# Supplementary material for: Noncanonical roles of chemokine regions in CCR9 activation revealed by structural modeling and mutational mapping
Source: Nat Commun. 2025 Aug 18;16:7695. doi: 10.1038/s41467-025-62321-9 (PMC12361432; doi:10.1038/s41467-025-62321-9)
Supplement: Supplementary file 4 — Supplementary Data 2 [file 41467_2025_62321_MOESM4_ESM.zip › CCR9_CCL25_rnk206.pdb]

SSBOND   1 CYS A   38    CYS A  289 
SSBOND   2 CYS A  119    CYS A  198 
SSBOND   3 CYS B    7    CYS B   35 
SSBOND   4 CYS B    8    CYS B   52 
ATOM      1  N   GLU A  20      -3.740  -4.000  61.160  1.00 50.90           N
ATOM      2  CA  GLU A  20      -3.830  -3.499  59.799  1.00 50.90           C
ATOM      3  C   GLU A  20      -2.511  -3.729  59.060  1.00 50.90           C
ATOM      4  O   GLU A  20      -2.499  -3.902  57.842  1.00 50.90           O
ATOM      5  HA  GLU A  20      -4.624  -4.080  59.329  1.00 50.90           H
ATOM      6  CB  GLU A  20      -4.216  -2.018  59.784  1.00 50.90           C
ATOM      7 1HB  GLU A  20      -3.811  -1.525  60.667  1.00 50.90           H
ATOM      8 2HB  GLU A  20      -3.889  -1.563  58.849  1.00 50.90           H
ATOM      9  CG  GLU A  20      -5.735  -1.847  59.839  1.00 50.90           C
ATOM     10 1HG  GLU A  20      -6.216  -2.648  59.278  1.00 50.90           H
ATOM     11 2HG  GLU A  20      -6.077  -1.931  60.871  1.00 50.90           H
ATOM     12  CD  GLU A  20      -6.155  -0.492  59.266  1.00 50.90           C
ATOM     13  OE1 GLU A  20      -7.335  -0.386  58.865  1.00 50.90           O
ATOM     14  OE2 GLU A  20      -5.288   0.407  59.241  1.00 50.90           O
ATOM     15  HN  GLU A  20      -2.852  -4.387  61.410  1.00 50.90           H
ATOM     16  N   SER A  21      -1.431  -3.724  59.827  1.00 56.31           N
ATOM     17  CA  SER A  21      -0.104  -3.866  59.253  1.00 56.31           C
ATOM     18  C   SER A  21       0.087  -5.287  58.719  1.00 56.31           C
ATOM     19  O   SER A  21       0.557  -5.476  57.599  1.00 56.31           O
ATOM     20  HA  SER A  21      -0.063  -3.143  58.438  1.00 56.31           H
ATOM     21  CB  SER A  21       0.980  -3.535  60.281  1.00 56.31           C
ATOM     22 1HB  SER A  21       1.913  -3.310  59.765  1.00 56.31           H
ATOM     23 2HB  SER A  21       0.696  -2.639  60.832  1.00 56.31           H
ATOM     24  OG  SER A  21       1.192  -4.607  61.196  1.00 56.31           O
ATOM     25  HG  SER A  21       1.903  -4.359  61.854  1.00 56.31           H
ATOM     26  HN  SER A  21      -1.452  -3.626  60.822  1.00 56.31           H
ATOM     27  N   THR A  22      -0.289  -6.251  59.548  1.00 56.91           N
ATOM     28  CA  THR A  22      -0.040  -7.648  59.232  1.00 56.91           C
ATOM     29  C   THR A  22      -0.887  -8.083  58.035  1.00 56.91           C
ATOM     30  O   THR A  22      -0.365  -8.642  57.072  1.00 56.91           O
ATOM     31  HA  THR A  22       1.005  -7.753  58.941  1.00 56.91           H
ATOM     32  CB  THR A  22      -0.304  -8.471  60.495  1.00 56.91           C
ATOM     33  HB  THR A  22      -1.352  -8.762  60.557  1.00 56.91           H
ATOM     34  OG1 THR A  22       0.169  -7.644  61.554  1.00 56.91           O
ATOM     35  HG1 THR A  22      -0.166  -7.987  62.432  1.00 56.91           H
ATOM     36  CG2 THR A  22       0.578  -9.719  60.574  1.00 56.91           C
ATOM     37 1HG2 THR A  22       1.627  -9.423  60.579  1.00 56.91           H
ATOM     38 2HG2 THR A  22       0.384 -10.356  59.711  1.00 56.91           H
ATOM     39 3HG2 THR A  22       0.350 -10.267  61.488  1.00 56.91           H
ATOM     40  HN  THR A  22      -0.754  -6.091  60.418  1.00 56.91           H
ATOM     41  N   SER A  23      -2.180  -7.810  58.134  1.00 59.37           N
ATOM     42  CA  SER A  23      -3.107  -8.185  57.080  1.00 59.37           C
ATOM     43  C   SER A  23      -2.718  -7.494  55.771  1.00 59.37           C
ATOM     44  O   SER A  23      -2.788  -8.099  54.702  1.00 59.37           O
ATOM     45  HA  SER A  23      -3.013  -9.266  56.985  1.00 59.37           H
ATOM     46  CB  SER A  23      -4.546  -7.830  57.460  1.00 59.37           C
ATOM     47 1HB  SER A  23      -5.202  -8.016  56.610  1.00 59.37           H
ATOM     48 2HB  SER A  23      -4.879  -8.481  58.268  1.00 59.37           H
ATOM     49  OG  SER A  23      -4.671  -6.470  57.867  1.00 59.37           O
ATOM     50  HG  SER A  23      -5.627  -6.259  58.069  1.00 59.37           H
ATOM     51  HN  SER A  23      -2.594  -7.342  58.915  1.00 59.37           H
ATOM     52  N   SER A  24      -2.317  -6.238  55.898  1.00 65.24           N
ATOM     53  CA  SER A  24      -1.928  -5.456  54.737  1.00 65.24           C
ATOM     54  C   SER A  24      -0.692  -6.074  54.081  1.00 65.24           C
ATOM     55  O   SER A  24      -0.474  -5.909  52.882  1.00 65.24           O
ATOM     56  HA  SER A  24      -2.782  -5.497  54.061  1.00 65.24           H
ATOM     57  CB  SER A  24      -1.652  -4.000  55.121  1.00 65.24           C
ATOM     58 1HB  SER A  24      -1.764  -3.366  54.242  1.00 65.24           H
ATOM     59 2HB  SER A  24      -2.394  -3.670  55.848  1.00 65.24           H
ATOM     60  OG  SER A  24      -0.346  -3.830  55.665  1.00 65.24           O
ATOM     61  HG  SER A  24      -0.226  -4.426  56.459  1.00 65.24           H
ATOM     62  HN  SER A  24      -2.257  -5.756  56.772  1.00 65.24           H
ATOM     63  N   MET A  25       0.084  -6.774  54.895  1.00 66.37           N
ATOM     64  CA  MET A  25       1.286  -7.427  54.406  1.00 66.37           C
ATOM     65  C   MET A  25       0.947  -8.737  53.691  1.00 66.37           C
ATOM     66  O   MET A  25       1.511  -9.039  52.641  1.00 66.37           O
ATOM     67  HA  MET A  25       1.735  -6.727  53.702  1.00 66.37           H
ATOM     68  CB  MET A  25       2.225  -7.714  55.580  1.00 66.37           C
ATOM     69 1HB  MET A  25       2.196  -6.883  56.284  1.00 66.37           H
ATOM     70 2HB  MET A  25       1.882  -8.599  56.116  1.00 66.37           H
ATOM     71  CG  MET A  25       3.660  -7.930  55.094  1.00 66.37           C
ATOM     72 1HG  MET A  25       4.250  -8.405  55.877  1.00 66.37           H
ATOM     73 2HG  MET A  25       3.665  -8.604  54.238  1.00 66.37           H
ATOM     74  SD  MET A  25       4.393  -6.366  54.643  1.00 66.37           S
ATOM     75  CE  MET A  25       6.097  -6.864  54.460  1.00 66.37           C
ATOM     76 1HE  MET A  25       6.461  -7.267  55.404  1.00 66.37           H
ATOM     77 2HE  MET A  25       6.171  -7.627  53.686  1.00 66.37           H
ATOM     78 3HE  MET A  25       6.699  -6.000  54.177  1.00 66.37           H
ATOM     79  HN  MET A  25      -0.097  -6.898  55.871  1.00 66.37           H
ATOM     80  N   GLU A  26       0.027  -9.479  54.289  1.00 67.73           N
ATOM     81  CA  GLU A  26      -0.408 -10.740  53.713  1.00 67.73           C
ATOM     82  C   GLU A  26      -1.104 -10.499  52.372  1.00 67.73           C
ATOM     83  O   GLU A  26      -0.851 -11.209  51.400  1.00 67.73           O
ATOM     84  HA  GLU A  26       0.503 -11.317  53.558  1.00 67.73           H
ATOM     85  CB  GLU A  26      -1.323 -11.497  54.677  1.00 67.73           C
ATOM     86 1HB  GLU A  26      -2.063 -10.814  55.094  1.00 67.73           H
ATOM     87 2HB  GLU A  26      -1.766 -12.353  54.168  1.00 67.73           H
ATOM     88  CG  GLU A  26      -0.529 -12.061  55.857  1.00 67.73           C
ATOM     89 1HG  GLU A  26       0.252 -12.726  55.490  1.00 67.73           H
ATOM     90 2HG  GLU A  26      -0.033 -11.248  56.388  1.00 67.73           H
ATOM     91  CD  GLU A  26      -1.444 -12.822  56.820  1.00 67.73           C
ATOM     92  OE1 GLU A  26      -0.904 -13.665  57.569  1.00 67.73           O
ATOM     93  OE2 GLU A  26      -2.662 -12.544  56.784  1.00 67.73           O
ATOM     94  HN  GLU A  26      -0.418  -9.232  55.150  1.00 67.73           H
ATOM     95  N   ASP A  27      -1.968  -9.494  52.362  1.00 68.27           N
ATOM     96  CA  ASP A  27      -2.728  -9.172  51.166  1.00 68.27           C
ATOM     97  C   ASP A  27      -1.762  -8.925  50.005  1.00 68.27           C
ATOM     98  O   ASP A  27      -2.030  -9.327  48.874  1.00 68.27           O
ATOM     99  HA  ASP A  27      -3.373 -10.033  50.996  1.00 68.27           H
ATOM    100  CB  ASP A  27      -3.559  -7.903  51.367  1.00 68.27           C
ATOM    101 1HB  ASP A  27      -2.957  -7.145  51.868  1.00 68.27           H
ATOM    102 2HB  ASP A  27      -3.845  -7.494  50.398  1.00 68.27           H
ATOM    103  CG  ASP A  27      -4.813  -8.195  52.193  1.00 68.27           C
ATOM    104  OD1 ASP A  27      -5.119  -9.396  52.356  1.00 68.27           O
ATOM    105  OD2 ASP A  27      -5.438  -7.210  52.644  1.00 68.27           O
ATOM    106  HN  ASP A  27      -2.151  -8.906  53.150  1.00 68.27           H
ATOM    107  N   TYR A  28      -0.659  -8.265  50.325  1.00 70.60           N
ATOM    108  CA  TYR A  28       0.333  -7.932  49.316  1.00 70.60           C
ATOM    109  C   TYR A  28       1.088  -9.181  48.856  1.00 70.60           C
ATOM    110  O   TYR A  28       1.458  -9.292  47.689  1.00 70.60           O
ATOM    111  HA  TYR A  28      -0.188  -7.496  48.463  1.00 70.60           H
ATOM    112  CB  TYR A  28       1.317  -6.976  49.992  1.00 70.60           C
ATOM    113 1HB  TYR A  28       0.766  -6.124  50.391  1.00 70.60           H
ATOM    114 2HB  TYR A  28       1.776  -7.483  50.841  1.00 70.60           H
ATOM    115  CG  TYR A  28       2.421  -6.462  49.066  1.00 70.60           C
ATOM    116  CD1 TYR A  28       3.665  -7.060  49.076  1.00 70.60           C
ATOM    117  HD1 TYR A  28       3.860  -7.899  49.744  1.00 70.60           H
ATOM    118  CD2 TYR A  28       2.173  -5.399  48.220  1.00 70.60           C
ATOM    119  HD2 TYR A  28       1.191  -4.927  48.213  1.00 70.60           H
ATOM    120  CE1 TYR A  28       4.704  -6.576  48.204  1.00 70.60           C
ATOM    121  HE1 TYR A  28       5.690  -7.040  48.202  1.00 70.60           H
ATOM    122  CE2 TYR A  28       3.212  -4.916  47.349  1.00 70.60           C
ATOM    123  HE2 TYR A  28       3.030  -4.078  46.676  1.00 70.60           H
ATOM    124  CZ  TYR A  28       4.426  -5.528  47.383  1.00 70.60           C
ATOM    125  OH  TYR A  28       5.407  -5.071  46.560  1.00 70.60           O
ATOM    126  HH  TYR A  28       5.124  -4.212  46.134  1.00 70.60           H
ATOM    127  HN  TYR A  28      -0.439  -7.959  51.251  1.00 70.60           H
ATOM    128  N   VAL A  29       1.293 -10.090  49.799  1.00 67.45           N
ATOM    129  CA  VAL A  29       2.073 -11.285  49.528  1.00 67.45           C
ATOM    130  C   VAL A  29       1.232 -12.261  48.702  1.00 67.45           C
ATOM    131  O   VAL A  29       1.757 -12.959  47.836  1.00 67.45           O
ATOM    132  HA  VAL A  29       2.941 -10.986  48.940  1.00 67.45           H
ATOM    133  CB  VAL A  29       2.576 -11.891  50.840  1.00 67.45           C
ATOM    134  HB  VAL A  29       1.717 -12.022  51.499  1.00 67.45           H
ATOM    135  CG1 VAL A  29       3.203 -13.266  50.604  1.00 67.45           C
ATOM    136 1HG1 VAL A  29       2.459 -13.936  50.173  1.00 67.45           H
ATOM    137 2HG1 VAL A  29       4.045 -13.169  49.919  1.00 67.45           H
ATOM    138 3HG1 VAL A  29       3.552 -13.674  51.553  1.00 67.45           H
ATOM    139  CG2 VAL A  29       3.562 -10.950  51.535  1.00 67.45           C
ATOM    140 1HG2 VAL A  29       4.417 -10.773  50.882  1.00 67.45           H
ATOM    141 2HG2 VAL A  29       3.069 -10.003  51.754  1.00 67.45           H
ATOM    142 3HG2 VAL A  29       3.904 -11.405  52.465  1.00 67.45           H
ATOM    143  HN  VAL A  29       0.938 -10.019  50.731  1.00 67.45           H
ATOM    144  N   ASN A  30      -0.059 -12.279  49.000  1.00 70.95           N
ATOM    145  CA  ASN A  30      -0.952 -13.257  48.404  1.00 70.95           C
ATOM    146  C   ASN A  30      -1.426 -12.746  47.042  1.00 70.95           C
ATOM    147  O   ASN A  30      -2.056 -13.481  46.284  1.00 70.95           O
ATOM    148  HA  ASN A  30      -0.362 -14.171  48.323  1.00 70.95           H
ATOM    149  CB  ASN A  30      -2.186 -13.484  49.279  1.00 70.95           C
ATOM    150 1HB  ASN A  30      -2.557 -12.526  49.645  1.00 70.95           H
ATOM    151 2HB  ASN A  30      -2.982 -13.929  48.683  1.00 70.95           H
ATOM    152  CG  ASN A  30      -1.858 -14.395  50.464  1.00 70.95           C
ATOM    153  OD1 ASN A  30      -0.887 -15.134  50.461  1.00 70.95           O
ATOM    154  ND2 ASN A  30      -2.719 -14.302  51.473  1.00 70.95           N
ATOM    155 1HD2 ASN A  30      -3.496 -13.675  51.411  1.00 70.95           H
ATOM    156 2HD2 ASN A  30      -2.590 -14.858  52.294  1.00 70.95           H
ATOM    157  HN  ASN A  30      -0.495 -11.641  49.635  1.00 70.95           H
ATOM    158  N   PHE A  31      -1.104 -11.489  46.773  1.00 76.98           N
ATOM    159  CA  PHE A  31      -1.471 -10.876  45.508  1.00 76.98           C
ATOM    160  C   PHE A  31      -0.741 -11.547  44.342  1.00 76.98           C
ATOM    161  O   PHE A  31       0.488 -11.580  44.312  1.00 76.98           O
ATOM    162  HA  PHE A  31      -2.546 -11.008  45.385  1.00 76.98           H
ATOM    163  CB  PHE A  31      -1.048  -9.408  45.582  1.00 76.98           C
ATOM    164 1HB  PHE A  31      -1.494  -8.956  46.468  1.00 76.98           H
ATOM    165 2HB  PHE A  31       0.034  -9.358  45.710  1.00 76.98           H
ATOM    166  CG  PHE A  31      -1.440  -8.584  44.354  1.00 76.98           C
ATOM    167  CD1 PHE A  31      -0.532  -8.361  43.366  1.00 76.98           C
ATOM    168  HD1 PHE A  31       0.475  -8.769  43.450  1.00 76.98           H
ATOM    169  CD2 PHE A  31      -2.697  -8.075  44.250  1.00 76.98           C
ATOM    170  HD2 PHE A  31      -3.425  -8.254  45.041  1.00 76.98           H
ATOM    171  CE1 PHE A  31      -0.897  -7.597  42.226  1.00 76.98           C
ATOM    172  HE1 PHE A  31      -0.169  -7.417  41.435  1.00 76.98           H
ATOM    173  CE2 PHE A  31      -3.062  -7.311  43.110  1.00 76.98           C
ATOM    174  HE2 PHE A  31      -4.069  -6.903  43.026  1.00 76.98           H
ATOM    175  CZ  PHE A  31      -2.154  -7.088  42.122  1.00 76.98           C
ATOM    176  HZ  PHE A  31      -2.434  -6.501  41.247  1.00 76.98           H
ATOM    177  HN  PHE A  31      -0.603 -10.893  47.401  1.00 76.98           H
ATOM    178  N   ASN A  32      -1.529 -12.065  43.412  1.00 74.66           N
ATOM    179  CA  ASN A  32      -0.973 -12.707  42.233  1.00 74.66           C
ATOM    180  C   ASN A  32      -0.541 -11.636  41.229  1.00 74.66           C
ATOM    181  O   ASN A  32      -1.364 -11.123  40.472  1.00 74.66           O
ATOM    182  HA  ASN A  32      -0.133 -13.298  42.598  1.00 74.66           H
ATOM    183  CB  ASN A  32      -2.010 -13.603  41.552  1.00 74.66           C
ATOM    184 1HB  ASN A  32      -2.532 -14.196  42.303  1.00 74.66           H
ATOM    185 2HB  ASN A  32      -2.759 -12.986  41.057  1.00 74.66           H
ATOM    186  CG  ASN A  32      -1.348 -14.530  40.531  1.00 74.66           C
ATOM    187  OD1 ASN A  32      -0.144 -14.521  40.334  1.00 74.66           O
ATOM    188  ND2 ASN A  32      -2.200 -15.328  39.894  1.00 74.66           N
ATOM    189 1HD2 ASN A  32      -3.177 -15.286  40.103  1.00 74.66           H
ATOM    190 2HD2 ASN A  32      -1.863 -15.972  39.206  1.00 74.66           H
ATOM    191  HN  ASN A  32      -2.528 -12.051  43.453  1.00 74.66           H
ATOM    192  N   PHE A  33       0.748 -11.331  41.255  1.00 76.05           N
ATOM    193  CA  PHE A  33       1.316 -10.399  40.295  1.00 76.05           C
ATOM    194  C   PHE A  33       1.530 -11.073  38.939  1.00 76.05           C
ATOM    195  O   PHE A  33       2.643 -11.085  38.416  1.00 76.05           O
ATOM    196  HA  PHE A  33       0.608  -9.578  40.184  1.00 76.05           H
ATOM    197  CB  PHE A  33       2.670  -9.955  40.851  1.00 76.05           C
ATOM    198 1HB  PHE A  33       3.272 -10.839  41.063  1.00 76.05           H
ATOM    199 2HB  PHE A  33       3.198  -9.388  40.084  1.00 76.05           H
ATOM    200  CG  PHE A  33       2.575  -9.105  42.119  1.00 76.05           C
ATOM    201  CD1 PHE A  33       2.383  -7.762  42.023  1.00 76.05           C
ATOM    202  HD1 PHE A  33       2.297  -7.291  41.044  1.00 76.05           H
ATOM    203  CD2 PHE A  33       2.682  -9.691  43.341  1.00 76.05           C
ATOM    204  HD2 PHE A  33       2.836 -10.768  43.417  1.00 76.05           H
ATOM    205  CE1 PHE A  33       2.294  -6.972  43.200  1.00 76.05           C
ATOM    206  HE1 PHE A  33       2.140  -5.895  43.124  1.00 76.05           H
ATOM    207  CE2 PHE A  33       2.593  -8.901  44.518  1.00 76.05           C
ATOM    208  HE2 PHE A  33       2.678  -9.372  45.497  1.00 76.05           H
ATOM    209  CZ  PHE A  33       2.401  -7.558  44.423  1.00 76.05           C
ATOM    210  HZ  PHE A  33       2.332  -6.952  45.326  1.00 76.05           H
ATOM    211  HN  PHE A  33       1.398 -11.707  41.915  1.00 76.05           H
ATOM    212  N   THR A  34       0.446 -11.618  38.407  1.00 76.51           N
ATOM    213  CA  THR A  34       0.431 -12.057  37.021  1.00 76.51           C
ATOM    214  C   THR A  34       0.937 -10.942  36.104  1.00 76.51           C
ATOM    215  O   THR A  34       0.516  -9.792  36.227  1.00 76.51           O
ATOM    216  HA  THR A  34       1.122 -12.893  36.919  1.00 76.51           H
ATOM    217  CB  THR A  34      -0.988 -12.522  36.688  1.00 76.51           C
ATOM    218  HB  THR A  34      -1.504 -11.785  36.073  1.00 76.51           H
ATOM    219  OG1 THR A  34      -1.575 -12.784  37.959  1.00 76.51           O
ATOM    220  HG1 THR A  34      -2.571 -12.823  37.874  1.00 76.51           H
ATOM    221  CG2 THR A  34      -1.008 -13.879  35.981  1.00 76.51           C
ATOM    222 1HG2 THR A  34      -0.551 -14.631  36.625  1.00 76.51           H
ATOM    223 2HG2 THR A  34      -0.448 -13.812  35.048  1.00 76.51           H
ATOM    224 3HG2 THR A  34      -2.038 -14.162  35.767  1.00 76.51           H
ATOM    225  HN  THR A  34      -0.410 -11.761  38.904  1.00 76.51           H
ATOM    226  N   ASP A  35       1.832 -11.320  35.203  1.00 82.75           N
ATOM    227  CA  ASP A  35       2.557 -10.341  34.412  1.00 82.75           C
ATOM    228  C   ASP A  35       1.697  -9.916  33.220  1.00 82.75           C
ATOM    229  O   ASP A  35       1.953 -10.324  32.088  1.00 82.75           O
ATOM    230  HA  ASP A  35       2.761  -9.516  35.094  1.00 82.75           H
ATOM    231  CB  ASP A  35       3.861 -10.929  33.868  1.00 82.75           C
ATOM    232 1HB  ASP A  35       4.266 -11.647  34.582  1.00 82.75           H
ATOM    233 2HB  ASP A  35       3.661 -11.475  32.946  1.00 82.75           H
ATOM    234  CG  ASP A  35       4.890  -9.829  33.602  1.00 82.75           C
ATOM    235  OD1 ASP A  35       4.668  -8.709  34.111  1.00 82.75           O
ATOM    236  OD2 ASP A  35       5.876 -10.133  32.897  1.00 82.75           O
ATOM    237  HN  ASP A  35       2.063 -12.274  35.011  1.00 82.75           H
ATOM    238  N   PHE A  36       0.694  -9.102  33.515  1.00 90.72           N
ATOM    239  CA  PHE A  36      -0.181  -8.586  32.477  1.00 90.72           C
ATOM    240  C   PHE A  36       0.447  -7.376  31.782  1.00 90.72           C
ATOM    241  O   PHE A  36      -0.019  -6.952  30.725  1.00 90.72           O
ATOM    242  HA  PHE A  36      -0.327  -9.385  31.750  1.00 90.72           H
ATOM    243  CB  PHE A  36      -1.478  -8.150  33.161  1.00 90.72           C
ATOM    244 1HB  PHE A  36      -1.234  -7.485  33.990  1.00 90.72           H
ATOM    245 2HB  PHE A  36      -2.073  -7.572  32.455  1.00 90.72           H
ATOM    246  CG  PHE A  36      -2.324  -9.310  33.689  1.00 90.72           C
ATOM    247  CD1 PHE A  36      -2.438 -10.454  32.962  1.00 90.72           C
ATOM    248  HD1 PHE A  36      -1.927 -10.543  32.003  1.00 90.72           H
ATOM    249  CD2 PHE A  36      -2.961  -9.198  34.885  1.00 90.72           C
ATOM    250  HD2 PHE A  36      -2.870  -8.282  35.468  1.00 90.72           H
ATOM    251  CE1 PHE A  36      -3.223 -11.531  33.451  1.00 90.72           C
ATOM    252  HE1 PHE A  36      -3.315 -12.447  32.868  1.00 90.72           H
ATOM    253  CE2 PHE A  36      -3.747 -10.276  35.375  1.00 90.72           C
ATOM    254  HE2 PHE A  36      -4.258 -10.186  36.333  1.00 90.72           H
ATOM    255  CZ  PHE A  36      -3.861 -11.419  34.647  1.00 90.72           C
ATOM    256  HZ  PHE A  36      -4.463 -12.246  35.023  1.00 90.72           H
ATOM    257  HN  PHE A  36       0.477  -8.795  34.442  1.00 90.72           H
ATOM    258  N   TYR A  37       1.494  -6.854  32.403  1.00 92.21           N
ATOM    259  CA  TYR A  37       2.277  -5.795  31.790  1.00 92.21           C
ATOM    260  C   TYR A  37       3.400  -6.373  30.927  1.00 92.21           C
ATOM    261  O   TYR A  37       4.316  -7.014  31.441  1.00 92.21           O
ATOM    262  HA  TYR A  37       1.611  -5.206  31.159  1.00 92.21           H
ATOM    263  CB  TYR A  37       2.894  -5.003  32.945  1.00 92.21           C
ATOM    264 1HB  TYR A  37       2.094  -4.629  33.583  1.00 92.21           H
ATOM    265 2HB  TYR A  37       3.497  -5.677  33.553  1.00 92.21           H
ATOM    266  CG  TYR A  37       3.763  -3.826  32.498  1.00 92.21           C
ATOM    267  CD1 TYR A  37       5.125  -3.992  32.347  1.00 92.21           C
ATOM    268  HD1 TYR A  37       5.581  -4.962  32.545  1.00 92.21           H
ATOM    269  CD2 TYR A  37       3.185  -2.598  32.247  1.00 92.21           C
ATOM    270  HD2 TYR A  37       2.110  -2.467  32.366  1.00 92.21           H
ATOM    271  CE1 TYR A  37       5.943  -2.884  31.926  1.00 92.21           C
ATOM    272  HE1 TYR A  37       7.019  -3.002  31.803  1.00 92.21           H
ATOM    273  CE2 TYR A  37       4.004  -1.490  31.826  1.00 92.21           C
ATOM    274  HE2 TYR A  37       3.561  -0.515  31.624  1.00 92.21           H
ATOM    275  CZ  TYR A  37       5.342  -1.688  31.687  1.00 92.21           C
ATOM    276  OH  TYR A  37       6.115  -0.642  31.289  1.00 92.21           O
ATOM    277  HH  TYR A  37       5.545   0.166  31.137  1.00 92.21           H
ATOM    278  HN  TYR A  37       1.808  -7.142  33.308  1.00 92.21           H
ATOM    279  N   CYS A  38       3.293  -6.127  29.629  1.00 91.97           N
ATOM    280  CA  CYS A  38       4.225  -6.709  28.678  1.00 91.97           C
ATOM    281  C   CYS A  38       5.236  -5.633  28.277  1.00 91.97           C
ATOM    282  O   CYS A  38       4.869  -4.620  27.684  1.00 91.97           O
ATOM    283  HA  CYS A  38       4.720  -7.534  29.189  1.00 91.97           H
ATOM    284  CB  CYS A  38       3.502  -7.293  27.463  1.00 91.97           C
ATOM    285 1HB  CYS A  38       2.704  -7.960  27.790  1.00 91.97           H
ATOM    286 2HB  CYS A  38       3.032  -6.493  26.890  1.00 91.97           H
ATOM    287  SG  CYS A  38       4.686  -8.205  26.408  1.00 91.97           S
ATOM    288  HN  CYS A  38       2.587  -5.544  29.227  1.00 91.97           H
ATOM    289  N   GLU A  39       6.491  -5.889  28.618  1.00 90.38           N
ATOM    290  CA  GLU A  39       7.585  -5.084  28.103  1.00 90.38           C
ATOM    291  C   GLU A  39       7.945  -5.524  26.683  1.00 90.38           C
ATOM    292  O   GLU A  39       8.270  -6.688  26.452  1.00 90.38           O
ATOM    293  HA  GLU A  39       7.211  -4.061  28.091  1.00 90.38           H
ATOM    294  CB  GLU A  39       8.804  -5.161  29.026  1.00 90.38           C
ATOM    295 1HB  GLU A  39       9.022  -6.203  29.260  1.00 90.38           H
ATOM    296 2HB  GLU A  39       9.643  -4.637  28.570  1.00 90.38           H
ATOM    297  CG  GLU A  39       8.529  -4.459  30.357  1.00 90.38           C
ATOM    298 1HG  GLU A  39       8.155  -3.452  30.170  1.00 90.38           H
ATOM    299 2HG  GLU A  39       7.748  -4.993  30.900  1.00 90.38           H
ATOM    300  CD  GLU A  39       9.795  -4.388  31.212  1.00 90.38           C
ATOM    301  OE1 GLU A  39       9.693  -3.850  32.335  1.00 90.38           O
ATOM    302  OE2 GLU A  39      10.838  -4.875  30.723  1.00 90.38           O
ATOM    303  HN  GLU A  39       6.763  -6.630  29.232  1.00 90.38           H
ATOM    304  N   LYS A  40       7.876  -4.569  25.767  1.00 90.22           N
ATOM    305  CA  LYS A  40       8.051  -4.870  24.356  1.00 90.22           C
ATOM    306  C   LYS A  40       9.504  -4.603  23.958  1.00 90.22           C
ATOM    307  O   LYS A  40       9.793  -4.337  22.793  1.00 90.22           O
ATOM    308  HA  LYS A  40       7.846  -5.933  24.221  1.00 90.22           H
ATOM    309  CB  LYS A  40       7.031  -4.102  23.513  1.00 90.22           C
ATOM    310 1HB  LYS A  40       7.166  -3.030  23.659  1.00 90.22           H
ATOM    311 2HB  LYS A  40       7.202  -4.304  22.456  1.00 90.22           H
ATOM    312  CG  LYS A  40       5.601  -4.497  23.889  1.00 90.22           C
ATOM    313 1HG  LYS A  40       5.451  -4.357  24.959  1.00 90.22           H
ATOM    314 2HG  LYS A  40       4.894  -3.842  23.380  1.00 90.22           H
ATOM    315  CD  LYS A  40       5.317  -5.953  23.513  1.00 90.22           C
ATOM    316 1HD  LYS A  40       5.638  -6.137  22.488  1.00 90.22           H
ATOM    317 2HD  LYS A  40       5.899  -6.617  24.153  1.00 90.22           H
ATOM    318  CE  LYS A  40       3.828  -6.275  23.654  1.00 90.22           C
ATOM    319 1HE  LYS A  40       3.595  -6.497  24.695  1.00 90.22           H
ATOM    320 2HE  LYS A  40       3.234  -5.406  23.373  1.00 90.22           H
ATOM    321  NZ  LYS A  40       3.465  -7.429  22.801  1.00 90.22           N
ATOM    322 1HZ  LYS A  40       2.482  -7.645  22.926  1.00 90.22           H
ATOM    323 2HZ  LYS A  40       3.640  -7.198  21.829  1.00 90.22           H
ATOM    324 3HZ  LYS A  40       4.024  -8.233  23.063  1.00 90.22           H
ATOM    325  HN  LYS A  40       7.704  -3.606  25.975  1.00 90.22           H
ATOM    326  N   ASN A  41      10.379  -4.682  24.949  1.00 88.77           N
ATOM    327  CA  ASN A  41      11.783  -4.373  24.735  1.00 88.77           C
ATOM    328  C   ASN A  41      12.333  -5.267  23.623  1.00 88.77           C
ATOM    329  O   ASN A  41      13.057  -4.799  22.745  1.00 88.77           O
ATOM    330  HA  ASN A  41      11.805  -3.316  24.469  1.00 88.77           H
ATOM    331  CB  ASN A  41      12.603  -4.631  26.000  1.00 88.77           C
ATOM    332 1HB  ASN A  41      12.300  -5.577  26.448  1.00 88.77           H
ATOM    333 2HB  ASN A  41      13.658  -4.724  25.740  1.00 88.77           H
ATOM    334  CG  ASN A  41      12.420  -3.499  27.013  1.00 88.77           C
ATOM    335  OD1 ASN A  41      12.135  -2.364  26.669  1.00 88.77           O
ATOM    336  ND2 ASN A  41      12.600  -3.870  28.277  1.00 88.77           N
ATOM    337 1HD2 ASN A  41      12.833  -4.819  28.491  1.00 88.77           H
ATOM    338 2HD2 ASN A  41      12.502  -3.201  29.014  1.00 88.77           H
ATOM    339  HN  ASN A  41      10.144  -4.952  25.883  1.00 88.77           H
ATOM    340  N   ASN A  42      11.970  -6.540  23.696  1.00 91.08           N
ATOM    341  CA  ASN A  42      12.460  -7.514  22.736  1.00 91.08           C
ATOM    342  C   ASN A  42      11.980  -7.130  21.335  1.00 91.08           C
ATOM    343  O   ASN A  42      12.725  -7.254  20.364  1.00 91.08           O
ATOM    344  HA  ASN A  42      13.546  -7.485  22.827  1.00 91.08           H
ATOM    345  CB  ASN A  42      11.927  -8.913  23.051  1.00 91.08           C
ATOM    346 1HB  ASN A  42      10.845  -8.875  23.177  1.00 91.08           H
ATOM    347 2HB  ASN A  42      12.127  -9.580  22.212  1.00 91.08           H
ATOM    348  CG  ASN A  42      12.573  -9.474  24.320  1.00 91.08           C
ATOM    349  OD1 ASN A  42      13.536  -8.939  24.845  1.00 91.08           O
ATOM    350  ND2 ASN A  42      11.992 -10.577  24.781  1.00 91.08           N
ATOM    351 1HD2 ASN A  42      11.205 -10.965  24.302  1.00 91.08           H
ATOM    352 2HD2 ASN A  42      12.343 -11.019  25.607  1.00 91.08           H
ATOM    353  HN  ASN A  42      11.354  -6.906  24.393  1.00 91.08           H
ATOM    354  N   VAL A  43      10.739  -6.671  21.275  1.00 91.65           N
ATOM    355  CA  VAL A  43      10.149  -6.272  20.008  1.00 91.65           C
ATOM    356  C   VAL A  43      10.929  -5.086  19.438  1.00 91.65           C
ATOM    357  O   VAL A  43      11.222  -5.047  18.244  1.00 91.65           O
ATOM    358  HA  VAL A  43      10.241  -7.114  19.323  1.00 91.65           H
ATOM    359  CB  VAL A  43       8.660  -5.973  20.195  1.00 91.65           C
ATOM    360  HB  VAL A  43       8.572  -5.106  20.850  1.00 91.65           H
ATOM    361  CG1 VAL A  43       7.999  -5.624  18.860  1.00 91.65           C
ATOM    362 1HG1 VAL A  43       8.481  -4.744  18.435  1.00 91.65           H
ATOM    363 2HG1 VAL A  43       8.104  -6.463  18.172  1.00 91.65           H
ATOM    364 3HG1 VAL A  43       6.941  -5.417  19.022  1.00 91.65           H
ATOM    365  CG2 VAL A  43       7.946  -7.146  20.870  1.00 91.65           C
ATOM    366 1HG2 VAL A  43       8.049  -8.038  20.252  1.00 91.65           H
ATOM    367 2HG2 VAL A  43       8.392  -7.329  21.848  1.00 91.65           H
ATOM    368 3HG2 VAL A  43       6.890  -6.908  20.991  1.00 91.65           H
ATOM    369  HN  VAL A  43      10.141  -6.569  22.070  1.00 91.65           H
ATOM    370  N   ARG A  44      11.244  -4.147  20.319  1.00 90.27           N
ATOM    371  CA  ARG A  44      11.922  -2.930  19.905  1.00 90.27           C
ATOM    372  C   ARG A  44      13.338  -3.249  19.423  1.00 90.27           C
ATOM    373  O   ARG A  44      13.812  -2.667  18.448  1.00 90.27           O
ATOM    374  HA  ARG A  44      11.311  -2.533  19.094  1.00 90.27           H
ATOM    375  CB  ARG A  44      11.996  -1.923  21.055  1.00 90.27           C
ATOM    376 1HB  ARG A  44      12.481  -2.384  21.916  1.00 90.27           H
ATOM    377 2HB  ARG A  44      12.611  -1.074  20.760  1.00 90.27           H
ATOM    378  CG  ARG A  44      10.600  -1.437  21.449  1.00 90.27           C
ATOM    379 1HG  ARG A  44      10.018  -1.224  20.552  1.00 90.27           H
ATOM    380 2HG  ARG A  44      10.076  -2.225  21.990  1.00 90.27           H
ATOM    381  CD  ARG A  44      10.682  -0.181  22.319  1.00 90.27           C
ATOM    382 1HD  ARG A  44      11.486   0.464  21.966  1.00 90.27           H
ATOM    383 2HD  ARG A  44       9.757   0.388  22.239  1.00 90.27           H
ATOM    384  NE  ARG A  44      10.921  -0.559  23.730  1.00 90.27           N
ATOM    385  HE  ARG A  44      11.852  -0.809  23.998  1.00 90.27           H
ATOM    386  CZ  ARG A  44       9.969  -0.585  24.673  1.00 90.27           C
ATOM    387  NH1 ARG A  44       8.705  -0.259  24.371  1.00 90.27           N
ATOM    388 1HH1 ARG A  44       8.466   0.007  23.437  1.00 90.27           H
ATOM    389 2HH1 ARG A  44       8.000  -0.281  25.080  1.00 90.27           H
ATOM    390  NH2 ARG A  44      10.300  -0.943  25.921  1.00 90.27           N
ATOM    391 1HH2 ARG A  44       9.601  -0.968  26.636  1.00 90.27           H
ATOM    392 2HH2 ARG A  44      11.245  -1.185  26.138  1.00 90.27           H
ATOM    393  HN  ARG A  44      11.045  -4.208  21.297  1.00 90.27           H
ATOM    394  N   GLN A  45      13.975  -4.172  20.128  1.00 91.78           N
ATOM    395  CA  GLN A  45      15.348  -4.535  19.820  1.00 91.78           C
ATOM    396  C   GLN A  45      15.430  -5.172  18.431  1.00 91.78           C
ATOM    397  O   GLN A  45      16.336  -4.868  17.657  1.00 91.78           O
ATOM    398  HA  GLN A  45      15.904  -3.597  19.830  1.00 91.78           H
ATOM    399  CB  GLN A  45      15.922  -5.469  20.887  1.00 91.78           C
ATOM    400 1HB  GLN A  45      15.790  -5.025  21.873  1.00 91.78           H
ATOM    401 2HB  GLN A  45      15.371  -6.410  20.885  1.00 91.78           H
ATOM    402  CG  GLN A  45      17.407  -5.741  20.637  1.00 91.78           C
ATOM    403 1HG  GLN A  45      17.538  -6.185  19.651  1.00 91.78           H
ATOM    404 2HG  GLN A  45      17.957  -4.800  20.638  1.00 91.78           H
ATOM    405  CD  GLN A  45      17.980  -6.675  21.704  1.00 91.78           C
ATOM    406  OE1 GLN A  45      17.269  -7.237  22.521  1.00 91.78           O
ATOM    407  NE2 GLN A  45      19.302  -6.809  21.652  1.00 91.78           N
ATOM    408 1HE2 GLN A  45      19.827  -6.320  20.956  1.00 91.78           H
ATOM    409 2HE2 GLN A  45      19.771  -7.400  22.309  1.00 91.78           H
ATOM    410  HN  GLN A  45      13.570  -4.668  20.896  1.00 91.78           H
ATOM    411  N   PHE A  46      14.471  -6.044  18.158  1.00 93.63           N
ATOM    412  CA  PHE A  46      14.392  -6.687  16.857  1.00 93.63           C
ATOM    413  C   PHE A  46      14.204  -5.652  15.745  1.00 93.63           C
ATOM    414  O   PHE A  46      14.913  -5.681  14.740  1.00 93.63           O
ATOM    415  HA  PHE A  46      15.330  -7.219  16.702  1.00 93.63           H
ATOM    416  CB  PHE A  46      13.173  -7.611  16.888  1.00 93.63           C
ATOM    417 1HB  PHE A  46      13.349  -8.403  17.616  1.00 93.63           H
ATOM    418 2HB  PHE A  46      12.309  -7.045  17.236  1.00 93.63           H
ATOM    419  CG  PHE A  46      12.838  -8.245  15.536  1.00 93.63           C
ATOM    420  CD1 PHE A  46      11.832  -7.735  14.777  1.00 93.63           C
ATOM    421  HD1 PHE A  46      11.264  -6.875  15.131  1.00 93.63           H
ATOM    422  CD2 PHE A  46      13.547  -9.318  15.095  1.00 93.63           C
ATOM    423  HD2 PHE A  46      14.354  -9.727  15.703  1.00 93.63           H
ATOM    424  CE1 PHE A  46      11.522  -8.324  13.522  1.00 93.63           C
ATOM    425  HE1 PHE A  46      10.715  -7.915  12.914  1.00 93.63           H
ATOM    426  CE2 PHE A  46      13.237  -9.907  13.840  1.00 93.63           C
ATOM    427  HE2 PHE A  46      13.805 -10.767  13.486  1.00 93.63           H
ATOM    428  CZ  PHE A  46      12.230  -9.397  13.080  1.00 93.63           C
ATOM    429  HZ  PHE A  46      11.992  -9.849  12.117  1.00 93.63           H
ATOM    430  HN  PHE A  46      13.758  -6.312  18.806  1.00 93.63           H
ATOM    431  N   ALA A  47      13.246  -4.764  15.963  1.00 92.37           N
ATOM    432  CA  ALA A  47      12.889  -3.785  14.950  1.00 92.37           C
ATOM    433  C   ALA A  47      14.123  -2.953  14.593  1.00 92.37           C
ATOM    434  O   ALA A  47      14.357  -2.654  13.424  1.00 92.37           O
ATOM    435  HA  ALA A  47      12.560  -4.328  14.065  1.00 92.37           H
ATOM    436  CB  ALA A  47      11.732  -2.922  15.458  1.00 92.37           C
ATOM    437 1HB  ALA A  47      10.871  -3.557  15.669  1.00 92.37           H
ATOM    438 2HB  ALA A  47      12.036  -2.408  16.370  1.00 92.37           H
ATOM    439 3HB  ALA A  47      11.465  -2.188  14.698  1.00 92.37           H
ATOM    440  HN  ALA A  47      12.719  -4.706  16.811  1.00 92.37           H
ATOM    441  N   SER A  48      14.880  -2.604  15.624  1.00 92.79           N
ATOM    442  CA  SER A  48      15.954  -1.638  15.469  1.00 92.79           C
ATOM    443  C   SER A  48      17.042  -2.206  14.557  1.00 92.79           C
ATOM    444  O   SER A  48      17.775  -1.454  13.915  1.00 92.79           O
ATOM    445  HA  SER A  48      15.491  -0.762  15.014  1.00 92.79           H
ATOM    446  CB  SER A  48      16.547  -1.252  16.826  1.00 92.79           C
ATOM    447 1HB  SER A  48      17.216  -0.401  16.701  1.00 92.79           H
ATOM    448 2HB  SER A  48      15.747  -0.933  17.494  1.00 92.79           H
ATOM    449  OG  SER A  48      17.260  -2.332  17.423  1.00 92.79           O
ATOM    450  HG  SER A  48      17.632  -2.049  18.308  1.00 92.79           H
ATOM    451  HN  SER A  48      14.769  -2.969  16.548  1.00 92.79           H
ATOM    452  N   HIS A  49      17.114  -3.529  14.527  1.00 93.80           N
ATOM    453  CA  HIS A  49      18.126  -4.206  13.735  1.00 93.80           C
ATOM    454  C   HIS A  49      17.550  -4.564  12.364  1.00 93.80           C
ATOM    455  O   HIS A  49      18.239  -4.458  11.350  1.00 93.80           O
ATOM    456  HA  HIS A  49      18.945  -3.498  13.602  1.00 93.80           H
ATOM    457  CB  HIS A  49      18.678  -5.422  14.482  1.00 93.80           C
ATOM    458 1HB  HIS A  49      17.846  -6.062  14.778  1.00 93.80           H
ATOM    459 2HB  HIS A  49      19.300  -6.003  13.801  1.00 93.80           H
ATOM    460  CG  HIS A  49      19.487  -5.074  15.708  1.00 93.80           C
ATOM    461  ND1 HIS A  49      18.908  -4.766  16.927  1.00 93.80           N
ATOM    462  HD1 HIS A  49      17.927  -4.743  17.119  1.00 93.80           H
ATOM    463  CD2 HIS A  49      20.837  -4.989  15.891  1.00 93.80           C
ATOM    464  HD2 HIS A  49      21.595  -5.170  15.130  1.00 93.80           H
ATOM    465  CE1 HIS A  49      19.874  -4.509  17.796  1.00 93.80           C
ATOM    466  HE1 HIS A  49      19.738  -4.234  18.843  1.00 93.80           H
ATOM    467  NE2 HIS A  49      21.069  -4.647  17.152  1.00 93.80           N
ATOM    468  HN  HIS A  49      16.497  -4.134  15.031  1.00 93.80           H
ATOM    469  N   PHE A  50      16.293  -4.982  12.376  1.00 95.09           N
ATOM    470  CA  PHE A  50      15.706  -5.624  11.212  1.00 95.09           C
ATOM    471  C   PHE A  50      15.211  -4.585  10.204  1.00 95.09           C
ATOM    472  O   PHE A  50      15.471  -4.703   9.008  1.00 95.09           O
ATOM    473  HA  PHE A  50      16.484  -6.233  10.752  1.00 95.09           H
ATOM    474  CB  PHE A  50      14.513  -6.444  11.708  1.00 95.09           C
ATOM    475 1HB  PHE A  50      14.865  -7.176  12.434  1.00 95.09           H
ATOM    476 2HB  PHE A  50      13.823  -5.782  12.232  1.00 95.09           H
ATOM    477  CG  PHE A  50      13.754  -7.173  10.597  1.00 95.09           C
ATOM    478  CD1 PHE A  50      12.531  -6.727  10.204  1.00 95.09           C
ATOM    479  HD1 PHE A  50      12.091  -5.851  10.681  1.00 95.09           H
ATOM    480  CD2 PHE A  50      14.303  -8.266  10.003  1.00 95.09           C
ATOM    481  HD2 PHE A  50      15.283  -8.623  10.318  1.00 95.09           H
ATOM    482  CE1 PHE A  50      11.826  -7.404   9.173  1.00 95.09           C
ATOM    483  HE1 PHE A  50      10.846  -7.047   8.859  1.00 95.09           H
ATOM    484  CE2 PHE A  50      13.598  -8.942   8.972  1.00 95.09           C
ATOM    485  HE2 PHE A  50      14.038  -9.818   8.496  1.00 95.09           H
ATOM    486  CZ  PHE A  50      12.375  -8.497   8.579  1.00 95.09           C
ATOM    487  HZ  PHE A  50      11.834  -9.016   7.788  1.00 95.09           H
ATOM    488  HN  PHE A  50      15.680  -4.887  13.161  1.00 95.09           H
ATOM    489  N   LEU A  51      14.507  -3.590  10.724  1.00 94.83           N
ATOM    490  CA  LEU A  51      13.675  -2.744   9.886  1.00 94.83           C
ATOM    491  C   LEU A  51      14.567  -1.804   9.072  1.00 94.83           C
ATOM    492  O   LEU A  51      14.440  -1.725   7.851  1.00 94.83           O
ATOM    493  HA  LEU A  51      13.138  -3.395   9.196  1.00 94.83           H
ATOM    494  CB  LEU A  51      12.627  -2.018  10.732  1.00 94.83           C
ATOM    495 1HB  LEU A  51      13.144  -1.414  11.477  1.00 94.83           H
ATOM    496 2HB  LEU A  51      12.081  -1.329  10.086  1.00 94.83           H
ATOM    497  CG  LEU A  51      11.613  -2.908  11.453  1.00 94.83           C
ATOM    498  HG  LEU A  51      12.157  -3.561  12.136  1.00 94.83           H
ATOM    499  CD1 LEU A  51      10.652  -2.070  12.299  1.00 94.83           C
ATOM    500 1HD1 LEU A  51      11.217  -1.510  13.044  1.00 94.83           H
ATOM    501 2HD1 LEU A  51      10.111  -1.376  11.655  1.00 94.83           H
ATOM    502 3HD1 LEU A  51       9.942  -2.728  12.801  1.00 94.83           H
ATOM    503  CD2 LEU A  51      10.870  -3.807  10.463  1.00 94.83           C
ATOM    504 1HD2 LEU A  51      10.339  -3.189   9.739  1.00 94.83           H
ATOM    505 2HD2 LEU A  51      11.586  -4.443   9.942  1.00 94.83           H
ATOM    506 3HD2 LEU A  51      10.156  -4.429  11.002  1.00 94.83           H
ATOM    507  HN  LEU A  51      14.500  -3.359  11.697  1.00 94.83           H
ATOM    508  N   PRO A  52      15.481  -1.078   9.730  1.00 95.66           N
ATOM    509  CA  PRO A  52      16.177   0.032   9.074  1.00 95.66           C
ATOM    510  C   PRO A  52      16.823  -0.387   7.763  1.00 95.66           C
ATOM    511  O   PRO A  52      16.612   0.250   6.732  1.00 95.66           O
ATOM    512  HA  PRO A  52      15.466   0.813   8.804  1.00 95.66           H
ATOM    513  CB  PRO A  52      17.218   0.468  10.107  1.00 95.66           C
ATOM    514 1HB  PRO A  52      18.169  -0.044   9.958  1.00 95.66           H
ATOM    515 2HB  PRO A  52      17.419   1.537  10.047  1.00 95.66           H
ATOM    516  CG  PRO A  52      16.577   0.089  11.436  1.00 95.66           C
ATOM    517 1HG  PRO A  52      17.316   0.006  12.233  1.00 95.66           H
ATOM    518 2HG  PRO A  52      15.854   0.835  11.764  1.00 95.66           H
ATOM    519  CD  PRO A  52      15.919  -1.246  11.127  1.00 95.66           C
ATOM    520 1HD  PRO A  52      16.618  -2.076  11.231  1.00 95.66           H
ATOM    521 2HD  PRO A  52      15.084  -1.451  11.798  1.00 95.66           H
ATOM    522  N   PRO A  53      17.623  -1.462   7.771  1.00 96.55           N
ATOM    523  CA  PRO A  53      18.290  -1.915   6.548  1.00 96.55           C
ATOM    524  C   PRO A  53      17.315  -2.114   5.399  1.00 96.55           C
ATOM    525  O   PRO A  53      17.598  -1.726   4.267  1.00 96.55           O
ATOM    526  HA  PRO A  53      18.990  -1.155   6.200  1.00 96.55           H
ATOM    527  CB  PRO A  53      18.954  -3.229   6.963  1.00 96.55           C
ATOM    528 1HB  PRO A  53      18.307  -4.085   6.770  1.00 96.55           H
ATOM    529 2HB  PRO A  53      19.881  -3.402   6.415  1.00 96.55           H
ATOM    530  CG  PRO A  53      19.208  -3.041   8.454  1.00 96.55           C
ATOM    531 1HG  PRO A  53      19.347  -3.994   8.965  1.00 96.55           H
ATOM    532 2HG  PRO A  53      20.111  -2.459   8.641  1.00 96.55           H
ATOM    533  CD  PRO A  53      17.956  -2.319   8.923  1.00 96.55           C
ATOM    534 1HD  PRO A  53      17.149  -3.015   9.151  1.00 96.55           H
ATOM    535 2HD  PRO A  53      18.138  -1.740   9.829  1.00 96.55           H
ATOM    536  N   LEU A  54      16.183  -2.721   5.724  1.00 95.63           N
ATOM    537  CA  LEU A  54      15.222  -3.107   4.705  1.00 95.63           C
ATOM    538  C   LEU A  54      14.553  -1.853   4.139  1.00 95.63           C
ATOM    539  O   LEU A  54      14.386  -1.727   2.927  1.00 95.63           O
ATOM    540  HA  LEU A  54      15.775  -3.595   3.903  1.00 95.63           H
ATOM    541  CB  LEU A  54      14.233  -4.133   5.262  1.00 95.63           C
ATOM    542 1HB  LEU A  54      13.782  -3.720   6.164  1.00 95.63           H
ATOM    543 2HB  LEU A  54      13.431  -4.267   4.537  1.00 95.63           H
ATOM    544  CG  LEU A  54      14.813  -5.508   5.600  1.00 95.63           C
ATOM    545  HG  LEU A  54      15.625  -5.371   6.313  1.00 95.63           H
ATOM    546  CD1 LEU A  54      13.764  -6.395   6.275  1.00 95.63           C
ATOM    547 1HD1 LEU A  54      13.427  -5.921   7.197  1.00 95.63           H
ATOM    548 2HD1 LEU A  54      12.915  -6.528   5.604  1.00 95.63           H
ATOM    549 3HD1 LEU A  54      14.202  -7.366   6.504  1.00 95.63           H
ATOM    550  CD2 LEU A  54      15.410  -6.172   4.357  1.00 95.63           C
ATOM    551 1HD2 LEU A  54      14.633  -6.295   3.603  1.00 95.63           H
ATOM    552 2HD2 LEU A  54      16.207  -5.545   3.958  1.00 95.63           H
ATOM    553 3HD2 LEU A  54      15.815  -7.148   4.625  1.00 95.63           H
ATOM    554  HN  LEU A  54      15.919  -2.947   6.661  1.00 95.63           H
ATOM    555  N   TYR A  55      14.187  -0.957   5.043  1.00 94.71           N
ATOM    556  CA  TYR A  55      13.497   0.261   4.654  1.00 94.71           C
ATOM    557  C   TYR A  55      14.374   1.121   3.742  1.00 94.71           C
ATOM    558  O   TYR A  55      13.877   1.747   2.807  1.00 94.71           O
ATOM    559  HA  TYR A  55      12.593  -0.023   4.114  1.00 94.71           H
ATOM    560  CB  TYR A  55      13.226   1.026   5.951  1.00 94.71           C
ATOM    561 1HB  TYR A  55      14.134   1.031   6.554  1.00 94.71           H
ATOM    562 2HB  TYR A  55      12.999   2.064   5.708  1.00 94.71           H
ATOM    563  CG  TYR A  55      12.080   0.450   6.785  1.00 94.71           C
ATOM    564  CD1 TYR A  55      11.330  -0.600   6.296  1.00 94.71           C
ATOM    565  HD1 TYR A  55      11.555  -1.020   5.315  1.00 94.71           H
ATOM    566  CD2 TYR A  55      11.796   0.981   8.027  1.00 94.71           C
ATOM    567  HD2 TYR A  55      12.388   1.810   8.414  1.00 94.71           H
ATOM    568  CE1 TYR A  55      10.252  -1.142   7.081  1.00 94.71           C
ATOM    569  HE1 TYR A  55       9.652  -1.972   6.707  1.00 94.71           H
ATOM    570  CE2 TYR A  55      10.718   0.439   8.813  1.00 94.71           C
ATOM    571  HE2 TYR A  55      10.483   0.848   9.795  1.00 94.71           H
ATOM    572  CZ  TYR A  55       9.999  -0.596   8.301  1.00 94.71           C
ATOM    573  OH  TYR A  55       8.980  -1.108   9.043  1.00 94.71           O
ATOM    574  HH  TYR A  55       8.807  -0.524   9.835  1.00 94.71           H
ATOM    575  HN  TYR A  55      14.356  -1.052   6.025  1.00 94.71           H
ATOM    576  N   TRP A  56      15.663   1.125   4.046  1.00 95.94           N
ATOM    577  CA  TRP A  56      16.625   1.832   3.219  1.00 95.94           C
ATOM    578  C   TRP A  56      16.681   1.136   1.858  1.00 95.94           C
ATOM    579  O   TRP A  56      16.694   1.795   0.819  1.00 95.94           O
ATOM    580  HA  TRP A  56      16.272   2.857   3.099  1.00 95.94           H
ATOM    581  CB  TRP A  56      17.990   1.909   3.907  1.00 95.94           C
ATOM    582 1HB  TRP A  56      18.126   1.018   4.521  1.00 95.94           H
ATOM    583 2HB  TRP A  56      18.770   1.895   3.147  1.00 95.94           H
ATOM    584  CG  TRP A  56      18.175   3.148   4.785  1.00 95.94           C
ATOM    585  CD1 TRP A  56      18.307   3.203   6.117  1.00 95.94           C
ATOM    586  HD1 TRP A  56      18.298   2.331   6.771  1.00 95.94           H
ATOM    587  CD2 TRP A  56      18.245   4.518   4.335  1.00 95.94           C
ATOM    588  NE1 TRP A  56      18.456   4.503   6.558  1.00 95.94           N
ATOM    589  HE1 TRP A  56      18.571   4.797   7.506  1.00 95.94           H
ATOM    590  CE2 TRP A  56      18.417   5.327   5.439  1.00 95.94           C
ATOM    591  CE3 TRP A  56      18.165   5.054   3.038  1.00 95.94           C
ATOM    592  HE3 TRP A  56      18.030   4.436   2.151  1.00 95.94           H
ATOM    593  CZ2 TRP A  56      18.523   6.721   5.359  1.00 95.94           C
ATOM    594  HZ2 TRP A  56      18.659   7.339   6.246  1.00 95.94           H
ATOM    595  CZ3 TRP A  56      18.273   6.449   2.975  1.00 95.94           C
ATOM    596  HZ3 TRP A  56      18.218   6.917   1.992  1.00 95.94           H
ATOM    597  CH2 TRP A  56      18.446   7.278   4.077  1.00 95.94           C
ATOM    598  HH2 TRP A  56      18.522   8.357   3.943  1.00 95.94           H
ATOM    599  HN  TRP A  56      16.052   0.657   4.840  1.00 95.94           H
ATOM    600  N   LEU A  57      16.712  -0.188   1.907  1.00 96.24           N
ATOM    601  CA  LEU A  57      16.783  -0.981   0.692  1.00 96.24           C
ATOM    602  C   LEU A  57      15.551  -0.696  -0.170  1.00 96.24           C
ATOM    603  O   LEU A  57      15.675  -0.402  -1.358  1.00 96.24           O
ATOM    604  HA  LEU A  57      17.669  -0.660   0.144  1.00 96.24           H
ATOM    605  CB  LEU A  57      16.969  -2.462   1.028  1.00 96.24           C
ATOM    606 1HB  LEU A  57      17.880  -2.568   1.618  1.00 96.24           H
ATOM    607 2HB  LEU A  57      16.140  -2.777   1.662  1.00 96.24           H
ATOM    608  CG  LEU A  57      17.054  -3.415  -0.166  1.00 96.24           C
ATOM    609  HG  LEU A  57      16.220  -3.200  -0.834  1.00 96.24           H
ATOM    610  CD1 LEU A  57      18.341  -3.187  -0.960  1.00 96.24           C
ATOM    611 1HD1 LEU A  57      18.363  -2.161  -1.329  1.00 96.24           H
ATOM    612 2HD1 LEU A  57      19.202  -3.358  -0.314  1.00 96.24           H
ATOM    613 3HD1 LEU A  57      18.376  -3.877  -1.803  1.00 96.24           H
ATOM    614  CD2 LEU A  57      16.908  -4.870   0.284  1.00 96.24           C
ATOM    615 1HD2 LEU A  57      17.706  -5.116   0.984  1.00 96.24           H
ATOM    616 2HD2 LEU A  57      15.943  -5.005   0.771  1.00 96.24           H
ATOM    617 3HD2 LEU A  57      16.972  -5.527  -0.584  1.00 96.24           H
ATOM    618  HN  LEU A  57      16.689  -0.717   2.756  1.00 96.24           H
ATOM    619  N   VAL A  58      14.391  -0.794   0.462  1.00 95.15           N
ATOM    620  CA  VAL A  58      13.135  -0.631  -0.251  1.00 95.15           C
ATOM    621  C   VAL A  58      13.070   0.776  -0.847  1.00 95.15           C
ATOM    622  O   VAL A  58      12.655   0.951  -1.991  1.00 95.15           O
ATOM    623  HA  VAL A  58      13.121  -1.357  -1.064  1.00 95.15           H
ATOM    624  CB  VAL A  58      11.961  -0.941   0.681  1.00 95.15           C
ATOM    625  HB  VAL A  58      12.065  -0.318   1.569  1.00 95.15           H
ATOM    626  CG1 VAL A  58      10.627  -0.594   0.016  1.00 95.15           C
ATOM    627 1HG1 VAL A  58      10.609   0.468  -0.229  1.00 95.15           H
ATOM    628 2HG1 VAL A  58      10.513  -1.179  -0.896  1.00 95.15           H
ATOM    629 3HG1 VAL A  58       9.810  -0.823   0.700  1.00 95.15           H
ATOM    630  CG2 VAL A  58      11.987  -2.404   1.128  1.00 95.15           C
ATOM    631 1HG2 VAL A  58      11.919  -3.052   0.254  1.00 95.15           H
ATOM    632 2HG2 VAL A  58      12.917  -2.606   1.659  1.00 95.15           H
ATOM    633 3HG2 VAL A  58      11.142  -2.597   1.789  1.00 95.15           H
ATOM    634  HN  VAL A  58      14.301  -0.981   1.440  1.00 95.15           H
ATOM    635  N   PHE A  59      13.487   1.744  -0.043  1.00 96.58           N
ATOM    636  CA  PHE A  59      13.495   3.129  -0.482  1.00 96.58           C
ATOM    637  C   PHE A  59      14.298   3.291  -1.774  1.00 96.58           C
ATOM    638  O   PHE A  59      13.796   3.835  -2.757  1.00 96.58           O
ATOM    639  HA  PHE A  59      12.459   3.417  -0.661  1.00 96.58           H
ATOM    640  CB  PHE A  59      14.164   3.945   0.626  1.00 96.58           C
ATOM    641 1HB  PHE A  59      13.540   3.908   1.519  1.00 96.58           H
ATOM    642 2HB  PHE A  59      15.115   3.479   0.882  1.00 96.58           H
ATOM    643  CG  PHE A  59      14.412   5.409   0.257  1.00 96.58           C
ATOM    644  CD1 PHE A  59      15.683   5.891   0.206  1.00 96.58           C
ATOM    645  HD1 PHE A  59      16.524   5.235   0.429  1.00 96.58           H
ATOM    646  CD2 PHE A  59      13.363   6.228  -0.021  1.00 96.58           C
ATOM    647  HD2 PHE A  59      12.344   5.842   0.020  1.00 96.58           H
ATOM    648  CE1 PHE A  59      15.914   7.250  -0.136  1.00 96.58           C
ATOM    649  HE1 PHE A  59      16.932   7.636  -0.177  1.00 96.58           H
ATOM    650  CE2 PHE A  59      13.594   7.587  -0.363  1.00 96.58           C
ATOM    651  HE2 PHE A  59      12.753   8.243  -0.586  1.00 96.58           H
ATOM    652  CZ  PHE A  59      14.864   8.069  -0.414  1.00 96.58           C
ATOM    653  HZ  PHE A  59      15.042   9.112  -0.677  1.00 96.58           H
ATOM    654  HN  PHE A  59      13.814   1.594   0.890  1.00 96.58           H
ATOM    655  N   ILE A  60      15.531   2.809  -1.731  1.00 96.70           N
ATOM    656  CA  ILE A  60      16.462   3.037  -2.823  1.00 96.70           C
ATOM    657  C   ILE A  60      15.916   2.388  -4.097  1.00 96.70           C
ATOM    658  O   ILE A  60      15.806   3.043  -5.132  1.00 96.70           O
ATOM    659  HA  ILE A  60      16.522   4.113  -2.982  1.00 96.70           H
ATOM    660  CB  ILE A  60      17.864   2.557  -2.440  1.00 96.70           C
ATOM    661  HB  ILE A  60      17.781   1.546  -2.040  1.00 96.70           H
ATOM    662  CG1 ILE A  60      18.461   3.432  -1.337  1.00 96.70           C
ATOM    663 1HG1 ILE A  60      18.725   4.408  -1.745  1.00 96.70           H
ATOM    664 2HG1 ILE A  60      17.716   3.603  -0.560  1.00 96.70           H
ATOM    665  CG2 ILE A  60      18.772   2.483  -3.669  1.00 96.70           C
ATOM    666 1HG2 ILE A  60      18.350   1.786  -4.392  1.00 96.70           H
ATOM    667 2HG2 ILE A  60      18.853   3.472  -4.121  1.00 96.70           H
ATOM    668 3HG2 ILE A  60      19.762   2.140  -3.369  1.00 96.70           H
ATOM    669  CD1 ILE A  60      19.701   2.776  -0.727  1.00 96.70           C
ATOM    670 1HD1 ILE A  60      19.429   1.812  -0.299  1.00 96.70           H
ATOM    671 2HD1 ILE A  60      20.453   2.630  -1.503  1.00 96.70           H
ATOM    672 3HD1 ILE A  60      20.106   3.420   0.054  1.00 96.70           H
ATOM    673  HN  ILE A  60      15.895   2.272  -0.970  1.00 96.70           H
ATOM    674  N   VAL A  61      15.590   1.110  -3.979  1.00 94.99           N
ATOM    675  CA  VAL A  61      15.200   0.327  -5.139  1.00 94.99           C
ATOM    676  C   VAL A  61      13.888   0.876  -5.702  1.00 94.99           C
ATOM    677  O   VAL A  61      13.737   1.009  -6.916  1.00 94.99           O
ATOM    678  HA  VAL A  61      15.981   0.442  -5.891  1.00 94.99           H
ATOM    679  CB  VAL A  61      15.117  -1.155  -4.766  1.00 94.99           C
ATOM    680  HB  VAL A  61      14.406  -1.255  -3.946  1.00 94.99           H
ATOM    681  CG1 VAL A  61      14.599  -1.987  -5.941  1.00 94.99           C
ATOM    682 1HG1 VAL A  61      13.605  -1.641  -6.221  1.00 94.99           H
ATOM    683 2HG1 VAL A  61      15.275  -1.878  -6.789  1.00 94.99           H
ATOM    684 3HG1 VAL A  61      14.550  -3.036  -5.649  1.00 94.99           H
ATOM    685  CG2 VAL A  61      16.471  -1.675  -4.280  1.00 94.99           C
ATOM    686 1HG2 VAL A  61      17.212  -1.555  -5.071  1.00 94.99           H
ATOM    687 2HG2 VAL A  61      16.783  -1.111  -3.401  1.00 94.99           H
ATOM    688 3HG2 VAL A  61      16.384  -2.730  -4.022  1.00 94.99           H
ATOM    689  HN  VAL A  61      15.589   0.610  -3.112  1.00 94.99           H
ATOM    690  N   GLY A  62      12.973   1.180  -4.794  1.00 95.09           N
ATOM    691  CA  GLY A  62      11.658   1.657  -5.188  1.00 95.09           C
ATOM    692  C   GLY A  62      11.752   3.024  -5.868  1.00 95.09           C
ATOM    693  O   GLY A  62      11.079   3.272  -6.867  1.00 95.09           O
ATOM    694 1HA  GLY A  62      11.195   0.940  -5.867  1.00 95.09           H
ATOM    695 2HA  GLY A  62      11.015   1.727  -4.311  1.00 95.09           H
ATOM    696  HN  GLY A  62      13.117   1.105  -3.808  1.00 95.09           H
ATOM    697  N   ALA A  63      12.592   3.876  -5.299  1.00 95.78           N
ATOM    698  CA  ALA A  63      12.719   5.240  -5.786  1.00 95.78           C
ATOM    699  C   ALA A  63      13.258   5.218  -7.217  1.00 95.78           C
ATOM    700  O   ALA A  63      12.758   5.934  -8.083  1.00 95.78           O
ATOM    701  HA  ALA A  63      11.725   5.685  -5.788  1.00 95.78           H
ATOM    702  CB  ALA A  63      13.616   6.038  -4.837  1.00 95.78           C
ATOM    703 1HB  ALA A  63      13.173   6.048  -3.841  1.00 95.78           H
ATOM    704 2HB  ALA A  63      14.601   5.576  -4.793  1.00 95.78           H
ATOM    705 3HB  ALA A  63      13.710   7.061  -5.202  1.00 95.78           H
ATOM    706  HN  ALA A  63      13.179   3.648  -4.522  1.00 95.78           H
ATOM    707  N   LEU A  64      14.271   4.388  -7.422  1.00 94.14           N
ATOM    708  CA  LEU A  64      14.886   4.267  -8.732  1.00 94.14           C
ATOM    709  C   LEU A  64      13.855   3.730  -9.727  1.00 94.14           C
ATOM    710  O   LEU A  64      13.703   4.271 -10.821  1.00 94.14           O
ATOM    711  HA  LEU A  64      15.182   5.268  -9.048  1.00 94.14           H
ATOM    712  CB  LEU A  64      16.160   3.423  -8.651  1.00 94.14           C
ATOM    713 1HB  LEU A  64      15.917   2.482  -8.158  1.00 94.14           H
ATOM    714 2HB  LEU A  64      16.476   3.180  -9.665  1.00 94.14           H
ATOM    715  CG  LEU A  64      17.341   4.061  -7.917  1.00 94.14           C
ATOM    716  HG  LEU A  64      17.003   4.368  -6.927  1.00 94.14           H
ATOM    717  CD1 LEU A  64      18.472   3.050  -7.715  1.00 94.14           C
ATOM    718 1HD1 LEU A  64      18.106   2.209  -7.125  1.00 94.14           H
ATOM    719 2HD1 LEU A  64      18.815   2.690  -8.685  1.00 94.14           H
ATOM    720 3HD1 LEU A  64      19.299   3.529  -7.191  1.00 94.14           H
ATOM    721  CD2 LEU A  64      17.821   5.320  -8.641  1.00 94.14           C
ATOM    722 1HD2 LEU A  64      18.137   5.060  -9.652  1.00 94.14           H
ATOM    723 2HD2 LEU A  64      17.008   6.044  -8.690  1.00 94.14           H
ATOM    724 3HD2 LEU A  64      18.662   5.753  -8.099  1.00 94.14           H
ATOM    725  HN  LEU A  64      14.670   3.807  -6.712  1.00 94.14           H
ATOM    726  N   GLY A  65      13.175   2.672  -9.312  1.00 92.10           N
ATOM    727  CA  GLY A  65      12.254   1.979 -10.197  1.00 92.10           C
ATOM    728  C   GLY A  65      11.137   2.913 -10.666  1.00 92.10           C
ATOM    729  O   GLY A  65      10.909   3.061 -11.866  1.00 92.10           O
ATOM    730 1HA  GLY A  65      12.796   1.593 -11.060  1.00 92.10           H
ATOM    731 2HA  GLY A  65      11.823   1.122  -9.681  1.00 92.10           H
ATOM    732  HN  GLY A  65      13.244   2.289  -8.391  1.00 92.10           H
ATOM    733  N   ASN A  66      10.469   3.520  -9.695  1.00 93.70           N
ATOM    734  CA  ASN A  66       9.280   4.304  -9.982  1.00 93.70           C
ATOM    735  C   ASN A  66       9.684   5.581 -10.722  1.00 93.70           C
ATOM    736  O   ASN A  66       8.955   6.055 -11.593  1.00 93.70           O
ATOM    737  HA  ASN A  66       8.647   3.655 -10.586  1.00 93.70           H
ATOM    738  CB  ASN A  66       8.565   4.711  -8.692  1.00 93.70           C
ATOM    739 1HB  ASN A  66       9.292   5.084  -7.970  1.00 93.70           H
ATOM    740 2HB  ASN A  66       7.873   5.528  -8.897  1.00 93.70           H
ATOM    741  CG  ASN A  66       7.803   3.529  -8.091  1.00 93.70           C
ATOM    742  OD1 ASN A  66       6.831   3.038  -8.643  1.00 93.70           O
ATOM    743  ND2 ASN A  66       8.295   3.100  -6.933  1.00 93.70           N
ATOM    744 1HD2 ASN A  66       9.095   3.547  -6.533  1.00 93.70           H
ATOM    745 2HD2 ASN A  66       7.865   2.330  -6.461  1.00 93.70           H
ATOM    746  HN  ASN A  66      10.728   3.481  -8.730  1.00 93.70           H
ATOM    747  N   SER A  67      10.843   6.103 -10.348  1.00 92.87           N
ATOM    748  CA  SER A  67      11.364   7.301 -10.984  1.00 92.87           C
ATOM    749  C   SER A  67      11.589   7.045 -12.476  1.00 92.87           C
ATOM    750  O   SER A  67      11.351   7.925 -13.302  1.00 92.87           O
ATOM    751  HA  SER A  67      10.599   8.062 -10.837  1.00 92.87           H
ATOM    752  CB  SER A  67      12.667   7.754 -10.321  1.00 92.87           C
ATOM    753 1HB  SER A  67      13.403   6.952 -10.383  1.00 92.87           H
ATOM    754 2HB  SER A  67      13.075   8.604 -10.867  1.00 92.87           H
ATOM    755  OG  SER A  67      12.474   8.115  -8.957  1.00 92.87           O
ATOM    756  HG  SER A  67      12.920   7.449  -8.359  1.00 92.87           H
ATOM    757  HN  SER A  67      11.421   5.722  -9.626  1.00 92.87           H
ATOM    758  N   LEU A  68      12.044   5.837 -12.775  1.00 89.18           N
ATOM    759  CA  LEU A  68      12.308   5.457 -14.152  1.00 89.18           C
ATOM    760  C   LEU A  68      10.987   5.400 -14.923  1.00 89.18           C
ATOM    761  O   LEU A  68      10.924   5.802 -16.084  1.00 89.18           O
ATOM    762  HA  LEU A  68      12.931   6.235 -14.593  1.00 89.18           H
ATOM    763  CB  LEU A  68      13.107   4.153 -14.204  1.00 89.18           C
ATOM    764 1HB  LEU A  68      14.048   4.306 -13.676  1.00 89.18           H
ATOM    765 2HB  LEU A  68      12.554   3.390 -13.657  1.00 89.18           H
ATOM    766  CG  LEU A  68      13.420   3.613 -15.602  1.00 89.18           C
ATOM    767  HG  LEU A  68      12.477   3.457 -16.126  1.00 89.18           H
ATOM    768  CD1 LEU A  68      14.226   4.629 -16.414  1.00 89.18           C
ATOM    769 1HD1 LEU A  68      13.652   5.550 -16.515  1.00 89.18           H
ATOM    770 2HD1 LEU A  68      15.165   4.840 -15.902  1.00 89.18           H
ATOM    771 3HD1 LEU A  68      14.434   4.220 -17.402  1.00 89.18           H
ATOM    772  CD2 LEU A  68      14.122   2.257 -15.521  1.00 89.18           C
ATOM    773 1HD2 LEU A  68      15.057   2.364 -14.970  1.00 89.18           H
ATOM    774 2HD2 LEU A  68      13.478   1.544 -15.007  1.00 89.18           H
ATOM    775 3HD2 LEU A  68      14.333   1.896 -16.527  1.00 89.18           H
ATOM    776  HN  LEU A  68      12.232   5.127 -12.097  1.00 89.18           H
ATOM    777  N   VAL A  69       9.965   4.898 -14.246  1.00 88.52           N
ATOM    778  CA  VAL A  69       8.649   4.788 -14.850  1.00 88.52           C
ATOM    779  C   VAL A  69       8.194   6.169 -15.327  1.00 88.52           C
ATOM    780  O   VAL A  69       7.740   6.321 -16.460  1.00 88.52           O
ATOM    781  HA  VAL A  69       8.737   4.131 -15.715  1.00 88.52           H
ATOM    782  CB  VAL A  69       7.672   4.145 -13.864  1.00 88.52           C
ATOM    783  HB  VAL A  69       7.673   4.743 -12.953  1.00 88.52           H
ATOM    784  CG1 VAL A  69       6.248   4.145 -14.424  1.00 88.52           C
ATOM    785 1HG1 VAL A  69       5.931   5.171 -14.611  1.00 88.52           H
ATOM    786 2HG1 VAL A  69       6.224   3.581 -15.357  1.00 88.52           H
ATOM    787 3HG1 VAL A  69       5.574   3.682 -13.703  1.00 88.52           H
ATOM    788  CG2 VAL A  69       8.117   2.728 -13.497  1.00 88.52           C
ATOM    789 1HG2 VAL A  69       8.158   2.115 -14.397  1.00 88.52           H
ATOM    790 2HG2 VAL A  69       9.104   2.765 -13.037  1.00 88.52           H
ATOM    791 3HG2 VAL A  69       7.405   2.294 -12.795  1.00 88.52           H
ATOM    792  HN  VAL A  69      10.026   4.570 -13.303  1.00 88.52           H
ATOM    793  N   ILE A  70       8.333   7.142 -14.438  1.00 90.14           N
ATOM    794  CA  ILE A  70       7.868   8.489 -14.723  1.00 90.14           C
ATOM    795  C   ILE A  70       8.636   9.045 -15.924  1.00 90.14           C
ATOM    796  O   ILE A  70       8.049   9.672 -16.804  1.00 90.14           O
ATOM    797  HA  ILE A  70       6.813   8.420 -14.990  1.00 90.14           H
ATOM    798  CB  ILE A  70       7.963   9.365 -13.473  1.00 90.14           C
ATOM    799  HB  ILE A  70       8.982   9.304 -13.090  1.00 90.14           H
ATOM    800  CG1 ILE A  70       7.035   8.850 -12.370  1.00 90.14           C
ATOM    801 1HG1 ILE A  70       6.000   8.900 -12.708  1.00 90.14           H
ATOM    802 2HG1 ILE A  70       7.254   7.801 -12.167  1.00 90.14           H
ATOM    803  CG2 ILE A  70       7.693  10.833 -13.809  1.00 90.14           C
ATOM    804 1HG2 ILE A  70       8.428  11.180 -14.536  1.00 90.14           H
ATOM    805 2HG2 ILE A  70       6.692  10.931 -14.230  1.00 90.14           H
ATOM    806 3HG2 ILE A  70       7.767  11.433 -12.903  1.00 90.14           H
ATOM    807  CD1 ILE A  70       7.199   9.669 -11.089  1.00 90.14           C
ATOM    808 1HD1 ILE A  70       8.230   9.596 -10.740  1.00 90.14           H
ATOM    809 2HD1 ILE A  70       6.957  10.712 -11.291  1.00 90.14           H
ATOM    810 3HD1 ILE A  70       6.528   9.282 -10.322  1.00 90.14           H
ATOM    811  HN  ILE A  70       8.753   7.022 -13.538  1.00 90.14           H
ATOM    812  N   LEU A  71       9.937   8.796 -15.921  1.00 86.82           N
ATOM    813  CA  LEU A  71      10.811   9.364 -16.933  1.00 86.82           C
ATOM    814  C   LEU A  71      10.391   8.848 -18.311  1.00 86.82           C
ATOM    815  O   LEU A  71      10.297   9.619 -19.265  1.00 86.82           O
ATOM    816  HA  LEU A  71      10.674  10.445 -16.913  1.00 86.82           H
ATOM    817  CB  LEU A  71      12.276   9.087 -16.593  1.00 86.82           C
ATOM    818 1HB  LEU A  71      12.441   9.345 -15.547  1.00 86.82           H
ATOM    819 2HB  LEU A  71      12.455   8.016 -16.689  1.00 86.82           H
ATOM    820  CG  LEU A  71      13.313   9.826 -17.442  1.00 86.82           C
ATOM    821  HG  LEU A  71      12.912  10.808 -17.692  1.00 86.82           H
ATOM    822  CD1 LEU A  71      14.605  10.053 -16.654  1.00 86.82           C
ATOM    823 1HD1 LEU A  71      14.390  10.649 -15.767  1.00 86.82           H
ATOM    824 2HD1 LEU A  71      15.021   9.091 -16.354  1.00 86.82           H
ATOM    825 3HD1 LEU A  71      15.325  10.580 -17.281  1.00 86.82           H
ATOM    826  CD2 LEU A  71      13.566   9.092 -18.760  1.00 86.82           C
ATOM    827 1HD2 LEU A  71      13.937   8.088 -18.552  1.00 86.82           H
ATOM    828 2HD2 LEU A  71      12.636   9.026 -19.324  1.00 86.82           H
ATOM    829 3HD2 LEU A  71      14.307   9.639 -19.344  1.00 86.82           H
ATOM    830  HN  LEU A  71      10.394   8.218 -15.244  1.00 86.82           H
ATOM    831  N   VAL A  72      10.148   7.547 -18.372  1.00 81.37           N
ATOM    832  CA  VAL A  72       9.843   6.900 -19.637  1.00 81.37           C
ATOM    833  C   VAL A  72       8.490   7.401 -20.146  1.00 81.37           C
ATOM    834  O   VAL A  72       8.310   7.600 -21.347  1.00 81.37           O
ATOM    835  HA  VAL A  72      10.615   7.191 -20.349  1.00 81.37           H
ATOM    836  CB  VAL A  72       9.896   5.380 -19.474  1.00 81.37           C
ATOM    837  HB  VAL A  72       9.203   5.104 -18.679  1.00 81.37           H
ATOM    838  CG1 VAL A  72       9.445   4.676 -20.755  1.00 81.37           C
ATOM    839 1HG1 VAL A  72       8.421   4.967 -20.989  1.00 81.37           H
ATOM    840 2HG1 VAL A  72      10.102   4.962 -21.577  1.00 81.37           H
ATOM    841 3HG1 VAL A  72       9.492   3.596 -20.612  1.00 81.37           H
ATOM    842  CG2 VAL A  72      11.295   4.921 -19.058  1.00 81.37           C
ATOM    843 1HG2 VAL A  72      12.015   5.216 -19.821  1.00 81.37           H
ATOM    844 2HG2 VAL A  72      11.562   5.384 -18.108  1.00 81.37           H
ATOM    845 3HG2 VAL A  72      11.304   3.837 -18.949  1.00 81.37           H
ATOM    846  HN  VAL A  72      10.158   6.938 -17.578  1.00 81.37           H
ATOM    847  N   TYR A  73       7.573   7.589 -19.209  1.00 83.28           N
ATOM    848  CA  TYR A  73       6.237   8.047 -19.550  1.00 83.28           C
ATOM    849  C   TYR A  73       6.284   9.413 -20.237  1.00 83.28           C
ATOM    850  O   TYR A  73       5.564   9.650 -21.206  1.00 83.28           O
ATOM    851  HA  TYR A  73       5.796   7.320 -20.232  1.00 83.28           H
ATOM    852  CB  TYR A  73       5.487   8.183 -18.223  1.00 83.28           C
ATOM    853 1HB  TYR A  73       5.433   7.204 -17.746  1.00 83.28           H
ATOM    854 2HB  TYR A  73       6.058   8.831 -17.559  1.00 83.28           H
ATOM    855  CG  TYR A  73       4.070   8.743 -18.365  1.00 83.28           C
ATOM    856  CD1 TYR A  73       3.845  10.097 -18.218  1.00 83.28           C
ATOM    857  HD1 TYR A  73       4.677  10.767 -18.002  1.00 83.28           H
ATOM    858  CD2 TYR A  73       3.016   7.894 -18.638  1.00 83.28           C
ATOM    859  HD2 TYR A  73       3.194   6.825 -18.754  1.00 83.28           H
ATOM    860  CE1 TYR A  73       2.512  10.624 -18.351  1.00 83.28           C
ATOM    861  HE1 TYR A  73       2.321  11.691 -18.238  1.00 83.28           H
ATOM    862  CE2 TYR A  73       1.683   8.421 -18.771  1.00 83.28           C
ATOM    863  HE2 TYR A  73       0.842   7.762 -18.987  1.00 83.28           H
ATOM    864  CZ  TYR A  73       1.497   9.760 -18.621  1.00 83.28           C
ATOM    865  OH  TYR A  73       0.237  10.258 -18.747  1.00 83.28           O
ATOM    866  HH  TYR A  73      -0.386   9.538 -19.053  1.00 83.28           H
ATOM    867  HN  TYR A  73       7.731   7.435 -18.233  1.00 83.28           H
ATOM    868  N   TRP A  74       7.140  10.276 -19.710  1.00 84.17           N
ATOM    869  CA  TRP A  74       7.159  11.666 -20.134  1.00 84.17           C
ATOM    870  C   TRP A  74       7.842  11.733 -21.502  1.00 84.17           C
ATOM    871  O   TRP A  74       7.299  12.309 -22.443  1.00 84.17           O
ATOM    872  HA  TRP A  74       6.126  12.003 -20.217  1.00 84.17           H
ATOM    873  CB  TRP A  74       7.834  12.551 -19.085  1.00 84.17           C
ATOM    874 1HB  TRP A  74       8.626  11.981 -18.599  1.00 84.17           H
ATOM    875 2HB  TRP A  74       8.309  13.394 -19.586  1.00 84.17           H
ATOM    876  CG  TRP A  74       6.880  13.085 -18.014  1.00 84.17           C
ATOM    877  CD1 TRP A  74       6.647  12.586 -16.793  1.00 84.17           C
ATOM    878  HD1 TRP A  74       7.131  11.695 -16.392  1.00 84.17           H
ATOM    879  CD2 TRP A  74       6.035  14.250 -18.120  1.00 84.17           C
ATOM    880  NE1 TRP A  74       5.717  13.340 -16.107  1.00 84.17           N
ATOM    881  HE1 TRP A  74       5.382  13.167 -15.181  1.00 84.17           H
ATOM    882  CE2 TRP A  74       5.333  14.385 -16.940  1.00 84.17           C
ATOM    883  CE3 TRP A  74       5.869  15.161 -19.179  1.00 84.17           C
ATOM    884  HE3 TRP A  74       6.411  15.076 -20.121  1.00 84.17           H
ATOM    885  CZ2 TRP A  74       4.418  15.417 -16.705  1.00 84.17           C
ATOM    886  HZ2 TRP A  74       3.876  15.502 -15.763  1.00 84.17           H
ATOM    887  CZ3 TRP A  74       4.950  16.187 -18.929  1.00 84.17           C
ATOM    888  HZ3 TRP A  74       4.783  16.921 -19.717  1.00 84.17           H
ATOM    889  CH2 TRP A  74       4.236  16.336 -17.746  1.00 84.17           C
ATOM    890  HH2 TRP A  74       3.537  17.165 -17.628  1.00 84.17           H
ATOM    891  HN  TRP A  74       7.810  10.041 -19.006  1.00 84.17           H
ATOM    892  N   TYR A  75       9.023  11.136 -21.567  1.00 76.39           N
ATOM    893  CA  TYR A  75       9.932  11.395 -22.671  1.00 76.39           C
ATOM    894  C   TYR A  75       9.709  10.400 -23.811  1.00 76.39           C
ATOM    895  O   TYR A  75      10.073  10.669 -24.955  1.00 76.39           O
ATOM    896  HA  TYR A  75       9.739  12.404 -23.036  1.00 76.39           H
ATOM    897  CB  TYR A  75      11.342  11.201 -22.109  1.00 76.39           C
ATOM    898 1HB  TYR A  75      11.365  10.284 -21.520  1.00 76.39           H
ATOM    899 2HB  TYR A  75      12.037  11.064 -22.938  1.00 76.39           H
ATOM    900  CG  TYR A  75      11.831  12.361 -21.240  1.00 76.39           C
ATOM    901  CD1 TYR A  75      12.266  13.530 -21.830  1.00 76.39           C
ATOM    902  HD1 TYR A  75      12.261  13.627 -22.916  1.00 76.39           H
ATOM    903  CD2 TYR A  75      11.837  12.238 -19.865  1.00 76.39           C
ATOM    904  HD2 TYR A  75      11.494  11.315 -19.399  1.00 76.39           H
ATOM    905  CE1 TYR A  75      12.726  14.622 -21.012  1.00 76.39           C
ATOM    906  HE1 TYR A  75      13.073  15.551 -21.466  1.00 76.39           H
ATOM    907  CE2 TYR A  75      12.297  13.330 -19.047  1.00 76.39           C
ATOM    908  HE2 TYR A  75      12.307  13.247 -17.960  1.00 76.39           H
ATOM    909  CZ  TYR A  75      12.719  14.468 -19.661  1.00 76.39           C
ATOM    910  OH  TYR A  75      13.154  15.500 -18.888  1.00 76.39           O
ATOM    911  HH  TYR A  75      13.414  16.273 -19.466  1.00 76.39           H
ATOM    912  HN  TYR A  75       9.360  10.486 -20.886  1.00 76.39           H
ATOM    913  N   CYS A  76       9.111   9.271 -23.460  1.00 68.29           N
ATOM    914  CA  CYS A  76       9.230   8.075 -24.276  1.00 68.29           C
ATOM    915  C   CYS A  76       7.824   7.623 -24.675  1.00 68.29           C
ATOM    916  O   CYS A  76       7.641   6.999 -25.719  1.00 68.29           O
ATOM    917  HA  CYS A  76       9.811   8.353 -25.156  1.00 68.29           H
ATOM    918  CB  CYS A  76      10.001   6.970 -23.552  1.00 68.29           C
ATOM    919 1HB  CYS A  76       9.571   6.802 -22.564  1.00 68.29           H
ATOM    920 2HB  CYS A  76       9.912   6.033 -24.101  1.00 68.29           H
ATOM    921  SG  CYS A  76      11.764   7.437 -23.394  1.00 68.29           S
ATOM    922  HG  CYS A  76      12.077   7.232 -24.670  1.00 68.29           H
ATOM    923  HN  CYS A  76       8.553   9.166 -22.636  1.00 68.29           H
ATOM    924  N   THR A  77       6.866   7.955 -23.822  1.00 67.75           N
ATOM    925  CA  THR A  77       5.474   7.647 -24.103  1.00 67.75           C
ATOM    926  C   THR A  77       4.898   8.650 -25.105  1.00 67.75           C
ATOM    927  O   THR A  77       4.382   9.696 -24.715  1.00 67.75           O
ATOM    928  HA  THR A  77       5.427   6.664 -24.571  1.00 67.75           H
ATOM    929  CB  THR A  77       4.719   7.616 -22.772  1.00 67.75           C
ATOM    930  HB  THR A  77       4.630   8.617 -22.352  1.00 67.75           H
ATOM    931  OG1 THR A  77       5.447   6.679 -21.982  1.00 67.75           O
ATOM    932  HG1 THR A  77       5.500   5.800 -22.456  1.00 67.75           H
ATOM    933  CG2 THR A  77       3.328   6.992 -22.903  1.00 67.75           C
ATOM    934 1HG2 THR A  77       3.422   5.966 -23.260  1.00 67.75           H
ATOM    935 2HG2 THR A  77       2.736   7.570 -23.612  1.00 67.75           H
ATOM    936 3HG2 THR A  77       2.836   6.995 -21.930  1.00 67.75           H
ATOM    937  HN  THR A  77       7.028   8.424 -22.954  1.00 67.75           H
ATOM    938  N   ARG A  78       5.005   8.294 -26.377  1.00 63.91           N
ATOM    939  CA  ARG A  78       4.469   9.132 -27.435  1.00 63.91           C
ATOM    940  C   ARG A  78       2.943   9.201 -27.337  1.00 63.91           C
ATOM    941  O   ARG A  78       2.366  10.286 -27.339  1.00 63.91           O
ATOM    942  HA  ARG A  78       4.917  10.112 -27.269  1.00 63.91           H
ATOM    943  CB  ARG A  78       4.861   8.597 -28.814  1.00 63.91           C
ATOM    944 1HB  ARG A  78       4.682   7.522 -28.855  1.00 63.91           H
ATOM    945 2HB  ARG A  78       4.231   9.053 -29.578  1.00 63.91           H
ATOM    946  CG  ARG A  78       6.332   8.887 -29.117  1.00 63.91           C
ATOM    947 1HG  ARG A  78       6.558   9.926 -28.878  1.00 63.91           H
ATOM    948 2HG  ARG A  78       6.967   8.269 -28.482  1.00 63.91           H
ATOM    949  CD  ARG A  78       6.653   8.614 -30.588  1.00 63.91           C
ATOM    950 1HD  ARG A  78       6.475   7.564 -30.819  1.00 63.91           H
ATOM    951 2HD  ARG A  78       5.991   9.198 -31.228  1.00 63.91           H
ATOM    952  NE  ARG A  78       8.063   8.962 -30.871  1.00 63.91           N
ATOM    953  HE  ARG A  78       8.654   9.193 -30.098  1.00 63.91           H
ATOM    954  CZ  ARG A  78       8.599   8.986 -32.099  1.00 63.91           C
ATOM    955  NH1 ARG A  78       7.855   8.685 -33.172  1.00 63.91           N
ATOM    956 1HH1 ARG A  78       6.892   8.440 -33.060  1.00 63.91           H
ATOM    957 2HH1 ARG A  78       8.262   8.705 -34.085  1.00 63.91           H
ATOM    958  NH2 ARG A  78       9.891   9.315 -32.238  1.00 63.91           N
ATOM    959 1HH2 ARG A  78      10.306   9.338 -33.148  1.00 63.91           H
ATOM    960 2HH2 ARG A  78      10.439   9.538 -31.432  1.00 63.91           H
ATOM    961  HN  ARG A  78       5.448   7.453 -26.687  1.00 63.91           H
ATOM    962  N   VAL A  79       2.335   8.027 -27.253  1.00 71.10           N
ATOM    963  CA  VAL A  79       0.885   7.933 -27.262  1.00 71.10           C
ATOM    964  C   VAL A  79       0.407   7.360 -25.926  1.00 71.10           C
ATOM    965  O   VAL A  79       0.419   6.146 -25.727  1.00 71.10           O
ATOM    966  HA  VAL A  79       0.491   8.943 -27.371  1.00 71.10           H
ATOM    967  CB  VAL A  79       0.420   7.110 -28.465  1.00 71.10           C
ATOM    968  HB  VAL A  79       0.189   6.105 -28.114  1.00 71.10           H
ATOM    969  CG1 VAL A  79      -0.854   7.700 -29.074  1.00 71.10           C
ATOM    970 1HG1 VAL A  79      -1.646   7.703 -28.325  1.00 71.10           H
ATOM    971 2HG1 VAL A  79      -0.660   8.722 -29.402  1.00 71.10           H
ATOM    972 3HG1 VAL A  79      -1.162   7.097 -29.927  1.00 71.10           H
ATOM    973  CG2 VAL A  79       1.529   6.999 -29.514  1.00 71.10           C
ATOM    974 1HG2 VAL A  79       1.805   7.996 -29.858  1.00 71.10           H
ATOM    975 2HG2 VAL A  79       2.399   6.513 -29.073  1.00 71.10           H
ATOM    976 3HG2 VAL A  79       1.172   6.410 -30.358  1.00 71.10           H
ATOM    977  HN  VAL A  79       2.814   7.152 -27.181  1.00 71.10           H
ATOM    978  N   LYS A  80      -0.001   8.261 -25.044  1.00 79.39           N
ATOM    979  CA  LYS A  80      -0.378   7.871 -23.696  1.00 79.39           C
ATOM    980  C   LYS A  80      -1.751   7.198 -23.729  1.00 79.39           C
ATOM    981  O   LYS A  80      -2.636   7.621 -24.472  1.00 79.39           O
ATOM    982  HA  LYS A  80       0.355   7.143 -23.349  1.00 79.39           H
ATOM    983  CB  LYS A  80      -0.305   9.072 -22.751  1.00 79.39           C
ATOM    984 1HB  LYS A  80      -0.976   9.857 -23.100  1.00 79.39           H
ATOM    985 2HB  LYS A  80      -0.647   8.780 -21.758  1.00 79.39           H
ATOM    986  CG  LYS A  80       1.123   9.616 -22.665  1.00 79.39           C
ATOM    987 1HG  LYS A  80       1.745   8.926 -22.093  1.00 79.39           H
ATOM    988 2HG  LYS A  80       1.553   9.679 -23.664  1.00 79.39           H
ATOM    989  CD  LYS A  80       1.145  10.997 -22.006  1.00 79.39           C
ATOM    990 1HD  LYS A  80       0.583  11.704 -22.616  1.00 79.39           H
ATOM    991 2HD  LYS A  80       0.650  10.949 -21.036  1.00 79.39           H
ATOM    992  CE  LYS A  80       2.580  11.496 -21.828  1.00 79.39           C
ATOM    993 1HE  LYS A  80       3.137  10.805 -21.196  1.00 79.39           H
ATOM    994 2HE  LYS A  80       3.085  11.522 -22.794  1.00 79.39           H
ATOM    995  NZ  LYS A  80       2.587  12.847 -21.222  1.00 79.39           N
ATOM    996 1HZ  LYS A  80       3.544  13.135 -21.050  1.00 79.39           H
ATOM    997 2HZ  LYS A  80       2.145  13.504 -21.855  1.00 79.39           H
ATOM    998 3HZ  LYS A  80       2.078  12.826 -20.345  1.00 79.39           H
ATOM    999  HN  LYS A  80      -0.076   9.239 -25.238  1.00 79.39           H
ATOM   1000  N   THR A  81      -1.886   6.161 -22.916  1.00 82.67           N
ATOM   1001  CA  THR A  81      -3.159   5.472 -22.786  1.00 82.67           C
ATOM   1002  C   THR A  81      -3.715   5.641 -21.371  1.00 82.67           C
ATOM   1003  O   THR A  81      -3.045   6.191 -20.498  1.00 82.67           O
ATOM   1004  HA  THR A  81      -3.872   5.936 -23.467  1.00 82.67           H
ATOM   1005  CB  THR A  81      -2.948   4.010 -23.186  1.00 82.67           C
ATOM   1006  HB  THR A  81      -3.903   3.495 -23.295  1.00 82.67           H
ATOM   1007  OG1 THR A  81      -2.084   3.496 -22.177  1.00 82.67           O
ATOM   1008  HG1 THR A  81      -1.130   3.677 -22.418  1.00 82.67           H
ATOM   1009  CG2 THR A  81      -2.141   3.867 -24.477  1.00 82.67           C
ATOM   1010 1HG2 THR A  81      -1.160   4.323 -24.345  1.00 82.67           H
ATOM   1011 2HG2 THR A  81      -2.667   4.365 -25.292  1.00 82.67           H
ATOM   1012 3HG2 THR A  81      -2.021   2.810 -24.715  1.00 82.67           H
ATOM   1013  HN  THR A  81      -1.147   5.792 -22.353  1.00 82.67           H
ATOM   1014  N   MET A  82      -4.936   5.159 -21.188  1.00 85.33           N
ATOM   1015  CA  MET A  82      -5.564   5.191 -19.878  1.00 85.33           C
ATOM   1016  C   MET A  82      -4.747   4.396 -18.858  1.00 85.33           C
ATOM   1017  O   MET A  82      -4.547   4.846 -17.731  1.00 85.33           O
ATOM   1018  HA  MET A  82      -5.592   6.242 -19.592  1.00 85.33           H
ATOM   1019  CB  MET A  82      -6.973   4.602 -19.973  1.00 85.33           C
ATOM   1020 1HB  MET A  82      -7.586   5.221 -20.629  1.00 85.33           H
ATOM   1021 2HB  MET A  82      -6.927   3.610 -20.422  1.00 85.33           H
ATOM   1022  CG  MET A  82      -7.625   4.513 -18.592  1.00 85.33           C
ATOM   1023 1HG  MET A  82      -7.230   3.655 -18.049  1.00 85.33           H
ATOM   1024 2HG  MET A  82      -7.380   5.400 -18.007  1.00 85.33           H
ATOM   1025  SD  MET A  82      -9.396   4.365 -18.760  1.00 85.33           S
ATOM   1026  CE  MET A  82      -9.897   4.709 -17.082  1.00 85.33           C
ATOM   1027 1HE  MET A  82      -9.452   3.973 -16.412  1.00 85.33           H
ATOM   1028 2HE  MET A  82      -9.560   5.707 -16.799  1.00 85.33           H
ATOM   1029 3HE  MET A  82     -10.983   4.658 -17.009  1.00 85.33           H
ATOM   1030  HN  MET A  82      -5.491   4.752 -21.913  1.00 85.33           H
ATOM   1031  N   THR A  83      -4.295   3.228 -19.290  1.00 84.18           N
ATOM   1032  CA  THR A  83      -3.427   2.408 -18.462  1.00 84.18           C
ATOM   1033  C   THR A  83      -2.198   3.208 -18.025  1.00 84.18           C
ATOM   1034  O   THR A  83      -1.829   3.194 -16.851  1.00 84.18           O
ATOM   1035  HA  THR A  83      -3.970   2.137 -17.557  1.00 84.18           H
ATOM   1036  CB  THR A  83      -3.080   1.143 -19.249  1.00 84.18           C
ATOM   1037  HB  THR A  83      -2.579   1.391 -20.185  1.00 84.18           H
ATOM   1038  OG1 THR A  83      -4.325   0.462 -19.379  1.00 84.18           O
ATOM   1039  HG1 THR A  83      -4.995   1.057 -19.823  1.00 84.18           H
ATOM   1040  CG2 THR A  83      -2.209   0.174 -18.446  1.00 84.18           C
ATOM   1041 1HG2 THR A  83      -2.738  -0.127 -17.542  1.00 84.18           H
ATOM   1042 2HG2 THR A  83      -1.275   0.667 -18.173  1.00 84.18           H
ATOM   1043 3HG2 THR A  83      -1.992  -0.706 -19.051  1.00 84.18           H
ATOM   1044  HN  THR A  83      -4.513   2.841 -20.186  1.00 84.18           H
ATOM   1045  N   ASP A  84      -1.597   3.886 -18.992  1.00 84.29           N
ATOM   1046  CA  ASP A  84      -0.357   4.602 -18.745  1.00 84.29           C
ATOM   1047  C   ASP A  84      -0.604   5.696 -17.704  1.00 84.29           C
ATOM   1048  O   ASP A  84       0.270   5.992 -16.891  1.00 84.29           O
ATOM   1049  HA  ASP A  84       0.346   3.846 -18.397  1.00 84.29           H
ATOM   1050  CB  ASP A  84       0.156   5.271 -20.022  1.00 84.29           C
ATOM   1051 1HB  ASP A  84      -0.538   6.053 -20.331  1.00 84.29           H
ATOM   1052 2HB  ASP A  84       1.113   5.754 -19.825  1.00 84.29           H
ATOM   1053  CG  ASP A  84       0.316   4.250 -21.150  1.00 84.29           C
ATOM   1054  OD1 ASP A  84       0.844   3.156 -20.854  1.00 84.29           O
ATOM   1055  OD2 ASP A  84      -0.093   4.586 -22.282  1.00 84.29           O
ATOM   1056  HN  ASP A  84      -1.943   3.950 -19.928  1.00 84.29           H
ATOM   1057  N   MET A  85      -1.798   6.267 -17.764  1.00 90.10           N
ATOM   1058  CA  MET A  85      -2.174   7.314 -16.830  1.00 90.10           C
ATOM   1059  C   MET A  85      -2.206   6.785 -15.395  1.00 90.10           C
ATOM   1060  O   MET A  85      -1.719   7.442 -14.476  1.00 90.10           O
ATOM   1061  HA  MET A  85      -1.405   8.081 -16.924  1.00 90.10           H
ATOM   1062  CB  MET A  85      -3.554   7.860 -17.203  1.00 90.10           C
ATOM   1063 1HB  MET A  85      -3.559   8.159 -18.252  1.00 90.10           H
ATOM   1064 2HB  MET A  85      -4.302   7.075 -17.092  1.00 90.10           H
ATOM   1065  CG  MET A  85      -3.927   9.056 -16.325  1.00 90.10           C
ATOM   1066 1HG  MET A  85      -4.924   9.412 -16.584  1.00 90.10           H
ATOM   1067 2HG  MET A  85      -3.959   8.752 -15.278  1.00 90.10           H
ATOM   1068  SD  MET A  85      -2.736  10.368 -16.541  1.00 90.10           S
ATOM   1069  CE  MET A  85      -3.117  10.858 -18.215  1.00 90.10           C
ATOM   1070 1HE  MET A  85      -2.969  10.011 -18.884  1.00 90.10           H
ATOM   1071 2HE  MET A  85      -4.154  11.188 -18.270  1.00 90.10           H
ATOM   1072 3HE  MET A  85      -2.459  11.675 -18.512  1.00 90.10           H
ATOM   1073  HN  MET A  85      -2.501   6.024 -18.432  1.00 90.10           H
ATOM   1074  N   PHE A  86      -2.784   5.601 -15.247  1.00 90.51           N
ATOM   1075  CA  PHE A  86      -2.886   4.976 -13.940  1.00 90.51           C
ATOM   1076  C   PHE A  86      -1.511   4.535 -13.434  1.00 90.51           C
ATOM   1077  O   PHE A  86      -1.220   4.642 -12.244  1.00 90.51           O
ATOM   1078  HA  PHE A  86      -3.301   5.719 -13.258  1.00 90.51           H
ATOM   1079  CB  PHE A  86      -3.776   3.743 -14.102  1.00 90.51           C
ATOM   1080 1HB  PHE A  86      -3.364   3.111 -14.889  1.00 90.51           H
ATOM   1081 2HB  PHE A  86      -3.747   3.162 -13.180  1.00 90.51           H
ATOM   1082  CG  PHE A  86      -5.233   4.066 -14.438  1.00 90.51           C
ATOM   1083  CD1 PHE A  86      -5.837   5.147 -13.874  1.00 90.51           C
ATOM   1084  HD1 PHE A  86      -5.283   5.782 -13.183  1.00 90.51           H
ATOM   1085  CD2 PHE A  86      -5.925   3.274 -15.301  1.00 90.51           C
ATOM   1086  HD2 PHE A  86      -5.441   2.408 -15.753  1.00 90.51           H
ATOM   1087  CE1 PHE A  86      -7.189   5.447 -14.186  1.00 90.51           C
ATOM   1088  HE1 PHE A  86      -7.674   6.313 -13.734  1.00 90.51           H
ATOM   1089  CE2 PHE A  86      -7.277   3.575 -15.612  1.00 90.51           C
ATOM   1090  HE2 PHE A  86      -7.831   2.940 -16.304  1.00 90.51           H
ATOM   1091  CZ  PHE A  86      -7.881   4.655 -15.048  1.00 90.51           C
ATOM   1092  HZ  PHE A  86      -8.919   4.886 -15.288  1.00 90.51           H
ATOM   1093  HN  PHE A  86      -3.177   5.073 -16.000  1.00 90.51           H
ATOM   1094  N   LEU A  87      -0.702   4.049 -14.364  1.00 88.55           N
ATOM   1095  CA  LEU A  87       0.632   3.581 -14.025  1.00 88.55           C
ATOM   1096  C   LEU A  87       1.469   4.760 -13.524  1.00 88.55           C
ATOM   1097  O   LEU A  87       2.290   4.604 -12.622  1.00 88.55           O
ATOM   1098  HA  LEU A  87       0.529   2.861 -13.213  1.00 88.55           H
ATOM   1099  CB  LEU A  87       1.257   2.842 -15.209  1.00 88.55           C
ATOM   1100 1HB  LEU A  87       1.201   3.487 -16.086  1.00 88.55           H
ATOM   1101 2HB  LEU A  87       2.314   2.684 -14.997  1.00 88.55           H
ATOM   1102  CG  LEU A  87       0.630   1.491 -15.564  1.00 88.55           C
ATOM   1103  HG  LEU A  87      -0.418   1.657 -15.814  1.00 88.55           H
ATOM   1104  CD1 LEU A  87       1.299   0.884 -16.798  1.00 88.55           C
ATOM   1105 1HD1 LEU A  87       1.178   1.558 -17.646  1.00 88.55           H
ATOM   1106 2HD1 LEU A  87       2.360   0.735 -16.600  1.00 88.55           H
ATOM   1107 3HD1 LEU A  87       0.834  -0.075 -17.028  1.00 88.55           H
ATOM   1108  CD2 LEU A  87       0.665   0.540 -14.366  1.00 88.55           C
ATOM   1109 1HD2 LEU A  87       1.698   0.376 -14.062  1.00 88.55           H
ATOM   1110 2HD2 LEU A  87       0.107   0.978 -13.538  1.00 88.55           H
ATOM   1111 3HD2 LEU A  87       0.213  -0.412 -14.645  1.00 88.55           H
ATOM   1112  HN  LEU A  87      -0.943   3.972 -15.331  1.00 88.55           H
ATOM   1113  N   LEU A  88       1.233   5.913 -14.133  1.00 90.74           N
ATOM   1114  CA  LEU A  88       1.909   7.130 -13.717  1.00 90.74           C
ATOM   1115  C   LEU A  88       1.560   7.429 -12.258  1.00 90.74           C
ATOM   1116  O   LEU A  88       2.449   7.636 -11.433  1.00 90.74           O
ATOM   1117  HA  LEU A  88       2.981   6.948 -13.786  1.00 90.74           H
ATOM   1118  CB  LEU A  88       1.582   8.278 -14.675  1.00 90.74           C
ATOM   1119 1HB  LEU A  88       1.976   8.026 -15.660  1.00 90.74           H
ATOM   1120 2HB  LEU A  88       0.499   8.346 -14.773  1.00 90.74           H
ATOM   1121  CG  LEU A  88       2.118   9.655 -14.279  1.00 90.74           C
ATOM   1122  HG  LEU A  88       1.879   9.825 -13.229  1.00 90.74           H
ATOM   1123  CD1 LEU A  88       3.641   9.710 -14.410  1.00 90.74           C
ATOM   1124 1HD1 LEU A  88       4.089   8.960 -13.758  1.00 90.74           H
ATOM   1125 2HD1 LEU A  88       3.924   9.509 -15.444  1.00 90.74           H
ATOM   1126 3HD1 LEU A  88       3.995  10.699 -14.123  1.00 90.74           H
ATOM   1127  CD2 LEU A  88       1.433  10.762 -15.084  1.00 90.74           C
ATOM   1128 1HD2 LEU A  88       1.620  10.607 -16.146  1.00 90.74           H
ATOM   1129 2HD2 LEU A  88       0.360  10.737 -14.896  1.00 90.74           H
ATOM   1130 3HD2 LEU A  88       1.832  11.730 -14.782  1.00 90.74           H
ATOM   1131  HN  LEU A  88       0.595   6.023 -14.895  1.00 90.74           H
ATOM   1132  N   ASN A  89       0.264   7.443 -11.984  1.00 93.94           N
ATOM   1133  CA  ASN A  89      -0.219   7.838 -10.671  1.00 93.94           C
ATOM   1134  C   ASN A  89       0.207   6.791  -9.640  1.00 93.94           C
ATOM   1135  O   ASN A  89       0.424   7.117  -8.473  1.00 93.94           O
ATOM   1136  HA  ASN A  89       0.227   8.814 -10.484  1.00 93.94           H
ATOM   1137  CB  ASN A  89      -1.747   7.927 -10.650  1.00 93.94           C
ATOM   1138 1HB  ASN A  89      -2.171   7.105 -11.227  1.00 93.94           H
ATOM   1139 2HB  ASN A  89      -2.107   7.817  -9.627  1.00 93.94           H
ATOM   1140  CG  ASN A  89      -2.226   9.261 -11.226  1.00 93.94           C
ATOM   1141  OD1 ASN A  89      -2.499  10.212 -10.512  1.00 93.94           O
ATOM   1142  ND2 ASN A  89      -2.313   9.277 -12.553  1.00 93.94           N
ATOM   1143 1HD2 ASN A  89      -2.075   8.462 -13.080  1.00 93.94           H
ATOM   1144 2HD2 ASN A  89      -2.618  10.105 -13.024  1.00 93.94           H
ATOM   1145  HN  ASN A  89      -0.449   7.191 -12.638  1.00 93.94           H
ATOM   1146  N   LEU A  90       0.316   5.556 -10.107  1.00 91.65           N
ATOM   1147  CA  LEU A  90       0.743   4.466  -9.247  1.00 91.65           C
ATOM   1148  C   LEU A  90       2.175   4.725  -8.776  1.00 91.65           C
ATOM   1149  O   LEU A  90       2.477   4.590  -7.591  1.00 91.65           O
ATOM   1150  HA  LEU A  90       0.088   4.462  -8.375  1.00 91.65           H
ATOM   1151  CB  LEU A  90       0.562   3.122  -9.955  1.00 91.65           C
ATOM   1152 1HB  LEU A  90      -0.462   3.064 -10.325  1.00 91.65           H
ATOM   1153 2HB  LEU A  90       1.217   3.102 -10.826  1.00 91.65           H
ATOM   1154  CG  LEU A  90       0.842   1.876  -9.113  1.00 91.65           C
ATOM   1155  HG  LEU A  90       1.815   1.998  -8.636  1.00 91.65           H
ATOM   1156  CD1 LEU A  90      -0.193   1.725  -7.996  1.00 91.65           C
ATOM   1157 1HD1 LEU A  90      -0.158   2.601  -7.347  1.00 91.65           H
ATOM   1158 2HD1 LEU A  90      -1.188   1.636  -8.432  1.00 91.65           H
ATOM   1159 3HD1 LEU A  90       0.030   0.832  -7.412  1.00 91.65           H
ATOM   1160  CD2 LEU A  90       0.923   0.626  -9.992  1.00 91.65           C
ATOM   1161 1HD2 LEU A  90      -0.023   0.489 -10.515  1.00 91.65           H
ATOM   1162 2HD2 LEU A  90       1.727   0.745 -10.718  1.00 91.65           H
ATOM   1163 3HD2 LEU A  90       1.123  -0.244  -9.367  1.00 91.65           H
ATOM   1164  HN  LEU A  90       0.118   5.296 -11.052  1.00 91.65           H
ATOM   1165  N   ALA A  91       3.020   5.092  -9.728  1.00 93.27           N
ATOM   1166  CA  ALA A  91       4.424   5.325  -9.434  1.00 93.27           C
ATOM   1167  C   ALA A  91       4.551   6.525  -8.494  1.00 93.27           C
ATOM   1168  O   ALA A  91       5.408   6.540  -7.612  1.00 93.27           O
ATOM   1169  HA  ALA A  91       4.810   4.438  -8.931  1.00 93.27           H
ATOM   1170  CB  ALA A  91       5.193   5.524 -10.741  1.00 93.27           C
ATOM   1171 1HB  ALA A  91       5.095   4.632 -11.360  1.00 93.27           H
ATOM   1172 2HB  ALA A  91       4.786   6.383 -11.275  1.00 93.27           H
ATOM   1173 3HB  ALA A  91       6.246   5.699 -10.520  1.00 93.27           H
ATOM   1174  HN  ALA A  91       2.760   5.229 -10.684  1.00 93.27           H
ATOM   1175  N   ILE A  92       3.685   7.504  -8.715  1.00 95.09           N
ATOM   1176  CA  ILE A  92       3.688   8.705  -7.897  1.00 95.09           C
ATOM   1177  C   ILE A  92       3.320   8.337  -6.458  1.00 95.09           C
ATOM   1178  O   ILE A  92       3.973   8.780  -5.514  1.00 95.09           O
ATOM   1179  HA  ILE A  92       4.703   9.101  -7.903  1.00 95.09           H
ATOM   1180  CB  ILE A  92       2.781   9.773  -8.510  1.00 95.09           C
ATOM   1181  HB  ILE A  92       1.824   9.310  -8.753  1.00 95.09           H
ATOM   1182  CG1 ILE A  92       3.369  10.308  -9.817  1.00 95.09           C
ATOM   1183 1HG1 ILE A  92       4.255  10.905  -9.604  1.00 95.09           H
ATOM   1184 2HG1 ILE A  92       3.689   9.475 -10.443  1.00 95.09           H
ATOM   1185  CG2 ILE A  92       2.498  10.894  -7.508  1.00 95.09           C
ATOM   1186 1HG2 ILE A  92       2.005  10.479  -6.628  1.00 95.09           H
ATOM   1187 2HG2 ILE A  92       3.437  11.361  -7.211  1.00 95.09           H
ATOM   1188 3HG2 ILE A  92       1.851  11.640  -7.969  1.00 95.09           H
ATOM   1189  CD1 ILE A  92       2.345  11.157 -10.573  1.00 95.09           C
ATOM   1190 1HD1 ILE A  92       1.470  10.549 -10.806  1.00 95.09           H
ATOM   1191 2HD1 ILE A  92       2.045  12.002  -9.953  1.00 95.09           H
ATOM   1192 3HD1 ILE A  92       2.789  11.524 -11.498  1.00 95.09           H
ATOM   1193  HN  ILE A  92       2.992   7.485  -9.435  1.00 95.09           H
ATOM   1194  N   ALA A  93       2.275   7.531  -6.335  1.00 95.19           N
ATOM   1195  CA  ALA A  93       1.775   7.149  -5.026  1.00 95.19           C
ATOM   1196  C   ALA A  93       2.873   6.408  -4.261  1.00 95.19           C
ATOM   1197  O   ALA A  93       3.060   6.630  -3.066  1.00 95.19           O
ATOM   1198  HA  ALA A  93       1.522   8.062  -4.488  1.00 95.19           H
ATOM   1199  CB  ALA A  93       0.508   6.306  -5.190  1.00 95.19           C
ATOM   1200 1HB  ALA A  93      -0.250   6.889  -5.713  1.00 95.19           H
ATOM   1201 2HB  ALA A  93       0.740   5.410  -5.766  1.00 95.19           H
ATOM   1202 3HB  ALA A  93       0.133   6.020  -4.207  1.00 95.19           H
ATOM   1203  HN  ALA A  93       1.775   7.143  -7.109  1.00 95.19           H
ATOM   1204  N   ASP A  94       3.571   5.543  -4.982  1.00 94.49           N
ATOM   1205  CA  ASP A  94       4.627   4.747  -4.379  1.00 94.49           C
ATOM   1206  C   ASP A  94       5.742   5.673  -3.891  1.00 94.49           C
ATOM   1207  O   ASP A  94       6.233   5.524  -2.773  1.00 94.49           O
ATOM   1208  HA  ASP A  94       4.148   4.205  -3.564  1.00 94.49           H
ATOM   1209  CB  ASP A  94       5.231   3.774  -5.394  1.00 94.49           C
ATOM   1210 1HB  ASP A  94       5.382   4.284  -6.346  1.00 94.49           H
ATOM   1211 2HB  ASP A  94       6.212   3.446  -5.050  1.00 94.49           H
ATOM   1212  CG  ASP A  94       4.324   2.560  -5.597  1.00 94.49           C
ATOM   1213  OD1 ASP A  94       3.653   2.182  -4.613  1.00 94.49           O
ATOM   1214  OD2 ASP A  94       4.321   2.037  -6.733  1.00 94.49           O
ATOM   1215  HN  ASP A  94       3.425   5.382  -5.958  1.00 94.49           H
ATOM   1216  N   LEU A  95       6.110   6.610  -4.752  1.00 95.91           N
ATOM   1217  CA  LEU A  95       7.201   7.521  -4.448  1.00 95.91           C
ATOM   1218  C   LEU A  95       6.877   8.286  -3.163  1.00 95.91           C
ATOM   1219  O   LEU A  95       7.739   8.454  -2.302  1.00 95.91           O
ATOM   1220  HA  LEU A  95       8.092   6.917  -4.275  1.00 95.91           H
ATOM   1221  CB  LEU A  95       7.493   8.426  -5.646  1.00 95.91           C
ATOM   1222 1HB  LEU A  95       6.544   8.759  -6.065  1.00 95.91           H
ATOM   1223 2HB  LEU A  95       8.012   9.315  -5.287  1.00 95.91           H
ATOM   1224  CG  LEU A  95       8.325   7.804  -6.770  1.00 95.91           C
ATOM   1225  HG  LEU A  95       7.780   6.946  -7.163  1.00 95.91           H
ATOM   1226  CD1 LEU A  95       8.510   8.790  -7.925  1.00 95.91           C
ATOM   1227 1HD1 LEU A  95       7.535   9.068  -8.325  1.00 95.91           H
ATOM   1228 2HD1 LEU A  95       9.022   9.681  -7.563  1.00 95.91           H
ATOM   1229 3HD1 LEU A  95       9.105   8.322  -8.710  1.00 95.91           H
ATOM   1230  CD2 LEU A  95       9.663   7.285  -6.239  1.00 95.91           C
ATOM   1231 1HD2 LEU A  95      10.226   8.111  -5.803  1.00 95.91           H
ATOM   1232 2HD2 LEU A  95       9.482   6.527  -5.477  1.00 95.91           H
ATOM   1233 3HD2 LEU A  95      10.234   6.848  -7.058  1.00 95.91           H
ATOM   1234  HN  LEU A  95       5.678   6.751  -5.643  1.00 95.91           H
ATOM   1235  N   LEU A  96       5.632   8.730  -3.075  1.00 95.46           N
ATOM   1236  CA  LEU A  96       5.210   9.559  -1.959  1.00 95.46           C
ATOM   1237  C   LEU A  96       5.428   8.795  -0.651  1.00 95.46           C
ATOM   1238  O   LEU A  96       5.845   9.377   0.349  1.00 95.46           O
ATOM   1239  HA  LEU A  96       5.846  10.445  -1.951  1.00 95.46           H
ATOM   1240  CB  LEU A  96       3.770  10.037  -2.160  1.00 95.46           C
ATOM   1241 1HB  LEU A  96       3.157   9.176  -2.428  1.00 95.46           H
ATOM   1242 2HB  LEU A  96       3.396  10.409  -1.206  1.00 95.46           H
ATOM   1243  CG  LEU A  96       3.566  11.124  -3.216  1.00 95.46           C
ATOM   1244  HG  LEU A  96       3.855  10.717  -4.185  1.00 95.46           H
ATOM   1245  CD1 LEU A  96       2.091  11.522  -3.315  1.00 95.46           C
ATOM   1246 1HD1 LEU A  96       1.498  10.650  -3.591  1.00 95.46           H
ATOM   1247 2HD1 LEU A  96       1.752  11.902  -2.352  1.00 95.46           H
ATOM   1248 3HD1 LEU A  96       1.974  12.296  -4.074  1.00 95.46           H
ATOM   1249  CD2 LEU A  96       4.467  12.330  -2.944  1.00 95.46           C
ATOM   1250 1HD2 LEU A  96       4.232  12.746  -1.965  1.00 95.46           H
ATOM   1251 2HD2 LEU A  96       5.511  12.015  -2.965  1.00 95.46           H
ATOM   1252 3HD2 LEU A  96       4.302  13.087  -3.710  1.00 95.46           H
ATOM   1253  HN  LEU A  96       4.918   8.533  -3.748  1.00 95.46           H
ATOM   1254  N   PHE A  97       5.135   7.504  -0.701  1.00 96.11           N
ATOM   1255  CA  PHE A  97       5.281   6.658   0.471  1.00 96.11           C
ATOM   1256  C   PHE A  97       6.756   6.389   0.773  1.00 96.11           C
ATOM   1257  O   PHE A  97       7.190   6.505   1.919  1.00 96.11           O
ATOM   1258  HA  PHE A  97       4.830   7.188   1.310  1.00 96.11           H
ATOM   1259  CB  PHE A  97       4.587   5.331   0.153  1.00 96.11           C
ATOM   1260 1HB  PHE A  97       3.509   5.491   0.140  1.00 96.11           H
ATOM   1261 2HB  PHE A  97       4.875   5.014  -0.849  1.00 96.11           H
ATOM   1262  CG  PHE A  97       4.911   4.208   1.141  1.00 96.11           C
ATOM   1263  CD1 PHE A  97       5.509   3.069   0.703  1.00 96.11           C
ATOM   1264  HD1 PHE A  97       5.759   2.955  -0.352  1.00 96.11           H
ATOM   1265  CD2 PHE A  97       4.599   4.350   2.457  1.00 96.11           C
ATOM   1266  HD2 PHE A  97       4.120   5.263   2.809  1.00 96.11           H
ATOM   1267  CE1 PHE A  97       5.809   2.026   1.619  1.00 96.11           C
ATOM   1268  HE1 PHE A  97       6.289   1.113   1.268  1.00 96.11           H
ATOM   1269  CE2 PHE A  97       4.899   3.308   3.374  1.00 96.11           C
ATOM   1270  HE2 PHE A  97       4.650   3.421   4.429  1.00 96.11           H
ATOM   1271  CZ  PHE A  97       5.498   2.168   2.935  1.00 96.11           C
ATOM   1272  HZ  PHE A  97       5.728   1.368   3.639  1.00 96.11           H
ATOM   1273  HN  PHE A  97       4.805   7.037  -1.521  1.00 96.11           H
ATOM   1274  N   LEU A  98       7.487   6.035  -0.274  1.00 95.87           N
ATOM   1275  CA  LEU A  98       8.861   5.589  -0.111  1.00 95.87           C
ATOM   1276  C   LEU A  98       9.661   6.672   0.615  1.00 95.87           C
ATOM   1277  O   LEU A  98      10.526   6.366   1.434  1.00 95.87           O
ATOM   1278  HA  LEU A  98       8.843   4.696   0.513  1.00 95.87           H
ATOM   1279  CB  LEU A  98       9.456   5.187  -1.462  1.00 95.87           C
ATOM   1280 1HB  LEU A  98       9.286   5.999  -2.168  1.00 95.87           H
ATOM   1281 2HB  LEU A  98      10.535   5.086  -1.345  1.00 95.87           H
ATOM   1282  CG  LEU A  98       8.915   3.893  -2.075  1.00 95.87           C
ATOM   1283  HG  LEU A  98       7.830   3.894  -1.970  1.00 95.87           H
ATOM   1284  CD1 LEU A  98       9.224   3.825  -3.572  1.00 95.87           C
ATOM   1285 1HD1 LEU A  98       8.762   4.672  -4.078  1.00 95.87           H
ATOM   1286 2HD1 LEU A  98      10.304   3.858  -3.721  1.00 95.87           H
ATOM   1287 3HD1 LEU A  98       8.829   2.896  -3.982  1.00 95.87           H
ATOM   1288  CD2 LEU A  98       9.441   2.669  -1.324  1.00 95.87           C
ATOM   1289 1HD2 LEU A  98      10.530   2.651  -1.375  1.00 95.87           H
ATOM   1290 2HD2 LEU A  98       9.127   2.719  -0.281  1.00 95.87           H
ATOM   1291 3HD2 LEU A  98       9.041   1.763  -1.780  1.00 95.87           H
ATOM   1292  HN  LEU A  98       7.156   6.048  -1.217  1.00 95.87           H
ATOM   1293  N   VAL A  99       9.343   7.917   0.290  1.00 95.98           N
ATOM   1294  CA  VAL A  99      10.063   9.045   0.854  1.00 95.98           C
ATOM   1295  C   VAL A  99       9.884   9.050   2.374  1.00 95.98           C
ATOM   1296  O   VAL A  99      10.646   9.698   3.090  1.00 95.98           O
ATOM   1297  HA  VAL A  99      11.120   8.908   0.626  1.00 95.98           H
ATOM   1298  CB  VAL A  99       9.600  10.345   0.194  1.00 95.98           C
ATOM   1299  HB  VAL A  99       8.512  10.375   0.238  1.00 95.98           H
ATOM   1300  CG1 VAL A  99      10.135  11.564   0.948  1.00 95.98           C
ATOM   1301 1HG1 VAL A  99       9.770  11.545   1.975  1.00 95.98           H
ATOM   1302 2HG1 VAL A  99      11.225  11.542   0.949  1.00 95.98           H
ATOM   1303 3HG1 VAL A  99       9.791  12.475   0.457  1.00 95.98           H
ATOM   1304  CG2 VAL A  99      10.011  10.388  -1.279  1.00 95.98           C
ATOM   1305 1HG2 VAL A  99      11.097  10.325  -1.356  1.00 95.98           H
ATOM   1306 2HG2 VAL A  99       9.561   9.548  -1.807  1.00 95.98           H
ATOM   1307 3HG2 VAL A  99       9.670  11.323  -1.725  1.00 95.98           H
ATOM   1308  HN  VAL A  99       8.610   8.159  -0.346  1.00 95.98           H
ATOM   1309  N   THR A 100       8.873   8.320   2.821  1.00 95.28           N
ATOM   1310  CA  THR A 100       8.550   8.276   4.237  1.00 95.28           C
ATOM   1311  C   THR A 100       9.351   7.174   4.933  1.00 95.28           C
ATOM   1312  O   THR A 100       9.458   7.159   6.158  1.00 95.28           O
ATOM   1313  HA  THR A 100       8.850   9.223   4.687  1.00 95.28           H
ATOM   1314  CB  THR A 100       7.036   8.104   4.372  1.00 95.28           C
ATOM   1315  HB  THR A 100       6.704   8.348   5.381  1.00 95.28           H
ATOM   1316  OG1 THR A 100       6.801   6.761   3.955  1.00 95.28           O
ATOM   1317  HG1 THR A 100       6.767   6.714   2.957  1.00 95.28           H
ATOM   1318  CG2 THR A 100       6.258   8.949   3.361  1.00 95.28           C
ATOM   1319 1HG2 THR A 100       6.540   8.657   2.349  1.00 95.28           H
ATOM   1320 2HG2 THR A 100       6.490  10.003   3.513  1.00 95.28           H
ATOM   1321 3HG2 THR A 100       5.189   8.789   3.500  1.00 95.28           H
ATOM   1322  HN  THR A 100       8.280   7.767   2.235  1.00 95.28           H
ATOM   1323  N   LEU A 101       9.894   6.279   4.121  1.00 94.96           N
ATOM   1324  CA  LEU A 101      10.552   5.095   4.645  1.00 94.96           C
ATOM   1325  C   LEU A 101      11.790   5.514   5.440  1.00 94.96           C
ATOM   1326  O   LEU A 101      12.070   4.957   6.501  1.00 94.96           O
ATOM   1327  HA  LEU A 101       9.854   4.607   5.325  1.00 94.96           H
ATOM   1328  CB  LEU A 101      10.852   4.105   3.518  1.00 94.96           C
ATOM   1329 1HB  LEU A 101      11.361   4.640   2.716  1.00 94.96           H
ATOM   1330 2HB  LEU A 101      11.550   3.357   3.894  1.00 94.96           H
ATOM   1331  CG  LEU A 101       9.643   3.380   2.922  1.00 94.96           C
ATOM   1332  HG  LEU A 101       9.017   4.117   2.419  1.00 94.96           H
ATOM   1333  CD1 LEU A 101      10.079   2.361   1.868  1.00 94.96           C
ATOM   1334 1HD1 LEU A 101      10.610   2.874   1.065  1.00 94.96           H
ATOM   1335 2HD1 LEU A 101      10.738   1.624   2.325  1.00 94.96           H
ATOM   1336 3HD1 LEU A 101       9.201   1.861   1.461  1.00 94.96           H
ATOM   1337  CD2 LEU A 101       8.792   2.739   4.021  1.00 94.96           C
ATOM   1338 1HD2 LEU A 101       9.395   2.018   4.573  1.00 94.96           H
ATOM   1339 2HD2 LEU A 101       8.436   3.512   4.702  1.00 94.96           H
ATOM   1340 3HD2 LEU A 101       7.940   2.231   3.570  1.00 94.96           H
ATOM   1341  HN  LEU A 101       9.890   6.353   3.123  1.00 94.96           H
ATOM   1342  N   PRO A 102      12.552   6.500   4.946  1.00 94.69           N
ATOM   1343  CA  PRO A 102      13.751   6.955   5.653  1.00 94.69           C
ATOM   1344  C   PRO A 102      13.463   7.320   7.100  1.00 94.69           C
ATOM   1345  O   PRO A 102      14.256   7.018   7.991  1.00 94.69           O
ATOM   1346  HA  PRO A 102      14.484   6.149   5.704  1.00 94.69           H
ATOM   1347  CB  PRO A 102      14.213   8.167   4.842  1.00 94.69           C
ATOM   1348 1HB  PRO A 102      13.792   9.094   5.231  1.00 94.69           H
ATOM   1349 2HB  PRO A 102      15.297   8.276   4.865  1.00 94.69           H
ATOM   1350  CG  PRO A 102      13.707   7.865   3.437  1.00 94.69           C
ATOM   1351 1HG  PRO A 102      13.641   8.766   2.828  1.00 94.69           H
ATOM   1352 2HG  PRO A 102      14.371   7.183   2.905  1.00 94.69           H
ATOM   1353  CD  PRO A 102      12.341   7.248   3.693  1.00 94.69           C
ATOM   1354 1HD  PRO A 102      11.568   8.008   3.806  1.00 94.69           H
ATOM   1355 2HD  PRO A 102      12.030   6.600   2.874  1.00 94.69           H
ATOM   1356  N   PHE A 103      12.324   7.969   7.298  1.00 94.44           N
ATOM   1357  CA  PHE A 103      11.945   8.427   8.624  1.00 94.44           C
ATOM   1358  C   PHE A 103      11.610   7.246   9.537  1.00 94.44           C
ATOM   1359  O   PHE A 103      11.957   7.251  10.717  1.00 94.44           O
ATOM   1360  HA  PHE A 103      12.795   8.971   9.034  1.00 94.44           H
ATOM   1361  CB  PHE A 103      10.697   9.297   8.456  1.00 94.44           C
ATOM   1362 1HB  PHE A 103       9.929   8.717   7.944  1.00 94.44           H
ATOM   1363 2HB  PHE A 103      10.305   9.546   9.442  1.00 94.44           H
ATOM   1364  CG  PHE A 103      10.941  10.591   7.678  1.00 94.44           C
ATOM   1365  CD1 PHE A 103      11.315  11.721   8.338  1.00 94.44           C
ATOM   1366  HD1 PHE A 103      11.441  11.703   9.420  1.00 94.44           H
ATOM   1367  CD2 PHE A 103      10.784  10.613   6.327  1.00 94.44           C
ATOM   1368  HD2 PHE A 103      10.485   9.708   5.799  1.00 94.44           H
ATOM   1369  CE1 PHE A 103      11.542  12.922   7.616  1.00 94.44           C
ATOM   1370  HE1 PHE A 103      11.841  13.827   8.144  1.00 94.44           H
ATOM   1371  CE2 PHE A 103      11.011  11.815   5.606  1.00 94.44           C
ATOM   1372  HE2 PHE A 103      10.885  11.832   4.523  1.00 94.44           H
ATOM   1373  CZ  PHE A 103      11.385  12.944   6.265  1.00 94.44           C
ATOM   1374  HZ  PHE A 103      11.559  13.866   5.711  1.00 94.44           H
ATOM   1375  HN  PHE A 103      11.669   8.181   6.574  1.00 94.44           H
ATOM   1376  N   TRP A 104      10.939   6.262   8.956  1.00 92.61           N
ATOM   1377  CA  TRP A 104      10.589   5.059   9.692  1.00 92.61           C
ATOM   1378  C   TRP A 104      11.888   4.373  10.122  1.00 92.61           C
ATOM   1379  O   TRP A 104      11.965   3.811  11.214  1.00 92.61           O
ATOM   1380  HA  TRP A 104      10.018   5.359  10.570  1.00 92.61           H
ATOM   1381  CB  TRP A 104       9.682   4.151   8.859  1.00 92.61           C
ATOM   1382 1HB  TRP A 104      10.053   4.125   7.835  1.00 92.61           H
ATOM   1383 2HB  TRP A 104       9.747   3.134   9.248  1.00 92.61           H
ATOM   1384  CG  TRP A 104       8.214   4.583   8.844  1.00 92.61           C
ATOM   1385  CD1 TRP A 104       7.489   5.002   7.798  1.00 92.61           C
ATOM   1386  HD1 TRP A 104       7.872   5.092   6.782  1.00 92.61           H
ATOM   1387  CD2 TRP A 104       7.317   4.621   9.974  1.00 92.61           C
ATOM   1388  NE1 TRP A 104       6.195   5.307   8.170  1.00 92.61           N
ATOM   1389  HE1 TRP A 104       5.469   5.639   7.568  1.00 92.61           H
ATOM   1390  CE2 TRP A 104       6.087   5.067   9.535  1.00 92.61           C
ATOM   1391  CE3 TRP A 104       7.538   4.289  11.322  1.00 92.61           C
ATOM   1392  HE3 TRP A 104       8.499   3.934  11.693  1.00 92.61           H
ATOM   1393  CZ2 TRP A 104       4.982   5.223  10.380  1.00 92.61           C
ATOM   1394  HZ2 TRP A 104       4.021   5.578  10.009  1.00 92.61           H
ATOM   1395  CZ3 TRP A 104       6.423   4.449  12.154  1.00 92.61           C
ATOM   1396  HZ3 TRP A 104       6.540   4.206  13.210  1.00 92.61           H
ATOM   1397  CH2 TRP A 104       5.178   4.898  11.727  1.00 92.61           C
ATOM   1398  HH2 TRP A 104       4.359   4.996  12.439  1.00 92.61           H
ATOM   1399  HN  TRP A 104      10.636   6.277   8.003  1.00 92.61           H
ATOM   1400  N   ALA A 105      12.876   4.443   9.242  1.00 94.16           N
ATOM   1401  CA  ALA A 105      14.140   3.768   9.482  1.00 94.16           C
ATOM   1402  C   ALA A 105      14.811   4.375  10.716  1.00 94.16           C
ATOM   1403  O   ALA A 105      15.277   3.650  11.594  1.00 94.16           O
ATOM   1404  HA  ALA A 105      13.924   2.718   9.676  1.00 94.16           H
ATOM   1405  CB  ALA A 105      15.018   3.869   8.233  1.00 94.16           C
ATOM   1406 1HB  ALA A 105      14.508   3.397   7.392  1.00 94.16           H
ATOM   1407 2HB  ALA A 105      15.203   4.918   8.003  1.00 94.16           H
ATOM   1408 3HB  ALA A 105      15.966   3.363   8.413  1.00 94.16           H
ATOM   1409  HN  ALA A 105      12.822   4.947   8.380  1.00 94.16           H
ATOM   1410  N   ILE A 106      14.839   5.700  10.744  1.00 93.82           N
ATOM   1411  CA  ILE A 106      15.476   6.412  11.838  1.00 93.82           C
ATOM   1412  C   ILE A 106      14.731   6.109  13.140  1.00 93.82           C
ATOM   1413  O   ILE A 106      15.353   5.877  14.175  1.00 93.82           O
ATOM   1414  HA  ILE A 106      16.494   6.032  11.927  1.00 93.82           H
ATOM   1415  CB  ILE A 106      15.576   7.905  11.519  1.00 93.82           C
ATOM   1416  HB  ILE A 106      14.603   8.244  11.164  1.00 93.82           H
ATOM   1417  CG1 ILE A 106      16.581   8.159  10.394  1.00 93.82           C
ATOM   1418 1HG1 ILE A 106      17.595   8.016  10.768  1.00 93.82           H
ATOM   1419 2HG1 ILE A 106      16.430   7.433   9.596  1.00 93.82           H
ATOM   1420  CG2 ILE A 106      15.906   8.713  12.776  1.00 93.82           C
ATOM   1421 1HG2 ILE A 106      15.122   8.566  13.519  1.00 93.82           H
ATOM   1422 2HG2 ILE A 106      16.860   8.378  13.184  1.00 93.82           H
ATOM   1423 3HG2 ILE A 106      15.971   9.771  12.521  1.00 93.82           H
ATOM   1424  CD1 ILE A 106      16.434   9.577   9.837  1.00 93.82           C
ATOM   1425 1HD1 ILE A 106      15.426   9.709   9.442  1.00 93.82           H
ATOM   1426 2HD1 ILE A 106      16.609  10.300  10.633  1.00 93.82           H
ATOM   1427 3HD1 ILE A 106      17.160   9.731   9.039  1.00 93.82           H
ATOM   1428  HN  ILE A 106      14.438   6.282  10.037  1.00 93.82           H
ATOM   1429  N   ALA A 107      13.410   6.122  13.045  1.00 92.36           N
ATOM   1430  CA  ALA A 107      12.573   5.951  14.220  1.00 92.36           C
ATOM   1431  C   ALA A 107      12.786   4.547  14.791  1.00 92.36           C
ATOM   1432  O   ALA A 107      12.730   4.351  16.004  1.00 92.36           O
ATOM   1433  HA  ALA A 107      12.887   6.686  14.961  1.00 92.36           H
ATOM   1434  CB  ALA A 107      11.112   6.215  13.851  1.00 92.36           C
ATOM   1435 1HB  ALA A 107      11.011   7.234  13.478  1.00 92.36           H
ATOM   1436 2HB  ALA A 107      10.801   5.513  13.077  1.00 92.36           H
ATOM   1437 3HB  ALA A 107      10.485   6.086  14.733  1.00 92.36           H
ATOM   1438  HN  ALA A 107      12.912   6.247  12.187  1.00 92.36           H
ATOM   1439  N   ALA A 108      13.024   3.606  13.889  1.00 91.87           N
ATOM   1440  CA  ALA A 108      13.213   2.221  14.285  1.00 91.87           C
ATOM   1441  C   ALA A 108      14.607   2.053  14.893  1.00 91.87           C
ATOM   1442  O   ALA A 108      14.799   1.249  15.803  1.00 91.87           O
ATOM   1443  HA  ALA A 108      12.465   1.987  15.043  1.00 91.87           H
ATOM   1444  CB  ALA A 108      12.990   1.309  13.077  1.00 91.87           C
ATOM   1445 1HB  ALA A 108      11.976   1.445  12.701  1.00 91.87           H
ATOM   1446 2HB  ALA A 108      13.704   1.563  12.294  1.00 91.87           H
ATOM   1447 3HB  ALA A 108      13.131   0.270  13.374  1.00 91.87           H
ATOM   1448  HN  ALA A 108      13.089   3.777  12.906  1.00 91.87           H
ATOM   1449  N   ALA A 109      15.544   2.827  14.365  1.00 91.66           N
ATOM   1450  CA  ALA A 109      16.938   2.682  14.749  1.00 91.66           C
ATOM   1451  C   ALA A 109      17.110   3.124  16.204  1.00 91.66           C
ATOM   1452  O   ALA A 109      17.913   2.552  16.939  1.00 91.66           O
ATOM   1453  HA  ALA A 109      17.197   1.626  14.666  1.00 91.66           H
ATOM   1454  CB  ALA A 109      17.819   3.483  13.788  1.00 91.66           C
ATOM   1455 1HB  ALA A 109      17.681   3.111  12.773  1.00 91.66           H
ATOM   1456 2HB  ALA A 109      17.538   4.536  13.830  1.00 91.66           H
ATOM   1457 3HB  ALA A 109      18.864   3.374  14.077  1.00 91.66           H
ATOM   1458  HN  ALA A 109      15.364   3.540  13.687  1.00 91.66           H
ATOM   1459  N   ASP A 110      16.342   4.138  16.575  1.00 88.01           N
ATOM   1460  CA  ASP A 110      16.491   4.748  17.886  1.00 88.01           C
ATOM   1461  C   ASP A 110      15.115   5.173  18.405  1.00 88.01           C
ATOM   1462  O   ASP A 110      14.393   4.367  18.990  1.00 88.01           O
ATOM   1463  HA  ASP A 110      16.953   3.982  18.508  1.00 88.01           H
ATOM   1464  CB  ASP A 110      17.375   5.995  17.815  1.00 88.01           C
ATOM   1465 1HB  ASP A 110      18.352   5.730  17.412  1.00 88.01           H
ATOM   1466 2HB  ASP A 110      16.934   6.720  17.131  1.00 88.01           H
ATOM   1467  CG  ASP A 110      17.542   6.627  19.199  1.00 88.01           C
ATOM   1468  OD1 ASP A 110      17.210   5.933  20.184  1.00 88.01           O
ATOM   1469  OD2 ASP A 110      17.999   7.790  19.240  1.00 88.01           O
ATOM   1470  HN  ASP A 110      15.630   4.541  16.000  1.00 88.01           H
ATOM   1471  N   GLN A 111      14.795   6.437  18.172  1.00 87.75           N
ATOM   1472  CA  GLN A 111      13.512   6.973  18.593  1.00 87.75           C
ATOM   1473  C   GLN A 111      13.024   8.027  17.597  1.00 87.75           C
ATOM   1474  O   GLN A 111      13.784   8.475  16.740  1.00 87.75           O
ATOM   1475  HA  GLN A 111      12.829   6.123  18.596  1.00 87.75           H
ATOM   1476  CB  GLN A 111      13.597   7.552  20.007  1.00 87.75           C
ATOM   1477 1HB  GLN A 111      12.616   7.914  20.316  1.00 87.75           H
ATOM   1478 2HB  GLN A 111      13.884   6.769  20.708  1.00 87.75           H
ATOM   1479  CG  GLN A 111      14.611   8.696  20.070  1.00 87.75           C
ATOM   1480 1HG  GLN A 111      15.592   8.335  19.762  1.00 87.75           H
ATOM   1481 2HG  GLN A 111      14.325   9.480  19.369  1.00 87.75           H
ATOM   1482  CD  GLN A 111      14.696   9.276  21.484  1.00 87.75           C
ATOM   1483  OE1 GLN A 111      13.700   9.574  22.121  1.00 87.75           O
ATOM   1484  NE2 GLN A 111      15.939   9.418  21.936  1.00 87.75           N
ATOM   1485 1HE2 GLN A 111      16.714   9.154  21.361  1.00 87.75           H
ATOM   1486 2HE2 GLN A 111      16.099   9.789  22.851  1.00 87.75           H
ATOM   1487  HN  GLN A 111      15.392   7.089  17.705  1.00 87.75           H
ATOM   1488  N   TRP A 112      11.759   8.393  17.744  1.00 90.51           N
ATOM   1489  CA  TRP A 112      11.172   9.415  16.894  1.00 90.51           C
ATOM   1490  C   TRP A 112      11.757  10.767  17.308  1.00 90.51           C
ATOM   1491  O   TRP A 112      11.468  11.266  18.394  1.00 90.51           O
ATOM   1492  HA  TRP A 112      11.447   9.190  15.864  1.00 90.51           H
ATOM   1493  CB  TRP A 112       9.644   9.378  16.966  1.00 90.51           C
ATOM   1494 1HB  TRP A 112       9.306   8.363  16.757  1.00 90.51           H
ATOM   1495 2HB  TRP A 112       9.333   9.614  17.983  1.00 90.51           H
ATOM   1496  CG  TRP A 112       8.952  10.340  15.999  1.00 90.51           C
ATOM   1497  CD1 TRP A 112       8.524  11.587  16.241  1.00 90.51           C
ATOM   1498  HD1 TRP A 112       8.621  12.093  17.201  1.00 90.51           H
ATOM   1499  CD2 TRP A 112       8.623  10.082  14.618  1.00 90.51           C
ATOM   1500  NE1 TRP A 112       7.946  12.149  15.121  1.00 90.51           N
ATOM   1501  HE1 TRP A 112       7.554  13.067  15.055  1.00 90.51           H
ATOM   1502  CE2 TRP A 112       8.007  11.205  14.103  1.00 90.51           C
ATOM   1503  CE3 TRP A 112       8.838   8.938  13.830  1.00 90.51           C
ATOM   1504  HE3 TRP A 112       9.321   8.039  14.213  1.00 90.51           H
ATOM   1505  CZ2 TRP A 112       7.556  11.294  12.781  1.00 90.51           C
ATOM   1506  HZ2 TRP A 112       7.073  12.192  12.398  1.00 90.51           H
ATOM   1507  CZ3 TRP A 112       8.381   9.042  12.510  1.00 90.51           C
ATOM   1508  HZ3 TRP A 112       8.523   8.183  11.856  1.00 90.51           H
ATOM   1509  CH2 TRP A 112       7.759  10.165  11.977  1.00 90.51           C
ATOM   1510  HH2 TRP A 112       7.432  10.168  10.937  1.00 90.51           H
ATOM   1511  HN  TRP A 112      11.140   8.005  18.427  1.00 90.51           H
ATOM   1512  N   LYS A 113      12.569  11.321  16.419  1.00 91.32           N
ATOM   1513  CA  LYS A 113      13.305  12.535  16.732  1.00 91.32           C
ATOM   1514  C   LYS A 113      12.609  13.731  16.079  1.00 91.32           C
ATOM   1515  O   LYS A 113      13.054  14.868  16.225  1.00 91.32           O
ATOM   1516  HA  LYS A 113      13.273  12.666  17.814  1.00 91.32           H
ATOM   1517  CB  LYS A 113      14.775  12.387  16.337  1.00 91.32           C
ATOM   1518 1HB  LYS A 113      14.847  12.100  15.288  1.00 91.32           H
ATOM   1519 2HB  LYS A 113      15.281  13.347  16.440  1.00 91.32           H
ATOM   1520  CG  LYS A 113      15.474  11.340  17.207  1.00 91.32           C
ATOM   1521 1HG  LYS A 113      15.444  11.651  18.251  1.00 91.32           H
ATOM   1522 2HG  LYS A 113      14.940  10.392  17.141  1.00 91.32           H
ATOM   1523  CD  LYS A 113      16.927  11.145  16.768  1.00 91.32           C
ATOM   1524 1HD  LYS A 113      16.958  10.859  15.717  1.00 91.32           H
ATOM   1525 2HD  LYS A 113      17.468  12.087  16.858  1.00 91.32           H
ATOM   1526  CE  LYS A 113      17.615  10.072  17.615  1.00 91.32           C
ATOM   1527 1HE  LYS A 113      17.635  10.382  18.660  1.00 91.32           H
ATOM   1528 2HE  LYS A 113      17.047   9.143  17.568  1.00 91.32           H
ATOM   1529  NZ  LYS A 113      18.996   9.840  17.134  1.00 91.32           N
ATOM   1530 1HZ  LYS A 113      19.407   9.069  17.649  1.00 91.32           H
ATOM   1531 2HZ  LYS A 113      18.976   9.615  16.146  1.00 91.32           H
ATOM   1532 3HZ  LYS A 113      19.550  10.677  17.279  1.00 91.32           H
ATOM   1533  HN  LYS A 113      12.728  10.956  15.502  1.00 91.32           H
ATOM   1534  N   PHE A 114      11.529  13.432  15.371  1.00 92.59           N
ATOM   1535  CA  PHE A 114      10.899  14.422  14.514  1.00 92.59           C
ATOM   1536  C   PHE A 114       9.661  15.020  15.187  1.00 92.59           C
ATOM   1537  O   PHE A 114       9.185  14.499  16.194  1.00 92.59           O
ATOM   1538  HA  PHE A 114      11.631  15.210  14.338  1.00 92.59           H
ATOM   1539  CB  PHE A 114      10.471  13.699  13.236  1.00 92.59           C
ATOM   1540 1HB  PHE A 114       9.658  13.013  13.473  1.00 92.59           H
ATOM   1541 2HB  PHE A 114      10.074  14.432  12.532  1.00 92.59           H
ATOM   1542  CG  PHE A 114      11.597  12.918  12.556  1.00 92.59           C
ATOM   1543  CD1 PHE A 114      12.557  13.580  11.855  1.00 92.59           C
ATOM   1544  HD1 PHE A 114      12.524  14.666  11.778  1.00 92.59           H
ATOM   1545  CD2 PHE A 114      11.638  11.562  12.652  1.00 92.59           C
ATOM   1546  HD2 PHE A 114      10.869  11.032  13.213  1.00 92.59           H
ATOM   1547  CE1 PHE A 114      13.602  12.855  11.224  1.00 92.59           C
ATOM   1548  HE1 PHE A 114      14.371  13.385  10.663  1.00 92.59           H
ATOM   1549  CE2 PHE A 114      12.683  10.837  12.021  1.00 92.59           C
ATOM   1550  HE2 PHE A 114      12.716   9.750  12.098  1.00 92.59           H
ATOM   1551  CZ  PHE A 114      13.643  11.499  11.320  1.00 92.59           C
ATOM   1552  HZ  PHE A 114      14.445  10.942  10.836  1.00 92.59           H
ATOM   1553  HN  PHE A 114      11.087  12.535  15.376  1.00 92.59           H
ATOM   1554  N   GLN A 115       9.176  16.106  14.602  1.00 93.27           N
ATOM   1555  CA  GLN A 115       8.029  16.804  15.155  1.00 93.27           C
ATOM   1556  C   GLN A 115       6.751  15.997  14.918  1.00 93.27           C
ATOM   1557  O   GLN A 115       6.732  15.087  14.091  1.00 93.27           O
ATOM   1558  HA  GLN A 115       8.224  16.881  16.225  1.00 93.27           H
ATOM   1559  CB  GLN A 115       7.906  18.211  14.566  1.00 93.27           C
ATOM   1560 1HB  GLN A 115       7.919  18.155  13.478  1.00 93.27           H
ATOM   1561 2HB  GLN A 115       6.949  18.647  14.852  1.00 93.27           H
ATOM   1562  CG  GLN A 115       9.047  19.109  15.050  1.00 93.27           C
ATOM   1563 1HG  GLN A 115      10.004  18.646  14.814  1.00 93.27           H
ATOM   1564 2HG  GLN A 115       9.014  20.061  14.520  1.00 93.27           H
ATOM   1565  CD  GLN A 115       8.950  19.354  16.557  1.00 93.27           C
ATOM   1566  OE1 GLN A 115       7.894  19.260  17.161  1.00 93.27           O
ATOM   1567  NE2 GLN A 115      10.107  19.673  17.129  1.00 93.27           N
ATOM   1568 1HE2 GLN A 115      10.938  19.733  16.576  1.00 93.27           H
ATOM   1569 2HE2 GLN A 115      10.147  19.852  18.112  1.00 93.27           H
ATOM   1570  HN  GLN A 115       9.553  16.507  13.767  1.00 93.27           H
ATOM   1571  N   THR A 116       5.713  16.361  15.658  1.00 93.61           N
ATOM   1572  CA  THR A 116       4.456  15.634  15.593  1.00 93.61           C
ATOM   1573  C   THR A 116       3.885  15.684  14.174  1.00 93.61           C
ATOM   1574  O   THR A 116       3.291  14.714  13.706  1.00 93.61           O
ATOM   1575  HA  THR A 116       4.652  14.587  15.822  1.00 93.61           H
ATOM   1576  CB  THR A 116       3.516  16.221  16.647  1.00 93.61           C
ATOM   1577  HB  THR A 116       3.193  17.223  16.366  1.00 93.61           H
ATOM   1578  OG1 THR A 116       4.257  16.132  17.861  1.00 93.61           O
ATOM   1579  HG1 THR A 116       3.850  16.727  18.555  1.00 93.61           H
ATOM   1580  CG2 THR A 116       2.290  15.340  16.893  1.00 93.61           C
ATOM   1581 1HG2 THR A 116       2.612  14.358  17.240  1.00 93.61           H
ATOM   1582 2HG2 THR A 116       1.728  15.232  15.966  1.00 93.61           H
ATOM   1583 3HG2 THR A 116       1.656  15.802  17.650  1.00 93.61           H
ATOM   1584  HN  THR A 116       5.722  17.134  16.292  1.00 93.61           H
ATOM   1585  N   PHE A 117       4.085  16.824  13.529  1.00 94.57           N
ATOM   1586  CA  PHE A 117       3.601  17.011  12.172  1.00 94.57           C
ATOM   1587  C   PHE A 117       4.085  15.885  11.257  1.00 94.57           C
ATOM   1588  O   PHE A 117       3.305  15.330  10.485  1.00 94.57           O
ATOM   1589  HA  PHE A 117       2.511  17.001  12.214  1.00 94.57           H
ATOM   1590  CB  PHE A 117       4.172  18.340  11.673  1.00 94.57           C
ATOM   1591 1HB  PHE A 117       3.778  19.148  12.290  1.00 94.57           H
ATOM   1592 2HB  PHE A 117       5.253  18.333  11.809  1.00 94.57           H
ATOM   1593  CG  PHE A 117       3.859  18.639  10.205  1.00 94.57           C
ATOM   1594  CD1 PHE A 117       4.829  18.502   9.262  1.00 94.57           C
ATOM   1595  HD1 PHE A 117       5.829  18.178   9.551  1.00 94.57           H
ATOM   1596  CD2 PHE A 117       2.611  19.043   9.845  1.00 94.57           C
ATOM   1597  HD2 PHE A 117       1.834  19.154  10.601  1.00 94.57           H
ATOM   1598  CE1 PHE A 117       4.538  18.780   7.900  1.00 94.57           C
ATOM   1599  HE1 PHE A 117       5.315  18.670   7.143  1.00 94.57           H
ATOM   1600  CE2 PHE A 117       2.321  19.321   8.483  1.00 94.57           C
ATOM   1601  HE2 PHE A 117       1.321  19.645   8.194  1.00 94.57           H
ATOM   1602  CZ  PHE A 117       3.291  19.183   7.539  1.00 94.57           C
ATOM   1603  HZ  PHE A 117       3.068  19.397   6.494  1.00 94.57           H
ATOM   1604  HN  PHE A 117       4.567  17.609  13.918  1.00 94.57           H
ATOM   1605  N   MET A 118       5.369  15.582  11.373  1.00 94.45           N
ATOM   1606  CA  MET A 118       5.976  14.560  10.538  1.00 94.45           C
ATOM   1607  C   MET A 118       5.374  13.184  10.831  1.00 94.45           C
ATOM   1608  O   MET A 118       5.231  12.360   9.929  1.00 94.45           O
ATOM   1609  HA  MET A 118       5.754  14.850   9.511  1.00 94.45           H
ATOM   1610  CB  MET A 118       7.484  14.521  10.791  1.00 94.45           C
ATOM   1611 1HB  MET A 118       7.884  15.535  10.780  1.00 94.45           H
ATOM   1612 2HB  MET A 118       7.680  14.113  11.783  1.00 94.45           H
ATOM   1613  CG  MET A 118       8.196  13.674   9.735  1.00 94.45           C
ATOM   1614 1HG  MET A 118       9.265  13.635   9.948  1.00 94.45           H
ATOM   1615 2HG  MET A 118       7.827  12.649   9.769  1.00 94.45           H
ATOM   1616  SD  MET A 118       7.923  14.365   8.112  1.00 94.45           S
ATOM   1617  CE  MET A 118       8.893  15.858   8.244  1.00 94.45           C
ATOM   1618 1HE  MET A 118       8.506  16.472   9.058  1.00 94.45           H
ATOM   1619 2HE  MET A 118       9.932  15.600   8.447  1.00 94.45           H
ATOM   1620 3HE  MET A 118       8.832  16.415   7.309  1.00 94.45           H
ATOM   1621  HN  MET A 118       5.991  16.021  12.022  1.00 94.45           H
ATOM   1622  N   CYS A 119       5.036  12.978  12.095  1.00 93.59           N
ATOM   1623  CA  CYS A 119       4.440  11.721  12.516  1.00 93.59           C
ATOM   1624  C   CYS A 119       3.101  11.559  11.794  1.00 93.59           C
ATOM   1625  O   CYS A 119       2.795  10.484  11.280  1.00 93.59           O
ATOM   1626  HA  CYS A 119       5.135  10.933  12.225  1.00 93.59           H
ATOM   1627  CB  CYS A 119       4.281  11.651  14.036  1.00 93.59           C
ATOM   1628 1HB  CYS A 119       5.261  11.648  14.513  1.00 93.59           H
ATOM   1629 2HB  CYS A 119       3.755  12.536  14.396  1.00 93.59           H
ATOM   1630  SG  CYS A 119       3.356  10.142  14.499  1.00 93.59           S
ATOM   1631  HN  CYS A 119       5.163  13.651  12.824  1.00 93.59           H
ATOM   1632  N   LYS A 120       2.339  12.642  11.777  1.00 94.55           N
ATOM   1633  CA  LYS A 120       1.037  12.632  11.132  1.00 94.55           C
ATOM   1634  C   LYS A 120       1.207  12.263   9.656  1.00 94.55           C
ATOM   1635  O   LYS A 120       0.521  11.376   9.152  1.00 94.55           O
ATOM   1636  HA  LYS A 120       0.440  11.858  11.614  1.00 94.55           H
ATOM   1637  CB  LYS A 120       0.318  13.964  11.354  1.00 94.55           C
ATOM   1638 1HB  LYS A 120       0.975  14.787  11.075  1.00 94.55           H
ATOM   1639 2HB  LYS A 120      -0.557  14.021  10.706  1.00 94.55           H
ATOM   1640  CG  LYS A 120      -0.111  14.118  12.815  1.00 94.55           C
ATOM   1641 1HG  LYS A 120      -0.744  13.279  13.102  1.00 94.55           H
ATOM   1642 2HG  LYS A 120       0.768  14.091  13.460  1.00 94.55           H
ATOM   1643  CD  LYS A 120      -0.866  15.431  13.028  1.00 94.55           C
ATOM   1644 1HD  LYS A 120      -0.197  16.273  12.853  1.00 94.55           H
ATOM   1645 2HD  LYS A 120      -1.676  15.511  12.302  1.00 94.55           H
ATOM   1646  CE  LYS A 120      -1.435  15.512  14.446  1.00 94.55           C
ATOM   1647 1HE  LYS A 120      -1.482  14.514  14.883  1.00 94.55           H
ATOM   1648 2HE  LYS A 120      -0.774  16.106  15.077  1.00 94.55           H
ATOM   1649  NZ  LYS A 120      -2.787  16.116  14.429  1.00 94.55           N
ATOM   1650 1HZ  LYS A 120      -3.144  16.172  15.376  1.00 94.55           H
ATOM   1651 2HZ  LYS A 120      -2.736  17.047  14.031  1.00 94.55           H
ATOM   1652 3HZ  LYS A 120      -3.406  15.542  13.867  1.00 94.55           H
ATOM   1653  HN  LYS A 120       2.597  13.514  12.193  1.00 94.55           H
ATOM   1654  N   VAL A 121       2.125  12.964   9.007  1.00 94.52           N
ATOM   1655  CA  VAL A 121       2.324  12.792   7.577  1.00 94.52           C
ATOM   1656  C   VAL A 121       2.742  11.347   7.295  1.00 94.52           C
ATOM   1657  O   VAL A 121       2.163  10.688   6.433  1.00 94.52           O
ATOM   1658  HA  VAL A 121       1.370  12.984   7.087  1.00 94.52           H
ATOM   1659  CB  VAL A 121       3.336  13.818   7.063  1.00 94.52           C
ATOM   1660  HB  VAL A 121       4.229  13.749   7.685  1.00 94.52           H
ATOM   1661  CG1 VAL A 121       3.744  13.511   5.621  1.00 94.52           C
ATOM   1662 1HG1 VAL A 121       4.196  12.520   5.574  1.00 94.52           H
ATOM   1663 2HG1 VAL A 121       2.862  13.539   4.981  1.00 94.52           H
ATOM   1664 3HG1 VAL A 121       4.463  14.255   5.280  1.00 94.52           H
ATOM   1665  CG2 VAL A 121       2.786  15.240   7.187  1.00 94.52           C
ATOM   1666 1HG2 VAL A 121       1.871  15.328   6.601  1.00 94.52           H
ATOM   1667 2HG2 VAL A 121       2.570  15.457   8.233  1.00 94.52           H
ATOM   1668 3HG2 VAL A 121       3.525  15.949   6.815  1.00 94.52           H
ATOM   1669  HN  VAL A 121       2.725  13.637   9.439  1.00 94.52           H
ATOM   1670  N   VAL A 122       3.743  10.898   8.037  1.00 93.04           N
ATOM   1671  CA  VAL A 122       4.401   9.641   7.724  1.00 93.04           C
ATOM   1672  C   VAL A 122       3.399   8.495   7.872  1.00 93.04           C
ATOM   1673  O   VAL A 122       3.380   7.573   7.058  1.00 93.04           O
ATOM   1674  HA  VAL A 122       4.727   9.690   6.685  1.00 93.04           H
ATOM   1675  CB  VAL A 122       5.642   9.468   8.603  1.00 93.04           C
ATOM   1676  HB  VAL A 122       5.354   9.675   9.634  1.00 93.04           H
ATOM   1677  CG1 VAL A 122       6.161   8.030   8.540  1.00 93.04           C
ATOM   1678 1HG1 VAL A 122       5.387   7.348   8.890  1.00 93.04           H
ATOM   1679 2HG1 VAL A 122       6.424   7.784   7.511  1.00 93.04           H
ATOM   1680 3HG1 VAL A 122       7.043   7.934   9.173  1.00 93.04           H
ATOM   1681  CG2 VAL A 122       6.735  10.464   8.211  1.00 93.04           C
ATOM   1682 1HG2 VAL A 122       7.018  10.302   7.171  1.00 93.04           H
ATOM   1683 2HG2 VAL A 122       6.361  11.480   8.332  1.00 93.04           H
ATOM   1684 3HG2 VAL A 122       7.605  10.318   8.851  1.00 93.04           H
ATOM   1685  HN  VAL A 122       4.104  11.377   8.838  1.00 93.04           H
ATOM   1686  N   ASN A 123       2.590   8.590   8.917  1.00 91.51           N
ATOM   1687  CA  ASN A 123       1.575   7.582   9.172  1.00 91.51           C
ATOM   1688  C   ASN A 123       0.546   7.604   8.040  1.00 91.51           C
ATOM   1689  O   ASN A 123       0.105   6.553   7.577  1.00 91.51           O
ATOM   1690  HA  ASN A 123       2.116   6.637   9.225  1.00 91.51           H
ATOM   1691  CB  ASN A 123       0.840   7.859  10.485  1.00 91.51           C
ATOM   1692 1HB  ASN A 123       0.773   8.935  10.648  1.00 91.51           H
ATOM   1693 2HB  ASN A 123      -0.181   7.483  10.421  1.00 91.51           H
ATOM   1694  CG  ASN A 123       1.558   7.203  11.665  1.00 91.51           C
ATOM   1695  OD1 ASN A 123       2.334   6.273  11.514  1.00 91.51           O
ATOM   1696  ND2 ASN A 123       1.259   7.737  12.846  1.00 91.51           N
ATOM   1697 1HD2 ASN A 123       0.614   8.499  12.900  1.00 91.51           H
ATOM   1698 2HD2 ASN A 123       1.678   7.376  13.678  1.00 91.51           H
ATOM   1699  HN  ASN A 123       2.620   9.336   9.582  1.00 91.51           H
ATOM   1700  N   SER A 124       0.193   8.812   7.627  1.00 93.16           N
ATOM   1701  CA  SER A 124      -0.906   8.993   6.694  1.00 93.16           C
ATOM   1702  C   SER A 124      -0.474   8.568   5.289  1.00 93.16           C
ATOM   1703  O   SER A 124      -1.273   8.024   4.528  1.00 93.16           O
ATOM   1704  HA  SER A 124      -1.705   8.348   7.060  1.00 93.16           H
ATOM   1705  CB  SER A 124      -1.388  10.445   6.684  1.00 93.16           C
ATOM   1706 1HB  SER A 124      -0.609  11.083   6.266  1.00 93.16           H
ATOM   1707 2HB  SER A 124      -2.257  10.535   6.033  1.00 93.16           H
ATOM   1708  OG  SER A 124      -1.725  10.904   7.991  1.00 93.16           O
ATOM   1709  HG  SER A 124      -1.086  11.619   8.277  1.00 93.16           H
ATOM   1710  HN  SER A 124       0.642   9.656   7.919  1.00 93.16           H
ATOM   1711  N   MET A 125       0.789   8.832   4.987  1.00 93.23           N
ATOM   1712  CA  MET A 125       1.295   8.629   3.640  1.00 93.23           C
ATOM   1713  C   MET A 125       1.179   7.160   3.227  1.00 93.23           C
ATOM   1714  O   MET A 125       0.839   6.858   2.084  1.00 93.23           O
ATOM   1715  HA  MET A 125       0.668   9.245   2.995  1.00 93.23           H
ATOM   1716  CB  MET A 125       2.760   9.064   3.574  1.00 93.23           C
ATOM   1717 1HB  MET A 125       3.296   8.681   4.442  1.00 93.23           H
ATOM   1718 2HB  MET A 125       3.232   8.632   2.691  1.00 93.23           H
ATOM   1719  CG  MET A 125       2.877  10.589   3.527  1.00 93.23           C
ATOM   1720 1HG  MET A 125       2.280  11.032   4.324  1.00 93.23           H
ATOM   1721 2HG  MET A 125       3.911  10.888   3.700  1.00 93.23           H
ATOM   1722  SD  MET A 125       2.325  11.195   1.942  1.00 93.23           S
ATOM   1723  CE  MET A 125       1.161  12.439   2.474  1.00 93.23           C
ATOM   1724 1HE  MET A 125       0.375  11.971   3.067  1.00 93.23           H
ATOM   1725 2HE  MET A 125       1.677  13.185   3.078  1.00 93.23           H
ATOM   1726 3HE  MET A 125       0.719  12.920   1.601  1.00 93.23           H
ATOM   1727  HN  MET A 125       1.459   9.179   5.643  1.00 93.23           H
ATOM   1728  N   TYR A 126       1.468   6.286   4.180  1.00 86.39           N
ATOM   1729  CA  TYR A 126       1.389   4.856   3.933  1.00 86.39           C
ATOM   1730  C   TYR A 126      -0.029   4.448   3.529  1.00 86.39           C
ATOM   1731  O   TYR A 126      -0.218   3.743   2.539  1.00 86.39           O
ATOM   1732  HA  TYR A 126       2.074   4.617   3.120  1.00 86.39           H
ATOM   1733  CB  TYR A 126       1.743   4.179   5.258  1.00 86.39           C
ATOM   1734 1HB  TYR A 126       2.796   4.359   5.476  1.00 86.39           H
ATOM   1735 2HB  TYR A 126       1.168   4.645   6.058  1.00 86.39           H
ATOM   1736  CG  TYR A 126       1.484   2.671   5.276  1.00 86.39           C
ATOM   1737  CD1 TYR A 126       0.675   2.121   6.249  1.00 86.39           C
ATOM   1738  HD1 TYR A 126       0.220   2.761   7.005  1.00 86.39           H
ATOM   1739  CD2 TYR A 126       2.060   1.861   4.318  1.00 86.39           C
ATOM   1740  HD2 TYR A 126       2.700   2.296   3.550  1.00 86.39           H
ATOM   1741  CE1 TYR A 126       0.431   0.702   6.265  1.00 86.39           C
ATOM   1742  HE1 TYR A 126      -0.206   0.255   7.028  1.00 86.39           H
ATOM   1743  CE2 TYR A 126       1.817   0.442   4.335  1.00 86.39           C
ATOM   1744  HE2 TYR A 126       2.265  -0.209   3.585  1.00 86.39           H
ATOM   1745  CZ  TYR A 126       1.014  -0.067   5.307  1.00 86.39           C
ATOM   1746  OH  TYR A 126       0.784  -1.407   5.323  1.00 86.39           O
ATOM   1747  HH  TYR A 126       1.249  -1.843   4.552  1.00 86.39           H
ATOM   1748  HN  TYR A 126       1.752   6.540   5.105  1.00 86.39           H
ATOM   1749  N   LYS A 127      -0.991   4.908   4.316  1.00 87.63           N
ATOM   1750  CA  LYS A 127      -2.375   4.518   4.113  1.00 87.63           C
ATOM   1751  C   LYS A 127      -2.869   5.084   2.780  1.00 87.63           C
ATOM   1752  O   LYS A 127      -3.652   4.442   2.081  1.00 87.63           O
ATOM   1753  HA  LYS A 127      -2.404   3.430   4.058  1.00 87.63           H
ATOM   1754  CB  LYS A 127      -3.231   4.933   5.311  1.00 87.63           C
ATOM   1755 1HB  LYS A 127      -3.031   5.975   5.562  1.00 87.63           H
ATOM   1756 2HB  LYS A 127      -4.287   4.866   5.050  1.00 87.63           H
ATOM   1757  CG  LYS A 127      -2.942   4.047   6.524  1.00 87.63           C
ATOM   1758 1HG  LYS A 127      -1.874   4.057   6.741  1.00 87.63           H
ATOM   1759 2HG  LYS A 127      -3.449   4.448   7.402  1.00 87.63           H
ATOM   1760  CD  LYS A 127      -3.403   2.609   6.275  1.00 87.63           C
ATOM   1761 1HD  LYS A 127      -4.461   2.603   6.013  1.00 87.63           H
ATOM   1762 2HD  LYS A 127      -2.862   2.192   5.425  1.00 87.63           H
ATOM   1763  CE  LYS A 127      -3.173   1.737   7.511  1.00 87.63           C
ATOM   1764 1HE  LYS A 127      -2.142   1.842   7.850  1.00 87.63           H
ATOM   1765 2HE  LYS A 127      -3.812   2.075   8.326  1.00 87.63           H
ATOM   1766  NZ  LYS A 127      -3.458   0.318   7.204  1.00 87.63           N
ATOM   1767 1HZ  LYS A 127      -3.326  -0.242   8.039  1.00 87.63           H
ATOM   1768 2HZ  LYS A 127      -4.416   0.227   6.884  1.00 87.63           H
ATOM   1769 3HZ  LYS A 127      -2.828  -0.005   6.478  1.00 87.63           H
ATOM   1770  HN  LYS A 127      -0.836   5.534   5.080  1.00 87.63           H
ATOM   1771  N   MET A 128      -2.391   6.280   2.467  1.00 91.73           N
ATOM   1772  CA  MET A 128      -2.761   6.932   1.223  1.00 91.73           C
ATOM   1773  C   MET A 128      -2.277   6.126   0.016  1.00 91.73           C
ATOM   1774  O   MET A 128      -3.025   5.919  -0.938  1.00 91.73           O
ATOM   1775  HA  MET A 128      -3.850   6.974   1.227  1.00 91.73           H
ATOM   1776  CB  MET A 128      -2.150   8.334   1.179  1.00 91.73           C
ATOM   1777 1HB  MET A 128      -2.407   8.875   2.090  1.00 91.73           H
ATOM   1778 2HB  MET A 128      -1.063   8.259   1.149  1.00 91.73           H
ATOM   1779  CG  MET A 128      -2.647   9.111  -0.041  1.00 91.73           C
ATOM   1780 1HG  MET A 128      -2.454   8.541  -0.949  1.00 91.73           H
ATOM   1781 2HG  MET A 128      -3.726   9.253   0.023  1.00 91.73           H
ATOM   1782  SD  MET A 128      -1.828  10.695  -0.131  1.00 91.73           S
ATOM   1783  CE  MET A 128      -0.156  10.161  -0.458  1.00 91.73           C
ATOM   1784 1HE  MET A 128       0.190   9.530   0.360  1.00 91.73           H
ATOM   1785 2HE  MET A 128      -0.131   9.596  -1.389  1.00 91.73           H
ATOM   1786 3HE  MET A 128       0.493  11.033  -0.544  1.00 91.73           H
ATOM   1787  HN  MET A 128      -1.764   6.800   3.047  1.00 91.73           H
ATOM   1788  N   ASN A 129      -1.028   5.692   0.098  1.00 90.97           N
ATOM   1789  CA  ASN A 129      -0.449   4.874  -0.955  1.00 90.97           C
ATOM   1790  C   ASN A 129      -1.245   3.574  -1.081  1.00 90.97           C
ATOM   1791  O   ASN A 129      -1.568   3.144  -2.188  1.00 90.97           O
ATOM   1792  HA  ASN A 129      -0.505   5.486  -1.856  1.00 90.97           H
ATOM   1793  CB  ASN A 129       1.002   4.511  -0.636  1.00 90.97           C
ATOM   1794 1HB  ASN A 129       1.636   5.390  -0.757  1.00 90.97           H
ATOM   1795 2HB  ASN A 129       1.083   4.201   0.406  1.00 90.97           H
ATOM   1796  CG  ASN A 129       1.500   3.387  -1.548  1.00 90.97           C
ATOM   1797  OD1 ASN A 129       1.431   2.213  -1.223  1.00 90.97           O
ATOM   1798  ND2 ASN A 129       2.002   3.811  -2.704  1.00 90.97           N
ATOM   1799 1HD2 ASN A 129       2.029   4.790  -2.909  1.00 90.97           H
ATOM   1800 2HD2 ASN A 129       2.354   3.152  -3.368  1.00 90.97           H
ATOM   1801  HN  ASN A 129      -0.416   5.889   0.864  1.00 90.97           H
ATOM   1802  N   PHE A 130      -1.539   2.984   0.068  1.00 84.58           N
ATOM   1803  CA  PHE A 130      -2.170   1.675   0.097  1.00 84.58           C
ATOM   1804  C   PHE A 130      -3.516   1.700  -0.631  1.00 84.58           C
ATOM   1805  O   PHE A 130      -3.769   0.870  -1.503  1.00 84.58           O
ATOM   1806  HA  PHE A 130      -1.499   0.981  -0.407  1.00 84.58           H
ATOM   1807  CB  PHE A 130      -2.406   1.325   1.568  1.00 84.58           C
ATOM   1808 1HB  PHE A 130      -1.452   1.353   2.095  1.00 84.58           H
ATOM   1809 2HB  PHE A 130      -3.040   2.090   2.016  1.00 84.58           H
ATOM   1810  CG  PHE A 130      -3.052  -0.045   1.786  1.00 84.58           C
ATOM   1811  CD1 PHE A 130      -4.278  -0.133   2.368  1.00 84.58           C
ATOM   1812  HD1 PHE A 130      -4.800   0.772   2.679  1.00 84.58           H
ATOM   1813  CD2 PHE A 130      -2.401  -1.173   1.397  1.00 84.58           C
ATOM   1814  HD2 PHE A 130      -1.418  -1.102   0.931  1.00 84.58           H
ATOM   1815  CE1 PHE A 130      -4.878  -1.404   2.570  1.00 84.58           C
ATOM   1816  HE1 PHE A 130      -5.860  -1.475   3.036  1.00 84.58           H
ATOM   1817  CE2 PHE A 130      -3.000  -2.445   1.599  1.00 84.58           C
ATOM   1818  HE2 PHE A 130      -2.478  -3.349   1.288  1.00 84.58           H
ATOM   1819  CZ  PHE A 130      -4.226  -2.533   2.181  1.00 84.58           C
ATOM   1820  HZ  PHE A 130      -4.687  -3.509   2.336  1.00 84.58           H
ATOM   1821  HN  PHE A 130      -1.353   3.383   0.965  1.00 84.58           H
ATOM   1822  N   TYR A 131      -4.344   2.660  -0.246  1.00 86.38           N
ATOM   1823  CA  TYR A 131      -5.672   2.779  -0.823  1.00 86.38           C
ATOM   1824  C   TYR A 131      -5.594   3.146  -2.306  1.00 86.38           C
ATOM   1825  O   TYR A 131      -6.311   2.578  -3.128  1.00 86.38           O
ATOM   1826  HA  TYR A 131      -6.171   1.816  -0.720  1.00 86.38           H
ATOM   1827  CB  TYR A 131      -6.361   3.915  -0.064  1.00 86.38           C
ATOM   1828 1HB  TYR A 131      -5.716   4.793  -0.081  1.00 86.38           H
ATOM   1829 2HB  TYR A 131      -7.278   4.184  -0.588  1.00 86.38           H
ATOM   1830  CG  TYR A 131      -6.700   3.577   1.389  1.00 86.38           C
ATOM   1831  CD1 TYR A 131      -7.296   2.370   1.695  1.00 86.38           C
ATOM   1832  HD1 TYR A 131      -7.525   1.659   0.902  1.00 86.38           H
ATOM   1833  CD2 TYR A 131      -6.410   4.478   2.393  1.00 86.38           C
ATOM   1834  HD2 TYR A 131      -5.939   5.431   2.151  1.00 86.38           H
ATOM   1835  CE1 TYR A 131      -7.616   2.052   3.063  1.00 86.38           C
ATOM   1836  HE1 TYR A 131      -8.087   1.102   3.318  1.00 86.38           H
ATOM   1837  CE2 TYR A 131      -6.730   4.159   3.761  1.00 86.38           C
ATOM   1838  HE2 TYR A 131      -6.506   4.862   4.563  1.00 86.38           H
ATOM   1839  CZ  TYR A 131      -7.317   2.962   4.028  1.00 86.38           C
ATOM   1840  OH  TYR A 131      -7.618   2.661   5.319  1.00 86.38           O
ATOM   1841  HH  TYR A 131      -7.455   3.457   5.903  1.00 86.38           H
ATOM   1842  HN  TYR A 131      -4.120   3.347   0.446  1.00 86.38           H
ATOM   1843  N   SER A 132      -4.717   4.094  -2.603  1.00 89.07           N
ATOM   1844  CA  SER A 132      -4.595   4.603  -3.959  1.00 89.07           C
ATOM   1845  C   SER A 132      -4.126   3.488  -4.896  1.00 89.07           C
ATOM   1846  O   SER A 132      -4.640   3.347  -6.005  1.00 89.07           O
ATOM   1847  HA  SER A 132      -5.596   4.937  -4.233  1.00 89.07           H
ATOM   1848  CB  SER A 132      -3.629   5.788  -4.018  1.00 89.07           C
ATOM   1849 1HB  SER A 132      -3.503   6.101  -5.054  1.00 89.07           H
ATOM   1850 2HB  SER A 132      -4.058   6.633  -3.479  1.00 89.07           H
ATOM   1851  OG  SER A 132      -2.357   5.467  -3.461  1.00 89.07           O
ATOM   1852  HG  SER A 132      -2.240   5.934  -2.585  1.00 89.07           H
ATOM   1853  HN  SER A 132      -4.098   4.512  -1.938  1.00 89.07           H
ATOM   1854  N   CYS A 133      -3.156   2.724  -4.416  1.00 82.83           N
ATOM   1855  CA  CYS A 133      -2.615   1.624  -5.195  1.00 82.83           C
ATOM   1856  C   CYS A 133      -3.752   0.648  -5.502  1.00 82.83           C
ATOM   1857  O   CYS A 133      -3.930   0.237  -6.648  1.00 82.83           O
ATOM   1858  HA  CYS A 133      -2.217   2.056  -6.113  1.00 82.83           H
ATOM   1859  CB  CYS A 133      -1.453   0.938  -4.474  1.00 82.83           C
ATOM   1860 1HB  CYS A 133      -1.711   0.771  -3.428  1.00 82.83           H
ATOM   1861 2HB  CYS A 133      -1.267  -0.041  -4.916  1.00 82.83           H
ATOM   1862  SG  CYS A 133       0.053   1.971  -4.589  1.00 82.83           S
ATOM   1863  HG  CYS A 133      -0.341   2.889  -3.710  1.00 82.83           H
ATOM   1864  HN  CYS A 133      -2.742   2.848  -3.514  1.00 82.83           H
ATOM   1865  N   VAL A 134      -4.493   0.305  -4.458  1.00 79.75           N
ATOM   1866  CA  VAL A 134      -5.583  -0.646  -4.594  1.00 79.75           C
ATOM   1867  C   VAL A 134      -6.524  -0.181  -5.708  1.00 79.75           C
ATOM   1868  O   VAL A 134      -6.863  -0.954  -6.603  1.00 79.75           O
ATOM   1869  HA  VAL A 134      -5.150  -1.605  -4.879  1.00 79.75           H
ATOM   1870  CB  VAL A 134      -6.291  -0.826  -3.250  1.00 79.75           C
ATOM   1871  HB  VAL A 134      -6.261   0.129  -2.725  1.00 79.75           H
ATOM   1872  CG1 VAL A 134      -7.760  -1.206  -3.450  1.00 79.75           C
ATOM   1873 1HG1 VAL A 134      -8.266  -0.419  -4.009  1.00 79.75           H
ATOM   1874 2HG1 VAL A 134      -7.820  -2.142  -4.006  1.00 79.75           H
ATOM   1875 3HG1 VAL A 134      -8.239  -1.328  -2.479  1.00 79.75           H
ATOM   1876  CG2 VAL A 134      -5.570  -1.861  -2.385  1.00 79.75           C
ATOM   1877 1HG2 VAL A 134      -5.554  -2.820  -2.903  1.00 79.75           H
ATOM   1878 2HG2 VAL A 134      -4.547  -1.532  -2.200  1.00 79.75           H
ATOM   1879 3HG2 VAL A 134      -6.094  -1.970  -1.435  1.00 79.75           H
ATOM   1880  HN  VAL A 134      -4.359   0.665  -3.535  1.00 79.75           H
ATOM   1881  N   LEU A 135      -6.920   1.080  -5.617  1.00 84.89           N
ATOM   1882  CA  LEU A 135      -7.936   1.612  -6.508  1.00 84.89           C
ATOM   1883  C   LEU A 135      -7.383   1.661  -7.934  1.00 84.89           C
ATOM   1884  O   LEU A 135      -8.105   1.398  -8.893  1.00 84.89           O
ATOM   1885  HA  LEU A 135      -8.780   0.923  -6.489  1.00 84.89           H
ATOM   1886  CB  LEU A 135      -8.442   2.963  -5.998  1.00 84.89           C
ATOM   1887 1HB  LEU A 135      -7.587   3.629  -5.881  1.00 84.89           H
ATOM   1888 2HB  LEU A 135      -9.084   3.401  -6.763  1.00 84.89           H
ATOM   1889  CG  LEU A 135      -9.216   2.935  -4.679  1.00 84.89           C
ATOM   1890  HG  LEU A 135      -8.639   2.357  -3.957  1.00 84.89           H
ATOM   1891  CD1 LEU A 135      -9.374   4.344  -4.105  1.00 84.89           C
ATOM   1892 1HD1 LEU A 135      -8.390   4.776  -3.924  1.00 84.89           H
ATOM   1893 2HD1 LEU A 135      -9.918   4.967  -4.816  1.00 84.89           H
ATOM   1894 3HD1 LEU A 135      -9.928   4.295  -3.168  1.00 84.89           H
ATOM   1895  CD2 LEU A 135     -10.563   2.230  -4.848  1.00 84.89           C
ATOM   1896 1HD2 LEU A 135     -11.159   2.760  -5.591  1.00 84.89           H
ATOM   1897 2HD2 LEU A 135     -10.398   1.205  -5.178  1.00 84.89           H
ATOM   1898 3HD2 LEU A 135     -11.092   2.224  -3.895  1.00 84.89           H
ATOM   1899  HN  LEU A 135      -6.559   1.733  -4.950  1.00 84.89           H
ATOM   1900  N   LEU A 136      -6.105   2.001  -8.027  1.00 87.43           N
ATOM   1901  CA  LEU A 136      -5.459   2.133  -9.322  1.00 87.43           C
ATOM   1902  C   LEU A 136      -5.382   0.760  -9.991  1.00 87.43           C
ATOM   1903  O   LEU A 136      -5.645   0.632 -11.186  1.00 87.43           O
ATOM   1904  HA  LEU A 136      -6.085   2.781  -9.935  1.00 87.43           H
ATOM   1905  CB  LEU A 136      -4.101   2.823  -9.175  1.00 87.43           C
ATOM   1906 1HB  LEU A 136      -3.565   2.353  -8.350  1.00 87.43           H
ATOM   1907 2HB  LEU A 136      -3.521   2.636 -10.079  1.00 87.43           H
ATOM   1908  CG  LEU A 136      -4.138   4.332  -8.928  1.00 87.43           C
ATOM   1909  HG  LEU A 136      -4.858   4.531  -8.134  1.00 87.43           H
ATOM   1910  CD1 LEU A 136      -2.779   4.843  -8.446  1.00 87.43           C
ATOM   1911 1HD1 LEU A 136      -2.513   4.343  -7.515  1.00 87.43           H
ATOM   1912 2HD1 LEU A 136      -2.022   4.631  -9.201  1.00 87.43           H
ATOM   1913 3HD1 LEU A 136      -2.834   5.919  -8.279  1.00 87.43           H
ATOM   1914  CD2 LEU A 136      -4.623   5.079 -10.173  1.00 87.43           C
ATOM   1915 1HD2 LEU A 136      -3.947   4.877 -11.004  1.00 87.43           H
ATOM   1916 2HD2 LEU A 136      -5.626   4.742 -10.431  1.00 87.43           H
ATOM   1917 3HD2 LEU A 136      -4.640   6.150  -9.971  1.00 87.43           H
ATOM   1918  HN  LEU A 136      -5.516   2.184  -7.240  1.00 87.43           H
ATOM   1919  N   ILE A 137      -5.020  -0.233  -9.192  1.00 79.01           N
ATOM   1920  CA  ILE A 137      -4.874  -1.587  -9.699  1.00 79.01           C
ATOM   1921  C   ILE A 137      -6.225  -2.081 -10.220  1.00 79.01           C
ATOM   1922  O   ILE A 137      -6.292  -2.738 -11.257  1.00 79.01           O
ATOM   1923  HA  ILE A 137      -4.175  -1.549 -10.535  1.00 79.01           H
ATOM   1924  CB  ILE A 137      -4.256  -2.495  -8.634  1.00 79.01           C
ATOM   1925  HB  ILE A 137      -4.777  -2.319  -7.692  1.00 79.01           H
ATOM   1926  CG1 ILE A 137      -2.783  -2.151  -8.407  1.00 79.01           C
ATOM   1927 1HG1 ILE A 137      -2.201  -2.435  -9.283  1.00 79.01           H
ATOM   1928 2HG1 ILE A 137      -2.672  -1.073  -8.286  1.00 79.01           H
ATOM   1929  CG2 ILE A 137      -4.452  -3.970  -8.990  1.00 79.01           C
ATOM   1930 1HG2 ILE A 137      -5.518  -4.188  -9.060  1.00 79.01           H
ATOM   1931 2HG2 ILE A 137      -3.974  -4.179  -9.947  1.00 79.01           H
ATOM   1932 3HG2 ILE A 137      -4.004  -4.593  -8.216  1.00 79.01           H
ATOM   1933  CD1 ILE A 137      -2.237  -2.867  -7.171  1.00 79.01           C
ATOM   1934 1HD1 ILE A 137      -2.806  -2.562  -6.293  1.00 79.01           H
ATOM   1935 2HD1 ILE A 137      -2.327  -3.945  -7.306  1.00 79.01           H
ATOM   1936 3HD1 ILE A 137      -1.188  -2.605  -7.033  1.00 79.01           H
ATOM   1937  HN  ILE A 137      -4.829  -0.125  -8.217  1.00 79.01           H
ATOM   1938  N   MET A 138      -7.269  -1.745  -9.476  1.00 78.59           N
ATOM   1939  CA  MET A 138      -8.623  -2.044  -9.908  1.00 78.59           C
ATOM   1940  C   MET A 138      -8.905  -1.441 -11.285  1.00 78.59           C
ATOM   1941  O   MET A 138      -9.385  -2.131 -12.183  1.00 78.59           O
ATOM   1942  HA  MET A 138      -8.681  -3.131  -9.961  1.00 78.59           H
ATOM   1943  CB  MET A 138      -9.619  -1.483  -8.891  1.00 78.59           C
ATOM   1944 1HB  MET A 138      -9.595  -2.085  -7.983  1.00 78.59           H
ATOM   1945 2HB  MET A 138      -9.327  -0.471  -8.610  1.00 78.59           H
ATOM   1946  CG  MET A 138     -11.038  -1.469  -9.463  1.00 78.59           C
ATOM   1947 1HG  MET A 138     -11.093  -0.778 -10.304  1.00 78.59           H
ATOM   1948 2HG  MET A 138     -11.294  -2.457  -9.846  1.00 78.59           H
ATOM   1949  SD  MET A 138     -12.202  -0.985  -8.199  1.00 78.59           S
ATOM   1950  CE  MET A 138     -11.908   0.775  -8.165  1.00 78.59           C
ATOM   1951 1HE  MET A 138     -10.867   0.965  -7.905  1.00 78.59           H
ATOM   1952 2HE  MET A 138     -12.120   1.198  -9.147  1.00 78.59           H
ATOM   1953 3HE  MET A 138     -12.558   1.238  -7.423  1.00 78.59           H
ATOM   1954  HN  MET A 138      -7.200  -1.277  -8.595  1.00 78.59           H
ATOM   1955  N   CYS A 139      -8.596  -0.158 -11.409  1.00 84.43           N
ATOM   1956  CA  CYS A 139      -8.948   0.584 -12.608  1.00 84.43           C
ATOM   1957  C   CYS A 139      -8.158   0.003 -13.782  1.00 84.43           C
ATOM   1958  O   CYS A 139      -8.677  -0.106 -14.891  1.00 84.43           O
ATOM   1959  HA  CYS A 139     -10.019   0.448 -12.757  1.00 84.43           H
ATOM   1960  CB  CYS A 139      -8.698   2.084 -12.438  1.00 84.43           C
ATOM   1961 1HB  CYS A 139      -7.675   2.255 -12.102  1.00 84.43           H
ATOM   1962 2HB  CYS A 139      -8.808   2.590 -13.397  1.00 84.43           H
ATOM   1963  SG  CYS A 139      -9.877   2.782 -11.225  1.00 84.43           S
ATOM   1964  HG  CYS A 139      -9.233   2.354 -10.143  1.00 84.43           H
ATOM   1965  HN  CYS A 139      -8.115   0.371 -10.710  1.00 84.43           H
ATOM   1966  N   ILE A 140      -6.914  -0.354 -13.497  1.00 80.26           N
ATOM   1967  CA  ILE A 140      -6.055  -0.945 -14.509  1.00 80.26           C
ATOM   1968  C   ILE A 140      -6.696  -2.235 -15.025  1.00 80.26           C
ATOM   1969  O   ILE A 140      -6.686  -2.500 -16.226  1.00 80.26           O
ATOM   1970  HA  ILE A 140      -5.989  -0.238 -15.336  1.00 80.26           H
ATOM   1971  CB  ILE A 140      -4.639  -1.138 -13.964  1.00 80.26           C
ATOM   1972  HB  ILE A 140      -4.712  -1.584 -12.972  1.00 80.26           H
ATOM   1973  CG1 ILE A 140      -3.925   0.206 -13.803  1.00 80.26           C
ATOM   1974 1HG1 ILE A 140      -3.642   0.590 -14.783  1.00 80.26           H
ATOM   1975 2HG1 ILE A 140      -4.606   0.932 -13.360  1.00 80.26           H
ATOM   1976  CG2 ILE A 140      -3.842  -2.109 -14.838  1.00 80.26           C
ATOM   1977 1HG2 ILE A 140      -4.344  -3.077 -14.856  1.00 80.26           H
ATOM   1978 2HG2 ILE A 140      -3.776  -1.715 -15.852  1.00 80.26           H
ATOM   1979 3HG2 ILE A 140      -2.839  -2.228 -14.427  1.00 80.26           H
ATOM   1980  CD1 ILE A 140      -2.680   0.064 -12.926  1.00 80.26           C
ATOM   1981 1HD1 ILE A 140      -2.969  -0.298 -11.940  1.00 80.26           H
ATOM   1982 2HD1 ILE A 140      -1.991  -0.645 -13.385  1.00 80.26           H
ATOM   1983 3HD1 ILE A 140      -2.192   1.034 -12.828  1.00 80.26           H
ATOM   1984  HN  ILE A 140      -6.492  -0.244 -12.597  1.00 80.26           H
ATOM   1985  N   SER A 141      -7.239  -3.003 -14.092  1.00 73.99           N
ATOM   1986  CA  SER A 141      -7.810  -4.297 -14.426  1.00 73.99           C
ATOM   1987  C   SER A 141      -9.038  -4.111 -15.320  1.00 73.99           C
ATOM   1988  O   SER A 141      -9.219  -4.844 -16.291  1.00 73.99           O
ATOM   1989  HA  SER A 141      -7.024  -4.829 -14.961  1.00 73.99           H
ATOM   1990  CB  SER A 141      -8.185  -5.076 -13.164  1.00 73.99           C
ATOM   1991 1HB  SER A 141      -8.956  -4.531 -12.618  1.00 73.99           H
ATOM   1992 2HB  SER A 141      -8.614  -6.038 -13.445  1.00 73.99           H
ATOM   1993  OG  SER A 141      -7.062  -5.287 -12.313  1.00 73.99           O
ATOM   1994  HG  SER A 141      -6.983  -4.537 -11.657  1.00 73.99           H
ATOM   1995  HN  SER A 141      -7.292  -2.755 -13.125  1.00 73.99           H
ATOM   1996  N   VAL A 142      -9.849  -3.127 -14.961  1.00 76.82           N
ATOM   1997  CA  VAL A 142     -11.045  -2.826 -15.728  1.00 76.82           C
ATOM   1998  C   VAL A 142     -10.644  -2.373 -17.133  1.00 76.82           C
ATOM   1999  O   VAL A 142     -11.244  -2.794 -18.120  1.00 76.82           O
ATOM   2000  HA  VAL A 142     -11.625  -3.745 -15.808  1.00 76.82           H
ATOM   2001  CB  VAL A 142     -11.896  -1.792 -14.987  1.00 76.82           C
ATOM   2002  HB  VAL A 142     -11.269  -0.922 -14.789  1.00 76.82           H
ATOM   2003  CG1 VAL A 142     -13.076  -1.336 -15.846  1.00 76.82           C
ATOM   2004 1HG1 VAL A 142     -12.704  -0.886 -16.767  1.00 76.82           H
ATOM   2005 2HG1 VAL A 142     -13.703  -2.194 -16.089  1.00 76.82           H
ATOM   2006 3HG1 VAL A 142     -13.664  -0.601 -15.295  1.00 76.82           H
ATOM   2007  CG2 VAL A 142     -12.376  -2.340 -13.642  1.00 76.82           C
ATOM   2008 1HG2 VAL A 142     -12.978  -3.234 -13.808  1.00 76.82           H
ATOM   2009 2HG2 VAL A 142     -11.515  -2.592 -13.023  1.00 76.82           H
ATOM   2010 3HG2 VAL A 142     -12.978  -1.586 -13.136  1.00 76.82           H
ATOM   2011  HN  VAL A 142      -9.700  -2.543 -14.163  1.00 76.82           H
ATOM   2012  N   ASP A 143      -9.631  -1.519 -17.178  1.00 79.87           N
ATOM   2013  CA  ASP A 143      -9.203  -0.932 -18.437  1.00 79.87           C
ATOM   2014  C   ASP A 143      -8.679  -2.036 -19.357  1.00 79.87           C
ATOM   2015  O   ASP A 143      -8.935  -2.019 -20.560  1.00 79.87           O
ATOM   2016  HA  ASP A 143     -10.088  -0.439 -18.839  1.00 79.87           H
ATOM   2017  CB  ASP A 143      -8.074   0.077 -18.218  1.00 79.87           C
ATOM   2018 1HB  ASP A 143      -8.334   0.747 -17.398  1.00 79.87           H
ATOM   2019 2HB  ASP A 143      -7.165  -0.447 -17.924  1.00 79.87           H
ATOM   2020  CG  ASP A 143      -7.812   0.891 -19.486  1.00 79.87           C
ATOM   2021  OD1 ASP A 143      -8.803   1.418 -20.037  1.00 79.87           O
ATOM   2022  OD2 ASP A 143      -6.628   0.968 -19.877  1.00 79.87           O
ATOM   2023  HN  ASP A 143      -9.108  -1.229 -16.377  1.00 79.87           H
ATOM   2024  N   ARG A 144      -7.955  -2.969 -18.757  1.00 73.24           N
ATOM   2025  CA  ARG A 144      -7.408  -4.089 -19.505  1.00 73.24           C
ATOM   2026  C   ARG A 144      -8.537  -4.910 -20.131  1.00 73.24           C
ATOM   2027  O   ARG A 144      -8.455  -5.298 -21.296  1.00 73.24           O
ATOM   2028  HA  ARG A 144      -6.783  -3.632 -20.272  1.00 73.24           H
ATOM   2029  CB  ARG A 144      -6.567  -4.995 -18.604  1.00 73.24           C
ATOM   2030 1HB  ARG A 144      -7.050  -5.097 -17.632  1.00 73.24           H
ATOM   2031 2HB  ARG A 144      -6.510  -5.993 -19.037  1.00 73.24           H
ATOM   2032  CG  ARG A 144      -5.157  -4.430 -18.422  1.00 73.24           C
ATOM   2033 1HG  ARG A 144      -4.681  -4.310 -19.395  1.00 73.24           H
ATOM   2034 2HG  ARG A 144      -5.213  -3.440 -17.970  1.00 73.24           H
ATOM   2035  CD  ARG A 144      -4.307  -5.350 -17.542  1.00 73.24           C
ATOM   2036 1HD  ARG A 144      -4.703  -5.364 -16.527  1.00 73.24           H
ATOM   2037 2HD  ARG A 144      -4.357  -6.372 -17.917  1.00 73.24           H
ATOM   2038  NE  ARG A 144      -2.903  -4.884 -17.530  1.00 73.24           N
ATOM   2039  HE  ARG A 144      -2.683  -4.045 -18.029  1.00 73.24           H
ATOM   2040  CZ  ARG A 144      -1.907  -5.515 -16.894  1.00 73.24           C
ATOM   2041  NH1 ARG A 144      -2.144  -6.643 -16.210  1.00 73.24           N
ATOM   2042 1HH1 ARG A 144      -3.069  -7.019 -16.172  1.00 73.24           H
ATOM   2043 2HH1 ARG A 144      -1.395  -7.107 -15.737  1.00 73.24           H
ATOM   2044  NH2 ARG A 144      -0.671  -5.001 -16.951  1.00 73.24           N
ATOM   2045 1HH2 ARG A 144       0.084  -5.459 -16.481  1.00 73.24           H
ATOM   2046 2HH2 ARG A 144      -0.503  -4.159 -17.463  1.00 73.24           H
ATOM   2047  HN  ARG A 144      -7.741  -2.968 -17.780  1.00 73.24           H
ATOM   2048  N   TYR A 145      -9.565  -5.151 -19.331  1.00 71.76           N
ATOM   2049  CA  TYR A 145     -10.719  -5.899 -19.800  1.00 71.76           C
ATOM   2050  C   TYR A 145     -11.347  -5.229 -21.024  1.00 71.76           C
ATOM   2051  O   TYR A 145     -11.589  -5.882 -22.037  1.00 71.76           O
ATOM   2052  HA  TYR A 145     -10.383  -6.898 -20.074  1.00 71.76           H
ATOM   2053  CB  TYR A 145     -11.728  -5.881 -18.650  1.00 71.76           C
ATOM   2054 1HB  TYR A 145     -11.356  -6.512 -17.843  1.00 71.76           H
ATOM   2055 2HB  TYR A 145     -11.797  -4.867 -18.256  1.00 71.76           H
ATOM   2056  CG  TYR A 145     -13.129  -6.356 -19.043  1.00 71.76           C
ATOM   2057  CD1 TYR A 145     -14.187  -5.471 -19.029  1.00 71.76           C
ATOM   2058  HD1 TYR A 145     -14.025  -4.433 -18.738  1.00 71.76           H
ATOM   2059  CD2 TYR A 145     -13.333  -7.670 -19.413  1.00 71.76           C
ATOM   2060  HD2 TYR A 145     -12.497  -8.370 -19.424  1.00 71.76           H
ATOM   2061  CE1 TYR A 145     -15.505  -5.917 -19.400  1.00 71.76           C
ATOM   2062  HE1 TYR A 145     -16.349  -5.228 -19.393  1.00 71.76           H
ATOM   2063  CE2 TYR A 145     -14.651  -8.117 -19.783  1.00 71.76           C
ATOM   2064  HE2 TYR A 145     -14.826  -9.152 -20.077  1.00 71.76           H
ATOM   2065  CZ  TYR A 145     -15.672  -7.219 -19.758  1.00 71.76           C
ATOM   2066  OH  TYR A 145     -16.916  -7.641 -20.109  1.00 71.76           O
ATOM   2067  HH  TYR A 145     -16.897  -8.616 -20.329  1.00 71.76           H
ATOM   2068  HN  TYR A 145      -9.617  -4.845 -18.380  1.00 71.76           H
ATOM   2069  N   ILE A 146     -11.592  -3.934 -20.889  1.00 74.16           N
ATOM   2070  CA  ILE A 146     -12.249  -3.182 -21.945  1.00 74.16           C
ATOM   2071  C   ILE A 146     -11.395  -3.242 -23.214  1.00 74.16           C
ATOM   2072  O   ILE A 146     -11.923  -3.398 -24.314  1.00 74.16           O
ATOM   2073  HA  ILE A 146     -13.203  -3.669 -22.148  1.00 74.16           H
ATOM   2074  CB  ILE A 146     -12.558  -1.759 -21.478  1.00 74.16           C
ATOM   2075  HB  ILE A 146     -11.643  -1.326 -21.072  1.00 74.16           H
ATOM   2076  CG1 ILE A 146     -13.593  -1.764 -20.351  1.00 74.16           C
ATOM   2077 1HG1 ILE A 146     -14.565  -2.057 -20.747  1.00 74.16           H
ATOM   2078 2HG1 ILE A 146     -13.317  -2.507 -19.602  1.00 74.16           H
ATOM   2079  CG2 ILE A 146     -12.992  -0.878 -22.651  1.00 74.16           C
ATOM   2080 1HG2 ILE A 146     -12.193  -0.838 -23.390  1.00 74.16           H
ATOM   2081 2HG2 ILE A 146     -13.889  -1.298 -23.108  1.00 74.16           H
ATOM   2082 3HG2 ILE A 146     -13.206   0.128 -22.291  1.00 74.16           H
ATOM   2083  CD1 ILE A 146     -13.697  -0.386 -19.695  1.00 74.16           C
ATOM   2084 1HD1 ILE A 146     -12.729  -0.107 -19.279  1.00 74.16           H
ATOM   2085 2HD1 ILE A 146     -13.996   0.350 -20.442  1.00 74.16           H
ATOM   2086 3HD1 ILE A 146     -14.439  -0.417 -18.898  1.00 74.16           H
ATOM   2087  HN  ILE A 146     -11.351  -3.400 -20.078  1.00 74.16           H
ATOM   2088  N   ALA A 147     -10.091  -3.113 -23.018  1.00 75.11           N
ATOM   2089  CA  ALA A 147      -9.170  -3.042 -24.138  1.00 75.11           C
ATOM   2090  C   ALA A 147      -9.190  -4.371 -24.895  1.00 75.11           C
ATOM   2091  O   ALA A 147      -8.931  -4.410 -26.097  1.00 75.11           O
ATOM   2092  HA  ALA A 147      -9.516  -2.250 -24.803  1.00 75.11           H
ATOM   2093  CB  ALA A 147      -7.772  -2.683 -23.629  1.00 75.11           C
ATOM   2094 1HB  ALA A 147      -7.807  -1.717 -23.125  1.00 75.11           H
ATOM   2095 2HB  ALA A 147      -7.434  -3.446 -22.928  1.00 75.11           H
ATOM   2096 3HB  ALA A 147      -7.081  -2.629 -24.470  1.00 75.11           H
ATOM   2097  HN  ALA A 147      -9.664  -3.059 -22.115  1.00 75.11           H
ATOM   2098  N   ILE A 148      -9.500  -5.430 -24.160  1.00 69.66           N
ATOM   2099  CA  ILE A 148      -9.507  -6.764 -24.736  1.00 69.66           C
ATOM   2100  C   ILE A 148     -10.883  -7.045 -25.342  1.00 69.66           C
ATOM   2101  O   ILE A 148     -10.984  -7.461 -26.496  1.00 69.66           O
ATOM   2102  HA  ILE A 148      -8.768  -6.779 -25.536  1.00 69.66           H
ATOM   2103  CB  ILE A 148      -9.071  -7.798 -23.696  1.00 69.66           C
ATOM   2104  HB  ILE A 148      -9.652  -7.636 -22.788  1.00 69.66           H
ATOM   2105  CG1 ILE A 148      -7.597  -7.616 -23.327  1.00 69.66           C
ATOM   2106 1HG1 ILE A 148      -6.968  -7.924 -24.162  1.00 69.66           H
ATOM   2107 2HG1 ILE A 148      -7.392  -6.561 -23.146  1.00 69.66           H
ATOM   2108  CG2 ILE A 148      -9.369  -9.219 -24.177  1.00 69.66           C
ATOM   2109 1HG2 ILE A 148     -10.440  -9.327 -24.349  1.00 69.66           H
ATOM   2110 2HG2 ILE A 148      -8.832  -9.409 -25.106  1.00 69.66           H
ATOM   2111 3HG2 ILE A 148      -9.049  -9.934 -23.419  1.00 69.66           H
ATOM   2112  CD1 ILE A 148      -7.238  -8.431 -22.083  1.00 69.66           C
ATOM   2113 1HD1 ILE A 148      -7.852  -8.103 -21.244  1.00 69.66           H
ATOM   2114 2HD1 ILE A 148      -7.422  -9.488 -22.276  1.00 69.66           H
ATOM   2115 3HD1 ILE A 148      -6.186  -8.283 -21.842  1.00 69.66           H
ATOM   2116  HN  ILE A 148      -9.742  -5.386 -23.191  1.00 69.66           H
ATOM   2117  N   ALA A 149     -11.909  -6.807 -24.538  1.00 70.91           N
ATOM   2118  CA  ALA A 149     -13.251  -7.239 -24.889  1.00 70.91           C
ATOM   2119  C   ALA A 149     -13.792  -6.349 -26.010  1.00 70.91           C
ATOM   2120  O   ALA A 149     -14.497  -6.823 -26.899  1.00 70.91           O
ATOM   2121  HA  ALA A 149     -13.186  -8.265 -25.252  1.00 70.91           H
ATOM   2122  CB  ALA A 149     -14.139  -7.213 -23.643  1.00 70.91           C
ATOM   2123 1HB  ALA A 149     -13.727  -7.884 -22.890  1.00 70.91           H
ATOM   2124 2HB  ALA A 149     -14.176  -6.199 -23.245  1.00 70.91           H
ATOM   2125 3HB  ALA A 149     -15.146  -7.537 -23.907  1.00 70.91           H
ATOM   2126  HN  ALA A 149     -11.834  -6.330 -23.663  1.00 70.91           H
ATOM   2127  N   GLN A 150     -13.442  -5.073 -25.930  1.00 75.41           N
ATOM   2128  CA  GLN A 150     -14.006  -4.084 -26.832  1.00 75.41           C
ATOM   2129  C   GLN A 150     -12.891  -3.358 -27.587  1.00 75.41           C
ATOM   2130  O   GLN A 150     -12.937  -2.139 -27.749  1.00 75.41           O
ATOM   2131  HA  GLN A 150     -14.621  -4.649 -27.533  1.00 75.41           H
ATOM   2132  CB  GLN A 150     -14.891  -3.093 -26.075  1.00 75.41           C
ATOM   2133 1HB  GLN A 150     -14.294  -2.556 -25.338  1.00 75.41           H
ATOM   2134 2HB  GLN A 150     -15.286  -2.349 -26.768  1.00 75.41           H
ATOM   2135  CG  GLN A 150     -16.047  -3.812 -25.376  1.00 75.41           C
ATOM   2136 1HG  GLN A 150     -16.525  -4.501 -26.073  1.00 75.41           H
ATOM   2137 2HG  GLN A 150     -15.662  -4.410 -24.550  1.00 75.41           H
ATOM   2138  CD  GLN A 150     -17.078  -2.811 -24.851  1.00 75.41           C
ATOM   2139  OE1 GLN A 150     -16.985  -1.614 -25.067  1.00 75.41           O
ATOM   2140  NE2 GLN A 150     -18.064  -3.367 -24.152  1.00 75.41           N
ATOM   2141 1HE2 GLN A 150     -18.081  -4.357 -24.012  1.00 75.41           H
ATOM   2142 2HE2 GLN A 150     -18.788  -2.795 -23.767  1.00 75.41           H
ATOM   2143  HN  GLN A 150     -12.786  -4.714 -25.265  1.00 75.41           H
ATOM   2144  N   ALA A 151     -11.915  -4.137 -28.030  1.00 72.32           N
ATOM   2145  CA  ALA A 151     -10.684  -3.569 -28.555  1.00 72.32           C
ATOM   2146  C   ALA A 151     -11.024  -2.483 -29.577  1.00 72.32           C
ATOM   2147  O   ALA A 151     -10.440  -1.400 -29.555  1.00 72.32           O
ATOM   2148  HA  ALA A 151     -10.145  -3.118 -27.722  1.00 72.32           H
ATOM   2149  CB  ALA A 151      -9.823  -4.683 -29.153  1.00 72.32           C
ATOM   2150 1HB  ALA A 151      -9.585  -5.414 -28.380  1.00 72.32           H
ATOM   2151 2HB  ALA A 151     -10.370  -5.173 -29.959  1.00 72.32           H
ATOM   2152 3HB  ALA A 151      -8.900  -4.257 -29.547  1.00 72.32           H
ATOM   2153  HN  ALA A 151     -11.954  -5.136 -28.033  1.00 72.32           H
ATOM   2154  N   MET A 152     -11.968  -2.808 -30.448  1.00 70.89           N
ATOM   2155  CA  MET A 152     -12.359  -1.892 -31.505  1.00 70.89           C
ATOM   2156  C   MET A 152     -12.855  -0.566 -30.925  1.00 70.89           C
ATOM   2157  O   MET A 152     -12.302   0.492 -31.224  1.00 70.89           O
ATOM   2158  HA  MET A 152     -11.458  -1.724 -32.096  1.00 70.89           H
ATOM   2159  CB  MET A 152     -13.467  -2.527 -32.348  1.00 70.89           C
ATOM   2160 1HB  MET A 152     -14.178  -3.035 -31.697  1.00 70.89           H
ATOM   2161 2HB  MET A 152     -14.017  -1.749 -32.877  1.00 70.89           H
ATOM   2162  CG  MET A 152     -12.887  -3.523 -33.354  1.00 70.89           C
ATOM   2163 1HG  MET A 152     -11.981  -3.975 -32.950  1.00 70.89           H
ATOM   2164 2HG  MET A 152     -13.597  -4.332 -33.527  1.00 70.89           H
ATOM   2165  SD  MET A 152     -12.521  -2.695 -34.892  1.00 70.89           S
ATOM   2166  CE  MET A 152     -14.162  -2.587 -35.585  1.00 70.89           C
ATOM   2167 1HE  MET A 152     -14.571  -3.590 -35.708  1.00 70.89           H
ATOM   2168 2HE  MET A 152     -14.803  -2.014 -34.914  1.00 70.89           H
ATOM   2169 3HE  MET A 152     -14.116  -2.092 -36.555  1.00 70.89           H
ATOM   2170  HN  MET A 152     -12.460  -3.679 -30.439  1.00 70.89           H
ATOM   2171  N   ARG A 153     -13.892  -0.666 -30.107  1.00 74.94           N
ATOM   2172  CA  ARG A 153     -14.508   0.518 -29.532  1.00 74.94           C
ATOM   2173  C   ARG A 153     -13.492   1.288 -28.686  1.00 74.94           C
ATOM   2174  O   ARG A 153     -13.468   2.517 -28.704  1.00 74.94           O
ATOM   2175  HA  ARG A 153     -14.832   1.108 -30.389  1.00 74.94           H
ATOM   2176  CB  ARG A 153     -15.709   0.146 -28.660  1.00 74.94           C
ATOM   2177 1HB  ARG A 153     -15.444  -0.683 -28.004  1.00 74.94           H
ATOM   2178 2HB  ARG A 153     -15.974   0.987 -28.020  1.00 74.94           H
ATOM   2179  CG  ARG A 153     -16.912  -0.244 -29.522  1.00 74.94           C
ATOM   2180 1HG  ARG A 153     -17.138   0.560 -30.222  1.00 74.94           H
ATOM   2181 2HG  ARG A 153     -16.668  -1.125 -30.116  1.00 74.94           H
ATOM   2182  CD  ARG A 153     -18.138  -0.532 -28.653  1.00 74.94           C
ATOM   2183 1HD  ARG A 153     -17.952  -1.403 -28.024  1.00 74.94           H
ATOM   2184 2HD  ARG A 153     -18.327   0.309 -27.986  1.00 74.94           H
ATOM   2185  NE  ARG A 153     -19.321  -0.772 -29.510  1.00 74.94           N
ATOM   2186  HE  ARG A 153     -19.203  -0.704 -30.501  1.00 74.94           H
ATOM   2187  CZ  ARG A 153     -20.539  -1.074 -29.042  1.00 74.94           C
ATOM   2188  NH1 ARG A 153     -20.755  -1.177 -27.723  1.00 74.94           N
ATOM   2189 1HH1 ARG A 153     -20.003  -1.029 -27.081  1.00 74.94           H
ATOM   2190 2HH1 ARG A 153     -21.667  -1.403 -27.382  1.00 74.94           H
ATOM   2191  NH2 ARG A 153     -21.539  -1.270 -29.912  1.00 74.94           N
ATOM   2192 1HH2 ARG A 153     -22.455  -1.496 -29.579  1.00 74.94           H
ATOM   2193 2HH2 ARG A 153     -21.370  -1.191 -30.894  1.00 74.94           H
ATOM   2194  HN  ARG A 153     -14.310  -1.533 -29.836  1.00 74.94           H
ATOM   2195  N   ALA A 154     -12.677   0.532 -27.964  1.00 74.59           N
ATOM   2196  CA  ALA A 154     -11.740   1.126 -27.026  1.00 74.59           C
ATOM   2197  C   ALA A 154     -10.764   2.025 -27.788  1.00 74.59           C
ATOM   2198  O   ALA A 154     -10.267   3.009 -27.244  1.00 74.59           O
ATOM   2199  HA  ALA A 154     -12.311   1.735 -26.326  1.00 74.59           H
ATOM   2200  CB  ALA A 154     -11.026   0.019 -26.247  1.00 74.59           C
ATOM   2201 1HB  ALA A 154     -11.761  -0.572 -25.701  1.00 74.59           H
ATOM   2202 2HB  ALA A 154     -10.486  -0.625 -26.942  1.00 74.59           H
ATOM   2203 3HB  ALA A 154     -10.323   0.465 -25.544  1.00 74.59           H
ATOM   2204  HN  ALA A 154     -12.652  -0.467 -28.012  1.00 74.59           H
ATOM   2205  N   HIS A 155     -10.518   1.653 -29.036  1.00 75.85           N
ATOM   2206  CA  HIS A 155      -9.609   2.413 -29.878  1.00 75.85           C
ATOM   2207  C   HIS A 155     -10.240   3.763 -30.226  1.00 75.85           C
ATOM   2208  O   HIS A 155      -9.621   4.808 -30.037  1.00 75.85           O
ATOM   2209  HA  HIS A 155      -8.707   2.584 -29.290  1.00 75.85           H
ATOM   2210  CB  HIS A 155      -9.213   1.606 -31.116  1.00 75.85           C
ATOM   2211 1HB  HIS A 155      -8.881   0.617 -30.802  1.00 75.85           H
ATOM   2212 2HB  HIS A 155     -10.094   1.463 -31.741  1.00 75.85           H
ATOM   2213  CG  HIS A 155      -8.125   2.247 -31.944  1.00 75.85           C
ATOM   2214  ND1 HIS A 155      -8.389   3.143 -32.965  1.00 75.85           N
ATOM   2215  HD1 HIS A 155      -9.296   3.450 -33.254  1.00 75.85           H
ATOM   2216  CD2 HIS A 155      -6.768   2.113 -31.891  1.00 75.85           C
ATOM   2217  HD2 HIS A 155      -6.217   1.480 -31.195  1.00 75.85           H
ATOM   2218  CE1 HIS A 155      -7.236   3.524 -33.496  1.00 75.85           C
ATOM   2219  HE1 HIS A 155      -7.112   4.225 -34.321  1.00 75.85           H
ATOM   2220  NE2 HIS A 155      -6.233   2.884 -32.829  1.00 75.85           N
ATOM   2221  HN  HIS A 155     -10.926   0.851 -29.472  1.00 75.85           H
ATOM   2222  N   THR A 156     -11.464   3.695 -30.729  1.00 77.07           N
ATOM   2223  CA  THR A 156     -12.162   4.894 -31.161  1.00 77.07           C
ATOM   2224  C   THR A 156     -12.356   5.852 -29.984  1.00 77.07           C
ATOM   2225  O   THR A 156     -12.327   7.069 -30.158  1.00 77.07           O
ATOM   2226  HA  THR A 156     -11.540   5.409 -31.893  1.00 77.07           H
ATOM   2227  CB  THR A 156     -13.476   4.465 -31.818  1.00 77.07           C
ATOM   2228  HB  THR A 156     -14.256   5.207 -31.648  1.00 77.07           H
ATOM   2229  OG1 THR A 156     -13.728   3.172 -31.277  1.00 77.07           O
ATOM   2230  HG1 THR A 156     -13.701   3.207 -30.278  1.00 77.07           H
ATOM   2231  CG2 THR A 156     -13.326   4.218 -33.320  1.00 77.07           C
ATOM   2232 1HG2 THR A 156     -12.593   3.428 -33.487  1.00 77.07           H
ATOM   2233 2HG2 THR A 156     -12.990   5.133 -33.808  1.00 77.07           H
ATOM   2234 3HG2 THR A 156     -14.287   3.916 -33.737  1.00 77.07           H
ATOM   2235  HN  THR A 156     -11.976   2.844 -30.843  1.00 77.07           H
ATOM   2236  N   TRP A 157     -12.549   5.266 -28.811  1.00 83.48           N
ATOM   2237  CA  TRP A 157     -12.947   6.037 -27.646  1.00 83.48           C
ATOM   2238  C   TRP A 157     -11.688   6.350 -26.834  1.00 83.48           C
ATOM   2239  O   TRP A 157     -11.773   6.672 -25.650  1.00 83.48           O
ATOM   2240  HA  TRP A 157     -13.403   6.962 -27.998  1.00 83.48           H
ATOM   2241  CB  TRP A 157     -14.012   5.296 -26.835  1.00 83.48           C
ATOM   2242 1HB  TRP A 157     -13.697   4.261 -26.702  1.00 83.48           H
ATOM   2243 2HB  TRP A 157     -14.074   5.741 -25.842  1.00 83.48           H
ATOM   2244  CG  TRP A 157     -15.402   5.312 -27.473  1.00 83.48           C
ATOM   2245  CD1 TRP A 157     -15.738   4.983 -28.728  1.00 83.48           C
ATOM   2246  HD1 TRP A 157     -15.029   4.647 -29.485  1.00 83.48           H
ATOM   2247  CD2 TRP A 157     -16.638   5.692 -26.832  1.00 83.48           C
ATOM   2248  NE1 TRP A 157     -17.094   5.122 -28.942  1.00 83.48           N
ATOM   2249  HE1 TRP A 157     -17.582   4.938 -29.795  1.00 83.48           H
ATOM   2250  CE2 TRP A 157     -17.659   5.567 -27.752  1.00 83.48           C
ATOM   2251  CE3 TRP A 157     -16.885   6.126 -25.518  1.00 83.48           C
ATOM   2252  HE3 TRP A 157     -16.096   6.232 -24.773  1.00 83.48           H
ATOM   2253  CZ2 TRP A 157     -18.996   5.858 -27.457  1.00 83.48           C
ATOM   2254  HZ2 TRP A 157     -19.785   5.751 -28.202  1.00 83.48           H
ATOM   2255  CZ3 TRP A 157     -18.227   6.412 -25.239  1.00 83.48           C
ATOM   2256  HZ3 TRP A 157     -18.473   6.754 -24.233  1.00 83.48           H
ATOM   2257  CH2 TRP A 157     -19.266   6.292 -26.154  1.00 83.48           C
ATOM   2258  HH2 TRP A 157     -20.287   6.535 -25.858  1.00 83.48           H
ATOM   2259  HN  TRP A 157     -12.437   4.285 -28.651  1.00 83.48           H
ATOM   2260  N   ARG A 158     -10.549   6.245 -27.503  1.00 83.22           N
ATOM   2261  CA  ARG A 158      -9.270   6.338 -26.821  1.00 83.22           C
ATOM   2262  C   ARG A 158      -9.168   7.662 -26.061  1.00 83.22           C
ATOM   2263  O   ARG A 158      -8.774   7.684 -24.896  1.00 83.22           O
ATOM   2264  HA  ARG A 158      -9.256   5.490 -26.136  1.00 83.22           H
ATOM   2265  CB  ARG A 158      -8.109   6.236 -27.813  1.00 83.22           C
ATOM   2266 1HB  ARG A 158      -8.181   5.302 -28.369  1.00 83.22           H
ATOM   2267 2HB  ARG A 158      -8.175   7.046 -28.539  1.00 83.22           H
ATOM   2268  CG  ARG A 158      -6.762   6.302 -27.089  1.00 83.22           C
ATOM   2269 1HG  ARG A 158      -6.745   7.165 -26.423  1.00 83.22           H
ATOM   2270 2HG  ARG A 158      -6.636   5.416 -26.467  1.00 83.22           H
ATOM   2271  CD  ARG A 158      -5.607   6.399 -28.088  1.00 83.22           C
ATOM   2272 1HD  ARG A 158      -5.617   5.535 -28.753  1.00 83.22           H
ATOM   2273 2HD  ARG A 158      -5.729   7.284 -28.713  1.00 83.22           H
ATOM   2274  NE  ARG A 158      -4.317   6.465 -27.365  1.00 83.22           N
ATOM   2275  HE  ARG A 158      -4.313   6.866 -26.449  1.00 83.22           H
ATOM   2276  CZ  ARG A 158      -3.155   6.021 -27.861  1.00 83.22           C
ATOM   2277  NH1 ARG A 158      -3.101   5.475 -29.084  1.00 83.22           N
ATOM   2278 1HH1 ARG A 158      -3.933   5.395 -29.633  1.00 83.22           H
ATOM   2279 2HH1 ARG A 158      -2.229   5.146 -29.447  1.00 83.22           H
ATOM   2280  NH2 ARG A 158      -2.046   6.132 -27.117  1.00 83.22           N
ATOM   2281 1HH2 ARG A 158      -1.170   5.806 -27.472  1.00 83.22           H
ATOM   2282 2HH2 ARG A 158      -2.094   6.541 -26.206  1.00 83.22           H
ATOM   2283  HN  ARG A 158     -10.492   6.098 -28.490  1.00 83.22           H
ATOM   2284  N   GLU A 159      -9.531   8.733 -26.751  1.00 85.63           N
ATOM   2285  CA  GLU A 159      -9.362  10.068 -26.204  1.00 85.63           C
ATOM   2286  C   GLU A 159     -10.292  10.272 -25.006  1.00 85.63           C
ATOM   2287  O   GLU A 159      -9.871  10.781 -23.969  1.00 85.63           O
ATOM   2288  HA  GLU A 159      -8.323  10.119 -25.879  1.00 85.63           H
ATOM   2289  CB  GLU A 159      -9.606  11.134 -27.274  1.00 85.63           C
ATOM   2290 1HB  GLU A 159     -10.542  10.928 -27.792  1.00 85.63           H
ATOM   2291 2HB  GLU A 159      -9.573  12.125 -26.820  1.00 85.63           H
ATOM   2292  CG  GLU A 159      -8.502  11.109 -28.334  1.00 85.63           C
ATOM   2293 1HG  GLU A 159      -7.526  11.131 -27.848  1.00 85.63           H
ATOM   2294 2HG  GLU A 159      -8.556  10.179 -28.899  1.00 85.63           H
ATOM   2295  CD  GLU A 159      -8.629  12.300 -29.286  1.00 85.63           C
ATOM   2296  OE1 GLU A 159      -7.635  12.570 -29.993  1.00 85.63           O
ATOM   2297  OE2 GLU A 159      -9.719  12.913 -29.286  1.00 85.63           O
ATOM   2298  HN  GLU A 159      -9.932   8.699 -27.667  1.00 85.63           H
ATOM   2299  N   LYS A 160     -11.539   9.864 -25.189  1.00 87.88           N
ATOM   2300  CA  LYS A 160     -12.524   9.967 -24.127  1.00 87.88           C
ATOM   2301  C   LYS A 160     -12.031   9.193 -22.902  1.00 87.88           C
ATOM   2302  O   LYS A 160     -12.124   9.680 -21.777  1.00 87.88           O
ATOM   2303  HA  LYS A 160     -12.607  11.020 -23.859  1.00 87.88           H
ATOM   2304  CB  LYS A 160     -13.899   9.517 -24.625  1.00 87.88           C
ATOM   2305 1HB  LYS A 160     -13.812   8.552 -25.123  1.00 87.88           H
ATOM   2306 2HB  LYS A 160     -14.570   9.378 -23.777  1.00 87.88           H
ATOM   2307  CG  LYS A 160     -14.496  10.544 -25.590  1.00 87.88           C
ATOM   2308 1HG  LYS A 160     -14.461  11.535 -25.138  1.00 87.88           H
ATOM   2309 2HG  LYS A 160     -13.894  10.586 -26.498  1.00 87.88           H
ATOM   2310  CD  LYS A 160     -15.941  10.189 -25.945  1.00 87.88           C
ATOM   2311 1HD  LYS A 160     -15.969   9.219 -26.443  1.00 87.88           H
ATOM   2312 2HD  LYS A 160     -16.530  10.095 -25.033  1.00 87.88           H
ATOM   2313  CE  LYS A 160     -16.560  11.253 -26.852  1.00 87.88           C
ATOM   2314 1HE  LYS A 160     -16.502  12.229 -26.370  1.00 87.88           H
ATOM   2315 2HE  LYS A 160     -15.994  11.322 -27.781  1.00 87.88           H
ATOM   2316  NZ  LYS A 160     -17.972  10.923 -27.149  1.00 87.88           N
ATOM   2317 1HZ  LYS A 160     -18.364  11.632 -27.760  1.00 87.88           H
ATOM   2318 2HZ  LYS A 160     -18.019  10.019 -27.606  1.00 87.88           H
ATOM   2319 3HZ  LYS A 160     -18.501  10.892 -26.284  1.00 87.88           H
ATOM   2320  HN  LYS A 160     -11.879   9.469 -26.043  1.00 87.88           H
ATOM   2321  N   ARG A 161     -11.517   8.000 -23.164  1.00 87.95           N
ATOM   2322  CA  ARG A 161     -11.022   7.148 -22.096  1.00 87.95           C
ATOM   2323  C   ARG A 161      -9.898   7.852 -21.332  1.00 87.95           C
ATOM   2324  O   ARG A 161      -9.798   7.726 -20.113  1.00 87.95           O
ATOM   2325  HA  ARG A 161     -11.886   6.977 -21.453  1.00 87.95           H
ATOM   2326  CB  ARG A 161     -10.500   5.820 -22.648  1.00 87.95           C
ATOM   2327 1HB  ARG A 161      -9.846   6.008 -23.499  1.00 87.95           H
ATOM   2328 2HB  ARG A 161      -9.900   5.318 -21.889  1.00 87.95           H
ATOM   2329  CG  ARG A 161     -11.655   4.913 -23.076  1.00 87.95           C
ATOM   2330 1HG  ARG A 161     -12.190   4.558 -22.195  1.00 87.95           H
ATOM   2331 2HG  ARG A 161     -12.368   5.482 -23.673  1.00 87.95           H
ATOM   2332  CD  ARG A 161     -11.144   3.719 -23.884  1.00 87.95           C
ATOM   2333 1HD  ARG A 161     -11.985   3.143 -24.270  1.00 87.95           H
ATOM   2334 2HD  ARG A 161     -10.576   4.069 -24.746  1.00 87.95           H
ATOM   2335  NE  ARG A 161     -10.291   2.859 -23.033  1.00 87.95           N
ATOM   2336  HE  ARG A 161     -10.501   2.811 -22.056  1.00 87.95           H
ATOM   2337  CZ  ARG A 161      -9.256   2.140 -23.489  1.00 87.95           C
ATOM   2338  NH1 ARG A 161      -8.931   2.166 -24.789  1.00 87.95           N
ATOM   2339 1HH1 ARG A 161      -9.461   2.725 -25.426  1.00 87.95           H
ATOM   2340 2HH1 ARG A 161      -8.157   1.627 -25.121  1.00 87.95           H
ATOM   2341  NH2 ARG A 161      -8.552   1.395 -22.626  1.00 87.95           N
ATOM   2342 1HH2 ARG A 161      -7.777   0.853 -22.951  1.00 87.95           H
ATOM   2343 2HH2 ARG A 161      -8.802   1.382 -21.658  1.00 87.95           H
ATOM   2344  HN  ARG A 161     -11.435   7.616 -24.083  1.00 87.95           H
ATOM   2345  N   LEU A 162      -9.082   8.578 -22.082  1.00 89.31           N
ATOM   2346  CA  LEU A 162      -7.961   9.291 -21.492  1.00 89.31           C
ATOM   2347  C   LEU A 162      -8.490  10.404 -20.585  1.00 89.31           C
ATOM   2348  O   LEU A 162      -7.950  10.639 -19.506  1.00 89.31           O
ATOM   2349  HA  LEU A 162      -7.407   8.580 -20.880  1.00 89.31           H
ATOM   2350  CB  LEU A 162      -7.009   9.787 -22.582  1.00 89.31           C
ATOM   2351 1HB  LEU A 162      -6.773   8.950 -23.240  1.00 89.31           H
ATOM   2352 2HB  LEU A 162      -7.534  10.528 -23.186  1.00 89.31           H
ATOM   2353  CG  LEU A 162      -5.696  10.404 -22.096  1.00 89.31           C
ATOM   2354  HG  LEU A 162      -5.930  11.156 -21.343  1.00 89.31           H
ATOM   2355  CD1 LEU A 162      -4.812   9.351 -21.424  1.00 89.31           C
ATOM   2356 1HD1 LEU A 162      -5.337   8.928 -20.568  1.00 89.31           H
ATOM   2357 2HD1 LEU A 162      -4.583   8.559 -22.138  1.00 89.31           H
ATOM   2358 3HD1 LEU A 162      -3.885   9.816 -21.088  1.00 89.31           H
ATOM   2359  CD2 LEU A 162      -4.970  11.118 -23.238  1.00 89.31           C
ATOM   2360 1HD2 LEU A 162      -4.748  10.404 -24.031  1.00 89.31           H
ATOM   2361 2HD2 LEU A 162      -5.604  11.912 -23.631  1.00 89.31           H
ATOM   2362 3HD2 LEU A 162      -4.040  11.547 -22.865  1.00 89.31           H
ATOM   2363  HN  LEU A 162      -9.176   8.683 -23.072  1.00 89.31           H
ATOM   2364  N   LEU A 163      -9.541  11.059 -21.057  1.00 91.38           N
ATOM   2365  CA  LEU A 163     -10.149  12.141 -20.302  1.00 91.38           C
ATOM   2366  C   LEU A 163     -10.682  11.596 -18.976  1.00 91.38           C
ATOM   2367  O   LEU A 163     -10.378  12.133 -17.912  1.00 91.38           O
ATOM   2368  HA  LEU A 163      -9.366  12.868 -20.086  1.00 91.38           H
ATOM   2369  CB  LEU A 163     -11.208  12.853 -21.145  1.00 91.38           C
ATOM   2370 1HB  LEU A 163     -10.753  13.151 -22.090  1.00 91.38           H
ATOM   2371 2HB  LEU A 163     -11.996  12.138 -21.382  1.00 91.38           H
ATOM   2372  CG  LEU A 163     -11.852  14.088 -20.511  1.00 91.38           C
ATOM   2373  HG  LEU A 163     -12.225  13.810 -19.525  1.00 91.38           H
ATOM   2374  CD1 LEU A 163     -10.822  15.200 -20.307  1.00 91.38           C
ATOM   2375 1HD1 LEU A 163     -10.027  14.844 -19.651  1.00 91.38           H
ATOM   2376 2HD1 LEU A 163     -10.398  15.483 -21.270  1.00 91.38           H
ATOM   2377 3HD1 LEU A 163     -11.306  16.066 -19.855  1.00 91.38           H
ATOM   2378  CD2 LEU A 163     -13.054  14.562 -21.331  1.00 91.38           C
ATOM   2379 1HD2 LEU A 163     -12.728  14.817 -22.339  1.00 91.38           H
ATOM   2380 2HD2 LEU A 163     -13.797  13.766 -21.380  1.00 91.38           H
ATOM   2381 3HD2 LEU A 163     -13.493  15.440 -20.857  1.00 91.38           H
ATOM   2382  HN  LEU A 163      -9.975  10.860 -21.936  1.00 91.38           H
ATOM   2383  N   TYR A 164     -11.469  10.535 -19.083  1.00 91.10           N
ATOM   2384  CA  TYR A 164     -12.055   9.916 -17.906  1.00 91.10           C
ATOM   2385  C   TYR A 164     -10.968   9.420 -16.949  1.00 91.10           C
ATOM   2386  O   TYR A 164     -11.142   9.460 -15.732  1.00 91.10           O
ATOM   2387  HA  TYR A 164     -12.661  10.666 -17.398  1.00 91.10           H
ATOM   2388  CB  TYR A 164     -12.856   8.717 -18.415  1.00 91.10           C
ATOM   2389 1HB  TYR A 164     -12.234   8.141 -19.100  1.00 91.10           H
ATOM   2390 2HB  TYR A 164     -13.090   8.065 -17.573  1.00 91.10           H
ATOM   2391  CG  TYR A 164     -14.157   9.094 -19.126  1.00 91.10           C
ATOM   2392  CD1 TYR A 164     -15.041   9.970 -18.529  1.00 91.10           C
ATOM   2393  HD1 TYR A 164     -14.812  10.393 -17.551  1.00 91.10           H
ATOM   2394  CD2 TYR A 164     -14.447   8.558 -20.364  1.00 91.10           C
ATOM   2395  HD2 TYR A 164     -13.749   7.866 -20.836  1.00 91.10           H
ATOM   2396  CE1 TYR A 164     -16.266  10.325 -19.198  1.00 91.10           C
ATOM   2397  HE1 TYR A 164     -16.972  11.016 -18.738  1.00 91.10           H
ATOM   2398  CE2 TYR A 164     -15.672   8.913 -21.033  1.00 91.10           C
ATOM   2399  HE2 TYR A 164     -15.913   8.498 -22.012  1.00 91.10           H
ATOM   2400  CZ  TYR A 164     -16.521   9.779 -20.417  1.00 91.10           C
ATOM   2401  OH  TYR A 164     -17.677  10.115 -21.050  1.00 91.10           O
ATOM   2402  HH  TYR A 164     -18.206  10.746 -20.482  1.00 91.10           H
ATOM   2403  HN  TYR A 164     -11.708  10.101 -19.951  1.00 91.10           H
ATOM   2404  N   SER A 165      -9.872   8.964 -17.536  1.00 91.83           N
ATOM   2405  CA  SER A 165      -8.761   8.451 -16.752  1.00 91.83           C
ATOM   2406  C   SER A 165      -8.228   9.543 -15.822  1.00 91.83           C
ATOM   2407  O   SER A 165      -7.804   9.258 -14.704  1.00 91.83           O
ATOM   2408  HA  SER A 165      -9.174   7.624 -16.174  1.00 91.83           H
ATOM   2409  CB  SER A 165      -7.642   7.931 -17.656  1.00 91.83           C
ATOM   2410 1HB  SER A 165      -6.995   7.264 -17.086  1.00 91.83           H
ATOM   2411 2HB  SER A 165      -8.074   7.341 -18.465  1.00 91.83           H
ATOM   2412  OG  SER A 165      -6.864   8.990 -18.206  1.00 91.83           O
ATOM   2413  HG  SER A 165      -7.408   9.828 -18.247  1.00 91.83           H
ATOM   2414  HN  SER A 165      -9.735   8.941 -18.527  1.00 91.83           H
ATOM   2415  N   LYS A 166      -8.268  10.770 -16.320  1.00 93.87           N
ATOM   2416  CA  LYS A 166      -7.794  11.906 -15.548  1.00 93.87           C
ATOM   2417  C   LYS A 166      -8.716  12.121 -14.346  1.00 93.87           C
ATOM   2418  O   LYS A 166      -8.246  12.313 -13.226  1.00 93.87           O
ATOM   2419  HA  LYS A 166      -6.798  11.658 -15.180  1.00 93.87           H
ATOM   2420  CB  LYS A 166      -7.651  13.140 -16.443  1.00 93.87           C
ATOM   2421 1HB  LYS A 166      -8.576  13.301 -16.996  1.00 93.87           H
ATOM   2422 2HB  LYS A 166      -7.491  14.024 -15.826  1.00 93.87           H
ATOM   2423  CG  LYS A 166      -6.487  12.976 -17.422  1.00 93.87           C
ATOM   2424 1HG  LYS A 166      -5.560  12.824 -16.868  1.00 93.87           H
ATOM   2425 2HG  LYS A 166      -6.643  12.086 -18.032  1.00 93.87           H
ATOM   2426  CD  LYS A 166      -6.353  14.203 -18.325  1.00 93.87           C
ATOM   2427 1HD  LYS A 166      -7.270  14.338 -18.899  1.00 93.87           H
ATOM   2428 2HD  LYS A 166      -6.225  15.097 -17.714  1.00 93.87           H
ATOM   2429  CE  LYS A 166      -5.165  14.055 -19.278  1.00 93.87           C
ATOM   2430 1HE  LYS A 166      -4.257  13.858 -18.709  1.00 93.87           H
ATOM   2431 2HE  LYS A 166      -5.322  13.199 -19.934  1.00 93.87           H
ATOM   2432  NZ  LYS A 166      -4.994  15.283 -20.087  1.00 93.87           N
ATOM   2433 1HZ  LYS A 166      -4.214  15.162 -20.723  1.00 93.87           H
ATOM   2434 2HZ  LYS A 166      -5.840  15.459 -20.618  1.00 93.87           H
ATOM   2435 3HZ  LYS A 166      -4.811  16.069 -19.473  1.00 93.87           H
ATOM   2436  HN  LYS A 166      -8.615  10.993 -17.231  1.00 93.87           H
ATOM   2437  N   MET A 167     -10.011  12.082 -14.620  1.00 94.87           N
ATOM   2438  CA  MET A 167     -11.003  12.302 -13.581  1.00 94.87           C
ATOM   2439  C   MET A 167     -10.922  11.216 -12.507  1.00 94.87           C
ATOM   2440  O   MET A 167     -10.962  11.513 -11.314  1.00 94.87           O
ATOM   2441  HA  MET A 167     -10.761  13.272 -13.146  1.00 94.87           H
ATOM   2442  CB  MET A 167     -12.401  12.304 -14.202  1.00 94.87           C
ATOM   2443 1HB  MET A 167     -12.572  11.363 -14.724  1.00 94.87           H
ATOM   2444 2HB  MET A 167     -13.152  12.373 -13.415  1.00 94.87           H
ATOM   2445  CG  MET A 167     -12.567  13.472 -15.177  1.00 94.87           C
ATOM   2446 1HG  MET A 167     -12.365  14.413 -14.667  1.00 94.87           H
ATOM   2447 2HG  MET A 167     -11.843  13.386 -15.987  1.00 94.87           H
ATOM   2448  SD  MET A 167     -14.225  13.483 -15.840  1.00 94.87           S
ATOM   2449  CE  MET A 167     -15.132  14.013 -14.397  1.00 94.87           C
ATOM   2450 1HE  MET A 167     -14.983  13.296 -13.590  1.00 94.87           H
ATOM   2451 2HE  MET A 167     -14.775  14.993 -14.083  1.00 94.87           H
ATOM   2452 3HE  MET A 167     -16.194  14.073 -14.638  1.00 94.87           H
ATOM   2453  HN  MET A 167     -10.385  11.905 -15.531  1.00 94.87           H
ATOM   2454  N   VAL A 168     -10.810   9.979 -12.969  1.00 94.70           N
ATOM   2455  CA  VAL A 168     -10.763   8.844 -12.064  1.00 94.70           C
ATOM   2456  C   VAL A 168      -9.551   8.983 -11.140  1.00 94.70           C
ATOM   2457  O   VAL A 168      -9.652   8.745  -9.938  1.00 94.70           O
ATOM   2458  HA  VAL A 168     -11.669   8.867 -11.459  1.00 94.70           H
ATOM   2459  CB  VAL A 168     -10.760   7.538 -12.862  1.00 94.70           C
ATOM   2460  HB  VAL A 168      -9.976   7.608 -13.616  1.00 94.70           H
ATOM   2461  CG1 VAL A 168     -10.437   6.345 -11.960  1.00 94.70           C
ATOM   2462 1HG1 VAL A 168      -9.453   6.483 -11.512  1.00 94.70           H
ATOM   2463 2HG1 VAL A 168     -11.188   6.272 -11.173  1.00 94.70           H
ATOM   2464 3HG1 VAL A 168     -10.442   5.430 -12.552  1.00 94.70           H
ATOM   2465  CG2 VAL A 168     -12.092   7.334 -13.585  1.00 94.70           C
ATOM   2466 1HG2 VAL A 168     -12.900   7.295 -12.855  1.00 94.70           H
ATOM   2467 2HG2 VAL A 168     -12.263   8.163 -14.272  1.00 94.70           H
ATOM   2468 3HG2 VAL A 168     -12.063   6.399 -14.145  1.00 94.70           H
ATOM   2469  HN  VAL A 168     -10.751   9.748 -13.940  1.00 94.70           H
ATOM   2470  N   CYS A 169      -8.433   9.367 -11.738  1.00 94.59           N
ATOM   2471  CA  CYS A 169      -7.202   9.537 -10.985  1.00 94.59           C
ATOM   2472  C   CYS A 169      -7.458  10.552  -9.869  1.00 94.59           C
ATOM   2473  O   CYS A 169      -7.105  10.314  -8.715  1.00 94.59           O
ATOM   2474  HA  CYS A 169      -6.952   8.561 -10.570  1.00 94.59           H
ATOM   2475  CB  CYS A 169      -6.041   9.961 -11.886  1.00 94.59           C
ATOM   2476 1HB  CYS A 169      -6.356  10.773 -12.542  1.00 94.59           H
ATOM   2477 2HB  CYS A 169      -5.219  10.342 -11.280  1.00 94.59           H
ATOM   2478  SG  CYS A 169      -5.472   8.537 -12.885  1.00 94.59           S
ATOM   2479  HG  CYS A 169      -6.455   8.592 -13.779  1.00 94.59           H
ATOM   2480  HN  CYS A 169      -8.360   9.560 -12.716  1.00 94.59           H
ATOM   2481  N   PHE A 170      -8.070  11.663 -10.252  1.00 96.17           N
ATOM   2482  CA  PHE A 170      -8.344  12.731  -9.306  1.00 96.17           C
ATOM   2483  C   PHE A 170      -9.236  12.238  -8.166  1.00 96.17           C
ATOM   2484  O   PHE A 170      -8.962  12.507  -6.997  1.00 96.17           O
ATOM   2485  HA  PHE A 170      -7.387  13.058  -8.901  1.00 96.17           H
ATOM   2486  CB  PHE A 170      -9.080  13.831 -10.074  1.00 96.17           C
ATOM   2487 1HB  PHE A 170      -8.479  14.125 -10.934  1.00 96.17           H
ATOM   2488 2HB  PHE A 170     -10.015  13.426 -10.462  1.00 96.17           H
ATOM   2489  CG  PHE A 170      -9.388  15.075  -9.238  1.00 96.17           C
ATOM   2490  CD1 PHE A 170     -10.626  15.243  -8.700  1.00 96.17           C
ATOM   2491  HD1 PHE A 170     -11.399  14.492  -8.866  1.00 96.17           H
ATOM   2492  CD2 PHE A 170      -8.425  16.012  -9.032  1.00 96.17           C
ATOM   2493  HD2 PHE A 170      -7.433  15.877  -9.463  1.00 96.17           H
ATOM   2494  CE1 PHE A 170     -10.913  16.397  -7.924  1.00 96.17           C
ATOM   2495  HE1 PHE A 170     -11.905  16.532  -7.493  1.00 96.17           H
ATOM   2496  CE2 PHE A 170      -8.711  17.166  -8.255  1.00 96.17           C
ATOM   2497  HE2 PHE A 170      -7.938  17.917  -8.090  1.00 96.17           H
ATOM   2498  CZ  PHE A 170      -9.949  17.334  -7.718  1.00 96.17           C
ATOM   2499  HZ  PHE A 170     -10.168  18.220  -7.122  1.00 96.17           H
ATOM   2500  HN  PHE A 170      -8.376  11.839 -11.188  1.00 96.17           H
ATOM   2501  N   THR A 171     -10.286  11.524  -8.544  1.00 96.19           N
ATOM   2502  CA  THR A 171     -11.227  11.001  -7.569  1.00 96.19           C
ATOM   2503  C   THR A 171     -10.513  10.076  -6.581  1.00 96.19           C
ATOM   2504  O   THR A 171     -10.805  10.093  -5.386  1.00 96.19           O
ATOM   2505  HA  THR A 171     -11.626  11.836  -6.993  1.00 96.19           H
ATOM   2506  CB  THR A 171     -12.365  10.315  -8.329  1.00 96.19           C
ATOM   2507  HB  THR A 171     -12.006   9.426  -8.847  1.00 96.19           H
ATOM   2508  OG1 THR A 171     -12.893  11.342  -9.163  1.00 96.19           O
ATOM   2509  HG1 THR A 171     -13.341  10.938  -9.961  1.00 96.19           H
ATOM   2510  CG2 THR A 171     -13.534   9.937  -7.417  1.00 96.19           C
ATOM   2511 1HG2 THR A 171     -13.936  10.837  -6.950  1.00 96.19           H
ATOM   2512 2HG2 THR A 171     -13.185   9.252  -6.644  1.00 96.19           H
ATOM   2513 3HG2 THR A 171     -14.313   9.455  -8.007  1.00 96.19           H
ATOM   2514  HN  THR A 171     -10.498  11.302  -9.496  1.00 96.19           H
ATOM   2515  N   ILE A 172      -9.589   9.291  -7.117  1.00 94.56           N
ATOM   2516  CA  ILE A 172      -8.868   8.324  -6.307  1.00 94.56           C
ATOM   2517  C   ILE A 172      -8.053   9.063  -5.243  1.00 94.56           C
ATOM   2518  O   ILE A 172      -8.055   8.677  -4.076  1.00 94.56           O
ATOM   2519  HA  ILE A 172      -9.608   7.702  -5.804  1.00 94.56           H
ATOM   2520  CB  ILE A 172      -8.029   7.402  -7.194  1.00 94.56           C
ATOM   2521  HB  ILE A 172      -7.532   8.013  -7.948  1.00 94.56           H
ATOM   2522  CG1 ILE A 172      -8.915   6.400  -7.936  1.00 94.56           C
ATOM   2523 1HG1 ILE A 172      -9.363   5.708  -7.223  1.00 94.56           H
ATOM   2524 2HG1 ILE A 172      -9.734   6.926  -8.427  1.00 94.56           H
ATOM   2525  CG2 ILE A 172      -6.933   6.708  -6.382  1.00 94.56           C
ATOM   2526 1HG2 ILE A 172      -6.278   7.458  -5.940  1.00 94.56           H
ATOM   2527 2HG2 ILE A 172      -7.390   6.112  -5.592  1.00 94.56           H
ATOM   2528 3HG2 ILE A 172      -6.352   6.059  -7.037  1.00 94.56           H
ATOM   2529  CD1 ILE A 172      -8.108   5.619  -8.976  1.00 94.56           C
ATOM   2530 1HD1 ILE A 172      -7.682   6.313  -9.701  1.00 94.56           H
ATOM   2531 2HD1 ILE A 172      -7.305   5.075  -8.478  1.00 94.56           H
ATOM   2532 3HD1 ILE A 172      -8.762   4.914  -9.488  1.00 94.56           H
ATOM   2533  HN  ILE A 172      -9.333   9.308  -8.083  1.00 94.56           H
ATOM   2534  N   TRP A 173      -7.376  10.112  -5.686  1.00 95.80           N
ATOM   2535  CA  TRP A 173      -6.504  10.868  -4.802  1.00 95.80           C
ATOM   2536  C   TRP A 173      -7.361  11.445  -3.673  1.00 95.80           C
ATOM   2537  O   TRP A 173      -6.994  11.356  -2.503  1.00 95.80           O
ATOM   2538  HA  TRP A 173      -5.765  10.178  -4.394  1.00 95.80           H
ATOM   2539  CB  TRP A 173      -5.734  11.939  -5.576  1.00 95.80           C
ATOM   2540 1HB  TRP A 173      -6.396  12.381  -6.321  1.00 95.80           H
ATOM   2541 2HB  TRP A 173      -5.451  12.736  -4.888  1.00 95.80           H
ATOM   2542  CG  TRP A 173      -4.477  11.419  -6.276  1.00 95.80           C
ATOM   2543  CD1 TRP A 173      -4.265  11.273  -7.591  1.00 95.80           C
ATOM   2544  HD1 TRP A 173      -4.997  11.519  -8.361  1.00 95.80           H
ATOM   2545  CD2 TRP A 173      -3.259  10.978  -5.640  1.00 95.80           C
ATOM   2546  NE1 TRP A 173      -3.005  10.773  -7.848  1.00 95.80           N
ATOM   2547  HE1 TRP A 173      -2.618  10.580  -8.749  1.00 95.80           H
ATOM   2548  CE2 TRP A 173      -2.374  10.588  -6.624  1.00 95.80           C
ATOM   2549  CE3 TRP A 173      -2.916  10.912  -4.278  1.00 95.80           C
ATOM   2550  HE3 TRP A 173      -3.597  11.214  -3.482  1.00 95.80           H
ATOM   2551  CZ2 TRP A 173      -1.089  10.104  -6.351  1.00 95.80           C
ATOM   2552  HZ2 TRP A 173      -0.408   9.802  -7.147  1.00 95.80           H
ATOM   2553  CZ3 TRP A 173      -1.628  10.426  -4.022  1.00 95.80           C
ATOM   2554  HZ3 TRP A 173      -1.311  10.354  -2.981  1.00 95.80           H
ATOM   2555  CH2 TRP A 173      -0.725  10.029  -5.001  1.00 95.80           C
ATOM   2556  HH2 TRP A 173       0.261   9.660  -4.720  1.00 95.80           H
ATOM   2557  HN  TRP A 173      -7.415  10.447  -6.627  1.00 95.80           H
ATOM   2558  N   VAL A 174      -8.487  12.023  -4.065  1.00 96.11           N
ATOM   2559  CA  VAL A 174      -9.366  12.673  -3.108  1.00 96.11           C
ATOM   2560  C   VAL A 174      -9.864  11.640  -2.095  1.00 96.11           C
ATOM   2561  O   VAL A 174      -9.874  11.899  -0.893  1.00 96.11           O
ATOM   2562  HA  VAL A 174      -8.780  13.427  -2.582  1.00 96.11           H
ATOM   2563  CB  VAL A 174     -10.504  13.386  -3.843  1.00 96.11           C
ATOM   2564  HB  VAL A 174     -10.982  12.662  -4.502  1.00 96.11           H
ATOM   2565  CG1 VAL A 174     -11.559  13.894  -2.858  1.00 96.11           C
ATOM   2566 1HG1 VAL A 174     -11.974  13.052  -2.304  1.00 96.11           H
ATOM   2567 2HG1 VAL A 174     -11.099  14.595  -2.163  1.00 96.11           H
ATOM   2568 3HG1 VAL A 174     -12.356  14.396  -3.407  1.00 96.11           H
ATOM   2569  CG2 VAL A 174      -9.967  14.527  -4.709  1.00 96.11           C
ATOM   2570 1HG2 VAL A 174      -9.452  15.251  -4.077  1.00 96.11           H
ATOM   2571 2HG2 VAL A 174      -9.271  14.128  -5.446  1.00 96.11           H
ATOM   2572 3HG2 VAL A 174     -10.796  15.017  -5.220  1.00 96.11           H
ATOM   2573  HN  VAL A 174      -8.800  12.052  -5.014  1.00 96.11           H
ATOM   2574  N   LEU A 175     -10.264  10.491  -2.618  1.00 93.79           N
ATOM   2575  CA  LEU A 175     -10.859   9.457  -1.788  1.00 93.79           C
ATOM   2576  C   LEU A 175      -9.816   8.948  -0.791  1.00 93.79           C
ATOM   2577  O   LEU A 175     -10.110   8.790   0.393  1.00 93.79           O
ATOM   2578  HA  LEU A 175     -11.675   9.916  -1.230  1.00 93.79           H
ATOM   2579  CB  LEU A 175     -11.469   8.356  -2.657  1.00 93.79           C
ATOM   2580 1HB  LEU A 175     -12.104   8.824  -3.409  1.00 93.79           H
ATOM   2581 2HB  LEU A 175     -10.662   7.853  -3.190  1.00 93.79           H
ATOM   2582  CG  LEU A 175     -12.292   7.298  -1.920  1.00 93.79           C
ATOM   2583  HG  LEU A 175     -11.730   6.978  -1.043  1.00 93.79           H
ATOM   2584  CD1 LEU A 175     -13.615   7.883  -1.421  1.00 93.79           C
ATOM   2585 1HD1 LEU A 175     -13.413   8.707  -0.738  1.00 93.79           H
ATOM   2586 2HD1 LEU A 175     -14.194   8.248  -2.270  1.00 93.79           H
ATOM   2587 3HD1 LEU A 175     -14.181   7.110  -0.901  1.00 93.79           H
ATOM   2588  CD2 LEU A 175     -12.506   6.062  -2.796  1.00 93.79           C
ATOM   2589 1HD2 LEU A 175     -13.036   6.347  -3.704  1.00 93.79           H
ATOM   2590 2HD2 LEU A 175     -11.540   5.631  -3.059  1.00 93.79           H
ATOM   2591 3HD2 LEU A 175     -13.094   5.326  -2.247  1.00 93.79           H
ATOM   2592  HN  LEU A 175     -10.188  10.261  -3.589  1.00 93.79           H
ATOM   2593  N   ALA A 176      -8.620   8.704  -1.307  1.00 93.52           N
ATOM   2594  CA  ALA A 176      -7.555   8.144  -0.493  1.00 93.52           C
ATOM   2595  C   ALA A 176      -7.210   9.122   0.632  1.00 93.52           C
ATOM   2596  O   ALA A 176      -6.922   8.707   1.753  1.00 93.52           O
ATOM   2597  HA  ALA A 176      -7.923   7.216  -0.056  1.00 93.52           H
ATOM   2598  CB  ALA A 176      -6.349   7.826  -1.380  1.00 93.52           C
ATOM   2599 1HB  ALA A 176      -6.640   7.106  -2.144  1.00 93.52           H
ATOM   2600 2HB  ALA A 176      -5.998   8.741  -1.858  1.00 93.52           H
ATOM   2601 3HB  ALA A 176      -5.550   7.406  -0.770  1.00 93.52           H
ATOM   2602  HN  ALA A 176      -8.375   8.883  -2.260  1.00 93.52           H
ATOM   2603  N   ALA A 177      -7.249  10.402   0.293  1.00 94.26           N
ATOM   2604  CA  ALA A 177      -6.917  11.441   1.252  1.00 94.26           C
ATOM   2605  C   ALA A 177      -7.918  11.401   2.408  1.00 94.26           C
ATOM   2606  O   ALA A 177      -7.530  11.461   3.574  1.00 94.26           O
ATOM   2607  HA  ALA A 177      -5.920  11.229   1.639  1.00 94.26           H
ATOM   2608  CB  ALA A 177      -6.893  12.799   0.548  1.00 94.26           C
ATOM   2609 1HB  ALA A 177      -6.145  12.784  -0.245  1.00 94.26           H
ATOM   2610 2HB  ALA A 177      -7.874  13.002   0.118  1.00 94.26           H
ATOM   2611 3HB  ALA A 177      -6.643  13.578   1.268  1.00 94.26           H
ATOM   2612  HN  ALA A 177      -7.502  10.732  -0.617  1.00 94.26           H
ATOM   2613  N   ALA A 178      -9.189  11.300   2.045  1.00 94.12           N
ATOM   2614  CA  ALA A 178     -10.254  11.331   3.033  1.00 94.12           C
ATOM   2615  C   ALA A 178     -10.118  10.122   3.960  1.00 94.12           C
ATOM   2616  O   ALA A 178     -10.372  10.223   5.160  1.00 94.12           O
ATOM   2617  HA  ALA A 178     -10.138  12.242   3.619  1.00 94.12           H
ATOM   2618  CB  ALA A 178     -11.608  11.371   2.322  1.00 94.12           C
ATOM   2619 1HB  ALA A 178     -11.665  12.263   1.699  1.00 94.12           H
ATOM   2620 2HB  ALA A 178     -11.717  10.484   1.697  1.00 94.12           H
ATOM   2621 3HB  ALA A 178     -12.407  11.393   3.063  1.00 94.12           H
ATOM   2622  HN  ALA A 178      -9.493  11.200   1.098  1.00 94.12           H
ATOM   2623  N   LEU A 179      -9.718   9.005   3.370  1.00 91.71           N
ATOM   2624  CA  LEU A 179      -9.639   7.755   4.107  1.00 91.71           C
ATOM   2625  C   LEU A 179      -8.452   7.811   5.071  1.00 91.71           C
ATOM   2626  O   LEU A 179      -8.320   6.959   5.948  1.00 91.71           O
ATOM   2627  HA  LEU A 179     -10.554   7.663   4.692  1.00 91.71           H
ATOM   2628  CB  LEU A 179      -9.594   6.567   3.145  1.00 91.71           C
ATOM   2629 1HB  LEU A 179      -8.805   6.746   2.415  1.00 91.71           H
ATOM   2630 2HB  LEU A 179      -9.312   5.678   3.709  1.00 91.71           H
ATOM   2631  CG  LEU A 179     -10.891   6.267   2.389  1.00 91.71           C
ATOM   2632  HG  LEU A 179     -11.180   7.162   1.838  1.00 91.71           H
ATOM   2633  CD1 LEU A 179     -10.681   5.152   1.363  1.00 91.71           C
ATOM   2634 1HD1 LEU A 179      -9.921   5.457   0.644  1.00 91.71           H
ATOM   2635 2HD1 LEU A 179     -10.356   4.245   1.873  1.00 91.71           H
ATOM   2636 3HD1 LEU A 179     -11.618   4.959   0.840  1.00 91.71           H
ATOM   2637  CD2 LEU A 179     -12.029   5.947   3.359  1.00 91.71           C
ATOM   2638 1HD2 LEU A 179     -11.763   5.075   3.957  1.00 91.71           H
ATOM   2639 2HD2 LEU A 179     -12.197   6.800   4.017  1.00 91.71           H
ATOM   2640 3HD2 LEU A 179     -12.939   5.738   2.796  1.00 91.71           H
ATOM   2641  HN  LEU A 179      -9.451   8.946   2.408  1.00 91.71           H
ATOM   2642  N   CYS A 180      -7.618   8.822   4.875  1.00 92.99           N
ATOM   2643  CA  CYS A 180      -6.402   8.952   5.660  1.00 92.99           C
ATOM   2644  C   CYS A 180      -6.657   9.968   6.775  1.00 92.99           C
ATOM   2645  O   CYS A 180      -5.748  10.302   7.535  1.00 92.99           O
ATOM   2646  HA  CYS A 180      -6.190   7.967   6.074  1.00 92.99           H
ATOM   2647  CB  CYS A 180      -5.207   9.347   4.790  1.00 92.99           C
ATOM   2648 1HB  CYS A 180      -5.425  10.274   4.258  1.00 92.99           H
ATOM   2649 2HB  CYS A 180      -4.337   9.537   5.418  1.00 92.99           H
ATOM   2650  SG  CYS A 180      -4.836   8.014   3.593  1.00 92.99           S
ATOM   2651  HG  CYS A 180      -5.933   8.175   2.860  1.00 92.99           H
ATOM   2652  HN  CYS A 180      -7.763   9.542   4.197  1.00 92.99           H
ATOM   2653  N   ILE A 181      -7.897  10.431   6.839  1.00 93.67           N
ATOM   2654  CA  ILE A 181      -8.275  11.422   7.831  1.00 93.67           C
ATOM   2655  C   ILE A 181      -7.958  10.886   9.229  1.00 93.67           C
ATOM   2656  O   ILE A 181      -7.359  11.585  10.044  1.00 93.67           O
ATOM   2657  HA  ILE A 181      -7.666  12.309   7.656  1.00 93.67           H
ATOM   2658  CB  ILE A 181      -9.737  11.834   7.647  1.00 93.67           C
ATOM   2659  HB  ILE A 181     -10.326  10.933   7.471  1.00 93.67           H
ATOM   2660  CG1 ILE A 181      -9.904  12.730   6.419  1.00 93.67           C
ATOM   2661 1HG1 ILE A 181      -9.379  13.672   6.578  1.00 93.67           H
ATOM   2662 2HG1 ILE A 181      -9.449  12.253   5.551  1.00 93.67           H
ATOM   2663  CG2 ILE A 181     -10.286  12.491   8.915  1.00 93.67           C
ATOM   2664 1HG2 ILE A 181     -10.222  11.787   9.746  1.00 93.67           H
ATOM   2665 2HG2 ILE A 181      -9.699  13.380   9.147  1.00 93.67           H
ATOM   2666 3HG2 ILE A 181     -11.327  12.773   8.757  1.00 93.67           H
ATOM   2667  CD1 ILE A 181     -11.383  13.006   6.139  1.00 93.67           C
ATOM   2668 1HD1 ILE A 181     -11.900  12.064   5.957  1.00 93.67           H
ATOM   2669 2HD1 ILE A 181     -11.829  13.505   6.999  1.00 93.67           H
ATOM   2670 3HD1 ILE A 181     -11.473  13.646   5.261  1.00 93.67           H
ATOM   2671  HN  ILE A 181      -8.634  10.140   6.229  1.00 93.67           H
ATOM   2672  N   PRO A 182      -8.353   9.641   9.529  1.00 91.82           N
ATOM   2673  CA  PRO A 182      -8.152   9.090  10.871  1.00 91.82           C
ATOM   2674  C   PRO A 182      -6.709   9.204  11.333  1.00 91.82           C
ATOM   2675  O   PRO A 182      -6.445   9.600  12.467  1.00 91.82           O
ATOM   2676  HA  PRO A 182      -8.730   9.658  11.600  1.00 91.82           H
ATOM   2677  CB  PRO A 182      -8.590   7.630  10.732  1.00 91.82           C
ATOM   2678 1HB  PRO A 182      -7.750   6.982  10.483  1.00 91.82           H
ATOM   2679 2HB  PRO A 182      -9.021   7.250  11.659  1.00 91.82           H
ATOM   2680  CG  PRO A 182      -9.619   7.675   9.609  1.00 91.82           C
ATOM   2681 1HG  PRO A 182      -9.764   6.696   9.154  1.00 91.82           H
ATOM   2682 2HG  PRO A 182     -10.597   7.995   9.969  1.00 91.82           H
ATOM   2683  CD  PRO A 182      -9.015   8.674   8.635  1.00 91.82           C
ATOM   2684 1HD  PRO A 182      -8.302   8.200   7.960  1.00 91.82           H
ATOM   2685 2HD  PRO A 182      -9.776   9.143   8.012  1.00 91.82           H
ATOM   2686  N   GLU A 183      -5.803   8.851  10.432  1.00 92.41           N
ATOM   2687  CA  GLU A 183      -4.386   8.864  10.750  1.00 92.41           C
ATOM   2688  C   GLU A 183      -3.941  10.276  11.133  1.00 92.41           C
ATOM   2689  O   GLU A 183      -3.145  10.452  12.055  1.00 92.41           O
ATOM   2690  HA  GLU A 183      -4.275   8.197  11.605  1.00 92.41           H
ATOM   2691  CB  GLU A 183      -3.557   8.325   9.583  1.00 92.41           C
ATOM   2692 1HB  GLU A 183      -3.958   8.702   8.642  1.00 92.41           H
ATOM   2693 2HB  GLU A 183      -2.506   8.573   9.734  1.00 92.41           H
ATOM   2694  CG  GLU A 183      -3.634   6.798   9.514  1.00 92.41           C
ATOM   2695 1HG  GLU A 183      -2.901   6.426   8.798  1.00 92.41           H
ATOM   2696 2HG  GLU A 183      -3.376   6.374  10.484  1.00 92.41           H
ATOM   2697  CD  GLU A 183      -5.035   6.338   9.106  1.00 92.41           C
ATOM   2698  OE1 GLU A 183      -5.348   5.160   9.383  1.00 92.41           O
ATOM   2699  OE2 GLU A 183      -5.760   7.175   8.525  1.00 92.41           O
ATOM   2700  HN  GLU A 183      -6.025   8.561   9.501  1.00 92.41           H
ATOM   2701  N   ILE A 184      -4.473  11.248  10.406  1.00 93.93           N
ATOM   2702  CA  ILE A 184      -4.045  12.627  10.571  1.00 93.93           C
ATOM   2703  C   ILE A 184      -4.454  13.121  11.960  1.00 93.93           C
ATOM   2704  O   ILE A 184      -3.722  13.879  12.594  1.00 93.93           O
ATOM   2705  HA  ILE A 184      -2.957  12.641  10.506  1.00 93.93           H
ATOM   2706  CB  ILE A 184      -4.578  13.493   9.428  1.00 93.93           C
ATOM   2707  HB  ILE A 184      -5.660  13.372   9.384  1.00 93.93           H
ATOM   2708  CG1 ILE A 184      -4.016  13.032   8.082  1.00 93.93           C
ATOM   2709 1HG1 ILE A 184      -2.944  13.228   8.045  1.00 93.93           H
ATOM   2710 2HG1 ILE A 184      -4.147  11.955   7.979  1.00 93.93           H
ATOM   2711  CG2 ILE A 184      -4.300  14.975   9.688  1.00 93.93           C
ATOM   2712 1HG2 ILE A 184      -4.787  15.279  10.614  1.00 93.93           H
ATOM   2713 2HG2 ILE A 184      -3.225  15.133   9.775  1.00 93.93           H
ATOM   2714 3HG2 ILE A 184      -4.689  15.568   8.861  1.00 93.93           H
ATOM   2715  CD1 ILE A 184      -4.711  13.749   6.923  1.00 93.93           C
ATOM   2716 1HD1 ILE A 184      -5.778  13.531   6.949  1.00 93.93           H
ATOM   2717 2HD1 ILE A 184      -4.557  14.824   7.016  1.00 93.93           H
ATOM   2718 3HD1 ILE A 184      -4.292  13.402   5.978  1.00 93.93           H
ATOM   2719  HN  ILE A 184      -5.183  11.105   9.716  1.00 93.93           H
ATOM   2720  N   LEU A 185      -5.623  12.671  12.392  1.00 93.55           N
ATOM   2721  CA  LEU A 185      -6.235  13.212  13.594  1.00 93.55           C
ATOM   2722  C   LEU A 185      -5.517  12.651  14.823  1.00 93.55           C
ATOM   2723  O   LEU A 185      -5.118  13.404  15.711  1.00 93.55           O
ATOM   2724  HA  LEU A 185      -6.094  14.292  13.575  1.00 93.55           H
ATOM   2725  CB  LEU A 185      -7.743  12.952  13.591  1.00 93.55           C
ATOM   2726 1HB  LEU A 185      -7.908  11.892  13.398  1.00 93.55           H
ATOM   2727 2HB  LEU A 185      -8.129  13.158  14.590  1.00 93.55           H
ATOM   2728  CG  LEU A 185      -8.561  13.760  12.582  1.00 93.55           C
ATOM   2729  HG  LEU A 185      -8.211  13.509  11.580  1.00 93.55           H
ATOM   2730  CD1 LEU A 185     -10.042  13.384  12.650  1.00 93.55           C
ATOM   2731 1HD1 LEU A 185     -10.159  12.323  12.426  1.00 93.55           H
ATOM   2732 2HD1 LEU A 185     -10.423  13.587  13.651  1.00 93.55           H
ATOM   2733 3HD1 LEU A 185     -10.601  13.973  11.923  1.00 93.55           H
ATOM   2734  CD2 LEU A 185      -8.341  15.262  12.775  1.00 93.55           C
ATOM   2735 1HD2 LEU A 185      -8.647  15.547  13.781  1.00 93.55           H
ATOM   2736 2HD2 LEU A 185      -7.286  15.495  12.636  1.00 93.55           H
ATOM   2737 3HD2 LEU A 185      -8.934  15.812  12.045  1.00 93.55           H
ATOM   2738  HN  LEU A 185      -6.149  11.952  11.937  1.00 93.55           H
ATOM   2739  N   TYR A 186      -5.373  11.334  14.835  1.00 93.16           N
ATOM   2740  CA  TYR A 186      -5.077  10.625  16.069  1.00 93.16           C
ATOM   2741  C   TYR A 186      -3.578  10.342  16.192  1.00 93.16           C
ATOM   2742  O   TYR A 186      -3.114   9.877  17.232  1.00 93.16           O
ATOM   2743  HA  TYR A 186      -5.389  11.254  16.902  1.00 93.16           H
ATOM   2744  CB  TYR A 186      -5.829   9.296  15.982  1.00 93.16           C
ATOM   2745 1HB  TYR A 186      -5.479   8.748  15.107  1.00 93.16           H
ATOM   2746 2HB  TYR A 186      -5.583   8.692  16.856  1.00 93.16           H
ATOM   2747  CG  TYR A 186      -7.350   9.446  15.897  1.00 93.16           C
ATOM   2748  CD1 TYR A 186      -8.012  10.270  16.784  1.00 93.16           C
ATOM   2749  HD1 TYR A 186      -7.452  10.814  17.545  1.00 93.16           H
ATOM   2750  CD2 TYR A 186      -8.058   8.757  14.934  1.00 93.16           C
ATOM   2751  HD2 TYR A 186      -7.535   8.106  14.233  1.00 93.16           H
ATOM   2752  CE1 TYR A 186      -9.443  10.412  16.704  1.00 93.16           C
ATOM   2753  HE1 TYR A 186      -9.979  11.059  17.398  1.00 93.16           H
ATOM   2754  CE2 TYR A 186      -9.489   8.899  14.854  1.00 93.16           C
ATOM   2755  HE2 TYR A 186     -10.061   8.361  14.098  1.00 93.16           H
ATOM   2756  CZ  TYR A 186     -10.111   9.719  15.743  1.00 93.16           C
ATOM   2757  OH  TYR A 186     -11.462   9.853  15.667  1.00 93.16           O
ATOM   2758  HH  TYR A 186     -11.784  10.476  16.380  1.00 93.16           H
ATOM   2759  HN  TYR A 186      -5.455  10.755  14.024  1.00 93.16           H
ATOM   2760  N   SER A 187      -2.863  10.633  15.115  1.00 93.27           N
ATOM   2761  CA  SER A 187      -1.415  10.512  15.123  1.00 93.27           C
ATOM   2762  C   SER A 187      -0.805  11.581  16.032  1.00 93.27           C
ATOM   2763  O   SER A 187      -0.987  12.775  15.799  1.00 93.27           O
ATOM   2764  HA  SER A 187      -1.211   9.515  15.515  1.00 93.27           H
ATOM   2765  CB  SER A 187      -0.844  10.629  13.708  1.00 93.27           C
ATOM   2766 1HB  SER A 187      -1.172  11.568  13.262  1.00 93.27           H
ATOM   2767 2HB  SER A 187       0.244  10.663  13.758  1.00 93.27           H
ATOM   2768  OG  SER A 187      -1.248   9.543  12.878  1.00 93.27           O
ATOM   2769  HG  SER A 187      -1.734   9.889  12.076  1.00 93.27           H
ATOM   2770  HN  SER A 187      -3.256  10.946  14.251  1.00 93.27           H
ATOM   2771  N   GLN A 188      -0.094  11.114  17.047  1.00 92.20           N
ATOM   2772  CA  GLN A 188       0.687  12.006  17.887  1.00 92.20           C
ATOM   2773  C   GLN A 188       1.934  11.288  18.409  1.00 92.20           C
ATOM   2774  O   GLN A 188       2.067  10.075  18.253  1.00 92.20           O
ATOM   2775  HA  GLN A 188       0.980  12.832  17.238  1.00 92.20           H
ATOM   2776  CB  GLN A 188      -0.156  12.551  19.042  1.00 92.20           C
ATOM   2777 1HB  GLN A 188       0.411  13.306  19.586  1.00 92.20           H
ATOM   2778 2HB  GLN A 188      -1.045  13.042  18.648  1.00 92.20           H
ATOM   2779  CG  GLN A 188      -0.568  11.428  19.996  1.00 92.20           C
ATOM   2780 1HG  GLN A 188      -1.139  10.676  19.453  1.00 92.20           H
ATOM   2781 2HG  GLN A 188       0.321  10.933  20.387  1.00 92.20           H
ATOM   2782  CD  GLN A 188      -1.405  11.974  21.155  1.00 92.20           C
ATOM   2783  OE1 GLN A 188      -1.831  13.117  21.163  1.00 92.20           O
ATOM   2784  NE2 GLN A 188      -1.615  11.095  22.131  1.00 92.20           N
ATOM   2785 1HE2 GLN A 188      -1.236  10.172  22.063  1.00 92.20           H
ATOM   2786 2HE2 GLN A 188      -2.151  11.358  22.933  1.00 92.20           H
ATOM   2787  HN  GLN A 188      -0.047  10.147  17.299  1.00 92.20           H
ATOM   2788  N   ILE A 189       2.815  12.068  19.017  1.00 91.84           N
ATOM   2789  CA  ILE A 189       3.994  11.508  19.656  1.00 91.84           C
ATOM   2790  C   ILE A 189       3.674  11.188  21.118  1.00 91.84           C
ATOM   2791  O   ILE A 189       3.140  12.029  21.838  1.00 91.84           O
ATOM   2792  HA  ILE A 189       4.232  10.576  19.143  1.00 91.84           H
ATOM   2793  CB  ILE A 189       5.193  12.441  19.480  1.00 91.84           C
ATOM   2794  HB  ILE A 189       4.944  13.406  19.922  1.00 91.84           H
ATOM   2795  CG1 ILE A 189       5.485  12.686  17.998  1.00 91.84           C
ATOM   2796 1HG1 ILE A 189       5.856  11.768  17.540  1.00 91.84           H
ATOM   2797 2HG1 ILE A 189       4.562  12.949  17.481  1.00 91.84           H
ATOM   2798  CG2 ILE A 189       6.419  11.906  20.224  1.00 91.84           C
ATOM   2799 1HG2 ILE A 189       6.192  11.826  21.287  1.00 91.84           H
ATOM   2800 2HG2 ILE A 189       6.680  10.923  19.833  1.00 91.84           H
ATOM   2801 3HG2 ILE A 189       7.257  12.589  20.082  1.00 91.84           H
ATOM   2802  CD1 ILE A 189       6.513  13.804  17.818  1.00 91.84           C
ATOM   2803 1HD1 ILE A 189       6.129  14.725  18.255  1.00 91.84           H
ATOM   2804 2HD1 ILE A 189       7.442  13.526  18.316  1.00 91.84           H
ATOM   2805 3HD1 ILE A 189       6.702  13.957  16.755  1.00 91.84           H
ATOM   2806  HN  ILE A 189       2.734  13.063  19.078  1.00 91.84           H
ATOM   2807  N   LYS A 190       4.013   9.969  21.511  1.00 88.54           N
ATOM   2808  CA  LYS A 190       3.903   9.575  22.906  1.00 88.54           C
ATOM   2809  C   LYS A 190       5.298   9.270  23.457  1.00 88.54           C
ATOM   2810  O   LYS A 190       6.066   8.535  22.838  1.00 88.54           O
ATOM   2811  HA  LYS A 190       3.494  10.424  23.454  1.00 88.54           H
ATOM   2812  CB  LYS A 190       2.914   8.418  23.059  1.00 88.54           C
ATOM   2813 1HB  LYS A 190       1.961   8.686  22.604  1.00 88.54           H
ATOM   2814 2HB  LYS A 190       3.287   7.544  22.526  1.00 88.54           H
ATOM   2815  CG  LYS A 190       2.702   8.071  24.534  1.00 88.54           C
ATOM   2816 1HG  LYS A 190       3.581   7.556  24.920  1.00 88.54           H
ATOM   2817 2HG  LYS A 190       2.587   8.986  25.114  1.00 88.54           H
ATOM   2818  CD  LYS A 190       1.466   7.187  24.716  1.00 88.54           C
ATOM   2819 1HD  LYS A 190       0.569   7.807  24.724  1.00 88.54           H
ATOM   2820 2HD  LYS A 190       1.374   6.504  23.871  1.00 88.54           H
ATOM   2821  CE  LYS A 190       1.551   6.387  26.018  1.00 88.54           C
ATOM   2822 1HE  LYS A 190       2.595   6.228  26.286  1.00 88.54           H
ATOM   2823 2HE  LYS A 190       1.096   6.954  26.830  1.00 88.54           H
ATOM   2824  NZ  LYS A 190       0.867   5.083  25.871  1.00 88.54           N
ATOM   2825 1HZ  LYS A 190       0.960   4.554  26.730  1.00 88.54           H
ATOM   2826 2HZ  LYS A 190      -0.116   5.238  25.674  1.00 88.54           H
ATOM   2827 3HZ  LYS A 190       1.287   4.565  25.107  1.00 88.54           H
ATOM   2828  HN  LYS A 190       4.358   9.259  20.898  1.00 88.54           H
ATOM   2829  N   GLU A 191       5.582   9.849  24.614  1.00 85.72           N
ATOM   2830  CA  GLU A 191       6.838   9.584  25.295  1.00 85.72           C
ATOM   2831  C   GLU A 191       6.654   8.479  26.337  1.00 85.72           C
ATOM   2832  O   GLU A 191       5.758   8.555  27.176  1.00 85.72           O
ATOM   2833  HA  GLU A 191       7.524   9.249  24.517  1.00 85.72           H
ATOM   2834  CB  GLU A 191       7.392  10.857  25.938  1.00 85.72           C
ATOM   2835 1HB  GLU A 191       6.597  11.371  26.479  1.00 85.72           H
ATOM   2836 2HB  GLU A 191       8.249  10.609  26.564  1.00 85.72           H
ATOM   2837  CG  GLU A 191       7.902  11.831  24.874  1.00 85.72           C
ATOM   2838 1HG  GLU A 191       8.649  11.338  24.253  1.00 85.72           H
ATOM   2839 2HG  GLU A 191       7.082  12.120  24.217  1.00 85.72           H
ATOM   2840  CD  GLU A 191       8.510  13.078  25.519  1.00 85.72           C
ATOM   2841  OE1 GLU A 191       8.963  13.952  24.749  1.00 85.72           O
ATOM   2842  OE2 GLU A 191       8.508  13.129  26.768  1.00 85.72           O
ATOM   2843  HN  GLU A 191       4.972  10.487  25.084  1.00 85.72           H
ATOM   2844  N   GLU A 192       7.516   7.477  26.249  1.00 76.45           N
ATOM   2845  CA  GLU A 192       7.448   6.348  27.161  1.00 76.45           C
ATOM   2846  C   GLU A 192       8.855   5.921  27.584  1.00 76.45           C
ATOM   2847  O   GLU A 192       9.681   5.572  26.741  1.00 76.45           O
ATOM   2848  HA  GLU A 192       6.895   6.710  28.028  1.00 76.45           H
ATOM   2849  CB  GLU A 192       6.686   5.180  26.532  1.00 76.45           C
ATOM   2850 1HB  GLU A 192       5.669   5.491  26.293  1.00 76.45           H
ATOM   2851 2HB  GLU A 192       7.236   4.805  25.669  1.00 76.45           H
ATOM   2852  CG  GLU A 192       6.571   4.010  27.511  1.00 76.45           C
ATOM   2853 1HG  GLU A 192       7.341   3.270  27.292  1.00 76.45           H
ATOM   2854 2HG  GLU A 192       6.747   4.363  28.527  1.00 76.45           H
ATOM   2855  CD  GLU A 192       5.189   3.357  27.425  1.00 76.45           C
ATOM   2856  OE1 GLU A 192       4.915   2.495  28.286  1.00 76.45           O
ATOM   2857  OE2 GLU A 192       4.440   3.736  26.499  1.00 76.45           O
ATOM   2858  HN  GLU A 192       8.250   7.429  25.572  1.00 76.45           H
ATOM   2859  N   SER A 193       9.085   5.963  28.888  1.00 72.55           N
ATOM   2860  CA  SER A 193      10.309   5.418  29.450  1.00 72.55           C
ATOM   2861  C   SER A 193      11.524   6.113  28.832  1.00 72.55           C
ATOM   2862  O   SER A 193      12.598   5.522  28.732  1.00 72.55           O
ATOM   2863  HA  SER A 193      10.253   5.624  30.519  1.00 72.55           H
ATOM   2864  CB  SER A 193      10.392   3.906  29.227  1.00 72.55           C
ATOM   2865 1HB  SER A 193      10.659   3.708  28.189  1.00 72.55           H
ATOM   2866 2HB  SER A 193      11.188   3.492  29.845  1.00 72.55           H
ATOM   2867  OG  SER A 193       9.163   3.253  29.533  1.00 72.55           O
ATOM   2868  HG  SER A 193       9.211   2.291  29.265  1.00 72.55           H
ATOM   2869  HN  SER A 193       8.454   6.360  29.555  1.00 72.55           H
ATOM   2870  N   GLY A 194      11.313   7.359  28.433  1.00 76.72           N
ATOM   2871  CA  GLY A 194      12.380   8.144  27.836  1.00 76.72           C
ATOM   2872  C   GLY A 194      12.508   7.848  26.341  1.00 76.72           C
ATOM   2873  O   GLY A 194      13.447   8.305  25.692  1.00 76.72           O
ATOM   2874 1HA  GLY A 194      12.182   9.206  27.985  1.00 76.72           H
ATOM   2875 2HA  GLY A 194      13.323   7.923  28.336  1.00 76.72           H
ATOM   2876  HN  GLY A 194      10.435   7.831  28.512  1.00 76.72           H
ATOM   2877  N   ILE A 195      11.549   7.084  25.837  1.00 84.06           N
ATOM   2878  CA  ILE A 195      11.500   6.784  24.416  1.00 84.06           C
ATOM   2879  C   ILE A 195      10.308   7.507  23.787  1.00 84.06           C
ATOM   2880  O   ILE A 195       9.169   7.320  24.213  1.00 84.06           O
ATOM   2881  HA  ILE A 195      12.415   7.173  23.968  1.00 84.06           H
ATOM   2882  CB  ILE A 195      11.492   5.271  24.188  1.00 84.06           C
ATOM   2883  HB  ILE A 195      10.593   4.861  24.648  1.00 84.06           H
ATOM   2884  CG1 ILE A 195      12.691   4.608  24.870  1.00 84.06           C
ATOM   2885 1HG1 ILE A 195      13.616   4.979  24.429  1.00 84.06           H
ATOM   2886 2HG1 ILE A 195      12.709   4.879  25.925  1.00 84.06           H
ATOM   2887  CG2 ILE A 195      11.427   4.942  22.696  1.00 84.06           C
ATOM   2888 1HG2 ILE A 195      10.516   5.364  22.270  1.00 84.06           H
ATOM   2889 2HG2 ILE A 195      12.295   5.367  22.191  1.00 84.06           H
ATOM   2890 3HG2 ILE A 195      11.422   3.860  22.562  1.00 84.06           H
ATOM   2891  CD1 ILE A 195      12.627   3.085  24.730  1.00 84.06           C
ATOM   2892 1HD1 ILE A 195      11.713   2.715  25.193  1.00 84.06           H
ATOM   2893 2HD1 ILE A 195      12.633   2.817  23.673  1.00 84.06           H
ATOM   2894 3HD1 ILE A 195      13.491   2.639  25.223  1.00 84.06           H
ATOM   2895  HN  ILE A 195      10.817   6.675  26.381  1.00 84.06           H
ATOM   2896  N   ALA A 196      10.610   8.319  22.784  1.00 90.58           N
ATOM   2897  CA  ALA A 196       9.568   8.965  22.004  1.00 90.58           C
ATOM   2898  C   ALA A 196       9.085   8.006  20.914  1.00 90.58           C
ATOM   2899  O   ALA A 196       9.888   7.479  20.145  1.00 90.58           O
ATOM   2900  HA  ALA A 196       8.739   9.185  22.676  1.00 90.58           H
ATOM   2901  CB  ALA A 196      10.101  10.279  21.431  1.00 90.58           C
ATOM   2902 1HB  ALA A 196      10.403  10.936  22.247  1.00 90.58           H
ATOM   2903 2HB  ALA A 196      10.960  10.075  20.791  1.00 90.58           H
ATOM   2904 3HB  ALA A 196       9.319  10.763  20.845  1.00 90.58           H
ATOM   2905  HN  ALA A 196      11.545   8.536  22.504  1.00 90.58           H
ATOM   2906  N   ILE A 197       7.775   7.809  20.882  1.00 89.47           N
ATOM   2907  CA  ILE A 197       7.179   6.903  19.915  1.00 89.47           C
ATOM   2908  C   ILE A 197       6.087   7.641  19.137  1.00 89.47           C
ATOM   2909  O   ILE A 197       5.209   8.263  19.732  1.00 89.47           O
ATOM   2910  HA  ILE A 197       7.962   6.608  19.216  1.00 89.47           H
ATOM   2911  CB  ILE A 197       6.687   5.630  20.607  1.00 89.47           C
ATOM   2912  HB  ILE A 197       5.966   5.914  21.373  1.00 89.47           H
ATOM   2913  CG1 ILE A 197       7.837   4.910  21.313  1.00 89.47           C
ATOM   2914 1HG1 ILE A 197       8.569   4.577  20.577  1.00 89.47           H
ATOM   2915 2HG1 ILE A 197       8.350   5.604  21.980  1.00 89.47           H
ATOM   2916  CG2 ILE A 197       5.959   4.716  19.619  1.00 89.47           C
ATOM   2917 1HG2 ILE A 197       5.100   5.241  19.203  1.00 89.47           H
ATOM   2918 2HG2 ILE A 197       6.639   4.436  18.814  1.00 89.47           H
ATOM   2919 3HG2 ILE A 197       5.620   3.818  20.137  1.00 89.47           H
ATOM   2920  CD1 ILE A 197       7.325   3.710  22.112  1.00 89.47           C
ATOM   2921 1HD1 ILE A 197       6.612   4.051  22.863  1.00 89.47           H
ATOM   2922 2HD1 ILE A 197       6.835   3.008  21.438  1.00 89.47           H
ATOM   2923 3HD1 ILE A 197       8.163   3.217  22.604  1.00 89.47           H
ATOM   2924  HN  ILE A 197       7.127   8.255  21.499  1.00 89.47           H
ATOM   2925  N   CYS A 198       6.179   7.547  17.818  1.00 92.12           N
ATOM   2926  CA  CYS A 198       5.111   8.028  16.958  1.00 92.12           C
ATOM   2927  C   CYS A 198       4.024   6.954  16.894  1.00 92.12           C
ATOM   2928  O   CYS A 198       4.238   5.882  16.332  1.00 92.12           O
ATOM   2929  HA  CYS A 198       4.728   8.941  17.415  1.00 92.12           H
ATOM   2930  CB  CYS A 198       5.630   8.399  15.567  1.00 92.12           C
ATOM   2931 1HB  CYS A 198       6.257   9.288  15.629  1.00 92.12           H
ATOM   2932 2HB  CYS A 198       6.254   7.595  15.176  1.00 92.12           H
ATOM   2933  SG  CYS A 198       4.224   8.704  14.436  1.00 92.12           S
ATOM   2934  HN  CYS A 198       6.962   7.151  17.339  1.00 92.12           H
ATOM   2935  N   THR A 199       2.880   7.280  17.479  1.00 91.38           N
ATOM   2936  CA  THR A 199       1.775   6.338  17.538  1.00 91.38           C
ATOM   2937  C   THR A 199       0.444   7.065  17.338  1.00 91.38           C
ATOM   2938  O   THR A 199       0.377   8.288  17.452  1.00 91.38           O
ATOM   2939  HA  THR A 199       1.881   5.632  16.715  1.00 91.38           H
ATOM   2940  CB  THR A 199       1.864   5.588  18.869  1.00 91.38           C
ATOM   2941  HB  THR A 199       2.887   5.269  19.069  1.00 91.38           H
ATOM   2942  OG1 THR A 199       0.907   4.540  18.741  1.00 91.38           O
ATOM   2943  HG1 THR A 199       1.006   3.892  19.496  1.00 91.38           H
ATOM   2944  CG2 THR A 199       1.350   6.420  20.045  1.00 91.38           C
ATOM   2945 1HG2 THR A 199       0.305   6.682  19.876  1.00 91.38           H
ATOM   2946 2HG2 THR A 199       1.943   7.331  20.133  1.00 91.38           H
ATOM   2947 3HG2 THR A 199       1.435   5.841  20.965  1.00 91.38           H
ATOM   2948  HN  THR A 199       2.704   8.166  17.907  1.00 91.38           H
ATOM   2949  N   MET A 200      -0.583   6.281  17.042  1.00 91.94           N
ATOM   2950  CA  MET A 200      -1.948   6.771  17.129  1.00 91.94           C
ATOM   2951  C   MET A 200      -2.491   6.629  18.553  1.00 91.94           C
ATOM   2952  O   MET A 200      -2.377   5.567  19.161  1.00 91.94           O
ATOM   2953  HA  MET A 200      -1.899   7.825  16.855  1.00 91.94           H
ATOM   2954  CB  MET A 200      -2.836   5.985  16.163  1.00 91.94           C
ATOM   2955 1HB  MET A 200      -2.703   4.916  16.329  1.00 91.94           H
ATOM   2956 2HB  MET A 200      -3.884   6.211  16.361  1.00 91.94           H
ATOM   2957  CG  MET A 200      -2.500   6.326  14.710  1.00 91.94           C
ATOM   2958 1HG  MET A 200      -2.611   7.398  14.544  1.00 91.94           H
ATOM   2959 2HG  MET A 200      -1.460   6.077  14.499  1.00 91.94           H
ATOM   2960  SD  MET A 200      -3.577   5.426  13.607  1.00 91.94           S
ATOM   2961  CE  MET A 200      -3.218   3.754  14.119  1.00 91.94           C
ATOM   2962 1HE  MET A 200      -2.158   3.548  13.969  1.00 91.94           H
ATOM   2963 2HE  MET A 200      -3.465   3.636  15.174  1.00 91.94           H
ATOM   2964 3HE  MET A 200      -3.810   3.057  13.527  1.00 91.94           H
ATOM   2965  HN  MET A 200      -0.493   5.330  16.747  1.00 91.94           H
ATOM   2966  N   VAL A 201      -3.070   7.716  19.042  1.00 92.74           N
ATOM   2967  CA  VAL A 201      -3.760   7.685  20.320  1.00 92.74           C
ATOM   2968  C   VAL A 201      -5.219   8.100  20.118  1.00 92.74           C
ATOM   2969  O   VAL A 201      -5.498   9.094  19.451  1.00 92.74           O
ATOM   2970  HA  VAL A 201      -3.735   6.657  20.683  1.00 92.74           H
ATOM   2971  CB  VAL A 201      -3.024   8.564  21.334  1.00 92.74           C
ATOM   2972  HB  VAL A 201      -3.031   9.587  20.958  1.00 92.74           H
ATOM   2973  CG1 VAL A 201      -3.737   8.555  22.687  1.00 92.74           C
ATOM   2974 1HG1 VAL A 201      -4.751   8.936  22.566  1.00 92.74           H
ATOM   2975 2HG1 VAL A 201      -3.776   7.536  23.071  1.00 92.74           H
ATOM   2976 3HG1 VAL A 201      -3.193   9.188  23.388  1.00 92.74           H
ATOM   2977  CG2 VAL A 201      -1.565   8.127  21.480  1.00 92.74           C
ATOM   2978 1HG2 VAL A 201      -1.528   7.093  21.823  1.00 92.74           H
ATOM   2979 2HG2 VAL A 201      -1.062   8.209  20.516  1.00 92.74           H
ATOM   2980 3HG2 VAL A 201      -1.065   8.768  22.206  1.00 92.74           H
ATOM   2981  HN  VAL A 201      -3.073   8.604  18.581  1.00 92.74           H
ATOM   2982  N   TYR A 202      -6.111   7.316  20.706  1.00 91.74           N
ATOM   2983  CA  TYR A 202      -7.535   7.531  20.519  1.00 91.74           C
ATOM   2984  C   TYR A 202      -8.152   8.216  21.740  1.00 91.74           C
ATOM   2985  O   TYR A 202      -8.466   7.559  22.732  1.00 91.74           O
ATOM   2986  HA  TYR A 202      -7.667   8.171  19.647  1.00 91.74           H
ATOM   2987  CB  TYR A 202      -8.155   6.140  20.362  1.00 91.74           C
ATOM   2988 1HB  TYR A 202      -7.898   5.539  21.234  1.00 91.74           H
ATOM   2989 2HB  TYR A 202      -9.240   6.237  20.349  1.00 91.74           H
ATOM   2990  CG  TYR A 202      -7.708   5.399  19.100  1.00 91.74           C
ATOM   2991  CD1 TYR A 202      -8.343   5.639  17.898  1.00 91.74           C
ATOM   2992  HD1 TYR A 202      -9.162   6.356  17.848  1.00 91.74           H
ATOM   2993  CD2 TYR A 202      -6.671   4.491  19.164  1.00 91.74           C
ATOM   2994  HD2 TYR A 202      -6.170   4.301  20.113  1.00 91.74           H
ATOM   2995  CE1 TYR A 202      -7.923   4.941  16.711  1.00 91.74           C
ATOM   2996  HE1 TYR A 202      -8.415   5.121  15.755  1.00 91.74           H
ATOM   2997  CE2 TYR A 202      -6.251   3.793  17.976  1.00 91.74           C
ATOM   2998  HE2 TYR A 202      -5.434   3.073  18.013  1.00 91.74           H
ATOM   2999  CZ  TYR A 202      -6.897   4.053  16.808  1.00 91.74           C
ATOM   3000  OH  TYR A 202      -6.501   3.394  15.687  1.00 91.74           O
ATOM   3001  HH  TYR A 202      -5.986   2.573  15.936  1.00 91.74           H
ATOM   3002  HN  TYR A 202      -5.874   6.547  21.300  1.00 91.74           H
ATOM   3003  N   PRO A 203      -8.336   9.542  21.691  1.00 79.56           N
ATOM   3004  CA  PRO A 203      -9.062  10.243  22.753  1.00 79.56           C
ATOM   3005  C   PRO A 203     -10.542   9.898  22.764  1.00 79.56           C
ATOM   3006  O   PRO A 203     -11.260  10.198  21.811  1.00 79.56           O
ATOM   3007  HA  PRO A 203      -8.691   9.933  23.730  1.00 79.56           H
ATOM   3008  CB  PRO A 203      -8.826  11.721  22.439  1.00 79.56           C
ATOM   3009 1HB  PRO A 203      -9.680  12.334  22.729  1.00 79.56           H
ATOM   3010 2HB  PRO A 203      -7.959  12.111  22.972  1.00 79.56           H
ATOM   3011  CG  PRO A 203      -8.614  11.740  20.952  1.00 79.56           C
ATOM   3012 1HG  PRO A 203      -9.563  11.783  20.419  1.00 79.56           H
ATOM   3013 2HG  PRO A 203      -8.037  12.613  20.647  1.00 79.56           H
ATOM   3014  CD  PRO A 203      -7.876  10.470  20.642  1.00 79.56           C
ATOM   3015 1HD  PRO A 203      -8.116  10.100  19.645  1.00 79.56           H
ATOM   3016 2HD  PRO A 203      -6.796  10.614  20.678  1.00 79.56           H
ATOM   3017  N   SER A 204     -10.963   9.270  23.852  1.00 73.82           N
ATOM   3018  CA  SER A 204     -12.369   9.271  24.220  1.00 73.82           C
ATOM   3019  C   SER A 204     -12.645   8.160  25.235  1.00 73.82           C
ATOM   3020  O   SER A 204     -11.842   7.241  25.389  1.00 73.82           O
ATOM   3021  HA  SER A 204     -12.550  10.249  24.665  1.00 73.82           H
ATOM   3022  CB  SER A 204     -13.261   9.098  22.989  1.00 73.82           C
ATOM   3023 1HB  SER A 204     -14.289   8.927  23.308  1.00 73.82           H
ATOM   3024 2HB  SER A 204     -13.257  10.020  22.407  1.00 73.82           H
ATOM   3025  OG  SER A 204     -12.832   8.016  22.167  1.00 73.82           O
ATOM   3026  HG  SER A 204     -13.455   7.907  21.393  1.00 73.82           H
ATOM   3027  HN  SER A 204     -10.363   8.769  24.476  1.00 73.82           H
ATOM   3028  N   ASP A 205     -13.783   8.281  25.903  1.00 75.73           N
ATOM   3029  CA  ASP A 205     -14.255   7.220  26.776  1.00 75.73           C
ATOM   3030  C   ASP A 205     -14.520   5.962  25.947  1.00 75.73           C
ATOM   3031  O   ASP A 205     -14.493   4.851  26.473  1.00 75.73           O
ATOM   3032  HA  ASP A 205     -13.460   7.077  27.508  1.00 75.73           H
ATOM   3033  CB  ASP A 205     -15.562   7.615  27.466  1.00 75.73           C
ATOM   3034 1HB  ASP A 205     -16.273   7.979  26.725  1.00 75.73           H
ATOM   3035 2HB  ASP A 205     -16.009   6.739  27.935  1.00 75.73           H
ATOM   3036  CG  ASP A 205     -15.320   8.697  28.521  1.00 75.73           C
ATOM   3037  OD1 ASP A 205     -14.279   8.597  29.207  1.00 75.73           O
ATOM   3038  OD2 ASP A 205     -16.180   9.598  28.618  1.00 75.73           O
ATOM   3039  HN  ASP A 205     -14.377   9.084  25.854  1.00 75.73           H
ATOM   3040  N   GLU A 206     -14.769   6.180  24.664  1.00 85.95           N
ATOM   3041  CA  GLU A 206     -15.062   5.079  23.761  1.00 85.95           C
ATOM   3042  C   GLU A 206     -13.869   4.817  22.840  1.00 85.95           C
ATOM   3043  O   GLU A 206     -14.043   4.397  21.697  1.00 85.95           O
ATOM   3044  HA  GLU A 206     -15.230   4.215  24.403  1.00 85.95           H
ATOM   3045  CB  GLU A 206     -16.330   5.357  22.951  1.00 85.95           C
ATOM   3046 1HB  GLU A 206     -16.232   6.310  22.432  1.00 85.95           H
ATOM   3047 2HB  GLU A 206     -16.528   4.519  22.282  1.00 85.95           H
ATOM   3048  CG  GLU A 206     -17.550   5.476  23.866  1.00 85.95           C
ATOM   3049 1HG  GLU A 206     -17.337   6.177  24.673  1.00 85.95           H
ATOM   3050 2HG  GLU A 206     -18.392   5.882  23.305  1.00 85.95           H
ATOM   3051  CD  GLU A 206     -17.930   4.115  24.453  1.00 85.95           C
ATOM   3052  OE1 GLU A 206     -18.969   4.066  25.146  1.00 85.95           O
ATOM   3053  OE2 GLU A 206     -17.173   3.154  24.195  1.00 85.95           O
ATOM   3054  HN  GLU A 206     -14.774   7.086  24.241  1.00 85.95           H
ATOM   3055  N   SER A 207     -12.683   5.077  23.371  1.00 90.12           N
ATOM   3056  CA  SER A 207     -11.469   4.978  22.578  1.00 90.12           C
ATOM   3057  C   SER A 207     -11.321   3.560  22.023  1.00 90.12           C
ATOM   3058  O   SER A 207     -10.809   3.372  20.920  1.00 90.12           O
ATOM   3059  HA  SER A 207     -11.596   5.696  21.767  1.00 90.12           H
ATOM   3060  CB  SER A 207     -10.239   5.356  23.405  1.00 90.12           C
ATOM   3061 1HB  SER A 207      -9.337   5.091  22.854  1.00 90.12           H
ATOM   3062 2HB  SER A 207     -10.218   6.436  23.552  1.00 90.12           H
ATOM   3063  OG  SER A 207     -10.227   4.705  24.673  1.00 90.12           O
ATOM   3064  HG  SER A 207      -9.502   5.086  25.247  1.00 90.12           H
ATOM   3065  HN  SER A 207     -12.545   5.349  24.324  1.00 90.12           H
ATOM   3066  N   THR A 208     -11.779   2.599  22.812  1.00 90.52           N
ATOM   3067  CA  THR A 208     -11.688   1.203  22.420  1.00 90.52           C
ATOM   3068  C   THR A 208     -12.550   0.939  21.184  1.00 90.52           C
ATOM   3069  O   THR A 208     -12.093   0.319  20.225  1.00 90.52           O
ATOM   3070  HA  THR A 208     -10.656   0.991  22.141  1.00 90.52           H
ATOM   3071  CB  THR A 208     -12.077   0.347  23.627  1.00 90.52           C
ATOM   3072  HB  THR A 208     -12.009  -0.715  23.389  1.00 90.52           H
ATOM   3073  OG1 THR A 208     -13.376   0.816  23.980  1.00 90.52           O
ATOM   3074  HG1 THR A 208     -13.830   0.150  24.572  1.00 90.52           H
ATOM   3075  CG2 THR A 208     -11.223   0.650  24.859  1.00 90.52           C
ATOM   3076 1HG2 THR A 208     -11.344   1.697  25.137  1.00 90.52           H
ATOM   3077 2HG2 THR A 208     -10.175   0.453  24.632  1.00 90.52           H
ATOM   3078 3HG2 THR A 208     -11.541   0.015  25.686  1.00 90.52           H
ATOM   3079  HN  THR A 208     -12.204   2.762  23.702  1.00 90.52           H
ATOM   3080  N   LYS A 209     -13.782   1.422  21.247  1.00 91.84           N
ATOM   3081  CA  LYS A 209     -14.706   1.263  20.137  1.00 91.84           C
ATOM   3082  C   LYS A 209     -14.133   1.957  18.899  1.00 91.84           C
ATOM   3083  O   LYS A 209     -14.237   1.438  17.788  1.00 91.84           O
ATOM   3084  HA  LYS A 209     -14.786   0.196  19.928  1.00 91.84           H
ATOM   3085  CB  LYS A 209     -16.102   1.755  20.526  1.00 91.84           C
ATOM   3086 1HB  LYS A 209     -16.043   2.782  20.887  1.00 91.84           H
ATOM   3087 2HB  LYS A 209     -16.747   1.762  19.648  1.00 91.84           H
ATOM   3088  CG  LYS A 209     -16.714   0.863  21.608  1.00 91.84           C
ATOM   3089 1HG  LYS A 209     -16.639  -0.182  21.309  1.00 91.84           H
ATOM   3090 2HG  LYS A 209     -16.151   0.971  22.535  1.00 91.84           H
ATOM   3091  CD  LYS A 209     -18.181   1.225  21.852  1.00 91.84           C
ATOM   3092 1HD  LYS A 209     -18.284   2.308  21.927  1.00 91.84           H
ATOM   3093 2HD  LYS A 209     -18.784   0.906  21.002  1.00 91.84           H
ATOM   3094  CE  LYS A 209     -18.703   0.567  23.130  1.00 91.84           C
ATOM   3095 1HE  LYS A 209     -19.188  -0.379  22.887  1.00 91.84           H
ATOM   3096 2HE  LYS A 209     -17.870   0.336  23.794  1.00 91.84           H
ATOM   3097  NZ  LYS A 209     -19.661   1.460  23.819  1.00 91.84           N
ATOM   3098 1HZ  LYS A 209     -20.240   0.914  24.448  1.00 91.84           H
ATOM   3099 2HZ  LYS A 209     -19.152   2.158  24.349  1.00 91.84           H
ATOM   3100 3HZ  LYS A 209     -20.249   1.920  23.132  1.00 91.84           H
ATOM   3101  HN  LYS A 209     -14.150   1.914  22.036  1.00 91.84           H
ATOM   3102  N   LEU A 210     -13.541   3.119  19.132  1.00 92.96           N
ATOM   3103  CA  LEU A 210     -13.008   3.919  18.042  1.00 92.96           C
ATOM   3104  C   LEU A 210     -11.887   3.143  17.347  1.00 92.96           C
ATOM   3105  O   LEU A 210     -11.864   3.042  16.122  1.00 92.96           O
ATOM   3106  HA  LEU A 210     -13.815   4.075  17.326  1.00 92.96           H
ATOM   3107  CB  LEU A 210     -12.579   5.297  18.550  1.00 92.96           C
ATOM   3108 1HB  LEU A 210     -13.429   5.758  19.053  1.00 92.96           H
ATOM   3109 2HB  LEU A 210     -11.800   5.160  19.300  1.00 92.96           H
ATOM   3110  CG  LEU A 210     -12.061   6.271  17.489  1.00 92.96           C
ATOM   3111  HG  LEU A 210     -11.222   5.801  16.975  1.00 92.96           H
ATOM   3112  CD1 LEU A 210     -13.133   6.557  16.436  1.00 92.96           C
ATOM   3113 1HD1 LEU A 210     -13.419   5.626  15.947  1.00 92.96           H
ATOM   3114 2HD1 LEU A 210     -14.007   6.997  16.918  1.00 92.96           H
ATOM   3115 3HD1 LEU A 210     -12.739   7.252  15.695  1.00 92.96           H
ATOM   3116  CD2 LEU A 210     -11.534   7.554  18.134  1.00 92.96           C
ATOM   3117 1HD2 LEU A 210     -12.337   8.038  18.690  1.00 92.96           H
ATOM   3118 2HD2 LEU A 210     -10.717   7.311  18.814  1.00 92.96           H
ATOM   3119 3HD2 LEU A 210     -11.171   8.229  17.358  1.00 92.96           H
ATOM   3120  HN  LEU A 210     -13.424   3.514  20.043  1.00 92.96           H
ATOM   3121  N   LYS A 211     -10.984   2.615  18.161  1.00 93.04           N
ATOM   3122  CA  LYS A 211      -9.873   1.836  17.641  1.00 93.04           C
ATOM   3123  C   LYS A 211     -10.416   0.691  16.784  1.00 93.04           C
ATOM   3124  O   LYS A 211      -9.995   0.511  15.642  1.00 93.04           O
ATOM   3125  HA  LYS A 211      -9.283   2.494  17.003  1.00 93.04           H
ATOM   3126  CB  LYS A 211      -8.963   1.374  18.780  1.00 93.04           C
ATOM   3127 1HB  LYS A 211      -8.547   2.241  19.293  1.00 93.04           H
ATOM   3128 2HB  LYS A 211      -9.547   0.820  19.515  1.00 93.04           H
ATOM   3129  CG  LYS A 211      -7.829   0.493  18.253  1.00 93.04           C
ATOM   3130 1HG  LYS A 211      -8.237  -0.446  17.878  1.00 93.04           H
ATOM   3131 2HG  LYS A 211      -7.341   0.986  17.412  1.00 93.04           H
ATOM   3132  CD  LYS A 211      -6.801   0.207  19.350  1.00 93.04           C
ATOM   3133 1HD  LYS A 211      -6.431   1.147  19.760  1.00 93.04           H
ATOM   3134 2HD  LYS A 211      -7.278  -0.333  20.168  1.00 93.04           H
ATOM   3135  CE  LYS A 211      -5.630  -0.613  18.804  1.00 93.04           C
ATOM   3136 1HE  LYS A 211      -5.980  -1.601  18.503  1.00 93.04           H
ATOM   3137 2HE  LYS A 211      -5.226  -0.133  17.913  1.00 93.04           H
ATOM   3138  NZ  LYS A 211      -4.570  -0.747  19.828  1.00 93.04           N
ATOM   3139 1HZ  LYS A 211      -3.725  -1.103  19.394  1.00 93.04           H
ATOM   3140 2HZ  LYS A 211      -4.382   0.160  20.240  1.00 93.04           H
ATOM   3141 3HZ  LYS A 211      -4.876  -1.389  20.550  1.00 93.04           H
ATOM   3142  HN  LYS A 211     -11.003   2.712  19.156  1.00 93.04           H
ATOM   3143  N   SER A 212     -11.344  -0.054  17.368  1.00 92.08           N
ATOM   3144  CA  SER A 212     -11.884  -1.230  16.707  1.00 92.08           C
ATOM   3145  C   SER A 212     -12.481  -0.842  15.353  1.00 92.08           C
ATOM   3146  O   SER A 212     -12.266  -1.529  14.356  1.00 92.08           O
ATOM   3147  HA  SER A 212     -11.036  -1.902  16.573  1.00 92.08           H
ATOM   3148  CB  SER A 212     -12.942  -1.913  17.577  1.00 92.08           C
ATOM   3149 1HB  SER A 212     -12.498  -2.200  18.529  1.00 92.08           H
ATOM   3150 2HB  SER A 212     -13.741  -1.205  17.798  1.00 92.08           H
ATOM   3151  OG  SER A 212     -13.491  -3.065  16.943  1.00 92.08           O
ATOM   3152  HG  SER A 212     -12.758  -3.689  16.672  1.00 92.08           H
ATOM   3153  HN  SER A 212     -11.724   0.134  18.273  1.00 92.08           H
ATOM   3154  N   ALA A 213     -13.218   0.259  15.360  1.00 92.78           N
ATOM   3155  CA  ALA A 213     -13.888   0.720  14.156  1.00 92.78           C
ATOM   3156  C   ALA A 213     -12.841   1.083  13.102  1.00 92.78           C
ATOM   3157  O   ALA A 213     -12.974   0.713  11.936  1.00 92.78           O
ATOM   3158  HA  ALA A 213     -14.499  -0.102  13.782  1.00 92.78           H
ATOM   3159  CB  ALA A 213     -14.803   1.897  14.499  1.00 92.78           C
ATOM   3160 1HB  ALA A 213     -15.547   1.578  15.230  1.00 92.78           H
ATOM   3161 2HB  ALA A 213     -14.208   2.709  14.917  1.00 92.78           H
ATOM   3162 3HB  ALA A 213     -15.306   2.242  13.596  1.00 92.78           H
ATOM   3163  HN  ALA A 213     -13.360   0.832  16.168  1.00 92.78           H
ATOM   3164  N   VAL A 214     -11.823   1.803  13.549  1.00 91.60           N
ATOM   3165  CA  VAL A 214     -10.788   2.278  12.645  1.00 91.60           C
ATOM   3166  C   VAL A 214     -10.069   1.078  12.026  1.00 91.60           C
ATOM   3167  O   VAL A 214      -9.779   1.073  10.831  1.00 91.60           O
ATOM   3168  HA  VAL A 214     -11.278   2.841  11.851  1.00 91.60           H
ATOM   3169  CB  VAL A 214      -9.842   3.225  13.385  1.00 91.60           C
ATOM   3170  HB  VAL A 214      -9.527   2.733  14.305  1.00 91.60           H
ATOM   3171  CG1 VAL A 214      -8.591   3.511  12.553  1.00 91.60           C
ATOM   3172 1HG1 VAL A 214      -8.065   2.577  12.354  1.00 91.60           H
ATOM   3173 2HG1 VAL A 214      -8.880   3.973  11.609  1.00 91.60           H
ATOM   3174 3HG1 VAL A 214      -7.935   4.187  13.102  1.00 91.60           H
ATOM   3175  CG2 VAL A 214     -10.555   4.524  13.767  1.00 91.60           C
ATOM   3176 1HG2 VAL A 214     -10.912   5.021  12.865  1.00 91.60           H
ATOM   3177 2HG2 VAL A 214     -11.400   4.297  14.416  1.00 91.60           H
ATOM   3178 3HG2 VAL A 214      -9.859   5.180  14.292  1.00 91.60           H
ATOM   3179  HN  VAL A 214     -11.699   2.063  14.506  1.00 91.60           H
ATOM   3180  N   LEU A 215      -9.802   0.090  12.867  1.00 91.42           N
ATOM   3181  CA  LEU A 215      -9.113  -1.109  12.419  1.00 91.42           C
ATOM   3182  C   LEU A 215      -9.993  -1.851  11.412  1.00 91.42           C
ATOM   3183  O   LEU A 215      -9.509  -2.311  10.379  1.00 91.42           O
ATOM   3184  HA  LEU A 215      -8.201  -0.792  11.913  1.00 91.42           H
ATOM   3185  CB  LEU A 215      -8.692  -1.964  13.616  1.00 91.42           C
ATOM   3186 1HB  LEU A 215      -9.405  -1.798  14.424  1.00 91.42           H
ATOM   3187 2HB  LEU A 215      -8.771  -3.014  13.333  1.00 91.42           H
ATOM   3188  CG  LEU A 215      -7.283  -1.714  14.156  1.00 91.42           C
ATOM   3189  HG  LEU A 215      -6.661  -1.358  13.336  1.00 91.42           H
ATOM   3190  CD1 LEU A 215      -7.291  -0.620  15.225  1.00 91.42           C
ATOM   3191 1HD1 LEU A 215      -7.669   0.307  14.793  1.00 91.42           H
ATOM   3192 2HD1 LEU A 215      -7.934  -0.924  16.052  1.00 91.42           H
ATOM   3193 3HD1 LEU A 215      -6.277  -0.462  15.592  1.00 91.42           H
ATOM   3194  CD2 LEU A 215      -6.655  -3.012  14.670  1.00 91.42           C
ATOM   3195 1HD2 LEU A 215      -7.269  -3.420  15.472  1.00 91.42           H
ATOM   3196 2HD2 LEU A 215      -6.594  -3.733  13.855  1.00 91.42           H
ATOM   3197 3HD2 LEU A 215      -5.653  -2.806  15.048  1.00 91.42           H
ATOM   3198  HN  LEU A 215     -10.047   0.099  13.836  1.00 91.42           H
ATOM   3199  N   THR A 216     -11.271  -1.946  11.748  1.00 92.26           N
ATOM   3200  CA  THR A 216     -12.216  -2.658  10.905  1.00 92.26           C
ATOM   3201  C   THR A 216     -12.255  -2.039   9.506  1.00 92.26           C
ATOM   3202  O   THR A 216     -12.245  -2.755   8.506  1.00 92.26           O
ATOM   3203  HA  THR A 216     -11.868  -3.685  10.790  1.00 92.26           H
ATOM   3204  CB  THR A 216     -13.575  -2.655  11.609  1.00 92.26           C
ATOM   3205  HB  THR A 216     -13.955  -1.639  11.715  1.00 92.26           H
ATOM   3206  OG1 THR A 216     -13.336  -3.353  12.827  1.00 92.26           O
ATOM   3207  HG1 THR A 216     -13.189  -2.702  13.572  1.00 92.26           H
ATOM   3208  CG2 THR A 216     -14.612  -3.514  10.884  1.00 92.26           C
ATOM   3209 1HG2 THR A 216     -14.261  -4.545  10.837  1.00 92.26           H
ATOM   3210 2HG2 THR A 216     -14.757  -3.133   9.873  1.00 92.26           H
ATOM   3211 3HG2 THR A 216     -15.557  -3.476  11.425  1.00 92.26           H
ATOM   3212  HN  THR A 216     -11.663  -1.546  12.577  1.00 92.26           H
ATOM   3213  N   LEU A 217     -12.299  -0.715   9.480  1.00 89.47           N
ATOM   3214  CA  LEU A 217     -12.360   0.008   8.221  1.00 89.47           C
ATOM   3215  C   LEU A 217     -11.119  -0.323   7.389  1.00 89.47           C
ATOM   3216  O   LEU A 217     -11.213  -0.507   6.176  1.00 89.47           O
ATOM   3217  HA  LEU A 217     -13.240  -0.345   7.684  1.00 89.47           H
ATOM   3218  CB  LEU A 217     -12.551   1.505   8.472  1.00 89.47           C
ATOM   3219 1HB  LEU A 217     -13.418   1.636   9.120  1.00 89.47           H
ATOM   3220 2HB  LEU A 217     -11.684   1.875   9.019  1.00 89.47           H
ATOM   3221  CG  LEU A 217     -12.744   2.374   7.227  1.00 89.47           C
ATOM   3222  HG  LEU A 217     -11.937   2.152   6.528  1.00 89.47           H
ATOM   3223  CD1 LEU A 217     -14.059   2.037   6.522  1.00 89.47           C
ATOM   3224 1HD1 LEU A 217     -14.052   0.990   6.219  1.00 89.47           H
ATOM   3225 2HD1 LEU A 217     -14.892   2.213   7.203  1.00 89.47           H
ATOM   3226 3HD1 LEU A 217     -14.170   2.669   5.641  1.00 89.47           H
ATOM   3227  CD2 LEU A 217     -12.643   3.860   7.575  1.00 89.47           C
ATOM   3228 1HD2 LEU A 217     -13.414   4.116   8.303  1.00 89.47           H
ATOM   3229 2HD2 LEU A 217     -11.661   4.069   7.999  1.00 89.47           H
ATOM   3230 3HD2 LEU A 217     -12.784   4.455   6.673  1.00 89.47           H
ATOM   3231  HN  LEU A 217     -12.294  -0.140  10.298  1.00 89.47           H
ATOM   3232  N   LYS A 218      -9.986  -0.387   8.073  1.00 87.44           N
ATOM   3233  CA  LYS A 218      -8.722  -0.641   7.404  1.00 87.44           C
ATOM   3234  C   LYS A 218      -8.760  -2.029   6.759  1.00 87.44           C
ATOM   3235  O   LYS A 218      -8.286  -2.210   5.639  1.00 87.44           O
ATOM   3236  HA  LYS A 218      -8.614   0.103   6.615  1.00 87.44           H
ATOM   3237  CB  LYS A 218      -7.554  -0.446   8.373  1.00 87.44           C
ATOM   3238 1HB  LYS A 218      -7.768  -0.952   9.314  1.00 87.44           H
ATOM   3239 2HB  LYS A 218      -6.655  -0.905   7.962  1.00 87.44           H
ATOM   3240  CG  LYS A 218      -7.301   1.040   8.634  1.00 87.44           C
ATOM   3241 1HG  LYS A 218      -6.890   1.506   7.738  1.00 87.44           H
ATOM   3242 2HG  LYS A 218      -8.245   1.542   8.848  1.00 87.44           H
ATOM   3243  CD  LYS A 218      -6.337   1.235   9.805  1.00 87.44           C
ATOM   3244 1HD  LYS A 218      -6.719   0.720  10.686  1.00 87.44           H
ATOM   3245 2HD  LYS A 218      -5.373   0.785   9.566  1.00 87.44           H
ATOM   3246  CE  LYS A 218      -6.148   2.721  10.119  1.00 87.44           C
ATOM   3247 1HE  LYS A 218      -5.922   3.266   9.202  1.00 87.44           H
ATOM   3248 2HE  LYS A 218      -7.074   3.135  10.516  1.00 87.44           H
ATOM   3249  NZ  LYS A 218      -5.054   2.909  11.097  1.00 87.44           N
ATOM   3250 1HZ  LYS A 218      -4.718   3.865  11.050  1.00 87.44           H
ATOM   3251 2HZ  LYS A 218      -5.399   2.718  12.031  1.00 87.44           H
ATOM   3252 3HZ  LYS A 218      -4.294   2.273  10.882  1.00 87.44           H
ATOM   3253  HN  LYS A 218      -9.924  -0.270   9.064  1.00 87.44           H
ATOM   3254  N   VAL A 219      -9.330  -2.972   7.495  1.00 87.82           N
ATOM   3255  CA  VAL A 219      -9.368  -4.352   7.043  1.00 87.82           C
ATOM   3256  C   VAL A 219     -10.257  -4.454   5.802  1.00 87.82           C
ATOM   3257  O   VAL A 219      -9.890  -5.098   4.821  1.00 87.82           O
ATOM   3258  HA  VAL A 219      -8.352  -4.637   6.770  1.00 87.82           H
ATOM   3259  CB  VAL A 219      -9.826  -5.264   8.183  1.00 87.82           C
ATOM   3260  HB  VAL A 219     -10.740  -4.843   8.602  1.00 87.82           H
ATOM   3261  CG1 VAL A 219     -10.149  -6.668   7.666  1.00 87.82           C
ATOM   3262 1HG1 VAL A 219     -10.946  -6.608   6.925  1.00 87.82           H
ATOM   3263 2HG1 VAL A 219      -9.259  -7.100   7.209  1.00 87.82           H
ATOM   3264 3HG1 VAL A 219     -10.472  -7.295   8.497  1.00 87.82           H
ATOM   3265  CG2 VAL A 219      -8.779  -5.317   9.297  1.00 87.82           C
ATOM   3266 1HG2 VAL A 219      -7.841  -5.703   8.896  1.00 87.82           H
ATOM   3267 2HG2 VAL A 219      -8.619  -4.315   9.694  1.00 87.82           H
ATOM   3268 3HG2 VAL A 219      -9.130  -5.972  10.094  1.00 87.82           H
ATOM   3269  HN  VAL A 219      -9.759  -2.806   8.383  1.00 87.82           H
ATOM   3270  N   ILE A 220     -11.411  -3.808   5.886  1.00 87.60           N
ATOM   3271  CA  ILE A 220     -12.400  -3.901   4.825  1.00 87.60           C
ATOM   3272  C   ILE A 220     -11.842  -3.255   3.555  1.00 87.60           C
ATOM   3273  O   ILE A 220     -11.793  -3.889   2.503  1.00 87.60           O
ATOM   3274  HA  ILE A 220     -12.569  -4.960   4.628  1.00 87.60           H
ATOM   3275  CB  ILE A 220     -13.734  -3.307   5.282  1.00 87.60           C
ATOM   3276  HB  ILE A 220     -13.540  -2.327   5.718  1.00 87.60           H
ATOM   3277  CG1 ILE A 220     -14.372  -4.168   6.374  1.00 87.60           C
ATOM   3278 1HG1 ILE A 220     -14.669  -5.130   5.957  1.00 87.60           H
ATOM   3279 2HG1 ILE A 220     -13.640  -4.372   7.156  1.00 87.60           H
ATOM   3280  CG2 ILE A 220     -14.676  -3.096   4.095  1.00 87.60           C
ATOM   3281 1HG2 ILE A 220     -14.214  -2.412   3.383  1.00 87.60           H
ATOM   3282 2HG2 ILE A 220     -14.867  -4.052   3.609  1.00 87.60           H
ATOM   3283 3HG2 ILE A 220     -15.616  -2.673   4.448  1.00 87.60           H
ATOM   3284  CD1 ILE A 220     -15.591  -3.470   6.980  1.00 87.60           C
ATOM   3285 1HD1 ILE A 220     -15.286  -2.520   7.418  1.00 87.60           H
ATOM   3286 2HD1 ILE A 220     -16.331  -3.290   6.200  1.00 87.60           H
ATOM   3287 3HD1 ILE A 220     -16.026  -4.104   7.753  1.00 87.60           H
ATOM   3288  HN  ILE A 220     -11.674  -3.230   6.659  1.00 87.60           H
ATOM   3289  N   LEU A 221     -11.436  -2.002   3.697  1.00 82.38           N
ATOM   3290  CA  LEU A 221     -11.064  -1.201   2.543  1.00 82.38           C
ATOM   3291  C   LEU A 221      -9.661  -1.601   2.081  1.00 82.38           C
ATOM   3292  O   LEU A 221      -9.307  -1.406   0.919  1.00 82.38           O
ATOM   3293  HA  LEU A 221     -11.769  -1.432   1.744  1.00 82.38           H
ATOM   3294  CB  LEU A 221     -11.207   0.290   2.856  1.00 82.38           C
ATOM   3295 1HB  LEU A 221     -10.590   0.519   3.725  1.00 82.38           H
ATOM   3296 2HB  LEU A 221     -10.801   0.857   2.019  1.00 82.38           H
ATOM   3297  CG  LEU A 221     -12.628   0.784   3.131  1.00 82.38           C
ATOM   3298  HG  LEU A 221     -12.999   0.280   4.023  1.00 82.38           H
ATOM   3299  CD1 LEU A 221     -12.639   2.286   3.422  1.00 82.38           C
ATOM   3300 1HD1 LEU A 221     -12.023   2.491   4.297  1.00 82.38           H
ATOM   3301 2HD1 LEU A 221     -12.241   2.826   2.563  1.00 82.38           H
ATOM   3302 3HD1 LEU A 221     -13.662   2.612   3.613  1.00 82.38           H
ATOM   3303  CD2 LEU A 221     -13.568   0.416   1.981  1.00 82.38           C
ATOM   3304 1HD2 LEU A 221     -13.211   0.874   1.059  1.00 82.38           H
ATOM   3305 2HD2 LEU A 221     -13.592  -0.667   1.864  1.00 82.38           H
ATOM   3306 3HD2 LEU A 221     -14.572   0.780   2.202  1.00 82.38           H
ATOM   3307  HN  LEU A 221     -11.360  -1.534   4.577  1.00 82.38           H
ATOM   3308  N   GLY A 222      -8.901  -2.153   3.015  1.00 75.21           N
ATOM   3309  CA  GLY A 222      -7.496  -2.433   2.767  1.00 75.21           C
ATOM   3310  C   GLY A 222      -7.327  -3.729   1.972  1.00 75.21           C
ATOM   3311  O   GLY A 222      -6.440  -3.831   1.126  1.00 75.21           O
ATOM   3312 1HA  GLY A 222      -7.048  -1.604   2.219  1.00 75.21           H
ATOM   3313 2HA  GLY A 222      -6.965  -2.512   3.716  1.00 75.21           H
ATOM   3314  HN  GLY A 222      -9.228  -2.408   3.925  1.00 75.21           H
ATOM   3315  N   PHE A 223      -8.192  -4.687   2.272  1.00 77.17           N
ATOM   3316  CA  PHE A 223      -7.997  -6.046   1.798  1.00 77.17           C
ATOM   3317  C   PHE A 223      -9.228  -6.544   1.038  1.00 77.17           C
ATOM   3318  O   PHE A 223      -9.159  -6.803  -0.162  1.00 77.17           O
ATOM   3319  HA  PHE A 223      -7.138  -6.035   1.127  1.00 77.17           H
ATOM   3320  CB  PHE A 223      -7.785  -6.925   3.033  1.00 77.17           C
ATOM   3321 1HB  PHE A 223      -6.963  -6.516   3.620  1.00 77.17           H
ATOM   3322 2HB  PHE A 223      -8.677  -6.877   3.657  1.00 77.17           H
ATOM   3323  CG  PHE A 223      -7.483  -8.389   2.710  1.00 77.17           C
ATOM   3324  CD1 PHE A 223      -8.371  -9.359   3.057  1.00 77.17           C
ATOM   3325  HD1 PHE A 223      -9.298  -9.093   3.565  1.00 77.17           H
ATOM   3326  CD2 PHE A 223      -6.326  -8.722   2.077  1.00 77.17           C
ATOM   3327  HD2 PHE A 223      -5.614  -7.944   1.799  1.00 77.17           H
ATOM   3328  CE1 PHE A 223      -8.091 -10.719   2.758  1.00 77.17           C
ATOM   3329  HE1 PHE A 223      -8.802 -11.496   3.036  1.00 77.17           H
ATOM   3330  CE2 PHE A 223      -6.046 -10.081   1.777  1.00 77.17           C
ATOM   3331  HE2 PHE A 223      -5.119 -10.347   1.270  1.00 77.17           H
ATOM   3332  CZ  PHE A 223      -6.934 -11.051   2.124  1.00 77.17           C
ATOM   3333  HZ  PHE A 223      -6.719 -12.094   1.894  1.00 77.17           H
ATOM   3334  HN  PHE A 223      -9.012  -4.546   2.827  1.00 77.17           H
ATOM   3335  N   PHE A 224     -10.327  -6.663   1.769  1.00 83.19           N
ATOM   3336  CA  PHE A 224     -11.481  -7.394   1.273  1.00 83.19           C
ATOM   3337  C   PHE A 224     -12.022  -6.758  -0.009  1.00 83.19           C
ATOM   3338  O   PHE A 224     -12.309  -7.457  -0.980  1.00 83.19           O
ATOM   3339  HA  PHE A 224     -11.152  -8.412   1.061  1.00 83.19           H
ATOM   3340  CB  PHE A 224     -12.557  -7.322   2.358  1.00 83.19           C
ATOM   3341 1HB  PHE A 224     -12.534  -6.332   2.813  1.00 83.19           H
ATOM   3342 2HB  PHE A 224     -13.536  -7.437   1.893  1.00 83.19           H
ATOM   3343  CG  PHE A 224     -12.404  -8.376   3.457  1.00 83.19           C
ATOM   3344  CD1 PHE A 224     -12.820  -9.652   3.238  1.00 83.19           C
ATOM   3345  HD1 PHE A 224     -13.263  -9.924   2.280  1.00 83.19           H
ATOM   3346  CD2 PHE A 224     -11.852  -8.037   4.653  1.00 83.19           C
ATOM   3347  HD2 PHE A 224     -11.518  -7.014   4.828  1.00 83.19           H
ATOM   3348  CE1 PHE A 224     -12.679 -10.630   4.258  1.00 83.19           C
ATOM   3349  HE1 PHE A 224     -13.012 -11.653   4.082  1.00 83.19           H
ATOM   3350  CE2 PHE A 224     -11.710  -9.015   5.672  1.00 83.19           C
ATOM   3351  HE2 PHE A 224     -11.267  -8.743   6.631  1.00 83.19           H
ATOM   3352  CZ  PHE A 224     -12.126 -10.291   5.453  1.00 83.19           C
ATOM   3353  HZ  PHE A 224     -12.017 -11.041   6.236  1.00 83.19           H
ATOM   3354  HN  PHE A 224     -10.436  -6.272   2.683  1.00 83.19           H
ATOM   3355  N   LEU A 225     -12.146  -5.440   0.029  1.00 80.72           N
ATOM   3356  CA  LEU A 225     -12.685  -4.706  -1.103  1.00 80.72           C
ATOM   3357  C   LEU A 225     -11.780  -4.915  -2.319  1.00 80.72           C
ATOM   3358  O   LEU A 225     -12.244  -5.340  -3.376  1.00 80.72           O
ATOM   3359  HA  LEU A 225     -13.666  -5.124  -1.327  1.00 80.72           H
ATOM   3360  CB  LEU A 225     -12.893  -3.234  -0.738  1.00 80.72           C
ATOM   3361 1HB  LEU A 225     -13.533  -3.186   0.144  1.00 80.72           H
ATOM   3362 2HB  LEU A 225     -11.929  -2.811  -0.456  1.00 80.72           H
ATOM   3363  CG  LEU A 225     -13.508  -2.353  -1.827  1.00 80.72           C
ATOM   3364  HG  LEU A 225     -12.931  -2.490  -2.742  1.00 80.72           H
ATOM   3365  CD1 LEU A 225     -14.945  -2.780  -2.132  1.00 80.72           C
ATOM   3366 1HD1 LEU A 225     -14.953  -3.815  -2.474  1.00 80.72           H
ATOM   3367 2HD1 LEU A 225     -15.549  -2.691  -1.229  1.00 80.72           H
ATOM   3368 3HD1 LEU A 225     -15.358  -2.137  -2.909  1.00 80.72           H
ATOM   3369  CD2 LEU A 225     -13.416  -0.873  -1.452  1.00 80.72           C
ATOM   3370 1HD2 LEU A 225     -13.953  -0.701  -0.519  1.00 80.72           H
ATOM   3371 2HD2 LEU A 225     -12.370  -0.594  -1.325  1.00 80.72           H
ATOM   3372 3HD2 LEU A 225     -13.860  -0.269  -2.243  1.00 80.72           H
ATOM   3373  HN  LEU A 225     -11.887  -4.876   0.813  1.00 80.72           H
ATOM   3374  N   PRO A 226     -10.479  -4.623  -2.192  1.00 74.77           N
ATOM   3375  CA  PRO A 226      -9.541  -4.865  -3.291  1.00 74.77           C
ATOM   3376  C   PRO A 226      -9.611  -6.293  -3.806  1.00 74.77           C
ATOM   3377  O   PRO A 226      -9.694  -6.518  -5.012  1.00 74.77           O
ATOM   3378  HA  PRO A 226      -9.797  -4.240  -4.146  1.00 74.77           H
ATOM   3379  CB  PRO A 226      -8.175  -4.549  -2.677  1.00 74.77           C
ATOM   3380 1HB  PRO A 226      -7.708  -5.440  -2.258  1.00 74.77           H
ATOM   3381 2HB  PRO A 226      -7.485  -4.148  -3.420  1.00 74.77           H
ATOM   3382  CG  PRO A 226      -8.501  -3.522  -1.599  1.00 74.77           C
ATOM   3383 1HG  PRO A 226      -7.712  -3.459  -0.849  1.00 74.77           H
ATOM   3384 2HG  PRO A 226      -8.611  -2.521  -2.014  1.00 74.77           H
ATOM   3385  CD  PRO A 226      -9.803  -4.045  -1.016  1.00 74.77           C
ATOM   3386 1HD  PRO A 226      -9.629  -4.796  -0.245  1.00 74.77           H
ATOM   3387 2HD  PRO A 226     -10.389  -3.250  -0.554  1.00 74.77           H
ATOM   3388  N   PHE A 227      -9.576  -7.229  -2.868  1.00 79.81           N
ATOM   3389  CA  PHE A 227      -9.471  -8.635  -3.218  1.00 79.81           C
ATOM   3390  C   PHE A 227     -10.663  -9.078  -4.069  1.00 79.81           C
ATOM   3391  O   PHE A 227     -10.489  -9.735  -5.094  1.00 79.81           O
ATOM   3392  HA  PHE A 227      -8.552  -8.759  -3.791  1.00 79.81           H
ATOM   3393  CB  PHE A 227      -9.474  -9.424  -1.907  1.00 79.81           C
ATOM   3394 1HB  PHE A 227      -8.621  -9.111  -1.305  1.00 79.81           H
ATOM   3395 2HB  PHE A 227     -10.372  -9.169  -1.344  1.00 79.81           H
ATOM   3396  CG  PHE A 227      -9.420 -10.941  -2.093  1.00 79.81           C
ATOM   3397  CD1 PHE A 227     -10.548 -11.686  -1.943  1.00 79.81           C
ATOM   3398  HD1 PHE A 227     -11.491 -11.201  -1.690  1.00 79.81           H
ATOM   3399  CD2 PHE A 227      -8.244 -11.546  -2.409  1.00 79.81           C
ATOM   3400  HD2 PHE A 227      -7.339 -10.949  -2.529  1.00 79.81           H
ATOM   3401  CE1 PHE A 227     -10.498 -13.094  -2.116  1.00 79.81           C
ATOM   3402  HE1 PHE A 227     -11.402 -13.691  -1.996  1.00 79.81           H
ATOM   3403  CE2 PHE A 227      -8.193 -12.954  -2.582  1.00 79.81           C
ATOM   3404  HE2 PHE A 227      -7.250 -13.439  -2.835  1.00 79.81           H
ATOM   3405  CZ  PHE A 227      -9.321 -13.699  -2.432  1.00 79.81           C
ATOM   3406  HZ  PHE A 227      -9.283 -14.780  -2.565  1.00 79.81           H
ATOM   3407  HN  PHE A 227      -9.617  -7.039  -1.887  1.00 79.81           H
ATOM   3408  N   VAL A 228     -11.848  -8.702  -3.611  1.00 82.35           N
ATOM   3409  CA  VAL A 228     -13.071  -9.079  -4.300  1.00 82.35           C
ATOM   3410  C   VAL A 228     -13.049  -8.505  -5.719  1.00 82.35           C
ATOM   3411  O   VAL A 228     -13.352  -9.208  -6.681  1.00 82.35           O
ATOM   3412  HA  VAL A 228     -13.091 -10.167  -4.363  1.00 82.35           H
ATOM   3413  CB  VAL A 228     -14.288  -8.627  -3.491  1.00 82.35           C
ATOM   3414  HB  VAL A 228     -14.144  -7.580  -3.224  1.00 82.35           H
ATOM   3415  CG1 VAL A 228     -15.568  -8.727  -4.324  1.00 82.35           C
ATOM   3416 1HG1 VAL A 228     -15.478  -8.091  -5.205  1.00 82.35           H
ATOM   3417 2HG1 VAL A 228     -15.719  -9.760  -4.636  1.00 82.35           H
ATOM   3418 3HG1 VAL A 228     -16.418  -8.400  -3.725  1.00 82.35           H
ATOM   3419  CG2 VAL A 228     -14.414  -9.430  -2.195  1.00 82.35           C
ATOM   3420 1HG2 VAL A 228     -14.525 -10.488  -2.433  1.00 82.35           H
ATOM   3421 2HG2 VAL A 228     -13.519  -9.286  -1.590  1.00 82.35           H
ATOM   3422 3HG2 VAL A 228     -15.287  -9.089  -1.639  1.00 82.35           H
ATOM   3423  HN  VAL A 228     -11.981  -8.150  -2.788  1.00 82.35           H
ATOM   3424  N   VAL A 229     -12.689  -7.233  -5.803  1.00 74.99           N
ATOM   3425  CA  VAL A 229     -12.723  -6.527  -7.072  1.00 74.99           C
ATOM   3426  C   VAL A 229     -11.786  -7.222  -8.062  1.00 74.99           C
ATOM   3427  O   VAL A 229     -12.171  -7.500  -9.197  1.00 74.99           O
ATOM   3428  HA  VAL A 229     -13.742  -6.587  -7.454  1.00 74.99           H
ATOM   3429  CB  VAL A 229     -12.382  -5.051  -6.860  1.00 74.99           C
ATOM   3430  HB  VAL A 229     -11.489  -5.000  -6.238  1.00 74.99           H
ATOM   3431  CG1 VAL A 229     -12.068  -4.364  -8.191  1.00 74.99           C
ATOM   3432 1HG1 VAL A 229     -11.217  -4.856  -8.662  1.00 74.99           H
ATOM   3433 2HG1 VAL A 229     -12.935  -4.432  -8.848  1.00 74.99           H
ATOM   3434 3HG1 VAL A 229     -11.829  -3.316  -8.011  1.00 74.99           H
ATOM   3435  CG2 VAL A 229     -13.511  -4.328  -6.123  1.00 74.99           C
ATOM   3436 1HG2 VAL A 229     -14.428  -4.394  -6.708  1.00 74.99           H
ATOM   3437 2HG2 VAL A 229     -13.666  -4.794  -5.150  1.00 74.99           H
ATOM   3438 3HG2 VAL A 229     -13.242  -3.280  -5.985  1.00 74.99           H
ATOM   3439  HN  VAL A 229     -12.378  -6.687  -5.024  1.00 74.99           H
ATOM   3440  N   MET A 230     -10.573  -7.481  -7.596  1.00 75.66           N
ATOM   3441  CA  MET A 230      -9.553  -8.068  -8.450  1.00 75.66           C
ATOM   3442  C   MET A 230      -9.966  -9.465  -8.916  1.00 75.66           C
ATOM   3443  O   MET A 230      -9.808  -9.804 -10.088  1.00 75.66           O
ATOM   3444  HA  MET A 230      -9.469  -7.401  -9.308  1.00 75.66           H
ATOM   3445  CB  MET A 230      -8.233  -8.156  -7.681  1.00 75.66           C
ATOM   3446 1HB  MET A 230      -8.426  -8.465  -6.654  1.00 75.66           H
ATOM   3447 2HB  MET A 230      -7.597  -8.919  -8.130  1.00 75.66           H
ATOM   3448  CG  MET A 230      -7.505  -6.810  -7.687  1.00 75.66           C
ATOM   3449 1HG  MET A 230      -7.445  -6.423  -8.704  1.00 75.66           H
ATOM   3450 2HG  MET A 230      -8.066  -6.081  -7.101  1.00 75.66           H
ATOM   3451  SD  MET A 230      -5.864  -7.001  -7.011  1.00 75.66           S
ATOM   3452  CE  MET A 230      -6.266  -7.270  -5.292  1.00 75.66           C
ATOM   3453 1HE  MET A 230      -6.807  -6.406  -4.906  1.00 75.66           H
ATOM   3454 2HE  MET A 230      -6.889  -8.160  -5.200  1.00 75.66           H
ATOM   3455 3HE  MET A 230      -5.348  -7.409  -4.722  1.00 75.66           H
ATOM   3456  HN  MET A 230     -10.283  -7.298  -6.657  1.00 75.66           H
ATOM   3457  N   ALA A 231     -10.488 -10.238  -7.975  1.00 80.07           N
ATOM   3458  CA  ALA A 231     -10.905 -11.599  -8.270  1.00 80.07           C
ATOM   3459  C   ALA A 231     -11.934 -11.578  -9.402  1.00 80.07           C
ATOM   3460  O   ALA A 231     -11.852 -12.376 -10.335  1.00 80.07           O
ATOM   3461  HA  ALA A 231     -10.025 -12.151  -8.600  1.00 80.07           H
ATOM   3462  CB  ALA A 231     -11.451 -12.253  -6.999  1.00 80.07           C
ATOM   3463 1HB  ALA A 231     -10.672 -12.269  -6.236  1.00 80.07           H
ATOM   3464 2HB  ALA A 231     -12.305 -11.682  -6.635  1.00 80.07           H
ATOM   3465 3HB  ALA A 231     -11.763 -13.273  -7.221  1.00 80.07           H
ATOM   3466  HN  ALA A 231     -10.626  -9.950  -7.027  1.00 80.07           H
ATOM   3467  N   CYS A 232     -12.878 -10.656  -9.284  1.00 78.98           N
ATOM   3468  CA  CYS A 232     -13.924 -10.523 -10.284  1.00 78.98           C
ATOM   3469  C   CYS A 232     -13.271 -10.135 -11.613  1.00 78.98           C
ATOM   3470  O   CYS A 232     -13.540 -10.751 -12.643  1.00 78.98           O
ATOM   3471  HA  CYS A 232     -14.408 -11.497 -10.361  1.00 78.98           H
ATOM   3472  CB  CYS A 232     -14.991  -9.514  -9.856  1.00 78.98           C
ATOM   3473 1HB  CYS A 232     -14.519  -8.579  -9.556  1.00 78.98           H
ATOM   3474 2HB  CYS A 232     -15.646  -9.286 -10.698  1.00 78.98           H
ATOM   3475  SG  CYS A 232     -15.972 -10.192  -8.468  1.00 78.98           S
ATOM   3476  HG  CYS A 232     -15.096  -9.886  -7.516  1.00 78.98           H
ATOM   3477  HN  CYS A 232     -12.935 -10.008  -8.525  1.00 78.98           H
ATOM   3478  N   CYS A 233     -12.428  -9.116 -11.546  1.00 71.58           N
ATOM   3479  CA  CYS A 233     -11.869  -8.526 -12.750  1.00 71.58           C
ATOM   3480  C   CYS A 233     -11.116  -9.617 -13.515  1.00 71.58           C
ATOM   3481  O   CYS A 233     -11.333  -9.805 -14.710  1.00 71.58           O
ATOM   3482  HA  CYS A 233     -12.710  -8.154 -13.336  1.00 71.58           H
ATOM   3483  CB  CYS A 233     -10.971  -7.329 -12.430  1.00 71.58           C
ATOM   3484 1HB  CYS A 233     -10.231  -7.610 -11.681  1.00 71.58           H
ATOM   3485 2HB  CYS A 233     -10.423  -7.027 -13.323  1.00 71.58           H
ATOM   3486  SG  CYS A 233     -11.983  -5.934 -11.817  1.00 71.58           S
ATOM   3487  HG  CYS A 233     -12.149  -6.413 -10.587  1.00 71.58           H
ATOM   3488  HN  CYS A 233     -12.126  -8.695 -10.690  1.00 71.58           H
ATOM   3489  N   TYR A 234     -10.245 -10.307 -12.792  1.00 75.41           N
ATOM   3490  CA  TYR A 234      -9.354 -11.270 -13.415  1.00 75.41           C
ATOM   3491  C   TYR A 234     -10.124 -12.506 -13.886  1.00 75.41           C
ATOM   3492  O   TYR A 234      -9.759 -13.126 -14.884  1.00 75.41           O
ATOM   3493  HA  TYR A 234      -8.888 -10.791 -14.276  1.00 75.41           H
ATOM   3494  CB  TYR A 234      -8.359 -11.688 -12.329  1.00 75.41           C
ATOM   3495 1HB  TYR A 234      -8.889 -11.779 -11.381  1.00 75.41           H
ATOM   3496 2HB  TYR A 234      -7.966 -12.675 -12.571  1.00 75.41           H
ATOM   3497  CG  TYR A 234      -7.189 -10.718 -12.151  1.00 75.41           C
ATOM   3498  CD1 TYR A 234      -6.369 -10.423 -13.221  1.00 75.41           C
ATOM   3499  HD1 TYR A 234      -6.555 -10.880 -14.193  1.00 75.41           H
ATOM   3500  CD2 TYR A 234      -6.954 -10.139 -10.921  1.00 75.41           C
ATOM   3501  HD2 TYR A 234      -7.602 -10.372 -10.076  1.00 75.41           H
ATOM   3502  CE1 TYR A 234      -5.268  -9.510 -13.054  1.00 75.41           C
ATOM   3503  HE1 TYR A 234      -4.612  -9.269 -13.890  1.00 75.41           H
ATOM   3504  CE2 TYR A 234      -5.853  -9.227 -10.753  1.00 75.41           C
ATOM   3505  HE2 TYR A 234      -5.656  -8.762  -9.787  1.00 75.41           H
ATOM   3506  CZ  TYR A 234      -5.064  -8.957 -11.828  1.00 75.41           C
ATOM   3507  OH  TYR A 234      -4.024  -8.095 -11.670  1.00 75.41           O
ATOM   3508  HH  TYR A 234      -4.077  -7.656 -10.773  1.00 75.41           H
ATOM   3509  HN  TYR A 234     -10.144 -10.216 -11.802  1.00 75.41           H
ATOM   3510  N   THR A 235     -11.175 -12.826 -13.146  1.00 80.98           N
ATOM   3511  CA  THR A 235     -12.061 -13.911 -13.534  1.00 80.98           C
ATOM   3512  C   THR A 235     -12.619 -13.668 -14.937  1.00 80.98           C
ATOM   3513  O   THR A 235     -12.630 -14.573 -15.770  1.00 80.98           O
ATOM   3514  HA  THR A 235     -11.478 -14.831 -13.576  1.00 80.98           H
ATOM   3515  CB  THR A 235     -13.145 -14.042 -12.463  1.00 80.98           C
ATOM   3516  HB  THR A 235     -13.753 -13.138 -12.412  1.00 80.98           H
ATOM   3517  OG1 THR A 235     -12.425 -14.365 -11.276  1.00 80.98           O
ATOM   3518  HG1 THR A 235     -12.455 -13.596 -10.638  1.00 80.98           H
ATOM   3519  CG2 THR A 235     -14.051 -15.254 -12.691  1.00 80.98           C
ATOM   3520 1HG2 THR A 235     -13.451 -16.164 -12.674  1.00 80.98           H
ATOM   3521 2HG2 THR A 235     -14.544 -15.162 -13.658  1.00 80.98           H
ATOM   3522 3HG2 THR A 235     -14.802 -15.299 -11.903  1.00 80.98           H
ATOM   3523  HN  THR A 235     -11.425 -12.359 -12.298  1.00 80.98           H
ATOM   3524  N   ILE A 236     -13.069 -12.441 -15.157  1.00 77.18           N
ATOM   3525  CA  ILE A 236     -13.661 -12.078 -16.433  1.00 77.18           C
ATOM   3526  C   ILE A 236     -12.573 -12.063 -17.509  1.00 77.18           C
ATOM   3527  O   ILE A 236     -12.792 -12.534 -18.624  1.00 77.18           O
ATOM   3528  HA  ILE A 236     -14.387 -12.849 -16.687  1.00 77.18           H
ATOM   3529  CB  ILE A 236     -14.425 -10.758 -16.313  1.00 77.18           C
ATOM   3530  HB  ILE A 236     -13.740 -10.000 -15.933  1.00 77.18           H
ATOM   3531  CG1 ILE A 236     -15.570 -10.877 -15.306  1.00 77.18           C
ATOM   3532 1HG1 ILE A 236     -16.368 -11.488 -15.728  1.00 77.18           H
ATOM   3533 2HG1 ILE A 236     -15.219 -11.387 -14.409  1.00 77.18           H
ATOM   3534  CG2 ILE A 236     -14.913 -10.280 -17.682  1.00 77.18           C
ATOM   3535 1HG2 ILE A 236     -14.057 -10.130 -18.341  1.00 77.18           H
ATOM   3536 2HG2 ILE A 236     -15.576 -11.030 -18.113  1.00 77.18           H
ATOM   3537 3HG2 ILE A 236     -15.452  -9.340 -17.568  1.00 77.18           H
ATOM   3538  CD1 ILE A 236     -16.119  -9.498 -14.934  1.00 77.18           C
ATOM   3539 1HD1 ILE A 236     -15.324  -8.899 -14.490  1.00 77.18           H
ATOM   3540 2HD1 ILE A 236     -16.491  -9.002 -15.830  1.00 77.18           H
ATOM   3541 3HD1 ILE A 236     -16.932  -9.612 -14.217  1.00 77.18           H
ATOM   3542  HN  ILE A 236     -13.034 -11.704 -14.482  1.00 77.18           H
ATOM   3543  N   ILE A 237     -11.424 -11.518 -17.136  1.00 74.04           N
ATOM   3544  CA  ILE A 237     -10.317 -11.396 -18.069  1.00 74.04           C
ATOM   3545  C   ILE A 237      -9.924 -12.786 -18.573  1.00 74.04           C
ATOM   3546  O   ILE A 237      -9.793 -13.000 -19.777  1.00 74.04           O
ATOM   3547  HA  ILE A 237     -10.667 -10.808 -18.917  1.00 74.04           H
ATOM   3548  CB  ILE A 237      -9.160 -10.624 -17.429  1.00 74.04           C
ATOM   3549  HB  ILE A 237      -9.018 -11.001 -16.416  1.00 74.04           H
ATOM   3550  CG1 ILE A 237      -9.492  -9.135 -17.316  1.00 74.04           C
ATOM   3551 1HG1 ILE A 237      -9.504  -8.685 -18.308  1.00 74.04           H
ATOM   3552 2HG1 ILE A 237     -10.491  -9.012 -16.898  1.00 74.04           H
ATOM   3553  CG2 ILE A 237      -7.854 -10.865 -18.189  1.00 74.04           C
ATOM   3554 1HG2 ILE A 237      -7.615 -11.928 -18.174  1.00 74.04           H
ATOM   3555 2HG2 ILE A 237      -7.968 -10.533 -19.221  1.00 74.04           H
ATOM   3556 3HG2 ILE A 237      -7.049 -10.305 -17.713  1.00 74.04           H
ATOM   3557  CD1 ILE A 237      -8.471  -8.412 -16.434  1.00 74.04           C
ATOM   3558 1HD1 ILE A 237      -8.480  -8.849 -15.436  1.00 74.04           H
ATOM   3559 2HD1 ILE A 237      -7.477  -8.517 -16.868  1.00 74.04           H
ATOM   3560 3HD1 ILE A 237      -8.731  -7.355 -16.370  1.00 74.04           H
ATOM   3561  HN  ILE A 237     -11.244 -11.165 -16.218  1.00 74.04           H
ATOM   3562  N   ILE A 238      -9.747 -13.696 -17.626  1.00 74.93           N
ATOM   3563  CA  ILE A 238      -9.305 -15.041 -17.953  1.00 74.93           C
ATOM   3564  C   ILE A 238     -10.307 -15.683 -18.915  1.00 74.93           C
ATOM   3565  O   ILE A 238      -9.915 -16.299 -19.905  1.00 74.93           O
ATOM   3566  HA  ILE A 238      -8.345 -14.954 -18.462  1.00 74.93           H
ATOM   3567  CB  ILE A 238      -9.070 -15.853 -16.678  1.00 74.93           C
ATOM   3568  HB  ILE A 238      -9.907 -15.678 -16.003  1.00 74.93           H
ATOM   3569  CG1 ILE A 238      -7.803 -15.387 -15.957  1.00 74.93           C
ATOM   3570 1HG1 ILE A 238      -6.924 -15.707 -16.515  1.00 74.93           H
ATOM   3571 2HG1 ILE A 238      -7.779 -14.297 -15.923  1.00 74.93           H
ATOM   3572  CG2 ILE A 238      -9.038 -17.352 -16.980  1.00 74.93           C
ATOM   3573 1HG2 ILE A 238      -9.990 -17.655 -17.417  1.00 74.93           H
ATOM   3574 2HG2 ILE A 238      -8.232 -17.564 -17.683  1.00 74.93           H
ATOM   3575 3HG2 ILE A 238      -8.869 -17.906 -16.057  1.00 74.93           H
ATOM   3576  CD1 ILE A 238      -7.744 -15.947 -14.534  1.00 74.93           C
ATOM   3577 1HD1 ILE A 238      -8.613 -15.604 -13.972  1.00 74.93           H
ATOM   3578 2HD1 ILE A 238      -7.743 -17.037 -14.573  1.00 74.93           H
ATOM   3579 3HD1 ILE A 238      -6.834 -15.601 -14.045  1.00 74.93           H
ATOM   3580  HN  ILE A 238      -9.900 -13.527 -16.652  1.00 74.93           H
ATOM   3581  N   HIS A 239     -11.580 -15.516 -18.590  1.00 80.64           N
ATOM   3582  CA  HIS A 239     -12.640 -16.095 -19.397  1.00 80.64           C
ATOM   3583  C   HIS A 239     -12.534 -15.578 -20.833  1.00 80.64           C
ATOM   3584  O   HIS A 239     -12.640 -16.350 -21.785  1.00 80.64           O
ATOM   3585  HA  HIS A 239     -12.480 -17.174 -19.396  1.00 80.64           H
ATOM   3586  CB  HIS A 239     -14.010 -15.827 -18.770  1.00 80.64           C
ATOM   3587 1HB  HIS A 239     -13.995 -16.163 -17.733  1.00 80.64           H
ATOM   3588 2HB  HIS A 239     -14.186 -14.751 -18.754  1.00 80.64           H
ATOM   3589  CG  HIS A 239     -15.156 -16.499 -19.486  1.00 80.64           C
ATOM   3590  ND1 HIS A 239     -15.913 -15.862 -20.454  1.00 80.64           N
ATOM   3591  HD1 HIS A 239     -15.786 -14.922 -20.770  1.00 80.64           H
ATOM   3592  CD2 HIS A 239     -15.666 -17.759 -19.367  1.00 80.64           C
ATOM   3593  HD2 HIS A 239     -15.303 -18.531 -18.689  1.00 80.64           H
ATOM   3594  CE1 HIS A 239     -16.834 -16.708 -20.889  1.00 80.64           C
ATOM   3595  HE1 HIS A 239     -17.584 -16.502 -21.653  1.00 80.64           H
ATOM   3596  NE2 HIS A 239     -16.680 -17.883 -20.214  1.00 80.64           N
ATOM   3597  HN  HIS A 239     -11.891 -14.997 -17.794  1.00 80.64           H
ATOM   3598  N   THR A 240     -12.327 -14.274 -20.944  1.00 73.54           N
ATOM   3599  CA  THR A 240     -12.273 -13.633 -22.247  1.00 73.54           C
ATOM   3600  C   THR A 240     -11.035 -14.094 -23.018  1.00 73.54           C
ATOM   3601  O   THR A 240     -11.099 -14.320 -24.225  1.00 73.54           O
ATOM   3602  HA  THR A 240     -13.144 -13.949 -22.821  1.00 73.54           H
ATOM   3603  CB  THR A 240     -12.325 -12.119 -22.031  1.00 73.54           C
ATOM   3604  HB  THR A 240     -11.381 -11.750 -21.631  1.00 73.54           H
ATOM   3605  OG1 THR A 240     -13.464 -11.926 -21.197  1.00 73.54           O
ATOM   3606  HG1 THR A 240     -13.179 -11.851 -20.241  1.00 73.54           H
ATOM   3607  CG2 THR A 240     -12.669 -11.356 -23.313  1.00 73.54           C
ATOM   3608 1HG2 THR A 240     -13.645 -11.678 -23.676  1.00 73.54           H
ATOM   3609 2HG2 THR A 240     -11.913 -11.562 -24.071  1.00 73.54           H
ATOM   3610 3HG2 THR A 240     -12.693 -10.287 -23.104  1.00 73.54           H
ATOM   3611  HN  THR A 240     -12.197 -13.660 -20.165  1.00 73.54           H
ATOM   3612  N   LEU A 241      -9.936 -14.221 -22.288  1.00 73.82           N
ATOM   3613  CA  LEU A 241      -8.667 -14.575 -22.902  1.00 73.82           C
ATOM   3614  C   LEU A 241      -8.750 -16.001 -23.448  1.00 73.82           C
ATOM   3615  O   LEU A 241      -8.187 -16.301 -24.500  1.00 73.82           O
ATOM   3616  HA  LEU A 241      -8.507 -13.894 -23.738  1.00 73.82           H
ATOM   3617  CB  LEU A 241      -7.517 -14.359 -21.916  1.00 73.82           C
ATOM   3618 1HB  LEU A 241      -7.829 -14.724 -20.938  1.00 73.82           H
ATOM   3619 2HB  LEU A 241      -6.674 -14.974 -22.232  1.00 73.82           H
ATOM   3620  CG  LEU A 241      -7.029 -12.917 -21.760  1.00 73.82           C
ATOM   3621  HG  LEU A 241      -7.878 -12.299 -21.467  1.00 73.82           H
ATOM   3622  CD1 LEU A 241      -5.986 -12.809 -20.646  1.00 73.82           C
ATOM   3623 1HD1 LEU A 241      -6.426 -13.133 -19.703  1.00 73.82           H
ATOM   3624 2HD1 LEU A 241      -5.132 -13.443 -20.886  1.00 73.82           H
ATOM   3625 3HD1 LEU A 241      -5.656 -11.774 -20.556  1.00 73.82           H
ATOM   3626  CD2 LEU A 241      -6.508 -12.367 -23.089  1.00 73.82           C
ATOM   3627 1HD2 LEU A 241      -5.677 -12.982 -23.435  1.00 73.82           H
ATOM   3628 2HD2 LEU A 241      -7.308 -12.387 -23.829  1.00 73.82           H
ATOM   3629 3HD2 LEU A 241      -6.168 -11.341 -22.949  1.00 73.82           H
ATOM   3630  HN  LEU A 241      -9.903 -14.086 -21.298  1.00 73.82           H
ATOM   3631  N   ILE A 242      -9.455 -16.844 -22.708  1.00 75.56           N
ATOM   3632  CA  ILE A 242      -9.617 -18.233 -23.103  1.00 75.56           C
ATOM   3633  C   ILE A 242     -10.371 -18.295 -24.434  1.00 75.56           C
ATOM   3634  O   ILE A 242     -10.037 -19.098 -25.303  1.00 75.56           O
ATOM   3635  HA  ILE A 242      -8.621 -18.649 -23.251  1.00 75.56           H
ATOM   3636  CB  ILE A 242     -10.281 -19.035 -21.983  1.00 75.56           C
ATOM   3637  HB  ILE A 242     -11.116 -18.453 -21.594  1.00 75.56           H
ATOM   3638  CG1 ILE A 242      -9.310 -19.264 -20.823  1.00 75.56           C
ATOM   3639 1HG1 ILE A 242      -8.534 -19.967 -21.126  1.00 75.56           H
ATOM   3640 2HG1 ILE A 242      -8.811 -18.328 -20.572  1.00 75.56           H
ATOM   3641  CG2 ILE A 242     -10.856 -20.349 -22.516  1.00 75.56           C
ATOM   3642 1HG2 ILE A 242     -11.602 -20.135 -23.281  1.00 75.56           H
ATOM   3643 2HG2 ILE A 242     -10.054 -20.948 -22.947  1.00 75.56           H
ATOM   3644 3HG2 ILE A 242     -11.322 -20.900 -21.698  1.00 75.56           H
ATOM   3645  CD1 ILE A 242     -10.042 -19.803 -19.592  1.00 75.56           C
ATOM   3646 1HD1 ILE A 242     -10.800 -19.086 -19.278  1.00 75.56           H
ATOM   3647 2HD1 ILE A 242     -10.520 -20.751 -19.841  1.00 75.56           H
ATOM   3648 3HD1 ILE A 242      -9.329 -19.957 -18.783  1.00 75.56           H
ATOM   3649  HN  ILE A 242      -9.910 -16.592 -21.854  1.00 75.56           H
ATOM   3650  N   GLN A 243     -11.373 -17.437 -24.550  1.00 73.30           N
ATOM   3651  CA  GLN A 243     -12.194 -17.403 -25.748  1.00 73.30           C
ATOM   3652  C   GLN A 243     -11.402 -16.813 -26.917  1.00 73.30           C
ATOM   3653  O   GLN A 243     -11.708 -17.084 -28.078  1.00 73.30           O
ATOM   3654  HA  GLN A 243     -12.444 -18.443 -25.958  1.00 73.30           H
ATOM   3655  CB  GLN A 243     -13.484 -16.616 -25.508  1.00 73.30           C
ATOM   3656 1HB  GLN A 243     -13.244 -15.632 -25.104  1.00 73.30           H
ATOM   3657 2HB  GLN A 243     -13.998 -16.455 -26.455  1.00 73.30           H
ATOM   3658  CG  GLN A 243     -14.407 -17.358 -24.539  1.00 73.30           C
ATOM   3659 1HG  GLN A 243     -14.592 -18.367 -24.909  1.00 73.30           H
ATOM   3660 2HG  GLN A 243     -13.918 -17.459 -23.570  1.00 73.30           H
ATOM   3661  CD  GLN A 243     -15.735 -16.618 -24.372  1.00 73.30           C
ATOM   3662  OE1 GLN A 243     -15.897 -15.479 -24.778  1.00 73.30           O
ATOM   3663  NE2 GLN A 243     -16.675 -17.328 -23.753  1.00 73.30           N
ATOM   3664 1HE2 GLN A 243     -16.478 -18.258 -23.445  1.00 73.30           H
ATOM   3665 2HE2 GLN A 243     -17.579 -16.930 -23.596  1.00 73.30           H
ATOM   3666  HN  GLN A 243     -11.627 -16.774 -23.845  1.00 73.30           H
ATOM   3667  N   ALA A 244     -10.400 -16.019 -26.571  1.00 68.12           N
ATOM   3668  CA  ALA A 244      -9.548 -15.407 -27.577  1.00 68.12           C
ATOM   3669  C   ALA A 244      -8.807 -16.502 -28.346  1.00 68.12           C
ATOM   3670  O   ALA A 244      -8.140 -17.344 -27.747  1.00 68.12           O
ATOM   3671  HA  ALA A 244     -10.190 -14.860 -28.267  1.00 68.12           H
ATOM   3672  CB  ALA A 244      -8.593 -14.418 -26.904  1.00 68.12           C
ATOM   3673 1HB  ALA A 244      -9.169 -13.645 -26.396  1.00 68.12           H
ATOM   3674 2HB  ALA A 244      -7.976 -14.947 -26.178  1.00 68.12           H
ATOM   3675 3HB  ALA A 244      -7.955 -13.960 -27.659  1.00 68.12           H
ATOM   3676  HN  ALA A 244     -10.167 -15.792 -25.625  1.00 68.12           H
ATOM   3677  N   LYS A 245      -8.949 -16.455 -29.663  1.00 59.37           N
ATOM   3678  CA  LYS A 245      -8.271 -17.410 -30.523  1.00 59.37           C
ATOM   3679  C   LYS A 245      -6.824 -16.960 -30.736  1.00 59.37           C
ATOM   3680  O   LYS A 245      -6.065 -17.617 -31.446  1.00 59.37           O
ATOM   3681  HA  LYS A 245      -8.263 -18.368 -30.004  1.00 59.37           H
ATOM   3682  CB  LYS A 245      -9.052 -17.607 -31.824  1.00 59.37           C
ATOM   3683 1HB  LYS A 245      -9.290 -16.637 -32.261  1.00 59.37           H
ATOM   3684 2HB  LYS A 245      -8.432 -18.137 -32.547  1.00 59.37           H
ATOM   3685  CG  LYS A 245     -10.342 -18.391 -31.577  1.00 59.37           C
ATOM   3686 1HG  LYS A 245     -10.122 -19.285 -30.993  1.00 59.37           H
ATOM   3687 2HG  LYS A 245     -11.031 -17.787 -30.986  1.00 59.37           H
ATOM   3688  CD  LYS A 245     -11.004 -18.788 -32.897  1.00 59.37           C
ATOM   3689 1HD  LYS A 245     -11.300 -17.892 -33.443  1.00 59.37           H
ATOM   3690 2HD  LYS A 245     -10.288 -19.320 -33.523  1.00 59.37           H
ATOM   3691  CE  LYS A 245     -12.230 -19.671 -32.652  1.00 59.37           C
ATOM   3692 1HE  LYS A 245     -11.952 -20.526 -32.036  1.00 59.37           H
ATOM   3693 2HE  LYS A 245     -12.984 -19.111 -32.100  1.00 59.37           H
ATOM   3694  NZ  LYS A 245     -12.795 -20.141 -33.937  1.00 59.37           N
ATOM   3695 1HZ  LYS A 245     -13.604 -20.726 -33.757  1.00 59.37           H
ATOM   3696 2HZ  LYS A 245     -13.073 -19.342 -34.496  1.00 59.37           H
ATOM   3697 3HZ  LYS A 245     -12.095 -20.677 -34.438  1.00 59.37           H
ATOM   3698  HN  LYS A 245      -9.514 -15.782 -30.141  1.00 59.37           H
ATOM   3699  N   LYS A 246      -6.486 -15.844 -30.107  1.00 59.80           N
ATOM   3700  CA  LYS A 246      -5.207 -15.203 -30.357  1.00 59.80           C
ATOM   3701  C   LYS A 246      -4.101 -15.988 -29.650  1.00 59.80           C
ATOM   3702  O   LYS A 246      -4.189 -16.250 -28.451  1.00 59.80           O
ATOM   3703  HA  LYS A 246      -5.026 -15.242 -31.431  1.00 59.80           H
ATOM   3704  CB  LYS A 246      -5.262 -13.726 -29.960  1.00 59.80           C
ATOM   3705 1HB  LYS A 246      -5.769 -13.621 -29.002  1.00 59.80           H
ATOM   3706 2HB  LYS A 246      -4.250 -13.343 -29.828  1.00 59.80           H
ATOM   3707  CG  LYS A 246      -5.990 -12.900 -31.023  1.00 59.80           C
ATOM   3708 1HG  LYS A 246      -5.599 -13.145 -32.010  1.00 59.80           H
ATOM   3709 2HG  LYS A 246      -7.049 -13.158 -31.026  1.00 59.80           H
ATOM   3710  CD  LYS A 246      -5.826 -11.402 -30.760  1.00 59.80           C
ATOM   3711 1HD  LYS A 246      -6.319 -11.137 -29.825  1.00 59.80           H
ATOM   3712 2HD  LYS A 246      -4.769 -11.163 -30.642  1.00 59.80           H
ATOM   3713  CE  LYS A 246      -6.415 -10.576 -31.905  1.00 59.80           C
ATOM   3714 1HE  LYS A 246      -5.951 -10.867 -32.847  1.00 59.80           H
ATOM   3715 2HE  LYS A 246      -7.482 -10.783 -31.999  1.00 59.80           H
ATOM   3716  NZ  LYS A 246      -6.203  -9.131 -31.666  1.00 59.80           N
ATOM   3717 1HZ  LYS A 246      -6.615  -8.599 -32.424  1.00 59.80           H
ATOM   3718 2HZ  LYS A 246      -6.641  -8.866 -30.790  1.00 59.80           H
ATOM   3719 3HZ  LYS A 246      -5.209  -8.939 -31.618  1.00 59.80           H
ATOM   3720  HN  LYS A 246      -7.068 -15.381 -29.439  1.00 59.80           H
ATOM   3721  N   SER A 247      -3.085 -16.343 -30.422  1.00 59.92           N
ATOM   3722  CA  SER A 247      -1.942 -17.056 -29.876  1.00 59.92           C
ATOM   3723  C   SER A 247      -1.421 -16.334 -28.632  1.00 59.92           C
ATOM   3724  O   SER A 247      -1.104 -16.970 -27.628  1.00 59.92           O
ATOM   3725  HA  SER A 247      -2.317 -18.046 -29.615  1.00 59.92           H
ATOM   3726  CB  SER A 247      -0.828 -17.191 -30.916  1.00 59.92           C
ATOM   3727 1HB  SER A 247      -0.794 -18.218 -31.279  1.00 59.92           H
ATOM   3728 2HB  SER A 247      -1.055 -16.558 -31.774  1.00 59.92           H
ATOM   3729  OG  SER A 247       0.444 -16.832 -30.385  1.00 59.92           O
ATOM   3730  HG  SER A 247       1.143 -16.899 -31.097  1.00 59.92           H
ATOM   3731  HN  SER A 247      -3.034 -16.153 -31.403  1.00 59.92           H
ATOM   3732  N   SER A 248      -1.350 -15.015 -28.738  1.00 63.40           N
ATOM   3733  CA  SER A 248      -0.668 -14.219 -27.732  1.00 63.40           C
ATOM   3734  C   SER A 248      -1.420 -14.300 -26.402  1.00 63.40           C
ATOM   3735  O   SER A 248      -0.993 -13.716 -25.408  1.00 63.40           O
ATOM   3736  HA  SER A 248       0.324 -14.661 -27.638  1.00 63.40           H
ATOM   3737  CB  SER A 248      -0.535 -12.762 -28.180  1.00 63.40           C
ATOM   3738 1HB  SER A 248       0.119 -12.229 -27.490  1.00 63.40           H
ATOM   3739 2HB  SER A 248      -0.061 -12.725 -29.161  1.00 63.40           H
ATOM   3740  OG  SER A 248      -1.798 -12.105 -28.239  1.00 63.40           O
ATOM   3741  HG  SER A 248      -1.674 -11.149 -28.507  1.00 63.40           H
ATOM   3742  HN  SER A 248      -1.747 -14.493 -29.493  1.00 63.40           H
ATOM   3743  N   LYS A 249      -2.526 -15.028 -26.428  1.00 68.26           N
ATOM   3744  CA  LYS A 249      -3.405 -15.095 -25.273  1.00 68.26           C
ATOM   3745  C   LYS A 249      -2.641 -15.696 -24.091  1.00 68.26           C
ATOM   3746  O   LYS A 249      -2.833 -15.282 -22.948  1.00 68.26           O
ATOM   3747  HA  LYS A 249      -3.688 -14.074 -25.018  1.00 68.26           H
ATOM   3748  CB  LYS A 249      -4.690 -15.848 -25.620  1.00 68.26           C
ATOM   3749 1HB  LYS A 249      -5.423 -15.712 -24.825  1.00 68.26           H
ATOM   3750 2HB  LYS A 249      -5.126 -15.432 -26.529  1.00 68.26           H
ATOM   3751  CG  LYS A 249      -4.416 -17.340 -25.818  1.00 68.26           C
ATOM   3752 1HG  LYS A 249      -3.576 -17.472 -26.501  1.00 68.26           H
ATOM   3753 2HG  LYS A 249      -4.127 -17.790 -24.868  1.00 68.26           H
ATOM   3754  CD  LYS A 249      -5.648 -18.056 -26.374  1.00 68.26           C
ATOM   3755 1HD  LYS A 249      -6.525 -17.788 -25.784  1.00 68.26           H
ATOM   3756 2HD  LYS A 249      -5.837 -17.724 -27.395  1.00 68.26           H
ATOM   3757  CE  LYS A 249      -5.457 -19.574 -26.352  1.00 68.26           C
ATOM   3758 1HE  LYS A 249      -4.697 -19.861 -27.078  1.00 68.26           H
ATOM   3759 2HE  LYS A 249      -5.096 -19.887 -25.372  1.00 68.26           H
ATOM   3760  NZ  LYS A 249      -6.731 -20.261 -26.660  1.00 68.26           N
ATOM   3761 1HZ  LYS A 249      -6.573 -21.262 -26.705  1.00 68.26           H
ATOM   3762 2HZ  LYS A 249      -7.409 -20.058 -25.934  1.00 68.26           H
ATOM   3763 3HZ  LYS A 249      -7.084 -19.934 -27.553  1.00 68.26           H
ATOM   3764  HN  LYS A 249      -2.825 -15.564 -27.218  1.00 68.26           H
ATOM   3765  N   HIS A 250      -1.790 -16.661 -24.406  1.00 71.87           N
ATOM   3766  CA  HIS A 250      -1.113 -17.428 -23.375  1.00 71.87           C
ATOM   3767  C   HIS A 250      -0.163 -16.515 -22.597  1.00 71.87           C
ATOM   3768  O   HIS A 250      -0.068 -16.609 -21.374  1.00 71.87           O
ATOM   3769  HA  HIS A 250      -1.886 -17.795 -22.699  1.00 71.87           H
ATOM   3770  CB  HIS A 250      -0.406 -18.644 -23.978  1.00 71.87           C
ATOM   3771 1HB  HIS A 250       0.223 -18.313 -24.804  1.00 71.87           H
ATOM   3772 2HB  HIS A 250       0.256 -19.076 -23.227  1.00 71.87           H
ATOM   3773  CG  HIS A 250      -1.346 -19.716 -24.476  1.00 71.87           C
ATOM   3774  ND1 HIS A 250      -1.987 -20.604 -23.630  1.00 71.87           N
ATOM   3775  HD1 HIS A 250      -1.900 -20.629 -22.634  1.00 71.87           H
ATOM   3776  CD2 HIS A 250      -1.746 -20.032 -25.742  1.00 71.87           C
ATOM   3777  HD2 HIS A 250      -1.429 -19.528 -26.655  1.00 71.87           H
ATOM   3778  CE1 HIS A 250      -2.736 -21.414 -24.364  1.00 71.87           C
ATOM   3779  HE1 HIS A 250      -3.363 -22.222 -23.988  1.00 71.87           H
ATOM   3780  NE2 HIS A 250      -2.585 -21.058 -25.672  1.00 71.87           N
ATOM   3781  HN  HIS A 250      -1.563 -16.922 -25.345  1.00 71.87           H
ATOM   3782  N   LYS A 251       0.518 -15.653 -23.339  1.00 71.17           N
ATOM   3783  CA  LYS A 251       1.474 -14.740 -22.737  1.00 71.17           C
ATOM   3784  C   LYS A 251       0.737 -13.784 -21.796  1.00 71.17           C
ATOM   3785  O   LYS A 251       1.174 -13.557 -20.669  1.00 71.17           O
ATOM   3786  HA  LYS A 251       2.169 -15.337 -22.147  1.00 71.17           H
ATOM   3787  CB  LYS A 251       2.291 -14.030 -23.818  1.00 71.17           C
ATOM   3788 1HB  LYS A 251       2.715 -14.766 -24.501  1.00 71.17           H
ATOM   3789 2HB  LYS A 251       1.638 -13.387 -24.409  1.00 71.17           H
ATOM   3790  CG  LYS A 251       3.413 -13.195 -23.198  1.00 71.17           C
ATOM   3791 1HG  LYS A 251       2.984 -12.383 -22.610  1.00 71.17           H
ATOM   3792 2HG  LYS A 251       3.994 -13.812 -22.513  1.00 71.17           H
ATOM   3793  CD  LYS A 251       4.330 -12.620 -24.279  1.00 71.17           C
ATOM   3794 1HD  LYS A 251       4.756 -13.432 -24.869  1.00 71.17           H
ATOM   3795 2HD  LYS A 251       3.749 -12.000 -24.962  1.00 71.17           H
ATOM   3796  CE  LYS A 251       5.455 -11.789 -23.659  1.00 71.17           C
ATOM   3797 1HE  LYS A 251       5.038 -10.906 -23.175  1.00 71.17           H
ATOM   3798 2HE  LYS A 251       5.959 -12.368 -22.885  1.00 71.17           H
ATOM   3799  NZ  LYS A 251       6.429 -11.380 -24.695  1.00 71.17           N
ATOM   3800 1HZ  LYS A 251       7.137 -10.785 -24.278  1.00 71.17           H
ATOM   3801 2HZ  LYS A 251       6.870 -12.204 -25.088  1.00 71.17           H
ATOM   3802 3HZ  LYS A 251       5.949 -10.871 -25.429  1.00 71.17           H
ATOM   3803  HN  LYS A 251       0.424 -15.573 -24.331  1.00 71.17           H
ATOM   3804  N   ALA A 252      -0.369 -13.250 -22.294  1.00 69.59           N
ATOM   3805  CA  ALA A 252      -1.150 -12.295 -21.526  1.00 69.59           C
ATOM   3806  C   ALA A 252      -1.643 -12.962 -20.240  1.00 69.59           C
ATOM   3807  O   ALA A 252      -1.690 -12.329 -19.187  1.00 69.59           O
ATOM   3808  HA  ALA A 252      -0.495 -11.464 -21.266  1.00 69.59           H
ATOM   3809  CB  ALA A 252      -2.299 -11.766 -22.387  1.00 69.59           C
ATOM   3810 1HB  ALA A 252      -1.894 -11.276 -23.272  1.00 69.59           H
ATOM   3811 2HB  ALA A 252      -2.937 -12.596 -22.690  1.00 69.59           H
ATOM   3812 3HB  ALA A 252      -2.885 -11.050 -21.811  1.00 69.59           H
ATOM   3813  HN  ALA A 252      -0.732 -13.460 -23.201  1.00 69.59           H
ATOM   3814  N   LEU A 253      -1.998 -14.232 -20.369  1.00 73.90           N
ATOM   3815  CA  LEU A 253      -2.516 -14.982 -19.238  1.00 73.90           C
ATOM   3816  C   LEU A 253      -1.435 -15.083 -18.160  1.00 73.90           C
ATOM   3817  O   LEU A 253      -1.699 -14.831 -16.985  1.00 73.90           O
ATOM   3818  HA  LEU A 253      -3.358 -14.421 -18.831  1.00 73.90           H
ATOM   3819  CB  LEU A 253      -3.056 -16.339 -19.696  1.00 73.90           C
ATOM   3820 1HB  LEU A 253      -3.509 -16.214 -20.680  1.00 73.90           H
ATOM   3821 2HB  LEU A 253      -2.213 -17.020 -19.818  1.00 73.90           H
ATOM   3822  CG  LEU A 253      -4.081 -17.000 -18.773  1.00 73.90           C
ATOM   3823  HG  LEU A 253      -3.863 -16.699 -17.749  1.00 73.90           H
ATOM   3824  CD1 LEU A 253      -5.498 -16.518 -19.093  1.00 73.90           C
ATOM   3825 1HD1 LEU A 253      -5.553 -15.437 -18.960  1.00 73.90           H
ATOM   3826 2HD1 LEU A 253      -5.743 -16.770 -20.125  1.00 73.90           H
ATOM   3827 3HD1 LEU A 253      -6.207 -17.003 -18.423  1.00 73.90           H
ATOM   3828  CD2 LEU A 253      -3.968 -18.524 -18.830  1.00 73.90           C
ATOM   3829 1HD2 LEU A 253      -4.146 -18.864 -19.850  1.00 73.90           H
ATOM   3830 2HD2 LEU A 253      -2.969 -18.826 -18.516  1.00 73.90           H
ATOM   3831 3HD2 LEU A 253      -4.708 -18.969 -18.165  1.00 73.90           H
ATOM   3832  HN  LEU A 253      -1.937 -14.746 -21.225  1.00 73.90           H
ATOM   3833  N   LYS A 254      -0.240 -15.452 -18.598  1.00 77.00           N
ATOM   3834  CA  LYS A 254       0.863 -15.662 -17.675  1.00 77.00           C
ATOM   3835  C   LYS A 254       1.083 -14.390 -16.853  1.00 77.00           C
ATOM   3836  O   LYS A 254       1.195 -14.450 -15.630  1.00 77.00           O
ATOM   3837  HA  LYS A 254       0.574 -16.465 -16.998  1.00 77.00           H
ATOM   3838  CB  LYS A 254       2.109 -16.131 -18.429  1.00 77.00           C
ATOM   3839 1HB  LYS A 254       1.870 -17.014 -19.020  1.00 77.00           H
ATOM   3840 2HB  LYS A 254       2.429 -15.357 -19.127  1.00 77.00           H
ATOM   3841  CG  LYS A 254       3.248 -16.452 -17.459  1.00 77.00           C
ATOM   3842 1HG  LYS A 254       3.559 -15.543 -16.944  1.00 77.00           H
ATOM   3843 2HG  LYS A 254       2.895 -17.146 -16.695  1.00 77.00           H
ATOM   3844  CD  LYS A 254       4.442 -17.061 -18.197  1.00 77.00           C
ATOM   3845 1HD  LYS A 254       4.133 -17.975 -18.703  1.00 77.00           H
ATOM   3846 2HD  LYS A 254       4.788 -16.371 -18.967  1.00 77.00           H
ATOM   3847  CE  LYS A 254       5.586 -17.368 -17.229  1.00 77.00           C
ATOM   3848 1HE  LYS A 254       5.970 -16.441 -16.803  1.00 77.00           H
ATOM   3849 2HE  LYS A 254       5.216 -17.971 -16.399  1.00 77.00           H
ATOM   3850  NZ  LYS A 254       6.674 -18.089 -17.925  1.00 77.00           N
ATOM   3851 1HZ  LYS A 254       7.431 -18.270 -17.275  1.00 77.00           H
ATOM   3852 2HZ  LYS A 254       6.321 -18.969 -18.286  1.00 77.00           H
ATOM   3853 3HZ  LYS A 254       7.018 -17.523 -18.693  1.00 77.00           H
ATOM   3854  HN  LYS A 254      -0.021 -15.606 -19.561  1.00 77.00           H
ATOM   3855  N   VAL A 255       1.139 -13.270 -17.558  1.00 74.10           N
ATOM   3856  CA  VAL A 255       1.401 -11.994 -16.915  1.00 74.10           C
ATOM   3857  C   VAL A 255       0.311 -11.716 -15.878  1.00 74.10           C
ATOM   3858  O   VAL A 255       0.608 -11.321 -14.751  1.00 74.10           O
ATOM   3859  HA  VAL A 255       2.360 -12.074 -16.404  1.00 74.10           H
ATOM   3860  CB  VAL A 255       1.517 -10.891 -17.969  1.00 74.10           C
ATOM   3861  HB  VAL A 255       0.622 -10.926 -18.591  1.00 74.10           H
ATOM   3862  CG1 VAL A 255       1.580  -9.510 -17.314  1.00 74.10           C
ATOM   3863 1HG1 VAL A 255       0.674  -9.343 -16.731  1.00 74.10           H
ATOM   3864 2HG1 VAL A 255       2.449  -9.459 -16.657  1.00 74.10           H
ATOM   3865 3HG1 VAL A 255       1.662  -8.745 -18.086  1.00 74.10           H
ATOM   3866  CG2 VAL A 255       2.728 -11.123 -18.875  1.00 74.10           C
ATOM   3867 1HG2 VAL A 255       3.637 -11.128 -18.273  1.00 74.10           H
ATOM   3868 2HG2 VAL A 255       2.623 -12.082 -19.383  1.00 74.10           H
ATOM   3869 3HG2 VAL A 255       2.787 -10.325 -19.615  1.00 74.10           H
ATOM   3870  HN  VAL A 255       1.009 -13.225 -18.549  1.00 74.10           H
ATOM   3871  N   THR A 256      -0.927 -11.935 -16.294  1.00 71.99           N
ATOM   3872  CA  THR A 256      -2.065 -11.673 -15.430  1.00 71.99           C
ATOM   3873  C   THR A 256      -1.930 -12.451 -14.119  1.00 71.99           C
ATOM   3874  O   THR A 256      -2.093 -11.886 -13.039  1.00 71.99           O
ATOM   3875  HA  THR A 256      -2.065 -10.613 -15.174  1.00 71.99           H
ATOM   3876  CB  THR A 256      -3.338 -12.011 -16.208  1.00 71.99           C
ATOM   3877  HB  THR A 256      -3.369 -13.070 -16.463  1.00 71.99           H
ATOM   3878  OG1 THR A 256      -3.318 -11.112 -17.314  1.00 71.99           O
ATOM   3879  HG1 THR A 256      -3.155 -11.617 -18.162  1.00 71.99           H
ATOM   3880  CG2 THR A 256      -4.609 -11.633 -15.445  1.00 71.99           C
ATOM   3881 1HG2 THR A 256      -4.610 -10.560 -15.249  1.00 71.99           H
ATOM   3882 2HG2 THR A 256      -4.640 -12.175 -14.499  1.00 71.99           H
ATOM   3883 3HG2 THR A 256      -5.483 -11.893 -16.042  1.00 71.99           H
ATOM   3884  HN  THR A 256      -1.158 -12.285 -17.202  1.00 71.99           H
ATOM   3885  N   ILE A 257      -1.633 -13.734 -14.258  1.00 76.44           N
ATOM   3886  CA  ILE A 257      -1.542 -14.611 -13.103  1.00 76.44           C
ATOM   3887  C   ILE A 257      -0.420 -14.122 -12.184  1.00 76.44           C
ATOM   3888  O   ILE A 257      -0.598 -14.043 -10.970  1.00 76.44           O
ATOM   3889  HA  ILE A 257      -2.486 -14.539 -12.563  1.00 76.44           H
ATOM   3890  CB  ILE A 257      -1.384 -16.067 -13.546  1.00 76.44           C
ATOM   3891  HB  ILE A 257      -0.585 -16.114 -14.286  1.00 76.44           H
ATOM   3892  CG1 ILE A 257      -2.658 -16.575 -14.223  1.00 76.44           C
ATOM   3893 1HG1 ILE A 257      -3.446 -16.695 -13.479  1.00 76.44           H
ATOM   3894 2HG1 ILE A 257      -3.010 -15.838 -14.944  1.00 76.44           H
ATOM   3895  CG2 ILE A 257      -0.965 -16.955 -12.372  1.00 76.44           C
ATOM   3896 1HG2 ILE A 257      -0.012 -16.605 -11.974  1.00 76.44           H
ATOM   3897 2HG2 ILE A 257      -1.724 -16.907 -11.592  1.00 76.44           H
ATOM   3898 3HG2 ILE A 257      -0.860 -17.984 -12.715  1.00 76.44           H
ATOM   3899  CD1 ILE A 257      -2.409 -17.909 -14.930  1.00 76.44           C
ATOM   3900 1HD1 ILE A 257      -1.638 -17.779 -15.689  1.00 76.44           H
ATOM   3901 2HD1 ILE A 257      -2.080 -18.650 -14.201  1.00 76.44           H
ATOM   3902 3HD1 ILE A 257      -3.331 -18.248 -15.402  1.00 76.44           H
ATOM   3903  HN  ILE A 257      -1.456 -14.175 -15.138  1.00 76.44           H
ATOM   3904  N   THR A 258       0.710 -13.808 -12.799  1.00 80.88           N
ATOM   3905  CA  THR A 258       1.887 -13.409 -12.046  1.00 80.88           C
ATOM   3906  C   THR A 258       1.570 -12.198 -11.165  1.00 80.88           C
ATOM   3907  O   THR A 258       1.924 -12.173  -9.987  1.00 80.88           O
ATOM   3908  HA  THR A 258       2.161 -14.226 -11.379  1.00 80.88           H
ATOM   3909  CB  THR A 258       3.022 -13.156 -13.039  1.00 80.88           C
ATOM   3910  HB  THR A 258       2.774 -12.337 -13.714  1.00 80.88           H
ATOM   3911  OG1 THR A 258       3.228 -14.423 -13.660  1.00 80.88           O
ATOM   3912  HG1 THR A 258       2.631 -14.514 -14.457  1.00 80.88           H
ATOM   3913  CG2 THR A 258       4.353 -12.861 -12.345  1.00 80.88           C
ATOM   3914 1HG2 THR A 258       4.635 -13.710 -11.723  1.00 80.88           H
ATOM   3915 2HG2 THR A 258       4.249 -11.972 -11.722  1.00 80.88           H
ATOM   3916 3HG2 THR A 258       5.124 -12.690 -13.096  1.00 80.88           H
ATOM   3917  HN  THR A 258       0.830 -13.823 -13.792  1.00 80.88           H
ATOM   3918  N   VAL A 259       0.906 -11.224 -11.770  1.00 75.23           N
ATOM   3919  CA  VAL A 259       0.596  -9.986 -11.074  1.00 75.23           C
ATOM   3920  C   VAL A 259      -0.283 -10.295  -9.860  1.00 75.23           C
ATOM   3921  O   VAL A 259      -0.030  -9.797  -8.764  1.00 75.23           O
ATOM   3922  HA  VAL A 259       1.536  -9.559 -10.727  1.00 75.23           H
ATOM   3923  CB  VAL A 259      -0.049  -8.991 -12.041  1.00 75.23           C
ATOM   3924  HB  VAL A 259      -0.887  -9.491 -12.527  1.00 75.23           H
ATOM   3925  CG1 VAL A 259      -0.598  -7.776 -11.291  1.00 75.23           C
ATOM   3926 1HG1 VAL A 259      -1.349  -8.101 -10.572  1.00 75.23           H
ATOM   3927 2HG1 VAL A 259       0.215  -7.275 -10.765  1.00 75.23           H
ATOM   3928 3HG1 VAL A 259      -1.051  -7.084 -12.002  1.00 75.23           H
ATOM   3929  CG2 VAL A 259       0.939  -8.564 -13.129  1.00 75.23           C
ATOM   3930 1HG2 VAL A 259       1.805  -8.091 -12.667  1.00 75.23           H
ATOM   3931 2HG2 VAL A 259       1.260  -9.440 -13.692  1.00 75.23           H
ATOM   3932 3HG2 VAL A 259       0.454  -7.857 -13.802  1.00 75.23           H
ATOM   3933  HN  VAL A 259       0.584 -11.270 -12.715  1.00 75.23           H
ATOM   3934  N   LEU A 260      -1.296 -11.116 -10.096  1.00 76.65           N
ATOM   3935  CA  LEU A 260      -2.254 -11.441  -9.054  1.00 76.65           C
ATOM   3936  C   LEU A 260      -1.532 -12.156  -7.909  1.00 76.65           C
ATOM   3937  O   LEU A 260      -1.742 -11.833  -6.741  1.00 76.65           O
ATOM   3938  HA  LEU A 260      -2.656 -10.502  -8.675  1.00 76.65           H
ATOM   3939  CB  LEU A 260      -3.427 -12.236  -9.632  1.00 76.65           C
ATOM   3940 1HB  LEU A 260      -3.913 -11.626 -10.393  1.00 76.65           H
ATOM   3941 2HB  LEU A 260      -3.029 -13.117 -10.136  1.00 76.65           H
ATOM   3942  CG  LEU A 260      -4.488 -12.691  -8.629  1.00 76.65           C
ATOM   3943  HG  LEU A 260      -3.998 -13.289  -7.861  1.00 76.65           H
ATOM   3944  CD1 LEU A 260      -5.130 -11.492  -7.927  1.00 76.65           C
ATOM   3945 1HD1 LEU A 260      -4.363 -10.930  -7.394  1.00 76.65           H
ATOM   3946 2HD1 LEU A 260      -5.603 -10.848  -8.669  1.00 76.65           H
ATOM   3947 3HD1 LEU A 260      -5.880 -11.844  -7.220  1.00 76.65           H
ATOM   3948  CD2 LEU A 260      -5.530 -13.587  -9.302  1.00 76.65           C
ATOM   3949 1HD2 LEU A 260      -6.021 -13.034 -10.103  1.00 76.65           H
ATOM   3950 2HD2 LEU A 260      -5.039 -14.468  -9.716  1.00 76.65           H
ATOM   3951 3HD2 LEU A 260      -6.273 -13.896  -8.566  1.00 76.65           H
ATOM   3952  HN  LEU A 260      -1.467 -11.554 -10.979  1.00 76.65           H
ATOM   3953  N   THR A 261      -0.697 -13.113  -8.285  1.00 83.53           N
ATOM   3954  CA  THR A 261      -0.019 -13.942  -7.303  1.00 83.53           C
ATOM   3955  C   THR A 261       0.882 -13.084  -6.412  1.00 83.53           C
ATOM   3956  O   THR A 261       0.918 -13.272  -5.197  1.00 83.53           O
ATOM   3957  HA  THR A 261      -0.771 -14.395  -6.657  1.00 83.53           H
ATOM   3958  CB  THR A 261       0.738 -15.040  -8.053  1.00 83.53           C
ATOM   3959  HB  THR A 261       1.498 -14.612  -8.707  1.00 83.53           H
ATOM   3960  OG1 THR A 261      -0.287 -15.784  -8.707  1.00 83.53           O
ATOM   3961  HG1 THR A 261      -0.495 -15.372  -9.594  1.00 83.53           H
ATOM   3962  CG2 THR A 261       1.389 -16.053  -7.109  1.00 83.53           C
ATOM   3963 1HG2 THR A 261       0.620 -16.530  -6.502  1.00 83.53           H
ATOM   3964 2HG2 THR A 261       2.098 -15.540  -6.459  1.00 83.53           H
ATOM   3965 3HG2 THR A 261       1.912 -16.810  -7.693  1.00 83.53           H
ATOM   3966  HN  THR A 261      -0.482 -13.326  -9.238  1.00 83.53           H
ATOM   3967  N   VAL A 262       1.586 -12.161  -7.050  1.00 84.05           N
ATOM   3968  CA  VAL A 262       2.569 -11.352  -6.349  1.00 84.05           C
ATOM   3969  C   VAL A 262       1.856 -10.462  -5.329  1.00 84.05           C
ATOM   3970  O   VAL A 262       2.337 -10.288  -4.210  1.00 84.05           O
ATOM   3971  HA  VAL A 262       3.235 -12.031  -5.818  1.00 84.05           H
ATOM   3972  CB  VAL A 262       3.405 -10.557  -7.355  1.00 84.05           C
ATOM   3973  HB  VAL A 262       2.721  -9.991  -7.987  1.00 84.05           H
ATOM   3974  CG1 VAL A 262       4.319  -9.560  -6.640  1.00 84.05           C
ATOM   3975 1HG1 VAL A 262       3.713  -8.863  -6.061  1.00 84.05           H
ATOM   3976 2HG1 VAL A 262       4.992 -10.098  -5.973  1.00 84.05           H
ATOM   3977 3HG1 VAL A 262       4.902  -9.009  -7.378  1.00 84.05           H
ATOM   3978  CG2 VAL A 262       4.213 -11.493  -8.257  1.00 84.05           C
ATOM   3979 1HG2 VAL A 262       4.883 -12.098  -7.645  1.00 84.05           H
ATOM   3980 2HG2 VAL A 262       3.533 -12.145  -8.805  1.00 84.05           H
ATOM   3981 3HG2 VAL A 262       4.798 -10.902  -8.961  1.00 84.05           H
ATOM   3982  HN  VAL A 262       1.493 -11.963  -8.026  1.00 84.05           H
ATOM   3983  N   PHE A 263       0.722  -9.923  -5.751  1.00 78.87           N
ATOM   3984  CA  PHE A 263      -0.069  -9.069  -4.882  1.00 78.87           C
ATOM   3985  C   PHE A 263      -0.558  -9.839  -3.654  1.00 78.87           C
ATOM   3986  O   PHE A 263      -0.368  -9.396  -2.522  1.00 78.87           O
ATOM   3987  HA  PHE A 263       0.573  -8.248  -4.562  1.00 78.87           H
ATOM   3988  CB  PHE A 263      -1.280  -8.604  -5.693  1.00 78.87           C
ATOM   3989 1HB  PHE A 263      -0.930  -8.093  -6.590  1.00 78.87           H
ATOM   3990 2HB  PHE A 263      -1.840  -9.479  -6.024  1.00 78.87           H
ATOM   3991  CG  PHE A 263      -2.223  -7.674  -4.928  1.00 78.87           C
ATOM   3992  CD1 PHE A 263      -3.220  -8.194  -4.164  1.00 78.87           C
ATOM   3993  HD1 PHE A 263      -3.348  -9.275  -4.097  1.00 78.87           H
ATOM   3994  CD2 PHE A 263      -2.063  -6.326  -5.011  1.00 78.87           C
ATOM   3995  HD2 PHE A 263      -1.264  -5.908  -5.623  1.00 78.87           H
ATOM   3996  CE1 PHE A 263      -4.095  -7.330  -3.453  1.00 78.87           C
ATOM   3997  HE1 PHE A 263      -4.895  -7.747  -2.841  1.00 78.87           H
ATOM   3998  CE2 PHE A 263      -2.938  -5.462  -4.300  1.00 78.87           C
ATOM   3999  HE2 PHE A 263      -2.810  -4.381  -4.367  1.00 78.87           H
ATOM   4000  CZ  PHE A 263      -3.935  -5.982  -3.537  1.00 78.87           C
ATOM   4001  HZ  PHE A 263      -4.606  -5.319  -2.991  1.00 78.87           H
ATOM   4002  HN  PHE A 263       0.344 -10.060  -6.666  1.00 78.87           H
ATOM   4003  N   VAL A 264      -1.179 -10.979  -3.918  1.00 83.63           N
ATOM   4004  CA  VAL A 264      -1.798 -11.758  -2.859  1.00 83.63           C
ATOM   4005  C   VAL A 264      -0.733 -12.156  -1.836  1.00 83.63           C
ATOM   4006  O   VAL A 264      -0.938 -12.011  -0.632  1.00 83.63           O
ATOM   4007  HA  VAL A 264      -2.534 -11.120  -2.369  1.00 83.63           H
ATOM   4008  CB  VAL A 264      -2.534 -12.959  -3.455  1.00 83.63           C
ATOM   4009  HB  VAL A 264      -1.837 -13.494  -4.099  1.00 83.63           H
ATOM   4010  CG1 VAL A 264      -2.992 -13.921  -2.357  1.00 83.63           C
ATOM   4011 1HG1 VAL A 264      -2.124 -14.282  -1.805  1.00 83.63           H
ATOM   4012 2HG1 VAL A 264      -3.665 -13.402  -1.675  1.00 83.63           H
ATOM   4013 3HG1 VAL A 264      -3.512 -14.766  -2.808  1.00 83.63           H
ATOM   4014  CG2 VAL A 264      -3.716 -12.507  -4.315  1.00 83.63           C
ATOM   4015 1HG2 VAL A 264      -4.415 -11.938  -3.701  1.00 83.63           H
ATOM   4016 2HG2 VAL A 264      -3.354 -11.880  -5.129  1.00 83.63           H
ATOM   4017 3HG2 VAL A 264      -4.222 -13.381  -4.726  1.00 83.63           H
ATOM   4018  HN  VAL A 264      -1.262 -11.371  -4.835  1.00 83.63           H
ATOM   4019  N   LEU A 265       0.382 -12.652  -2.353  1.00 87.96           N
ATOM   4020  CA  LEU A 265       1.410 -13.228  -1.502  1.00 87.96           C
ATOM   4021  C   LEU A 265       2.026 -12.127  -0.637  1.00 87.96           C
ATOM   4022  O   LEU A 265       2.500 -12.392   0.467  1.00 87.96           O
ATOM   4023  HA  LEU A 265       0.924 -13.951  -0.846  1.00 87.96           H
ATOM   4024  CB  LEU A 265       2.433 -13.995  -2.342  1.00 87.96           C
ATOM   4025 1HB  LEU A 265       2.773 -13.345  -3.148  1.00 87.96           H
ATOM   4026 2HB  LEU A 265       3.300 -14.208  -1.717  1.00 87.96           H
ATOM   4027  CG  LEU A 265       1.946 -15.309  -2.956  1.00 87.96           C
ATOM   4028  HG  LEU A 265       1.093 -15.091  -3.598  1.00 87.96           H
ATOM   4029  CD1 LEU A 265       3.027 -15.936  -3.839  1.00 87.96           C
ATOM   4030 1HD1 LEU A 265       3.283 -15.247  -4.644  1.00 87.96           H
ATOM   4031 2HD1 LEU A 265       3.914 -16.138  -3.239  1.00 87.96           H
ATOM   4032 3HD1 LEU A 265       2.655 -16.868  -4.263  1.00 87.96           H
ATOM   4033  CD2 LEU A 265       1.461 -16.274  -1.872  1.00 87.96           C
ATOM   4034 1HD2 LEU A 265       2.279 -16.491  -1.186  1.00 87.96           H
ATOM   4035 2HD2 LEU A 265       0.637 -15.819  -1.323  1.00 87.96           H
ATOM   4036 3HD2 LEU A 265       1.120 -17.200  -2.336  1.00 87.96           H
ATOM   4037  HN  LEU A 265       0.588 -12.663  -3.331  1.00 87.96           H
ATOM   4038  N   SER A 266       2.000 -10.915  -1.171  1.00 87.61           N
ATOM   4039  CA  SER A 266       2.647  -9.793  -0.512  1.00 87.61           C
ATOM   4040  C   SER A 266       1.697  -9.168   0.512  1.00 87.61           C
ATOM   4041  O   SER A 266       2.116  -8.800   1.608  1.00 87.61           O
ATOM   4042  HA  SER A 266       3.521 -10.214  -0.016  1.00 87.61           H
ATOM   4043  CB  SER A 266       3.097  -8.742  -1.529  1.00 87.61           C
ATOM   4044 1HB  SER A 266       3.518  -7.885  -1.003  1.00 87.61           H
ATOM   4045 2HB  SER A 266       3.890  -9.155  -2.152  1.00 87.61           H
ATOM   4046  OG  SER A 266       2.022  -8.307  -2.358  1.00 87.61           O
ATOM   4047  HG  SER A 266       2.024  -8.818  -3.217  1.00 87.61           H
ATOM   4048  HN  SER A 266       1.548 -10.694  -2.035  1.00 87.61           H
ATOM   4049  N   GLN A 267       0.436  -9.068   0.118  1.00 86.21           N
ATOM   4050  CA  GLN A 267      -0.524  -8.280   0.872  1.00 86.21           C
ATOM   4051  C   GLN A 267      -1.238  -9.158   1.902  1.00 86.21           C
ATOM   4052  O   GLN A 267      -1.561  -8.699   2.997  1.00 86.21           O
ATOM   4053  HA  GLN A 267       0.065  -7.517   1.382  1.00 86.21           H
ATOM   4054  CB  GLN A 267      -1.528  -7.600  -0.060  1.00 86.21           C
ATOM   4055 1HB  GLN A 267      -2.039  -8.352  -0.661  1.00 86.21           H
ATOM   4056 2HB  GLN A 267      -2.291  -7.091   0.530  1.00 86.21           H
ATOM   4057  CG  GLN A 267      -0.830  -6.593  -0.977  1.00 86.21           C
ATOM   4058 1HG  GLN A 267      -0.100  -7.109  -1.600  1.00 86.21           H
ATOM   4059 2HG  GLN A 267      -1.560  -6.141  -1.649  1.00 86.21           H
ATOM   4060  CD  GLN A 267      -0.134  -5.501  -0.163  1.00 86.21           C
ATOM   4061  OE1 GLN A 267      -0.643  -5.013   0.832  1.00 86.21           O
ATOM   4062  NE2 GLN A 267       1.056  -5.146  -0.641  1.00 86.21           N
ATOM   4063 1HE2 GLN A 267       1.416  -5.587  -1.463  1.00 86.21           H
ATOM   4064 2HE2 GLN A 267       1.590  -4.439  -0.177  1.00 86.21           H
ATOM   4065  HN  GLN A 267       0.069  -9.512  -0.699  1.00 86.21           H
ATOM   4066  N   PHE A 268      -1.465 -10.404   1.514  1.00 88.86           N
ATOM   4067  CA  PHE A 268      -2.297 -11.295   2.305  1.00 88.86           C
ATOM   4068  C   PHE A 268      -1.753 -11.433   3.729  1.00 88.86           C
ATOM   4069  O   PHE A 268      -2.483 -11.233   4.698  1.00 88.86           O
ATOM   4070  HA  PHE A 268      -3.295 -10.858   2.340  1.00 88.86           H
ATOM   4071  CB  PHE A 268      -2.262 -12.664   1.623  1.00 88.86           C
ATOM   4072 1HB  PHE A 268      -2.566 -12.548   0.583  1.00 88.86           H
ATOM   4073 2HB  PHE A 268      -1.234 -13.028   1.616  1.00 88.86           H
ATOM   4074  CG  PHE A 268      -3.155 -13.713   2.288  1.00 88.86           C
ATOM   4075  CD1 PHE A 268      -2.597 -14.732   2.994  1.00 88.86           C
ATOM   4076  HD1 PHE A 268      -1.513 -14.801   3.088  1.00 88.86           H
ATOM   4077  CD2 PHE A 268      -4.507 -13.627   2.172  1.00 88.86           C
ATOM   4078  HD2 PHE A 268      -4.955 -12.810   1.605  1.00 88.86           H
ATOM   4079  CE1 PHE A 268      -3.426 -15.706   3.611  1.00 88.86           C
ATOM   4080  HE1 PHE A 268      -2.979 -16.523   4.177  1.00 88.86           H
ATOM   4081  CE2 PHE A 268      -5.337 -14.601   2.788  1.00 88.86           C
ATOM   4082  HE2 PHE A 268      -6.420 -14.532   2.695  1.00 88.86           H
ATOM   4083  CZ  PHE A 268      -4.778 -15.620   3.495  1.00 88.86           C
ATOM   4084  HZ  PHE A 268      -5.415 -16.367   3.968  1.00 88.86           H
ATOM   4085  HN  PHE A 268      -1.092 -10.806   0.678  1.00 88.86           H
ATOM   4086  N   PRO A 269      -0.467 -11.775   3.880  1.00 92.91           N
ATOM   4087  CA  PRO A 269       0.088 -12.056   5.206  1.00 92.91           C
ATOM   4088  C   PRO A 269      -0.173 -10.928   6.192  1.00 92.91           C
ATOM   4089  O   PRO A 269      -0.571 -11.174   7.330  1.00 92.91           O
ATOM   4090  HA  PRO A 269      -0.398 -12.931   5.639  1.00 92.91           H
ATOM   4091  CB  PRO A 269       1.584 -12.242   4.942  1.00 92.91           C
ATOM   4092 1HB  PRO A 269       2.131 -11.307   5.055  1.00 92.91           H
ATOM   4093 2HB  PRO A 269       2.028 -12.957   5.635  1.00 92.91           H
ATOM   4094  CG  PRO A 269       1.627 -12.750   3.505  1.00 92.91           C
ATOM   4095 1HG  PRO A 269       2.607 -12.598   3.052  1.00 92.91           H
ATOM   4096 2HG  PRO A 269       1.425 -13.819   3.447  1.00 92.91           H
ATOM   4097  CD  PRO A 269       0.548 -11.926   2.821  1.00 92.91           C
ATOM   4098 1HD  PRO A 269       0.926 -10.959   2.489  1.00 92.91           H
ATOM   4099 2HD  PRO A 269       0.152 -12.430   1.940  1.00 92.91           H
ATOM   4100  N   TYR A 270       0.058  -9.711   5.724  1.00 91.74           N
ATOM   4101  CA  TYR A 270      -0.071  -8.543   6.579  1.00 91.74           C
ATOM   4102  C   TYR A 270      -1.515  -8.368   7.053  1.00 91.74           C
ATOM   4103  O   TYR A 270      -1.758  -8.112   8.232  1.00 91.74           O
ATOM   4104  HA  TYR A 270       0.574  -8.689   7.446  1.00 91.74           H
ATOM   4105  CB  TYR A 270       0.319  -7.342   5.715  1.00 91.74           C
ATOM   4106 1HB  TYR A 270       1.383  -7.402   5.487  1.00 91.74           H
ATOM   4107 2HB  TYR A 270      -0.214  -7.402   4.766  1.00 91.74           H
ATOM   4108  CG  TYR A 270       0.026  -5.988   6.363  1.00 91.74           C
ATOM   4109  CD1 TYR A 270      -0.945  -5.164   5.831  1.00 91.74           C
ATOM   4110  HD1 TYR A 270      -1.503  -5.478   4.949  1.00 91.74           H
ATOM   4111  CD2 TYR A 270       0.732  -5.590   7.480  1.00 91.74           C
ATOM   4112  HD2 TYR A 270       1.499  -6.241   7.900  1.00 91.74           H
ATOM   4113  CE1 TYR A 270      -1.221  -3.889   6.441  1.00 91.74           C
ATOM   4114  HE1 TYR A 270      -1.985  -3.229   6.031  1.00 91.74           H
ATOM   4115  CE2 TYR A 270       0.456  -4.315   8.090  1.00 91.74           C
ATOM   4116  HE2 TYR A 270       1.006  -3.989   8.972  1.00 91.74           H
ATOM   4117  CZ  TYR A 270      -0.507  -3.528   7.540  1.00 91.74           C
ATOM   4118  OH  TYR A 270      -0.768  -2.324   8.117  1.00 91.74           O
ATOM   4119  HH  TYR A 270      -0.180  -2.192   8.915  1.00 91.74           H
ATOM   4120  HN  TYR A 270       0.329  -9.516   4.781  1.00 91.74           H
ATOM   4121  N   ASN A 271      -2.435  -8.512   6.111  1.00 89.54           N
ATOM   4122  CA  ASN A 271      -3.838  -8.255   6.390  1.00 89.54           C
ATOM   4123  C   ASN A 271      -4.381  -9.353   7.307  1.00 89.54           C
ATOM   4124  O   ASN A 271      -5.336  -9.130   8.049  1.00 89.54           O
ATOM   4125  HA  ASN A 271      -3.861  -7.271   6.858  1.00 89.54           H
ATOM   4126  CB  ASN A 271      -4.665  -8.263   5.103  1.00 89.54           C
ATOM   4127 1HB  ASN A 271      -4.404  -9.135   4.503  1.00 89.54           H
ATOM   4128 2HB  ASN A 271      -5.724  -8.350   5.348  1.00 89.54           H
ATOM   4129  CG  ASN A 271      -4.427  -6.989   4.290  1.00 89.54           C
ATOM   4130  OD1 ASN A 271      -4.824  -5.898   4.667  1.00 89.54           O
ATOM   4131  ND2 ASN A 271      -3.759  -7.187   3.157  1.00 89.54           N
ATOM   4132 1HD2 ASN A 271      -3.462  -8.108   2.907  1.00 89.54           H
ATOM   4133 2HD2 ASN A 271      -3.554  -6.415   2.556  1.00 89.54           H
ATOM   4134  HN  ASN A 271      -2.236  -8.799   5.174  1.00 89.54           H
ATOM   4135  N   CYS A 272      -3.747 -10.514   7.227  1.00 92.40           N
ATOM   4136  CA  CYS A 272      -4.060 -11.602   8.138  1.00 92.40           C
ATOM   4137  C   CYS A 272      -3.776 -11.130   9.565  1.00 92.40           C
ATOM   4138  O   CYS A 272      -4.612 -11.287  10.453  1.00 92.40           O
ATOM   4139  HA  CYS A 272      -5.119 -11.824   8.008  1.00 92.40           H
ATOM   4140  CB  CYS A 272      -3.282 -12.872   7.791  1.00 92.40           C
ATOM   4141 1HB  CYS A 272      -2.227 -12.635   7.650  1.00 92.40           H
ATOM   4142 2HB  CYS A 272      -3.342 -13.582   8.616  1.00 92.40           H
ATOM   4143  SG  CYS A 272      -3.961 -13.626   6.268  1.00 92.40           S
ATOM   4144  HG  CYS A 272      -3.423 -12.748   5.426  1.00 92.40           H
ATOM   4145  HN  CYS A 272      -3.033 -10.716   6.557  1.00 92.40           H
ATOM   4146  N   ILE A 273      -2.592 -10.561   9.742  1.00 93.41           N
ATOM   4147  CA  ILE A 273      -2.166 -10.111  11.056  1.00 93.41           C
ATOM   4148  C   ILE A 273      -3.042  -8.937  11.497  1.00 93.41           C
ATOM   4149  O   ILE A 273      -3.421  -8.844  12.663  1.00 93.41           O
ATOM   4150  HA  ILE A 273      -2.322 -10.937  11.750  1.00 93.41           H
ATOM   4151  CB  ILE A 273      -0.669  -9.796  11.055  1.00 93.41           C
ATOM   4152  HB  ILE A 273      -0.477  -9.051  10.283  1.00 93.41           H
ATOM   4153  CG1 ILE A 273       0.152 -11.037  10.700  1.00 93.41           C
ATOM   4154 1HG1 ILE A 273      -0.145 -11.406   9.719  1.00 93.41           H
ATOM   4155 2HG1 ILE A 273       1.208 -10.772  10.635  1.00 93.41           H
ATOM   4156  CG2 ILE A 273      -0.237  -9.185  12.390  1.00 93.41           C
ATOM   4157 1HG2 ILE A 273      -0.789  -8.261  12.562  1.00 93.41           H
ATOM   4158 2HG2 ILE A 273      -0.446  -9.888  13.196  1.00 93.41           H
ATOM   4159 3HG2 ILE A 273       0.831  -8.970  12.362  1.00 93.41           H
ATOM   4160  CD1 ILE A 273      -0.039 -12.138  11.745  1.00 93.41           C
ATOM   4161 1HD1 ILE A 273       0.283 -11.774  12.720  1.00 93.41           H
ATOM   4162 2HD1 ILE A 273      -1.092 -12.417  11.790  1.00 93.41           H
ATOM   4163 3HD1 ILE A 273       0.556 -13.009  11.468  1.00 93.41           H
ATOM   4164  HN  ILE A 273      -1.931 -10.406   9.007  1.00 93.41           H
ATOM   4165  N   LEU A 274      -3.338  -8.069  10.540  1.00 91.85           N
ATOM   4166  CA  LEU A 274      -4.146  -6.894  10.819  1.00 91.85           C
ATOM   4167  C   LEU A 274      -5.523  -7.335  11.321  1.00 91.85           C
ATOM   4168  O   LEU A 274      -6.112  -6.683  12.181  1.00 91.85           O
ATOM   4169  HA  LEU A 274      -3.651  -6.338  11.615  1.00 91.85           H
ATOM   4170  CB  LEU A 274      -4.202  -5.979   9.594  1.00 91.85           C
ATOM   4171 1HB  LEU A 274      -3.190  -5.859   9.209  1.00 91.85           H
ATOM   4172 2HB  LEU A 274      -4.782  -6.479   8.818  1.00 91.85           H
ATOM   4173  CG  LEU A 274      -4.799  -4.589   9.822  1.00 91.85           C
ATOM   4174  HG  LEU A 274      -5.751  -4.707  10.341  1.00 91.85           H
ATOM   4175  CD1 LEU A 274      -3.895  -3.745  10.723  1.00 91.85           C
ATOM   4176 1HD1 LEU A 274      -3.780  -4.238  11.688  1.00 91.85           H
ATOM   4177 2HD1 LEU A 274      -2.918  -3.633  10.253  1.00 91.85           H
ATOM   4178 3HD1 LEU A 274      -4.343  -2.762  10.868  1.00 91.85           H
ATOM   4179  CD2 LEU A 274      -5.094  -3.894   8.492  1.00 91.85           C
ATOM   4180 1HD2 LEU A 274      -4.169  -3.788   7.925  1.00 91.85           H
ATOM   4181 2HD2 LEU A 274      -5.805  -4.490   7.920  1.00 91.85           H
ATOM   4182 3HD2 LEU A 274      -5.518  -2.908   8.683  1.00 91.85           H
ATOM   4183  HN  LEU A 274      -3.036  -8.159   9.591  1.00 91.85           H
ATOM   4184  N   LEU A 275      -5.995  -8.440  10.762  1.00 93.23           N
ATOM   4185  CA  LEU A 275      -7.274  -8.997  11.169  1.00 93.23           C
ATOM   4186  C   LEU A 275      -7.196  -9.421  12.637  1.00 93.23           C
ATOM   4187  O   LEU A 275      -8.091  -9.116  13.423  1.00 93.23           O
ATOM   4188  HA  LEU A 275      -8.019  -8.206  11.077  1.00 93.23           H
ATOM   4189  CB  LEU A 275      -7.693 -10.125  10.224  1.00 93.23           C
ATOM   4190 1HB  LEU A 275      -7.769  -9.718   9.215  1.00 93.23           H
ATOM   4191 2HB  LEU A 275      -6.899 -10.871  10.207  1.00 93.23           H
ATOM   4192  CG  LEU A 275      -9.009 -10.828  10.560  1.00 93.23           C
ATOM   4193  HG  LEU A 275      -8.948 -11.195  11.585  1.00 93.23           H
ATOM   4194  CD1 LEU A 275     -10.184  -9.850  10.499  1.00 93.23           C
ATOM   4195 1HD1 LEU A 275     -10.025  -9.045  11.217  1.00 93.23           H
ATOM   4196 2HD1 LEU A 275     -10.258  -9.433   9.495  1.00 93.23           H
ATOM   4197 3HD1 LEU A 275     -11.107 -10.376  10.743  1.00 93.23           H
ATOM   4198  CD2 LEU A 275      -9.227 -12.044   9.658  1.00 93.23           C
ATOM   4199 1HD2 LEU A 275      -9.259 -11.723   8.617  1.00 93.23           H
ATOM   4200 2HD2 LEU A 275      -8.409 -12.750   9.795  1.00 93.23           H
ATOM   4201 3HD2 LEU A 275     -10.170 -12.525   9.918  1.00 93.23           H
ATOM   4202  HN  LEU A 275      -5.521  -8.950  10.044  1.00 93.23           H
ATOM   4203  N   VAL A 276      -6.117 -10.119  12.961  1.00 94.56           N
ATOM   4204  CA  VAL A 276      -5.911 -10.589  14.320  1.00 94.56           C
ATOM   4205  C   VAL A 276      -5.923  -9.395  15.276  1.00 94.56           C
ATOM   4206  O   VAL A 276      -6.577  -9.434  16.317  1.00 94.56           O
ATOM   4207  HA  VAL A 276      -6.743 -11.247  14.571  1.00 94.56           H
ATOM   4208  CB  VAL A 276      -4.620 -11.407  14.401  1.00 94.56           C
ATOM   4209  HB  VAL A 276      -3.812 -10.797  13.996  1.00 94.56           H
ATOM   4210  CG1 VAL A 276      -4.274 -11.742  15.853  1.00 94.56           C
ATOM   4211 1HG1 VAL A 276      -4.139 -10.819  16.417  1.00 94.56           H
ATOM   4212 2HG1 VAL A 276      -5.083 -12.323  16.295  1.00 94.56           H
ATOM   4213 3HG1 VAL A 276      -3.352 -12.323  15.882  1.00 94.56           H
ATOM   4214  CG2 VAL A 276      -4.721 -12.676  13.554  1.00 94.56           C
ATOM   4215 1HG2 VAL A 276      -5.546 -13.290  13.916  1.00 94.56           H
ATOM   4216 2HG2 VAL A 276      -4.899 -12.406  12.513  1.00 94.56           H
ATOM   4217 3HG2 VAL A 276      -3.790 -13.239  13.629  1.00 94.56           H
ATOM   4218  HN  VAL A 276      -5.394 -10.362  12.315  1.00 94.56           H
ATOM   4219  N   GLN A 277      -5.191  -8.360  14.889  1.00 93.26           N
ATOM   4220  CA  GLN A 277      -5.096  -7.163  15.706  1.00 93.26           C
ATOM   4221  C   GLN A 277      -6.475  -6.522  15.873  1.00 93.26           C
ATOM   4222  O   GLN A 277      -6.773  -5.945  16.917  1.00 93.26           O
ATOM   4223  HA  GLN A 277      -4.726  -7.502  16.674  1.00 93.26           H
ATOM   4224  CB  GLN A 277      -4.098  -6.169  15.109  1.00 93.26           C
ATOM   4225 1HB  GLN A 277      -4.289  -6.053  14.042  1.00 93.26           H
ATOM   4226 2HB  GLN A 277      -4.237  -5.189  15.565  1.00 93.26           H
ATOM   4227  CG  GLN A 277      -2.658  -6.639  15.326  1.00 93.26           C
ATOM   4228 1HG  GLN A 277      -2.479  -6.792  16.390  1.00 93.26           H
ATOM   4229 2HG  GLN A 277      -2.508  -7.600  14.835  1.00 93.26           H
ATOM   4230  CD  GLN A 277      -1.660  -5.618  14.777  1.00 93.26           C
ATOM   4231  OE1 GLN A 277      -1.963  -4.820  13.905  1.00 93.26           O
ATOM   4232  NE2 GLN A 277      -0.454  -5.687  15.334  1.00 93.26           N
ATOM   4233 1HE2 GLN A 277      -0.270  -6.366  16.046  1.00 93.26           H
ATOM   4234 2HE2 GLN A 277       0.269  -5.061  15.042  1.00 93.26           H
ATOM   4235  HN  GLN A 277      -4.671  -8.331  14.035  1.00 93.26           H
ATOM   4236  N   THR A 278      -7.280  -6.646  14.828  1.00 93.05           N
ATOM   4237  CA  THR A 278      -8.616  -6.074  14.840  1.00 93.05           C
ATOM   4238  C   THR A 278      -9.497  -6.800  15.859  1.00 93.05           C
ATOM   4239  O   THR A 278     -10.218  -6.165  16.626  1.00 93.05           O
ATOM   4240  HA  THR A 278      -8.542  -5.036  15.163  1.00 93.05           H
ATOM   4241  CB  THR A 278      -9.166  -6.128  13.413  1.00 93.05           C
ATOM   4242  HB  THR A 278      -9.340  -7.157  13.102  1.00 93.05           H
ATOM   4243  OG1 THR A 278      -8.207  -5.406  12.645  1.00 93.05           O
ATOM   4244  HG1 THR A 278      -7.282  -5.678  12.909  1.00 93.05           H
ATOM   4245  CG2 THR A 278     -10.456  -5.321  13.253  1.00 93.05           C
ATOM   4246 1HG2 THR A 278     -10.265  -4.277  13.500  1.00 93.05           H
ATOM   4247 2HG2 THR A 278     -11.219  -5.719  13.922  1.00 93.05           H
ATOM   4248 3HG2 THR A 278     -10.803  -5.392  12.222  1.00 93.05           H
ATOM   4249  HN  THR A 278      -7.033  -7.125  13.985  1.00 93.05           H
ATOM   4250  N   ILE A 279      -9.410  -8.122  15.833  1.00 94.50           N
ATOM   4251  CA  ILE A 279     -10.214  -8.943  16.723  1.00 94.50           C
ATOM   4252  C   ILE A 279      -9.797  -8.676  18.170  1.00 94.50           C
ATOM   4253  O   ILE A 279     -10.646  -8.545  19.050  1.00 94.50           O
ATOM   4254  HA  ILE A 279     -11.253  -8.636  16.600  1.00 94.50           H
ATOM   4255  CB  ILE A 279     -10.127 -10.416  16.319  1.00 94.50           C
ATOM   4256  HB  ILE A 279      -9.074 -10.694  16.267  1.00 94.50           H
ATOM   4257  CG1 ILE A 279     -10.722 -10.639  14.927  1.00 94.50           C
ATOM   4258 1HG1 ILE A 279     -11.808 -10.574  14.977  1.00 94.50           H
ATOM   4259 2HG1 ILE A 279     -10.386  -9.850  14.253  1.00 94.50           H
ATOM   4260  CG2 ILE A 279     -10.780 -11.313  17.372  1.00 94.50           C
ATOM   4261 1HG2 ILE A 279     -10.271 -11.182  18.327  1.00 94.50           H
ATOM   4262 2HG2 ILE A 279     -11.830 -11.042  17.479  1.00 94.50           H
ATOM   4263 3HG2 ILE A 279     -10.704 -12.354  17.060  1.00 94.50           H
ATOM   4264  CD1 ILE A 279     -10.312 -12.003  14.368  1.00 94.50           C
ATOM   4265 1HD1 ILE A 279      -9.226 -12.055  14.296  1.00 94.50           H
ATOM   4266 2HD1 ILE A 279     -10.671 -12.790  15.031  1.00 94.50           H
ATOM   4267 3HD1 ILE A 279     -10.749 -12.136  13.378  1.00 94.50           H
ATOM   4268  HN  ILE A 279      -8.806  -8.631  15.219  1.00 94.50           H
ATOM   4269  N   ASP A 280      -8.490  -8.605  18.372  1.00 94.33           N
ATOM   4270  CA  ASP A 280      -7.948  -8.423  19.708  1.00 94.33           C
ATOM   4271  C   ASP A 280      -8.297  -7.020  20.209  1.00 94.33           C
ATOM   4272  O   ASP A 280      -8.515  -6.819  21.403  1.00 94.33           O
ATOM   4273  HA  ASP A 280      -8.405  -9.207  20.312  1.00 94.33           H
ATOM   4274  CB  ASP A 280      -6.424  -8.559  19.708  1.00 94.33           C
ATOM   4275 1HB  ASP A 280      -6.137  -9.477  19.194  1.00 94.33           H
ATOM   4276 2HB  ASP A 280      -5.981  -7.732  19.153  1.00 94.33           H
ATOM   4277  CG  ASP A 280      -5.874  -8.575  21.135  1.00 94.33           C
ATOM   4278  OD1 ASP A 280      -6.401  -9.376  21.937  1.00 94.33           O
ATOM   4279  OD2 ASP A 280      -4.940  -7.785  21.392  1.00 94.33           O
ATOM   4280  HN  ASP A 280      -7.807  -8.669  17.644  1.00 94.33           H
ATOM   4281  N   ALA A 281      -8.338  -6.085  19.271  1.00 92.23           N
ATOM   4282  CA  ALA A 281      -8.699  -4.715  19.595  1.00 92.23           C
ATOM   4283  C   ALA A 281     -10.115  -4.689  20.174  1.00 92.23           C
ATOM   4284  O   ALA A 281     -10.448  -3.814  20.971  1.00 92.23           O
ATOM   4285  HA  ALA A 281      -8.000  -4.358  20.351  1.00 92.23           H
ATOM   4286  CB  ALA A 281      -8.563  -3.842  18.346  1.00 92.23           C
ATOM   4287 1HB  ALA A 281      -7.533  -3.872  17.992  1.00 92.23           H
ATOM   4288 2HB  ALA A 281      -9.226  -4.218  17.566  1.00 92.23           H
ATOM   4289 3HB  ALA A 281      -8.834  -2.815  18.590  1.00 92.23           H
ATOM   4290  HN  ALA A 281      -8.131  -6.250  18.307  1.00 92.23           H
ATOM   4291  N   TYR A 282     -10.912  -5.659  19.749  1.00 90.77           N
ATOM   4292  CA  TYR A 282     -12.286  -5.756  20.212  1.00 90.77           C
ATOM   4293  C   TYR A 282     -12.385  -6.647  21.452  1.00 90.77           C
ATOM   4294  O   TYR A 282     -12.986  -6.259  22.453  1.00 90.77           O
ATOM   4295  HA  TYR A 282     -12.626  -4.752  20.467  1.00 90.77           H
ATOM   4296  CB  TYR A 282     -13.071  -6.402  19.069  1.00 90.77           C
ATOM   4297 1HB  TYR A 282     -12.913  -5.823  18.160  1.00 90.77           H
ATOM   4298 2HB  TYR A 282     -12.671  -7.399  18.885  1.00 90.77           H
ATOM   4299  CG  TYR A 282     -14.574  -6.512  19.332  1.00 90.77           C
ATOM   4300  CD1 TYR A 282     -15.126  -7.727  19.686  1.00 90.77           C
ATOM   4301  HD1 TYR A 282     -14.490  -8.607  19.779  1.00 90.77           H
ATOM   4302  CD2 TYR A 282     -15.379  -5.397  19.214  1.00 90.77           C
ATOM   4303  HD2 TYR A 282     -14.943  -4.438  18.933  1.00 90.77           H
ATOM   4304  CE1 TYR A 282     -16.541  -7.830  19.933  1.00 90.77           C
ATOM   4305  HE1 TYR A 282     -16.989  -8.783  20.214  1.00 90.77           H
ATOM   4306  CE2 TYR A 282     -16.794  -5.501  19.461  1.00 90.77           C
ATOM   4307  HE2 TYR A 282     -17.440  -4.628  19.371  1.00 90.77           H
ATOM   4308  CZ  TYR A 282     -17.305  -6.712  19.808  1.00 90.77           C
ATOM   4309  OH  TYR A 282     -18.641  -6.810  20.042  1.00 90.77           O
ATOM   4310  HH  TYR A 282     -19.072  -5.913  19.944  1.00 90.77           H
ATOM   4311  HN  TYR A 282     -10.633  -6.369  19.102  1.00 90.77           H
ATOM   4312  N   ALA A 283     -11.788  -7.824  21.344  1.00 92.50           N
ATOM   4313  CA  ALA A 283     -12.056  -8.889  22.296  1.00 92.50           C
ATOM   4314  C   ALA A 283     -10.995  -8.861  23.398  1.00 92.50           C
ATOM   4315  O   ALA A 283     -11.207  -9.402  24.482  1.00 92.50           O
ATOM   4316  HA  ALA A 283     -13.033  -8.700  22.739  1.00 92.50           H
ATOM   4317  CB  ALA A 283     -12.098 -10.231  21.562  1.00 92.50           C
ATOM   4318 1HB  ALA A 283     -12.887 -10.209  20.810  1.00 92.50           H
ATOM   4319 2HB  ALA A 283     -11.139 -10.411  21.077  1.00 92.50           H
ATOM   4320 3HB  ALA A 283     -12.299 -11.029  22.277  1.00 92.50           H
ATOM   4321  HN  ALA A 283     -11.132  -8.055  20.625  1.00 92.50           H
ATOM   4322  N   MET A 284      -9.877  -8.224  23.083  1.00 91.31           N
ATOM   4323  CA  MET A 284      -8.765  -8.158  24.016  1.00 91.31           C
ATOM   4324  C   MET A 284      -8.450  -9.540  24.593  1.00 91.31           C
ATOM   4325  O   MET A 284      -8.330  -9.697  25.807  1.00 91.31           O
ATOM   4326  HA  MET A 284      -7.915  -7.798  23.435  1.00 91.31           H
ATOM   4327  CB  MET A 284      -9.109  -7.196  25.154  1.00 91.31           C
ATOM   4328 1HB  MET A 284     -10.030  -7.517  25.641  1.00 91.31           H
ATOM   4329 2HB  MET A 284      -8.324  -7.223  25.909  1.00 91.31           H
ATOM   4330  CG  MET A 284      -9.274  -5.767  24.633  1.00 91.31           C
ATOM   4331 1HG  MET A 284      -8.314  -5.385  24.284  1.00 91.31           H
ATOM   4332 2HG  MET A 284      -9.950  -5.758  23.778  1.00 91.31           H
ATOM   4333  SD  MET A 284      -9.913  -4.715  25.926  1.00 91.31           S
ATOM   4334  CE  MET A 284     -11.659  -5.049  25.762  1.00 91.31           C
ATOM   4335 1HE  MET A 284     -11.990  -4.772  24.762  1.00 91.31           H
ATOM   4336 2HE  MET A 284     -11.842  -6.112  25.925  1.00 91.31           H
ATOM   4337 3HE  MET A 284     -12.211  -4.469  26.501  1.00 91.31           H
ATOM   4338  HN  MET A 284      -9.724  -7.760  22.210  1.00 91.31           H
ATOM   4339  N   PHE A 285      -8.326 -10.507  23.696  1.00 91.48           N
ATOM   4340  CA  PHE A 285      -8.200 -11.895  24.104  1.00 91.48           C
ATOM   4341  C   PHE A 285      -6.733 -12.274  24.316  1.00 91.48           C
ATOM   4342  O   PHE A 285      -6.434 -13.306  24.914  1.00 91.48           O
ATOM   4343  HA  PHE A 285      -8.741 -12.006  25.044  1.00 91.48           H
ATOM   4344  CB  PHE A 285      -8.777 -12.749  22.973  1.00 91.48           C
ATOM   4345 1HB  PHE A 285      -8.926 -13.765  23.338  1.00 91.48           H
ATOM   4346 2HB  PHE A 285      -9.758 -12.360  22.702  1.00 91.48           H
ATOM   4347  CG  PHE A 285      -7.900 -12.796  21.720  1.00 91.48           C
ATOM   4348  CD1 PHE A 285      -8.080 -11.882  20.729  1.00 91.48           C
ATOM   4349  HD1 PHE A 285      -8.849 -11.115  20.828  1.00 91.48           H
ATOM   4350  CD2 PHE A 285      -6.940 -13.752  21.597  1.00 91.48           C
ATOM   4351  HD2 PHE A 285      -6.796 -14.484  22.391  1.00 91.48           H
ATOM   4352  CE1 PHE A 285      -7.266 -11.925  19.566  1.00 91.48           C
ATOM   4353  HE1 PHE A 285      -7.410 -11.193  18.772  1.00 91.48           H
ATOM   4354  CE2 PHE A 285      -6.126 -13.795  20.434  1.00 91.48           C
ATOM   4355  HE2 PHE A 285      -5.357 -14.562  20.336  1.00 91.48           H
ATOM   4356  CZ  PHE A 285      -6.306 -12.881  19.444  1.00 91.48           C
ATOM   4357  HZ  PHE A 285      -5.681 -12.915  18.551  1.00 91.48           H
ATOM   4358  HN  PHE A 285      -8.311 -10.354  22.708  1.00 91.48           H
ATOM   4359  N   ILE A 286      -5.856 -11.417  23.813  1.00 91.74           N
ATOM   4360  CA  ILE A 286      -4.427 -11.632  23.966  1.00 91.74           C
ATOM   4361  C   ILE A 286      -3.967 -11.038  25.299  1.00 91.74           C
ATOM   4362  O   ILE A 286      -3.679  -9.845  25.384  1.00 91.74           O
ATOM   4363  HA  ILE A 286      -4.260 -12.709  23.992  1.00 91.74           H
ATOM   4364  CB  ILE A 286      -3.669 -11.086  22.755  1.00 91.74           C
ATOM   4365  HB  ILE A 286      -3.848 -10.012  22.697  1.00 91.74           H
ATOM   4366  CG1 ILE A 286      -4.194 -11.702  21.456  1.00 91.74           C
ATOM   4367 1HG1 ILE A 286      -3.932 -12.759  21.420  1.00 91.74           H
ATOM   4368 2HG1 ILE A 286      -5.282 -11.642  21.435  1.00 91.74           H
ATOM   4369  CG2 ILE A 286      -2.161 -11.285  22.916  1.00 91.74           C
ATOM   4370 1HG2 ILE A 286      -1.818 -10.761  23.808  1.00 91.74           H
ATOM   4371 2HG2 ILE A 286      -1.943 -12.349  23.013  1.00 91.74           H
ATOM   4372 3HG2 ILE A 286      -1.647 -10.888  22.041  1.00 91.74           H
ATOM   4373  CD1 ILE A 286      -3.614 -10.985  20.236  1.00 91.74           C
ATOM   4374 1HD1 ILE A 286      -3.898  -9.933  20.263  1.00 91.74           H
ATOM   4375 2HD1 ILE A 286      -2.527 -11.068  20.248  1.00 91.74           H
ATOM   4376 3HD1 ILE A 286      -4.003 -11.443  19.326  1.00 91.74           H
ATOM   4377  HN  ILE A 286      -6.107 -10.591  23.309  1.00 91.74           H
ATOM   4378  N   SER A 287      -3.911 -11.897  26.306  1.00 89.87           N
ATOM   4379  CA  SER A 287      -3.454 -11.481  27.621  1.00 89.87           C
ATOM   4380  C   SER A 287      -1.995 -11.895  27.823  1.00 89.87           C
ATOM   4381  O   SER A 287      -1.322 -11.391  28.721  1.00 89.87           O
ATOM   4382  HA  SER A 287      -3.548 -10.395  27.629  1.00 89.87           H
ATOM   4383  CB  SER A 287      -4.332 -12.076  28.723  1.00 89.87           C
ATOM   4384 1HB  SER A 287      -3.966 -11.747  29.696  1.00 89.87           H
ATOM   4385 2HB  SER A 287      -5.349 -11.698  28.621  1.00 89.87           H
ATOM   4386  OG  SER A 287      -4.350 -13.500  28.681  1.00 89.87           O
ATOM   4387  HG  SER A 287      -4.952 -13.856  29.396  1.00 89.87           H
ATOM   4388  HN  SER A 287      -4.171 -12.860  26.234  1.00 89.87           H
ATOM   4389  N   ASN A 288      -1.549 -12.808  26.973  1.00 92.97           N
ATOM   4390  CA  ASN A 288      -0.229 -13.394  27.129  1.00 92.97           C
ATOM   4391  C   ASN A 288       0.803 -12.512  26.424  1.00 92.97           C
ATOM   4392  O   ASN A 288       0.680 -12.239  25.231  1.00 92.97           O
ATOM   4393  HA  ASN A 288      -0.065 -13.449  28.205  1.00 92.97           H
ATOM   4394  CB  ASN A 288      -0.167 -14.788  26.501  1.00 92.97           C
ATOM   4395 1HB  ASN A 288      -1.002 -15.390  26.859  1.00 92.97           H
ATOM   4396 2HB  ASN A 288      -0.273 -14.708  25.419  1.00 92.97           H
ATOM   4397  CG  ASN A 288       1.153 -15.484  26.839  1.00 92.97           C
ATOM   4398  OD1 ASN A 288       2.230 -14.926  26.708  1.00 92.97           O
ATOM   4399  ND2 ASN A 288       1.010 -16.730  27.280  1.00 92.97           N
ATOM   4400 1HD2 ASN A 288       0.096 -17.129  27.364  1.00 92.97           H
ATOM   4401 2HD2 ASN A 288       1.815 -17.269  27.527  1.00 92.97           H
ATOM   4402  HN  ASN A 288      -2.072 -13.147  26.191  1.00 92.97           H
ATOM   4403  N   CYS A 289       1.797 -12.089  27.192  1.00 91.91           N
ATOM   4404  CA  CYS A 289       2.779 -11.143  26.692  1.00 91.91           C
ATOM   4405  C   CYS A 289       3.591 -11.829  25.591  1.00 91.91           C
ATOM   4406  O   CYS A 289       3.975 -11.194  24.611  1.00 91.91           O
ATOM   4407  HA  CYS A 289       2.222 -10.296  26.291  1.00 91.91           H
ATOM   4408  CB  CYS A 289       3.674 -10.611  27.813  1.00 91.91           C
ATOM   4409 1HB  CYS A 289       3.064 -10.147  28.588  1.00 91.91           H
ATOM   4410 2HB  CYS A 289       4.213 -11.434  28.281  1.00 91.91           H
ATOM   4411  SG  CYS A 289       4.861  -9.391  27.140  1.00 91.91           S
ATOM   4412  HN  CYS A 289       1.936 -12.383  28.138  1.00 91.91           H
ATOM   4413  N   ALA A 290       3.827 -13.118  25.790  1.00 93.89           N
ATOM   4414  CA  ALA A 290       4.636 -13.883  24.857  1.00 93.89           C
ATOM   4415  C   ALA A 290       3.944 -13.913  23.493  1.00 93.89           C
ATOM   4416  O   ALA A 290       4.584 -13.705  22.464  1.00 93.89           O
ATOM   4417  HA  ALA A 290       5.596 -13.376  24.757  1.00 93.89           H
ATOM   4418  CB  ALA A 290       4.876 -15.286  25.420  1.00 93.89           C
ATOM   4419 1HB  ALA A 290       5.396 -15.210  26.375  1.00 93.89           H
ATOM   4420 2HB  ALA A 290       3.919 -15.787  25.567  1.00 93.89           H
ATOM   4421 3HB  ALA A 290       5.483 -15.859  24.720  1.00 93.89           H
ATOM   4422  HN  ALA A 290       3.476 -13.636  26.570  1.00 93.89           H
ATOM   4423  N   VAL A 291       2.645 -14.173  23.530  1.00 94.04           N
ATOM   4424  CA  VAL A 291       1.858 -14.226  22.310  1.00 94.04           C
ATOM   4425  C   VAL A 291       1.842 -12.842  21.658  1.00 94.04           C
ATOM   4426  O   VAL A 291       2.014 -12.721  20.446  1.00 94.04           O
ATOM   4427  HA  VAL A 291       2.346 -14.927  21.633  1.00 94.04           H
ATOM   4428  CB  VAL A 291       0.456 -14.759  22.614  1.00 94.04           C
ATOM   4429  HB  VAL A 291       0.002 -14.103  23.357  1.00 94.04           H
ATOM   4430  CG1 VAL A 291      -0.424 -14.733  21.363  1.00 94.04           C
ATOM   4431 1HG1 VAL A 291      -0.510 -13.709  21.001  1.00 94.04           H
ATOM   4432 2HG1 VAL A 291       0.027 -15.355  20.589  1.00 94.04           H
ATOM   4433 3HG1 VAL A 291      -1.414 -15.118  21.607  1.00 94.04           H
ATOM   4434  CG2 VAL A 291       0.523 -16.167  23.209  1.00 94.04           C
ATOM   4435 1HG2 VAL A 291       1.006 -16.839  22.500  1.00 94.04           H
ATOM   4436 2HG2 VAL A 291       1.097 -16.143  24.136  1.00 94.04           H
ATOM   4437 3HG2 VAL A 291      -0.487 -16.522  23.416  1.00 94.04           H
ATOM   4438  HN  VAL A 291       2.133 -14.345  24.371  1.00 94.04           H
ATOM   4439  N   SER A 292       1.635 -11.833  22.491  1.00 93.94           N
ATOM   4440  CA  SER A 292       1.545 -10.467  22.004  1.00 93.94           C
ATOM   4441  C   SER A 292       2.853 -10.068  21.318  1.00 93.94           C
ATOM   4442  O   SER A 292       2.838  -9.441  20.260  1.00 93.94           O
ATOM   4443  HA  SER A 292       0.723 -10.470  21.287  1.00 93.94           H
ATOM   4444  CB  SER A 292       1.224  -9.496  23.142  1.00 93.94           C
ATOM   4445 1HB  SER A 292       0.384  -9.881  23.721  1.00 93.94           H
ATOM   4446 2HB  SER A 292       2.076  -9.436  23.818  1.00 93.94           H
ATOM   4447  OG  SER A 292       0.909  -8.193  22.659  1.00 93.94           O
ATOM   4448  HG  SER A 292       0.004  -8.194  22.235  1.00 93.94           H
ATOM   4449  HN  SER A 292       1.530 -11.936  23.480  1.00 93.94           H
ATOM   4450  N   THR A 293       3.954 -10.447  21.950  1.00 93.47           N
ATOM   4451  CA  THR A 293       5.269 -10.109  21.432  1.00 93.47           C
ATOM   4452  C   THR A 293       5.460 -10.703  20.035  1.00 93.47           C
ATOM   4453  O   THR A 293       5.919 -10.017  19.122  1.00 93.47           O
ATOM   4454  HA  THR A 293       5.329  -9.026  21.329  1.00 93.47           H
ATOM   4455  CB  THR A 293       6.313 -10.586  22.443  1.00 93.47           C
ATOM   4456  HB  THR A 293       6.216 -11.656  22.628  1.00 93.47           H
ATOM   4457  OG1 THR A 293       6.109  -9.745  23.576  1.00 93.47           O
ATOM   4458  HG1 THR A 293       5.535 -10.212  24.249  1.00 93.47           H
ATOM   4459  CG2 THR A 293       7.744 -10.273  22.000  1.00 93.47           C
ATOM   4460 1HG2 THR A 293       7.859  -9.195  21.880  1.00 93.47           H
ATOM   4461 2HG2 THR A 293       7.946 -10.767  21.050  1.00 93.47           H
ATOM   4462 3HG2 THR A 293       8.444 -10.632  22.753  1.00 93.47           H
ATOM   4463  HN  THR A 293       3.958 -10.976  22.799  1.00 93.47           H
ATOM   4464  N   ASN A 294       5.100 -11.972  19.912  1.00 94.72           N
ATOM   4465  CA  ASN A 294       5.305 -12.691  18.666  1.00 94.72           C
ATOM   4466  C   ASN A 294       4.425 -12.075  17.576  1.00 94.72           C
ATOM   4467  O   ASN A 294       4.832 -11.991  16.418  1.00 94.72           O
ATOM   4468  HA  ASN A 294       6.368 -12.591  18.449  1.00 94.72           H
ATOM   4469  CB  ASN A 294       4.918 -14.164  18.809  1.00 94.72           C
ATOM   4470 1HB  ASN A 294       3.942 -14.242  19.289  1.00 94.72           H
ATOM   4471 2HB  ASN A 294       4.824 -14.617  17.822  1.00 94.72           H
ATOM   4472  CG  ASN A 294       5.959 -14.927  19.631  1.00 94.72           C
ATOM   4473  OD1 ASN A 294       7.068 -14.470  19.854  1.00 94.72           O
ATOM   4474  ND2 ASN A 294       5.542 -16.113  20.066  1.00 94.72           N
ATOM   4475 1HD2 ASN A 294       4.619 -16.429  19.846  1.00 94.72           H
ATOM   4476 2HD2 ASN A 294       6.151 -16.687  20.612  1.00 94.72           H
ATOM   4477  HN  ASN A 294       4.675 -12.506  20.643  1.00 94.72           H
ATOM   4478  N   ILE A 295       3.236 -11.659  17.985  1.00 93.85           N
ATOM   4479  CA  ILE A 295       2.281 -11.087  17.051  1.00 93.85           C
ATOM   4480  C   ILE A 295       2.835  -9.770  16.504  1.00 93.85           C
ATOM   4481  O   ILE A 295       2.720  -9.491  15.312  1.00 93.85           O
ATOM   4482  HA  ILE A 295       2.175 -11.787  16.222  1.00 93.85           H
ATOM   4483  CB  ILE A 295       0.905 -10.951  17.707  1.00 93.85           C
ATOM   4484  HB  ILE A 295       1.046 -10.579  18.721  1.00 93.85           H
ATOM   4485  CG1 ILE A 295       0.213 -12.311  17.816  1.00 93.85           C
ATOM   4486 1HG1 ILE A 295      -0.075 -12.657  16.824  1.00 93.85           H
ATOM   4487 2HG1 ILE A 295       0.909 -13.046  18.221  1.00 93.85           H
ATOM   4488  CG2 ILE A 295       0.043  -9.927  16.965  1.00 93.85           C
ATOM   4489 1HG2 ILE A 295       0.537  -8.955  16.983  1.00 93.85           H
ATOM   4490 2HG2 ILE A 295      -0.092 -10.246  15.932  1.00 93.85           H
ATOM   4491 3HG2 ILE A 295      -0.929  -9.850  17.452  1.00 93.85           H
ATOM   4492  CD1 ILE A 295      -1.025 -12.225  18.711  1.00 93.85           C
ATOM   4493 1HD1 ILE A 295      -0.730 -11.902  19.710  1.00 93.85           H
ATOM   4494 2HD1 ILE A 295      -1.729 -11.508  18.290  1.00 93.85           H
ATOM   4495 3HD1 ILE A 295      -1.498 -13.205  18.772  1.00 93.85           H
ATOM   4496  HN  ILE A 295       2.922 -11.708  18.933  1.00 93.85           H
ATOM   4497  N   ASP A 296       3.424  -8.994  17.403  1.00 93.79           N
ATOM   4498  CA  ASP A 296       3.956  -7.694  17.035  1.00 93.79           C
ATOM   4499  C   ASP A 296       5.121  -7.881  16.061  1.00 93.79           C
ATOM   4500  O   ASP A 296       5.261  -7.123  15.102  1.00 93.79           O
ATOM   4501  HA  ASP A 296       3.120  -7.158  16.587  1.00 93.79           H
ATOM   4502  CB  ASP A 296       4.483  -6.947  18.263  1.00 93.79           C
ATOM   4503 1HB  ASP A 296       5.183  -7.582  18.806  1.00 93.79           H
ATOM   4504 2HB  ASP A 296       5.035  -6.063  17.945  1.00 93.79           H
ATOM   4505  CG  ASP A 296       3.336  -6.534  19.187  1.00 93.79           C
ATOM   4506  OD1 ASP A 296       2.192  -6.486  18.685  1.00 93.79           O
ATOM   4507  OD2 ASP A 296       3.629  -6.277  20.375  1.00 93.79           O
ATOM   4508  HN  ASP A 296       3.539  -9.242  18.365  1.00 93.79           H
ATOM   4509  N   ILE A 297       5.926  -8.896  16.339  1.00 94.48           N
ATOM   4510  CA  ILE A 297       7.041  -9.227  15.468  1.00 94.48           C
ATOM   4511  C   ILE A 297       6.505  -9.637  14.094  1.00 94.48           C
ATOM   4512  O   ILE A 297       7.024  -9.203  13.067  1.00 94.48           O
ATOM   4513  HA  ILE A 297       7.642  -8.326  15.349  1.00 94.48           H
ATOM   4514  CB  ILE A 297       7.934 -10.285  16.119  1.00 94.48           C
ATOM   4515  HB  ILE A 297       7.297 -11.085  16.497  1.00 94.48           H
ATOM   4516  CG1 ILE A 297       8.687  -9.704  17.318  1.00 94.48           C
ATOM   4517 1HG1 ILE A 297       9.413  -8.967  16.973  1.00 94.48           H
ATOM   4518 2HG1 ILE A 297       7.989  -9.181  17.972  1.00 94.48           H
ATOM   4519  CG2 ILE A 297       8.883 -10.909  15.094  1.00 94.48           C
ATOM   4520 1HG2 ILE A 297       8.302 -11.382  14.302  1.00 94.48           H
ATOM   4521 2HG2 ILE A 297       9.516 -10.132  14.665  1.00 94.48           H
ATOM   4522 3HG2 ILE A 297       9.506 -11.657  15.584  1.00 94.48           H
ATOM   4523  CD1 ILE A 297       9.403 -10.805  18.102  1.00 94.48           C
ATOM   4524 1HD1 ILE A 297       8.671 -11.526  18.466  1.00 94.48           H
ATOM   4525 2HD1 ILE A 297      10.117 -11.309  17.451  1.00 94.48           H
ATOM   4526 3HD1 ILE A 297       9.930 -10.365  18.948  1.00 94.48           H
ATOM   4527  HN  ILE A 297       5.827  -9.485  17.141  1.00 94.48           H
ATOM   4528  N   CYS A 298       5.473 -10.467  14.120  1.00 94.58           N
ATOM   4529  CA  CYS A 298       4.876 -10.958  12.890  1.00 94.58           C
ATOM   4530  C   CYS A 298       4.385  -9.756  12.081  1.00 94.58           C
ATOM   4531  O   CYS A 298       4.529  -9.724  10.860  1.00 94.58           O
ATOM   4532  HA  CYS A 298       5.660 -11.491  12.353  1.00 94.58           H
ATOM   4533  CB  CYS A 298       3.751 -11.958  13.166  1.00 94.58           C
ATOM   4534 1HB  CYS A 298       3.063 -11.548  13.906  1.00 94.58           H
ATOM   4535 2HB  CYS A 298       3.176 -12.131  12.257  1.00 94.58           H
ATOM   4536  SG  CYS A 298       4.452 -13.536  13.772  1.00 94.58           S
ATOM   4537  HG  CYS A 298       4.714 -13.108  15.004  1.00 94.58           H
ATOM   4538  HN  CYS A 298       5.047 -10.803  14.960  1.00 94.58           H
ATOM   4539  N   PHE A 299       3.815  -8.796  12.795  1.00 93.91           N
ATOM   4540  CA  PHE A 299       3.293  -7.599  12.158  1.00 93.91           C
ATOM   4541  C   PHE A 299       4.395  -6.858  11.398  1.00 93.91           C
ATOM   4542  O   PHE A 299       4.200  -6.454  10.252  1.00 93.91           O
ATOM   4543  HA  PHE A 299       2.521  -7.916  11.457  1.00 93.91           H
ATOM   4544  CB  PHE A 299       2.762  -6.695  13.272  1.00 93.91           C
ATOM   4545 1HB  PHE A 299       2.004  -7.238  13.837  1.00 93.91           H
ATOM   4546 2HB  PHE A 299       3.574  -6.470  13.962  1.00 93.91           H
ATOM   4547  CG  PHE A 299       2.159  -5.380  12.772  1.00 93.91           C
ATOM   4548  CD1 PHE A 299       2.919  -4.253  12.737  1.00 93.91           C
ATOM   4549  HD1 PHE A 299       3.958  -4.286  13.066  1.00 93.91           H
ATOM   4550  CD2 PHE A 299       0.863  -5.339  12.362  1.00 93.91           C
ATOM   4551  HD2 PHE A 299       0.253  -6.242  12.390  1.00 93.91           H
ATOM   4552  CE1 PHE A 299       2.360  -3.033  12.273  1.00 93.91           C
ATOM   4553  HE1 PHE A 299       2.969  -2.130  12.246  1.00 93.91           H
ATOM   4554  CE2 PHE A 299       0.303  -4.119  11.898  1.00 93.91           C
ATOM   4555  HE2 PHE A 299      -0.735  -4.085  11.570  1.00 93.91           H
ATOM   4556  CZ  PHE A 299       1.064  -2.992  11.864  1.00 93.91           C
ATOM   4557  HZ  PHE A 299       0.635  -2.055  11.507  1.00 93.91           H
ATOM   4558  HN  PHE A 299       3.707  -8.827  13.789  1.00 93.91           H
ATOM   4559  N   GLN A 300       5.528  -6.701  12.066  1.00 93.39           N
ATOM   4560  CA  GLN A 300       6.638  -5.959  11.494  1.00 93.39           C
ATOM   4561  C   GLN A 300       7.140  -6.649  10.224  1.00 93.39           C
ATOM   4562  O   GLN A 300       7.408  -5.991   9.220  1.00 93.39           O
ATOM   4563  HA  GLN A 300       6.234  -4.977  11.246  1.00 93.39           H
ATOM   4564  CB  GLN A 300       7.769  -5.792  12.510  1.00 93.39           C
ATOM   4565 1HB  GLN A 300       7.996  -6.755  12.968  1.00 93.39           H
ATOM   4566 2HB  GLN A 300       8.675  -5.460  12.002  1.00 93.39           H
ATOM   4567  CG  GLN A 300       7.388  -4.783  13.595  1.00 93.39           C
ATOM   4568 1HG  GLN A 300       7.072  -3.848  13.132  1.00 93.39           H
ATOM   4569 2HG  GLN A 300       6.538  -5.160  14.164  1.00 93.39           H
ATOM   4570  CD  GLN A 300       8.564  -4.521  14.538  1.00 93.39           C
ATOM   4571  OE1 GLN A 300       9.630  -5.102  14.419  1.00 93.39           O
ATOM   4572  NE2 GLN A 300       8.311  -3.616  15.479  1.00 93.39           N
ATOM   4573 1HE2 GLN A 300       7.414  -3.175  15.521  1.00 93.39           H
ATOM   4574 2HE2 GLN A 300       9.018  -3.375  16.144  1.00 93.39           H
ATOM   4575  HN  GLN A 300       5.694  -7.070  12.981  1.00 93.39           H
ATOM   4576  N   VAL A 301       7.251  -7.967  10.309  1.00 94.46           N
ATOM   4577  CA  VAL A 301       7.785  -8.746   9.205  1.00 94.46           C
ATOM   4578  C   VAL A 301       6.861  -8.607   7.994  1.00 94.46           C
ATOM   4579  O   VAL A 301       7.310  -8.257   6.904  1.00 94.46           O
ATOM   4580  HA  VAL A 301       8.761  -8.331   8.952  1.00 94.46           H
ATOM   4581  CB  VAL A 301       7.988 -10.199   9.640  1.00 94.46           C
ATOM   4582  HB  VAL A 301       7.039 -10.566  10.032  1.00 94.46           H
ATOM   4583  CG1 VAL A 301       8.376 -11.078   8.450  1.00 94.46           C
ATOM   4584 1HG1 VAL A 301       7.586 -11.044   7.700  1.00 94.46           H
ATOM   4585 2HG1 VAL A 301       9.306 -10.711   8.015  1.00 94.46           H
ATOM   4586 3HG1 VAL A 301       8.514 -12.105   8.787  1.00 94.46           H
ATOM   4587  CG2 VAL A 301       9.028 -10.297  10.758  1.00 94.46           C
ATOM   4588 1HG2 VAL A 301       9.980  -9.903  10.403  1.00 94.46           H
ATOM   4589 2HG2 VAL A 301       8.693  -9.718  11.618  1.00 94.46           H
ATOM   4590 3HG2 VAL A 301       9.152 -11.340  11.048  1.00 94.46           H
ATOM   4591  HN  VAL A 301       6.984  -8.499  11.112  1.00 94.46           H
ATOM   4592  N   THR A 302       5.588  -8.889   8.226  1.00 93.31           N
ATOM   4593  CA  THR A 302       4.620  -8.928   7.143  1.00 93.31           C
ATOM   4594  C   THR A 302       4.428  -7.531   6.549  1.00 93.31           C
ATOM   4595  O   THR A 302       4.192  -7.389   5.350  1.00 93.31           O
ATOM   4596  HA  THR A 302       5.018  -9.561   6.350  1.00 93.31           H
ATOM   4597  CB  THR A 302       3.327  -9.540   7.686  1.00 93.31           C
ATOM   4598  HB  THR A 302       2.562  -9.583   6.911  1.00 93.31           H
ATOM   4599  OG1 THR A 302       3.011  -8.737   8.819  1.00 93.31           O
ATOM   4600  HG1 THR A 302       3.379  -9.156   9.649  1.00 93.31           H
ATOM   4601  CG2 THR A 302       3.541 -10.939   8.268  1.00 93.31           C
ATOM   4602 1HG2 THR A 302       4.257 -10.885   9.089  1.00 93.31           H
ATOM   4603 2HG2 THR A 302       3.927 -11.601   7.493  1.00 93.31           H
ATOM   4604 3HG2 THR A 302       2.592 -11.327   8.639  1.00 93.31           H
ATOM   4605  HN  THR A 302       5.215  -9.088   9.133  1.00 93.31           H
ATOM   4606  N   GLN A 303       4.536  -6.534   7.416  1.00 91.98           N
ATOM   4607  CA  GLN A 303       4.421  -5.152   6.985  1.00 91.98           C
ATOM   4608  C   GLN A 303       5.544  -4.805   6.005  1.00 91.98           C
ATOM   4609  O   GLN A 303       5.316  -4.115   5.013  1.00 91.98           O
ATOM   4610  HA  GLN A 303       3.457  -5.085   6.480  1.00 91.98           H
ATOM   4611  CB  GLN A 303       4.426  -4.201   8.183  1.00 91.98           C
ATOM   4612 1HB  GLN A 303       3.619  -4.467   8.867  1.00 91.98           H
ATOM   4613 2HB  GLN A 303       5.360  -4.311   8.735  1.00 91.98           H
ATOM   4614  CG  GLN A 303       4.261  -2.749   7.732  1.00 91.98           C
ATOM   4615 1HG  GLN A 303       5.201  -2.384   7.318  1.00 91.98           H
ATOM   4616 2HG  GLN A 303       3.519  -2.693   6.936  1.00 91.98           H
ATOM   4617  CD  GLN A 303       3.832  -1.857   8.899  1.00 91.98           C
ATOM   4618  OE1 GLN A 303       4.476  -1.791   9.933  1.00 91.98           O
ATOM   4619  NE2 GLN A 303       2.711  -1.177   8.677  1.00 91.98           N
ATOM   4620 1HE2 GLN A 303       2.230  -1.277   7.805  1.00 91.98           H
ATOM   4621 2HE2 GLN A 303       2.348  -0.567   9.381  1.00 91.98           H
ATOM   4622  HN  GLN A 303       4.700  -6.660   8.394  1.00 91.98           H
ATOM   4623  N   THR A 304       6.732  -5.301   6.318  1.00 92.19           N
ATOM   4624  CA  THR A 304       7.898  -5.027   5.495  1.00 92.19           C
ATOM   4625  C   THR A 304       7.733  -5.659   4.111  1.00 92.19           C
ATOM   4626  O   THR A 304       8.117  -5.066   3.104  1.00 92.19           O
ATOM   4627  HA  THR A 304       7.969  -3.950   5.348  1.00 92.19           H
ATOM   4628  CB  THR A 304       9.135  -5.524   6.246  1.00 92.19           C
ATOM   4629  HB  THR A 304       9.129  -6.610   6.330  1.00 92.19           H
ATOM   4630  OG1 THR A 304       9.100  -4.811   7.480  1.00 92.19           O
ATOM   4631  HG1 THR A 304       8.666  -5.370   8.186  1.00 92.19           H
ATOM   4632  CG2 THR A 304      10.440  -5.070   5.590  1.00 92.19           C
ATOM   4633 1HG2 THR A 304      10.476  -3.980   5.567  1.00 92.19           H
ATOM   4634 2HG2 THR A 304      10.488  -5.456   4.572  1.00 92.19           H
ATOM   4635 3HG2 THR A 304      11.286  -5.449   6.163  1.00 92.19           H
ATOM   4636  HN  THR A 304       6.905  -5.879   7.116  1.00 92.19           H
ATOM   4637  N   ILE A 305       7.162  -6.855   4.106  1.00 92.24           N
ATOM   4638  CA  ILE A 305       6.898  -7.552   2.859  1.00 92.24           C
ATOM   4639  C   ILE A 305       5.933  -6.723   2.010  1.00 92.24           C
ATOM   4640  O   ILE A 305       6.101  -6.617   0.796  1.00 92.24           O
ATOM   4641  HA  ILE A 305       7.844  -7.635   2.324  1.00 92.24           H
ATOM   4642  CB  ILE A 305       6.408  -8.975   3.134  1.00 92.24           C
ATOM   4643  HB  ILE A 305       5.580  -8.920   3.840  1.00 92.24           H
ATOM   4644  CG1 ILE A 305       7.506  -9.816   3.789  1.00 92.24           C
ATOM   4645 1HG1 ILE A 305       8.287 -10.032   3.060  1.00 92.24           H
ATOM   4646 2HG1 ILE A 305       7.971  -9.249   4.596  1.00 92.24           H
ATOM   4647  CG2 ILE A 305       5.872  -9.627   1.858  1.00 92.24           C
ATOM   4648 1HG2 ILE A 305       5.039  -9.039   1.472  1.00 92.24           H
ATOM   4649 2HG2 ILE A 305       6.664  -9.669   1.111  1.00 92.24           H
ATOM   4650 3HG2 ILE A 305       5.530 -10.638   2.082  1.00 92.24           H
ATOM   4651  CD1 ILE A 305       6.938 -11.126   4.340  1.00 92.24           C
ATOM   4652 1HD1 ILE A 305       6.175 -10.905   5.086  1.00 92.24           H
ATOM   4653 2HD1 ILE A 305       6.496 -11.701   3.527  1.00 92.24           H
ATOM   4654 3HD1 ILE A 305       7.739 -11.704   4.801  1.00 92.24           H
ATOM   4655  HN  ILE A 305       6.882  -7.345   4.931  1.00 92.24           H
ATOM   4656  N   ALA A 306       4.941  -6.156   2.682  1.00 89.52           N
ATOM   4657  CA  ALA A 306       3.912  -5.394   1.996  1.00 89.52           C
ATOM   4658  C   ALA A 306       4.549  -4.181   1.315  1.00 89.52           C
ATOM   4659  O   ALA A 306       4.140  -3.792   0.222  1.00 89.52           O
ATOM   4660  HA  ALA A 306       3.473  -6.039   1.235  1.00 89.52           H
ATOM   4661  CB  ALA A 306       2.821  -4.996   2.993  1.00 89.52           C
ATOM   4662 1HB  ALA A 306       2.381  -5.894   3.427  1.00 89.52           H
ATOM   4663 2HB  ALA A 306       3.258  -4.387   3.785  1.00 89.52           H
ATOM   4664 3HB  ALA A 306       2.049  -4.424   2.478  1.00 89.52           H
ATOM   4665  HN  ALA A 306       4.836  -6.211   3.675  1.00 89.52           H
ATOM   4666  N   PHE A 307       5.541  -3.618   1.989  1.00 89.72           N
ATOM   4667  CA  PHE A 307       6.201  -2.423   1.490  1.00 89.72           C
ATOM   4668  C   PHE A 307       7.004  -2.728   0.224  1.00 89.72           C
ATOM   4669  O   PHE A 307       7.107  -1.888  -0.668  1.00 89.72           O
ATOM   4670  HA  PHE A 307       5.422  -1.697   1.257  1.00 89.72           H
ATOM   4671  CB  PHE A 307       7.158  -1.950   2.586  1.00 89.72           C
ATOM   4672 1HB  PHE A 307       7.777  -2.790   2.901  1.00 89.72           H
ATOM   4673 2HB  PHE A 307       7.829  -1.199   2.169  1.00 89.72           H
ATOM   4674  CG  PHE A 307       6.458  -1.362   3.812  1.00 89.72           C
ATOM   4675  CD1 PHE A 307       5.100  -1.359   3.884  1.00 89.72           C
ATOM   4676  HD1 PHE A 307       4.510  -1.776   3.068  1.00 89.72           H
ATOM   4677  CD2 PHE A 307       7.193  -0.842   4.831  1.00 89.72           C
ATOM   4678  HD2 PHE A 307       8.282  -0.844   4.774  1.00 89.72           H
ATOM   4679  CE1 PHE A 307       4.450  -0.813   5.022  1.00 89.72           C
ATOM   4680  HE1 PHE A 307       3.361  -0.811   5.080  1.00 89.72           H
ATOM   4681  CE2 PHE A 307       6.543  -0.296   5.970  1.00 89.72           C
ATOM   4682  HE2 PHE A 307       7.133   0.121   6.786  1.00 89.72           H
ATOM   4683  CZ  PHE A 307       5.185  -0.293   6.041  1.00 89.72           C
ATOM   4684  HZ  PHE A 307       4.687   0.126   6.915  1.00 89.72           H
ATOM   4685  HN  PHE A 307       5.894  -3.963   2.858  1.00 89.72           H
ATOM   4686  N   PHE A 308       7.554  -3.933   0.187  1.00 90.20           N
ATOM   4687  CA  PHE A 308       8.365  -4.351  -0.944  1.00 90.20           C
ATOM   4688  C   PHE A 308       7.535  -4.392  -2.229  1.00 90.20           C
ATOM   4689  O   PHE A 308       8.086  -4.385  -3.328  1.00 90.20           O
ATOM   4690  HA  PHE A 308       9.167  -3.621  -1.055  1.00 90.20           H
ATOM   4691  CB  PHE A 308       8.873  -5.761  -0.634  1.00 90.20           C
ATOM   4692 1HB  PHE A 308       9.025  -5.853   0.442  1.00 90.20           H
ATOM   4693 2HB  PHE A 308       8.104  -6.482  -0.910  1.00 90.20           H
ATOM   4694  CG  PHE A 308      10.174  -6.125  -1.351  1.00 90.20           C
ATOM   4695  CD1 PHE A 308      10.133  -6.760  -2.553  1.00 90.20           C
ATOM   4696  HD1 PHE A 308       9.173  -7.009  -3.006  1.00 90.20           H
ATOM   4697  CD2 PHE A 308      11.372  -5.815  -0.786  1.00 90.20           C
ATOM   4698  HD2 PHE A 308      11.405  -5.306   0.177  1.00 90.20           H
ATOM   4699  CE1 PHE A 308      11.341  -7.099  -3.219  1.00 90.20           C
ATOM   4700  HE1 PHE A 308      11.308  -7.607  -4.182  1.00 90.20           H
ATOM   4701  CE2 PHE A 308      12.580  -6.153  -1.452  1.00 90.20           C
ATOM   4702  HE2 PHE A 308      13.539  -5.904  -1.000  1.00 90.20           H
ATOM   4703  CZ  PHE A 308      12.539  -6.788  -2.654  1.00 90.20           C
ATOM   4704  HZ  PHE A 308      13.466  -7.047  -3.165  1.00 90.20           H
ATOM   4705  HN  PHE A 308       7.453  -4.617   0.910  1.00 90.20           H
ATOM   4706  N   HIS A 309       6.223  -4.434  -2.047  1.00 86.37           N
ATOM   4707  CA  HIS A 309       5.312  -4.475  -3.178  1.00 86.37           C
ATOM   4708  C   HIS A 309       5.462  -3.196  -4.004  1.00 86.37           C
ATOM   4709  O   HIS A 309       5.334  -3.224  -5.227  1.00 86.37           O
ATOM   4710  HA  HIS A 309       5.608  -5.328  -3.788  1.00 86.37           H
ATOM   4711  CB  HIS A 309       3.875  -4.713  -2.709  1.00 86.37           C
ATOM   4712 1HB  HIS A 309       3.856  -5.588  -2.059  1.00 86.37           H
ATOM   4713 2HB  HIS A 309       3.554  -3.862  -2.108  1.00 86.37           H
ATOM   4714  CG  HIS A 309       2.888  -4.918  -3.834  1.00 86.37           C
ATOM   4715  ND1 HIS A 309       2.137  -3.886  -4.369  1.00 86.37           N
ATOM   4716  HD1 HIS A 309       2.166  -2.929  -4.079  1.00 86.37           H
ATOM   4717  CD2 HIS A 309       2.538  -6.044  -4.519  1.00 86.37           C
ATOM   4718  HD2 HIS A 309       2.942  -7.042  -4.352  1.00 86.37           H
ATOM   4719  CE1 HIS A 309       1.372  -4.380  -5.331  1.00 86.37           C
ATOM   4720  HE1 HIS A 309       0.668  -3.817  -5.943  1.00 86.37           H
ATOM   4721  NE2 HIS A 309       1.622  -5.718  -5.422  1.00 86.37           N
ATOM   4722  HN  HIS A 309       5.783  -4.441  -1.149  1.00 86.37           H
ATOM   4723  N   SER A 310       5.731  -2.105  -3.303  1.00 84.84           N
ATOM   4724  CA  SER A 310       5.783  -0.800  -3.939  1.00 84.84           C
ATOM   4725  C   SER A 310       6.999  -0.716  -4.864  1.00 84.84           C
ATOM   4726  O   SER A 310       7.033   0.107  -5.778  1.00 84.84           O
ATOM   4727  HA  SER A 310       4.859  -0.722  -4.514  1.00 84.84           H
ATOM   4728  CB  SER A 310       5.829   0.320  -2.898  1.00 84.84           C
ATOM   4729 1HB  SER A 310       6.631   0.120  -2.187  1.00 84.84           H
ATOM   4730 2HB  SER A 310       6.067   1.263  -3.390  1.00 84.84           H
ATOM   4731  OG  SER A 310       4.595   0.449  -2.197  1.00 84.84           O
ATOM   4732  HG  SER A 310       3.930   0.935  -2.763  1.00 84.84           H
ATOM   4733  HN  SER A 310       5.912  -2.102  -2.319  1.00 84.84           H
ATOM   4734  N   CYS A 311       7.968  -1.578  -4.594  1.00 87.43           N
ATOM   4735  CA  CYS A 311       9.175  -1.625  -5.402  1.00 87.43           C
ATOM   4736  C   CYS A 311       8.960  -2.638  -6.528  1.00 87.43           C
ATOM   4737  O   CYS A 311       9.653  -2.600  -7.543  1.00 87.43           O
ATOM   4738  HA  CYS A 311       9.320  -0.623  -5.805  1.00 87.43           H
ATOM   4739  CB  CYS A 311      10.407  -1.961  -4.559  1.00 87.43           C
ATOM   4740 1HB  CYS A 311      11.313  -1.768  -5.133  1.00 87.43           H
ATOM   4741 2HB  CYS A 311      10.443  -1.318  -3.680  1.00 87.43           H
ATOM   4742  SG  CYS A 311      10.355  -3.717  -4.047  1.00 87.43           S
ATOM   4743  HG  CYS A 311      11.469  -3.683  -3.321  1.00 87.43           H
ATOM   4744  HN  CYS A 311       7.938  -2.236  -3.841  1.00 87.43           H
ATOM   4745  N   LEU A 312       7.996  -3.522  -6.310  1.00 87.01           N
ATOM   4746  CA  LEU A 312       7.698  -4.558  -7.284  1.00 87.01           C
ATOM   4747  C   LEU A 312       6.761  -3.993  -8.353  1.00 87.01           C
ATOM   4748  O   LEU A 312       6.762  -4.457  -9.493  1.00 87.01           O
ATOM   4749  HA  LEU A 312       8.637  -4.839  -7.760  1.00 87.01           H
ATOM   4750  CB  LEU A 312       7.152  -5.806  -6.587  1.00 87.01           C
ATOM   4751 1HB  LEU A 312       6.331  -5.506  -5.936  1.00 87.01           H
ATOM   4752 2HB  LEU A 312       6.732  -6.467  -7.345  1.00 87.01           H
ATOM   4753  CG  LEU A 312       8.159  -6.604  -5.756  1.00 87.01           C
ATOM   4754  HG  LEU A 312       8.540  -5.956  -4.966  1.00 87.01           H
ATOM   4755  CD1 LEU A 312       7.485  -7.797  -5.075  1.00 87.01           C
ATOM   4756 1HD1 LEU A 312       6.693  -7.441  -4.417  1.00 87.01           H
ATOM   4757 2HD1 LEU A 312       7.059  -8.455  -5.833  1.00 87.01           H
ATOM   4758 3HD1 LEU A 312       8.223  -8.347  -4.491  1.00 87.01           H
ATOM   4759  CD2 LEU A 312       9.357  -7.031  -6.606  1.00 87.01           C
ATOM   4760 1HD2 LEU A 312       9.013  -7.655  -7.432  1.00 87.01           H
ATOM   4761 2HD2 LEU A 312       9.854  -6.146  -7.003  1.00 87.01           H
ATOM   4762 3HD2 LEU A 312      10.057  -7.596  -5.991  1.00 87.01           H
ATOM   4763  HN  LEU A 312       7.426  -3.536  -5.489  1.00 87.01           H
ATOM   4764  N   ASN A 313       5.985  -2.998  -7.949  1.00 79.64           N
ATOM   4765  CA  ASN A 313       4.960  -2.447  -8.819  1.00 79.64           C
ATOM   4766  C   ASN A 313       5.581  -2.100 -10.174  1.00 79.64           C
ATOM   4767  O   ASN A 313       5.052  -2.478 -11.218  1.00 79.64           O
ATOM   4768  HA  ASN A 313       4.200  -3.225  -8.896  1.00 79.64           H
ATOM   4769  CB  ASN A 313       4.367  -1.166  -8.229  1.00 79.64           C
ATOM   4770 1HB  ASN A 313       5.141  -0.613  -7.699  1.00 79.64           H
ATOM   4771 2HB  ASN A 313       4.009  -0.523  -9.033  1.00 79.64           H
ATOM   4772  CG  ASN A 313       3.215  -1.485  -7.274  1.00 79.64           C
ATOM   4773  OD1 ASN A 313       2.676  -2.580  -7.253  1.00 79.64           O
ATOM   4774  ND2 ASN A 313       2.870  -0.471  -6.486  1.00 79.64           N
ATOM   4775 1HD2 ASN A 313       3.353   0.402  -6.553  1.00 79.64           H
ATOM   4776 2HD2 ASN A 313       2.126  -0.581  -5.826  1.00 79.64           H
ATOM   4777  HN  ASN A 313       6.047  -2.572  -7.047  1.00 79.64           H
ATOM   4778  N   PRO A 314       6.709  -1.377 -10.183  1.00 79.83           N
ATOM   4779  CA  PRO A 314       7.381  -1.043 -11.441  1.00 79.83           C
ATOM   4780  C   PRO A 314       7.653  -2.271 -12.294  1.00 79.83           C
ATOM   4781  O   PRO A 314       7.362  -2.278 -13.489  1.00 79.83           O
ATOM   4782  HA  PRO A 314       6.739  -0.408 -12.051  1.00 79.83           H
ATOM   4783  CB  PRO A 314       8.678  -0.366 -10.990  1.00 79.83           C
ATOM   4784 1HB  PRO A 314       9.493  -1.083 -10.897  1.00 79.83           H
ATOM   4785 2HB  PRO A 314       9.002   0.394 -11.701  1.00 79.83           H
ATOM   4786  CG  PRO A 314       8.308   0.243  -9.643  1.00 79.83           C
ATOM   4787 1HG  PRO A 314       9.190   0.451  -9.037  1.00 79.83           H
ATOM   4788 2HG  PRO A 314       7.785   1.193  -9.758  1.00 79.83           H
ATOM   4789  CD  PRO A 314       7.424  -0.824  -9.018  1.00 79.83           C
ATOM   4790 1HD  PRO A 314       8.011  -1.588  -8.509  1.00 79.83           H
ATOM   4791 2HD  PRO A 314       6.743  -0.403  -8.278  1.00 79.83           H
ATOM   4792  N   VAL A 315       8.210  -3.287 -11.651  1.00 78.50           N
ATOM   4793  CA  VAL A 315       8.647  -4.475 -12.365  1.00 78.50           C
ATOM   4794  C   VAL A 315       7.436  -5.150 -13.011  1.00 78.50           C
ATOM   4795  O   VAL A 315       7.482  -5.526 -14.182  1.00 78.50           O
ATOM   4796  HA  VAL A 315       9.331  -4.153 -13.151  1.00 78.50           H
ATOM   4797  CB  VAL A 315       9.414  -5.401 -11.419  1.00 78.50           C
ATOM   4798  HB  VAL A 315       8.719  -5.753 -10.657  1.00 78.50           H
ATOM   4799  CG1 VAL A 315       9.952  -6.624 -12.165  1.00 78.50           C
ATOM   4800 1HG1 VAL A 315       9.120  -7.179 -12.599  1.00 78.50           H
ATOM   4801 2HG1 VAL A 315      10.625  -6.298 -12.958  1.00 78.50           H
ATOM   4802 3HG1 VAL A 315      10.493  -7.265 -11.470  1.00 78.50           H
ATOM   4803  CG2 VAL A 315      10.544  -4.649 -10.712  1.00 78.50           C
ATOM   4804 1HG2 VAL A 315      11.239  -4.255 -11.455  1.00 78.50           H
ATOM   4805 2HG2 VAL A 315      10.127  -3.826 -10.133  1.00 78.50           H
ATOM   4806 3HG2 VAL A 315      11.073  -5.331 -10.046  1.00 78.50           H
ATOM   4807  HN  VAL A 315       8.363  -3.307 -10.663  1.00 78.50           H
ATOM   4808  N   LEU A 316       6.382  -5.285 -12.221  1.00 75.48           N
ATOM   4809  CA  LEU A 316       5.270  -6.143 -12.596  1.00 75.48           C
ATOM   4810  C   LEU A 316       4.554  -5.542 -13.807  1.00 75.48           C
ATOM   4811  O   LEU A 316       4.322  -6.230 -14.800  1.00 75.48           O
ATOM   4812  HA  LEU A 316       5.685  -7.108 -12.884  1.00 75.48           H
ATOM   4813  CB  LEU A 316       4.352  -6.384 -11.396  1.00 75.48           C
ATOM   4814 1HB  LEU A 316       4.033  -5.417 -11.007  1.00 75.48           H
ATOM   4815 2HB  LEU A 316       3.457  -6.898 -11.747  1.00 75.48           H
ATOM   4816  CG  LEU A 316       4.952  -7.193 -10.244  1.00 75.48           C
ATOM   4817  HG  LEU A 316       5.874  -6.705  -9.928  1.00 75.48           H
ATOM   4818  CD1 LEU A 316       4.012  -7.209  -9.037  1.00 75.48           C
ATOM   4819 1HD1 LEU A 316       3.842  -6.188  -8.696  1.00 75.48           H
ATOM   4820 2HD1 LEU A 316       3.061  -7.659  -9.323  1.00 75.48           H
ATOM   4821 3HD1 LEU A 316       4.463  -7.790  -8.233  1.00 75.48           H
ATOM   4822  CD2 LEU A 316       5.322  -8.606 -10.701  1.00 75.48           C
ATOM   4823 1HD2 LEU A 316       4.429  -9.118 -11.059  1.00 75.48           H
ATOM   4824 2HD2 LEU A 316       6.055  -8.547 -11.506  1.00 75.48           H
ATOM   4825 3HD2 LEU A 316       5.746  -9.159  -9.863  1.00 75.48           H
ATOM   4826  HN  LEU A 316       6.280  -4.822 -11.340  1.00 75.48           H
ATOM   4827  N   TYR A 317       4.223  -4.264 -13.685  1.00 69.09           N
ATOM   4828  CA  TYR A 317       3.268  -3.649 -14.591  1.00 69.09           C
ATOM   4829  C   TYR A 317       3.976  -3.030 -15.797  1.00 69.09           C
ATOM   4830  O   TYR A 317       3.358  -2.806 -16.837  1.00 69.09           O
ATOM   4831  HA  TYR A 317       2.586  -4.425 -14.938  1.00 69.09           H
ATOM   4832  CB  TYR A 317       2.584  -2.539 -13.791  1.00 69.09           C
ATOM   4833 1HB  TYR A 317       3.348  -1.914 -13.329  1.00 69.09           H
ATOM   4834 2HB  TYR A 317       2.024  -1.903 -14.477  1.00 69.09           H
ATOM   4835  CG  TYR A 317       1.636  -3.049 -12.703  1.00 69.09           C
ATOM   4836  CD1 TYR A 317       0.410  -3.580 -13.049  1.00 69.09           C
ATOM   4837  HD1 TYR A 317       0.117  -3.636 -14.097  1.00 69.09           H
ATOM   4838  CD2 TYR A 317       2.008  -2.978 -11.376  1.00 69.09           C
ATOM   4839  HD2 TYR A 317       2.976  -2.559 -11.102  1.00 69.09           H
ATOM   4840  CE1 TYR A 317      -0.481  -4.060 -12.025  1.00 69.09           C
ATOM   4841  HE1 TYR A 317      -1.452  -4.482 -12.285  1.00 69.09           H
ATOM   4842  CE2 TYR A 317       1.116  -3.459 -10.352  1.00 69.09           C
ATOM   4843  HE2 TYR A 317       1.397  -3.409  -9.300  1.00 69.09           H
ATOM   4844  CZ  TYR A 317      -0.084  -3.976 -10.727  1.00 69.09           C
ATOM   4845  OH  TYR A 317      -0.926  -4.430  -9.760  1.00 69.09           O
ATOM   4846  HH  TYR A 317      -0.425  -4.560  -8.904  1.00 69.09           H
ATOM   4847  HN  TYR A 317       4.596  -3.655 -12.985  1.00 69.09           H
ATOM   4848  N   VAL A 318       5.263  -2.770 -15.618  1.00 68.18           N
ATOM   4849  CA  VAL A 318       5.970  -1.852 -16.494  1.00 68.18           C
ATOM   4850  C   VAL A 318       6.966  -2.635 -17.351  1.00 68.18           C
ATOM   4851  O   VAL A 318       6.861  -2.648 -18.577  1.00 68.18           O
ATOM   4852  HA  VAL A 318       5.233  -1.388 -17.149  1.00 68.18           H
ATOM   4853  CB  VAL A 318       6.632  -0.746 -15.669  1.00 68.18           C
ATOM   4854  HB  VAL A 318       7.524  -1.164 -15.202  1.00 68.18           H
ATOM   4855  CG1 VAL A 318       7.070   0.417 -16.562  1.00 68.18           C
ATOM   4856 1HG1 VAL A 318       7.785   0.057 -17.301  1.00 68.18           H
ATOM   4857 2HG1 VAL A 318       6.200   0.833 -17.069  1.00 68.18           H
ATOM   4858 3HG1 VAL A 318       7.537   1.188 -15.950  1.00 68.18           H
ATOM   4859  CG2 VAL A 318       5.702  -0.262 -14.555  1.00 68.18           C
ATOM   4860 1HG2 VAL A 318       4.784   0.131 -14.993  1.00 68.18           H
ATOM   4861 2HG2 VAL A 318       5.461  -1.095 -13.894  1.00 68.18           H
ATOM   4862 3HG2 VAL A 318       6.197   0.523 -13.984  1.00 68.18           H
ATOM   4863  HN  VAL A 318       5.820  -3.175 -14.892  1.00 68.18           H
ATOM   4864  N   PHE A 319       7.911  -3.270 -16.673  1.00 66.40           N
ATOM   4865  CA  PHE A 319       8.976  -3.982 -17.359  1.00 66.40           C
ATOM   4866  C   PHE A 319       8.445  -5.254 -18.024  1.00 66.40           C
ATOM   4867  O   PHE A 319       9.091  -5.811 -18.910  1.00 66.40           O
ATOM   4868  HA  PHE A 319       9.372  -3.313 -18.123  1.00 66.40           H
ATOM   4869  CB  PHE A 319      10.011  -4.368 -16.300  1.00 66.40           C
ATOM   4870 1HB  PHE A 319       9.493  -4.783 -15.436  1.00 66.40           H
ATOM   4871 2HB  PHE A 319      10.647  -5.157 -16.700  1.00 66.40           H
ATOM   4872  CG  PHE A 319      10.892  -3.205 -15.839  1.00 66.40           C
ATOM   4873  CD1 PHE A 319      11.939  -2.800 -16.607  1.00 66.40           C
ATOM   4874  HD1 PHE A 319      12.149  -3.302 -17.551  1.00 66.40           H
ATOM   4875  CD2 PHE A 319      10.630  -2.578 -14.662  1.00 66.40           C
ATOM   4876  HD2 PHE A 319       9.791  -2.903 -14.046  1.00 66.40           H
ATOM   4877  CE1 PHE A 319      12.757  -1.721 -16.180  1.00 66.40           C
ATOM   4878  HE1 PHE A 319      13.596  -1.396 -16.795  1.00 66.40           H
ATOM   4879  CE2 PHE A 319      11.448  -1.499 -14.234  1.00 66.40           C
ATOM   4880  HE2 PHE A 319      11.237  -0.997 -13.290  1.00 66.40           H
ATOM   4881  CZ  PHE A 319      12.494  -1.093 -15.002  1.00 66.40           C
ATOM   4882  HZ  PHE A 319      13.122  -0.265 -14.673  1.00 66.40           H
ATOM   4883  HN  PHE A 319       7.955  -3.304 -15.674  1.00 66.40           H
ATOM   4884  N   VAL A 320       7.274  -5.676 -17.571  1.00 66.05           N
ATOM   4885  CA  VAL A 320       6.613  -6.826 -18.164  1.00 66.05           C
ATOM   4886  C   VAL A 320       5.954  -6.407 -19.480  1.00 66.05           C
ATOM   4887  O   VAL A 320       5.699  -7.244 -20.345  1.00 66.05           O
ATOM   4888  HA  VAL A 320       7.378  -7.572 -18.377  1.00 66.05           H
ATOM   4889  CB  VAL A 320       5.623  -7.432 -17.167  1.00 66.05           C
ATOM   4890  HB  VAL A 320       4.906  -6.659 -16.894  1.00 66.05           H
ATOM   4891  CG1 VAL A 320       4.849  -8.591 -17.799  1.00 66.05           C
ATOM   4892 1HG1 VAL A 320       4.294  -8.228 -18.664  1.00 66.05           H
ATOM   4893 2HG1 VAL A 320       5.547  -9.366 -18.114  1.00 66.05           H
ATOM   4894 3HG1 VAL A 320       4.153  -9.003 -17.068  1.00 66.05           H
ATOM   4895  CG2 VAL A 320       6.338  -7.882 -15.891  1.00 66.05           C
ATOM   4896 1HG2 VAL A 320       7.088  -8.633 -16.139  1.00 66.05           H
ATOM   4897 2HG2 VAL A 320       6.823  -7.024 -15.424  1.00 66.05           H
ATOM   4898 3HG2 VAL A 320       5.612  -8.309 -15.199  1.00 66.05           H
ATOM   4899  HN  VAL A 320       6.780  -5.248 -16.815  1.00 66.05           H
ATOM   4900  N   GLY A 321       5.697  -5.112 -19.590  1.00 64.68           N
ATOM   4901  CA  GLY A 321       5.073  -4.572 -20.787  1.00 64.68           C
ATOM   4902  C   GLY A 321       6.053  -4.568 -21.961  1.00 64.68           C
ATOM   4903  O   GLY A 321       7.141  -4.002 -21.865  1.00 64.68           O
ATOM   4904 1HA  GLY A 321       4.195  -5.165 -21.043  1.00 64.68           H
ATOM   4905 2HA  GLY A 321       4.726  -3.557 -20.594  1.00 64.68           H
ATOM   4906  HN  GLY A 321       5.906  -4.438 -18.882  1.00 64.68           H
ATOM   4907  N   GLU A 322       5.633  -5.205 -23.044  1.00 64.12           N
ATOM   4908  CA  GLU A 322       6.426  -5.216 -24.262  1.00 64.12           C
ATOM   4909  C   GLU A 322       6.629  -3.790 -24.776  1.00 64.12           C
ATOM   4910  O   GLU A 322       7.734  -3.421 -25.173  1.00 64.12           O
ATOM   4911  HA  GLU A 322       7.386  -5.648 -23.978  1.00 64.12           H
ATOM   4912  CB  GLU A 322       5.777  -6.097 -25.331  1.00 64.12           C
ATOM   4913 1HB  GLU A 322       4.705  -5.904 -25.365  1.00 64.12           H
ATOM   4914 2HB  GLU A 322       6.273  -5.939 -26.288  1.00 64.12           H
ATOM   4915  CG  GLU A 322       5.947  -7.580 -24.997  1.00 64.12           C
ATOM   4916 1HG  GLU A 322       6.997  -7.794 -24.799  1.00 64.12           H
ATOM   4917 2HG  GLU A 322       5.396  -7.818 -24.087  1.00 64.12           H
ATOM   4918  CD  GLU A 322       5.450  -8.461 -26.145  1.00 64.12           C
ATOM   4919  OE1 GLU A 322       5.778  -9.667 -26.118  1.00 64.12           O
ATOM   4920  OE2 GLU A 322       4.752  -7.909 -27.023  1.00 64.12           O
ATOM   4921  HN  GLU A 322       4.769  -5.707 -23.098  1.00 64.12           H
ATOM   4922  N   ARG A 323       5.547  -3.026 -24.751  1.00 62.51           N
ATOM   4923  CA  ARG A 323       5.587  -1.655 -25.230  1.00 62.51           C
ATOM   4924  C   ARG A 323       6.647  -0.857 -24.467  1.00 62.51           C
ATOM   4925  O   ARG A 323       7.457  -0.157 -25.072  1.00 62.51           O
ATOM   4926  HA  ARG A 323       5.843  -1.736 -26.287  1.00 62.51           H
ATOM   4927  CB  ARG A 323       4.228  -0.973 -25.064  1.00 62.51           C
ATOM   4928 1HB  ARG A 323       3.749  -1.327 -24.151  1.00 62.51           H
ATOM   4929 2HB  ARG A 323       4.367   0.102 -24.954  1.00 62.51           H
ATOM   4930  CG  ARG A 323       3.323  -1.255 -26.265  1.00 62.51           C
ATOM   4931 1HG  ARG A 323       3.864  -1.053 -27.189  1.00 62.51           H
ATOM   4932 2HG  ARG A 323       3.050  -2.311 -26.279  1.00 62.51           H
ATOM   4933  CD  ARG A 323       2.057  -0.397 -26.211  1.00 62.51           C
ATOM   4934 1HD  ARG A 323       1.519  -0.586 -25.281  1.00 62.51           H
ATOM   4935 2HD  ARG A 323       2.323   0.659 -26.216  1.00 62.51           H
ATOM   4936  NE  ARG A 323       1.187  -0.705 -27.368  1.00 62.51           N
ATOM   4937  HE  ARG A 323       1.512  -1.379 -28.032  1.00 62.51           H
ATOM   4938  CZ  ARG A 323      -0.007  -0.137 -27.582  1.00 62.51           C
ATOM   4939  NH1 ARG A 323      -0.491   0.773 -26.725  1.00 62.51           N
ATOM   4940 1HH1 ARG A 323       0.040   1.032 -25.919  1.00 62.51           H
ATOM   4941 2HH1 ARG A 323      -1.383   1.192 -26.892  1.00 62.51           H
ATOM   4942  NH2 ARG A 323      -0.710  -0.492 -28.666  1.00 62.51           N
ATOM   4943 1HH2 ARG A 323      -1.604  -0.077 -28.841  1.00 62.51           H
ATOM   4944 2HH2 ARG A 323      -0.342  -1.171 -29.301  1.00 62.51           H
ATOM   4945  HN  ARG A 323       4.656  -3.329 -24.413  1.00 62.51           H
ATOM   4946  N   PHE A 324       6.607  -0.991 -23.149  1.00 64.45           N
ATOM   4947  CA  PHE A 324       7.490  -0.219 -22.292  1.00 64.45           C
ATOM   4948  C   PHE A 324       8.955  -0.581 -22.545  1.00 64.45           C
ATOM   4949  O   PHE A 324       9.817   0.295 -22.589  1.00 64.45           O
ATOM   4950  HA  PHE A 324       7.332   0.834 -22.529  1.00 64.45           H
ATOM   4951  CB  PHE A 324       7.132  -0.572 -20.847  1.00 64.45           C
ATOM   4952 1HB  PHE A 324       6.055  -0.466 -20.714  1.00 64.45           H
ATOM   4953 2HB  PHE A 324       7.373  -1.619 -20.669  1.00 64.45           H
ATOM   4954  CG  PHE A 324       7.847   0.286 -19.801  1.00 64.45           C
ATOM   4955  CD1 PHE A 324       9.014  -0.144 -19.252  1.00 64.45           C
ATOM   4956  HD1 PHE A 324       9.440  -1.100 -19.556  1.00 64.45           H
ATOM   4957  CD2 PHE A 324       7.316   1.479 -19.421  1.00 64.45           C
ATOM   4958  HD2 PHE A 324       6.380   1.824 -19.862  1.00 64.45           H
ATOM   4959  CE1 PHE A 324       9.678   0.652 -18.281  1.00 64.45           C
ATOM   4960  HE1 PHE A 324      10.613   0.307 -17.840  1.00 64.45           H
ATOM   4961  CE2 PHE A 324       7.979   2.275 -18.451  1.00 64.45           C
ATOM   4962  HE2 PHE A 324       7.553   3.231 -18.146  1.00 64.45           H
ATOM   4963  CZ  PHE A 324       9.146   1.845 -17.901  1.00 64.45           C
ATOM   4964  HZ  PHE A 324       9.656   2.456 -17.156  1.00 64.45           H
ATOM   4965  HN  PHE A 324       5.987  -1.611 -22.669  1.00 64.45           H
ATOM   4966  N   ARG A 325       9.192  -1.875 -22.705  1.00 67.75           N
ATOM   4967  CA  ARG A 325      10.526  -2.359 -23.014  1.00 67.75           C
ATOM   4968  C   ARG A 325      11.044  -1.705 -24.297  1.00 67.75           C
ATOM   4969  O   ARG A 325      12.207  -1.313 -24.373  1.00 67.75           O
ATOM   4970  HA  ARG A 325      11.133  -2.072 -22.156  1.00 67.75           H
ATOM   4971  CB  ARG A 325      10.535  -3.879 -23.186  1.00 67.75           C
ATOM   4972 1HB  ARG A 325       9.717  -4.180 -23.841  1.00 67.75           H
ATOM   4973 2HB  ARG A 325      11.461  -4.189 -23.670  1.00 67.75           H
ATOM   4974  CG  ARG A 325      10.399  -4.584 -21.835  1.00 67.75           C
ATOM   4975 1HG  ARG A 325      11.126  -4.177 -21.133  1.00 67.75           H
ATOM   4976 2HG  ARG A 325       9.410  -4.391 -21.418  1.00 67.75           H
ATOM   4977  CD  ARG A 325      10.611  -6.093 -21.979  1.00 67.75           C
ATOM   4978 1HD  ARG A 325       9.875  -6.507 -22.668  1.00 67.75           H
ATOM   4979 2HD  ARG A 325      11.594  -6.291 -22.406  1.00 67.75           H
ATOM   4980  NE  ARG A 325      10.492  -6.749 -20.658  1.00 67.75           N
ATOM   4981  HE  ARG A 325      10.242  -6.182 -19.873  1.00 67.75           H
ATOM   4982  CZ  ARG A 325      10.697  -8.057 -20.448  1.00 67.75           C
ATOM   4983  NH1 ARG A 325      11.034  -8.864 -21.463  1.00 67.75           N
ATOM   4984 1HH1 ARG A 325      11.133  -8.492 -22.386  1.00 67.75           H
ATOM   4985 2HH1 ARG A 325      11.186  -9.839 -21.298  1.00 67.75           H
ATOM   4986  NH2 ARG A 325      10.561  -8.544 -19.207  1.00 67.75           N
ATOM   4987 1HH2 ARG A 325      10.711  -9.518 -19.033  1.00 67.75           H
ATOM   4988 2HH2 ARG A 325      10.310  -7.935 -18.455  1.00 67.75           H
ATOM   4989  HN  ARG A 325       8.492  -2.586 -22.626  1.00 67.75           H
ATOM   4990  N   ARG A 326      10.154  -1.608 -25.274  1.00 69.52           N
ATOM   4991  CA  ARG A 326      10.484  -0.943 -26.523  1.00 69.52           C
ATOM   4992  C   ARG A 326      10.780   0.537 -26.274  1.00 69.52           C
ATOM   4993  O   ARG A 326      11.768   1.070 -26.779  1.00 69.52           O
ATOM   4994  HA  ARG A 326      11.368  -1.463 -26.891  1.00 69.52           H
ATOM   4995  CB  ARG A 326       9.339  -1.064 -27.531  1.00 69.52           C
ATOM   4996 1HB  ARG A 326       8.386  -0.906 -27.025  1.00 69.52           H
ATOM   4997 2HB  ARG A 326       9.431  -0.285 -28.287  1.00 69.52           H
ATOM   4998  CG  ARG A 326       9.343  -2.438 -28.203  1.00 69.52           C
ATOM   4999 1HG  ARG A 326      10.263  -2.564 -28.775  1.00 69.52           H
ATOM   5000 2HG  ARG A 326       9.331  -3.219 -27.443  1.00 69.52           H
ATOM   5001  CD  ARG A 326       8.135  -2.600 -29.129  1.00 69.52           C
ATOM   5002 1HD  ARG A 326       7.214  -2.443 -28.568  1.00 69.52           H
ATOM   5003 2HD  ARG A 326       8.164  -1.844 -29.913  1.00 69.52           H
ATOM   5004  NE  ARG A 326       8.136  -3.952 -29.730  1.00 69.52           N
ATOM   5005  HE  ARG A 326       8.387  -4.725 -29.147  1.00 69.52           H
ATOM   5006  CZ  ARG A 326       7.821  -4.206 -31.008  1.00 69.52           C
ATOM   5007  NH1 ARG A 326       7.477  -3.209 -31.835  1.00 69.52           N
ATOM   5008 1HH1 ARG A 326       7.454  -2.267 -31.500  1.00 69.52           H
ATOM   5009 2HH1 ARG A 326       7.244  -3.407 -32.787  1.00 69.52           H
ATOM   5010  NH2 ARG A 326       7.856  -5.472 -31.446  1.00 69.52           N
ATOM   5011 1HH2 ARG A 326       7.624  -5.679 -32.397  1.00 69.52           H
ATOM   5012 2HH2 ARG A 326       8.114  -6.210 -30.823  1.00 69.52           H
ATOM   5013  HN  ARG A 326       9.224  -1.973 -25.223  1.00 69.52           H
ATOM   5014  N   ASP A 327       9.907   1.160 -25.496  1.00 66.64           N
ATOM   5015  CA  ASP A 327       9.978   2.597 -25.292  1.00 66.64           C
ATOM   5016  C   ASP A 327      11.163   2.920 -24.380  1.00 66.64           C
ATOM   5017  O   ASP A 327      11.804   3.958 -24.534  1.00 66.64           O
ATOM   5018  HA  ASP A 327      10.091   3.023 -26.289  1.00 66.64           H
ATOM   5019  CB  ASP A 327       8.707   3.122 -24.621  1.00 66.64           C
ATOM   5020 1HB  ASP A 327       8.497   2.537 -23.725  1.00 66.64           H
ATOM   5021 2HB  ASP A 327       8.860   4.152 -24.300  1.00 66.64           H
ATOM   5022  CG  ASP A 327       7.513   3.050 -25.575  1.00 66.64           C
ATOM   5023  OD1 ASP A 327       7.767   2.998 -26.798  1.00 66.64           O
ATOM   5024  OD2 ASP A 327       6.374   3.049 -25.060  1.00 66.64           O
ATOM   5025  HN  ASP A 327       9.163   0.701 -25.012  1.00 66.64           H
ATOM   5026  N   LEU A 328      11.417   2.012 -23.449  1.00 67.30           N
ATOM   5027  CA  LEU A 328      12.585   2.124 -22.593  1.00 67.30           C
ATOM   5028  C   LEU A 328      13.848   2.119 -23.457  1.00 67.30           C
ATOM   5029  O   LEU A 328      14.726   2.962 -23.285  1.00 67.30           O
ATOM   5030  HA  LEU A 328      12.523   3.084 -22.079  1.00 67.30           H
ATOM   5031  CB  LEU A 328      12.570   1.034 -21.520  1.00 67.30           C
ATOM   5032 1HB  LEU A 328      11.638   1.115 -20.961  1.00 67.30           H
ATOM   5033 2HB  LEU A 328      12.561   0.064 -22.016  1.00 67.30           H
ATOM   5034  CG  LEU A 328      13.732   1.057 -20.524  1.00 67.30           C
ATOM   5035  HG  LEU A 328      14.642   1.312 -21.067  1.00 67.30           H
ATOM   5036  CD1 LEU A 328      13.522   2.136 -19.461  1.00 67.30           C
ATOM   5037 1HD1 LEU A 328      13.455   3.112 -19.941  1.00 67.30           H
ATOM   5038 2HD1 LEU A 328      12.599   1.935 -18.916  1.00 67.30           H
ATOM   5039 3HD1 LEU A 328      14.362   2.130 -18.766  1.00 67.30           H
ATOM   5040  CD2 LEU A 328      13.949  -0.325 -19.904  1.00 67.30           C
ATOM   5041 1HD2 LEU A 328      13.045  -0.634 -19.379  1.00 67.30           H
ATOM   5042 2HD2 LEU A 328      14.176  -1.045 -20.691  1.00 67.30           H
ATOM   5043 3HD2 LEU A 328      14.781  -0.281 -19.201  1.00 67.30           H
ATOM   5044  HN  LEU A 328      10.842   1.212 -23.277  1.00 67.30           H
ATOM   5045  N   VAL A 329      13.898   1.158 -24.369  1.00 71.87           N
ATOM   5046  CA  VAL A 329      15.056   1.007 -25.233  1.00 71.87           C
ATOM   5047  C   VAL A 329      15.177   2.236 -26.137  1.00 71.87           C
ATOM   5048  O   VAL A 329      16.282   2.653 -26.480  1.00 71.87           O
ATOM   5049  HA  VAL A 329      15.938   0.953 -24.595  1.00 71.87           H
ATOM   5050  CB  VAL A 329      14.957  -0.303 -26.016  1.00 71.87           C
ATOM   5051  HB  VAL A 329      13.975  -0.338 -26.489  1.00 71.87           H
ATOM   5052  CG1 VAL A 329      16.013  -0.362 -27.122  1.00 71.87           C
ATOM   5053 1HG1 VAL A 329      15.864   0.469 -27.812  1.00 71.87           H
ATOM   5054 2HG1 VAL A 329      17.007  -0.294 -26.680  1.00 71.87           H
ATOM   5055 3HG1 VAL A 329      15.920  -1.304 -27.663  1.00 71.87           H
ATOM   5056  CG2 VAL A 329      15.073  -1.510 -25.083  1.00 71.87           C
ATOM   5057 1HG2 VAL A 329      16.034  -1.482 -24.570  1.00 71.87           H
ATOM   5058 2HG2 VAL A 329      14.268  -1.480 -24.348  1.00 71.87           H
ATOM   5059 3HG2 VAL A 329      14.999  -2.428 -25.665  1.00 71.87           H
ATOM   5060  HN  VAL A 329      13.168   0.493 -24.521  1.00 71.87           H
ATOM   5061  N   LYS A 330      14.024   2.781 -26.497  1.00 69.39           N
[truncated: 117,320 more chars]
