# Supplementary material for: Noncanonical roles of chemokine regions in CCR9 activation revealed by structural modeling and mutational mapping
Source: Nat Commun. 2025 Aug 18;16:7695. doi: 10.1038/s41467-025-62321-9 (PMC12361432; doi:10.1038/s41467-025-62321-9)
Supplement: Supplementary file 4 — Supplementary Data 2 [file 41467_2025_62321_MOESM4_ESM.zip › CCR9_CCL25_rnk207.pdb]

SSBOND   1 CYS A   38    CYS A  289 
SSBOND   2 CYS A  119    CYS A  198 
SSBOND   3 CYS B    7    CYS B   35 
SSBOND   4 CYS B    8    CYS B   52 
ATOM      1  N   GLU A  20      -4.195  -4.010  61.053  1.00 49.78           N
ATOM      2  CA  GLU A  20      -4.304  -3.617  59.658  1.00 49.78           C
ATOM      3  C   GLU A  20      -2.986  -3.880  58.927  1.00 49.78           C
ATOM      4  O   GLU A  20      -2.974  -4.076  57.713  1.00 49.78           O
ATOM      5  HA  GLU A  20      -5.091  -4.246  59.241  1.00 49.78           H
ATOM      6  CB  GLU A  20      -4.717  -2.149  59.533  1.00 49.78           C
ATOM      7 1HB  GLU A  20      -4.309  -1.580  60.369  1.00 49.78           H
ATOM      8 2HB  GLU A  20      -4.411  -1.763  58.561  1.00 49.78           H
ATOM      9  CG  GLU A  20      -6.238  -1.999  59.598  1.00 49.78           C
ATOM     10 1HG  GLU A  20      -6.712  -2.845  59.099  1.00 49.78           H
ATOM     11 2HG  GLU A  20      -6.565  -2.018  60.638  1.00 49.78           H
ATOM     12  CD  GLU A  20      -6.689  -0.694  58.939  1.00 49.78           C
ATOM     13  OE1 GLU A  20      -7.882  -0.626  58.572  1.00 49.78           O
ATOM     14  OE2 GLU A  20      -5.831   0.207  58.818  1.00 49.78           O
ATOM     15  HN  GLU A  20      -3.298  -4.360  61.324  1.00 49.78           H
ATOM     16  N   SER A  21      -1.908  -3.878  59.698  1.00 55.72           N
ATOM     17  CA  SER A  21      -0.583  -4.057  59.130  1.00 55.72           C
ATOM     18  C   SER A  21      -0.422  -5.489  58.618  1.00 55.72           C
ATOM     19  O   SER A  21       0.071  -5.705  57.511  1.00 55.72           O
ATOM     20  HA  SER A  21      -0.523  -3.346  58.306  1.00 55.72           H
ATOM     21  CB  SER A  21       0.504  -3.736  60.158  1.00 55.72           C
ATOM     22 1HB  SER A  21       1.452  -3.576  59.645  1.00 55.72           H
ATOM     23 2HB  SER A  21       0.257  -2.804  60.668  1.00 55.72           H
ATOM     24  OG  SER A  21       0.654  -4.777  61.119  1.00 55.72           O
ATOM     25  HG  SER A  21       1.379  -4.543  61.767  1.00 55.72           H
ATOM     26  HN  SER A  21      -1.931  -3.756  60.690  1.00 55.72           H
ATOM     27  N   THR A  22      -0.847  -6.431  59.446  1.00 56.43           N
ATOM     28  CA  THR A  22      -0.622  -7.838  59.159  1.00 56.43           C
ATOM     29  C   THR A  22      -1.453  -8.276  57.952  1.00 56.43           C
ATOM     30  O   THR A  22      -0.922  -8.855  57.005  1.00 56.43           O
ATOM     31  HA  THR A  22       0.426  -7.970  58.891  1.00 56.43           H
ATOM     32  CB  THR A  22      -0.928  -8.635  60.429  1.00 56.43           C
ATOM     33  HB  THR A  22      -1.959  -8.989  60.427  1.00 56.43           H
ATOM     34  OG1 THR A  22      -0.586  -7.745  61.488  1.00 56.43           O
ATOM     35  HG1 THR A  22      -0.955  -8.084  62.353  1.00 56.43           H
ATOM     36  CG2 THR A  22       0.019  -9.821  60.618  1.00 56.43           C
ATOM     37 1HG2 THR A  22       1.045  -9.460  60.688  1.00 56.43           H
ATOM     38 2HG2 THR A  22      -0.071 -10.497  59.768  1.00 56.43           H
ATOM     39 3HG2 THR A  22      -0.242 -10.352  61.534  1.00 56.43           H
ATOM     40  HN  THR A  22      -1.337  -6.247  60.298  1.00 56.43           H
ATOM     41  N   SER A  23      -2.743  -7.983  58.024  1.00 59.39           N
ATOM     42  CA  SER A  23      -3.661  -8.377  56.969  1.00 59.39           C
ATOM     43  C   SER A  23      -3.275  -7.691  55.657  1.00 59.39           C
ATOM     44  O   SER A  23      -3.357  -8.295  54.589  1.00 59.39           O
ATOM     45  HA  SER A  23      -3.553  -9.458  56.881  1.00 59.39           H
ATOM     46  CB  SER A  23      -5.106  -8.038  57.340  1.00 59.39           C
ATOM     47 1HB  SER A  23      -5.768  -8.338  56.528  1.00 59.39           H
ATOM     48 2HB  SER A  23      -5.399  -8.612  58.219  1.00 59.39           H
ATOM     49  OG  SER A  23      -5.278  -6.648  57.603  1.00 59.39           O
ATOM     50  HG  SER A  23      -6.233  -6.458  57.827  1.00 59.39           H
ATOM     51  HN  SER A  23      -3.162  -7.487  58.785  1.00 59.39           H
ATOM     52  N   SER A  24      -2.862  -6.438  55.780  1.00 64.37           N
ATOM     53  CA  SER A  24      -2.457  -5.665  54.618  1.00 64.37           C
ATOM     54  C   SER A  24      -1.214  -6.291  53.982  1.00 64.37           C
ATOM     55  O   SER A  24      -0.993  -6.155  52.780  1.00 64.37           O
ATOM     56  HA  SER A  24      -3.303  -5.711  53.932  1.00 64.37           H
ATOM     57  CB  SER A  24      -2.184  -4.207  54.994  1.00 64.37           C
ATOM     58 1HB  SER A  24      -2.269  -3.582  54.105  1.00 64.37           H
ATOM     59 2HB  SER A  24      -2.944  -3.866  55.697  1.00 64.37           H
ATOM     60  OG  SER A  24      -0.893  -4.037  55.571  1.00 64.37           O
ATOM     61  HG  SER A  24      -0.794  -4.631  56.370  1.00 64.37           H
ATOM     62  HN  SER A  24      -2.803  -5.952  56.652  1.00 64.37           H
ATOM     63  N   MET A  25      -0.436  -6.963  54.817  1.00 65.58           N
ATOM     64  CA  MET A  25       0.771  -7.622  54.348  1.00 65.58           C
ATOM     65  C   MET A  25       0.438  -8.933  53.633  1.00 65.58           C
ATOM     66  O   MET A  25       1.019  -9.243  52.594  1.00 65.58           O
ATOM     67  HA  MET A  25       1.233  -6.926  53.648  1.00 65.58           H
ATOM     68  CB  MET A  25       1.692  -7.909  55.536  1.00 65.58           C
ATOM     69 1HB  MET A  25       1.667  -7.069  56.230  1.00 65.58           H
ATOM     70 2HB  MET A  25       1.329  -8.782  56.079  1.00 65.58           H
ATOM     71  CG  MET A  25       3.129  -8.151  55.071  1.00 65.58           C
ATOM     72 1HG  MET A  25       3.708  -8.608  55.874  1.00 65.58           H
ATOM     73 2HG  MET A  25       3.136  -8.851  54.235  1.00 65.58           H
ATOM     74  SD  MET A  25       3.880  -6.608  54.580  1.00 65.58           S
ATOM     75  CE  MET A  25       5.586  -7.119  54.457  1.00 65.58           C
ATOM     76 1HE  MET A  25       5.925  -7.489  55.424  1.00 65.58           H
ATOM     77 2HE  MET A  25       5.675  -7.911  53.713  1.00 65.58           H
ATOM     78 3HE  MET A  25       6.199  -6.269  54.157  1.00 65.58           H
ATOM     79  HN  MET A  25      -0.618  -7.061  55.795  1.00 65.58           H
ATOM     80  N   GLU A  26      -0.497  -9.668  54.218  1.00 67.30           N
ATOM     81  CA  GLU A  26      -0.936 -10.924  53.634  1.00 67.30           C
ATOM     82  C   GLU A  26      -1.609 -10.674  52.282  1.00 67.30           C
ATOM     83  O   GLU A  26      -1.344 -11.384  51.313  1.00 67.30           O
ATOM     84  HA  GLU A  26      -0.028 -11.510  53.492  1.00 67.30           H
ATOM     85  CB  GLU A  26      -1.873 -11.672  54.583  1.00 67.30           C
ATOM     86 1HB  GLU A  26      -2.622 -10.985  54.977  1.00 67.30           H
ATOM     87 2HB  GLU A  26      -2.305 -12.532  54.071  1.00 67.30           H
ATOM     88  CG  GLU A  26      -1.107 -12.226  55.786  1.00 67.30           C
ATOM     89 1HG  GLU A  26      -0.324 -12.903  55.443  1.00 67.30           H
ATOM     90 2HG  GLU A  26      -0.615 -11.410  56.315  1.00 67.30           H
ATOM     91  CD  GLU A  26      -2.047 -12.967  56.741  1.00 67.30           C
ATOM     92  OE1 GLU A  26      -1.521 -13.758  57.553  1.00 67.30           O
ATOM     93  OE2 GLU A  26      -3.268 -12.724  56.636  1.00 67.30           O
ATOM     94  HN  GLU A  26      -0.951  -9.418  55.073  1.00 67.30           H
ATOM     95  N   ASP A  27      -2.466  -9.664  52.262  1.00 66.88           N
ATOM     96  CA  ASP A  27      -3.202  -9.332  51.054  1.00 66.88           C
ATOM     97  C   ASP A  27      -2.214  -9.085  49.912  1.00 66.88           C
ATOM     98  O   ASP A  27      -2.457  -9.492  48.777  1.00 66.88           O
ATOM     99  HA  ASP A  27      -3.849 -10.189  50.867  1.00 66.88           H
ATOM    100  CB  ASP A  27      -4.030  -8.059  51.246  1.00 66.88           C
ATOM    101 1HB  ASP A  27      -3.435  -7.309  51.767  1.00 66.88           H
ATOM    102 2HB  ASP A  27      -4.291  -7.641  50.274  1.00 66.88           H
ATOM    103  CG  ASP A  27      -5.304  -8.350  52.041  1.00 66.88           C
ATOM    104  OD1 ASP A  27      -5.631  -9.549  52.171  1.00 66.88           O
ATOM    105  OD2 ASP A  27      -5.923  -7.366  52.501  1.00 66.88           O
ATOM    106  HN  ASP A  27      -2.660  -9.080  53.049  1.00 66.88           H
ATOM    107  N   TYR A  28      -1.120  -8.418  50.252  1.00 69.84           N
ATOM    108  CA  TYR A  28      -0.111  -8.082  49.262  1.00 69.84           C
ATOM    109  C   TYR A  28       0.645  -9.330  48.804  1.00 69.84           C
ATOM    110  O   TYR A  28       1.022  -9.439  47.638  1.00 69.84           O
ATOM    111  HA  TYR A  28      -0.616  -7.637  48.405  1.00 69.84           H
ATOM    112  CB  TYR A  28       0.867  -7.136  49.962  1.00 69.84           C
ATOM    113 1HB  TYR A  28       0.316  -6.277  50.344  1.00 69.84           H
ATOM    114 2HB  TYR A  28       1.298  -7.647  50.823  1.00 69.84           H
ATOM    115  CG  TYR A  28       2.001  -6.637  49.064  1.00 69.84           C
ATOM    116  CD1 TYR A  28       3.236  -7.251  49.106  1.00 69.84           C
ATOM    117  HD1 TYR A  28       3.404  -8.092  49.779  1.00 69.84           H
ATOM    118  CD2 TYR A  28       1.788  -5.573  48.211  1.00 69.84           C
ATOM    119  HD2 TYR A  28       0.812  -5.088  48.178  1.00 69.84           H
ATOM    120  CE1 TYR A  28       4.303  -6.781  48.261  1.00 69.84           C
ATOM    121  HE1 TYR A  28       5.283  -7.257  48.284  1.00 69.84           H
ATOM    122  CE2 TYR A  28       2.855  -5.103  47.366  1.00 69.84           C
ATOM    123  HE2 TYR A  28       2.701  -4.263  46.688  1.00 69.84           H
ATOM    124  CZ  TYR A  28       4.060  -5.731  47.432  1.00 69.84           C
ATOM    125  OH  TYR A  28       5.067  -5.287  46.634  1.00 69.84           O
ATOM    126  HH  TYR A  28       4.763  -4.491  46.110  1.00 69.84           H
ATOM    127  HN  TYR A  28      -0.919  -8.110  51.182  1.00 69.84           H
ATOM    128  N   VAL A  29       0.845 -10.241  49.745  1.00 67.29           N
ATOM    129  CA  VAL A  29       1.629 -11.435  49.478  1.00 67.29           C
ATOM    130  C   VAL A  29       0.799 -12.408  48.638  1.00 67.29           C
ATOM    131  O   VAL A  29       1.334 -13.101  47.775  1.00 67.29           O
ATOM    132  HA  VAL A  29       2.503 -11.132  48.901  1.00 67.29           H
ATOM    133  CB  VAL A  29       2.117 -12.046  50.793  1.00 67.29           C
ATOM    134  HB  VAL A  29       1.252 -12.176  51.443  1.00 67.29           H
ATOM    135  CG1 VAL A  29       2.740 -13.424  50.559  1.00 67.29           C
ATOM    136 1HG1 VAL A  29       1.997 -14.089  50.119  1.00 67.29           H
ATOM    137 2HG1 VAL A  29       3.589 -13.328  49.881  1.00 67.29           H
ATOM    138 3HG1 VAL A  29       3.078 -13.836  51.510  1.00 67.29           H
ATOM    139  CG2 VAL A  29       3.101 -11.112  51.500  1.00 67.29           C
ATOM    140 1HG2 VAL A  29       3.962 -10.937  50.855  1.00 67.29           H
ATOM    141 2HG2 VAL A  29       2.610 -10.163  51.716  1.00 67.29           H
ATOM    142 3HG2 VAL A  29       3.432 -11.571  52.431  1.00 67.29           H
ATOM    143  HN  VAL A  29       0.482 -10.173  50.675  1.00 67.29           H
ATOM    144  N   ASN A  30      -0.496 -12.427  48.921  1.00 70.13           N
ATOM    145  CA  ASN A  30      -1.383 -13.394  48.297  1.00 70.13           C
ATOM    146  C   ASN A  30      -1.833 -12.862  46.934  1.00 70.13           C
ATOM    147  O   ASN A  30      -2.453 -13.584  46.156  1.00 70.13           O
ATOM    148  HA  ASN A  30      -0.797 -14.309  48.214  1.00 70.13           H
ATOM    149  CB  ASN A  30      -2.632 -13.626  49.149  1.00 70.13           C
ATOM    150 1HB  ASN A  30      -3.002 -12.672  49.526  1.00 70.13           H
ATOM    151 2HB  ASN A  30      -3.424 -14.053  48.533  1.00 70.13           H
ATOM    152  CG  ASN A  30      -2.330 -14.561  50.322  1.00 70.13           C
ATOM    153  OD1 ASN A  30      -1.384 -15.331  50.307  1.00 70.13           O
ATOM    154  ND2 ASN A  30      -3.185 -14.452  51.335  1.00 70.13           N
ATOM    155 1HD2 ASN A  30      -3.941 -13.800  51.283  1.00 70.13           H
ATOM    156 2HD2 ASN A  30      -3.071 -15.022  52.148  1.00 70.13           H
ATOM    157  HN  ASN A  30      -0.938 -11.800  49.562  1.00 70.13           H
ATOM    158  N   PHE A  31      -1.502 -11.602  46.689  1.00 76.09           N
ATOM    159  CA  PHE A  31      -1.841 -10.973  45.423  1.00 76.09           C
ATOM    160  C   PHE A  31      -1.092 -11.635  44.265  1.00 76.09           C
ATOM    161  O   PHE A  31       0.138 -11.653  44.245  1.00 76.09           O
ATOM    162  HA  PHE A  31      -2.914 -11.097  45.277  1.00 76.09           H
ATOM    163  CB  PHE A  31      -1.410  -9.508  45.523  1.00 76.09           C
ATOM    164 1HB  PHE A  31      -1.862  -9.067  46.411  1.00 76.09           H
ATOM    165 2HB  PHE A  31      -0.330  -9.466  45.660  1.00 76.09           H
ATOM    166  CG  PHE A  31      -1.788  -8.665  44.303  1.00 76.09           C
ATOM    167  CD1 PHE A  31      -0.870  -8.430  43.328  1.00 76.09           C
ATOM    168  HD1 PHE A  31       0.135  -8.843  43.415  1.00 76.09           H
ATOM    169  CD2 PHE A  31      -3.042  -8.150  44.195  1.00 76.09           C
ATOM    170  HD2 PHE A  31      -3.778  -8.338  44.977  1.00 76.09           H
ATOM    171  CE1 PHE A  31      -1.220  -7.647  42.197  1.00 76.09           C
ATOM    172  HE1 PHE A  31      -0.484  -7.459  41.415  1.00 76.09           H
ATOM    173  CE2 PHE A  31      -3.392  -7.367  43.063  1.00 76.09           C
ATOM    174  HE2 PHE A  31      -4.397  -6.954  42.976  1.00 76.09           H
ATOM    175  CZ  PHE A  31      -2.474  -7.132  42.088  1.00 76.09           C
ATOM    176  HZ  PHE A  31      -2.743  -6.531  41.219  1.00 76.09           H
ATOM    177  HN  PHE A  31      -1.014 -11.016  47.335  1.00 76.09           H
ATOM    178  N   ASN A  32      -1.865 -12.162  43.326  1.00 73.50           N
ATOM    179  CA  ASN A  32      -1.290 -12.788  42.147  1.00 73.50           C
ATOM    180  C   ASN A  32      -0.850 -11.702  41.163  1.00 73.50           C
ATOM    181  O   ASN A  32      -1.671 -11.152  40.431  1.00 73.50           O
ATOM    182  HA  ASN A  32      -0.453 -13.380  42.517  1.00 73.50           H
ATOM    183  CB  ASN A  32      -2.315 -13.678  41.442  1.00 73.50           C
ATOM    184 1HB  ASN A  32      -2.854 -14.273  42.179  1.00 73.50           H
ATOM    185 2HB  ASN A  32      -3.052 -13.057  40.933  1.00 73.50           H
ATOM    186  CG  ASN A  32      -1.634 -14.603  40.431  1.00 73.50           C
ATOM    187  OD1 ASN A  32      -0.431 -14.568  40.232  1.00 73.50           O
ATOM    188  ND2 ASN A  32      -2.468 -15.429  39.806  1.00 73.50           N
ATOM    189 1HD2 ASN A  32      -3.445 -15.406  40.016  1.00 73.50           H
ATOM    190 2HD2 ASN A  32      -2.118 -16.073  39.125  1.00 73.50           H
ATOM    191  HN  ASN A  32      -2.864 -12.167  43.363  1.00 73.50           H
ATOM    192  N   PHE A  33       0.446 -11.426  41.177  1.00 75.55           N
ATOM    193  CA  PHE A  33       1.024 -10.497  40.221  1.00 75.55           C
ATOM    194  C   PHE A  33       1.259 -11.176  38.870  1.00 75.55           C
ATOM    195  O   PHE A  33       2.386 -11.212  38.378  1.00 75.55           O
ATOM    196  HA  PHE A  33       0.315  -9.679  40.096  1.00 75.55           H
ATOM    197  CB  PHE A  33       2.369 -10.046  40.793  1.00 75.55           C
ATOM    198 1HB  PHE A  33       2.973 -10.926  41.013  1.00 75.55           H
ATOM    199 2HB  PHE A  33       2.903  -9.476  40.032  1.00 75.55           H
ATOM    200  CG  PHE A  33       2.254  -9.195  42.059  1.00 75.55           C
ATOM    201  CD1 PHE A  33       2.068  -7.852  41.961  1.00 75.55           C
ATOM    202  HD1 PHE A  33       2.001  -7.381  40.981  1.00 75.55           H
ATOM    203  CD2 PHE A  33       2.336  -9.783  43.283  1.00 75.55           C
ATOM    204  HD2 PHE A  33       2.485 -10.860  43.362  1.00 75.55           H
ATOM    205  CE1 PHE A  33       1.960  -7.062  43.137  1.00 75.55           C
ATOM    206  HE1 PHE A  33       1.811  -5.985  43.058  1.00 75.55           H
ATOM    207  CE2 PHE A  33       2.229  -8.993  44.459  1.00 75.55           C
ATOM    208  HE2 PHE A  33       2.295  -9.464  45.439  1.00 75.55           H
ATOM    209  CZ  PHE A  33       2.043  -7.650  44.361  1.00 75.55           C
ATOM    210  HZ  PHE A  33       1.960  -7.044  45.263  1.00 75.55           H
ATOM    211  HN  PHE A  33       1.096 -11.825  41.825  1.00 75.55           H
ATOM    212  N   THR A  34       0.178 -11.697  38.310  1.00 75.75           N
ATOM    213  CA  THR A  34       0.185 -12.119  36.919  1.00 75.75           C
ATOM    214  C   THR A  34       0.699 -10.991  36.023  1.00 75.75           C
ATOM    215  O   THR A  34       0.288  -9.840  36.170  1.00 75.75           O
ATOM    216  HA  THR A  34       0.881 -12.951  36.816  1.00 75.75           H
ATOM    217  CB  THR A  34      -1.227 -12.586  36.560  1.00 75.75           C
ATOM    218  HB  THR A  34      -1.504 -12.253  35.559  1.00 75.75           H
ATOM    219  OG1 THR A  34      -2.038 -12.088  37.620  1.00 75.75           O
ATOM    220  HG1 THR A  34      -2.181 -11.105  37.509  1.00 75.75           H
ATOM    221  CG2 THR A  34      -1.383 -14.105  36.652  1.00 75.75           C
ATOM    222 1HG2 THR A  34      -1.171 -14.430  37.671  1.00 75.75           H
ATOM    223 2HG2 THR A  34      -0.686 -14.584  35.965  1.00 75.75           H
ATOM    224 3HG2 THR A  34      -2.403 -14.383  36.387  1.00 75.75           H
ATOM    225  HN  THR A  34      -0.690 -11.833  38.788  1.00 75.75           H
ATOM    226  N   ASP A  35       1.589 -11.359  35.113  1.00 82.72           N
ATOM    227  CA  ASP A  35       2.322 -10.372  34.340  1.00 82.72           C
ATOM    228  C   ASP A  35       1.469  -9.926  33.151  1.00 82.72           C
ATOM    229  O   ASP A  35       1.733 -10.312  32.013  1.00 82.72           O
ATOM    230  HA  ASP A  35       2.526  -9.557  35.035  1.00 82.72           H
ATOM    231  CB  ASP A  35       3.626 -10.957  33.793  1.00 82.72           C
ATOM    232 1HB  ASP A  35       3.993 -11.730  34.468  1.00 82.72           H
ATOM    233 2HB  ASP A  35       3.439 -11.435  32.832  1.00 82.72           H
ATOM    234  CG  ASP A  35       4.689  -9.869  33.631  1.00 82.72           C
ATOM    235  OD1 ASP A  35       4.459  -8.765  34.170  1.00 82.72           O
ATOM    236  OD2 ASP A  35       5.708 -10.165  32.970  1.00 82.72           O
ATOM    237  HN  ASP A  35       1.812 -12.311  34.903  1.00 82.72           H
ATOM    238  N   PHE A  36       0.462  -9.119  33.455  1.00 90.70           N
ATOM    239  CA  PHE A  36      -0.408  -8.586  32.420  1.00 90.70           C
ATOM    240  C   PHE A  36       0.229  -7.374  31.739  1.00 90.70           C
ATOM    241  O   PHE A  36      -0.231  -6.937  30.685  1.00 90.70           O
ATOM    242  HA  PHE A  36      -0.559  -9.377  31.685  1.00 90.70           H
ATOM    243  CB  PHE A  36      -1.703  -8.148  33.108  1.00 90.70           C
ATOM    244 1HB  PHE A  36      -1.455  -7.496  33.945  1.00 90.70           H
ATOM    245 2HB  PHE A  36      -2.292  -7.556  32.407  1.00 90.70           H
ATOM    246  CG  PHE A  36      -2.559  -9.308  33.619  1.00 90.70           C
ATOM    247  CD1 PHE A  36      -2.691 -10.437  32.873  1.00 90.70           C
ATOM    248  HD1 PHE A  36      -2.186 -10.515  31.910  1.00 90.70           H
ATOM    249  CD2 PHE A  36      -3.189  -9.209  34.821  1.00 90.70           C
ATOM    250  HD2 PHE A  36      -3.084  -8.304  35.419  1.00 90.70           H
ATOM    251  CE1 PHE A  36      -3.486 -11.513  33.348  1.00 90.70           C
ATOM    252  HE1 PHE A  36      -3.591 -12.418  32.749  1.00 90.70           H
ATOM    253  CE2 PHE A  36      -3.984 -10.286  35.295  1.00 90.70           C
ATOM    254  HE2 PHE A  36      -4.489 -10.207  36.258  1.00 90.70           H
ATOM    255  CZ  PHE A  36      -4.116 -11.415  34.549  1.00 90.70           C
ATOM    256  HZ  PHE A  36      -4.726 -12.241  34.914  1.00 90.70           H
ATOM    257  HN  PHE A  36       0.239  -8.831  34.386  1.00 90.70           H
ATOM    258  N   TYR A  37       1.279  -6.865  32.368  1.00 92.19           N
ATOM    259  CA  TYR A  37       2.074  -5.809  31.764  1.00 92.19           C
ATOM    260  C   TYR A  37       3.196  -6.392  30.903  1.00 92.19           C
ATOM    261  O   TYR A  37       4.079  -7.081  31.411  1.00 92.19           O
ATOM    262  HA  TYR A  37       1.415  -5.211  31.134  1.00 92.19           H
ATOM    263  CB  TYR A  37       2.691  -5.029  32.927  1.00 92.19           C
ATOM    264 1HB  TYR A  37       1.891  -4.663  33.570  1.00 92.19           H
ATOM    265 2HB  TYR A  37       3.296  -5.709  33.526  1.00 92.19           H
ATOM    266  CG  TYR A  37       3.558  -3.846  32.491  1.00 92.19           C
ATOM    267  CD1 TYR A  37       4.920  -4.008  32.338  1.00 92.19           C
ATOM    268  HD1 TYR A  37       5.378  -4.979  32.527  1.00 92.19           H
ATOM    269  CD2 TYR A  37       2.978  -2.617  32.252  1.00 92.19           C
ATOM    270  HD2 TYR A  37       1.903  -2.489  32.372  1.00 92.19           H
ATOM    271  CE1 TYR A  37       5.736  -2.895  31.928  1.00 92.19           C
ATOM    272  HE1 TYR A  37       6.813  -3.010  31.804  1.00 92.19           H
ATOM    273  CE2 TYR A  37       3.795  -1.504  31.842  1.00 92.19           C
ATOM    274  HE2 TYR A  37       3.350  -0.527  31.649  1.00 92.19           H
ATOM    275  CZ  TYR A  37       5.133  -1.698  31.700  1.00 92.19           C
ATOM    276  OH  TYR A  37       5.904  -0.646  31.313  1.00 92.19           O
ATOM    277  HH  TYR A  37       5.329   0.151  31.131  1.00 92.19           H
ATOM    278  HN  TYR A  37       1.587  -7.162  33.271  1.00 92.19           H
ATOM    279  N   CYS A  38       3.126  -6.093  29.614  1.00 91.86           N
ATOM    280  CA  CYS A  38       4.056  -6.672  28.660  1.00 91.86           C
ATOM    281  C   CYS A  38       5.074  -5.599  28.269  1.00 91.86           C
ATOM    282  O   CYS A  38       4.712  -4.580  27.682  1.00 91.86           O
ATOM    283  HA  CYS A  38       4.546  -7.504  29.166  1.00 91.86           H
ATOM    284  CB  CYS A  38       3.332  -7.244  27.439  1.00 91.86           C
ATOM    285 1HB  CYS A  38       2.529  -7.907  27.760  1.00 91.86           H
ATOM    286 2HB  CYS A  38       2.870  -6.437  26.869  1.00 91.86           H
ATOM    287  SG  CYS A  38       4.513  -8.159  26.382  1.00 91.86           S
ATOM    288  HN  CYS A  38       2.450  -5.470  29.221  1.00 91.86           H
ATOM    289  N   GLU A  39       6.326  -5.864  28.610  1.00 90.18           N
ATOM    290  CA  GLU A  39       7.425  -5.055  28.110  1.00 90.18           C
ATOM    291  C   GLU A  39       7.800  -5.488  26.691  1.00 90.18           C
ATOM    292  O   GLU A  39       8.128  -6.651  26.459  1.00 90.18           O
ATOM    293  HA  GLU A  39       7.049  -4.032  28.098  1.00 90.18           H
ATOM    294  CB  GLU A  39       8.634  -5.134  29.045  1.00 90.18           C
ATOM    295 1HB  GLU A  39       8.852  -6.177  29.276  1.00 90.18           H
ATOM    296 2HB  GLU A  39       9.477  -4.606  28.600  1.00 90.18           H
ATOM    297  CG  GLU A  39       8.343  -4.439  30.376  1.00 90.18           C
ATOM    298 1HG  GLU A  39       7.968  -3.432  30.191  1.00 90.18           H
ATOM    299 2HG  GLU A  39       7.560  -4.978  30.909  1.00 90.18           H
ATOM    300  CD  GLU A  39       9.602  -4.368  31.244  1.00 90.18           C
ATOM    301  OE1 GLU A  39       9.487  -3.831  32.367  1.00 90.18           O
ATOM    302  OE2 GLU A  39      10.649  -4.853  30.764  1.00 90.18           O
ATOM    303  HN  GLU A  39       6.594  -6.613  29.215  1.00 90.18           H
ATOM    304  N   LYS A  40       7.739  -4.529  25.779  1.00 90.11           N
ATOM    305  CA  LYS A  40       7.923  -4.826  24.368  1.00 90.11           C
ATOM    306  C   LYS A  40       9.378  -4.559  23.980  1.00 90.11           C
ATOM    307  O   LYS A  40       9.673  -4.275  22.820  1.00 90.11           O
ATOM    308  HA  LYS A  40       7.717  -5.887  24.228  1.00 90.11           H
ATOM    309  CB  LYS A  40       6.909  -4.053  23.522  1.00 90.11           C
ATOM    310 1HB  LYS A  40       7.046  -2.982  23.672  1.00 90.11           H
ATOM    311 2HB  LYS A  40       7.085  -4.251  22.465  1.00 90.11           H
ATOM    312  CG  LYS A  40       5.476  -4.445  23.888  1.00 90.11           C
ATOM    313 1HG  LYS A  40       5.318  -4.303  24.957  1.00 90.11           H
ATOM    314 2HG  LYS A  40       4.773  -3.791  23.372  1.00 90.11           H
ATOM    315  CD  LYS A  40       5.195  -5.902  23.515  1.00 90.11           C
ATOM    316 1HD  LYS A  40       5.528  -6.091  22.494  1.00 90.11           H
ATOM    317 2HD  LYS A  40       5.766  -6.565  24.165  1.00 90.11           H
ATOM    318  CE  LYS A  40       3.703  -6.221  23.638  1.00 90.11           C
ATOM    319 1HE  LYS A  40       3.456  -6.440  24.677  1.00 90.11           H
ATOM    320 2HE  LYS A  40       3.114  -5.351  23.347  1.00 90.11           H
ATOM    321  NZ  LYS A  40       3.348  -7.376  22.783  1.00 90.11           N
ATOM    322 1HZ  LYS A  40       2.364  -7.591  22.897  1.00 90.11           H
ATOM    323 2HZ  LYS A  40       3.534  -7.147  21.812  1.00 90.11           H
ATOM    324 3HZ  LYS A  40       3.903  -8.180  23.053  1.00 90.11           H
ATOM    325  HN  LYS A  40       7.569  -3.566  25.990  1.00 90.11           H
ATOM    326  N   ASN A  41      10.250  -4.660  24.973  1.00 88.53           N
ATOM    327  CA  ASN A  41      11.656  -4.357  24.768  1.00 88.53           C
ATOM    328  C   ASN A  41      12.208  -5.247  23.653  1.00 88.53           C
ATOM    329  O   ASN A  41      12.930  -4.774  22.776  1.00 88.53           O
ATOM    330  HA  ASN A  41      11.686  -3.298  24.510  1.00 88.53           H
ATOM    331  CB  ASN A  41      12.469  -4.628  26.036  1.00 88.53           C
ATOM    332 1HB  ASN A  41      12.155  -5.574  26.477  1.00 88.53           H
ATOM    333 2HB  ASN A  41      13.524  -4.730  25.781  1.00 88.53           H
ATOM    334  CG  ASN A  41      12.290  -3.500  27.054  1.00 88.53           C
ATOM    335  OD1 ASN A  41      12.033  -2.357  26.714  1.00 88.53           O
ATOM    336  ND2 ASN A  41      12.441  -3.884  28.318  1.00 88.53           N
ATOM    337 1HD2 ASN A  41      12.652  -4.839  28.529  1.00 88.53           H
ATOM    338 2HD2 ASN A  41      12.344  -3.218  29.058  1.00 88.53           H
ATOM    339  HN  ASN A  41      10.010  -4.942  25.902  1.00 88.53           H
ATOM    340  N   ASN A  42      11.847  -6.519  23.721  1.00 90.97           N
ATOM    341  CA  ASN A  42      12.339  -7.490  22.758  1.00 90.97           C
ATOM    342  C   ASN A  42      11.859  -7.101  21.358  1.00 90.97           C
ATOM    343  O   ASN A  42      12.605  -7.221  20.387  1.00 90.97           O
ATOM    344  HA  ASN A  42      13.424  -7.460  22.850  1.00 90.97           H
ATOM    345  CB  ASN A  42      11.807  -8.891  23.068  1.00 90.97           C
ATOM    346 1HB  ASN A  42      10.724  -8.854  23.189  1.00 90.97           H
ATOM    347 2HB  ASN A  42      12.011  -9.555  22.228  1.00 90.97           H
ATOM    348  CG  ASN A  42      12.450  -9.453  24.337  1.00 90.97           C
ATOM    349  OD1 ASN A  42      13.419  -8.927  24.859  1.00 90.97           O
ATOM    350  ND2 ASN A  42      11.858 -10.550  24.803  1.00 90.97           N
ATOM    351 1HD2 ASN A  42      11.065 -10.931  24.327  1.00 90.97           H
ATOM    352 2HD2 ASN A  42      12.205 -10.992  25.630  1.00 90.97           H
ATOM    353  HN  ASN A  42      11.231  -6.889  24.417  1.00 90.97           H
ATOM    354  N   VAL A  43      10.617  -6.643  21.299  1.00 91.52           N
ATOM    355  CA  VAL A  43      10.025  -6.250  20.032  1.00 91.52           C
ATOM    356  C   VAL A  43      10.800  -5.062  19.458  1.00 91.52           C
ATOM    357  O   VAL A  43      11.065  -5.011  18.258  1.00 91.52           O
ATOM    358  HA  VAL A  43      10.119  -7.093  19.349  1.00 91.52           H
ATOM    359  CB  VAL A  43       8.535  -5.957  20.220  1.00 91.52           C
ATOM    360  HB  VAL A  43       8.442  -5.130  20.925  1.00 91.52           H
ATOM    361  CG1 VAL A  43       7.891  -5.524  18.901  1.00 91.52           C
ATOM    362 1HG1 VAL A  43       8.381  -4.621  18.536  1.00 91.52           H
ATOM    363 2HG1 VAL A  43       8.000  -6.320  18.165  1.00 91.52           H
ATOM    364 3HG1 VAL A  43       6.832  -5.322  19.063  1.00 91.52           H
ATOM    365  CG2 VAL A  43       7.809  -7.165  20.814  1.00 91.52           C
ATOM    366 1HG2 VAL A  43       7.916  -8.019  20.144  1.00 91.52           H
ATOM    367 2HG2 VAL A  43       8.242  -7.409  21.784  1.00 91.52           H
ATOM    368 3HG2 VAL A  43       6.752  -6.930  20.937  1.00 91.52           H
ATOM    369  HN  VAL A  43      10.021  -6.539  22.095  1.00 91.52           H
ATOM    370  N   ARG A  44      11.141  -4.136  20.342  1.00 90.07           N
ATOM    371  CA  ARG A  44      11.824  -2.922  19.928  1.00 90.07           C
ATOM    372  C   ARG A  44      13.243  -3.245  19.457  1.00 90.07           C
ATOM    373  O   ARG A  44      13.725  -2.666  18.484  1.00 90.07           O
ATOM    374  HA  ARG A  44      11.220  -2.527  19.112  1.00 90.07           H
ATOM    375  CB  ARG A  44      11.893  -1.911  21.075  1.00 90.07           C
ATOM    376 1HB  ARG A  44      12.355  -2.375  21.946  1.00 90.07           H
ATOM    377 2HB  ARG A  44      12.526  -1.072  20.787  1.00 90.07           H
ATOM    378  CG  ARG A  44      10.497  -1.402  21.442  1.00 90.07           C
ATOM    379 1HG  ARG A  44       9.947  -1.153  20.535  1.00 90.07           H
ATOM    380 2HG  ARG A  44       9.940  -2.191  21.946  1.00 90.07           H
ATOM    381  CD  ARG A  44      10.583  -0.172  22.347  1.00 90.07           C
ATOM    382 1HD  ARG A  44      11.396   0.476  22.019  1.00 90.07           H
ATOM    383 2HD  ARG A  44       9.663   0.409  22.274  1.00 90.07           H
ATOM    384  NE  ARG A  44      10.805  -0.590  23.749  1.00 90.07           N
ATOM    385  HE  ARG A  44      11.736  -0.833  24.024  1.00 90.07           H
ATOM    386  CZ  ARG A  44       9.838  -0.663  24.674  1.00 90.07           C
ATOM    387  NH1 ARG A  44       8.574  -0.349  24.362  1.00 90.07           N
ATOM    388 1HH1 ARG A  44       8.346  -0.057  23.433  1.00 90.07           H
ATOM    389 2HH1 ARG A  44       7.858  -0.406  25.057  1.00 90.07           H
ATOM    390  NH2 ARG A  44      10.155  -1.055  25.916  1.00 90.07           N
ATOM    391 1HH2 ARG A  44       9.445  -1.114  26.617  1.00 90.07           H
ATOM    392 2HH2 ARG A  44      11.101  -1.287  26.141  1.00 90.07           H
ATOM    393  HN  ARG A  44      10.960  -4.206  21.323  1.00 90.07           H
ATOM    394  N   GLN A  45      13.873  -4.169  20.168  1.00 91.66           N
ATOM    395  CA  GLN A  45      15.247  -4.536  19.869  1.00 91.66           C
ATOM    396  C   GLN A  45      15.336  -5.173  18.480  1.00 91.66           C
ATOM    397  O   GLN A  45      16.252  -4.874  17.715  1.00 91.66           O
ATOM    398  HA  GLN A  45      15.806  -3.600  19.884  1.00 91.66           H
ATOM    399  CB  GLN A  45      15.809  -5.473  20.939  1.00 91.66           C
ATOM    400 1HB  GLN A  45      15.666  -5.032  21.926  1.00 91.66           H
ATOM    401 2HB  GLN A  45      15.259  -6.415  20.929  1.00 91.66           H
ATOM    402  CG  GLN A  45      17.297  -5.743  20.705  1.00 91.66           C
ATOM    403 1HG  GLN A  45      17.438  -6.191  19.722  1.00 91.66           H
ATOM    404 2HG  GLN A  45      17.846  -4.801  20.709  1.00 91.66           H
ATOM    405  CD  GLN A  45      17.861  -6.673  21.781  1.00 91.66           C
ATOM    406  OE1 GLN A  45      17.144  -7.230  22.596  1.00 91.66           O
ATOM    407  NE2 GLN A  45      19.184  -6.809  21.739  1.00 91.66           N
ATOM    408 1HE2 GLN A  45      19.714  -6.324  21.044  1.00 91.66           H
ATOM    409 2HE2 GLN A  45      19.647  -7.397  22.401  1.00 91.66           H
ATOM    410  HN  GLN A  45      13.461  -4.662  20.934  1.00 91.66           H
ATOM    411  N   PHE A  46      14.373  -6.038  18.198  1.00 93.73           N
ATOM    412  CA  PHE A  46      14.300  -6.677  16.895  1.00 93.73           C
ATOM    413  C   PHE A  46      14.124  -5.639  15.784  1.00 93.73           C
ATOM    414  O   PHE A  46      14.837  -5.670  14.783  1.00 93.73           O
ATOM    415  HA  PHE A  46      15.237  -7.213  16.745  1.00 93.73           H
ATOM    416  CB  PHE A  46      13.077  -7.596  16.916  1.00 93.73           C
ATOM    417 1HB  PHE A  46      13.237  -8.380  17.657  1.00 93.73           H
ATOM    418 2HB  PHE A  46      12.209  -7.022  17.241  1.00 93.73           H
ATOM    419  CG  PHE A  46      12.764  -8.246  15.567  1.00 93.73           C
ATOM    420  CD1 PHE A  46      11.777  -7.739  14.780  1.00 93.73           C
ATOM    421  HD1 PHE A  46      11.209  -6.869  15.112  1.00 93.73           H
ATOM    422  CD2 PHE A  46      13.473  -9.330  15.153  1.00 93.73           C
ATOM    423  HD2 PHE A  46      14.264  -9.737  15.784  1.00 93.73           H
ATOM    424  CE1 PHE A  46      11.486  -8.342  13.528  1.00 93.73           C
ATOM    425  HE1 PHE A  46      10.695  -7.936  12.898  1.00 93.73           H
ATOM    426  CE2 PHE A  46      13.182  -9.934  13.901  1.00 93.73           C
ATOM    427  HE2 PHE A  46      13.750 -10.803  13.570  1.00 93.73           H
ATOM    428  CZ  PHE A  46      12.195  -9.427  13.115  1.00 93.73           C
ATOM    429  HZ  PHE A  46      11.972  -9.889  12.154  1.00 93.73           H
ATOM    430  HN  PHE A  46      13.653  -6.303  18.840  1.00 93.73           H
ATOM    431  N   ALA A  47      13.171  -4.744  16.000  1.00 92.41           N
ATOM    432  CA  ALA A  47      12.829  -3.758  14.989  1.00 92.41           C
ATOM    433  C   ALA A  47      14.076  -2.945  14.634  1.00 92.41           C
ATOM    434  O   ALA A  47      14.323  -2.661  13.463  1.00 92.41           O
ATOM    435  HA  ALA A  47      12.491  -4.294  14.103  1.00 92.41           H
ATOM    436  CB  ALA A  47      11.686  -2.878  15.501  1.00 92.41           C
ATOM    437 1HB  ALA A  47      10.816  -3.500  15.710  1.00 92.41           H
ATOM    438 2HB  ALA A  47      11.999  -2.371  16.413  1.00 92.41           H
ATOM    439 3HB  ALA A  47      11.430  -2.138  14.742  1.00 92.41           H
ATOM    440  HN  ALA A  47      12.638  -4.687  16.844  1.00 92.41           H
ATOM    441  N   SER A  48      14.829  -2.594  15.666  1.00 92.47           N
ATOM    442  CA  SER A  48      15.909  -1.634  15.513  1.00 92.47           C
ATOM    443  C   SER A  48      16.995  -2.209  14.602  1.00 92.47           C
ATOM    444  O   SER A  48      17.729  -1.462  13.957  1.00 92.47           O
ATOM    445  HA  SER A  48      15.452  -0.756  15.056  1.00 92.47           H
ATOM    446  CB  SER A  48      16.502  -1.251  16.870  1.00 92.47           C
ATOM    447 1HB  SER A  48      17.180  -0.407  16.744  1.00 92.47           H
ATOM    448 2HB  SER A  48      15.703  -0.922  17.535  1.00 92.47           H
ATOM    449  OG  SER A  48      17.203  -2.336  17.472  1.00 92.47           O
ATOM    450  HG  SER A  48      17.570  -2.056  18.359  1.00 92.47           H
ATOM    451  HN  SER A  48      14.711  -2.953  16.592  1.00 92.47           H
ATOM    452  N   HIS A  49      17.064  -3.532  14.580  1.00 93.95           N
ATOM    453  CA  HIS A  49      18.077  -4.216  13.794  1.00 93.95           C
ATOM    454  C   HIS A  49      17.508  -4.571  12.419  1.00 93.95           C
ATOM    455  O   HIS A  49      18.205  -4.474  11.411  1.00 93.95           O
ATOM    456  HA  HIS A  49      18.901  -3.513  13.666  1.00 93.95           H
ATOM    457  CB  HIS A  49      18.617  -5.434  14.546  1.00 93.95           C
ATOM    458 1HB  HIS A  49      17.781  -6.072  14.832  1.00 93.95           H
ATOM    459 2HB  HIS A  49      19.245  -6.016  13.871  1.00 93.95           H
ATOM    460  CG  HIS A  49      19.415  -5.090  15.781  1.00 93.95           C
ATOM    461  ND1 HIS A  49      18.824  -4.801  16.998  1.00 93.95           N
ATOM    462  HD1 HIS A  49      17.841  -4.789  17.184  1.00 93.95           H
ATOM    463  CD2 HIS A  49      20.762  -4.993  15.974  1.00 93.95           C
ATOM    464  HD2 HIS A  49      21.527  -5.159  15.216  1.00 93.95           H
ATOM    465  CE1 HIS A  49      19.781  -4.542  17.877  1.00 93.95           C
ATOM    466  HE1 HIS A  49      19.635  -4.280  18.925  1.00 93.95           H
ATOM    467  NE2 HIS A  49      20.981  -4.662  17.240  1.00 93.95           N
ATOM    468  HN  HIS A  49      16.444  -4.133  15.084  1.00 93.95           H
ATOM    469  N   PHE A  50      16.246  -4.977  12.424  1.00 95.11           N
ATOM    470  CA  PHE A  50      15.662  -5.615  11.257  1.00 95.11           C
ATOM    471  C   PHE A  50      15.179  -4.573  10.246  1.00 95.11           C
ATOM    472  O   PHE A  50      15.447  -4.691   9.051  1.00 95.11           O
ATOM    473  HA  PHE A  50      16.439  -6.229  10.800  1.00 95.11           H
ATOM    474  CB  PHE A  50      14.462  -6.428  11.746  1.00 95.11           C
ATOM    475 1HB  PHE A  50      14.805  -7.159  12.478  1.00 95.11           H
ATOM    476 2HB  PHE A  50      13.770  -5.762  12.262  1.00 95.11           H
ATOM    477  CG  PHE A  50      13.708  -7.158  10.632  1.00 95.11           C
ATOM    478  CD1 PHE A  50      12.493  -6.705  10.224  1.00 95.11           C
ATOM    479  HD1 PHE A  50      12.055  -5.822  10.690  1.00 95.11           H
ATOM    480  CD2 PHE A  50      14.254  -8.259  10.050  1.00 95.11           C
ATOM    481  HD2 PHE A  50      15.229  -8.622  10.378  1.00 95.11           H
ATOM    482  CE1 PHE A  50      11.794  -7.382   9.190  1.00 95.11           C
ATOM    483  HE1 PHE A  50      10.819  -7.020   8.862  1.00 95.11           H
ATOM    484  CE2 PHE A  50      13.555  -8.936   9.016  1.00 95.11           C
ATOM    485  HE2 PHE A  50      13.993  -9.819   8.550  1.00 95.11           H
ATOM    486  CZ  PHE A  50      12.340  -8.484   8.608  1.00 95.11           C
ATOM    487  HZ  PHE A  50      11.803  -9.004   7.814  1.00 95.11           H
ATOM    488  HN  PHE A  50      15.629  -4.875  13.204  1.00 95.11           H
ATOM    489  N   LEU A  51      14.475  -3.576  10.762  1.00 94.78           N
ATOM    490  CA  LEU A  51      13.652  -2.726   9.919  1.00 94.78           C
ATOM    491  C   LEU A  51      14.553  -1.793   9.108  1.00 94.78           C
ATOM    492  O   LEU A  51      14.431  -1.714   7.886  1.00 94.78           O
ATOM    493  HA  LEU A  51      13.114  -3.375   9.227  1.00 94.78           H
ATOM    494  CB  LEU A  51      12.604  -1.992  10.759  1.00 94.78           C
ATOM    495 1HB  LEU A  51      13.122  -1.396  11.510  1.00 94.78           H
ATOM    496 2HB  LEU A  51      12.071  -1.296  10.111  1.00 94.78           H
ATOM    497  CG  LEU A  51      11.575  -2.875  11.469  1.00 94.78           C
ATOM    498  HG  LEU A  51      12.107  -3.535  12.154  1.00 94.78           H
ATOM    499  CD1 LEU A  51      10.615  -2.030  12.309  1.00 94.78           C
ATOM    500 1HD1 LEU A  51      11.179  -1.477  13.060  1.00 94.78           H
ATOM    501 2HD1 LEU A  51      10.087  -1.329  11.662  1.00 94.78           H
ATOM    502 3HD1 LEU A  51       9.895  -2.682  12.802  1.00 94.78           H
ATOM    503  CD2 LEU A  51      10.833  -3.764  10.470  1.00 94.78           C
ATOM    504 1HD2 LEU A  51      10.314  -3.139   9.742  1.00 94.78           H
ATOM    505 2HD2 LEU A  51      11.547  -4.406   9.954  1.00 94.78           H
ATOM    506 3HD2 LEU A  51      10.108  -4.381  11.001  1.00 94.78           H
ATOM    507  HN  LEU A  51      14.461  -3.347  11.735  1.00 94.78           H
ATOM    508  N   PRO A  52      15.470  -1.073   9.768  1.00 95.63           N
ATOM    509  CA  PRO A  52      16.176   0.032   9.115  1.00 95.63           C
ATOM    510  C   PRO A  52      16.824  -0.391   7.807  1.00 95.63           C
ATOM    511  O   PRO A  52      16.618   0.244   6.774  1.00 95.63           O
ATOM    512  HA  PRO A  52      15.471   0.817   8.842  1.00 95.63           H
ATOM    513  CB  PRO A  52      17.216   0.461  10.151  1.00 95.63           C
ATOM    514 1HB  PRO A  52      18.164  -0.057  10.006  1.00 95.63           H
ATOM    515 2HB  PRO A  52      17.425   1.529  10.092  1.00 95.63           H
ATOM    516  CG  PRO A  52      16.567   0.087  11.478  1.00 95.63           C
ATOM    517 1HG  PRO A  52      17.303  -0.000  12.278  1.00 95.63           H
ATOM    518 2HG  PRO A  52      15.848   0.839  11.804  1.00 95.63           H
ATOM    519  CD  PRO A  52      15.901  -1.244  11.168  1.00 95.63           C
ATOM    520 1HD  PRO A  52      16.595  -2.078  11.274  1.00 95.63           H
ATOM    521 2HD  PRO A  52      15.063  -1.443  11.836  1.00 95.63           H
ATOM    522  N   PRO A  53      17.619  -1.470   7.819  1.00 96.59           N
ATOM    523  CA  PRO A  53      18.290  -1.927   6.599  1.00 96.59           C
ATOM    524  C   PRO A  53      17.318  -2.124   5.446  1.00 96.59           C
ATOM    525  O   PRO A  53      17.606  -1.739   4.314  1.00 96.59           O
ATOM    526  HA  PRO A  53      18.993  -1.170   6.252  1.00 96.59           H
ATOM    527  CB  PRO A  53      18.948  -3.243   7.018  1.00 96.59           C
ATOM    528 1HB  PRO A  53      18.298  -4.096   6.823  1.00 96.59           H
ATOM    529 2HB  PRO A  53      19.875  -3.419   6.474  1.00 96.59           H
ATOM    530  CG  PRO A  53      19.197  -3.054   8.510  1.00 96.59           C
ATOM    531 1HG  PRO A  53      19.331  -4.006   9.022  1.00 96.59           H
ATOM    532 2HG  PRO A  53      20.101  -2.474   8.698  1.00 96.59           H
ATOM    533  CD  PRO A  53      17.946  -2.326   8.973  1.00 96.59           C
ATOM    534 1HD  PRO A  53      17.135  -3.019   9.199  1.00 96.59           H
ATOM    535 2HD  PRO A  53      18.126  -1.746   9.878  1.00 96.59           H
ATOM    536  N   LEU A  54      16.182  -2.724   5.768  1.00 95.90           N
ATOM    537  CA  LEU A  54      15.223  -3.109   4.747  1.00 95.90           C
ATOM    538  C   LEU A  54      14.559  -1.853   4.178  1.00 95.90           C
ATOM    539  O   LEU A  54      14.397  -1.728   2.965  1.00 95.90           O
ATOM    540  HA  LEU A  54      15.777  -3.599   3.947  1.00 95.90           H
ATOM    541  CB  LEU A  54      14.229  -4.131   5.302  1.00 95.90           C
ATOM    542 1HB  LEU A  54      13.783  -3.720   6.207  1.00 95.90           H
ATOM    543 2HB  LEU A  54      13.424  -4.256   4.578  1.00 95.90           H
ATOM    544  CG  LEU A  54      14.801  -5.512   5.631  1.00 95.90           C
ATOM    545  HG  LEU A  54      15.621  -5.382   6.337  1.00 95.90           H
ATOM    546  CD1 LEU A  54      13.751  -6.391   6.313  1.00 95.90           C
ATOM    547 1HD1 LEU A  54      13.427  -5.918   7.239  1.00 95.90           H
ATOM    548 2HD1 LEU A  54      12.895  -6.516   5.650  1.00 95.90           H
ATOM    549 3HD1 LEU A  54      14.184  -7.367   6.535  1.00 95.90           H
ATOM    550  CD2 LEU A  54      15.382  -6.176   4.381  1.00 95.90           C
ATOM    551 1HD2 LEU A  54      14.597  -6.292   3.633  1.00 95.90           H
ATOM    552 2HD2 LEU A  54      16.180  -5.554   3.977  1.00 95.90           H
ATOM    553 3HD2 LEU A  54      15.781  -7.156   4.643  1.00 95.90           H
ATOM    554  HN  LEU A  54      15.913  -2.947   6.706  1.00 95.90           H
ATOM    555  N   TYR A  55      14.193  -0.955   5.080  1.00 94.95           N
ATOM    556  CA  TYR A  55      13.507   0.264   4.688  1.00 94.95           C
ATOM    557  C   TYR A  55      14.387   1.120   3.775  1.00 94.95           C
ATOM    558  O   TYR A  55      13.892   1.751   2.843  1.00 94.95           O
ATOM    559  HA  TYR A  55      12.603  -0.018   4.148  1.00 94.95           H
ATOM    560  CB  TYR A  55      13.238   1.033   5.983  1.00 94.95           C
ATOM    561 1HB  TYR A  55      14.144   1.033   6.588  1.00 94.95           H
ATOM    562 2HB  TYR A  55      13.017   2.072   5.738  1.00 94.95           H
ATOM    563  CG  TYR A  55      12.087   0.465   6.816  1.00 94.95           C
ATOM    564  CD1 TYR A  55      11.320  -0.569   6.319  1.00 94.95           C
ATOM    565  HD1 TYR A  55      11.535  -0.982   5.333  1.00 94.95           H
ATOM    566  CD2 TYR A  55      11.815   0.987   8.065  1.00 94.95           C
ATOM    567  HD2 TYR A  55      12.421   1.804   8.457  1.00 94.95           H
ATOM    568  CE1 TYR A  55      10.237  -1.104   7.103  1.00 94.95           C
ATOM    569  HE1 TYR A  55       9.623  -1.921   6.722  1.00 94.95           H
ATOM    570  CE2 TYR A  55      10.732   0.452   8.848  1.00 94.95           C
ATOM    571  HE2 TYR A  55      10.507   0.855   9.836  1.00 94.95           H
ATOM    572  CZ  TYR A  55       9.996  -0.567   8.329  1.00 94.95           C
ATOM    573  OH  TYR A  55       8.973  -1.072   9.069  1.00 94.95           O
ATOM    574  HH  TYR A  55       8.483  -1.767   8.545  1.00 94.95           H
ATOM    575  HN  TYR A  55      14.359  -1.049   6.062  1.00 94.95           H
ATOM    576  N   TRP A  56      15.678   1.113   4.075  1.00 96.17           N
ATOM    577  CA  TRP A  56      16.642   1.817   3.247  1.00 96.17           C
ATOM    578  C   TRP A  56      16.696   1.120   1.886  1.00 96.17           C
ATOM    579  O   TRP A  56      16.708   1.778   0.847  1.00 96.17           O
ATOM    580  HA  TRP A  56      16.292   2.843   3.127  1.00 96.17           H
ATOM    581  CB  TRP A  56      18.006   1.890   3.936  1.00 96.17           C
ATOM    582 1HB  TRP A  56      18.139   1.001   4.552  1.00 96.17           H
ATOM    583 2HB  TRP A  56      18.787   1.870   3.175  1.00 96.17           H
ATOM    584  CG  TRP A  56      18.197   3.131   4.809  1.00 96.17           C
ATOM    585  CD1 TRP A  56      18.318   3.191   6.143  1.00 96.17           C
ATOM    586  HD1 TRP A  56      18.295   2.322   6.800  1.00 96.17           H
ATOM    587  CD2 TRP A  56      18.285   4.498   4.354  1.00 96.17           C
ATOM    588  NE1 TRP A  56      18.477   4.491   6.578  1.00 96.17           N
ATOM    589  HE1 TRP A  56      18.586   4.788   7.527  1.00 96.17           H
ATOM    590  CE2 TRP A  56      18.456   5.311   5.456  1.00 96.17           C
ATOM    591  CE3 TRP A  56      18.222   5.030   3.054  1.00 96.17           C
ATOM    592  HE3 TRP A  56      18.088   4.409   2.168  1.00 96.17           H
ATOM    593  CZ2 TRP A  56      18.578   6.703   5.370  1.00 96.17           C
ATOM    594  HZ2 TRP A  56      18.712   7.323   6.256  1.00 96.17           H
ATOM    595  CZ3 TRP A  56      18.346   6.422   2.985  1.00 96.17           C
ATOM    596  HZ3 TRP A  56      18.304   6.887   2.000  1.00 96.17           H
ATOM    597  CH2 TRP A  56      18.518   7.255   4.085  1.00 96.17           C
ATOM    598  HH2 TRP A  56      18.606   8.332   3.948  1.00 96.17           H
ATOM    599  HN  TRP A  56      16.066   0.639   4.865  1.00 96.17           H
ATOM    600  N   LEU A  57      16.726  -0.204   1.936  1.00 96.48           N
ATOM    601  CA  LEU A  57      16.792  -0.997   0.721  1.00 96.48           C
ATOM    602  C   LEU A  57      15.555  -0.716  -0.135  1.00 96.48           C
ATOM    603  O   LEU A  57      15.671  -0.427  -1.325  1.00 96.48           O
ATOM    604  HA  LEU A  57      17.674  -0.675   0.168  1.00 96.48           H
ATOM    605  CB  LEU A  57      16.983  -2.477   1.057  1.00 96.48           C
ATOM    606 1HB  LEU A  57      17.895  -2.581   1.645  1.00 96.48           H
ATOM    607 2HB  LEU A  57      16.156  -2.795   1.693  1.00 96.48           H
ATOM    608  CG  LEU A  57      17.067  -3.431  -0.137  1.00 96.48           C
ATOM    609  HG  LEU A  57      16.245  -3.202  -0.815  1.00 96.48           H
ATOM    610  CD1 LEU A  57      18.367  -3.221  -0.915  1.00 96.48           C
ATOM    611 1HD1 LEU A  57      18.409  -2.196  -1.283  1.00 96.48           H
ATOM    612 2HD1 LEU A  57      19.218  -3.407  -0.259  1.00 96.48           H
ATOM    613 3HD1 LEU A  57      18.401  -3.912  -1.758  1.00 96.48           H
ATOM    614  CD2 LEU A  57      16.894  -4.884   0.309  1.00 96.48           C
ATOM    615 1HD2 LEU A  57      17.680  -5.143   1.019  1.00 96.48           H
ATOM    616 2HD2 LEU A  57      15.921  -5.005   0.785  1.00 96.48           H
ATOM    617 3HD2 LEU A  57      16.958  -5.541  -0.559  1.00 96.48           H
ATOM    618  HN  LEU A  57      16.706  -0.732   2.785  1.00 96.48           H
ATOM    619  N   VAL A  58      14.398  -0.809   0.505  1.00 95.36           N
ATOM    620  CA  VAL A  58      13.138  -0.630  -0.196  1.00 95.36           C
ATOM    621  C   VAL A  58      13.094   0.773  -0.805  1.00 95.36           C
ATOM    622  O   VAL A  58      12.698   0.941  -1.957  1.00 95.36           O
ATOM    623  HA  VAL A  58      13.102  -1.363  -1.001  1.00 95.36           H
ATOM    624  CB  VAL A  58      11.969  -0.907   0.751  1.00 95.36           C
ATOM    625  HB  VAL A  58      12.117  -0.311   1.651  1.00 95.36           H
ATOM    626  CG1 VAL A  58      10.641  -0.484   0.120  1.00 95.36           C
ATOM    627 1HG1 VAL A  58      10.667   0.583  -0.100  1.00 95.36           H
ATOM    628 2HG1 VAL A  58      10.483  -1.041  -0.804  1.00 95.36           H
ATOM    629 3HG1 VAL A  58       9.826  -0.692   0.813  1.00 95.36           H
ATOM    630  CG2 VAL A  58      11.935  -2.380   1.163  1.00 95.36           C
ATOM    631 1HG2 VAL A  58      11.822  -3.003   0.276  1.00 95.36           H
ATOM    632 2HG2 VAL A  58      12.864  -2.637   1.672  1.00 95.36           H
ATOM    633 3HG2 VAL A  58      11.094  -2.550   1.836  1.00 95.36           H
ATOM    634  HN  VAL A  58      14.314  -1.004   1.483  1.00 95.36           H
ATOM    635  N   PHE A  59      13.507   1.745  -0.004  1.00 96.76           N
ATOM    636  CA  PHE A  59      13.518   3.128  -0.449  1.00 96.76           C
ATOM    637  C   PHE A  59      14.313   3.280  -1.748  1.00 96.76           C
ATOM    638  O   PHE A  59      13.809   3.825  -2.728  1.00 96.76           O
ATOM    639  HA  PHE A  59      12.482   3.420  -0.623  1.00 96.76           H
ATOM    640  CB  PHE A  59      14.198   3.946   0.650  1.00 96.76           C
ATOM    641 1HB  PHE A  59      13.582   3.912   1.549  1.00 96.76           H
ATOM    642 2HB  PHE A  59      15.151   3.480   0.899  1.00 96.76           H
ATOM    643  CG  PHE A  59      14.445   5.409   0.274  1.00 96.76           C
ATOM    644  CD1 PHE A  59      15.715   5.892   0.224  1.00 96.76           C
ATOM    645  HD1 PHE A  59      16.557   5.238   0.451  1.00 96.76           H
ATOM    646  CD2 PHE A  59      13.395   6.225  -0.009  1.00 96.76           C
ATOM    647  HD2 PHE A  59      12.377   5.837   0.032  1.00 96.76           H
ATOM    648  CE1 PHE A  59      15.945   7.249  -0.125  1.00 96.76           C
ATOM    649  HE1 PHE A  59      16.963   7.637  -0.166  1.00 96.76           H
ATOM    650  CE2 PHE A  59      13.625   7.582  -0.358  1.00 96.76           C
ATOM    651  HE2 PHE A  59      12.783   8.237  -0.584  1.00 96.76           H
ATOM    652  CZ  PHE A  59      14.895   8.066  -0.408  1.00 96.76           C
ATOM    653  HZ  PHE A  59      15.071   9.108  -0.676  1.00 96.76           H
ATOM    654  HN  PHE A  59      13.828   1.599   0.932  1.00 96.76           H
ATOM    655  N   ILE A  60      15.542   2.787  -1.712  1.00 96.80           N
ATOM    656  CA  ILE A  60      16.470   3.010  -2.808  1.00 96.80           C
ATOM    657  C   ILE A  60      15.920   2.355  -4.077  1.00 96.80           C
ATOM    658  O   ILE A  60      15.803   3.005  -5.115  1.00 96.80           O
ATOM    659  HA  ILE A  60      16.528   4.086  -2.973  1.00 96.80           H
ATOM    660  CB  ILE A  60      17.873   2.534  -2.428  1.00 96.80           C
ATOM    661  HB  ILE A  60      17.793   1.524  -2.025  1.00 96.80           H
ATOM    662  CG1 ILE A  60      18.471   3.413  -1.328  1.00 96.80           C
ATOM    663 1HG1 ILE A  60      18.724   4.391  -1.737  1.00 96.80           H
ATOM    664 2HG1 ILE A  60      17.731   3.576  -0.545  1.00 96.80           H
ATOM    665  CG2 ILE A  60      18.779   2.459  -3.659  1.00 96.80           C
ATOM    666 1HG2 ILE A  60      18.356   1.760  -4.380  1.00 96.80           H
ATOM    667 2HG2 ILE A  60      18.856   3.447  -4.113  1.00 96.80           H
ATOM    668 3HG2 ILE A  60      19.770   2.118  -3.360  1.00 96.80           H
ATOM    669  CD1 ILE A  60      19.722   2.766  -0.728  1.00 96.80           C
ATOM    670 1HD1 ILE A  60      19.460   1.799  -0.299  1.00 96.80           H
ATOM    671 2HD1 ILE A  60      20.469   2.627  -1.510  1.00 96.80           H
ATOM    672 3HD1 ILE A  60      20.127   3.412   0.051  1.00 96.80           H
ATOM    673  HN  ILE A  60      15.906   2.245  -0.954  1.00 96.80           H
ATOM    674  N   VAL A  61      15.598   1.076  -3.952  1.00 95.14           N
ATOM    675  CA  VAL A  61      15.202   0.288  -5.106  1.00 95.14           C
ATOM    676  C   VAL A  61      13.893   0.843  -5.673  1.00 95.14           C
ATOM    677  O   VAL A  61      13.738   0.960  -6.887  1.00 95.14           O
ATOM    678  HA  VAL A  61      15.982   0.392  -5.860  1.00 95.14           H
ATOM    679  CB  VAL A  61      15.108  -1.191  -4.724  1.00 95.14           C
ATOM    680  HB  VAL A  61      14.408  -1.278  -3.893  1.00 95.14           H
ATOM    681  CG1 VAL A  61      14.565  -2.025  -5.886  1.00 95.14           C
ATOM    682 1HG1 VAL A  61      13.570  -1.669  -6.154  1.00 95.14           H
ATOM    683 2HG1 VAL A  61      15.229  -1.927  -6.745  1.00 95.14           H
ATOM    684 3HG1 VAL A  61      14.508  -3.071  -5.587  1.00 95.14           H
ATOM    685  CG2 VAL A  61      16.464  -1.722  -4.254  1.00 95.14           C
ATOM    686 1HG2 VAL A  61      17.194  -1.615  -5.056  1.00 95.14           H
ATOM    687 2HG2 VAL A  61      16.794  -1.156  -3.383  1.00 95.14           H
ATOM    688 3HG2 VAL A  61      16.369  -2.775  -3.988  1.00 95.14           H
ATOM    689  HN  VAL A  61      15.605   0.580  -3.084  1.00 95.14           H
ATOM    690  N   GLY A  62      12.985   1.170  -4.765  1.00 95.29           N
ATOM    691  CA  GLY A  62      11.672   1.650  -5.160  1.00 95.29           C
ATOM    692  C   GLY A  62      11.772   3.010  -5.856  1.00 95.29           C
ATOM    693  O   GLY A  62      11.103   3.248  -6.860  1.00 95.29           O
ATOM    694 1HA  GLY A  62      11.203   0.929  -5.830  1.00 95.29           H
ATOM    695 2HA  GLY A  62      11.031   1.733  -4.282  1.00 95.29           H
ATOM    696  HN  GLY A  62      13.134   1.111  -3.778  1.00 95.29           H
ATOM    697  N   ALA A  63      12.612   3.866  -5.293  1.00 95.87           N
ATOM    698  CA  ALA A  63      12.741   5.224  -5.792  1.00 95.87           C
ATOM    699  C   ALA A  63      13.272   5.188  -7.227  1.00 95.87           C
ATOM    700  O   ALA A  63      12.765   5.892  -8.098  1.00 95.87           O
ATOM    701  HA  ALA A  63      11.749   5.674  -5.792  1.00 95.87           H
ATOM    702  CB  ALA A  63      13.647   6.028  -4.856  1.00 95.87           C
ATOM    703 1HB  ALA A  63      13.210   6.048  -3.858  1.00 95.87           H
ATOM    704 2HB  ALA A  63      14.631   5.561  -4.813  1.00 95.87           H
ATOM    705 3HB  ALA A  63      13.744   7.047  -5.231  1.00 95.87           H
ATOM    706  HN  ALA A  63      13.195   3.645  -4.512  1.00 95.87           H
ATOM    707  N   LEU A  64      14.286   4.359  -7.427  1.00 94.19           N
ATOM    708  CA  LEU A  64      14.898   4.229  -8.739  1.00 94.19           C
ATOM    709  C   LEU A  64      13.864   3.689  -9.729  1.00 94.19           C
ATOM    710  O   LEU A  64      13.709   4.226 -10.824  1.00 94.19           O
ATOM    711  HA  LEU A  64      15.196   5.227  -9.060  1.00 94.19           H
ATOM    712  CB  LEU A  64      16.170   3.383  -8.655  1.00 94.19           C
ATOM    713 1HB  LEU A  64      15.926   2.445  -8.156  1.00 94.19           H
ATOM    714 2HB  LEU A  64      16.484   3.133  -9.669  1.00 94.19           H
ATOM    715  CG  LEU A  64      17.355   4.022  -7.928  1.00 94.19           C
ATOM    716  HG  LEU A  64      17.019   4.336  -6.940  1.00 94.19           H
ATOM    717  CD1 LEU A  64      18.483   3.010  -7.722  1.00 94.19           C
ATOM    718 1HD1 LEU A  64      18.117   2.174  -7.126  1.00 94.19           H
ATOM    719 2HD1 LEU A  64      18.824   2.643  -8.690  1.00 94.19           H
ATOM    720 3HD1 LEU A  64      19.312   3.490  -7.203  1.00 94.19           H
ATOM    721  CD2 LEU A  64      17.836   5.276  -8.661  1.00 94.19           C
ATOM    722 1HD2 LEU A  64      18.149   5.009  -9.671  1.00 94.19           H
ATOM    723 2HD2 LEU A  64      17.024   6.001  -8.712  1.00 94.19           H
ATOM    724 3HD2 LEU A  64      18.679   5.710  -8.123  1.00 94.19           H
ATOM    725  HN  LEU A  64      14.688   3.783  -6.715  1.00 94.19           H
ATOM    726  N   GLY A  65      13.184   2.633  -9.307  1.00 92.31           N
ATOM    727  CA  GLY A  65      12.264   1.935 -10.189  1.00 92.31           C
ATOM    728  C   GLY A  65      11.146   2.864 -10.663  1.00 92.31           C
ATOM    729  O   GLY A  65      10.915   3.003 -11.863  1.00 92.31           O
ATOM    730 1HA  GLY A  65      12.807   1.544 -11.050  1.00 92.31           H
ATOM    731 2HA  GLY A  65      11.835   1.079  -9.669  1.00 92.31           H
ATOM    732  HN  GLY A  65      13.253   2.256  -8.384  1.00 92.31           H
ATOM    733  N   ASN A  66      10.480   3.478  -9.695  1.00 93.86           N
ATOM    734  CA  ASN A  66       9.288   4.257  -9.985  1.00 93.86           C
ATOM    735  C   ASN A  66       9.686   5.530 -10.735  1.00 93.86           C
ATOM    736  O   ASN A  66       8.953   5.997 -11.605  1.00 93.86           O
ATOM    737  HA  ASN A  66       8.655   3.602 -10.582  1.00 93.86           H
ATOM    738  CB  ASN A  66       8.575   4.672  -8.696  1.00 93.86           C
ATOM    739 1HB  ASN A  66       9.303   5.051  -7.979  1.00 93.86           H
ATOM    740 2HB  ASN A  66       7.881   5.486  -8.906  1.00 93.86           H
ATOM    741  CG  ASN A  66       7.817   3.492  -8.085  1.00 93.86           C
ATOM    742  OD1 ASN A  66       6.836   3.005  -8.624  1.00 93.86           O
ATOM    743  ND2 ASN A  66       8.324   3.061  -6.933  1.00 93.86           N
ATOM    744 1HD2 ASN A  66       9.131   3.505  -6.545  1.00 93.86           H
ATOM    745 2HD2 ASN A  66       7.897   2.293  -6.456  1.00 93.86           H
ATOM    746  HN  ASN A  66      10.742   3.448  -8.731  1.00 93.86           H
ATOM    747  N   SER A  67      10.847   6.055 -10.371  1.00 92.85           N
ATOM    748  CA  SER A  67      11.362   7.251 -11.015  1.00 92.85           C
ATOM    749  C   SER A  67      11.580   6.991 -12.507  1.00 92.85           C
ATOM    750  O   SER A  67      11.333   7.865 -13.336  1.00 92.85           O
ATOM    751  HA  SER A  67      10.595   8.011 -10.868  1.00 92.85           H
ATOM    752  CB  SER A  67      12.666   7.711 -10.360  1.00 92.85           C
ATOM    753 1HB  SER A  67      13.406   6.913 -10.426  1.00 92.85           H
ATOM    754 2HB  SER A  67      13.067   8.563 -10.909  1.00 92.85           H
ATOM    755  OG  SER A  67      12.480   8.072  -8.994  1.00 92.85           O
ATOM    756  HG  SER A  67      12.934   7.409  -8.400  1.00 92.85           H
ATOM    757  HN  SER A  67      11.431   5.677  -9.653  1.00 92.85           H
ATOM    758  N   LEU A  68      12.042   5.784 -12.803  1.00 89.20           N
ATOM    759  CA  LEU A  68      12.298   5.398 -14.180  1.00 89.20           C
ATOM    760  C   LEU A  68      10.974   5.343 -14.944  1.00 89.20           C
ATOM    761  O   LEU A  68      10.910   5.730 -16.110  1.00 89.20           O
ATOM    762  HA  LEU A  68      12.922   6.173 -14.625  1.00 89.20           H
ATOM    763  CB  LEU A  68      13.093   4.092 -14.231  1.00 89.20           C
ATOM    764 1HB  LEU A  68      14.039   4.244 -13.710  1.00 89.20           H
ATOM    765 2HB  LEU A  68      12.542   3.333 -13.675  1.00 89.20           H
ATOM    766  CG  LEU A  68      13.394   3.544 -15.627  1.00 89.20           C
ATOM    767  HG  LEU A  68      12.447   3.387 -16.144  1.00 89.20           H
ATOM    768  CD1 LEU A  68      14.197   4.553 -16.451  1.00 89.20           C
ATOM    769 1HD1 LEU A  68      13.625   5.476 -16.553  1.00 89.20           H
ATOM    770 2HD1 LEU A  68      15.140   4.765 -15.948  1.00 89.20           H
ATOM    771 3HD1 LEU A  68      14.397   4.139 -17.439  1.00 89.20           H
ATOM    772  CD2 LEU A  68      14.094   2.186 -15.545  1.00 89.20           C
ATOM    773 1HD2 LEU A  68      15.033   2.294 -15.002  1.00 89.20           H
ATOM    774 2HD2 LEU A  68      13.451   1.477 -15.022  1.00 89.20           H
ATOM    775 3HD2 LEU A  68      14.296   1.820 -16.551  1.00 89.20           H
ATOM    776  HN  LEU A  68      12.240   5.079 -12.122  1.00 89.20           H
ATOM    777  N   VAL A  69       9.950   4.858 -14.257  1.00 88.73           N
ATOM    778  CA  VAL A  69       8.632   4.745 -14.857  1.00 88.73           C
ATOM    779  C   VAL A  69       8.178   6.123 -15.343  1.00 88.73           C
ATOM    780  O   VAL A  69       7.720   6.266 -16.476  1.00 88.73           O
ATOM    781  HA  VAL A  69       8.718   4.081 -15.717  1.00 88.73           H
ATOM    782  CB  VAL A  69       7.657   4.110 -13.864  1.00 88.73           C
ATOM    783  HB  VAL A  69       7.655   4.720 -12.960  1.00 88.73           H
ATOM    784  CG1 VAL A  69       6.234   4.096 -14.425  1.00 88.73           C
ATOM    785 1HG1 VAL A  69       5.913   5.118 -14.626  1.00 88.73           H
ATOM    786 2HG1 VAL A  69       6.214   3.521 -15.351  1.00 88.73           H
ATOM    787 3HG1 VAL A  69       5.562   3.640 -13.699  1.00 88.73           H
ATOM    788  CG2 VAL A  69       8.108   2.700 -13.478  1.00 88.73           C
ATOM    789 1HG2 VAL A  69       8.153   2.076 -14.371  1.00 88.73           H
ATOM    790 2HG2 VAL A  69       9.095   2.747 -13.018  1.00 88.73           H
ATOM    791 3HG2 VAL A  69       7.398   2.272 -12.771  1.00 88.73           H
ATOM    792  HN  VAL A  69      10.011   4.547 -13.308  1.00 88.73           H
ATOM    793  N   ILE A  70       8.320   7.102 -14.462  1.00 90.20           N
ATOM    794  CA  ILE A  70       7.848   8.445 -14.754  1.00 90.20           C
ATOM    795  C   ILE A  70       8.615   9.000 -15.957  1.00 90.20           C
ATOM    796  O   ILE A  70       8.027   9.631 -16.834  1.00 90.20           O
ATOM    797  HA  ILE A  70       6.794   8.371 -15.021  1.00 90.20           H
ATOM    798  CB  ILE A  70       7.939   9.328 -13.507  1.00 90.20           C
ATOM    799  HB  ILE A  70       8.959   9.279 -13.128  1.00 90.20           H
ATOM    800  CG1 ILE A  70       7.019   8.808 -12.400  1.00 90.20           C
ATOM    801 1HG1 ILE A  70       5.985   8.831 -12.741  1.00 90.20           H
ATOM    802 2HG1 ILE A  70       7.260   7.768 -12.181  1.00 90.20           H
ATOM    803  CG2 ILE A  70       7.653  10.791 -13.849  1.00 90.20           C
ATOM    804 1HG2 ILE A  70       8.382  11.143 -14.580  1.00 90.20           H
ATOM    805 2HG2 ILE A  70       6.650  10.878 -14.267  1.00 90.20           H
ATOM    806 3HG2 ILE A  70       7.724  11.396 -12.945  1.00 90.20           H
ATOM    807  CD1 ILE A  70       7.162   9.648 -11.130  1.00 90.20           C
ATOM    808 1HD1 ILE A  70       8.193   9.603 -10.778  1.00 90.20           H
ATOM    809 2HD1 ILE A  70       6.897  10.683 -11.347  1.00 90.20           H
ATOM    810 3HD1 ILE A  70       6.498   9.257 -10.359  1.00 90.20           H
ATOM    811  HN  ILE A  70       8.746   6.990 -13.565  1.00 90.20           H
ATOM    812  N   LEU A  71       9.915   8.744 -15.959  1.00 86.91           N
ATOM    813  CA  LEU A  71      10.786   9.305 -16.977  1.00 86.91           C
ATOM    814  C   LEU A  71      10.357   8.785 -18.351  1.00 86.91           C
ATOM    815  O   LEU A  71      10.264   9.553 -19.308  1.00 86.91           O
ATOM    816  HA  LEU A  71      10.654  10.386 -16.961  1.00 86.91           H
ATOM    817  CB  LEU A  71      12.252   9.022 -16.643  1.00 86.91           C
ATOM    818 1HB  LEU A  71      12.421   9.275 -15.596  1.00 86.91           H
ATOM    819 2HB  LEU A  71      12.427   7.951 -16.745  1.00 86.91           H
ATOM    820  CG  LEU A  71      13.288   9.762 -17.491  1.00 86.91           C
ATOM    821  HG  LEU A  71      12.893  10.750 -17.728  1.00 86.91           H
ATOM    822  CD1 LEU A  71      14.588   9.971 -16.711  1.00 86.91           C
ATOM    823 1HD1 LEU A  71      14.383  10.559 -15.816  1.00 86.91           H
ATOM    824 2HD1 LEU A  71      14.998   9.003 -16.423  1.00 86.91           H
ATOM    825 3HD1 LEU A  71      15.307  10.500 -17.336  1.00 86.91           H
ATOM    826  CD2 LEU A  71      13.527   9.041 -18.819  1.00 86.91           C
ATOM    827 1HD2 LEU A  71      13.891   8.032 -18.624  1.00 86.91           H
ATOM    828 2HD2 LEU A  71      12.592   8.988 -19.377  1.00 86.91           H
ATOM    829 3HD2 LEU A  71      14.267   9.588 -19.402  1.00 86.91           H
ATOM    830  HN  LEU A  71      10.372   8.166 -15.283  1.00 86.91           H
ATOM    831  N   VAL A  72      10.108   7.485 -18.406  1.00 81.46           N
ATOM    832  CA  VAL A  72       9.789   6.836 -19.666  1.00 81.46           C
ATOM    833  C   VAL A  72       8.438   7.347 -20.170  1.00 81.46           C
ATOM    834  O   VAL A  72       8.259   7.560 -21.369  1.00 81.46           O
ATOM    835  HA  VAL A  72      10.560   7.116 -20.384  1.00 81.46           H
ATOM    836  CB  VAL A  72       9.828   5.316 -19.497  1.00 81.46           C
ATOM    837  HB  VAL A  72       9.123   5.049 -18.710  1.00 81.46           H
ATOM    838  CG1 VAL A  72       9.390   4.610 -20.781  1.00 81.46           C
ATOM    839 1HG1 VAL A  72       8.371   4.908 -21.030  1.00 81.46           H
ATOM    840 2HG1 VAL A  72      10.059   4.888 -21.595  1.00 81.46           H
ATOM    841 3HG1 VAL A  72       9.426   3.531 -20.633  1.00 81.46           H
ATOM    842  CG2 VAL A  72      11.218   4.849 -19.061  1.00 81.46           C
ATOM    843 1HG2 VAL A  72      11.951   5.135 -19.815  1.00 81.46           H
ATOM    844 2HG2 VAL A  72      11.476   5.313 -18.109  1.00 81.46           H
ATOM    845 3HG2 VAL A  72      11.218   3.764 -18.948  1.00 81.46           H
ATOM    846  HN  VAL A  72      10.121   6.880 -17.610  1.00 81.46           H
ATOM    847  N   TYR A  73       7.522   7.530 -19.231  1.00 83.38           N
ATOM    848  CA  TYR A  73       6.190   8.004 -19.566  1.00 83.38           C
ATOM    849  C   TYR A  73       6.251   9.372 -20.248  1.00 83.38           C
ATOM    850  O   TYR A  73       5.518   9.627 -21.202  1.00 83.38           O
ATOM    851  HA  TYR A  73       5.739   7.285 -20.250  1.00 83.38           H
ATOM    852  CB  TYR A  73       5.445   8.142 -18.237  1.00 83.38           C
ATOM    853 1HB  TYR A  73       5.397   7.166 -17.755  1.00 83.38           H
ATOM    854 2HB  TYR A  73       6.017   8.794 -17.577  1.00 83.38           H
ATOM    855  CG  TYR A  73       4.026   8.698 -18.374  1.00 83.38           C
ATOM    856  CD1 TYR A  73       3.798  10.051 -18.226  1.00 83.38           C
ATOM    857  HD1 TYR A  73       4.628  10.724 -18.012  1.00 83.38           H
ATOM    858  CD2 TYR A  73       2.975   7.846 -18.645  1.00 83.38           C
ATOM    859  HD2 TYR A  73       3.155   6.778 -18.761  1.00 83.38           H
ATOM    860  CE1 TYR A  73       2.462  10.574 -18.355  1.00 83.38           C
ATOM    861  HE1 TYR A  73       2.268  11.641 -18.241  1.00 83.38           H
ATOM    862  CE2 TYR A  73       1.639   8.369 -18.774  1.00 83.38           C
ATOM    863  HE2 TYR A  73       0.800   7.708 -18.987  1.00 83.38           H
ATOM    864  CZ  TYR A  73       1.449   9.708 -18.623  1.00 83.38           C
ATOM    865  OH  TYR A  73       0.188  10.202 -18.744  1.00 83.38           O
ATOM    866  HH  TYR A  73      -0.441   9.472 -19.014  1.00 83.38           H
ATOM    867  HN  TYR A  73       7.678   7.360 -18.257  1.00 83.38           H
ATOM    868  N   TRP A  74       7.131  10.217 -19.731  1.00 83.97           N
ATOM    869  CA  TRP A  74       7.174  11.606 -20.156  1.00 83.97           C
ATOM    870  C   TRP A  74       7.823  11.657 -21.540  1.00 83.97           C
ATOM    871  O   TRP A  74       7.262  12.229 -22.473  1.00 83.97           O
ATOM    872  HA  TRP A  74       6.148  11.969 -20.212  1.00 83.97           H
ATOM    873  CB  TRP A  74       7.897  12.473 -19.124  1.00 83.97           C
ATOM    874 1HB  TRP A  74       8.640  11.864 -18.609  1.00 83.97           H
ATOM    875 2HB  TRP A  74       8.439  13.264 -19.643  1.00 83.97           H
ATOM    876  CG  TRP A  74       6.971  13.107 -18.084  1.00 83.97           C
ATOM    877  CD1 TRP A  74       6.419  12.529 -17.009  1.00 83.97           C
ATOM    878  HD1 TRP A  74       6.569  11.487 -16.728  1.00 83.97           H
ATOM    879  CD2 TRP A  74       6.508  14.474 -18.066  1.00 83.97           C
ATOM    880  NE1 TRP A  74       5.637  13.419 -16.301  1.00 83.97           N
ATOM    881  HE1 TRP A  74       5.125  13.223 -15.465  1.00 83.97           H
ATOM    882  CE2 TRP A  74       5.693  14.640 -16.964  1.00 83.97           C
ATOM    883  CE3 TRP A  74       6.769  15.535 -18.950  1.00 83.97           C
ATOM    884  HE3 TRP A  74       7.409  15.430 -19.826  1.00 83.97           H
ATOM    885  CZ2 TRP A  74       5.072  15.853 -16.645  1.00 83.97           C
ATOM    886  HZ2 TRP A  74       4.433  15.959 -15.769  1.00 83.97           H
ATOM    887  CZ3 TRP A  74       6.141  16.742 -18.617  1.00 83.97           C
ATOM    888  HZ3 TRP A  74       6.310  17.598 -19.271  1.00 83.97           H
ATOM    889  CH2 TRP A  74       5.318  16.925 -17.512  1.00 83.97           C
ATOM    890  HH2 TRP A  74       4.866  17.898 -17.322  1.00 83.97           H
ATOM    891  HN  TRP A  74       7.805   9.967 -19.035  1.00 83.97           H
ATOM    892  N   TYR A  75       8.998  11.051 -21.630  1.00 75.97           N
ATOM    893  CA  TYR A  75       9.885  11.300 -22.754  1.00 75.97           C
ATOM    894  C   TYR A  75       9.613  10.318 -23.895  1.00 75.97           C
ATOM    895  O   TYR A  75      10.050  10.537 -25.024  1.00 75.97           O
ATOM    896  HA  TYR A  75       9.703  12.315 -23.106  1.00 75.97           H
ATOM    897  CB  TYR A  75      11.304  11.073 -22.229  1.00 75.97           C
ATOM    898 1HB  TYR A  75      11.319  10.160 -21.635  1.00 75.97           H
ATOM    899 2HB  TYR A  75      11.972  10.914 -23.075  1.00 75.97           H
ATOM    900  CG  TYR A  75      11.845  12.226 -21.380  1.00 75.97           C
ATOM    901  CD1 TYR A  75      12.278  13.386 -21.988  1.00 75.97           C
ATOM    902  HD1 TYR A  75      12.234  13.482 -23.073  1.00 75.97           H
ATOM    903  CD2 TYR A  75      11.901  12.104 -20.007  1.00 75.97           C
ATOM    904  HD2 TYR A  75      11.559  11.187 -19.526  1.00 75.97           H
ATOM    905  CE1 TYR A  75      12.787  14.471 -21.190  1.00 75.97           C
ATOM    906  HE1 TYR A  75      13.133  15.393 -21.657  1.00 75.97           H
ATOM    907  CE2 TYR A  75      12.410  13.189 -19.208  1.00 75.97           C
ATOM    908  HE2 TYR A  75      12.459  13.106 -18.122  1.00 75.97           H
ATOM    909  CZ  TYR A  75      12.828  14.319 -19.839  1.00 75.97           C
ATOM    910  OH  TYR A  75      13.309  15.343 -19.084  1.00 75.97           O
ATOM    911  HH  TYR A  75      13.555  16.114 -19.672  1.00 75.97           H
ATOM    912  HN  TYR A  75       9.345  10.401 -20.954  1.00 75.97           H
ATOM    913  N   CYS A  76       8.893   9.257 -23.562  1.00 67.57           N
ATOM    914  CA  CYS A  76       9.017   8.008 -24.294  1.00 67.57           C
ATOM    915  C   CYS A  76       7.622   7.583 -24.757  1.00 67.57           C
ATOM    916  O   CYS A  76       7.468   7.017 -25.838  1.00 67.57           O
ATOM    917  HA  CYS A  76       9.663   8.209 -25.148  1.00 67.57           H
ATOM    918  CB  CYS A  76       9.695   6.925 -23.453  1.00 67.57           C
ATOM    919 1HB  CYS A  76       8.999   6.544 -22.706  1.00 67.57           H
ATOM    920 2HB  CYS A  76       9.974   6.083 -24.087  1.00 67.57           H
ATOM    921  SG  CYS A  76      11.181   7.608 -22.633  1.00 67.57           S
ATOM    922  HG  CYS A  76      11.834   7.904 -23.753  1.00 67.57           H
ATOM    923  HN  CYS A  76       8.235   9.242 -22.808  1.00 67.57           H
ATOM    924  N   THR A  77       6.640   7.870 -23.914  1.00 64.91           N
ATOM    925  CA  THR A  77       5.263   7.524 -24.223  1.00 64.91           C
ATOM    926  C   THR A  77       4.679   8.513 -25.235  1.00 64.91           C
ATOM    927  O   THR A  77       4.150   9.556 -24.854  1.00 64.91           O
ATOM    928  HA  THR A  77       5.253   6.542 -24.694  1.00 64.91           H
ATOM    929  CB  THR A  77       4.483   7.469 -22.908  1.00 64.91           C
ATOM    930  HB  THR A  77       4.336   8.469 -22.500  1.00 64.91           H
ATOM    931  OG1 THR A  77       5.239   6.577 -22.094  1.00 64.91           O
ATOM    932  HG1 THR A  77       5.372   5.707 -22.570  1.00 64.91           H
ATOM    933  CG2 THR A  77       3.128   6.775 -23.061  1.00 64.91           C
ATOM    934 1HG2 THR A  77       3.279   5.752 -23.405  1.00 64.91           H
ATOM    935 2HG2 THR A  77       2.522   7.317 -23.787  1.00 64.91           H
ATOM    936 3HG2 THR A  77       2.616   6.763 -22.098  1.00 64.91           H
ATOM    937  HN  THR A  77       6.774   8.330 -23.036  1.00 64.91           H
ATOM    938  N   ARG A  78       4.795   8.150 -26.504  1.00 62.04           N
ATOM    939  CA  ARG A  78       4.257   8.976 -27.571  1.00 62.04           C
ATOM    940  C   ARG A  78       2.735   9.074 -27.450  1.00 62.04           C
ATOM    941  O   ARG A  78       2.175  10.168 -27.484  1.00 62.04           O
ATOM    942  HA  ARG A  78       4.725   9.951 -27.432  1.00 62.04           H
ATOM    943  CB  ARG A  78       4.617   8.406 -28.944  1.00 62.04           C
ATOM    944 1HB  ARG A  78       4.432   7.332 -28.956  1.00 62.04           H
ATOM    945 2HB  ARG A  78       3.975   8.848 -29.706  1.00 62.04           H
ATOM    946  CG  ARG A  78       6.084   8.680 -29.284  1.00 62.04           C
ATOM    947 1HG  ARG A  78       6.317   9.726 -29.085  1.00 62.04           H
ATOM    948 2HG  ARG A  78       6.728   8.081 -28.640  1.00 62.04           H
ATOM    949  CD  ARG A  78       6.376   8.357 -30.751  1.00 62.04           C
ATOM    950 1HD  ARG A  78       6.195   7.299 -30.942  1.00 62.04           H
ATOM    951 2HD  ARG A  78       5.701   8.918 -31.397  1.00 62.04           H
ATOM    952  NE  ARG A  78       7.781   8.694 -31.073  1.00 62.04           N
ATOM    953  HE  ARG A  78       8.385   8.953 -30.320  1.00 62.04           H
ATOM    954  CZ  ARG A  78       8.293   8.674 -32.311  1.00 62.04           C
ATOM    955  NH1 ARG A  78       7.529   8.334 -33.358  1.00 62.04           N
ATOM    956 1HH1 ARG A  78       6.568   8.093 -33.218  1.00 62.04           H
ATOM    957 2HH1 ARG A  78       7.919   8.321 -34.279  1.00 62.04           H
ATOM    958  NH2 ARG A  78       9.581   8.999 -32.486  1.00 62.04           N
ATOM    959 1HH2 ARG A  78       9.979   8.989 -33.404  1.00 62.04           H
ATOM    960 2HH2 ARG A  78      10.145   9.251 -31.700  1.00 62.04           H
ATOM    961  HN  ARG A  78       5.246   7.310 -26.806  1.00 62.04           H
ATOM    962  N   VAL A  79       2.109   7.914 -27.312  1.00 70.42           N
ATOM    963  CA  VAL A  79       0.658   7.846 -27.280  1.00 70.42           C
ATOM    964  C   VAL A  79       0.207   7.279 -25.933  1.00 70.42           C
ATOM    965  O   VAL A  79       0.223   6.066 -25.729  1.00 70.42           O
ATOM    966  HA  VAL A  79       0.279   8.864 -27.377  1.00 70.42           H
ATOM    967  CB  VAL A  79       0.146   7.035 -28.472  1.00 70.42           C
ATOM    968  HB  VAL A  79      -0.055   6.021 -28.125  1.00 70.42           H
ATOM    969  CG1 VAL A  79      -1.164   7.615 -29.009  1.00 70.42           C
ATOM    970 1HG1 VAL A  79      -1.919   7.597 -28.223  1.00 70.42           H
ATOM    971 2HG1 VAL A  79      -1.001   8.644 -29.331  1.00 70.42           H
ATOM    972 3HG1 VAL A  79      -1.506   7.020 -29.855  1.00 70.42           H
ATOM    973  CG2 VAL A  79       1.203   6.954 -29.575  1.00 70.42           C
ATOM    974 1HG2 VAL A  79       1.448   7.959 -29.917  1.00 70.42           H
ATOM    975 2HG2 VAL A  79       2.100   6.474 -29.184  1.00 70.42           H
ATOM    976 3HG2 VAL A  79       0.813   6.372 -30.410  1.00 70.42           H
ATOM    977  HN  VAL A  79       2.575   7.034 -27.223  1.00 70.42           H
ATOM    978  N   LYS A  80      -0.184   8.184 -25.047  1.00 79.63           N
ATOM    979  CA  LYS A  80      -0.549   7.798 -23.694  1.00 79.63           C
ATOM    980  C   LYS A  80      -1.914   7.108 -23.716  1.00 79.63           C
ATOM    981  O   LYS A  80      -2.808   7.515 -24.457  1.00 79.63           O
ATOM    982  HA  LYS A  80       0.195   7.081 -23.347  1.00 79.63           H
ATOM    983  CB  LYS A  80      -0.485   9.006 -22.757  1.00 79.63           C
ATOM    984 1HB  LYS A  80      -1.163   9.782 -23.111  1.00 79.63           H
ATOM    985 2HB  LYS A  80      -0.824   8.717 -21.762  1.00 79.63           H
ATOM    986  CG  LYS A  80       0.938   9.562 -22.675  1.00 79.63           C
ATOM    987 1HG  LYS A  80       1.564   8.884 -22.095  1.00 79.63           H
ATOM    988 2HG  LYS A  80       1.369   9.616 -23.675  1.00 79.63           H
ATOM    989  CD  LYS A  80       0.948  10.950 -22.033  1.00 79.63           C
ATOM    990 1HD  LYS A  80       0.377  11.644 -22.650  1.00 79.63           H
ATOM    991 2HD  LYS A  80       0.456  10.909 -21.061  1.00 79.63           H
ATOM    992  CE  LYS A  80       2.379  11.467 -21.866  1.00 79.63           C
ATOM    993 1HE  LYS A  80       2.935  10.804 -21.203  1.00 79.63           H
ATOM    994 2HE  LYS A  80       2.890  11.458 -22.828  1.00 79.63           H
ATOM    995  NZ  LYS A  80       2.373  12.840 -21.313  1.00 79.63           N
ATOM    996 1HZ  LYS A  80       3.327  13.149 -21.168  1.00 79.63           H
ATOM    997 2HZ  LYS A  80       1.910  13.464 -21.965  1.00 79.63           H
ATOM    998 3HZ  LYS A  80       1.877  12.846 -20.429  1.00 79.63           H
ATOM    999  HN  LYS A  80      -0.253   9.162 -25.240  1.00 79.63           H
ATOM   1000  N   THR A  81      -2.033   6.075 -22.895  1.00 83.49           N
ATOM   1001  CA  THR A  81      -3.297   5.373 -22.753  1.00 83.49           C
ATOM   1002  C   THR A  81      -3.843   5.540 -21.333  1.00 83.49           C
ATOM   1003  O   THR A  81      -3.171   6.101 -20.468  1.00 83.49           O
ATOM   1004  HA  THR A  81      -4.021   5.828 -23.429  1.00 83.49           H
ATOM   1005  CB  THR A  81      -3.074   3.913 -23.150  1.00 83.49           C
ATOM   1006  HB  THR A  81      -4.025   3.391 -23.264  1.00 83.49           H
ATOM   1007  OG1 THR A  81      -2.212   3.404 -22.136  1.00 83.49           O
ATOM   1008  HG1 THR A  81      -1.258   3.577 -22.381  1.00 83.49           H
ATOM   1009  CG2 THR A  81      -2.259   3.774 -24.437  1.00 83.49           C
ATOM   1010 1HG2 THR A  81      -1.282   4.237 -24.300  1.00 83.49           H
ATOM   1011 2HG2 THR A  81      -2.783   4.268 -25.255  1.00 83.49           H
ATOM   1012 3HG2 THR A  81      -2.130   2.718 -24.674  1.00 83.49           H
ATOM   1013  HN  THR A  81      -1.286   5.718 -22.334  1.00 83.49           H
ATOM   1014  N   MET A  82      -5.055   5.043 -21.137  1.00 86.49           N
ATOM   1015  CA  MET A  82      -5.678   5.085 -19.825  1.00 86.49           C
ATOM   1016  C   MET A  82      -4.842   4.321 -18.797  1.00 86.49           C
ATOM   1017  O   MET A  82      -4.624   4.804 -17.686  1.00 86.49           O
ATOM   1018  HA  MET A  82      -5.723   6.140 -19.555  1.00 86.49           H
ATOM   1019  CB  MET A  82      -7.077   4.470 -19.904  1.00 86.49           C
ATOM   1020 1HB  MET A  82      -7.578   4.813 -20.809  1.00 86.49           H
ATOM   1021 2HB  MET A  82      -6.998   3.385 -19.975  1.00 86.49           H
ATOM   1022  CG  MET A  82      -7.912   4.847 -18.679  1.00 86.49           C
ATOM   1023 1HG  MET A  82      -7.429   4.479 -17.773  1.00 86.49           H
ATOM   1024 2HG  MET A  82      -7.972   5.931 -18.589  1.00 86.49           H
ATOM   1025  SD  MET A  82      -9.551   4.155 -18.820  1.00 86.49           S
ATOM   1026  CE  MET A  82     -10.230   4.641 -17.243  1.00 86.49           C
ATOM   1027 1HE  MET A  82      -9.633   4.207 -16.440  1.00 86.49           H
ATOM   1028 2HE  MET A  82     -10.214   5.728 -17.160  1.00 86.49           H
ATOM   1029 3HE  MET A  82     -11.257   4.286 -17.164  1.00 86.49           H
ATOM   1030  HN  MET A  82      -5.608   4.619 -21.854  1.00 86.49           H
ATOM   1031  N   THR A  83      -4.395   3.141 -19.203  1.00 85.17           N
ATOM   1032  CA  THR A  83      -3.521   2.342 -18.361  1.00 85.17           C
ATOM   1033  C   THR A  83      -2.295   3.156 -17.941  1.00 85.17           C
ATOM   1034  O   THR A  83      -1.922   3.162 -16.769  1.00 85.17           O
ATOM   1035  HA  THR A  83      -4.061   2.084 -17.451  1.00 85.17           H
ATOM   1036  CB  THR A  83      -3.168   1.064 -19.125  1.00 85.17           C
ATOM   1037  HB  THR A  83      -2.690   1.299 -20.077  1.00 85.17           H
ATOM   1038  OG1 THR A  83      -4.404   0.361 -19.215  1.00 85.17           O
ATOM   1039  HG1 THR A  83      -5.093   0.935 -19.658  1.00 85.17           H
ATOM   1040  CG2 THR A  83      -2.265   0.130 -18.318  1.00 85.17           C
ATOM   1041 1HG2 THR A  83      -2.772  -0.159 -17.397  1.00 85.17           H
ATOM   1042 2HG2 THR A  83      -1.335   0.643 -18.075  1.00 85.17           H
ATOM   1043 3HG2 THR A  83      -2.046  -0.761 -18.906  1.00 85.17           H
ATOM   1044  HN  THR A  83      -4.622   2.732 -20.086  1.00 85.17           H
ATOM   1045  N   ASP A  84      -1.704   3.824 -18.921  1.00 85.14           N
ATOM   1046  CA  ASP A  84      -0.461   4.542 -18.693  1.00 85.14           C
ATOM   1047  C   ASP A  84      -0.697   5.646 -17.660  1.00 85.14           C
ATOM   1048  O   ASP A  84       0.185   5.952 -16.860  1.00 85.14           O
ATOM   1049  HA  ASP A  84       0.245   3.789 -18.343  1.00 85.14           H
ATOM   1050  CB  ASP A  84       0.040   5.199 -19.981  1.00 85.14           C
ATOM   1051 1HB  ASP A  84      -0.661   5.972 -20.296  1.00 85.14           H
ATOM   1052 2HB  ASP A  84       0.994   5.691 -19.795  1.00 85.14           H
ATOM   1053  CG  ASP A  84       0.202   4.164 -21.096  1.00 85.14           C
ATOM   1054  OD1 ASP A  84       0.731   3.075 -20.787  1.00 85.14           O
ATOM   1055  OD2 ASP A  84      -0.208   4.486 -22.233  1.00 85.14           O
ATOM   1056  HN  ASP A  84      -2.059   3.879 -19.854  1.00 85.14           H
ATOM   1057  N   MET A  85      -1.893   6.215 -17.712  1.00 90.70           N
ATOM   1058  CA  MET A  85      -2.259   7.273 -16.786  1.00 90.70           C
ATOM   1059  C   MET A  85      -2.286   6.757 -15.346  1.00 90.70           C
ATOM   1060  O   MET A  85      -1.798   7.423 -14.435  1.00 90.70           O
ATOM   1061  HA  MET A  85      -1.487   8.035 -16.892  1.00 90.70           H
ATOM   1062  CB  MET A  85      -3.638   7.822 -17.157  1.00 90.70           C
ATOM   1063 1HB  MET A  85      -3.647   8.112 -18.208  1.00 90.70           H
ATOM   1064 2HB  MET A  85      -4.389   7.042 -17.035  1.00 90.70           H
ATOM   1065  CG  MET A  85      -4.001   9.028 -16.288  1.00 90.70           C
ATOM   1066 1HG  MET A  85      -4.996   9.388 -16.547  1.00 90.70           H
ATOM   1067 2HG  MET A  85      -4.032   8.733 -15.239  1.00 90.70           H
ATOM   1068  SD  MET A  85      -2.802  10.330 -16.519  1.00 90.70           S
ATOM   1069  CE  MET A  85      -3.184  10.808 -18.196  1.00 90.70           C
ATOM   1070 1HE  MET A  85      -3.042   9.953 -18.858  1.00 90.70           H
ATOM   1071 2HE  MET A  85      -4.219  11.143 -18.252  1.00 90.70           H
ATOM   1072 3HE  MET A  85      -2.522  11.618 -18.503  1.00 90.70           H
ATOM   1073  HN  MET A  85      -2.604   5.964 -18.369  1.00 90.70           H
ATOM   1074  N   PHE A  86      -2.861   5.574 -15.186  1.00 91.06           N
ATOM   1075  CA  PHE A  86      -2.952   4.958 -13.873  1.00 91.06           C
ATOM   1076  C   PHE A  86      -1.573   4.521 -13.376  1.00 91.06           C
ATOM   1077  O   PHE A  86      -1.271   4.638 -12.189  1.00 91.06           O
ATOM   1078  HA  PHE A  86      -3.362   5.704 -13.193  1.00 91.06           H
ATOM   1079  CB  PHE A  86      -3.843   3.722 -14.020  1.00 91.06           C
ATOM   1080 1HB  PHE A  86      -3.430   3.080 -14.798  1.00 91.06           H
ATOM   1081 2HB  PHE A  86      -3.814   3.154 -13.090  1.00 91.06           H
ATOM   1082  CG  PHE A  86      -5.299   4.042 -14.361  1.00 91.06           C
ATOM   1083  CD1 PHE A  86      -5.911   5.116 -13.793  1.00 91.06           C
ATOM   1084  HD1 PHE A  86      -5.363   5.749 -13.095  1.00 91.06           H
ATOM   1085  CD2 PHE A  86      -5.983   3.252 -15.232  1.00 91.06           C
ATOM   1086  HD2 PHE A  86      -5.493   2.392 -15.687  1.00 91.06           H
ATOM   1087  CE1 PHE A  86      -7.263   5.412 -14.110  1.00 91.06           C
ATOM   1088  HE1 PHE A  86      -7.753   6.273 -13.654  1.00 91.06           H
ATOM   1089  CE2 PHE A  86      -7.335   3.549 -15.549  1.00 91.06           C
ATOM   1090  HE2 PHE A  86      -7.883   2.916 -16.247  1.00 91.06           H
ATOM   1091  CZ  PHE A  86      -7.946   4.623 -14.981  1.00 91.06           C
ATOM   1092  HZ  PHE A  86      -8.984   4.851 -15.224  1.00 91.06           H
ATOM   1093  HN  PHE A  86      -3.260   5.041 -15.932  1.00 91.06           H
ATOM   1094  N   LEU A  87      -0.772   4.028 -14.309  1.00 88.99           N
ATOM   1095  CA  LEU A  87       0.564   3.561 -13.978  1.00 88.99           C
ATOM   1096  C   LEU A  87       1.405   4.742 -13.489  1.00 88.99           C
ATOM   1097  O   LEU A  87       2.230   4.591 -12.589  1.00 88.99           O
ATOM   1098  HA  LEU A  87       0.467   2.845 -13.162  1.00 88.99           H
ATOM   1099  CB  LEU A  87       1.181   2.816 -15.163  1.00 88.99           C
ATOM   1100 1HB  LEU A  87       1.115   3.456 -16.043  1.00 88.99           H
ATOM   1101 2HB  LEU A  87       2.240   2.663 -14.959  1.00 88.99           H
ATOM   1102  CG  LEU A  87       0.554   1.462 -15.503  1.00 88.99           C
ATOM   1103  HG  LEU A  87      -0.494   1.624 -15.752  1.00 88.99           H
ATOM   1104  CD1 LEU A  87       1.221   0.844 -16.734  1.00 88.99           C
ATOM   1105 1HD1 LEU A  87       1.098   1.510 -17.588  1.00 88.99           H
ATOM   1106 2HD1 LEU A  87       2.283   0.698 -16.537  1.00 88.99           H
ATOM   1107 3HD1 LEU A  87       0.757  -0.118 -16.954  1.00 88.99           H
ATOM   1108  CD2 LEU A  87       0.592   0.522 -14.297  1.00 88.99           C
ATOM   1109 1HD2 LEU A  87       1.627   0.362 -13.994  1.00 88.99           H
ATOM   1110 2HD2 LEU A  87       0.036   0.967 -13.472  1.00 88.99           H
ATOM   1111 3HD2 LEU A  87       0.141  -0.433 -14.567  1.00 88.99           H
ATOM   1112  HN  LEU A  87      -1.021   3.944 -15.273  1.00 88.99           H
ATOM   1113  N   LEU A  88       1.167   5.892 -14.103  1.00 90.94           N
ATOM   1114  CA  LEU A  88       1.849   7.110 -13.702  1.00 90.94           C
ATOM   1115  C   LEU A  88       1.516   7.418 -12.241  1.00 90.94           C
ATOM   1116  O   LEU A  88       2.413   7.631 -11.427  1.00 90.94           O
ATOM   1117  HA  LEU A  88       2.921   6.926 -13.780  1.00 90.94           H
ATOM   1118  CB  LEU A  88       1.515   8.253 -14.663  1.00 90.94           C
ATOM   1119 1HB  LEU A  88       1.893   7.992 -15.651  1.00 90.94           H
ATOM   1120 2HB  LEU A  88       0.431   8.326 -14.745  1.00 90.94           H
ATOM   1121  CG  LEU A  88       2.064   9.630 -14.285  1.00 90.94           C
ATOM   1122  HG  LEU A  88       1.838   9.811 -13.234  1.00 90.94           H
ATOM   1123  CD1 LEU A  88       3.587   9.672 -14.433  1.00 90.94           C
ATOM   1124 1HD1 LEU A  88       4.036   8.925 -13.779  1.00 90.94           H
ATOM   1125 2HD1 LEU A  88       3.857   9.460 -15.467  1.00 90.94           H
ATOM   1126 3HD1 LEU A  88       3.951  10.662 -14.158  1.00 90.94           H
ATOM   1127  CD2 LEU A  88       1.379  10.734 -15.092  1.00 90.94           C
ATOM   1128 1HD2 LEU A  88       1.553  10.568 -16.155  1.00 90.94           H
ATOM   1129 2HD2 LEU A  88       0.307  10.718 -14.892  1.00 90.94           H
ATOM   1130 3HD2 LEU A  88       1.788  11.702 -14.803  1.00 90.94           H
ATOM   1131  HN  LEU A  88       0.523   5.998 -14.861  1.00 90.94           H
ATOM   1132  N   ASN A  89       0.223   7.433 -11.952  1.00 94.19           N
ATOM   1133  CA  ASN A  89      -0.247   7.833 -10.637  1.00 94.19           C
ATOM   1134  C   ASN A  89       0.190   6.790  -9.606  1.00 94.19           C
ATOM   1135  O   ASN A  89       0.421   7.120  -8.444  1.00 94.19           O
ATOM   1136  HA  ASN A  89       0.203   8.810 -10.457  1.00 94.19           H
ATOM   1137  CB  ASN A  89      -1.773   7.924 -10.601  1.00 94.19           C
ATOM   1138 1HB  ASN A  89      -2.204   7.098 -11.168  1.00 94.19           H
ATOM   1139 2HB  ASN A  89      -2.123   7.821  -9.573  1.00 94.19           H
ATOM   1140  CG  ASN A  89      -2.257   9.255 -11.179  1.00 94.19           C
ATOM   1141  OD1 ASN A  89      -2.523  10.210 -10.469  1.00 94.19           O
ATOM   1142  ND2 ASN A  89      -2.357   9.264 -12.505  1.00 94.19           N
ATOM   1143 1HD2 ASN A  89      -2.123   8.445 -13.030  1.00 94.19           H
ATOM   1144 2HD2 ASN A  89      -2.665  10.089 -12.978  1.00 94.19           H
ATOM   1145  HN  ASN A  89      -0.497   7.178 -12.598  1.00 94.19           H
ATOM   1146  N   LEU A  90       0.288   5.552 -10.068  1.00 92.20           N
ATOM   1147  CA  LEU A  90       0.720   4.464  -9.208  1.00 92.20           C
ATOM   1148  C   LEU A  90       2.156   4.723  -8.747  1.00 92.20           C
ATOM   1149  O   LEU A  90       2.465   4.588  -7.564  1.00 92.20           O
ATOM   1150  HA  LEU A  90       0.071   4.463  -8.332  1.00 92.20           H
ATOM   1151  CB  LEU A  90       0.533   3.118  -9.911  1.00 92.20           C
ATOM   1152 1HB  LEU A  90      -0.492   3.062 -10.279  1.00 92.20           H
ATOM   1153 2HB  LEU A  90       1.187   3.093 -10.783  1.00 92.20           H
ATOM   1154  CG  LEU A  90       0.810   1.874  -9.064  1.00 92.20           C
ATOM   1155  HG  LEU A  90       1.777   2.000  -8.578  1.00 92.20           H
ATOM   1156  CD1 LEU A  90      -0.235   1.721  -7.957  1.00 92.20           C
ATOM   1157 1HD1 LEU A  90      -0.210   2.598  -7.309  1.00 92.20           H
ATOM   1158 2HD1 LEU A  90      -1.226   1.628  -8.402  1.00 92.20           H
ATOM   1159 3HD1 LEU A  90      -0.015   0.830  -7.370  1.00 92.20           H
ATOM   1160  CD2 LEU A  90       0.903   0.624  -9.940  1.00 92.20           C
ATOM   1161 1HD2 LEU A  90      -0.037   0.482 -10.473  1.00 92.20           H
ATOM   1162 2HD2 LEU A  90       1.713   0.744 -10.660  1.00 92.20           H
ATOM   1163 3HD2 LEU A  90       1.100  -0.245  -9.313  1.00 92.20           H
ATOM   1164  HN  LEU A  90       0.080   5.289 -11.010  1.00 92.20           H
ATOM   1165  N   ALA A  91       2.994   5.089  -9.705  1.00 93.52           N
ATOM   1166  CA  ALA A  91       4.400   5.321  -9.421  1.00 93.52           C
ATOM   1167  C   ALA A  91       4.535   6.523  -8.484  1.00 93.52           C
ATOM   1168  O   ALA A  91       5.398   6.537  -7.608  1.00 93.52           O
ATOM   1169  HA  ALA A  91       4.788   4.434  -8.919  1.00 93.52           H
ATOM   1170  CB  ALA A  91       5.161   5.516 -10.734  1.00 93.52           C
ATOM   1171 1HB  ALA A  91       5.057   4.623 -11.350  1.00 93.52           H
ATOM   1172 2HB  ALA A  91       4.752   6.374 -11.267  1.00 93.52           H
ATOM   1173 3HB  ALA A  91       6.215   5.690 -10.521  1.00 93.52           H
ATOM   1174  HN  ALA A  91       2.727   5.227 -10.659  1.00 93.52           H
ATOM   1175  N   ILE A  92       3.670   7.503  -8.702  1.00 95.24           N
ATOM   1176  CA  ILE A  92       3.684   8.707  -7.890  1.00 95.24           C
ATOM   1177  C   ILE A  92       3.326   8.348  -6.446  1.00 95.24           C
ATOM   1178  O   ILE A  92       3.986   8.796  -5.510  1.00 95.24           O
ATOM   1179  HA  ILE A  92       4.700   9.101  -7.906  1.00 95.24           H
ATOM   1180  CB  ILE A  92       2.775   9.776  -8.501  1.00 95.24           C
ATOM   1181  HB  ILE A  92       1.815   9.315  -8.735  1.00 95.24           H
ATOM   1182  CG1 ILE A  92       3.355  10.303  -9.815  1.00 95.24           C
ATOM   1183 1HG1 ILE A  92       4.242  10.903  -9.610  1.00 95.24           H
ATOM   1184 2HG1 ILE A  92       3.673   9.467 -10.438  1.00 95.24           H
ATOM   1185  CG2 ILE A  92       2.504  10.902  -7.501  1.00 95.24           C
ATOM   1186 1HG2 ILE A  92       2.016  10.493  -6.616  1.00 95.24           H
ATOM   1187 2HG2 ILE A  92       3.447  11.368  -7.214  1.00 95.24           H
ATOM   1188 3HG2 ILE A  92       1.856  11.648  -7.961  1.00 95.24           H
ATOM   1189  CD1 ILE A  92       2.325  11.146 -10.570  1.00 95.24           C
ATOM   1190 1HD1 ILE A  92       1.450  10.536 -10.794  1.00 95.24           H
ATOM   1191 2HD1 ILE A  92       2.028  11.994  -9.953  1.00 95.24           H
ATOM   1192 3HD1 ILE A  92       2.763  11.508 -11.500  1.00 95.24           H
ATOM   1193  HN  ILE A  92       2.971   7.482  -9.416  1.00 95.24           H
ATOM   1194  N   ALA A  93       2.282   7.543  -6.312  1.00 95.37           N
ATOM   1195  CA  ALA A  93       1.792   7.167  -4.997  1.00 95.37           C
ATOM   1196  C   ALA A  93       2.896   6.428  -4.238  1.00 95.37           C
ATOM   1197  O   ALA A  93       3.100   6.662  -3.048  1.00 95.37           O
ATOM   1198  HA  ALA A  93       1.545   8.083  -4.460  1.00 95.37           H
ATOM   1199  CB  ALA A  93       0.523   6.325  -5.146  1.00 95.37           C
ATOM   1200 1HB  ALA A  93      -0.239   6.906  -5.665  1.00 95.37           H
ATOM   1201 2HB  ALA A  93       0.749   5.427  -5.720  1.00 95.37           H
ATOM   1202 3HB  ALA A  93       0.156   6.043  -4.159  1.00 95.37           H
ATOM   1203  HN  ALA A  93       1.776   7.151  -7.080  1.00 95.37           H
ATOM   1204  N   ASP A  94       3.579   5.550  -4.958  1.00 94.66           N
ATOM   1205  CA  ASP A  94       4.637   4.753  -4.360  1.00 94.66           C
ATOM   1206  C   ASP A  94       5.756   5.679  -3.879  1.00 94.66           C
ATOM   1207  O   ASP A  94       6.255   5.529  -2.764  1.00 94.66           O
ATOM   1208  HA  ASP A  94       4.162   4.214  -3.541  1.00 94.66           H
ATOM   1209  CB  ASP A  94       5.234   3.779  -5.377  1.00 94.66           C
ATOM   1210 1HB  ASP A  94       5.375   4.285  -6.332  1.00 94.66           H
ATOM   1211 2HB  ASP A  94       6.219   3.454  -5.040  1.00 94.66           H
ATOM   1212  CG  ASP A  94       4.327   2.561  -5.568  1.00 94.66           C
ATOM   1213  OD1 ASP A  94       3.652   2.197  -4.581  1.00 94.66           O
ATOM   1214  OD2 ASP A  94       4.330   2.023  -6.695  1.00 94.66           O
ATOM   1215  HN  ASP A  94       3.420   5.380  -5.930  1.00 94.66           H
ATOM   1216  N   LEU A  95       6.119   6.615  -4.743  1.00 96.04           N
ATOM   1217  CA  LEU A  95       7.214   7.524  -4.447  1.00 96.04           C
ATOM   1218  C   LEU A  95       6.897   8.296  -3.164  1.00 96.04           C
ATOM   1219  O   LEU A  95       7.762   8.461  -2.306  1.00 96.04           O
ATOM   1220  HA  LEU A  95       8.103   6.918  -4.274  1.00 96.04           H
ATOM   1221  CB  LEU A  95       7.504   8.423  -5.650  1.00 96.04           C
ATOM   1222 1HB  LEU A  95       6.554   8.765  -6.061  1.00 96.04           H
ATOM   1223 2HB  LEU A  95       8.036   9.307  -5.297  1.00 96.04           H
ATOM   1224  CG  LEU A  95       8.319   7.790  -6.780  1.00 96.04           C
ATOM   1225  HG  LEU A  95       7.773   6.922  -7.149  1.00 96.04           H
ATOM   1226  CD1 LEU A  95       8.474   8.759  -7.954  1.00 96.04           C
ATOM   1227 1HD1 LEU A  95       7.489   9.024  -8.338  1.00 96.04           H
ATOM   1228 2HD1 LEU A  95       8.986   9.659  -7.616  1.00 96.04           H
ATOM   1229 3HD1 LEU A  95       9.056   8.283  -8.743  1.00 96.04           H
ATOM   1230  CD2 LEU A  95       9.670   7.289  -6.267  1.00 96.04           C
ATOM   1231 1HD2 LEU A  95      10.235   8.125  -5.856  1.00 96.04           H
ATOM   1232 2HD2 LEU A  95       9.510   6.542  -5.490  1.00 96.04           H
ATOM   1233 3HD2 LEU A  95      10.229   6.843  -7.090  1.00 96.04           H
ATOM   1234  HN  LEU A  95       5.680   6.758  -5.630  1.00 96.04           H
ATOM   1235  N   LEU A  96       5.655   8.747  -3.075  1.00 95.71           N
ATOM   1236  CA  LEU A  96       5.242   9.586  -1.962  1.00 95.71           C
ATOM   1237  C   LEU A  96       5.461   8.830  -0.650  1.00 95.71           C
ATOM   1238  O   LEU A  96       5.879   9.417   0.346  1.00 95.71           O
ATOM   1239  HA  LEU A  96       5.881  10.468  -1.963  1.00 95.71           H
ATOM   1240  CB  LEU A  96       3.804  10.069  -2.161  1.00 95.71           C
ATOM   1241 1HB  LEU A  96       3.187   9.211  -2.429  1.00 95.71           H
ATOM   1242 2HB  LEU A  96       3.432  10.443  -1.207  1.00 95.71           H
ATOM   1243  CG  LEU A  96       3.601  11.157  -3.217  1.00 95.71           C
ATOM   1244  HG  LEU A  96       3.894  10.752  -4.185  1.00 95.71           H
ATOM   1245  CD1 LEU A  96       2.127  11.554  -3.320  1.00 95.71           C
ATOM   1246 1HD1 LEU A  96       1.535  10.683  -3.598  1.00 95.71           H
ATOM   1247 2HD1 LEU A  96       1.785  11.934  -2.357  1.00 95.71           H
ATOM   1248 3HD1 LEU A  96       2.012  12.329  -4.078  1.00 95.71           H
ATOM   1249  CD2 LEU A  96       4.502  12.363  -2.941  1.00 95.71           C
ATOM   1250 1HD2 LEU A  96       4.264  12.778  -1.962  1.00 95.71           H
ATOM   1251 2HD2 LEU A  96       5.545  12.049  -2.958  1.00 95.71           H
ATOM   1252 3HD2 LEU A  96       4.338  13.122  -3.706  1.00 95.71           H
ATOM   1253  HN  LEU A  96       4.938   8.550  -3.744  1.00 95.71           H
ATOM   1254  N   PHE A  97       5.168   7.538  -0.693  1.00 96.25           N
ATOM   1255  CA  PHE A  97       5.314   6.699   0.484  1.00 96.25           C
ATOM   1256  C   PHE A  97       6.789   6.425   0.783  1.00 96.25           C
ATOM   1257  O   PHE A  97       7.229   6.554   1.925  1.00 96.25           O
ATOM   1258  HA  PHE A  97       4.869   7.236   1.322  1.00 96.25           H
ATOM   1259  CB  PHE A  97       4.613   5.373   0.178  1.00 96.25           C
ATOM   1260 1HB  PHE A  97       3.535   5.536   0.173  1.00 96.25           H
ATOM   1261 2HB  PHE A  97       4.891   5.051  -0.825  1.00 96.25           H
ATOM   1262  CG  PHE A  97       4.940   4.253   1.168  1.00 96.25           C
ATOM   1263  CD1 PHE A  97       5.536   3.112   0.730  1.00 96.25           C
ATOM   1264  HD1 PHE A  97       5.780   2.995  -0.326  1.00 96.25           H
ATOM   1265  CD2 PHE A  97       4.636   4.399   2.485  1.00 96.25           C
ATOM   1266  HD2 PHE A  97       4.158   5.314   2.836  1.00 96.25           H
ATOM   1267  CE1 PHE A  97       5.840   2.072   1.648  1.00 96.25           C
ATOM   1268  HE1 PHE A  97       6.317   1.157   1.297  1.00 96.25           H
ATOM   1269  CE2 PHE A  97       4.939   3.360   3.403  1.00 96.25           C
ATOM   1270  HE2 PHE A  97       4.695   3.477   4.459  1.00 96.25           H
ATOM   1271  CZ  PHE A  97       5.535   2.218   2.966  1.00 96.25           C
ATOM   1272  HZ  PHE A  97       5.768   1.420   3.671  1.00 96.25           H
ATOM   1273  HN  PHE A  97       4.837   7.066  -1.510  1.00 96.25           H
ATOM   1274  N   LEU A  98       7.512   6.052  -0.262  1.00 95.91           N
ATOM   1275  CA  LEU A  98       8.884   5.600  -0.100  1.00 95.91           C
ATOM   1276  C   LEU A  98       9.691   6.680   0.621  1.00 95.91           C
ATOM   1277  O   LEU A  98      10.557   6.372   1.439  1.00 95.91           O
ATOM   1278  HA  LEU A  98       8.862   4.709   0.527  1.00 95.91           H
ATOM   1279  CB  LEU A  98       9.475   5.188  -1.450  1.00 95.91           C
ATOM   1280 1HB  LEU A  98       9.301   5.995  -2.162  1.00 95.91           H
ATOM   1281 2HB  LEU A  98      10.555   5.090  -1.337  1.00 95.91           H
ATOM   1282  CG  LEU A  98       8.933   3.890  -2.052  1.00 95.91           C
ATOM   1283  HG  LEU A  98       7.849   3.890  -1.944  1.00 95.91           H
ATOM   1284  CD1 LEU A  98       9.239   3.810  -3.549  1.00 95.91           C
ATOM   1285 1HD1 LEU A  98       8.774   4.653  -4.060  1.00 95.91           H
ATOM   1286 2HD1 LEU A  98      10.318   3.843  -3.702  1.00 95.91           H
ATOM   1287 3HD1 LEU A  98       8.843   2.878  -3.952  1.00 95.91           H
ATOM   1288  CD2 LEU A  98       9.462   2.671  -1.293  1.00 95.91           C
ATOM   1289 1HD2 LEU A  98      10.551   2.654  -1.347  1.00 95.91           H
ATOM   1290 2HD2 LEU A  98       9.151   2.729  -0.250  1.00 95.91           H
ATOM   1291 3HD2 LEU A  98       9.062   1.762  -1.742  1.00 95.91           H
ATOM   1292  HN  LEU A  98       7.177   6.056  -1.204  1.00 95.91           H
ATOM   1293  N   VAL A  99       9.380   7.925   0.292  1.00 96.13           N
ATOM   1294  CA  VAL A  99      10.108   9.052   0.851  1.00 96.13           C
ATOM   1295  C   VAL A  99       9.930   9.065   2.371  1.00 96.13           C
ATOM   1296  O   VAL A  99      10.697   9.710   3.083  1.00 96.13           O
ATOM   1297  HA  VAL A  99      11.164   8.907   0.623  1.00 96.13           H
ATOM   1298  CB  VAL A  99       9.653  10.352   0.184  1.00 96.13           C
ATOM   1299  HB  VAL A  99       8.565  10.389   0.230  1.00 96.13           H
ATOM   1300  CG1 VAL A  99      10.197  11.571   0.932  1.00 96.13           C
ATOM   1301 1HG1 VAL A  99       9.833  11.559   1.959  1.00 96.13           H
ATOM   1302 2HG1 VAL A  99      11.287  11.540   0.932  1.00 96.13           H
ATOM   1303 3HG1 VAL A  99       9.859  12.481   0.437  1.00 96.13           H
ATOM   1304  CG2 VAL A  99      10.063  10.384  -1.290  1.00 96.13           C
ATOM   1305 1HG2 VAL A  99      11.148  10.313  -1.367  1.00 96.13           H
ATOM   1306 2HG2 VAL A  99       9.605   9.545  -1.813  1.00 96.13           H
ATOM   1307 3HG2 VAL A  99       9.727  11.319  -1.739  1.00 96.13           H
ATOM   1308  HN  VAL A  99       8.646   8.169  -0.343  1.00 96.13           H
ATOM   1309  N   THR A 100       8.912   8.346   2.821  1.00 95.40           N
ATOM   1310  CA  THR A 100       8.590   8.311   4.238  1.00 95.40           C
ATOM   1311  C   THR A 100       9.388   7.210   4.940  1.00 95.40           C
ATOM   1312  O   THR A 100       9.495   7.202   6.165  1.00 95.40           O
ATOM   1313  HA  THR A 100       8.893   9.259   4.682  1.00 95.40           H
ATOM   1314  CB  THR A 100       7.075   8.145   4.374  1.00 95.40           C
ATOM   1315  HB  THR A 100       6.746   8.387   5.384  1.00 95.40           H
ATOM   1316  OG1 THR A 100       6.834   6.804   3.953  1.00 95.40           O
ATOM   1317  HG1 THR A 100       6.809   6.758   2.955  1.00 95.40           H
ATOM   1318  CG2 THR A 100       6.299   8.996   3.367  1.00 95.40           C
ATOM   1319 1HG2 THR A 100       6.579   8.706   2.354  1.00 95.40           H
ATOM   1320 2HG2 THR A 100       6.537  10.049   3.522  1.00 95.40           H
ATOM   1321 3HG2 THR A 100       5.230   8.840   3.506  1.00 95.40           H
ATOM   1322  HN  THR A 100       8.315   7.794   2.238  1.00 95.40           H
ATOM   1323  N   LEU A 101       9.926   6.308   4.133  1.00 95.12           N
ATOM   1324  CA  LEU A 101      10.573   5.120   4.664  1.00 95.12           C
ATOM   1325  C   LEU A 101      11.810   5.533   5.464  1.00 95.12           C
ATOM   1326  O   LEU A 101      12.081   4.976   6.527  1.00 95.12           O
ATOM   1327  HA  LEU A 101       9.868   4.640   5.343  1.00 95.12           H
ATOM   1328  CB  LEU A 101      10.870   4.125   3.541  1.00 95.12           C
ATOM   1329 1HB  LEU A 101      11.389   4.653   2.742  1.00 95.12           H
ATOM   1330 2HB  LEU A 101      11.559   3.371   3.924  1.00 95.12           H
ATOM   1331  CG  LEU A 101       9.659   3.410   2.940  1.00 95.12           C
ATOM   1332  HG  LEU A 101       9.037   4.153   2.441  1.00 95.12           H
ATOM   1333  CD1 LEU A 101      10.091   2.397   1.878  1.00 95.12           C
ATOM   1334 1HD1 LEU A 101      10.624   2.912   1.080  1.00 95.12           H
ATOM   1335 2HD1 LEU A 101      10.746   1.653   2.332  1.00 95.12           H
ATOM   1336 3HD1 LEU A 101       9.210   1.903   1.467  1.00 95.12           H
ATOM   1337  CD2 LEU A 101       8.804   2.766   4.033  1.00 95.12           C
ATOM   1338 1HD2 LEU A 101       9.403   2.038   4.581  1.00 95.12           H
ATOM   1339 2HD2 LEU A 101       8.451   3.535   4.719  1.00 95.12           H
ATOM   1340 3HD2 LEU A 101       7.949   2.265   3.578  1.00 95.12           H
ATOM   1341  HN  LEU A 101       9.926   6.379   3.135  1.00 95.12           H
ATOM   1342  N   PRO A 102      12.580   6.512   4.971  1.00 94.75           N
ATOM   1343  CA  PRO A 102      13.782   6.958   5.681  1.00 94.75           C
ATOM   1344  C   PRO A 102      13.494   7.327   7.127  1.00 94.75           C
ATOM   1345  O   PRO A 102      14.278   7.010   8.020  1.00 94.75           O
ATOM   1346  HA  PRO A 102      14.508   6.146   5.733  1.00 94.75           H
ATOM   1347  CB  PRO A 102      14.255   8.166   4.870  1.00 94.75           C
ATOM   1348 1HB  PRO A 102      13.841   9.096   5.258  1.00 94.75           H
ATOM   1349 2HB  PRO A 102      15.340   8.266   4.896  1.00 94.75           H
ATOM   1350  CG  PRO A 102      13.750   7.867   3.464  1.00 94.75           C
ATOM   1351 1HG  PRO A 102      13.693   8.769   2.854  1.00 94.75           H
ATOM   1352 2HG  PRO A 102      14.410   7.180   2.934  1.00 94.75           H
ATOM   1353  CD  PRO A 102      12.379   7.261   3.717  1.00 94.75           C
ATOM   1354 1HD  PRO A 102      11.612   8.028   3.828  1.00 94.75           H
ATOM   1355 2HD  PRO A 102      12.064   6.615   2.897  1.00 94.75           H
ATOM   1356  N   PHE A 103      12.365   7.993   7.321  1.00 94.44           N
ATOM   1357  CA  PHE A 103      11.987   8.456   8.645  1.00 94.44           C
ATOM   1358  C   PHE A 103      11.651   7.279   9.562  1.00 94.44           C
ATOM   1359  O   PHE A 103      11.991   7.291  10.744  1.00 94.44           O
ATOM   1360  HA  PHE A 103      12.839   9.000   9.053  1.00 94.44           H
ATOM   1361  CB  PHE A 103      10.741   9.327   8.475  1.00 94.44           C
ATOM   1362 1HB  PHE A 103       9.973   8.749   7.961  1.00 94.44           H
ATOM   1363 2HB  PHE A 103      10.347   9.575   9.461  1.00 94.44           H
ATOM   1364  CG  PHE A 103      10.988  10.623   7.700  1.00 94.44           C
ATOM   1365  CD1 PHE A 103      11.353  11.753   8.364  1.00 94.44           C
ATOM   1366  HD1 PHE A 103      11.469  11.735   9.447  1.00 94.44           H
ATOM   1367  CD2 PHE A 103      10.843  10.645   6.348  1.00 94.44           C
ATOM   1368  HD2 PHE A 103      10.550   9.739   5.817  1.00 94.44           H
ATOM   1369  CE1 PHE A 103      11.582  12.956   7.644  1.00 94.44           C
ATOM   1370  HE1 PHE A 103      11.875  13.861   8.176  1.00 94.44           H
ATOM   1371  CE2 PHE A 103      11.072  11.848   5.629  1.00 94.44           C
ATOM   1372  HE2 PHE A 103      10.956  11.865   4.545  1.00 94.44           H
ATOM   1373  CZ  PHE A 103      11.437  12.977   6.292  1.00 94.44           C
ATOM   1374  HZ  PHE A 103      11.614  13.901   5.740  1.00 94.44           H
ATOM   1375  HN  PHE A 103      11.716   8.216   6.593  1.00 94.44           H
ATOM   1376  N   TRP A 104      10.987   6.289   8.983  1.00 92.50           N
ATOM   1377  CA  TRP A 104      10.627   5.093   9.726  1.00 92.50           C
ATOM   1378  C   TRP A 104      11.920   4.397  10.156  1.00 92.50           C
ATOM   1379  O   TRP A 104      11.997   3.847  11.253  1.00 92.50           O
ATOM   1380  HA  TRP A 104      10.061   5.404  10.604  1.00 92.50           H
ATOM   1381  CB  TRP A 104       9.708   4.190   8.900  1.00 92.50           C
ATOM   1382 1HB  TRP A 104      10.082   4.148   7.877  1.00 92.50           H
ATOM   1383 2HB  TRP A 104       9.757   3.177   9.299  1.00 92.50           H
ATOM   1384  CG  TRP A 104       8.247   4.644   8.877  1.00 92.50           C
ATOM   1385  CD1 TRP A 104       7.511   5.000   7.815  1.00 92.50           C
ATOM   1386  HD1 TRP A 104       7.879   5.011   6.789  1.00 92.50           H
ATOM   1387  CD2 TRP A 104       7.370   4.777  10.015  1.00 92.50           C
ATOM   1388  NE1 TRP A 104       6.228   5.351   8.184  1.00 92.50           N
ATOM   1389  HE1 TRP A 104       5.497   5.651   7.571  1.00 92.50           H
ATOM   1390  CE2 TRP A 104       6.140   5.211   9.564  1.00 92.50           C
ATOM   1391  CE3 TRP A 104       7.608   4.538  11.380  1.00 92.50           C
ATOM   1392  HE3 TRP A 104       8.570   4.195  11.760  1.00 92.50           H
ATOM   1393  CZ2 TRP A 104       5.051   5.444  10.413  1.00 92.50           C
ATOM   1394  HZ2 TRP A 104       4.089   5.787  10.032  1.00 92.50           H
ATOM   1395  CZ3 TRP A 104       6.510   4.775  12.215  1.00 92.50           C
ATOM   1396  HZ3 TRP A 104       6.640   4.606  13.284  1.00 92.50           H
ATOM   1397  CH2 TRP A 104       5.265   5.213  11.777  1.00 92.50           C
ATOM   1398  HH2 TRP A 104       4.459   5.375  12.493  1.00 92.50           H
ATOM   1399  HN  TRP A 104      10.696   6.296   8.026  1.00 92.50           H
ATOM   1400  N   ALA A 105      12.903   4.445   9.269  1.00 94.16           N
ATOM   1401  CA  ALA A 105      14.167   3.770   9.515  1.00 94.16           C
ATOM   1402  C   ALA A 105      14.831   4.378  10.752  1.00 94.16           C
ATOM   1403  O   ALA A 105      15.299   3.653  11.629  1.00 94.16           O
ATOM   1404  HA  ALA A 105      13.950   2.720   9.709  1.00 94.16           H
ATOM   1405  CB  ALA A 105      15.050   3.870   8.270  1.00 94.16           C
ATOM   1406 1HB  ALA A 105      14.545   3.398   7.428  1.00 94.16           H
ATOM   1407 2HB  ALA A 105      15.237   4.919   8.041  1.00 94.16           H
ATOM   1408 3HB  ALA A 105      15.998   3.364   8.456  1.00 94.16           H
ATOM   1409  HN  ALA A 105      12.847   4.931   8.397  1.00 94.16           H
ATOM   1410  N   ILE A 106      14.852   5.702  10.783  1.00 93.78           N
ATOM   1411  CA  ILE A 106      15.489   6.415  11.878  1.00 93.78           C
ATOM   1412  C   ILE A 106      14.741   6.117  13.179  1.00 93.78           C
ATOM   1413  O   ILE A 106      15.361   5.878  14.214  1.00 93.78           O
ATOM   1414  HA  ILE A 106      16.506   6.033  11.969  1.00 93.78           H
ATOM   1415  CB  ILE A 106      15.593   7.907  11.556  1.00 93.78           C
ATOM   1416  HB  ILE A 106      14.620   8.250  11.206  1.00 93.78           H
ATOM   1417  CG1 ILE A 106      16.594   8.156  10.425  1.00 93.78           C
ATOM   1418 1HG1 ILE A 106      17.609   8.009  10.794  1.00 93.78           H
ATOM   1419 2HG1 ILE A 106      16.436   7.429   9.629  1.00 93.78           H
ATOM   1420  CG2 ILE A 106      15.933   8.716  12.810  1.00 93.78           C
ATOM   1421 1HG2 ILE A 106      15.152   8.573  13.557  1.00 93.78           H
ATOM   1422 2HG2 ILE A 106      16.887   8.378  13.213  1.00 93.78           H
ATOM   1423 3HG2 ILE A 106      16.001   9.773  12.553  1.00 93.78           H
ATOM   1424  CD1 ILE A 106      16.448   9.573   9.866  1.00 93.78           C
ATOM   1425 1HD1 ILE A 106      15.439   9.707   9.476  1.00 93.78           H
ATOM   1426 2HD1 ILE A 106      16.631  10.297  10.660  1.00 93.78           H
ATOM   1427 3HD1 ILE A 106      17.171   9.723   9.064  1.00 93.78           H
ATOM   1428  HN  ILE A 106      14.445   6.284  10.080  1.00 93.78           H
ATOM   1429  N   ALA A 107      13.420   6.142  13.083  1.00 92.37           N
ATOM   1430  CA  ALA A 107      12.582   5.978  14.259  1.00 92.37           C
ATOM   1431  C   ALA A 107      12.788   4.575  14.835  1.00 92.37           C
ATOM   1432  O   ALA A 107      12.739   4.386  16.050  1.00 92.37           O
ATOM   1433  HA  ALA A 107      12.898   6.715  14.997  1.00 92.37           H
ATOM   1434  CB  ALA A 107      11.122   6.246  13.887  1.00 92.37           C
ATOM   1435 1HB  ALA A 107      11.025   7.265  13.510  1.00 92.37           H
ATOM   1436 2HB  ALA A 107      10.808   5.543  13.116  1.00 92.37           H
ATOM   1437 3HB  ALA A 107      10.494   6.123  14.769  1.00 92.37           H
ATOM   1438  HN  ALA A 107      12.924   6.270  12.225  1.00 92.37           H
ATOM   1439  N   ALA A 108      13.013   3.628  13.937  1.00 91.68           N
ATOM   1440  CA  ALA A 108      13.189   2.243  14.338  1.00 91.68           C
ATOM   1441  C   ALA A 108      14.579   2.067  14.953  1.00 91.68           C
ATOM   1442  O   ALA A 108      14.762   1.256  15.860  1.00 91.68           O
ATOM   1443  HA  ALA A 108      12.436   2.018  15.093  1.00 91.68           H
ATOM   1444  CB  ALA A 108      12.966   1.329  13.131  1.00 91.68           C
ATOM   1445 1HB  ALA A 108      11.955   1.471  12.749  1.00 91.68           H
ATOM   1446 2HB  ALA A 108      13.686   1.576  12.351  1.00 91.68           H
ATOM   1447 3HB  ALA A 108      13.098   0.290  13.432  1.00 91.68           H
ATOM   1448  HN  ALA A 108      13.076   3.794  12.953  1.00 91.68           H
ATOM   1449  N   ALA A 109      15.522   2.839  14.435  1.00 91.48           N
ATOM   1450  CA  ALA A 109      16.913   2.690  14.830  1.00 91.48           C
ATOM   1451  C   ALA A 109      17.075   3.131  16.286  1.00 91.48           C
ATOM   1452  O   ALA A 109      17.874   2.560  17.026  1.00 91.48           O
ATOM   1453  HA  ALA A 109      17.169   1.633  14.749  1.00 91.48           H
ATOM   1454  CB  ALA A 109      17.803   3.488  13.876  1.00 91.48           C
ATOM   1455 1HB  ALA A 109      17.672   3.115  12.860  1.00 91.48           H
ATOM   1456 2HB  ALA A 109      17.526   4.541  13.916  1.00 91.48           H
ATOM   1457 3HB  ALA A 109      18.846   3.375  14.173  1.00 91.48           H
ATOM   1458  HN  ALA A 109      15.350   3.556  13.759  1.00 91.48           H
ATOM   1459  N   ASP A 110      16.304   4.144  16.653  1.00 87.88           N
ATOM   1460  CA  ASP A 110      16.447   4.758  17.963  1.00 87.88           C
ATOM   1461  C   ASP A 110      15.070   5.186  18.474  1.00 87.88           C
ATOM   1462  O   ASP A 110      14.338   4.380  19.047  1.00 87.88           O
ATOM   1463  HA  ASP A 110      16.905   3.992  18.589  1.00 87.88           H
ATOM   1464  CB  ASP A 110      17.334   6.002  17.894  1.00 87.88           C
ATOM   1465 1HB  ASP A 110      18.310   5.736  17.489  1.00 87.88           H
ATOM   1466 2HB  ASP A 110      16.894   6.730  17.212  1.00 87.88           H
ATOM   1467  CG  ASP A 110      17.505   6.631  19.279  1.00 87.88           C
ATOM   1468  OD1 ASP A 110      17.207   5.922  20.264  1.00 87.88           O
ATOM   1469  OD2 ASP A 110      17.930   7.806  19.320  1.00 87.88           O
ATOM   1470  HN  ASP A 110      15.593   4.545  16.075  1.00 87.88           H
ATOM   1471  N   GLN A 111      14.759   6.454  18.249  1.00 87.70           N
ATOM   1472  CA  GLN A 111      13.475   6.994  18.663  1.00 87.70           C
ATOM   1473  C   GLN A 111      12.998   8.052  17.666  1.00 87.70           C
ATOM   1474  O   GLN A 111      13.763   8.495  16.811  1.00 87.70           O
ATOM   1475  HA  GLN A 111      12.790   6.147  18.661  1.00 87.70           H
ATOM   1476  CB  GLN A 111      13.555   7.571  20.078  1.00 87.70           C
ATOM   1477 1HB  GLN A 111      12.574   7.940  20.380  1.00 87.70           H
ATOM   1478 2HB  GLN A 111      13.828   6.784  20.781  1.00 87.70           H
ATOM   1479  CG  GLN A 111      14.578   8.706  20.152  1.00 87.70           C
ATOM   1480 1HG  GLN A 111      15.561   8.333  19.865  1.00 87.70           H
ATOM   1481 2HG  GLN A 111      14.312   9.486  19.439  1.00 87.70           H
ATOM   1482  CD  GLN A 111      14.642   9.296  21.562  1.00 87.70           C
ATOM   1483  OE1 GLN A 111      13.636   9.560  22.199  1.00 87.70           O
ATOM   1484  NE2 GLN A 111      15.879   9.487  22.012  1.00 87.70           N
ATOM   1485 1HE2 GLN A 111      16.663   9.249  21.438  1.00 87.70           H
ATOM   1486 2HE2 GLN A 111      16.025   9.870  22.925  1.00 87.70           H
ATOM   1487  HN  GLN A 111      15.364   7.106  17.793  1.00 87.70           H
ATOM   1488  N   TRP A 112      11.735   8.427  17.810  1.00 90.32           N
ATOM   1489  CA  TRP A 112      11.157   9.452  16.957  1.00 90.32           C
ATOM   1490  C   TRP A 112      11.748  10.801  17.372  1.00 90.32           C
ATOM   1491  O   TRP A 112      11.472  11.294  18.464  1.00 90.32           O
ATOM   1492  HA  TRP A 112      11.434   9.224  15.928  1.00 90.32           H
ATOM   1493  CB  TRP A 112       9.629   9.423  17.024  1.00 90.32           C
ATOM   1494 1HB  TRP A 112       9.286   8.409  16.820  1.00 90.32           H
ATOM   1495 2HB  TRP A 112       9.315   9.669  18.038  1.00 90.32           H
ATOM   1496  CG  TRP A 112       8.945  10.383  16.047  1.00 90.32           C
ATOM   1497  CD1 TRP A 112       8.524  11.633  16.279  1.00 90.32           C
ATOM   1498  HD1 TRP A 112       8.620  12.146  17.236  1.00 90.32           H
ATOM   1499  CD2 TRP A 112       8.619  10.117  14.667  1.00 90.32           C
ATOM   1500  NE1 TRP A 112       7.952  12.191  15.153  1.00 90.32           N
ATOM   1501  HE1 TRP A 112       7.566  13.110  15.079  1.00 90.32           H
ATOM   1502  CE2 TRP A 112       8.012  11.239  14.142  1.00 90.32           C
ATOM   1503  CE3 TRP A 112       8.831   8.966  13.888  1.00 90.32           C
ATOM   1504  HE3 TRP A 112       9.308   8.067  14.279  1.00 90.32           H
ATOM   1505  CZ2 TRP A 112       7.566  11.321  12.817  1.00 90.32           C
ATOM   1506  HZ2 TRP A 112       7.089  12.220  12.426  1.00 90.32           H
ATOM   1507  CZ3 TRP A 112       8.379   9.063  12.566  1.00 90.32           C
ATOM   1508  HZ3 TRP A 112       8.519   8.198  11.918  1.00 90.32           H
ATOM   1509  CH2 TRP A 112       7.766  10.186  12.022  1.00 90.32           C
ATOM   1510  HH2 TRP A 112       7.442  10.183  10.981  1.00 90.32           H
ATOM   1511  HN  TRP A 112      11.112   8.043  18.491  1.00 90.32           H
ATOM   1512  N   LYS A 113      12.552  11.359  16.478  1.00 91.34           N
ATOM   1513  CA  LYS A 113      13.291  12.570  16.790  1.00 91.34           C
ATOM   1514  C   LYS A 113      12.602  13.767  16.132  1.00 91.34           C
ATOM   1515  O   LYS A 113      13.047  14.904  16.282  1.00 91.34           O
ATOM   1516  HA  LYS A 113      13.258  12.704  17.871  1.00 91.34           H
ATOM   1517  CB  LYS A 113      14.762  12.415  16.398  1.00 91.34           C
ATOM   1518 1HB  LYS A 113      14.834  12.114  15.353  1.00 91.34           H
ATOM   1519 2HB  LYS A 113      15.269  13.376  16.488  1.00 91.34           H
ATOM   1520  CG  LYS A 113      15.459  11.380  17.283  1.00 91.34           C
ATOM   1521 1HG  LYS A 113      15.445  11.714  18.320  1.00 91.34           H
ATOM   1522 2HG  LYS A 113      14.913  10.437  17.244  1.00 91.34           H
ATOM   1523  CD  LYS A 113      16.904  11.157  16.832  1.00 91.34           C
ATOM   1524 1HD  LYS A 113      16.919  10.845  15.788  1.00 91.34           H
ATOM   1525 2HD  LYS A 113      17.456  12.096  16.891  1.00 91.34           H
ATOM   1526  CE  LYS A 113      17.592  10.099  17.697  1.00 91.34           C
ATOM   1527 1HE  LYS A 113      17.646  10.444  18.730  1.00 91.34           H
ATOM   1528 2HE  LYS A 113      17.002   9.182  17.698  1.00 91.34           H
ATOM   1529  NZ  LYS A 113      18.954   9.820  17.189  1.00 91.34           N
ATOM   1530 1HZ  LYS A 113      19.358   9.051  17.712  1.00 91.34           H
ATOM   1531 2HZ  LYS A 113      18.904   9.572  16.207  1.00 91.34           H
ATOM   1532 3HZ  LYS A 113      19.532  10.645  17.301  1.00 91.34           H
ATOM   1533  HN  LYS A 113      12.700  10.998  15.558  1.00 91.34           H
ATOM   1534  N   PHE A 114      11.527  13.470  15.416  1.00 92.67           N
ATOM   1535  CA  PHE A 114      10.904  14.461  14.555  1.00 92.67           C
ATOM   1536  C   PHE A 114       9.664  15.063  15.220  1.00 92.67           C
ATOM   1537  O   PHE A 114       9.183  14.546  16.227  1.00 92.67           O
ATOM   1538  HA  PHE A 114      11.639  15.247  14.382  1.00 92.67           H
ATOM   1539  CB  PHE A 114      10.481  13.739  13.275  1.00 92.67           C
ATOM   1540 1HB  PHE A 114       9.669  13.051  13.509  1.00 92.67           H
ATOM   1541 2HB  PHE A 114      10.086  14.471  12.570  1.00 92.67           H
ATOM   1542  CG  PHE A 114      11.611  12.960  12.598  1.00 92.67           C
ATOM   1543  CD1 PHE A 114      12.569  13.623  11.896  1.00 92.67           C
ATOM   1544  HD1 PHE A 114      12.532  14.710  11.817  1.00 92.67           H
ATOM   1545  CD2 PHE A 114      11.657  11.604  12.697  1.00 92.67           C
ATOM   1546  HD2 PHE A 114      10.889  11.073  13.259  1.00 92.67           H
ATOM   1547  CE1 PHE A 114      13.617  12.900  11.268  1.00 92.67           C
ATOM   1548  HE1 PHE A 114      14.385  13.432  10.706  1.00 92.67           H
ATOM   1549  CE2 PHE A 114      12.705  10.881  12.069  1.00 92.67           C
ATOM   1550  HE2 PHE A 114      12.742   9.795  12.148  1.00 92.67           H
ATOM   1551  CZ  PHE A 114      13.663  11.545  11.368  1.00 92.67           C
ATOM   1552  HZ  PHE A 114      14.468  10.990  10.885  1.00 92.67           H
ATOM   1553  HN  PHE A 114      11.084  12.574  15.418  1.00 92.67           H
ATOM   1554  N   GLN A 115       9.184  16.148  14.630  1.00 93.27           N
ATOM   1555  CA  GLN A 115       8.037  16.852  15.178  1.00 93.27           C
ATOM   1556  C   GLN A 115       6.756  16.052  14.934  1.00 93.27           C
ATOM   1557  O   GLN A 115       6.738  15.138  14.111  1.00 93.27           O
ATOM   1558  HA  GLN A 115       8.228  16.927  16.249  1.00 93.27           H
ATOM   1559  CB  GLN A 115       7.926  18.260  14.589  1.00 93.27           C
ATOM   1560 1HB  GLN A 115       7.947  18.205  13.501  1.00 93.27           H
ATOM   1561 2HB  GLN A 115       6.968  18.699  14.867  1.00 93.27           H
ATOM   1562  CG  GLN A 115       9.065  19.153  15.083  1.00 93.27           C
ATOM   1563 1HG  GLN A 115      10.023  18.682  14.862  1.00 93.27           H
ATOM   1564 2HG  GLN A 115       9.046  20.103  14.549  1.00 93.27           H
ATOM   1565  CD  GLN A 115       8.951  19.405  16.588  1.00 93.27           C
ATOM   1566  OE1 GLN A 115       7.894  19.285  17.185  1.00 93.27           O
ATOM   1567  NE2 GLN A 115      10.095  19.761  17.165  1.00 93.27           N
ATOM   1568 1HE2 GLN A 115      10.928  19.842  16.617  1.00 93.27           H
ATOM   1569 2HE2 GLN A 115      10.123  19.948  18.147  1.00 93.27           H
ATOM   1570  HN  GLN A 115       9.563  16.544  13.794  1.00 93.27           H
ATOM   1571  N   THR A 116       5.715  16.426  15.664  1.00 93.89           N
ATOM   1572  CA  THR A 116       4.454  15.708  15.590  1.00 93.89           C
ATOM   1573  C   THR A 116       3.892  15.761  14.168  1.00 93.89           C
ATOM   1574  O   THR A 116       3.295  14.794  13.696  1.00 93.89           O
ATOM   1575  HA  THR A 116       4.641  14.659  15.821  1.00 93.89           H
ATOM   1576  CB  THR A 116       3.511  16.301  16.639  1.00 93.89           C
ATOM   1577  HB  THR A 116       3.204  17.309  16.361  1.00 93.89           H
ATOM   1578  OG1 THR A 116       4.238  16.193  17.860  1.00 93.89           O
ATOM   1579  HG1 THR A 116       3.831  16.789  18.553  1.00 93.89           H
ATOM   1580  CG2 THR A 116       2.270  15.435  16.867  1.00 93.89           C
ATOM   1581 1HG2 THR A 116       2.574  14.447  17.210  1.00 93.89           H
ATOM   1582 2HG2 THR A 116       1.716  15.341  15.933  1.00 93.89           H
ATOM   1583 3HG2 THR A 116       1.635  15.902  17.620  1.00 93.89           H
ATOM   1584  HN  THR A 116       5.724  17.201  16.295  1.00 93.89           H
ATOM   1585  N   PHE A 117       4.102  16.900  13.525  1.00 94.64           N
ATOM   1586  CA  PHE A 117       3.627  17.091  12.165  1.00 94.64           C
ATOM   1587  C   PHE A 117       4.115  15.965  11.251  1.00 94.64           C
ATOM   1588  O   PHE A 117       3.338  15.411  10.475  1.00 94.64           O
ATOM   1589  HA  PHE A 117       2.537  17.082  12.199  1.00 94.64           H
ATOM   1590  CB  PHE A 117       4.205  18.418  11.672  1.00 94.64           C
ATOM   1591 1HB  PHE A 117       3.811  19.226  12.289  1.00 94.64           H
ATOM   1592 2HB  PHE A 117       5.285  18.408  11.812  1.00 94.64           H
ATOM   1593  CG  PHE A 117       3.899  18.722  10.204  1.00 94.64           C
ATOM   1594  CD1 PHE A 117       4.871  18.579   9.263  1.00 94.64           C
ATOM   1595  HD1 PHE A 117       5.867  18.247   9.555  1.00 94.64           H
ATOM   1596  CD2 PHE A 117       2.656  19.136   9.839  1.00 94.64           C
ATOM   1597  HD2 PHE A 117       1.877  19.251  10.593  1.00 94.64           H
ATOM   1598  CE1 PHE A 117       4.587  18.861   7.900  1.00 94.64           C
ATOM   1599  HE1 PHE A 117       5.366  18.746   7.147  1.00 94.64           H
ATOM   1600  CE2 PHE A 117       2.372  19.418   8.477  1.00 94.64           C
ATOM   1601  HE2 PHE A 117       1.376  19.750   8.185  1.00 94.64           H
ATOM   1602  CZ  PHE A 117       3.344  19.275   7.536  1.00 94.64           C
ATOM   1603  HZ  PHE A 117       3.126  19.491   6.490  1.00 94.64           H
ATOM   1604  HN  PHE A 117       4.586  17.682  13.917  1.00 94.64           H
ATOM   1605  N   MET A 118       5.398  15.659  11.375  1.00 94.36           N
ATOM   1606  CA  MET A 118       6.006  14.633  10.546  1.00 94.36           C
ATOM   1607  C   MET A 118       5.398  13.260  10.840  1.00 94.36           C
ATOM   1608  O   MET A 118       5.247  12.438   9.937  1.00 94.36           O
ATOM   1609  HA  MET A 118       5.790  14.920   9.517  1.00 94.36           H
ATOM   1610  CB  MET A 118       7.513  14.591  10.808  1.00 94.36           C
ATOM   1611 1HB  MET A 118       7.917  15.603  10.789  1.00 94.36           H
ATOM   1612 2HB  MET A 118       7.701  14.190  11.804  1.00 94.36           H
ATOM   1613  CG  MET A 118       8.227  13.731   9.764  1.00 94.36           C
ATOM   1614 1HG  MET A 118       9.295  13.691   9.982  1.00 94.36           H
ATOM   1615 2HG  MET A 118       7.855  12.707   9.806  1.00 94.36           H
ATOM   1616  SD  MET A 118       7.964  14.407   8.133  1.00 94.36           S
ATOM   1617  CE  MET A 118       8.948  15.891   8.250  1.00 94.36           C
ATOM   1618 1HE  MET A 118       8.567  16.518   9.056  1.00 94.36           H
ATOM   1619 2HE  MET A 118       9.985  15.625   8.457  1.00 94.36           H
ATOM   1620 3HE  MET A 118       8.895  16.438   7.308  1.00 94.36           H
ATOM   1621  HN  MET A 118       6.017  16.099  12.025  1.00 94.36           H
ATOM   1622  N   CYS A 119       5.066  13.054  12.106  1.00 93.31           N
ATOM   1623  CA  CYS A 119       4.465  11.800  12.527  1.00 93.31           C
ATOM   1624  C   CYS A 119       3.128  11.639  11.799  1.00 93.31           C
ATOM   1625  O   CYS A 119       2.824  10.566  11.281  1.00 93.31           O
ATOM   1626  HA  CYS A 119       5.158  11.009  12.242  1.00 93.31           H
ATOM   1627  CB  CYS A 119       4.298  11.735  14.046  1.00 93.31           C
ATOM   1628 1HB  CYS A 119       5.276  11.717  14.527  1.00 93.31           H
ATOM   1629 2HB  CYS A 119       3.784  12.627  14.403  1.00 93.31           H
ATOM   1630  SG  CYS A 119       3.349  10.240  14.509  1.00 93.31           S
ATOM   1631  HN  CYS A 119       5.201  13.724  12.835  1.00 93.31           H
ATOM   1632  N   LYS A 120       2.366  12.723  11.783  1.00 94.40           N
ATOM   1633  CA  LYS A 120       1.065  12.713  11.135  1.00 94.40           C
ATOM   1634  C   LYS A 120       1.238  12.342   9.660  1.00 94.40           C
ATOM   1635  O   LYS A 120       0.551  11.457   9.155  1.00 94.40           O
ATOM   1636  HA  LYS A 120       0.466  11.941  11.617  1.00 94.40           H
ATOM   1637  CB  LYS A 120       0.348  14.047  11.354  1.00 94.40           C
ATOM   1638 1HB  LYS A 120       1.010  14.869  11.082  1.00 94.40           H
ATOM   1639 2HB  LYS A 120      -0.521  14.108  10.698  1.00 94.40           H
ATOM   1640  CG  LYS A 120      -0.094  14.199  12.810  1.00 94.40           C
ATOM   1641 1HG  LYS A 120      -0.730  13.360  13.091  1.00 94.40           H
ATOM   1642 2HG  LYS A 120       0.779  14.170  13.463  1.00 94.40           H
ATOM   1643  CD  LYS A 120      -0.851  15.512  13.019  1.00 94.40           C
ATOM   1644 1HD  LYS A 120      -0.179  16.354  12.851  1.00 94.40           H
ATOM   1645 2HD  LYS A 120      -1.654  15.594  12.287  1.00 94.40           H
ATOM   1646  CE  LYS A 120      -1.432  15.591  14.433  1.00 94.40           C
ATOM   1647 1HE  LYS A 120      -1.511  14.590  14.856  1.00 94.40           H
ATOM   1648 2HE  LYS A 120      -0.760  16.158  15.077  1.00 94.40           H
ATOM   1649  NZ  LYS A 120      -2.765  16.234  14.410  1.00 94.40           N
ATOM   1650 1HZ  LYS A 120      -3.128  16.292  15.355  1.00 94.40           H
ATOM   1651 2HZ  LYS A 120      -2.684  17.166  14.021  1.00 94.40           H
ATOM   1652 3HZ  LYS A 120      -3.396  15.683  13.838  1.00 94.40           H
ATOM   1653  HN  LYS A 120       2.623  13.594  12.202  1.00 94.40           H
ATOM   1654  N   VAL A 121       2.160  13.039   9.012  1.00 94.34           N
ATOM   1655  CA  VAL A 121       2.361  12.867   7.584  1.00 94.34           C
ATOM   1656  C   VAL A 121       2.781  11.423   7.302  1.00 94.34           C
ATOM   1657  O   VAL A 121       2.211  10.765   6.433  1.00 94.34           O
ATOM   1658  HA  VAL A 121       1.407  13.057   7.092  1.00 94.34           H
ATOM   1659  CB  VAL A 121       3.372  13.894   7.070  1.00 94.34           C
ATOM   1660  HB  VAL A 121       4.264  13.828   7.693  1.00 94.34           H
ATOM   1661  CG1 VAL A 121       3.783  13.586   5.629  1.00 94.34           C
ATOM   1662 1HG1 VAL A 121       4.237  12.597   5.584  1.00 94.34           H
ATOM   1663 2HG1 VAL A 121       2.902  13.611   4.987  1.00 94.34           H
ATOM   1664 3HG1 VAL A 121       4.501  14.332   5.288  1.00 94.34           H
ATOM   1665  CG2 VAL A 121       2.819  15.316   7.191  1.00 94.34           C
ATOM   1666 1HG2 VAL A 121       1.905  15.401   6.603  1.00 94.34           H
ATOM   1667 2HG2 VAL A 121       2.600  15.533   8.236  1.00 94.34           H
ATOM   1668 3HG2 VAL A 121       3.557  16.026   6.819  1.00 94.34           H
ATOM   1669  HN  VAL A 121       2.763  13.709   9.446  1.00 94.34           H
ATOM   1670  N   VAL A 122       3.775  10.972   8.053  1.00 93.01           N
ATOM   1671  CA  VAL A 122       4.434   9.715   7.745  1.00 93.01           C
ATOM   1672  C   VAL A 122       3.434   8.567   7.902  1.00 93.01           C
ATOM   1673  O   VAL A 122       3.416   7.640   7.094  1.00 93.01           O
ATOM   1674  HA  VAL A 122       4.758   9.758   6.705  1.00 93.01           H
ATOM   1675  CB  VAL A 122       5.678   9.548   8.621  1.00 93.01           C
ATOM   1676  HB  VAL A 122       5.393   9.761   9.652  1.00 93.01           H
ATOM   1677  CG1 VAL A 122       6.199   8.110   8.566  1.00 93.01           C
ATOM   1678 1HG1 VAL A 122       5.426   7.430   8.923  1.00 93.01           H
ATOM   1679 2HG1 VAL A 122       6.459   7.858   7.538  1.00 93.01           H
ATOM   1680 3HG1 VAL A 122       7.083   8.020   9.197  1.00 93.01           H
ATOM   1681  CG2 VAL A 122       6.769  10.542   8.220  1.00 93.01           C
ATOM   1682 1HG2 VAL A 122       7.049  10.374   7.180  1.00 93.01           H
ATOM   1683 2HG2 VAL A 122       6.394  11.559   8.335  1.00 93.01           H
ATOM   1684 3HG2 VAL A 122       7.641  10.402   8.858  1.00 93.01           H
ATOM   1685  HN  VAL A 122       4.129  11.449   8.858  1.00 93.01           H
ATOM   1686  N   ASN A 123       2.627   8.668   8.948  1.00 91.27           N
ATOM   1687  CA  ASN A 123       1.613   7.660   9.209  1.00 91.27           C
ATOM   1688  C   ASN A 123       0.584   7.672   8.077  1.00 91.27           C
ATOM   1689  O   ASN A 123       0.148   6.617   7.619  1.00 91.27           O
ATOM   1690  HA  ASN A 123       2.155   6.717   9.270  1.00 91.27           H
ATOM   1691  CB  ASN A 123       0.876   7.947  10.519  1.00 91.27           C
ATOM   1692 1HB  ASN A 123       0.805   9.024  10.673  1.00 91.27           H
ATOM   1693 2HB  ASN A 123      -0.143   7.566  10.459  1.00 91.27           H
ATOM   1694  CG  ASN A 123       1.598   7.304  11.706  1.00 91.27           C
ATOM   1695  OD1 ASN A 123       2.392   6.389  11.561  1.00 91.27           O
ATOM   1696  ND2 ASN A 123       1.278   7.832  12.884  1.00 91.27           N
ATOM   1697 1HD2 ASN A 123       0.618   8.582  12.933  1.00 91.27           H
ATOM   1698 2HD2 ASN A 123       1.697   7.479  13.720  1.00 91.27           H
ATOM   1699  HN  ASN A 123       2.657   9.418   9.608  1.00 91.27           H
ATOM   1700  N   SER A 124       0.227   8.877   7.657  1.00 93.00           N
ATOM   1701  CA  SER A 124      -0.871   9.048   6.720  1.00 93.00           C
ATOM   1702  C   SER A 124      -0.434   8.615   5.319  1.00 93.00           C
ATOM   1703  O   SER A 124      -1.231   8.066   4.559  1.00 93.00           O
ATOM   1704  HA  SER A 124      -1.668   8.403   7.089  1.00 93.00           H
ATOM   1705  CB  SER A 124      -1.357  10.498   6.701  1.00 93.00           C
ATOM   1706 1HB  SER A 124      -0.577  11.137   6.285  1.00 93.00           H
ATOM   1707 2HB  SER A 124      -2.221  10.582   6.042  1.00 93.00           H
ATOM   1708  OG  SER A 124      -1.706  10.962   8.002  1.00 93.00           O
ATOM   1709  HG  SER A 124      -1.074  11.683   8.289  1.00 93.00           H
ATOM   1710  HN  SER A 124       0.672   9.724   7.946  1.00 93.00           H
ATOM   1711  N   MET A 125       0.829   8.879   5.019  1.00 93.27           N
ATOM   1712  CA  MET A 125       1.336   8.681   3.672  1.00 93.27           C
ATOM   1713  C   MET A 125       1.223   7.214   3.254  1.00 93.27           C
ATOM   1714  O   MET A 125       0.883   6.915   2.111  1.00 93.27           O
ATOM   1715  HA  MET A 125       0.708   9.299   3.029  1.00 93.27           H
ATOM   1716  CB  MET A 125       2.800   9.119   3.608  1.00 93.27           C
ATOM   1717 1HB  MET A 125       3.331   8.755   4.487  1.00 93.27           H
ATOM   1718 2HB  MET A 125       3.280   8.671   2.737  1.00 93.27           H
ATOM   1719  CG  MET A 125       2.914  10.643   3.531  1.00 93.27           C
ATOM   1720 1HG  MET A 125       2.296  11.102   4.304  1.00 93.27           H
ATOM   1721 2HG  MET A 125       3.942  10.950   3.722  1.00 93.27           H
ATOM   1722  SD  MET A 125       2.396  11.214   1.921  1.00 93.27           S
ATOM   1723  CE  MET A 125       1.694  12.794   2.363  1.00 93.27           C
ATOM   1724 1HE  MET A 125       0.874  12.644   3.064  1.00 93.27           H
ATOM   1725 2HE  MET A 125       2.460  13.415   2.828  1.00 93.27           H
ATOM   1726 3HE  MET A 125       1.320  13.289   1.467  1.00 93.27           H
ATOM   1727  HN  MET A 125       1.500   9.222   5.677  1.00 93.27           H
ATOM   1728  N   TYR A 126       1.515   6.337   4.204  1.00 86.38           N
ATOM   1729  CA  TYR A 126       1.429   4.908   3.955  1.00 86.38           C
ATOM   1730  C   TYR A 126       0.005   4.504   3.566  1.00 86.38           C
ATOM   1731  O   TYR A 126      -0.195   3.791   2.584  1.00 86.38           O
ATOM   1732  HA  TYR A 126       2.104   4.668   3.134  1.00 86.38           H
ATOM   1733  CB  TYR A 126       1.797   4.227   5.275  1.00 86.38           C
ATOM   1734 1HB  TYR A 126       2.850   4.411   5.485  1.00 86.38           H
ATOM   1735 2HB  TYR A 126       1.226   4.689   6.081  1.00 86.38           H
ATOM   1736  CG  TYR A 126       1.543   2.719   5.289  1.00 86.38           C
ATOM   1737  CD1 TYR A 126       0.743   2.162   6.266  1.00 86.38           C
ATOM   1738  HD1 TYR A 126       0.291   2.798   7.027  1.00 86.38           H
ATOM   1739  CD2 TYR A 126       2.115   1.914   4.324  1.00 86.38           C
ATOM   1740  HD2 TYR A 126       2.748   2.354   3.553  1.00 86.38           H
ATOM   1741  CE1 TYR A 126       0.505   0.742   6.279  1.00 86.38           C
ATOM   1742  HE1 TYR A 126      -0.125   0.290   7.045  1.00 86.38           H
ATOM   1743  CE2 TYR A 126       1.877   0.494   4.337  1.00 86.38           C
ATOM   1744  HE2 TYR A 126       2.323  -0.153   3.582  1.00 86.38           H
ATOM   1745  CZ  TYR A 126       1.084  -0.022   5.314  1.00 86.38           C
ATOM   1746  OH  TYR A 126       0.858  -1.363   5.326  1.00 86.38           O
ATOM   1747  HH  TYR A 126       1.302  -1.791   4.539  1.00 86.38           H
ATOM   1748  HN  TYR A 126       1.805   6.589   5.127  1.00 86.38           H
ATOM   1749  N   LYS A 127      -0.947   4.977   4.357  1.00 87.92           N
ATOM   1750  CA  LYS A 127      -2.336   4.595   4.167  1.00 87.92           C
ATOM   1751  C   LYS A 127      -2.839   5.159   2.837  1.00 87.92           C
ATOM   1752  O   LYS A 127      -3.636   4.522   2.150  1.00 87.92           O
ATOM   1753  HA  LYS A 127      -2.371   3.506   4.115  1.00 87.92           H
ATOM   1754  CB  LYS A 127      -3.178   5.018   5.373  1.00 87.92           C
ATOM   1755 1HB  LYS A 127      -2.971   6.059   5.618  1.00 87.92           H
ATOM   1756 2HB  LYS A 127      -4.236   4.954   5.122  1.00 87.92           H
ATOM   1757  CG  LYS A 127      -2.881   4.134   6.586  1.00 87.92           C
ATOM   1758 1HG  LYS A 127      -1.808   4.125   6.780  1.00 87.92           H
ATOM   1759 2HG  LYS A 127      -3.361   4.551   7.471  1.00 87.92           H
ATOM   1760  CD  LYS A 127      -3.375   2.704   6.357  1.00 87.92           C
ATOM   1761 1HD  LYS A 127      -4.445   2.714   6.152  1.00 87.92           H
ATOM   1762 2HD  LYS A 127      -2.886   2.283   5.478  1.00 87.92           H
ATOM   1763  CE  LYS A 127      -3.091   1.824   7.576  1.00 87.92           C
ATOM   1764 1HE  LYS A 127      -2.048   1.929   7.873  1.00 87.92           H
ATOM   1765 2HE  LYS A 127      -3.698   2.154   8.419  1.00 87.92           H
ATOM   1766  NZ  LYS A 127      -3.386   0.406   7.271  1.00 87.92           N
ATOM   1767 1HZ  LYS A 127      -3.227  -0.158   8.099  1.00 87.92           H
ATOM   1768 2HZ  LYS A 127      -4.353   0.316   6.981  1.00 87.92           H
ATOM   1769 3HZ  LYS A 127      -2.778   0.088   6.524  1.00 87.92           H
ATOM   1770  HN  LYS A 127      -0.783   5.610   5.113  1.00 87.92           H
ATOM   1771  N   MET A 128      -2.353   6.349   2.514  1.00 91.71           N
ATOM   1772  CA  MET A 128      -2.723   6.995   1.266  1.00 91.71           C
ATOM   1773  C   MET A 128      -2.246   6.177   0.064  1.00 91.71           C
ATOM   1774  O   MET A 128      -2.998   5.969  -0.887  1.00 91.71           O
ATOM   1775  HA  MET A 128      -3.812   7.044   1.272  1.00 91.71           H
ATOM   1776  CB  MET A 128      -2.103   8.392   1.211  1.00 91.71           C
ATOM   1777 1HB  MET A 128      -2.359   8.944   2.116  1.00 91.71           H
ATOM   1778 2HB  MET A 128      -1.016   8.311   1.184  1.00 91.71           H
ATOM   1779  CG  MET A 128      -2.593   9.161  -0.018  1.00 91.71           C
ATOM   1780 1HG  MET A 128      -2.401   8.581  -0.920  1.00 91.71           H
ATOM   1781 2HG  MET A 128      -3.671   9.310   0.042  1.00 91.71           H
ATOM   1782  SD  MET A 128      -1.765  10.739  -0.120  1.00 91.71           S
ATOM   1783  CE  MET A 128      -0.098  10.194  -0.452  1.00 91.71           C
ATOM   1784 1HE  MET A 128       0.248   9.565   0.367  1.00 91.71           H
ATOM   1785 2HE  MET A 128      -0.081   9.623  -1.381  1.00 91.71           H
ATOM   1786 3HE  MET A 128       0.556  11.061  -0.546  1.00 91.71           H
ATOM   1787  HN  MET A 128      -1.720   6.869   3.087  1.00 91.71           H
ATOM   1788  N   ASN A 129      -1.000   5.735   0.145  1.00 91.37           N
ATOM   1789  CA  ASN A 129      -0.436   4.891  -0.894  1.00 91.37           C
ATOM   1790  C   ASN A 129      -1.250   3.599  -0.993  1.00 91.37           C
ATOM   1791  O   ASN A 129      -1.623   3.180  -2.088  1.00 91.37           O
ATOM   1792  HA  ASN A 129      -0.485   5.486  -1.805  1.00 91.37           H
ATOM   1793  CB  ASN A 129       1.012   4.513  -0.571  1.00 91.37           C
ATOM   1794 1HB  ASN A 129       1.652   5.389  -0.675  1.00 91.37           H
ATOM   1795 2HB  ASN A 129       1.083   4.187   0.467  1.00 91.37           H
ATOM   1796  CG  ASN A 129       1.507   3.400  -1.497  1.00 91.37           C
ATOM   1797  OD1 ASN A 129       1.374   2.220  -1.217  1.00 91.37           O
ATOM   1798  ND2 ASN A 129       2.085   3.840  -2.611  1.00 91.37           N
ATOM   1799 1HD2 ASN A 129       2.162   4.823  -2.779  1.00 91.37           H
ATOM   1800 2HD2 ASN A 129       2.442   3.189  -3.280  1.00 91.37           H
ATOM   1801  HN  ASN A 129      -0.381   5.945   0.902  1.00 91.37           H
ATOM   1802  N   PHE A 130      -1.502   3.005   0.164  1.00 85.65           N
ATOM   1803  CA  PHE A 130      -2.141   1.701   0.212  1.00 85.65           C
ATOM   1804  C   PHE A 130      -3.484   1.721  -0.521  1.00 85.65           C
ATOM   1805  O   PHE A 130      -3.735   0.883  -1.386  1.00 85.65           O
ATOM   1806  HA  PHE A 130      -1.472   0.995  -0.278  1.00 85.65           H
ATOM   1807  CB  PHE A 130      -2.384   1.377   1.687  1.00 85.65           C
ATOM   1808 1HB  PHE A 130      -1.431   1.399   2.216  1.00 85.65           H
ATOM   1809 2HB  PHE A 130      -3.008   2.158   2.123  1.00 85.65           H
ATOM   1810  CG  PHE A 130      -3.051   0.020   1.924  1.00 85.65           C
ATOM   1811  CD1 PHE A 130      -4.304  -0.039   2.450  1.00 85.65           C
ATOM   1812  HD1 PHE A 130      -4.833   0.880   2.702  1.00 85.65           H
ATOM   1813  CD2 PHE A 130      -2.391  -1.126   1.609  1.00 85.65           C
ATOM   1814  HD2 PHE A 130      -1.387  -1.079   1.188  1.00 85.65           H
ATOM   1815  CE1 PHE A 130      -4.923  -1.298   2.670  1.00 85.65           C
ATOM   1816  HE1 PHE A 130      -5.927  -1.345   3.091  1.00 85.65           H
ATOM   1817  CE2 PHE A 130      -3.010  -2.385   1.829  1.00 85.65           C
ATOM   1818  HE2 PHE A 130      -2.481  -3.304   1.577  1.00 85.65           H
ATOM   1819  CZ  PHE A 130      -4.263  -2.444   2.355  1.00 85.65           C
ATOM   1820  HZ  PHE A 130      -4.738  -3.411   2.524  1.00 85.65           H
ATOM   1821  HN  PHE A 130      -1.277   3.399   1.055  1.00 85.65           H
ATOM   1822  N   TYR A 131      -4.311   2.688  -0.149  1.00 87.60           N
ATOM   1823  CA  TYR A 131      -5.638   2.801  -0.729  1.00 87.60           C
ATOM   1824  C   TYR A 131      -5.558   3.151  -2.217  1.00 87.60           C
ATOM   1825  O   TYR A 131      -6.271   2.570  -3.034  1.00 87.60           O
ATOM   1826  HA  TYR A 131      -6.138   1.839  -0.616  1.00 87.60           H
ATOM   1827  CB  TYR A 131      -6.327   3.946   0.016  1.00 87.60           C
ATOM   1828 1HB  TYR A 131      -5.681   4.824  -0.011  1.00 87.60           H
ATOM   1829 2HB  TYR A 131      -7.244   4.209  -0.512  1.00 87.60           H
ATOM   1830  CG  TYR A 131      -6.668   3.625   1.472  1.00 87.60           C
ATOM   1831  CD1 TYR A 131      -7.275   2.427   1.791  1.00 87.60           C
ATOM   1832  HD1 TYR A 131      -7.512   1.710   1.004  1.00 87.60           H
ATOM   1833  CD2 TYR A 131      -6.368   4.533   2.467  1.00 87.60           C
ATOM   1834  HD2 TYR A 131      -5.888   5.478   2.216  1.00 87.60           H
ATOM   1835  CE1 TYR A 131      -7.596   2.125   3.161  1.00 87.60           C
ATOM   1836  HE1 TYR A 131      -8.076   1.183   3.427  1.00 87.60           H
ATOM   1837  CE2 TYR A 131      -6.689   4.230   3.838  1.00 87.60           C
ATOM   1838  HE2 TYR A 131      -6.457   4.938   4.634  1.00 87.60           H
ATOM   1839  CZ  TYR A 131      -7.287   3.041   4.118  1.00 87.60           C
ATOM   1840  OH  TYR A 131      -7.590   2.755   5.412  1.00 87.60           O
ATOM   1841  HH  TYR A 131      -7.473   3.571   5.979  1.00 87.60           H
ATOM   1842  HN  TYR A 131      -4.087   3.383   0.534  1.00 87.60           H
ATOM   1843  N   SER A 132      -4.685   4.100  -2.523  1.00 89.80           N
ATOM   1844  CA  SER A 132      -4.581   4.612  -3.878  1.00 89.80           C
ATOM   1845  C   SER A 132      -4.106   3.505  -4.822  1.00 89.80           C
ATOM   1846  O   SER A 132      -4.660   3.328  -5.905  1.00 89.80           O
ATOM   1847  HA  SER A 132      -5.589   4.934  -4.143  1.00 89.80           H
ATOM   1848  CB  SER A 132      -3.631   5.809  -3.944  1.00 89.80           C
ATOM   1849 1HB  SER A 132      -3.523   6.131  -4.979  1.00 89.80           H
ATOM   1850 2HB  SER A 132      -4.062   6.645  -3.393  1.00 89.80           H
ATOM   1851  OG  SER A 132      -2.347   5.501  -3.408  1.00 89.80           O
ATOM   1852  HG  SER A 132      -2.221   5.965  -2.531  1.00 89.80           H
ATOM   1853  HN  SER A 132      -4.057   4.515  -1.865  1.00 89.80           H
ATOM   1854  N   CYS A 133      -3.085   2.789  -4.375  1.00 84.48           N
ATOM   1855  CA  CYS A 133      -2.537   1.696  -5.160  1.00 84.48           C
ATOM   1856  C   CYS A 133      -3.656   0.688  -5.428  1.00 84.48           C
ATOM   1857  O   CYS A 133      -3.840   0.246  -6.561  1.00 84.48           O
ATOM   1858  HA  CYS A 133      -2.176   2.131  -6.092  1.00 84.48           H
ATOM   1859  CB  CYS A 133      -1.338   1.046  -4.466  1.00 84.48           C
ATOM   1860 1HB  CYS A 133      -1.563   0.882  -3.412  1.00 84.48           H
ATOM   1861 2HB  CYS A 133      -1.138   0.069  -4.906  1.00 84.48           H
ATOM   1862  SG  CYS A 133       0.136   2.118  -4.630  1.00 84.48           S
ATOM   1863  HG  CYS A 133      -0.245   3.018  -3.728  1.00 84.48           H
ATOM   1864  HN  CYS A 133      -2.635   2.944  -3.495  1.00 84.48           H
ATOM   1865  N   VAL A 134      -4.375   0.354  -4.366  1.00 82.17           N
ATOM   1866  CA  VAL A 134      -5.457  -0.610  -4.468  1.00 82.17           C
ATOM   1867  C   VAL A 134      -6.420  -0.175  -5.574  1.00 82.17           C
ATOM   1868  O   VAL A 134      -6.761  -0.965  -6.453  1.00 82.17           O
ATOM   1869  HA  VAL A 134      -5.018  -1.569  -4.744  1.00 82.17           H
ATOM   1870  CB  VAL A 134      -6.141  -0.775  -3.110  1.00 82.17           C
ATOM   1871  HB  VAL A 134      -5.976   0.139  -2.539  1.00 82.17           H
ATOM   1872  CG1 VAL A 134      -7.651  -0.959  -3.275  1.00 82.17           C
ATOM   1873 1HG1 VAL A 134      -8.071  -0.086  -3.775  1.00 82.17           H
ATOM   1874 2HG1 VAL A 134      -7.845  -1.849  -3.874  1.00 82.17           H
ATOM   1875 3HG1 VAL A 134      -8.113  -1.074  -2.294  1.00 82.17           H
ATOM   1876  CG2 VAL A 134      -5.529  -1.937  -2.325  1.00 82.17           C
ATOM   1877 1HG2 VAL A 134      -5.650  -2.861  -2.891  1.00 82.17           H
ATOM   1878 2HG2 VAL A 134      -4.469  -1.747  -2.161  1.00 82.17           H
ATOM   1879 3HG2 VAL A 134      -6.034  -2.032  -1.364  1.00 82.17           H
ATOM   1880  HN  VAL A 134      -4.229   0.730  -3.451  1.00 82.17           H
ATOM   1881  N   LEU A 135      -6.833   1.082  -5.495  1.00 86.43           N
ATOM   1882  CA  LEU A 135      -7.875   1.585  -6.373  1.00 86.43           C
ATOM   1883  C   LEU A 135      -7.349   1.630  -7.809  1.00 86.43           C
ATOM   1884  O   LEU A 135      -8.087   1.355  -8.754  1.00 86.43           O
ATOM   1885  HA  LEU A 135      -8.705   0.879  -6.332  1.00 86.43           H
ATOM   1886  CB  LEU A 135      -8.399   2.930  -5.868  1.00 86.43           C
ATOM   1887 1HB  LEU A 135      -7.550   3.600  -5.729  1.00 86.43           H
ATOM   1888 2HB  LEU A 135      -9.027   3.368  -6.644  1.00 86.43           H
ATOM   1889  CG  LEU A 135      -9.200   2.892  -4.565  1.00 86.43           C
ATOM   1890  HG  LEU A 135      -8.622   2.339  -3.824  1.00 86.43           H
ATOM   1891  CD1 LEU A 135      -9.414   4.302  -4.011  1.00 86.43           C
ATOM   1892 1HD1 LEU A 135      -8.448   4.765  -3.813  1.00 86.43           H
ATOM   1893 2HD1 LEU A 135      -9.961   4.899  -4.740  1.00 86.43           H
ATOM   1894 3HD1 LEU A 135      -9.986   4.245  -3.084  1.00 86.43           H
ATOM   1895  CD2 LEU A 135     -10.521   2.144  -4.755  1.00 86.43           C
ATOM   1896 1HD2 LEU A 135     -11.117   2.647  -5.517  1.00 86.43           H
ATOM   1897 2HD2 LEU A 135     -10.318   1.121  -5.071  1.00 86.43           H
ATOM   1898 3HD2 LEU A 135     -11.071   2.131  -3.814  1.00 86.43           H
ATOM   1899  HN  LEU A 135      -6.468   1.750  -4.847  1.00 86.43           H
ATOM   1900  N   LEU A 136      -6.076   1.980  -7.928  1.00 88.55           N
ATOM   1901  CA  LEU A 136      -5.455   2.112  -9.235  1.00 88.55           C
ATOM   1902  C   LEU A 136      -5.378   0.736  -9.900  1.00 88.55           C
ATOM   1903  O   LEU A 136      -5.682   0.597 -11.083  1.00 88.55           O
ATOM   1904  HA  LEU A 136      -6.099   2.751  -9.839  1.00 88.55           H
ATOM   1905  CB  LEU A 136      -4.101   2.814  -9.116  1.00 88.55           C
ATOM   1906 1HB  LEU A 136      -3.543   2.349  -8.304  1.00 88.55           H
ATOM   1907 2HB  LEU A 136      -3.539   2.634 -10.033  1.00 88.55           H
ATOM   1908  CG  LEU A 136      -4.147   4.323  -8.868  1.00 88.55           C
ATOM   1909  HG  LEU A 136      -4.852   4.514  -8.059  1.00 88.55           H
ATOM   1910  CD1 LEU A 136      -2.784   4.846  -8.412  1.00 88.55           C
ATOM   1911 1HD1 LEU A 136      -2.494   4.348  -7.487  1.00 88.55           H
ATOM   1912 2HD1 LEU A 136      -2.040   4.641  -9.183  1.00 88.55           H
ATOM   1913 3HD1 LEU A 136      -2.845   5.921  -8.243  1.00 88.55           H
ATOM   1914  CD2 LEU A 136      -4.663   5.066 -10.102  1.00 88.55           C
ATOM   1915 1HD2 LEU A 136      -4.002   4.871 -10.946  1.00 88.55           H
ATOM   1916 2HD2 LEU A 136      -5.669   4.720 -10.340  1.00 88.55           H
ATOM   1917 3HD2 LEU A 136      -4.686   6.137  -9.898  1.00 88.55           H
ATOM   1918  HN  LEU A 136      -5.474   2.170  -7.153  1.00 88.55           H
ATOM   1919  N   ILE A 137      -4.971  -0.246  -9.109  1.00 81.01           N
ATOM   1920  CA  ILE A 137      -4.817  -1.599  -9.615  1.00 81.01           C
ATOM   1921  C   ILE A 137      -6.171  -2.112 -10.109  1.00 81.01           C
ATOM   1922  O   ILE A 137      -6.249  -2.770 -11.145  1.00 81.01           O
ATOM   1923  HA  ILE A 137      -4.134  -1.555 -10.464  1.00 81.01           H
ATOM   1924  CB  ILE A 137      -4.168  -2.496  -8.558  1.00 81.01           C
ATOM   1925  HB  ILE A 137      -4.665  -2.314  -7.605  1.00 81.01           H
ATOM   1926  CG1 ILE A 137      -2.691  -2.145  -8.373  1.00 81.01           C
ATOM   1927 1HG1 ILE A 137      -2.131  -2.431  -9.263  1.00 81.01           H
ATOM   1928 2HG1 ILE A 137      -2.581  -1.066  -8.260  1.00 81.01           H
ATOM   1929  CG2 ILE A 137      -4.368  -3.975  -8.897  1.00 81.01           C
ATOM   1930 1HG2 ILE A 137      -5.434  -4.198  -8.938  1.00 81.01           H
ATOM   1931 2HG2 ILE A 137      -3.914  -4.190  -9.864  1.00 81.01           H
ATOM   1932 3HG2 ILE A 137      -3.897  -4.590  -8.130  1.00 81.01           H
ATOM   1933  CD1 ILE A 137      -2.108  -2.853  -7.148  1.00 81.01           C
ATOM   1934 1HD1 ILE A 137      -2.655  -2.546  -6.257  1.00 81.01           H
ATOM   1935 2HD1 ILE A 137      -2.198  -3.932  -7.275  1.00 81.01           H
ATOM   1936 3HD1 ILE A 137      -1.057  -2.586  -7.039  1.00 81.01           H
ATOM   1937  HN  ILE A 137      -4.748  -0.129  -8.141  1.00 81.01           H
ATOM   1938  N   MET A 138      -7.204  -1.790  -9.345  1.00 82.21           N
ATOM   1939  CA  MET A 138      -8.560  -2.137  -9.734  1.00 82.21           C
ATOM   1940  C   MET A 138      -8.915  -1.524 -11.090  1.00 82.21           C
ATOM   1941  O   MET A 138      -9.435  -2.209 -11.969  1.00 82.21           O
ATOM   1942  HA  MET A 138      -8.576  -3.225  -9.805  1.00 82.21           H
ATOM   1943  CB  MET A 138      -9.541  -1.634  -8.673  1.00 82.21           C
ATOM   1944 1HB  MET A 138      -9.449  -2.240  -7.772  1.00 82.21           H
ATOM   1945 2HB  MET A 138      -9.290  -0.610  -8.397  1.00 82.21           H
ATOM   1946  CG  MET A 138     -10.981  -1.691  -9.187  1.00 82.21           C
ATOM   1947 1HG  MET A 138     -11.102  -1.011 -10.030  1.00 82.21           H
ATOM   1948 2HG  MET A 138     -11.207  -2.693  -9.552  1.00 82.21           H
ATOM   1949  SD  MET A 138     -12.114  -1.249  -7.880  1.00 82.21           S
ATOM   1950  CE  MET A 138     -12.058   0.530  -8.010  1.00 82.21           C
ATOM   1951 1HE  MET A 138     -11.036   0.875  -7.847  1.00 82.21           H
ATOM   1952 2HE  MET A 138     -12.388   0.833  -9.004  1.00 82.21           H
ATOM   1953 3HE  MET A 138     -12.714   0.971  -7.259  1.00 82.21           H
ATOM   1954  HN  MET A 138      -7.126  -1.302  -8.475  1.00 82.21           H
ATOM   1955  N   CYS A 139      -8.620  -0.238 -11.217  1.00 86.53           N
ATOM   1956  CA  CYS A 139      -8.979   0.497 -12.418  1.00 86.53           C
ATOM   1957  C   CYS A 139      -8.218  -0.110 -13.598  1.00 86.53           C
ATOM   1958  O   CYS A 139      -8.768  -0.254 -14.689  1.00 86.53           O
ATOM   1959  HA  CYS A 139     -10.055   0.377 -12.549  1.00 86.53           H
ATOM   1960  CB  CYS A 139      -8.701   1.994 -12.270  1.00 86.53           C
ATOM   1961 1HB  CYS A 139      -7.684   2.150 -11.910  1.00 86.53           H
ATOM   1962 2HB  CYS A 139      -8.775   2.484 -13.241  1.00 86.53           H
ATOM   1963  SG  CYS A 139      -9.897   2.739 -11.102  1.00 86.53           S
ATOM   1964  HG  CYS A 139      -9.303   2.302  -9.996  1.00 86.53           H
ATOM   1965  HN  CYS A 139      -8.146   0.299 -10.519  1.00 86.53           H
ATOM   1966  N   ILE A 140      -6.963  -0.450 -13.340  1.00 82.34           N
ATOM   1967  CA  ILE A 140      -6.121  -1.041 -14.367  1.00 82.34           C
ATOM   1968  C   ILE A 140      -6.762  -2.340 -14.860  1.00 82.34           C
ATOM   1969  O   ILE A 140      -6.768  -2.617 -16.058  1.00 82.34           O
ATOM   1970  HA  ILE A 140      -6.080  -0.339 -15.199  1.00 82.34           H
ATOM   1971  CB  ILE A 140      -4.692  -1.217 -13.851  1.00 82.34           C
ATOM   1972  HB  ILE A 140      -4.739  -1.663 -12.858  1.00 82.34           H
ATOM   1973  CG1 ILE A 140      -3.990   0.135 -13.707  1.00 82.34           C
ATOM   1974 1HG1 ILE A 140      -3.713   0.512 -14.692  1.00 82.34           H
ATOM   1975 2HG1 ILE A 140      -4.677   0.860 -13.270  1.00 82.34           H
ATOM   1976  CG2 ILE A 140      -3.903  -2.180 -14.741  1.00 82.34           C
ATOM   1977 1HG2 ILE A 140      -4.394  -3.153 -14.748  1.00 82.34           H
ATOM   1978 2HG2 ILE A 140      -3.862  -1.786 -15.756  1.00 82.34           H
ATOM   1979 3HG2 ILE A 140      -2.890  -2.287 -14.352  1.00 82.34           H
ATOM   1980  CD1 ILE A 140      -2.742   0.014 -12.831  1.00 82.34           C
ATOM   1981 1HD1 ILE A 140      -3.026  -0.339 -11.840  1.00 82.34           H
ATOM   1982 2HD1 ILE A 140      -2.047  -0.693 -13.284  1.00 82.34           H
ATOM   1983 3HD1 ILE A 140      -2.263   0.990 -12.745  1.00 82.34           H
ATOM   1984  HN  ILE A 140      -6.523  -0.328 -12.451  1.00 82.34           H
ATOM   1985  N   SER A 141      -7.285  -3.102 -13.911  1.00 76.21           N
ATOM   1986  CA  SER A 141      -7.849  -4.405 -14.223  1.00 76.21           C
ATOM   1987  C   SER A 141      -9.091  -4.241 -15.101  1.00 76.21           C
ATOM   1988  O   SER A 141      -9.284  -4.993 -16.055  1.00 76.21           O
ATOM   1989  HA  SER A 141      -7.065  -4.936 -14.763  1.00 76.21           H
ATOM   1990  CB  SER A 141      -8.198  -5.173 -12.947  1.00 76.21           C
ATOM   1991 1HB  SER A 141      -8.958  -4.625 -12.390  1.00 76.21           H
ATOM   1992 2HB  SER A 141      -8.631  -6.138 -13.211  1.00 76.21           H
ATOM   1993  OG  SER A 141      -7.058  -5.376 -12.117  1.00 76.21           O
ATOM   1994  HG  SER A 141      -6.951  -4.607 -11.487  1.00 76.21           H
ATOM   1995  HN  SER A 141      -7.328  -2.843 -12.946  1.00 76.21           H
ATOM   1996  N   VAL A 142      -9.901  -3.254 -14.747  1.00 80.17           N
ATOM   1997  CA  VAL A 142     -11.109  -2.970 -15.502  1.00 80.17           C
ATOM   1998  C   VAL A 142     -10.730  -2.525 -16.916  1.00 80.17           C
ATOM   1999  O   VAL A 142     -11.335  -2.965 -17.892  1.00 80.17           O
ATOM   2000  HA  VAL A 142     -11.681  -3.896 -15.567  1.00 80.17           H
ATOM   2001  CB  VAL A 142     -11.960  -1.938 -14.759  1.00 80.17           C
ATOM   2002  HB  VAL A 142     -11.339  -1.063 -14.572  1.00 80.17           H
ATOM   2003  CG1 VAL A 142     -13.152  -1.495 -15.610  1.00 80.17           C
ATOM   2004 1HG1 VAL A 142     -12.791  -1.048 -16.536  1.00 80.17           H
ATOM   2005 2HG1 VAL A 142     -13.774  -2.360 -15.842  1.00 80.17           H
ATOM   2006 3HG1 VAL A 142     -13.740  -0.762 -15.058  1.00 80.17           H
ATOM   2007  CG2 VAL A 142     -12.425  -2.483 -13.406  1.00 80.17           C
ATOM   2008 1HG2 VAL A 142     -13.022  -3.381 -13.562  1.00 80.17           H
ATOM   2009 2HG2 VAL A 142     -11.556  -2.725 -12.794  1.00 80.17           H
ATOM   2010 3HG2 VAL A 142     -13.028  -1.729 -12.899  1.00 80.17           H
ATOM   2011  HN  VAL A 142      -9.742  -2.654 -13.962  1.00 80.17           H
ATOM   2012  N   ASP A 143      -9.730  -1.658 -16.980  1.00 82.01           N
ATOM   2013  CA  ASP A 143      -9.326  -1.075 -18.249  1.00 82.01           C
ATOM   2014  C   ASP A 143      -8.817  -2.182 -19.174  1.00 82.01           C
ATOM   2015  O   ASP A 143      -9.097  -2.172 -20.372  1.00 82.01           O
ATOM   2016  HA  ASP A 143     -10.219  -0.585 -18.636  1.00 82.01           H
ATOM   2017  CB  ASP A 143      -8.194  -0.064 -18.054  1.00 82.01           C
ATOM   2018 1HB  ASP A 143      -8.453   0.627 -17.252  1.00 82.01           H
ATOM   2019 2HB  ASP A 143      -7.287  -0.583 -17.747  1.00 82.01           H
ATOM   2020  CG  ASP A 143      -7.930   0.717 -19.343  1.00 82.01           C
ATOM   2021  OD1 ASP A 143      -8.923   1.210 -19.921  1.00 82.01           O
ATOM   2022  OD2 ASP A 143      -6.742   0.804 -19.721  1.00 82.01           O
ATOM   2023  HN  ASP A 143      -9.201  -1.354 -16.188  1.00 82.01           H
ATOM   2024  N   ARG A 144      -8.079  -3.111 -18.584  1.00 75.12           N
ATOM   2025  CA  ARG A 144      -7.547  -4.234 -19.337  1.00 75.12           C
ATOM   2026  C   ARG A 144      -8.687  -5.054 -19.944  1.00 75.12           C
ATOM   2027  O   ARG A 144      -8.621  -5.450 -21.107  1.00 75.12           O
ATOM   2028  HA  ARG A 144      -6.931  -3.782 -20.114  1.00 75.12           H
ATOM   2029  CB  ARG A 144      -6.695  -5.140 -18.445  1.00 75.12           C
ATOM   2030 1HB  ARG A 144      -7.167  -5.243 -17.468  1.00 75.12           H
ATOM   2031 2HB  ARG A 144      -6.642  -6.138 -18.880  1.00 75.12           H
ATOM   2032  CG  ARG A 144      -5.283  -4.574 -18.279  1.00 75.12           C
ATOM   2033 1HG  ARG A 144      -4.811  -4.473 -19.255  1.00 75.12           H
ATOM   2034 2HG  ARG A 144      -5.337  -3.576 -17.845  1.00 75.12           H
ATOM   2035  CD  ARG A 144      -4.432  -5.479 -17.385  1.00 75.12           C
ATOM   2036 1HD  ARG A 144      -4.825  -5.474 -16.369  1.00 75.12           H
ATOM   2037 2HD  ARG A 144      -4.484  -6.508 -17.741  1.00 75.12           H
ATOM   2038  NE  ARG A 144      -3.027  -5.015 -17.387  1.00 75.12           N
ATOM   2039  HE  ARG A 144      -2.806  -4.191 -17.909  1.00 75.12           H
ATOM   2040  CZ  ARG A 144      -2.032  -5.629 -16.733  1.00 75.12           C
ATOM   2041  NH1 ARG A 144      -2.270  -6.737 -16.017  1.00 75.12           N
ATOM   2042 1HH1 ARG A 144      -3.196  -7.111 -15.969  1.00 75.12           H
ATOM   2043 2HH1 ARG A 144      -1.522  -7.189 -15.532  1.00 75.12           H
ATOM   2044  NH2 ARG A 144      -0.795  -5.119 -16.804  1.00 75.12           N
ATOM   2045 1HH2 ARG A 144      -0.041  -5.565 -16.322  1.00 75.12           H
ATOM   2046 2HH2 ARG A 144      -0.625  -4.292 -17.340  1.00 75.12           H
ATOM   2047  HN  ARG A 144      -7.844  -3.104 -17.612  1.00 75.12           H
ATOM   2048  N   TYR A 145      -9.707  -5.284 -19.130  1.00 74.64           N
ATOM   2049  CA  TYR A 145     -10.869  -6.032 -19.579  1.00 74.64           C
ATOM   2050  C   TYR A 145     -11.521  -5.358 -20.788  1.00 74.64           C
ATOM   2051  O   TYR A 145     -11.783  -6.008 -21.799  1.00 74.64           O
ATOM   2052  HA  TYR A 145     -10.537  -7.030 -19.864  1.00 74.64           H
ATOM   2053  CB  TYR A 145     -11.855  -6.020 -18.409  1.00 74.64           C
ATOM   2054 1HB  TYR A 145     -11.465  -6.652 -17.611  1.00 74.64           H
ATOM   2055 2HB  TYR A 145     -11.920  -5.007 -18.012  1.00 74.64           H
ATOM   2056  CG  TYR A 145     -13.262  -6.499 -18.777  1.00 74.64           C
ATOM   2057  CD1 TYR A 145     -14.329  -5.628 -18.697  1.00 74.64           C
ATOM   2058  HD1 TYR A 145     -14.171  -4.600 -18.372  1.00 74.64           H
ATOM   2059  CD2 TYR A 145     -13.462  -7.801 -19.188  1.00 74.64           C
ATOM   2060  HD2 TYR A 145     -12.618  -8.488 -19.251  1.00 74.64           H
ATOM   2061  CE1 TYR A 145     -15.653  -6.079 -19.042  1.00 74.64           C
ATOM   2062  HE1 TYR A 145     -16.505  -5.402 -18.984  1.00 74.64           H
ATOM   2063  CE2 TYR A 145     -14.785  -8.251 -19.534  1.00 74.64           C
ATOM   2064  HE2 TYR A 145     -14.957  -9.277 -19.860  1.00 74.64           H
ATOM   2065  CZ  TYR A 145     -15.815  -7.368 -19.444  1.00 74.64           C
ATOM   2066  OH  TYR A 145     -17.065  -7.794 -19.770  1.00 74.64           O
ATOM   2067  HH  TYR A 145     -17.045  -8.765 -20.005  1.00 74.64           H
ATOM   2068  HN  TYR A 145      -9.747  -4.969 -18.181  1.00 74.64           H
ATOM   2069  N   ILE A 146     -11.765  -4.063 -20.643  1.00 77.01           N
ATOM   2070  CA  ILE A 146     -12.438  -3.308 -21.686  1.00 77.01           C
ATOM   2071  C   ILE A 146     -11.614  -3.377 -22.973  1.00 77.01           C
ATOM   2072  O   ILE A 146     -12.167  -3.527 -24.061  1.00 77.01           O
ATOM   2073  HA  ILE A 146     -13.401  -3.786 -21.866  1.00 77.01           H
ATOM   2074  CB  ILE A 146     -12.723  -1.881 -21.214  1.00 77.01           C
ATOM   2075  HB  ILE A 146     -11.798  -1.459 -20.822  1.00 77.01           H
ATOM   2076  CG1 ILE A 146     -13.742  -1.874 -20.073  1.00 77.01           C
ATOM   2077 1HG1 ILE A 146     -14.722  -2.164 -20.453  1.00 77.01           H
ATOM   2078 2HG1 ILE A 146     -13.460  -2.613 -19.324  1.00 77.01           H
ATOM   2079  CG2 ILE A 146     -13.164  -0.995 -22.381  1.00 77.01           C
ATOM   2080 1HG2 ILE A 146     -12.374  -0.964 -23.132  1.00 77.01           H
ATOM   2081 2HG2 ILE A 146     -14.071  -1.404 -22.825  1.00 77.01           H
ATOM   2082 3HG2 ILE A 146     -13.360   0.014 -22.018  1.00 77.01           H
ATOM   2083  CD1 ILE A 146     -13.830  -0.491 -19.424  1.00 77.01           C
ATOM   2084 1HD1 ILE A 146     -12.855  -0.215 -19.024  1.00 77.01           H
ATOM   2085 2HD1 ILE A 146     -14.137   0.242 -20.171  1.00 77.01           H
ATOM   2086 3HD1 ILE A 146     -14.562  -0.514 -18.617  1.00 77.01           H
ATOM   2087  HN  ILE A 146     -11.511  -3.533 -19.834  1.00 77.01           H
ATOM   2088  N   ALA A 147     -10.304  -3.264 -22.806  1.00 76.68           N
ATOM   2089  CA  ALA A 147      -9.406  -3.207 -23.947  1.00 76.68           C
ATOM   2090  C   ALA A 147      -9.460  -4.539 -24.699  1.00 76.68           C
ATOM   2091  O   ALA A 147      -9.224  -4.585 -25.905  1.00 76.68           O
ATOM   2092  HA  ALA A 147      -9.757  -2.414 -24.607  1.00 76.68           H
ATOM   2093  CB  ALA A 147      -7.994  -2.864 -23.469  1.00 76.68           C
ATOM   2094 1HB  ALA A 147      -8.006  -1.896 -22.968  1.00 76.68           H
ATOM   2095 2HB  ALA A 147      -7.650  -3.629 -22.774  1.00 76.68           H
ATOM   2096 3HB  ALA A 147      -7.321  -2.821 -24.326  1.00 76.68           H
ATOM   2097  HN  ALA A 147      -9.857  -3.211 -21.913  1.00 76.68           H
ATOM   2098  N   ILE A 148      -9.771  -5.590 -23.954  1.00 71.20           N
ATOM   2099  CA  ILE A 148      -9.811  -6.926 -24.525  1.00 71.20           C
ATOM   2100  C   ILE A 148     -11.202  -7.186 -25.105  1.00 71.20           C
ATOM   2101  O   ILE A 148     -11.331  -7.610 -26.252  1.00 71.20           O
ATOM   2102  HA  ILE A 148      -9.086  -6.955 -25.338  1.00 71.20           H
ATOM   2103  CB  ILE A 148      -9.372  -7.964 -23.490  1.00 71.20           C
ATOM   2104  HB  ILE A 148      -9.939  -7.795 -22.575  1.00 71.20           H
ATOM   2105  CG1 ILE A 148      -7.891  -7.798 -23.141  1.00 71.20           C
ATOM   2106 1HG1 ILE A 148      -7.278  -8.086 -23.995  1.00 71.20           H
ATOM   2107 2HG1 ILE A 148      -7.678  -6.749 -22.934  1.00 71.20           H
ATOM   2108  CG2 ILE A 148      -9.693  -9.382 -23.966  1.00 71.20           C
ATOM   2109 1HG2 ILE A 148     -10.767  -9.478 -24.123  1.00 71.20           H
ATOM   2110 2HG2 ILE A 148      -9.170  -9.579 -24.901  1.00 71.20           H
ATOM   2111 3HG2 ILE A 148      -9.371 -10.100 -23.211  1.00 71.20           H
ATOM   2112  CD1 ILE A 148      -7.516  -8.649 -21.926  1.00 71.20           C
ATOM   2113 1HD1 ILE A 148      -8.114  -8.342 -21.068  1.00 71.20           H
ATOM   2114 2HD1 ILE A 148      -7.708  -9.699 -22.145  1.00 71.20           H
ATOM   2115 3HD1 ILE A 148      -6.459  -8.512 -21.699  1.00 71.20           H
ATOM   2116  HN  ILE A 148      -9.992  -5.540 -22.980  1.00 71.20           H
ATOM   2117  N   ALA A 149     -12.209  -6.922 -24.285  1.00 72.87           N
ATOM   2118  CA  ALA A 149     -13.564  -7.340 -24.605  1.00 72.87           C
ATOM   2119  C   ALA A 149     -14.128  -6.433 -25.700  1.00 72.87           C
ATOM   2120  O   ALA A 149     -14.873  -6.890 -26.566  1.00 72.87           O
ATOM   2121  HA  ALA A 149     -13.515  -8.362 -24.980  1.00 72.87           H
ATOM   2122  CB  ALA A 149     -14.417  -7.320 -23.335  1.00 72.87           C
ATOM   2123 1HB  ALA A 149     -13.990  -8.003 -22.600  1.00 72.87           H
ATOM   2124 2HB  ALA A 149     -14.436  -6.311 -22.925  1.00 72.87           H
ATOM   2125 3HB  ALA A 149     -15.433  -7.634 -23.575  1.00 72.87           H
ATOM   2126  HN  ALA A 149     -12.111  -6.432 -23.419  1.00 72.87           H
ATOM   2127  N   GLN A 150     -13.752  -5.165 -25.626  1.00 77.48           N
ATOM   2128  CA  GLN A 150     -14.317  -4.164 -26.515  1.00 77.48           C
ATOM   2129  C   GLN A 150     -13.206  -3.460 -27.296  1.00 77.48           C
ATOM   2130  O   GLN A 150     -13.237  -2.242 -27.466  1.00 77.48           O
ATOM   2131  HA  GLN A 150     -14.959  -4.716 -27.202  1.00 77.48           H
ATOM   2132  CB  GLN A 150     -15.164  -3.155 -25.737  1.00 77.48           C
ATOM   2133 1HB  GLN A 150     -14.541  -2.636 -25.010  1.00 77.48           H
ATOM   2134 2HB  GLN A 150     -15.555  -2.400 -26.419  1.00 77.48           H
ATOM   2135  CG  GLN A 150     -16.323  -3.850 -25.020  1.00 77.48           C
ATOM   2136 1HG  GLN A 150     -16.829  -4.527 -25.709  1.00 77.48           H
ATOM   2137 2HG  GLN A 150     -15.937  -4.459 -24.202  1.00 77.48           H
ATOM   2138  CD  GLN A 150     -17.322  -2.828 -24.474  1.00 77.48           C
ATOM   2139  OE1 GLN A 150     -17.202  -1.632 -24.682  1.00 77.48           O
ATOM   2140  NE2 GLN A 150     -18.312  -3.364 -23.766  1.00 77.48           N
ATOM   2141 1HE2 GLN A 150     -18.352  -4.355 -23.632  1.00 77.48           H
ATOM   2142 2HE2 GLN A 150     -19.017  -2.777 -23.367  1.00 77.48           H
ATOM   2143  HN  GLN A 150     -13.076  -4.819 -24.976  1.00 77.48           H
ATOM   2144  N   ALA A 151     -12.249  -4.256 -27.750  1.00 74.34           N
ATOM   2145  CA  ALA A 151     -11.021  -3.711 -28.304  1.00 74.34           C
ATOM   2146  C   ALA A 151     -11.366  -2.622 -29.322  1.00 74.34           C
ATOM   2147  O   ALA A 151     -10.764  -1.549 -29.315  1.00 74.34           O
ATOM   2148  HA  ALA A 151     -10.457  -3.266 -27.485  1.00 74.34           H
ATOM   2149  CB  ALA A 151     -10.192  -4.841 -28.918  1.00 74.34           C
ATOM   2150 1HB  ALA A 151      -9.949  -5.573 -28.147  1.00 74.34           H
ATOM   2151 2HB  ALA A 151     -10.765  -5.323 -29.710  1.00 74.34           H
ATOM   2152 3HB  ALA A 151      -9.271  -4.432 -29.333  1.00 74.34           H
ATOM   2153  HN  ALA A 151     -12.303  -5.255 -27.744  1.00 74.34           H
ATOM   2154  N   MET A 152     -12.332  -2.935 -30.172  1.00 74.02           N
ATOM   2155  CA  MET A 152     -12.726  -2.018 -31.228  1.00 74.02           C
ATOM   2156  C   MET A 152     -13.196  -0.682 -30.647  1.00 74.02           C
ATOM   2157  O   MET A 152     -12.645   0.368 -30.973  1.00 74.02           O
ATOM   2158  HA  MET A 152     -11.832  -1.864 -31.832  1.00 74.02           H
ATOM   2159  CB  MET A 152     -13.855  -2.642 -32.051  1.00 74.02           C
ATOM   2160 1HB  MET A 152     -14.577  -3.113 -31.386  1.00 74.02           H
ATOM   2161 2HB  MET A 152     -14.386  -1.861 -32.597  1.00 74.02           H
ATOM   2162  CG  MET A 152     -13.307  -3.677 -33.035  1.00 74.02           C
ATOM   2163 1HG  MET A 152     -12.382  -4.105 -32.649  1.00 74.02           H
ATOM   2164 2HG  MET A 152     -14.016  -4.498 -33.144  1.00 74.02           H
ATOM   2165  SD  MET A 152     -13.011  -2.915 -34.622  1.00 74.02           S
ATOM   2166  CE  MET A 152     -14.667  -2.930 -35.288  1.00 74.02           C
ATOM   2167 1HE  MET A 152     -15.024  -3.958 -35.350  1.00 74.02           H
ATOM   2168 2HE  MET A 152     -15.325  -2.355 -34.636  1.00 74.02           H
ATOM   2169 3HE  MET A 152     -14.662  -2.486 -36.283  1.00 74.02           H
ATOM   2170  HN  MET A 152     -12.841  -3.796 -30.148  1.00 74.02           H
ATOM   2171  N   ARG A 153     -14.209  -0.767 -29.797  1.00 76.63           N
ATOM   2172  CA  ARG A 153     -14.796   0.427 -29.212  1.00 76.63           C
ATOM   2173  C   ARG A 153     -13.756   1.174 -28.374  1.00 76.63           C
ATOM   2174  O   ARG A 153     -13.737   2.403 -28.355  1.00 76.63           O
ATOM   2175  HA  ARG A 153     -15.117   1.026 -30.064  1.00 76.63           H
ATOM   2176  CB  ARG A 153     -15.995   0.074 -28.330  1.00 76.63           C
ATOM   2177 1HB  ARG A 153     -15.730  -0.744 -27.660  1.00 76.63           H
ATOM   2178 2HB  ARG A 153     -16.253   0.928 -27.703  1.00 76.63           H
ATOM   2179  CG  ARG A 153     -17.203  -0.325 -29.179  1.00 76.63           C
ATOM   2180 1HG  ARG A 153     -17.435   0.473 -29.885  1.00 76.63           H
ATOM   2181 2HG  ARG A 153     -16.961  -1.210 -29.768  1.00 76.63           H
ATOM   2182  CD  ARG A 153     -18.423  -0.607 -28.300  1.00 76.63           C
ATOM   2183 1HD  ARG A 153     -18.236  -1.480 -27.674  1.00 76.63           H
ATOM   2184 2HD  ARG A 153     -18.600   0.233 -27.630  1.00 76.63           H
ATOM   2185  NE  ARG A 153     -19.614  -0.839 -29.147  1.00 76.63           N
ATOM   2186  HE  ARG A 153     -19.503  -0.782 -30.139  1.00 76.63           H
ATOM   2187  CZ  ARG A 153     -20.834  -1.119 -28.667  1.00 76.63           C
ATOM   2188  NH1 ARG A 153     -21.041  -1.208 -27.346  1.00 76.63           N
ATOM   2189 1HH1 ARG A 153     -20.283  -1.064 -26.710  1.00 76.63           H
ATOM   2190 2HH1 ARG A 153     -21.954  -1.417 -26.997  1.00 76.63           H
ATOM   2191  NH2 ARG A 153     -21.842  -1.310 -29.528  1.00 76.63           N
ATOM   2192 1HH2 ARG A 153     -22.758  -1.521 -29.187  1.00 76.63           H
ATOM   2193 2HH2 ARG A 153     -21.679  -1.243 -30.513  1.00 76.63           H
ATOM   2194  HN  ARG A 153     -14.626  -1.628 -29.508  1.00 76.63           H
ATOM   2195  N   ALA A 154     -12.918   0.399 -27.701  1.00 77.00           N
ATOM   2196  CA  ALA A 154     -11.944   0.969 -26.786  1.00 77.00           C
ATOM   2197  C   ALA A 154     -10.968   1.848 -27.570  1.00 77.00           C
ATOM   2198  O   ALA A 154     -10.450   2.831 -27.041  1.00 77.00           O
ATOM   2199  HA  ALA A 154     -12.483   1.589 -26.070  1.00 77.00           H
ATOM   2200  CB  ALA A 154     -11.235  -0.156 -26.029  1.00 77.00           C
ATOM   2201 1HB  ALA A 154     -11.969  -0.733 -25.466  1.00 77.00           H
ATOM   2202 2HB  ALA A 154     -10.728  -0.809 -26.739  1.00 77.00           H
ATOM   2203 3HB  ALA A 154     -10.505   0.271 -25.343  1.00 77.00           H
ATOM   2204  HN  ALA A 154     -12.898  -0.598 -27.773  1.00 77.00           H
ATOM   2205  N   HIS A 155     -10.746   1.464 -28.818  1.00 76.77           N
ATOM   2206  CA  HIS A 155      -9.843   2.207 -29.681  1.00 76.77           C
ATOM   2207  C   HIS A 155     -10.471   3.555 -30.041  1.00 76.77           C
ATOM   2208  O   HIS A 155      -9.833   4.597 -29.905  1.00 76.77           O
ATOM   2209  HA  HIS A 155      -8.934   2.381 -29.106  1.00 76.77           H
ATOM   2210  CB  HIS A 155      -9.466   1.381 -30.913  1.00 76.77           C
ATOM   2211 1HB  HIS A 155      -9.135   0.394 -30.588  1.00 76.77           H
ATOM   2212 2HB  HIS A 155     -10.355   1.234 -31.525  1.00 76.77           H
ATOM   2213  CG  HIS A 155      -8.384   2.004 -31.762  1.00 76.77           C
ATOM   2214  ND1 HIS A 155      -8.657   2.867 -32.809  1.00 76.77           N
ATOM   2215  HD1 HIS A 155      -9.566   3.159 -33.105  1.00 76.77           H
ATOM   2216  CD2 HIS A 155      -7.026   1.882 -31.708  1.00 76.77           C
ATOM   2217  HD2 HIS A 155      -6.470   1.273 -30.995  1.00 76.77           H
ATOM   2218  CE1 HIS A 155      -7.508   3.240 -33.354  1.00 76.77           C
ATOM   2219  HE1 HIS A 155      -7.390   3.917 -34.200  1.00 76.77           H
ATOM   2220  NE2 HIS A 155      -6.499   2.628 -32.670  1.00 76.77           N
ATOM   2221  HN  HIS A 155     -11.169   0.662 -29.240  1.00 76.77           H
ATOM   2222  N   THR A 156     -11.715   3.490 -30.493  1.00 79.67           N
ATOM   2223  CA  THR A 156     -12.398   4.678 -30.978  1.00 79.67           C
ATOM   2224  C   THR A 156     -12.584   5.687 -29.842  1.00 79.67           C
ATOM   2225  O   THR A 156     -12.528   6.895 -30.065  1.00 79.67           O
ATOM   2226  HA  THR A 156     -11.767   5.155 -31.728  1.00 79.67           H
ATOM   2227  CB  THR A 156     -13.714   4.237 -31.621  1.00 79.67           C
ATOM   2228  HB  THR A 156     -14.444   3.957 -30.862  1.00 79.67           H
ATOM   2229  OG1 THR A 156     -13.331   3.199 -32.519  1.00 79.67           O
ATOM   2230  HG1 THR A 156     -13.602   2.310 -32.150  1.00 79.67           H
ATOM   2231  CG2 THR A 156     -14.311   5.314 -32.529  1.00 79.67           C
ATOM   2232 1HG2 THR A 156     -13.608   5.546 -33.329  1.00 79.67           H
ATOM   2233 2HG2 THR A 156     -14.508   6.214 -31.945  1.00 79.67           H
ATOM   2234 3HG2 THR A 156     -15.244   4.950 -32.960  1.00 79.67           H
ATOM   2235  HN  THR A 156     -12.253   2.648 -30.532  1.00 79.67           H
ATOM   2236  N   TRP A 157     -12.801   5.153 -28.649  1.00 85.47           N
ATOM   2237  CA  TRP A 157     -13.161   5.983 -27.512  1.00 85.47           C
ATOM   2238  C   TRP A 157     -11.884   6.287 -26.727  1.00 85.47           C
ATOM   2239  O   TRP A 157     -11.944   6.642 -25.550  1.00 85.47           O
ATOM   2240  HA  TRP A 157     -13.591   6.907 -27.898  1.00 85.47           H
ATOM   2241  CB  TRP A 157     -14.240   5.310 -26.662  1.00 85.47           C
ATOM   2242 1HB  TRP A 157     -13.966   4.267 -26.503  1.00 85.47           H
ATOM   2243 2HB  TRP A 157     -14.264   5.786 -25.681  1.00 85.47           H
ATOM   2244  CG  TRP A 157     -15.641   5.367 -27.275  1.00 85.47           C
ATOM   2245  CD1 TRP A 157     -16.022   4.976 -28.499  1.00 85.47           C
ATOM   2246  HD1 TRP A 157     -15.350   4.550 -29.244  1.00 85.47           H
ATOM   2247  CD2 TRP A 157     -16.838   5.860 -26.638  1.00 85.47           C
ATOM   2248  NE1 TRP A 157     -17.372   5.181 -28.697  1.00 85.47           N
ATOM   2249  HE1 TRP A 157     -17.887   4.970 -29.528  1.00 85.47           H
ATOM   2250  CE2 TRP A 157     -17.884   5.736 -27.530  1.00 85.47           C
ATOM   2251  CE3 TRP A 157     -17.032   6.394 -25.352  1.00 85.47           C
ATOM   2252  HE3 TRP A 157     -16.222   6.502 -24.630  1.00 85.47           H
ATOM   2253  CZ2 TRP A 157     -19.196   6.123 -27.232  1.00 85.47           C
ATOM   2254  HZ2 TRP A 157     -20.006   6.015 -27.954  1.00 85.47           H
ATOM   2255  CZ3 TRP A 157     -18.348   6.776 -25.069  1.00 85.47           C
ATOM   2256  HZ3 TRP A 157     -18.553   7.197 -24.085  1.00 85.47           H
ATOM   2257  CH2 TRP A 157     -19.412   6.658 -25.956  1.00 85.47           C
ATOM   2258  HH2 TRP A 157     -20.411   6.980 -25.659  1.00 85.47           H
ATOM   2259  HN  TRP A 157     -12.735   4.174 -28.454  1.00 85.47           H
ATOM   2260  N   ARG A 158     -10.758   6.138 -27.409  1.00 84.39           N
ATOM   2261  CA  ARG A 158      -9.466   6.220 -26.748  1.00 84.39           C
ATOM   2262  C   ARG A 158      -9.336   7.548 -25.999  1.00 84.39           C
ATOM   2263  O   ARG A 158      -8.919   7.573 -24.842  1.00 84.39           O
ATOM   2264  HA  ARG A 158      -9.453   5.377 -26.057  1.00 84.39           H
ATOM   2265  CB  ARG A 158      -8.323   6.098 -27.757  1.00 84.39           C
ATOM   2266 1HB  ARG A 158      -8.411   5.156 -28.299  1.00 84.39           H
ATOM   2267 2HB  ARG A 158      -8.396   6.898 -28.493  1.00 84.39           H
ATOM   2268  CG  ARG A 158      -6.964   6.164 -27.056  1.00 84.39           C
ATOM   2269 1HG  ARG A 158      -6.921   7.050 -26.423  1.00 84.39           H
ATOM   2270 2HG  ARG A 158      -6.845   5.299 -26.404  1.00 84.39           H
ATOM   2271  CD  ARG A 158      -5.823   6.203 -28.075  1.00 84.39           C
ATOM   2272 1HD  ARG A 158      -5.856   5.313 -28.704  1.00 84.39           H
ATOM   2273 2HD  ARG A 158      -5.942   7.063 -28.734  1.00 84.39           H
ATOM   2274  NE  ARG A 158      -4.522   6.278 -27.375  1.00 84.39           N
ATOM   2275  HE  ARG A 158      -4.501   6.699 -26.468  1.00 84.39           H
ATOM   2276  CZ  ARG A 158      -3.369   5.819 -27.881  1.00 84.39           C
ATOM   2277  NH1 ARG A 158      -3.337   5.247 -29.092  1.00 84.39           N
ATOM   2278 1HH1 ARG A 158      -4.178   5.160 -29.626  1.00 84.39           H
ATOM   2279 2HH1 ARG A 158      -2.473   4.907 -29.462  1.00 84.39           H
ATOM   2280  NH2 ARG A 158      -2.248   5.941 -27.157  1.00 84.39           N
ATOM   2281 1HH2 ARG A 158      -1.379   5.603 -27.519  1.00 84.39           H
ATOM   2282 2HH2 ARG A 158      -2.280   6.369 -26.254  1.00 84.39           H
ATOM   2283  HN  ARG A 158     -10.719   5.965 -28.393  1.00 84.39           H
ATOM   2284  N   GLU A 159      -9.701   8.618 -26.689  1.00 86.35           N
ATOM   2285  CA  GLU A 159      -9.516   9.955 -26.150  1.00 86.35           C
ATOM   2286  C   GLU A 159     -10.428  10.171 -24.941  1.00 86.35           C
ATOM   2287  O   GLU A 159      -9.989  10.680 -23.911  1.00 86.35           O
ATOM   2288  HA  GLU A 159      -8.472  10.000 -25.839  1.00 86.35           H
ATOM   2289  CB  GLU A 159      -9.766  11.018 -27.222  1.00 86.35           C
ATOM   2290 1HB  GLU A 159     -10.716  10.821 -27.719  1.00 86.35           H
ATOM   2291 2HB  GLU A 159      -9.711  12.010 -26.775  1.00 86.35           H
ATOM   2292  CG  GLU A 159      -8.685  10.971 -28.303  1.00 86.35           C
ATOM   2293 1HG  GLU A 159      -7.700  10.955 -27.837  1.00 86.35           H
ATOM   2294 2HG  GLU A 159      -8.780  10.050 -28.878  1.00 86.35           H
ATOM   2295  CD  GLU A 159      -8.792  12.177 -29.239  1.00 86.35           C
ATOM   2296  OE1 GLU A 159      -7.793  12.441 -29.941  1.00 86.35           O
ATOM   2297  OE2 GLU A 159      -9.872  12.807 -29.230  1.00 86.35           O
ATOM   2298  HN  GLU A 159     -10.115   8.583 -27.598  1.00 86.35           H
ATOM   2299  N   LYS A 160     -11.681   9.771 -25.106  1.00 89.23           N
ATOM   2300  CA  LYS A 160     -12.650   9.885 -24.029  1.00 89.23           C
ATOM   2301  C   LYS A 160     -12.143   9.115 -22.808  1.00 89.23           C
ATOM   2302  O   LYS A 160     -12.222   9.606 -21.683  1.00 89.23           O
ATOM   2303  HA  LYS A 160     -12.724  10.940 -23.766  1.00 89.23           H
ATOM   2304  CB  LYS A 160     -14.034   9.440 -24.506  1.00 89.23           C
ATOM   2305 1HB  LYS A 160     -13.958   8.475 -25.008  1.00 89.23           H
ATOM   2306 2HB  LYS A 160     -14.691   9.300 -23.647  1.00 89.23           H
ATOM   2307  CG  LYS A 160     -14.644  10.470 -25.459  1.00 89.23           C
ATOM   2308 1HG  LYS A 160     -14.639  11.453 -24.988  1.00 89.23           H
ATOM   2309 2HG  LYS A 160     -14.033  10.544 -26.358  1.00 89.23           H
ATOM   2310  CD  LYS A 160     -16.076  10.086 -25.838  1.00 89.23           C
ATOM   2311 1HD  LYS A 160     -16.072   9.136 -26.371  1.00 89.23           H
ATOM   2312 2HD  LYS A 160     -16.669   9.943 -24.935  1.00 89.23           H
ATOM   2313  CE  LYS A 160     -16.719  11.165 -26.712  1.00 89.23           C
ATOM   2314 1HE  LYS A 160     -16.692  12.124 -26.195  1.00 89.23           H
ATOM   2315 2HE  LYS A 160     -16.149  11.283 -27.633  1.00 89.23           H
ATOM   2316  NZ  LYS A 160     -18.119  10.806 -27.030  1.00 89.23           N
ATOM   2317 1HZ  LYS A 160     -18.527  11.526 -27.618  1.00 89.23           H
ATOM   2318 2HZ  LYS A 160     -18.137   9.919 -27.521  1.00 89.23           H
ATOM   2319 3HZ  LYS A 160     -18.652  10.729 -26.171  1.00 89.23           H
ATOM   2320  HN  LYS A 160     -12.035   9.377 -25.954  1.00 89.23           H
ATOM   2321  N   ARG A 161     -11.633   7.921 -23.072  1.00 89.01           N
ATOM   2322  CA  ARG A 161     -11.133   7.069 -22.006  1.00 89.01           C
ATOM   2323  C   ARG A 161     -10.003   7.770 -21.251  1.00 89.01           C
ATOM   2324  O   ARG A 161      -9.892   7.643 -20.033  1.00 89.01           O
ATOM   2325  HA  ARG A 161     -11.993   6.901 -21.357  1.00 89.01           H
ATOM   2326  CB  ARG A 161     -10.619   5.738 -22.559  1.00 89.01           C
ATOM   2327 1HB  ARG A 161      -9.967   5.923 -23.413  1.00 89.01           H
ATOM   2328 2HB  ARG A 161     -10.019   5.233 -21.803  1.00 89.01           H
ATOM   2329  CG  ARG A 161     -11.780   4.836 -22.984  1.00 89.01           C
ATOM   2330 1HG  ARG A 161     -12.318   4.490 -22.101  1.00 89.01           H
ATOM   2331 2HG  ARG A 161     -12.488   5.406 -23.585  1.00 89.01           H
ATOM   2332  CD  ARG A 161     -11.275   3.633 -23.784  1.00 89.01           C
ATOM   2333 1HD  ARG A 161     -12.120   3.061 -24.168  1.00 89.01           H
ATOM   2334 2HD  ARG A 161     -10.702   3.975 -24.646  1.00 89.01           H
ATOM   2335  NE  ARG A 161     -10.431   2.773 -22.925  1.00 89.01           N
ATOM   2336  HE  ARG A 161     -10.651   2.722 -21.951  1.00 89.01           H
ATOM   2337  CZ  ARG A 161      -9.390   2.057 -23.372  1.00 89.01           C
ATOM   2338  NH1 ARG A 161      -9.049   2.087 -24.667  1.00 89.01           N
ATOM   2339 1HH1 ARG A 161      -9.573   2.647 -25.309  1.00 89.01           H
ATOM   2340 2HH1 ARG A 161      -8.270   1.550 -24.992  1.00 89.01           H
ATOM   2341  NH2 ARG A 161      -8.694   1.311 -22.503  1.00 89.01           N
ATOM   2342 1HH2 ARG A 161      -7.914   0.771 -22.820  1.00 89.01           H
ATOM   2343 2HH2 ARG A 161      -8.955   1.293 -21.538  1.00 89.01           H
ATOM   2344  HN  ARG A 161     -11.558   7.535 -23.991  1.00 89.01           H
ATOM   2345  N   LEU A 162      -9.191   8.496 -22.006  1.00 90.24           N
ATOM   2346  CA  LEU A 162      -8.056   9.195 -21.428  1.00 90.24           C
ATOM   2347  C   LEU A 162      -8.562  10.310 -20.511  1.00 90.24           C
ATOM   2348  O   LEU A 162      -8.008  10.534 -19.436  1.00 90.24           O
ATOM   2349  HA  LEU A 162      -7.503   8.476 -20.824  1.00 90.24           H
ATOM   2350  CB  LEU A 162      -7.112   9.685 -22.528  1.00 90.24           C
ATOM   2351 1HB  LEU A 162      -6.884   8.845 -23.185  1.00 90.24           H
ATOM   2352 2HB  LEU A 162      -7.639  10.426 -23.129  1.00 90.24           H
ATOM   2353  CG  LEU A 162      -5.792  10.298 -22.055  1.00 90.24           C
ATOM   2354  HG  LEU A 162      -6.018  11.055 -21.303  1.00 90.24           H
ATOM   2355  CD1 LEU A 162      -4.907   9.246 -21.385  1.00 90.24           C
ATOM   2356 1HD1 LEU A 162      -5.427   8.828 -20.523  1.00 90.24           H
ATOM   2357 2HD1 LEU A 162      -4.687   8.450 -22.097  1.00 90.24           H
ATOM   2358 3HD1 LEU A 162      -3.976   9.709 -21.058  1.00 90.24           H
ATOM   2359  CD2 LEU A 162      -5.073  11.005 -23.205  1.00 90.24           C
ATOM   2360 1HD2 LEU A 162      -4.860  10.286 -23.997  1.00 90.24           H
ATOM   2361 2HD2 LEU A 162      -5.707  11.800 -23.597  1.00 90.24           H
ATOM   2362 3HD2 LEU A 162      -4.138  11.432 -22.841  1.00 90.24           H
ATOM   2363  HN  LEU A 162      -9.299   8.610 -22.994  1.00 90.24           H
ATOM   2364  N   LEU A 163      -9.610  10.980 -20.969  1.00 92.21           N
ATOM   2365  CA  LEU A 163     -10.207  12.055 -20.196  1.00 92.21           C
ATOM   2366  C   LEU A 163     -10.735  11.495 -18.874  1.00 92.21           C
ATOM   2367  O   LEU A 163     -10.447  12.037 -17.807  1.00 92.21           O
ATOM   2368  HA  LEU A 163      -9.419  12.776 -19.976  1.00 92.21           H
ATOM   2369  CB  LEU A 163     -11.268  12.784 -21.023  1.00 92.21           C
ATOM   2370 1HB  LEU A 163     -10.819  13.087 -21.968  1.00 92.21           H
ATOM   2371 2HB  LEU A 163     -12.064  12.078 -21.259  1.00 92.21           H
ATOM   2372  CG  LEU A 163     -11.896  14.018 -20.370  1.00 92.21           C
ATOM   2373  HG  LEU A 163     -12.249  13.737 -19.378  1.00 92.21           H
ATOM   2374  CD1 LEU A 163     -10.859  15.127 -20.183  1.00 92.21           C
ATOM   2375 1HD1 LEU A 163     -10.052  14.766 -19.545  1.00 92.21           H
ATOM   2376 2HD1 LEU A 163     -10.454  15.413 -21.154  1.00 92.21           H
ATOM   2377 3HD1 LEU A 163     -11.332  15.992 -19.718  1.00 92.21           H
ATOM   2378  CD2 LEU A 163     -13.112  14.498 -21.164  1.00 92.21           C
ATOM   2379 1HD2 LEU A 163     -12.806  14.757 -22.178  1.00 92.21           H
ATOM   2380 2HD2 LEU A 163     -13.858  13.704 -21.201  1.00 92.21           H
ATOM   2381 3HD2 LEU A 163     -13.539  15.376 -20.679  1.00 92.21           H
ATOM   2382  HN  LEU A 163     -10.048  10.798 -21.849  1.00 92.21           H
ATOM   2383  N   TYR A 164     -11.497  10.418 -18.987  1.00 92.26           N
ATOM   2384  CA  TYR A 164     -12.085   9.790 -17.815  1.00 92.26           C
ATOM   2385  C   TYR A 164     -11.000   9.303 -16.853  1.00 92.26           C
ATOM   2386  O   TYR A 164     -11.178   9.350 -15.637  1.00 92.26           O
ATOM   2387  HA  TYR A 164     -12.702  10.533 -17.310  1.00 92.26           H
ATOM   2388  CB  TYR A 164     -12.870   8.583 -18.333  1.00 92.26           C
ATOM   2389 1HB  TYR A 164     -12.241   8.022 -19.023  1.00 92.26           H
ATOM   2390 2HB  TYR A 164     -13.094   7.922 -17.496  1.00 92.26           H
ATOM   2391  CG  TYR A 164     -14.178   8.948 -19.039  1.00 92.26           C
ATOM   2392  CD1 TYR A 164     -15.067   9.817 -18.439  1.00 92.26           C
ATOM   2393  HD1 TYR A 164     -14.837  10.243 -17.462  1.00 92.26           H
ATOM   2394  CD2 TYR A 164     -14.468   8.409 -20.275  1.00 92.26           C
ATOM   2395  HD2 TYR A 164     -13.766   7.723 -20.749  1.00 92.26           H
ATOM   2396  CE1 TYR A 164     -16.297  10.160 -19.103  1.00 92.26           C
ATOM   2397  HE1 TYR A 164     -17.008  10.845 -18.640  1.00 92.26           H
ATOM   2398  CE2 TYR A 164     -15.699   8.752 -20.940  1.00 92.26           C
ATOM   2399  HE2 TYR A 164     -15.940   8.333 -21.916  1.00 92.26           H
ATOM   2400  CZ  TYR A 164     -16.553   9.611 -20.321  1.00 92.26           C
ATOM   2401  OH  TYR A 164     -17.715   9.935 -20.948  1.00 92.26           O
ATOM   2402  HH  TYR A 164     -18.249  10.559 -20.378  1.00 92.26           H
ATOM   2403  HN  TYR A 164     -11.715   9.976 -19.857  1.00 92.26           H
ATOM   2404  N   SER A 165      -9.900   8.846 -17.433  1.00 92.77           N
ATOM   2405  CA  SER A 165      -8.768   8.395 -16.642  1.00 92.77           C
ATOM   2406  C   SER A 165      -8.284   9.524 -15.730  1.00 92.77           C
ATOM   2407  O   SER A 165      -7.892   9.281 -14.590  1.00 92.77           O
ATOM   2408  HA  SER A 165      -9.144   7.560 -16.050  1.00 92.77           H
ATOM   2409  CB  SER A 165      -7.627   7.910 -17.538  1.00 92.77           C
ATOM   2410 1HB  SER A 165      -6.702   7.881 -16.964  1.00 92.77           H
ATOM   2411 2HB  SER A 165      -7.831   6.891 -17.866  1.00 92.77           H
ATOM   2412  OG  SER A 165      -7.452   8.747 -18.678  1.00 92.77           O
ATOM   2413  HG  SER A 165      -7.406   9.705 -18.395  1.00 92.77           H
ATOM   2414  HN  SER A 165      -9.776   8.781 -18.423  1.00 92.77           H
ATOM   2415  N   LYS A 166      -8.327  10.734 -16.267  1.00 94.56           N
ATOM   2416  CA  LYS A 166      -7.860  11.897 -15.530  1.00 94.56           C
ATOM   2417  C   LYS A 166      -8.772  12.131 -14.324  1.00 94.56           C
ATOM   2418  O   LYS A 166      -8.294  12.358 -13.214  1.00 94.56           O
ATOM   2419  HA  LYS A 166      -6.858  11.671 -15.166  1.00 94.56           H
ATOM   2420  CB  LYS A 166      -7.743  13.107 -16.458  1.00 94.56           C
ATOM   2421 1HB  LYS A 166      -8.671  13.234 -17.016  1.00 94.56           H
ATOM   2422 2HB  LYS A 166      -7.602  14.012 -15.866  1.00 94.56           H
ATOM   2423  CG  LYS A 166      -6.575  12.941 -17.432  1.00 94.56           C
ATOM   2424 1HG  LYS A 166      -5.650  12.796 -16.874  1.00 94.56           H
ATOM   2425 2HG  LYS A 166      -6.725  12.048 -18.037  1.00 94.56           H
ATOM   2426  CD  LYS A 166      -6.442  14.164 -18.342  1.00 94.56           C
ATOM   2427 1HD  LYS A 166      -7.357  14.294 -18.919  1.00 94.56           H
ATOM   2428 2HD  LYS A 166      -6.317  15.061 -17.736  1.00 94.56           H
ATOM   2429  CE  LYS A 166      -5.251  14.014 -19.291  1.00 94.56           C
ATOM   2430 1HE  LYS A 166      -4.345  13.815 -18.718  1.00 94.56           H
ATOM   2431 2HE  LYS A 166      -5.407  13.158 -19.948  1.00 94.56           H
ATOM   2432  NZ  LYS A 166      -5.074  15.241 -20.099  1.00 94.56           N
ATOM   2433 1HZ  LYS A 166      -4.294  15.117 -20.735  1.00 94.56           H
ATOM   2434 2HZ  LYS A 166      -5.919  15.420 -20.630  1.00 94.56           H
ATOM   2435 3HZ  LYS A 166      -4.888  16.026 -19.485  1.00 94.56           H
ATOM   2436  HN  LYS A 166      -8.673  10.927 -17.185  1.00 94.56           H
ATOM   2437  N   MET A 167     -10.070  12.069 -14.584  1.00 95.64           N
ATOM   2438  CA  MET A 167     -11.054  12.287 -13.536  1.00 95.64           C
ATOM   2439  C   MET A 167     -10.956  11.205 -12.459  1.00 95.64           C
ATOM   2440  O   MET A 167     -10.973  11.508 -11.267  1.00 95.64           O
ATOM   2441  HA  MET A 167     -10.815  13.260 -13.107  1.00 95.64           H
ATOM   2442  CB  MET A 167     -12.458  12.277 -14.144  1.00 95.64           C
ATOM   2443 1HB  MET A 167     -12.630  11.329 -14.655  1.00 95.64           H
ATOM   2444 2HB  MET A 167     -13.202  12.351 -13.351  1.00 95.64           H
ATOM   2445  CG  MET A 167     -12.637  13.433 -15.130  1.00 95.64           C
ATOM   2446 1HG  MET A 167     -12.451  14.382 -14.627  1.00 95.64           H
ATOM   2447 2HG  MET A 167     -11.908  13.351 -15.936  1.00 95.64           H
ATOM   2448  SD  MET A 167     -14.291  13.413 -15.800  1.00 95.64           S
ATOM   2449  CE  MET A 167     -15.213  13.939 -14.365  1.00 95.64           C
ATOM   2450 1HE  MET A 167     -15.056  13.231 -13.552  1.00 95.64           H
ATOM   2451 2HE  MET A 167     -14.872  14.928 -14.056  1.00 95.64           H
ATOM   2452 3HE  MET A 167     -16.275  13.982 -14.610  1.00 95.64           H
ATOM   2453  HN  MET A 167     -10.451  11.875 -15.488  1.00 95.64           H
ATOM   2454  N   VAL A 168     -10.855   9.966 -12.917  1.00 95.37           N
ATOM   2455  CA  VAL A 168     -10.810   8.833 -12.008  1.00 95.37           C
ATOM   2456  C   VAL A 168      -9.596   8.972 -11.086  1.00 95.37           C
ATOM   2457  O   VAL A 168      -9.695   8.736  -9.883  1.00 95.37           O
ATOM   2458  HA  VAL A 168     -11.715   8.862 -11.402  1.00 95.37           H
ATOM   2459  CB  VAL A 168     -10.811   7.525 -12.801  1.00 95.37           C
ATOM   2460  HB  VAL A 168     -10.029   7.592 -13.559  1.00 95.37           H
ATOM   2461  CG1 VAL A 168     -10.488   6.335 -11.896  1.00 95.37           C
ATOM   2462 1HG1 VAL A 168      -9.502   6.473 -11.452  1.00 95.37           H
ATOM   2463 2HG1 VAL A 168     -11.236   6.265 -11.106  1.00 95.37           H
ATOM   2464 3HG1 VAL A 168     -10.495   5.418 -12.485  1.00 95.37           H
ATOM   2465  CG2 VAL A 168     -12.146   7.321 -13.520  1.00 95.37           C
ATOM   2466 1HG2 VAL A 168     -12.952   7.286 -12.787  1.00 95.37           H
ATOM   2467 2HG2 VAL A 168     -12.318   8.148 -14.209  1.00 95.37           H
ATOM   2468 3HG2 VAL A 168     -12.119   6.384 -14.076  1.00 95.37           H
ATOM   2469  HN  VAL A 168     -10.804   9.731 -13.888  1.00 95.37           H
ATOM   2470  N   CYS A 169      -8.479   9.356 -11.686  1.00 95.47           N
ATOM   2471  CA  CYS A 169      -7.246   9.522 -10.935  1.00 95.47           C
ATOM   2472  C   CYS A 169      -7.493  10.545  -9.825  1.00 95.47           C
ATOM   2473  O   CYS A 169      -7.135  10.313  -8.671  1.00 95.47           O
ATOM   2474  HA  CYS A 169      -7.001   8.546 -10.515  1.00 95.47           H
ATOM   2475  CB  CYS A 169      -6.083   9.932 -11.841  1.00 95.47           C
ATOM   2476 1HB  CYS A 169      -6.392  10.746 -12.497  1.00 95.47           H
ATOM   2477 2HB  CYS A 169      -5.256  10.306 -11.238  1.00 95.47           H
ATOM   2478  SG  CYS A 169      -5.531   8.501 -12.839  1.00 95.47           S
ATOM   2479  HG  CYS A 169      -6.520   8.561 -13.726  1.00 95.47           H
ATOM   2480  HN  CYS A 169      -8.408   9.552 -12.664  1.00 95.47           H
ATOM   2481  N   PHE A 170      -8.104  11.655 -10.212  1.00 96.64           N
ATOM   2482  CA  PHE A 170      -8.375  12.727  -9.270  1.00 96.64           C
ATOM   2483  C   PHE A 170      -9.266  12.239  -8.126  1.00 96.64           C
ATOM   2484  O   PHE A 170      -8.990  12.515  -6.959  1.00 96.64           O
ATOM   2485  HA  PHE A 170      -7.417  13.055  -8.868  1.00 96.64           H
ATOM   2486  CB  PHE A 170      -9.112  13.824 -10.041  1.00 96.64           C
ATOM   2487 1HB  PHE A 170      -8.508  14.120 -10.899  1.00 96.64           H
ATOM   2488 2HB  PHE A 170     -10.043  13.416 -10.433  1.00 96.64           H
ATOM   2489  CG  PHE A 170      -9.429  15.067  -9.206  1.00 96.64           C
ATOM   2490  CD1 PHE A 170     -10.671  15.232  -8.677  1.00 96.64           C
ATOM   2491  HD1 PHE A 170     -11.440  14.479  -8.848  1.00 96.64           H
ATOM   2492  CD2 PHE A 170      -8.468  16.006  -8.993  1.00 96.64           C
ATOM   2493  HD2 PHE A 170      -7.473  15.874  -9.418  1.00 96.64           H
ATOM   2494  CE1 PHE A 170     -10.964  16.385  -7.902  1.00 96.64           C
ATOM   2495  HE1 PHE A 170     -11.960  16.517  -7.478  1.00 96.64           H
ATOM   2496  CE2 PHE A 170      -8.762  17.159  -8.218  1.00 96.64           C
ATOM   2497  HE2 PHE A 170      -7.993  17.912  -8.048  1.00 96.64           H
ATOM   2498  CZ  PHE A 170     -10.004  17.324  -7.689  1.00 96.64           C
ATOM   2499  HZ  PHE A 170     -10.230  18.209  -7.094  1.00 96.64           H
ATOM   2500  HN  PHE A 170      -8.410  11.827 -11.148  1.00 96.64           H
ATOM   2501  N   THR A 171     -10.316  11.523  -8.500  1.00 96.49           N
ATOM   2502  CA  THR A 171     -11.255  11.003  -7.520  1.00 96.49           C
ATOM   2503  C   THR A 171     -10.538  10.083  -6.530  1.00 96.49           C
ATOM   2504  O   THR A 171     -10.828  10.105  -5.335  1.00 96.49           O
ATOM   2505  HA  THR A 171     -11.652  11.841  -6.947  1.00 96.49           H
ATOM   2506  CB  THR A 171     -12.393  10.315  -8.275  1.00 96.49           C
ATOM   2507  HB  THR A 171     -12.036   9.422  -8.788  1.00 96.49           H
ATOM   2508  OG1 THR A 171     -12.921  11.337  -9.116  1.00 96.49           O
ATOM   2509  HG1 THR A 171     -13.360  10.929  -9.916  1.00 96.49           H
ATOM   2510  CG2 THR A 171     -13.563   9.944  -7.360  1.00 96.49           C
ATOM   2511 1HG2 THR A 171     -13.963  10.847  -6.899  1.00 96.49           H
ATOM   2512 2HG2 THR A 171     -13.215   9.263  -6.584  1.00 96.49           H
ATOM   2513 3HG2 THR A 171     -14.343   9.458  -7.947  1.00 96.49           H
ATOM   2514  HN  THR A 171     -10.529  11.297  -9.450  1.00 96.49           H
ATOM   2515  N   ILE A 172      -9.616   9.296  -7.064  1.00 94.94           N
ATOM   2516  CA  ILE A 172      -8.893   8.332  -6.252  1.00 94.94           C
ATOM   2517  C   ILE A 172      -8.074   9.075  -5.194  1.00 94.94           C
ATOM   2518  O   ILE A 172      -8.073   8.694  -4.025  1.00 94.94           O
ATOM   2519  HA  ILE A 172      -9.632   7.713  -5.744  1.00 94.94           H
ATOM   2520  CB  ILE A 172      -8.057   7.405  -7.137  1.00 94.94           C
ATOM   2521  HB  ILE A 172      -7.563   8.011  -7.896  1.00 94.94           H
ATOM   2522  CG1 ILE A 172      -8.947   6.399  -7.870  1.00 94.94           C
ATOM   2523 1HG1 ILE A 172      -9.386   5.706  -7.153  1.00 94.94           H
ATOM   2524 2HG1 ILE A 172      -9.771   6.922  -8.354  1.00 94.94           H
ATOM   2525  CG2 ILE A 172      -6.959   6.715  -6.325  1.00 94.94           C
ATOM   2526 1HG2 ILE A 172      -6.302   7.467  -5.889  1.00 94.94           H
ATOM   2527 2HG2 ILE A 172      -7.413   6.123  -5.530  1.00 94.94           H
ATOM   2528 3HG2 ILE A 172      -6.381   6.062  -6.979  1.00 94.94           H
ATOM   2529  CD1 ILE A 172      -8.146   5.619  -8.916  1.00 94.94           C
ATOM   2530 1HD1 ILE A 172      -7.728   6.313  -9.645  1.00 94.94           H
ATOM   2531 2HD1 ILE A 172      -7.337   5.078  -8.424  1.00 94.94           H
ATOM   2532 3HD1 ILE A 172      -8.802   4.911  -9.422  1.00 94.94           H
ATOM   2533  HN  ILE A 172      -9.361   9.309  -8.031  1.00 94.94           H
ATOM   2534  N   TRP A 173      -7.398  10.122  -5.643  1.00 96.05           N
ATOM   2535  CA  TRP A 173      -6.524  10.881  -4.765  1.00 96.05           C
ATOM   2536  C   TRP A 173      -7.377  11.465  -3.637  1.00 96.05           C
ATOM   2537  O   TRP A 173      -7.009  11.379  -2.467  1.00 96.05           O
ATOM   2538  HA  TRP A 173      -5.785  10.192  -4.354  1.00 96.05           H
ATOM   2539  CB  TRP A 173      -5.754  11.948  -5.546  1.00 96.05           C
ATOM   2540 1HB  TRP A 173      -6.416  12.384  -6.294  1.00 96.05           H
ATOM   2541 2HB  TRP A 173      -5.472  12.750  -4.863  1.00 96.05           H
ATOM   2542  CG  TRP A 173      -4.496  11.423  -6.241  1.00 96.05           C
ATOM   2543  CD1 TRP A 173      -4.285  11.267  -7.555  1.00 96.05           C
ATOM   2544  HD1 TRP A 173      -5.016  11.506  -8.327  1.00 96.05           H
ATOM   2545  CD2 TRP A 173      -3.277  10.990  -5.602  1.00 96.05           C
ATOM   2546  NE1 TRP A 173      -3.024  10.767  -7.809  1.00 96.05           N
ATOM   2547  HE1 TRP A 173      -2.636  10.566  -8.709  1.00 96.05           H
ATOM   2548  CE2 TRP A 173      -2.392  10.592  -6.583  1.00 96.05           C
ATOM   2549  CE3 TRP A 173      -2.934  10.935  -4.240  1.00 96.05           C
ATOM   2550  HE3 TRP A 173      -3.615  11.242  -3.446  1.00 96.05           H
ATOM   2551  CZ2 TRP A 173      -1.106  10.112  -6.307  1.00 96.05           C
ATOM   2552  HZ2 TRP A 173      -0.425   9.805  -7.100  1.00 96.05           H
ATOM   2553  CZ3 TRP A 173      -1.646  10.452  -3.980  1.00 96.05           C
ATOM   2554  HZ3 TRP A 173      -1.329  10.389  -2.939  1.00 96.05           H
ATOM   2555  CH2 TRP A 173      -0.743  10.048  -4.956  1.00 96.05           C
ATOM   2556  HH2 TRP A 173       0.244   9.684  -4.672  1.00 96.05           H
ATOM   2557  HN  TRP A 173      -7.440  10.453  -6.586  1.00 96.05           H
ATOM   2558  N   VAL A 174      -8.502  12.045  -4.029  1.00 96.11           N
ATOM   2559  CA  VAL A 174      -9.380  12.698  -3.074  1.00 96.11           C
ATOM   2560  C   VAL A 174      -9.878  11.668  -2.059  1.00 96.11           C
ATOM   2561  O   VAL A 174      -9.895  11.932  -0.857  1.00 96.11           O
ATOM   2562  HA  VAL A 174      -8.793  13.452  -2.549  1.00 96.11           H
ATOM   2563  CB  VAL A 174     -10.517  13.411  -3.809  1.00 96.11           C
ATOM   2564  HB  VAL A 174     -10.996  12.687  -4.467  1.00 96.11           H
ATOM   2565  CG1 VAL A 174     -11.571  13.922  -2.825  1.00 96.11           C
ATOM   2566 1HG1 VAL A 174     -11.987  13.082  -2.269  1.00 96.11           H
ATOM   2567 2HG1 VAL A 174     -11.110  14.624  -2.131  1.00 96.11           H
ATOM   2568 3HG1 VAL A 174     -12.367  14.424  -3.374  1.00 96.11           H
ATOM   2569  CG2 VAL A 174      -9.979  14.550  -4.677  1.00 96.11           C
ATOM   2570 1HG2 VAL A 174      -9.462  15.274  -4.047  1.00 96.11           H
ATOM   2571 2HG2 VAL A 174      -9.283  14.149  -5.414  1.00 96.11           H
ATOM   2572 3HG2 VAL A 174     -10.807  15.040  -5.189  1.00 96.11           H
ATOM   2573  HN  VAL A 174      -8.815  12.074  -4.979  1.00 96.11           H
ATOM   2574  N   LEU A 175     -10.272  10.514  -2.579  1.00 93.90           N
ATOM   2575  CA  LEU A 175     -10.865   9.481  -1.747  1.00 93.90           C
ATOM   2576  C   LEU A 175      -9.820   8.970  -0.753  1.00 93.90           C
ATOM   2577  O   LEU A 175     -10.113   8.799   0.429  1.00 93.90           O
ATOM   2578  HA  LEU A 175     -11.679   9.941  -1.186  1.00 93.90           H
ATOM   2579  CB  LEU A 175     -11.479   8.381  -2.614  1.00 93.90           C
ATOM   2580 1HB  LEU A 175     -12.159   8.845  -3.328  1.00 93.90           H
ATOM   2581 2HB  LEU A 175     -10.681   7.914  -3.192  1.00 93.90           H
ATOM   2582  CG  LEU A 175     -12.240   7.284  -1.867  1.00 93.90           C
ATOM   2583  HG  LEU A 175     -11.589   6.887  -1.088  1.00 93.90           H
ATOM   2584  CD1 LEU A 175     -13.481   7.851  -1.175  1.00 93.90           C
ATOM   2585 1HD1 LEU A 175     -13.181   8.616  -0.460  1.00 93.90           H
ATOM   2586 2HD1 LEU A 175     -14.144   8.290  -1.921  1.00 93.90           H
ATOM   2587 3HD1 LEU A 175     -14.003   7.050  -0.652  1.00 93.90           H
ATOM   2588  CD2 LEU A 175     -12.584   6.122  -2.802  1.00 93.90           C
ATOM   2589 1HD2 LEU A 175     -13.208   6.485  -3.618  1.00 93.90           H
ATOM   2590 2HD2 LEU A 175     -11.666   5.697  -3.207  1.00 93.90           H
ATOM   2591 3HD2 LEU A 175     -13.125   5.356  -2.245  1.00 93.90           H
ATOM   2592  HN  LEU A 175     -10.192  10.282  -3.548  1.00 93.90           H
ATOM   2593  N   ALA A 176      -8.622   8.741  -1.270  1.00 93.65           N
ATOM   2594  CA  ALA A 176      -7.550   8.188  -0.459  1.00 93.65           C
ATOM   2595  C   ALA A 176      -7.210   9.168   0.666  1.00 93.65           C
ATOM   2596  O   ALA A 176      -6.923   8.756   1.788  1.00 93.65           O
ATOM   2597  HA  ALA A 176      -7.911   7.258  -0.021  1.00 93.65           H
ATOM   2598  CB  ALA A 176      -6.344   7.879  -1.348  1.00 93.65           C
ATOM   2599 1HB  ALA A 176      -6.631   7.157  -2.111  1.00 93.65           H
ATOM   2600 2HB  ALA A 176      -6.001   8.797  -1.826  1.00 93.65           H
ATOM   2601 3HB  ALA A 176      -5.540   7.465  -0.739  1.00 93.65           H
ATOM   2602  HN  ALA A 176      -8.378   8.926  -2.222  1.00 93.65           H
ATOM   2603  N   ALA A 177      -7.254  10.448   0.325  1.00 94.24           N
ATOM   2604  CA  ALA A 177      -6.928  11.489   1.285  1.00 94.24           C
ATOM   2605  C   ALA A 177      -7.930  11.445   2.440  1.00 94.24           C
ATOM   2606  O   ALA A 177      -7.543  11.510   3.605  1.00 94.24           O
ATOM   2607  HA  ALA A 177      -5.930  11.283   1.673  1.00 94.24           H
ATOM   2608  CB  ALA A 177      -6.911  12.847   0.579  1.00 94.24           C
ATOM   2609 1HB  ALA A 177      -6.162  12.836  -0.213  1.00 94.24           H
ATOM   2610 2HB  ALA A 177      -7.893  13.045   0.149  1.00 94.24           H
ATOM   2611 3HB  ALA A 177      -6.666  13.628   1.299  1.00 94.24           H
ATOM   2612  HN  ALA A 177      -7.506  10.776  -0.585  1.00 94.24           H
ATOM   2613  N   ALA A 178      -9.199  11.334   2.076  1.00 94.02           N
ATOM   2614  CA  ALA A 178     -10.266  11.361   3.062  1.00 94.02           C
ATOM   2615  C   ALA A 178     -10.124  10.155   3.993  1.00 94.02           C
ATOM   2616  O   ALA A 178     -10.383  10.257   5.191  1.00 94.02           O
ATOM   2617  HA  ALA A 178     -10.155  12.275   3.646  1.00 94.02           H
ATOM   2618  CB  ALA A 178     -11.620  11.391   2.350  1.00 94.02           C
ATOM   2619 1HB  ALA A 178     -11.681  12.282   1.725  1.00 94.02           H
ATOM   2620 2HB  ALA A 178     -11.723  10.503   1.727  1.00 94.02           H
ATOM   2621 3HB  ALA A 178     -12.419  11.411   3.090  1.00 94.02           H
ATOM   2622  HN  ALA A 178      -9.502  11.228   1.129  1.00 94.02           H
ATOM   2623  N   LEU A 179      -9.713   9.040   3.406  1.00 91.63           N
ATOM   2624  CA  LEU A 179      -9.627   7.793   4.147  1.00 91.63           C
ATOM   2625  C   LEU A 179      -8.439   7.858   5.110  1.00 91.63           C
ATOM   2626  O   LEU A 179      -8.302   7.010   5.990  1.00 91.63           O
ATOM   2627  HA  LEU A 179     -10.541   7.696   4.732  1.00 91.63           H
ATOM   2628  CB  LEU A 179      -9.575   6.602   3.187  1.00 91.63           C
ATOM   2629 1HB  LEU A 179      -8.787   6.784   2.456  1.00 91.63           H
ATOM   2630 2HB  LEU A 179      -9.287   5.717   3.753  1.00 91.63           H
ATOM   2631  CG  LEU A 179     -10.870   6.293   2.433  1.00 91.63           C
ATOM   2632  HG  LEU A 179     -11.173   7.189   1.892  1.00 91.63           H
ATOM   2633  CD1 LEU A 179     -10.649   5.191   1.394  1.00 91.63           C
ATOM   2634 1HD1 LEU A 179      -9.895   5.514   0.677  1.00 91.63           H
ATOM   2635 2HD1 LEU A 179     -10.310   4.283   1.894  1.00 91.63           H
ATOM   2636 3HD1 LEU A 179     -11.585   4.990   0.873  1.00 91.63           H
ATOM   2637  CD2 LEU A 179     -12.001   5.947   3.404  1.00 91.63           C
ATOM   2638 1HD2 LEU A 179     -11.721   5.073   3.991  1.00 91.63           H
ATOM   2639 2HD2 LEU A 179     -12.178   6.791   4.070  1.00 91.63           H
ATOM   2640 3HD2 LEU A 179     -12.909   5.731   2.841  1.00 91.63           H
ATOM   2641  HN  LEU A 179      -9.443   8.981   2.445  1.00 91.63           H
ATOM   2642  N   CYS A 180      -7.612   8.873   4.911  1.00 93.05           N
ATOM   2643  CA  CYS A 180      -6.396   9.012   5.693  1.00 93.05           C
ATOM   2644  C   CYS A 180      -6.653  10.034   6.803  1.00 93.05           C
ATOM   2645  O   CYS A 180      -5.746  10.371   7.563  1.00 93.05           O
ATOM   2646  HA  CYS A 180      -6.180   8.030   6.114  1.00 93.05           H
ATOM   2647  CB  CYS A 180      -5.203   9.406   4.820  1.00 93.05           C
ATOM   2648 1HB  CYS A 180      -5.422  10.331   4.286  1.00 93.05           H
ATOM   2649 2HB  CYS A 180      -4.331   9.599   5.446  1.00 93.05           H
ATOM   2650  SG  CYS A 180      -4.832   8.069   3.627  1.00 93.05           S
ATOM   2651  HG  CYS A 180      -5.931   8.226   2.896  1.00 93.05           H
ATOM   2652  HN  CYS A 180      -7.761   9.591   4.230  1.00 93.05           H
ATOM   2653  N   ILE A 181      -7.892  10.497   6.861  1.00 93.53           N
ATOM   2654  CA  ILE A 181      -8.273  11.494   7.848  1.00 93.53           C
ATOM   2655  C   ILE A 181      -7.958  10.965   9.248  1.00 93.53           C
ATOM   2656  O   ILE A 181      -7.363  11.670  10.062  1.00 93.53           O
ATOM   2657  HA  ILE A 181      -7.665  12.380   7.668  1.00 93.53           H
ATOM   2658  CB  ILE A 181      -9.736  11.902   7.660  1.00 93.53           C
ATOM   2659  HB  ILE A 181     -10.323  11.000   7.490  1.00 93.53           H
ATOM   2660  CG1 ILE A 181      -9.902  12.790   6.424  1.00 93.53           C
ATOM   2661 1HG1 ILE A 181      -9.375  13.731   6.575  1.00 93.53           H
ATOM   2662 2HG1 ILE A 181      -9.449  12.305   5.560  1.00 93.53           H
ATOM   2663  CG2 ILE A 181     -10.286  12.569   8.922  1.00 93.53           C
ATOM   2664 1HG2 ILE A 181     -10.222  11.872   9.758  1.00 93.53           H
ATOM   2665 2HG2 ILE A 181      -9.700  13.460   9.147  1.00 93.53           H
ATOM   2666 3HG2 ILE A 181     -11.326  12.849   8.761  1.00 93.53           H
ATOM   2667  CD1 ILE A 181     -11.381  13.066   6.143  1.00 93.53           C
ATOM   2668 1HD1 ILE A 181     -11.900  12.124   5.969  1.00 93.53           H
ATOM   2669 2HD1 ILE A 181     -11.825  13.573   7.000  1.00 93.53           H
ATOM   2670 3HD1 ILE A 181     -11.471  13.699   5.260  1.00 93.53           H
ATOM   2671  HN  ILE A 181      -8.628  10.203   6.251  1.00 93.53           H
ATOM   2672  N   PRO A 182      -8.349   9.721   9.554  1.00 91.52           N
ATOM   2673  CA  PRO A 182      -8.148   9.176  10.899  1.00 91.52           C
ATOM   2674  C   PRO A 182      -6.705   9.297  11.361  1.00 91.52           C
ATOM   2675  O   PRO A 182      -6.444   9.705  12.492  1.00 91.52           O
ATOM   2676  HA  PRO A 182      -8.728   9.745  11.625  1.00 91.52           H
ATOM   2677  CB  PRO A 182      -8.580   7.714  10.766  1.00 91.52           C
ATOM   2678 1HB  PRO A 182      -7.738   7.067  10.521  1.00 91.52           H
ATOM   2679 2HB  PRO A 182      -9.011   7.337  11.694  1.00 91.52           H
ATOM   2680  CG  PRO A 182      -9.608   7.751   9.641  1.00 91.52           C
ATOM   2681 1HG  PRO A 182      -9.750   6.769   9.190  1.00 91.52           H
ATOM   2682 2HG  PRO A 182     -10.588   8.069   9.999  1.00 91.52           H
ATOM   2683  CD  PRO A 182      -9.006   8.747   8.664  1.00 91.52           C
ATOM   2684 1HD  PRO A 182      -8.291   8.273   7.992  1.00 91.52           H
ATOM   2685 2HD  PRO A 182      -9.768   9.211   8.038  1.00 91.52           H
ATOM   2686  N   GLU A 183      -5.798   8.936  10.466  1.00 92.19           N
ATOM   2687  CA  GLU A 183      -4.381   8.952  10.787  1.00 92.19           C
ATOM   2688  C   GLU A 183      -3.936  10.370  11.151  1.00 92.19           C
ATOM   2689  O   GLU A 183      -3.132  10.557  12.063  1.00 92.19           O
ATOM   2690  HA  GLU A 183      -4.272   8.297  11.651  1.00 92.19           H
ATOM   2691  CB  GLU A 183      -3.550   8.396   9.629  1.00 92.19           C
ATOM   2692 1HB  GLU A 183      -3.943   8.768   8.683  1.00 92.19           H
ATOM   2693 2HB  GLU A 183      -2.498   8.638   9.783  1.00 92.19           H
ATOM   2694  CG  GLU A 183      -3.637   6.870   9.574  1.00 92.19           C
ATOM   2695 1HG  GLU A 183      -2.892   6.484   8.879  1.00 92.19           H
ATOM   2696 2HG  GLU A 183      -3.404   6.453  10.554  1.00 92.19           H
ATOM   2697  CD  GLU A 183      -5.032   6.416   9.140  1.00 92.19           C
ATOM   2698  OE1 GLU A 183      -5.349   5.234   9.394  1.00 92.19           O
ATOM   2699  OE2 GLU A 183      -5.750   7.261   8.563  1.00 92.19           O
ATOM   2700  HN  GLU A 183      -6.017   8.636   9.537  1.00 92.19           H
ATOM   2701  N   ILE A 184      -4.477  11.332  10.419  1.00 93.62           N
ATOM   2702  CA  ILE A 184      -4.052  12.714  10.566  1.00 93.62           C
ATOM   2703  C   ILE A 184      -4.460  13.224  11.949  1.00 93.62           C
ATOM   2704  O   ILE A 184      -3.730  13.993  12.571  1.00 93.62           O
ATOM   2705  HA  ILE A 184      -2.964  12.730  10.499  1.00 93.62           H
ATOM   2706  CB  ILE A 184      -4.589  13.565   9.413  1.00 93.62           C
ATOM   2707  HB  ILE A 184      -5.670  13.434   9.367  1.00 93.62           H
ATOM   2708  CG1 ILE A 184      -4.019  13.095   8.073  1.00 93.62           C
ATOM   2709 1HG1 ILE A 184      -2.948  13.295   8.039  1.00 93.62           H
ATOM   2710 2HG1 ILE A 184      -4.146  12.017   7.978  1.00 93.62           H
ATOM   2711  CG2 ILE A 184      -4.324  15.051   9.660  1.00 93.62           C
ATOM   2712 1HG2 ILE A 184      -4.816  15.361  10.581  1.00 93.62           H
ATOM   2713 2HG2 ILE A 184      -3.250  15.219   9.748  1.00 93.62           H
ATOM   2714 3HG2 ILE A 184      -4.715  15.634   8.825  1.00 93.62           H
ATOM   2715  CD1 ILE A 184      -4.712  13.801   6.905  1.00 93.62           C
ATOM   2716 1HD1 ILE A 184      -5.779  13.579   6.928  1.00 93.62           H
ATOM   2717 2HD1 ILE A 184      -4.562  14.877   6.991  1.00 93.62           H
ATOM   2718 3HD1 ILE A 184      -4.287  13.449   5.965  1.00 93.62           H
ATOM   2719  HN  ILE A 184      -5.193  11.180   9.736  1.00 93.62           H
ATOM   2720  N   LEU A 185      -5.626  12.775  12.390  1.00 93.56           N
ATOM   2721  CA  LEU A 185      -6.238  13.329  13.586  1.00 93.56           C
ATOM   2722  C   LEU A 185      -5.525  12.776  14.821  1.00 93.56           C
ATOM   2723  O   LEU A 185      -5.124  13.535  15.703  1.00 93.56           O
ATOM   2724  HA  LEU A 185      -6.092  14.409  13.557  1.00 93.56           H
ATOM   2725  CB  LEU A 185      -7.747  13.077  13.582  1.00 93.56           C
ATOM   2726 1HB  LEU A 185      -7.917  12.016  13.396  1.00 93.56           H
ATOM   2727 2HB  LEU A 185      -8.134  13.292  14.578  1.00 93.56           H
ATOM   2728  CG  LEU A 185      -8.559  13.881  12.565  1.00 93.56           C
ATOM   2729  HG  LEU A 185      -8.211  13.619  11.566  1.00 93.56           H
ATOM   2730  CD1 LEU A 185     -10.043  13.516  12.636  1.00 93.56           C
ATOM   2731 1HD1 LEU A 185     -10.167  12.454  12.422  1.00 93.56           H
ATOM   2732 2HD1 LEU A 185     -10.423  13.731  13.635  1.00 93.56           H
ATOM   2733 3HD1 LEU A 185     -10.597  14.102  11.903  1.00 93.56           H
ATOM   2734  CD2 LEU A 185      -8.329  15.383  12.744  1.00 93.56           C
ATOM   2735 1HD2 LEU A 185      -8.633  15.680  13.747  1.00 93.56           H
ATOM   2736 2HD2 LEU A 185      -7.272  15.608  12.603  1.00 93.56           H
ATOM   2737 3HD2 LEU A 185      -8.918  15.931  12.008  1.00 93.56           H
ATOM   2738  HN  LEU A 185      -6.150  12.048  11.946  1.00 93.56           H
ATOM   2739  N   TYR A 186      -5.388  11.458  14.846  1.00 92.76           N
ATOM   2740  CA  TYR A 186      -5.094  10.760  16.085  1.00 92.76           C
ATOM   2741  C   TYR A 186      -3.598  10.460  16.204  1.00 92.76           C
ATOM   2742  O   TYR A 186      -3.135   9.992  17.243  1.00 92.76           O
ATOM   2743  HA  TYR A 186      -5.395  11.402  16.913  1.00 92.76           H
ATOM   2744  CB  TYR A 186      -5.862   9.438  16.017  1.00 92.76           C
ATOM   2745 1HB  TYR A 186      -5.515   8.872  15.153  1.00 92.76           H
ATOM   2746 2HB  TYR A 186      -5.626   8.847  16.902  1.00 92.76           H
ATOM   2747  CG  TYR A 186      -7.380   9.605  15.924  1.00 92.76           C
ATOM   2748  CD1 TYR A 186      -8.042  10.414  16.825  1.00 92.76           C
ATOM   2749  HD1 TYR A 186      -7.483  10.934  17.604  1.00 92.76           H
ATOM   2750  CD2 TYR A 186      -8.087   8.947  14.938  1.00 92.76           C
ATOM   2751  HD2 TYR A 186      -7.564   8.309  14.226  1.00 92.76           H
ATOM   2752  CE1 TYR A 186      -9.471  10.571  16.737  1.00 92.76           C
ATOM   2753  HE1 TYR A 186     -10.006  11.207  17.443  1.00 92.76           H
ATOM   2754  CE2 TYR A 186      -9.516   9.105  14.850  1.00 92.76           C
ATOM   2755  HE2 TYR A 186     -10.087   8.591  14.077  1.00 92.76           H
ATOM   2756  CZ  TYR A 186     -10.137   9.909  15.754  1.00 92.76           C
ATOM   2757  OH  TYR A 186     -11.486  10.058  15.671  1.00 92.76           O
ATOM   2758  HH  TYR A 186     -11.810  10.658  16.402  1.00 92.76           H
ATOM   2759  HN  TYR A 186      -5.475  10.872  14.041  1.00 92.76           H
ATOM   2760  N   SER A 187      -2.883  10.743  15.124  1.00 92.93           N
ATOM   2761  CA  SER A 187      -1.436  10.615  15.131  1.00 92.93           C
ATOM   2762  C   SER A 187      -0.820  11.685  16.034  1.00 92.93           C
ATOM   2763  O   SER A 187      -0.990  12.879  15.793  1.00 92.93           O
ATOM   2764  HA  SER A 187      -1.236   9.619  15.526  1.00 92.93           H
ATOM   2765  CB  SER A 187      -0.867  10.723  13.714  1.00 92.93           C
ATOM   2766 1HB  SER A 187      -1.196  11.659  13.263  1.00 92.93           H
ATOM   2767 2HB  SER A 187       0.221  10.758  13.762  1.00 92.93           H
ATOM   2768  OG  SER A 187      -1.271   9.633  12.892  1.00 92.93           O
ATOM   2769  HG  SER A 187      -1.759   9.973  12.087  1.00 92.93           H
ATOM   2770  HN  SER A 187      -3.276  11.053  14.259  1.00 92.93           H
ATOM   2771  N   GLN A 188      -0.116  11.218  17.055  1.00 91.80           N
ATOM   2772  CA  GLN A 188       0.667  12.110  17.894  1.00 91.80           C
ATOM   2773  C   GLN A 188       1.904  11.386  18.428  1.00 91.80           C
ATOM   2774  O   GLN A 188       2.024  10.170  18.291  1.00 91.80           O
ATOM   2775  HA  GLN A 188       0.970  12.929  17.242  1.00 91.80           H
ATOM   2776  CB  GLN A 188      -0.179  12.668  19.040  1.00 91.80           C
ATOM   2777 1HB  GLN A 188       0.393  13.416  19.589  1.00 91.80           H
ATOM   2778 2HB  GLN A 188      -1.057  13.173  18.636  1.00 91.80           H
ATOM   2779  CG  GLN A 188      -0.618  11.553  19.991  1.00 91.80           C
ATOM   2780 1HG  GLN A 188      -1.192  10.807  19.442  1.00 91.80           H
ATOM   2781 2HG  GLN A 188       0.260  11.047  20.393  1.00 91.80           H
ATOM   2782  CD  GLN A 188      -1.462  12.112  21.138  1.00 91.80           C
ATOM   2783  OE1 GLN A 188      -1.860  13.265  21.146  1.00 91.80           O
ATOM   2784  NE2 GLN A 188      -1.713  11.232  22.104  1.00 91.80           N
ATOM   2785 1HE2 GLN A 188      -1.356  10.300  22.036  1.00 91.80           H
ATOM   2786 2HE2 GLN A 188      -2.257  11.502  22.897  1.00 91.80           H
ATOM   2787  HN  GLN A 188      -0.075  10.253  17.311  1.00 91.80           H
ATOM   2788  N   ILE A 189       2.794  12.165  19.027  1.00 91.56           N
ATOM   2789  CA  ILE A 189       3.966  11.602  19.675  1.00 91.56           C
ATOM   2790  C   ILE A 189       3.632  11.279  21.133  1.00 91.56           C
ATOM   2791  O   ILE A 189       3.082  12.116  21.847  1.00 91.56           O
ATOM   2792  HA  ILE A 189       4.207  10.671  19.162  1.00 91.56           H
ATOM   2793  CB  ILE A 189       5.168  12.533  19.511  1.00 91.56           C
ATOM   2794  HB  ILE A 189       4.916  13.498  19.952  1.00 91.56           H
ATOM   2795  CG1 ILE A 189       5.474  12.779  18.033  1.00 91.56           C
ATOM   2796 1HG1 ILE A 189       5.845  11.861  17.577  1.00 91.56           H
ATOM   2797 2HG1 ILE A 189       4.558  13.048  17.508  1.00 91.56           H
ATOM   2798  CG2 ILE A 189       6.385  11.996  20.267  1.00 91.56           C
ATOM   2799 1HG2 ILE A 189       6.148  11.915  21.328  1.00 91.56           H
ATOM   2800 2HG2 ILE A 189       6.649  11.013  19.878  1.00 91.56           H
ATOM   2801 3HG2 ILE A 189       7.226  12.677  20.134  1.00 91.56           H
ATOM   2802  CD1 ILE A 189       6.511  13.892  17.865  1.00 91.56           C
ATOM   2803 1HD1 ILE A 189       6.126  14.815  18.300  1.00 91.56           H
ATOM   2804 2HD1 ILE A 189       7.434  13.609  18.370  1.00 91.56           H
ATOM   2805 3HD1 ILE A 189       6.710  14.047  16.804  1.00 91.56           H
ATOM   2806  HN  ILE A 189       2.723  13.162  19.073  1.00 91.56           H
ATOM   2807  N   LYS A 190       3.977  10.063  21.530  1.00 88.31           N
ATOM   2808  CA  LYS A 190       3.852   9.668  22.923  1.00 88.31           C
ATOM   2809  C   LYS A 190       5.238   9.345  23.483  1.00 88.31           C
ATOM   2810  O   LYS A 190       6.006   8.608  22.865  1.00 88.31           O
ATOM   2811  HA  LYS A 190       3.449  10.520  23.470  1.00 88.31           H
ATOM   2812  CB  LYS A 190       2.848   8.522  23.067  1.00 88.31           C
ATOM   2813 1HB  LYS A 190       1.896   8.809  22.620  1.00 88.31           H
ATOM   2814 2HB  LYS A 190       3.206   7.650  22.519  1.00 88.31           H
ATOM   2815  CG  LYS A 190       2.639   8.158  24.538  1.00 88.31           C
ATOM   2816 1HG  LYS A 190       3.514   7.627  24.913  1.00 88.31           H
ATOM   2817 2HG  LYS A 190       2.538   9.067  25.130  1.00 88.31           H
ATOM   2818  CD  LYS A 190       1.393   7.287  24.715  1.00 88.31           C
ATOM   2819 1HD  LYS A 190       0.504   7.916  24.730  1.00 88.31           H
ATOM   2820 2HD  LYS A 190       1.293   6.613  23.864  1.00 88.31           H
ATOM   2821  CE  LYS A 190       1.472   6.475  26.009  1.00 88.31           C
ATOM   2822 1HE  LYS A 190       2.512   6.367  26.315  1.00 88.31           H
ATOM   2823 2HE  LYS A 190       0.958   7.006  26.810  1.00 88.31           H
ATOM   2824  NZ  LYS A 190       0.863   5.139  25.821  1.00 88.31           N
ATOM   2825 1HZ  LYS A 190       0.983   4.591  26.665  1.00 88.31           H
ATOM   2826 2HZ  LYS A 190      -0.126   5.243  25.624  1.00 88.31           H
ATOM   2827 3HZ  LYS A 190       1.314   4.668  25.045  1.00 88.31           H
ATOM   2828  HN  LYS A 190       4.336   9.356  20.921  1.00 88.31           H
ATOM   2829  N   GLU A 191       5.518   9.912  24.648  1.00 85.46           N
ATOM   2830  CA  GLU A 191       6.765   9.629  25.338  1.00 85.46           C
ATOM   2831  C   GLU A 191       6.558   8.526  26.378  1.00 85.46           C
ATOM   2832  O   GLU A 191       5.645   8.605  27.199  1.00 85.46           O
ATOM   2833  HA  GLU A 191       7.452   9.284  24.565  1.00 85.46           H
ATOM   2834  CB  GLU A 191       7.332  10.894  25.986  1.00 85.46           C
ATOM   2835 1HB  GLU A 191       6.541  11.418  26.522  1.00 85.46           H
ATOM   2836 2HB  GLU A 191       8.182  10.634  26.617  1.00 85.46           H
ATOM   2837  CG  GLU A 191       7.863  11.861  24.926  1.00 85.46           C
ATOM   2838 1HG  GLU A 191       8.601  11.356  24.304  1.00 85.46           H
ATOM   2839 2HG  GLU A 191       7.049  12.169  24.269  1.00 85.46           H
ATOM   2840  CD  GLU A 191       8.494  13.094  25.576  1.00 85.46           C
ATOM   2841  OE1 GLU A 191       8.961  13.964  24.809  1.00 85.46           O
ATOM   2842  OE2 GLU A 191       8.496  13.139  26.825  1.00 85.46           O
ATOM   2843  HN  GLU A 191       4.910  10.552  25.118  1.00 85.46           H
ATOM   2844  N   GLU A 192       7.420   7.522  26.309  1.00 76.38           N
ATOM   2845  CA  GLU A 192       7.321   6.387  27.211  1.00 76.38           C
ATOM   2846  C   GLU A 192       8.714   5.942  27.659  1.00 76.38           C
ATOM   2847  O   GLU A 192       9.551   5.582  26.833  1.00 76.38           O
ATOM   2848  HA  GLU A 192       6.754   6.748  28.069  1.00 76.38           H
ATOM   2849  CB  GLU A 192       6.560   5.232  26.557  1.00 76.38           C
ATOM   2850 1HB  GLU A 192       5.555   5.558  26.292  1.00 76.38           H
ATOM   2851 2HB  GLU A 192       7.128   4.853  25.707  1.00 76.38           H
ATOM   2852  CG  GLU A 192       6.403   4.060  27.528  1.00 76.38           C
ATOM   2853 1HG  GLU A 192       7.169   3.311  27.327  1.00 76.38           H
ATOM   2854 2HG  GLU A 192       6.556   4.406  28.550  1.00 76.38           H
ATOM   2855  CD  GLU A 192       5.016   3.426  27.401  1.00 76.38           C
ATOM   2856  OE1 GLU A 192       4.710   2.558  28.247  1.00 76.38           O
ATOM   2857  OE2 GLU A 192       4.294   3.823  26.462  1.00 76.38           O
ATOM   2858  HN  GLU A 192       8.174   7.477  25.654  1.00 76.38           H
ATOM   2859  N   SER A 193       8.921   5.981  28.968  1.00 72.19           N
ATOM   2860  CA  SER A 193      10.149   5.463  29.547  1.00 72.19           C
ATOM   2861  C   SER A 193      11.359   6.134  28.894  1.00 72.19           C
ATOM   2862  O   SER A 193      12.412   5.515  28.749  1.00 72.19           O
ATOM   2863  HA  SER A 193      10.097   5.716  30.606  1.00 72.19           H
ATOM   2864  CB  SER A 193      10.234   3.944  29.389  1.00 72.19           C
ATOM   2865 1HB  SER A 193      10.333   3.694  28.333  1.00 72.19           H
ATOM   2866 2HB  SER A 193      11.131   3.577  29.889  1.00 72.19           H
ATOM   2867  OG  SER A 193       9.090   3.286  29.926  1.00 72.19           O
ATOM   2868  HG  SER A 193       9.119   2.312  29.703  1.00 72.19           H
ATOM   2869  HN  SER A 193       8.269   6.357  29.626  1.00 72.19           H
ATOM   2870  N   GLY A 194      11.168   7.390  28.518  1.00 76.85           N
ATOM   2871  CA  GLY A 194      12.248   8.170  27.938  1.00 76.85           C
ATOM   2872  C   GLY A 194      12.393   7.880  26.443  1.00 76.85           C
ATOM   2873  O   GLY A 194      13.339   8.341  25.806  1.00 76.85           O
ATOM   2874 1HA  GLY A 194      12.057   9.232  28.090  1.00 76.85           H
ATOM   2875 2HA  GLY A 194      13.183   7.939  28.449  1.00 76.85           H
ATOM   2876  HN  GLY A 194      10.297   7.873  28.603  1.00 76.85           H
ATOM   2877  N   ILE A 195      11.440   7.117  25.926  1.00 83.89           N
ATOM   2878  CA  ILE A 195      11.408   6.822  24.503  1.00 83.89           C
ATOM   2879  C   ILE A 195      10.227   7.554  23.862  1.00 83.89           C
ATOM   2880  O   ILE A 195       9.083   7.378  24.279  1.00 83.89           O
ATOM   2881  HA  ILE A 195      12.330   7.207  24.069  1.00 83.89           H
ATOM   2882  CB  ILE A 195      11.394   5.310  24.270  1.00 83.89           C
ATOM   2883  HB  ILE A 195      10.515   4.896  24.764  1.00 83.89           H
ATOM   2884  CG1 ILE A 195      12.621   4.647  24.901  1.00 83.89           C
ATOM   2885 1HG1 ILE A 195      13.521   4.962  24.373  1.00 83.89           H
ATOM   2886 2HG1 ILE A 195      12.725   4.977  25.935  1.00 83.89           H
ATOM   2887  CG2 ILE A 195      11.271   4.986  22.780  1.00 83.89           C
ATOM   2888 1HG2 ILE A 195      10.343   5.408  22.393  1.00 83.89           H
ATOM   2889 2HG2 ILE A 195      12.117   5.415  22.244  1.00 83.89           H
ATOM   2890 3HG2 ILE A 195      11.264   3.905  22.643  1.00 83.89           H
ATOM   2891  CD1 ILE A 195      12.504   3.122  24.856  1.00 83.89           C
ATOM   2892 1HD1 ILE A 195      11.616   2.810  25.405  1.00 83.89           H
ATOM   2893 2HD1 ILE A 195      12.424   2.795  23.819  1.00 83.89           H
ATOM   2894 3HD1 ILE A 195      13.388   2.676  25.310  1.00 83.89           H
ATOM   2895  HN  ILE A 195      10.702   6.706  26.460  1.00 83.89           H
ATOM   2896  N   ALA A 196      10.545   8.359  22.859  1.00 90.33           N
ATOM   2897  CA  ALA A 196       9.516   9.021  22.076  1.00 90.33           C
ATOM   2898  C   ALA A 196       9.022   8.071  20.983  1.00 90.33           C
ATOM   2899  O   ALA A 196       9.820   7.520  20.227  1.00 90.33           O
ATOM   2900  HA  ALA A 196       8.688   9.254  22.745  1.00 90.33           H
ATOM   2901  CB  ALA A 196      10.071  10.328  21.505  1.00 90.33           C
ATOM   2902 1HB  ALA A 196      10.381  10.979  22.322  1.00 90.33           H
ATOM   2903 2HB  ALA A 196      10.929  10.111  20.868  1.00 90.33           H
ATOM   2904 3HB  ALA A 196       9.299  10.825  20.917  1.00 90.33           H
ATOM   2905  HN  ALA A 196      11.484   8.560  22.579  1.00 90.33           H
ATOM   2906  N   ILE A 197       7.708   7.909  20.934  1.00 89.08           N
ATOM   2907  CA  ILE A 197       7.100   7.002  19.975  1.00 89.08           C
ATOM   2908  C   ILE A 197       6.014   7.745  19.194  1.00 89.08           C
ATOM   2909  O   ILE A 197       5.146   8.383  19.787  1.00 89.08           O
ATOM   2910  HA  ILE A 197       7.879   6.696  19.277  1.00 89.08           H
ATOM   2911  CB  ILE A 197       6.598   5.738  20.676  1.00 89.08           C
ATOM   2912  HB  ILE A 197       5.863   6.032  21.425  1.00 89.08           H
ATOM   2913  CG1 ILE A 197       7.737   5.031  21.414  1.00 89.08           C
ATOM   2914 1HG1 ILE A 197       8.503   4.727  20.701  1.00 89.08           H
ATOM   2915 2HG1 ILE A 197       8.208   5.724  22.112  1.00 89.08           H
ATOM   2916  CG2 ILE A 197       5.890   4.808  19.689  1.00 89.08           C
ATOM   2917 1HG2 ILE A 197       5.038   5.326  19.249  1.00 89.08           H
ATOM   2918 2HG2 ILE A 197       6.585   4.518  18.901  1.00 89.08           H
ATOM   2919 3HG2 ILE A 197       5.544   3.918  20.213  1.00 89.08           H
ATOM   2920  CD1 ILE A 197       7.222   3.806  22.171  1.00 89.08           C
ATOM   2921 1HD1 ILE A 197       6.473   4.117  22.900  1.00 89.08           H
ATOM   2922 2HD1 ILE A 197       6.774   3.105  21.467  1.00 89.08           H
ATOM   2923 3HD1 ILE A 197       8.052   3.322  22.687  1.00 89.08           H
ATOM   2924  HN  ILE A 197       7.063   8.383  21.534  1.00 89.08           H
ATOM   2925  N   CYS A 198       6.099   7.638  17.877  1.00 91.79           N
ATOM   2926  CA  CYS A 198       5.033   8.121  17.016  1.00 91.79           C
ATOM   2927  C   CYS A 198       3.941   7.051  16.956  1.00 91.79           C
ATOM   2928  O   CYS A 198       4.154   5.973  16.404  1.00 91.79           O
ATOM   2929  HA  CYS A 198       4.654   9.036  17.472  1.00 91.79           H
ATOM   2930  CB  CYS A 198       5.551   8.486  15.624  1.00 91.79           C
ATOM   2931 1HB  CYS A 198       6.181   9.374  15.682  1.00 91.79           H
ATOM   2932 2HB  CYS A 198       6.173   7.679  15.235  1.00 91.79           H
ATOM   2933  SG  CYS A 198       4.145   8.791  14.493  1.00 91.79           S
ATOM   2934  HN  CYS A 198       6.877   7.230  17.398  1.00 91.79           H
ATOM   2935  N   THR A 199       2.796   7.386  17.533  1.00 91.02           N
ATOM   2936  CA  THR A 199       1.683   6.454  17.583  1.00 91.02           C
ATOM   2937  C   THR A 199       0.358   7.195  17.389  1.00 91.02           C
ATOM   2938  O   THR A 199       0.307   8.419  17.494  1.00 91.02           O
ATOM   2939  HA  THR A 199       1.782   5.755  16.753  1.00 91.02           H
ATOM   2940  CB  THR A 199       1.764   5.690  18.906  1.00 91.02           C
ATOM   2941  HB  THR A 199       2.785   5.367  19.107  1.00 91.02           H
ATOM   2942  OG1 THR A 199       0.805   4.646  18.764  1.00 91.02           O
ATOM   2943  HG1 THR A 199       0.911   3.981  19.503  1.00 91.02           H
ATOM   2944  CG2 THR A 199       1.247   6.511  20.089  1.00 91.02           C
ATOM   2945 1HG2 THR A 199       0.204   6.778  19.919  1.00 91.02           H
ATOM   2946 2HG2 THR A 199       1.842   7.419  20.188  1.00 91.02           H
ATOM   2947 3HG2 THR A 199       1.327   5.923  21.003  1.00 91.02           H
ATOM   2948  HN  THR A 199       2.624   8.273  17.961  1.00 91.02           H
ATOM   2949  N   MET A 200      -0.681   6.421  17.110  1.00 91.71           N
ATOM   2950  CA  MET A 200      -2.038   6.936  17.184  1.00 91.71           C
ATOM   2951  C   MET A 200      -2.594   6.813  18.604  1.00 91.71           C
ATOM   2952  O   MET A 200      -2.405   5.792  19.262  1.00 91.71           O
ATOM   2953  HA  MET A 200      -1.969   7.986  16.902  1.00 91.71           H
ATOM   2954  CB  MET A 200      -2.932   6.157  16.216  1.00 91.71           C
ATOM   2955 1HB  MET A 200      -2.832   5.088  16.404  1.00 91.71           H
ATOM   2956 2HB  MET A 200      -3.976   6.416  16.393  1.00 91.71           H
ATOM   2957  CG  MET A 200      -2.564   6.463  14.763  1.00 91.71           C
ATOM   2958 1HG  MET A 200      -2.584   7.540  14.593  1.00 91.71           H
ATOM   2959 2HG  MET A 200      -1.547   6.127  14.558  1.00 91.71           H
ATOM   2960  SD  MET A 200      -3.708   5.651  13.660  1.00 91.71           S
ATOM   2961  CE  MET A 200      -3.424   3.949  14.118  1.00 91.71           C
ATOM   2962 1HE  MET A 200      -2.379   3.694  13.939  1.00 91.71           H
ATOM   2963 2HE  MET A 200      -3.656   3.813  15.174  1.00 91.71           H
ATOM   2964 3HE  MET A 200      -4.064   3.300  13.519  1.00 91.71           H
ATOM   2965  HN  MET A 200      -0.606   5.462  16.838  1.00 91.71           H
ATOM   2966  N   VAL A 201      -3.268   7.870  19.034  1.00 92.08           N
ATOM   2967  CA  VAL A 201      -3.908   7.869  20.339  1.00 92.08           C
ATOM   2968  C   VAL A 201      -5.399   8.168  20.170  1.00 92.08           C
ATOM   2969  O   VAL A 201      -5.771   9.145  19.523  1.00 92.08           O
ATOM   2970  HA  VAL A 201      -3.796   6.870  20.759  1.00 92.08           H
ATOM   2971  CB  VAL A 201      -3.201   8.857  21.269  1.00 92.08           C
ATOM   2972  HB  VAL A 201      -3.301   9.853  20.838  1.00 92.08           H
ATOM   2973  CG1 VAL A 201      -3.859   8.875  22.650  1.00 92.08           C
ATOM   2974 1HG1 VAL A 201      -4.903   9.173  22.552  1.00 92.08           H
ATOM   2975 2HG1 VAL A 201      -3.804   7.880  23.092  1.00 92.08           H
ATOM   2976 3HG1 VAL A 201      -3.337   9.586  23.291  1.00 92.08           H
ATOM   2977  CG2 VAL A 201      -1.709   8.538  21.376  1.00 92.08           C
ATOM   2978 1HG2 VAL A 201      -1.580   7.531  21.773  1.00 92.08           H
ATOM   2979 2HG2 VAL A 201      -1.252   8.601  20.388  1.00 92.08           H
ATOM   2980 3HG2 VAL A 201      -1.231   9.256  22.043  1.00 92.08           H
ATOM   2981  HN  VAL A 201      -3.380   8.714  18.509  1.00 92.08           H
ATOM   2982  N   TYR A 202      -6.213   7.308  20.765  1.00 91.57           N
ATOM   2983  CA  TYR A 202      -7.655   7.436  20.644  1.00 91.57           C
ATOM   2984  C   TYR A 202      -8.255   8.087  21.891  1.00 91.57           C
ATOM   2985  O   TYR A 202      -7.838   7.794  23.010  1.00 91.57           O
ATOM   2986  HA  TYR A 202      -7.865   8.064  19.778  1.00 91.57           H
ATOM   2987  CB  TYR A 202      -8.196   6.010  20.517  1.00 91.57           C
ATOM   2988 1HB  TYR A 202      -7.868   5.430  21.380  1.00 91.57           H
ATOM   2989 2HB  TYR A 202      -9.285   6.041  20.548  1.00 91.57           H
ATOM   2990  CG  TYR A 202      -7.757   5.289  19.241  1.00 91.57           C
ATOM   2991  CD1 TYR A 202      -8.466   5.466  18.070  1.00 91.57           C
ATOM   2992  HD1 TYR A 202      -9.338   6.119  18.055  1.00 91.57           H
ATOM   2993  CD2 TYR A 202      -6.652   4.462  19.260  1.00 91.57           C
ATOM   2994  HD2 TYR A 202      -6.092   4.322  20.185  1.00 91.57           H
ATOM   2995  CE1 TYR A 202      -8.053   4.787  16.869  1.00 91.57           C
ATOM   2996  HE1 TYR A 202      -8.604   4.918  15.938  1.00 91.57           H
ATOM   2997  CE2 TYR A 202      -6.239   3.784  18.059  1.00 91.57           C
ATOM   2998  HE2 TYR A 202      -5.369   3.128  18.061  1.00 91.57           H
ATOM   2999  CZ  TYR A 202      -6.960   3.980  16.923  1.00 91.57           C
ATOM   3000  OH  TYR A 202      -6.570   3.339  15.788  1.00 91.57           O
ATOM   3001  HH  TYR A 202      -7.318   3.333  15.125  1.00 91.57           H
ATOM   3002  HN  TYR A 202      -5.902   6.537  21.321  1.00 91.57           H
ATOM   3003  N   PRO A 203      -9.241   8.978  21.723  1.00 83.64           N
ATOM   3004  CA  PRO A 203      -9.759   9.753  22.853  1.00 83.64           C
ATOM   3005  C   PRO A 203     -10.521   8.888  23.844  1.00 83.64           C
ATOM   3006  O   PRO A 203     -11.175   7.921  23.456  1.00 83.64           O
ATOM   3007  HA  PRO A 203      -8.936  10.181  23.425  1.00 83.64           H
ATOM   3008  CB  PRO A 203     -10.666  10.794  22.194  1.00 83.64           C
ATOM   3009 1HB  PRO A 203     -11.512  11.050  22.832  1.00 83.64           H
ATOM   3010 2HB  PRO A 203     -10.130  11.721  21.990  1.00 83.64           H
ATOM   3011  CG  PRO A 203     -11.113  10.125  20.926  1.00 83.64           C
ATOM   3012 1HG  PRO A 203     -11.980   9.488  21.101  1.00 83.64           H
ATOM   3013 2HG  PRO A 203     -11.404  10.859  20.174  1.00 83.64           H
ATOM   3014  CD  PRO A 203      -9.933   9.319  20.467  1.00 83.64           C
ATOM   3015 1HD  PRO A 203     -10.244   8.425  19.925  1.00 83.64           H
ATOM   3016 2HD  PRO A 203      -9.292   9.892  19.797  1.00 83.64           H
ATOM   3017  N   SER A 204     -10.416   9.262  25.111  1.00 71.67           N
ATOM   3018  CA  SER A 204     -10.609   8.310  26.191  1.00 71.67           C
ATOM   3019  C   SER A 204     -11.981   7.646  26.066  1.00 71.67           C
ATOM   3020  O   SER A 204     -12.104   6.432  26.217  1.00 71.67           O
ATOM   3021  HA  SER A 204      -9.815   7.573  26.071  1.00 71.67           H
ATOM   3022  CB  SER A 204     -10.470   8.989  27.555  1.00 71.67           C
ATOM   3023 1HB  SER A 204     -10.798   8.303  28.337  1.00 71.67           H
ATOM   3024 2HB  SER A 204      -9.420   9.210  27.746  1.00 71.67           H
ATOM   3025  OG  SER A 204     -11.230  10.193  27.632  1.00 71.67           O
ATOM   3026  HG  SER A 204     -12.194   9.979  27.788  1.00 71.67           H
ATOM   3027  HN  SER A 204     -10.204  10.195  25.403  1.00 71.67           H
ATOM   3028  N   ASP A 205     -12.980   8.472  25.789  1.00 71.73           N
ATOM   3029  CA  ASP A 205     -14.351   8.127  26.124  1.00 71.73           C
ATOM   3030  C   ASP A 205     -14.748   6.853  25.377  1.00 71.73           C
ATOM   3031  O   ASP A 205     -15.136   5.862  25.995  1.00 71.73           O
ATOM   3032  HA  ASP A 205     -14.357   7.996  27.206  1.00 71.73           H
ATOM   3033  CB  ASP A 205     -15.316   9.239  25.708  1.00 71.73           C
ATOM   3034 1HB  ASP A 205     -15.145   9.502  24.664  1.00 71.73           H
ATOM   3035 2HB  ASP A 205     -16.343   8.882  25.783  1.00 71.73           H
ATOM   3036  CG  ASP A 205     -15.136  10.479  26.587  1.00 71.73           C
ATOM   3037  OD1 ASP A 205     -14.491  10.333  27.648  1.00 71.73           O
ATOM   3038  OD2 ASP A 205     -15.648  11.543  26.179  1.00 71.73           O
ATOM   3039  HN  ASP A 205     -12.864   9.361  25.346  1.00 71.73           H
ATOM   3040  N   GLU A 206     -14.638   6.919  24.058  1.00 83.30           N
ATOM   3041  CA  GLU A 206     -14.998   5.788  23.220  1.00 83.30           C
ATOM   3042  C   GLU A 206     -13.768   5.266  22.476  1.00 83.30           C
ATOM   3043  O   GLU A 206     -13.873   4.808  21.339  1.00 83.30           O
ATOM   3044  HA  GLU A 206     -15.367   5.025  23.905  1.00 83.30           H
ATOM   3045  CB  GLU A 206     -16.112   6.164  22.241  1.00 83.30           C
ATOM   3046 1HB  GLU A 206     -15.857   7.095  21.735  1.00 83.30           H
ATOM   3047 2HB  GLU A 206     -16.294   5.337  21.555  1.00 83.30           H
ATOM   3048  CG  GLU A 206     -17.430   6.410  22.978  1.00 83.30           C
ATOM   3049 1HG  GLU A 206     -17.249   6.446  24.052  1.00 83.30           H
ATOM   3050 2HG  GLU A 206     -17.837   7.380  22.690  1.00 83.30           H
ATOM   3051  CD  GLU A 206     -18.447   5.311  22.663  1.00 83.30           C
ATOM   3052  OE1 GLU A 206     -19.059   4.810  23.631  1.00 83.30           O
ATOM   3053  OE2 GLU A 206     -18.590   4.997  21.462  1.00 83.30           O
ATOM   3054  HN  GLU A 206     -14.311   7.724  23.564  1.00 83.30           H
ATOM   3055  N   SER A 207     -12.629   5.353  23.147  1.00 89.39           N
ATOM   3056  CA  SER A 207     -11.358   5.062  22.506  1.00 89.39           C
ATOM   3057  C   SER A 207     -11.406   3.680  21.851  1.00 89.39           C
ATOM   3058  O   SER A 207     -11.023   3.524  20.693  1.00 89.39           O
ATOM   3059  HA  SER A 207     -11.230   5.838  21.752  1.00 89.39           H
ATOM   3060  CB  SER A 207     -10.205   5.133  23.510  1.00 89.39           C
ATOM   3061 1HB  SER A 207      -9.323   4.656  23.083  1.00 89.39           H
ATOM   3062 2HB  SER A 207      -9.947   6.176  23.691  1.00 89.39           H
ATOM   3063  OG  SER A 207     -10.534   4.504  24.745  1.00 89.39           O
ATOM   3064  HG  SER A 207     -10.800   5.193  25.420  1.00 89.39           H
ATOM   3065  HN  SER A 207     -12.566   5.616  24.110  1.00 89.39           H
ATOM   3066  N   THR A 208     -11.881   2.712  22.621  1.00 89.66           N
ATOM   3067  CA  THR A 208     -11.821   1.322  22.200  1.00 89.66           C
ATOM   3068  C   THR A 208     -12.693   1.102  20.962  1.00 89.66           C
ATOM   3069  O   THR A 208     -12.274   0.443  20.012  1.00 89.66           O
ATOM   3070  HA  THR A 208     -10.794   1.095  21.912  1.00 89.66           H
ATOM   3071  CB  THR A 208     -12.223   0.449  23.390  1.00 89.66           C
ATOM   3072  HB  THR A 208     -12.178  -0.608  23.130  1.00 89.66           H
ATOM   3073  OG1 THR A 208     -13.510   0.937  23.759  1.00 89.66           O
ATOM   3074  HG1 THR A 208     -13.976   0.268  24.339  1.00 89.66           H
ATOM   3075  CG2 THR A 208     -11.358   0.708  24.625  1.00 89.66           C
ATOM   3076 1HG2 THR A 208     -11.457   1.751  24.926  1.00 89.66           H
ATOM   3077 2HG2 THR A 208     -10.315   0.495  24.390  1.00 89.66           H
ATOM   3078 3HG2 THR A 208     -11.686   0.063  25.440  1.00 89.66           H
ATOM   3079  HN  THR A 208     -12.299   2.864  23.517  1.00 89.66           H
ATOM   3080  N   LYS A 209     -13.891   1.667  21.014  1.00 91.43           N
ATOM   3081  CA  LYS A 209     -14.819   1.556  19.901  1.00 91.43           C
ATOM   3082  C   LYS A 209     -14.191   2.182  18.654  1.00 91.43           C
ATOM   3083  O   LYS A 209     -14.278   1.620  17.563  1.00 91.43           O
ATOM   3084  HA  LYS A 209     -14.977   0.494  19.713  1.00 91.43           H
ATOM   3085  CB  LYS A 209     -16.176   2.157  20.274  1.00 91.43           C
ATOM   3086 1HB  LYS A 209     -16.037   3.165  20.664  1.00 91.43           H
ATOM   3087 2HB  LYS A 209     -16.796   2.244  19.382  1.00 91.43           H
ATOM   3088  CG  LYS A 209     -16.890   1.295  21.316  1.00 91.43           C
ATOM   3089 1HG  LYS A 209     -17.112   0.315  20.893  1.00 91.43           H
ATOM   3090 2HG  LYS A 209     -16.232   1.131  22.170  1.00 91.43           H
ATOM   3091  CD  LYS A 209     -18.186   1.960  21.784  1.00 91.43           C
ATOM   3092 1HD  LYS A 209     -17.958   2.914  22.260  1.00 91.43           H
ATOM   3093 2HD  LYS A 209     -18.819   2.177  20.923  1.00 91.43           H
ATOM   3094  CE  LYS A 209     -18.941   1.062  22.765  1.00 91.43           C
ATOM   3095 1HE  LYS A 209     -19.212   0.126  22.276  1.00 91.43           H
ATOM   3096 2HE  LYS A 209     -18.294   0.806  23.605  1.00 91.43           H
ATOM   3097  NZ  LYS A 209     -20.159   1.741  23.259  1.00 91.43           N
ATOM   3098 1HZ  LYS A 209     -20.655   1.127  23.896  1.00 91.43           H
ATOM   3099 2HZ  LYS A 209     -19.898   2.592  23.745  1.00 91.43           H
ATOM   3100 3HZ  LYS A 209     -20.759   1.971  22.475  1.00 91.43           H
ATOM   3101  HN  LYS A 209     -14.228   2.192  21.795  1.00 91.43           H
ATOM   3102  N   LEU A 210     -13.572   3.335  18.858  1.00 92.70           N
ATOM   3103  CA  LEU A 210     -13.007   4.087  17.750  1.00 92.70           C
ATOM   3104  C   LEU A 210     -11.893   3.266  17.098  1.00 92.70           C
ATOM   3105  O   LEU A 210     -11.848   3.134  15.876  1.00 92.70           O
ATOM   3106  HA  LEU A 210     -13.800   4.235  17.017  1.00 92.70           H
ATOM   3107  CB  LEU A 210     -12.557   5.473  18.217  1.00 92.70           C
ATOM   3108 1HB  LEU A 210     -13.402   5.964  18.699  1.00 92.70           H
ATOM   3109 2HB  LEU A 210     -11.786   5.346  18.976  1.00 92.70           H
ATOM   3110  CG  LEU A 210     -12.015   6.403  17.130  1.00 92.70           C
ATOM   3111  HG  LEU A 210     -11.199   5.892  16.619  1.00 92.70           H
ATOM   3112  CD1 LEU A 210     -13.087   6.705  16.081  1.00 92.70           C
ATOM   3113 1HD1 LEU A 210     -13.411   5.774  15.615  1.00 92.70           H
ATOM   3114 2HD1 LEU A 210     -13.939   7.186  16.560  1.00 92.70           H
ATOM   3115 3HD1 LEU A 210     -12.675   7.368  15.320  1.00 92.70           H
ATOM   3116  CD2 LEU A 210     -11.436   7.681  17.741  1.00 92.70           C
ATOM   3117 1HD2 LEU A 210     -12.215   8.205  18.293  1.00 92.70           H
ATOM   3118 2HD2 LEU A 210     -10.622   7.423  18.418  1.00 92.70           H
ATOM   3119 3HD2 LEU A 210     -11.057   8.324  16.947  1.00 92.70           H
ATOM   3120  HN  LEU A 210     -13.454   3.756  19.757  1.00 92.70           H
ATOM   3121  N   LYS A 211     -11.021   2.735  17.942  1.00 92.69           N
ATOM   3122  CA  LYS A 211      -9.915   1.923  17.464  1.00 92.69           C
ATOM   3123  C   LYS A 211     -10.462   0.769  16.621  1.00 92.69           C
ATOM   3124  O   LYS A 211     -10.006   0.543  15.502  1.00 92.69           O
ATOM   3125  HA  LYS A 211      -9.297   2.555  16.825  1.00 92.69           H
ATOM   3126  CB  LYS A 211      -9.039   1.468  18.634  1.00 92.69           C
ATOM   3127 1HB  LYS A 211      -8.642   2.339  19.156  1.00 92.69           H
ATOM   3128 2HB  LYS A 211      -9.644   0.915  19.352  1.00 92.69           H
ATOM   3129  CG  LYS A 211      -7.886   0.589  18.146  1.00 92.69           C
ATOM   3130 1HG  LYS A 211      -8.280  -0.345  17.745  1.00 92.69           H
ATOM   3131 2HG  LYS A 211      -7.362   1.089  17.331  1.00 92.69           H
ATOM   3132  CD  LYS A 211      -6.906   0.290  19.282  1.00 92.69           C
ATOM   3133 1HD  LYS A 211      -6.565   1.224  19.728  1.00 92.69           H
ATOM   3134 2HD  LYS A 211      -7.414  -0.272  20.066  1.00 92.69           H
ATOM   3135  CE  LYS A 211      -5.704  -0.508  18.773  1.00 92.69           C
ATOM   3136 1HE  LYS A 211      -6.025  -1.502  18.460  1.00 92.69           H
ATOM   3137 2HE  LYS A 211      -5.280  -0.019  17.895  1.00 92.69           H
ATOM   3138  NZ  LYS A 211      -4.674  -0.624  19.829  1.00 92.69           N
ATOM   3139 1HZ  LYS A 211      -3.815  -0.983  19.426  1.00 92.69           H
ATOM   3140 2HZ  LYS A 211      -4.500   0.290  20.233  1.00 92.69           H
ATOM   3141 3HZ  LYS A 211      -4.999  -1.256  20.551  1.00 92.69           H
ATOM   3142  HN  LYS A 211     -11.061   2.852  18.935  1.00 92.69           H
ATOM   3143  N   SER A 212     -11.433   0.070  17.192  1.00 91.69           N
ATOM   3144  CA  SER A 212     -12.002  -1.094  16.535  1.00 91.69           C
ATOM   3145  C   SER A 212     -12.546  -0.705  15.158  1.00 91.69           C
ATOM   3146  O   SER A 212     -12.265  -1.373  14.165  1.00 91.69           O
ATOM   3147  HA  SER A 212     -11.178  -1.801  16.435  1.00 91.69           H
ATOM   3148  CB  SER A 212     -13.109  -1.720  17.385  1.00 91.69           C
ATOM   3149 1HB  SER A 212     -12.688  -2.073  18.326  1.00 91.69           H
ATOM   3150 2HB  SER A 212     -13.850  -0.959  17.633  1.00 91.69           H
ATOM   3151  OG  SER A 212     -13.748  -2.804  16.716  1.00 91.69           O
ATOM   3152  HG  SER A 212     -13.074  -3.501  16.473  1.00 91.69           H
ATOM   3153  HN  SER A 212     -11.828   0.287  18.084  1.00 91.69           H
ATOM   3154  N   ALA A 213     -13.314   0.375  15.145  1.00 92.32           N
ATOM   3155  CA  ALA A 213     -13.965   0.815  13.923  1.00 92.32           C
ATOM   3156  C   ALA A 213     -12.901   1.175  12.884  1.00 92.32           C
ATOM   3157  O   ALA A 213     -13.018   0.808  11.716  1.00 92.32           O
ATOM   3158  HA  ALA A 213     -14.561  -0.017  13.546  1.00 92.32           H
ATOM   3159  CB  ALA A 213     -14.897   1.988  14.234  1.00 92.32           C
ATOM   3160 1HB  ALA A 213     -15.651   1.671  14.954  1.00 92.32           H
ATOM   3161 2HB  ALA A 213     -14.317   2.810  14.653  1.00 92.32           H
ATOM   3162 3HB  ALA A 213     -15.385   2.317  13.317  1.00 92.32           H
ATOM   3163  HN  ALA A 213     -13.493   0.944  15.947  1.00 92.32           H
ATOM   3164  N   VAL A 214     -11.885   1.890  13.348  1.00 90.95           N
ATOM   3165  CA  VAL A 214     -10.831   2.354  12.462  1.00 90.95           C
ATOM   3166  C   VAL A 214     -10.119   1.147  11.847  1.00 90.95           C
ATOM   3167  O   VAL A 214      -9.806   1.146  10.658  1.00 90.95           O
ATOM   3168  HA  VAL A 214     -11.301   2.928  11.663  1.00 90.95           H
ATOM   3169  CB  VAL A 214      -9.883   3.285  13.220  1.00 90.95           C
ATOM   3170  HB  VAL A 214      -9.583   2.782  14.139  1.00 90.95           H
ATOM   3171  CG1 VAL A 214      -8.620   3.565  12.403  1.00 90.95           C
ATOM   3172 1HG1 VAL A 214      -8.102   2.627  12.202  1.00 90.95           H
ATOM   3173 2HG1 VAL A 214      -8.895   4.038  11.461  1.00 90.95           H
ATOM   3174 3HG1 VAL A 214      -7.964   4.229  12.966  1.00 90.95           H
ATOM   3175  CG2 VAL A 214     -10.586   4.588  13.606  1.00 90.95           C
ATOM   3176 1HG2 VAL A 214     -10.929   5.096  12.705  1.00 90.95           H
ATOM   3177 2HG2 VAL A 214     -11.441   4.364  14.245  1.00 90.95           H
ATOM   3178 3HG2 VAL A 214      -9.890   5.231  14.144  1.00 90.95           H
ATOM   3179  HN  VAL A 214     -11.777   2.151  14.307  1.00 90.95           H
ATOM   3180  N   LEU A 215      -9.885   0.149  12.686  1.00 91.27           N
ATOM   3181  CA  LEU A 215      -9.183  -1.046  12.249  1.00 91.27           C
ATOM   3182  C   LEU A 215     -10.051  -1.803  11.241  1.00 91.27           C
ATOM   3183  O   LEU A 215      -9.560  -2.248  10.205  1.00 91.27           O
ATOM   3184  HA  LEU A 215      -8.271  -0.724  11.746  1.00 91.27           H
ATOM   3185  CB  LEU A 215      -8.761  -1.891  13.453  1.00 91.27           C
ATOM   3186 1HB  LEU A 215      -9.265  -1.502  14.338  1.00 91.27           H
ATOM   3187 2HB  LEU A 215      -9.121  -2.908  13.302  1.00 91.27           H
ATOM   3188  CG  LEU A 215      -7.259  -1.948  13.739  1.00 91.27           C
ATOM   3189  HG  LEU A 215      -6.740  -2.139  12.800  1.00 91.27           H
ATOM   3190  CD1 LEU A 215      -6.751  -0.607  14.273  1.00 91.27           C
ATOM   3191 1HD1 LEU A 215      -6.936   0.172  13.533  1.00 91.27           H
ATOM   3192 2HD1 LEU A 215      -7.274  -0.362  15.197  1.00 91.27           H
ATOM   3193 3HD1 LEU A 215      -5.681  -0.676  14.467  1.00 91.27           H
ATOM   3194  CD2 LEU A 215      -6.924  -3.105  14.683  1.00 91.27           C
ATOM   3195 1HD2 LEU A 215      -7.455  -2.969  15.626  1.00 91.27           H
ATOM   3196 2HD2 LEU A 215      -7.230  -4.046  14.226  1.00 91.27           H
ATOM   3197 3HD2 LEU A 215      -5.851  -3.122  14.870  1.00 91.27           H
ATOM   3198  HN  LEU A 215     -10.164   0.147  13.646  1.00 91.27           H
ATOM   3199  N   THR A 216     -11.326  -1.925  11.581  1.00 92.28           N
ATOM   3200  CA  THR A 216     -12.263  -2.635  10.727  1.00 92.28           C
ATOM   3201  C   THR A 216     -12.285  -2.016   9.328  1.00 92.28           C
ATOM   3202  O   THR A 216     -12.275  -2.732   8.328  1.00 92.28           O
ATOM   3203  HA  THR A 216     -11.915  -3.663  10.616  1.00 92.28           H
ATOM   3204  CB  THR A 216     -13.628  -2.629  11.417  1.00 92.28           C
ATOM   3205  HB  THR A 216     -13.974  -1.610  11.588  1.00 92.28           H
ATOM   3206  OG1 THR A 216     -13.429  -3.415  12.588  1.00 92.28           O
ATOM   3207  HG1 THR A 216     -13.138  -2.832  13.347  1.00 92.28           H
ATOM   3208  CG2 THR A 216     -14.687  -3.400  10.626  1.00 92.28           C
ATOM   3209 1HG2 THR A 216     -14.372  -4.438  10.514  1.00 92.28           H
ATOM   3210 2HG2 THR A 216     -14.806  -2.948   9.642  1.00 92.28           H
ATOM   3211 3HG2 THR A 216     -15.637  -3.365  11.160  1.00 92.28           H
ATOM   3212  HN  THR A 216     -11.719  -1.549  12.420  1.00 92.28           H
ATOM   3213  N   LEU A 217     -12.317  -0.691   9.303  1.00 88.94           N
ATOM   3214  CA  LEU A 217     -12.374   0.032   8.044  1.00 88.94           C
ATOM   3215  C   LEU A 217     -11.136  -0.305   7.210  1.00 88.94           C
ATOM   3216  O   LEU A 217     -11.232  -0.495   5.999  1.00 88.94           O
ATOM   3217  HA  LEU A 217     -13.257  -0.316   7.507  1.00 88.94           H
ATOM   3218  CB  LEU A 217     -12.558   1.530   8.294  1.00 88.94           C
ATOM   3219 1HB  LEU A 217     -13.420   1.666   8.947  1.00 88.94           H
ATOM   3220 2HB  LEU A 217     -11.687   1.897   8.837  1.00 88.94           H
ATOM   3221  CG  LEU A 217     -12.753   2.399   7.050  1.00 88.94           C
ATOM   3222  HG  LEU A 217     -11.947   2.179   6.350  1.00 88.94           H
ATOM   3223  CD1 LEU A 217     -14.069   2.061   6.346  1.00 88.94           C
ATOM   3224 1HD1 LEU A 217     -14.060   1.014   6.043  1.00 88.94           H
ATOM   3225 2HD1 LEU A 217     -14.901   2.235   7.028  1.00 88.94           H
ATOM   3226 3HD1 LEU A 217     -14.182   2.693   5.465  1.00 88.94           H
ATOM   3227  CD2 LEU A 217     -12.655   3.885   7.399  1.00 88.94           C
ATOM   3228 1HD2 LEU A 217     -13.426   4.139   8.127  1.00 88.94           H
ATOM   3229 2HD2 LEU A 217     -11.672   4.095   7.822  1.00 88.94           H
ATOM   3230 3HD2 LEU A 217     -12.797   4.480   6.497  1.00 88.94           H
ATOM   3231  HN  LEU A 217     -12.303  -0.116  10.121  1.00 88.94           H
ATOM   3232  N   LYS A 218     -10.002  -0.369   7.892  1.00 87.28           N
ATOM   3233  CA  LYS A 218      -8.739  -0.626   7.221  1.00 87.28           C
ATOM   3234  C   LYS A 218      -8.784  -2.011   6.572  1.00 87.28           C
ATOM   3235  O   LYS A 218      -8.323  -2.187   5.446  1.00 87.28           O
ATOM   3236  HA  LYS A 218      -8.629   0.121   6.435  1.00 87.28           H
ATOM   3237  CB  LYS A 218      -7.570  -0.439   8.191  1.00 87.28           C
ATOM   3238 1HB  LYS A 218      -7.790  -0.939   9.133  1.00 87.28           H
ATOM   3239 2HB  LYS A 218      -6.675  -0.908   7.782  1.00 87.28           H
ATOM   3240  CG  LYS A 218      -7.302   1.046   8.446  1.00 87.28           C
ATOM   3241 1HG  LYS A 218      -6.875   1.501   7.552  1.00 87.28           H
ATOM   3242 2HG  LYS A 218      -8.242   1.560   8.647  1.00 87.28           H
ATOM   3243  CD  LYS A 218      -6.349   1.236   9.627  1.00 87.28           C
ATOM   3244 1HD  LYS A 218      -6.765   0.759  10.515  1.00 87.28           H
ATOM   3245 2HD  LYS A 218      -5.400   0.743   9.416  1.00 87.28           H
ATOM   3246  CE  LYS A 218      -6.108   2.721   9.904  1.00 87.28           C
ATOM   3247 1HE  LYS A 218      -5.768   3.216   8.995  1.00 87.28           H
ATOM   3248 2HE  LYS A 218      -7.043   3.199  10.197  1.00 87.28           H
ATOM   3249  NZ  LYS A 218      -5.100   2.892  10.975  1.00 87.28           N
ATOM   3250 1HZ  LYS A 218      -4.763   3.848  10.972  1.00 87.28           H
ATOM   3251 2HZ  LYS A 218      -5.523   2.685  11.873  1.00 87.28           H
ATOM   3252 3HZ  LYS A 218      -4.324   2.259  10.813  1.00 87.28           H
ATOM   3253  HN  LYS A 218      -9.938  -0.249   8.883  1.00 87.28           H
ATOM   3254  N   VAL A 219      -9.343  -2.958   7.311  1.00 87.98           N
ATOM   3255  CA  VAL A 219      -9.367  -4.340   6.864  1.00 87.98           C
ATOM   3256  C   VAL A 219     -10.260  -4.455   5.626  1.00 87.98           C
ATOM   3257  O   VAL A 219      -9.887  -5.097   4.645  1.00 87.98           O
ATOM   3258  HA  VAL A 219      -8.348  -4.614   6.588  1.00 87.98           H
ATOM   3259  CB  VAL A 219      -9.810  -5.253   8.008  1.00 87.98           C
ATOM   3260  HB  VAL A 219     -10.728  -4.842   8.428  1.00 87.98           H
ATOM   3261  CG1 VAL A 219     -10.117  -6.662   7.498  1.00 87.98           C
ATOM   3262 1HG1 VAL A 219     -10.917  -6.615   6.758  1.00 87.98           H
ATOM   3263 2HG1 VAL A 219      -9.223  -7.085   7.039  1.00 87.98           H
ATOM   3264 3HG1 VAL A 219     -10.430  -7.291   8.332  1.00 87.98           H
ATOM   3265  CG2 VAL A 219      -8.759  -5.289   9.120  1.00 87.98           C
ATOM   3266 1HG2 VAL A 219      -7.818  -5.665   8.718  1.00 87.98           H
ATOM   3267 2HG2 VAL A 219      -8.611  -4.283   9.512  1.00 87.98           H
ATOM   3268 3HG2 VAL A 219      -9.100  -5.946   9.920  1.00 87.98           H
ATOM   3269  HN  VAL A 219      -9.773  -2.794   8.199  1.00 87.98           H
ATOM   3270  N   ILE A 220     -11.421  -3.824   5.713  1.00 87.73           N
ATOM   3271  CA  ILE A 220     -12.416  -3.939   4.661  1.00 87.73           C
ATOM   3272  C   ILE A 220     -11.871  -3.307   3.378  1.00 87.73           C
ATOM   3273  O   ILE A 220     -11.815  -3.959   2.336  1.00 87.73           O
ATOM   3274  HA  ILE A 220     -12.579  -5.001   4.480  1.00 87.73           H
ATOM   3275  CB  ILE A 220     -13.751  -3.347   5.118  1.00 87.73           C
ATOM   3276  HB  ILE A 220     -13.560  -2.360   5.540  1.00 87.73           H
ATOM   3277  CG1 ILE A 220     -14.377  -4.197   6.225  1.00 87.73           C
ATOM   3278 1HG1 ILE A 220     -14.661  -5.170   5.823  1.00 87.73           H
ATOM   3279 2HG1 ILE A 220     -13.643  -4.378   7.009  1.00 87.73           H
ATOM   3280  CG2 ILE A 220     -14.701  -3.156   3.934  1.00 87.73           C
ATOM   3281 1HG2 ILE A 220     -14.248  -2.479   3.210  1.00 87.73           H
ATOM   3282 2HG2 ILE A 220     -14.889  -4.120   3.461  1.00 87.73           H
ATOM   3283 3HG2 ILE A 220     -15.642  -2.734   4.287  1.00 87.73           H
ATOM   3284  CD1 ILE A 220     -15.607  -3.506   6.818  1.00 87.73           C
ATOM   3285 1HD1 ILE A 220     -15.315  -2.544   7.239  1.00 87.73           H
ATOM   3286 2HD1 ILE A 220     -16.349  -3.349   6.035  1.00 87.73           H
ATOM   3287 3HD1 ILE A 220     -16.033  -4.132   7.602  1.00 87.73           H
ATOM   3288  HN  ILE A 220     -11.686  -3.243   6.483  1.00 87.73           H
ATOM   3289  N   LEU A 221     -11.482  -2.046   3.496  1.00 82.68           N
ATOM   3290  CA  LEU A 221     -11.138  -1.256   2.326  1.00 82.68           C
ATOM   3291  C   LEU A 221      -9.730  -1.630   1.859  1.00 82.68           C
ATOM   3292  O   LEU A 221      -9.388  -1.442   0.693  1.00 82.68           O
ATOM   3293  HA  LEU A 221     -11.844  -1.517   1.537  1.00 82.68           H
ATOM   3294  CB  LEU A 221     -11.314   0.235   2.616  1.00 82.68           C
ATOM   3295 1HB  LEU A 221     -10.694   0.494   3.474  1.00 82.68           H
ATOM   3296 2HB  LEU A 221     -10.932   0.798   1.765  1.00 82.68           H
ATOM   3297  CG  LEU A 221     -12.745   0.699   2.898  1.00 82.68           C
ATOM   3298  HG  LEU A 221     -13.093   0.201   3.803  1.00 82.68           H
ATOM   3299  CD1 LEU A 221     -12.790   2.205   3.166  1.00 82.68           C
ATOM   3300 1HD1 LEU A 221     -12.170   2.439   4.031  1.00 82.68           H
ATOM   3301 2HD1 LEU A 221     -12.415   2.741   2.294  1.00 82.68           H
ATOM   3302 3HD1 LEU A 221     -13.818   2.508   3.363  1.00 82.68           H
ATOM   3303  CD2 LEU A 221     -13.688   0.290   1.765  1.00 82.68           C
ATOM   3304 1HD2 LEU A 221     -13.351   0.741   0.831  1.00 82.68           H
ATOM   3305 2HD2 LEU A 221     -13.685  -0.796   1.665  1.00 82.68           H
ATOM   3306 3HD2 LEU A 221     -14.698   0.632   1.991  1.00 82.68           H
ATOM   3307  HN  LEU A 221     -11.400  -1.566   4.369  1.00 82.68           H
ATOM   3308  N   GLY A 222      -8.950  -2.152   2.795  1.00 75.42           N
ATOM   3309  CA  GLY A 222      -7.543  -2.408   2.539  1.00 75.42           C
ATOM   3310  C   GLY A 222      -7.359  -3.683   1.713  1.00 75.42           C
ATOM   3311  O   GLY A 222      -6.485  -3.747   0.850  1.00 75.42           O
ATOM   3312 1HA  GLY A 222      -7.106  -1.562   2.010  1.00 75.42           H
ATOM   3313 2HA  GLY A 222      -7.009  -2.503   3.484  1.00 75.42           H
ATOM   3314  HN  GLY A 222      -9.264  -2.398   3.712  1.00 75.42           H
ATOM   3315  N   PHE A 223      -8.197  -4.667   2.007  1.00 77.79           N
ATOM   3316  CA  PHE A 223      -7.929  -6.030   1.582  1.00 77.79           C
ATOM   3317  C   PHE A 223      -9.143  -6.630   0.870  1.00 77.79           C
ATOM   3318  O   PHE A 223      -9.052  -7.035  -0.288  1.00 77.79           O
ATOM   3319  HA  PHE A 223      -7.087  -5.994   0.891  1.00 77.79           H
ATOM   3320  CB  PHE A 223      -7.639  -6.844   2.844  1.00 77.79           C
ATOM   3321 1HB  PHE A 223      -6.792  -6.398   3.365  1.00 77.79           H
ATOM   3322 2HB  PHE A 223      -8.496  -6.776   3.513  1.00 77.79           H
ATOM   3323  CG  PHE A 223      -7.335  -8.319   2.577  1.00 77.79           C
ATOM   3324  CD1 PHE A 223      -8.218  -9.277   2.967  1.00 77.79           C
ATOM   3325  HD1 PHE A 223      -9.143  -8.994   3.469  1.00 77.79           H
ATOM   3326  CD2 PHE A 223      -6.181  -8.673   1.950  1.00 77.79           C
ATOM   3327  HD2 PHE A 223      -5.473  -7.906   1.638  1.00 77.79           H
ATOM   3328  CE1 PHE A 223      -7.936 -10.647   2.719  1.00 77.79           C
ATOM   3329  HE1 PHE A 223      -8.644 -11.414   3.031  1.00 77.79           H
ATOM   3330  CE2 PHE A 223      -5.899 -10.043   1.702  1.00 77.79           C
ATOM   3331  HE2 PHE A 223      -4.974 -10.326   1.200  1.00 77.79           H
ATOM   3332  CZ  PHE A 223      -6.782 -11.000   2.092  1.00 77.79           C
ATOM   3333  HZ  PHE A 223      -6.565 -12.052   1.902  1.00 77.79           H
ATOM   3334  HN  PHE A 223      -9.043  -4.544   2.525  1.00 77.79           H
ATOM   3335  N   PHE A 224     -10.253  -6.670   1.593  1.00 84.19           N
ATOM   3336  CA  PHE A 224     -11.410  -7.426   1.147  1.00 84.19           C
ATOM   3337  C   PHE A 224     -11.964  -6.860  -0.162  1.00 84.19           C
ATOM   3338  O   PHE A 224     -12.151  -7.594  -1.131  1.00 84.19           O
ATOM   3339  HA  PHE A 224     -11.083  -8.454   0.986  1.00 84.19           H
ATOM   3340  CB  PHE A 224     -12.477  -7.297   2.236  1.00 84.19           C
ATOM   3341 1HB  PHE A 224     -12.444  -6.287   2.645  1.00 84.19           H
ATOM   3342 2HB  PHE A 224     -13.460  -7.426   1.785  1.00 84.19           H
ATOM   3343  CG  PHE A 224     -12.321  -8.300   3.381  1.00 84.19           C
ATOM   3344  CD1 PHE A 224     -12.714  -9.591   3.212  1.00 84.19           C
ATOM   3345  HD1 PHE A 224     -13.139  -9.911   2.261  1.00 84.19           H
ATOM   3346  CD2 PHE A 224     -11.791  -7.900   4.568  1.00 84.19           C
ATOM   3347  HD2 PHE A 224     -11.476  -6.866   4.703  1.00 84.19           H
ATOM   3348  CE1 PHE A 224     -12.570 -10.522   4.275  1.00 84.19           C
ATOM   3349  HE1 PHE A 224     -12.885 -11.557   4.140  1.00 84.19           H
ATOM   3350  CE2 PHE A 224     -11.646  -8.831   5.631  1.00 84.19           C
ATOM   3351  HE2 PHE A 224     -11.221  -8.511   6.582  1.00 84.19           H
ATOM   3352  CZ  PHE A 224     -12.039 -10.122   5.462  1.00 84.19           C
ATOM   3353  HZ  PHE A 224     -11.928 -10.837   6.277  1.00 84.19           H
ATOM   3354  HN  PHE A 224     -10.368  -6.198   2.467  1.00 84.19           H
ATOM   3355  N   LEU A 225     -12.211  -5.558  -0.149  1.00 81.95           N
ATOM   3356  CA  LEU A 225     -12.811  -4.898  -1.296  1.00 81.95           C
ATOM   3357  C   LEU A 225     -11.889  -5.054  -2.507  1.00 81.95           C
ATOM   3358  O   LEU A 225     -12.318  -5.519  -3.562  1.00 81.95           O
ATOM   3359  HA  LEU A 225     -13.751  -5.406  -1.510  1.00 81.95           H
ATOM   3360  CB  LEU A 225     -13.147  -3.444  -0.962  1.00 81.95           C
ATOM   3361 1HB  LEU A 225     -13.867  -3.437  -0.143  1.00 81.95           H
ATOM   3362 2HB  LEU A 225     -12.243  -2.957  -0.596  1.00 81.95           H
ATOM   3363  CG  LEU A 225     -13.714  -2.606  -2.110  1.00 81.95           C
ATOM   3364  HG  LEU A 225     -13.071  -2.738  -2.979  1.00 81.95           H
ATOM   3365  CD1 LEU A 225     -15.111  -3.090  -2.504  1.00 81.95           C
ATOM   3366 1HD1 LEU A 225     -15.059  -4.130  -2.824  1.00 81.95           H
ATOM   3367 2HD1 LEU A 225     -15.780  -3.006  -1.647  1.00 81.95           H
ATOM   3368 3HD1 LEU A 225     -15.491  -2.477  -3.322  1.00 81.95           H
ATOM   3369  CD2 LEU A 225     -13.701  -1.116  -1.760  1.00 81.95           C
ATOM   3370 1HD2 LEU A 225     -14.308  -0.947  -0.871  1.00 81.95           H
ATOM   3371 2HD2 LEU A 225     -12.677  -0.797  -1.567  1.00 81.95           H
ATOM   3372 3HD2 LEU A 225     -14.109  -0.544  -2.593  1.00 81.95           H
ATOM   3373  HN  LEU A 225     -12.010  -4.959   0.626  1.00 81.95           H
ATOM   3374  N   PRO A 226     -10.612  -4.669  -2.379  1.00 75.68           N
ATOM   3375  CA  PRO A 226      -9.662  -4.829  -3.483  1.00 75.68           C
ATOM   3376  C   PRO A 226      -9.630  -6.252  -4.016  1.00 75.68           C
ATOM   3377  O   PRO A 226      -9.624  -6.465  -5.227  1.00 75.68           O
ATOM   3378  HA  PRO A 226      -9.966  -4.214  -4.331  1.00 75.68           H
ATOM   3379  CB  PRO A 226      -8.321  -4.422  -2.869  1.00 75.68           C
ATOM   3380 1HB  PRO A 226      -7.789  -5.281  -2.461  1.00 75.68           H
ATOM   3381 2HB  PRO A 226      -7.664  -3.963  -3.607  1.00 75.68           H
ATOM   3382  CG  PRO A 226      -8.718  -3.435  -1.777  1.00 75.68           C
ATOM   3383 1HG  PRO A 226      -7.934  -3.324  -1.028  1.00 75.68           H
ATOM   3384 2HG  PRO A 226      -8.901  -2.439  -2.179  1.00 75.68           H
ATOM   3385  CD  PRO A 226      -9.977  -4.058  -1.197  1.00 75.68           C
ATOM   3386 1HD  PRO A 226      -9.746  -4.804  -0.437  1.00 75.68           H
ATOM   3387 2HD  PRO A 226     -10.617  -3.313  -0.725  1.00 75.68           H
ATOM   3388  N   PHE A 227      -9.610  -7.197  -3.087  1.00 80.70           N
ATOM   3389  CA  PHE A 227      -9.513  -8.601  -3.450  1.00 80.70           C
ATOM   3390  C   PHE A 227     -10.721  -9.036  -4.282  1.00 80.70           C
ATOM   3391  O   PHE A 227     -10.566  -9.692  -5.311  1.00 80.70           O
ATOM   3392  HA  PHE A 227      -8.605  -8.720  -4.040  1.00 80.70           H
ATOM   3393  CB  PHE A 227      -9.494  -9.399  -2.145  1.00 80.70           C
ATOM   3394 1HB  PHE A 227      -8.648  -9.069  -1.541  1.00 80.70           H
ATOM   3395 2HB  PHE A 227     -10.397  -9.173  -1.578  1.00 80.70           H
ATOM   3396  CG  PHE A 227      -9.400 -10.913  -2.343  1.00 80.70           C
ATOM   3397  CD1 PHE A 227     -10.510 -11.687  -2.208  1.00 80.70           C
ATOM   3398  HD1 PHE A 227     -11.467 -11.229  -1.958  1.00 80.70           H
ATOM   3399  CD2 PHE A 227      -8.206 -11.486  -2.655  1.00 80.70           C
ATOM   3400  HD2 PHE A 227      -7.316 -10.866  -2.764  1.00 80.70           H
ATOM   3401  CE1 PHE A 227     -10.423 -13.092  -2.392  1.00 80.70           C
ATOM   3402  HE1 PHE A 227     -11.312 -13.713  -2.284  1.00 80.70           H
ATOM   3403  CE2 PHE A 227      -8.119 -12.891  -2.840  1.00 80.70           C
ATOM   3404  HE2 PHE A 227      -7.162 -13.350  -3.090  1.00 80.70           H
ATOM   3405  CZ  PHE A 227      -9.229 -13.665  -2.704  1.00 80.70           C
ATOM   3406  HZ  PHE A 227      -9.162 -14.743  -2.846  1.00 80.70           H
ATOM   3407  HN  PHE A 227      -9.658  -7.017  -2.105  1.00 80.70           H
ATOM   3408  N   VAL A 228     -11.897  -8.653  -3.806  1.00 83.29           N
ATOM   3409  CA  VAL A 228     -13.133  -9.048  -4.459  1.00 83.29           C
ATOM   3410  C   VAL A 228     -13.124  -8.548  -5.905  1.00 83.29           C
ATOM   3411  O   VAL A 228     -13.450  -9.295  -6.826  1.00 83.29           O
ATOM   3412  HA  VAL A 228     -13.169 -10.137  -4.465  1.00 83.29           H
ATOM   3413  CB  VAL A 228     -14.333  -8.539  -3.658  1.00 83.29           C
ATOM   3414  HB  VAL A 228     -14.176  -7.480  -3.455  1.00 83.29           H
ATOM   3415  CG1 VAL A 228     -15.627  -8.676  -4.463  1.00 83.29           C
ATOM   3416 1HG1 VAL A 228     -15.548  -8.094  -5.381  1.00 83.29           H
ATOM   3417 2HG1 VAL A 228     -15.792  -9.725  -4.711  1.00 83.29           H
ATOM   3418 3HG1 VAL A 228     -16.465  -8.307  -3.870  1.00 83.29           H
ATOM   3419  CG2 VAL A 228     -14.444  -9.264  -2.315  1.00 83.29           C
ATOM   3420 1HG2 VAL A 228     -14.567 -10.333  -2.488  1.00 83.29           H
ATOM   3421 2HG2 VAL A 228     -13.538  -9.092  -1.734  1.00 83.29           H
ATOM   3422 3HG2 VAL A 228     -15.305  -8.883  -1.766  1.00 83.29           H
ATOM   3423  HN  VAL A 228     -12.012  -8.085  -2.991  1.00 83.29           H
ATOM   3424  N   VAL A 229     -12.746  -7.287  -6.058  1.00 77.03           N
ATOM   3425  CA  VAL A 229     -12.838  -6.631  -7.351  1.00 77.03           C
ATOM   3426  C   VAL A 229     -11.843  -7.276  -8.318  1.00 77.03           C
ATOM   3427  O   VAL A 229     -12.172  -7.529  -9.476  1.00 77.03           O
ATOM   3428  HA  VAL A 229     -13.848  -6.789  -7.730  1.00 77.03           H
ATOM   3429  CB  VAL A 229     -12.623  -5.125  -7.190  1.00 77.03           C
ATOM   3430  HB  VAL A 229     -11.618  -4.969  -6.799  1.00 77.03           H
ATOM   3431  CG1 VAL A 229     -12.718  -4.410  -8.540  1.00 77.03           C
ATOM   3432 1HG1 VAL A 229     -11.956  -4.801  -9.213  1.00 77.03           H
ATOM   3433 2HG1 VAL A 229     -13.705  -4.578  -8.971  1.00 77.03           H
ATOM   3434 3HG1 VAL A 229     -12.562  -3.341  -8.396  1.00 77.03           H
ATOM   3435  CG2 VAL A 229     -13.614  -4.534  -6.185  1.00 77.03           C
ATOM   3436 1HG2 VAL A 229     -14.632  -4.706  -6.535  1.00 77.03           H
ATOM   3437 2HG2 VAL A 229     -13.477  -5.012  -5.216  1.00 77.03           H
ATOM   3438 3HG2 VAL A 229     -13.440  -3.462  -6.090  1.00 77.03           H
ATOM   3439  HN  VAL A 229     -12.383  -6.718  -5.321  1.00 77.03           H
ATOM   3440  N   MET A 230     -10.646  -7.525  -7.807  1.00 77.31           N
ATOM   3441  CA  MET A 230      -9.600  -8.131  -8.612  1.00 77.31           C
ATOM   3442  C   MET A 230     -10.006  -9.533  -9.073  1.00 77.31           C
ATOM   3443  O   MET A 230      -9.839  -9.878 -10.242  1.00 77.31           O
ATOM   3444  HA  MET A 230      -9.479  -7.478  -9.476  1.00 77.31           H
ATOM   3445  CB  MET A 230      -8.310  -8.217  -7.794  1.00 77.31           C
ATOM   3446 1HB  MET A 230      -8.550  -8.431  -6.752  1.00 77.31           H
ATOM   3447 2HB  MET A 230      -7.698  -9.043  -8.157  1.00 77.31           H
ATOM   3448  CG  MET A 230      -7.518  -6.911  -7.881  1.00 77.31           C
ATOM   3449 1HG  MET A 230      -7.392  -6.622  -8.925  1.00 77.31           H
ATOM   3450 2HG  MET A 230      -8.069  -6.108  -7.392  1.00 77.31           H
ATOM   3451  SD  MET A 230      -5.921  -7.112  -7.108  1.00 77.31           S
ATOM   3452  CE  MET A 230      -6.387  -6.963  -5.392  1.00 77.31           C
ATOM   3453 1HE  MET A 230      -6.841  -5.987  -5.222  1.00 77.31           H
ATOM   3454 2HE  MET A 230      -7.103  -7.746  -5.140  1.00 77.31           H
ATOM   3455 3HE  MET A 230      -5.501  -7.066  -4.765  1.00 77.31           H
ATOM   3456  HN  MET A 230     -10.387  -7.319  -6.863  1.00 77.31           H
ATOM   3457  N   ALA A 231     -10.531 -10.302  -8.131  1.00 81.30           N
ATOM   3458  CA  ALA A 231     -10.921 -11.673  -8.415  1.00 81.30           C
ATOM   3459  C   ALA A 231     -11.947 -11.682  -9.549  1.00 81.30           C
ATOM   3460  O   ALA A 231     -11.852 -12.491 -10.471  1.00 81.30           O
ATOM   3461  HA  ALA A 231     -10.030 -12.211  -8.738  1.00 81.30           H
ATOM   3462  CB  ALA A 231     -11.455 -12.326  -7.139  1.00 81.30           C
ATOM   3463 1HB  ALA A 231     -10.678 -12.320  -6.374  1.00 81.30           H
ATOM   3464 2HB  ALA A 231     -12.321 -11.770  -6.781  1.00 81.30           H
ATOM   3465 3HB  ALA A 231     -11.747 -13.355  -7.352  1.00 81.30           H
ATOM   3466  HN  ALA A 231     -10.692 -10.003  -7.190  1.00 81.30           H
ATOM   3467  N   CYS A 232     -12.907 -10.774  -9.444  1.00 81.13           N
ATOM   3468  CA  CYS A 232     -13.961 -10.681 -10.439  1.00 81.13           C
ATOM   3469  C   CYS A 232     -13.324 -10.308 -11.779  1.00 81.13           C
ATOM   3470  O   CYS A 232     -13.595 -10.943 -12.797  1.00 81.13           O
ATOM   3471  HA  CYS A 232     -14.429 -11.664 -10.493  1.00 81.13           H
ATOM   3472  CB  CYS A 232     -15.044  -9.683 -10.024  1.00 81.13           C
ATOM   3473 1HB  CYS A 232     -14.585  -8.740  -9.724  1.00 81.13           H
ATOM   3474 2HB  CYS A 232     -15.694  -9.465 -10.871  1.00 81.13           H
ATOM   3475  SG  CYS A 232     -16.028 -10.366  -8.641  1.00 81.13           S
ATOM   3476  HG  CYS A 232     -15.173 -10.028  -7.681  1.00 81.13           H
ATOM   3477  HN  CYS A 232     -12.970 -10.112  -8.697  1.00 81.13           H
ATOM   3478  N   CYS A 233     -12.490  -9.279 -11.736  1.00 74.42           N
ATOM   3479  CA  CYS A 233     -11.948  -8.704 -12.955  1.00 74.42           C
ATOM   3480  C   CYS A 233     -11.199  -9.802 -13.713  1.00 74.42           C
ATOM   3481  O   CYS A 233     -11.420  -9.999 -14.907  1.00 74.42           O
ATOM   3482  HA  CYS A 233     -12.797  -8.343 -13.536  1.00 74.42           H
ATOM   3483  CB  CYS A 233     -11.051  -7.500 -12.662  1.00 74.42           C
ATOM   3484 1HB  CYS A 233     -10.309  -7.763 -11.907  1.00 74.42           H
ATOM   3485 2HB  CYS A 233     -10.503  -7.216 -13.561  1.00 74.42           H
ATOM   3486  SG  CYS A 233     -12.063  -6.092 -12.077  1.00 74.42           S
ATOM   3487  HG  CYS A 233     -12.252  -6.558 -10.846  1.00 74.42           H
ATOM   3488  HN  CYS A 233     -12.186  -8.841 -10.890  1.00 74.42           H
ATOM   3489  N   TYR A 234     -10.329 -10.489 -12.987  1.00 77.71           N
ATOM   3490  CA  TYR A 234      -9.432 -11.450 -13.607  1.00 77.71           C
ATOM   3491  C   TYR A 234     -10.193 -12.698 -14.059  1.00 77.71           C
ATOM   3492  O   TYR A 234      -9.829 -13.325 -15.053  1.00 77.71           O
ATOM   3493  HA  TYR A 234      -8.978 -10.975 -14.476  1.00 77.71           H
ATOM   3494  CB  TYR A 234      -8.426 -11.846 -12.524  1.00 77.71           C
ATOM   3495 1HB  TYR A 234      -8.948 -11.938 -11.572  1.00 77.71           H
ATOM   3496 2HB  TYR A 234      -8.020 -12.830 -12.762  1.00 77.71           H
ATOM   3497  CG  TYR A 234      -7.268 -10.859 -12.361  1.00 77.71           C
ATOM   3498  CD1 TYR A 234      -6.486 -10.527 -13.448  1.00 77.71           C
ATOM   3499  HD1 TYR A 234      -6.693 -10.967 -14.424  1.00 77.71           H
ATOM   3500  CD2 TYR A 234      -7.005 -10.302 -11.126  1.00 77.71           C
ATOM   3501  HD2 TYR A 234      -7.623 -10.565 -10.267  1.00 77.71           H
ATOM   3502  CE1 TYR A 234      -5.396  -9.598 -13.294  1.00 77.71           C
ATOM   3503  HE1 TYR A 234      -4.770  -9.327 -14.145  1.00 77.71           H
ATOM   3504  CE2 TYR A 234      -5.915  -9.374 -10.972  1.00 77.71           C
ATOM   3505  HE2 TYR A 234      -5.697  -8.926 -10.002  1.00 77.71           H
ATOM   3506  CZ  TYR A 234      -5.164  -9.068 -12.064  1.00 77.71           C
ATOM   3507  OH  TYR A 234      -4.135  -8.190 -11.918  1.00 77.71           O
ATOM   3508  HH  TYR A 234      -4.117  -7.837 -10.983  1.00 77.71           H
ATOM   3509  HN  TYR A 234     -10.232 -10.398 -11.996  1.00 77.71           H
ATOM   3510  N   THR A 235     -11.236 -13.021 -13.309  1.00 82.64           N
ATOM   3511  CA  THR A 235     -12.110 -14.122 -13.676  1.00 82.64           C
ATOM   3512  C   THR A 235     -12.668 -13.912 -15.085  1.00 82.64           C
ATOM   3513  O   THR A 235     -12.681 -14.838 -15.896  1.00 82.64           O
ATOM   3514  HA  THR A 235     -11.519 -15.037 -13.699  1.00 82.64           H
ATOM   3515  CB  THR A 235     -13.196 -14.241 -12.605  1.00 82.64           C
ATOM   3516  HB  THR A 235     -13.819 -13.347 -12.580  1.00 82.64           H
ATOM   3517  OG1 THR A 235     -12.474 -14.520 -11.408  1.00 82.64           O
ATOM   3518  HG1 THR A 235     -12.501 -13.727 -10.799  1.00 82.64           H
ATOM   3519  CG2 THR A 235     -14.080 -15.474 -12.802  1.00 82.64           C
ATOM   3520 1HG2 THR A 235     -13.465 -16.373 -12.759  1.00 82.64           H
ATOM   3521 2HG2 THR A 235     -14.572 -15.417 -13.773  1.00 82.64           H
ATOM   3522 3HG2 THR A 235     -14.833 -15.511 -12.015  1.00 82.64           H
ATOM   3523  HN  THR A 235     -11.487 -12.545 -12.466  1.00 82.64           H
ATOM   3524  N   ILE A 236     -13.116 -12.691 -15.335  1.00 80.76           N
ATOM   3525  CA  ILE A 236     -13.722 -12.362 -16.614  1.00 80.76           C
ATOM   3526  C   ILE A 236     -12.642 -12.350 -17.697  1.00 80.76           C
ATOM   3527  O   ILE A 236     -12.863 -12.837 -18.805  1.00 80.76           O
ATOM   3528  HA  ILE A 236     -14.438 -13.151 -16.848  1.00 80.76           H
ATOM   3529  CB  ILE A 236     -14.508 -11.053 -16.514  1.00 80.76           C
ATOM   3530  HB  ILE A 236     -13.823 -10.266 -16.200  1.00 80.76           H
ATOM   3531  CG1 ILE A 236     -15.602 -11.151 -15.448  1.00 80.76           C
ATOM   3532 1HG1 ILE A 236     -16.415 -11.779 -15.813  1.00 80.76           H
ATOM   3533 2HG1 ILE A 236     -15.203 -11.631 -14.555  1.00 80.76           H
ATOM   3534  CG2 ILE A 236     -15.071 -10.646 -17.877  1.00 80.76           C
ATOM   3535 1HG2 ILE A 236     -14.251 -10.508 -18.582  1.00 80.76           H
ATOM   3536 2HG2 ILE A 236     -15.737 -11.427 -18.243  1.00 80.76           H
ATOM   3537 3HG2 ILE A 236     -15.625  -9.713 -17.778  1.00 80.76           H
ATOM   3538  CD1 ILE A 236     -16.143  -9.765 -15.090  1.00 80.76           C
ATOM   3539 1HD1 ILE A 236     -15.333  -9.147 -14.704  1.00 80.76           H
ATOM   3540 2HD1 ILE A 236     -16.564  -9.298 -15.981  1.00 80.76           H
ATOM   3541 3HD1 ILE A 236     -16.919  -9.863 -14.331  1.00 80.76           H
ATOM   3542  HN  ILE A 236     -13.070 -11.934 -14.682  1.00 80.76           H
ATOM   3543  N   ILE A 237     -11.497 -11.788 -17.339  1.00 77.02           N
ATOM   3544  CA  ILE A 237     -10.395 -11.671 -18.279  1.00 77.02           C
ATOM   3545  C   ILE A 237      -9.989 -13.066 -18.759  1.00 77.02           C
ATOM   3546  O   ILE A 237      -9.846 -13.297 -19.958  1.00 77.02           O
ATOM   3547  HA  ILE A 237     -10.755 -11.103 -19.136  1.00 77.02           H
ATOM   3548  CB  ILE A 237      -9.244 -10.875 -17.659  1.00 77.02           C
ATOM   3549  HB  ILE A 237      -9.098 -11.225 -16.637  1.00 77.02           H
ATOM   3550  CG1 ILE A 237      -9.587  -9.386 -17.582  1.00 77.02           C
ATOM   3551 1HG1 ILE A 237      -9.619  -8.965 -18.587  1.00 77.02           H
ATOM   3552 2HG1 ILE A 237     -10.580  -9.259 -17.151  1.00 77.02           H
ATOM   3553  CG2 ILE A 237      -7.936 -11.125 -18.413  1.00 77.02           C
ATOM   3554 1HG2 ILE A 237      -7.690 -12.186 -18.372  1.00 77.02           H
ATOM   3555 2HG2 ILE A 237      -8.053 -10.819 -19.453  1.00 77.02           H
ATOM   3556 3HG2 ILE A 237      -7.135 -10.547 -17.952  1.00 77.02           H
ATOM   3557  CD1 ILE A 237      -8.558  -8.630 -16.739  1.00 77.02           C
ATOM   3558 1HD1 ILE A 237      -8.546  -9.038 -15.729  1.00 77.02           H
ATOM   3559 2HD1 ILE A 237      -7.570  -8.739 -17.187  1.00 77.02           H
ATOM   3560 3HD1 ILE A 237      -8.825  -7.574 -16.701  1.00 77.02           H
ATOM   3561  HN  ILE A 237     -11.317 -11.417 -16.428  1.00 77.02           H
ATOM   3562  N   ILE A 238      -9.816 -13.961 -17.796  1.00 77.94           N
ATOM   3563  CA  ILE A 238      -9.368 -15.309 -18.100  1.00 77.94           C
ATOM   3564  C   ILE A 238     -10.367 -15.972 -19.051  1.00 77.94           C
ATOM   3565  O   ILE A 238      -9.972 -16.611 -20.025  1.00 77.94           O
ATOM   3566  HA  ILE A 238      -8.408 -15.227 -18.610  1.00 77.94           H
ATOM   3567  CB  ILE A 238      -9.130 -16.098 -16.811  1.00 77.94           C
ATOM   3568  HB  ILE A 238      -9.977 -15.928 -16.146  1.00 77.94           H
ATOM   3569  CG1 ILE A 238      -7.879 -15.598 -16.085  1.00 77.94           C
ATOM   3570 1HG1 ILE A 238      -6.989 -15.904 -16.635  1.00 77.94           H
ATOM   3571 2HG1 ILE A 238      -7.880 -14.508 -16.061  1.00 77.94           H
ATOM   3572  CG2 ILE A 238      -9.069 -17.601 -17.091  1.00 77.94           C
ATOM   3573 1HG2 ILE A 238     -10.011 -17.927 -17.531  1.00 77.94           H
ATOM   3574 2HG2 ILE A 238      -8.253 -17.808 -17.783  1.00 77.94           H
ATOM   3575 3HG2 ILE A 238      -8.899 -18.137 -16.157  1.00 77.94           H
ATOM   3576  CD1 ILE A 238      -7.817 -16.146 -14.658  1.00 77.94           C
ATOM   3577 1HD1 ILE A 238      -8.697 -15.818 -14.104  1.00 77.94           H
ATOM   3578 2HD1 ILE A 238      -7.793 -17.236 -14.688  1.00 77.94           H
ATOM   3579 3HD1 ILE A 238      -6.919 -15.776 -14.165  1.00 77.94           H
ATOM   3580  HN  ILE A 238      -9.977 -13.777 -16.827  1.00 77.94           H
ATOM   3581  N   HIS A 239     -11.642 -15.797 -18.735  1.00 82.89           N
ATOM   3582  CA  HIS A 239     -12.699 -16.394 -19.533  1.00 82.89           C
ATOM   3583  C   HIS A 239     -12.596 -15.897 -20.976  1.00 82.89           C
ATOM   3584  O   HIS A 239     -12.706 -16.682 -21.917  1.00 82.89           O
ATOM   3585  HA  HIS A 239     -12.534 -17.471 -19.516  1.00 82.89           H
ATOM   3586  CB  HIS A 239     -14.070 -16.122 -18.909  1.00 82.89           C
ATOM   3587 1HB  HIS A 239     -14.050 -16.434 -17.865  1.00 82.89           H
ATOM   3588 2HB  HIS A 239     -14.255 -15.048 -18.917  1.00 82.89           H
ATOM   3589  CG  HIS A 239     -15.212 -16.821 -19.608  1.00 82.89           C
ATOM   3590  ND1 HIS A 239     -15.993 -16.203 -20.568  1.00 82.89           N
ATOM   3591  HD1 HIS A 239     -15.889 -15.263 -20.891  1.00 82.89           H
ATOM   3592  CD2 HIS A 239     -15.695 -18.090 -19.476  1.00 82.89           C
ATOM   3593  HD2 HIS A 239     -15.307 -18.852 -18.800  1.00 82.89           H
ATOM   3594  CE1 HIS A 239     -16.903 -17.070 -20.988  1.00 82.89           C
ATOM   3595  HE1 HIS A 239     -17.666 -16.883 -21.743  1.00 82.89           H
ATOM   3596  NE2 HIS A 239     -16.716 -18.239 -20.309  1.00 82.89           N
ATOM   3597  HN  HIS A 239     -11.955 -15.260 -17.952  1.00 82.89           H
ATOM   3598  N   THR A 240     -12.385 -14.595 -21.107  1.00 76.40           N
ATOM   3599  CA  THR A 240     -12.342 -13.972 -22.418  1.00 76.40           C
ATOM   3600  C   THR A 240     -11.105 -14.437 -23.189  1.00 76.40           C
ATOM   3601  O   THR A 240     -11.171 -14.667 -24.396  1.00 76.40           O
ATOM   3602  HA  THR A 240     -13.214 -14.300 -22.984  1.00 76.40           H
ATOM   3603  CB  THR A 240     -12.402 -12.455 -22.223  1.00 76.40           C
ATOM   3604  HB  THR A 240     -11.453 -12.074 -21.845  1.00 76.40           H
ATOM   3605  OG1 THR A 240     -13.527 -12.259 -21.372  1.00 76.40           O
ATOM   3606  HG1 THR A 240     -13.228 -12.184 -20.421  1.00 76.40           H
ATOM   3607  CG2 THR A 240     -12.773 -11.714 -23.509  1.00 76.40           C
ATOM   3608 1HG2 THR A 240     -13.753 -12.047 -23.851  1.00 76.40           H
ATOM   3609 2HG2 THR A 240     -12.029 -11.924 -24.278  1.00 76.40           H
ATOM   3610 3HG2 THR A 240     -12.801 -10.642 -23.315  1.00 76.40           H
ATOM   3611  HN  THR A 240     -12.246 -13.971 -20.338  1.00 76.40           H
ATOM   3612  N   LEU A 241     -10.005 -14.562 -22.461  1.00 75.85           N
ATOM   3613  CA  LEU A 241      -8.739 -14.925 -23.074  1.00 75.85           C
ATOM   3614  C   LEU A 241      -8.822 -16.361 -23.595  1.00 75.85           C
ATOM   3615  O   LEU A 241      -8.260 -16.679 -24.642  1.00 75.85           O
ATOM   3616  HA  LEU A 241      -8.584 -14.258 -23.922  1.00 75.85           H
ATOM   3617  CB  LEU A 241      -7.585 -14.691 -22.097  1.00 75.85           C
ATOM   3618 1HB  LEU A 241      -7.881 -15.066 -21.118  1.00 75.85           H
ATOM   3619 2HB  LEU A 241      -6.733 -15.288 -22.423  1.00 75.85           H
ATOM   3620  CG  LEU A 241      -7.124 -13.240 -21.938  1.00 75.85           C
ATOM   3621  HG  LEU A 241      -7.983 -12.641 -21.634  1.00 75.85           H
ATOM   3622  CD1 LEU A 241      -6.073 -13.117 -20.834  1.00 75.85           C
ATOM   3623 1HD1 LEU A 241      -6.498 -13.454 -19.888  1.00 75.85           H
ATOM   3624 2HD1 LEU A 241      -5.209 -13.732 -21.084  1.00 75.85           H
ATOM   3625 3HD1 LEU A 241      -5.763 -12.076 -20.742  1.00 75.85           H
ATOM   3626  CD2 LEU A 241      -6.627 -12.674 -23.270  1.00 75.85           C
ATOM   3627 1HD2 LEU A 241      -5.787 -13.270 -23.627  1.00 75.85           H
ATOM   3628 2HD2 LEU A 241      -7.433 -12.706 -24.002  1.00 75.85           H
ATOM   3629 3HD2 LEU A 241      -6.306 -11.642 -23.128  1.00 75.85           H
ATOM   3630  HN  LEU A 241      -9.971 -14.421 -21.472  1.00 75.85           H
ATOM   3631  N   ILE A 242      -9.528 -17.190 -22.840  1.00 77.80           N
ATOM   3632  CA  ILE A 242      -9.684 -18.587 -23.207  1.00 77.80           C
ATOM   3633  C   ILE A 242     -10.447 -18.680 -24.530  1.00 77.80           C
ATOM   3634  O   ILE A 242     -10.114 -19.497 -25.387  1.00 77.80           O
ATOM   3635  HA  ILE A 242      -8.686 -19.000 -23.355  1.00 77.80           H
ATOM   3636  CB  ILE A 242     -10.335 -19.372 -22.066  1.00 77.80           C
ATOM   3637  HB  ILE A 242     -11.169 -18.786 -21.681  1.00 77.80           H
ATOM   3638  CG1 ILE A 242      -9.352 -19.575 -20.911  1.00 77.80           C
ATOM   3639 1HG1 ILE A 242      -8.576 -20.280 -21.208  1.00 77.80           H
ATOM   3640 2HG1 ILE A 242      -8.856 -18.632 -20.681  1.00 77.80           H
ATOM   3641  CG2 ILE A 242     -10.909 -20.698 -22.570  1.00 77.80           C
ATOM   3642 1HG2 ILE A 242     -11.662 -20.501 -23.333  1.00 77.80           H
ATOM   3643 2HG2 ILE A 242     -10.108 -21.302 -22.997  1.00 77.80           H
ATOM   3644 3HG2 ILE A 242     -11.365 -21.235 -21.739  1.00 77.80           H
ATOM   3645  CD1 ILE A 242     -10.072 -20.096 -19.665  1.00 77.80           C
ATOM   3646 1HD1 ILE A 242     -10.831 -19.377 -19.356  1.00 77.80           H
ATOM   3647 2HD1 ILE A 242     -10.547 -21.050 -19.892  1.00 77.80           H
ATOM   3648 3HD1 ILE A 242      -9.351 -20.231 -18.859  1.00 77.80           H
ATOM   3649  HN  ILE A 242      -9.986 -16.923 -21.993  1.00 77.80           H
ATOM   3650  N   GLN A 243     -11.456 -17.831 -24.655  1.00 75.36           N
ATOM   3651  CA  GLN A 243     -12.288 -17.826 -25.847  1.00 75.36           C
ATOM   3652  C   GLN A 243     -11.507 -17.265 -27.037  1.00 75.36           C
ATOM   3653  O   GLN A 243     -11.827 -17.559 -28.188  1.00 75.36           O
ATOM   3654  HA  GLN A 243     -12.539 -18.871 -26.028  1.00 75.36           H
ATOM   3655  CB  GLN A 243     -13.576 -17.034 -25.613  1.00 75.36           C
ATOM   3656 1HB  GLN A 243     -13.334 -16.045 -25.224  1.00 75.36           H
ATOM   3657 2HB  GLN A 243     -14.093 -16.886 -26.562  1.00 75.36           H
ATOM   3658  CG  GLN A 243     -14.498 -17.762 -24.633  1.00 75.36           C
ATOM   3659 1HG  GLN A 243     -14.679 -18.778 -24.984  1.00 75.36           H
ATOM   3660 2HG  GLN A 243     -14.010 -17.843 -23.662  1.00 75.36           H
ATOM   3661  CD  GLN A 243     -15.829 -17.024 -24.481  1.00 75.36           C
ATOM   3662  OE1 GLN A 243     -15.997 -15.897 -24.916  1.00 75.36           O
ATOM   3663  NE2 GLN A 243     -16.764 -17.722 -23.841  1.00 75.36           N
ATOM   3664 1HE2 GLN A 243     -16.561 -18.643 -23.510  1.00 75.36           H
ATOM   3665 2HE2 GLN A 243     -17.670 -17.324 -23.692  1.00 75.36           H
ATOM   3666  HN  GLN A 243     -11.708 -17.156 -23.961  1.00 75.36           H
ATOM   3667  N   ALA A 244     -10.498 -16.468 -26.719  1.00 69.99           N
ATOM   3668  CA  ALA A 244      -9.657 -15.879 -27.747  1.00 69.99           C
ATOM   3669  C   ALA A 244      -8.913 -16.990 -28.489  1.00 69.99           C
ATOM   3670  O   ALA A 244      -8.295 -17.852 -27.866  1.00 69.99           O
ATOM   3671  HA  ALA A 244     -10.307 -15.357 -28.449  1.00 69.99           H
ATOM   3672  CB  ALA A 244      -8.705 -14.865 -27.109  1.00 69.99           C
ATOM   3673 1HB  ALA A 244      -9.283 -14.081 -26.620  1.00 69.99           H
ATOM   3674 2HB  ALA A 244      -8.079 -15.368 -26.372  1.00 69.99           H
ATOM   3675 3HB  ALA A 244      -8.074 -14.423 -27.880  1.00 69.99           H
ATOM   3676  HN  ALA A 244     -10.253 -16.223 -25.781  1.00 69.99           H
ATOM   3677  N   LYS A 245      -8.996 -16.934 -29.810  1.00 61.22           N
ATOM   3678  CA  LYS A 245      -8.319 -17.912 -30.645  1.00 61.22           C
ATOM   3679  C   LYS A 245      -6.868 -17.476 -30.858  1.00 61.22           C
ATOM   3680  O   LYS A 245      -6.105 -18.155 -31.543  1.00 61.22           O
ATOM   3681  HA  LYS A 245      -8.319 -18.859 -30.105  1.00 61.22           H
ATOM   3682  CB  LYS A 245      -9.091 -18.132 -31.947  1.00 61.22           C
ATOM   3683 1HB  LYS A 245      -9.327 -17.170 -32.402  1.00 61.22           H
ATOM   3684 2HB  LYS A 245      -8.468 -18.676 -32.657  1.00 61.22           H
ATOM   3685  CG  LYS A 245     -10.383 -18.913 -31.693  1.00 61.22           C
ATOM   3686 1HG  LYS A 245     -10.165 -19.796 -31.092  1.00 61.22           H
ATOM   3687 2HG  LYS A 245     -11.076 -18.299 -31.117  1.00 61.22           H
ATOM   3688  CD  LYS A 245     -11.038 -19.333 -33.010  1.00 61.22           C
ATOM   3689 1HD  LYS A 245     -11.334 -18.447 -33.571  1.00 61.22           H
ATOM   3690 2HD  LYS A 245     -10.316 -19.872 -33.623  1.00 61.22           H
ATOM   3691  CE  LYS A 245     -12.261 -20.216 -32.756  1.00 61.22           C
ATOM   3692 1HE  LYS A 245     -11.984 -21.058 -32.121  1.00 61.22           H
ATOM   3693 2HE  LYS A 245     -13.022 -19.649 -32.220  1.00 61.22           H
ATOM   3694  NZ  LYS A 245     -12.816 -20.713 -34.035  1.00 61.22           N
ATOM   3695 1HZ  LYS A 245     -13.622 -21.299 -33.849  1.00 61.22           H
ATOM   3696 2HZ  LYS A 245     -13.095 -19.926 -34.611  1.00 61.22           H
ATOM   3697 3HZ  LYS A 245     -12.110 -21.255 -34.522  1.00 61.22           H
ATOM   3698  HN  LYS A 245      -9.514 -16.239 -30.309  1.00 61.22           H
ATOM   3699  N   LYS A 246      -6.529 -16.344 -30.257  1.00 60.43           N
ATOM   3700  CA  LYS A 246      -5.233 -15.731 -30.492  1.00 60.43           C
ATOM   3701  C   LYS A 246      -4.167 -16.481 -29.691  1.00 60.43           C
ATOM   3702  O   LYS A 246      -4.345 -16.738 -28.502  1.00 60.43           O
ATOM   3703  HA  LYS A 246      -5.008 -15.839 -31.553  1.00 60.43           H
ATOM   3704  CB  LYS A 246      -5.287 -14.232 -30.191  1.00 60.43           C
ATOM   3705 1HB  LYS A 246      -5.803 -14.065 -29.246  1.00 60.43           H
ATOM   3706 2HB  LYS A 246      -4.275 -13.844 -30.074  1.00 60.43           H
ATOM   3707  CG  LYS A 246      -6.003 -13.473 -31.310  1.00 60.43           C
ATOM   3708 1HG  LYS A 246      -5.577 -13.752 -32.274  1.00 60.43           H
ATOM   3709 2HG  LYS A 246      -7.055 -13.758 -31.332  1.00 60.43           H
ATOM   3710  CD  LYS A 246      -5.883 -11.961 -31.112  1.00 60.43           C
ATOM   3711 1HD  LYS A 246      -6.416 -11.665 -30.208  1.00 60.43           H
ATOM   3712 2HD  LYS A 246      -4.837 -11.692 -30.967  1.00 60.43           H
ATOM   3713  CE  LYS A 246      -6.448 -11.203 -32.315  1.00 60.43           C
ATOM   3714 1HE  LYS A 246      -5.932 -11.515 -33.223  1.00 60.43           H
ATOM   3715 2HE  LYS A 246      -7.501 -11.450 -32.446  1.00 60.43           H
ATOM   3716  NZ  LYS A 246      -6.295  -9.743 -32.127  1.00 60.43           N
ATOM   3717 1HZ  LYS A 246      -6.692  -9.256 -32.923  1.00 60.43           H
ATOM   3718 2HZ  LYS A 246      -6.777  -9.459 -31.282  1.00 60.43           H
ATOM   3719 3HZ  LYS A 246      -5.310  -9.514 -32.048  1.00 60.43           H
ATOM   3720  HN  LYS A 246      -7.122 -15.849 -29.622  1.00 60.43           H
ATOM   3721  N   SER A 247      -3.081 -16.810 -30.376  1.00 60.00           N
ATOM   3722  CA  SER A 247      -2.024 -17.600 -29.768  1.00 60.00           C
ATOM   3723  C   SER A 247      -1.394 -16.827 -28.608  1.00 60.00           C
ATOM   3724  O   SER A 247      -0.983 -17.420 -27.612  1.00 60.00           O
ATOM   3725  HA  SER A 247      -2.512 -18.504 -29.404  1.00 60.00           H
ATOM   3726  CB  SER A 247      -0.957 -17.977 -30.797  1.00 60.00           C
ATOM   3727 1HB  SER A 247      -0.219 -18.631 -30.332  1.00 60.00           H
ATOM   3728 2HB  SER A 247      -1.418 -18.542 -31.608  1.00 60.00           H
ATOM   3729  OG  SER A 247      -0.302 -16.830 -31.332  1.00 60.00           O
ATOM   3730  HG  SER A 247       0.379 -17.109 -32.009  1.00 60.00           H
ATOM   3731  HN  SER A 247      -2.919 -16.548 -31.327  1.00 60.00           H
ATOM   3732  N   SER A 248      -1.336 -15.514 -28.777  1.00 63.93           N
ATOM   3733  CA  SER A 248      -0.648 -14.666 -27.818  1.00 63.93           C
ATOM   3734  C   SER A 248      -1.380 -14.693 -26.475  1.00 63.93           C
ATOM   3735  O   SER A 248      -0.924 -14.092 -25.504  1.00 63.93           O
ATOM   3736  HA  SER A 248       0.350 -15.094 -27.719  1.00 63.93           H
ATOM   3737  CB  SER A 248      -0.537 -13.230 -28.334  1.00 63.93           C
ATOM   3738 1HB  SER A 248       0.145 -12.667 -27.696  1.00 63.93           H
ATOM   3739 2HB  SER A 248      -0.105 -13.236 -29.335  1.00 63.93           H
ATOM   3740  OG  SER A 248      -1.802 -12.575 -28.367  1.00 63.93           O
ATOM   3741  HG  SER A 248      -1.691 -11.631 -28.679  1.00 63.93           H
ATOM   3742  HN  SER A 248      -1.749 -15.030 -29.549  1.00 63.93           H
ATOM   3743  N   LYS A 249      -2.503 -15.395 -26.463  1.00 69.52           N
ATOM   3744  CA  LYS A 249      -3.357 -15.421 -25.288  1.00 69.52           C
ATOM   3745  C   LYS A 249      -2.580 -16.014 -24.111  1.00 69.52           C
ATOM   3746  O   LYS A 249      -2.750 -15.584 -22.971  1.00 69.52           O
ATOM   3747  HA  LYS A 249      -3.614 -14.389 -25.048  1.00 69.52           H
ATOM   3748  CB  LYS A 249      -4.666 -16.154 -25.593  1.00 69.52           C
ATOM   3749 1HB  LYS A 249      -5.365 -16.016 -24.769  1.00 69.52           H
ATOM   3750 2HB  LYS A 249      -5.130 -15.722 -26.480  1.00 69.52           H
ATOM   3751  CG  LYS A 249      -4.419 -17.647 -25.815  1.00 69.52           C
ATOM   3752 1HG  LYS A 249      -3.619 -17.783 -26.542  1.00 69.52           H
ATOM   3753 2HG  LYS A 249      -4.085 -18.107 -24.885  1.00 69.52           H
ATOM   3754  CD  LYS A 249      -5.688 -18.345 -26.309  1.00 69.52           C
ATOM   3755 1HD  LYS A 249      -6.512 -18.133 -25.628  1.00 69.52           H
ATOM   3756 2HD  LYS A 249      -5.970 -17.947 -27.284  1.00 69.52           H
ATOM   3757  CE  LYS A 249      -5.478 -19.857 -26.410  1.00 69.52           C
ATOM   3758 1HE  LYS A 249      -4.748 -20.078 -27.189  1.00 69.52           H
ATOM   3759 2HE  LYS A 249      -5.070 -20.237 -25.473  1.00 69.52           H
ATOM   3760  NZ  LYS A 249      -6.756 -20.539 -26.713  1.00 69.52           N
ATOM   3761 1HZ  LYS A 249      -6.586 -21.528 -26.856  1.00 69.52           H
ATOM   3762 2HZ  LYS A 249      -7.398 -20.415 -25.938  1.00 69.52           H
ATOM   3763 3HZ  LYS A 249      -7.161 -20.140 -27.554  1.00 69.52           H
ATOM   3764  HN  LYS A 249      -2.831 -15.939 -27.236  1.00 69.52           H
ATOM   3765  N   HIS A 250      -1.745 -16.992 -24.428  1.00 72.80           N
ATOM   3766  CA  HIS A 250      -1.049 -17.745 -23.398  1.00 72.80           C
ATOM   3767  C   HIS A 250      -0.092 -16.820 -22.644  1.00 72.80           C
ATOM   3768  O   HIS A 250       0.030 -16.909 -21.423  1.00 72.80           O
ATOM   3769  HA  HIS A 250      -1.811 -18.107 -22.707  1.00 72.80           H
ATOM   3770  CB  HIS A 250      -0.346 -18.964 -23.998  1.00 72.80           C
ATOM   3771 1HB  HIS A 250       0.278 -18.638 -24.830  1.00 72.80           H
ATOM   3772 2HB  HIS A 250       0.321 -19.392 -23.248  1.00 72.80           H
ATOM   3773  CG  HIS A 250      -1.288 -20.039 -24.484  1.00 72.80           C
ATOM   3774  ND1 HIS A 250      -1.937 -20.911 -23.628  1.00 72.80           N
ATOM   3775  HD1 HIS A 250      -1.854 -20.922 -22.631  1.00 72.80           H
ATOM   3776  CD2 HIS A 250      -1.684 -20.373 -25.746  1.00 72.80           C
ATOM   3777  HD2 HIS A 250      -1.361 -19.884 -26.665  1.00 72.80           H
ATOM   3778  CE1 HIS A 250      -2.686 -21.729 -24.352  1.00 72.80           C
ATOM   3779  HE1 HIS A 250      -3.318 -22.529 -23.967  1.00 72.80           H
ATOM   3780  NE2 HIS A 250      -2.528 -21.394 -25.665  1.00 72.80           N
ATOM   3781  HN  HIS A 250      -1.541 -17.272 -25.366  1.00 72.80           H
ATOM   3782  N   LYS A 251       0.562 -15.953 -23.402  1.00 71.36           N
ATOM   3783  CA  LYS A 251       1.522 -15.028 -22.824  1.00 71.36           C
ATOM   3784  C   LYS A 251       0.793 -14.068 -21.881  1.00 71.36           C
ATOM   3785  O   LYS A 251       1.240 -13.836 -20.758  1.00 71.36           O
ATOM   3786  HA  LYS A 251       2.230 -15.615 -22.239  1.00 71.36           H
ATOM   3787  CB  LYS A 251       2.317 -14.323 -23.924  1.00 71.36           C
ATOM   3788 1HB  LYS A 251       2.733 -15.063 -24.609  1.00 71.36           H
ATOM   3789 2HB  LYS A 251       1.652 -13.687 -24.509  1.00 71.36           H
ATOM   3790  CG  LYS A 251       3.446 -13.479 -23.330  1.00 71.36           C
ATOM   3791 1HG  LYS A 251       3.025 -12.678 -22.722  1.00 71.36           H
ATOM   3792 2HG  LYS A 251       4.056 -14.094 -22.668  1.00 71.36           H
ATOM   3793  CD  LYS A 251       4.324 -12.882 -24.432  1.00 71.36           C
ATOM   3794 1HD  LYS A 251       4.740 -13.683 -25.044  1.00 71.36           H
ATOM   3795 2HD  LYS A 251       3.716 -12.262 -25.090  1.00 71.36           H
ATOM   3796  CE  LYS A 251       5.458 -12.046 -23.838  1.00 71.36           C
ATOM   3797 1HE  LYS A 251       5.046 -11.192 -23.300  1.00 71.36           H
ATOM   3798 2HE  LYS A 251       6.015 -12.640 -23.113  1.00 71.36           H
ATOM   3799  NZ  LYS A 251       6.369 -11.574 -24.905  1.00 71.36           N
ATOM   3800 1HZ  LYS A 251       7.110 -11.017 -24.495  1.00 71.36           H
ATOM   3801 2HZ  LYS A 251       6.772 -12.373 -25.382  1.00 71.36           H
ATOM   3802 3HZ  LYS A 251       5.849 -11.011 -25.568  1.00 71.36           H
ATOM   3803  HN  LYS A 251       0.446 -15.877 -24.392  1.00 71.36           H
ATOM   3804  N   ALA A 252      -0.316 -13.534 -22.372  1.00 70.43           N
ATOM   3805  CA  ALA A 252      -1.093 -12.581 -21.599  1.00 70.43           C
ATOM   3806  C   ALA A 252      -1.562 -13.244 -20.302  1.00 70.43           C
ATOM   3807  O   ALA A 252      -1.531 -12.626 -19.239  1.00 70.43           O
ATOM   3808  HA  ALA A 252      -0.442 -11.742 -21.353  1.00 70.43           H
ATOM   3809  CB  ALA A 252      -2.260 -12.067 -22.446  1.00 70.43           C
ATOM   3810 1HB  ALA A 252      -1.872 -11.580 -23.340  1.00 70.43           H
ATOM   3811 2HB  ALA A 252      -2.895 -12.905 -22.735  1.00 70.43           H
ATOM   3812 3HB  ALA A 252      -2.843 -11.352 -21.866  1.00 70.43           H
ATOM   3813  HN  ALA A 252      -0.683 -13.744 -23.278  1.00 70.43           H
ATOM   3814  N   LEU A 253      -1.986 -14.493 -20.433  1.00 75.24           N
ATOM   3815  CA  LEU A 253      -2.501 -15.231 -19.292  1.00 75.24           C
ATOM   3816  C   LEU A 253      -1.417 -15.321 -18.216  1.00 75.24           C
ATOM   3817  O   LEU A 253      -1.678 -15.057 -17.044  1.00 75.24           O
ATOM   3818  HA  LEU A 253      -3.341 -14.666 -18.889  1.00 75.24           H
ATOM   3819  CB  LEU A 253      -3.042 -16.592 -19.736  1.00 75.24           C
ATOM   3820 1HB  LEU A 253      -3.569 -16.461 -20.680  1.00 75.24           H
ATOM   3821 2HB  LEU A 253      -2.196 -17.251 -19.931  1.00 75.24           H
ATOM   3822  CG  LEU A 253      -3.981 -17.293 -18.752  1.00 75.24           C
ATOM   3823  HG  LEU A 253      -3.659 -17.049 -17.740  1.00 75.24           H
ATOM   3824  CD1 LEU A 253      -5.415 -16.783 -18.905  1.00 75.24           C
ATOM   3825 1HD1 LEU A 253      -5.442 -15.710 -18.711  1.00 75.24           H
ATOM   3826 2HD1 LEU A 253      -5.764 -16.976 -19.920  1.00 75.24           H
ATOM   3827 3HD1 LEU A 253      -6.062 -17.297 -18.195  1.00 75.24           H
ATOM   3828  CD2 LEU A 253      -3.895 -18.813 -18.900  1.00 75.24           C
ATOM   3829 1HD2 LEU A 253      -4.177 -19.096 -19.915  1.00 75.24           H
ATOM   3830 2HD2 LEU A 253      -2.874 -19.140 -18.702  1.00 75.24           H
ATOM   3831 3HD2 LEU A 253      -4.573 -19.287 -18.190  1.00 75.24           H
ATOM   3832  HN  LEU A 253      -1.980 -14.997 -21.296  1.00 75.24           H
ATOM   3833  N   LYS A 254      -0.223 -15.694 -18.654  1.00 77.43           N
ATOM   3834  CA  LYS A 254       0.882 -15.894 -17.732  1.00 77.43           C
ATOM   3835  C   LYS A 254       1.110 -14.612 -16.929  1.00 77.43           C
ATOM   3836  O   LYS A 254       1.235 -14.656 -15.706  1.00 77.43           O
ATOM   3837  HA  LYS A 254       0.594 -16.687 -17.043  1.00 77.43           H
ATOM   3838  CB  LYS A 254       2.125 -16.378 -18.483  1.00 77.43           C
ATOM   3839 1HB  LYS A 254       1.879 -17.263 -19.070  1.00 77.43           H
ATOM   3840 2HB  LYS A 254       2.450 -15.611 -19.186  1.00 77.43           H
ATOM   3841  CG  LYS A 254       3.261 -16.703 -17.512  1.00 77.43           C
ATOM   3842 1HG  LYS A 254       3.560 -15.798 -16.982  1.00 77.43           H
ATOM   3843 2HG  LYS A 254       2.911 -17.411 -16.761  1.00 77.43           H
ATOM   3844  CD  LYS A 254       4.465 -17.289 -18.252  1.00 77.43           C
ATOM   3845 1HD  LYS A 254       4.163 -18.186 -18.792  1.00 77.43           H
ATOM   3846 2HD  LYS A 254       4.822 -16.576 -18.995  1.00 77.43           H
ATOM   3847  CE  LYS A 254       5.595 -17.629 -17.278  1.00 77.43           C
ATOM   3848 1HE  LYS A 254       5.962 -16.718 -16.805  1.00 77.43           H
ATOM   3849 2HE  LYS A 254       5.217 -18.271 -16.483  1.00 77.43           H
ATOM   3850  NZ  LYS A 254       6.703 -18.307 -17.987  1.00 77.43           N
ATOM   3851 1HZ  LYS A 254       7.447 -18.515 -17.330  1.00 77.43           H
ATOM   3852 2HZ  LYS A 254       6.364 -19.170 -18.398  1.00 77.43           H
ATOM   3853 3HZ  LYS A 254       7.058 -17.701 -18.718  1.00 77.43           H
ATOM   3854  HN  LYS A 254      -0.007 -15.859 -19.616  1.00 77.43           H
ATOM   3855  N   VAL A 255       1.156 -13.501 -17.649  1.00 74.03           N
ATOM   3856  CA  VAL A 255       1.426 -12.216 -17.026  1.00 74.03           C
ATOM   3857  C   VAL A 255       0.358 -11.933 -15.968  1.00 74.03           C
ATOM   3858  O   VAL A 255       0.679 -11.542 -14.846  1.00 74.03           O
ATOM   3859  HA  VAL A 255       2.397 -12.286 -16.535  1.00 74.03           H
ATOM   3860  CB  VAL A 255       1.513 -11.125 -18.095  1.00 74.03           C
ATOM   3861  HB  VAL A 255       0.615 -11.185 -18.709  1.00 74.03           H
ATOM   3862  CG1 VAL A 255       1.552  -9.735 -17.456  1.00 74.03           C
ATOM   3863 1HG1 VAL A 255       0.647  -9.579 -16.870  1.00 74.03           H
ATOM   3864 2HG1 VAL A 255       2.424  -9.658 -16.807  1.00 74.03           H
ATOM   3865 3HG1 VAL A 255       1.614  -8.978 -18.238  1.00 74.03           H
ATOM   3866  CG2 VAL A 255       2.722 -11.344 -19.006  1.00 74.03           C
ATOM   3867 1HG2 VAL A 255       3.635 -11.323 -18.410  1.00 74.03           H
ATOM   3868 2HG2 VAL A 255       2.634 -12.311 -19.501  1.00 74.03           H
ATOM   3869 3HG2 VAL A 255       2.760 -10.554 -19.756  1.00 74.03           H
ATOM   3870  HN  VAL A 255       1.014 -13.469 -18.638  1.00 74.03           H
ATOM   3871  N   THR A 256      -0.889 -12.142 -16.361  1.00 73.23           N
ATOM   3872  CA  THR A 256      -2.009 -11.867 -15.477  1.00 73.23           C
ATOM   3873  C   THR A 256      -1.869 -12.660 -14.176  1.00 73.23           C
ATOM   3874  O   THR A 256      -2.035 -12.109 -13.089  1.00 73.23           O
ATOM   3875  HA  THR A 256      -1.985 -10.810 -15.211  1.00 73.23           H
ATOM   3876  CB  THR A 256      -3.300 -12.173 -16.239  1.00 73.23           C
ATOM   3877  HB  THR A 256      -3.292 -13.193 -16.623  1.00 73.23           H
ATOM   3878  OG1 THR A 256      -3.374 -11.146 -17.224  1.00 73.23           O
ATOM   3879  HG1 THR A 256      -2.959 -11.460 -18.078  1.00 73.23           H
ATOM   3880  CG2 THR A 256      -4.550 -11.959 -15.383  1.00 73.23           C
ATOM   3881 1HG2 THR A 256      -4.592 -10.921 -15.055  1.00 73.23           H
ATOM   3882 2HG2 THR A 256      -4.511 -12.614 -14.513  1.00 73.23           H
ATOM   3883 3HG2 THR A 256      -5.438 -12.191 -15.972  1.00 73.23           H
ATOM   3884  HN  THR A 256      -1.140 -12.493 -17.264  1.00 73.23           H
ATOM   3885  N   ILE A 257      -1.565 -13.940 -14.330  1.00 76.99           N
ATOM   3886  CA  ILE A 257      -1.471 -14.830 -13.186  1.00 76.99           C
ATOM   3887  C   ILE A 257      -0.349 -14.351 -12.263  1.00 76.99           C
ATOM   3888  O   ILE A 257      -0.505 -14.340 -11.043  1.00 76.99           O
ATOM   3889  HA  ILE A 257      -2.415 -14.766 -12.644  1.00 76.99           H
ATOM   3890  CB  ILE A 257      -1.312 -16.280 -13.647  1.00 76.99           C
ATOM   3891  HB  ILE A 257      -0.522 -16.315 -14.397  1.00 76.99           H
ATOM   3892  CG1 ILE A 257      -2.592 -16.788 -14.313  1.00 76.99           C
ATOM   3893 1HG1 ILE A 257      -3.377 -16.896 -13.565  1.00 76.99           H
ATOM   3894 2HG1 ILE A 257      -2.942 -16.055 -15.040  1.00 76.99           H
ATOM   3895  CG2 ILE A 257      -0.874 -17.179 -12.488  1.00 76.99           C
ATOM   3896 1HG2 ILE A 257       0.082 -16.829 -12.098  1.00 76.99           H
ATOM   3897 2HG2 ILE A 257      -1.623 -17.144 -11.698  1.00 76.99           H
ATOM   3898 3HG2 ILE A 257      -0.768 -18.204 -12.843  1.00 76.99           H
ATOM   3899  CD1 ILE A 257      -2.353 -18.130 -15.008  1.00 76.99           C
ATOM   3900 1HD1 ILE A 257      -1.584 -18.012 -15.772  1.00 76.99           H
ATOM   3901 2HD1 ILE A 257      -2.026 -18.866 -14.274  1.00 76.99           H
ATOM   3902 3HD1 ILE A 257      -3.279 -18.468 -15.474  1.00 76.99           H
ATOM   3903  HN  ILE A 257      -1.385 -14.369 -15.216  1.00 76.99           H
ATOM   3904  N   THR A 258       0.759 -13.967 -12.881  1.00 80.50           N
ATOM   3905  CA  THR A 258       1.928 -13.544 -12.129  1.00 80.50           C
ATOM   3906  C   THR A 258       1.588 -12.339 -11.249  1.00 80.50           C
ATOM   3907  O   THR A 258       1.914 -12.321 -10.063  1.00 80.50           O
ATOM   3908  HA  THR A 258       2.219 -14.355 -11.462  1.00 80.50           H
ATOM   3909  CB  THR A 258       3.057 -13.270 -13.124  1.00 80.50           C
ATOM   3910  HB  THR A 258       2.791 -12.459 -13.802  1.00 80.50           H
ATOM   3911  OG1 THR A 258       3.291 -14.534 -13.740  1.00 80.50           O
ATOM   3912  HG1 THR A 258       2.675 -14.654 -14.519  1.00 80.50           H
ATOM   3913  CG2 THR A 258       4.381 -12.943 -12.432  1.00 80.50           C
ATOM   3914 1HG2 THR A 258       4.682 -13.783 -11.806  1.00 80.50           H
ATOM   3915 2HG2 THR A 258       4.257 -12.054 -11.812  1.00 80.50           H
ATOM   3916 3HG2 THR A 258       5.148 -12.757 -13.184  1.00 80.50           H
ATOM   3917  HN  THR A 258       0.864 -13.942 -13.876  1.00 80.50           H
ATOM   3918  N   VAL A 259       0.937 -11.363 -11.864  1.00 75.56           N
ATOM   3919  CA  VAL A 259       0.624 -10.122 -11.174  1.00 75.56           C
ATOM   3920  C   VAL A 259      -0.255 -10.427  -9.960  1.00 75.56           C
ATOM   3921  O   VAL A 259      -0.000  -9.929  -8.864  1.00 75.56           O
ATOM   3922  HA  VAL A 259       1.564  -9.692 -10.828  1.00 75.56           H
ATOM   3923  CB  VAL A 259      -0.021  -9.132 -12.146  1.00 75.56           C
ATOM   3924  HB  VAL A 259      -0.862  -9.633 -12.626  1.00 75.56           H
ATOM   3925  CG1 VAL A 259      -0.565  -7.910 -11.402  1.00 75.56           C
ATOM   3926 1HG1 VAL A 259      -1.315  -8.229 -10.679  1.00 75.56           H
ATOM   3927 2HG1 VAL A 259       0.251  -7.408 -10.883  1.00 75.56           H
ATOM   3928 3HG1 VAL A 259      -1.018  -7.223 -12.117  1.00 75.56           H
ATOM   3929  CG2 VAL A 259       0.965  -8.715 -13.239  1.00 75.56           C
ATOM   3930 1HG2 VAL A 259       1.834  -8.241 -12.783  1.00 75.56           H
ATOM   3931 2HG2 VAL A 259       1.282  -9.596 -13.797  1.00 75.56           H
ATOM   3932 3HG2 VAL A 259       0.481  -8.011 -13.916  1.00 75.56           H
ATOM   3933  HN  VAL A 259       0.626 -11.408 -12.813  1.00 75.56           H
ATOM   3934  N   LEU A 260      -1.272 -11.243 -10.195  1.00 77.36           N
ATOM   3935  CA  LEU A 260      -2.224 -11.573  -9.148  1.00 77.36           C
ATOM   3936  C   LEU A 260      -1.492 -12.265  -7.997  1.00 77.36           C
ATOM   3937  O   LEU A 260      -1.729 -11.956  -6.831  1.00 77.36           O
ATOM   3938  HA  LEU A 260      -2.641 -10.636  -8.779  1.00 77.36           H
ATOM   3939  CB  LEU A 260      -3.385 -12.391  -9.719  1.00 77.36           C
ATOM   3940 1HB  LEU A 260      -3.866 -11.806 -10.502  1.00 77.36           H
ATOM   3941 2HB  LEU A 260      -2.976 -13.283 -10.193  1.00 77.36           H
ATOM   3942  CG  LEU A 260      -4.455 -12.826  -8.716  1.00 77.36           C
ATOM   3943  HG  LEU A 260      -3.969 -13.391  -7.921  1.00 77.36           H
ATOM   3944  CD1 LEU A 260      -5.123 -11.613  -8.065  1.00 77.36           C
ATOM   3945 1HD1 LEU A 260      -4.371 -11.023  -7.541  1.00 77.36           H
ATOM   3946 2HD1 LEU A 260      -5.593 -11.001  -8.835  1.00 77.36           H
ATOM   3947 3HD1 LEU A 260      -5.879 -11.951  -7.357  1.00 77.36           H
ATOM   3948  CD2 LEU A 260      -5.476 -13.758  -9.373  1.00 77.36           C
ATOM   3949 1HD2 LEU A 260      -5.961 -13.240 -10.200  1.00 77.36           H
ATOM   3950 2HD2 LEU A 260      -4.967 -14.646  -9.749  1.00 77.36           H
ATOM   3951 3HD2 LEU A 260      -6.225 -14.052  -8.638  1.00 77.36           H
ATOM   3952  HN  LEU A 260      -1.449 -11.675 -11.079  1.00 77.36           H
ATOM   3953  N   THR A 261      -0.615 -13.188  -8.366  1.00 83.63           N
ATOM   3954  CA  THR A 261       0.056 -14.019  -7.380  1.00 83.63           C
ATOM   3955  C   THR A 261       0.940 -13.161  -6.473  1.00 83.63           C
ATOM   3956  O   THR A 261       0.954 -13.347  -5.258  1.00 83.63           O
ATOM   3957  HA  THR A 261      -0.702 -14.479  -6.745  1.00 83.63           H
ATOM   3958  CB  THR A 261       0.827 -15.109  -8.127  1.00 83.63           C
ATOM   3959  HB  THR A 261       1.642 -14.679  -8.710  1.00 83.63           H
ATOM   3960  OG1 THR A 261      -0.174 -15.790  -8.878  1.00 83.63           O
ATOM   3961  HG1 THR A 261      -0.146 -15.494  -9.833  1.00 83.63           H
ATOM   3962  CG2 THR A 261       1.382 -16.181  -7.187  1.00 83.63           C
ATOM   3963 1HG2 THR A 261       0.560 -16.658  -6.654  1.00 83.63           H
ATOM   3964 2HG2 THR A 261       2.062 -15.720  -6.471  1.00 83.63           H
ATOM   3965 3HG2 THR A 261       1.920 -16.930  -7.769  1.00 83.63           H
ATOM   3966  HN  THR A 261      -0.363 -13.372  -9.316  1.00 83.63           H
ATOM   3967  N   VAL A 262       1.658 -12.240  -7.100  1.00 84.05           N
ATOM   3968  CA  VAL A 262       2.625 -11.428  -6.381  1.00 84.05           C
ATOM   3969  C   VAL A 262       1.891 -10.538  -5.377  1.00 84.05           C
ATOM   3970  O   VAL A 262       2.351 -10.358  -4.250  1.00 84.05           O
ATOM   3971  HA  VAL A 262       3.282 -12.105  -5.836  1.00 84.05           H
ATOM   3972  CB  VAL A 262       3.480 -10.634  -7.371  1.00 84.05           C
ATOM   3973  HB  VAL A 262       2.808 -10.053  -8.003  1.00 84.05           H
ATOM   3974  CG1 VAL A 262       4.400  -9.655  -6.639  1.00 84.05           C
ATOM   3975 1HG1 VAL A 262       3.799  -8.957  -6.057  1.00 84.05           H
ATOM   3976 2HG1 VAL A 262       5.061 -10.208  -5.972  1.00 84.05           H
ATOM   3977 3HG1 VAL A 262       4.996  -9.104  -7.366  1.00 84.05           H
ATOM   3978  CG2 VAL A 262       4.284 -11.570  -8.276  1.00 84.05           C
ATOM   3979 1HG2 VAL A 262       4.941 -12.190  -7.666  1.00 84.05           H
ATOM   3980 2HG2 VAL A 262       3.601 -12.208  -8.837  1.00 84.05           H
ATOM   3981 3HG2 VAL A 262       4.882 -10.980  -8.970  1.00 84.05           H
ATOM   3982  HN  VAL A 262       1.586 -12.045  -8.078  1.00 84.05           H
ATOM   3983  N   PHE A 263       0.763 -10.004  -5.821  1.00 79.32           N
ATOM   3984  CA  PHE A 263      -0.043  -9.144  -4.972  1.00 79.32           C
ATOM   3985  C   PHE A 263      -0.539  -9.900  -3.738  1.00 79.32           C
ATOM   3986  O   PHE A 263      -0.365  -9.439  -2.611  1.00 79.32           O
ATOM   3987  HA  PHE A 263       0.590  -8.315  -4.657  1.00 79.32           H
ATOM   3988  CB  PHE A 263      -1.249  -8.699  -5.802  1.00 79.32           C
ATOM   3989 1HB  PHE A 263      -0.893  -8.188  -6.696  1.00 79.32           H
ATOM   3990 2HB  PHE A 263      -1.793  -9.583  -6.135  1.00 79.32           H
ATOM   3991  CG  PHE A 263      -2.213  -7.776  -5.054  1.00 79.32           C
ATOM   3992  CD1 PHE A 263      -3.266  -8.302  -4.371  1.00 79.32           C
ATOM   3993  HD1 PHE A 263      -3.422  -9.381  -4.356  1.00 79.32           H
ATOM   3994  CD2 PHE A 263      -2.019  -6.431  -5.072  1.00 79.32           C
ATOM   3995  HD2 PHE A 263      -1.175  -6.009  -5.619  1.00 79.32           H
ATOM   3996  CE1 PHE A 263      -4.160  -7.446  -3.676  1.00 79.32           C
ATOM   3997  HE1 PHE A 263      -5.004  -7.867  -3.129  1.00 79.32           H
ATOM   3998  CE2 PHE A 263      -2.913  -5.574  -4.377  1.00 79.32           C
ATOM   3999  HE2 PHE A 263      -2.757  -4.496  -4.392  1.00 79.32           H
ATOM   4000  CZ  PHE A 263      -3.966  -6.100  -3.694  1.00 79.32           C
ATOM   4001  HZ  PHE A 263      -4.652  -5.442  -3.161  1.00 79.32           H
ATOM   4002  HN  PHE A 263       0.399 -10.151  -6.741  1.00 79.32           H
ATOM   4003  N   VAL A 264      -1.148 -11.050  -3.993  1.00 83.76           N
ATOM   4004  CA  VAL A 264      -1.764 -11.823  -2.928  1.00 83.76           C
ATOM   4005  C   VAL A 264      -0.699 -12.197  -1.894  1.00 83.76           C
ATOM   4006  O   VAL A 264      -0.907 -12.026  -0.694  1.00 83.76           O
ATOM   4007  HA  VAL A 264      -2.509 -11.188  -2.449  1.00 83.76           H
ATOM   4008  CB  VAL A 264      -2.483 -13.040  -3.513  1.00 83.76           C
ATOM   4009  HB  VAL A 264      -1.778 -13.570  -4.153  1.00 83.76           H
ATOM   4010  CG1 VAL A 264      -2.927 -13.999  -2.407  1.00 83.76           C
ATOM   4011 1HG1 VAL A 264      -2.054 -14.342  -1.852  1.00 83.76           H
ATOM   4012 2HG1 VAL A 264      -3.608 -13.482  -1.730  1.00 83.76           H
ATOM   4013 3HG1 VAL A 264      -3.435 -14.855  -2.850  1.00 83.76           H
ATOM   4014  CG2 VAL A 264      -3.671 -12.611  -4.377  1.00 83.76           C
ATOM   4015 1HG2 VAL A 264      -4.378 -12.047  -3.769  1.00 83.76           H
ATOM   4016 2HG2 VAL A 264      -3.317 -11.987  -5.197  1.00 83.76           H
ATOM   4017 3HG2 VAL A 264      -4.164 -13.496  -4.781  1.00 83.76           H
ATOM   4018  HN  VAL A 264      -1.224 -11.452  -4.905  1.00 83.76           H
ATOM   4019  N   LEU A 265       0.418 -12.701  -2.398  1.00 88.27           N
ATOM   4020  CA  LEU A 265       1.443 -13.259  -1.534  1.00 88.27           C
ATOM   4021  C   LEU A 265       2.051 -12.142  -0.683  1.00 88.27           C
ATOM   4022  O   LEU A 265       2.516 -12.387   0.429  1.00 88.27           O
ATOM   4023  HA  LEU A 265       0.957 -13.974  -0.869  1.00 88.27           H
ATOM   4024  CB  LEU A 265       2.474 -14.035  -2.357  1.00 88.27           C
ATOM   4025 1HB  LEU A 265       2.815 -13.396  -3.171  1.00 88.27           H
ATOM   4026 2HB  LEU A 265       3.339 -14.235  -1.724  1.00 88.27           H
ATOM   4027  CG  LEU A 265       1.996 -15.361  -2.952  1.00 88.27           C
ATOM   4028  HG  LEU A 265       1.144 -15.157  -3.601  1.00 88.27           H
ATOM   4029  CD1 LEU A 265       3.083 -15.996  -3.820  1.00 88.27           C
ATOM   4030 1HD1 LEU A 265       3.339 -15.319  -4.635  1.00 88.27           H
ATOM   4031 2HD1 LEU A 265       3.969 -16.185  -3.213  1.00 88.27           H
ATOM   4032 3HD1 LEU A 265       2.717 -16.937  -4.231  1.00 88.27           H
ATOM   4033  CD2 LEU A 265       1.510 -16.311  -1.855  1.00 88.27           C
ATOM   4034 1HD2 LEU A 265       2.327 -16.513  -1.162  1.00 88.27           H
ATOM   4035 2HD2 LEU A 265       0.682 -15.851  -1.316  1.00 88.27           H
ATOM   4036 3HD2 LEU A 265       1.176 -17.246  -2.305  1.00 88.27           H
ATOM   4037  HN  LEU A 265       0.626 -12.732  -3.376  1.00 88.27           H
ATOM   4038  N   SER A 266       2.028 -10.940  -1.239  1.00 88.19           N
ATOM   4039  CA  SER A 266       2.672  -9.806  -0.598  1.00 88.19           C
ATOM   4040  C   SER A 266       1.728  -9.180   0.430  1.00 88.19           C
ATOM   4041  O   SER A 266       2.153  -8.805   1.521  1.00 88.19           O
ATOM   4042  HA  SER A 266       3.555 -10.216  -0.106  1.00 88.19           H
ATOM   4043  CB  SER A 266       3.103  -8.761  -1.629  1.00 88.19           C
ATOM   4044 1HB  SER A 266       3.580  -7.924  -1.120  1.00 88.19           H
ATOM   4045 2HB  SER A 266       3.849  -9.195  -2.296  1.00 88.19           H
ATOM   4046  OG  SER A 266       2.002  -8.284  -2.397  1.00 88.19           O
ATOM   4047  HG  SER A 266       1.914  -8.817  -3.238  1.00 88.19           H
ATOM   4048  HN  SER A 266       1.580 -10.734  -2.110  1.00 88.19           H
ATOM   4049  N   GLN A 267       0.464  -9.085   0.044  1.00 86.70           N
ATOM   4050  CA  GLN A 267      -0.490  -8.287   0.795  1.00 86.70           C
ATOM   4051  C   GLN A 267      -1.214  -9.155   1.826  1.00 86.70           C
ATOM   4052  O   GLN A 267      -1.536  -8.689   2.918  1.00 86.70           O
ATOM   4053  HA  GLN A 267       0.104  -7.527   1.302  1.00 86.70           H
ATOM   4054  CB  GLN A 267      -1.488  -7.601  -0.141  1.00 86.70           C
ATOM   4055 1HB  GLN A 267      -1.993  -8.349  -0.751  1.00 86.70           H
ATOM   4056 2HB  GLN A 267      -2.255  -7.097   0.446  1.00 86.70           H
ATOM   4057  CG  GLN A 267      -0.783  -6.589  -1.046  1.00 86.70           C
ATOM   4058 1HG  GLN A 267      -0.037  -7.098  -1.656  1.00 86.70           H
ATOM   4059 2HG  GLN A 267      -1.505  -6.144  -1.731  1.00 86.70           H
ATOM   4060  CD  GLN A 267      -0.111  -5.490  -0.221  1.00 86.70           C
ATOM   4061  OE1 GLN A 267      -0.638  -5.011   0.769  1.00 86.70           O
ATOM   4062  NE2 GLN A 267       1.080  -5.118  -0.683  1.00 86.70           N
ATOM   4063 1HE2 GLN A 267       1.456  -5.551  -1.501  1.00 86.70           H
ATOM   4064 2HE2 GLN A 267       1.599  -4.405  -0.211  1.00 86.70           H
ATOM   4065  HN  GLN A 267       0.090  -9.542  -0.763  1.00 86.70           H
ATOM   4066  N   PHE A 268      -1.449 -10.401   1.443  1.00 89.30           N
ATOM   4067  CA  PHE A 268      -2.287 -11.283   2.237  1.00 89.30           C
ATOM   4068  C   PHE A 268      -1.747 -11.416   3.663  1.00 89.30           C
ATOM   4069  O   PHE A 268      -2.479 -11.208   4.629  1.00 89.30           O
ATOM   4070  HA  PHE A 268      -3.283 -10.841   2.268  1.00 89.30           H
ATOM   4071  CB  PHE A 268      -2.257 -12.656   1.563  1.00 89.30           C
ATOM   4072 1HB  PHE A 268      -2.566 -12.546   0.523  1.00 89.30           H
ATOM   4073 2HB  PHE A 268      -1.231 -13.023   1.554  1.00 89.30           H
ATOM   4074  CG  PHE A 268      -3.150 -13.700   2.237  1.00 89.30           C
ATOM   4075  CD1 PHE A 268      -2.592 -14.701   2.969  1.00 89.30           C
ATOM   4076  HD1 PHE A 268      -1.509 -14.760   3.076  1.00 89.30           H
ATOM   4077  CD2 PHE A 268      -4.501 -13.627   2.104  1.00 89.30           C
ATOM   4078  HD2 PHE A 268      -4.949 -12.825   1.517  1.00 89.30           H
ATOM   4079  CE1 PHE A 268      -3.420 -15.670   3.595  1.00 89.30           C
ATOM   4080  HE1 PHE A 268      -2.973 -16.472   4.182  1.00 89.30           H
ATOM   4081  CE2 PHE A 268      -5.330 -14.596   2.730  1.00 89.30           C
ATOM   4082  HE2 PHE A 268      -6.413 -14.537   2.623  1.00 89.30           H
ATOM   4083  CZ  PHE A 268      -4.772 -15.597   3.462  1.00 89.30           C
ATOM   4084  HZ  PHE A 268      -5.408 -16.340   3.942  1.00 89.30           H
ATOM   4085  HN  PHE A 268      -1.078 -10.809   0.608  1.00 89.30           H
ATOM   4086  N   PRO A 269      -0.462 -11.763   3.819  1.00 93.17           N
ATOM   4087  CA  PRO A 269       0.087 -12.045   5.147  1.00 93.17           C
ATOM   4088  C   PRO A 269      -0.175 -10.916   6.131  1.00 93.17           C
ATOM   4089  O   PRO A 269      -0.566 -11.160   7.271  1.00 93.17           O
ATOM   4090  HA  PRO A 269      -0.404 -12.917   5.578  1.00 93.17           H
ATOM   4091  CB  PRO A 269       1.582 -12.237   4.888  1.00 93.17           C
ATOM   4092 1HB  PRO A 269       2.133 -11.303   5.003  1.00 93.17           H
ATOM   4093 2HB  PRO A 269       2.022 -12.952   5.583  1.00 93.17           H
ATOM   4094  CG  PRO A 269       1.629 -12.745   3.452  1.00 93.17           C
ATOM   4095 1HG  PRO A 269       2.611 -12.597   3.002  1.00 93.17           H
ATOM   4096 2HG  PRO A 269       1.423 -13.814   3.394  1.00 93.17           H
ATOM   4097  CD  PRO A 269       0.556 -11.918   2.764  1.00 93.17           C
ATOM   4098 1HD  PRO A 269       0.938 -10.952   2.433  1.00 93.17           H
ATOM   4099 2HD  PRO A 269       0.161 -12.421   1.881  1.00 93.17           H
ATOM   4100  N   TYR A 270       0.051  -9.699   5.659  1.00 92.03           N
ATOM   4101  CA  TYR A 270      -0.083  -8.529   6.511  1.00 92.03           C
ATOM   4102  C   TYR A 270      -1.530  -8.353   6.976  1.00 92.03           C
ATOM   4103  O   TYR A 270      -1.780  -8.096   8.153  1.00 92.03           O
ATOM   4104  HA  TYR A 270       0.556  -8.672   7.382  1.00 92.03           H
ATOM   4105  CB  TYR A 270       0.311  -7.330   5.646  1.00 92.03           C
ATOM   4106 1HB  TYR A 270       1.377  -7.390   5.424  1.00 92.03           H
ATOM   4107 2HB  TYR A 270      -0.216  -7.392   4.694  1.00 92.03           H
ATOM   4108  CG  TYR A 270       0.015  -5.974   6.290  1.00 92.03           C
ATOM   4109  CD1 TYR A 270      -0.949  -5.149   5.747  1.00 92.03           C
ATOM   4110  HD1 TYR A 270      -1.499  -5.463   4.860  1.00 92.03           H
ATOM   4111  CD2 TYR A 270       0.711  -5.577   7.413  1.00 92.03           C
ATOM   4112  HD2 TYR A 270       1.472  -6.228   7.842  1.00 92.03           H
ATOM   4113  CE1 TYR A 270      -1.228  -3.873   6.353  1.00 92.03           C
ATOM   4114  HE1 TYR A 270      -1.987  -3.211   5.934  1.00 92.03           H
ATOM   4115  CE2 TYR A 270       0.432  -4.300   8.019  1.00 92.03           C
ATOM   4116  HE2 TYR A 270       0.974  -3.974   8.906  1.00 92.03           H
ATOM   4117  CZ  TYR A 270      -0.524  -3.511   7.459  1.00 92.03           C
ATOM   4118  OH  TYR A 270      -0.788  -2.306   8.031  1.00 92.03           O
ATOM   4119  HH  TYR A 270      -0.211  -2.177   8.838  1.00 92.03           H
ATOM   4120  HN  TYR A 270       0.321  -9.506   4.716  1.00 92.03           H
ATOM   4121  N   ASN A 271      -2.444  -8.499   6.029  1.00 89.82           N
ATOM   4122  CA  ASN A 271      -3.848  -8.236   6.297  1.00 89.82           C
ATOM   4123  C   ASN A 271      -4.399  -9.324   7.220  1.00 89.82           C
ATOM   4124  O   ASN A 271      -5.355  -9.092   7.958  1.00 89.82           O
ATOM   4125  HA  ASN A 271      -3.872  -7.248   6.757  1.00 89.82           H
ATOM   4126  CB  ASN A 271      -4.668  -8.251   5.005  1.00 89.82           C
ATOM   4127 1HB  ASN A 271      -4.403  -9.127   4.413  1.00 89.82           H
ATOM   4128 2HB  ASN A 271      -5.728  -8.337   5.244  1.00 89.82           H
ATOM   4129  CG  ASN A 271      -4.425  -6.982   4.186  1.00 89.82           C
ATOM   4130  OD1 ASN A 271      -4.819  -5.888   4.556  1.00 89.82           O
ATOM   4131  ND2 ASN A 271      -3.756  -7.188   3.055  1.00 89.82           N
ATOM   4132 1HD2 ASN A 271      -3.461  -8.112   2.810  1.00 89.82           H
ATOM   4133 2HD2 ASN A 271      -3.547  -6.419   2.450  1.00 89.82           H
ATOM   4134  HN  ASN A 271      -2.240  -8.790   5.094  1.00 89.82           H
ATOM   4135  N   CYS A 272      -3.773 -10.490   7.148  1.00 92.67           N
ATOM   4136  CA  CYS A 272      -4.094 -11.570   8.065  1.00 92.67           C
ATOM   4137  C   CYS A 272      -3.824 -11.086   9.491  1.00 92.67           C
ATOM   4138  O   CYS A 272      -4.669 -11.238  10.372  1.00 92.67           O
ATOM   4139  HA  CYS A 272      -5.151 -11.794   7.926  1.00 92.67           H
ATOM   4140  CB  CYS A 272      -3.310 -12.842   7.737  1.00 92.67           C
ATOM   4141 1HB  CYS A 272      -2.254 -12.606   7.609  1.00 92.67           H
ATOM   4142 2HB  CYS A 272      -3.382 -13.547   8.565  1.00 92.67           H
ATOM   4143  SG  CYS A 272      -3.968 -13.606   6.209  1.00 92.67           S
ATOM   4144  HG  CYS A 272      -3.409 -12.739   5.369  1.00 92.67           H
ATOM   4145  HN  CYS A 272      -3.059 -10.700   6.480  1.00 92.67           H
ATOM   4146  N   ILE A 273      -2.644 -10.512   9.674  1.00 93.45           N
ATOM   4147  CA  ILE A 273      -2.229 -10.056  10.989  1.00 93.45           C
ATOM   4148  C   ILE A 273      -3.107  -8.877  11.415  1.00 93.45           C
ATOM   4149  O   ILE A 273      -3.495  -8.776  12.578  1.00 93.45           O
ATOM   4150  HA  ILE A 273      -2.392 -10.877  11.687  1.00 93.45           H
ATOM   4151  CB  ILE A 273      -0.731  -9.743  11.001  1.00 93.45           C
ATOM   4152  HB  ILE A 273      -0.531  -9.005  10.224  1.00 93.45           H
ATOM   4153  CG1 ILE A 273       0.091 -10.988  10.665  1.00 93.45           C
ATOM   4154 1HG1 ILE A 273      -0.191 -11.360   9.680  1.00 93.45           H
ATOM   4155 2HG1 ILE A 273       1.149 -10.728  10.616  1.00 93.45           H
ATOM   4156  CG2 ILE A 273      -0.311  -9.121  12.334  1.00 93.45           C
ATOM   4157 1HG2 ILE A 273      -0.863  -8.194  12.492  1.00 93.45           H
ATOM   4158 2HG2 ILE A 273      -0.529  -9.816  13.144  1.00 93.45           H
ATOM   4159 3HG2 ILE A 273       0.758  -8.908  12.315  1.00 93.45           H
ATOM   4160  CD1 ILE A 273      -0.122 -12.085  11.710  1.00 93.45           C
ATOM   4161 1HD1 ILE A 273       0.184 -11.718  12.690  1.00 93.45           H
ATOM   4162 2HD1 ILE A 273      -1.177 -12.360  11.739  1.00 93.45           H
ATOM   4163 3HD1 ILE A 273       0.474 -12.959  11.447  1.00 93.45           H
ATOM   4164  HN  ILE A 273      -1.977 -10.359   8.944  1.00 93.45           H
ATOM   4165  N   LEU A 274      -3.394  -8.015  10.451  1.00 91.96           N
ATOM   4166  CA  LEU A 274      -4.202  -6.837  10.716  1.00 91.96           C
ATOM   4167  C   LEU A 274      -5.585  -7.272  11.203  1.00 91.96           C
ATOM   4168  O   LEU A 274      -6.191  -6.604  12.040  1.00 91.96           O
ATOM   4169  HA  LEU A 274      -3.714  -6.280  11.515  1.00 91.96           H
ATOM   4170  CB  LEU A 274      -4.241  -5.927   9.487  1.00 91.96           C
ATOM   4171 1HB  LEU A 274      -3.224  -5.813   9.111  1.00 91.96           H
ATOM   4172 2HB  LEU A 274      -4.814  -6.427   8.707  1.00 91.96           H
ATOM   4173  CG  LEU A 274      -4.834  -4.533   9.703  1.00 91.96           C
ATOM   4174  HG  LEU A 274      -5.790  -4.644  10.215  1.00 91.96           H
ATOM   4175  CD1 LEU A 274      -3.933  -3.688  10.607  1.00 91.96           C
ATOM   4176 1HD1 LEU A 274      -3.828  -4.177  11.575  1.00 91.96           H
ATOM   4177 2HD1 LEU A 274      -2.952  -3.582  10.144  1.00 91.96           H
ATOM   4178 3HD1 LEU A 274      -4.378  -2.702  10.744  1.00 91.96           H
ATOM   4179  CD2 LEU A 274      -5.115  -3.843   8.367  1.00 91.96           C
ATOM   4180 1HD2 LEU A 274      -4.185  -3.744   7.807  1.00 91.96           H
ATOM   4181 2HD2 LEU A 274      -5.823  -4.439   7.792  1.00 91.96           H
ATOM   4182 3HD2 LEU A 274      -5.536  -2.854   8.550  1.00 91.96           H
ATOM   4183  HN  LEU A 274      -3.085  -8.112   9.505  1.00 91.96           H
ATOM   4184  N   LEU A 275      -6.046  -8.388  10.658  1.00 93.48           N
ATOM   4185  CA  LEU A 275      -7.327  -8.943  11.059  1.00 93.48           C
ATOM   4186  C   LEU A 275      -7.259  -9.364  12.528  1.00 93.48           C
ATOM   4187  O   LEU A 275      -8.160  -9.058  13.308  1.00 93.48           O
ATOM   4188  HA  LEU A 275      -8.071  -8.153  10.961  1.00 93.48           H
ATOM   4189  CB  LEU A 275      -7.741 -10.074  10.114  1.00 93.48           C
ATOM   4190 1HB  LEU A 275      -7.818  -9.667   9.105  1.00 93.48           H
ATOM   4191 2HB  LEU A 275      -6.944 -10.817  10.098  1.00 93.48           H
ATOM   4192  CG  LEU A 275      -9.054 -10.782  10.450  1.00 93.48           C
ATOM   4193  HG  LEU A 275      -8.991 -11.152  11.474  1.00 93.48           H
ATOM   4194  CD1 LEU A 275     -10.233  -9.808  10.394  1.00 93.48           C
ATOM   4195 1HD1 LEU A 275     -10.075  -9.005  11.113  1.00 93.48           H
ATOM   4196 2HD1 LEU A 275     -10.309  -9.388   9.391  1.00 93.48           H
ATOM   4197 3HD1 LEU A 275     -11.154 -10.338  10.637  1.00 93.48           H
ATOM   4198  CD2 LEU A 275      -9.270 -11.996   9.544  1.00 93.48           C
ATOM   4199 1HD2 LEU A 275      -9.304 -11.672   8.504  1.00 93.48           H
ATOM   4200 2HD2 LEU A 275      -8.449 -12.700   9.678  1.00 93.48           H
ATOM   4201 3HD2 LEU A 275     -10.211 -12.481   9.804  1.00 93.48           H
ATOM   4202  HN  LEU A 275      -5.560  -8.910   9.957  1.00 93.48           H
ATOM   4203  N   VAL A 276      -6.182 -10.060  12.862  1.00 94.63           N
ATOM   4204  CA  VAL A 276      -5.989 -10.534  14.222  1.00 94.63           C
ATOM   4205  C   VAL A 276      -6.001  -9.341  15.180  1.00 94.63           C
ATOM   4206  O   VAL A 276      -6.661  -9.379  16.217  1.00 94.63           O
ATOM   4207  HA  VAL A 276      -6.827 -11.187  14.465  1.00 94.63           H
ATOM   4208  CB  VAL A 276      -4.704 -11.359  14.311  1.00 94.63           C
ATOM   4209  HB  VAL A 276      -3.891 -10.758  13.904  1.00 94.63           H
ATOM   4210  CG1 VAL A 276      -4.362 -11.686  15.766  1.00 94.63           C
ATOM   4211 1HG1 VAL A 276      -4.222 -10.760  16.324  1.00 94.63           H
ATOM   4212 2HG1 VAL A 276      -5.176 -12.259  16.211  1.00 94.63           H
ATOM   4213 3HG1 VAL A 276      -3.444 -12.273  15.801  1.00 94.63           H
ATOM   4214  CG2 VAL A 276      -4.812 -12.634  13.473  1.00 94.63           C
ATOM   4215 1HG2 VAL A 276      -5.641 -13.240  13.838  1.00 94.63           H
ATOM   4216 2HG2 VAL A 276      -4.986 -12.370  12.430  1.00 94.63           H
ATOM   4217 3HG2 VAL A 276      -3.885 -13.202  13.554  1.00 94.63           H
ATOM   4218  HN  VAL A 276      -5.452 -10.301  12.223  1.00 94.63           H
ATOM   4219  N   GLN A 277      -5.263  -8.308  14.797  1.00 93.25           N
ATOM   4220  CA  GLN A 277      -5.176  -7.108  15.612  1.00 93.25           C
ATOM   4221  C   GLN A 277      -6.560  -6.474  15.772  1.00 93.25           C
ATOM   4222  O   GLN A 277      -6.863  -5.893  16.813  1.00 93.25           O
ATOM   4223  HA  GLN A 277      -4.808  -7.443  16.582  1.00 93.25           H
ATOM   4224  CB  GLN A 277      -4.182  -6.111  15.014  1.00 93.25           C
ATOM   4225 1HB  GLN A 277      -4.377  -5.992  13.948  1.00 93.25           H
ATOM   4226 2HB  GLN A 277      -4.321  -5.133  15.475  1.00 93.25           H
ATOM   4227  CG  GLN A 277      -2.741  -6.580  15.225  1.00 93.25           C
ATOM   4228 1HG  GLN A 277      -2.555  -6.727  16.289  1.00 93.25           H
ATOM   4229 2HG  GLN A 277      -2.594  -7.545  14.740  1.00 93.25           H
ATOM   4230  CD  GLN A 277      -1.746  -5.563  14.663  1.00 93.25           C
ATOM   4231  OE1 GLN A 277      -2.054  -4.775  13.784  1.00 93.25           O
ATOM   4232  NE2 GLN A 277      -0.538  -5.625  15.216  1.00 93.25           N
ATOM   4233 1HE2 GLN A 277      -0.351  -6.297  15.934  1.00 93.25           H
ATOM   4234 2HE2 GLN A 277       0.183  -5.001  14.915  1.00 93.25           H
ATOM   4235  HN  GLN A 277      -4.733  -8.284  13.950  1.00 93.25           H
ATOM   4236  N   THR A 278      -7.361  -6.608  14.726  1.00 93.09           N
ATOM   4237  CA  THR A 278      -8.695  -6.032  14.727  1.00 93.09           C
ATOM   4238  C   THR A 278      -9.585  -6.750  15.744  1.00 93.09           C
ATOM   4239  O   THR A 278     -10.303  -6.107  16.509  1.00 93.09           O
ATOM   4240  HA  THR A 278      -8.621  -4.992  15.046  1.00 93.09           H
ATOM   4241  CB  THR A 278      -9.237  -6.090  13.297  1.00 93.09           C
ATOM   4242  HB  THR A 278      -9.391  -7.121  12.981  1.00 93.09           H
ATOM   4243  OG1 THR A 278      -8.287  -5.348  12.536  1.00 93.09           O
ATOM   4244  HG1 THR A 278      -7.628  -5.970  12.113  1.00 93.09           H
ATOM   4245  CG2 THR A 278     -10.540  -5.306  13.133  1.00 93.09           C
ATOM   4246 1HG2 THR A 278     -10.369  -4.259  13.384  1.00 93.09           H
ATOM   4247 2HG2 THR A 278     -11.300  -5.719  13.796  1.00 93.09           H
ATOM   4248 3HG2 THR A 278     -10.881  -5.380  12.100  1.00 93.09           H
ATOM   4249  HN  THR A 278      -7.113  -7.097  13.890  1.00 93.09           H
ATOM   4250  N   ILE A 279      -9.510  -8.072  15.718  1.00 94.62           N
ATOM   4251  CA  ILE A 279     -10.325  -8.886  16.605  1.00 94.62           C
ATOM   4252  C   ILE A 279      -9.915  -8.619  18.055  1.00 94.62           C
ATOM   4253  O   ILE A 279     -10.768  -8.506  18.933  1.00 94.62           O
ATOM   4254  HA  ILE A 279     -11.361  -8.572  16.476  1.00 94.62           H
ATOM   4255  CB  ILE A 279     -10.245 -10.360  16.204  1.00 94.62           C
ATOM   4256  HB  ILE A 279      -9.194 -10.647  16.167  1.00 94.62           H
ATOM   4257  CG1 ILE A 279     -10.823 -10.580  14.804  1.00 94.62           C
ATOM   4258 1HG1 ILE A 279     -11.910 -10.510  14.841  1.00 94.62           H
ATOM   4259 2HG1 ILE A 279     -10.476  -9.792  14.136  1.00 94.62           H
ATOM   4260  CG2 ILE A 279     -10.920 -11.250  17.249  1.00 94.62           C
ATOM   4261 1HG2 ILE A 279     -10.423 -11.122  18.211  1.00 94.62           H
ATOM   4262 2HG2 ILE A 279     -11.969 -10.969  17.342  1.00 94.62           H
ATOM   4263 3HG2 ILE A 279     -10.849 -12.292  16.940  1.00 94.62           H
ATOM   4264  CD1 ILE A 279     -10.412 -11.945  14.250  1.00 94.62           C
ATOM   4265 1HD1 ILE A 279      -9.325 -12.002  14.191  1.00 94.62           H
ATOM   4266 2HD1 ILE A 279     -10.782 -12.731  14.908  1.00 94.62           H
ATOM   4267 3HD1 ILE A 279     -10.837 -12.076  13.254  1.00 94.62           H
ATOM   4268  HN  ILE A 279      -8.907  -8.586  15.108  1.00 94.62           H
ATOM   4269  N   ASP A 280      -8.609  -8.528  18.260  1.00 94.32           N
ATOM   4270  CA  ASP A 280      -8.073  -8.343  19.598  1.00 94.32           C
ATOM   4271  C   ASP A 280      -8.432  -6.942  20.097  1.00 94.32           C
ATOM   4272  O   ASP A 280      -8.668  -6.745  21.288  1.00 94.32           O
ATOM   4273  HA  ASP A 280      -8.528  -9.129  20.200  1.00 94.32           H
ATOM   4274  CB  ASP A 280      -6.549  -8.470  19.602  1.00 94.32           C
ATOM   4275 1HB  ASP A 280      -6.255  -9.385  19.088  1.00 94.32           H
ATOM   4276 2HB  ASP A 280      -6.109  -7.640  19.051  1.00 94.32           H
ATOM   4277  CG  ASP A 280      -6.004  -8.485  21.032  1.00 94.32           C
ATOM   4278  OD1 ASP A 280      -6.527  -9.293  21.830  1.00 94.32           O
ATOM   4279  OD2 ASP A 280      -5.078  -7.688  21.295  1.00 94.32           O
ATOM   4280  HN  ASP A 280      -7.924  -8.578  17.533  1.00 94.32           H
ATOM   4281  N   ALA A 281      -8.462  -6.004  19.161  1.00 92.02           N
ATOM   4282  CA  ALA A 281      -8.825  -4.635  19.484  1.00 92.02           C
ATOM   4283  C   ALA A 281     -10.241  -4.611  20.064  1.00 92.02           C
ATOM   4284  O   ALA A 281     -10.565  -3.753  20.884  1.00 92.02           O
ATOM   4285  HA  ALA A 281      -8.126  -4.276  20.240  1.00 92.02           H
ATOM   4286  CB  ALA A 281      -8.691  -3.763  18.235  1.00 92.02           C
ATOM   4287 1HB  ALA A 281      -7.660  -3.791  17.881  1.00 92.02           H
ATOM   4288 2HB  ALA A 281      -9.354  -4.139  17.456  1.00 92.02           H
ATOM   4289 3HB  ALA A 281      -8.963  -2.735  18.478  1.00 92.02           H
ATOM   4290  HN  ALA A 281      -8.244  -6.168  18.199  1.00 92.02           H
ATOM   4291  N   TYR A 282     -11.046  -5.562  19.614  1.00 90.71           N
ATOM   4292  CA  TYR A 282     -12.423  -5.654  20.070  1.00 90.71           C
ATOM   4293  C   TYR A 282     -12.531  -6.551  21.305  1.00 90.71           C
ATOM   4294  O   TYR A 282     -13.142  -6.168  22.302  1.00 90.71           O
ATOM   4295  HA  TYR A 282     -12.760  -4.650  20.328  1.00 90.71           H
ATOM   4296  CB  TYR A 282     -13.206  -6.292  18.921  1.00 90.71           C
ATOM   4297 1HB  TYR A 282     -13.046  -5.707  18.016  1.00 90.71           H
ATOM   4298 2HB  TYR A 282     -12.806  -7.288  18.731  1.00 90.71           H
ATOM   4299  CG  TYR A 282     -14.710  -6.403  19.180  1.00 90.71           C
ATOM   4300  CD1 TYR A 282     -15.262  -7.619  19.529  1.00 90.71           C
ATOM   4301  HD1 TYR A 282     -14.627  -8.500  19.620  1.00 90.71           H
ATOM   4302  CD2 TYR A 282     -15.514  -5.288  19.064  1.00 90.71           C
ATOM   4303  HD2 TYR A 282     -15.078  -4.328  18.788  1.00 90.71           H
ATOM   4304  CE1 TYR A 282     -16.678  -7.724  19.772  1.00 90.71           C
ATOM   4305  HE1 TYR A 282     -17.127  -8.678  20.048  1.00 90.71           H
ATOM   4306  CE2 TYR A 282     -16.930  -5.392  19.307  1.00 90.71           C
ATOM   4307  HE2 TYR A 282     -17.576  -4.519  19.219  1.00 90.71           H
ATOM   4308  CZ  TYR A 282     -17.442  -6.605  19.649  1.00 90.71           C
ATOM   4309  OH  TYR A 282     -18.778  -6.704  19.879  1.00 90.71           O
ATOM   4310  HH  TYR A 282     -19.209  -5.806  19.785  1.00 90.71           H
ATOM   4311  HN  TYR A 282     -10.773  -6.259  18.951  1.00 90.71           H
ATOM   4312  N   ALA A 283     -11.929  -7.726  21.199  1.00 92.26           N
ATOM   4313  CA  ALA A 283     -12.207  -8.797  22.141  1.00 92.26           C
ATOM   4314  C   ALA A 283     -11.153  -8.781  23.250  1.00 92.26           C
ATOM   4315  O   ALA A 283     -11.372  -9.332  24.328  1.00 92.26           O
ATOM   4316  HA  ALA A 283     -13.187  -8.608  22.579  1.00 92.26           H
ATOM   4317  CB  ALA A 283     -12.249 -10.133  21.397  1.00 92.26           C
ATOM   4318 1HB  ALA A 283     -13.033 -10.103  20.640  1.00 92.26           H
ATOM   4319 2HB  ALA A 283     -11.287 -10.312  20.917  1.00 92.26           H
ATOM   4320 3HB  ALA A 283     -12.457 -10.936  22.104  1.00 92.26           H
ATOM   4321  HN  ALA A 283     -11.264  -7.951  20.487  1.00 92.26           H
ATOM   4322  N   MET A 284     -10.032  -8.142  22.948  1.00 90.61           N
ATOM   4323  CA  MET A 284      -8.930  -8.078  23.893  1.00 90.61           C
ATOM   4324  C   MET A 284      -8.615  -9.463  24.462  1.00 90.61           C
ATOM   4325  O   MET A 284      -8.508  -9.629  25.676  1.00 90.61           O
ATOM   4326  HA  MET A 284      -8.077  -7.709  23.323  1.00 90.61           H
ATOM   4327  CB  MET A 284      -9.290  -7.126  25.035  1.00 90.61           C
ATOM   4328 1HB  MET A 284     -10.222  -7.447  25.501  1.00 90.61           H
ATOM   4329 2HB  MET A 284      -8.519  -7.166  25.804  1.00 90.61           H
ATOM   4330  CG  MET A 284      -9.437  -5.690  24.526  1.00 90.61           C
ATOM   4331 1HG  MET A 284      -8.467  -5.308  24.208  1.00 90.61           H
ATOM   4332 2HG  MET A 284     -10.089  -5.669  23.654  1.00 90.61           H
ATOM   4333  SD  MET A 284     -10.108  -4.652  25.814  1.00 90.61           S
ATOM   4334  CE  MET A 284     -11.852  -4.939  25.565  1.00 90.61           C
ATOM   4335 1HE  MET A 284     -12.131  -4.631  24.558  1.00 90.61           H
ATOM   4336 2HE  MET A 284     -12.068  -5.999  25.694  1.00 90.61           H
ATOM   4337 3HE  MET A 284     -12.423  -4.361  26.293  1.00 90.61           H
ATOM   4338  HN  MET A 284      -9.872  -7.674  22.079  1.00 90.61           H
ATOM   4339  N   PHE A 285      -8.474 -10.421  23.558  1.00 91.27           N
ATOM   4340  CA  PHE A 285      -8.353 -11.813  23.956  1.00 91.27           C
ATOM   4341  C   PHE A 285      -6.888 -12.195  24.177  1.00 91.27           C
ATOM   4342  O   PHE A 285      -6.596 -13.228  24.778  1.00 91.27           O
ATOM   4343  HA  PHE A 285      -8.903 -11.931  24.890  1.00 91.27           H
ATOM   4344  CB  PHE A 285      -8.921 -12.656  22.812  1.00 91.27           C
ATOM   4345 1HB  PHE A 285      -9.080 -13.674  23.169  1.00 91.27           H
ATOM   4346 2HB  PHE A 285      -9.897 -12.260  22.532  1.00 91.27           H
ATOM   4347  CG  PHE A 285      -8.029 -12.701  21.570  1.00 91.27           C
ATOM   4348  CD1 PHE A 285      -8.198 -11.786  20.578  1.00 91.27           C
ATOM   4349  HD1 PHE A 285      -8.970 -11.021  20.668  1.00 91.27           H
ATOM   4350  CD2 PHE A 285      -7.066 -13.655  21.457  1.00 91.27           C
ATOM   4351  HD2 PHE A 285      -6.930 -14.388  22.252  1.00 91.27           H
ATOM   4352  CE1 PHE A 285      -7.370 -11.827  19.425  1.00 91.27           C
ATOM   4353  HE1 PHE A 285      -7.506 -11.093  18.630  1.00 91.27           H
ATOM   4354  CE2 PHE A 285      -6.238 -13.696  20.304  1.00 91.27           C
ATOM   4355  HE2 PHE A 285      -5.467 -14.461  20.214  1.00 91.27           H
ATOM   4356  CZ  PHE A 285      -6.408 -12.781  19.313  1.00 91.27           C
ATOM   4357  HZ  PHE A 285      -5.772 -12.812  18.428  1.00 91.27           H
ATOM   4358  HN  PHE A 285      -8.443 -10.259  22.572  1.00 91.27           H
ATOM   4359  N   ILE A 286      -6.006 -11.341  23.680  1.00 91.64           N
ATOM   4360  CA  ILE A 286      -4.579 -11.559  23.843  1.00 91.64           C
ATOM   4361  C   ILE A 286      -4.128 -10.974  25.183  1.00 91.64           C
ATOM   4362  O   ILE A 286      -3.819  -9.787  25.274  1.00 91.64           O
ATOM   4363  HA  ILE A 286      -4.413 -12.637  23.864  1.00 91.64           H
ATOM   4364  CB  ILE A 286      -3.811 -11.006  22.641  1.00 91.64           C
ATOM   4365  HB  ILE A 286      -3.983  -9.931  22.591  1.00 91.64           H
ATOM   4366  CG1 ILE A 286      -4.331 -11.609  21.334  1.00 91.64           C
ATOM   4367 1HG1 ILE A 286      -4.074 -12.667  21.290  1.00 91.64           H
ATOM   4368 2HG1 ILE A 286      -5.419 -11.544  21.307  1.00 91.64           H
ATOM   4369  CG2 ILE A 286      -2.305 -11.215  22.809  1.00 91.64           C
ATOM   4370 1HG2 ILE A 286      -1.965 -10.700  23.708  1.00 91.64           H
ATOM   4371 2HG2 ILE A 286      -2.093 -12.281  22.899  1.00 91.64           H
ATOM   4372 3HG2 ILE A 286      -1.783 -10.813  21.941  1.00 91.64           H
ATOM   4373  CD1 ILE A 286      -3.741 -10.883  20.123  1.00 91.64           C
ATOM   4374 1HD1 ILE A 286      -4.021  -9.830  20.158  1.00 91.64           H
ATOM   4375 2HD1 ILE A 286      -2.655 -10.971  20.141  1.00 91.64           H
ATOM   4376 3HD1 ILE A 286      -4.127 -11.331  19.208  1.00 91.64           H
ATOM   4377  HN  ILE A 286      -6.252 -10.514  23.175  1.00 91.64           H
ATOM   4378  N   SER A 287      -4.103 -11.835  26.190  1.00 89.64           N
ATOM   4379  CA  SER A 287      -3.665 -11.426  27.514  1.00 89.64           C
ATOM   4380  C   SER A 287      -2.207 -11.836  27.732  1.00 89.64           C
ATOM   4381  O   SER A 287      -1.548 -11.336  28.642  1.00 89.64           O
ATOM   4382  HA  SER A 287      -3.763 -10.341  27.527  1.00 89.64           H
ATOM   4383  CB  SER A 287      -4.555 -12.032  28.600  1.00 89.64           C
ATOM   4384 1HB  SER A 287      -4.203 -11.708  29.580  1.00 89.64           H
ATOM   4385 2HB  SER A 287      -5.572 -11.655  28.487  1.00 89.64           H
ATOM   4386  OG  SER A 287      -4.569 -13.456  28.548  1.00 89.64           O
ATOM   4387  HG  SER A 287      -5.179 -13.818  29.252  1.00 89.64           H
ATOM   4388  HN  SER A 287      -4.375 -12.794  26.113  1.00 89.64           H
ATOM   4389  N   ASN A 288      -1.747 -12.743  26.883  1.00 92.94           N
ATOM   4390  CA  ASN A 288      -0.428 -13.328  27.055  1.00 92.94           C
ATOM   4391  C   ASN A 288       0.611 -12.448  26.358  1.00 92.94           C
ATOM   4392  O   ASN A 288       0.498 -12.174  25.164  1.00 92.94           O
ATOM   4393  HA  ASN A 288      -0.276 -13.380  28.133  1.00 92.94           H
ATOM   4394  CB  ASN A 288      -0.360 -14.724  26.431  1.00 92.94           C
ATOM   4395 1HB  ASN A 288      -1.202 -15.323  26.777  1.00 92.94           H
ATOM   4396 2HB  ASN A 288      -0.448 -14.646  25.347  1.00 92.94           H
ATOM   4397  CG  ASN A 288       0.953 -15.422  26.792  1.00 92.94           C
ATOM   4398  OD1 ASN A 288       2.032 -14.863  26.689  1.00 92.94           O
ATOM   4399  ND2 ASN A 288       0.801 -16.672  27.220  1.00 92.94           N
ATOM   4400 1HD2 ASN A 288      -0.114 -17.072  27.281  1.00 92.94           H
ATOM   4401 2HD2 ASN A 288       1.601 -17.212  27.480  1.00 92.94           H
ATOM   4402  HN  ASN A 288      -2.258 -13.077  26.090  1.00 92.94           H
ATOM   4403  N   CYS A 289       1.599 -12.028  27.134  1.00 91.90           N
ATOM   4404  CA  CYS A 289       2.589 -11.084  26.641  1.00 91.90           C
ATOM   4405  C   CYS A 289       3.408 -11.774  25.549  1.00 91.90           C
ATOM   4406  O   CYS A 289       3.803 -11.142  24.570  1.00 91.90           O
ATOM   4407  HA  CYS A 289       2.037 -10.237  26.234  1.00 91.90           H
ATOM   4408  CB  CYS A 289       3.475 -10.553  27.769  1.00 91.90           C
ATOM   4409 1HB  CYS A 289       2.859 -10.083  28.536  1.00 91.90           H
ATOM   4410 2HB  CYS A 289       4.004 -11.377  28.246  1.00 91.90           H
ATOM   4411  SG  CYS A 289       4.675  -9.342  27.104  1.00 91.90           S
ATOM   4412  HN  CYS A 289       1.730 -12.321  28.081  1.00 91.90           H
ATOM   4413  N   ALA A 290       3.640 -13.063  25.752  1.00 93.90           N
ATOM   4414  CA  ALA A 290       4.457 -13.831  24.829  1.00 93.90           C
ATOM   4415  C   ALA A 290       3.781 -13.858  23.456  1.00 93.90           C
ATOM   4416  O   ALA A 290       4.434 -13.652  22.435  1.00 93.90           O
ATOM   4417  HA  ALA A 290       5.420 -13.328  24.740  1.00 93.90           H
ATOM   4418  CB  ALA A 290       4.685 -15.235  25.394  1.00 93.90           C
ATOM   4419 1HB  ALA A 290       5.194 -15.161  26.355  1.00 93.90           H
ATOM   4420 2HB  ALA A 290       3.724 -15.732  25.529  1.00 93.90           H
ATOM   4421 3HB  ALA A 290       5.298 -15.811  24.701  1.00 93.90           H
ATOM   4422  HN  ALA A 290       3.281 -13.580  26.529  1.00 93.90           H
ATOM   4423  N   VAL A 291       2.481 -14.113  23.478  1.00 94.00           N
ATOM   4424  CA  VAL A 291       1.709 -14.166  22.248  1.00 94.00           C
ATOM   4425  C   VAL A 291       1.704 -12.783  21.593  1.00 94.00           C
ATOM   4426  O   VAL A 291       1.888 -12.665  20.383  1.00 94.00           O
ATOM   4427  HA  VAL A 291       2.205 -14.869  21.578  1.00 94.00           H
ATOM   4428  CB  VAL A 291       0.303 -14.697  22.535  1.00 94.00           C
ATOM   4429  HB  VAL A 291      -0.160 -14.038  23.270  1.00 94.00           H
ATOM   4430  CG1 VAL A 291      -0.560 -14.674  21.273  1.00 94.00           C
ATOM   4431 1HG1 VAL A 291      -0.641 -13.651  20.906  1.00 94.00           H
ATOM   4432 2HG1 VAL A 291      -0.101 -15.299  20.507  1.00 94.00           H
ATOM   4433 3HG1 VAL A 291      -1.554 -15.057  21.505  1.00 94.00           H
ATOM   4434  CG2 VAL A 291       0.360 -16.103  23.136  1.00 94.00           C
ATOM   4435 1HG2 VAL A 291       0.852 -16.778  22.434  1.00 94.00           H
ATOM   4436 2HG2 VAL A 291       0.922 -16.078  24.069  1.00 94.00           H
ATOM   4437 3HG2 VAL A 291      -0.652 -16.457  23.330  1.00 94.00           H
ATOM   4438  HN  VAL A 291       1.958 -14.280  24.313  1.00 94.00           H
ATOM   4439  N   SER A 292       1.490 -11.772  22.422  1.00 93.83           N
ATOM   4440  CA  SER A 292       1.410 -10.407  21.932  1.00 93.83           C
ATOM   4441  C   SER A 292       2.728 -10.012  21.264  1.00 93.83           C
ATOM   4442  O   SER A 292       2.729  -9.383  20.207  1.00 93.83           O
ATOM   4443  HA  SER A 292       0.598 -10.408  21.205  1.00 93.83           H
ATOM   4444  CB  SER A 292       1.077  -9.434  23.065  1.00 93.83           C
ATOM   4445 1HB  SER A 292       0.224  -9.812  23.629  1.00 93.83           H
ATOM   4446 2HB  SER A 292       1.918  -9.381  23.757  1.00 93.83           H
ATOM   4447  OG  SER A 292       0.781  -8.128  22.578  1.00 93.83           O
ATOM   4448  HG  SER A 292      -0.116  -8.122  22.137  1.00 93.83           H
ATOM   4449  HN  SER A 292       1.373 -11.874  23.410  1.00 93.83           H
ATOM   4450  N   THR A 293       3.820 -10.399  21.908  1.00 93.39           N
ATOM   4451  CA  THR A 293       5.142 -10.063  21.408  1.00 93.39           C
ATOM   4452  C   THR A 293       5.352 -10.657  20.013  1.00 93.39           C
ATOM   4453  O   THR A 293       5.830  -9.974  19.109  1.00 93.39           O
ATOM   4454  HA  THR A 293       5.206  -8.980  21.307  1.00 93.39           H
ATOM   4455  CB  THR A 293       6.171 -10.542  22.433  1.00 93.39           C
ATOM   4456  HB  THR A 293       6.049 -11.605  22.640  1.00 93.39           H
ATOM   4457  OG1 THR A 293       5.983  -9.673  23.547  1.00 93.39           O
ATOM   4458  HG1 THR A 293       5.346 -10.085  24.198  1.00 93.39           H
ATOM   4459  CG2 THR A 293       7.610 -10.272  21.989  1.00 93.39           C
ATOM   4460 1HG2 THR A 293       7.752  -9.200  21.847  1.00 93.39           H
ATOM   4461 2HG2 THR A 293       7.805 -10.791  21.051  1.00 93.39           H
ATOM   4462 3HG2 THR A 293       8.300 -10.631  22.753  1.00 93.39           H
ATOM   4463  HN  THR A 293       3.811 -10.930  22.755  1.00 93.39           H
ATOM   4464  N   ASN A 294       4.983 -11.923  19.883  1.00 94.69           N
ATOM   4465  CA  ASN A 294       5.190 -12.638  18.635  1.00 94.69           C
ATOM   4466  C   ASN A 294       4.328 -12.006  17.541  1.00 94.69           C
ATOM   4467  O   ASN A 294       4.759 -11.889  16.395  1.00 94.69           O
ATOM   4468  HA  ASN A 294       6.257 -12.550  18.428  1.00 94.69           H
ATOM   4469  CB  ASN A 294       4.784 -14.107  18.768  1.00 94.69           C
ATOM   4470 1HB  ASN A 294       3.802 -14.176  19.236  1.00 94.69           H
ATOM   4471 2HB  ASN A 294       4.698 -14.555  17.778  1.00 94.69           H
ATOM   4472  CG  ASN A 294       5.806 -14.886  19.599  1.00 94.69           C
ATOM   4473  OD1 ASN A 294       6.917 -14.442  19.839  1.00 94.69           O
ATOM   4474  ND2 ASN A 294       5.370 -16.068  20.025  1.00 94.69           N
ATOM   4475 1HD2 ASN A 294       4.446 -16.373  19.793  1.00 94.69           H
ATOM   4476 2HD2 ASN A 294       5.965 -16.652  20.576  1.00 94.69           H
ATOM   4477  HN  ASN A 294       4.552 -12.458  20.610  1.00 94.69           H
ATOM   4478  N   ILE A 295       3.124 -11.615  17.933  1.00 93.75           N
ATOM   4479  CA  ILE A 295       2.180 -11.039  16.991  1.00 93.75           C
ATOM   4480  C   ILE A 295       2.744  -9.722  16.453  1.00 93.75           C
ATOM   4481  O   ILE A 295       2.634  -9.436  15.262  1.00 93.75           O
ATOM   4482  HA  ILE A 295       2.081 -11.736  16.159  1.00 93.75           H
ATOM   4483  CB  ILE A 295       0.799 -10.900  17.633  1.00 93.75           C
ATOM   4484  HB  ILE A 295       0.930 -10.530  18.650  1.00 93.75           H
ATOM   4485  CG1 ILE A 295       0.101 -12.258  17.732  1.00 93.75           C
ATOM   4486 1HG1 ILE A 295      -0.176 -12.602  16.736  1.00 93.75           H
ATOM   4487 2HG1 ILE A 295       0.790 -12.995  18.144  1.00 93.75           H
ATOM   4488  CG2 ILE A 295      -0.053  -9.872  16.885  1.00 93.75           C
ATOM   4489 1HG2 ILE A 295       0.444  -8.901  16.910  1.00 93.75           H
ATOM   4490 2HG2 ILE A 295      -0.179 -10.188  15.850  1.00 93.75           H
ATOM   4491 3HG2 ILE A 295      -1.030  -9.793  17.362  1.00 93.75           H
ATOM   4492  CD1 ILE A 295      -1.147 -12.170  18.612  1.00 93.75           C
ATOM   4493 1HD1 ILE A 295      -0.863 -11.849  19.615  1.00 93.75           H
ATOM   4494 2HD1 ILE A 295      -1.844 -11.450  18.184  1.00 93.75           H
ATOM   4495 3HD1 ILE A 295      -1.624 -13.149  18.666  1.00 93.75           H
ATOM   4496  HN  ILE A 295       2.791 -11.688  18.874  1.00 93.75           H
ATOM   4497  N   ASP A 296       3.335  -8.955  17.358  1.00 93.64           N
ATOM   4498  CA  ASP A 296       3.882  -7.658  16.997  1.00 93.64           C
ATOM   4499  C   ASP A 296       5.047  -7.853  16.025  1.00 93.64           C
ATOM   4500  O   ASP A 296       5.196  -7.094  15.069  1.00 93.64           O
ATOM   4501  HA  ASP A 296       3.052  -7.112  16.548  1.00 93.64           H
ATOM   4502  CB  ASP A 296       4.411  -6.922  18.229  1.00 93.64           C
ATOM   4503 1HB  ASP A 296       5.102  -7.566  18.773  1.00 93.64           H
ATOM   4504 2HB  ASP A 296       4.975  -6.042  17.917  1.00 93.64           H
ATOM   4505  CG  ASP A 296       3.265  -6.499  19.151  1.00 93.64           C
ATOM   4506  OD1 ASP A 296       2.128  -6.413  18.639  1.00 93.64           O
ATOM   4507  OD2 ASP A 296       3.552  -6.273  20.346  1.00 93.64           O
ATOM   4508  HN  ASP A 296       3.443  -9.206  18.319  1.00 93.64           H
ATOM   4509  N   ILE A 297       5.844  -8.874  16.304  1.00 94.41           N
ATOM   4510  CA  ILE A 297       6.965  -9.206  15.441  1.00 94.41           C
ATOM   4511  C   ILE A 297       6.439  -9.616  14.064  1.00 94.41           C
ATOM   4512  O   ILE A 297       6.958  -9.174  13.040  1.00 94.41           O
ATOM   4513  HA  ILE A 297       7.567  -8.305  15.326  1.00 94.41           H
ATOM   4514  CB  ILE A 297       7.853 -10.263  16.100  1.00 94.41           C
ATOM   4515  HB  ILE A 297       7.213 -11.062  16.475  1.00 94.41           H
ATOM   4516  CG1 ILE A 297       8.600  -9.681  17.301  1.00 94.41           C
ATOM   4517 1HG1 ILE A 297       9.332  -8.949  16.958  1.00 94.41           H
ATOM   4518 2HG1 ILE A 297       7.900  -9.152  17.948  1.00 94.41           H
ATOM   4519  CG2 ILE A 297       8.807 -10.890  15.080  1.00 94.41           C
ATOM   4520 1HG2 ILE A 297       8.230 -11.364  14.286  1.00 94.41           H
ATOM   4521 2HG2 ILE A 297       9.443 -10.115  14.654  1.00 94.41           H
ATOM   4522 3HG2 ILE A 297       9.426 -11.638  15.575  1.00 94.41           H
ATOM   4523  CD1 ILE A 297       9.306 -10.782  18.095  1.00 94.41           C
ATOM   4524 1HD1 ILE A 297       8.568 -11.499  18.456  1.00 94.41           H
ATOM   4525 2HD1 ILE A 297      10.022 -11.292  17.451  1.00 94.41           H
ATOM   4526 3HD1 ILE A 297       9.829 -10.341  18.943  1.00 94.41           H
ATOM   4527  HN  ILE A 297       5.734  -9.468  17.101  1.00 94.41           H
ATOM   4528  N   CYS A 298       5.414 -10.455  14.083  1.00 94.63           N
ATOM   4529  CA  CYS A 298       4.818 -10.938  12.849  1.00 94.63           C
ATOM   4530  C   CYS A 298       4.340  -9.729  12.042  1.00 94.63           C
ATOM   4531  O   CYS A 298       4.492  -9.693  10.822  1.00 94.63           O
ATOM   4532  HA  CYS A 298       5.601 -11.476  12.313  1.00 94.63           H
ATOM   4533  CB  CYS A 298       3.685 -11.930  13.118  1.00 94.63           C
ATOM   4534 1HB  CYS A 298       3.024 -11.539  13.891  1.00 94.63           H
ATOM   4535 2HB  CYS A 298       3.082 -12.058  12.219  1.00 94.63           H
ATOM   4536  SG  CYS A 298       4.375 -13.542  13.642  1.00 94.63           S
ATOM   4537  HG  CYS A 298       4.686 -13.164  14.879  1.00 94.63           H
ATOM   4538  HN  CYS A 298       4.992 -10.804  14.920  1.00 94.63           H
ATOM   4539  N   PHE A 299       3.771  -8.769  12.756  1.00 93.80           N
ATOM   4540  CA  PHE A 299       3.264  -7.564  12.121  1.00 93.80           C
ATOM   4541  C   PHE A 299       4.379  -6.828  11.375  1.00 93.80           C
ATOM   4542  O   PHE A 299       4.194  -6.407  10.234  1.00 93.80           O
ATOM   4543  HA  PHE A 299       2.496  -7.871  11.411  1.00 93.80           H
ATOM   4544  CB  PHE A 299       2.730  -6.662  13.235  1.00 93.80           C
ATOM   4545 1HB  PHE A 299       1.965  -7.203  13.791  1.00 93.80           H
ATOM   4546 2HB  PHE A 299       3.539  -6.446  13.933  1.00 93.80           H
ATOM   4547  CG  PHE A 299       2.140  -5.341  12.737  1.00 93.80           C
ATOM   4548  CD1 PHE A 299       2.918  -4.227  12.681  1.00 93.80           C
ATOM   4549  HD1 PHE A 299       3.962  -4.275  12.990  1.00 93.80           H
ATOM   4550  CD2 PHE A 299       0.837  -5.281  12.351  1.00 93.80           C
ATOM   4551  HD2 PHE A 299       0.214  -6.174  12.396  1.00 93.80           H
ATOM   4552  CE1 PHE A 299       2.370  -3.001  12.218  1.00 93.80           C
ATOM   4553  HE1 PHE A 299       2.994  -2.108  12.173  1.00 93.80           H
ATOM   4554  CE2 PHE A 299       0.290  -4.055  11.888  1.00 93.80           C
ATOM   4555  HE2 PHE A 299      -0.754  -4.007  11.579  1.00 93.80           H
ATOM   4556  CZ  PHE A 299       1.068  -2.941  11.832  1.00 93.80           C
ATOM   4557  HZ  PHE A 299       0.647  -2.000  11.477  1.00 93.80           H
ATOM   4558  HN  PHE A 299       3.654  -8.805  13.748  1.00 93.80           H
ATOM   4559  N   GLN A 300       5.511  -6.695  12.050  1.00 93.22           N
ATOM   4560  CA  GLN A 300       6.636  -5.967  11.487  1.00 93.22           C
ATOM   4561  C   GLN A 300       7.114  -6.641  10.200  1.00 93.22           C
ATOM   4562  O   GLN A 300       7.351  -5.972   9.195  1.00 93.22           O
ATOM   4563  HA  GLN A 300       6.254  -4.971  11.264  1.00 93.22           H
ATOM   4564  CB  GLN A 300       7.776  -5.851  12.502  1.00 93.22           C
ATOM   4565 1HB  GLN A 300       7.987  -6.830  12.931  1.00 93.22           H
ATOM   4566 2HB  GLN A 300       8.685  -5.522  11.997  1.00 93.22           H
ATOM   4567  CG  GLN A 300       7.420  -4.865  13.616  1.00 93.22           C
ATOM   4568 1HG  GLN A 300       7.136  -3.906  13.181  1.00 93.22           H
ATOM   4569 2HG  GLN A 300       6.556  -5.232  14.169  1.00 93.22           H
ATOM   4570  CD  GLN A 300       8.599  -4.669  14.572  1.00 93.22           C
ATOM   4571  OE1 GLN A 300       9.743  -4.950  14.254  1.00 93.22           O
ATOM   4572  NE2 GLN A 300       8.257  -4.172  15.757  1.00 93.22           N
ATOM   4573 1HE2 GLN A 300       7.299  -3.962  15.954  1.00 93.22           H
ATOM   4574 2HE2 GLN A 300       8.958  -4.007  16.451  1.00 93.22           H
ATOM   4575  HN  GLN A 300       5.666  -7.073  12.962  1.00 93.22           H
ATOM   4576  N   VAL A 301       7.243  -7.958  10.272  1.00 94.57           N
ATOM   4577  CA  VAL A 301       7.773  -8.720   9.154  1.00 94.57           C
ATOM   4578  C   VAL A 301       6.835  -8.576   7.954  1.00 94.57           C
ATOM   4579  O   VAL A 301       7.274  -8.241   6.855  1.00 94.57           O
ATOM   4580  HA  VAL A 301       8.742  -8.293   8.895  1.00 94.57           H
ATOM   4581  CB  VAL A 301       7.992 -10.176   9.570  1.00 94.57           C
ATOM   4582  HB  VAL A 301       7.049 -10.558   9.960  1.00 94.57           H
ATOM   4583  CG1 VAL A 301       8.387 -11.036   8.368  1.00 94.57           C
ATOM   4584 1HG1 VAL A 301       7.594 -11.002   7.621  1.00 94.57           H
ATOM   4585 2HG1 VAL A 301       9.311 -10.653   7.935  1.00 94.57           H
ATOM   4586 3HG1 VAL A 301       8.536 -12.066   8.692  1.00 94.57           H
ATOM   4587  CG2 VAL A 301       9.037 -10.276  10.683  1.00 94.57           C
ATOM   4588 1HG2 VAL A 301       9.984  -9.867  10.331  1.00 94.57           H
ATOM   4589 2HG2 VAL A 301       8.698  -9.712  11.552  1.00 94.57           H
ATOM   4590 3HG2 VAL A 301       9.173 -11.322  10.960  1.00 94.57           H
ATOM   4591  HN  VAL A 301       6.993  -8.501  11.073  1.00 94.57           H
ATOM   4592  N   THR A 302       5.560  -8.836   8.205  1.00 93.61           N
ATOM   4593  CA  THR A 302       4.579  -8.872   7.134  1.00 93.61           C
ATOM   4594  C   THR A 302       4.391  -7.476   6.536  1.00 93.61           C
ATOM   4595  O   THR A 302       4.161  -7.337   5.336  1.00 93.61           O
ATOM   4596  HA  THR A 302       4.961  -9.512   6.339  1.00 93.61           H
ATOM   4597  CB  THR A 302       3.288  -9.471   7.696  1.00 93.61           C
ATOM   4598  HB  THR A 302       2.527  -9.552   6.920  1.00 93.61           H
ATOM   4599  OG1 THR A 302       2.960  -8.623   8.793  1.00 93.61           O
ATOM   4600  HG1 THR A 302       3.294  -9.024   9.647  1.00 93.61           H
ATOM   4601  CG2 THR A 302       3.510 -10.842   8.338  1.00 93.61           C
ATOM   4602 1HG2 THR A 302       4.221 -10.748   9.158  1.00 93.61           H
ATOM   4603 2HG2 THR A 302       3.904 -11.533   7.593  1.00 93.61           H
ATOM   4604 3HG2 THR A 302       2.562 -11.222   8.720  1.00 93.61           H
ATOM   4605  HN  THR A 302       5.196  -9.020   9.118  1.00 93.61           H
ATOM   4606  N   GLN A 303       4.495  -6.478   7.401  1.00 92.29           N
ATOM   4607  CA  GLN A 303       4.403  -5.096   6.963  1.00 92.29           C
ATOM   4608  C   GLN A 303       5.533  -4.773   5.983  1.00 92.29           C
ATOM   4609  O   GLN A 303       5.314  -4.100   4.977  1.00 92.29           O
ATOM   4610  HA  GLN A 303       3.440  -5.016   6.457  1.00 92.29           H
ATOM   4611  CB  GLN A 303       4.422  -4.139   8.157  1.00 92.29           C
ATOM   4612 1HB  GLN A 303       3.558  -4.329   8.794  1.00 92.29           H
ATOM   4613 2HB  GLN A 303       5.310  -4.325   8.762  1.00 92.29           H
ATOM   4614  CG  GLN A 303       4.410  -2.682   7.693  1.00 92.29           C
ATOM   4615 1HG  GLN A 303       5.418  -2.378   7.411  1.00 92.29           H
ATOM   4616 2HG  GLN A 303       3.788  -2.585   6.803  1.00 92.29           H
ATOM   4617  CD  GLN A 303       3.882  -1.760   8.794  1.00 92.29           C
ATOM   4618  OE1 GLN A 303       4.466  -1.622   9.856  1.00 92.29           O
ATOM   4619  NE2 GLN A 303       2.749  -1.138   8.482  1.00 92.29           N
ATOM   4620 1HE2 GLN A 303       2.321  -1.296   7.591  1.00 92.29           H
ATOM   4621 2HE2 GLN A 303       2.324  -0.514   9.137  1.00 92.29           H
ATOM   4622  HN  GLN A 303       4.640  -6.601   8.383  1.00 92.29           H
ATOM   4623  N   THR A 304       6.717  -5.267   6.312  1.00 92.49           N
ATOM   4624  CA  THR A 304       7.891  -5.001   5.498  1.00 92.49           C
ATOM   4625  C   THR A 304       7.733  -5.630   4.112  1.00 92.49           C
ATOM   4626  O   THR A 304       8.116  -5.031   3.108  1.00 92.49           O
ATOM   4627  HA  THR A 304       7.972  -3.924   5.354  1.00 92.49           H
ATOM   4628  CB  THR A 304       9.118  -5.509   6.259  1.00 92.49           C
ATOM   4629  HB  THR A 304       9.107  -6.596   6.335  1.00 92.49           H
ATOM   4630  OG1 THR A 304       9.075  -4.805   7.497  1.00 92.49           O
ATOM   4631  HG1 THR A 304       8.635  -5.369   8.196  1.00 92.49           H
ATOM   4632  CG2 THR A 304      10.432  -5.056   5.619  1.00 92.49           C
ATOM   4633 1HG2 THR A 304      10.473  -3.967   5.604  1.00 92.49           H
ATOM   4634 2HG2 THR A 304      10.489  -5.435   4.598  1.00 92.49           H
ATOM   4635 3HG2 THR A 304      11.271  -5.443   6.197  1.00 92.49           H
ATOM   4636  HN  THR A 304       6.881  -5.839   7.116  1.00 92.49           H
ATOM   4637  N   ILE A 305       7.168  -6.828   4.102  1.00 92.71           N
ATOM   4638  CA  ILE A 305       6.910  -7.523   2.852  1.00 92.71           C
ATOM   4639  C   ILE A 305       5.938  -6.698   2.006  1.00 92.71           C
ATOM   4640  O   ILE A 305       6.104  -6.589   0.792  1.00 92.71           O
ATOM   4641  HA  ILE A 305       7.857  -7.595   2.317  1.00 92.71           H
ATOM   4642  CB  ILE A 305       6.432  -8.951   3.122  1.00 92.71           C
ATOM   4643  HB  ILE A 305       5.603  -8.906   3.828  1.00 92.71           H
ATOM   4644  CG1 ILE A 305       7.536  -9.785   3.774  1.00 92.71           C
ATOM   4645 1HG1 ILE A 305       8.316  -9.997   3.042  1.00 92.71           H
ATOM   4646 2HG1 ILE A 305       8.000  -9.215   4.579  1.00 92.71           H
ATOM   4647  CG2 ILE A 305       5.901  -9.602   1.843  1.00 92.71           C
ATOM   4648 1HG2 ILE A 305       5.063  -9.020   1.460  1.00 92.71           H
ATOM   4649 2HG2 ILE A 305       6.693  -9.634   1.095  1.00 92.71           H
ATOM   4650 3HG2 ILE A 305       5.567 -10.616   2.063  1.00 92.71           H
ATOM   4651  CD1 ILE A 305       6.978 -11.098   4.327  1.00 92.71           C
ATOM   4652 1HD1 ILE A 305       6.215 -10.882   5.075  1.00 92.71           H
ATOM   4653 2HD1 ILE A 305       6.537 -11.676   3.515  1.00 92.71           H
ATOM   4654 3HD1 ILE A 305       7.784 -11.671   4.784  1.00 92.71           H
ATOM   4655  HN  ILE A 305       6.888  -7.322   4.925  1.00 92.71           H
ATOM   4656  N   ALA A 306       4.944  -6.139   2.680  1.00 90.18           N
ATOM   4657  CA  ALA A 306       3.912  -5.377   1.998  1.00 90.18           C
ATOM   4658  C   ALA A 306       4.546  -4.162   1.318  1.00 90.18           C
ATOM   4659  O   ALA A 306       4.141  -3.778   0.222  1.00 90.18           O
ATOM   4660  HA  ALA A 306       3.473  -6.022   1.235  1.00 90.18           H
ATOM   4661  CB  ALA A 306       2.822  -4.984   2.997  1.00 90.18           C
ATOM   4662 1HB  ALA A 306       2.384  -5.884   3.429  1.00 90.18           H
ATOM   4663 2HB  ALA A 306       3.258  -4.376   3.789  1.00 90.18           H
ATOM   4664 3HB  ALA A 306       2.048  -4.413   2.485  1.00 90.18           H
ATOM   4665  HN  ALA A 306       4.838  -6.199   3.673  1.00 90.18           H
ATOM   4666  N   PHE A 307       5.530  -3.591   1.997  1.00 90.46           N
ATOM   4667  CA  PHE A 307       6.193  -2.399   1.495  1.00 90.46           C
ATOM   4668  C   PHE A 307       6.980  -2.707   0.219  1.00 90.46           C
ATOM   4669  O   PHE A 307       7.056  -1.875  -0.684  1.00 90.46           O
ATOM   4670  HA  PHE A 307       5.417  -1.667   1.273  1.00 90.46           H
ATOM   4671  CB  PHE A 307       7.166  -1.937   2.581  1.00 90.46           C
ATOM   4672 1HB  PHE A 307       7.775  -2.785   2.894  1.00 90.46           H
ATOM   4673 2HB  PHE A 307       7.843  -1.196   2.156  1.00 90.46           H
ATOM   4674  CG  PHE A 307       6.484  -1.336   3.812  1.00 90.46           C
ATOM   4675  CD1 PHE A 307       5.127  -1.324   3.899  1.00 90.46           C
ATOM   4676  HD1 PHE A 307       4.525  -1.742   3.093  1.00 90.46           H
ATOM   4677  CD2 PHE A 307       7.235  -0.814   4.818  1.00 90.46           C
ATOM   4678  HD2 PHE A 307       8.323  -0.823   4.748  1.00 90.46           H
ATOM   4679  CE1 PHE A 307       4.494  -0.766   5.042  1.00 90.46           C
ATOM   4680  HE1 PHE A 307       3.406  -0.756   5.112  1.00 90.46           H
ATOM   4681  CE2 PHE A 307       6.602  -0.256   5.961  1.00 90.46           C
ATOM   4682  HE2 PHE A 307       7.204   0.162   6.767  1.00 90.46           H
ATOM   4683  CZ  PHE A 307       5.245  -0.244   6.048  1.00 90.46           C
ATOM   4684  HZ  PHE A 307       4.759   0.184   6.925  1.00 90.46           H
ATOM   4685  HN  PHE A 307       5.874  -3.928   2.874  1.00 90.46           H
ATOM   4686  N   PHE A 308       7.546  -3.904   0.186  1.00 90.64           N
ATOM   4687  CA  PHE A 308       8.370  -4.311  -0.940  1.00 90.64           C
ATOM   4688  C   PHE A 308       7.554  -4.346  -2.233  1.00 90.64           C
ATOM   4689  O   PHE A 308       8.114  -4.290  -3.327  1.00 90.64           O
ATOM   4690  HA  PHE A 308       9.170  -3.578  -1.037  1.00 90.64           H
ATOM   4691  CB  PHE A 308       8.879  -5.721  -0.635  1.00 90.64           C
ATOM   4692 1HB  PHE A 308       9.091  -5.798   0.432  1.00 90.64           H
ATOM   4693 2HB  PHE A 308       8.088  -6.438  -0.855  1.00 90.64           H
ATOM   4694  CG  PHE A 308      10.134  -6.113  -1.418  1.00 90.64           C
ATOM   4695  CD1 PHE A 308      10.020  -6.809  -2.581  1.00 90.64           C
ATOM   4696  HD1 PHE A 308       9.035  -7.088  -2.955  1.00 90.64           H
ATOM   4697  CD2 PHE A 308      11.363  -5.765  -0.951  1.00 90.64           C
ATOM   4698  HD2 PHE A 308      11.455  -5.208  -0.019  1.00 90.64           H
ATOM   4699  CE1 PHE A 308      11.185  -7.173  -3.308  1.00 90.64           C
ATOM   4700  HE1 PHE A 308      11.094  -7.730  -4.239  1.00 90.64           H
ATOM   4701  CE2 PHE A 308      12.528  -6.129  -1.678  1.00 90.64           C
ATOM   4702  HE2 PHE A 308      13.513  -5.850  -1.304  1.00 90.64           H
ATOM   4703  CZ  PHE A 308      12.414  -6.825  -2.841  1.00 90.64           C
ATOM   4704  HZ  PHE A 308      13.308  -7.103  -3.399  1.00 90.64           H
ATOM   4705  HN  PHE A 308       7.450  -4.589   0.908  1.00 90.64           H
ATOM   4706  N   HIS A 309       6.242  -4.437  -2.065  1.00 86.98           N
ATOM   4707  CA  HIS A 309       5.344  -4.490  -3.206  1.00 86.98           C
ATOM   4708  C   HIS A 309       5.498  -3.217  -4.040  1.00 86.98           C
ATOM   4709  O   HIS A 309       5.394  -3.256  -5.265  1.00 86.98           O
ATOM   4710  HA  HIS A 309       5.650  -5.347  -3.806  1.00 86.98           H
ATOM   4711  CB  HIS A 309       3.903  -4.730  -2.751  1.00 86.98           C
ATOM   4712 1HB  HIS A 309       3.875  -5.615  -2.116  1.00 86.98           H
ATOM   4713 2HB  HIS A 309       3.581  -3.887  -2.139  1.00 86.98           H
ATOM   4714  CG  HIS A 309       2.923  -4.912  -3.886  1.00 86.98           C
ATOM   4715  ND1 HIS A 309       2.193  -3.865  -4.422  1.00 86.98           N
ATOM   4716  HD1 HIS A 309       2.235  -2.911  -4.125  1.00 86.98           H
ATOM   4717  CD2 HIS A 309       2.562  -6.029  -4.581  1.00 86.98           C
ATOM   4718  HD2 HIS A 309       2.948  -7.034  -4.416  1.00 86.98           H
ATOM   4719  CE1 HIS A 309       1.430  -4.342  -5.394  1.00 86.98           C
ATOM   4720  HE1 HIS A 309       0.739  -3.764  -6.009  1.00 86.98           H
ATOM   4721  NE2 HIS A 309       1.659  -5.683  -5.491  1.00 86.98           N
ATOM   4722  HN  HIS A 309       5.794  -4.476  -1.172  1.00 86.98           H
ATOM   4723  N   SER A 310       5.745  -2.117  -3.343  1.00 85.53           N
ATOM   4724  CA  SER A 310       5.858  -0.825  -3.999  1.00 85.53           C
ATOM   4725  C   SER A 310       7.091  -0.803  -4.903  1.00 85.53           C
ATOM   4726  O   SER A 310       7.184   0.021  -5.812  1.00 85.53           O
ATOM   4727  HA  SER A 310       4.948  -0.722  -4.590  1.00 85.53           H
ATOM   4728  CB  SER A 310       5.931   0.308  -2.974  1.00 85.53           C
ATOM   4729 1HB  SER A 310       6.710   0.087  -2.245  1.00 85.53           H
ATOM   4730 2HB  SER A 310       6.216   1.233  -3.475  1.00 85.53           H
ATOM   4731  OG  SER A 310       4.690   0.498  -2.298  1.00 85.53           O
ATOM   4732  HG  SER A 310       4.056   1.002  -2.884  1.00 85.53           H
ATOM   4733  HN  SER A 310       5.867  -2.100  -2.351  1.00 85.53           H
ATOM   4734  N   CYS A 311       8.008  -1.718  -4.623  1.00 87.75           N
ATOM   4735  CA  CYS A 311       9.210  -1.845  -5.429  1.00 87.75           C
ATOM   4736  C   CYS A 311       8.889  -2.730  -6.635  1.00 87.75           C
ATOM   4737  O   CYS A 311       9.488  -2.578  -7.698  1.00 87.75           O
ATOM   4738  HA  CYS A 311       9.480  -0.838  -5.749  1.00 87.75           H
ATOM   4739  CB  CYS A 311      10.382  -2.394  -4.614  1.00 87.75           C
ATOM   4740 1HB  CYS A 311      10.151  -3.399  -4.261  1.00 87.75           H
ATOM   4741 2HB  CYS A 311      11.268  -2.473  -5.244  1.00 87.75           H
ATOM   4742  SG  CYS A 311      10.724  -1.296  -3.191  1.00 87.75           S
ATOM   4743  HG  CYS A 311      11.513  -2.149  -2.544  1.00 87.75           H
ATOM   4744  HN  CYS A 311       7.939  -2.364  -3.863  1.00 87.75           H
ATOM   4745  N   LEU A 312       7.943  -3.635  -6.429  1.00 87.08           N
ATOM   4746  CA  LEU A 312       7.646  -4.647  -7.429  1.00 87.08           C
ATOM   4747  C   LEU A 312       6.687  -4.065  -8.469  1.00 87.08           C
ATOM   4748  O   LEU A 312       6.653  -4.520  -9.611  1.00 87.08           O
ATOM   4749  HA  LEU A 312       8.582  -4.900  -7.926  1.00 87.08           H
ATOM   4750  CB  LEU A 312       7.128  -5.923  -6.761  1.00 87.08           C
ATOM   4751 1HB  LEU A 312       6.285  -5.659  -6.123  1.00 87.08           H
ATOM   4752 2HB  LEU A 312       6.746  -6.586  -7.538  1.00 87.08           H
ATOM   4753  CG  LEU A 312       8.144  -6.700  -5.921  1.00 87.08           C
ATOM   4754  HG  LEU A 312       8.501  -6.046  -5.126  1.00 87.08           H
ATOM   4755  CD1 LEU A 312       7.490  -7.910  -5.251  1.00 87.08           C
ATOM   4756 1HD1 LEU A 312       6.683  -7.574  -4.601  1.00 87.08           H
ATOM   4757 2HD1 LEU A 312       7.087  -8.575  -6.016  1.00 87.08           H
ATOM   4758 3HD1 LEU A 312       8.234  -8.445  -4.661  1.00 87.08           H
ATOM   4759  CD2 LEU A 312       9.360  -7.097  -6.760  1.00 87.08           C
ATOM   4760 1HD2 LEU A 312       9.039  -7.726  -7.590  1.00 87.08           H
ATOM   4761 2HD2 LEU A 312       9.842  -6.200  -7.149  1.00 87.08           H
ATOM   4762 3HD2 LEU A 312      10.066  -7.648  -6.139  1.00 87.08           H
ATOM   4763  HN  LEU A 312       7.387  -3.684  -5.600  1.00 87.08           H
ATOM   4764  N   ASN A 313       5.930  -3.066  -8.036  1.00 79.52           N
ATOM   4765  CA  ASN A 313       4.907  -2.480  -8.884  1.00 79.52           C
ATOM   4766  C   ASN A 313       5.518  -2.127 -10.242  1.00 79.52           C
ATOM   4767  O   ASN A 313       4.978  -2.495 -11.284  1.00 79.52           O
ATOM   4768  HA  ASN A 313       4.130  -3.240  -8.962  1.00 79.52           H
ATOM   4769  CB  ASN A 313       4.349  -1.196  -8.268  1.00 79.52           C
ATOM   4770 1HB  ASN A 313       5.141  -0.671  -7.734  1.00 79.52           H
ATOM   4771 2HB  ASN A 313       4.003  -0.530  -9.058  1.00 79.52           H
ATOM   4772  CG  ASN A 313       3.197  -1.503  -7.310  1.00 79.52           C
ATOM   4773  OD1 ASN A 313       2.630  -2.583  -7.306  1.00 79.52           O
ATOM   4774  ND2 ASN A 313       2.883  -0.495  -6.500  1.00 79.52           N
ATOM   4775 1HD2 ASN A 313       3.389   0.366  -6.555  1.00 79.52           H
ATOM   4776 2HD2 ASN A 313       2.142  -0.599  -5.837  1.00 79.52           H
ATOM   4777  HN  ASN A 313       6.008  -2.660  -7.125  1.00 79.52           H
ATOM   4778  N   PRO A 314       6.649  -1.409 -10.255  1.00 79.52           N
ATOM   4779  CA  PRO A 314       7.321  -1.083 -11.516  1.00 79.52           C
ATOM   4780  C   PRO A 314       7.586  -2.316 -12.364  1.00 79.52           C
ATOM   4781  O   PRO A 314       7.261  -2.340 -13.550  1.00 79.52           O
ATOM   4782  HA  PRO A 314       6.681  -0.448 -12.128  1.00 79.52           H
ATOM   4783  CB  PRO A 314       8.621  -0.410 -11.070  1.00 79.52           C
ATOM   4784 1HB  PRO A 314       9.434  -1.131 -10.975  1.00 79.52           H
ATOM   4785 2HB  PRO A 314       8.948   0.345 -11.784  1.00 79.52           H
ATOM   4786  CG  PRO A 314       8.256   0.207  -9.725  1.00 79.52           C
ATOM   4787 1HG  PRO A 314       9.140   0.413  -9.121  1.00 79.52           H
ATOM   4788 2HG  PRO A 314       7.737   1.158  -9.844  1.00 79.52           H
ATOM   4789  CD  PRO A 314       7.368  -0.854  -9.095  1.00 79.52           C
ATOM   4790 1HD  PRO A 314       7.952  -1.618  -8.582  1.00 79.52           H
ATOM   4791 2HD  PRO A 314       6.690  -0.427  -8.356  1.00 79.52           H
ATOM   4792  N   VAL A 315       8.176  -3.317 -11.727  1.00 77.81           N
ATOM   4793  CA  VAL A 315       8.613  -4.505 -12.441  1.00 77.81           C
ATOM   4794  C   VAL A 315       7.401  -5.181 -13.086  1.00 77.81           C
ATOM   4795  O   VAL A 315       7.446  -5.556 -14.257  1.00 77.81           O
ATOM   4796  HA  VAL A 315       9.295  -4.183 -13.228  1.00 77.81           H
ATOM   4797  CB  VAL A 315       9.382  -5.431 -11.496  1.00 77.81           C
ATOM   4798  HB  VAL A 315       8.688  -5.782 -10.733  1.00 77.81           H
ATOM   4799  CG1 VAL A 315       9.918  -6.653 -12.243  1.00 77.81           C
ATOM   4800 1HG1 VAL A 315       9.086  -7.209 -12.676  1.00 77.81           H
ATOM   4801 2HG1 VAL A 315      10.590  -6.328 -13.038  1.00 77.81           H
ATOM   4802 3HG1 VAL A 315      10.460  -7.294 -11.549  1.00 77.81           H
ATOM   4803  CG2 VAL A 315      10.513  -4.678 -10.792  1.00 77.81           C
ATOM   4804 1HG2 VAL A 315      11.205  -4.285 -11.536  1.00 77.81           H
ATOM   4805 2HG2 VAL A 315      10.096  -3.855 -10.212  1.00 77.81           H
ATOM   4806 3HG2 VAL A 315      11.043  -5.360 -10.127  1.00 77.81           H
ATOM   4807  HN  VAL A 315       8.355  -3.326 -10.743  1.00 77.81           H
ATOM   4808  N   LEU A 316       6.348  -5.317 -12.294  1.00 75.33           N
ATOM   4809  CA  LEU A 316       5.237  -6.176 -12.668  1.00 75.33           C
ATOM   4810  C   LEU A 316       4.517  -5.574 -13.876  1.00 75.33           C
ATOM   4811  O   LEU A 316       4.302  -6.255 -14.877  1.00 75.33           O
ATOM   4812  HA  LEU A 316       5.652  -7.140 -12.958  1.00 75.33           H
ATOM   4813  CB  LEU A 316       4.322  -6.420 -11.466  1.00 75.33           C
ATOM   4814 1HB  LEU A 316       4.034  -5.455 -11.051  1.00 75.33           H
ATOM   4815 2HB  LEU A 316       3.409  -6.899 -11.821  1.00 75.33           H
ATOM   4816  CG  LEU A 316       4.907  -7.274 -10.340  1.00 75.33           C
ATOM   4817  HG  LEU A 316       5.836  -6.810 -10.007  1.00 75.33           H
ATOM   4818  CD1 LEU A 316       3.965  -7.314  -9.135  1.00 75.33           C
ATOM   4819 1HD1 LEU A 316       3.809  -6.302  -8.762  1.00 75.33           H
ATOM   4820 2HD1 LEU A 316       3.008  -7.742  -9.437  1.00 75.33           H
ATOM   4821 3HD1 LEU A 316       4.405  -7.928  -8.349  1.00 75.33           H
ATOM   4822  CD2 LEU A 316       5.258  -8.677 -10.840  1.00 75.33           C
ATOM   4823 1HD2 LEU A 316       4.358  -9.164 -11.216  1.00 75.33           H
ATOM   4824 2HD2 LEU A 316       5.993  -8.603 -11.642  1.00 75.33           H
ATOM   4825 3HD2 LEU A 316       5.672  -9.262 -10.020  1.00 75.33           H
ATOM   4826  HN  LEU A 316       6.247  -4.855 -11.413  1.00 75.33           H
ATOM   4827  N   TYR A 317       4.165  -4.303 -13.743  1.00 69.12           N
ATOM   4828  CA  TYR A 317       3.211  -3.692 -14.652  1.00 69.12           C
ATOM   4829  C   TYR A 317       3.921  -3.075 -15.859  1.00 69.12           C
ATOM   4830  O   TYR A 317       3.307  -2.864 -16.903  1.00 69.12           O
ATOM   4831  HA  TYR A 317       2.530  -4.470 -14.998  1.00 69.12           H
ATOM   4832  CB  TYR A 317       2.524  -2.580 -13.857  1.00 69.12           C
ATOM   4833 1HB  TYR A 317       3.286  -1.959 -13.386  1.00 69.12           H
ATOM   4834 2HB  TYR A 317       1.974  -1.940 -14.547  1.00 69.12           H
ATOM   4835  CG  TYR A 317       1.563  -3.088 -12.779  1.00 69.12           C
ATOM   4836  CD1 TYR A 317       0.333  -3.601 -13.138  1.00 69.12           C
ATOM   4837  HD1 TYR A 317       0.046  -3.644 -14.188  1.00 69.12           H
ATOM   4838  CD2 TYR A 317       1.927  -3.033 -11.449  1.00 69.12           C
ATOM   4839  HD2 TYR A 317       2.899  -2.627 -11.166  1.00 69.12           H
ATOM   4840  CE1 TYR A 317      -0.571  -4.078 -12.124  1.00 69.12           C
ATOM   4841  HE1 TYR A 317      -1.545  -4.486 -12.393  1.00 69.12           H
ATOM   4842  CE2 TYR A 317       1.023  -3.510 -10.435  1.00 69.12           C
ATOM   4843  HE2 TYR A 317       1.298  -3.473  -9.381  1.00 69.12           H
ATOM   4844  CZ  TYR A 317      -0.181  -4.010 -10.823  1.00 69.12           C
ATOM   4845  OH  TYR A 317      -1.035  -4.461  -9.865  1.00 69.12           O
ATOM   4846  HH  TYR A 317      -0.545  -4.588  -9.002  1.00 69.12           H
ATOM   4847  HN  TYR A 317       4.519  -3.697 -13.031  1.00 69.12           H
ATOM   4848  N   VAL A 318       5.205  -2.805 -15.675  1.00 67.19           N
ATOM   4849  CA  VAL A 318       5.911  -1.893 -16.559  1.00 67.19           C
ATOM   4850  C   VAL A 318       6.889  -2.686 -17.427  1.00 67.19           C
ATOM   4851  O   VAL A 318       6.780  -2.683 -18.653  1.00 67.19           O
ATOM   4852  HA  VAL A 318       5.171  -1.421 -17.205  1.00 67.19           H
ATOM   4853  CB  VAL A 318       6.594  -0.795 -15.740  1.00 67.19           C
ATOM   4854  HB  VAL A 318       7.483  -1.224 -15.279  1.00 67.19           H
ATOM   4855  CG1 VAL A 318       7.042   0.360 -16.638  1.00 67.19           C
ATOM   4856 1HG1 VAL A 318       7.747  -0.011 -17.382  1.00 67.19           H
ATOM   4857 2HG1 VAL A 318       6.174   0.787 -17.141  1.00 67.19           H
ATOM   4858 3HG1 VAL A 318       7.523   1.126 -16.031  1.00 67.19           H
ATOM   4859  CG2 VAL A 318       5.678  -0.296 -14.621  1.00 67.19           C
ATOM   4860 1HG2 VAL A 318       4.762   0.109 -15.054  1.00 67.19           H
ATOM   4861 2HG2 VAL A 318       5.430  -1.124 -13.957  1.00 67.19           H
ATOM   4862 3HG2 VAL A 318       6.187   0.484 -14.055  1.00 67.19           H
ATOM   4863  HN  VAL A 318       5.759  -3.196 -14.941  1.00 67.19           H
ATOM   4864  N   PHE A 319       7.822  -3.348 -16.759  1.00 65.67           N
ATOM   4865  CA  PHE A 319       8.874  -4.069 -17.456  1.00 65.67           C
ATOM   4866  C   PHE A 319       8.327  -5.341 -18.107  1.00 65.67           C
ATOM   4867  O   PHE A 319       8.970  -5.921 -18.980  1.00 65.67           O
ATOM   4868  HA  PHE A 319       9.263  -3.406 -18.229  1.00 65.67           H
ATOM   4869  CB  PHE A 319       9.921  -4.455 -16.410  1.00 65.67           C
ATOM   4870 1HB  PHE A 319       9.415  -4.885 -15.546  1.00 65.67           H
ATOM   4871 2HB  PHE A 319      10.563  -5.233 -16.824  1.00 65.67           H
ATOM   4872  CG  PHE A 319      10.794  -3.288 -15.944  1.00 65.67           C
ATOM   4873  CD1 PHE A 319      11.851  -2.885 -16.699  1.00 65.67           C
ATOM   4874  HD1 PHE A 319      12.075  -3.393 -17.637  1.00 65.67           H
ATOM   4875  CD2 PHE A 319      10.514  -2.654 -14.774  1.00 65.67           C
ATOM   4876  HD2 PHE A 319       9.667  -2.977 -14.168  1.00 65.67           H
ATOM   4877  CE1 PHE A 319      12.661  -1.802 -16.267  1.00 65.67           C
ATOM   4878  HE1 PHE A 319      13.508  -1.479 -16.872  1.00 65.67           H
ATOM   4879  CE2 PHE A 319      11.324  -1.571 -14.341  1.00 65.67           C
ATOM   4880  HE2 PHE A 319      11.099  -1.063 -13.403  1.00 65.67           H
ATOM   4881  CZ  PHE A 319      12.381  -1.168 -15.097  1.00 65.67           C
ATOM   4882  HZ  PHE A 319      13.002  -0.337 -14.764  1.00 65.67           H
ATOM   4883  HN  PHE A 319       7.868  -3.395 -15.761  1.00 65.67           H
ATOM   4884  N   VAL A 320       7.145  -5.737 -17.657  1.00 65.61           N
ATOM   4885  CA  VAL A 320       6.460  -6.872 -18.251  1.00 65.61           C
ATOM   4886  C   VAL A 320       5.799  -6.435 -19.560  1.00 65.61           C
ATOM   4887  O   VAL A 320       5.529  -7.263 -20.429  1.00 65.61           O
ATOM   4888  HA  VAL A 320       7.211  -7.630 -18.473  1.00 65.61           H
ATOM   4889  CB  VAL A 320       5.468  -7.467 -17.250  1.00 65.61           C
ATOM   4890  HB  VAL A 320       4.720  -6.706 -17.026  1.00 65.61           H
ATOM   4891  CG1 VAL A 320       4.744  -8.675 -17.847  1.00 65.61           C
ATOM   4892 1HG1 VAL A 320       4.198  -8.367 -18.739  1.00 65.61           H
ATOM   4893 2HG1 VAL A 320       5.473  -9.441 -18.113  1.00 65.61           H
ATOM   4894 3HG1 VAL A 320       4.045  -9.078 -17.115  1.00 65.61           H
ATOM   4895  CG2 VAL A 320       6.166  -7.839 -15.940  1.00 65.61           C
ATOM   4896 1HG2 VAL A 320       6.945  -8.575 -16.140  1.00 65.61           H
ATOM   4897 2HG2 VAL A 320       6.614  -6.947 -15.501  1.00 65.61           H
ATOM   4898 3HG2 VAL A 320       5.438  -8.259 -15.246  1.00 65.61           H
ATOM   4899  HN  VAL A 320       6.659  -5.297 -16.902  1.00 65.61           H
ATOM   4900  N   GLY A 321       5.558  -5.136 -19.659  1.00 65.10           N
ATOM   4901  CA  GLY A 321       4.937  -4.579 -20.849  1.00 65.10           C
ATOM   4902  C   GLY A 321       5.912  -4.583 -22.028  1.00 65.10           C
ATOM   4903  O   GLY A 321       6.997  -4.011 -21.943  1.00 65.10           O
ATOM   4904 1HA  GLY A 321       4.049  -5.157 -21.105  1.00 65.10           H
ATOM   4905 2HA  GLY A 321       4.607  -3.560 -20.648  1.00 65.10           H
ATOM   4906  HN  GLY A 321       5.779  -4.471 -18.946  1.00 65.10           H
ATOM   4907  N   GLU A 322       5.489  -5.233 -23.102  1.00 64.99           N
ATOM   4908  CA  GLU A 322       6.277  -5.255 -24.323  1.00 64.99           C
ATOM   4909  C   GLU A 322       6.483  -3.832 -24.847  1.00 64.99           C
ATOM   4910  O   GLU A 322       7.586  -3.470 -25.252  1.00 64.99           O
ATOM   4911  HA  GLU A 322       7.237  -5.687 -24.040  1.00 64.99           H
ATOM   4912  CB  GLU A 322       5.621  -6.141 -25.383  1.00 64.99           C
ATOM   4913 1HB  GLU A 322       4.548  -5.952 -25.408  1.00 64.99           H
ATOM   4914 2HB  GLU A 322       6.108  -5.984 -26.346  1.00 64.99           H
ATOM   4915  CG  GLU A 322       5.800  -7.623 -25.047  1.00 64.99           C
ATOM   4916 1HG  GLU A 322       6.851  -7.829 -24.843  1.00 64.99           H
ATOM   4917 2HG  GLU A 322       5.246  -7.863 -24.139  1.00 64.99           H
ATOM   4918  CD  GLU A 322       5.314  -8.509 -26.196  1.00 64.99           C
ATOM   4919  OE1 GLU A 322       5.627  -9.718 -26.151  1.00 64.99           O
ATOM   4920  OE2 GLU A 322       4.642  -7.956 -27.093  1.00 64.99           O
ATOM   4921  HN  GLU A 322       4.626  -5.737 -23.147  1.00 64.99           H
ATOM   4922  N   ARG A 323       5.402  -3.065 -24.824  1.00 63.28           N
ATOM   4923  CA  ARG A 323       5.446  -1.697 -25.310  1.00 63.28           C
ATOM   4924  C   ARG A 323       6.510  -0.899 -24.555  1.00 63.28           C
ATOM   4925  O   ARG A 323       7.320  -0.203 -25.167  1.00 63.28           O
ATOM   4926  HA  ARG A 323       5.698  -1.785 -26.367  1.00 63.28           H
ATOM   4927  CB  ARG A 323       4.089  -1.010 -25.144  1.00 63.28           C
ATOM   4928 1HB  ARG A 323       3.617  -1.347 -24.221  1.00 63.28           H
ATOM   4929 2HB  ARG A 323       4.231   0.067 -25.054  1.00 63.28           H
ATOM   4930  CG  ARG A 323       3.172  -1.311 -26.331  1.00 63.28           C
ATOM   4931 1HG  ARG A 323       3.703  -1.118 -27.263  1.00 63.28           H
ATOM   4932 2HG  ARG A 323       2.905  -2.368 -26.330  1.00 63.28           H
ATOM   4933  CD  ARG A 323       1.903  -0.459 -26.274  1.00 63.28           C
ATOM   4934 1HD  ARG A 323       1.368  -0.651 -25.343  1.00 63.28           H
ATOM   4935 2HD  ARG A 323       2.164   0.599 -26.279  1.00 63.28           H
ATOM   4936  NE  ARG A 323       1.032  -0.769 -27.430  1.00 63.28           N
ATOM   4937  HE  ARG A 323       1.357  -1.443 -28.093  1.00 63.28           H
ATOM   4938  CZ  ARG A 323      -0.164  -0.203 -27.643  1.00 63.28           C
ATOM   4939  NH1 ARG A 323      -0.648   0.706 -26.786  1.00 63.28           N
ATOM   4940 1HH1 ARG A 323      -0.116   0.967 -25.981  1.00 63.28           H
ATOM   4941 2HH1 ARG A 323      -1.541   1.124 -26.953  1.00 63.28           H
ATOM   4942  NH2 ARG A 323      -0.868  -0.561 -28.726  1.00 63.28           N
ATOM   4943 1HH2 ARG A 323      -1.762  -0.148 -28.899  1.00 63.28           H
ATOM   4944 2HH2 ARG A 323      -0.499  -1.240 -29.360  1.00 63.28           H
ATOM   4945  HN  ARG A 323       4.512  -3.364 -24.481  1.00 63.28           H
ATOM   4946  N   PHE A 324       6.475  -1.025 -23.237  1.00 65.65           N
ATOM   4947  CA  PHE A 324       7.358  -0.247 -22.386  1.00 65.65           C
ATOM   4948  C   PHE A 324       8.822  -0.620 -22.629  1.00 65.65           C
ATOM   4949  O   PHE A 324       9.690   0.251 -22.671  1.00 65.65           O
ATOM   4950  HA  PHE A 324       7.206   0.803 -22.637  1.00 65.65           H
ATOM   4951  CB  PHE A 324       6.993  -0.579 -20.938  1.00 65.65           C
ATOM   4952 1HB  PHE A 324       5.914  -0.487 -20.816  1.00 65.65           H
ATOM   4953 2HB  PHE A 324       7.249  -1.620 -20.740  1.00 65.65           H
ATOM   4954  CG  PHE A 324       7.687   0.307 -19.902  1.00 65.65           C
ATOM   4955  CD1 PHE A 324       8.881  -0.071 -19.373  1.00 65.65           C
ATOM   4956  HD1 PHE A 324       9.345  -1.006 -19.688  1.00 65.65           H
ATOM   4957  CD2 PHE A 324       7.109   1.474 -19.509  1.00 65.65           C
ATOM   4958  HD2 PHE A 324       6.151   1.777 -19.933  1.00 65.65           H
ATOM   4959  CE1 PHE A 324       9.525   0.752 -18.412  1.00 65.65           C
ATOM   4960  HE1 PHE A 324      10.482   0.448 -17.988  1.00 65.65           H
ATOM   4961  CE2 PHE A 324       7.752   2.297 -18.547  1.00 65.65           C
ATOM   4962  HE2 PHE A 324       7.289   3.232 -18.233  1.00 65.65           H
ATOM   4963  CZ  PHE A 324       8.947   1.918 -18.019  1.00 65.65           C
ATOM   4964  HZ  PHE A 324       9.441   2.550 -17.281  1.00 65.65           H
ATOM   4965  HN  PHE A 324       5.858  -1.644 -22.751  1.00 65.65           H
ATOM   4966  N   ARG A 325       9.052  -1.915 -22.783  1.00 68.83           N
ATOM   4967  CA  ARG A 325      10.383  -2.408 -23.091  1.00 68.83           C
ATOM   4968  C   ARG A 325      10.910  -1.752 -24.369  1.00 68.83           C
ATOM   4969  O   ARG A 325      12.075  -1.363 -24.437  1.00 68.83           O
ATOM   4970  HA  ARG A 325      10.990  -2.130 -22.229  1.00 68.83           H
ATOM   4971  CB  ARG A 325      10.381  -3.928 -23.270  1.00 68.83           C
ATOM   4972 1HB  ARG A 325       9.560  -4.219 -23.926  1.00 68.83           H
ATOM   4973 2HB  ARG A 325      11.304  -4.242 -23.756  1.00 68.83           H
ATOM   4974  CG  ARG A 325      10.240  -4.638 -21.922  1.00 68.83           C
ATOM   4975 1HG  ARG A 325      10.972  -4.240 -21.219  1.00 68.83           H
ATOM   4976 2HG  ARG A 325       9.254  -4.439 -21.503  1.00 68.83           H
ATOM   4977  CD  ARG A 325      10.440  -6.147 -22.075  1.00 68.83           C
ATOM   4978 1HD  ARG A 325       9.712  -6.550 -22.779  1.00 68.83           H
ATOM   4979 2HD  ARG A 325      11.428  -6.352 -22.486  1.00 68.83           H
ATOM   4980  NE  ARG A 325      10.293  -6.813 -20.761  1.00 68.83           N
ATOM   4981  HE  ARG A 325      10.042  -6.248 -19.975  1.00 68.83           H
ATOM   4982  CZ  ARG A 325      10.474  -8.125 -20.559  1.00 68.83           C
ATOM   4983  NH1 ARG A 325      10.811  -8.930 -21.576  1.00 68.83           N
ATOM   4984 1HH1 ARG A 325      10.928  -8.552 -22.494  1.00 68.83           H
ATOM   4985 2HH1 ARG A 325      10.944  -9.908 -21.417  1.00 68.83           H
ATOM   4986  NH2 ARG A 325      10.314  -8.620 -19.324  1.00 68.83           N
ATOM   4987 1HH2 ARG A 325      10.445  -9.597 -19.156  1.00 68.83           H
ATOM   4988 2HH2 ARG A 325      10.062  -8.013 -18.570  1.00 68.83           H
ATOM   4989  HN  ARG A 325       8.348  -2.622 -22.701  1.00 68.83           H
ATOM   4990  N   ARG A 326      10.026  -1.649 -25.351  1.00 70.18           N
ATOM   4991  CA  ARG A 326      10.369  -0.993 -26.601  1.00 70.18           C
ATOM   4992  C   ARG A 326      10.664   0.488 -26.359  1.00 70.18           C
ATOM   4993  O   ARG A 326      11.652   1.019 -26.866  1.00 70.18           O
ATOM   4994  HA  ARG A 326      11.256  -1.517 -26.956  1.00 70.18           H
ATOM   4995  CB  ARG A 326       9.234  -1.121 -27.619  1.00 70.18           C
ATOM   4996 1HB  ARG A 326       8.280  -0.911 -27.134  1.00 70.18           H
ATOM   4997 2HB  ARG A 326       9.362  -0.377 -28.406  1.00 70.18           H
ATOM   4998  CG  ARG A 326       9.203  -2.521 -28.233  1.00 70.18           C
ATOM   4999 1HG  ARG A 326      10.131  -2.706 -28.775  1.00 70.18           H
ATOM   5000 2HG  ARG A 326       9.142  -3.268 -27.442  1.00 70.18           H
ATOM   5001  CD  ARG A 326       8.012  -2.678 -29.182  1.00 70.18           C
ATOM   5002 1HD  ARG A 326       7.089  -2.414 -28.666  1.00 70.18           H
ATOM   5003 2HD  ARG A 326       8.115  -1.993 -30.023  1.00 70.18           H
ATOM   5004  NE  ARG A 326       7.936  -4.072 -29.672  1.00 70.18           N
ATOM   5005  HE  ARG A 326       8.099  -4.810 -29.016  1.00 70.18           H
ATOM   5006  CZ  ARG A 326       7.662  -4.409 -30.940  1.00 70.18           C
ATOM   5007  NH1 ARG A 326       7.435  -3.462 -31.861  1.00 70.18           N
ATOM   5008 1HH1 ARG A 326       7.470  -2.497 -31.604  1.00 70.18           H
ATOM   5009 2HH1 ARG A 326       7.232  -3.722 -32.805  1.00 70.18           H
ATOM   5010  NH2 ARG A 326       7.618  -5.706 -31.273  1.00 70.18           N
ATOM   5011 1HH2 ARG A 326       7.415  -5.974 -32.214  1.00 70.18           H
ATOM   5012 2HH2 ARG A 326       7.789  -6.406 -30.579  1.00 70.18           H
ATOM   5013  HN  ARG A 326       9.092  -2.004 -25.302  1.00 70.18           H
ATOM   5014  N   ASP A 327       9.790   1.115 -25.585  1.00 69.22           N
ATOM   5015  CA  ASP A 327       9.868   2.551 -25.378  1.00 69.22           C
ATOM   5016  C   ASP A 327      11.064   2.867 -24.478  1.00 69.22           C
ATOM   5017  O   ASP A 327      11.729   3.886 -24.659  1.00 69.22           O
ATOM   5018  HA  ASP A 327       9.972   2.979 -26.375  1.00 69.22           H
ATOM   5019  CB  ASP A 327       8.607   3.077 -24.691  1.00 69.22           C
ATOM   5020 1HB  ASP A 327       8.404   2.490 -23.795  1.00 69.22           H
ATOM   5021 2HB  ASP A 327       8.767   4.106 -24.369  1.00 69.22           H
ATOM   5022  CG  ASP A 327       7.402   3.014 -25.633  1.00 69.22           C
ATOM   5023  OD1 ASP A 327       7.642   2.971 -26.859  1.00 69.22           O
ATOM   5024  OD2 ASP A 327       6.269   3.009 -25.105  1.00 69.22           O
ATOM   5025  HN  ASP A 327       9.041   0.659 -25.105  1.00 69.22           H
ATOM   5026  N   LEU A 328      11.301   1.976 -23.527  1.00 69.31           N
ATOM   5027  CA  LEU A 328      12.478   2.078 -22.681  1.00 69.31           C
ATOM   5028  C   LEU A 328      13.732   2.079 -23.557  1.00 69.31           C
ATOM   5029  O   LEU A 328      14.598   2.939 -23.406  1.00 69.31           O
ATOM   5030  HA  LEU A 328      12.422   3.033 -22.157  1.00 69.31           H
ATOM   5031  CB  LEU A 328      12.471   0.978 -21.618  1.00 69.31           C
ATOM   5032 1HB  LEU A 328      11.544   1.054 -21.050  1.00 69.31           H
ATOM   5033 2HB  LEU A 328      12.456   0.012 -22.123  1.00 69.31           H
ATOM   5034  CG  LEU A 328      13.642   0.989 -20.634  1.00 69.31           C
ATOM   5035  HG  LEU A 328      14.542   1.277 -21.177  1.00 69.31           H
ATOM   5036  CD1 LEU A 328      13.425   2.031 -19.535  1.00 69.31           C
ATOM   5037 1HD1 LEU A 328      13.337   3.020 -19.984  1.00 69.31           H
ATOM   5038 2HD1 LEU A 328      12.511   1.798 -18.988  1.00 69.31           H
ATOM   5039 3HD1 LEU A 328      14.272   2.018 -18.849  1.00 69.31           H
ATOM   5040  CD2 LEU A 328      13.889  -0.407 -20.059  1.00 69.31           C
ATOM   5041 1HD2 LEU A 328      12.995  -0.747 -19.535  1.00 69.31           H
ATOM   5042 2HD2 LEU A 328      14.120  -1.098 -20.869  1.00 69.31           H
ATOM   5043 3HD2 LEU A 328      14.726  -0.371 -19.362  1.00 69.31           H
ATOM   5044  HN  LEU A 328      10.706   1.196 -23.330  1.00 69.31           H
ATOM   5045  N   VAL A 329      13.789   1.106 -24.454  1.00 72.69           N
ATOM   5046  CA  VAL A 329      14.943   0.956 -25.323  1.00 72.69           C
ATOM   5047  C   VAL A 329      15.060   2.185 -26.226  1.00 72.69           C
ATOM   5048  O   VAL A 329      16.164   2.601 -26.575  1.00 72.69           O
ATOM   5049  HA  VAL A 329      15.828   0.901 -24.689  1.00 72.69           H
ATOM   5050  CB  VAL A 329      14.841  -0.354 -26.108  1.00 72.69           C
ATOM   5051  HB  VAL A 329      13.862  -0.383 -26.586  1.00 72.69           H
ATOM   5052  CG1 VAL A 329      15.903  -0.419 -27.207  1.00 72.69           C
ATOM   5053 1HG1 VAL A 329      15.763   0.413 -27.897  1.00 72.69           H
ATOM   5054 2HG1 VAL A 329      16.895  -0.357 -26.759  1.00 72.69           H
ATOM   5055 3HG1 VAL A 329      15.808  -1.360 -27.749  1.00 72.69           H
ATOM   5056  CG2 VAL A 329      14.944  -1.562 -25.174  1.00 72.69           C
ATOM   5057 1HG2 VAL A 329      15.902  -1.539 -24.655  1.00 72.69           H
ATOM   5058 2HG2 VAL A 329      14.134  -1.527 -24.445  1.00 72.69           H
ATOM   5059 3HG2 VAL A 329      14.868  -2.479 -25.758  1.00 72.69           H
ATOM   5060  HN  VAL A 329      13.065   0.429 -24.592  1.00 72.69           H
ATOM   5061  N   LYS A 330      13.907   2.733 -26.579  1.00 70.72           N
[truncated: 117,320 more chars]
