# Supplementary material for: Noncanonical roles of chemokine regions in CCR9 activation revealed by structural modeling and mutational mapping
Source: Nat Commun. 2025 Aug 18;16:7695. doi: 10.1038/s41467-025-62321-9 (PMC12361432; doi:10.1038/s41467-025-62321-9)
Supplement: Supplementary file 4 — Supplementary Data 2 [file 41467_2025_62321_MOESM4_ESM.zip › CCR9_CCL25_rnk208.pdb]

SSBOND   1 CYS A   38    CYS A  289 
SSBOND   2 CYS A  119    CYS A  198 
SSBOND   3 CYS B    7    CYS B   35 
SSBOND   4 CYS B    8    CYS B   52 
ATOM      1  N   GLU A  20      -4.024  -4.046  61.024  1.00 49.52           N
ATOM      2  CA  GLU A  20      -4.181  -3.655  59.634  1.00 49.52           C
ATOM      3  C   GLU A  20      -2.881  -3.898  58.864  1.00 49.52           C
ATOM      4  O   GLU A  20      -2.900  -4.084  57.649  1.00 49.52           O
ATOM      5  HA  GLU A  20      -4.969  -4.295  59.239  1.00 49.52           H
ATOM      6  CB  GLU A  20      -4.619  -2.193  59.522  1.00 49.52           C
ATOM      7 1HB  GLU A  20      -4.208  -1.622  60.354  1.00 49.52           H
ATOM      8 2HB  GLU A  20      -4.334  -1.798  58.547  1.00 49.52           H
ATOM      9  CG  GLU A  20      -6.141  -2.069  59.610  1.00 49.52           C
ATOM     10 1HG  GLU A  20      -6.608  -2.920  59.115  1.00 49.52           H
ATOM     11 2HG  GLU A  20      -6.452  -2.096  60.654  1.00 49.52           H
ATOM     12  CD  GLU A  20      -6.623  -0.769  58.963  1.00 49.52           C
ATOM     13  OE1 GLU A  20      -7.833  -0.703  58.654  1.00 49.52           O
ATOM     14  OE2 GLU A  20      -5.772   0.130  58.792  1.00 49.52           O
ATOM     15  HN  GLU A  20      -3.115  -4.382  61.269  1.00 49.52           H
ATOM     16  N   SER A  21      -1.782  -3.888  59.605  1.00 55.10           N
ATOM     17  CA  SER A  21      -0.472  -4.066  59.002  1.00 55.10           C
ATOM     18  C   SER A  21      -0.314  -5.505  58.506  1.00 55.10           C
ATOM     19  O   SER A  21       0.160  -5.734  57.395  1.00 55.10           O
ATOM     20  HA  SER A  21      -0.442  -3.368  58.165  1.00 55.10           H
ATOM     21  CB  SER A  21       0.642  -3.721  59.993  1.00 55.10           C
ATOM     22 1HB  SER A  21       1.580  -3.590  59.453  1.00 55.10           H
ATOM     23 2HB  SER A  21       0.417  -2.769  60.474  1.00 55.10           H
ATOM     24  OG  SER A  21       0.803  -4.729  60.987  1.00 55.10           O
ATOM     25  HG  SER A  21       1.546  -4.480  61.609  1.00 55.10           H
ATOM     26  HN  SER A  21      -1.777  -3.763  60.597  1.00 55.10           H
ATOM     27  N   THR A  22      -0.721  -6.437  59.355  1.00 55.96           N
ATOM     28  CA  THR A  22      -0.498  -7.847  59.082  1.00 55.96           C
ATOM     29  C   THR A  22      -1.325  -8.293  57.875  1.00 55.96           C
ATOM     30  O   THR A  22      -0.789  -8.867  56.928  1.00 55.96           O
ATOM     31  HA  THR A  22       0.551  -7.984  58.819  1.00 55.96           H
ATOM     32  CB  THR A  22      -0.812  -8.631  60.357  1.00 55.96           C
ATOM     33  HB  THR A  22      -1.853  -8.954  60.369  1.00 55.96           H
ATOM     34  OG1 THR A  22      -0.430  -7.749  61.410  1.00 55.96           O
ATOM     35  HG1 THR A  22      -0.805  -8.072  62.279  1.00 55.96           H
ATOM     36  CG2 THR A  22       0.101  -9.845  60.538  1.00 55.96           C
ATOM     37 1HG2 THR A  22       1.138  -9.514  60.594  1.00 55.96           H
ATOM     38 2HG2 THR A  22      -0.019 -10.520  59.691  1.00 55.96           H
ATOM     39 3HG2 THR A  22      -0.164 -10.366  61.458  1.00 55.96           H
ATOM     40  HN  THR A  22      -1.194  -6.243  60.214  1.00 55.96           H
ATOM     41  N   SER A  23      -2.618  -8.013  57.947  1.00 58.75           N
ATOM     42  CA  SER A  23      -3.532  -8.415  56.892  1.00 58.75           C
ATOM     43  C   SER A  23      -3.152  -7.725  55.580  1.00 58.75           C
ATOM     44  O   SER A  23      -3.236  -8.328  54.511  1.00 58.75           O
ATOM     45  HA  SER A  23      -3.413  -9.495  56.804  1.00 58.75           H
ATOM     46  CB  SER A  23      -4.980  -8.091  57.263  1.00 58.75           C
ATOM     47 1HB  SER A  23      -5.640  -8.400  56.452  1.00 58.75           H
ATOM     48 2HB  SER A  23      -5.266  -8.665  58.143  1.00 58.75           H
ATOM     49  OG  SER A  23      -5.166  -6.702  57.522  1.00 58.75           O
ATOM     50  HG  SER A  23      -6.123  -6.521  57.747  1.00 58.75           H
ATOM     51  HN  SER A  23      -3.042  -7.521  58.708  1.00 58.75           H
ATOM     52  N   SER A  24      -2.744  -6.471  55.705  1.00 63.95           N
ATOM     53  CA  SER A  24      -2.348  -5.694  54.543  1.00 63.95           C
ATOM     54  C   SER A  24      -1.109  -6.316  53.894  1.00 63.95           C
ATOM     55  O   SER A  24      -0.892  -6.166  52.693  1.00 63.95           O
ATOM     56  HA  SER A  24      -3.198  -5.737  53.863  1.00 63.95           H
ATOM     57  CB  SER A  24      -2.073  -4.237  54.922  1.00 63.95           C
ATOM     58 1HB  SER A  24      -2.193  -3.605  54.043  1.00 63.95           H
ATOM     59 2HB  SER A  24      -2.810  -3.908  55.654  1.00 63.95           H
ATOM     60  OG  SER A  24      -0.763  -4.063  55.456  1.00 63.95           O
ATOM     61  HG  SER A  24      -0.631  -4.666  56.243  1.00 63.95           H
ATOM     62  HN  SER A  24      -2.681  -5.988  56.578  1.00 63.95           H
ATOM     63  N   MET A  25      -0.331  -7.002  54.718  1.00 65.26           N
ATOM     64  CA  MET A  25       0.875  -7.655  54.238  1.00 65.26           C
ATOM     65  C   MET A  25       0.541  -8.971  53.532  1.00 65.26           C
ATOM     66  O   MET A  25       1.117  -9.284  52.491  1.00 65.26           O
ATOM     67  HA  MET A  25       1.324  -6.959  53.530  1.00 65.26           H
ATOM     68  CB  MET A  25       1.810  -7.932  55.417  1.00 65.26           C
ATOM     69 1HB  MET A  25       1.760  -7.106  56.127  1.00 65.26           H
ATOM     70 2HB  MET A  25       1.482  -8.827  55.945  1.00 65.26           H
ATOM     71  CG  MET A  25       3.253  -8.115  54.941  1.00 65.26           C
ATOM     72 1HG  MET A  25       3.838  -8.618  55.711  1.00 65.26           H
ATOM     73 2HG  MET A  25       3.275  -8.752  54.057  1.00 65.26           H
ATOM     74  SD  MET A  25       3.978  -6.527  54.566  1.00 65.26           S
ATOM     75  CE  MET A  25       5.703  -6.983  54.498  1.00 65.26           C
ATOM     76 1HE  MET A  25       6.009  -7.393  55.460  1.00 65.26           H
ATOM     77 2HE  MET A  25       5.850  -7.732  53.720  1.00 65.26           H
ATOM     78 3HE  MET A  25       6.303  -6.101  54.271  1.00 65.26           H
ATOM     79  HN  MET A  25      -0.511  -7.114  55.695  1.00 65.26           H
ATOM     80  N   GLU A  26      -0.387  -9.706  54.126  1.00 66.97           N
ATOM     81  CA  GLU A  26      -0.823 -10.968  53.554  1.00 66.97           C
ATOM     82  C   GLU A  26      -1.515 -10.730  52.210  1.00 66.97           C
ATOM     83  O   GLU A  26      -1.258 -11.442  51.241  1.00 66.97           O
ATOM     84  HA  GLU A  26       0.088 -11.548  53.403  1.00 66.97           H
ATOM     85  CB  GLU A  26      -1.742 -11.720  54.518  1.00 66.97           C
ATOM     86 1HB  GLU A  26      -2.487 -11.035  54.924  1.00 66.97           H
ATOM     87 2HB  GLU A  26      -2.178 -12.582  54.014  1.00 66.97           H
ATOM     88  CG  GLU A  26      -0.955 -12.271  55.709  1.00 66.97           C
ATOM     89 1HG  GLU A  26      -0.172 -12.940  55.353  1.00 66.97           H
ATOM     90 2HG  GLU A  26      -0.460 -11.452  56.233  1.00 66.97           H
ATOM     91  CD  GLU A  26      -1.874 -13.020  56.675  1.00 66.97           C
ATOM     92  OE1 GLU A  26      -1.336 -13.842  57.448  1.00 66.97           O
ATOM     93  OE2 GLU A  26      -3.094 -12.754  56.619  1.00 66.97           O
ATOM     94  HN  GLU A  26      -0.838  -9.452  54.982  1.00 66.97           H
ATOM     95  N   ASP A  27      -2.380  -9.726  52.195  1.00 66.56           N
ATOM     96  CA  ASP A  27      -3.134  -9.405  50.996  1.00 66.56           C
ATOM     97  C   ASP A  27      -2.163  -9.154  49.840  1.00 66.56           C
ATOM     98  O   ASP A  27      -2.421  -9.559  48.708  1.00 66.56           O
ATOM     99  HA  ASP A  27      -3.775 -10.269  50.821  1.00 66.56           H
ATOM    100  CB  ASP A  27      -3.971  -8.140  51.193  1.00 66.56           C
ATOM    101 1HB  ASP A  27      -3.372  -7.377  51.690  1.00 66.56           H
ATOM    102 2HB  ASP A  27      -4.261  -7.736  50.223  1.00 66.56           H
ATOM    103  CG  ASP A  27      -5.222  -8.435  52.024  1.00 66.56           C
ATOM    104  OD1 ASP A  27      -5.532  -9.636  52.176  1.00 66.56           O
ATOM    105  OD2 ASP A  27      -5.839  -7.452  52.488  1.00 66.56           O
ATOM    106  HN  ASP A  27      -2.568  -9.139  52.983  1.00 66.56           H
ATOM    107  N   TYR A  28      -1.065  -8.486  50.166  1.00 69.89           N
ATOM    108  CA  TYR A  28      -0.066  -8.155  49.165  1.00 69.89           C
ATOM    109  C   TYR A  28       0.685  -9.405  48.705  1.00 69.89           C
ATOM    110  O   TYR A  28       1.054  -9.518  47.537  1.00 69.89           O
ATOM    111  HA  TYR A  28      -0.579  -7.713  48.311  1.00 69.89           H
ATOM    112  CB  TYR A  28       0.919  -7.206  49.851  1.00 69.89           C
ATOM    113 1HB  TYR A  28       0.369  -6.354  50.250  1.00 69.89           H
ATOM    114 2HB  TYR A  28       1.371  -7.719  50.699  1.00 69.89           H
ATOM    115  CG  TYR A  28       2.030  -6.693  48.933  1.00 69.89           C
ATOM    116  CD1 TYR A  28       3.254  -7.330  48.908  1.00 69.89           C
ATOM    117  HD1 TYR A  28       3.429  -8.199  49.542  1.00 69.89           H
ATOM    118  CD2 TYR A  28       1.809  -5.593  48.130  1.00 69.89           C
ATOM    119  HD2 TYR A  28       0.842  -5.089  48.149  1.00 69.89           H
ATOM    120  CE1 TYR A  28       4.300  -6.848  48.044  1.00 69.89           C
ATOM    121  HE1 TYR A  28       5.271  -7.342  48.014  1.00 69.89           H
ATOM    122  CE2 TYR A  28       2.855  -5.110  47.266  1.00 69.89           C
ATOM    123  HE2 TYR A  28       2.693  -4.242  46.626  1.00 69.89           H
ATOM    124  CZ  TYR A  28       4.049  -5.761  47.265  1.00 69.89           C
ATOM    125  OH  TYR A  28       5.036  -5.305  46.449  1.00 69.89           O
ATOM    126  HH  TYR A  28       4.748  -4.457  46.004  1.00 69.89           H
ATOM    127  HN  TYR A  28      -0.855  -8.175  51.093  1.00 69.89           H
ATOM    128  N   VAL A  29       0.890 -10.314  49.647  1.00 66.71           N
ATOM    129  CA  VAL A  29       1.670 -11.510  49.377  1.00 66.71           C
ATOM    130  C   VAL A  29       0.831 -12.484  48.547  1.00 66.71           C
ATOM    131  O   VAL A  29       1.358 -13.182  47.682  1.00 66.71           O
ATOM    132  HA  VAL A  29       2.540 -11.210  48.792  1.00 66.71           H
ATOM    133  CB  VAL A  29       2.168 -12.118  50.689  1.00 66.71           C
ATOM    134  HB  VAL A  29       1.307 -12.254  51.344  1.00 66.71           H
ATOM    135  CG1 VAL A  29       2.800 -13.491  50.453  1.00 66.71           C
ATOM    136 1HG1 VAL A  29       2.060 -14.161  50.016  1.00 66.71           H
ATOM    137 2HG1 VAL A  29       3.645 -13.390  49.772  1.00 66.71           H
ATOM    138 3HG1 VAL A  29       3.145 -13.900  51.402  1.00 66.71           H
ATOM    139  CG2 VAL A  29       3.149 -11.177  51.392  1.00 66.71           C
ATOM    140 1HG2 VAL A  29       4.006 -10.995  50.744  1.00 66.71           H
ATOM    141 2HG2 VAL A  29       2.652 -10.232  51.611  1.00 66.71           H
ATOM    142 3HG2 VAL A  29       3.487 -11.633  52.322  1.00 66.71           H
ATOM    143  HN  VAL A  29       0.535 -10.243  50.579  1.00 66.71           H
ATOM    144  N   ASN A  30      -0.461 -12.500  48.840  1.00 69.45           N
ATOM    145  CA  ASN A  30      -1.355 -13.469  48.230  1.00 69.45           C
ATOM    146  C   ASN A  30      -1.820 -12.943  46.870  1.00 69.45           C
ATOM    147  O   ASN A  30      -2.451 -13.668  46.103  1.00 69.45           O
ATOM    148  HA  ASN A  30      -0.770 -14.385  48.145  1.00 69.45           H
ATOM    149  CB  ASN A  30      -2.595 -13.698  49.097  1.00 69.45           C
ATOM    150 1HB  ASN A  30      -2.959 -12.743  49.476  1.00 69.45           H
ATOM    151 2HB  ASN A  30      -3.393 -14.126  48.491  1.00 69.45           H
ATOM    152  CG  ASN A  30      -2.280 -14.631  50.268  1.00 69.45           C
ATOM    153  OD1 ASN A  30      -1.322 -15.385  50.254  1.00 69.45           O
ATOM    154  ND2 ASN A  30      -3.139 -14.538  51.279  1.00 69.45           N
ATOM    155 1HD2 ASN A  30      -3.906 -13.898  51.227  1.00 69.45           H
ATOM    156 2HD2 ASN A  30      -3.019 -15.108  52.092  1.00 69.45           H
ATOM    157  HN  ASN A  30      -0.897 -11.868  49.481  1.00 69.45           H
ATOM    158  N   PHE A  31      -1.488 -11.686  46.614  1.00 75.57           N
ATOM    159  CA  PHE A  31      -1.842 -11.062  45.350  1.00 75.57           C
ATOM    160  C   PHE A  31      -1.107 -11.728  44.185  1.00 75.57           C
ATOM    161  O   PHE A  31       0.123 -11.762  44.161  1.00 75.57           O
ATOM    162  HA  PHE A  31      -2.917 -11.186  45.218  1.00 75.57           H
ATOM    163  CB  PHE A  31      -1.411  -9.597  45.439  1.00 75.57           C
ATOM    164 1HB  PHE A  31      -1.852  -9.152  46.331  1.00 75.57           H
ATOM    165 2HB  PHE A  31      -0.329  -9.554  45.563  1.00 75.57           H
ATOM    166  CG  PHE A  31      -1.803  -8.758  44.221  1.00 75.57           C
ATOM    167  CD1 PHE A  31      -0.897  -8.528  43.233  1.00 75.57           C
ATOM    168  HD1 PHE A  31       0.108  -8.941  43.309  1.00 75.57           H
ATOM    169  CD2 PHE A  31      -3.058  -8.242  44.126  1.00 75.57           C
ATOM    170  HD2 PHE A  31      -3.785  -8.427  44.918  1.00 75.57           H
ATOM    171  CE1 PHE A  31      -1.262  -7.749  42.103  1.00 75.57           C
ATOM    172  HE1 PHE A  31      -0.536  -7.564  41.311  1.00 75.57           H
ATOM    173  CE2 PHE A  31      -3.423  -7.464  42.996  1.00 75.57           C
ATOM    174  HE2 PHE A  31      -4.429  -7.050  42.920  1.00 75.57           H
ATOM    175  CZ  PHE A  31      -2.517  -7.233  42.008  1.00 75.57           C
ATOM    176  HZ  PHE A  31      -2.797  -6.636  41.141  1.00 75.57           H
ATOM    177  HN  PHE A  31      -0.989 -11.098  47.250  1.00 75.57           H
ATOM    178  N   ASN A  32      -1.891 -12.241  43.248  1.00 72.85           N
ATOM    179  CA  ASN A  32      -1.329 -12.869  42.064  1.00 72.85           C
ATOM    180  C   ASN A  32      -0.892 -11.786  41.076  1.00 72.85           C
ATOM    181  O   ASN A  32      -1.718 -11.228  40.355  1.00 72.85           O
ATOM    182  HA  ASN A  32      -0.492 -13.466  42.426  1.00 72.85           H
ATOM    183  CB  ASN A  32      -2.364 -13.754  41.367  1.00 72.85           C
ATOM    184 1HB  ASN A  32      -2.890 -14.358  42.108  1.00 72.85           H
ATOM    185 2HB  ASN A  32      -3.111 -13.130  40.877  1.00 72.85           H
ATOM    186  CG  ASN A  32      -1.699 -14.668  40.336  1.00 72.85           C
ATOM    187  OD1 ASN A  32      -0.498 -14.636  40.123  1.00 72.85           O
ATOM    188  ND2 ASN A  32      -2.544 -15.483  39.710  1.00 72.85           N
ATOM    189 1HD2 ASN A  32      -3.519 -15.459  39.932  1.00 72.85           H
ATOM    190 2HD2 ASN A  32      -2.204 -16.119  39.018  1.00 72.85           H
ATOM    191  HN  ASN A  32      -2.890 -12.232  43.288  1.00 72.85           H
ATOM    192  N   PHE A  33       0.406 -11.521  41.074  1.00 75.35           N
ATOM    193  CA  PHE A  33       0.979 -10.593  40.114  1.00 75.35           C
ATOM    194  C   PHE A  33       1.214 -11.275  38.765  1.00 75.35           C
ATOM    195  O   PHE A  33       2.343 -11.325  38.279  1.00 75.35           O
ATOM    196  HA  PHE A  33       0.267  -9.777  39.988  1.00 75.35           H
ATOM    197  CB  PHE A  33       2.325 -10.136  40.682  1.00 75.35           C
ATOM    198 1HB  PHE A  33       2.936 -11.013  40.891  1.00 75.35           H
ATOM    199 2HB  PHE A  33       2.849  -9.555  39.924  1.00 75.35           H
ATOM    200  CG  PHE A  33       2.209  -9.297  41.957  1.00 75.35           C
ATOM    201  CD1 PHE A  33       2.028  -7.952  41.871  1.00 75.35           C
ATOM    202  HD1 PHE A  33       1.964  -7.471  40.895  1.00 75.35           H
ATOM    203  CD2 PHE A  33       2.289  -9.897  43.175  1.00 75.35           C
ATOM    204  HD2 PHE A  33       2.434 -10.975  43.243  1.00 75.35           H
ATOM    205  CE1 PHE A  33       1.921  -7.174  43.054  1.00 75.35           C
ATOM    206  HE1 PHE A  33       1.776  -6.095  42.986  1.00 75.35           H
ATOM    207  CE2 PHE A  33       2.182  -9.118  44.358  1.00 75.35           C
ATOM    208  HE2 PHE A  33       2.245  -9.599  45.334  1.00 75.35           H
ATOM    209  CZ  PHE A  33       2.000  -7.773  44.272  1.00 75.35           C
ATOM    210  HZ  PHE A  33       1.918  -7.176  45.181  1.00 75.35           H
ATOM    211  HN  PHE A  33       1.061 -11.927  41.712  1.00 75.35           H
ATOM    212  N   THR A  34       0.130 -11.784  38.199  1.00 75.71           N
ATOM    213  CA  THR A  34       0.136 -12.194  36.805  1.00 75.71           C
ATOM    214  C   THR A  34       0.647 -11.058  35.917  1.00 75.71           C
ATOM    215  O   THR A  34       0.227  -9.912  36.066  1.00 75.71           O
ATOM    216  HA  THR A  34       0.833 -13.025  36.694  1.00 75.71           H
ATOM    217  CB  THR A  34      -1.276 -12.660  36.443  1.00 75.71           C
ATOM    218  HB  THR A  34      -1.518 -12.403  35.412  1.00 75.71           H
ATOM    219  OG1 THR A  34      -2.104 -12.061  37.436  1.00 75.71           O
ATOM    220  HG1 THR A  34      -2.166 -11.075  37.281  1.00 75.71           H
ATOM    221  CG2 THR A  34      -1.469 -14.163  36.653  1.00 75.71           C
ATOM    222 1HG2 THR A  34      -1.293 -14.409  37.701  1.00 75.71           H
ATOM    223 2HG2 THR A  34      -0.764 -14.711  36.028  1.00 75.71           H
ATOM    224 3HG2 THR A  34      -2.487 -14.440  36.382  1.00 75.71           H
ATOM    225  HN  THR A  34      -0.740 -11.917  38.675  1.00 75.71           H
ATOM    226  N   ASP A  35       1.547 -11.416  35.013  1.00 82.62           N
ATOM    227  CA  ASP A  35       2.278 -10.419  34.248  1.00 82.62           C
ATOM    228  C   ASP A  35       1.426  -9.968  33.060  1.00 82.62           C
ATOM    229  O   ASP A  35       1.685 -10.357  31.923  1.00 82.62           O
ATOM    230  HA  ASP A  35       2.476  -9.609  34.950  1.00 82.62           H
ATOM    231  CB  ASP A  35       3.585 -10.994  33.701  1.00 82.62           C
ATOM    232 1HB  ASP A  35       3.962 -11.761  34.379  1.00 82.62           H
ATOM    233 2HB  ASP A  35       3.400 -11.480  32.743  1.00 82.62           H
ATOM    234  CG  ASP A  35       4.637  -9.897  33.529  1.00 82.62           C
ATOM    235  OD1 ASP A  35       4.410  -8.800  34.084  1.00 82.62           O
ATOM    236  OD2 ASP A  35       5.646 -10.180  32.846  1.00 82.62           O
ATOM    237  HN  ASP A  35       1.779 -12.365  34.799  1.00 82.62           H
ATOM    238  N   PHE A  36       0.426  -9.154  33.365  1.00 90.66           N
ATOM    239  CA  PHE A  36      -0.440  -8.612  32.332  1.00 90.66           C
ATOM    240  C   PHE A  36       0.201  -7.395  31.662  1.00 90.66           C
ATOM    241  O   PHE A  36      -0.251  -6.954  30.606  1.00 90.66           O
ATOM    242  HA  PHE A  36      -0.589  -9.397  31.590  1.00 90.66           H
ATOM    243  CB  PHE A  36      -1.737  -8.178  33.018  1.00 90.66           C
ATOM    244 1HB  PHE A  36      -1.492  -7.529  33.858  1.00 90.66           H
ATOM    245 2HB  PHE A  36      -2.325  -7.585  32.317  1.00 90.66           H
ATOM    246  CG  PHE A  36      -2.594  -9.341  33.522  1.00 90.66           C
ATOM    247  CD1 PHE A  36      -2.720 -10.468  32.772  1.00 90.66           C
ATOM    248  HD1 PHE A  36      -2.211 -10.543  31.811  1.00 90.66           H
ATOM    249  CD2 PHE A  36      -3.229  -9.248  34.722  1.00 90.66           C
ATOM    250  HD2 PHE A  36      -3.127  -8.344  35.323  1.00 90.66           H
ATOM    251  CE1 PHE A  36      -3.515 -11.548  33.241  1.00 90.66           C
ATOM    252  HE1 PHE A  36      -3.616 -12.451  32.640  1.00 90.66           H
ATOM    253  CE2 PHE A  36      -4.023 -10.327  35.190  1.00 90.66           C
ATOM    254  HE2 PHE A  36      -4.532 -10.252  36.151  1.00 90.66           H
ATOM    255  CZ  PHE A  36      -4.150 -11.454  34.440  1.00 90.66           C
ATOM    256  HZ  PHE A  36      -4.760 -12.283  34.800  1.00 90.66           H
ATOM    257  HN  PHE A  36       0.204  -8.865  34.297  1.00 90.66           H
ATOM    258  N   TYR A  37       1.243  -6.887  32.303  1.00 92.12           N
ATOM    259  CA  TYR A  37       2.057  -5.845  31.701  1.00 92.12           C
ATOM    260  C   TYR A  37       3.173  -6.446  30.845  1.00 92.12           C
ATOM    261  O   TYR A  37       4.055  -7.130  31.360  1.00 92.12           O
ATOM    262  HA  TYR A  37       1.410  -5.237  31.068  1.00 92.12           H
ATOM    263  CB  TYR A  37       2.682  -5.073  32.865  1.00 92.12           C
ATOM    264 1HB  TYR A  37       1.887  -4.716  33.519  1.00 92.12           H
ATOM    265 2HB  TYR A  37       3.296  -5.756  33.452  1.00 92.12           H
ATOM    266  CG  TYR A  37       3.541  -3.883  32.432  1.00 92.12           C
ATOM    267  CD1 TYR A  37       4.882  -4.061  32.164  1.00 92.12           C
ATOM    268  HD1 TYR A  37       5.331  -5.050  32.261  1.00 92.12           H
ATOM    269  CD2 TYR A  37       2.973  -2.631  32.310  1.00 92.12           C
ATOM    270  HD2 TYR A  37       1.913  -2.490  32.521  1.00 92.12           H
ATOM    271  CE1 TYR A  37       5.690  -2.941  31.757  1.00 92.12           C
ATOM    272  HE1 TYR A  37       6.751  -3.067  31.542  1.00 92.12           H
ATOM    273  CE2 TYR A  37       3.780  -1.511  31.903  1.00 92.12           C
ATOM    274  HE2 TYR A  37       3.345  -0.517  31.802  1.00 92.12           H
ATOM    275  CZ  TYR A  37       5.099  -1.721  31.646  1.00 92.12           C
ATOM    276  OH  TYR A  37       5.862  -0.663  31.261  1.00 92.12           O
ATOM    277  HH  TYR A  37       6.555  -0.961  30.605  1.00 92.12           H
ATOM    278  HN  TYR A  37       1.533  -7.176  33.216  1.00 92.12           H
ATOM    279  N   CYS A  38       3.097  -6.169  29.551  1.00 91.80           N
ATOM    280  CA  CYS A  38       4.034  -6.751  28.605  1.00 91.80           C
ATOM    281  C   CYS A  38       5.070  -5.687  28.238  1.00 91.80           C
ATOM    282  O   CYS A  38       4.734  -4.673  27.629  1.00 91.80           O
ATOM    283  HA  CYS A  38       4.507  -7.593  29.111  1.00 91.80           H
ATOM    284  CB  CYS A  38       3.321  -7.304  27.370  1.00 91.80           C
ATOM    285 1HB  CYS A  38       2.508  -7.963  27.673  1.00 91.80           H
ATOM    286 2HB  CYS A  38       2.875  -6.487  26.802  1.00 91.80           H
ATOM    287  SG  CYS A  38       4.507  -8.219  26.319  1.00 91.80           S
ATOM    288  HN  CYS A  38       2.414  -5.561  29.149  1.00 91.80           H
ATOM    289  N   GLU A  39       6.309  -5.954  28.626  1.00 90.18           N
ATOM    290  CA  GLU A  39       7.433  -5.181  28.125  1.00 90.18           C
ATOM    291  C   GLU A  39       7.831  -5.666  26.730  1.00 90.18           C
ATOM    292  O   GLU A  39       8.246  -6.812  26.562  1.00 90.18           O
ATOM    293  HA  GLU A  39       7.075  -4.152  28.071  1.00 90.18           H
ATOM    294  CB  GLU A  39       8.619  -5.250  29.089  1.00 90.18           C
ATOM    295 1HB  GLU A  39       8.783  -6.283  29.396  1.00 90.18           H
ATOM    296 2HB  GLU A  39       9.494  -4.794  28.628  1.00 90.18           H
ATOM    297  CG  GLU A  39       8.337  -4.451  30.363  1.00 90.18           C
ATOM    298 1HG  GLU A  39       8.032  -3.437  30.101  1.00 90.18           H
ATOM    299 2HG  GLU A  39       7.507  -4.903  30.905  1.00 90.18           H
ATOM    300  CD  GLU A  39       9.573  -4.400  31.263  1.00 90.18           C
ATOM    301  OE1 GLU A  39       9.445  -3.838  32.372  1.00 90.18           O
ATOM    302  OE2 GLU A  39      10.618  -4.925  30.822  1.00 90.18           O
ATOM    303  HN  GLU A  39       6.549  -6.682  29.268  1.00 90.18           H
ATOM    304  N   LYS A  40       7.692  -4.769  25.764  1.00 90.00           N
ATOM    305  CA  LYS A  40       7.894  -5.131  24.372  1.00 90.00           C
ATOM    306  C   LYS A  40       9.319  -4.765  23.955  1.00 90.00           C
ATOM    307  O   LYS A  40       9.567  -4.440  22.795  1.00 90.00           O
ATOM    308  HA  LYS A  40       7.779  -6.213  24.295  1.00 90.00           H
ATOM    309  CB  LYS A  40       6.814  -4.499  23.491  1.00 90.00           C
ATOM    310 1HB  LYS A  40       6.877  -3.413  23.556  1.00 90.00           H
ATOM    311 2HB  LYS A  40       6.987  -4.766  22.449  1.00 90.00           H
ATOM    312  CG  LYS A  40       5.419  -4.960  23.918  1.00 90.00           C
ATOM    313 1HG  LYS A  40       5.443  -6.021  24.165  1.00 90.00           H
ATOM    314 2HG  LYS A  40       5.117  -4.429  24.821  1.00 90.00           H
ATOM    315  CD  LYS A  40       4.396  -4.712  22.808  1.00 90.00           C
ATOM    316 1HD  LYS A  40       4.383  -3.653  22.550  1.00 90.00           H
ATOM    317 2HD  LYS A  40       4.690  -5.255  21.909  1.00 90.00           H
ATOM    318  CE  LYS A  40       2.997  -5.154  23.242  1.00 90.00           C
ATOM    319 1HE  LYS A  40       3.004  -6.216  23.484  1.00 90.00           H
ATOM    320 2HE  LYS A  40       2.707  -4.622  24.149  1.00 90.00           H
ATOM    321  NZ  LYS A  40       2.013  -4.889  22.169  1.00 90.00           N
ATOM    322 1HZ  LYS A  40       1.106  -5.245  22.447  1.00 90.00           H
ATOM    323 2HZ  LYS A  40       1.950  -3.890  22.007  1.00 90.00           H
ATOM    324 3HZ  LYS A  40       2.311  -5.351  21.316  1.00 90.00           H
ATOM    325  HN  LYS A  40       7.446  -3.813  25.921  1.00 90.00           H
ATOM    326  N   ASN A  41      10.220  -4.829  24.925  1.00 88.47           N
ATOM    327  CA  ASN A  41      11.608  -4.474  24.682  1.00 88.47           C
ATOM    328  C   ASN A  41      12.170  -5.364  23.572  1.00 88.47           C
ATOM    329  O   ASN A  41      12.901  -4.892  22.703  1.00 88.47           O
ATOM    330  HA  ASN A  41      11.590  -3.421  24.403  1.00 88.47           H
ATOM    331  CB  ASN A  41      12.459  -4.688  25.936  1.00 88.47           C
ATOM    332 1HB  ASN A  41      12.187  -5.632  26.408  1.00 88.47           H
ATOM    333 2HB  ASN A  41      13.510  -4.761  25.658  1.00 88.47           H
ATOM    334  CG  ASN A  41      12.267  -3.541  26.930  1.00 88.47           C
ATOM    335  OD1 ASN A  41      11.973  -2.414  26.568  1.00 88.47           O
ATOM    336  ND2 ASN A  41      12.450  -3.890  28.201  1.00 88.47           N
ATOM    337 1HD2 ASN A  41      12.690  -4.833  28.430  1.00 88.47           H
ATOM    338 2HD2 ASN A  41      12.347  -3.209  28.926  1.00 88.47           H
ATOM    339  HN  ASN A  41      10.015  -5.116  25.861  1.00 88.47           H
ATOM    340  N   ASN A  42      11.808  -6.637  23.638  1.00 90.84           N
ATOM    341  CA  ASN A  42      12.308  -7.608  22.678  1.00 90.84           C
ATOM    342  C   ASN A  42      11.841  -7.217  21.274  1.00 90.84           C
ATOM    343  O   ASN A  42      12.598  -7.330  20.311  1.00 90.84           O
ATOM    344  HA  ASN A  42      13.393  -7.579  22.780  1.00 90.84           H
ATOM    345  CB  ASN A  42      11.772  -9.008  22.982  1.00 90.84           C
ATOM    346 1HB  ASN A  42      10.689  -8.971  23.095  1.00 90.84           H
ATOM    347 2HB  ASN A  42      11.983  -9.672  22.143  1.00 90.84           H
ATOM    348  CG  ASN A  42      12.404  -9.572  24.256  1.00 90.84           C
ATOM    349  OD1 ASN A  42      13.372  -9.050  24.784  1.00 90.84           O
ATOM    350  ND2 ASN A  42      11.804 -10.665  24.719  1.00 90.84           N
ATOM    351 1HD2 ASN A  42      11.013 -11.043  24.238  1.00 90.84           H
ATOM    352 2HD2 ASN A  42      12.144 -11.109  25.549  1.00 90.84           H
ATOM    353  HN  ASN A  42      11.187  -7.007  24.328  1.00 90.84           H
ATOM    354  N   VAL A  43      10.597  -6.766  21.203  1.00 91.35           N
ATOM    355  CA  VAL A  43      10.023  -6.352  19.934  1.00 91.35           C
ATOM    356  C   VAL A  43      10.820  -5.170  19.380  1.00 91.35           C
ATOM    357  O   VAL A  43      11.137  -5.133  18.192  1.00 91.35           O
ATOM    358  HA  VAL A  43      10.113  -7.191  19.243  1.00 91.35           H
ATOM    359  CB  VAL A  43       8.535  -6.040  20.110  1.00 91.35           C
ATOM    360  HB  VAL A  43       8.451  -5.160  20.747  1.00 91.35           H
ATOM    361  CG1 VAL A  43       7.881  -5.712  18.766  1.00 91.35           C
ATOM    362 1HG1 VAL A  43       8.371  -4.844  18.326  1.00 91.35           H
ATOM    363 2HG1 VAL A  43       7.983  -6.565  18.095  1.00 91.35           H
ATOM    364 3HG1 VAL A  43       6.825  -5.494  18.920  1.00 91.35           H
ATOM    365  CG2 VAL A  43       7.811  -7.195  20.805  1.00 91.35           C
ATOM    366 1HG2 VAL A  43       7.910  -8.099  20.205  1.00 91.35           H
ATOM    367 2HG2 VAL A  43       8.252  -7.361  21.788  1.00 91.35           H
ATOM    368 3HG2 VAL A  43       6.756  -6.947  20.918  1.00 91.35           H
ATOM    369  HN  VAL A  43       9.987  -6.682  21.991  1.00 91.35           H
ATOM    370  N   ARG A  44      11.122  -4.233  20.267  1.00 89.90           N
ATOM    371  CA  ARG A  44      11.810  -3.018  19.866  1.00 89.90           C
ATOM    372  C   ARG A  44      13.231  -3.341  19.400  1.00 89.90           C
ATOM    373  O   ARG A  44      13.719  -2.758  18.433  1.00 89.90           O
ATOM    374  HA  ARG A  44      11.211  -2.615  19.049  1.00 89.90           H
ATOM    375  CB  ARG A  44      11.875  -2.015  21.020  1.00 89.90           C
ATOM    376 1HB  ARG A  44      12.322  -2.490  21.894  1.00 89.90           H
ATOM    377 2HB  ARG A  44      12.519  -1.180  20.746  1.00 89.90           H
ATOM    378  CG  ARG A  44      10.480  -1.496  21.374  1.00 89.90           C
ATOM    379 1HG  ARG A  44       9.940  -1.241  20.461  1.00 89.90           H
ATOM    380 2HG  ARG A  44       9.911  -2.280  21.872  1.00 89.90           H
ATOM    381  CD  ARG A  44      10.566  -0.267  22.281  1.00 89.90           C
ATOM    382 1HD  ARG A  44      11.386   0.376  21.960  1.00 89.90           H
ATOM    383 2HD  ARG A  44       9.651   0.320  22.200  1.00 89.90           H
ATOM    384  NE  ARG A  44      10.774  -0.687  23.684  1.00 89.90           N
ATOM    385  HE  ARG A  44      11.700  -0.938  23.966  1.00 89.90           H
ATOM    386  CZ  ARG A  44       9.799  -0.753  24.602  1.00 89.90           C
ATOM    387  NH1 ARG A  44       8.540  -0.428  24.280  1.00 89.90           N
ATOM    388 1HH1 ARG A  44       8.322  -0.134  23.349  1.00 89.90           H
ATOM    389 2HH1 ARG A  44       7.818  -0.479  24.970  1.00 89.90           H
ATOM    390  NH2 ARG A  44      10.103  -1.148  25.845  1.00 89.90           N
ATOM    391 1HH2 ARG A  44       9.387  -1.202  26.542  1.00 89.90           H
ATOM    392 2HH2 ARG A  44      11.046  -1.388  26.077  1.00 89.90           H
ATOM    393  HN  ARG A  44      10.906  -4.295  21.241  1.00 89.90           H
ATOM    394  N   GLN A  45      13.856  -4.268  20.110  1.00 91.57           N
ATOM    395  CA  GLN A  45      15.231  -4.636  19.817  1.00 91.57           C
ATOM    396  C   GLN A  45      15.326  -5.274  18.430  1.00 91.57           C
ATOM    397  O   GLN A  45      16.242  -4.973  17.666  1.00 91.57           O
ATOM    398  HA  GLN A  45      15.790  -3.700  19.833  1.00 91.57           H
ATOM    399  CB  GLN A  45      15.789  -5.572  20.891  1.00 91.57           C
ATOM    400 1HB  GLN A  45      15.652  -5.125  21.876  1.00 91.57           H
ATOM    401 2HB  GLN A  45      15.233  -6.509  20.886  1.00 91.57           H
ATOM    402  CG  GLN A  45      17.275  -5.852  20.655  1.00 91.57           C
ATOM    403 1HG  GLN A  45      17.413  -6.294  19.668  1.00 91.57           H
ATOM    404 2HG  GLN A  45      17.832  -4.915  20.666  1.00 91.57           H
ATOM    405  CD  GLN A  45      17.831  -6.795  21.724  1.00 91.57           C
ATOM    406  OE1 GLN A  45      17.109  -7.349  22.537  1.00 91.57           O
ATOM    407  NE2 GLN A  45      19.151  -6.946  21.678  1.00 91.57           N
ATOM    408 1HE2 GLN A  45      19.686  -6.463  20.985  1.00 91.57           H
ATOM    409 2HE2 GLN A  45      19.610  -7.544  22.336  1.00 91.57           H
ATOM    410  HN  GLN A  45      13.439  -4.765  20.872  1.00 91.57           H
ATOM    411  N   PHE A  46      14.367  -6.143  18.147  1.00 93.50           N
ATOM    412  CA  PHE A  46      14.299  -6.785  16.845  1.00 93.50           C
ATOM    413  C   PHE A  46      14.120  -5.750  15.732  1.00 93.50           C
ATOM    414  O   PHE A  46      14.832  -5.781  14.730  1.00 93.50           O
ATOM    415  HA  PHE A  46      15.239  -7.315  16.697  1.00 93.50           H
ATOM    416  CB  PHE A  46      13.081  -7.710  16.865  1.00 93.50           C
ATOM    417 1HB  PHE A  46      13.254  -8.506  17.590  1.00 93.50           H
ATOM    418 2HB  PHE A  46      12.215  -7.147  17.211  1.00 93.50           H
ATOM    419  CG  PHE A  46      12.754  -8.338  15.509  1.00 93.50           C
ATOM    420  CD1 PHE A  46      11.751  -7.826  14.746  1.00 93.50           C
ATOM    421  HD1 PHE A  46      11.181  -6.967  15.101  1.00 93.50           H
ATOM    422  CD2 PHE A  46      13.466  -9.409  15.066  1.00 93.50           C
ATOM    423  HD2 PHE A  46      14.269  -9.820  15.677  1.00 93.50           H
ATOM    424  CE1 PHE A  46      11.448  -8.408  13.487  1.00 93.50           C
ATOM    425  HE1 PHE A  46      10.644  -7.998  12.876  1.00 93.50           H
ATOM    426  CE2 PHE A  46      13.162  -9.992  13.807  1.00 93.50           C
ATOM    427  HE2 PHE A  46      13.732 -10.850  13.452  1.00 93.50           H
ATOM    428  CZ  PHE A  46      12.160  -9.479  13.044  1.00 93.50           C
ATOM    429  HZ  PHE A  46      11.927  -9.927  12.078  1.00 93.50           H
ATOM    430  HN  PHE A  46      13.646  -6.409  18.787  1.00 93.50           H
ATOM    431  N   ALA A  47      13.164  -4.858  15.946  1.00 92.28           N
ATOM    432  CA  ALA A  47      12.811  -3.880  14.930  1.00 92.28           C
ATOM    433  C   ALA A  47      14.045  -3.045  14.582  1.00 92.28           C
ATOM    434  O   ALA A  47      14.283  -2.739  13.415  1.00 92.28           O
ATOM    435  HA  ALA A  47      12.490  -4.425  14.043  1.00 92.28           H
ATOM    436  CB  ALA A  47      11.648  -3.021  15.430  1.00 92.28           C
ATOM    437 1HB  ALA A  47      10.788  -3.658  15.635  1.00 92.28           H
ATOM    438 2HB  ALA A  47      11.944  -2.505  16.343  1.00 92.28           H
ATOM    439 3HB  ALA A  47      11.384  -2.288  14.668  1.00 92.28           H
ATOM    440  HN  ALA A  47      12.635  -4.796  16.793  1.00 92.28           H
ATOM    441  N   SER A  48      14.798  -2.700  15.617  1.00 92.38           N
ATOM    442  CA  SER A  48      15.871  -1.731  15.472  1.00 92.38           C
ATOM    443  C   SER A  48      16.966  -2.295  14.565  1.00 92.38           C
ATOM    444  O   SER A  48      17.701  -1.540  13.930  1.00 92.38           O
ATOM    445  HA  SER A  48      15.409  -0.856  15.015  1.00 92.38           H
ATOM    446  CB  SER A  48      16.454  -1.348  16.833  1.00 92.38           C
ATOM    447 1HB  SER A  48      17.126  -0.498  16.713  1.00 92.38           H
ATOM    448 2HB  SER A  48      15.650  -1.027  17.495  1.00 92.38           H
ATOM    449  OG  SER A  48      17.161  -2.429  17.435  1.00 92.38           O
ATOM    450  HG  SER A  48      17.526  -2.147  18.322  1.00 92.38           H
ATOM    451  HN  SER A  48      14.685  -3.070  16.539  1.00 92.38           H
ATOM    452  N   HIS A  49      17.041  -3.618  14.532  1.00 93.72           N
ATOM    453  CA  HIS A  49      18.054  -4.291  13.737  1.00 93.72           C
ATOM    454  C   HIS A  49      17.480  -4.639  12.362  1.00 93.72           C
ATOM    455  O   HIS A  49      18.172  -4.531  11.351  1.00 93.72           O
ATOM    456  HA  HIS A  49      18.874  -3.584  13.611  1.00 93.72           H
ATOM    457  CB  HIS A  49      18.602  -5.513  14.477  1.00 93.72           C
ATOM    458 1HB  HIS A  49      17.770  -6.160  14.756  1.00 93.72           H
ATOM    459 2HB  HIS A  49      19.235  -6.083  13.797  1.00 93.72           H
ATOM    460  CG  HIS A  49      19.395  -5.175  15.717  1.00 93.72           C
ATOM    461  ND1 HIS A  49      18.801  -4.915  16.940  1.00 93.72           N
ATOM    462  HD1 HIS A  49      17.818  -4.921  17.126  1.00 93.72           H
ATOM    463  CD2 HIS A  49      20.741  -5.060  15.911  1.00 93.72           C
ATOM    464  HD2 HIS A  49      21.508  -5.202  15.150  1.00 93.72           H
ATOM    465  CE1 HIS A  49      19.755  -4.654  17.821  1.00 93.72           C
ATOM    466  HE1 HIS A  49      19.606  -4.411  18.873  1.00 93.72           H
ATOM    467  NE2 HIS A  49      20.956  -4.744  17.182  1.00 93.72           N
ATOM    468  HN  HIS A  49      16.426  -4.225  15.036  1.00 93.72           H
ATOM    469  N   PHE A  50      16.220  -5.049  12.369  1.00 94.98           N
ATOM    470  CA  PHE A  50      15.634  -5.684  11.201  1.00 94.98           C
ATOM    471  C   PHE A  50      15.142  -4.640  10.197  1.00 94.98           C
ATOM    472  O   PHE A  50      15.395  -4.758   8.999  1.00 94.98           O
ATOM    473  HA  PHE A  50      16.412  -6.292  10.739  1.00 94.98           H
ATOM    474  CB  PHE A  50      14.440  -6.505  11.691  1.00 94.98           C
ATOM    475 1HB  PHE A  50      14.789  -7.239  12.417  1.00 94.98           H
ATOM    476 2HB  PHE A  50      13.748  -5.845  12.214  1.00 94.98           H
ATOM    477  CG  PHE A  50      13.684  -7.232  10.576  1.00 94.98           C
ATOM    478  CD1 PHE A  50      12.461  -6.787  10.182  1.00 94.98           C
ATOM    479  HD1 PHE A  50      12.018  -5.914  10.660  1.00 94.98           H
ATOM    480  CD2 PHE A  50      14.237  -8.322   9.979  1.00 94.98           C
ATOM    481  HD2 PHE A  50      15.217  -8.678  10.295  1.00 94.98           H
ATOM    482  CE1 PHE A  50      11.760  -7.461   9.147  1.00 94.98           C
ATOM    483  HE1 PHE A  50      10.780  -7.105   8.831  1.00 94.98           H
ATOM    484  CE2 PHE A  50      13.536  -8.996   8.944  1.00 94.98           C
ATOM    485  HE2 PHE A  50      13.978  -9.870   8.466  1.00 94.98           H
ATOM    486  CZ  PHE A  50      12.313  -8.552   8.550  1.00 94.98           C
ATOM    487  HZ  PHE A  50      11.775  -9.069   7.756  1.00 94.98           H
ATOM    488  HN  PHE A  50      15.605  -4.953  13.151  1.00 94.98           H
ATOM    489  N   LEU A  51      14.449  -3.640  10.723  1.00 94.71           N
ATOM    490  CA  LEU A  51      13.624  -2.782   9.890  1.00 94.71           C
ATOM    491  C   LEU A  51      14.524  -1.846   9.081  1.00 94.71           C
ATOM    492  O   LEU A  51      14.399  -1.760   7.860  1.00 94.71           O
ATOM    493  HA  LEU A  51      13.082  -3.424   9.196  1.00 94.71           H
ATOM    494  CB  LEU A  51      12.583  -2.052  10.740  1.00 94.71           C
ATOM    495 1HB  LEU A  51      13.106  -1.456  11.488  1.00 94.71           H
ATOM    496 2HB  LEU A  51      12.043  -1.355  10.098  1.00 94.71           H
ATOM    497  CG  LEU A  51      11.561  -2.937  11.456  1.00 94.71           C
ATOM    498  HG  LEU A  51      12.097  -3.585  12.150  1.00 94.71           H
ATOM    499  CD1 LEU A  51      10.590  -2.094  12.285  1.00 94.71           C
ATOM    500 1HD1 LEU A  51      11.147  -1.528  13.032  1.00 94.71           H
ATOM    501 2HD1 LEU A  51      10.057  -1.405  11.630  1.00 94.71           H
ATOM    502 3HD1 LEU A  51       9.875  -2.748  12.783  1.00 94.71           H
ATOM    503  CD2 LEU A  51      10.830  -3.844  10.464  1.00 94.71           C
ATOM    504 1HD2 LEU A  51      10.307  -3.231   9.729  1.00 94.71           H
ATOM    505 2HD2 LEU A  51      11.552  -4.483   9.956  1.00 94.71           H
ATOM    506 3HD2 LEU A  51      10.110  -4.462  11.000  1.00 94.71           H
ATOM    507  HN  LEU A  51      14.446  -3.414  11.697  1.00 94.71           H
ATOM    508  N   PRO A  52      15.443  -1.130   9.743  1.00 95.58           N
ATOM    509  CA  PRO A  52      16.151  -0.024   9.092  1.00 95.58           C
ATOM    510  C   PRO A  52      16.796  -0.444   7.782  1.00 95.58           C
ATOM    511  O   PRO A  52      16.594   0.197   6.752  1.00 95.58           O
ATOM    512  HA  PRO A  52      15.447   0.764   8.823  1.00 95.58           H
ATOM    513  CB  PRO A  52      17.193   0.400  10.129  1.00 95.58           C
ATOM    514 1HB  PRO A  52      18.140  -0.119   9.981  1.00 95.58           H
ATOM    515 2HB  PRO A  52      17.404   1.468  10.072  1.00 95.58           H
ATOM    516  CG  PRO A  52      16.545   0.023  11.455  1.00 95.58           C
ATOM    517 1HG  PRO A  52      17.281  -0.069  12.254  1.00 95.58           H
ATOM    518 2HG  PRO A  52      15.828   0.775  11.784  1.00 95.58           H
ATOM    519  CD  PRO A  52      15.876  -1.306  11.141  1.00 95.58           C
ATOM    520 1HD  PRO A  52      16.568  -2.142  11.244  1.00 95.58           H
ATOM    521 2HD  PRO A  52      15.038  -1.505  11.809  1.00 95.58           H
ATOM    522  N   PRO A  53      17.586  -1.527   7.789  1.00 96.42           N
ATOM    523  CA  PRO A  53      18.252  -1.983   6.566  1.00 96.42           C
ATOM    524  C   PRO A  53      17.277  -2.171   5.414  1.00 96.42           C
ATOM    525  O   PRO A  53      17.563  -1.778   4.284  1.00 96.42           O
ATOM    526  HA  PRO A  53      18.959  -1.228   6.220  1.00 96.42           H
ATOM    527  CB  PRO A  53      18.904  -3.304   6.979  1.00 96.42           C
ATOM    528 1HB  PRO A  53      18.249  -4.153   6.783  1.00 96.42           H
ATOM    529 2HB  PRO A  53      19.830  -3.483   6.432  1.00 96.42           H
ATOM    530  CG  PRO A  53      19.157  -3.121   8.471  1.00 96.42           C
ATOM    531 1HG  PRO A  53      19.287  -4.076   8.979  1.00 96.42           H
ATOM    532 2HG  PRO A  53      20.064  -2.547   8.660  1.00 96.42           H
ATOM    533  CD  PRO A  53      17.910  -2.389   8.939  1.00 96.42           C
ATOM    534 1HD  PRO A  53      17.096  -3.079   9.164  1.00 96.42           H
ATOM    535 2HD  PRO A  53      18.096  -1.813   9.846  1.00 96.42           H
ATOM    536  N   LEU A  54      16.141  -2.772   5.735  1.00 95.57           N
ATOM    537  CA  LEU A  54      15.176  -3.142   4.714  1.00 95.57           C
ATOM    538  C   LEU A  54      14.523  -1.876   4.154  1.00 95.57           C
ATOM    539  O   LEU A  54      14.348  -1.747   2.943  1.00 95.57           O
ATOM    540  HA  LEU A  54      15.723  -3.633   3.909  1.00 95.57           H
ATOM    541  CB  LEU A  54      14.174  -4.158   5.266  1.00 95.57           C
ATOM    542 1HB  LEU A  54      13.738  -3.750   6.178  1.00 95.57           H
ATOM    543 2HB  LEU A  54      13.363  -4.266   4.546  1.00 95.57           H
ATOM    544  CG  LEU A  54      14.732  -5.548   5.577  1.00 95.57           C
ATOM    545  HG  LEU A  54      15.555  -5.436   6.282  1.00 95.57           H
ATOM    546  CD1 LEU A  54      13.675  -6.424   6.253  1.00 95.57           C
ATOM    547 1HD1 LEU A  54      13.358  -5.957   7.186  1.00 95.57           H
ATOM    548 2HD1 LEU A  54      12.815  -6.532   5.592  1.00 95.57           H
ATOM    549 3HD1 LEU A  54      14.097  -7.406   6.464  1.00 95.57           H
ATOM    550  CD2 LEU A  54      15.301  -6.205   4.318  1.00 95.57           C
ATOM    551 1HD2 LEU A  54      14.513  -6.304   3.572  1.00 95.57           H
ATOM    552 2HD2 LEU A  54      16.105  -5.588   3.918  1.00 95.57           H
ATOM    553 3HD2 LEU A  54      15.690  -7.192   4.568  1.00 95.57           H
ATOM    554  HN  LEU A  54      15.877  -3.007   6.671  1.00 95.57           H
ATOM    555  N   TYR A  55      14.181  -0.974   5.062  1.00 94.66           N
ATOM    556  CA  TYR A  55      13.491   0.247   4.681  1.00 94.66           C
ATOM    557  C   TYR A  55      14.370   1.115   3.779  1.00 94.66           C
ATOM    558  O   TYR A  55      13.873   1.758   2.855  1.00 94.66           O
ATOM    559  HA  TYR A  55      12.589  -0.033   4.137  1.00 94.66           H
ATOM    560  CB  TYR A  55      13.217   1.000   5.984  1.00 94.66           C
ATOM    561 1HB  TYR A  55      14.121   0.993   6.593  1.00 94.66           H
ATOM    562 2HB  TYR A  55      12.999   2.042   5.750  1.00 94.66           H
ATOM    563  CG  TYR A  55      12.061   0.424   6.805  1.00 94.66           C
ATOM    564  CD1 TYR A  55      11.359  -0.667   6.336  1.00 94.66           C
ATOM    565  HD1 TYR A  55      11.627  -1.119   5.381  1.00 94.66           H
ATOM    566  CD2 TYR A  55      11.721   0.997   8.014  1.00 94.66           C
ATOM    567  HD2 TYR A  55      12.276   1.859   8.384  1.00 94.66           H
ATOM    568  CE1 TYR A  55      10.271  -1.209   7.108  1.00 94.66           C
ATOM    569  HE1 TYR A  55       9.708  -2.071   6.750  1.00 94.66           H
ATOM    570  CE2 TYR A  55      10.634   0.454   8.786  1.00 94.66           C
ATOM    571  HE2 TYR A  55      10.355   0.897   9.743  1.00 94.66           H
ATOM    572  CZ  TYR A  55       9.962  -0.622   8.296  1.00 94.66           C
ATOM    573  OH  TYR A  55       8.935  -1.134   9.025  1.00 94.66           O
ATOM    574  HH  TYR A  55       8.470  -1.851   8.505  1.00 94.66           H
ATOM    575  HN  TYR A  55      14.368  -1.066   6.040  1.00 94.66           H
ATOM    576  N   TRP A  56      15.661   1.106   4.078  1.00 96.01           N
ATOM    577  CA  TRP A  56      16.626   1.809   3.250  1.00 96.01           C
ATOM    578  C   TRP A  56      16.672   1.117   1.886  1.00 96.01           C
ATOM    579  O   TRP A  56      16.683   1.780   0.850  1.00 96.01           O
ATOM    580  HA  TRP A  56      16.280   2.836   3.135  1.00 96.01           H
ATOM    581  CB  TRP A  56      17.993   1.872   3.935  1.00 96.01           C
ATOM    582 1HB  TRP A  56      18.126   0.976   4.541  1.00 96.01           H
ATOM    583 2HB  TRP A  56      18.771   1.860   3.171  1.00 96.01           H
ATOM    584  CG  TRP A  56      18.188   3.104   4.821  1.00 96.01           C
ATOM    585  CD1 TRP A  56      18.298   3.150   6.156  1.00 96.01           C
ATOM    586  HD1 TRP A  56      18.261   2.275   6.805  1.00 96.01           H
ATOM    587  CD2 TRP A  56      18.293   4.473   4.379  1.00 96.01           C
ATOM    588  NE1 TRP A  56      18.466   4.444   6.605  1.00 96.01           N
ATOM    589  HE1 TRP A  56      18.570   4.732   7.557  1.00 96.01           H
ATOM    590  CE2 TRP A  56      18.462   5.275   5.490  1.00 96.01           C
ATOM    591  CE3 TRP A  56      18.246   5.018   3.084  1.00 96.01           C
ATOM    592  HE3 TRP A  56      18.113   4.406   2.191  1.00 96.01           H
ATOM    593  CZ2 TRP A  56      18.598   6.666   5.418  1.00 96.01           C
ATOM    594  HZ2 TRP A  56      18.731   7.277   6.311  1.00 96.01           H
ATOM    595  CZ3 TRP A  56      18.383   6.410   3.029  1.00 96.01           C
ATOM    596  HZ3 TRP A  56      18.353   6.884   2.048  1.00 96.01           H
ATOM    597  CH2 TRP A  56      18.554   7.230   4.138  1.00 96.01           C
ATOM    598  HH2 TRP A  56      18.654   8.308   4.011  1.00 96.01           H
ATOM    599  HN  TRP A  56      16.048   0.630   4.867  1.00 96.01           H
ATOM    600  N   LEU A  57      16.698  -0.207   1.930  1.00 96.26           N
ATOM    601  CA  LEU A  57      16.758  -0.995   0.711  1.00 96.26           C
ATOM    602  C   LEU A  57      15.520  -0.707  -0.140  1.00 96.26           C
ATOM    603  O   LEU A  57      15.633  -0.419  -1.330  1.00 96.26           O
ATOM    604  HA  LEU A  57      17.640  -0.674   0.158  1.00 96.26           H
ATOM    605  CB  LEU A  57      16.946  -2.478   1.041  1.00 96.26           C
ATOM    606 1HB  LEU A  57      17.860  -2.587   1.624  1.00 96.26           H
ATOM    607 2HB  LEU A  57      16.121  -2.795   1.679  1.00 96.26           H
ATOM    608  CG  LEU A  57      17.022  -3.427  -0.157  1.00 96.26           C
ATOM    609  HG  LEU A  57      16.192  -3.199  -0.826  1.00 96.26           H
ATOM    610  CD1 LEU A  57      18.313  -3.208  -0.948  1.00 96.26           C
ATOM    611 1HD1 LEU A  57      18.347  -2.182  -1.313  1.00 96.26           H
ATOM    612 2HD1 LEU A  57      19.171  -3.392  -0.302  1.00 96.26           H
ATOM    613 3HD1 LEU A  57      18.342  -3.896  -1.794  1.00 96.26           H
ATOM    614  CD2 LEU A  57      16.860  -4.882   0.286  1.00 96.26           C
ATOM    615 1HD2 LEU A  57      17.654  -5.139   0.986  1.00 96.26           H
ATOM    616 2HD2 LEU A  57      15.892  -5.009   0.771  1.00 96.26           H
ATOM    617 3HD2 LEU A  57      16.918  -5.535  -0.585  1.00 96.26           H
ATOM    618  HN  LEU A  57      16.678  -0.739   2.777  1.00 96.26           H
ATOM    619  N   VAL A  58      14.365  -0.794   0.504  1.00 95.20           N
ATOM    620  CA  VAL A  58      13.104  -0.604  -0.191  1.00 95.20           C
ATOM    621  C   VAL A  58      13.065   0.803  -0.792  1.00 95.20           C
ATOM    622  O   VAL A  58      12.675   0.978  -1.946  1.00 95.20           O
ATOM    623  HA  VAL A  58      13.061  -1.332  -1.001  1.00 95.20           H
ATOM    624  CB  VAL A  58      11.936  -0.881   0.757  1.00 95.20           C
ATOM    625  HB  VAL A  58      12.086  -0.284   1.657  1.00 95.20           H
ATOM    626  CG1 VAL A  58      10.607  -0.458   0.128  1.00 95.20           C
ATOM    627 1HG1 VAL A  58      10.632   0.609  -0.092  1.00 95.20           H
ATOM    628 2HG1 VAL A  58      10.447  -1.016  -0.794  1.00 95.20           H
ATOM    629 3HG1 VAL A  58       9.793  -0.666   0.824  1.00 95.20           H
ATOM    630  CG2 VAL A  58      11.903  -2.354   1.170  1.00 95.20           C
ATOM    631 1HG2 VAL A  58      11.788  -2.977   0.284  1.00 95.20           H
ATOM    632 2HG2 VAL A  58      12.833  -2.610   1.677  1.00 95.20           H
ATOM    633 3HG2 VAL A  58      11.063  -2.523   1.845  1.00 95.20           H
ATOM    634  HN  VAL A  58      14.283  -0.991   1.481  1.00 95.20           H
ATOM    635  N   PHE A  59      13.475   1.769   0.017  1.00 96.65           N
ATOM    636  CA  PHE A  59      13.493   3.154  -0.421  1.00 96.65           C
ATOM    637  C   PHE A  59      14.292   3.309  -1.717  1.00 96.65           C
ATOM    638  O   PHE A  59      13.795   3.868  -2.694  1.00 96.65           O
ATOM    639  HA  PHE A  59      12.459   3.452  -0.596  1.00 96.65           H
ATOM    640  CB  PHE A  59      14.175   3.963   0.684  1.00 96.65           C
ATOM    641 1HB  PHE A  59      13.555   3.930   1.580  1.00 96.65           H
ATOM    642 2HB  PHE A  59      15.124   3.489   0.935  1.00 96.65           H
ATOM    643  CG  PHE A  59      14.434   5.425   0.315  1.00 96.65           C
ATOM    644  CD1 PHE A  59      15.707   5.903   0.280  1.00 96.65           C
ATOM    645  HD1 PHE A  59      16.543   5.244   0.515  1.00 96.65           H
ATOM    646  CD2 PHE A  59      13.391   6.248   0.021  1.00 96.65           C
ATOM    647  HD2 PHE A  59      12.371   5.865   0.049  1.00 96.65           H
ATOM    648  CE1 PHE A  59      15.947   7.260  -0.062  1.00 96.65           C
ATOM    649  HE1 PHE A  59      16.967   7.643  -0.090  1.00 96.65           H
ATOM    650  CE2 PHE A  59      13.631   7.605  -0.321  1.00 96.65           C
ATOM    651  HE2 PHE A  59      12.795   8.264  -0.557  1.00 96.65           H
ATOM    652  CZ  PHE A  59      14.904   8.082  -0.356  1.00 96.65           C
ATOM    653  HZ  PHE A  59      15.088   9.124  -0.619  1.00 96.65           H
ATOM    654  HN  PHE A  59      13.790   1.617   0.954  1.00 96.65           H
ATOM    655  N   ILE A  60      15.516   2.804  -1.684  1.00 96.76           N
ATOM    656  CA  ILE A  60      16.447   3.024  -2.778  1.00 96.76           C
ATOM    657  C   ILE A  60      15.893   2.380  -4.051  1.00 96.76           C
ATOM    658  O   ILE A  60      15.778   3.037  -5.084  1.00 96.76           O
ATOM    659  HA  ILE A  60      16.514   4.101  -2.938  1.00 96.76           H
ATOM    660  CB  ILE A  60      17.846   2.534  -2.399  1.00 96.76           C
ATOM    661  HB  ILE A  60      17.757   1.523  -2.001  1.00 96.76           H
ATOM    662  CG1 ILE A  60      18.451   3.403  -1.295  1.00 96.76           C
ATOM    663 1HG1 ILE A  60      18.725   4.376  -1.702  1.00 96.76           H
ATOM    664 2HG1 ILE A  60      17.706   3.581  -0.518  1.00 96.76           H
ATOM    665  CG2 ILE A  60      18.752   2.458  -3.630  1.00 96.76           C
ATOM    666 1HG2 ILE A  60      18.323   1.765  -4.354  1.00 96.76           H
ATOM    667 2HG2 ILE A  60      18.838   3.447  -4.079  1.00 96.76           H
ATOM    668 3HG2 ILE A  60      19.740   2.106  -3.332  1.00 96.76           H
ATOM    669  CD1 ILE A  60      19.683   2.734  -0.684  1.00 96.76           C
ATOM    670 1HD1 ILE A  60      19.400   1.772  -0.256  1.00 96.76           H
ATOM    671 2HD1 ILE A  60      20.434   2.579  -1.458  1.00 96.76           H
ATOM    672 3HD1 ILE A  60      20.093   3.372   0.098  1.00 96.76           H
ATOM    673  HN  ILE A  60      15.874   2.254  -0.929  1.00 96.76           H
ATOM    674  N   VAL A  61      15.564   1.102  -3.933  1.00 95.02           N
ATOM    675  CA  VAL A  61      15.172   0.321  -5.094  1.00 95.02           C
ATOM    676  C   VAL A  61      13.864   0.878  -5.660  1.00 95.02           C
ATOM    677  O   VAL A  61      13.715   1.011  -6.873  1.00 95.02           O
ATOM    678  HA  VAL A  61      15.954   0.431  -5.845  1.00 95.02           H
ATOM    679  CB  VAL A  61      15.079  -1.160  -4.721  1.00 95.02           C
ATOM    680  HB  VAL A  61      14.376  -1.254  -3.893  1.00 95.02           H
ATOM    681  CG1 VAL A  61      14.540  -1.987  -5.890  1.00 95.02           C
ATOM    682 1HG1 VAL A  61      13.545  -1.632  -6.158  1.00 95.02           H
ATOM    683 2HG1 VAL A  61      15.206  -1.884  -6.746  1.00 95.02           H
ATOM    684 3HG1 VAL A  61      14.484  -3.036  -5.598  1.00 95.02           H
ATOM    685  CG2 VAL A  61      16.434  -1.693  -4.251  1.00 95.02           C
ATOM    686 1HG2 VAL A  61      17.166  -1.580  -5.050  1.00 95.02           H
ATOM    687 2HG2 VAL A  61      16.761  -1.132  -3.375  1.00 95.02           H
ATOM    688 3HG2 VAL A  61      16.339  -2.748  -3.992  1.00 95.02           H
ATOM    689  HN  VAL A  61      15.563   0.602  -3.067  1.00 95.02           H
ATOM    690  N   GLY A  62      12.949   1.188  -4.753  1.00 95.10           N
ATOM    691  CA  GLY A  62      11.633   1.660  -5.149  1.00 95.10           C
ATOM    692  C   GLY A  62      11.722   3.030  -5.824  1.00 95.10           C
ATOM    693  O   GLY A  62      11.048   3.279  -6.822  1.00 95.10           O
ATOM    694 1HA  GLY A  62      11.176   0.944  -5.832  1.00 95.10           H
ATOM    695 2HA  GLY A  62      10.986   1.723  -4.274  1.00 95.10           H
ATOM    696  HN  GLY A  62      13.095   1.122  -3.766  1.00 95.10           H
ATOM    697  N   ALA A  63      12.558   3.883  -5.251  1.00 95.75           N
ATOM    698  CA  ALA A  63      12.692   5.244  -5.742  1.00 95.75           C
ATOM    699  C   ALA A  63      13.226   5.215  -7.175  1.00 95.75           C
ATOM    700  O   ALA A  63      12.723   5.926  -8.043  1.00 95.75           O
ATOM    701  HA  ALA A  63      11.700   5.696  -5.742  1.00 95.75           H
ATOM    702  CB  ALA A  63      13.597   6.041  -4.799  1.00 95.75           C
ATOM    703 1HB  ALA A  63      13.158   6.056  -3.801  1.00 95.75           H
ATOM    704 2HB  ALA A  63      14.580   5.572  -4.757  1.00 95.75           H
ATOM    705 3HB  ALA A  63      13.697   7.061  -5.168  1.00 95.75           H
ATOM    706  HN  ALA A  63      13.137   3.658  -4.467  1.00 95.75           H
ATOM    707  N   LEU A  64      14.238   4.384  -7.379  1.00 94.14           N
ATOM    708  CA  LEU A  64      14.853   4.260  -8.690  1.00 94.14           C
ATOM    709  C   LEU A  64      13.822   3.720  -9.683  1.00 94.14           C
ATOM    710  O   LEU A  64      13.669   4.258 -10.778  1.00 94.14           O
ATOM    711  HA  LEU A  64      15.147   5.260  -9.008  1.00 94.14           H
ATOM    712  CB  LEU A  64      16.127   3.418  -8.606  1.00 94.14           C
ATOM    713 1HB  LEU A  64      15.886   2.478  -8.111  1.00 94.14           H
ATOM    714 2HB  LEU A  64      16.443   3.172  -9.620  1.00 94.14           H
ATOM    715  CG  LEU A  64      17.309   4.059  -7.876  1.00 94.14           C
ATOM    716  HG  LEU A  64      16.969   4.374  -6.889  1.00 94.14           H
ATOM    717  CD1 LEU A  64      18.437   3.048  -7.665  1.00 94.14           C
ATOM    718 1HD1 LEU A  64      18.070   2.212  -7.069  1.00 94.14           H
ATOM    719 2HD1 LEU A  64      18.782   2.681  -8.632  1.00 94.14           H
ATOM    720 3HD1 LEU A  64      19.264   3.530  -7.143  1.00 94.14           H
ATOM    721  CD2 LEU A  64      17.791   5.313  -8.608  1.00 94.14           C
ATOM    722 1HD2 LEU A  64      18.108   5.045  -9.616  1.00 94.14           H
ATOM    723 2HD2 LEU A  64      16.979   6.037  -8.662  1.00 94.14           H
ATOM    724 3HD2 LEU A  64      18.631   5.749  -8.067  1.00 94.14           H
ATOM    725  HN  LEU A  64      14.636   3.803  -6.669  1.00 94.14           H
ATOM    726  N   GLY A  65      13.142   2.663  -9.264  1.00 92.29           N
ATOM    727  CA  GLY A  65      12.227   1.963 -10.150  1.00 92.29           C
ATOM    728  C   GLY A  65      11.103   2.889 -10.620  1.00 92.29           C
ATOM    729  O   GLY A  65      10.872   3.031 -11.819  1.00 92.29           O
ATOM    730 1HA  GLY A  65      12.772   1.580 -11.013  1.00 92.29           H
ATOM    731 2HA  GLY A  65      11.802   1.102  -9.633  1.00 92.29           H
ATOM    732  HN  GLY A  65      13.208   2.285  -8.341  1.00 92.29           H
ATOM    733  N   ASN A  66      10.434   3.494  -9.649  1.00 93.82           N
ATOM    734  CA  ASN A  66       9.243   4.276  -9.936  1.00 93.82           C
ATOM    735  C   ASN A  66       9.643   5.556 -10.672  1.00 93.82           C
ATOM    736  O   ASN A  66       8.914   6.031 -11.541  1.00 93.82           O
ATOM    737  HA  ASN A  66       8.613   3.625 -10.543  1.00 93.82           H
ATOM    738  CB  ASN A  66       8.524   4.677  -8.647  1.00 93.82           C
ATOM    739 1HB  ASN A  66       9.248   5.053  -7.924  1.00 93.82           H
ATOM    740 2HB  ASN A  66       7.827   5.489  -8.853  1.00 93.82           H
ATOM    741  CG  ASN A  66       7.768   3.489  -8.048  1.00 93.82           C
ATOM    742  OD1 ASN A  66       6.797   2.996  -8.599  1.00 93.82           O
ATOM    743  ND2 ASN A  66       8.265   3.058  -6.893  1.00 93.82           N
ATOM    744 1HD2 ASN A  66       9.065   3.507  -6.494  1.00 93.82           H
ATOM    745 2HD2 ASN A  66       7.839   2.285  -6.422  1.00 93.82           H
ATOM    746  HN  ASN A  66      10.693   3.457  -8.684  1.00 93.82           H
ATOM    747  N   SER A  67      10.802   6.078 -10.297  1.00 93.07           N
ATOM    748  CA  SER A  67      11.325   7.275 -10.934  1.00 93.07           C
ATOM    749  C   SER A  67      11.556   7.015 -12.424  1.00 93.07           C
ATOM    750  O   SER A  67      11.319   7.891 -13.255  1.00 93.07           O
ATOM    751  HA  SER A  67      10.557   8.036 -10.793  1.00 93.07           H
ATOM    752  CB  SER A  67      12.624   7.731 -10.267  1.00 93.07           C
ATOM    753 1HB  SER A  67      13.361   6.931 -10.325  1.00 93.07           H
ATOM    754 2HB  SER A  67      13.032   8.581 -10.814  1.00 93.07           H
ATOM    755  OG  SER A  67      12.424   8.095  -8.904  1.00 93.07           O
ATOM    756  HG  SER A  67      12.873   7.433  -8.304  1.00 93.07           H
ATOM    757  HN  SER A  67      11.378   5.699  -9.573  1.00 93.07           H
ATOM    758  N   LEU A  68      12.016   5.808 -12.718  1.00 89.26           N
ATOM    759  CA  LEU A  68      12.285   5.423 -14.093  1.00 89.26           C
ATOM    760  C   LEU A  68      10.965   5.349 -14.864  1.00 89.26           C
ATOM    761  O   LEU A  68      10.907   5.714 -16.037  1.00 89.26           O
ATOM    762  HA  LEU A  68      12.901   6.205 -14.537  1.00 89.26           H
ATOM    763  CB  LEU A  68      13.096   4.127 -14.138  1.00 89.26           C
ATOM    764 1HB  LEU A  68      14.033   4.289 -13.603  1.00 89.26           H
ATOM    765 2HB  LEU A  68      12.548   3.358 -13.593  1.00 89.26           H
ATOM    766  CG  LEU A  68      13.424   3.588 -15.532  1.00 89.26           C
ATOM    767  HG  LEU A  68      12.486   3.384 -16.048  1.00 89.26           H
ATOM    768  CD1 LEU A  68      14.178   4.631 -16.359  1.00 89.26           C
ATOM    769 1HD1 LEU A  68      13.562   5.525 -16.465  1.00 89.26           H
ATOM    770 2HD1 LEU A  68      15.110   4.890 -15.856  1.00 89.26           H
ATOM    771 3HD1 LEU A  68      14.398   4.223 -17.345  1.00 89.26           H
ATOM    772  CD2 LEU A  68      14.188   2.265 -15.443  1.00 89.26           C
ATOM    773 1HD2 LEU A  68      15.121   2.420 -14.900  1.00 89.26           H
ATOM    774 2HD2 LEU A  68      13.580   1.529 -14.918  1.00 89.26           H
ATOM    775 3HD2 LEU A  68      14.408   1.905 -16.448  1.00 89.26           H
ATOM    776  HN  LEU A  68      12.204   5.100 -12.036  1.00 89.26           H
ATOM    777  N   VAL A  69       9.939   4.873 -14.174  1.00 88.75           N
ATOM    778  CA  VAL A  69       8.620   4.764 -14.774  1.00 88.75           C
ATOM    779  C   VAL A  69       8.165   6.144 -15.250  1.00 88.75           C
ATOM    780  O   VAL A  69       7.706   6.295 -16.382  1.00 88.75           O
ATOM    781  HA  VAL A  69       8.706   4.105 -15.638  1.00 88.75           H
ATOM    782  CB  VAL A  69       7.646   4.122 -13.783  1.00 88.75           C
ATOM    783  HB  VAL A  69       7.653   4.719 -12.872  1.00 88.75           H
ATOM    784  CG1 VAL A  69       6.220   4.125 -14.337  1.00 88.75           C
ATOM    785 1HG1 VAL A  69       5.904   5.152 -14.522  1.00 88.75           H
ATOM    786 2HG1 VAL A  69       6.191   3.562 -15.270  1.00 88.75           H
ATOM    787 3HG1 VAL A  69       5.549   3.663 -13.613  1.00 88.75           H
ATOM    788  CG2 VAL A  69       8.090   2.704 -13.419  1.00 88.75           C
ATOM    789 1HG2 VAL A  69       8.126   2.091 -14.321  1.00 88.75           H
ATOM    790 2HG2 VAL A  69       9.080   2.738 -12.964  1.00 88.75           H
ATOM    791 3HG2 VAL A  69       7.381   2.271 -12.714  1.00 88.75           H
ATOM    792  HN  VAL A  69       9.998   4.567 -13.224  1.00 88.75           H
ATOM    793  N   ILE A  70       8.308   7.118 -14.363  1.00 90.42           N
ATOM    794  CA  ILE A  70       7.842   8.465 -14.648  1.00 90.42           C
ATOM    795  C   ILE A  70       8.622   9.028 -15.838  1.00 90.42           C
ATOM    796  O   ILE A  70       8.040   9.633 -16.736  1.00 90.42           O
ATOM    797  HA  ILE A  70       6.791   8.395 -14.927  1.00 90.42           H
ATOM    798  CB  ILE A  70       7.921   9.336 -13.393  1.00 90.42           C
ATOM    799  HB  ILE A  70       8.937   9.281 -13.002  1.00 90.42           H
ATOM    800  CG1 ILE A  70       6.988   8.810 -12.301  1.00 90.42           C
ATOM    801 1HG1 ILE A  70       5.959   8.820 -12.660  1.00 90.42           H
ATOM    802 2HG1 ILE A  70       7.236   7.773 -12.074  1.00 90.42           H
ATOM    803  CG2 ILE A  70       7.644  10.803 -13.726  1.00 90.42           C
ATOM    804 1HG2 ILE A  70       8.382  11.159 -14.445  1.00 90.42           H
ATOM    805 2HG2 ILE A  70       6.646  10.896 -14.154  1.00 90.42           H
ATOM    806 3HG2 ILE A  70       7.706  11.400 -12.816  1.00 90.42           H
ATOM    807  CD1 ILE A  70       7.099   9.655 -11.031  1.00 90.42           C
ATOM    808 1HD1 ILE A  70       8.124   9.623 -10.660  1.00 90.42           H
ATOM    809 2HD1 ILE A  70       6.827  10.687 -11.256  1.00 90.42           H
ATOM    810 3HD1 ILE A  70       6.425   9.260 -10.270  1.00 90.42           H
ATOM    811  HN  ILE A  70       8.731   6.999 -13.465  1.00 90.42           H
ATOM    812  N   LEU A  71       9.929   8.809 -15.805  1.00 86.99           N
ATOM    813  CA  LEU A  71      10.806   9.365 -16.821  1.00 86.99           C
ATOM    814  C   LEU A  71      10.378   8.851 -18.196  1.00 86.99           C
ATOM    815  O   LEU A  71      10.303   9.618 -19.155  1.00 86.99           O
ATOM    816  HA  LEU A  71      10.682  10.448 -16.803  1.00 86.99           H
ATOM    817  CB  LEU A  71      12.270   9.072 -16.483  1.00 86.99           C
ATOM    818 1HB  LEU A  71      12.445   9.353 -15.445  1.00 86.99           H
ATOM    819 2HB  LEU A  71      12.430   7.996 -16.554  1.00 86.99           H
ATOM    820  CG  LEU A  71      13.313   9.774 -17.355  1.00 86.99           C
ATOM    821  HG  LEU A  71      12.918  10.749 -17.642  1.00 86.99           H
ATOM    822  CD1 LEU A  71      14.604  10.021 -16.574  1.00 86.99           C
ATOM    823 1HD1 LEU A  71      14.392  10.650 -15.709  1.00 86.99           H
ATOM    824 2HD1 LEU A  71      15.014   9.068 -16.237  1.00 86.99           H
ATOM    825 3HD1 LEU A  71      15.329  10.521 -17.217  1.00 86.99           H
ATOM    826  CD2 LEU A  71      13.564   8.991 -18.646  1.00 86.99           C
ATOM    827 1HD2 LEU A  71      13.928   7.993 -18.400  1.00 86.99           H
ATOM    828 2HD2 LEU A  71      12.635   8.911 -19.209  1.00 86.99           H
ATOM    829 3HD2 LEU A  71      14.310   9.512 -19.247  1.00 86.99           H
ATOM    830  HN  LEU A  71      10.387   8.264 -15.103  1.00 86.99           H
ATOM    831  N   VAL A  72      10.107   7.555 -18.250  1.00 81.83           N
ATOM    832  CA  VAL A  72       9.814   6.903 -19.515  1.00 81.83           C
ATOM    833  C   VAL A  72       8.472   7.411 -20.047  1.00 81.83           C
ATOM    834  O   VAL A  72       8.322   7.640 -21.246  1.00 81.83           O
ATOM    835  HA  VAL A  72      10.598   7.183 -20.219  1.00 81.83           H
ATOM    836  CB  VAL A  72       9.852   5.383 -19.343  1.00 81.83           C
ATOM    837  HB  VAL A  72       9.161   5.120 -18.542  1.00 81.83           H
ATOM    838  CG1 VAL A  72       9.388   4.675 -20.617  1.00 81.83           C
ATOM    839 1HG1 VAL A  72       8.365   4.975 -20.847  1.00 81.83           H
ATOM    840 2HG1 VAL A  72      10.042   4.949 -21.444  1.00 81.83           H
ATOM    841 3HG1 VAL A  72       9.424   3.596 -20.467  1.00 81.83           H
ATOM    842  CG2 VAL A  72      11.249   4.913 -18.932  1.00 81.83           C
ATOM    843 1HG2 VAL A  72      11.968   5.195 -19.700  1.00 81.83           H
ATOM    844 2HG2 VAL A  72      11.525   5.379 -17.986  1.00 81.83           H
ATOM    845 3HG2 VAL A  72      11.247   3.829 -18.816  1.00 81.83           H
ATOM    846  HN  VAL A  72      10.086   6.954 -17.451  1.00 81.83           H
ATOM    847  N   TYR A  73       7.531   7.573 -19.128  1.00 83.60           N
ATOM    848  CA  TYR A  73       6.201   8.030 -19.492  1.00 83.60           C
ATOM    849  C   TYR A  73       6.258   9.398 -20.174  1.00 83.60           C
ATOM    850  O   TYR A  73       5.506   9.661 -21.111  1.00 83.60           O
ATOM    851  HA  TYR A  73       5.774   7.305 -20.185  1.00 83.60           H
ATOM    852  CB  TYR A  73       5.425   8.159 -18.180  1.00 83.60           C
ATOM    853 1HB  TYR A  73       5.378   7.182 -17.699  1.00 83.60           H
ATOM    854 2HB  TYR A  73       5.976   8.818 -17.508  1.00 83.60           H
ATOM    855  CG  TYR A  73       4.003   8.698 -18.348  1.00 83.60           C
ATOM    856  CD1 TYR A  73       3.770  10.057 -18.296  1.00 83.60           C
ATOM    857  HD1 TYR A  73       4.598  10.747 -18.136  1.00 83.60           H
ATOM    858  CD2 TYR A  73       2.954   7.824 -18.550  1.00 83.60           C
ATOM    859  HD2 TYR A  73       3.139   6.751 -18.591  1.00 83.60           H
ATOM    860  CE1 TYR A  73       2.431  10.564 -18.454  1.00 83.60           C
ATOM    861  HE1 TYR A  73       2.233  11.635 -18.415  1.00 83.60           H
ATOM    862  CE2 TYR A  73       1.616   8.331 -18.708  1.00 83.60           C
ATOM    863  HE2 TYR A  73       0.778   7.653 -18.869  1.00 83.60           H
ATOM    864  CZ  TYR A  73       1.420   9.676 -18.652  1.00 83.60           C
ATOM    865  OH  TYR A  73       0.156  10.155 -18.802  1.00 83.60           O
ATOM    866  HH  TYR A  73      -0.466   9.409 -19.041  1.00 83.60           H
ATOM    867  HN  TYR A  73       7.666   7.399 -18.153  1.00 83.60           H
ATOM    868  N   TRP A  74       7.158  10.234 -19.677  1.00 84.30           N
ATOM    869  CA  TRP A  74       7.207  11.622 -20.105  1.00 84.30           C
ATOM    870  C   TRP A  74       7.906  11.672 -21.465  1.00 84.30           C
ATOM    871  O   TRP A  74       7.400  12.284 -22.405  1.00 84.30           O
ATOM    872  HA  TRP A  74       6.181  11.978 -20.199  1.00 84.30           H
ATOM    873  CB  TRP A  74       7.888  12.497 -19.051  1.00 84.30           C
ATOM    874 1HB  TRP A  74       8.652  11.909 -18.543  1.00 84.30           H
ATOM    875 2HB  TRP A  74       8.399  13.320 -19.551  1.00 84.30           H
ATOM    876  CG  TRP A  74       6.929  13.072 -18.006  1.00 84.30           C
ATOM    877  CD1 TRP A  74       6.547  12.521 -16.845  1.00 84.30           C
ATOM    878  HD1 TRP A  74       6.888  11.550 -16.485  1.00 84.30           H
ATOM    879  CD2 TRP A  74       6.242  14.339 -18.074  1.00 84.30           C
ATOM    880  NE1 TRP A  74       5.668  13.337 -16.163  1.00 84.30           N
ATOM    881  HE1 TRP A  74       5.246  13.144 -15.277  1.00 84.30           H
ATOM    882  CE2 TRP A  74       5.477  14.478 -16.934  1.00 84.30           C
ATOM    883  CE3 TRP A  74       6.267  15.335 -19.066  1.00 84.30           C
ATOM    884  HE3 TRP A  74       6.863  15.250 -19.974  1.00 84.30           H
ATOM    885  CZ2 TRP A  74       4.679  15.600 -16.678  1.00 84.30           C
ATOM    886  HZ2 TRP A  74       4.083  15.686 -15.770  1.00 84.30           H
ATOM    887  CZ3 TRP A  74       5.464  16.450 -18.795  1.00 84.30           C
ATOM    888  HZ3 TRP A  74       5.447  17.253 -19.532  1.00 84.30           H
ATOM    889  CH2 TRP A  74       4.688  16.605 -17.653  1.00 84.30           C
ATOM    890  HH2 TRP A  74       4.088  17.505 -17.516  1.00 84.30           H
ATOM    891  HN  TRP A  74       7.843   9.978 -18.995  1.00 84.30           H
ATOM    892  N   TYR A  75       9.058  11.021 -21.527  1.00 76.38           N
ATOM    893  CA  TYR A  75       9.978  11.231 -22.632  1.00 76.38           C
ATOM    894  C   TYR A  75       9.751  10.200 -23.739  1.00 76.38           C
ATOM    895  O   TYR A  75      10.222  10.374 -24.862  1.00 76.38           O
ATOM    896  HA  TYR A  75       9.799  12.229 -23.033  1.00 76.38           H
ATOM    897  CB  TYR A  75      11.381  11.041 -22.054  1.00 76.38           C
ATOM    898 1HB  TYR A  75      11.390  10.143 -21.436  1.00 76.38           H
ATOM    899 2HB  TYR A  75      12.081  10.870 -22.873  1.00 76.38           H
ATOM    900  CG  TYR A  75      11.876  12.223 -21.218  1.00 76.38           C
ATOM    901  CD1 TYR A  75      12.328  13.368 -21.842  1.00 76.38           C
ATOM    902  HD1 TYR A  75      12.332  13.430 -22.931  1.00 76.38           H
ATOM    903  CD2 TYR A  75      11.870  12.144 -19.841  1.00 76.38           C
ATOM    904  HD2 TYR A  75      11.514  11.240 -19.348  1.00 76.38           H
ATOM    905  CE1 TYR A  75      12.793  14.481 -21.056  1.00 76.38           C
ATOM    906  HE1 TYR A  75      13.152  15.391 -21.536  1.00 76.38           H
ATOM    907  CE2 TYR A  75      12.336  13.257 -19.054  1.00 76.38           C
ATOM    908  HE2 TYR A  75      12.337  13.208 -17.965  1.00 76.38           H
ATOM    909  CZ  TYR A  75      12.774  14.371 -19.701  1.00 76.38           C
ATOM    910  OH  TYR A  75      13.214  15.422 -18.958  1.00 76.38           O
ATOM    911  HH  TYR A  75      13.479  16.177 -19.557  1.00 76.38           H
ATOM    912  HN  TYR A  75       9.365  10.361 -20.842  1.00 76.38           H
ATOM    913  N   CYS A  76       9.028   9.147 -23.384  1.00 68.66           N
ATOM    914  CA  CYS A  76       9.088   7.909 -24.141  1.00 68.66           C
ATOM    915  C   CYS A  76       7.683   7.596 -24.662  1.00 68.66           C
ATOM    916  O   CYS A  76       7.520   7.184 -25.809  1.00 68.66           O
ATOM    917  HA  CYS A  76       9.778   8.080 -24.968  1.00 68.66           H
ATOM    918  CB  CYS A  76       9.655   6.760 -23.304  1.00 68.66           C
ATOM    919 1HB  CYS A  76       8.853   6.276 -22.746  1.00 68.66           H
ATOM    920 2HB  CYS A  76      10.091   6.004 -23.957  1.00 68.66           H
ATOM    921  SG  CYS A  76      10.925   7.395 -22.150  1.00 68.66           S
ATOM    922  HG  CYS A  76      11.483   6.215 -21.894  1.00 68.66           H
ATOM    923  HN  CYS A  76       8.412   9.132 -22.596  1.00 68.66           H
ATOM    924  N   THR A  77       6.705   7.803 -23.793  1.00 69.17           N
ATOM    925  CA  THR A  77       5.328   7.480 -24.125  1.00 69.17           C
ATOM    926  C   THR A  77       4.754   8.518 -25.092  1.00 69.17           C
ATOM    927  O   THR A  77       4.186   9.521 -24.665  1.00 69.17           O
ATOM    928  HA  THR A  77       5.315   6.520 -24.642  1.00 69.17           H
ATOM    929  CB  THR A  77       4.540   7.366 -22.818  1.00 69.17           C
ATOM    930  HB  THR A  77       4.395   8.347 -22.365  1.00 69.17           H
ATOM    931  OG1 THR A  77       5.288   6.435 -22.042  1.00 69.17           O
ATOM    932  HG1 THR A  77       5.398   5.578 -22.547  1.00 69.17           H
ATOM    933  CG2 THR A  77       3.183   6.687 -23.010  1.00 69.17           C
ATOM    934 1HG2 THR A  77       3.332   5.681 -23.400  1.00 69.17           H
ATOM    935 2HG2 THR A  77       2.584   7.265 -23.714  1.00 69.17           H
ATOM    936 3HG2 THR A  77       2.666   6.633 -22.052  1.00 69.17           H
ATOM    937  HN  THR A  77       6.841   8.185 -22.878  1.00 69.17           H
ATOM    938  N   ARG A  78       4.923   8.240 -26.377  1.00 65.04           N
ATOM    939  CA  ARG A  78       4.373   9.103 -27.408  1.00 65.04           C
ATOM    940  C   ARG A  78       2.847   9.141 -27.310  1.00 65.04           C
ATOM    941  O   ARG A  78       2.250  10.216 -27.285  1.00 65.04           O
ATOM    942  HA  ARG A  78       4.804  10.085 -27.208  1.00 65.04           H
ATOM    943  CB  ARG A  78       4.776   8.621 -28.803  1.00 65.04           C
ATOM    944 1HB  ARG A  78       4.623   7.544 -28.877  1.00 65.04           H
ATOM    945 2HB  ARG A  78       4.136   9.087 -29.552  1.00 65.04           H
ATOM    946  CG  ARG A  78       6.240   8.955 -29.097  1.00 65.04           C
ATOM    947 1HG  ARG A  78       6.439   9.995 -28.838  1.00 65.04           H
ATOM    948 2HG  ARG A  78       6.889   8.341 -28.472  1.00 65.04           H
ATOM    949  CD  ARG A  78       6.571   8.718 -30.571  1.00 65.04           C
ATOM    950 1HD  ARG A  78       6.435   7.665 -30.819  1.00 65.04           H
ATOM    951 2HD  ARG A  78       5.886   9.284 -31.202  1.00 65.04           H
ATOM    952  NE  ARG A  78       7.967   9.125 -30.849  1.00 65.04           N
ATOM    953  HE  ARG A  78       8.546   9.373 -30.072  1.00 65.04           H
ATOM    954  CZ  ARG A  78       8.503   9.182 -32.076  1.00 65.04           C
ATOM    955  NH1 ARG A  78       7.773   8.861 -33.153  1.00 65.04           N
ATOM    956 1HH1 ARG A  78       6.821   8.576 -33.044  1.00 65.04           H
ATOM    957 2HH1 ARG A  78       8.181   8.906 -34.065  1.00 65.04           H
ATOM    958  NH2 ARG A  78       9.780   9.566 -32.209  1.00 65.04           N
ATOM    959 1HH2 ARG A  78      10.195   9.614 -33.118  1.00 65.04           H
ATOM    960 2HH2 ARG A  78      10.317   9.804 -31.401  1.00 65.04           H
ATOM    961  HN  ARG A  78       5.424   7.443 -26.715  1.00 65.04           H
ATOM    962  N   VAL A  79       2.260   7.955 -27.257  1.00 71.56           N
ATOM    963  CA  VAL A  79       0.812   7.835 -27.270  1.00 71.56           C
ATOM    964  C   VAL A  79       0.340   7.261 -25.933  1.00 71.56           C
ATOM    965  O   VAL A  79       0.340   6.047 -25.739  1.00 71.56           O
ATOM    966  HA  VAL A  79       0.400   8.838 -27.387  1.00 71.56           H
ATOM    967  CB  VAL A  79       0.366   6.998 -28.471  1.00 71.56           C
ATOM    968  HB  VAL A  79       0.130   5.996 -28.111  1.00 71.56           H
ATOM    969  CG1 VAL A  79      -0.898   7.580 -29.106  1.00 71.56           C
ATOM    970 1HG1 VAL A  79      -1.702   7.591 -28.371  1.00 71.56           H
ATOM    971 2HG1 VAL A  79      -0.699   8.597 -29.444  1.00 71.56           H
ATOM    972 3HG1 VAL A  79      -1.193   6.965 -29.957  1.00 71.56           H
ATOM    973  CG2 VAL A  79       1.491   6.874 -29.500  1.00 71.56           C
ATOM    974 1HG2 VAL A  79       1.772   7.867 -29.852  1.00 71.56           H
ATOM    975 2HG2 VAL A  79       2.354   6.394 -29.040  1.00 71.56           H
ATOM    976 3HG2 VAL A  79       1.148   6.274 -30.343  1.00 71.56           H
ATOM    977  HN  VAL A  79       2.755   7.087 -27.207  1.00 71.56           H
ATOM    978  N   LYS A  80      -0.052   8.162 -25.044  1.00 78.98           N
ATOM    979  CA  LYS A  80      -0.425   7.771 -23.695  1.00 78.98           C
ATOM    980  C   LYS A  80      -1.792   7.084 -23.727  1.00 78.98           C
ATOM    981  O   LYS A  80      -2.670   7.479 -24.493  1.00 78.98           O
ATOM    982  HA  LYS A  80       0.315   7.049 -23.348  1.00 78.98           H
ATOM    983  CB  LYS A  80      -0.362   8.973 -22.751  1.00 78.98           C
ATOM    984 1HB  LYS A  80      -1.048   9.747 -23.096  1.00 78.98           H
ATOM    985 2HB  LYS A  80      -0.692   8.676 -21.756  1.00 78.98           H
ATOM    986  CG  LYS A  80       1.057   9.538 -22.677  1.00 78.98           C
ATOM    987 1HG  LYS A  80       1.695   8.856 -22.114  1.00 78.98           H
ATOM    988 2HG  LYS A  80       1.477   9.612 -23.680  1.00 78.98           H
ATOM    989  CD  LYS A  80       1.064  10.917 -22.013  1.00 78.98           C
ATOM    990 1HD  LYS A  80       0.515  11.626 -22.632  1.00 78.98           H
ATOM    991 2HD  LYS A  80       0.548  10.865 -21.054  1.00 78.98           H
ATOM    992  CE  LYS A  80       2.495  11.416 -21.802  1.00 78.98           C
ATOM    993 1HE  LYS A  80       3.048  10.706 -21.186  1.00 78.98           H
ATOM    994 2HE  LYS A  80       3.011  11.476 -22.760  1.00 78.98           H
ATOM    995  NZ  LYS A  80       2.489  12.746 -21.152  1.00 78.98           N
ATOM    996 1HZ  LYS A  80       3.431  12.984 -20.862  1.00 78.98           H
ATOM    997 2HZ  LYS A  80       2.151  13.441 -21.808  1.00 78.98           H
ATOM    998 3HZ  LYS A  80       1.881  12.723 -20.340  1.00 78.98           H
ATOM    999  HN  LYS A  80      -0.117   9.142 -25.232  1.00 78.98           H
ATOM   1000  N   THR A  81      -1.929   6.069 -22.887  1.00 82.58           N
ATOM   1001  CA  THR A  81      -3.198   5.375 -22.753  1.00 82.58           C
ATOM   1002  C   THR A  81      -3.758   5.554 -21.341  1.00 82.58           C
ATOM   1003  O   THR A  81      -3.099   6.130 -20.476  1.00 82.58           O
ATOM   1004  HA  THR A  81      -3.912   5.828 -23.441  1.00 82.58           H
ATOM   1005  CB  THR A  81      -2.978   3.910 -23.138  1.00 82.58           C
ATOM   1006  HB  THR A  81      -3.929   3.388 -23.243  1.00 82.58           H
ATOM   1007  OG1 THR A  81      -2.112   3.411 -22.123  1.00 82.58           O
ATOM   1008  HG1 THR A  81      -1.159   3.589 -22.369  1.00 82.58           H
ATOM   1009  CG2 THR A  81      -2.168   3.759 -24.427  1.00 82.58           C
ATOM   1010 1HG2 THR A  81      -1.190   4.222 -24.298  1.00 82.58           H
ATOM   1011 2HG2 THR A  81      -2.696   4.245 -25.247  1.00 82.58           H
ATOM   1012 3HG2 THR A  81      -2.041   2.700 -24.654  1.00 82.58           H
ATOM   1013  HN  THR A  81      -1.194   5.722 -22.305  1.00 82.58           H
ATOM   1014  N   MET A  82      -4.969   5.051 -21.151  1.00 85.02           N
ATOM   1015  CA  MET A  82      -5.598   5.089 -19.841  1.00 85.02           C
ATOM   1016  C   MET A  82      -4.770   4.319 -18.812  1.00 85.02           C
ATOM   1017  O   MET A  82      -4.550   4.799 -17.701  1.00 85.02           O
ATOM   1018  HA  MET A  82      -5.641   6.144 -19.567  1.00 85.02           H
ATOM   1019  CB  MET A  82      -6.999   4.480 -19.930  1.00 85.02           C
ATOM   1020 1HB  MET A  82      -7.622   5.086 -20.587  1.00 85.02           H
ATOM   1021 2HB  MET A  82      -6.939   3.486 -20.374  1.00 85.02           H
ATOM   1022  CG  MET A  82      -7.645   4.388 -18.546  1.00 85.02           C
ATOM   1023 1HG  MET A  82      -7.248   3.528 -18.006  1.00 85.02           H
ATOM   1024 2HG  MET A  82      -7.398   5.273 -17.960  1.00 85.02           H
ATOM   1025  SD  MET A  82      -9.416   4.240 -18.708  1.00 85.02           S
ATOM   1026  CE  MET A  82      -9.913   4.609 -17.033  1.00 85.02           C
ATOM   1027 1HE  MET A  82      -9.468   3.882 -16.354  1.00 85.02           H
ATOM   1028 2HE  MET A  82      -9.574   5.610 -16.766  1.00 85.02           H
ATOM   1029 3HE  MET A  82     -10.999   4.560 -16.957  1.00 85.02           H
ATOM   1030  HN  MET A  82      -5.517   4.623 -21.870  1.00 85.02           H
ATOM   1031  N   THR A  83      -4.332   3.136 -19.218  1.00 84.27           N
ATOM   1032  CA  THR A  83      -3.463   2.330 -18.376  1.00 84.27           C
ATOM   1033  C   THR A  83      -2.233   3.137 -17.954  1.00 84.27           C
ATOM   1034  O   THR A  83      -1.860   3.138 -16.781  1.00 84.27           O
ATOM   1035  HA  THR A  83      -4.006   2.075 -17.466  1.00 84.27           H
ATOM   1036  CB  THR A  83      -3.118   1.051 -19.141  1.00 84.27           C
ATOM   1037  HB  THR A  83      -2.643   1.284 -20.095  1.00 84.27           H
ATOM   1038  OG1 THR A  83      -4.356   0.351 -19.225  1.00 84.27           O
ATOM   1039  HG1 THR A  83      -5.023   0.895 -19.734  1.00 84.27           H
ATOM   1040  CG2 THR A  83      -2.214   0.114 -18.337  1.00 84.27           C
ATOM   1041 1HG2 THR A  83      -2.717  -0.172 -17.414  1.00 84.27           H
ATOM   1042 2HG2 THR A  83      -1.281   0.625 -18.099  1.00 84.27           H
ATOM   1043 3HG2 THR A  83      -1.999  -0.778 -18.926  1.00 84.27           H
ATOM   1044  HN  THR A  83      -4.561   2.728 -20.101  1.00 84.27           H
ATOM   1045  N   ASP A  84      -1.637   3.803 -18.932  1.00 84.34           N
ATOM   1046  CA  ASP A  84      -0.400   4.528 -18.697  1.00 84.34           C
ATOM   1047  C   ASP A  84      -0.645   5.624 -17.659  1.00 84.34           C
ATOM   1048  O   ASP A  84       0.236   5.935 -16.859  1.00 84.34           O
ATOM   1049  HA  ASP A  84       0.311   3.777 -18.351  1.00 84.34           H
ATOM   1050  CB  ASP A  84       0.099   5.195 -19.981  1.00 84.34           C
ATOM   1051 1HB  ASP A  84      -0.605   5.968 -20.290  1.00 84.34           H
ATOM   1052 2HB  ASP A  84       1.051   5.689 -19.791  1.00 84.34           H
ATOM   1053  CG  ASP A  84       0.264   4.169 -21.104  1.00 84.34           C
ATOM   1054  OD1 ASP A  84       0.806   3.083 -20.805  1.00 84.34           O
ATOM   1055  OD2 ASP A  84      -0.155   4.494 -22.236  1.00 84.34           O
ATOM   1056  HN  ASP A  84      -1.985   3.852 -19.868  1.00 84.34           H
ATOM   1057  N   MET A  85      -1.847   6.180 -17.705  1.00 90.12           N
ATOM   1058  CA  MET A  85      -2.221   7.232 -16.775  1.00 90.12           C
ATOM   1059  C   MET A  85      -2.249   6.708 -15.337  1.00 90.12           C
ATOM   1060  O   MET A  85      -1.764   7.371 -14.422  1.00 90.12           O
ATOM   1061  HA  MET A  85      -1.453   7.999 -16.874  1.00 90.12           H
ATOM   1062  CB  MET A  85      -3.602   7.775 -17.147  1.00 90.12           C
ATOM   1063 1HB  MET A  85      -3.617   8.050 -18.201  1.00 90.12           H
ATOM   1064 2HB  MET A  85      -4.353   6.997 -17.010  1.00 90.12           H
ATOM   1065  CG  MET A  85      -3.961   8.993 -16.292  1.00 90.12           C
ATOM   1066 1HG  MET A  85      -4.943   9.371 -16.576  1.00 90.12           H
ATOM   1067 2HG  MET A  85      -4.022   8.705 -15.242  1.00 90.12           H
ATOM   1068  SD  MET A  85      -2.732  10.270 -16.503  1.00 90.12           S
ATOM   1069  CE  MET A  85      -3.125  10.807 -18.160  1.00 90.12           C
ATOM   1070 1HE  MET A  85      -3.016   9.969 -18.849  1.00 90.12           H
ATOM   1071 2HE  MET A  85      -4.152  11.171 -18.190  1.00 90.12           H
ATOM   1072 3HE  MET A  85      -2.447  11.609 -18.453  1.00 90.12           H
ATOM   1073  HN  MET A  85      -2.557   5.924 -18.361  1.00 90.12           H
ATOM   1074  N   PHE A  86      -2.820   5.523 -15.184  1.00 90.88           N
ATOM   1075  CA  PHE A  86      -2.918   4.903 -13.874  1.00 90.88           C
ATOM   1076  C   PHE A  86      -1.541   4.467 -13.369  1.00 90.88           C
ATOM   1077  O   PHE A  86      -1.251   4.575 -12.178  1.00 90.88           O
ATOM   1078  HA  PHE A  86      -3.334   5.647 -13.194  1.00 90.88           H
ATOM   1079  CB  PHE A  86      -3.806   3.666 -14.029  1.00 90.88           C
ATOM   1080 1HB  PHE A  86      -3.390   3.029 -14.810  1.00 90.88           H
ATOM   1081 2HB  PHE A  86      -3.779   3.093 -13.102  1.00 90.88           H
ATOM   1082  CG  PHE A  86      -5.262   3.985 -14.373  1.00 90.88           C
ATOM   1083  CD1 PHE A  86      -5.870   5.069 -13.820  1.00 90.88           C
ATOM   1084  HD1 PHE A  86      -5.319   5.711 -13.133  1.00 90.88           H
ATOM   1085  CD2 PHE A  86      -5.950   3.184 -15.231  1.00 90.88           C
ATOM   1086  HD2 PHE A  86      -5.463   2.315 -15.673  1.00 90.88           H
ATOM   1087  CE1 PHE A  86      -7.222   5.364 -14.139  1.00 90.88           C
ATOM   1088  HE1 PHE A  86      -7.709   6.233 -13.696  1.00 90.88           H
ATOM   1089  CE2 PHE A  86      -7.301   3.479 -15.549  1.00 90.88           C
ATOM   1090  HE2 PHE A  86      -7.852   2.837 -16.237  1.00 90.88           H
ATOM   1091  CZ  PHE A  86      -7.909   4.563 -14.997  1.00 90.88           C
ATOM   1092  HZ  PHE A  86      -8.947   4.790 -15.242  1.00 90.88           H
ATOM   1093  HN  PHE A  86      -3.211   4.989 -15.935  1.00 90.88           H
ATOM   1094  N   LEU A  87      -0.730   3.985 -14.299  1.00 89.03           N
ATOM   1095  CA  LEU A  87       0.607   3.527 -13.962  1.00 89.03           C
ATOM   1096  C   LEU A  87       1.438   4.713 -13.469  1.00 89.03           C
ATOM   1097  O   LEU A  87       2.258   4.568 -12.564  1.00 89.03           O
ATOM   1098  HA  LEU A  87       0.511   2.811 -13.146  1.00 89.03           H
ATOM   1099  CB  LEU A  87       1.233   2.786 -15.144  1.00 89.03           C
ATOM   1100 1HB  LEU A  87       1.175   3.428 -16.023  1.00 89.03           H
ATOM   1101 2HB  LEU A  87       2.291   2.632 -14.931  1.00 89.03           H
ATOM   1102  CG  LEU A  87       0.610   1.433 -15.494  1.00 89.03           C
ATOM   1103  HG  LEU A  87      -0.439   1.595 -15.744  1.00 89.03           H
ATOM   1104  CD1 LEU A  87       1.280   0.823 -16.727  1.00 89.03           C
ATOM   1105 1HD1 LEU A  87       1.158   1.494 -17.576  1.00 89.03           H
ATOM   1106 2HD1 LEU A  87       2.342   0.677 -16.528  1.00 89.03           H
ATOM   1107 3HD1 LEU A  87       0.818  -0.138 -16.953  1.00 89.03           H
ATOM   1108  CD2 LEU A  87       0.647   0.485 -14.293  1.00 89.03           C
ATOM   1109 1HD2 LEU A  87       1.681   0.325 -13.989  1.00 89.03           H
ATOM   1110 2HD2 LEU A  87       0.088   0.924 -13.467  1.00 89.03           H
ATOM   1111 3HD2 LEU A  87       0.197  -0.469 -14.569  1.00 89.03           H
ATOM   1112  HN  LEU A  87      -0.973   3.905 -15.266  1.00 89.03           H
ATOM   1113  N   LEU A  88       1.198   5.861 -14.087  1.00 90.94           N
ATOM   1114  CA  LEU A  88       1.870   7.084 -13.682  1.00 90.94           C
ATOM   1115  C   LEU A  88       1.523   7.392 -12.224  1.00 90.94           C
ATOM   1116  O   LEU A  88       2.413   7.611 -11.404  1.00 90.94           O
ATOM   1117  HA  LEU A  88       2.943   6.906 -13.752  1.00 90.94           H
ATOM   1118  CB  LEU A  88       1.537   8.223 -14.648  1.00 90.94           C
ATOM   1119 1HB  LEU A  88       1.942   7.972 -15.628  1.00 90.94           H
ATOM   1120 2HB  LEU A  88       0.453   8.277 -14.755  1.00 90.94           H
ATOM   1121  CG  LEU A  88       2.052   9.609 -14.254  1.00 90.94           C
ATOM   1122  HG  LEU A  88       1.760   9.800 -13.221  1.00 90.94           H
ATOM   1123  CD1 LEU A  88       3.580   9.662 -14.309  1.00 90.94           C
ATOM   1124 1HD1 LEU A  88       3.994   8.926 -13.620  1.00 90.94           H
ATOM   1125 2HD1 LEU A  88       3.914   9.440 -15.322  1.00 90.94           H
ATOM   1126 3HD1 LEU A  88       3.919  10.658 -14.024  1.00 90.94           H
ATOM   1127  CD2 LEU A  88       1.408  10.698 -15.114  1.00 90.94           C
ATOM   1128 1HD2 LEU A  88       1.648  10.521 -16.163  1.00 90.94           H
ATOM   1129 2HD2 LEU A  88       0.327  10.676 -14.980  1.00 90.94           H
ATOM   1130 3HD2 LEU A  88       1.792  11.673 -14.813  1.00 90.94           H
ATOM   1131  HN  LEU A  88       0.560   5.962 -14.850  1.00 90.94           H
ATOM   1132  N   ASN A  89       0.228   7.399 -11.946  1.00 94.06           N
ATOM   1133  CA  ASN A  89      -0.254   7.800 -10.635  1.00 94.06           C
ATOM   1134  C   ASN A  89       0.177   6.760  -9.599  1.00 94.06           C
ATOM   1135  O   ASN A  89       0.397   7.092  -8.435  1.00 94.06           O
ATOM   1136  HA  ASN A  89       0.190   8.778 -10.453  1.00 94.06           H
ATOM   1137  CB  ASN A  89      -1.781   7.885 -10.612  1.00 94.06           C
ATOM   1138 1HB  ASN A  89      -2.204   7.058 -11.182  1.00 94.06           H
ATOM   1139 2HB  ASN A  89      -2.139   7.781  -9.588  1.00 94.06           H
ATOM   1140  CG  ASN A  89      -2.265   9.214 -11.195  1.00 94.06           C
ATOM   1141  OD1 ASN A  89      -2.553  10.164 -10.487  1.00 94.06           O
ATOM   1142  ND2 ASN A  89      -2.339   9.227 -12.523  1.00 94.06           N
ATOM   1143 1HD2 ASN A  89      -2.088   8.412 -13.046  1.00 94.06           H
ATOM   1144 2HD2 ASN A  89      -2.645  10.051 -12.999  1.00 94.06           H
ATOM   1145  HN  ASN A  89      -0.485   7.139 -12.597  1.00 94.06           H
ATOM   1146  N   LEU A  90       0.286   5.522 -10.060  1.00 92.27           N
ATOM   1147  CA  LEU A  90       0.711   4.436  -9.193  1.00 92.27           C
ATOM   1148  C   LEU A  90       2.146   4.693  -8.726  1.00 92.27           C
ATOM   1149  O   LEU A  90       2.451   4.555  -7.543  1.00 92.27           O
ATOM   1150  HA  LEU A  90       0.058   4.440  -8.320  1.00 92.27           H
ATOM   1151  CB  LEU A  90       0.524   3.088  -9.893  1.00 92.27           C
ATOM   1152 1HB  LEU A  90      -0.498   3.034 -10.267  1.00 92.27           H
ATOM   1153 2HB  LEU A  90       1.183   3.057 -10.760  1.00 92.27           H
ATOM   1154  CG  LEU A  90       0.792   1.847  -9.039  1.00 92.27           C
ATOM   1155  HG  LEU A  90       1.760   1.969  -8.553  1.00 92.27           H
ATOM   1156  CD1 LEU A  90      -0.256   1.705  -7.933  1.00 92.27           C
ATOM   1157 1HD1 LEU A  90      -0.226   2.585  -7.290  1.00 92.27           H
ATOM   1158 2HD1 LEU A  90      -1.246   1.616  -8.380  1.00 92.27           H
ATOM   1159 3HD1 LEU A  90      -0.042   0.815  -7.342  1.00 92.27           H
ATOM   1160  CD2 LEU A  90       0.879   0.591  -9.910  1.00 92.27           C
ATOM   1161 1HD2 LEU A  90      -0.061   0.453 -10.443  1.00 92.27           H
ATOM   1162 2HD2 LEU A  90       1.691   0.703 -10.628  1.00 92.27           H
ATOM   1163 3HD2 LEU A  90       1.070  -0.276  -9.278  1.00 92.27           H
ATOM   1164  HN  LEU A  90       0.090   5.257 -11.004  1.00 92.27           H
ATOM   1165  N   ALA A  91       2.987   5.062  -9.681  1.00 93.61           N
ATOM   1166  CA  ALA A  91       4.391   5.299  -9.390  1.00 93.61           C
ATOM   1167  C   ALA A  91       4.517   6.504  -8.455  1.00 93.61           C
ATOM   1168  O   ALA A  91       5.374   6.523  -7.573  1.00 93.61           O
ATOM   1169  HA  ALA A  91       4.779   4.416  -8.884  1.00 93.61           H
ATOM   1170  CB  ALA A  91       5.158   5.495 -10.699  1.00 93.61           C
ATOM   1171 1HB  ALA A  91       5.061   4.600 -11.314  1.00 93.61           H
ATOM   1172 2HB  ALA A  91       4.748   6.350 -11.236  1.00 93.61           H
ATOM   1173 3HB  ALA A  91       6.211   5.673 -10.480  1.00 93.61           H
ATOM   1174  HN  ALA A  91       2.725   5.197 -10.636  1.00 93.61           H
ATOM   1175  N   ILE A  92       3.649   7.480  -8.680  1.00 95.25           N
ATOM   1176  CA  ILE A  92       3.653   8.686  -7.870  1.00 95.25           C
ATOM   1177  C   ILE A  92       3.291   8.327  -6.427  1.00 95.25           C
ATOM   1178  O   ILE A  92       3.951   8.771  -5.489  1.00 95.25           O
ATOM   1179  HA  ILE A  92       4.667   9.085  -7.882  1.00 95.25           H
ATOM   1180  CB  ILE A  92       2.741   9.749  -8.486  1.00 95.25           C
ATOM   1181  HB  ILE A  92       1.784   9.283  -8.722  1.00 95.25           H
ATOM   1182  CG1 ILE A  92       3.323  10.276  -9.799  1.00 95.25           C
ATOM   1183 1HG1 ILE A  92       4.206  10.881  -9.593  1.00 95.25           H
ATOM   1184 2HG1 ILE A  92       3.648   9.440 -10.419  1.00 95.25           H
ATOM   1185  CG2 ILE A  92       2.461  10.876  -7.490  1.00 95.25           C
ATOM   1186 1HG2 ILE A  92       1.972  10.466  -6.606  1.00 95.25           H
ATOM   1187 2HG2 ILE A  92       3.400  11.347  -7.201  1.00 95.25           H
ATOM   1188 3HG2 ILE A  92       1.810  11.617  -7.954  1.00 95.25           H
ATOM   1189  CD1 ILE A  92       2.291  11.111 -10.560  1.00 95.25           C
ATOM   1190 1HD1 ILE A  92       1.421  10.496 -10.786  1.00 95.25           H
ATOM   1191 2HD1 ILE A  92       1.987  11.960  -9.947  1.00 95.25           H
ATOM   1192 3HD1 ILE A  92       2.731  11.474 -11.489  1.00 95.25           H
ATOM   1193  HN  ILE A  92       2.955   7.456  -9.399  1.00 95.25           H
ATOM   1194  N   ALA A  93       2.243   7.527  -6.295  1.00 95.27           N
ATOM   1195  CA  ALA A  93       1.750   7.150  -4.982  1.00 95.27           C
ATOM   1196  C   ALA A  93       2.855   6.417  -4.218  1.00 95.27           C
ATOM   1197  O   ALA A  93       3.058   6.659  -3.029  1.00 95.27           O
ATOM   1198  HA  ALA A  93       1.496   8.065  -4.447  1.00 95.27           H
ATOM   1199  CB  ALA A  93       0.486   6.302  -5.135  1.00 95.27           C
ATOM   1200 1HB  ALA A  93      -0.277   6.878  -5.657  1.00 95.27           H
ATOM   1201 2HB  ALA A  93       0.718   5.404  -5.707  1.00 95.27           H
ATOM   1202 3HB  ALA A  93       0.116   6.019  -4.149  1.00 95.27           H
ATOM   1203  HN  ALA A  93       1.735   7.139  -7.065  1.00 95.27           H
ATOM   1204  N   ASP A  94       3.539   5.536  -4.932  1.00 94.64           N
ATOM   1205  CA  ASP A  94       4.595   4.741  -4.327  1.00 94.64           C
ATOM   1206  C   ASP A  94       5.714   5.667  -3.847  1.00 94.64           C
ATOM   1207  O   ASP A  94       6.208   5.523  -2.730  1.00 94.64           O
ATOM   1208  HA  ASP A  94       4.116   4.206  -3.507  1.00 94.64           H
ATOM   1209  CB  ASP A  94       5.194   3.761  -5.338  1.00 94.64           C
ATOM   1210 1HB  ASP A  94       5.373   4.272  -6.284  1.00 94.64           H
ATOM   1211 2HB  ASP A  94       6.160   3.407  -4.979  1.00 94.64           H
ATOM   1212  CG  ASP A  94       4.261   2.569  -5.565  1.00 94.64           C
ATOM   1213  OD1 ASP A  94       3.499   2.258  -4.624  1.00 94.64           O
ATOM   1214  OD2 ASP A  94       4.331   1.996  -6.673  1.00 94.64           O
ATOM   1215  HN  ASP A  94       3.383   5.361  -5.904  1.00 94.64           H
ATOM   1216  N   LEU A  95       6.081   6.599  -4.716  1.00 95.90           N
ATOM   1217  CA  LEU A  95       7.178   7.505  -4.422  1.00 95.90           C
ATOM   1218  C   LEU A  95       6.865   8.278  -3.139  1.00 95.90           C
ATOM   1219  O   LEU A  95       7.731   8.438  -2.280  1.00 95.90           O
ATOM   1220  HA  LEU A  95       8.067   6.898  -4.251  1.00 95.90           H
ATOM   1221  CB  LEU A  95       7.467   8.404  -5.626  1.00 95.90           C
ATOM   1222 1HB  LEU A  95       6.517   8.738  -6.041  1.00 95.90           H
ATOM   1223 2HB  LEU A  95       7.991   9.293  -5.273  1.00 95.90           H
ATOM   1224  CG  LEU A  95       8.291   7.774  -6.751  1.00 95.90           C
ATOM   1225  HG  LEU A  95       7.749   6.904  -7.124  1.00 95.90           H
ATOM   1226  CD1 LEU A  95       8.451   8.744  -7.923  1.00 95.90           C
ATOM   1227 1HD1 LEU A  95       7.468   9.007  -8.314  1.00 95.90           H
ATOM   1228 2HD1 LEU A  95       8.959   9.646  -7.581  1.00 95.90           H
ATOM   1229 3HD1 LEU A  95       9.040   8.271  -8.708  1.00 95.90           H
ATOM   1230  CD2 LEU A  95       9.640   7.276  -6.230  1.00 95.90           C
ATOM   1231 1HD2 LEU A  95      10.200   8.114  -5.814  1.00 95.90           H
ATOM   1232 2HD2 LEU A  95       9.477   6.528  -5.455  1.00 95.90           H
ATOM   1233 3HD2 LEU A  95      10.205   6.833  -7.050  1.00 95.90           H
ATOM   1234  HN  LEU A  95       5.644   6.738  -5.604  1.00 95.90           H
ATOM   1235  N   LEU A  96       5.625   8.736  -3.049  1.00 95.29           N
ATOM   1236  CA  LEU A  96       5.217   9.578  -1.937  1.00 95.29           C
ATOM   1237  C   LEU A  96       5.435   8.822  -0.624  1.00 95.29           C
ATOM   1238  O   LEU A  96       5.848   9.411   0.374  1.00 95.29           O
ATOM   1239  HA  LEU A  96       5.861  10.458  -1.940  1.00 95.29           H
ATOM   1240  CB  LEU A  96       3.781  10.067  -2.134  1.00 95.29           C
ATOM   1241 1HB  LEU A  96       3.160   9.211  -2.397  1.00 95.29           H
ATOM   1242 2HB  LEU A  96       3.414  10.447  -1.181  1.00 95.29           H
ATOM   1243  CG  LEU A  96       3.581  11.151  -3.194  1.00 95.29           C
ATOM   1244  HG  LEU A  96       3.876  10.742  -4.161  1.00 95.29           H
ATOM   1245  CD1 LEU A  96       2.107  11.548  -3.302  1.00 95.29           C
ATOM   1246 1HD1 LEU A  96       1.516  10.675  -3.579  1.00 95.29           H
ATOM   1247 2HD1 LEU A  96       1.763  11.930  -2.342  1.00 95.29           H
ATOM   1248 3HD1 LEU A  96       1.994  12.320  -4.063  1.00 95.29           H
ATOM   1249  CD2 LEU A  96       4.481  12.358  -2.921  1.00 95.29           C
ATOM   1250 1HD2 LEU A  96       4.240  12.776  -1.943  1.00 95.29           H
ATOM   1251 2HD2 LEU A  96       5.524  12.044  -2.935  1.00 95.29           H
ATOM   1252 3HD2 LEU A  96       4.319  13.114  -3.689  1.00 95.29           H
ATOM   1253  HN  LEU A  96       4.908   8.542  -3.717  1.00 95.29           H
ATOM   1254  N   PHE A  97       5.149   7.530  -0.668  1.00 96.00           N
ATOM   1255  CA  PHE A  97       5.299   6.690   0.508  1.00 96.00           C
ATOM   1256  C   PHE A  97       6.775   6.418   0.803  1.00 96.00           C
ATOM   1257  O   PHE A  97       7.217   6.543   1.944  1.00 96.00           O
ATOM   1258  HA  PHE A  97       4.855   7.225   1.347  1.00 96.00           H
ATOM   1259  CB  PHE A  97       4.600   5.363   0.203  1.00 96.00           C
ATOM   1260 1HB  PHE A  97       3.522   5.523   0.208  1.00 96.00           H
ATOM   1261 2HB  PHE A  97       4.870   5.045  -0.804  1.00 96.00           H
ATOM   1262  CG  PHE A  97       4.939   4.240   1.185  1.00 96.00           C
ATOM   1263  CD1 PHE A  97       5.574   3.121   0.745  1.00 96.00           C
ATOM   1264  HD1 PHE A  97       5.842   3.024  -0.307  1.00 96.00           H
ATOM   1265  CD2 PHE A  97       4.605   4.361   2.498  1.00 96.00           C
ATOM   1266  HD2 PHE A  97       4.096   5.258   2.850  1.00 96.00           H
ATOM   1267  CE1 PHE A  97       5.889   2.079   1.657  1.00 96.00           C
ATOM   1268  HE1 PHE A  97       6.398   1.182   1.304  1.00 96.00           H
ATOM   1269  CE2 PHE A  97       4.920   3.319   3.409  1.00 96.00           C
ATOM   1270  HE2 PHE A  97       4.653   3.416   4.462  1.00 96.00           H
ATOM   1271  CZ  PHE A  97       5.556   2.200   2.970  1.00 96.00           C
ATOM   1272  HZ  PHE A  97       5.797   1.400   3.669  1.00 96.00           H
ATOM   1273  HN  PHE A  97       4.820   7.057  -1.486  1.00 96.00           H
ATOM   1274  N   LEU A  98       7.498   6.052  -0.246  1.00 95.79           N
ATOM   1275  CA  LEU A  98       8.870   5.601  -0.088  1.00 95.79           C
ATOM   1276  C   LEU A  98       9.679   6.683   0.630  1.00 95.79           C
ATOM   1277  O   LEU A  98      10.547   6.376   1.445  1.00 95.79           O
ATOM   1278  HA  LEU A  98       8.851   4.710   0.540  1.00 95.79           H
ATOM   1279  CB  LEU A  98       9.457   5.189  -1.440  1.00 95.79           C
ATOM   1280 1HB  LEU A  98       9.277   5.995  -2.152  1.00 95.79           H
ATOM   1281 2HB  LEU A  98      10.537   5.096  -1.331  1.00 95.79           H
ATOM   1282  CG  LEU A  98       8.918   3.888  -2.037  1.00 95.79           C
ATOM   1283  HG  LEU A  98       7.835   3.880  -1.917  1.00 95.79           H
ATOM   1284  CD1 LEU A  98       9.206   3.813  -3.538  1.00 95.79           C
ATOM   1285 1HD1 LEU A  98       8.729   4.653  -4.042  1.00 95.79           H
ATOM   1286 2HD1 LEU A  98      10.283   3.854  -3.704  1.00 95.79           H
ATOM   1287 3HD1 LEU A  98       8.813   2.878  -3.937  1.00 95.79           H
ATOM   1288  CD2 LEU A  98       9.465   2.672  -1.287  1.00 95.79           C
ATOM   1289 1HD2 LEU A  98      10.553   2.663  -1.354  1.00 95.79           H
ATOM   1290 2HD2 LEU A  98       9.166   2.727  -0.240  1.00 95.79           H
ATOM   1291 3HD2 LEU A  98       9.066   1.761  -1.732  1.00 95.79           H
ATOM   1292  HN  LEU A  98       7.161   6.059  -1.187  1.00 95.79           H
ATOM   1293  N   VAL A  99       9.365   7.927   0.301  1.00 95.81           N
ATOM   1294  CA  VAL A  99      10.090   9.055   0.860  1.00 95.81           C
ATOM   1295  C   VAL A  99       9.917   9.064   2.380  1.00 95.81           C
ATOM   1296  O   VAL A  99      10.687   9.707   3.093  1.00 95.81           O
ATOM   1297  HA  VAL A  99      11.146   8.915   0.628  1.00 95.81           H
ATOM   1298  CB  VAL A  99       9.629  10.355   0.198  1.00 95.81           C
ATOM   1299  HB  VAL A  99       8.540  10.388   0.248  1.00 95.81           H
ATOM   1300  CG1 VAL A  99      10.170  11.574   0.948  1.00 95.81           C
ATOM   1301 1HG1 VAL A  99       9.809  11.558   1.976  1.00 95.81           H
ATOM   1302 2HG1 VAL A  99      11.260  11.548   0.944  1.00 95.81           H
ATOM   1303 3HG1 VAL A  99       9.827  12.484   0.456  1.00 95.81           H
ATOM   1304  CG2 VAL A  99      10.034  10.393  -1.276  1.00 95.81           C
ATOM   1305 1HG2 VAL A  99      11.119  10.326  -1.357  1.00 95.81           H
ATOM   1306 2HG2 VAL A  99       9.578   9.553  -1.800  1.00 95.81           H
ATOM   1307 3HG2 VAL A  99       9.693  11.328  -1.723  1.00 95.81           H
ATOM   1308  HN  VAL A  99       8.631   8.170  -0.334  1.00 95.81           H
ATOM   1309  N   THR A 100       8.902   8.342   2.833  1.00 95.07           N
ATOM   1310  CA  THR A 100       8.583   8.306   4.250  1.00 95.07           C
ATOM   1311  C   THR A 100       9.382   7.204   4.949  1.00 95.07           C
ATOM   1312  O   THR A 100       9.497   7.198   6.173  1.00 95.07           O
ATOM   1313  HA  THR A 100       8.887   9.253   4.695  1.00 95.07           H
ATOM   1314  CB  THR A 100       7.068   8.139   4.388  1.00 95.07           C
ATOM   1315  HB  THR A 100       6.740   8.389   5.397  1.00 95.07           H
ATOM   1316  OG1 THR A 100       6.828   6.796   3.978  1.00 95.07           O
ATOM   1317  HG1 THR A 100       6.784   6.746   2.980  1.00 95.07           H
ATOM   1318  CG2 THR A 100       6.291   8.983   3.376  1.00 95.07           C
ATOM   1319 1HG2 THR A 100       6.570   8.686   2.365  1.00 95.07           H
ATOM   1320 2HG2 THR A 100       6.527  10.037   3.524  1.00 95.07           H
ATOM   1321 3HG2 THR A 100       5.221   8.827   3.518  1.00 95.07           H
ATOM   1322  HN  THR A 100       8.305   7.790   2.250  1.00 95.07           H
ATOM   1323  N   LEU A 101       9.914   6.299   4.140  1.00 94.85           N
ATOM   1324  CA  LEU A 101      10.557   5.109   4.670  1.00 94.85           C
ATOM   1325  C   LEU A 101      11.797   5.517   5.468  1.00 94.85           C
ATOM   1326  O   LEU A 101      12.067   4.959   6.530  1.00 94.85           O
ATOM   1327  HA  LEU A 101       9.852   4.630   5.348  1.00 94.85           H
ATOM   1328  CB  LEU A 101      10.851   4.114   3.545  1.00 94.85           C
ATOM   1329 1HB  LEU A 101      11.356   4.645   2.739  1.00 94.85           H
ATOM   1330 2HB  LEU A 101      11.550   3.367   3.922  1.00 94.85           H
ATOM   1331  CG  LEU A 101       9.638   3.388   2.959  1.00 94.85           C
ATOM   1332  HG  LEU A 101       9.007   4.125   2.462  1.00 94.85           H
ATOM   1333  CD1 LEU A 101      10.067   2.372   1.899  1.00 94.85           C
ATOM   1334 1HD1 LEU A 101      10.590   2.887   1.092  1.00 94.85           H
ATOM   1335 2HD1 LEU A 101      10.732   1.635   2.350  1.00 94.85           H
ATOM   1336 3HD1 LEU A 101       9.186   1.870   1.498  1.00 94.85           H
ATOM   1337  CD2 LEU A 101       8.798   2.744   4.063  1.00 94.85           C
ATOM   1338 1HD2 LEU A 101       9.406   2.023   4.609  1.00 94.85           H
ATOM   1339 2HD2 LEU A 101       8.446   3.515   4.748  1.00 94.85           H
ATOM   1340 3HD2 LEU A 101       7.943   2.235   3.619  1.00 94.85           H
ATOM   1341  HN  LEU A 101       9.910   6.369   3.143  1.00 94.85           H
ATOM   1342  N   PRO A 102      12.569   6.495   4.975  1.00 94.68           N
ATOM   1343  CA  PRO A 102      13.774   6.935   5.683  1.00 94.68           C
ATOM   1344  C   PRO A 102      13.490   7.302   7.131  1.00 94.68           C
ATOM   1345  O   PRO A 102      14.278   6.986   8.021  1.00 94.68           O
ATOM   1346  HA  PRO A 102      14.498   6.121   5.732  1.00 94.68           H
ATOM   1347  CB  PRO A 102      14.250   8.143   4.874  1.00 94.68           C
ATOM   1348 1HB  PRO A 102      13.839   9.074   5.264  1.00 94.68           H
ATOM   1349 2HB  PRO A 102      15.335   8.239   4.897  1.00 94.68           H
ATOM   1350  CG  PRO A 102      13.740   7.849   3.468  1.00 94.68           C
ATOM   1351 1HG  PRO A 102      13.685   8.752   2.860  1.00 94.68           H
ATOM   1352 2HG  PRO A 102      14.396   7.160   2.935  1.00 94.68           H
ATOM   1353  CD  PRO A 102      12.368   7.247   3.723  1.00 94.68           C
ATOM   1354 1HD  PRO A 102      11.604   8.016   3.837  1.00 94.68           H
ATOM   1355 2HD  PRO A 102      12.049   6.604   2.903  1.00 94.68           H
ATOM   1356  N   PHE A 103      12.361   7.967   7.329  1.00 94.39           N
ATOM   1357  CA  PHE A 103      11.986   8.425   8.655  1.00 94.39           C
ATOM   1358  C   PHE A 103      11.644   7.245   9.567  1.00 94.39           C
ATOM   1359  O   PHE A 103      11.999   7.243  10.745  1.00 94.39           O
ATOM   1360  HA  PHE A 103      12.841   8.963   9.065  1.00 94.39           H
ATOM   1361  CB  PHE A 103      10.744   9.304   8.490  1.00 94.39           C
ATOM   1362 1HB  PHE A 103       9.972   8.731   7.977  1.00 94.39           H
ATOM   1363 2HB  PHE A 103      10.353   9.552   9.477  1.00 94.39           H
ATOM   1364  CG  PHE A 103      10.996  10.599   7.717  1.00 94.39           C
ATOM   1365  CD1 PHE A 103      11.382  11.723   8.379  1.00 94.39           C
ATOM   1366  HD1 PHE A 103      11.512  11.700   9.461  1.00 94.39           H
ATOM   1367  CD2 PHE A 103      10.835  10.628   6.366  1.00 94.39           C
ATOM   1368  HD2 PHE A 103      10.526   9.727   5.836  1.00 94.39           H
ATOM   1369  CE1 PHE A 103      11.617  12.925   7.661  1.00 94.39           C
ATOM   1370  HE1 PHE A 103      11.926  13.825   8.192  1.00 94.39           H
ATOM   1371  CE2 PHE A 103      11.069  11.830   5.649  1.00 94.39           C
ATOM   1372  HE2 PHE A 103      10.940  11.853   4.567  1.00 94.39           H
ATOM   1373  CZ  PHE A 103      11.455  12.954   6.311  1.00 94.39           C
ATOM   1374  HZ  PHE A 103      11.635  13.877   5.760  1.00 94.39           H
ATOM   1375  HN  PHE A 103      11.710   8.191   6.604  1.00 94.39           H
ATOM   1376  N   TRP A 104      10.959   6.270   8.988  1.00 92.49           N
ATOM   1377  CA  TRP A 104      10.597   5.071   9.724  1.00 92.49           C
ATOM   1378  C   TRP A 104      11.888   4.365  10.142  1.00 92.49           C
ATOM   1379  O   TRP A 104      11.963   3.792  11.227  1.00 92.49           O
ATOM   1380  HA  TRP A 104      10.037   5.378  10.607  1.00 92.49           H
ATOM   1381  CB  TRP A 104       9.669   4.179   8.896  1.00 92.49           C
ATOM   1382 1HB  TRP A 104      10.033   4.147   7.869  1.00 92.49           H
ATOM   1383 2HB  TRP A 104       9.718   3.162   9.284  1.00 92.49           H
ATOM   1384  CG  TRP A 104       8.209   4.637   8.890  1.00 92.49           C
ATOM   1385  CD1 TRP A 104       7.483   5.066   7.849  1.00 92.49           C
ATOM   1386  HD1 TRP A 104       7.861   5.147   6.830  1.00 92.49           H
ATOM   1387  CD2 TRP A 104       7.320   4.692  10.026  1.00 92.49           C
ATOM   1388  NE1 TRP A 104       6.197   5.394   8.229  1.00 92.49           N
ATOM   1389  HE1 TRP A 104       5.473   5.737   7.631  1.00 92.49           H
ATOM   1390  CE2 TRP A 104       6.095   5.159   9.595  1.00 92.49           C
ATOM   1391  CE3 TRP A 104       7.544   4.358  11.373  1.00 92.49           C
ATOM   1392  HE3 TRP A 104       8.502   3.988  11.739  1.00 92.49           H
ATOM   1393  CZ2 TRP A 104       4.999   5.335  10.447  1.00 92.49           C
ATOM   1394  HZ2 TRP A 104       4.041   5.706  10.082  1.00 92.49           H
ATOM   1395  CZ3 TRP A 104       6.439   4.540  12.213  1.00 92.49           C
ATOM   1396  HZ3 TRP A 104       6.558   4.297  13.268  1.00 92.49           H
ATOM   1397  CH2 TRP A 104       5.199   5.009  11.794  1.00 92.49           C
ATOM   1398  HH2 TRP A 104       4.386   5.123  12.512  1.00 92.49           H
ATOM   1399  HN  TRP A 104      10.653   6.291   8.036  1.00 92.49           H
ATOM   1400  N   ALA A 105      12.873   4.429   9.257  1.00 94.03           N
ATOM   1401  CA  ALA A 105      14.130   3.738   9.486  1.00 94.03           C
ATOM   1402  C   ALA A 105      14.814   4.328  10.721  1.00 94.03           C
ATOM   1403  O   ALA A 105      15.278   3.592  11.590  1.00 94.03           O
ATOM   1404  HA  ALA A 105      13.903   2.689   9.674  1.00 94.03           H
ATOM   1405  CB  ALA A 105      15.003   3.838   8.233  1.00 94.03           C
ATOM   1406 1HB  ALA A 105      14.485   3.378   7.392  1.00 94.03           H
ATOM   1407 2HB  ALA A 105      15.200   4.886   8.010  1.00 94.03           H
ATOM   1408 3HB  ALA A 105      15.946   3.320   8.406  1.00 94.03           H
ATOM   1409  HN  ALA A 105      12.821   4.940   8.399  1.00 94.03           H
ATOM   1410  N   ILE A 106      14.853   5.652  10.760  1.00 93.64           N
ATOM   1411  CA  ILE A 106      15.500   6.349  11.859  1.00 93.64           C
ATOM   1412  C   ILE A 106      14.753   6.048  13.159  1.00 93.64           C
ATOM   1413  O   ILE A 106      15.373   5.796  14.192  1.00 93.64           O
ATOM   1414  HA  ILE A 106      16.514   5.957  11.944  1.00 93.64           H
ATOM   1415  CB  ILE A 106      15.618   7.843  11.550  1.00 93.64           C
ATOM   1416  HB  ILE A 106      14.649   8.197  11.200  1.00 93.64           H
ATOM   1417  CG1 ILE A 106      16.624   8.093  10.424  1.00 93.64           C
ATOM   1418 1HG1 ILE A 106      17.637   7.940  10.796  1.00 93.64           H
ATOM   1419 2HG1 ILE A 106      16.466   7.369   9.624  1.00 93.64           H
ATOM   1420  CG2 ILE A 106      15.962   8.639  12.811  1.00 93.64           C
ATOM   1421 1HG2 ILE A 106      15.178   8.496  13.555  1.00 93.64           H
ATOM   1422 2HG2 ILE A 106      16.912   8.289  13.214  1.00 93.64           H
ATOM   1423 3HG2 ILE A 106      16.040   9.697  12.563  1.00 93.64           H
ATOM   1424  CD1 ILE A 106      16.486   9.512   9.870  1.00 93.64           C
ATOM   1425 1HD1 ILE A 106      15.479   9.653   9.477  1.00 93.64           H
ATOM   1426 2HD1 ILE A 106      16.669  10.232  10.668  1.00 93.64           H
ATOM   1427 3HD1 ILE A 106      17.212   9.663   9.071  1.00 93.64           H
ATOM   1428  HN  ILE A 106      14.455   6.245  10.060  1.00 93.64           H
ATOM   1429  N   ALA A 107      13.432   6.083  13.067  1.00 92.19           N
ATOM   1430  CA  ALA A 107      12.595   5.912  14.242  1.00 92.19           C
ATOM   1431  C   ALA A 107      12.783   4.498  14.796  1.00 92.19           C
ATOM   1432  O   ALA A 107      12.712   4.286  16.005  1.00 92.19           O
ATOM   1433  HA  ALA A 107      12.923   6.632  14.991  1.00 92.19           H
ATOM   1434  CB  ALA A 107      11.138   6.207  13.879  1.00 92.19           C
ATOM   1435 1HB  ALA A 107      11.054   7.232  13.520  1.00 92.19           H
ATOM   1436 2HB  ALA A 107      10.812   5.520  13.098  1.00 92.19           H
ATOM   1437 3HB  ALA A 107      10.511   6.078  14.761  1.00 92.19           H
ATOM   1438  HN  ALA A 107      12.935   6.224  12.211  1.00 92.19           H
ATOM   1439  N   ALA A 108      13.019   3.566  13.884  1.00 91.54           N
ATOM   1440  CA  ALA A 108      13.190   2.174  14.263  1.00 91.54           C
ATOM   1441  C   ALA A 108      14.580   1.983  14.874  1.00 91.54           C
ATOM   1442  O   ALA A 108      14.758   1.167  15.776  1.00 91.54           O
ATOM   1443  HA  ALA A 108      12.437   1.940  15.015  1.00 91.54           H
ATOM   1444  CB  ALA A 108      12.962   1.280  13.042  1.00 91.54           C
ATOM   1445 1HB  ALA A 108      11.951   1.432  12.664  1.00 91.54           H
ATOM   1446 2HB  ALA A 108      13.683   1.536  12.265  1.00 91.54           H
ATOM   1447 3HB  ALA A 108      13.091   0.236  13.326  1.00 91.54           H
ATOM   1448  HN  ALA A 108      13.093   3.749  12.903  1.00 91.54           H
ATOM   1449  N   ALA A 109      15.528   2.751  14.357  1.00 91.37           N
ATOM   1450  CA  ALA A 109      16.919   2.586  14.746  1.00 91.37           C
ATOM   1451  C   ALA A 109      17.088   3.009  16.207  1.00 91.37           C
ATOM   1452  O   ALA A 109      17.881   2.419  16.940  1.00 91.37           O
ATOM   1453  HA  ALA A 109      17.167   1.529  14.652  1.00 91.37           H
ATOM   1454  CB  ALA A 109      17.813   3.389  13.799  1.00 91.37           C
ATOM   1455 1HB  ALA A 109      17.676   3.030  12.779  1.00 91.37           H
ATOM   1456 2HB  ALA A 109      17.543   4.444  13.852  1.00 91.37           H
ATOM   1457 3HB  ALA A 109      18.855   3.265  14.091  1.00 91.37           H
ATOM   1458  HN  ALA A 109      15.360   3.472  13.686  1.00 91.37           H
ATOM   1459  N   ASP A 110      16.331   4.028  16.586  1.00 87.72           N
ATOM   1460  CA  ASP A 110      16.481   4.621  17.904  1.00 87.72           C
ATOM   1461  C   ASP A 110      15.107   5.047  18.426  1.00 87.72           C
ATOM   1462  O   ASP A 110      14.371   4.234  18.982  1.00 87.72           O
ATOM   1463  HA  ASP A 110      16.937   3.844  18.518  1.00 87.72           H
ATOM   1464  CB  ASP A 110      17.372   5.863  17.851  1.00 87.72           C
ATOM   1465 1HB  ASP A 110      18.344   5.601  17.433  1.00 87.72           H
ATOM   1466 2HB  ASP A 110      16.929   6.605  17.187  1.00 87.72           H
ATOM   1467  CG  ASP A 110      17.557   6.465  19.246  1.00 87.72           C
ATOM   1468  OD1 ASP A 110      17.231   5.753  20.219  1.00 87.72           O
ATOM   1469  OD2 ASP A 110      18.020   7.625  19.306  1.00 87.72           O
ATOM   1470  HN  ASP A 110      15.627   4.446  16.012  1.00 87.72           H
ATOM   1471  N   GLN A 111      14.803   6.321  18.227  1.00 87.57           N
ATOM   1472  CA  GLN A 111      13.516   6.857  18.639  1.00 87.57           C
ATOM   1473  C   GLN A 111      13.044   7.924  17.649  1.00 87.57           C
ATOM   1474  O   GLN A 111      13.814   8.373  16.801  1.00 87.57           O
ATOM   1475  HA  GLN A 111      12.831   6.009  18.623  1.00 87.57           H
ATOM   1476  CB  GLN A 111      13.586   7.419  20.060  1.00 87.57           C
ATOM   1477 1HB  GLN A 111      12.605   7.792  20.355  1.00 87.57           H
ATOM   1478 2HB  GLN A 111      13.847   6.624  20.757  1.00 87.57           H
ATOM   1479  CG  GLN A 111      14.616   8.546  20.154  1.00 87.57           C
ATOM   1480 1HG  GLN A 111      15.601   8.167  19.882  1.00 87.57           H
ATOM   1481 2HG  GLN A 111      14.369   9.330  19.438  1.00 87.57           H
ATOM   1482  CD  GLN A 111      14.660   9.133  21.566  1.00 87.57           C
ATOM   1483  OE1 GLN A 111      13.645   9.374  22.198  1.00 87.57           O
ATOM   1484  NE2 GLN A 111      15.890   9.347  22.024  1.00 87.57           N
ATOM   1485 1HE2 GLN A 111      16.682   9.126  21.455  1.00 87.57           H
ATOM   1486 2HE2 GLN A 111      16.023   9.729  22.939  1.00 87.57           H
ATOM   1487  HN  GLN A 111      15.416   6.982  17.794  1.00 87.57           H
ATOM   1488  N   TRP A 112      11.781   8.299  17.790  1.00 90.22           N
ATOM   1489  CA  TRP A 112      11.209   9.334  16.946  1.00 90.22           C
ATOM   1490  C   TRP A 112      11.805  10.677  17.375  1.00 90.22           C
ATOM   1491  O   TRP A 112      11.508  11.173  18.461  1.00 90.22           O
ATOM   1492  HA  TRP A 112      11.488   9.115  15.915  1.00 90.22           H
ATOM   1493  CB  TRP A 112       9.681   9.311  17.009  1.00 90.22           C
ATOM   1494 1HB  TRP A 112       9.334   8.301  16.791  1.00 90.22           H
ATOM   1495 2HB  TRP A 112       9.366   9.543  18.027  1.00 90.22           H
ATOM   1496  CG  TRP A 112       9.003  10.287  16.046  1.00 90.22           C
ATOM   1497  CD1 TRP A 112       8.597  11.540  16.292  1.00 90.22           C
ATOM   1498  HD1 TRP A 112       8.704  12.043  17.253  1.00 90.22           H
ATOM   1499  CD2 TRP A 112       8.667  10.038  14.665  1.00 90.22           C
ATOM   1500  NE1 TRP A 112       8.026  12.115  15.175  1.00 90.22           N
ATOM   1501  HE1 TRP A 112       7.649  13.039  15.111  1.00 90.22           H
ATOM   1502  CE2 TRP A 112       8.070  11.173  14.154  1.00 90.22           C
ATOM   1503  CE3 TRP A 112       8.861   8.893  13.873  1.00 90.22           C
ATOM   1504  HE3 TRP A 112       9.330   7.985  14.253  1.00 90.22           H
ATOM   1505  CZ2 TRP A 112       7.618  11.272  12.832  1.00 90.22           C
ATOM   1506  HZ2 TRP A 112       7.149  12.180  12.453  1.00 90.22           H
ATOM   1507  CZ3 TRP A 112       8.404   9.008  12.555  1.00 90.22           C
ATOM   1508  HZ3 TRP A 112       8.531   8.148  11.898  1.00 90.22           H
ATOM   1509  CH2 TRP A 112       7.801  10.143  12.025  1.00 90.22           C
ATOM   1510  HH2 TRP A 112       7.472  10.154  10.986  1.00 90.22           H
ATOM   1511  HN  TRP A 112      11.154   7.910  18.465  1.00 90.22           H
ATOM   1512  N   LYS A 113      12.634  11.226  16.500  1.00 91.28           N
ATOM   1513  CA  LYS A 113      13.378  12.431  16.828  1.00 91.28           C
ATOM   1514  C   LYS A 113      12.692  13.639  16.187  1.00 91.28           C
ATOM   1515  O   LYS A 113      13.133  14.774  16.364  1.00 91.28           O
ATOM   1516  HA  LYS A 113      13.345  12.550  17.911  1.00 91.28           H
ATOM   1517  CB  LYS A 113      14.848  12.277  16.433  1.00 91.28           C
ATOM   1518 1HB  LYS A 113      14.919  12.005  15.380  1.00 91.28           H
ATOM   1519 2HB  LYS A 113      15.361  13.232  16.550  1.00 91.28           H
ATOM   1520  CG  LYS A 113      15.537  11.212  17.288  1.00 91.28           C
ATOM   1521 1HG  LYS A 113      15.510  11.510  18.337  1.00 91.28           H
ATOM   1522 2HG  LYS A 113      14.994  10.271  17.210  1.00 91.28           H
ATOM   1523  CD  LYS A 113      16.988  11.009  16.847  1.00 91.28           C
ATOM   1524 1HD  LYS A 113      17.016  10.737  15.792  1.00 91.28           H
ATOM   1525 2HD  LYS A 113      17.537  11.945  16.949  1.00 91.28           H
ATOM   1526  CE  LYS A 113      17.666   9.919  17.679  1.00 91.28           C
ATOM   1527 1HE  LYS A 113      17.690  10.216  18.728  1.00 91.28           H
ATOM   1528 2HE  LYS A 113      17.089   8.997  17.622  1.00 91.28           H
ATOM   1529  NZ  LYS A 113      19.044   9.680  17.195  1.00 91.28           N
ATOM   1530 1HZ  LYS A 113      19.450   8.901  17.702  1.00 91.28           H
ATOM   1531 2HZ  LYS A 113      19.021   9.463  16.205  1.00 91.28           H
ATOM   1532 3HZ  LYS A 113      19.605  10.511  17.346  1.00 91.28           H
ATOM   1533  HN  LYS A 113      12.801  10.863  15.583  1.00 91.28           H
ATOM   1534  N   PHE A 114      11.624  13.354  15.456  1.00 92.63           N
ATOM   1535  CA  PHE A 114      11.007  14.360  14.609  1.00 92.63           C
ATOM   1536  C   PHE A 114       9.778  14.970  15.287  1.00 92.63           C
ATOM   1537  O   PHE A 114       9.297  14.448  16.292  1.00 92.63           O
ATOM   1538  HA  PHE A 114      11.749  15.140  14.439  1.00 92.63           H
ATOM   1539  CB  PHE A 114      10.568  13.655  13.324  1.00 92.63           C
ATOM   1540 1HB  PHE A 114       9.749  12.975  13.556  1.00 92.63           H
ATOM   1541 2HB  PHE A 114      10.177  14.399  12.629  1.00 92.63           H
ATOM   1542  CG  PHE A 114      11.684  12.870  12.633  1.00 92.63           C
ATOM   1543  CD1 PHE A 114      12.646  13.529  11.933  1.00 92.63           C
ATOM   1544  HD1 PHE A 114      12.622  14.617  11.864  1.00 92.63           H
ATOM   1545  CD2 PHE A 114      11.715  11.513  12.718  1.00 92.63           C
ATOM   1546  HD2 PHE A 114      10.944  10.985  13.279  1.00 92.63           H
ATOM   1547  CE1 PHE A 114      13.683  12.800  11.291  1.00 92.63           C
ATOM   1548  HE1 PHE A 114      14.454  13.328  10.730  1.00 92.63           H
ATOM   1549  CE2 PHE A 114      12.751  10.784  12.077  1.00 92.63           C
ATOM   1550  HE2 PHE A 114      12.776   9.697  12.146  1.00 92.63           H
ATOM   1551  CZ  PHE A 114      13.713  11.443  11.377  1.00 92.63           C
ATOM   1552  HZ  PHE A 114      14.509  10.884  10.885  1.00 92.63           H
ATOM   1553  HN  PHE A 114      11.182  12.457  15.437  1.00 92.63           H
ATOM   1554  N   GLN A 115       9.305  16.065  14.711  1.00 93.13           N
ATOM   1555  CA  GLN A 115       8.165  16.772  15.269  1.00 93.13           C
ATOM   1556  C   GLN A 115       6.878  15.983  15.023  1.00 93.13           C
ATOM   1557  O   GLN A 115       6.850  15.079  14.190  1.00 93.13           O
ATOM   1558  HA  GLN A 115       8.361  16.837  16.340  1.00 93.13           H
ATOM   1559  CB  GLN A 115       8.061  18.186  14.692  1.00 93.13           C
ATOM   1560 1HB  GLN A 115       8.077  18.140  13.603  1.00 93.13           H
ATOM   1561 2HB  GLN A 115       7.108  18.630  14.979  1.00 93.13           H
ATOM   1562  CG  GLN A 115       9.209  19.067  15.188  1.00 93.13           C
ATOM   1563 1HG  GLN A 115      10.163  18.587  14.965  1.00 93.13           H
ATOM   1564 2HG  GLN A 115       9.199  20.018  14.656  1.00 93.13           H
ATOM   1565  CD  GLN A 115       9.098  19.316  16.694  1.00 93.13           C
ATOM   1566  OE1 GLN A 115       8.044  19.189  17.294  1.00 93.13           O
ATOM   1567  NE2 GLN A 115      10.242  19.679  17.268  1.00 93.13           N
ATOM   1568 1HE2 GLN A 115      11.072  19.765  16.717  1.00 93.13           H
ATOM   1569 2HE2 GLN A 115      10.271  19.865  18.250  1.00 93.13           H
ATOM   1570  HN  GLN A 115       9.687  16.468  13.879  1.00 93.13           H
ATOM   1571  N   THR A 116       5.844  16.354  15.763  1.00 93.47           N
ATOM   1572  CA  THR A 116       4.576  15.647  15.685  1.00 93.47           C
ATOM   1573  C   THR A 116       4.008  15.725  14.267  1.00 93.47           C
ATOM   1574  O   THR A 116       3.402  14.770  13.784  1.00 93.47           O
ATOM   1575  HA  THR A 116       4.757  14.594  15.900  1.00 93.47           H
ATOM   1576  CB  THR A 116       3.643  16.233  16.746  1.00 93.47           C
ATOM   1577  HB  THR A 116       3.342  17.247  16.483  1.00 93.47           H
ATOM   1578  OG1 THR A 116       4.375  16.104  17.962  1.00 93.47           O
ATOM   1579  HG1 THR A 116       3.975  16.691  18.666  1.00 93.47           H
ATOM   1580  CG2 THR A 116       2.397  15.373  16.969  1.00 93.47           C
ATOM   1581 1HG2 THR A 116       2.696  14.378  17.297  1.00 93.47           H
ATOM   1582 2HG2 THR A 116       1.838  15.295  16.036  1.00 93.47           H
ATOM   1583 3HG2 THR A 116       1.769  15.834  17.731  1.00 93.47           H
ATOM   1584  HN  THR A 116       5.861  17.120  16.405  1.00 93.47           H
ATOM   1585  N   PHE A 117       4.225  16.871  13.639  1.00 94.48           N
ATOM   1586  CA  PHE A 117       3.747  17.084  12.283  1.00 94.48           C
ATOM   1587  C   PHE A 117       4.226  15.968  11.351  1.00 94.48           C
ATOM   1588  O   PHE A 117       3.446  15.434  10.565  1.00 94.48           O
ATOM   1589  HA  PHE A 117       2.658  17.081  12.320  1.00 94.48           H
ATOM   1590  CB  PHE A 117       4.331  18.415  11.807  1.00 94.48           C
ATOM   1591 1HB  PHE A 117       3.950  19.215  12.442  1.00 94.48           H
ATOM   1592 2HB  PHE A 117       5.413  18.393  11.936  1.00 94.48           H
ATOM   1593  CG  PHE A 117       4.013  18.748  10.347  1.00 94.48           C
ATOM   1594  CD1 PHE A 117       4.975  18.618   9.395  1.00 94.48           C
ATOM   1595  HD1 PHE A 117       5.973  18.276   9.672  1.00 94.48           H
ATOM   1596  CD2 PHE A 117       2.768  19.173  10.002  1.00 94.48           C
ATOM   1597  HD2 PHE A 117       1.997  19.278  10.765  1.00 94.48           H
ATOM   1598  CE1 PHE A 117       4.681  18.926   8.041  1.00 94.48           C
ATOM   1599  HE1 PHE A 117       5.452  18.822   7.278  1.00 94.48           H
ATOM   1600  CE2 PHE A 117       2.473  19.481   8.648  1.00 94.48           C
ATOM   1601  HE2 PHE A 117       1.476  19.823   8.371  1.00 94.48           H
ATOM   1602  CZ  PHE A 117       3.436  19.351   7.696  1.00 94.48           C
ATOM   1603  HZ  PHE A 117       3.209  19.588   6.656  1.00 94.48           H
ATOM   1604  HN  PHE A 117       4.716  17.644  14.040  1.00 94.48           H
ATOM   1605  N   MET A 118       5.507  15.650  11.471  1.00 94.51           N
ATOM   1606  CA  MET A 118       6.107  14.630  10.628  1.00 94.51           C
ATOM   1607  C   MET A 118       5.483  13.259  10.897  1.00 94.51           C
ATOM   1608  O   MET A 118       5.329  12.453   9.982  1.00 94.51           O
ATOM   1609  HA  MET A 118       5.898  14.937   9.603  1.00 94.51           H
ATOM   1610  CB  MET A 118       7.612  14.567  10.895  1.00 94.51           C
ATOM   1611 1HB  MET A 118       8.029  15.574  10.885  1.00 94.51           H
ATOM   1612 2HB  MET A 118       7.792  14.157  11.889  1.00 94.51           H
ATOM   1613  CG  MET A 118       8.319  13.706   9.846  1.00 94.51           C
ATOM   1614 1HG  MET A 118       9.385  13.652  10.067  1.00 94.51           H
ATOM   1615 2HG  MET A 118       7.935  12.687   9.882  1.00 94.51           H
ATOM   1616  SD  MET A 118       8.067  14.395   8.219  1.00 94.51           S
ATOM   1617  CE  MET A 118       9.067  15.869   8.349  1.00 94.51           C
ATOM   1618 1HE  MET A 118       8.689  16.494   9.158  1.00 94.51           H
ATOM   1619 2HE  MET A 118      10.100  15.590   8.557  1.00 94.51           H
ATOM   1620 3HE  MET A 118       9.021  16.422   7.411  1.00 94.51           H
ATOM   1621  HN  MET A 118       6.130  16.075  12.128  1.00 94.51           H
ATOM   1622  N   CYS A 119       5.139  13.038  12.158  1.00 93.53           N
ATOM   1623  CA  CYS A 119       4.522  11.785  12.556  1.00 93.53           C
ATOM   1624  C   CYS A 119       3.184  11.654  11.825  1.00 93.53           C
ATOM   1625  O   CYS A 119       2.868  10.595  11.285  1.00 93.53           O
ATOM   1626  HA  CYS A 119       5.205  10.990  12.258  1.00 93.53           H
ATOM   1627  CB  CYS A 119       4.353  11.695  14.074  1.00 93.53           C
ATOM   1628 1HB  CYS A 119       5.330  11.666  14.556  1.00 93.53           H
ATOM   1629 2HB  CYS A 119       3.842  12.584  14.445  1.00 93.53           H
ATOM   1630  SG  CYS A 119       3.396  10.197  14.510  1.00 93.53           S
ATOM   1631  HN  CYS A 119       5.276  13.696  12.898  1.00 93.53           H
ATOM   1632  N   LYS A 120       2.434  12.747  11.830  1.00 94.60           N
ATOM   1633  CA  LYS A 120       1.135  12.766  11.179  1.00 94.60           C
ATOM   1634  C   LYS A 120       1.307  12.424   9.697  1.00 94.60           C
ATOM   1635  O   LYS A 120       0.613  11.555   9.172  1.00 94.60           O
ATOM   1636  HA  LYS A 120       0.525  11.991  11.643  1.00 94.60           H
ATOM   1637  CB  LYS A 120       0.432  14.102  11.424  1.00 94.60           C
ATOM   1638 1HB  LYS A 120       1.105  14.923  11.174  1.00 94.60           H
ATOM   1639 2HB  LYS A 120      -0.433  14.188  10.767  1.00 94.60           H
ATOM   1640  CG  LYS A 120      -0.013  14.228  12.882  1.00 94.60           C
ATOM   1641 1HG  LYS A 120      -0.667  13.394  13.140  1.00 94.60           H
ATOM   1642 2HG  LYS A 120       0.855  14.167  13.538  1.00 94.60           H
ATOM   1643  CD  LYS A 120      -0.747  15.550  13.120  1.00 94.60           C
ATOM   1644 1HD  LYS A 120      -0.058  16.382  12.978  1.00 94.60           H
ATOM   1645 2HD  LYS A 120      -1.543  15.665  12.384  1.00 94.60           H
ATOM   1646  CE  LYS A 120      -1.337  15.604  14.530  1.00 94.60           C
ATOM   1647 1HE  LYS A 120      -1.348  14.604  14.965  1.00 94.60           H
ATOM   1648 2HE  LYS A 120      -0.709  16.222  15.170  1.00 94.60           H
ATOM   1649  NZ  LYS A 120      -2.712  16.151  14.496  1.00 94.60           N
ATOM   1650 1HZ  LYS A 120      -3.090  16.174  15.437  1.00 94.60           H
ATOM   1651 2HZ  LYS A 120      -2.692  17.091  14.117  1.00 94.60           H
ATOM   1652 3HZ  LYS A 120      -3.295  15.563  13.911  1.00 94.60           H
ATOM   1653  HN  LYS A 120       2.700  13.606  12.268  1.00 94.60           H
ATOM   1654  N   VAL A 121       2.237  13.125   9.065  1.00 94.56           N
ATOM   1655  CA  VAL A 121       2.436  12.984   7.633  1.00 94.56           C
ATOM   1656  C   VAL A 121       2.833  11.541   7.317  1.00 94.56           C
ATOM   1657  O   VAL A 121       2.257  10.915   6.429  1.00 94.56           O
ATOM   1658  HA  VAL A 121       1.485  13.201   7.146  1.00 94.56           H
ATOM   1659  CB  VAL A 121       3.463  14.008   7.144  1.00 94.56           C
ATOM   1660  HB  VAL A 121       4.352  13.915   7.769  1.00 94.56           H
ATOM   1661  CG1 VAL A 121       3.874  13.724   5.698  1.00 94.56           C
ATOM   1662 1HG1 VAL A 121       4.314  12.729   5.633  1.00 94.56           H
ATOM   1663 2HG1 VAL A 121       2.995  13.776   5.054  1.00 94.56           H
ATOM   1664 3HG1 VAL A 121       4.604  14.466   5.376  1.00 94.56           H
ATOM   1665  CG2 VAL A 121       2.930  15.434   7.294  1.00 94.56           C
ATOM   1666 1HG2 VAL A 121       2.019  15.545   6.705  1.00 94.56           H
ATOM   1667 2HG2 VAL A 121       2.711  15.632   8.343  1.00 94.56           H
ATOM   1668 3HG2 VAL A 121       3.680  16.141   6.939  1.00 94.56           H
ATOM   1669  HN  VAL A 121       2.846  13.779   9.514  1.00 94.56           H
ATOM   1670  N   VAL A 122       3.815  11.055   8.062  1.00 93.00           N
ATOM   1671  CA  VAL A 122       4.450   9.790   7.731  1.00 93.00           C
ATOM   1672  C   VAL A 122       3.423   8.662   7.851  1.00 93.00           C
ATOM   1673  O   VAL A 122       3.373   7.771   7.005  1.00 93.00           O
ATOM   1674  HA  VAL A 122       4.784   9.851   6.695  1.00 93.00           H
ATOM   1675  CB  VAL A 122       5.680   9.575   8.615  1.00 93.00           C
ATOM   1676  HB  VAL A 122       5.392   9.779   9.646  1.00 93.00           H
ATOM   1677  CG1 VAL A 122       6.163   8.125   8.540  1.00 93.00           C
ATOM   1678 1HG1 VAL A 122       5.368   7.460   8.879  1.00 93.00           H
ATOM   1679 2HG1 VAL A 122       6.425   7.882   7.510  1.00 93.00           H
ATOM   1680 3HG1 VAL A 122       7.038   8.000   9.177  1.00 93.00           H
ATOM   1681  CG2 VAL A 122       6.802  10.546   8.239  1.00 93.00           C
ATOM   1682 1HG2 VAL A 122       7.086  10.387   7.199  1.00 93.00           H
ATOM   1683 2HG2 VAL A 122       6.453  11.571   8.368  1.00 93.00           H
ATOM   1684 3HG2 VAL A 122       7.664  10.372   8.882  1.00 93.00           H
ATOM   1685  HN  VAL A 122       4.177  11.509   8.876  1.00 93.00           H
ATOM   1686  N   ASN A 123       2.629   8.738   8.910  1.00 91.45           N
ATOM   1687  CA  ASN A 123       1.596   7.744   9.143  1.00 91.45           C
ATOM   1688  C   ASN A 123       0.568   7.808   8.011  1.00 91.45           C
ATOM   1689  O   ASN A 123       0.129   6.776   7.508  1.00 91.45           O
ATOM   1690  HA  ASN A 123       2.120   6.789   9.176  1.00 91.45           H
ATOM   1691  CB  ASN A 123       0.865   8.008  10.461  1.00 91.45           C
ATOM   1692 1HB  ASN A 123       0.832   9.080  10.655  1.00 91.45           H
ATOM   1693 2HB  ASN A 123      -0.167   7.666  10.383  1.00 91.45           H
ATOM   1694  CG  ASN A 123       1.558   7.294  11.624  1.00 91.45           C
ATOM   1695  OD1 ASN A 123       2.312   6.352  11.447  1.00 91.45           O
ATOM   1696  ND2 ASN A 123       1.261   7.796  12.819  1.00 91.45           N
ATOM   1697 1HD2 ASN A 123       0.634   8.571  12.895  1.00 91.45           H
ATOM   1698 2HD2 ASN A 123       1.665   7.397  13.643  1.00 91.45           H
ATOM   1699  HN  ASN A 123       2.684   9.461   9.599  1.00 91.45           H
ATOM   1700  N   SER A 124       0.214   9.031   7.645  1.00 93.21           N
ATOM   1701  CA  SER A 124      -0.886   9.247   6.720  1.00 93.21           C
ATOM   1702  C   SER A 124      -0.469   8.836   5.306  1.00 93.21           C
ATOM   1703  O   SER A 124      -1.270   8.280   4.556  1.00 93.21           O
ATOM   1704  HA  SER A 124      -1.694   8.612   7.080  1.00 93.21           H
ATOM   1705  CB  SER A 124      -1.340  10.708   6.735  1.00 93.21           C
ATOM   1706 1HB  SER A 124      -0.552  11.337   6.322  1.00 93.21           H
ATOM   1707 2HB  SER A 124      -2.211  10.824   6.091  1.00 93.21           H
ATOM   1708  OG  SER A 124      -1.661  11.153   8.051  1.00 93.21           O
ATOM   1709  HG  SER A 124      -1.015  11.860   8.339  1.00 93.21           H
ATOM   1710  HN  SER A 124       0.664   9.864   7.968  1.00 93.21           H
ATOM   1711  N   MET A 125       0.784   9.125   4.986  1.00 93.12           N
ATOM   1712  CA  MET A 125       1.287   8.884   3.644  1.00 93.12           C
ATOM   1713  C   MET A 125       1.206   7.399   3.286  1.00 93.12           C
ATOM   1714  O   MET A 125       0.877   7.046   2.155  1.00 93.12           O
ATOM   1715  HA  MET A 125       0.642   9.460   2.981  1.00 93.12           H
ATOM   1716  CB  MET A 125       2.741   9.353   3.552  1.00 93.12           C
ATOM   1717 1HB  MET A 125       3.294   9.008   4.426  1.00 93.12           H
ATOM   1718 2HB  MET A 125       3.216   8.907   2.678  1.00 93.12           H
ATOM   1719  CG  MET A 125       2.820  10.878   3.461  1.00 93.12           C
ATOM   1720 1HG  MET A 125       2.225  11.330   4.254  1.00 93.12           H
ATOM   1721 2HG  MET A 125       3.849  11.206   3.608  1.00 93.12           H
ATOM   1722  SD  MET A 125       2.228  11.426   1.868  1.00 93.12           S
ATOM   1723  CE  MET A 125       1.111  12.720   2.381  1.00 93.12           C
ATOM   1724 1HE  MET A 125       0.336  12.298   3.021  1.00 93.12           H
ATOM   1725 2HE  MET A 125       1.664  13.480   2.933  1.00 93.12           H
ATOM   1726 3HE  MET A 125       0.651  13.172   1.502  1.00 93.12           H
ATOM   1727  HN  MET A 125       1.448   9.515   5.623  1.00 93.12           H
ATOM   1728  N   TYR A 126       1.513   6.568   4.272  1.00 87.49           N
ATOM   1729  CA  TYR A 126       1.463   5.128   4.080  1.00 87.49           C
ATOM   1730  C   TYR A 126       0.054   4.675   3.692  1.00 87.49           C
ATOM   1731  O   TYR A 126      -0.117   3.909   2.744  1.00 87.49           O
ATOM   1732  HA  TYR A 126       2.153   4.872   3.276  1.00 87.49           H
ATOM   1733  CB  TYR A 126       1.831   4.510   5.430  1.00 87.49           C
ATOM   1734 1HB  TYR A 126       2.892   4.676   5.617  1.00 87.49           H
ATOM   1735 2HB  TYR A 126       1.284   5.029   6.217  1.00 87.49           H
ATOM   1736  CG  TYR A 126       1.539   3.011   5.528  1.00 87.49           C
ATOM   1737  CD1 TYR A 126       0.745   2.528   6.548  1.00 87.49           C
ATOM   1738  HD1 TYR A 126       0.326   3.215   7.284  1.00 87.49           H
ATOM   1739  CD2 TYR A 126       2.070   2.142   4.596  1.00 87.49           C
ATOM   1740  HD2 TYR A 126       2.697   2.524   3.790  1.00 87.49           H
ATOM   1741  CE1 TYR A 126       0.470   1.118   6.641  1.00 87.49           C
ATOM   1742  HE1 TYR A 126      -0.155   0.723   7.442  1.00 87.49           H
ATOM   1743  CE2 TYR A 126       1.795   0.732   4.689  1.00 87.49           C
ATOM   1744  HE2 TYR A 126       2.207   0.035   3.960  1.00 87.49           H
ATOM   1745  CZ  TYR A 126       1.009   0.289   5.707  1.00 87.49           C
ATOM   1746  OH  TYR A 126       0.749  -1.043   5.794  1.00 87.49           O
ATOM   1747  HH  TYR A 126       0.081  -1.214   6.518  1.00 87.49           H
ATOM   1748  HN  TYR A 126       1.790   6.863   5.186  1.00 87.49           H
ATOM   1749  N   LYS A 127      -0.919   5.168   4.444  1.00 88.24           N
ATOM   1750  CA  LYS A 127      -2.298   4.752   4.249  1.00 88.24           C
ATOM   1751  C   LYS A 127      -2.796   5.267   2.897  1.00 88.24           C
ATOM   1752  O   LYS A 127      -3.566   4.591   2.217  1.00 88.24           O
ATOM   1753  HA  LYS A 127      -2.311   3.662   4.230  1.00 88.24           H
ATOM   1754  CB  LYS A 127      -3.162   5.194   5.432  1.00 88.24           C
ATOM   1755 1HB  LYS A 127      -2.995   6.252   5.635  1.00 88.24           H
ATOM   1756 2HB  LYS A 127      -4.217   5.081   5.179  1.00 88.24           H
ATOM   1757  CG  LYS A 127      -2.842   4.373   6.682  1.00 88.24           C
ATOM   1758 1HG  LYS A 127      -1.778   4.445   6.906  1.00 88.24           H
ATOM   1759 2HG  LYS A 127      -3.376   4.784   7.539  1.00 88.24           H
ATOM   1760  CD  LYS A 127      -3.230   2.905   6.489  1.00 88.24           C
ATOM   1761 1HD  LYS A 127      -4.286   2.836   6.228  1.00 88.24           H
ATOM   1762 2HD  LYS A 127      -2.668   2.483   5.656  1.00 88.24           H
ATOM   1763  CE  LYS A 127      -2.959   2.095   7.758  1.00 88.24           C
ATOM   1764 1HE  LYS A 127      -1.930   2.251   8.083  1.00 88.24           H
ATOM   1765 2HE  LYS A 127      -3.604   2.443   8.564  1.00 88.24           H
ATOM   1766  NZ  LYS A 127      -3.194   0.654   7.513  1.00 88.24           N
ATOM   1767 1HZ  LYS A 127      -3.032   0.135   8.368  1.00 88.24           H
ATOM   1768 2HZ  LYS A 127      -4.152   0.515   7.209  1.00 88.24           H
ATOM   1769 3HZ  LYS A 127      -2.561   0.326   6.793  1.00 88.24           H
ATOM   1770  HN  LYS A 127      -0.778   5.837   5.173  1.00 88.24           H
ATOM   1771  N   MET A 128      -2.336   6.460   2.549  1.00 91.87           N
ATOM   1772  CA  MET A 128      -2.727   7.075   1.292  1.00 91.87           C
ATOM   1773  C   MET A 128      -2.256   6.237   0.101  1.00 91.87           C
ATOM   1774  O   MET A 128      -3.011   6.015  -0.844  1.00 91.87           O
ATOM   1775  HA  MET A 128      -3.816   7.112   1.310  1.00 91.87           H
ATOM   1776  CB  MET A 128      -2.123   8.478   1.200  1.00 91.87           C
ATOM   1777 1HB  MET A 128      -2.375   9.045   2.096  1.00 91.87           H
ATOM   1778 2HB  MET A 128      -1.036   8.408   1.161  1.00 91.87           H
ATOM   1779  CG  MET A 128      -2.637   9.215  -0.039  1.00 91.87           C
ATOM   1780 1HG  MET A 128      -2.435   8.626  -0.933  1.00 91.87           H
ATOM   1781 2HG  MET A 128      -3.718   9.339   0.024  1.00 91.87           H
ATOM   1782  SD  MET A 128      -1.847  10.811  -0.170  1.00 91.87           S
ATOM   1783  CE  MET A 128      -0.160  10.300  -0.447  1.00 91.87           C
ATOM   1784 1HE  MET A 128       0.183   9.704   0.398  1.00 91.87           H
ATOM   1785 2HE  MET A 128      -0.106   9.703  -1.358  1.00 91.87           H
ATOM   1786 3HE  MET A 128       0.474  11.180  -0.552  1.00 91.87           H
ATOM   1787  HN  MET A 128      -1.708   7.002   3.107  1.00 91.87           H
ATOM   1788  N   ASN A 129      -1.010   5.794   0.187  1.00 90.96           N
ATOM   1789  CA  ASN A 129      -0.451   4.931  -0.839  1.00 90.96           C
ATOM   1790  C   ASN A 129      -1.257   3.631  -0.902  1.00 90.96           C
ATOM   1791  O   ASN A 129      -1.607   3.166  -1.985  1.00 90.96           O
ATOM   1792  HA  ASN A 129      -0.515   5.505  -1.763  1.00 90.96           H
ATOM   1793  CB  ASN A 129       1.003   4.571  -0.525  1.00 90.96           C
ATOM   1794 1HB  ASN A 129       1.635   5.449  -0.654  1.00 90.96           H
ATOM   1795 2HB  ASN A 129       1.088   4.267   0.519  1.00 90.96           H
ATOM   1796  CG  ASN A 129       1.497   3.442  -1.432  1.00 90.96           C
ATOM   1797  OD1 ASN A 129       1.420   2.269  -1.105  1.00 90.96           O
ATOM   1798  ND2 ASN A 129       2.007   3.861  -2.587  1.00 90.96           N
ATOM   1799 1HD2 ASN A 129       2.040   4.839  -2.794  1.00 90.96           H
ATOM   1800 2HD2 ASN A 129       2.357   3.198  -3.248  1.00 90.96           H
ATOM   1801  HN  ASN A 129      -0.388   6.015   0.938  1.00 90.96           H
ATOM   1802  N   PHE A 130      -1.527   3.083   0.274  1.00 84.73           N
ATOM   1803  CA  PHE A 130      -2.162   1.779   0.363  1.00 84.73           C
ATOM   1804  C   PHE A 130      -3.499   1.768  -0.381  1.00 84.73           C
ATOM   1805  O   PHE A 130      -3.744   0.893  -1.210  1.00 84.73           O
ATOM   1806  HA  PHE A 130      -1.486   1.058  -0.097  1.00 84.73           H
ATOM   1807  CB  PHE A 130      -2.416   1.506   1.847  1.00 84.73           C
ATOM   1808 1HB  PHE A 130      -1.472   1.580   2.386  1.00 84.73           H
ATOM   1809 2HB  PHE A 130      -3.071   2.283   2.242  1.00 84.73           H
ATOM   1810  CG  PHE A 130      -3.043   0.139   2.130  1.00 84.73           C
ATOM   1811  CD1 PHE A 130      -4.268   0.061   2.714  1.00 84.73           C
ATOM   1812  HD1 PHE A 130      -4.805   0.972   2.980  1.00 84.73           H
ATOM   1813  CD2 PHE A 130      -2.374  -0.997   1.797  1.00 84.73           C
ATOM   1814  HD2 PHE A 130      -1.391  -0.934   1.330  1.00 84.73           H
ATOM   1815  CE1 PHE A 130      -4.850  -1.208   2.976  1.00 84.73           C
ATOM   1816  HE1 PHE A 130      -5.832  -1.270   3.444  1.00 84.73           H
ATOM   1817  CE2 PHE A 130      -2.955  -2.266   2.060  1.00 84.73           C
ATOM   1818  HE2 PHE A 130      -2.419  -3.177   1.794  1.00 84.73           H
ATOM   1819  CZ  PHE A 130      -4.181  -2.344   2.644  1.00 84.73           C
ATOM   1820  HZ  PHE A 130      -4.627  -3.318   2.845  1.00 84.73           H
ATOM   1821  HN  PHE A 130      -1.320   3.514   1.152  1.00 84.73           H
ATOM   1822  N   TYR A 131      -4.327   2.750  -0.059  1.00 86.66           N
ATOM   1823  CA  TYR A 131      -5.651   2.838  -0.652  1.00 86.66           C
ATOM   1824  C   TYR A 131      -5.564   3.178  -2.141  1.00 86.66           C
ATOM   1825  O   TYR A 131      -6.266   2.585  -2.959  1.00 86.66           O
ATOM   1826  HA  TYR A 131      -6.136   1.868  -0.536  1.00 86.66           H
ATOM   1827  CB  TYR A 131      -6.366   3.977   0.078  1.00 86.66           C
ATOM   1828 1HB  TYR A 131      -5.720   4.854   0.081  1.00 86.66           H
ATOM   1829 2HB  TYR A 131      -7.264   4.244  -0.478  1.00 86.66           H
ATOM   1830  CG  TYR A 131      -6.757   3.644   1.519  1.00 86.66           C
ATOM   1831  CD1 TYR A 131      -7.452   2.484   1.795  1.00 86.66           C
ATOM   1832  HD1 TYR A 131      -7.723   1.805   0.987  1.00 86.66           H
ATOM   1833  CD2 TYR A 131      -6.414   4.503   2.543  1.00 86.66           C
ATOM   1834  HD2 TYR A 131      -5.865   5.419   2.325  1.00 86.66           H
ATOM   1835  CE1 TYR A 131      -7.820   2.171   3.152  1.00 86.66           C
ATOM   1836  HE1 TYR A 131      -8.370   1.258   3.384  1.00 86.66           H
ATOM   1837  CE2 TYR A 131      -6.782   4.190   3.900  1.00 86.66           C
ATOM   1838  HE2 TYR A 131      -6.518   4.860   4.718  1.00 86.66           H
ATOM   1839  CZ  TYR A 131      -7.467   3.039   4.137  1.00 86.66           C
ATOM   1840  OH  TYR A 131      -7.814   2.743   5.418  1.00 86.66           O
ATOM   1841  HH  TYR A 131      -7.641   3.530   6.010  1.00 86.66           H
ATOM   1842  HN  TYR A 131      -4.108   3.476   0.593  1.00 86.66           H
ATOM   1843  N   SER A 132      -4.696   4.131  -2.448  1.00 89.33           N
ATOM   1844  CA  SER A 132      -4.602   4.649  -3.802  1.00 89.33           C
ATOM   1845  C   SER A 132      -4.110   3.553  -4.749  1.00 89.33           C
ATOM   1846  O   SER A 132      -4.627   3.405  -5.855  1.00 89.33           O
ATOM   1847  HA  SER A 132      -5.614   4.956  -4.065  1.00 89.33           H
ATOM   1848  CB  SER A 132      -3.670   5.861  -3.864  1.00 89.33           C
ATOM   1849 1HB  SER A 132      -3.538   6.165  -4.902  1.00 89.33           H
ATOM   1850 2HB  SER A 132      -4.131   6.700  -3.343  1.00 89.33           H
ATOM   1851  OG  SER A 132      -2.397   5.586  -3.286  1.00 89.33           O
ATOM   1852  HG  SER A 132      -2.305   6.068  -2.414  1.00 89.33           H
ATOM   1853  HN  SER A 132      -4.067   4.547  -1.791  1.00 89.33           H
ATOM   1854  N   CYS A 133      -3.117   2.811  -4.280  1.00 83.77           N
ATOM   1855  CA  CYS A 133      -2.552   1.731  -5.070  1.00 83.77           C
ATOM   1856  C   CYS A 133      -3.659   0.716  -5.359  1.00 83.77           C
ATOM   1857  O   CYS A 133      -3.817   0.270  -6.494  1.00 83.77           O
ATOM   1858  HA  CYS A 133      -2.185   2.178  -5.994  1.00 83.77           H
ATOM   1859  CB  CYS A 133      -1.354   1.085  -4.370  1.00 83.77           C
ATOM   1860 1HB  CYS A 133      -1.581   0.925  -3.316  1.00 83.77           H
ATOM   1861 2HB  CYS A 133      -1.153   0.106  -4.805  1.00 83.77           H
ATOM   1862  SG  CYS A 133       0.120   2.156  -4.536  1.00 83.77           S
ATOM   1863  HG  CYS A 133      -0.276   3.074  -3.658  1.00 83.77           H
ATOM   1864  HN  CYS A 133      -2.701   2.939  -3.379  1.00 83.77           H
ATOM   1865  N   VAL A 134      -4.399   0.381  -4.312  1.00 81.10           N
ATOM   1866  CA  VAL A 134      -5.468  -0.595  -4.432  1.00 81.10           C
ATOM   1867  C   VAL A 134      -6.425  -0.161  -5.545  1.00 81.10           C
ATOM   1868  O   VAL A 134      -6.752  -0.950  -6.430  1.00 81.10           O
ATOM   1869  HA  VAL A 134      -5.016  -1.547  -4.711  1.00 81.10           H
ATOM   1870  CB  VAL A 134      -6.165  -0.778  -3.082  1.00 81.10           C
ATOM   1871  HB  VAL A 134      -6.117   0.171  -2.549  1.00 81.10           H
ATOM   1872  CG1 VAL A 134      -7.640  -1.138  -3.271  1.00 81.10           C
ATOM   1873 1HG1 VAL A 134      -8.142  -0.340  -3.817  1.00 81.10           H
ATOM   1874 2HG1 VAL A 134      -7.718  -2.068  -3.833  1.00 81.10           H
ATOM   1875 3HG1 VAL A 134      -8.110  -1.262  -2.296  1.00 81.10           H
ATOM   1876  CG2 VAL A 134      -5.447  -1.830  -2.234  1.00 81.10           C
ATOM   1877 1HG2 VAL A 134      -5.449  -2.785  -2.760  1.00 81.10           H
ATOM   1878 2HG2 VAL A 134      -4.419  -1.515  -2.057  1.00 81.10           H
ATOM   1879 3HG2 VAL A 134      -5.963  -1.941  -1.280  1.00 81.10           H
ATOM   1880  HN  VAL A 134      -4.277   0.763  -3.396  1.00 81.10           H
ATOM   1881  N   LEU A 135      -6.848   1.092  -5.463  1.00 85.29           N
ATOM   1882  CA  LEU A 135      -7.885   1.591  -6.349  1.00 85.29           C
ATOM   1883  C   LEU A 135      -7.348   1.638  -7.781  1.00 85.29           C
ATOM   1884  O   LEU A 135      -8.081   1.369  -8.732  1.00 85.29           O
ATOM   1885  HA  LEU A 135      -8.714   0.883  -6.314  1.00 85.29           H
ATOM   1886  CB  LEU A 135      -8.417   2.935  -5.848  1.00 85.29           C
ATOM   1887 1HB  LEU A 135      -7.574   3.617  -5.735  1.00 85.29           H
ATOM   1888 2HB  LEU A 135      -9.066   3.356  -6.616  1.00 85.29           H
ATOM   1889  CG  LEU A 135      -9.190   2.901  -4.528  1.00 85.29           C
ATOM   1890  HG  LEU A 135      -8.588   2.366  -3.794  1.00 85.29           H
ATOM   1891  CD1 LEU A 135      -9.414   4.314  -3.986  1.00 85.29           C
ATOM   1892 1HD1 LEU A 135      -8.451   4.794  -3.815  1.00 85.29           H
ATOM   1893 2HD1 LEU A 135      -9.985   4.895  -4.711  1.00 85.29           H
ATOM   1894 3HD1 LEU A 135      -9.966   4.260  -3.048  1.00 85.29           H
ATOM   1895  CD2 LEU A 135     -10.504   2.131  -4.682  1.00 85.29           C
ATOM   1896 1HD2 LEU A 135     -11.123   2.617  -5.437  1.00 85.29           H
ATOM   1897 2HD2 LEU A 135     -10.291   1.108  -4.990  1.00 85.29           H
ATOM   1898 3HD2 LEU A 135     -11.033   2.122  -3.730  1.00 85.29           H
ATOM   1899  HN  LEU A 135      -6.495   1.759  -4.807  1.00 85.29           H
ATOM   1900  N   LEU A 136      -6.073   1.981  -7.890  1.00 87.84           N
ATOM   1901  CA  LEU A 136      -5.442   2.116  -9.192  1.00 87.84           C
ATOM   1902  C   LEU A 136      -5.357   0.741  -9.857  1.00 87.84           C
ATOM   1903  O   LEU A 136      -5.629   0.606 -11.049  1.00 87.84           O
ATOM   1904  HA  LEU A 136      -6.083   2.755  -9.800  1.00 87.84           H
ATOM   1905  CB  LEU A 136      -4.091   2.821  -9.062  1.00 87.84           C
ATOM   1906 1HB  LEU A 136      -3.543   2.365  -8.238  1.00 87.84           H
ATOM   1907 2HB  LEU A 136      -3.517   2.632  -9.969  1.00 87.84           H
ATOM   1908  CG  LEU A 136      -4.142   4.332  -8.829  1.00 87.84           C
ATOM   1909  HG  LEU A 136      -4.861   4.531  -8.034  1.00 87.84           H
ATOM   1910  CD1 LEU A 136      -2.787   4.860  -8.356  1.00 87.84           C
ATOM   1911 1HD1 LEU A 136      -2.513   4.372  -7.421  1.00 87.84           H
ATOM   1912 2HD1 LEU A 136      -2.030   4.649  -9.112  1.00 87.84           H
ATOM   1913 3HD1 LEU A 136      -2.851   5.937  -8.198  1.00 87.84           H
ATOM   1914  CD2 LEU A 136      -4.638   5.063 -10.079  1.00 87.84           C
ATOM   1915 1HD2 LEU A 136      -3.962   4.860 -10.910  1.00 87.84           H
ATOM   1916 2HD2 LEU A 136      -5.639   4.714 -10.331  1.00 87.84           H
ATOM   1917 3HD2 LEU A 136      -4.665   6.135  -9.886  1.00 87.84           H
ATOM   1918  HN  LEU A 136      -5.475   2.165  -7.109  1.00 87.84           H
ATOM   1919  N   ILE A 137      -4.979  -0.246  -9.058  1.00 79.91           N
ATOM   1920  CA  ILE A 137      -4.821  -1.599  -9.563  1.00 79.91           C
ATOM   1921  C   ILE A 137      -6.169  -2.107 -10.079  1.00 79.91           C
ATOM   1922  O   ILE A 137      -6.231  -2.777 -11.108  1.00 79.91           O
ATOM   1923  HA  ILE A 137      -4.125  -1.556 -10.400  1.00 79.91           H
ATOM   1924  CB  ILE A 137      -4.192  -2.499  -8.497  1.00 79.91           C
ATOM   1925  HB  ILE A 137      -4.705  -2.318  -7.552  1.00 79.91           H
ATOM   1926  CG1 ILE A 137      -2.718  -2.150  -8.285  1.00 79.91           C
ATOM   1927 1HG1 ILE A 137      -2.147  -2.410  -9.176  1.00 79.91           H
ATOM   1928 2HG1 ILE A 137      -2.612  -1.074  -8.142  1.00 79.91           H
ATOM   1929  CG2 ILE A 137      -4.388  -3.977  -8.841  1.00 79.91           C
ATOM   1930 1HG2 ILE A 137      -5.453  -4.198  -8.901  1.00 79.91           H
ATOM   1931 2HG2 ILE A 137      -3.918  -4.191  -9.801  1.00 79.91           H
ATOM   1932 3HG2 ILE A 137      -3.931  -4.594  -8.067  1.00 79.91           H
ATOM   1933  CD1 ILE A 137      -2.148  -2.889  -7.073  1.00 79.91           C
ATOM   1934 1HD1 ILE A 137      -2.705  -2.608  -6.180  1.00 79.91           H
ATOM   1935 2HD1 ILE A 137      -2.233  -3.965  -7.231  1.00 79.91           H
ATOM   1936 3HD1 ILE A 137      -1.099  -2.623  -6.945  1.00 79.91           H
ATOM   1937  HN  ILE A 137      -4.782  -0.133  -8.084  1.00 79.91           H
ATOM   1938  N   MET A 138      -7.215  -1.768  -9.340  1.00 79.28           N
ATOM   1939  CA  MET A 138      -8.567  -2.089  -9.765  1.00 79.28           C
ATOM   1940  C   MET A 138      -8.866  -1.491 -11.141  1.00 79.28           C
ATOM   1941  O   MET A 138      -9.355  -2.186 -12.031  1.00 79.28           O
ATOM   1942  HA  MET A 138      -8.608  -3.177  -9.817  1.00 79.28           H
ATOM   1943  CB  MET A 138      -9.567  -1.544  -8.743  1.00 79.28           C
ATOM   1944 1HB  MET A 138      -9.539  -2.155  -7.840  1.00 79.28           H
ATOM   1945 2HB  MET A 138      -9.280  -0.533  -8.452  1.00 79.28           H
ATOM   1946  CG  MET A 138     -10.986  -1.534  -9.315  1.00 79.28           C
ATOM   1947 1HG  MET A 138     -11.049  -0.822 -10.139  1.00 79.28           H
ATOM   1948 2HG  MET A 138     -11.230  -2.515  -9.722  1.00 79.28           H
ATOM   1949  SD  MET A 138     -12.155  -1.095  -8.040  1.00 79.28           S
ATOM   1950  CE  MET A 138     -11.911   0.673  -7.990  1.00 79.28           C
ATOM   1951 1HE  MET A 138     -10.874   0.889  -7.734  1.00 79.28           H
ATOM   1952 2HE  MET A 138     -12.140   1.099  -8.967  1.00 79.28           H
ATOM   1953 3HE  MET A 138     -12.570   1.109  -7.240  1.00 79.28           H
ATOM   1954  HN  MET A 138      -7.150  -1.284  -8.467  1.00 79.28           H
ATOM   1955  N   CYS A 139      -8.559  -0.209 -11.273  1.00 84.09           N
ATOM   1956  CA  CYS A 139      -8.923   0.528 -12.471  1.00 84.09           C
ATOM   1957  C   CYS A 139      -8.146  -0.059 -13.650  1.00 84.09           C
ATOM   1958  O   CYS A 139      -8.677  -0.172 -14.754  1.00 84.09           O
ATOM   1959  HA  CYS A 139      -9.996   0.393 -12.608  1.00 84.09           H
ATOM   1960  CB  CYS A 139      -8.670   2.029 -12.311  1.00 84.09           C
ATOM   1961 1HB  CYS A 139      -7.651   2.199 -11.962  1.00 84.09           H
ATOM   1962 2HB  CYS A 139      -8.764   2.527 -13.276  1.00 84.09           H
ATOM   1963  SG  CYS A 139      -9.864   2.741 -11.121  1.00 84.09           S
ATOM   1964  HG  CYS A 139      -9.246   2.307 -10.027  1.00 84.09           H
ATOM   1965  HN  CYS A 139      -8.073   0.324 -10.580  1.00 84.09           H
ATOM   1966  N   ILE A 140      -6.900  -0.418 -13.377  1.00 80.87           N
ATOM   1967  CA  ILE A 140      -6.050  -1.007 -14.398  1.00 80.87           C
ATOM   1968  C   ILE A 140      -6.696  -2.295 -14.912  1.00 80.87           C
ATOM   1969  O   ILE A 140      -6.710  -2.549 -16.116  1.00 80.87           O
ATOM   1970  HA  ILE A 140      -5.990  -0.297 -15.223  1.00 80.87           H
ATOM   1971  CB  ILE A 140      -4.629  -1.201 -13.865  1.00 80.87           C
ATOM   1972  HB  ILE A 140      -4.694  -1.657 -12.877  1.00 80.87           H
ATOM   1973  CG1 ILE A 140      -3.918   0.143 -13.696  1.00 80.87           C
ATOM   1974 1HG1 ILE A 140      -3.629   0.530 -14.673  1.00 80.87           H
ATOM   1975 2HG1 ILE A 140      -4.602   0.868 -13.255  1.00 80.87           H
ATOM   1976  CG2 ILE A 140      -3.837  -2.162 -14.754  1.00 80.87           C
ATOM   1977 1HG2 ILE A 140      -4.336  -3.130 -14.779  1.00 80.87           H
ATOM   1978 2HG2 ILE A 140      -3.778  -1.757 -15.765  1.00 80.87           H
ATOM   1979 3HG2 ILE A 140      -2.830  -2.282 -14.353  1.00 80.87           H
ATOM   1980  CD1 ILE A 140      -2.678  -0.000 -12.811  1.00 80.87           C
ATOM   1981 1HD1 ILE A 140      -2.974  -0.365 -11.828  1.00 80.87           H
ATOM   1982 2HD1 ILE A 140      -1.985  -0.708 -13.268  1.00 80.87           H
ATOM   1983 3HD1 ILE A 140      -2.191   0.969 -12.708  1.00 80.87           H
ATOM   1984  HN  ILE A 140      -6.471  -0.311 -12.480  1.00 80.87           H
ATOM   1985  N   SER A 141      -7.215  -3.074 -13.975  1.00 75.50           N
ATOM   1986  CA  SER A 141      -7.797  -4.362 -14.310  1.00 75.50           C
ATOM   1987  C   SER A 141      -9.025  -4.165 -15.201  1.00 75.50           C
ATOM   1988  O   SER A 141      -9.222  -4.904 -16.164  1.00 75.50           O
ATOM   1989  HA  SER A 141      -7.017  -4.900 -14.848  1.00 75.50           H
ATOM   1990  CB  SER A 141      -8.176  -5.141 -13.049  1.00 75.50           C
ATOM   1991 1HB  SER A 141      -8.885  -4.557 -12.462  1.00 75.50           H
ATOM   1992 2HB  SER A 141      -8.680  -6.065 -13.331  1.00 75.50           H
ATOM   1993  OG  SER A 141      -7.037  -5.447 -12.248  1.00 75.50           O
ATOM   1994  HG  SER A 141      -6.840  -4.687 -11.629  1.00 75.50           H
ATOM   1995  HN  SER A 141      -7.241  -2.838 -13.003  1.00 75.50           H
ATOM   1996  N   VAL A 142      -9.819  -3.165 -14.847  1.00 76.84           N
ATOM   1997  CA  VAL A 142     -11.020  -2.859 -15.605  1.00 76.84           C
ATOM   1998  C   VAL A 142     -10.629  -2.419 -17.017  1.00 76.84           C
ATOM   1999  O   VAL A 142     -11.244  -2.840 -17.995  1.00 76.84           O
ATOM   2000  HA  VAL A 142     -11.608  -3.774 -15.674  1.00 76.84           H
ATOM   2001  CB  VAL A 142     -11.855  -1.814 -14.863  1.00 76.84           C
ATOM   2002  HB  VAL A 142     -11.219  -0.950 -14.672  1.00 76.84           H
ATOM   2003  CG1 VAL A 142     -13.036  -1.348 -15.717  1.00 76.84           C
ATOM   2004 1HG1 VAL A 142     -12.664  -0.906 -16.641  1.00 76.84           H
ATOM   2005 2HG1 VAL A 142     -13.673  -2.200 -15.953  1.00 76.84           H
ATOM   2006 3HG1 VAL A 142     -13.613  -0.605 -15.165  1.00 76.84           H
ATOM   2007  CG2 VAL A 142     -12.334  -2.352 -13.513  1.00 76.84           C
ATOM   2008 1HG2 VAL A 142     -12.946  -3.240 -13.672  1.00 76.84           H
ATOM   2009 2HG2 VAL A 142     -11.471  -2.611 -12.899  1.00 76.84           H
ATOM   2010 3HG2 VAL A 142     -12.925  -1.589 -13.006  1.00 76.84           H
ATOM   2011  HN  VAL A 142      -9.653  -2.571 -14.060  1.00 76.84           H
ATOM   2012  N   ASP A 143      -9.608  -1.576 -17.078  1.00 80.48           N
ATOM   2013  CA  ASP A 143      -9.194  -0.993 -18.343  1.00 80.48           C
ATOM   2014  C   ASP A 143      -8.694  -2.101 -19.271  1.00 80.48           C
ATOM   2015  O   ASP A 143      -8.965  -2.081 -20.471  1.00 80.48           O
ATOM   2016  HA  ASP A 143     -10.080  -0.492 -18.731  1.00 80.48           H
ATOM   2017  CB  ASP A 143      -8.052   0.005 -18.141  1.00 80.48           C
ATOM   2018 1HB  ASP A 143      -8.297   0.683 -17.323  1.00 80.48           H
ATOM   2019 2HB  ASP A 143      -7.145  -0.527 -17.853  1.00 80.48           H
ATOM   2020  CG  ASP A 143      -7.794   0.809 -19.417  1.00 80.48           C
ATOM   2021  OD1 ASP A 143      -8.788   1.317 -19.978  1.00 80.48           O
ATOM   2022  OD2 ASP A 143      -6.608   0.896 -19.803  1.00 80.48           O
ATOM   2023  HN  ASP A 143      -9.070  -1.292 -16.285  1.00 80.48           H
ATOM   2024  N   ARG A 144      -7.973  -3.043 -18.681  1.00 74.42           N
ATOM   2025  CA  ARG A 144      -7.437  -4.161 -19.439  1.00 74.42           C
ATOM   2026  C   ARG A 144      -8.574  -4.975 -20.060  1.00 74.42           C
ATOM   2027  O   ARG A 144      -8.495  -5.373 -21.221  1.00 74.42           O
ATOM   2028  HA  ARG A 144      -6.817  -3.703 -20.210  1.00 74.42           H
ATOM   2029  CB  ARG A 144      -6.591  -5.075 -18.551  1.00 74.42           C
ATOM   2030 1HB  ARG A 144      -7.066  -5.181 -17.576  1.00 74.42           H
ATOM   2031 2HB  ARG A 144      -6.540  -6.071 -18.991  1.00 74.42           H
ATOM   2032  CG  ARG A 144      -5.177  -4.515 -18.377  1.00 74.42           C
ATOM   2033 1HG  ARG A 144      -4.717  -4.371 -19.354  1.00 74.42           H
ATOM   2034 2HG  ARG A 144      -5.226  -3.536 -17.900  1.00 74.42           H
ATOM   2035  CD  ARG A 144      -4.315  -5.456 -17.534  1.00 74.42           C
ATOM   2036 1HD  ARG A 144      -4.679  -5.474 -16.507  1.00 74.42           H
ATOM   2037 2HD  ARG A 144      -4.391  -6.474 -17.917  1.00 74.42           H
ATOM   2038  NE  ARG A 144      -2.904  -5.011 -17.562  1.00 74.42           N
ATOM   2039  HE  ARG A 144      -2.689  -4.164 -18.048  1.00 74.42           H
ATOM   2040  CZ  ARG A 144      -1.896  -5.671 -16.976  1.00 74.42           C
ATOM   2041  NH1 ARG A 144      -2.125  -6.811 -16.311  1.00 74.42           N
ATOM   2042 1HH1 ARG A 144      -3.054  -7.175 -16.248  1.00 74.42           H
ATOM   2043 2HH1 ARG A 144      -1.367  -7.298 -15.876  1.00 74.42           H
ATOM   2044  NH2 ARG A 144      -0.654  -5.174 -17.066  1.00 74.42           N
ATOM   2045 1HH2 ARG A 144       0.109  -5.655 -16.634  1.00 74.42           H
ATOM   2046 2HH2 ARG A 144      -0.492  -4.322 -17.564  1.00 74.42           H
ATOM   2047  HN  ARG A 144      -7.754  -3.051 -17.705  1.00 74.42           H
ATOM   2048  N   TYR A 145      -9.605  -5.199 -19.258  1.00 72.18           N
ATOM   2049  CA  TYR A 145     -10.765  -5.941 -19.721  1.00 72.18           C
ATOM   2050  C   TYR A 145     -11.387  -5.276 -20.951  1.00 72.18           C
ATOM   2051  O   TYR A 145     -11.643  -5.937 -21.955  1.00 72.18           O
ATOM   2052  HA  TYR A 145     -10.438  -6.946 -19.987  1.00 72.18           H
ATOM   2053  CB  TYR A 145     -11.775  -5.904 -18.571  1.00 72.18           C
ATOM   2054 1HB  TYR A 145     -11.421  -6.553 -17.770  1.00 72.18           H
ATOM   2055 2HB  TYR A 145     -11.814  -4.893 -18.168  1.00 72.18           H
ATOM   2056  CG  TYR A 145     -13.188  -6.334 -18.970  1.00 72.18           C
ATOM   2057  CD1 TYR A 145     -14.191  -5.392 -19.078  1.00 72.18           C
ATOM   2058  HD1 TYR A 145     -13.976  -4.342 -18.879  1.00 72.18           H
ATOM   2059  CD2 TYR A 145     -13.459  -7.663 -19.223  1.00 72.18           C
ATOM   2060  HD2 TYR A 145     -12.667  -8.407 -19.138  1.00 72.18           H
ATOM   2061  CE1 TYR A 145     -15.521  -5.797 -19.453  1.00 72.18           C
ATOM   2062  HE1 TYR A 145     -16.322  -5.063 -19.542  1.00 72.18           H
ATOM   2063  CE2 TYR A 145     -14.789  -8.068 -19.598  1.00 72.18           C
ATOM   2064  HE2 TYR A 145     -15.018  -9.114 -19.800  1.00 72.18           H
ATOM   2065  CZ  TYR A 145     -15.754  -7.115 -19.695  1.00 72.18           C
ATOM   2066  OH  TYR A 145     -17.011  -7.496 -20.050  1.00 72.18           O
ATOM   2067  HH  TYR A 145     -17.037  -8.484 -20.202  1.00 72.18           H
ATOM   2068  HN  TYR A 145      -9.655  -4.884 -18.310  1.00 72.18           H
ATOM   2069  N   ILE A 146     -11.611  -3.976 -20.831  1.00 73.09           N
ATOM   2070  CA  ILE A 146     -12.269  -3.229 -21.890  1.00 73.09           C
ATOM   2071  C   ILE A 146     -11.418  -3.296 -23.159  1.00 73.09           C
ATOM   2072  O   ILE A 146     -11.948  -3.460 -24.258  1.00 73.09           O
ATOM   2073  HA  ILE A 146     -13.224  -3.716 -22.088  1.00 73.09           H
ATOM   2074  CB  ILE A 146     -12.575  -1.802 -21.429  1.00 73.09           C
ATOM   2075  HB  ILE A 146     -11.656  -1.365 -21.038  1.00 73.09           H
ATOM   2076  CG1 ILE A 146     -13.596  -1.801 -20.290  1.00 73.09           C
ATOM   2077 1HG1 ILE A 146     -14.573  -2.097 -20.672  1.00 73.09           H
ATOM   2078 2HG1 ILE A 146     -13.310  -2.538 -19.540  1.00 73.09           H
ATOM   2079  CG2 ILE A 146     -13.025  -0.932 -22.604  1.00 73.09           C
ATOM   2080 1HG2 ILE A 146     -12.234  -0.895 -23.353  1.00 73.09           H
ATOM   2081 2HG2 ILE A 146     -13.926  -1.356 -23.047  1.00 73.09           H
ATOM   2082 3HG2 ILE A 146     -13.235   0.077 -22.248  1.00 73.09           H
ATOM   2083  CD1 ILE A 146     -13.694  -0.418 -19.643  1.00 73.09           C
ATOM   2084 1HD1 ILE A 146     -12.721  -0.136 -19.240  1.00 73.09           H
ATOM   2085 2HD1 ILE A 146     -14.003   0.312 -20.391  1.00 73.09           H
ATOM   2086 3HD1 ILE A 146     -14.427  -0.445 -18.836  1.00 73.09           H
ATOM   2087  HN  ILE A 146     -11.352  -3.435 -20.030  1.00 73.09           H
ATOM   2088  N   ALA A 147     -10.114  -3.167 -22.967  1.00 75.17           N
ATOM   2089  CA  ALA A 147      -9.195  -3.090 -24.091  1.00 75.17           C
ATOM   2090  C   ALA A 147      -9.229  -4.410 -24.863  1.00 75.17           C
ATOM   2091  O   ALA A 147      -8.985  -4.435 -26.068  1.00 75.17           O
ATOM   2092  HA  ALA A 147      -9.538  -2.287 -24.744  1.00 75.17           H
ATOM   2093  CB  ALA A 147      -7.794  -2.748 -23.582  1.00 75.17           C
ATOM   2094 1HB  ALA A 147      -7.818  -1.787 -23.067  1.00 75.17           H
ATOM   2095 2HB  ALA A 147      -7.459  -3.522 -22.892  1.00 75.17           H
ATOM   2096 3HB  ALA A 147      -7.105  -2.690 -24.425  1.00 75.17           H
ATOM   2097  HN  ALA A 147      -9.684  -3.115 -22.066  1.00 75.17           H
ATOM   2098  N   ILE A 148      -9.534  -5.476 -24.137  1.00 70.15           N
ATOM   2099  CA  ILE A 148      -9.534  -6.805 -24.723  1.00 70.15           C
ATOM   2100  C   ILE A 148     -10.914  -7.097 -25.316  1.00 70.15           C
ATOM   2101  O   ILE A 148     -11.023  -7.512 -26.468  1.00 70.15           O
ATOM   2102  HA  ILE A 148      -8.803  -6.806 -25.532  1.00 70.15           H
ATOM   2103  CB  ILE A 148      -9.074  -7.843 -23.697  1.00 70.15           C
ATOM   2104  HB  ILE A 148      -9.644  -7.693 -22.780  1.00 70.15           H
ATOM   2105  CG1 ILE A 148      -7.597  -7.651 -23.347  1.00 70.15           C
ATOM   2106 1HG1 ILE A 148      -6.978  -7.946 -24.195  1.00 70.15           H
ATOM   2107 2HG1 ILE A 148      -7.398  -6.596 -23.159  1.00 70.15           H
ATOM   2108  CG2 ILE A 148      -9.368  -9.263 -24.184  1.00 70.15           C
ATOM   2109 1HG2 ILE A 148     -10.440  -9.379 -24.341  1.00 70.15           H
ATOM   2110 2HG2 ILE A 148      -8.842  -9.442 -25.121  1.00 70.15           H
ATOM   2111 3HG2 ILE A 148      -9.031  -9.981 -23.436  1.00 70.15           H
ATOM   2112  CD1 ILE A 148      -7.213  -8.476 -22.117  1.00 70.15           C
ATOM   2113 1HD1 ILE A 148      -7.817  -8.162 -21.266  1.00 70.15           H
ATOM   2114 2HD1 ILE A 148      -7.390  -9.532 -22.318  1.00 70.15           H
ATOM   2115 3HD1 ILE A 148      -6.158  -8.321 -21.890  1.00 70.15           H
ATOM   2116  HN  ILE A 148      -9.777  -5.441 -23.167  1.00 70.15           H
ATOM   2117  N   ALA A 149     -11.933  -6.867 -24.501  1.00 70.26           N
ATOM   2118  CA  ALA A 149     -13.274  -7.315 -24.836  1.00 70.26           C
ATOM   2119  C   ALA A 149     -13.844  -6.424 -25.942  1.00 70.26           C
ATOM   2120  O   ALA A 149     -14.561  -6.901 -26.820  1.00 70.26           O
ATOM   2121  HA  ALA A 149     -13.200  -8.337 -25.207  1.00 70.26           H
ATOM   2122  CB  ALA A 149     -14.144  -7.310 -23.577  1.00 70.26           C
ATOM   2123 1HB  ALA A 149     -13.712  -7.981 -22.835  1.00 70.26           H
ATOM   2124 2HB  ALA A 149     -14.189  -6.300 -23.171  1.00 70.26           H
ATOM   2125 3HB  ALA A 149     -15.150  -7.646 -23.829  1.00 70.26           H
ATOM   2126  HN  ALA A 149     -11.854  -6.386 -23.628  1.00 70.26           H
ATOM   2127  N   GLN A 150     -13.503  -5.146 -25.862  1.00 73.79           N
ATOM   2128  CA  GLN A 150     -14.091  -4.158 -26.751  1.00 73.79           C
ATOM   2129  C   GLN A 150     -12.996  -3.435 -27.539  1.00 73.79           C
ATOM   2130  O   GLN A 150     -13.060  -2.221 -27.726  1.00 73.79           O
ATOM   2131  HA  GLN A 150     -14.726  -4.724 -27.433  1.00 73.79           H
ATOM   2132  CB  GLN A 150     -14.953  -3.164 -25.972  1.00 73.79           C
ATOM   2133 1HB  GLN A 150     -14.334  -2.623 -25.256  1.00 73.79           H
ATOM   2134 2HB  GLN A 150     -15.370  -2.424 -26.655  1.00 73.79           H
ATOM   2135  CG  GLN A 150     -16.086  -3.880 -25.235  1.00 73.79           C
ATOM   2136 1HG  GLN A 150     -16.583  -4.576 -25.911  1.00 73.79           H
ATOM   2137 2HG  GLN A 150     -15.676  -4.471 -24.416  1.00 73.79           H
ATOM   2138  CD  GLN A 150     -17.105  -2.878 -24.687  1.00 73.79           C
ATOM   2139  OE1 GLN A 150     -17.022  -1.683 -24.916  1.00 73.79           O
ATOM   2140  NE2 GLN A 150     -18.067  -3.431 -23.954  1.00 73.79           N
ATOM   2141 1HE2 GLN A 150     -18.076  -4.419 -23.805  1.00 73.79           H
ATOM   2142 2HE2 GLN A 150     -18.780  -2.857 -23.552  1.00 73.79           H
ATOM   2143  HN  GLN A 150     -12.840  -4.784 -25.207  1.00 73.79           H
ATOM   2144  N   ALA A 151     -12.018  -4.212 -27.980  1.00 71.67           N
ATOM   2145  CA  ALA A 151     -10.798  -3.642 -28.526  1.00 71.67           C
ATOM   2146  C   ALA A 151     -11.158  -2.565 -29.551  1.00 71.67           C
ATOM   2147  O   ALA A 151     -10.575  -1.482 -29.550  1.00 71.67           O
ATOM   2148  HA  ALA A 151     -10.250  -3.180 -27.704  1.00 71.67           H
ATOM   2149  CB  ALA A 151      -9.938  -4.756 -29.127  1.00 71.67           C
ATOM   2150 1HB  ALA A 151      -9.685  -5.479 -28.351  1.00 71.67           H
ATOM   2151 2HB  ALA A 151     -10.493  -5.254 -29.922  1.00 71.67           H
ATOM   2152 3HB  ALA A 151      -9.023  -4.328 -29.536  1.00 71.67           H
ATOM   2153  HN  ALA A 151     -12.049  -5.212 -27.968  1.00 71.67           H
ATOM   2154  N   MET A 152     -12.116  -2.901 -30.403  1.00 69.54           N
ATOM   2155  CA  MET A 152     -12.512  -2.004 -31.475  1.00 69.54           C
ATOM   2156  C   MET A 152     -13.025  -0.675 -30.916  1.00 69.54           C
ATOM   2157  O   MET A 152     -12.537   0.390 -31.291  1.00 69.54           O
ATOM   2158  HA  MET A 152     -11.611  -1.834 -32.064  1.00 69.54           H
ATOM   2159  CB  MET A 152     -13.609  -2.663 -32.313  1.00 69.54           C
ATOM   2160 1HB  MET A 152     -14.323  -3.161 -31.657  1.00 69.54           H
ATOM   2161 2HB  MET A 152     -14.160  -1.900 -32.863  1.00 69.54           H
ATOM   2162  CG  MET A 152     -13.015  -3.677 -33.294  1.00 69.54           C
ATOM   2163 1HG  MET A 152     -12.089  -4.086 -32.890  1.00 69.54           H
ATOM   2164 2HG  MET A 152     -13.702  -4.513 -33.426  1.00 69.54           H
ATOM   2165  SD  MET A 152     -12.701  -2.893 -34.866  1.00 69.54           S
ATOM   2166  CE  MET A 152     -14.344  -2.925 -35.563  1.00 69.54           C
ATOM   2167 1HE  MET A 152     -14.684  -3.957 -35.643  1.00 69.54           H
ATOM   2168 2HE  MET A 152     -15.023  -2.367 -34.918  1.00 69.54           H
ATOM   2169 3HE  MET A 152     -14.327  -2.470 -36.553  1.00 69.54           H
ATOM   2170  HN  MET A 152     -12.616  -3.766 -30.369  1.00 69.54           H
ATOM   2171  N   ARG A 153     -14.004  -0.781 -30.029  1.00 73.37           N
ATOM   2172  CA  ARG A 153     -14.614   0.400 -29.442  1.00 73.37           C
ATOM   2173  C   ARG A 153     -13.593   1.155 -28.588  1.00 73.37           C
ATOM   2174  O   ARG A 153     -13.606   2.384 -28.540  1.00 73.37           O
ATOM   2175  HA  ARG A 153     -14.933   1.001 -30.294  1.00 73.37           H
ATOM   2176  CB  ARG A 153     -15.817   0.025 -28.576  1.00 73.37           C
ATOM   2177 1HB  ARG A 153     -15.554  -0.805 -27.921  1.00 73.37           H
ATOM   2178 2HB  ARG A 153     -16.083   0.865 -27.934  1.00 73.37           H
ATOM   2179  CG  ARG A 153     -17.018  -0.361 -29.442  1.00 73.37           C
ATOM   2180 1HG  ARG A 153     -17.242   0.445 -30.140  1.00 73.37           H
ATOM   2181 2HG  ARG A 153     -16.773  -1.240 -30.038  1.00 73.37           H
ATOM   2182  CD  ARG A 153     -18.247  -0.651 -28.578  1.00 73.37           C
ATOM   2183 1HD  ARG A 153     -18.068  -1.530 -27.959  1.00 73.37           H
ATOM   2184 2HD  ARG A 153     -18.430   0.183 -27.901  1.00 73.37           H
ATOM   2185  NE  ARG A 153     -19.430  -0.872 -29.439  1.00 73.37           N
ATOM   2186  HE  ARG A 153     -19.308  -0.806 -30.429  1.00 73.37           H
ATOM   2187  CZ  ARG A 153     -20.655  -1.155 -28.975  1.00 73.37           C
ATOM   2188  NH1 ARG A 153     -20.876  -1.255 -27.657  1.00 73.37           N
ATOM   2189 1HH1 ARG A 153     -20.124  -1.119 -27.012  1.00 73.37           H
ATOM   2190 2HH1 ARG A 153     -21.793  -1.467 -27.319  1.00 73.37           H
ATOM   2191  NH2 ARG A 153     -21.655  -1.336 -29.848  1.00 73.37           N
ATOM   2192 1HH2 ARG A 153     -22.575  -1.548 -29.518  1.00 73.37           H
ATOM   2193 2HH2 ARG A 153     -21.481  -1.259 -30.830  1.00 73.37           H
ATOM   2194  HN  ARG A 153     -14.379  -1.652 -29.712  1.00 73.37           H
ATOM   2195  N   ALA A 154     -12.734   0.387 -27.933  1.00 72.91           N
ATOM   2196  CA  ALA A 154     -11.778   0.960 -27.001  1.00 72.91           C
ATOM   2197  C   ALA A 154     -10.806   1.862 -27.765  1.00 72.91           C
ATOM   2198  O   ALA A 154     -10.277   2.823 -27.207  1.00 72.91           O
ATOM   2199  HA  ALA A 154     -12.334   1.564 -26.284  1.00 72.91           H
ATOM   2200  CB  ALA A 154     -11.062  -0.163 -26.249  1.00 72.91           C
ATOM   2201 1HB  ALA A 154     -11.793  -0.756 -25.700  1.00 72.91           H
ATOM   2202 2HB  ALA A 154     -10.538  -0.801 -26.961  1.00 72.91           H
ATOM   2203 3HB  ALA A 154     -10.345   0.267 -25.550  1.00 72.91           H
ATOM   2204  HN  ALA A 154     -12.685  -0.607 -28.031  1.00 72.91           H
ATOM   2205  N   HIS A 155     -10.601   1.521 -29.029  1.00 75.03           N
ATOM   2206  CA  HIS A 155      -9.694   2.282 -29.871  1.00 75.03           C
ATOM   2207  C   HIS A 155     -10.318   3.638 -30.205  1.00 75.03           C
ATOM   2208  O   HIS A 155      -9.673   4.675 -30.061  1.00 75.03           O
ATOM   2209  HA  HIS A 155      -8.787   2.443 -29.288  1.00 75.03           H
ATOM   2210  CB  HIS A 155      -9.311   1.482 -31.117  1.00 75.03           C
ATOM   2211 1HB  HIS A 155      -8.997   0.483 -30.814  1.00 75.03           H
ATOM   2212 2HB  HIS A 155     -10.194   1.362 -31.745  1.00 75.03           H
ATOM   2213  CG  HIS A 155      -8.210   2.111 -31.937  1.00 75.03           C
ATOM   2214  ND1 HIS A 155      -8.455   3.028 -32.944  1.00 75.03           N
ATOM   2215  HD1 HIS A 155      -9.356   3.360 -33.226  1.00 75.03           H
ATOM   2216  CD2 HIS A 155      -6.856   1.947 -31.888  1.00 75.03           C
ATOM   2217  HD2 HIS A 155      -6.319   1.291 -31.203  1.00 75.03           H
ATOM   2218  CE1 HIS A 155      -7.295   3.392 -33.470  1.00 75.03           C
ATOM   2219  HE1 HIS A 155      -7.156   4.104 -34.285  1.00 75.03           H
ATOM   2220  NE2 HIS A 155      -6.306   2.721 -32.815  1.00 75.03           N
ATOM   2221  HN  HIS A 155     -11.042   0.744 -29.476  1.00 75.03           H
ATOM   2222  N   THR A 156     -11.567   3.586 -30.646  1.00 75.71           N
ATOM   2223  CA  THR A 156     -12.254   4.787 -31.089  1.00 75.71           C
ATOM   2224  C   THR A 156     -12.474   5.740 -29.913  1.00 75.71           C
ATOM   2225  O   THR A 156     -12.457   6.958 -30.085  1.00 75.71           O
ATOM   2226  HA  THR A 156     -11.616   5.304 -31.805  1.00 75.71           H
ATOM   2227  CB  THR A 156     -13.553   4.361 -31.777  1.00 75.71           C
ATOM   2228  HB  THR A 156     -14.365   5.047 -31.535  1.00 75.71           H
ATOM   2229  OG1 THR A 156     -13.742   3.012 -31.359  1.00 75.71           O
ATOM   2230  HG1 THR A 156     -14.677   2.719 -31.559  1.00 75.71           H
ATOM   2231  CG2 THR A 156     -13.405   4.262 -33.297  1.00 75.71           C
ATOM   2232 1HG2 THR A 156     -12.639   3.526 -33.540  1.00 75.71           H
ATOM   2233 2HG2 THR A 156     -13.116   5.234 -33.698  1.00 75.71           H
ATOM   2234 3HG2 THR A 156     -14.355   3.957 -33.735  1.00 75.71           H
ATOM   2235  HN  THR A 156     -12.105   2.745 -30.702  1.00 75.71           H
ATOM   2236  N   TRP A 157     -12.676   5.151 -28.744  1.00 81.82           N
ATOM   2237  CA  TRP A 157     -13.058   5.921 -27.573  1.00 81.82           C
ATOM   2238  C   TRP A 157     -11.789   6.228 -26.774  1.00 81.82           C
ATOM   2239  O   TRP A 157     -11.859   6.541 -25.587  1.00 81.82           O
ATOM   2240  HA  TRP A 157     -13.514   6.849 -27.919  1.00 81.82           H
ATOM   2241  CB  TRP A 157     -14.117   5.183 -26.752  1.00 81.82           C
ATOM   2242 1HB  TRP A 157     -13.821   4.139 -26.651  1.00 81.82           H
ATOM   2243 2HB  TRP A 157     -14.143   5.606 -25.748  1.00 81.82           H
ATOM   2244  CG  TRP A 157     -15.523   5.244 -27.352  1.00 81.82           C
ATOM   2245  CD1 TRP A 157     -15.893   4.988 -28.614  1.00 81.82           C
ATOM   2246  HD1 TRP A 157     -15.206   4.691 -29.407  1.00 81.82           H
ATOM   2247  CD2 TRP A 157     -16.739   5.594 -26.659  1.00 81.82           C
ATOM   2248  NE1 TRP A 157     -17.253   5.148 -28.784  1.00 81.82           N
ATOM   2249  HE1 TRP A 157     -17.763   5.014 -29.634  1.00 81.82           H
ATOM   2250  CE2 TRP A 157     -17.784   5.528 -27.557  1.00 81.82           C
ATOM   2251  CE3 TRP A 157     -16.949   5.956 -25.316  1.00 81.82           C
ATOM   2252  HE3 TRP A 157     -16.141   6.015 -24.587  1.00 81.82           H
ATOM   2253  CZ2 TRP A 157     -19.111   5.810 -27.212  1.00 81.82           C
ATOM   2254  HZ2 TRP A 157     -19.920   5.750 -27.941  1.00 81.82           H
ATOM   2255  CZ3 TRP A 157     -18.281   6.234 -24.987  1.00 81.82           C
ATOM   2256  HZ3 TRP A 157     -18.500   6.520 -23.958  1.00 81.82           H
ATOM   2257  CH2 TRP A 157     -19.345   6.172 -25.880  1.00 81.82           C
ATOM   2258  HH2 TRP A 157     -20.356   6.404 -25.545  1.00 81.82           H
ATOM   2259  HN  TRP A 157     -12.583   4.167 -28.590  1.00 81.82           H
ATOM   2260  N   ARG A 158     -10.659   6.127 -27.459  1.00 81.52           N
ATOM   2261  CA  ARG A 158      -9.370   6.222 -26.793  1.00 81.52           C
ATOM   2262  C   ARG A 158      -9.261   7.547 -26.036  1.00 81.52           C
ATOM   2263  O   ARG A 158      -8.846   7.572 -24.879  1.00 81.52           O
ATOM   2264  HA  ARG A 158      -9.348   5.375 -26.108  1.00 81.52           H
ATOM   2265  CB  ARG A 158      -8.222   6.121 -27.800  1.00 81.52           C
ATOM   2266 1HB  ARG A 158      -8.308   5.191 -28.362  1.00 81.52           H
ATOM   2267 2HB  ARG A 158      -8.292   6.936 -28.520  1.00 81.52           H
ATOM   2268  CG  ARG A 158      -6.867   6.173 -27.092  1.00 81.52           C
ATOM   2269 1HG  ARG A 158      -6.833   7.036 -26.427  1.00 81.52           H
ATOM   2270 2HG  ARG A 158      -6.743   5.286 -26.471  1.00 81.52           H
ATOM   2271  CD  ARG A 158      -5.723   6.258 -28.104  1.00 81.52           C
ATOM   2272 1HD  ARG A 158      -5.744   5.390 -28.763  1.00 81.52           H
ATOM   2273 2HD  ARG A 158      -5.848   7.139 -28.734  1.00 81.52           H
ATOM   2274  NE  ARG A 158      -4.425   6.323 -27.397  1.00 81.52           N
ATOM   2275  HE  ARG A 158      -4.414   6.699 -26.470  1.00 81.52           H
ATOM   2276  CZ  ARG A 158      -3.262   5.909 -27.920  1.00 81.52           C
ATOM   2277  NH1 ARG A 158      -3.217   5.397 -29.157  1.00 81.52           N
ATOM   2278 1HH1 ARG A 158      -4.055   5.321 -29.698  1.00 81.52           H
ATOM   2279 2HH1 ARG A 158      -2.346   5.091 -29.540  1.00 81.52           H
ATOM   2280  NH2 ARG A 158      -2.146   6.016 -27.187  1.00 81.52           N
ATOM   2281 1HH2 ARG A 158      -1.270   5.712 -27.562  1.00 81.52           H
ATOM   2282 2HH2 ARG A 158      -2.188   6.399 -26.264  1.00 81.52           H
ATOM   2283  HN  ARG A 158     -10.614   5.984 -28.447  1.00 81.52           H
ATOM   2284  N   GLU A 159      -9.640   8.616 -26.721  1.00 83.76           N
ATOM   2285  CA  GLU A 159      -9.474   9.952 -26.174  1.00 83.76           C
ATOM   2286  C   GLU A 159     -10.392  10.148 -24.965  1.00 83.76           C
ATOM   2287  O   GLU A 159      -9.961  10.653 -23.930  1.00 83.76           O
ATOM   2288  HA  GLU A 159      -8.432  10.010 -25.860  1.00 83.76           H
ATOM   2289  CB  GLU A 159      -9.737  11.018 -27.240  1.00 83.76           C
ATOM   2290 1HB  GLU A 159     -10.682  10.811 -27.741  1.00 83.76           H
ATOM   2291 2HB  GLU A 159      -9.697  12.008 -26.787  1.00 83.76           H
ATOM   2292  CG  GLU A 159      -8.651  10.993 -28.318  1.00 83.76           C
ATOM   2293 1HG  GLU A 159      -7.668  11.025 -27.849  1.00 83.76           H
ATOM   2294 2HG  GLU A 159      -8.708  10.059 -28.875  1.00 83.76           H
ATOM   2295  CD  GLU A 159      -8.804  12.176 -29.277  1.00 83.76           C
ATOM   2296  OE1 GLU A 159      -7.828  12.441 -30.011  1.00 83.76           O
ATOM   2297  OE2 GLU A 159      -9.894  12.788 -29.254  1.00 83.76           O
ATOM   2298  HN  GLU A 159     -10.052   8.581 -27.631  1.00 83.76           H
ATOM   2299  N   LYS A 160     -11.640   9.739 -25.138  1.00 86.16           N
ATOM   2300  CA  LYS A 160     -12.615   9.837 -24.065  1.00 86.16           C
ATOM   2301  C   LYS A 160     -12.103   9.068 -22.845  1.00 86.16           C
ATOM   2302  O   LYS A 160     -12.216   9.543 -21.716  1.00 86.16           O
ATOM   2303  HA  LYS A 160     -12.702  10.890 -23.798  1.00 86.16           H
ATOM   2304  CB  LYS A 160     -13.992   9.377 -24.548  1.00 86.16           C
ATOM   2305 1HB  LYS A 160     -13.905   8.405 -25.035  1.00 86.16           H
ATOM   2306 2HB  LYS A 160     -14.656   9.246 -23.694  1.00 86.16           H
ATOM   2307  CG  LYS A 160     -14.598  10.389 -25.522  1.00 86.16           C
ATOM   2308 1HG  LYS A 160     -14.583  11.383 -25.075  1.00 86.16           H
ATOM   2309 2HG  LYS A 160     -13.991  10.437 -26.426  1.00 86.16           H
ATOM   2310  CD  LYS A 160     -16.034  10.009 -25.885  1.00 86.16           C
ATOM   2311 1HD  LYS A 160     -16.044   9.034 -26.373  1.00 86.16           H
ATOM   2312 2HD  LYS A 160     -16.631   9.918 -24.978  1.00 86.16           H
ATOM   2313  CE  LYS A 160     -16.661  11.054 -26.811  1.00 86.16           C
ATOM   2314 1HE  LYS A 160     -16.620  12.036 -26.340  1.00 86.16           H
ATOM   2315 2HE  LYS A 160     -16.088  11.119 -27.736  1.00 86.16           H
ATOM   2316  NZ  LYS A 160     -18.066  10.701 -27.115  1.00 86.16           N
ATOM   2317 1HZ  LYS A 160     -18.463  11.400 -27.733  1.00 86.16           H
ATOM   2318 2HZ  LYS A 160     -18.096   9.794 -27.567  1.00 86.16           H
ATOM   2319 3HZ  LYS A 160     -18.600  10.668 -26.254  1.00 86.16           H
ATOM   2320  HN  LYS A 160     -11.987   9.346 -25.989  1.00 86.16           H
ATOM   2321  N   ARG A 161     -11.552   7.894 -23.113  1.00 87.19           N
ATOM   2322  CA  ARG A 161     -11.040   7.047 -22.050  1.00 87.19           C
ATOM   2323  C   ARG A 161      -9.914   7.760 -21.298  1.00 87.19           C
ATOM   2324  O   ARG A 161      -9.783   7.613 -20.084  1.00 87.19           O
ATOM   2325  HA  ARG A 161     -11.896   6.870 -21.398  1.00 87.19           H
ATOM   2326  CB  ARG A 161     -10.513   5.722 -22.606  1.00 87.19           C
ATOM   2327 1HB  ARG A 161      -9.876   5.914 -23.469  1.00 87.19           H
ATOM   2328 2HB  ARG A 161      -9.895   5.229 -21.856  1.00 87.19           H
ATOM   2329  CG  ARG A 161     -11.666   4.801 -23.011  1.00 87.19           C
ATOM   2330 1HG  ARG A 161     -12.186   4.449 -22.120  1.00 87.19           H
ATOM   2331 2HG  ARG A 161     -12.391   5.358 -23.604  1.00 87.19           H
ATOM   2332  CD  ARG A 161     -11.154   3.604 -23.815  1.00 87.19           C
ATOM   2333 1HD  ARG A 161     -11.995   3.015 -24.182  1.00 87.19           H
ATOM   2334 2HD  ARG A 161     -10.603   3.951 -24.689  1.00 87.19           H
ATOM   2335  NE  ARG A 161     -10.280   2.762 -22.968  1.00 87.19           N
ATOM   2336  HE  ARG A 161     -10.477   2.718 -21.989  1.00 87.19           H
ATOM   2337  CZ  ARG A 161      -9.240   2.054 -23.431  1.00 87.19           C
ATOM   2338  NH1 ARG A 161      -8.930   2.076 -24.735  1.00 87.19           N
ATOM   2339 1HH1 ARG A 161      -9.476   2.623 -25.370  1.00 87.19           H
ATOM   2340 2HH1 ARG A 161      -8.153   1.545 -25.073  1.00 87.19           H
ATOM   2341  NH2 ARG A 161      -8.516   1.325 -22.572  1.00 87.19           N
ATOM   2342 1HH2 ARG A 161      -7.737   0.791 -22.902  1.00 87.19           H
ATOM   2343 2HH2 ARG A 161      -8.754   1.314 -21.601  1.00 87.19           H
ATOM   2344  HN  ARG A 161     -11.452   7.521 -24.036  1.00 87.19           H
ATOM   2345  N   LEU A 162      -9.130   8.517 -22.051  1.00 88.74           N
ATOM   2346  CA  LEU A 162      -8.003   9.232 -21.476  1.00 88.74           C
ATOM   2347  C   LEU A 162      -8.522  10.374 -20.601  1.00 88.74           C
ATOM   2348  O   LEU A 162      -7.903  10.722 -19.596  1.00 88.74           O
ATOM   2349  HA  LEU A 162      -7.461   8.530 -20.842  1.00 88.74           H
ATOM   2350  CB  LEU A 162      -7.041   9.687 -22.574  1.00 88.74           C
ATOM   2351 1HB  LEU A 162      -6.804   8.828 -23.202  1.00 88.74           H
ATOM   2352 2HB  LEU A 162      -7.557  10.411 -23.205  1.00 88.74           H
ATOM   2353  CG  LEU A 162      -5.728  10.312 -22.099  1.00 88.74           C
ATOM   2354  HG  LEU A 162      -5.963  11.088 -21.370  1.00 88.74           H
ATOM   2355  CD1 LEU A 162      -4.852   9.276 -21.390  1.00 88.74           C
ATOM   2356 1HD1 LEU A 162      -5.385   8.881 -20.525  1.00 88.74           H
ATOM   2357 2HD1 LEU A 162      -4.623   8.463 -22.079  1.00 88.74           H
ATOM   2358 3HD1 LEU A 162      -3.925   9.747 -21.063  1.00 88.74           H
ATOM   2359  CD2 LEU A 162      -4.991  10.989 -23.257  1.00 88.74           C
ATOM   2360 1HD2 LEU A 162      -4.768  10.251 -24.027  1.00 88.74           H
ATOM   2361 2HD2 LEU A 162      -5.620  11.774 -23.677  1.00 88.74           H
ATOM   2362 3HD2 LEU A 162      -4.062  11.425 -22.891  1.00 88.74           H
ATOM   2363  HN  LEU A 162      -9.254   8.646 -23.035  1.00 88.74           H
ATOM   2364  N   LEU A 163      -9.654  10.927 -21.014  1.00 90.87           N
ATOM   2365  CA  LEU A 163     -10.281  12.000 -20.261  1.00 90.87           C
ATOM   2366  C   LEU A 163     -10.795  11.450 -18.929  1.00 90.87           C
ATOM   2367  O   LEU A 163     -10.505  12.005 -17.871  1.00 90.87           O
ATOM   2368  HA  LEU A 163      -9.513  12.745 -20.054  1.00 90.87           H
ATOM   2369  CB  LEU A 163     -11.360  12.684 -21.102  1.00 90.87           C
ATOM   2370 1HB  LEU A 163     -10.924  12.961 -22.062  1.00 90.87           H
ATOM   2371 2HB  LEU A 163     -12.147  11.958 -21.308  1.00 90.87           H
ATOM   2372  CG  LEU A 163     -12.001  13.929 -20.487  1.00 90.87           C
ATOM   2373  HG  LEU A 163     -12.332  13.680 -19.478  1.00 90.87           H
ATOM   2374  CD1 LEU A 163     -10.984  15.065 -20.360  1.00 90.87           C
ATOM   2375 1HD1 LEU A 163     -10.159  14.744 -19.723  1.00 90.87           H
ATOM   2376 2HD1 LEU A 163     -10.601  15.321 -21.348  1.00 90.87           H
ATOM   2377 3HD1 LEU A 163     -11.466  15.937 -19.920  1.00 90.87           H
ATOM   2378  CD2 LEU A 163     -13.241  14.355 -21.276  1.00 90.87           C
ATOM   2379 1HD2 LEU A 163     -12.957  14.580 -22.304  1.00 90.87           H
ATOM   2380 2HD2 LEU A 163     -13.971  13.546 -21.270  1.00 90.87           H
ATOM   2381 3HD2 LEU A 163     -13.677  15.242 -20.817  1.00 90.87           H
ATOM   2382  HN  LEU A 163     -10.139  10.653 -21.844  1.00 90.87           H
ATOM   2383  N   TYR A 164     -11.550  10.365 -19.026  1.00 91.07           N
ATOM   2384  CA  TYR A 164     -12.133   9.752 -17.844  1.00 91.07           C
ATOM   2385  C   TYR A 164     -11.045   9.275 -16.880  1.00 91.07           C
ATOM   2386  O   TYR A 164     -11.226   9.317 -15.664  1.00 91.07           O
ATOM   2387  HA  TYR A 164     -12.747  10.501 -17.345  1.00 91.07           H
ATOM   2388  CB  TYR A 164     -12.922   8.540 -18.344  1.00 91.07           C
ATOM   2389 1HB  TYR A 164     -12.293   7.965 -19.023  1.00 91.07           H
ATOM   2390 2HB  TYR A 164     -13.151   7.894 -17.497  1.00 91.07           H
ATOM   2391  CG  TYR A 164     -14.226   8.899 -19.059  1.00 91.07           C
ATOM   2392  CD1 TYR A 164     -15.069   9.851 -18.523  1.00 91.07           C
ATOM   2393  HD1 TYR A 164     -14.805  10.348 -17.589  1.00 91.07           H
ATOM   2394  CD2 TYR A 164     -14.560   8.270 -20.242  1.00 91.07           C
ATOM   2395  HD2 TYR A 164     -13.895   7.518 -20.666  1.00 91.07           H
ATOM   2396  CE1 TYR A 164     -16.296  10.189 -19.196  1.00 91.07           C
ATOM   2397  HE1 TYR A 164     -16.970  10.939 -18.783  1.00 91.07           H
ATOM   2398  CE2 TYR A 164     -15.787   8.607 -20.915  1.00 91.07           C
ATOM   2399  HE2 TYR A 164     -16.063   8.118 -21.849  1.00 91.07           H
ATOM   2400  CZ  TYR A 164     -16.595   9.550 -20.359  1.00 91.07           C
ATOM   2401  OH  TYR A 164     -17.754   9.869 -20.995  1.00 91.07           O
ATOM   2402  HH  TYR A 164     -17.856   9.311 -21.819  1.00 91.07           H
ATOM   2403  HN  TYR A 164     -11.764   9.908 -19.889  1.00 91.07           H
ATOM   2404  N   SER A 165      -9.938   8.833 -17.460  1.00 91.76           N
ATOM   2405  CA  SER A 165      -8.835   8.316 -16.668  1.00 91.76           C
ATOM   2406  C   SER A 165      -8.283   9.415 -15.759  1.00 91.76           C
ATOM   2407  O   SER A 165      -7.847   9.142 -14.642  1.00 91.76           O
ATOM   2408  HA  SER A 165      -9.260   7.506 -16.075  1.00 91.76           H
ATOM   2409  CB  SER A 165      -7.726   7.762 -17.565  1.00 91.76           C
ATOM   2410 1HB  SER A 165      -7.086   7.100 -16.983  1.00 91.76           H
ATOM   2411 2HB  SER A 165      -8.168   7.160 -18.360  1.00 91.76           H
ATOM   2412  OG  SER A 165      -6.936   8.800 -18.141  1.00 91.76           O
ATOM   2413  HG  SER A 165      -7.527   9.534 -18.475  1.00 91.76           H
ATOM   2414  HN  SER A 165      -9.790   8.824 -18.449  1.00 91.76           H
ATOM   2415  N   LYS A 166      -8.318  10.637 -16.272  1.00 93.74           N
ATOM   2416  CA  LYS A 166      -7.876  11.786 -15.501  1.00 93.74           C
ATOM   2417  C   LYS A 166      -8.814  11.985 -14.308  1.00 93.74           C
ATOM   2418  O   LYS A 166      -8.359  12.168 -13.180  1.00 93.74           O
ATOM   2419  HA  LYS A 166      -6.879  11.561 -15.122  1.00 93.74           H
ATOM   2420  CB  LYS A 166      -7.753  13.019 -16.398  1.00 93.74           C
ATOM   2421 1HB  LYS A 166      -8.673  13.152 -16.968  1.00 93.74           H
ATOM   2422 2HB  LYS A 166      -7.627  13.910 -15.783  1.00 93.74           H
ATOM   2423  CG  LYS A 166      -6.569  12.882 -17.357  1.00 93.74           C
ATOM   2424 1HG  LYS A 166      -5.644  12.792 -16.788  1.00 93.74           H
ATOM   2425 2HG  LYS A 166      -6.673  11.969 -17.943  1.00 93.74           H
ATOM   2426  CD  LYS A 166      -6.481  14.089 -18.295  1.00 93.74           C
ATOM   2427 1HD  LYS A 166      -7.400  14.171 -18.874  1.00 93.74           H
ATOM   2428 2HD  LYS A 166      -6.390  15.003 -17.709  1.00 93.74           H
ATOM   2429  CE  LYS A 166      -5.285  13.961 -19.241  1.00 93.74           C
ATOM   2430 1HE  LYS A 166      -4.374  13.795 -18.666  1.00 93.74           H
ATOM   2431 2HE  LYS A 166      -5.417  13.094 -19.888  1.00 93.74           H
ATOM   2432  NZ  LYS A 166      -5.143  15.184 -20.063  1.00 93.74           N
ATOM   2433 1HZ  LYS A 166      -4.358  15.075 -20.696  1.00 93.74           H
ATOM   2434 2HZ  LYS A 166      -5.991  15.331 -20.599  1.00 93.74           H
ATOM   2435 3HZ  LYS A 166      -4.982  15.981 -19.458  1.00 93.74           H
ATOM   2436  HN  LYS A 166      -8.641  10.846 -17.195  1.00 93.74           H
ATOM   2437  N   MET A 167     -10.106  11.941 -14.598  1.00 94.90           N
ATOM   2438  CA  MET A 167     -11.111  12.169 -13.574  1.00 94.90           C
ATOM   2439  C   MET A 167     -11.048  11.087 -12.494  1.00 94.90           C
ATOM   2440  O   MET A 167     -11.177  11.381 -11.307  1.00 94.90           O
ATOM   2441  HA  MET A 167     -10.872  13.140 -13.139  1.00 94.90           H
ATOM   2442  CB  MET A 167     -12.501  12.171 -14.213  1.00 94.90           C
ATOM   2443 1HB  MET A 167     -12.660  11.236 -14.750  1.00 94.90           H
ATOM   2444 2HB  MET A 167     -13.263  12.226 -13.436  1.00 94.90           H
ATOM   2445  CG  MET A 167     -12.659  13.351 -15.175  1.00 94.90           C
ATOM   2446 1HG  MET A 167     -12.483  14.288 -14.647  1.00 94.90           H
ATOM   2447 2HG  MET A 167     -11.915  13.287 -15.968  1.00 94.90           H
ATOM   2448  SD  MET A 167     -14.300  13.348 -15.878  1.00 94.90           S
ATOM   2449  CE  MET A 167     -15.253  13.821 -14.445  1.00 94.90           C
ATOM   2450 1HE  MET A 167     -15.109  13.085 -13.654  1.00 94.90           H
ATOM   2451 2HE  MET A 167     -14.922  14.799 -14.095  1.00 94.90           H
ATOM   2452 3HE  MET A 167     -16.309  13.868 -14.710  1.00 94.90           H
ATOM   2453  HN  MET A 167     -10.468  11.755 -15.511  1.00 94.90           H
ATOM   2454  N   VAL A 168     -10.848   9.857 -12.944  1.00 94.65           N
ATOM   2455  CA  VAL A 168     -10.780   8.728 -12.032  1.00 94.65           C
ATOM   2456  C   VAL A 168      -9.575   8.898 -11.105  1.00 94.65           C
ATOM   2457  O   VAL A 168      -9.682   8.688  -9.898  1.00 94.65           O
ATOM   2458  HA  VAL A 168     -11.689   8.735 -11.431  1.00 94.65           H
ATOM   2459  CB  VAL A 168     -10.746   7.418 -12.823  1.00 94.65           C
ATOM   2460  HB  VAL A 168      -9.964   7.502 -13.577  1.00 94.65           H
ATOM   2461  CG1 VAL A 168     -10.397   6.238 -11.914  1.00 94.65           C
ATOM   2462 1HG1 VAL A 168      -9.417   6.402 -11.466  1.00 94.65           H
ATOM   2463 2HG1 VAL A 168     -11.146   6.152 -11.127  1.00 94.65           H
ATOM   2464 3HG1 VAL A 168     -10.379   5.320 -12.501  1.00 94.65           H
ATOM   2465  CG2 VAL A 168     -12.073   7.179 -13.546  1.00 94.65           C
ATOM   2466 1HG2 VAL A 168     -12.880   7.126 -12.816  1.00 94.65           H
ATOM   2467 2HG2 VAL A 168     -12.263   8.000 -14.238  1.00 94.65           H
ATOM   2468 3HG2 VAL A 168     -12.021   6.242 -14.100  1.00 94.65           H
ATOM   2469  HN  VAL A 168     -10.734   9.627 -13.911  1.00 94.65           H
ATOM   2470  N   CYS A 169      -8.456   9.277 -11.705  1.00 94.82           N
ATOM   2471  CA  CYS A 169      -7.230   9.466 -10.950  1.00 94.82           C
ATOM   2472  C   CYS A 169      -7.500  10.487  -9.842  1.00 94.82           C
ATOM   2473  O   CYS A 169      -7.164  10.252  -8.682  1.00 94.82           O
ATOM   2474  HA  CYS A 169      -6.969   8.496 -10.527  1.00 94.82           H
ATOM   2475  CB  CYS A 169      -6.071   9.897 -11.851  1.00 94.82           C
ATOM   2476 1HB  CYS A 169      -6.392  10.704 -12.509  1.00 94.82           H
ATOM   2477 2HB  CYS A 169      -5.253  10.286 -11.245  1.00 94.82           H
ATOM   2478  SG  CYS A 169      -5.490   8.474 -12.846  1.00 94.82           S
ATOM   2479  HG  CYS A 169      -6.474   8.518 -13.739  1.00 94.82           H
ATOM   2480  HN  CYS A 169      -8.380   9.454 -12.686  1.00 94.82           H
ATOM   2481  N   PHE A 170      -8.105  11.597 -10.238  1.00 96.16           N
ATOM   2482  CA  PHE A 170      -8.396  12.667  -9.299  1.00 96.16           C
ATOM   2483  C   PHE A 170      -9.278  12.166  -8.154  1.00 96.16           C
ATOM   2484  O   PHE A 170      -9.011  12.453  -6.989  1.00 96.16           O
ATOM   2485  HA  PHE A 170      -7.443  13.012  -8.897  1.00 96.16           H
ATOM   2486  CB  PHE A 170      -9.151  13.749 -10.074  1.00 96.16           C
ATOM   2487 1HB  PHE A 170      -8.551  14.054 -10.931  1.00 96.16           H
ATOM   2488 2HB  PHE A 170     -10.074  13.322 -10.467  1.00 96.16           H
ATOM   2489  CG  PHE A 170      -9.492  14.987  -9.242  1.00 96.16           C
ATOM   2490  CD1 PHE A 170     -10.741  15.136  -8.726  1.00 96.16           C
ATOM   2491  HD1 PHE A 170     -11.500  14.374  -8.905  1.00 96.16           H
ATOM   2492  CD2 PHE A 170      -8.545  15.937  -9.019  1.00 96.16           C
ATOM   2493  HD2 PHE A 170      -7.544  15.817  -9.432  1.00 96.16           H
ATOM   2494  CE1 PHE A 170     -11.057  16.285  -7.954  1.00 96.16           C
ATOM   2495  HE1 PHE A 170     -12.059  16.405  -7.540  1.00 96.16           H
ATOM   2496  CE2 PHE A 170      -8.862  17.086  -8.246  1.00 96.16           C
ATOM   2497  HE2 PHE A 170      -8.103  17.848  -8.067  1.00 96.16           H
ATOM   2498  CZ  PHE A 170     -10.111  17.236  -7.730  1.00 96.16           C
ATOM   2499  HZ  PHE A 170     -10.354  18.118  -7.138  1.00 96.16           H
ATOM   2500  HN  PHE A 170      -8.393  11.771 -11.180  1.00 96.16           H
ATOM   2501  N   THR A 171     -10.312  11.426  -8.527  1.00 96.28           N
ATOM   2502  CA  THR A 171     -11.262  10.921  -7.549  1.00 96.28           C
ATOM   2503  C   THR A 171     -10.556  10.011  -6.542  1.00 96.28           C
ATOM   2504  O   THR A 171     -10.860  10.045  -5.350  1.00 96.28           O
ATOM   2505  HA  THR A 171     -11.662  11.767  -6.990  1.00 96.28           H
ATOM   2506  CB  THR A 171     -12.395  10.226  -8.306  1.00 96.28           C
ATOM   2507  HB  THR A 171     -12.049   9.297  -8.759  1.00 96.28           H
ATOM   2508  OG1 THR A 171     -12.863  11.217  -9.217  1.00 96.28           O
ATOM   2509  HG1 THR A 171     -12.436  11.087 -10.112  1.00 96.28           H
ATOM   2510  CG2 THR A 171     -13.605   9.939  -7.415  1.00 96.28           C
ATOM   2511 1HG2 THR A 171     -13.993  10.877  -7.016  1.00 96.28           H
ATOM   2512 2HG2 THR A 171     -13.304   9.291  -6.592  1.00 96.28           H
ATOM   2513 3HG2 THR A 171     -14.380   9.446  -8.002  1.00 96.28           H
ATOM   2514  HN  THR A 171     -10.506  11.172  -9.474  1.00 96.28           H
ATOM   2515  N   ILE A 172      -9.628   9.218  -7.058  1.00 94.62           N
ATOM   2516  CA  ILE A 172      -8.909   8.268  -6.226  1.00 94.62           C
ATOM   2517  C   ILE A 172      -8.095   9.029  -5.177  1.00 94.62           C
ATOM   2518  O   ILE A 172      -8.092   8.661  -4.003  1.00 94.62           O
ATOM   2519  HA  ILE A 172      -9.651   7.657  -5.711  1.00 94.62           H
ATOM   2520  CB  ILE A 172      -8.069   7.327  -7.092  1.00 94.62           C
ATOM   2521  HB  ILE A 172      -7.559   7.923  -7.848  1.00 94.62           H
ATOM   2522  CG1 ILE A 172      -8.957   6.323  -7.830  1.00 94.62           C
ATOM   2523 1HG1 ILE A 172      -9.414   5.640  -7.114  1.00 94.62           H
ATOM   2524 2HG1 ILE A 172      -9.769   6.850  -8.331  1.00 94.62           H
ATOM   2525  CG2 ILE A 172      -6.990   6.633  -6.259  1.00 94.62           C
ATOM   2526 1HG2 ILE A 172      -6.332   7.382  -5.819  1.00 94.62           H
ATOM   2527 2HG2 ILE A 172      -7.460   6.052  -5.465  1.00 94.62           H
ATOM   2528 3HG2 ILE A 172      -6.407   5.969  -6.898  1.00 94.62           H
ATOM   2529  CD1 ILE A 172      -8.148   5.527  -8.857  1.00 94.62           C
ATOM   2530 1HD1 ILE A 172      -7.712   6.211  -9.585  1.00 94.62           H
ATOM   2531 2HD1 ILE A 172      -7.352   4.982  -8.349  1.00 94.62           H
ATOM   2532 3HD1 ILE A 172      -8.803   4.821  -9.367  1.00 94.62           H
ATOM   2533  HN  ILE A 172      -9.366   9.218  -8.023  1.00 94.62           H
ATOM   2534  N   TRP A 173      -7.426  10.075  -5.638  1.00 95.90           N
ATOM   2535  CA  TRP A 173      -6.554  10.847  -4.770  1.00 95.90           C
ATOM   2536  C   TRP A 173      -7.408  11.438  -3.647  1.00 95.90           C
ATOM   2537  O   TRP A 173      -7.037  11.368  -2.476  1.00 95.90           O
ATOM   2538  HA  TRP A 173      -5.810  10.167  -4.354  1.00 95.90           H
ATOM   2539  CB  TRP A 173      -5.791  11.910  -5.563  1.00 95.90           C
ATOM   2540 1HB  TRP A 173      -6.458  12.337  -6.313  1.00 95.90           H
ATOM   2541 2HB  TRP A 173      -5.510  12.719  -4.890  1.00 95.90           H
ATOM   2542  CG  TRP A 173      -4.534  11.384  -6.259  1.00 95.90           C
ATOM   2543  CD1 TRP A 173      -4.327  11.218  -7.573  1.00 95.90           C
ATOM   2544  HD1 TRP A 173      -5.063  11.446  -8.344  1.00 95.90           H
ATOM   2545  CD2 TRP A 173      -3.311  10.961  -5.621  1.00 95.90           C
ATOM   2546  NE1 TRP A 173      -3.065  10.720  -7.826  1.00 95.90           N
ATOM   2547  HE1 TRP A 173      -2.680  10.513  -8.726  1.00 95.90           H
ATOM   2548  CE2 TRP A 173      -2.428  10.559  -6.602  1.00 95.90           C
ATOM   2549  CE3 TRP A 173      -2.963  10.920  -4.259  1.00 95.90           C
ATOM   2550  HE3 TRP A 173      -3.642  11.232  -3.466  1.00 95.90           H
ATOM   2551  CZ2 TRP A 173      -1.139  10.086  -6.326  1.00 95.90           C
ATOM   2552  HZ2 TRP A 173      -0.460   9.774  -7.119  1.00 95.90           H
ATOM   2553  CZ3 TRP A 173      -1.672  10.445  -4.000  1.00 95.90           C
ATOM   2554  HZ3 TRP A 173      -1.350  10.392  -2.960  1.00 95.90           H
ATOM   2555  CH2 TRP A 173      -0.770  10.036  -4.976  1.00 95.90           C
ATOM   2556  HH2 TRP A 173       0.219   9.678  -4.692  1.00 95.90           H
ATOM   2557  HN  TRP A 173      -7.472  10.395  -6.584  1.00 95.90           H
ATOM   2558  N   VAL A 174      -8.538  12.008  -4.043  1.00 96.18           N
ATOM   2559  CA  VAL A 174      -9.419  12.663  -3.091  1.00 96.18           C
ATOM   2560  C   VAL A 174      -9.905  11.640  -2.064  1.00 96.18           C
ATOM   2561  O   VAL A 174      -9.910  11.913  -0.864  1.00 96.18           O
ATOM   2562  HA  VAL A 174      -8.837  13.428  -2.577  1.00 96.18           H
ATOM   2563  CB  VAL A 174     -10.564  13.358  -3.832  1.00 96.18           C
ATOM   2564  HB  VAL A 174     -11.036  12.623  -4.483  1.00 96.18           H
ATOM   2565  CG1 VAL A 174     -11.623  13.865  -2.851  1.00 96.18           C
ATOM   2566 1HG1 VAL A 174     -12.029  13.025  -2.288  1.00 96.18           H
ATOM   2567 2HG1 VAL A 174     -11.168  14.578  -2.162  1.00 96.18           H
ATOM   2568 3HG1 VAL A 174     -12.425  14.354  -3.403  1.00 96.18           H
ATOM   2569  CG2 VAL A 174     -10.039  14.496  -4.709  1.00 96.18           C
ATOM   2570 1HG2 VAL A 174      -9.530  15.230  -4.086  1.00 96.18           H
ATOM   2571 2HG2 VAL A 174      -9.340  14.095  -5.444  1.00 96.18           H
ATOM   2572 3HG2 VAL A 174     -10.874  14.972  -5.224  1.00 96.18           H
ATOM   2573  HN  VAL A 174      -8.852  12.026  -4.992  1.00 96.18           H
ATOM   2574  N   LEU A 175     -10.302  10.482  -2.571  1.00 94.13           N
ATOM   2575  CA  LEU A 175     -10.888   9.456  -1.725  1.00 94.13           C
ATOM   2576  C   LEU A 175      -9.838   8.962  -0.728  1.00 94.13           C
ATOM   2577  O   LEU A 175     -10.128   8.806   0.457  1.00 94.13           O
ATOM   2578  HA  LEU A 175     -11.703   9.918  -1.168  1.00 94.13           H
ATOM   2579  CB  LEU A 175     -11.497   8.342  -2.579  1.00 94.13           C
ATOM   2580 1HB  LEU A 175     -12.182   8.794  -3.297  1.00 94.13           H
ATOM   2581 2HB  LEU A 175     -10.698   7.872  -3.153  1.00 94.13           H
ATOM   2582  CG  LEU A 175     -12.250   7.249  -1.817  1.00 94.13           C
ATOM   2583  HG  LEU A 175     -11.596   6.865  -1.035  1.00 94.13           H
ATOM   2584  CD1 LEU A 175     -13.493   7.818  -1.128  1.00 94.13           C
ATOM   2585 1HD1 LEU A 175     -13.194   8.593  -0.423  1.00 94.13           H
ATOM   2586 2HD1 LEU A 175     -14.160   8.245  -1.877  1.00 94.13           H
ATOM   2587 3HD1 LEU A 175     -14.009   7.020  -0.594  1.00 94.13           H
ATOM   2588  CD2 LEU A 175     -12.592   6.075  -2.738  1.00 94.13           C
ATOM   2589 1HD2 LEU A 175     -13.220   6.427  -3.557  1.00 94.13           H
ATOM   2590 2HD2 LEU A 175     -11.673   5.651  -3.141  1.00 94.13           H
ATOM   2591 3HD2 LEU A 175     -13.127   5.313  -2.171  1.00 94.13           H
ATOM   2592  HN  LEU A 175     -10.229  10.241  -3.539  1.00 94.13           H
ATOM   2593  N   ALA A 176      -8.640   8.730  -1.245  1.00 93.96           N
ATOM   2594  CA  ALA A 176      -7.564   8.194  -0.429  1.00 93.96           C
ATOM   2595  C   ALA A 176      -7.227   9.192   0.681  1.00 93.96           C
ATOM   2596  O   ALA A 176      -6.942   8.796   1.811  1.00 93.96           O
ATOM   2597  HA  ALA A 176      -7.919   7.268   0.022  1.00 93.96           H
ATOM   2598  CB  ALA A 176      -6.358   7.880  -1.316  1.00 93.96           C
ATOM   2599 1HB  ALA A 176      -6.642   7.146  -2.069  1.00 93.96           H
ATOM   2600 2HB  ALA A 176      -6.021   8.793  -1.808  1.00 93.96           H
ATOM   2601 3HB  ALA A 176      -5.551   7.479  -0.703  1.00 93.96           H
ATOM   2602  HN  ALA A 176      -8.401   8.901  -2.201  1.00 93.96           H
ATOM   2603  N   ALA A 177      -7.272  10.466   0.322  1.00 94.54           N
ATOM   2604  CA  ALA A 177      -6.944  11.522   1.265  1.00 94.54           C
ATOM   2605  C   ALA A 177      -7.940  11.491   2.425  1.00 94.54           C
ATOM   2606  O   ALA A 177      -7.547  11.572   3.588  1.00 94.54           O
ATOM   2607  HA  ALA A 177      -5.944  11.324   1.650  1.00 94.54           H
ATOM   2608  CB  ALA A 177      -6.935  12.869   0.540  1.00 94.54           C
ATOM   2609 1HB  ALA A 177      -6.190  12.849  -0.256  1.00 94.54           H
ATOM   2610 2HB  ALA A 177      -7.919  13.058   0.112  1.00 94.54           H
ATOM   2611 3HB  ALA A 177      -6.689  13.661   1.248  1.00 94.54           H
ATOM   2612  HN  ALA A 177      -7.525  10.781  -0.593  1.00 94.54           H
ATOM   2613  N   ALA A 178      -9.211  11.372   2.069  1.00 94.47           N
ATOM   2614  CA  ALA A 178     -10.272  11.409   3.061  1.00 94.47           C
ATOM   2615  C   ALA A 178     -10.122  10.216   4.008  1.00 94.47           C
ATOM   2616  O   ALA A 178     -10.373  10.335   5.206  1.00 94.47           O
ATOM   2617  HA  ALA A 178     -10.161  12.331   3.632  1.00 94.47           H
ATOM   2618  CB  ALA A 178     -11.630  11.426   2.356  1.00 94.47           C
ATOM   2619 1HB  ALA A 178     -11.697  12.308   1.718  1.00 94.47           H
ATOM   2620 2HB  ALA A 178     -11.734  10.528   1.746  1.00 94.47           H
ATOM   2621 3HB  ALA A 178     -12.426  11.454   3.100  1.00 94.47           H
ATOM   2622  HN  ALA A 178      -9.518  11.253   1.125  1.00 94.47           H
ATOM   2623  N   LEU A 179      -9.712   9.095   3.434  1.00 92.26           N
ATOM   2624  CA  LEU A 179      -9.625   7.856   4.189  1.00 92.26           C
ATOM   2625  C   LEU A 179      -8.446   7.939   5.161  1.00 92.26           C
ATOM   2626  O   LEU A 179      -8.343   7.136   6.087  1.00 92.26           O
ATOM   2627  HA  LEU A 179     -10.544   7.762   4.768  1.00 92.26           H
ATOM   2628  CB  LEU A 179      -9.560   6.655   3.244  1.00 92.26           C
ATOM   2629 1HB  LEU A 179      -8.772   6.836   2.512  1.00 92.26           H
ATOM   2630 2HB  LEU A 179      -9.263   5.779   3.821  1.00 92.26           H
ATOM   2631  CG  LEU A 179     -10.850   6.323   2.491  1.00 92.26           C
ATOM   2632  HG  LEU A 179     -11.173   7.217   1.957  1.00 92.26           H
ATOM   2633  CD1 LEU A 179     -10.609   5.233   1.445  1.00 92.26           C
ATOM   2634 1HD1 LEU A 179      -9.865   5.577   0.727  1.00 92.26           H
ATOM   2635 2HD1 LEU A 179     -10.249   4.330   1.938  1.00 92.26           H
ATOM   2636 3HD1 LEU A 179     -11.542   5.016   0.925  1.00 92.26           H
ATOM   2637  CD2 LEU A 179     -11.970   5.947   3.463  1.00 92.26           C
ATOM   2638 1HD2 LEU A 179     -11.670   5.075   4.044  1.00 92.26           H
ATOM   2639 2HD2 LEU A 179     -12.163   6.783   4.136  1.00 92.26           H
ATOM   2640 3HD2 LEU A 179     -12.876   5.716   2.902  1.00 92.26           H
ATOM   2641  HN  LEU A 179      -9.443   9.023   2.473  1.00 92.26           H
ATOM   2642  N   CYS A 180      -7.586   8.917   4.917  1.00 93.11           N
ATOM   2643  CA  CYS A 180      -6.367   9.053   5.695  1.00 93.11           C
ATOM   2644  C   CYS A 180      -6.612  10.087   6.796  1.00 93.11           C
ATOM   2645  O   CYS A 180      -5.698  10.431   7.544  1.00 93.11           O
ATOM   2646  HA  CYS A 180      -6.158   8.073   6.124  1.00 93.11           H
ATOM   2647  CB  CYS A 180      -5.173   9.429   4.814  1.00 93.11           C
ATOM   2648 1HB  CYS A 180      -5.381  10.359   4.284  1.00 93.11           H
ATOM   2649 2HB  CYS A 180      -4.294   9.605   5.435  1.00 93.11           H
ATOM   2650  SG  CYS A 180      -4.833   8.089   3.615  1.00 93.11           S
ATOM   2651  HG  CYS A 180      -5.947   8.250   2.907  1.00 93.11           H
ATOM   2652  HN  CYS A 180      -7.712   9.607   4.204  1.00 93.11           H
ATOM   2653  N   ILE A 181      -7.850  10.553   6.860  1.00 93.95           N
ATOM   2654  CA  ILE A 181      -8.221  11.559   7.841  1.00 93.95           C
ATOM   2655  C   ILE A 181      -7.899  11.040   9.244  1.00 93.95           C
ATOM   2656  O   ILE A 181      -7.299  11.750  10.050  1.00 93.95           O
ATOM   2657  HA  ILE A 181      -7.611  12.442   7.651  1.00 93.95           H
ATOM   2658  CB  ILE A 181      -9.683  11.971   7.659  1.00 93.95           C
ATOM   2659  HB  ILE A 181     -10.274  11.071   7.495  1.00 93.95           H
ATOM   2660  CG1 ILE A 181      -9.854  12.856   6.423  1.00 93.95           C
ATOM   2661 1HG1 ILE A 181      -9.318  13.795   6.566  1.00 93.95           H
ATOM   2662 2HG1 ILE A 181      -9.410  12.365   5.556  1.00 93.95           H
ATOM   2663  CG2 ILE A 181     -10.225  12.643   8.923  1.00 93.95           C
ATOM   2664 1HG2 ILE A 181     -10.159  11.948   9.760  1.00 93.95           H
ATOM   2665 2HG2 ILE A 181      -9.635  13.533   9.143  1.00 93.95           H
ATOM   2666 3HG2 ILE A 181     -11.266  12.926   8.766  1.00 93.95           H
ATOM   2667  CD1 ILE A 181     -11.332  13.141   6.152  1.00 93.95           C
ATOM   2668 1HD1 ILE A 181     -11.859  12.202   5.985  1.00 93.95           H
ATOM   2669 2HD1 ILE A 181     -11.766  13.654   7.011  1.00 93.95           H
ATOM   2670 3HD1 ILE A 181     -11.425  13.772   5.268  1.00 93.95           H
ATOM   2671  HN  ILE A 181      -8.592  10.257   6.258  1.00 93.95           H
ATOM   2672  N   PRO A 182      -8.289   9.798   9.560  1.00 91.98           N
ATOM   2673  CA  PRO A 182      -8.084   9.263  10.909  1.00 91.98           C
ATOM   2674  C   PRO A 182      -6.640   9.387  11.365  1.00 91.98           C
ATOM   2675  O   PRO A 182      -6.375   9.800  12.493  1.00 91.98           O
ATOM   2676  HA  PRO A 182      -8.662   9.838  11.632  1.00 91.98           H
ATOM   2677  CB  PRO A 182      -8.517   7.800  10.788  1.00 91.98           C
ATOM   2678 1HB  PRO A 182      -7.676   7.151  10.545  1.00 91.98           H
ATOM   2679 2HB  PRO A 182      -8.945   7.430  11.719  1.00 91.98           H
ATOM   2680  CG  PRO A 182      -9.549   7.829   9.666  1.00 91.98           C
ATOM   2681 1HG  PRO A 182      -9.692   6.843   9.223  1.00 91.98           H
ATOM   2682 2HG  PRO A 182     -10.527   8.149  10.024  1.00 91.98           H
ATOM   2683  CD  PRO A 182      -8.950   8.817   8.679  1.00 91.98           C
ATOM   2684 1HD  PRO A 182      -8.237   8.338   8.008  1.00 91.98           H
ATOM   2685 2HD  PRO A 182      -9.714   9.277   8.052  1.00 91.98           H
ATOM   2686  N   GLU A 183      -5.735   9.023  10.468  1.00 92.44           N
ATOM   2687  CA  GLU A 183      -4.318   9.038  10.785  1.00 92.44           C
ATOM   2688  C   GLU A 183      -3.868  10.458  11.138  1.00 92.44           C
ATOM   2689  O   GLU A 183      -3.061  10.649  12.047  1.00 92.44           O
ATOM   2690  HA  GLU A 183      -4.209   8.389  11.654  1.00 92.44           H
ATOM   2691  CB  GLU A 183      -3.490   8.472   9.629  1.00 92.44           C
ATOM   2692 1HB  GLU A 183      -3.893   8.828   8.681  1.00 92.44           H
ATOM   2693 2HB  GLU A 183      -2.439   8.723   9.772  1.00 92.44           H
ATOM   2694  CG  GLU A 183      -3.568   6.945   9.596  1.00 92.44           C
ATOM   2695 1HG  GLU A 183      -2.841   6.555   8.884  1.00 92.44           H
ATOM   2696 2HG  GLU A 183      -3.303   6.542  10.574  1.00 92.44           H
ATOM   2697  CD  GLU A 183      -4.972   6.475   9.209  1.00 92.44           C
ATOM   2698  OE1 GLU A 183      -5.285   5.306   9.521  1.00 92.44           O
ATOM   2699  OE2 GLU A 183      -5.699   7.296   8.610  1.00 92.44           O
ATOM   2700  HN  GLU A 183      -5.957   8.723   9.540  1.00 92.44           H
ATOM   2701  N   ILE A 184      -4.409  11.416  10.401  1.00 94.02           N
ATOM   2702  CA  ILE A 184      -3.989  12.799  10.546  1.00 94.02           C
ATOM   2703  C   ILE A 184      -4.377  13.302  11.938  1.00 94.02           C
ATOM   2704  O   ILE A 184      -3.636  14.065  12.555  1.00 94.02           O
ATOM   2705  HA  ILE A 184      -2.903  12.822  10.461  1.00 94.02           H
ATOM   2706  CB  ILE A 184      -4.550  13.652   9.406  1.00 94.02           C
ATOM   2707  HB  ILE A 184      -5.631  13.518   9.379  1.00 94.02           H
ATOM   2708  CG1 ILE A 184      -4.004  13.188   8.054  1.00 94.02           C
ATOM   2709 1HG1 ILE A 184      -2.933  13.387   8.003  1.00 94.02           H
ATOM   2710 2HG1 ILE A 184      -4.132  12.110   7.957  1.00 94.02           H
ATOM   2711  CG2 ILE A 184      -4.284  15.139   9.651  1.00 94.02           C
ATOM   2712 1HG2 ILE A 184      -4.761  15.444  10.583  1.00 94.02           H
ATOM   2713 2HG2 ILE A 184      -3.210  15.309   9.720  1.00 94.02           H
ATOM   2714 3HG2 ILE A 184      -4.693  15.722   8.826  1.00 94.02           H
ATOM   2715  CD1 ILE A 184      -4.716  13.898   6.902  1.00 94.02           C
ATOM   2716 1HD1 ILE A 184      -5.783  13.677   6.942  1.00 94.02           H
ATOM   2717 2HD1 ILE A 184      -4.565  14.974   6.989  1.00 94.02           H
ATOM   2718 3HD1 ILE A 184      -4.309  13.550   5.953  1.00 94.02           H
ATOM   2719  HN  ILE A 184      -5.120  11.260   9.716  1.00 94.02           H
ATOM   2720  N   LEU A 185      -5.538  12.854  12.392  1.00 93.47           N
ATOM   2721  CA  LEU A 185      -6.133  13.403  13.598  1.00 93.47           C
ATOM   2722  C   LEU A 185      -5.408  12.838  14.822  1.00 93.47           C
ATOM   2723  O   LEU A 185      -4.980  13.590  15.696  1.00 93.47           O
ATOM   2724  HA  LEU A 185      -5.981  14.482  13.575  1.00 93.47           H
ATOM   2725  CB  LEU A 185      -7.643  13.159  13.611  1.00 93.47           C
ATOM   2726 1HB  LEU A 185      -7.821  12.098  13.433  1.00 93.47           H
ATOM   2727 2HB  LEU A 185      -8.019  13.382  14.609  1.00 93.47           H
ATOM   2728  CG  LEU A 185      -8.461  13.961  12.597  1.00 93.47           C
ATOM   2729  HG  LEU A 185      -8.117  13.697  11.596  1.00 93.47           H
ATOM   2730  CD1 LEU A 185      -9.944  13.595  12.676  1.00 93.47           C
ATOM   2731 1HD1 LEU A 185     -10.069  12.533  12.464  1.00 93.47           H
ATOM   2732 2HD1 LEU A 185     -10.319  13.812  13.677  1.00 93.47           H
ATOM   2733 3HD1 LEU A 185     -10.502  14.180  11.945  1.00 93.47           H
ATOM   2734  CD2 LEU A 185      -8.230  15.463  12.772  1.00 93.47           C
ATOM   2735 1HD2 LEU A 185      -8.530  15.762  13.777  1.00 93.47           H
ATOM   2736 2HD2 LEU A 185      -7.174  15.689  12.626  1.00 93.47           H
ATOM   2737 3HD2 LEU A 185      -8.823  16.010  12.039  1.00 93.47           H
ATOM   2738  HN  LEU A 185      -6.069  12.130  11.951  1.00 93.47           H
ATOM   2739  N   TYR A 186      -5.293  11.519  14.844  1.00 92.75           N
ATOM   2740  CA  TYR A 186      -5.012  10.813  16.083  1.00 92.75           C
ATOM   2741  C   TYR A 186      -3.522  10.484  16.201  1.00 92.75           C
ATOM   2742  O   TYR A 186      -3.070   9.996  17.235  1.00 92.75           O
ATOM   2743  HA  TYR A 186      -5.300  11.460  16.912  1.00 92.75           H
ATOM   2744  CB  TYR A 186      -5.806   9.507  16.014  1.00 92.75           C
ATOM   2745 1HB  TYR A 186      -5.480   8.941  15.142  1.00 92.75           H
ATOM   2746 2HB  TYR A 186      -5.571   8.904  16.892  1.00 92.75           H
ATOM   2747  CG  TYR A 186      -7.321   9.704  15.939  1.00 92.75           C
ATOM   2748  CD1 TYR A 186      -7.954  10.538  16.838  1.00 92.75           C
ATOM   2749  HD1 TYR A 186      -7.374  11.058  17.601  1.00 92.75           H
ATOM   2750  CD2 TYR A 186      -8.055   9.046  14.973  1.00 92.75           C
ATOM   2751  HD2 TYR A 186      -7.556   8.387  14.264  1.00 92.75           H
ATOM   2752  CE1 TYR A 186      -9.381  10.723  16.767  1.00 92.75           C
ATOM   2753  HE1 TYR A 186      -9.893  11.380  17.471  1.00 92.75           H
ATOM   2754  CE2 TYR A 186      -9.482   9.231  14.903  1.00 92.75           C
ATOM   2755  HE2 TYR A 186     -10.074   8.718  14.145  1.00 92.75           H
ATOM   2756  CZ  TYR A 186     -10.074  10.061  15.803  1.00 92.75           C
ATOM   2757  OH  TYR A 186     -11.421  10.235  15.736  1.00 92.75           O
ATOM   2758  HH  TYR A 186     -11.784   9.784  14.921  1.00 92.75           H
ATOM   2759  HN  TYR A 186      -5.389  10.935  14.038  1.00 92.75           H
ATOM   2760  N   SER A 187      -2.800  10.766  15.126  1.00 93.06           N
ATOM   2761  CA  SER A 187      -1.355  10.618  15.136  1.00 93.06           C
ATOM   2762  C   SER A 187      -0.727  11.672  16.051  1.00 93.06           C
ATOM   2763  O   SER A 187      -0.888  12.870  15.825  1.00 93.06           O
ATOM   2764  HA  SER A 187      -1.170   9.616  15.523  1.00 93.06           H
ATOM   2765  CB  SER A 187      -0.780  10.732  13.722  1.00 93.06           C
ATOM   2766 1HB  SER A 187      -1.076  11.686  13.286  1.00 93.06           H
ATOM   2767 2HB  SER A 187       0.309  10.730  13.773  1.00 93.06           H
ATOM   2768  OG  SER A 187      -1.218   9.669  12.880  1.00 93.06           O
ATOM   2769  HG  SER A 187      -1.690  10.039  12.080  1.00 93.06           H
ATOM   2770  HN  SER A 187      -3.186  11.088  14.262  1.00 93.06           H
ATOM   2771  N   GLN A 188      -0.025  11.187  17.064  1.00 91.78           N
ATOM   2772  CA  GLN A 188       0.768  12.061  17.911  1.00 91.78           C
ATOM   2773  C   GLN A 188       1.997  11.318  18.438  1.00 91.78           C
ATOM   2774  O   GLN A 188       2.106  10.103  18.282  1.00 91.78           O
ATOM   2775  HA  GLN A 188       1.081  12.883  17.267  1.00 91.78           H
ATOM   2776  CB  GLN A 188      -0.071  12.618  19.063  1.00 91.78           C
ATOM   2777 1HB  GLN A 188       0.507  13.359  19.614  1.00 91.78           H
ATOM   2778 2HB  GLN A 188      -0.947  13.130  18.664  1.00 91.78           H
ATOM   2779  CG  GLN A 188      -0.514  11.500  20.009  1.00 91.78           C
ATOM   2780 1HG  GLN A 188      -1.096  10.761  19.458  1.00 91.78           H
ATOM   2781 2HG  GLN A 188       0.362  10.986  20.405  1.00 91.78           H
ATOM   2782  CD  GLN A 188      -1.349  12.058  21.163  1.00 91.78           C
ATOM   2783  OE1 GLN A 188      -1.746  13.212  21.176  1.00 91.78           O
ATOM   2784  NE2 GLN A 188      -1.594  11.177  22.129  1.00 91.78           N
ATOM   2785 1HE2 GLN A 188      -1.239  10.245  22.057  1.00 91.78           H
ATOM   2786 2HE2 GLN A 188      -2.132  11.447  22.927  1.00 91.78           H
ATOM   2787  HN  GLN A 188       0.008  10.218  17.309  1.00 91.78           H
ATOM   2788  N   ILE A 189       2.892  12.079  19.052  1.00 91.68           N
ATOM   2789  CA  ILE A 189       4.057  11.495  19.694  1.00 91.68           C
ATOM   2790  C   ILE A 189       3.722  11.173  21.152  1.00 91.68           C
ATOM   2791  O   ILE A 189       3.207  12.023  21.877  1.00 91.68           O
ATOM   2792  HA  ILE A 189       4.281  10.562  19.178  1.00 91.68           H
ATOM   2793  CB  ILE A 189       5.273  12.408  19.530  1.00 91.68           C
ATOM   2794  HB  ILE A 189       5.040  13.372  19.980  1.00 91.68           H
ATOM   2795  CG1 ILE A 189       5.573  12.660  18.051  1.00 91.68           C
ATOM   2796 1HG1 ILE A 189       5.931  11.740  17.587  1.00 91.68           H
ATOM   2797 2HG1 ILE A 189       4.657  12.943  17.533  1.00 91.68           H
ATOM   2798  CG2 ILE A 189       6.486  11.844  20.273  1.00 91.68           C
ATOM   2799 1HG2 ILE A 189       6.255  11.759  21.334  1.00 91.68           H
ATOM   2800 2HG2 ILE A 189       6.731  10.860  19.874  1.00 91.68           H
ATOM   2801 3HG2 ILE A 189       7.337  12.512  20.139  1.00 91.68           H
ATOM   2802  CD1 ILE A 189       6.621  13.762  17.884  1.00 91.68           C
ATOM   2803 1HD1 ILE A 189       6.250  14.686  18.328  1.00 91.68           H
ATOM   2804 2HD1 ILE A 189       7.544  13.465  18.382  1.00 91.68           H
ATOM   2805 3HD1 ILE A 189       6.815  13.921  16.823  1.00 91.68           H
ATOM   2806  HN  ILE A 189       2.830  13.075  19.114  1.00 91.68           H
ATOM   2807  N   LYS A 190       4.028   9.943  21.539  1.00 88.32           N
ATOM   2808  CA  LYS A 190       3.913   9.546  22.932  1.00 88.32           C
ATOM   2809  C   LYS A 190       5.303   9.215  23.480  1.00 88.32           C
ATOM   2810  O   LYS A 190       6.058   8.470  22.857  1.00 88.32           O
ATOM   2811  HA  LYS A 190       3.519  10.399  23.483  1.00 88.32           H
ATOM   2812  CB  LYS A 190       2.906   8.405  23.082  1.00 88.32           C
ATOM   2813 1HB  LYS A 190       1.952   8.696  22.641  1.00 88.32           H
ATOM   2814 2HB  LYS A 190       3.256   7.531  22.534  1.00 88.32           H
ATOM   2815  CG  LYS A 190       2.703   8.043  24.555  1.00 88.32           C
ATOM   2816 1HG  LYS A 190       3.573   7.499  24.922  1.00 88.32           H
ATOM   2817 2HG  LYS A 190       2.622   8.953  25.149  1.00 88.32           H
ATOM   2818  CD  LYS A 190       1.446   7.191  24.742  1.00 88.32           C
ATOM   2819 1HD  LYS A 190       0.567   7.835  24.775  1.00 88.32           H
ATOM   2820 2HD  LYS A 190       1.322   6.527  23.887  1.00 88.32           H
ATOM   2821  CE  LYS A 190       1.529   6.366  26.028  1.00 88.32           C
ATOM   2822 1HE  LYS A 190       2.573   6.224  26.309  1.00 88.32           H
ATOM   2823 2HE  LYS A 190       1.050   6.906  26.845  1.00 88.32           H
ATOM   2824  NZ  LYS A 190       0.875   5.051  25.844  1.00 88.32           N
ATOM   2825 1HZ  LYS A 190       0.969   4.505  26.693  1.00 88.32           H
ATOM   2826 2HZ  LYS A 190      -0.108   5.189  25.637  1.00 88.32           H
ATOM   2827 3HZ  LYS A 190       1.317   4.559  25.075  1.00 88.32           H
ATOM   2828  HN  LYS A 190       4.349   9.226  20.920  1.00 88.32           H
ATOM   2829  N   GLU A 191       5.598   9.786  24.639  1.00 85.49           N
ATOM   2830  CA  GLU A 191       6.848   9.493  25.320  1.00 85.49           C
ATOM   2831  C   GLU A 191       6.639   8.394  26.364  1.00 85.49           C
ATOM   2832  O   GLU A 191       5.739   8.489  27.198  1.00 85.49           O
ATOM   2833  HA  GLU A 191       7.526   9.140  24.542  1.00 85.49           H
ATOM   2834  CB  GLU A 191       7.432  10.754  25.960  1.00 85.49           C
ATOM   2835 1HB  GLU A 191       6.650  11.287  26.500  1.00 85.49           H
ATOM   2836 2HB  GLU A 191       8.283  10.487  26.587  1.00 85.49           H
ATOM   2837  CG  GLU A 191       7.966  11.713  24.894  1.00 85.49           C
ATOM   2838 1HG  GLU A 191       8.690  11.196  24.265  1.00 85.49           H
ATOM   2839 2HG  GLU A 191       7.150  12.032  24.246  1.00 85.49           H
ATOM   2840  CD  GLU A 191       8.622  12.936  25.537  1.00 85.49           C
ATOM   2841  OE1 GLU A 191       9.123  13.783  24.766  1.00 85.49           O
ATOM   2842  OE2 GLU A 191       8.609  12.997  26.786  1.00 85.49           O
ATOM   2843  HN  GLU A 191       5.002  10.435  25.110  1.00 85.49           H
ATOM   2844  N   GLU A 192       7.484   7.377  26.284  1.00 76.08           N
ATOM   2845  CA  GLU A 192       7.363   6.232  27.169  1.00 76.08           C
ATOM   2846  C   GLU A 192       8.747   5.752  27.610  1.00 76.08           C
ATOM   2847  O   GLU A 192       9.572   5.378  26.779  1.00 76.08           O
ATOM   2848  HA  GLU A 192       6.803   6.591  28.033  1.00 76.08           H
ATOM   2849  CB  GLU A 192       6.579   5.102  26.499  1.00 76.08           C
ATOM   2850 1HB  GLU A 192       5.580   5.452  26.239  1.00 76.08           H
ATOM   2851 2HB  GLU A 192       7.139   4.723  25.644  1.00 76.08           H
ATOM   2852  CG  GLU A 192       6.397   3.919  27.453  1.00 76.08           C
ATOM   2853 1HG  GLU A 192       7.136   3.149  27.228  1.00 76.08           H
ATOM   2854 2HG  GLU A 192       6.576   4.243  28.478  1.00 76.08           H
ATOM   2855  CD  GLU A 192       4.989   3.332  27.336  1.00 76.08           C
ATOM   2856  OE1 GLU A 192       4.664   2.465  28.177  1.00 76.08           O
ATOM   2857  OE2 GLU A 192       4.269   3.763  26.410  1.00 76.08           O
ATOM   2858  HN  GLU A 192       8.240   7.329  25.632  1.00 76.08           H
ATOM   2859  N   SER A 193       8.958   5.779  28.918  1.00 71.90           N
ATOM   2860  CA  SER A 193      10.179   5.236  29.490  1.00 71.90           C
ATOM   2861  C   SER A 193      11.398   5.890  28.837  1.00 71.90           C
ATOM   2862  O   SER A 193      12.438   5.252  28.677  1.00 71.90           O
ATOM   2863  HA  SER A 193      10.135   5.483  30.551  1.00 71.90           H
ATOM   2864  CB  SER A 193      10.238   3.717  29.322  1.00 71.90           C
ATOM   2865 1HB  SER A 193      10.315   3.471  28.263  1.00 71.90           H
ATOM   2866 2HB  SER A 193      11.137   3.333  29.805  1.00 71.90           H
ATOM   2867  OG  SER A 193       9.092   3.074  29.875  1.00 71.90           O
ATOM   2868  HG  SER A 193       9.109   2.098  29.658  1.00 71.90           H
ATOM   2869  HN  SER A 193       8.315   6.161  29.581  1.00 71.90           H
ATOM   2870  N   GLY A 194      11.231   7.154  28.478  1.00 76.38           N
ATOM   2871  CA  GLY A 194      12.323   7.919  27.900  1.00 76.38           C
ATOM   2872  C   GLY A 194      12.463   7.630  26.404  1.00 76.38           C
ATOM   2873  O   GLY A 194      13.423   8.066  25.771  1.00 76.38           O
ATOM   2874 1HA  GLY A 194      12.147   8.983  28.053  1.00 76.38           H
ATOM   2875 2HA  GLY A 194      13.254   7.673  28.410  1.00 76.38           H
ATOM   2876  HN  GLY A 194      10.370   7.654  28.576  1.00 76.38           H
ATOM   2877  N   ILE A 195      11.491   6.896  25.882  1.00 83.50           N
ATOM   2878  CA  ILE A 195      11.452   6.610  24.458  1.00 83.50           C
ATOM   2879  C   ILE A 195      10.278   7.359  23.824  1.00 83.50           C
ATOM   2880  O   ILE A 195       9.132   7.186  24.236  1.00 83.50           O
ATOM   2881  HA  ILE A 195      12.377   6.987  24.023  1.00 83.50           H
ATOM   2882  CB  ILE A 195      11.421   5.099  24.215  1.00 83.50           C
ATOM   2883  HB  ILE A 195      10.515   4.699  24.671  1.00 83.50           H
ATOM   2884  CG1 ILE A 195      12.609   4.411  24.890  1.00 83.50           C
ATOM   2885 1HG1 ILE A 195      13.539   4.775  24.455  1.00 83.50           H
ATOM   2886 2HG1 ILE A 195      12.629   4.669  25.949  1.00 83.50           H
ATOM   2887  CG2 ILE A 195      11.350   4.786  22.719  1.00 83.50           C
ATOM   2888 1HG2 ILE A 195      10.447   5.226  22.298  1.00 83.50           H
ATOM   2889 2HG2 ILE A 195      12.225   5.202  22.219  1.00 83.50           H
ATOM   2890 3HG2 ILE A 195      11.329   3.705  22.575  1.00 83.50           H
ATOM   2891  CD1 ILE A 195      12.525   2.892  24.731  1.00 83.50           C
ATOM   2892 1HD1 ILE A 195      11.604   2.529  25.188  1.00 83.50           H
ATOM   2893 2HD1 ILE A 195      12.529   2.637  23.671  1.00 83.50           H
ATOM   2894 3HD1 ILE A 195      13.381   2.427  25.220  1.00 83.50           H
ATOM   2895  HN  ILE A 195      10.742   6.500  26.413  1.00 83.50           H
ATOM   2896  N   ALA A 196      10.604   8.175  22.832  1.00 90.14           N
ATOM   2897  CA  ALA A 196       9.581   8.850  22.052  1.00 90.14           C
ATOM   2898  C   ALA A 196       9.083   7.911  20.951  1.00 90.14           C
ATOM   2899  O   ALA A 196       9.878   7.369  20.185  1.00 90.14           O
ATOM   2900  HA  ALA A 196       8.753   9.084  22.721  1.00 90.14           H
ATOM   2901  CB  ALA A 196      10.147  10.157  21.491  1.00 90.14           C
ATOM   2902 1HB  ALA A 196      10.459  10.800  22.314  1.00 90.14           H
ATOM   2903 2HB  ALA A 196      11.004   9.938  20.855  1.00 90.14           H
ATOM   2904 3HB  ALA A 196       9.379  10.663  20.906  1.00 90.14           H
ATOM   2905  HN  ALA A 196      11.545   8.376  22.561  1.00 90.14           H
ATOM   2906  N   ILE A 197       7.769   7.747  20.908  1.00 89.14           N
ATOM   2907  CA  ILE A 197       7.157   6.860  19.934  1.00 89.14           C
ATOM   2908  C   ILE A 197       6.078   7.622  19.162  1.00 89.14           C
ATOM   2909  O   ILE A 197       5.207   8.250  19.762  1.00 89.14           O
ATOM   2910  HA  ILE A 197       7.935   6.558  19.233  1.00 89.14           H
ATOM   2911  CB  ILE A 197       6.643   5.589  20.615  1.00 89.14           C
ATOM   2912  HB  ILE A 197       5.919   5.879  21.376  1.00 89.14           H
ATOM   2913  CG1 ILE A 197       7.778   4.853  21.329  1.00 89.14           C
ATOM   2914 1HG1 ILE A 197       8.514   4.515  20.599  1.00 89.14           H
ATOM   2915 2HG1 ILE A 197       8.292   5.537  22.006  1.00 89.14           H
ATOM   2916  CG2 ILE A 197       5.914   4.688  19.617  1.00 89.14           C
ATOM   2917 1HG2 ILE A 197       5.065   5.226  19.194  1.00 89.14           H
ATOM   2918 2HG2 ILE A 197       6.598   4.404  18.817  1.00 89.14           H
ATOM   2919 3HG2 ILE A 197       5.560   3.793  20.127  1.00 89.14           H
ATOM   2920  CD1 ILE A 197       7.245   3.654  22.116  1.00 89.14           C
ATOM   2921 1HD1 ILE A 197       6.528   3.998  22.861  1.00 89.14           H
ATOM   2922 2HD1 ILE A 197       6.754   2.961  21.433  1.00 89.14           H
ATOM   2923 3HD1 ILE A 197       8.072   3.148  22.614  1.00 89.14           H
ATOM   2924  HN  ILE A 197       7.127   8.207  21.522  1.00 89.14           H
ATOM   2925  N   CYS A 198       6.173   7.543  17.843  1.00 91.87           N
ATOM   2926  CA  CYS A 198       5.111   8.042  16.985  1.00 91.87           C
ATOM   2927  C   CYS A 198       4.008   6.984  16.922  1.00 91.87           C
ATOM   2928  O   CYS A 198       4.204   5.911  16.352  1.00 91.87           O
ATOM   2929  HA  CYS A 198       4.742   8.958  17.446  1.00 91.87           H
ATOM   2930  CB  CYS A 198       5.632   8.408  15.594  1.00 91.87           C
ATOM   2931 1HB  CYS A 198       6.275   9.285  15.657  1.00 91.87           H
ATOM   2932 2HB  CYS A 198       6.240   7.594  15.199  1.00 91.87           H
ATOM   2933  SG  CYS A 198       4.228   8.742  14.468  1.00 91.87           S
ATOM   2934  HN  CYS A 198       6.955   7.148  17.361  1.00 91.87           H
ATOM   2935  N   THR A 199       2.872   7.322  17.514  1.00 91.07           N
ATOM   2936  CA  THR A 199       1.755   6.395  17.575  1.00 91.07           C
ATOM   2937  C   THR A 199       0.434   7.137  17.365  1.00 91.07           C
ATOM   2938  O   THR A 199       0.382   8.362  17.467  1.00 91.07           O
ATOM   2939  HA  THR A 199       1.854   5.682  16.757  1.00 91.07           H
ATOM   2940  CB  THR A 199       1.829   5.653  18.912  1.00 91.07           C
ATOM   2941  HB  THR A 199       2.849   5.331  19.122  1.00 91.07           H
ATOM   2942  OG1 THR A 199       0.868   4.609  18.783  1.00 91.07           O
ATOM   2943  HG1 THR A 199       0.935   3.985  19.561  1.00 91.07           H
ATOM   2944  CG2 THR A 199       1.309   6.495  20.078  1.00 91.07           C
ATOM   2945 1HG2 THR A 199       0.267   6.761  19.899  1.00 91.07           H
ATOM   2946 2HG2 THR A 199       1.906   7.404  20.165  1.00 91.07           H
ATOM   2947 3HG2 THR A 199       1.384   5.922  21.002  1.00 91.07           H
ATOM   2948  HN  THR A 199       2.709   8.209  17.946  1.00 91.07           H
ATOM   2949  N   MET A 200      -0.603   6.365  17.075  1.00 91.68           N
ATOM   2950  CA  MET A 200      -1.962   6.872  17.158  1.00 91.68           C
ATOM   2951  C   MET A 200      -2.521   6.711  18.573  1.00 91.68           C
ATOM   2952  O   MET A 200      -2.419   5.639  19.167  1.00 91.68           O
ATOM   2953  HA  MET A 200      -1.896   7.931  16.905  1.00 91.68           H
ATOM   2954  CB  MET A 200      -2.851   6.117  16.168  1.00 91.68           C
ATOM   2955 1HB  MET A 200      -2.747   5.044  16.327  1.00 91.68           H
ATOM   2956 2HB  MET A 200      -3.896   6.367  16.349  1.00 91.68           H
ATOM   2957  CG  MET A 200      -2.481   6.463  14.725  1.00 91.68           C
ATOM   2958 1HG  MET A 200      -2.460   7.546  14.595  1.00 91.68           H
ATOM   2959 2HG  MET A 200      -1.480   6.096  14.499  1.00 91.68           H
ATOM   2960  SD  MET A 200      -3.663   5.738  13.601  1.00 91.68           S
ATOM   2961  CE  MET A 200      -3.500   4.018  14.048  1.00 91.68           C
ATOM   2962 1HE  MET A 200      -2.473   3.694  13.880  1.00 91.68           H
ATOM   2963 2HE  MET A 200      -3.753   3.890  15.100  1.00 91.68           H
ATOM   2964 3HE  MET A 200      -4.174   3.418  13.436  1.00 91.68           H
ATOM   2965  HN  MET A 200      -0.526   5.410  16.788  1.00 91.68           H
ATOM   2966  N   VAL A 201      -3.101   7.793  19.072  1.00 92.14           N
ATOM   2967  CA  VAL A 201      -3.795   7.749  20.349  1.00 92.14           C
ATOM   2968  C   VAL A 201      -5.263   8.125  20.140  1.00 92.14           C
ATOM   2969  O   VAL A 201      -5.564   9.168  19.561  1.00 92.14           O
ATOM   2970  HA  VAL A 201      -3.744   6.724  20.715  1.00 92.14           H
ATOM   2971  CB  VAL A 201      -3.085   8.650  21.361  1.00 92.14           C
ATOM   2972  HB  VAL A 201      -3.115   9.671  20.980  1.00 92.14           H
ATOM   2973  CG1 VAL A 201      -3.805   8.631  22.711  1.00 92.14           C
ATOM   2974 1HG1 VAL A 201      -4.827   8.986  22.583  1.00 92.14           H
ATOM   2975 2HG1 VAL A 201      -3.820   7.613  23.100  1.00 92.14           H
ATOM   2976 3HG1 VAL A 201      -3.280   9.279  23.412  1.00 92.14           H
ATOM   2977  CG2 VAL A 201      -1.617   8.250  21.517  1.00 92.14           C
ATOM   2978 1HG2 VAL A 201      -1.556   7.218  21.864  1.00 92.14           H
ATOM   2979 2HG2 VAL A 201      -1.112   8.339  20.555  1.00 92.14           H
ATOM   2980 3HG2 VAL A 201      -1.136   8.906  22.242  1.00 92.14           H
ATOM   2981  HN  VAL A 201      -3.103   8.685  18.621  1.00 92.14           H
ATOM   2982  N   TYR A 202      -6.138   7.255  20.622  1.00 90.56           N
ATOM   2983  CA  TYR A 202      -7.567   7.461  20.458  1.00 90.56           C
ATOM   2984  C   TYR A 202      -8.174   8.111  21.702  1.00 90.56           C
ATOM   2985  O   TYR A 202      -8.354   7.452  22.726  1.00 90.56           O
ATOM   2986  HA  TYR A 202      -7.715   8.121  19.603  1.00 90.56           H
ATOM   2987  CB  TYR A 202      -8.175   6.069  20.275  1.00 90.56           C
ATOM   2988 1HB  TYR A 202      -7.896   5.447  21.126  1.00 90.56           H
ATOM   2989 2HB  TYR A 202      -9.262   6.154  20.285  1.00 90.56           H
ATOM   2990  CG  TYR A 202      -7.746   5.366  18.986  1.00 90.56           C
ATOM   2991  CD1 TYR A 202      -8.407   5.629  17.803  1.00 90.56           C
ATOM   2992  HD1 TYR A 202      -9.235   6.338  17.788  1.00 90.56           H
ATOM   2993  CD2 TYR A 202      -6.697   4.469  19.005  1.00 90.56           C
ATOM   2994  HD2 TYR A 202      -6.175   4.261  19.939  1.00 90.56           H
ATOM   2995  CE1 TYR A 202      -8.003   4.968  16.590  1.00 90.56           C
ATOM   2996  HE1 TYR A 202      -8.516   5.167  15.649  1.00 90.56           H
ATOM   2997  CE2 TYR A 202      -6.293   3.808  17.792  1.00 90.56           C
ATOM   2998  HE2 TYR A 202      -5.466   3.097  17.793  1.00 90.56           H
ATOM   2999  CZ  TYR A 202      -6.965   4.090  16.644  1.00 90.56           C
ATOM   3000  OH  TYR A 202      -6.584   3.465  15.498  1.00 90.56           O
ATOM   3001  HH  TYR A 202      -6.082   2.628  15.715  1.00 90.56           H
ATOM   3002  HN  TYR A 202      -5.885   6.424  21.117  1.00 90.56           H
ATOM   3003  N   PRO A 203      -8.500   9.409  21.639  1.00 79.21           N
ATOM   3004  CA  PRO A 203      -9.138  10.083  22.772  1.00 79.21           C
ATOM   3005  C   PRO A 203     -10.558   9.595  23.010  1.00 79.21           C
ATOM   3006  O   PRO A 203     -11.114   8.869  22.187  1.00 79.21           O
ATOM   3007  HA  PRO A 203      -8.602   9.857  23.695  1.00 79.21           H
ATOM   3008  CB  PRO A 203      -9.104  11.562  22.381  1.00 79.21           C
ATOM   3009 1HB  PRO A 203      -9.967  12.100  22.772  1.00 79.21           H
ATOM   3010 2HB  PRO A 203      -8.215  12.059  22.769  1.00 79.21           H
ATOM   3011  CG  PRO A 203      -9.107  11.532  20.879  1.00 79.21           C
ATOM   3012 1HG  PRO A 203     -10.122  11.456  20.488  1.00 79.21           H
ATOM   3013 2HG  PRO A 203      -8.674  12.443  20.466  1.00 79.21           H
ATOM   3014  CD  PRO A 203      -8.293  10.327  20.505  1.00 79.21           C
ATOM   3015 1HD  PRO A 203      -8.631   9.890  19.566  1.00 79.21           H
ATOM   3016 2HD  PRO A 203      -7.240  10.579  20.379  1.00 79.21           H
ATOM   3017  N   SER A 204     -11.111  10.010  24.140  1.00 70.80           N
ATOM   3018  CA  SER A 204     -12.520   9.781  24.411  1.00 70.80           C
ATOM   3019  C   SER A 204     -12.694   8.498  25.226  1.00 70.80           C
ATOM   3020  O   SER A 204     -11.827   7.625  25.209  1.00 70.80           O
ATOM   3021  HA  SER A 204     -12.848  10.647  24.986  1.00 70.80           H
ATOM   3022  CB  SER A 204     -13.325   9.698  23.113  1.00 70.80           C
ATOM   3023 1HB  SER A 204     -14.355   9.998  23.305  1.00 70.80           H
ATOM   3024 2HB  SER A 204     -12.918  10.403  22.388  1.00 70.80           H
ATOM   3025  OG  SER A 204     -13.309   8.385  22.558  1.00 70.80           O
ATOM   3026  HG  SER A 204     -13.840   8.366  21.710  1.00 70.80           H
ATOM   3027  HN  SER A 204     -10.615  10.494  24.861  1.00 70.80           H
ATOM   3028  N   ASP A 205     -13.819   8.424  25.921  1.00 71.99           N
ATOM   3029  CA  ASP A 205     -14.146   7.237  26.693  1.00 71.99           C
ATOM   3030  C   ASP A 205     -14.366   6.060  25.742  1.00 71.99           C
ATOM   3031  O   ASP A 205     -14.251   4.902  26.143  1.00 71.99           O
ATOM   3032  HA  ASP A 205     -13.295   7.083  27.356  1.00 71.99           H
ATOM   3033  CB  ASP A 205     -15.430   7.440  27.499  1.00 71.99           C
ATOM   3034 1HB  ASP A 205     -16.197   7.883  26.863  1.00 71.99           H
ATOM   3035 2HB  ASP A 205     -15.811   6.475  27.833  1.00 71.99           H
ATOM   3036  CG  ASP A 205     -15.181   8.342  28.710  1.00 71.99           C
ATOM   3037  OD1 ASP A 205     -14.160   8.108  29.391  1.00 71.99           O
ATOM   3038  OD2 ASP A 205     -16.018   9.245  28.926  1.00 71.99           O
ATOM   3039  HN  ASP A 205     -14.500   9.155  25.962  1.00 71.99           H
ATOM   3040  N   GLU A 206     -14.679   6.395  24.499  1.00 82.98           N
ATOM   3041  CA  GLU A 206     -15.021   5.383  23.514  1.00 82.98           C
ATOM   3042  C   GLU A 206     -13.831   5.120  22.588  1.00 82.98           C
ATOM   3043  O   GLU A 206     -14.012   4.748  21.430  1.00 82.98           O
ATOM   3044  HA  GLU A 206     -15.249   4.485  24.088  1.00 82.98           H
ATOM   3045  CB  GLU A 206     -16.258   5.794  22.712  1.00 82.98           C
ATOM   3046 1HB  GLU A 206     -16.100   6.778  22.271  1.00 82.98           H
ATOM   3047 2HB  GLU A 206     -16.492   5.024  21.977  1.00 82.98           H
ATOM   3048  CG  GLU A 206     -17.485   5.909  23.619  1.00 82.98           C
ATOM   3049 1HG  GLU A 206     -17.243   6.519  24.489  1.00 82.98           H
ATOM   3050 2HG  GLU A 206     -18.289   6.418  23.087  1.00 82.98           H
ATOM   3051  CD  GLU A 206     -17.962   4.528  24.075  1.00 82.98           C
ATOM   3052  OE1 GLU A 206     -19.032   4.482  24.720  1.00 82.98           O
ATOM   3053  OE2 GLU A 206     -17.247   3.551  23.767  1.00 82.98           O
ATOM   3054  HN  GLU A 206     -14.702   7.337  24.162  1.00 82.98           H
ATOM   3055  N   SER A 207     -12.641   5.323  23.135  1.00 89.41           N
ATOM   3056  CA  SER A 207     -11.425   5.181  22.353  1.00 89.41           C
ATOM   3057  C   SER A 207     -11.325   3.760  21.794  1.00 89.41           C
ATOM   3058  O   SER A 207     -10.810   3.556  20.696  1.00 89.41           O
ATOM   3059  HA  SER A 207     -11.516   5.905  21.543  1.00 89.41           H
ATOM   3060  CB  SER A 207     -10.189   5.509  23.193  1.00 89.41           C
ATOM   3061 1HB  SER A 207      -9.293   5.201  22.654  1.00 89.41           H
ATOM   3062 2HB  SER A 207     -10.122   6.587  23.334  1.00 89.41           H
ATOM   3063  OG  SER A 207     -10.222   4.866  24.464  1.00 89.41           O
ATOM   3064  HG  SER A 207      -9.484   5.215  25.043  1.00 89.41           H
ATOM   3065  HN  SER A 207     -12.502   5.580  24.091  1.00 89.41           H
ATOM   3066  N   THR A 208     -11.826   2.814  22.576  1.00 89.63           N
ATOM   3067  CA  THR A 208     -11.763   1.414  22.191  1.00 89.63           C
ATOM   3068  C   THR A 208     -12.625   1.162  20.952  1.00 89.63           C
ATOM   3069  O   THR A 208     -12.176   0.527  19.999  1.00 89.63           O
ATOM   3070  HA  THR A 208     -10.734   1.179  21.919  1.00 89.63           H
ATOM   3071  CB  THR A 208     -12.177   0.573  23.401  1.00 89.63           C
ATOM   3072  HB  THR A 208     -12.102  -0.491  23.178  1.00 89.63           H
ATOM   3073  OG1 THR A 208     -13.482   1.045  23.721  1.00 89.63           O
ATOM   3074  HG1 THR A 208     -13.948   0.387  24.314  1.00 89.63           H
ATOM   3075  CG2 THR A 208     -11.349   0.892  24.647  1.00 89.63           C
ATOM   3076 1HG2 THR A 208     -11.477   1.942  24.909  1.00 89.63           H
ATOM   3077 2HG2 THR A 208     -10.296   0.694  24.444  1.00 89.63           H
ATOM   3078 3HG2 THR A 208     -11.683   0.267  25.475  1.00 89.63           H
ATOM   3079  HN  THR A 208     -12.267   2.992  23.455  1.00 89.63           H
ATOM   3080  N   LYS A 209     -13.846   1.673  21.006  1.00 90.99           N
ATOM   3081  CA  LYS A 209     -14.768   1.528  19.892  1.00 90.99           C
ATOM   3082  C   LYS A 209     -14.176   2.206  18.655  1.00 90.99           C
ATOM   3083  O   LYS A 209     -14.290   1.688  17.545  1.00 90.99           O
ATOM   3084  HA  LYS A 209     -14.868   0.462  19.688  1.00 90.99           H
ATOM   3085  CB  LYS A 209     -16.155   2.048  20.274  1.00 90.99           C
ATOM   3086 1HB  LYS A 209     -16.075   3.067  20.653  1.00 90.99           H
ATOM   3087 2HB  LYS A 209     -16.789   2.087  19.388  1.00 90.99           H
ATOM   3088  CG  LYS A 209     -16.804   1.154  21.333  1.00 90.99           C
ATOM   3089 1HG  LYS A 209     -16.738   0.111  21.023  1.00 90.99           H
ATOM   3090 2HG  LYS A 209     -16.258   1.242  22.272  1.00 90.99           H
ATOM   3091  CD  LYS A 209     -18.269   1.536  21.550  1.00 90.99           C
ATOM   3092 1HD  LYS A 209     -18.359   2.620  21.623  1.00 90.99           H
ATOM   3093 2HD  LYS A 209     -18.861   1.224  20.690  1.00 90.99           H
ATOM   3094  CE  LYS A 209     -18.823   0.886  22.820  1.00 90.99           C
ATOM   3095 1HE  LYS A 209     -19.322  -0.050  22.569  1.00 90.99           H
ATOM   3096 2HE  LYS A 209     -18.004   0.639  23.496  1.00 90.99           H
ATOM   3097  NZ  LYS A 209     -19.774   1.796  23.495  1.00 90.99           N
ATOM   3098 1HZ  LYS A 209     -20.339   1.269  24.152  1.00 90.99           H
ATOM   3099 2HZ  LYS A 209     -19.259   2.514  23.993  1.00 90.99           H
ATOM   3100 3HZ  LYS A 209     -20.376   2.230  22.804  1.00 90.99           H
ATOM   3101  HN  LYS A 209     -14.207   2.177  21.791  1.00 90.99           H
ATOM   3102  N   LEU A 210     -13.557   3.354  18.887  1.00 92.21           N
ATOM   3103  CA  LEU A 210     -13.003   4.140  17.798  1.00 92.21           C
ATOM   3104  C   LEU A 210     -11.886   3.346  17.118  1.00 92.21           C
ATOM   3105  O   LEU A 210     -11.850   3.241  15.893  1.00 92.21           O
ATOM   3106  HA  LEU A 210     -13.802   4.301  17.073  1.00 92.21           H
ATOM   3107  CB  LEU A 210     -12.562   5.516  18.300  1.00 92.21           C
ATOM   3108 1HB  LEU A 210     -13.412   5.992  18.789  1.00 92.21           H
ATOM   3109 2HB  LEU A 210     -11.795   5.374  19.061  1.00 92.21           H
ATOM   3110  CG  LEU A 210     -12.018   6.474  17.238  1.00 92.21           C
ATOM   3111  HG  LEU A 210     -11.192   5.982  16.725  1.00 92.21           H
ATOM   3112  CD1 LEU A 210     -13.083   6.788  16.185  1.00 92.21           C
ATOM   3113 1HD1 LEU A 210     -13.393   5.864  15.696  1.00 92.21           H
ATOM   3114 2HD1 LEU A 210     -13.944   7.251  16.666  1.00 92.21           H
ATOM   3115 3HD1 LEU A 210     -12.669   7.471  15.443  1.00 92.21           H
ATOM   3116  CD2 LEU A 210     -11.457   7.744  17.882  1.00 92.21           C
ATOM   3117 1HD2 LEU A 210     -12.248   8.249  18.437  1.00 92.21           H
ATOM   3118 2HD2 LEU A 210     -10.648   7.479  18.562  1.00 92.21           H
ATOM   3119 3HD2 LEU A 210     -11.077   8.408  17.105  1.00 92.21           H
ATOM   3120  HN  LEU A 210     -13.431   3.747  19.798  1.00 92.21           H
ATOM   3121  N   LYS A 211     -11.000   2.807  17.943  1.00 92.44           N
ATOM   3122  CA  LYS A 211      -9.895   2.010  17.439  1.00 92.44           C
ATOM   3123  C   LYS A 211     -10.445   0.869  16.580  1.00 92.44           C
ATOM   3124  O   LYS A 211     -10.016   0.682  15.442  1.00 92.44           O
ATOM   3125  HA  LYS A 211      -9.288   2.657  16.806  1.00 92.44           H
ATOM   3126  CB  LYS A 211      -9.005   1.539  18.590  1.00 92.44           C
ATOM   3127 1HB  LYS A 211      -8.580   2.402  19.104  1.00 92.44           H
ATOM   3128 2HB  LYS A 211      -9.605   0.997  19.321  1.00 92.44           H
ATOM   3129  CG  LYS A 211      -7.878   0.638  18.079  1.00 92.44           C
ATOM   3130 1HG  LYS A 211      -8.296  -0.295  17.703  1.00 92.44           H
ATOM   3131 2HG  LYS A 211      -7.373   1.121  17.242  1.00 92.44           H
ATOM   3132  CD  LYS A 211      -6.868   0.341  19.189  1.00 92.44           C
ATOM   3133 1HD  LYS A 211      -6.492   1.276  19.604  1.00 92.44           H
ATOM   3134 2HD  LYS A 211      -7.361  -0.193  20.001  1.00 92.44           H
ATOM   3135  CE  LYS A 211      -5.700  -0.493  18.658  1.00 92.44           C
ATOM   3136 1HE  LYS A 211      -6.057  -1.476  18.350  1.00 92.44           H
ATOM   3137 2HE  LYS A 211      -5.278  -0.017  17.773  1.00 92.44           H
ATOM   3138  NZ  LYS A 211      -4.655  -0.641  19.695  1.00 92.44           N
ATOM   3139 1HZ  LYS A 211      -3.806  -1.000  19.271  1.00 92.44           H
ATOM   3140 2HZ  LYS A 211      -4.467   0.262  20.117  1.00 92.44           H
ATOM   3141 3HZ  LYS A 211      -4.976  -1.287  20.408  1.00 92.44           H
ATOM   3142  HN  LYS A 211     -11.029   2.907  18.938  1.00 92.44           H
ATOM   3143  N   SER A 212     -11.386   0.137  17.157  1.00 91.56           N
ATOM   3144  CA  SER A 212     -11.943  -1.027  16.489  1.00 91.56           C
ATOM   3145  C   SER A 212     -12.496  -0.630  15.119  1.00 91.56           C
ATOM   3146  O   SER A 212     -12.240  -1.305  14.123  1.00 91.56           O
ATOM   3147  HA  SER A 212     -11.110  -1.722  16.379  1.00 91.56           H
ATOM   3148  CB  SER A 212     -13.039  -1.676  17.337  1.00 91.56           C
ATOM   3149 1HB  SER A 212     -12.627  -1.963  18.304  1.00 91.56           H
ATOM   3150 2HB  SER A 212     -13.827  -0.948  17.530  1.00 91.56           H
ATOM   3151  OG  SER A 212     -13.598  -2.822  16.700  1.00 91.56           O
ATOM   3152  HG  SER A 212     -12.873  -3.465  16.455  1.00 91.56           H
ATOM   3153  HN  SER A 212     -11.766   0.328  18.062  1.00 91.56           H
ATOM   3154  N   ALA A 213     -13.244   0.464  15.113  1.00 92.24           N
ATOM   3155  CA  ALA A 213     -13.892   0.920  13.895  1.00 92.24           C
ATOM   3156  C   ALA A 213     -12.825   1.260  12.852  1.00 92.24           C
ATOM   3157  O   ALA A 213     -12.953   0.891  11.686  1.00 92.24           O
ATOM   3158  HA  ALA A 213     -14.507   0.103  13.520  1.00 92.24           H
ATOM   3159  CB  ALA A 213     -14.796   2.112  14.214  1.00 92.24           C
ATOM   3160 1HB  ALA A 213     -15.554   1.810  14.937  1.00 92.24           H
ATOM   3161 2HB  ALA A 213     -14.198   2.921  14.632  1.00 92.24           H
ATOM   3162 3HB  ALA A 213     -15.282   2.454  13.300  1.00 92.24           H
ATOM   3163  HN  ALA A 213     -13.409   1.033  15.919  1.00 92.24           H
ATOM   3164  N   VAL A 214     -11.798   1.961  13.310  1.00 91.17           N
ATOM   3165  CA  VAL A 214     -10.743   2.412  12.418  1.00 91.17           C
ATOM   3166  C   VAL A 214     -10.036   1.197  11.815  1.00 91.17           C
ATOM   3167  O   VAL A 214      -9.713   1.187  10.628  1.00 91.17           O
ATOM   3168  HA  VAL A 214     -11.213   2.979  11.613  1.00 91.17           H
ATOM   3169  CB  VAL A 214      -9.791   3.349  13.164  1.00 91.17           C
ATOM   3170  HB  VAL A 214      -9.499   2.859  14.093  1.00 91.17           H
ATOM   3171  CG1 VAL A 214      -8.522   3.604  12.349  1.00 91.17           C
ATOM   3172 1HG1 VAL A 214      -8.011   2.659  12.166  1.00 91.17           H
ATOM   3173 2HG1 VAL A 214      -8.789   4.063  11.397  1.00 91.17           H
ATOM   3174 3HG1 VAL A 214      -7.863   4.273  12.903  1.00 91.17           H
ATOM   3175  CG2 VAL A 214     -10.486   4.663  13.524  1.00 91.17           C
ATOM   3176 1HG2 VAL A 214     -10.821   5.159  12.613  1.00 91.17           H
ATOM   3177 2HG2 VAL A 214     -11.346   4.457  14.162  1.00 91.17           H
ATOM   3178 3HG2 VAL A 214      -9.787   5.310  14.054  1.00 91.17           H
ATOM   3179  HN  VAL A 214     -11.680   2.219  14.268  1.00 91.17           H
ATOM   3180  N   LEU A 215      -9.815   0.201  12.661  1.00 91.26           N
ATOM   3181  CA  LEU A 215      -9.132  -1.008  12.232  1.00 91.26           C
ATOM   3182  C   LEU A 215     -10.006  -1.751  11.219  1.00 91.26           C
ATOM   3183  O   LEU A 215      -9.517  -2.200  10.184  1.00 91.26           O
ATOM   3184  HA  LEU A 215      -8.211  -0.703  11.736  1.00 91.26           H
ATOM   3185  CB  LEU A 215      -8.735  -1.857  13.442  1.00 91.26           C
ATOM   3186 1HB  LEU A 215      -9.457  -1.677  14.239  1.00 91.26           H
ATOM   3187 2HB  LEU A 215      -8.819  -2.908  13.166  1.00 91.26           H
ATOM   3188  CG  LEU A 215      -7.331  -1.615  13.999  1.00 91.26           C
ATOM   3189  HG  LEU A 215      -6.687  -1.303  13.177  1.00 91.26           H
ATOM   3190  CD1 LEU A 215      -7.336  -0.481  15.026  1.00 91.26           C
ATOM   3191 1HD1 LEU A 215      -7.687   0.436  14.553  1.00 91.26           H
ATOM   3192 2HD1 LEU A 215      -8.000  -0.741  15.851  1.00 91.26           H
ATOM   3193 3HD1 LEU A 215      -6.326  -0.330  15.406  1.00 91.26           H
ATOM   3194  CD2 LEU A 215      -6.739  -2.905  14.572  1.00 91.26           C
ATOM   3195 1HD2 LEU A 215      -7.377  -3.270  15.377  1.00 91.26           H
ATOM   3196 2HD2 LEU A 215      -6.679  -3.657  13.786  1.00 91.26           H
ATOM   3197 3HD2 LEU A 215      -5.741  -2.705  14.961  1.00 91.26           H
ATOM   3198  HN  LEU A 215     -10.094   0.211  13.621  1.00 91.26           H
ATOM   3199  N   THR A 216     -11.283  -1.857  11.554  1.00 91.92           N
ATOM   3200  CA  THR A 216     -12.228  -2.547  10.692  1.00 91.92           C
ATOM   3201  C   THR A 216     -12.236  -1.917   9.298  1.00 91.92           C
ATOM   3202  O   THR A 216     -12.236  -2.626   8.292  1.00 91.92           O
ATOM   3203  HA  THR A 216     -11.895  -3.579  10.575  1.00 91.92           H
ATOM   3204  CB  THR A 216     -13.596  -2.526  11.376  1.00 91.92           C
ATOM   3205  HB  THR A 216     -13.919  -1.503  11.569  1.00 91.92           H
ATOM   3206  OG1 THR A 216     -13.419  -3.342  12.531  1.00 91.92           O
ATOM   3207  HG1 THR A 216     -13.119  -2.782  13.303  1.00 91.92           H
ATOM   3208  CG2 THR A 216     -14.668  -3.256  10.565  1.00 91.92           C
ATOM   3209 1HG2 THR A 216     -14.376  -4.297  10.431  1.00 91.92           H
ATOM   3210 2HG2 THR A 216     -14.773  -2.779   9.590  1.00 91.92           H
ATOM   3211 3HG2 THR A 216     -15.619  -3.210  11.096  1.00 91.92           H
ATOM   3212  HN  THR A 216     -11.674  -1.482  12.395  1.00 91.92           H
ATOM   3213  N   LEU A 217     -12.243  -0.592   9.282  1.00 89.24           N
ATOM   3214  CA  LEU A 217     -12.276   0.141   8.028  1.00 89.24           C
ATOM   3215  C   LEU A 217     -11.033  -0.207   7.206  1.00 89.24           C
ATOM   3216  O   LEU A 217     -11.114  -0.368   5.989  1.00 89.24           O
ATOM   3217  HA  LEU A 217     -13.157  -0.190   7.478  1.00 89.24           H
ATOM   3218  CB  LEU A 217     -12.441   1.640   8.288  1.00 89.24           C
ATOM   3219 1HB  LEU A 217     -13.314   1.784   8.924  1.00 89.24           H
ATOM   3220 2HB  LEU A 217     -11.575   1.988   8.851  1.00 89.24           H
ATOM   3221  CG  LEU A 217     -12.597   2.522   7.048  1.00 89.24           C
ATOM   3222  HG  LEU A 217     -11.785   2.290   6.359  1.00 89.24           H
ATOM   3223  CD1 LEU A 217     -13.908   2.217   6.319  1.00 89.24           C
ATOM   3224 1HD1 LEU A 217     -13.916   1.173   6.008  1.00 89.24           H
ATOM   3225 2HD1 LEU A 217     -14.747   2.404   6.989  1.00 89.24           H
ATOM   3226 3HD1 LEU A 217     -13.993   2.859   5.442  1.00 89.24           H
ATOM   3227  CD2 LEU A 217     -12.474   4.003   7.410  1.00 89.24           C
ATOM   3228 1HD2 LEU A 217     -13.250   4.268   8.127  1.00 89.24           H
ATOM   3229 2HD2 LEU A 217     -11.494   4.189   7.850  1.00 89.24           H
ATOM   3230 3HD2 LEU A 217     -12.588   4.608   6.510  1.00 89.24           H
ATOM   3231  HN  LEU A 217     -12.227  -0.023  10.104  1.00 89.24           H
ATOM   3232  N   LYS A 218      -9.912  -0.314   7.904  1.00 87.54           N
ATOM   3233  CA  LYS A 218      -8.647  -0.604   7.250  1.00 87.54           C
ATOM   3234  C   LYS A 218      -8.710  -1.997   6.621  1.00 87.54           C
ATOM   3235  O   LYS A 218      -8.244  -2.199   5.501  1.00 87.54           O
ATOM   3236  HA  LYS A 218      -8.517   0.129   6.453  1.00 87.54           H
ATOM   3237  CB  LYS A 218      -7.484  -0.421   8.227  1.00 87.54           C
ATOM   3238 1HB  LYS A 218      -7.720  -0.907   9.174  1.00 87.54           H
ATOM   3239 2HB  LYS A 218      -6.593  -0.910   7.832  1.00 87.54           H
ATOM   3240  CG  LYS A 218      -7.196   1.062   8.466  1.00 87.54           C
ATOM   3241 1HG  LYS A 218      -6.738   1.495   7.576  1.00 87.54           H
ATOM   3242 2HG  LYS A 218      -8.131   1.595   8.635  1.00 87.54           H
ATOM   3243  CD  LYS A 218      -6.269   1.254   9.667  1.00 87.54           C
ATOM   3244 1HD  LYS A 218      -6.718   0.805  10.553  1.00 87.54           H
ATOM   3245 2HD  LYS A 218      -5.326   0.735   9.491  1.00 87.54           H
ATOM   3246  CE  LYS A 218      -6.001   2.739   9.922  1.00 87.54           C
ATOM   3247 1HE  LYS A 218      -5.589   3.199   9.024  1.00 87.54           H
ATOM   3248 2HE  LYS A 218      -6.937   3.251  10.142  1.00 87.54           H
ATOM   3249  NZ  LYS A 218      -5.059   2.909  11.050  1.00 87.54           N
ATOM   3250 1HZ  LYS A 218      -4.735   3.870  11.078  1.00 87.54           H
ATOM   3251 2HZ  LYS A 218      -5.529   2.685  11.920  1.00 87.54           H
ATOM   3252 3HZ  LYS A 218      -4.266   2.289  10.926  1.00 87.54           H
ATOM   3253  HN  LYS A 218      -9.859  -0.207   8.897  1.00 87.54           H
ATOM   3254  N   VAL A 219      -9.291  -2.923   7.370  1.00 88.13           N
ATOM   3255  CA  VAL A 219      -9.348  -4.309   6.937  1.00 88.13           C
ATOM   3256  C   VAL A 219     -10.234  -4.414   5.693  1.00 88.13           C
ATOM   3257  O   VAL A 219      -9.872  -5.076   4.722  1.00 88.13           O
ATOM   3258  HA  VAL A 219      -8.336  -4.613   6.672  1.00 88.13           H
ATOM   3259  CB  VAL A 219      -9.825  -5.198   8.087  1.00 88.13           C
ATOM   3260  HB  VAL A 219     -10.735  -4.759   8.495  1.00 88.13           H
ATOM   3261  CG1 VAL A 219     -10.165  -6.604   7.588  1.00 88.13           C
ATOM   3262 1HG1 VAL A 219     -10.957  -6.544   6.842  1.00 88.13           H
ATOM   3263 2HG1 VAL A 219      -9.278  -7.055   7.142  1.00 88.13           H
ATOM   3264 3HG1 VAL A 219     -10.501  -7.215   8.426  1.00 88.13           H
ATOM   3265  CG2 VAL A 219      -8.784  -5.250   9.207  1.00 88.13           C
ATOM   3266 1HG2 VAL A 219      -7.850  -5.654   8.817  1.00 88.13           H
ATOM   3267 2HG2 VAL A 219      -8.613  -4.244   9.591  1.00 88.13           H
ATOM   3268 3HG2 VAL A 219      -9.149  -5.888  10.012  1.00 88.13           H
ATOM   3269  HN  VAL A 219      -9.717  -2.740   8.256  1.00 88.13           H
ATOM   3270  N   ILE A 220     -11.379  -3.750   5.764  1.00 87.48           N
ATOM   3271  CA  ILE A 220     -12.365  -3.844   4.701  1.00 87.48           C
ATOM   3272  C   ILE A 220     -11.790  -3.234   3.422  1.00 87.48           C
ATOM   3273  O   ILE A 220     -11.734  -3.895   2.386  1.00 87.48           O
ATOM   3274  HA  ILE A 220     -12.554  -4.903   4.524  1.00 87.48           H
ATOM   3275  CB  ILE A 220     -13.689  -3.216   5.142  1.00 87.48           C
ATOM   3276  HB  ILE A 220     -13.476  -2.236   5.570  1.00 87.48           H
ATOM   3277  CG1 ILE A 220     -14.356  -4.052   6.235  1.00 87.48           C
ATOM   3278 1HG1 ILE A 220     -14.655  -5.018   5.828  1.00 87.48           H
ATOM   3279 2HG1 ILE A 220     -13.641  -4.250   7.034  1.00 87.48           H
ATOM   3280  CG2 ILE A 220     -14.615  -2.993   3.944  1.00 87.48           C
ATOM   3281 1HG2 ILE A 220     -14.132  -2.326   3.230  1.00 87.48           H
ATOM   3282 2HG2 ILE A 220     -14.825  -3.949   3.465  1.00 87.48           H
ATOM   3283 3HG2 ILE A 220     -15.548  -2.545   4.286  1.00 87.48           H
ATOM   3284  CD1 ILE A 220     -15.580  -3.333   6.806  1.00 87.48           C
ATOM   3285 1HD1 ILE A 220     -15.274  -2.378   7.233  1.00 87.48           H
ATOM   3286 2HD1 ILE A 220     -16.303  -3.158   6.009  1.00 87.48           H
ATOM   3287 3HD1 ILE A 220     -16.035  -3.949   7.581  1.00 87.48           H
ATOM   3288  HN  ILE A 220     -11.635  -3.157   6.527  1.00 87.48           H
ATOM   3289  N   LEU A 221     -11.378  -1.980   3.535  1.00 82.87           N
ATOM   3290  CA  LEU A 221     -11.010  -1.204   2.363  1.00 82.87           C
ATOM   3291  C   LEU A 221      -9.591  -1.581   1.933  1.00 82.87           C
ATOM   3292  O   LEU A 221      -9.217  -1.387   0.777  1.00 82.87           O
ATOM   3293  HA  LEU A 221     -11.697  -1.476   1.562  1.00 82.87           H
ATOM   3294  CB  LEU A 221     -11.195   0.291   2.630  1.00 82.87           C
ATOM   3295 1HB  LEU A 221     -10.615   0.556   3.514  1.00 82.87           H
ATOM   3296 2HB  LEU A 221     -10.771   0.845   1.793  1.00 82.87           H
ATOM   3297  CG  LEU A 221     -12.636   0.761   2.840  1.00 82.87           C
ATOM   3298  HG  LEU A 221     -13.031   0.267   3.728  1.00 82.87           H
ATOM   3299  CD1 LEU A 221     -12.688   2.268   3.101  1.00 82.87           C
ATOM   3300 1HD1 LEU A 221     -12.111   2.502   3.995  1.00 82.87           H
ATOM   3301 2HD1 LEU A 221     -12.268   2.799   2.247  1.00 82.87           H
ATOM   3302 3HD1 LEU A 221     -13.724   2.575   3.247  1.00 82.87           H
ATOM   3303  CD2 LEU A 221     -13.523   0.352   1.663  1.00 82.87           C
ATOM   3304 1HD2 LEU A 221     -13.139   0.800   0.746  1.00 82.87           H
ATOM   3305 2HD2 LEU A 221     -13.520  -0.734   1.566  1.00 82.87           H
ATOM   3306 3HD2 LEU A 221     -14.541   0.699   1.837  1.00 82.87           H
ATOM   3307  HN  LEU A 221     -11.294  -1.496   4.406  1.00 82.87           H
ATOM   3308  N   GLY A 222      -8.839  -2.111   2.886  1.00 76.02           N
ATOM   3309  CA  GLY A 222      -7.430  -2.389   2.661  1.00 76.02           C
ATOM   3310  C   GLY A 222      -7.246  -3.698   1.890  1.00 76.02           C
ATOM   3311  O   GLY A 222      -6.313  -3.832   1.101  1.00 76.02           O
ATOM   3312 1HA  GLY A 222      -6.979  -1.569   2.104  1.00 76.02           H
ATOM   3313 2HA  GLY A 222      -6.910  -2.450   3.617  1.00 76.02           H
ATOM   3314  HN  GLY A 222      -9.176  -2.350   3.797  1.00 76.02           H
ATOM   3315  N   PHE A 223      -8.152  -4.631   2.146  1.00 76.87           N
ATOM   3316  CA  PHE A 223      -7.970  -5.997   1.686  1.00 76.87           C
ATOM   3317  C   PHE A 223      -9.214  -6.497   0.948  1.00 76.87           C
ATOM   3318  O   PHE A 223      -9.164  -6.761  -0.253  1.00 76.87           O
ATOM   3319  HA  PHE A 223      -7.120  -5.998   1.003  1.00 76.87           H
ATOM   3320  CB  PHE A 223      -7.747  -6.862   2.928  1.00 76.87           C
ATOM   3321 1HB  PHE A 223      -6.938  -6.431   3.517  1.00 76.87           H
ATOM   3322 2HB  PHE A 223      -8.644  -6.831   3.546  1.00 76.87           H
ATOM   3323  CG  PHE A 223      -7.411  -8.322   2.617  1.00 76.87           C
ATOM   3324  CD1 PHE A 223      -8.271  -9.310   2.981  1.00 76.87           C
ATOM   3325  HD1 PHE A 223      -9.200  -9.063   3.494  1.00 76.87           H
ATOM   3326  CD2 PHE A 223      -6.252  -8.631   1.976  1.00 76.87           C
ATOM   3327  HD2 PHE A 223      -5.562  -7.839   1.684  1.00 76.87           H
ATOM   3328  CE1 PHE A 223      -7.959 -10.665   2.693  1.00 76.87           C
ATOM   3329  HE1 PHE A 223      -8.648 -11.458   2.985  1.00 76.87           H
ATOM   3330  CE2 PHE A 223      -5.939  -9.986   1.688  1.00 76.87           C
ATOM   3331  HE2 PHE A 223      -5.010 -10.234   1.174  1.00 76.87           H
ATOM   3332  CZ  PHE A 223      -6.800 -10.975   2.052  1.00 76.87           C
ATOM   3333  HZ  PHE A 223      -6.560 -12.015   1.830  1.00 76.87           H
ATOM   3334  HN  PHE A 223      -8.995  -4.466   2.658  1.00 76.87           H
ATOM   3335  N   PHE A 224     -10.301  -6.611   1.696  1.00 83.22           N
ATOM   3336  CA  PHE A 224     -11.471  -7.326   1.214  1.00 83.22           C
ATOM   3337  C   PHE A 224     -12.033  -6.669  -0.048  1.00 83.22           C
ATOM   3338  O   PHE A 224     -12.351  -7.354  -1.020  1.00 83.22           O
ATOM   3339  HA  PHE A 224     -11.154  -8.343   0.982  1.00 83.22           H
ATOM   3340  CB  PHE A 224     -12.524  -7.260   2.321  1.00 83.22           C
ATOM   3341 1HB  PHE A 224     -12.456  -6.291   2.816  1.00 83.22           H
ATOM   3342 2HB  PHE A 224     -13.515  -7.319   1.871  1.00 83.22           H
ATOM   3343  CG  PHE A 224     -12.391  -8.364   3.373  1.00 83.22           C
ATOM   3344  CD1 PHE A 224     -12.931  -9.591   3.142  1.00 83.22           C
ATOM   3345  HD1 PHE A 224     -13.458  -9.788   2.209  1.00 83.22           H
ATOM   3346  CD2 PHE A 224     -11.734  -8.118   4.538  1.00 83.22           C
ATOM   3347  HD2 PHE A 224     -11.302  -7.135   4.722  1.00 83.22           H
ATOM   3348  CE1 PHE A 224     -12.808 -10.615   4.118  1.00 83.22           C
ATOM   3349  HE1 PHE A 224     -13.241 -11.598   3.934  1.00 83.22           H
ATOM   3350  CE2 PHE A 224     -11.611  -9.142   5.513  1.00 83.22           C
ATOM   3351  HE2 PHE A 224     -11.084  -8.945   6.447  1.00 83.22           H
ATOM   3352  CZ  PHE A 224     -12.151 -10.369   5.283  1.00 83.22           C
ATOM   3353  HZ  PHE A 224     -12.056 -11.155   6.032  1.00 83.22           H
ATOM   3354  HN  PHE A 224     -10.391  -6.225   2.615  1.00 83.22           H
ATOM   3355  N   LEU A 225     -12.139  -5.350   0.007  1.00 80.85           N
ATOM   3356  CA  LEU A 225     -12.708  -4.598  -1.099  1.00 80.85           C
ATOM   3357  C   LEU A 225     -11.871  -4.836  -2.357  1.00 80.85           C
ATOM   3358  O   LEU A 225     -12.411  -5.151  -3.416  1.00 80.85           O
ATOM   3359  HA  LEU A 225     -13.712  -4.984  -1.274  1.00 80.85           H
ATOM   3360  CB  LEU A 225     -12.850  -3.121  -0.726  1.00 80.85           C
ATOM   3361 1HB  LEU A 225     -13.462  -3.051   0.174  1.00 80.85           H
ATOM   3362 2HB  LEU A 225     -11.864  -2.735  -0.471  1.00 80.85           H
ATOM   3363  CG  LEU A 225     -13.461  -2.214  -1.796  1.00 80.85           C
ATOM   3364  HG  LEU A 225     -12.901  -2.353  -2.721  1.00 80.85           H
ATOM   3365  CD1 LEU A 225     -14.912  -2.606  -2.083  1.00 80.85           C
ATOM   3366 1HD1 LEU A 225     -14.947  -3.637  -2.436  1.00 80.85           H
ATOM   3367 2HD1 LEU A 225     -15.501  -2.515  -1.170  1.00 80.85           H
ATOM   3368 3HD1 LEU A 225     -15.322  -1.946  -2.847  1.00 80.85           H
ATOM   3369  CD2 LEU A 225     -13.332  -0.741  -1.405  1.00 80.85           C
ATOM   3370 1HD2 LEU A 225     -13.851  -0.568  -0.463  1.00 80.85           H
ATOM   3371 2HD2 LEU A 225     -12.278  -0.486  -1.292  1.00 80.85           H
ATOM   3372 3HD2 LEU A 225     -13.774  -0.119  -2.183  1.00 80.85           H
ATOM   3373  HN  LEU A 225     -11.845  -4.797   0.786  1.00 80.85           H
ATOM   3374  N   PRO A 226     -10.542  -4.691  -2.265  1.00 74.37           N
ATOM   3375  CA  PRO A 226      -9.677  -4.908  -3.427  1.00 74.37           C
ATOM   3376  C   PRO A 226      -9.628  -6.369  -3.845  1.00 74.37           C
ATOM   3377  O   PRO A 226      -9.709  -6.682  -5.032  1.00 74.37           O
ATOM   3378  HA  PRO A 226     -10.071  -4.378  -4.294  1.00 74.37           H
ATOM   3379  CB  PRO A 226      -8.309  -4.406  -2.960  1.00 74.37           C
ATOM   3380 1HB  PRO A 226      -7.497  -4.970  -3.418  1.00 74.37           H
ATOM   3381 2HB  PRO A 226      -8.156  -3.359  -3.222  1.00 74.37           H
ATOM   3382  CG  PRO A 226      -8.348  -4.602  -1.472  1.00 74.37           C
ATOM   3383 1HG  PRO A 226      -8.061  -5.618  -1.201  1.00 74.37           H
ATOM   3384 2HG  PRO A 226      -7.653  -3.931  -0.967  1.00 74.37           H
ATOM   3385  CD  PRO A 226      -9.765  -4.314  -1.070  1.00 74.37           C
ATOM   3386 1HD  PRO A 226     -10.061  -4.897  -0.198  1.00 74.37           H
ATOM   3387 2HD  PRO A 226      -9.904  -3.264  -0.815  1.00 74.37           H
ATOM   3388  N   PHE A 227      -9.497  -7.232  -2.849  1.00 79.62           N
ATOM   3389  CA  PHE A 227      -9.351  -8.655  -3.106  1.00 79.62           C
ATOM   3390  C   PHE A 227     -10.526  -9.186  -3.930  1.00 79.62           C
ATOM   3391  O   PHE A 227     -10.328  -9.909  -4.906  1.00 79.62           O
ATOM   3392  HA  PHE A 227      -8.426  -8.789  -3.666  1.00 79.62           H
ATOM   3393  CB  PHE A 227      -9.339  -9.356  -1.746  1.00 79.62           C
ATOM   3394 1HB  PHE A 227      -8.481  -9.004  -1.174  1.00 79.62           H
ATOM   3395 2HB  PHE A 227     -10.232  -9.067  -1.192  1.00 79.62           H
ATOM   3396  CG  PHE A 227      -9.284 -10.883  -1.834  1.00 79.62           C
ATOM   3397  CD1 PHE A 227     -10.411 -11.617  -1.633  1.00 79.62           C
ATOM   3398  HD1 PHE A 227     -11.354 -11.118  -1.410  1.00 79.62           H
ATOM   3399  CD2 PHE A 227      -8.107 -11.505  -2.112  1.00 79.62           C
ATOM   3400  HD2 PHE A 227      -7.204 -10.917  -2.273  1.00 79.62           H
ATOM   3401  CE1 PHE A 227     -10.359 -13.034  -1.714  1.00 79.62           C
ATOM   3402  HE1 PHE A 227     -11.262 -13.622  -1.554  1.00 79.62           H
ATOM   3403  CE2 PHE A 227      -8.055 -12.922  -2.193  1.00 79.62           C
ATOM   3404  HE2 PHE A 227      -7.112 -13.421  -2.416  1.00 79.62           H
ATOM   3405  CZ  PHE A 227      -9.182 -13.656  -1.993  1.00 79.62           C
ATOM   3406  HZ  PHE A 227      -9.142 -14.744  -2.055  1.00 79.62           H
ATOM   3407  HN  PHE A 227      -9.489  -6.975  -1.883  1.00 79.62           H
ATOM   3408  N   VAL A 228     -11.723  -8.808  -3.507  1.00 82.55           N
ATOM   3409  CA  VAL A 228     -12.930  -9.238  -4.194  1.00 82.55           C
ATOM   3410  C   VAL A 228     -12.918  -8.695  -5.624  1.00 82.55           C
ATOM   3411  O   VAL A 228     -13.197  -9.428  -6.572  1.00 82.55           O
ATOM   3412  HA  VAL A 228     -12.916 -10.327  -4.232  1.00 82.55           H
ATOM   3413  CB  VAL A 228     -14.165  -8.807  -3.400  1.00 82.55           C
ATOM   3414  HB  VAL A 228     -14.055  -7.750  -3.156  1.00 82.55           H
ATOM   3415  CG1 VAL A 228     -15.436  -8.966  -4.236  1.00 82.55           C
ATOM   3416 1HG1 VAL A 228     -15.362  -8.348  -5.131  1.00 82.55           H
ATOM   3417 2HG1 VAL A 228     -15.553 -10.011  -4.525  1.00 82.55           H
ATOM   3418 3HG1 VAL A 228     -16.299  -8.653  -3.649  1.00 82.55           H
ATOM   3419  CG2 VAL A 228     -14.271  -9.584  -2.087  1.00 82.55           C
ATOM   3420 1HG2 VAL A 228     -14.348 -10.650  -2.301  1.00 82.55           H
ATOM   3421 2HG2 VAL A 228     -13.384  -9.398  -1.481  1.00 82.55           H
ATOM   3422 3HG2 VAL A 228     -15.158  -9.258  -1.543  1.00 82.55           H
ATOM   3423  HN  VAL A 228     -11.876  -8.220  -2.713  1.00 82.55           H
ATOM   3424  N   VAL A 229     -12.593  -7.416  -5.735  1.00 75.07           N
ATOM   3425  CA  VAL A 229     -12.635  -6.741  -7.021  1.00 75.07           C
ATOM   3426  C   VAL A 229     -11.686  -7.446  -7.993  1.00 75.07           C
ATOM   3427  O   VAL A 229     -12.069  -7.771  -9.115  1.00 75.07           O
ATOM   3428  HA  VAL A 229     -13.652  -6.825  -7.403  1.00 75.07           H
ATOM   3429  CB  VAL A 229     -12.315  -5.256  -6.844  1.00 75.07           C
ATOM   3430  HB  VAL A 229     -11.435  -5.176  -6.206  1.00 75.07           H
ATOM   3431  CG1 VAL A 229     -11.982  -4.603  -8.187  1.00 75.07           C
ATOM   3432 1HG1 VAL A 229     -11.115  -5.097  -8.626  1.00 75.07           H
ATOM   3433 2HG1 VAL A 229     -12.834  -4.699  -8.860  1.00 75.07           H
ATOM   3434 3HG1 VAL A 229     -11.759  -3.547  -8.032  1.00 75.07           H
ATOM   3435  CG2 VAL A 229     -13.467  -4.526  -6.150  1.00 75.07           C
ATOM   3436 1HG2 VAL A 229     -14.371  -4.619  -6.752  1.00 75.07           H
ATOM   3437 2HG2 VAL A 229     -13.637  -4.966  -5.168  1.00 75.07           H
ATOM   3438 3HG2 VAL A 229     -13.213  -3.472  -6.037  1.00 75.07           H
ATOM   3439  HN  VAL A 229     -12.305  -6.843  -4.967  1.00 75.07           H
ATOM   3440  N   MET A 230     -10.464  -7.660  -7.525  1.00 75.60           N
ATOM   3441  CA  MET A 230      -9.433  -8.244  -8.366  1.00 75.60           C
ATOM   3442  C   MET A 230      -9.819  -9.659  -8.804  1.00 75.60           C
ATOM   3443  O   MET A 230      -9.614 -10.033  -9.958  1.00 75.60           O
ATOM   3444  HA  MET A 230      -9.362  -7.594  -9.238  1.00 75.60           H
ATOM   3445  CB  MET A 230      -8.112  -8.290  -7.596  1.00 75.60           C
ATOM   3446 1HB  MET A 230      -8.286  -8.672  -6.591  1.00 75.60           H
ATOM   3447 2HB  MET A 230      -7.425  -8.981  -8.086  1.00 75.60           H
ATOM   3448  CG  MET A 230      -7.475  -6.901  -7.517  1.00 75.60           C
ATOM   3449 1HG  MET A 230      -7.364  -6.485  -8.518  1.00 75.60           H
ATOM   3450 2HG  MET A 230      -8.126  -6.225  -6.962  1.00 75.60           H
ATOM   3451  SD  MET A 230      -5.882  -7.004  -6.719  1.00 75.60           S
ATOM   3452  CE  MET A 230      -6.391  -7.431  -5.063  1.00 75.60           C
ATOM   3453 1HE  MET A 230      -7.035  -6.645  -4.667  1.00 75.60           H
ATOM   3454 2HE  MET A 230      -6.939  -8.373  -5.082  1.00 75.60           H
ATOM   3455 3HE  MET A 230      -5.512  -7.535  -4.428  1.00 75.60           H
ATOM   3456  HN  MET A 230     -10.176  -7.443  -6.593  1.00 75.60           H
ATOM   3457  N   ALA A 231     -10.369 -10.407  -7.859  1.00 79.51           N
ATOM   3458  CA  ALA A 231     -10.778 -11.775  -8.131  1.00 79.51           C
ATOM   3459  C   ALA A 231     -11.813 -11.779  -9.257  1.00 79.51           C
ATOM   3460  O   ALA A 231     -11.752 -12.615 -10.158  1.00 79.51           O
ATOM   3461  HA  ALA A 231      -9.896 -12.326  -8.457  1.00 79.51           H
ATOM   3462  CB  ALA A 231     -11.311 -12.413  -6.846  1.00 79.51           C
ATOM   3463 1HB  ALA A 231     -10.529 -12.411  -6.088  1.00 79.51           H
ATOM   3464 2HB  ALA A 231     -12.168 -11.843  -6.486  1.00 79.51           H
ATOM   3465 3HB  ALA A 231     -11.618 -13.439  -7.051  1.00 79.51           H
ATOM   3466  HN  ALA A 231     -10.536 -10.094  -6.924  1.00 79.51           H
ATOM   3467  N   CYS A 232     -12.739 -10.835  -9.171  1.00 78.00           N
ATOM   3468  CA  CYS A 232     -13.782 -10.716 -10.175  1.00 78.00           C
ATOM   3469  C   CYS A 232     -13.128 -10.331 -11.504  1.00 78.00           C
ATOM   3470  O   CYS A 232     -13.384 -10.958 -12.530  1.00 78.00           O
ATOM   3471  HA  CYS A 232     -14.260 -11.693 -10.248  1.00 78.00           H
ATOM   3472  CB  CYS A 232     -14.858  -9.712  -9.757  1.00 78.00           C
ATOM   3473 1HB  CYS A 232     -14.393  -8.776  -9.446  1.00 78.00           H
ATOM   3474 2HB  CYS A 232     -15.502  -9.481 -10.606  1.00 78.00           H
ATOM   3475  SG  CYS A 232     -15.855 -10.399  -8.385  1.00 78.00           S
ATOM   3476  HG  CYS A 232     -14.978 -10.125  -7.424  1.00 78.00           H
ATOM   3477  HN  CYS A 232     -12.784 -10.162  -8.433  1.00 78.00           H
ATOM   3478  N   CYS A 233     -12.296  -9.302 -11.441  1.00 71.25           N
ATOM   3479  CA  CYS A 233     -11.735  -8.718 -12.647  1.00 71.25           C
ATOM   3480  C   CYS A 233     -10.965  -9.809 -13.395  1.00 71.25           C
ATOM   3481  O   CYS A 233     -11.167 -10.006 -14.593  1.00 71.25           O
ATOM   3482  HA  CYS A 233     -12.575  -8.360 -13.242  1.00 71.25           H
ATOM   3483  CB  CYS A 233     -10.851  -7.509 -12.333  1.00 71.25           C
ATOM   3484 1HB  CYS A 233     -10.144  -7.761 -11.543  1.00 71.25           H
ATOM   3485 2HB  CYS A 233     -10.264  -7.239 -13.211  1.00 71.25           H
ATOM   3486  SG  CYS A 233     -11.888  -6.094 -11.815  1.00 71.25           S
ATOM   3487  HG  CYS A 233     -12.157  -6.556 -10.597  1.00 71.25           H
ATOM   3488  HN  CYS A 233     -12.005  -8.869 -10.587  1.00 71.25           H
ATOM   3489  N   TYR A 234     -10.099 -10.489 -12.658  1.00 74.72           N
ATOM   3490  CA  TYR A 234      -9.192 -11.449 -13.264  1.00 74.72           C
ATOM   3491  C   TYR A 234      -9.941 -12.708 -13.704  1.00 74.72           C
ATOM   3492  O   TYR A 234      -9.570 -13.343 -14.691  1.00 74.72           O
ATOM   3493  HA  TYR A 234      -8.741 -10.979 -14.138  1.00 74.72           H
ATOM   3494  CB  TYR A 234      -8.185 -11.823 -12.175  1.00 74.72           C
ATOM   3495 1HB  TYR A 234      -8.718 -11.964 -11.235  1.00 74.72           H
ATOM   3496 2HB  TYR A 234      -7.729 -12.780 -12.429  1.00 74.72           H
ATOM   3497  CG  TYR A 234      -7.079 -10.786 -11.967  1.00 74.72           C
ATOM   3498  CD1 TYR A 234      -6.312 -10.372 -13.037  1.00 74.72           C
ATOM   3499  HD1 TYR A 234      -6.494 -10.784 -14.029  1.00 74.72           H
ATOM   3500  CD2 TYR A 234      -6.849 -10.265 -10.710  1.00 74.72           C
ATOM   3501  HD2 TYR A 234      -7.455 -10.593  -9.865  1.00 74.72           H
ATOM   3502  CE1 TYR A 234      -5.271  -9.396 -12.841  1.00 74.72           C
ATOM   3503  HE1 TYR A 234      -4.658  -9.060 -13.677  1.00 74.72           H
ATOM   3504  CE2 TYR A 234      -5.809  -9.290 -10.514  1.00 74.72           C
ATOM   3505  HE2 TYR A 234      -5.616  -8.870  -9.527  1.00 74.72           H
ATOM   3506  CZ  TYR A 234      -5.071  -8.903 -11.589  1.00 74.72           C
ATOM   3507  OH  TYR A 234      -4.088  -7.981 -11.405  1.00 74.72           O
ATOM   3508  HH  TYR A 234      -4.138  -7.609 -10.478  1.00 74.72           H
ATOM   3509  HN  TYR A 234     -10.012 -10.393 -11.667  1.00 74.72           H
ATOM   3510  N   THR A 235     -10.982 -13.033 -12.951  1.00 79.58           N
ATOM   3511  CA  THR A 235     -11.871 -14.118 -13.331  1.00 79.58           C
ATOM   3512  C   THR A 235     -12.416 -13.891 -14.743  1.00 79.58           C
ATOM   3513  O   THR A 235     -12.392 -14.797 -15.574  1.00 79.58           O
ATOM   3514  HA  THR A 235     -11.294 -15.042 -13.356  1.00 79.58           H
ATOM   3515  CB  THR A 235     -12.965 -14.227 -12.267  1.00 79.58           C
ATOM   3516  HB  THR A 235     -13.548 -13.307 -12.213  1.00 79.58           H
ATOM   3517  OG1 THR A 235     -12.261 -14.580 -11.080  1.00 79.58           O
ATOM   3518  HG1 THR A 235     -12.304 -13.830 -10.420  1.00 79.58           H
ATOM   3519  CG2 THR A 235     -13.903 -15.411 -12.511  1.00 79.58           C
ATOM   3520 1HG2 THR A 235     -13.329 -16.337 -12.498  1.00 79.58           H
ATOM   3521 2HG2 THR A 235     -14.387 -15.297 -13.480  1.00 79.58           H
ATOM   3522 3HG2 THR A 235     -14.660 -15.442 -11.727  1.00 79.58           H
ATOM   3523  HN  THR A 235     -11.220 -12.570 -12.098  1.00 79.58           H
ATOM   3524  N   ILE A 236     -12.895 -12.677 -14.969  1.00 75.08           N
ATOM   3525  CA  ILE A 236     -13.482 -12.331 -16.253  1.00 75.08           C
ATOM   3526  C   ILE A 236     -12.386 -12.315 -17.321  1.00 75.08           C
ATOM   3527  O   ILE A 236     -12.574 -12.843 -18.416  1.00 75.08           O
ATOM   3528  HA  ILE A 236     -14.198 -13.113 -16.506  1.00 75.08           H
ATOM   3529  CB  ILE A 236     -14.260 -11.018 -16.151  1.00 75.08           C
ATOM   3530  HB  ILE A 236     -13.591 -10.255 -15.754  1.00 75.08           H
ATOM   3531  CG1 ILE A 236     -15.428 -11.149 -15.171  1.00 75.08           C
ATOM   3532 1HG1 ILE A 236     -16.215 -11.757 -15.617  1.00 75.08           H
ATOM   3533 2HG1 ILE A 236     -15.097 -11.666 -14.271  1.00 75.08           H
ATOM   3534  CG2 ILE A 236     -14.720 -10.544 -17.531  1.00 75.08           C
ATOM   3535 1HG2 ILE A 236     -13.850 -10.386 -18.169  1.00 75.08           H
ATOM   3536 2HG2 ILE A 236     -15.366 -11.300 -17.978  1.00 75.08           H
ATOM   3537 3HG2 ILE A 236     -15.271  -9.609 -17.429  1.00 75.08           H
ATOM   3538  CD1 ILE A 236     -15.988  -9.774 -14.799  1.00 75.08           C
ATOM   3539 1HD1 ILE A 236     -15.205  -9.178 -14.332  1.00 75.08           H
ATOM   3540 2HD1 ILE A 236     -16.341  -9.270 -15.699  1.00 75.08           H
ATOM   3541 3HD1 ILE A 236     -16.817  -9.896 -14.102  1.00 75.08           H
ATOM   3542  HN  ILE A 236     -12.888 -11.938 -14.296  1.00 75.08           H
ATOM   3543  N   ILE A 237     -11.266 -11.703 -16.965  1.00 72.96           N
ATOM   3544  CA  ILE A 237     -10.166 -11.552 -17.902  1.00 72.96           C
ATOM   3545  C   ILE A 237      -9.734 -12.932 -18.403  1.00 72.96           C
ATOM   3546  O   ILE A 237      -9.587 -13.142 -19.606  1.00 72.96           O
ATOM   3547  HA  ILE A 237     -10.536 -10.977 -18.751  1.00 72.96           H
ATOM   3548  CB  ILE A 237      -9.030 -10.745 -17.269  1.00 72.96           C
ATOM   3549  HB  ILE A 237      -8.877 -11.110 -16.254  1.00 72.96           H
ATOM   3550  CG1 ILE A 237      -9.402  -9.264 -17.166  1.00 72.96           C
ATOM   3551 1HG1 ILE A 237      -9.408  -8.817 -18.160  1.00 72.96           H
ATOM   3552 2HG1 ILE A 237     -10.411  -9.166 -16.766  1.00 72.96           H
ATOM   3553  CG2 ILE A 237      -7.719 -10.955 -18.029  1.00 72.96           C
ATOM   3554 1HG2 ILE A 237      -7.451 -12.012 -18.006  1.00 72.96           H
ATOM   3555 2HG2 ILE A 237      -7.842 -10.634 -19.063  1.00 72.96           H
ATOM   3556 3HG2 ILE A 237      -6.929 -10.370 -17.558  1.00 72.96           H
ATOM   3557  CD1 ILE A 237      -8.416  -8.513 -16.269  1.00 72.96           C
ATOM   3558 1HD1 ILE A 237      -8.430  -8.947 -15.270  1.00 72.96           H
ATOM   3559 2HD1 ILE A 237      -7.412  -8.593 -16.686  1.00 72.96           H
ATOM   3560 3HD1 ILE A 237      -8.703  -7.463 -16.213  1.00 72.96           H
ATOM   3561  HN  ILE A 237     -11.105 -11.315 -16.058  1.00 72.96           H
ATOM   3562  N   ILE A 238      -9.545 -13.837 -17.454  1.00 74.44           N
ATOM   3563  CA  ILE A 238      -9.079 -15.175 -17.779  1.00 74.44           C
ATOM   3564  C   ILE A 238     -10.071 -15.837 -18.737  1.00 74.44           C
ATOM   3565  O   ILE A 238      -9.670 -16.461 -19.718  1.00 74.44           O
ATOM   3566  HA  ILE A 238      -8.122 -15.073 -18.289  1.00 74.44           H
ATOM   3567  CB  ILE A 238      -8.828 -15.979 -16.502  1.00 74.44           C
ATOM   3568  HB  ILE A 238      -9.662 -15.809 -15.821  1.00 74.44           H
ATOM   3569  CG1 ILE A 238      -7.560 -15.500 -15.793  1.00 74.44           C
ATOM   3570 1HG1 ILE A 238      -6.682 -15.813 -16.359  1.00 74.44           H
ATOM   3571 2HG1 ILE A 238      -7.546 -14.411 -15.760  1.00 74.44           H
ATOM   3572  CG2 ILE A 238      -8.787 -17.480 -16.798  1.00 74.44           C
ATOM   3573 1HG2 ILE A 238      -9.740 -17.792 -17.226  1.00 74.44           H
ATOM   3574 2HG2 ILE A 238      -7.985 -17.689 -17.506  1.00 74.44           H
ATOM   3575 3HG2 ILE A 238      -8.607 -18.028 -15.873  1.00 74.44           H
ATOM   3576  CD1 ILE A 238      -7.482 -16.059 -14.371  1.00 74.44           C
ATOM   3577 1HD1 ILE A 238      -8.349 -15.725 -13.801  1.00 74.44           H
ATOM   3578 2HD1 ILE A 238      -7.471 -17.149 -14.409  1.00 74.44           H
ATOM   3579 3HD1 ILE A 238      -6.571 -15.703 -13.890  1.00 74.44           H
ATOM   3580  HN  ILE A 238      -9.703 -13.670 -16.481  1.00 74.44           H
ATOM   3581  N   HIS A 239     -11.348 -15.678 -18.420  1.00 79.25           N
ATOM   3582  CA  HIS A 239     -12.398 -16.295 -19.211  1.00 79.25           C
ATOM   3583  C   HIS A 239     -12.327 -15.779 -20.650  1.00 79.25           C
ATOM   3584  O   HIS A 239     -12.397 -16.560 -21.597  1.00 79.25           O
ATOM   3585  HA  HIS A 239     -12.203 -17.367 -19.209  1.00 79.25           H
ATOM   3586  CB  HIS A 239     -13.768 -16.069 -18.567  1.00 79.25           C
ATOM   3587 1HB  HIS A 239     -13.732 -16.409 -17.532  1.00 79.25           H
ATOM   3588 2HB  HIS A 239     -13.975 -14.999 -18.545  1.00 79.25           H
ATOM   3589  CG  HIS A 239     -14.902 -16.772 -19.274  1.00 79.25           C
ATOM   3590  ND1 HIS A 239     -15.719 -16.139 -20.195  1.00 79.25           N
ATOM   3591  HD1 HIS A 239     -15.647 -15.183 -20.481  1.00 79.25           H
ATOM   3592  CD2 HIS A 239     -15.347 -18.058 -19.186  1.00 79.25           C
ATOM   3593  HD2 HIS A 239     -14.926 -18.835 -18.548  1.00 79.25           H
ATOM   3594  CE1 HIS A 239     -16.611 -17.014 -20.634  1.00 79.25           C
ATOM   3595  HE1 HIS A 239     -17.393 -16.819 -21.367  1.00 79.25           H
ATOM   3596  NE2 HIS A 239     -16.379 -18.203 -20.007  1.00 79.25           N
ATOM   3597  HN  HIS A 239     -11.667 -15.140 -17.639  1.00 79.25           H
ATOM   3598  N   THR A 240     -12.189 -14.467 -20.768  1.00 72.67           N
ATOM   3599  CA  THR A 240     -12.145 -13.834 -22.075  1.00 72.67           C
ATOM   3600  C   THR A 240     -10.893 -14.271 -22.838  1.00 72.67           C
ATOM   3601  O   THR A 240     -10.949 -14.511 -24.043  1.00 72.67           O
ATOM   3602  HA  THR A 240     -13.006 -14.174 -22.651  1.00 72.67           H
ATOM   3603  CB  THR A 240     -12.233 -12.320 -21.870  1.00 72.67           C
ATOM   3604  HB  THR A 240     -11.326 -11.937 -21.405  1.00 72.67           H
ATOM   3605  OG1 THR A 240     -13.432 -12.140 -21.121  1.00 72.67           O
ATOM   3606  HG1 THR A 240     -13.230 -12.160 -20.142  1.00 72.67           H
ATOM   3607  CG2 THR A 240     -12.494 -11.567 -23.176  1.00 72.67           C
ATOM   3608 1HG2 THR A 240     -13.437 -11.903 -23.608  1.00 72.67           H
ATOM   3609 2HG2 THR A 240     -11.683 -11.764 -23.878  1.00 72.67           H
ATOM   3610 3HG2 THR A 240     -12.548 -10.497 -22.974  1.00 72.67           H
ATOM   3611  HN  THR A 240     -12.107 -13.841 -19.992  1.00 72.67           H
ATOM   3612  N   LEU A 241      -9.794 -14.363 -22.105  1.00 73.83           N
ATOM   3613  CA  LEU A 241      -8.515 -14.694 -22.711  1.00 73.83           C
ATOM   3614  C   LEU A 241      -8.569 -16.123 -23.255  1.00 73.83           C
ATOM   3615  O   LEU A 241      -8.014 -16.409 -24.315  1.00 73.83           O
ATOM   3616  HA  LEU A 241      -8.363 -14.012 -23.547  1.00 73.83           H
ATOM   3617  CB  LEU A 241      -7.375 -14.456 -21.719  1.00 73.83           C
ATOM   3618 1HB  LEU A 241      -7.686 -14.824 -20.742  1.00 73.83           H
ATOM   3619 2HB  LEU A 241      -6.520 -15.057 -22.029  1.00 73.83           H
ATOM   3620  CG  LEU A 241      -6.913 -13.006 -21.563  1.00 73.83           C
ATOM   3621  HG  LEU A 241      -7.770 -12.406 -21.257  1.00 73.83           H
ATOM   3622  CD1 LEU A 241      -5.857 -12.881 -20.463  1.00 73.83           C
ATOM   3623 1HD1 LEU A 241      -6.279 -13.218 -19.516  1.00 73.83           H
ATOM   3624 2HD1 LEU A 241      -4.995 -13.497 -20.716  1.00 73.83           H
ATOM   3625 3HD1 LEU A 241      -5.547 -11.840 -20.373  1.00 73.83           H
ATOM   3626  CD2 LEU A 241      -6.420 -12.441 -22.897  1.00 73.83           C
ATOM   3627 1HD2 LEU A 241      -5.582 -13.037 -23.257  1.00 73.83           H
ATOM   3628 2HD2 LEU A 241      -7.229 -12.474 -23.627  1.00 73.83           H
ATOM   3629 3HD2 LEU A 241      -6.098 -11.409 -22.758  1.00 73.83           H
ATOM   3630  HN  LEU A 241      -9.767 -14.215 -21.116  1.00 73.83           H
ATOM   3631  N   ILE A 242      -9.242 -16.983 -22.505  1.00 75.17           N
ATOM   3632  CA  ILE A 242      -9.371 -18.377 -22.895  1.00 75.17           C
ATOM   3633  C   ILE A 242     -10.140 -18.463 -24.215  1.00 75.17           C
ATOM   3634  O   ILE A 242      -9.781 -19.240 -25.098  1.00 75.17           O
ATOM   3635  HA  ILE A 242      -8.365 -18.765 -23.057  1.00 75.17           H
ATOM   3636  CB  ILE A 242      -9.996 -19.195 -21.764  1.00 75.17           C
ATOM   3637  HB  ILE A 242     -10.837 -18.631 -21.359  1.00 75.17           H
ATOM   3638  CG1 ILE A 242      -8.999 -19.402 -20.622  1.00 75.17           C
ATOM   3639 1HG1 ILE A 242      -8.215 -20.090 -20.939  1.00 75.17           H
ATOM   3640 2HG1 ILE A 242      -8.515 -18.456 -20.381  1.00 75.17           H
ATOM   3641  CG2 ILE A 242     -10.551 -20.521 -22.288  1.00 75.17           C
ATOM   3642 1HG2 ILE A 242     -11.315 -20.323 -23.040  1.00 75.17           H
ATOM   3643 2HG2 ILE A 242      -9.744 -21.101 -22.735  1.00 75.17           H
ATOM   3644 3HG2 ILE A 242     -10.990 -21.082 -21.463  1.00 75.17           H
ATOM   3645  CD1 ILE A 242      -9.698 -19.956 -19.378  1.00 75.17           C
ATOM   3646 1HD1 ILE A 242     -10.464 -19.254 -19.050  1.00 75.17           H
ATOM   3647 2HD1 ILE A 242     -10.160 -20.913 -19.617  1.00 75.17           H
ATOM   3648 3HD1 ILE A 242      -8.966 -20.094 -18.582  1.00 75.17           H
ATOM   3649  HN  ILE A 242      -9.694 -16.742 -21.646  1.00 75.17           H
ATOM   3650  N   GLN A 243     -11.186 -17.654 -24.307  1.00 72.07           N
ATOM   3651  CA  GLN A 243     -12.036 -17.661 -25.486  1.00 72.07           C
ATOM   3652  C   GLN A 243     -11.288 -17.071 -26.683  1.00 72.07           C
ATOM   3653  O   GLN A 243     -11.613 -17.370 -27.831  1.00 72.07           O
ATOM   3654  HA  GLN A 243     -12.264 -18.710 -25.672  1.00 72.07           H
ATOM   3655  CB  GLN A 243     -13.339 -16.903 -25.226  1.00 72.07           C
ATOM   3656 1HB  GLN A 243     -13.116 -15.913 -24.829  1.00 72.07           H
ATOM   3657 2HB  GLN A 243     -13.872 -16.757 -26.166  1.00 72.07           H
ATOM   3658  CG  GLN A 243     -14.229 -17.664 -24.242  1.00 72.07           C
ATOM   3659 1HG  GLN A 243     -14.404 -18.675 -24.610  1.00 72.07           H
ATOM   3660 2HG  GLN A 243     -13.720 -17.758 -23.283  1.00 72.07           H
ATOM   3661  CD  GLN A 243     -15.568 -16.949 -24.046  1.00 72.07           C
ATOM   3662  OE1 GLN A 243     -15.744 -15.797 -24.408  1.00 72.07           O
ATOM   3663  NE2 GLN A 243     -16.498 -17.694 -23.456  1.00 72.07           N
ATOM   3664 1HE2 GLN A 243     -16.288 -18.633 -23.184  1.00 72.07           H
ATOM   3665 2HE2 GLN A 243     -17.407 -17.315 -23.284  1.00 72.07           H
ATOM   3666  HN  GLN A 243     -11.454 -17.004 -23.596  1.00 72.07           H
ATOM   3667  N   ALA A 244     -10.299 -16.244 -26.374  1.00 67.08           N
ATOM   3668  CA  ALA A 244      -9.482 -15.635 -27.409  1.00 67.08           C
ATOM   3669  C   ALA A 244      -8.770 -16.733 -28.203  1.00 67.08           C
ATOM   3670  O   ALA A 244      -8.161 -17.629 -27.621  1.00 67.08           O
ATOM   3671  HA  ALA A 244     -10.146 -15.088 -28.078  1.00 67.08           H
ATOM   3672  CB  ALA A 244      -8.502 -14.649 -26.771  1.00 67.08           C
ATOM   3673 1HB  ALA A 244      -9.058 -13.873 -26.245  1.00 67.08           H
ATOM   3674 2HB  ALA A 244      -7.860 -15.178 -26.067  1.00 67.08           H
ATOM   3675 3HB  ALA A 244      -7.888 -14.192 -27.548  1.00 67.08           H
ATOM   3676  HN  ALA A 244     -10.055 -15.990 -25.438  1.00 67.08           H
ATOM   3677  N   LYS A 245      -8.872 -16.627 -29.520  1.00 59.49           N
ATOM   3678  CA  LYS A 245      -8.217 -17.580 -30.400  1.00 59.49           C
ATOM   3679  C   LYS A 245      -6.772 -17.138 -30.639  1.00 59.49           C
ATOM   3680  O   LYS A 245      -6.009 -17.833 -31.308  1.00 59.49           O
ATOM   3681  HA  LYS A 245      -8.204 -18.542 -29.888  1.00 59.49           H
ATOM   3682  CB  LYS A 245      -9.024 -17.763 -31.687  1.00 59.49           C
ATOM   3683 1HB  LYS A 245      -9.272 -16.788 -32.107  1.00 59.49           H
ATOM   3684 2HB  LYS A 245      -8.420 -18.285 -32.428  1.00 59.49           H
ATOM   3685  CG  LYS A 245     -10.308 -18.551 -31.421  1.00 59.49           C
ATOM   3686 1HG  LYS A 245     -10.075 -19.454 -30.856  1.00 59.49           H
ATOM   3687 2HG  LYS A 245     -10.984 -17.956 -30.805  1.00 59.49           H
ATOM   3688  CD  LYS A 245     -11.002 -18.928 -32.731  1.00 59.49           C
ATOM   3689 1HD  LYS A 245     -11.314 -18.024 -33.255  1.00 59.49           H
ATOM   3690 2HD  LYS A 245     -10.299 -19.447 -33.383  1.00 59.49           H
ATOM   3691  CE  LYS A 245     -12.218 -19.819 -32.471  1.00 59.49           C
ATOM   3692 1HE  LYS A 245     -11.923 -20.682 -31.875  1.00 59.49           H
ATOM   3693 2HE  LYS A 245     -12.961 -19.271 -31.893  1.00 59.49           H
ATOM   3694  NZ  LYS A 245     -12.812 -20.272 -33.749  1.00 59.49           N
ATOM   3695 1HZ  LYS A 245     -13.615 -20.860 -33.559  1.00 59.49           H
ATOM   3696 2HZ  LYS A 245     -13.103 -19.465 -34.291  1.00 59.49           H
ATOM   3697 3HZ  LYS A 245     -12.123 -20.799 -34.274  1.00 59.49           H
ATOM   3698  HN  LYS A 245      -9.388 -15.907 -29.985  1.00 59.49           H
ATOM   3699  N   LYS A 246      -6.439 -15.984 -30.078  1.00 59.63           N
ATOM   3700  CA  LYS A 246      -5.157 -15.359 -30.356  1.00 59.63           C
ATOM   3701  C   LYS A 246      -4.059 -16.092 -29.583  1.00 59.63           C
ATOM   3702  O   LYS A 246      -4.190 -16.326 -28.382  1.00 59.63           O
ATOM   3703  HA  LYS A 246      -4.963 -15.472 -31.422  1.00 59.63           H
ATOM   3704  CB  LYS A 246      -5.218 -13.858 -30.063  1.00 59.63           C
ATOM   3705 1HB  LYS A 246      -5.696 -13.691 -29.098  1.00 59.63           H
ATOM   3706 2HB  LYS A 246      -4.207 -13.457 -29.991  1.00 59.63           H
ATOM   3707  CG  LYS A 246      -5.990 -13.117 -31.157  1.00 59.63           C
ATOM   3708 1HG  LYS A 246      -5.616 -13.416 -32.136  1.00 59.63           H
ATOM   3709 2HG  LYS A 246      -7.042 -13.398 -31.118  1.00 59.63           H
ATOM   3710  CD  LYS A 246      -5.854 -11.602 -30.993  1.00 59.63           C
ATOM   3711 1HD  LYS A 246      -6.324 -11.290 -30.060  1.00 59.63           H
ATOM   3712 2HD  LYS A 246      -4.800 -11.333 -30.924  1.00 59.63           H
ATOM   3713  CE  LYS A 246      -6.499 -10.864 -32.167  1.00 59.63           C
ATOM   3714 1HE  LYS A 246      -6.055 -11.199 -33.104  1.00 59.63           H
ATOM   3715 2HE  LYS A 246      -7.562 -11.102 -32.215  1.00 59.63           H
ATOM   3716  NZ  LYS A 246      -6.320  -9.402 -32.022  1.00 59.63           N
ATOM   3717 1HZ  LYS A 246      -6.769  -8.927 -32.797  1.00 59.63           H
ATOM   3718 2HZ  LYS A 246      -6.737  -9.095 -31.150  1.00 59.63           H
ATOM   3719 3HZ  LYS A 246      -5.330  -9.182 -32.019  1.00 59.63           H
ATOM   3720  HN  LYS A 246      -7.027 -15.479 -29.446  1.00 59.63           H
ATOM   3721  N   SER A 247      -3.001 -16.436 -30.303  1.00 60.37           N
ATOM   3722  CA  SER A 247      -1.912 -17.197 -29.717  1.00 60.37           C
ATOM   3723  C   SER A 247      -1.293 -16.416 -28.556  1.00 60.37           C
ATOM   3724  O   SER A 247      -0.866 -17.005 -27.564  1.00 60.37           O
ATOM   3725  HA  SER A 247      -2.365 -18.120 -29.357  1.00 60.37           H
ATOM   3726  CB  SER A 247      -0.845 -17.527 -30.762  1.00 60.37           C
ATOM   3727 1HB  SER A 247      -0.048 -18.107 -30.297  1.00 60.37           H
ATOM   3728 2HB  SER A 247      -1.281 -18.154 -31.540  1.00 60.37           H
ATOM   3729  OG  SER A 247      -0.294 -16.353 -31.353  1.00 60.37           O
ATOM   3730  HG  SER A 247       0.383 -16.603 -32.044  1.00 60.37           H
ATOM   3731  HN  SER A 247      -2.882 -16.203 -31.268  1.00 60.37           H
ATOM   3732  N   SER A 248      -1.264 -15.101 -28.718  1.00 64.27           N
ATOM   3733  CA  SER A 248      -0.612 -14.241 -27.745  1.00 64.27           C
ATOM   3734  C   SER A 248      -1.361 -14.299 -26.412  1.00 64.27           C
ATOM   3735  O   SER A 248      -0.914 -13.725 -25.420  1.00 64.27           O
ATOM   3736  HA  SER A 248       0.396 -14.641 -27.635  1.00 64.27           H
ATOM   3737  CB  SER A 248      -0.536 -12.798 -28.248  1.00 64.27           C
ATOM   3738 1HB  SER A 248       0.031 -12.196 -27.539  1.00 64.27           H
ATOM   3739 2HB  SER A 248       0.006 -12.772 -29.194  1.00 64.27           H
ATOM   3740  OG  SER A 248      -1.829 -12.226 -28.428  1.00 64.27           O
ATOM   3741  HG  SER A 248      -1.744 -11.281 -28.742  1.00 64.27           H
ATOM   3742  HN  SER A 248      -1.674 -14.624 -29.496  1.00 64.27           H
ATOM   3743  N   LYS A 249      -2.487 -14.997 -26.432  1.00 68.44           N
ATOM   3744  CA  LYS A 249      -3.347 -15.063 -25.263  1.00 68.44           C
ATOM   3745  C   LYS A 249      -2.570 -15.676 -24.096  1.00 68.44           C
ATOM   3746  O   LYS A 249      -2.743 -15.270 -22.948  1.00 68.44           O
ATOM   3747  HA  LYS A 249      -3.618 -14.040 -24.998  1.00 68.44           H
ATOM   3748  CB  LYS A 249      -4.645 -15.803 -25.593  1.00 68.44           C
ATOM   3749 1HB  LYS A 249      -5.372 -15.645 -24.797  1.00 68.44           H
ATOM   3750 2HB  LYS A 249      -5.079 -15.394 -26.506  1.00 68.44           H
ATOM   3751  CG  LYS A 249      -4.391 -17.301 -25.770  1.00 68.44           C
ATOM   3752 1HG  LYS A 249      -3.533 -17.454 -26.424  1.00 68.44           H
ATOM   3753 2HG  LYS A 249      -4.142 -17.748 -24.807  1.00 68.44           H
ATOM   3754  CD  LYS A 249      -5.619 -17.999 -26.360  1.00 68.44           C
ATOM   3755 1HD  LYS A 249      -6.514 -17.680 -25.827  1.00 68.44           H
ATOM   3756 2HD  LYS A 249      -5.745 -17.703 -27.401  1.00 68.44           H
ATOM   3757  CE  LYS A 249      -5.480 -19.520 -26.270  1.00 68.44           C
ATOM   3758 1HE  LYS A 249      -4.737 -19.867 -26.988  1.00 68.44           H
ATOM   3759 2HE  LYS A 249      -5.122 -19.801 -25.280  1.00 68.44           H
ATOM   3760  NZ  LYS A 249      -6.780 -20.176 -26.538  1.00 68.44           N
ATOM   3761 1HZ  LYS A 249      -6.646 -21.178 -26.604  1.00 68.44           H
ATOM   3762 2HZ  LYS A 249      -7.424 -19.970 -25.782  1.00 68.44           H
ATOM   3763 3HZ  LYS A 249      -7.161 -19.827 -27.411  1.00 68.44           H
ATOM   3764  HN  LYS A 249      -2.813 -15.510 -27.225  1.00 68.44           H
ATOM   3765  N   HIS A 250      -1.729 -16.644 -24.431  1.00 72.56           N
ATOM   3766  CA  HIS A 250      -1.032 -17.414 -23.415  1.00 72.56           C
ATOM   3767  C   HIS A 250      -0.081 -16.500 -22.640  1.00 72.56           C
ATOM   3768  O   HIS A 250       0.048 -16.621 -21.423  1.00 72.56           O
ATOM   3769  HA  HIS A 250      -1.793 -17.794 -22.733  1.00 72.56           H
ATOM   3770  CB  HIS A 250      -0.322 -18.617 -24.038  1.00 72.56           C
ATOM   3771 1HB  HIS A 250       0.297 -18.272 -24.867  1.00 72.56           H
ATOM   3772 2HB  HIS A 250       0.351 -19.052 -23.298  1.00 72.56           H
ATOM   3773  CG  HIS A 250      -1.257 -19.691 -24.540  1.00 72.56           C
ATOM   3774  ND1 HIS A 250      -1.889 -20.589 -23.697  1.00 72.56           N
ATOM   3775  HD1 HIS A 250      -1.796 -20.622 -22.702  1.00 72.56           H
ATOM   3776  CD2 HIS A 250      -1.663 -20.000 -25.805  1.00 72.56           C
ATOM   3777  HD2 HIS A 250      -1.354 -19.487 -26.716  1.00 72.56           H
ATOM   3778  CE1 HIS A 250      -2.637 -21.398 -24.433  1.00 72.56           C
ATOM   3779  HE1 HIS A 250      -3.257 -22.213 -24.060  1.00 72.56           H
ATOM   3780  NE2 HIS A 250      -2.495 -21.032 -25.739  1.00 72.56           N
ATOM   3781  HN  HIS A 250      -1.522 -16.903 -25.374  1.00 72.56           H
ATOM   3782  N   LYS A 251       0.561 -15.605 -23.378  1.00 71.94           N
ATOM   3783  CA  LYS A 251       1.504 -14.678 -22.776  1.00 71.94           C
ATOM   3784  C   LYS A 251       0.757 -13.742 -21.825  1.00 71.94           C
ATOM   3785  O   LYS A 251       1.184 -13.532 -20.691  1.00 71.94           O
ATOM   3786  HA  LYS A 251       2.215 -15.266 -22.195  1.00 71.94           H
ATOM   3787  CB  LYS A 251       2.301 -13.947 -23.859  1.00 71.94           C
ATOM   3788 1HB  LYS A 251       2.734 -14.671 -24.549  1.00 71.94           H
ATOM   3789 2HB  LYS A 251       1.632 -13.313 -24.441  1.00 71.94           H
ATOM   3790  CG  LYS A 251       3.411 -13.095 -23.241  1.00 71.94           C
ATOM   3791 1HG  LYS A 251       2.972 -12.292 -22.649  1.00 71.94           H
ATOM   3792 2HG  LYS A 251       4.006 -13.704 -22.561  1.00 71.94           H
ATOM   3793  CD  LYS A 251       4.314 -12.502 -24.325  1.00 71.94           C
ATOM   3794 1HD  LYS A 251       4.752 -13.304 -24.919  1.00 71.94           H
ATOM   3795 2HD  LYS A 251       3.720 -11.891 -25.004  1.00 71.94           H
ATOM   3796  CE  LYS A 251       5.426 -11.652 -23.707  1.00 71.94           C
ATOM   3797 1HE  LYS A 251       4.996 -10.775 -23.224  1.00 71.94           H
ATOM   3798 2HE  LYS A 251       5.941 -12.222 -22.934  1.00 71.94           H
ATOM   3799  NZ  LYS A 251       6.393 -11.230 -24.745  1.00 71.94           N
ATOM   3800 1HZ  LYS A 251       7.083 -10.611 -24.333  1.00 71.94           H
ATOM   3801 2HZ  LYS A 251       6.857 -12.046 -25.127  1.00 71.94           H
ATOM   3802 3HZ  LYS A 251       5.902 -10.743 -25.487  1.00 71.94           H
ATOM   3803  HN  LYS A 251       0.445 -15.509 -24.366  1.00 71.94           H
ATOM   3804  N   ALA A 252      -0.347 -13.203 -22.322  1.00 70.68           N
ATOM   3805  CA  ALA A 252      -1.138 -12.265 -21.544  1.00 70.68           C
ATOM   3806  C   ALA A 252      -1.613 -12.947 -20.259  1.00 70.68           C
ATOM   3807  O   ALA A 252      -1.640 -12.327 -19.197  1.00 70.68           O
ATOM   3808  HA  ALA A 252      -0.494 -11.425 -21.283  1.00 70.68           H
ATOM   3809  CB  ALA A 252      -2.301 -11.749 -22.394  1.00 70.68           C
ATOM   3810 1HB  ALA A 252      -1.909 -11.247 -23.279  1.00 70.68           H
ATOM   3811 2HB  ALA A 252      -2.928 -12.587 -22.698  1.00 70.68           H
ATOM   3812 3HB  ALA A 252      -2.894 -11.045 -21.810  1.00 70.68           H
ATOM   3813  HN  ALA A 252      -0.702 -13.398 -23.236  1.00 70.68           H
ATOM   3814  N   LEU A 253      -1.975 -14.213 -20.399  1.00 74.61           N
ATOM   3815  CA  LEU A 253      -2.476 -14.977 -19.269  1.00 74.61           C
ATOM   3816  C   LEU A 253      -1.382 -15.080 -18.203  1.00 74.61           C
ATOM   3817  O   LEU A 253      -1.630 -14.818 -17.027  1.00 74.61           O
ATOM   3818  HA  LEU A 253      -3.316 -14.426 -18.848  1.00 74.61           H
ATOM   3819  CB  LEU A 253      -3.011 -16.333 -19.733  1.00 74.61           C
ATOM   3820 1HB  LEU A 253      -3.497 -16.198 -20.699  1.00 74.61           H
ATOM   3821 2HB  LEU A 253      -2.164 -17.000 -19.893  1.00 74.61           H
ATOM   3822  CG  LEU A 253      -3.997 -17.024 -18.790  1.00 74.61           C
ATOM   3823  HG  LEU A 253      -3.732 -16.761 -17.766  1.00 74.61           H
ATOM   3824  CD1 LEU A 253      -5.424 -16.527 -19.028  1.00 74.61           C
ATOM   3825 1HD1 LEU A 253      -5.468 -15.452 -18.854  1.00 74.61           H
ATOM   3826 2HD1 LEU A 253      -5.716 -16.740 -20.056  1.00 74.61           H
ATOM   3827 3HD1 LEU A 253      -6.105 -17.034 -18.344  1.00 74.61           H
ATOM   3828  CD2 LEU A 253      -3.894 -18.546 -18.907  1.00 74.61           C
ATOM   3829 1HD2 LEU A 253      -4.119 -18.848 -19.930  1.00 74.61           H
ATOM   3830 2HD2 LEU A 253      -2.883 -18.863 -18.649  1.00 74.61           H
ATOM   3831 3HD2 LEU A 253      -4.606 -19.012 -18.226  1.00 74.61           H
ATOM   3832  HN  LEU A 253      -1.931 -14.716 -21.262  1.00 74.61           H
ATOM   3833  N   LYS A 254      -0.196 -15.462 -18.654  1.00 77.38           N
ATOM   3834  CA  LYS A 254       0.920 -15.664 -17.745  1.00 77.38           C
ATOM   3835  C   LYS A 254       1.148 -14.387 -16.933  1.00 77.38           C
ATOM   3836  O   LYS A 254       1.284 -14.440 -15.712  1.00 77.38           O
ATOM   3837  HA  LYS A 254       0.642 -16.464 -17.059  1.00 77.38           H
ATOM   3838  CB  LYS A 254       2.157 -16.133 -18.512  1.00 77.38           C
ATOM   3839 1HB  LYS A 254       1.919 -17.033 -19.079  1.00 77.38           H
ATOM   3840 2HB  LYS A 254       2.453 -15.372 -19.234  1.00 77.38           H
ATOM   3841  CG  LYS A 254       3.319 -16.418 -17.558  1.00 77.38           C
ATOM   3842 1HG  LYS A 254       3.628 -15.494 -17.069  1.00 77.38           H
ATOM   3843 2HG  LYS A 254       2.990 -17.099 -16.773  1.00 77.38           H
ATOM   3844  CD  LYS A 254       4.506 -17.028 -18.306  1.00 77.38           C
ATOM   3845 1HD  LYS A 254       4.200 -17.959 -18.784  1.00 77.38           H
ATOM   3846 2HD  LYS A 254       4.827 -16.353 -19.099  1.00 77.38           H
ATOM   3847  CE  LYS A 254       5.674 -17.297 -17.354  1.00 77.38           C
ATOM   3848 1HE  LYS A 254       6.059 -16.354 -16.966  1.00 77.38           H
ATOM   3849 2HE  LYS A 254       5.327 -17.877 -16.499  1.00 77.38           H
ATOM   3850  NZ  LYS A 254       6.753 -18.030 -18.053  1.00 77.38           N
ATOM   3851 1HZ  LYS A 254       7.524 -18.187 -17.413  1.00 77.38           H
ATOM   3852 2HZ  LYS A 254       6.399 -18.921 -18.382  1.00 77.38           H
ATOM   3853 3HZ  LYS A 254       7.077 -17.483 -18.843  1.00 77.38           H
ATOM   3854  HN  LYS A 254       0.008 -15.632 -19.618  1.00 77.38           H
ATOM   3855  N   VAL A 255       1.182 -13.270 -17.644  1.00 74.85           N
ATOM   3856  CA  VAL A 255       1.430 -11.986 -17.009  1.00 74.85           C
ATOM   3857  C   VAL A 255       0.359 -11.733 -15.946  1.00 74.85           C
ATOM   3858  O   VAL A 255       0.672 -11.315 -14.832  1.00 74.85           O
ATOM   3859  HA  VAL A 255       2.402 -12.043 -16.521  1.00 74.85           H
ATOM   3860  CB  VAL A 255       1.494 -10.883 -18.068  1.00 74.85           C
ATOM   3861  HB  VAL A 255       0.590 -10.947 -18.674  1.00 74.85           H
ATOM   3862  CG1 VAL A 255       1.525  -9.499 -17.416  1.00 74.85           C
ATOM   3863 1HG1 VAL A 255       0.624  -9.358 -16.818  1.00 74.85           H
ATOM   3864 2HG1 VAL A 255       2.403  -9.419 -16.774  1.00 74.85           H
ATOM   3865 3HG1 VAL A 255       1.571  -8.734 -18.190  1.00 74.85           H
ATOM   3866  CG2 VAL A 255       2.696 -11.080 -18.993  1.00 74.85           C
ATOM   3867 1HG2 VAL A 255       3.614 -11.055 -18.406  1.00 74.85           H
ATOM   3868 2HG2 VAL A 255       2.613 -12.043 -19.497  1.00 74.85           H
ATOM   3869 3HG2 VAL A 255       2.718 -10.283 -19.736  1.00 74.85           H
ATOM   3870  HN  VAL A 255       1.045 -13.232 -18.634  1.00 74.85           H
ATOM   3871  N   THR A 256      -0.882 -11.997 -16.327  1.00 72.84           N
ATOM   3872  CA  THR A 256      -2.009 -11.720 -15.452  1.00 72.84           C
ATOM   3873  C   THR A 256      -1.879 -12.510 -14.149  1.00 72.84           C
ATOM   3874  O   THR A 256      -2.066 -11.960 -13.064  1.00 72.84           O
ATOM   3875  HA  THR A 256      -1.987 -10.662 -15.189  1.00 72.84           H
ATOM   3876  CB  THR A 256      -3.294 -12.028 -16.224  1.00 72.84           C
ATOM   3877  HB  THR A 256      -3.357 -13.089 -16.466  1.00 72.84           H
ATOM   3878  OG1 THR A 256      -3.249 -11.144 -17.341  1.00 72.84           O
ATOM   3879  HG1 THR A 256      -3.055 -11.658 -18.176  1.00 72.84           H
ATOM   3880  CG2 THR A 256      -4.550 -11.602 -15.462  1.00 72.84           C
ATOM   3881 1HG2 THR A 256      -4.518 -10.528 -15.279  1.00 72.84           H
ATOM   3882 2HG2 THR A 256      -4.595 -12.132 -14.510  1.00 72.84           H
ATOM   3883 3HG2 THR A 256      -5.433 -11.843 -16.054  1.00 72.84           H
ATOM   3884  HN  THR A 256      -1.123 -12.392 -17.214  1.00 72.84           H
ATOM   3885  N   ILE A 257      -1.558 -13.787 -14.297  1.00 76.74           N
ATOM   3886  CA  ILE A 257      -1.445 -14.668 -13.148  1.00 76.74           C
ATOM   3887  C   ILE A 257      -0.320 -14.172 -12.238  1.00 76.74           C
ATOM   3888  O   ILE A 257      -0.483 -14.108 -11.021  1.00 76.74           O
ATOM   3889  HA  ILE A 257      -2.384 -14.610 -12.598  1.00 76.74           H
ATOM   3890  CB  ILE A 257      -1.275 -16.120 -13.601  1.00 76.74           C
ATOM   3891  HB  ILE A 257      -0.477 -16.155 -14.342  1.00 76.74           H
ATOM   3892  CG1 ILE A 257      -2.545 -16.635 -14.281  1.00 76.74           C
ATOM   3893 1HG1 ILE A 257      -3.334 -16.759 -13.538  1.00 76.74           H
ATOM   3894 2HG1 ILE A 257      -2.900 -15.899 -15.002  1.00 76.74           H
ATOM   3895  CG2 ILE A 257      -0.847 -17.012 -12.434  1.00 76.74           C
ATOM   3896 1HG2 ILE A 257       0.103 -16.657 -12.034  1.00 76.74           H
ATOM   3897 2HG2 ILE A 257      -1.606 -16.977 -11.652  1.00 76.74           H
ATOM   3898 3HG2 ILE A 257      -0.733 -18.038 -12.784  1.00 76.74           H
ATOM   3899  CD1 ILE A 257      -2.288 -17.967 -14.987  1.00 76.74           C
ATOM   3900 1HD1 ILE A 257      -1.516 -17.833 -15.745  1.00 76.74           H
ATOM   3901 2HD1 ILE A 257      -1.957 -18.707 -14.258  1.00 76.74           H
ATOM   3902 3HD1 ILE A 257      -3.207 -18.310 -15.462  1.00 76.74           H
ATOM   3903  HN  ILE A 257      -1.378 -14.219 -15.181  1.00 76.74           H
ATOM   3904  N   THR A 258       0.798 -13.833 -12.864  1.00 81.37           N
ATOM   3905  CA  THR A 258       1.974 -13.414 -12.121  1.00 81.37           C
ATOM   3906  C   THR A 258       1.644 -12.213 -11.233  1.00 81.37           C
ATOM   3907  O   THR A 258       2.010 -12.185 -10.059  1.00 81.37           O
ATOM   3908  HA  THR A 258       2.272 -14.228 -11.461  1.00 81.37           H
ATOM   3909  CB  THR A 258       3.094 -13.137 -13.126  1.00 81.37           C
ATOM   3910  HB  THR A 258       2.824 -12.320 -13.795  1.00 81.37           H
ATOM   3911  OG1 THR A 258       3.318 -14.397 -13.754  1.00 81.37           O
ATOM   3912  HG1 THR A 258       2.708 -14.501 -14.540  1.00 81.37           H
ATOM   3913  CG2 THR A 258       4.427 -12.819 -12.445  1.00 81.37           C
ATOM   3914 1HG2 THR A 258       4.731 -13.665 -11.828  1.00 81.37           H
ATOM   3915 2HG2 THR A 258       4.312 -11.935 -11.818  1.00 81.37           H
ATOM   3916 3HG2 THR A 258       5.187 -12.631 -13.204  1.00 81.37           H
ATOM   3917  HN  THR A 258       0.907 -13.842 -13.858  1.00 81.37           H
ATOM   3918  N   VAL A 259       0.956 -11.249 -11.828  1.00 75.92           N
ATOM   3919  CA  VAL A 259       0.623 -10.023 -11.123  1.00 75.92           C
ATOM   3920  C   VAL A 259      -0.240 -10.359  -9.904  1.00 75.92           C
ATOM   3921  O   VAL A 259       0.017  -9.871  -8.805  1.00 75.92           O
ATOM   3922  HA  VAL A 259       1.556  -9.577 -10.780  1.00 75.92           H
ATOM   3923  CB  VAL A 259      -0.051  -9.037 -12.079  1.00 75.92           C
ATOM   3924  HB  VAL A 259      -0.889  -9.549 -12.553  1.00 75.92           H
ATOM   3925  CG1 VAL A 259      -0.607  -7.831 -11.319  1.00 75.92           C
ATOM   3926 1HG1 VAL A 259      -1.343  -8.168 -10.589  1.00 75.92           H
ATOM   3927 2HG1 VAL A 259       0.206  -7.319 -10.805  1.00 75.92           H
ATOM   3928 3HG1 VAL A 259      -1.081  -7.145 -12.022  1.00 75.92           H
ATOM   3929  CG2 VAL A 259       0.914  -8.594 -13.180  1.00 75.92           C
ATOM   3930 1HG2 VAL A 259       1.780  -8.109 -12.730  1.00 75.92           H
ATOM   3931 2HG2 VAL A 259       1.240  -9.465 -13.749  1.00 75.92           H
ATOM   3932 3HG2 VAL A 259       0.410  -7.893 -13.845  1.00 75.92           H
ATOM   3933  HN  VAL A 259       0.628 -11.297 -12.772  1.00 75.92           H
ATOM   3934  N   LEU A 260      -1.244 -11.190 -10.141  1.00 77.41           N
ATOM   3935  CA  LEU A 260      -2.188 -11.540  -9.093  1.00 77.41           C
ATOM   3936  C   LEU A 260      -1.445 -12.249  -7.959  1.00 77.41           C
ATOM   3937  O   LEU A 260      -1.647 -11.935  -6.788  1.00 77.41           O
ATOM   3938  HA  LEU A 260      -2.605 -10.611  -8.705  1.00 77.41           H
ATOM   3939  CB  LEU A 260      -3.350 -12.352  -9.669  1.00 77.41           C
ATOM   3940 1HB  LEU A 260      -3.864 -11.739 -10.410  1.00 77.41           H
ATOM   3941 2HB  LEU A 260      -2.940 -13.213 -10.197  1.00 77.41           H
ATOM   3942  CG  LEU A 260      -4.383 -12.854  -8.658  1.00 77.41           C
ATOM   3943  HG  LEU A 260      -3.872 -13.485  -7.931  1.00 77.41           H
ATOM   3944  CD1 LEU A 260      -5.006 -11.689  -7.887  1.00 77.41           C
ATOM   3945 1HD1 LEU A 260      -4.226 -11.150  -7.350  1.00 77.41           H
ATOM   3946 2HD1 LEU A 260      -5.500 -11.013  -8.585  1.00 77.41           H
ATOM   3947 3HD1 LEU A 260      -5.737 -12.074  -7.175  1.00 77.41           H
ATOM   3948  CD2 LEU A 260      -5.443 -13.721  -9.342  1.00 77.41           C
ATOM   3949 1HD2 LEU A 260      -5.956 -13.134 -10.104  1.00 77.41           H
ATOM   3950 2HD2 LEU A 260      -4.963 -14.581  -9.807  1.00 77.41           H
ATOM   3951 3HD2 LEU A 260      -6.165 -14.064  -8.600  1.00 77.41           H
ATOM   3952  HN  LEU A 260      -1.418 -11.619 -11.027  1.00 77.41           H
ATOM   3953  N   THR A 261      -0.599 -13.193  -8.348  1.00 83.64           N
ATOM   3954  CA  THR A 261       0.107 -14.011  -7.377  1.00 83.64           C
ATOM   3955  C   THR A 261       0.991 -13.137  -6.485  1.00 83.64           C
ATOM   3956  O   THR A 261       1.029 -13.321  -5.270  1.00 83.64           O
ATOM   3957  HA  THR A 261      -0.629 -14.487  -6.729  1.00 83.64           H
ATOM   3958  CB  THR A 261       0.886 -15.084  -8.140  1.00 83.64           C
ATOM   3959  HB  THR A 261       1.630 -14.633  -8.795  1.00 83.64           H
ATOM   3960  OG1 THR A 261      -0.125 -15.849  -8.792  1.00 83.64           O
ATOM   3961  HG1 THR A 261      -0.348 -15.437  -9.676  1.00 83.64           H
ATOM   3962  CG2 THR A 261       1.568 -16.087  -7.207  1.00 83.64           C
ATOM   3963 1HG2 THR A 261       0.815 -16.588  -6.599  1.00 83.64           H
ATOM   3964 2HG2 THR A 261       2.268 -15.561  -6.558  1.00 83.64           H
ATOM   3965 3HG2 THR A 261       2.106 -16.827  -7.800  1.00 83.64           H
ATOM   3966  HN  THR A 261      -0.395 -13.401  -9.304  1.00 83.64           H
ATOM   3967  N   VAL A 262       1.681 -12.203  -7.124  1.00 84.26           N
ATOM   3968  CA  VAL A 262       2.651 -11.379  -6.424  1.00 84.26           C
ATOM   3969  C   VAL A 262       1.926 -10.499  -5.404  1.00 84.26           C
ATOM   3970  O   VAL A 262       2.401 -10.320  -4.284  1.00 84.26           O
ATOM   3971  HA  VAL A 262       3.328 -12.048  -5.892  1.00 84.26           H
ATOM   3972  CB  VAL A 262       3.476 -10.573  -7.430  1.00 84.26           C
ATOM   3973  HB  VAL A 262       2.783 -10.013  -8.059  1.00 84.26           H
ATOM   3974  CG1 VAL A 262       4.380  -9.566  -6.716  1.00 84.26           C
ATOM   3975 1HG1 VAL A 262       3.767  -8.877  -6.134  1.00 84.26           H
ATOM   3976 2HG1 VAL A 262       5.061 -10.097  -6.051  1.00 84.26           H
ATOM   3977 3HG1 VAL A 262       4.954  -9.006  -7.454  1.00 84.26           H
ATOM   3978  CG2 VAL A 262       4.292 -11.497  -8.336  1.00 84.26           C
ATOM   3979 1HG2 VAL A 262       4.971 -12.095  -7.728  1.00 84.26           H
ATOM   3980 2HG2 VAL A 262       3.619 -12.156  -8.884  1.00 84.26           H
ATOM   3981 3HG2 VAL A 262       4.868 -10.898  -9.041  1.00 84.26           H
ATOM   3982  HN  VAL A 262       1.585 -12.007  -8.100  1.00 84.26           H
ATOM   3983  N   PHE A 263       0.786  -9.973  -5.829  1.00 79.25           N
ATOM   3984  CA  PHE A 263      -0.021  -9.134  -4.959  1.00 79.25           C
ATOM   3985  C   PHE A 263      -0.491  -9.912  -3.729  1.00 79.25           C
ATOM   3986  O   PHE A 263      -0.296  -9.469  -2.598  1.00 79.25           O
ATOM   3987  HA  PHE A 263       0.605  -8.300  -4.642  1.00 79.25           H
ATOM   3988  CB  PHE A 263      -1.243  -8.696  -5.769  1.00 79.25           C
ATOM   3989 1HB  PHE A 263      -0.905  -8.175  -6.665  1.00 79.25           H
ATOM   3990 2HB  PHE A 263      -1.784  -9.583  -6.100  1.00 79.25           H
ATOM   3991  CG  PHE A 263      -2.205  -7.788  -5.000  1.00 79.25           C
ATOM   3992  CD1 PHE A 263      -3.175  -8.331  -4.217  1.00 79.25           C
ATOM   3993  HD1 PHE A 263      -3.266  -9.415  -4.136  1.00 79.25           H
ATOM   3994  CD2 PHE A 263      -2.091  -6.436  -5.101  1.00 79.25           C
ATOM   3995  HD2 PHE A 263      -1.314  -6.000  -5.730  1.00 79.25           H
ATOM   3996  CE1 PHE A 263      -4.067  -7.488  -3.504  1.00 79.25           C
ATOM   3997  HE1 PHE A 263      -4.844  -7.924  -2.876  1.00 79.25           H
ATOM   3998  CE2 PHE A 263      -2.984  -5.593  -4.388  1.00 79.25           C
ATOM   3999  HE2 PHE A 263      -2.892  -4.510  -4.469  1.00 79.25           H
ATOM   4000  CZ  PHE A 263      -3.953  -6.137  -3.605  1.00 79.25           C
ATOM   4001  HZ  PHE A 263      -4.638  -5.489  -3.057  1.00 79.25           H
ATOM   4002  HN  PHE A 263       0.413 -10.112  -6.746  1.00 79.25           H
ATOM   4003  N   VAL A 264      -1.101 -11.059  -3.990  1.00 83.58           N
ATOM   4004  CA  VAL A 264      -1.713 -11.840  -2.929  1.00 83.58           C
ATOM   4005  C   VAL A 264      -0.643 -12.226  -1.905  1.00 83.58           C
ATOM   4006  O   VAL A 264      -0.847 -12.072  -0.701  1.00 83.58           O
ATOM   4007  HA  VAL A 264      -2.455 -11.209  -2.441  1.00 83.58           H
ATOM   4008  CB  VAL A 264      -2.436 -13.051  -3.521  1.00 83.58           C
ATOM   4009  HB  VAL A 264      -1.735 -13.578  -4.168  1.00 83.58           H
ATOM   4010  CG1 VAL A 264      -2.878 -14.018  -2.421  1.00 83.58           C
ATOM   4011 1HG1 VAL A 264      -2.003 -14.368  -1.872  1.00 83.58           H
ATOM   4012 2HG1 VAL A 264      -3.555 -13.506  -1.737  1.00 83.58           H
ATOM   4013 3HG1 VAL A 264      -3.390 -14.870  -2.870  1.00 83.58           H
ATOM   4014  CG2 VAL A 264      -3.627 -12.614  -4.377  1.00 83.58           C
ATOM   4015 1HG2 VAL A 264      -4.330 -12.053  -3.761  1.00 83.58           H
ATOM   4016 2HG2 VAL A 264      -3.276 -11.983  -5.193  1.00 83.58           H
ATOM   4017 3HG2 VAL A 264      -4.124 -13.494  -4.786  1.00 83.58           H
ATOM   4018  HN  VAL A 264      -1.182 -11.453  -4.906  1.00 83.58           H
ATOM   4019  N   LEU A 265       0.474 -12.718  -2.419  1.00 88.07           N
ATOM   4020  CA  LEU A 265       1.508 -13.277  -1.566  1.00 88.07           C
ATOM   4021  C   LEU A 265       2.108 -12.164  -0.704  1.00 88.07           C
ATOM   4022  O   LEU A 265       2.584 -12.418   0.401  1.00 88.07           O
ATOM   4023  HA  LEU A 265       1.032 -14.004  -0.908  1.00 88.07           H
ATOM   4024  CB  LEU A 265       2.543 -14.032  -2.402  1.00 88.07           C
ATOM   4025 1HB  LEU A 265       2.875 -13.380  -3.210  1.00 88.07           H
ATOM   4026 2HB  LEU A 265       3.413 -14.231  -1.775  1.00 88.07           H
ATOM   4027  CG  LEU A 265       2.076 -15.355  -3.012  1.00 88.07           C
ATOM   4028  HG  LEU A 265       1.225 -15.150  -3.661  1.00 88.07           H
ATOM   4029  CD1 LEU A 265       3.171 -15.974  -3.884  1.00 88.07           C
ATOM   4030 1HD1 LEU A 265       3.424 -15.287  -4.691  1.00 88.07           H
ATOM   4031 2HD1 LEU A 265       4.056 -16.163  -3.276  1.00 88.07           H
ATOM   4032 3HD1 LEU A 265       2.812 -16.913  -4.305  1.00 88.07           H
ATOM   4033  CD2 LEU A 265       1.594 -16.320  -1.927  1.00 88.07           C
ATOM   4034 1HD2 LEU A 265       2.410 -16.523  -1.233  1.00 88.07           H
ATOM   4035 2HD2 LEU A 265       0.761 -15.871  -1.386  1.00 88.07           H
ATOM   4036 3HD2 LEU A 265       1.268 -17.252  -2.388  1.00 88.07           H
ATOM   4037  HN  LEU A 265       0.676 -12.740  -3.398  1.00 88.07           H
ATOM   4038  N   SER A 266       2.065 -10.954  -1.242  1.00 87.77           N
ATOM   4039  CA  SER A 266       2.705  -9.823  -0.592  1.00 87.77           C
ATOM   4040  C   SER A 266       1.750  -9.194   0.424  1.00 87.77           C
ATOM   4041  O   SER A 266       2.165  -8.807   1.515  1.00 87.77           O
ATOM   4042  HA  SER A 266       3.580 -10.235  -0.091  1.00 87.77           H
ATOM   4043  CB  SER A 266       3.151  -8.779  -1.618  1.00 87.77           C
ATOM   4044 1HB  SER A 266       3.624  -7.943  -1.102  1.00 87.77           H
ATOM   4045 2HB  SER A 266       3.903  -9.214  -2.275  1.00 87.77           H
ATOM   4046  OG  SER A 266       2.060  -8.298  -2.399  1.00 87.77           O
ATOM   4047  HG  SER A 266       1.978  -8.834  -3.239  1.00 87.77           H
ATOM   4048  HN  SER A 266       1.605 -10.742  -2.104  1.00 87.77           H
ATOM   4049  N   GLN A 267       0.487  -9.112   0.030  1.00 86.41           N
ATOM   4050  CA  GLN A 267      -0.478  -8.318   0.771  1.00 86.41           C
ATOM   4051  C   GLN A 267      -1.207  -9.189   1.796  1.00 86.41           C
ATOM   4052  O   GLN A 267      -1.540  -8.725   2.885  1.00 86.41           O
ATOM   4053  HA  GLN A 267       0.107  -7.555   1.283  1.00 86.41           H
ATOM   4054  CB  GLN A 267      -1.470  -7.638  -0.175  1.00 86.41           C
ATOM   4055 1HB  GLN A 267      -1.970  -8.390  -0.786  1.00 86.41           H
ATOM   4056 2HB  GLN A 267      -2.243  -7.133   0.404  1.00 86.41           H
ATOM   4057  CG  GLN A 267      -0.761  -6.628  -1.080  1.00 86.41           C
ATOM   4058 1HG  GLN A 267      -0.002  -7.137  -1.674  1.00 86.41           H
ATOM   4059 2HG  GLN A 267      -1.477  -6.196  -1.779  1.00 86.41           H
ATOM   4060  CD  GLN A 267      -0.110  -5.516  -0.255  1.00 86.41           C
ATOM   4061  OE1 GLN A 267      -0.655  -5.034   0.724  1.00 86.41           O
ATOM   4062  NE2 GLN A 267       1.083  -5.137  -0.703  1.00 86.41           N
ATOM   4063 1HE2 GLN A 267       1.475  -5.574  -1.513  1.00 86.41           H
ATOM   4064 2HE2 GLN A 267       1.589  -4.416  -0.231  1.00 86.41           H
ATOM   4065  HN  GLN A 267       0.122  -9.575  -0.778  1.00 86.41           H
ATOM   4066  N   PHE A 268      -1.433 -10.437   1.410  1.00 88.83           N
ATOM   4067  CA  PHE A 268      -2.274 -11.322   2.198  1.00 88.83           C
ATOM   4068  C   PHE A 268      -1.744 -11.455   3.627  1.00 88.83           C
ATOM   4069  O   PHE A 268      -2.480 -11.238   4.588  1.00 88.83           O
ATOM   4070  HA  PHE A 268      -3.272 -10.884   2.221  1.00 88.83           H
ATOM   4071  CB  PHE A 268      -2.235 -12.695   1.522  1.00 88.83           C
ATOM   4072 1HB  PHE A 268      -2.537 -12.584   0.480  1.00 88.83           H
ATOM   4073 2HB  PHE A 268      -1.207 -13.057   1.519  1.00 88.83           H
ATOM   4074  CG  PHE A 268      -3.128 -13.742   2.189  1.00 88.83           C
ATOM   4075  CD1 PHE A 268      -2.576 -14.709   2.971  1.00 88.83           C
ATOM   4076  HD1 PHE A 268      -1.496 -14.736   3.122  1.00 88.83           H
ATOM   4077  CD2 PHE A 268      -4.474 -13.708   2.000  1.00 88.83           C
ATOM   4078  HD2 PHE A 268      -4.917 -12.934   1.373  1.00 88.83           H
ATOM   4079  CE1 PHE A 268      -3.405 -15.681   3.589  1.00 88.83           C
ATOM   4080  HE1 PHE A 268      -2.962 -16.456   4.216  1.00 88.83           H
ATOM   4081  CE2 PHE A 268      -5.303 -14.681   2.619  1.00 88.83           C
ATOM   4082  HE2 PHE A 268      -6.382 -14.653   2.467  1.00 88.83           H
ATOM   4083  CZ  PHE A 268      -4.751 -15.647   3.401  1.00 88.83           C
ATOM   4084  HZ  PHE A 268      -5.387 -16.393   3.876  1.00 88.83           H
ATOM   4085  HN  PHE A 268      -1.054 -10.843   0.579  1.00 88.83           H
ATOM   4086  N   PRO A 269      -0.463 -11.813   3.792  1.00 92.95           N
ATOM   4087  CA  PRO A 269       0.076 -12.093   5.125  1.00 92.95           C
ATOM   4088  C   PRO A 269      -0.181 -10.957   6.101  1.00 92.95           C
ATOM   4089  O   PRO A 269      -0.585 -11.191   7.239  1.00 92.95           O
ATOM   4090  HA  PRO A 269      -0.425 -12.959   5.557  1.00 92.95           H
ATOM   4091  CB  PRO A 269       1.571 -12.299   4.874  1.00 92.95           C
ATOM   4092 1HB  PRO A 269       2.129 -11.369   4.988  1.00 92.95           H
ATOM   4093 2HB  PRO A 269       2.001 -13.015   5.576  1.00 92.95           H
ATOM   4094  CG  PRO A 269       1.622 -12.815   3.441  1.00 92.95           C
ATOM   4095 1HG  PRO A 269       2.607 -12.678   2.996  1.00 92.95           H
ATOM   4096 2HG  PRO A 269       1.407 -13.882   3.387  1.00 92.95           H
ATOM   4097  CD  PRO A 269       0.559 -11.981   2.743  1.00 92.95           C
ATOM   4098 1HD  PRO A 269       0.952 -11.021   2.409  1.00 92.95           H
ATOM   4099 2HD  PRO A 269       0.165 -12.485   1.861  1.00 92.95           H
ATOM   4100  N   TYR A 270       0.062  -9.744   5.626  1.00 91.85           N
ATOM   4101  CA  TYR A 270      -0.053  -8.570   6.475  1.00 91.85           C
ATOM   4102  C   TYR A 270      -1.497  -8.368   6.939  1.00 91.85           C
ATOM   4103  O   TYR A 270      -1.743  -8.091   8.111  1.00 91.85           O
ATOM   4104  HA  TYR A 270       0.583  -8.723   7.348  1.00 91.85           H
ATOM   4105  CB  TYR A 270       0.364  -7.380   5.609  1.00 91.85           C
ATOM   4106 1HB  TYR A 270       1.433  -7.448   5.406  1.00 91.85           H
ATOM   4107 2HB  TYR A 270      -0.148  -7.446   4.649  1.00 91.85           H
ATOM   4108  CG  TYR A 270       0.064  -6.018   6.237  1.00 91.85           C
ATOM   4109  CD1 TYR A 270      -0.869  -5.182   5.659  1.00 91.85           C
ATOM   4110  HD1 TYR A 270      -1.393  -5.492   4.755  1.00 91.85           H
ATOM   4111  CD2 TYR A 270       0.727  -5.626   7.382  1.00 91.85           C
ATOM   4112  HD2 TYR A 270       1.465  -6.286   7.839  1.00 91.85           H
ATOM   4113  CE1 TYR A 270      -1.151  -3.899   6.251  1.00 91.85           C
ATOM   4114  HE1 TYR A 270      -1.886  -3.229   5.805  1.00 91.85           H
ATOM   4115  CE2 TYR A 270       0.446  -4.343   7.974  1.00 91.85           C
ATOM   4116  HE2 TYR A 270       0.962  -4.021   8.878  1.00 91.85           H
ATOM   4117  CZ  TYR A 270      -0.480  -3.544   7.379  1.00 91.85           C
ATOM   4118  OH  TYR A 270      -0.746  -2.333   7.938  1.00 91.85           O
ATOM   4119  HH  TYR A 270      -0.310  -2.267   8.835  1.00 91.85           H
ATOM   4120  HN  TYR A 270       0.333  -9.557   4.682  1.00 91.85           H
ATOM   4121  N   ASN A 271      -2.414  -8.515   5.994  1.00 89.52           N
ATOM   4122  CA  ASN A 271      -3.815  -8.238   6.261  1.00 89.52           C
ATOM   4123  C   ASN A 271      -4.381  -9.329   7.172  1.00 89.52           C
ATOM   4124  O   ASN A 271      -5.345  -9.097   7.899  1.00 89.52           O
ATOM   4125  HA  ASN A 271      -3.828  -7.255   6.731  1.00 89.52           H
ATOM   4126  CB  ASN A 271      -4.631  -8.231   4.967  1.00 89.52           C
ATOM   4127 1HB  ASN A 271      -4.379  -9.106   4.369  1.00 89.52           H
ATOM   4128 2HB  ASN A 271      -5.693  -8.302   5.203  1.00 89.52           H
ATOM   4129  CG  ASN A 271      -4.367  -6.960   4.159  1.00 89.52           C
ATOM   4130  OD1 ASN A 271      -4.730  -5.861   4.544  1.00 89.52           O
ATOM   4131  ND2 ASN A 271      -3.715  -7.170   3.019  1.00 89.52           N
ATOM   4132 1HD2 ASN A 271      -3.444  -8.097   2.761  1.00 89.52           H
ATOM   4133 2HD2 ASN A 271      -3.494  -6.400   2.419  1.00 89.52           H
ATOM   4134  HN  ASN A 271      -2.213  -8.817   5.062  1.00 89.52           H
ATOM   4135  N   CYS A 272      -3.758 -10.496   7.102  1.00 92.48           N
ATOM   4136  CA  CYS A 272      -4.087 -11.577   8.016  1.00 92.48           C
ATOM   4137  C   CYS A 272      -3.817 -11.098   9.444  1.00 92.48           C
ATOM   4138  O   CYS A 272      -4.666 -11.242  10.322  1.00 92.48           O
ATOM   4139  HA  CYS A 272      -5.146 -11.794   7.875  1.00 92.48           H
ATOM   4140  CB  CYS A 272      -3.312 -12.854   7.686  1.00 92.48           C
ATOM   4141 1HB  CYS A 272      -2.253 -12.624   7.563  1.00 92.48           H
ATOM   4142 2HB  CYS A 272      -3.391 -13.561   8.512  1.00 92.48           H
ATOM   4143  SG  CYS A 272      -3.970 -13.607   6.154  1.00 92.48           S
ATOM   4144  HG  CYS A 272      -3.405 -12.740   5.318  1.00 92.48           H
ATOM   4145  HN  CYS A 272      -3.041 -10.709   6.438  1.00 92.48           H
ATOM   4146  N   ILE A 273      -2.631 -10.537   9.631  1.00 93.36           N
ATOM   4147  CA  ILE A 273      -2.217 -10.083  10.947  1.00 93.36           C
ATOM   4148  C   ILE A 273      -3.087  -8.897  11.370  1.00 93.36           C
ATOM   4149  O   ILE A 273      -3.477  -8.792  12.531  1.00 93.36           O
ATOM   4150  HA  ILE A 273      -2.389 -10.903  11.645  1.00 93.36           H
ATOM   4151  CB  ILE A 273      -0.717  -9.782  10.963  1.00 93.36           C
ATOM   4152  HB  ILE A 273      -0.508  -9.048  10.185  1.00 93.36           H
ATOM   4153  CG1 ILE A 273       0.097 -11.035  10.635  1.00 93.36           C
ATOM   4154 1HG1 ILE A 273      -0.195 -11.417   9.657  1.00 93.36           H
ATOM   4155 2HG1 ILE A 273       1.155 -10.779  10.574  1.00 93.36           H
ATOM   4156  CG2 ILE A 273      -0.297  -9.158  12.296  1.00 93.36           C
ATOM   4157 1HG2 ILE A 273      -0.842  -8.227  12.449  1.00 93.36           H
ATOM   4158 2HG2 ILE A 273      -0.524  -9.849  13.108  1.00 93.36           H
ATOM   4159 3HG2 ILE A 273       0.773  -8.954  12.280  1.00 93.36           H
ATOM   4160  CD1 ILE A 273      -0.111 -12.118  11.695  1.00 93.36           C
ATOM   4161 1HD1 ILE A 273       0.205 -11.740  12.668  1.00 93.36           H
ATOM   4162 2HD1 ILE A 273      -1.166 -12.388  11.736  1.00 93.36           H
ATOM   4163 3HD1 ILE A 273       0.479 -12.997  11.437  1.00 93.36           H
ATOM   4164  HN  ILE A 273      -1.960 -10.393   8.904  1.00 93.36           H
ATOM   4165  N   LEU A 274      -3.365  -8.035  10.403  1.00 91.66           N
ATOM   4166  CA  LEU A 274      -4.164  -6.849  10.665  1.00 91.66           C
ATOM   4167  C   LEU A 274      -5.550  -7.271  11.154  1.00 91.66           C
ATOM   4168  O   LEU A 274      -6.141  -6.608  12.006  1.00 91.66           O
ATOM   4169  HA  LEU A 274      -3.671  -6.293  11.462  1.00 91.66           H
ATOM   4170  CB  LEU A 274      -4.196  -5.942   9.433  1.00 91.66           C
ATOM   4171 1HB  LEU A 274      -3.179  -5.839   9.056  1.00 91.66           H
ATOM   4172 2HB  LEU A 274      -4.776  -6.439   8.656  1.00 91.66           H
ATOM   4173  CG  LEU A 274      -4.775  -4.542   9.646  1.00 91.66           C
ATOM   4174  HG  LEU A 274      -5.730  -4.643  10.161  1.00 91.66           H
ATOM   4175  CD1 LEU A 274      -3.864  -3.703  10.544  1.00 91.66           C
ATOM   4176 1HD1 LEU A 274      -3.760  -4.189  11.514  1.00 91.66           H
ATOM   4177 2HD1 LEU A 274      -2.882  -3.608  10.079  1.00 91.66           H
ATOM   4178 3HD1 LEU A 274      -4.299  -2.712  10.679  1.00 91.66           H
ATOM   4179  CD2 LEU A 274      -5.053  -3.854   8.308  1.00 91.66           C
ATOM   4180 1HD2 LEU A 274      -4.124  -3.766   7.745  1.00 91.66           H
ATOM   4181 2HD2 LEU A 274      -5.769  -4.446   7.738  1.00 91.66           H
ATOM   4182 3HD2 LEU A 274      -5.464  -2.861   8.489  1.00 91.66           H
ATOM   4183  HN  LEU A 274      -3.056  -8.136   9.457  1.00 91.66           H
ATOM   4184  N   LEU A 275      -6.031  -8.372  10.595  1.00 93.26           N
ATOM   4185  CA  LEU A 275      -7.318  -8.915  10.995  1.00 93.26           C
ATOM   4186  C   LEU A 275      -7.256  -9.332  12.466  1.00 93.26           C
ATOM   4187  O   LEU A 275      -8.151  -9.008  13.245  1.00 93.26           O
ATOM   4188  HA  LEU A 275      -8.054  -8.118  10.893  1.00 93.26           H
ATOM   4189  CB  LEU A 275      -7.739 -10.044  10.053  1.00 93.26           C
ATOM   4190 1HB  LEU A 275      -7.814  -9.640   9.043  1.00 93.26           H
ATOM   4191 2HB  LEU A 275      -6.947 -10.793  10.038  1.00 93.26           H
ATOM   4192  CG  LEU A 275      -9.057 -10.743  10.391  1.00 93.26           C
ATOM   4193  HG  LEU A 275      -8.996 -11.110  11.416  1.00 93.26           H
ATOM   4194  CD1 LEU A 275     -10.230  -9.762  10.331  1.00 93.26           C
ATOM   4195 1HD1 LEU A 275     -10.067  -8.957  11.048  1.00 93.26           H
ATOM   4196 2HD1 LEU A 275     -10.303  -9.345   9.327  1.00 93.26           H
ATOM   4197 3HD1 LEU A 275     -11.154 -10.285  10.576  1.00 93.26           H
ATOM   4198  CD2 LEU A 275      -9.281 -11.959   9.490  1.00 93.26           C
ATOM   4199 1HD2 LEU A 275      -9.313 -11.638   8.449  1.00 93.26           H
ATOM   4200 2HD2 LEU A 275      -8.464 -12.668   9.627  1.00 93.26           H
ATOM   4201 3HD2 LEU A 275     -10.224 -12.437   9.752  1.00 93.26           H
ATOM   4202  HN  LEU A 275      -5.557  -8.890   9.882  1.00 93.26           H
ATOM   4203  N   VAL A 276      -6.190 -10.044  12.801  1.00 94.57           N
ATOM   4204  CA  VAL A 276      -6.002 -10.514  14.163  1.00 94.57           C
ATOM   4205  C   VAL A 276      -6.013  -9.317  15.117  1.00 94.57           C
ATOM   4206  O   VAL A 276      -6.680  -9.349  16.150  1.00 94.57           O
ATOM   4207  HA  VAL A 276      -6.843 -11.164  14.406  1.00 94.57           H
ATOM   4208  CB  VAL A 276      -4.719 -11.343  14.259  1.00 94.57           C
ATOM   4209  HB  VAL A 276      -3.903 -10.745  13.852  1.00 94.57           H
ATOM   4210  CG1 VAL A 276      -4.384 -11.667  15.716  1.00 94.57           C
ATOM   4211 1HG1 VAL A 276      -4.243 -10.739  16.271  1.00 94.57           H
ATOM   4212 2HG1 VAL A 276      -5.201 -12.235  16.159  1.00 94.57           H
ATOM   4213 3HG1 VAL A 276      -3.468 -12.256  15.755  1.00 94.57           H
ATOM   4214  CG2 VAL A 276      -4.829 -12.620  13.424  1.00 94.57           C
ATOM   4215 1HG2 VAL A 276      -5.661 -13.222  13.788  1.00 94.57           H
ATOM   4216 2HG2 VAL A 276      -4.998 -12.358  12.380  1.00 94.57           H
ATOM   4217 3HG2 VAL A 276      -3.904 -13.190  13.510  1.00 94.57           H
ATOM   4218  HN  VAL A 276      -5.464 -10.300  12.162  1.00 94.57           H
ATOM   4219  N   GLN A 277      -5.267  -8.291  14.736  1.00 93.08           N
ATOM   4220  CA  GLN A 277      -5.168  -7.094  15.553  1.00 93.08           C
ATOM   4221  C   GLN A 277      -6.542  -6.439  15.706  1.00 93.08           C
ATOM   4222  O   GLN A 277      -6.846  -5.861  16.748  1.00 93.08           O
ATOM   4223  HA  GLN A 277      -4.810  -7.436  16.525  1.00 93.08           H
ATOM   4224  CB  GLN A 277      -4.154  -6.110  14.965  1.00 93.08           C
ATOM   4225 1HB  GLN A 277      -4.337  -5.990  13.897  1.00 93.08           H
ATOM   4226 2HB  GLN A 277      -4.285  -5.130  15.422  1.00 93.08           H
ATOM   4227  CG  GLN A 277      -2.722  -6.598  15.191  1.00 93.08           C
ATOM   4228 1HG  GLN A 277      -2.546  -6.738  16.258  1.00 93.08           H
ATOM   4229 2HG  GLN A 277      -2.584  -7.568  14.715  1.00 93.08           H
ATOM   4230  CD  GLN A 277      -1.708  -5.599  14.629  1.00 93.08           C
ATOM   4231  OE1 GLN A 277      -2.005  -4.795  13.761  1.00 93.08           O
ATOM   4232  NE2 GLN A 277      -0.497  -5.696  15.170  1.00 93.08           N
ATOM   4233 1HE2 GLN A 277      -0.318  -6.378  15.879  1.00 93.08           H
ATOM   4234 2HE2 GLN A 277       0.236  -5.086  14.868  1.00 93.08           H
ATOM   4235  HN  GLN A 277      -4.738  -8.268  13.887  1.00 93.08           H
ATOM   4236  N   THR A 278      -7.336  -6.552  14.652  1.00 92.83           N
ATOM   4237  CA  THR A 278      -8.663  -5.960  14.647  1.00 92.83           C
ATOM   4238  C   THR A 278      -9.569  -6.673  15.652  1.00 92.83           C
ATOM   4239  O   THR A 278     -10.286  -6.027  16.415  1.00 92.83           O
ATOM   4240  HA  THR A 278      -8.577  -4.923  14.973  1.00 92.83           H
ATOM   4241  CB  THR A 278      -9.194  -6.001  13.213  1.00 92.83           C
ATOM   4242  HB  THR A 278      -9.369  -7.028  12.892  1.00 92.83           H
ATOM   4243  OG1 THR A 278      -8.223  -5.279  12.461  1.00 92.83           O
ATOM   4244  HG1 THR A 278      -7.303  -5.571  12.721  1.00 92.83           H
ATOM   4245  CG2 THR A 278     -10.479  -5.188  13.041  1.00 92.83           C
ATOM   4246 1HG2 THR A 278     -10.287  -4.146  13.297  1.00 92.83           H
ATOM   4247 2HG2 THR A 278     -11.252  -5.587  13.697  1.00 92.83           H
ATOM   4248 3HG2 THR A 278     -10.813  -5.252  12.005  1.00 92.83           H
ATOM   4249  HN  THR A 278      -7.087  -7.037  13.813  1.00 92.83           H
ATOM   4250  N   ILE A 279      -9.508  -7.997  15.620  1.00 94.35           N
ATOM   4251  CA  ILE A 279     -10.333  -8.805  16.502  1.00 94.35           C
ATOM   4252  C   ILE A 279      -9.931  -8.541  17.954  1.00 94.35           C
ATOM   4253  O   ILE A 279     -10.789  -8.399  18.824  1.00 94.35           O
ATOM   4254  HA  ILE A 279     -11.366  -8.486  16.366  1.00 94.35           H
ATOM   4255  CB  ILE A 279     -10.258 -10.280  16.102  1.00 94.35           C
ATOM   4256  HB  ILE A 279      -9.208 -10.571  16.065  1.00 94.35           H
ATOM   4257  CG1 ILE A 279     -10.836 -10.499  14.703  1.00 94.35           C
ATOM   4258 1HG1 ILE A 279     -11.923 -10.415  14.737  1.00 94.35           H
ATOM   4259 2HG1 ILE A 279     -10.478  -9.719  14.031  1.00 94.35           H
ATOM   4260  CG2 ILE A 279     -10.936 -11.167  17.148  1.00 94.35           C
ATOM   4261 1HG2 ILE A 279     -10.439 -11.040  18.110  1.00 94.35           H
ATOM   4262 2HG2 ILE A 279     -11.984 -10.883  17.240  1.00 94.35           H
ATOM   4263 3HG2 ILE A 279     -10.868 -12.210  16.839  1.00 94.35           H
ATOM   4264  CD1 ILE A 279     -10.443 -11.872  14.155  1.00 94.35           C
ATOM   4265 1HD1 ILE A 279      -9.356 -11.943  14.099  1.00 94.35           H
ATOM   4266 2HD1 ILE A 279     -10.824 -12.650  14.816  1.00 94.35           H
ATOM   4267 3HD1 ILE A 279     -10.867 -12.002  13.159  1.00 94.35           H
ATOM   4268  HN  ILE A 279      -8.910  -8.514  15.008  1.00 94.35           H
ATOM   4269  N   ASP A 280      -8.625  -8.482  18.172  1.00 94.31           N
ATOM   4270  CA  ASP A 280      -8.097  -8.311  19.515  1.00 94.31           C
ATOM   4271  C   ASP A 280      -8.431  -6.904  20.014  1.00 94.31           C
ATOM   4272  O   ASP A 280      -8.661  -6.702  21.206  1.00 94.31           O
ATOM   4273  HA  ASP A 280      -8.574  -9.089  20.111  1.00 94.31           H
ATOM   4274  CB  ASP A 280      -6.575  -8.470  19.533  1.00 94.31           C
ATOM   4275 1HB  ASP A 280      -6.296  -9.388  19.017  1.00 94.31           H
ATOM   4276 2HB  ASP A 280      -6.114  -7.646  18.989  1.00 94.31           H
ATOM   4277  CG  ASP A 280      -6.045  -8.503  20.967  1.00 94.31           C
ATOM   4278  OD1 ASP A 280      -6.591  -9.304  21.757  1.00 94.31           O
ATOM   4279  OD2 ASP A 280      -5.104  -7.727  21.243  1.00 94.31           O
ATOM   4280  HN  ASP A 280      -7.934  -8.549  17.452  1.00 94.31           H
ATOM   4281  N   ALA A 281      -8.448  -5.967  19.078  1.00 91.92           N
ATOM   4282  CA  ALA A 281      -8.792  -4.592  19.401  1.00 91.92           C
ATOM   4283  C   ALA A 281     -10.212  -4.546  19.969  1.00 91.92           C
ATOM   4284  O   ALA A 281     -10.536  -3.669  20.768  1.00 91.92           O
ATOM   4285  HA  ALA A 281      -8.094  -4.246  20.162  1.00 91.92           H
ATOM   4286  CB  ALA A 281      -8.635  -3.720  18.153  1.00 91.92           C
ATOM   4287 1HB  ALA A 281      -7.602  -3.764  17.807  1.00 91.92           H
ATOM   4288 2HB  ALA A 281      -9.297  -4.085  17.369  1.00 91.92           H
ATOM   4289 3HB  ALA A 281      -8.893  -2.689  18.396  1.00 91.92           H
ATOM   4290  HN  ALA A 281      -8.233  -6.134  18.115  1.00 91.92           H
ATOM   4291  N   TYR A 282     -11.020  -5.502  19.535  1.00 90.58           N
ATOM   4292  CA  TYR A 282     -12.399  -5.579  19.986  1.00 90.58           C
ATOM   4293  C   TYR A 282     -12.524  -6.478  21.218  1.00 90.58           C
ATOM   4294  O   TYR A 282     -13.130  -6.091  22.215  1.00 90.58           O
ATOM   4295  HA  TYR A 282     -12.724  -4.571  20.247  1.00 90.58           H
ATOM   4296  CB  TYR A 282     -13.187  -6.202  18.832  1.00 90.58           C
ATOM   4297 1HB  TYR A 282     -13.002  -5.625  17.926  1.00 90.58           H
ATOM   4298 2HB  TYR A 282     -12.811  -7.209  18.651  1.00 90.58           H
ATOM   4299  CG  TYR A 282     -14.696  -6.273  19.075  1.00 90.58           C
ATOM   4300  CD1 TYR A 282     -15.282  -7.470  19.430  1.00 90.58           C
ATOM   4301  HD1 TYR A 282     -14.670  -8.366  19.537  1.00 90.58           H
ATOM   4302  CD2 TYR A 282     -15.470  -5.138  18.940  1.00 90.58           C
ATOM   4303  HD2 TYR A 282     -15.007  -4.192  18.660  1.00 90.58           H
ATOM   4304  CE1 TYR A 282     -16.702  -7.537  19.659  1.00 90.58           C
ATOM   4305  HE1 TYR A 282     -17.178  -8.476  19.940  1.00 90.58           H
ATOM   4306  CE2 TYR A 282     -16.890  -5.205  19.169  1.00 90.58           C
ATOM   4307  HE2 TYR A 282     -17.514  -4.317  19.066  1.00 90.58           H
ATOM   4308  CZ  TYR A 282     -17.436  -6.401  19.517  1.00 90.58           C
ATOM   4309  OH  TYR A 282     -18.778  -6.463  19.734  1.00 90.58           O
ATOM   4310  HH  TYR A 282     -19.036  -7.389  20.011  1.00 90.58           H
ATOM   4311  HN  TYR A 282     -10.748  -6.214  18.887  1.00 90.58           H
ATOM   4312  N   ALA A 283     -11.939  -7.662  21.107  1.00 92.29           N
ATOM   4313  CA  ALA A 283     -12.231  -8.731  22.047  1.00 92.29           C
ATOM   4314  C   ALA A 283     -11.182  -8.726  23.161  1.00 92.29           C
ATOM   4315  O   ALA A 283     -11.413  -9.273  24.238  1.00 92.29           O
ATOM   4316  HA  ALA A 283     -13.211  -8.533  22.481  1.00 92.29           H
ATOM   4317  CB  ALA A 283     -12.283 -10.066  21.302  1.00 92.29           C
ATOM   4318 1HB  ALA A 283     -13.063 -10.028  20.542  1.00 92.29           H
ATOM   4319 2HB  ALA A 283     -11.321 -10.254  20.826  1.00 92.29           H
ATOM   4320 3HB  ALA A 283     -12.502 -10.868  22.007  1.00 92.29           H
ATOM   4321  HN  ALA A 283     -11.279  -7.896  20.394  1.00 92.29           H
ATOM   4322  N   MET A 284     -10.053  -8.101  22.863  1.00 91.21           N
ATOM   4323  CA  MET A 284      -8.952  -8.053  23.811  1.00 91.21           C
ATOM   4324  C   MET A 284      -8.659  -9.442  24.382  1.00 91.21           C
ATOM   4325  O   MET A 284      -8.562  -9.609  25.597  1.00 91.21           O
ATOM   4326  HA  MET A 284      -8.092  -7.697  23.244  1.00 91.21           H
ATOM   4327  CB  MET A 284      -9.301  -7.095  24.951  1.00 91.21           C
ATOM   4328 1HB  MET A 284     -10.233  -7.409  25.423  1.00 91.21           H
ATOM   4329 2HB  MET A 284      -8.527  -7.137  25.717  1.00 91.21           H
ATOM   4330  CG  MET A 284      -9.442  -5.660  24.439  1.00 91.21           C
ATOM   4331 1HG  MET A 284      -8.472  -5.285  24.112  1.00 91.21           H
ATOM   4332 2HG  MET A 284     -10.101  -5.638  23.571  1.00 91.21           H
ATOM   4333  SD  MET A 284     -10.097  -4.613  25.727  1.00 91.21           S
ATOM   4334  CE  MET A 284     -11.842  -4.941  25.536  1.00 91.21           C
ATOM   4335 1HE  MET A 284     -12.156  -4.657  24.532  1.00 91.21           H
ATOM   4336 2HE  MET A 284     -12.031  -6.003  25.690  1.00 91.21           H
ATOM   4337 3HE  MET A 284     -12.403  -4.362  26.270  1.00 91.21           H
ATOM   4338  HN  MET A 284      -9.884  -7.634  21.995  1.00 91.21           H
ATOM   4339  N   PHE A 285      -8.526 -10.402  23.479  1.00 91.60           N
ATOM   4340  CA  PHE A 285      -8.420 -11.795  23.878  1.00 91.60           C
ATOM   4341  C   PHE A 285      -6.958 -12.193  24.093  1.00 91.60           C
ATOM   4342  O   PHE A 285      -6.675 -13.232  24.689  1.00 91.60           O
ATOM   4343  HA  PHE A 285      -8.966 -11.906  24.814  1.00 91.60           H
ATOM   4344  CB  PHE A 285      -9.002 -12.633  22.737  1.00 91.60           C
ATOM   4345 1HB  PHE A 285      -9.168 -13.649  23.095  1.00 91.60           H
ATOM   4346 2HB  PHE A 285      -9.976 -12.228  22.463  1.00 91.60           H
ATOM   4347  CG  PHE A 285      -8.118 -12.685  21.490  1.00 91.60           C
ATOM   4348  CD1 PHE A 285      -8.273 -11.758  20.507  1.00 91.60           C
ATOM   4349  HD1 PHE A 285      -9.027 -10.978  20.608  1.00 91.60           H
ATOM   4350  CD2 PHE A 285      -7.176 -13.658  21.363  1.00 91.60           C
ATOM   4351  HD2 PHE A 285      -7.052 -14.402  22.151  1.00 91.60           H
ATOM   4352  CE1 PHE A 285      -7.452 -11.806  19.349  1.00 91.60           C
ATOM   4353  HE1 PHE A 285      -7.577 -11.063  18.561  1.00 91.60           H
ATOM   4354  CE2 PHE A 285      -6.356 -13.707  20.206  1.00 91.60           C
ATOM   4355  HE2 PHE A 285      -5.601 -14.487  20.104  1.00 91.60           H
ATOM   4356  CZ  PHE A 285      -6.511 -12.780  19.223  1.00 91.60           C
ATOM   4357  HZ  PHE A 285      -5.881 -12.817  18.334  1.00 91.60           H
ATOM   4358  HN  PHE A 285      -8.491 -10.241  22.492  1.00 91.60           H
ATOM   4359  N   ILE A 286      -6.068 -11.347  23.597  1.00 92.02           N
ATOM   4360  CA  ILE A 286      -4.643 -11.573  23.768  1.00 92.02           C
ATOM   4361  C   ILE A 286      -4.196 -10.989  25.109  1.00 92.02           C
ATOM   4362  O   ILE A 286      -3.900  -9.799  25.204  1.00 92.02           O
ATOM   4363  HA  ILE A 286      -4.484 -12.651  23.791  1.00 92.02           H
ATOM   4364  CB  ILE A 286      -3.866 -11.027  22.569  1.00 92.02           C
ATOM   4365  HB  ILE A 286      -4.038  -9.952  22.511  1.00 92.02           H
ATOM   4366  CG1 ILE A 286      -4.375 -11.637  21.261  1.00 92.02           C
ATOM   4367 1HG1 ILE A 286      -4.111 -12.694  21.222  1.00 92.02           H
ATOM   4368 2HG1 ILE A 286      -5.462 -11.579  21.228  1.00 92.02           H
ATOM   4369  CG2 ILE A 286      -2.361 -11.234  22.751  1.00 92.02           C
ATOM   4370 1HG2 ILE A 286      -2.028 -10.714  23.649  1.00 92.02           H
ATOM   4371 2HG2 ILE A 286      -2.150 -12.299  22.848  1.00 92.02           H
ATOM   4372 3HG2 ILE A 286      -1.832 -10.836  21.884  1.00 92.02           H
ATOM   4373  CD1 ILE A 286      -3.782 -10.913  20.051  1.00 92.02           C
ATOM   4374 1HD1 ILE A 286      -4.068  -9.861  20.081  1.00 92.02           H
ATOM   4375 2HD1 ILE A 286      -2.695 -10.994  20.075  1.00 92.02           H
ATOM   4376 3HD1 ILE A 286      -4.160 -11.366  19.135  1.00 92.02           H
ATOM   4377  HN  ILE A 286      -6.306 -10.520  23.087  1.00 92.02           H
ATOM   4378  N   SER A 287      -4.161 -11.853  26.113  1.00 90.04           N
ATOM   4379  CA  SER A 287      -3.719 -11.446  27.436  1.00 90.04           C
ATOM   4380  C   SER A 287      -2.265 -11.868  27.655  1.00 90.04           C
ATOM   4381  O   SER A 287      -1.603 -11.376  28.569  1.00 90.04           O
ATOM   4382  HA  SER A 287      -3.808 -10.359  27.448  1.00 90.04           H
ATOM   4383  CB  SER A 287      -4.615 -12.042  28.523  1.00 90.04           C
ATOM   4384 1HB  SER A 287      -4.265 -11.713  29.502  1.00 90.04           H
ATOM   4385 2HB  SER A 287      -5.630 -11.664  28.404  1.00 90.04           H
ATOM   4386  OG  SER A 287      -4.631 -13.466  28.480  1.00 90.04           O
ATOM   4387  HG  SER A 287      -5.243 -13.823  29.186  1.00 90.04           H
ATOM   4388  HN  SER A 287      -4.426 -12.814  26.033  1.00 90.04           H
ATOM   4389  N   ASN A 288      -1.810 -12.774  26.803  1.00 93.02           N
ATOM   4390  CA  ASN A 288      -0.495 -13.368  26.972  1.00 93.02           C
ATOM   4391  C   ASN A 288       0.548 -12.494  26.273  1.00 93.02           C
ATOM   4392  O   ASN A 288       0.438 -12.226  25.077  1.00 93.02           O
ATOM   4393  HA  ASN A 288      -0.341 -13.419  28.050  1.00 93.02           H
ATOM   4394  CB  ASN A 288      -0.436 -14.764  26.350  1.00 93.02           C
ATOM   4395 1HB  ASN A 288      -1.282 -15.357  26.698  1.00 93.02           H
ATOM   4396 2HB  ASN A 288      -0.526 -14.687  25.266  1.00 93.02           H
ATOM   4397  CG  ASN A 288       0.872 -15.471  26.710  1.00 93.02           C
ATOM   4398  OD1 ASN A 288       1.952 -14.909  26.632  1.00 93.02           O
ATOM   4399  ND2 ASN A 288       0.715 -16.731  27.106  1.00 93.02           N
ATOM   4400 1HD2 ASN A 288      -0.200 -17.132  27.147  1.00 93.02           H
ATOM   4401 2HD2 ASN A 288       1.513 -17.277  27.363  1.00 93.02           H
ATOM   4402  HN  ASN A 288      -2.323 -13.102  26.009  1.00 93.02           H
ATOM   4403  N   CYS A 289       1.538 -12.074  27.048  1.00 91.75           N
ATOM   4404  CA  CYS A 289       2.531 -11.138  26.551  1.00 91.75           C
ATOM   4405  C   CYS A 289       3.349 -11.837  25.463  1.00 91.75           C
ATOM   4406  O   CYS A 289       3.745 -11.212  24.481  1.00 91.75           O
ATOM   4407  HA  CYS A 289       1.984 -10.290  26.139  1.00 91.75           H
ATOM   4408  CB  CYS A 289       3.419 -10.605  27.678  1.00 91.75           C
ATOM   4409 1HB  CYS A 289       2.804 -10.128  28.441  1.00 91.75           H
ATOM   4410 2HB  CYS A 289       3.943 -11.430  28.160  1.00 91.75           H
ATOM   4411  SG  CYS A 289       4.627  -9.404  27.008  1.00 91.75           S
ATOM   4412  HN  CYS A 289       1.666 -12.363  27.997  1.00 91.75           H
ATOM   4413  N   ALA A 290       3.577 -13.125  25.675  1.00 93.84           N
ATOM   4414  CA  ALA A 290       4.381 -13.905  24.749  1.00 93.84           C
ATOM   4415  C   ALA A 290       3.693 -13.931  23.382  1.00 93.84           C
ATOM   4416  O   ALA A 290       4.349 -13.792  22.350  1.00 93.84           O
ATOM   4417  HA  ALA A 290       5.347 -13.411  24.650  1.00 93.84           H
ATOM   4418  CB  ALA A 290       4.600 -15.308  25.318  1.00 93.84           C
ATOM   4419 1HB  ALA A 290       5.117 -15.235  26.275  1.00 93.84           H
ATOM   4420 2HB  ALA A 290       3.636 -15.796  25.463  1.00 93.84           H
ATOM   4421 3HB  ALA A 290       5.202 -15.892  24.623  1.00 93.84           H
ATOM   4422  HN  ALA A 290       3.225 -13.634  26.460  1.00 93.84           H
ATOM   4423  N   VAL A 291       2.381 -14.110  23.418  1.00 94.12           N
ATOM   4424  CA  VAL A 291       1.598 -14.159  22.195  1.00 94.12           C
ATOM   4425  C   VAL A 291       1.611 -12.780  21.532  1.00 94.12           C
ATOM   4426  O   VAL A 291       1.772 -12.673  20.317  1.00 94.12           O
ATOM   4427  HA  VAL A 291       2.076 -14.874  21.526  1.00 94.12           H
ATOM   4428  CB  VAL A 291       0.186 -14.663  22.497  1.00 94.12           C
ATOM   4429  HB  VAL A 291      -0.264 -13.985  23.223  1.00 94.12           H
ATOM   4430  CG1 VAL A 291      -0.683 -14.648  21.238  1.00 94.12           C
ATOM   4431 1HG1 VAL A 291      -0.750 -13.629  20.855  1.00 94.12           H
ATOM   4432 2HG1 VAL A 291      -0.236 -15.292  20.481  1.00 94.12           H
ATOM   4433 3HG1 VAL A 291      -1.682 -15.011  21.481  1.00 94.12           H
ATOM   4434  CG2 VAL A 291       0.224 -16.060  23.120  1.00 94.12           C
ATOM   4435 1HG2 VAL A 291       0.702 -16.753  22.428  1.00 94.12           H
ATOM   4436 2HG2 VAL A 291       0.790 -16.027  24.051  1.00 94.12           H
ATOM   4437 3HG2 VAL A 291      -0.793 -16.395  23.325  1.00 94.12           H
ATOM   4438  HN  VAL A 291       1.855 -14.221  24.261  1.00 94.12           H
ATOM   4439  N   SER A 292       1.440 -11.759  22.359  1.00 93.89           N
ATOM   4440  CA  SER A 292       1.417 -10.392  21.866  1.00 93.89           C
ATOM   4441  C   SER A 292       2.743 -10.062  21.176  1.00 93.89           C
ATOM   4442  O   SER A 292       2.754  -9.492  20.087  1.00 93.89           O
ATOM   4443  HA  SER A 292       0.595 -10.357  21.151  1.00 93.89           H
ATOM   4444  CB  SER A 292       1.148  -9.402  23.000  1.00 93.89           C
ATOM   4445 1HB  SER A 292       0.183  -9.625  23.455  1.00 93.89           H
ATOM   4446 2HB  SER A 292       1.903  -9.527  23.777  1.00 93.89           H
ATOM   4447  OG  SER A 292       1.157  -8.052  22.544  1.00 93.89           O
ATOM   4448  HG  SER A 292       0.417  -7.908  21.888  1.00 93.89           H
ATOM   4449  HN  SER A 292       1.319 -11.854  23.347  1.00 93.89           H
ATOM   4450  N   THR A 293       3.827 -10.436  21.840  1.00 93.45           N
ATOM   4451  CA  THR A 293       5.155 -10.133  21.334  1.00 93.45           C
ATOM   4452  C   THR A 293       5.338 -10.719  19.932  1.00 93.45           C
ATOM   4453  O   THR A 293       5.814 -10.036  19.027  1.00 93.45           O
ATOM   4454  HA  THR A 293       5.250  -9.051  21.243  1.00 93.45           H
ATOM   4455  CB  THR A 293       6.177 -10.652  22.348  1.00 93.45           C
ATOM   4456  HB  THR A 293       6.058 -11.723  22.506  1.00 93.45           H
ATOM   4457  OG1 THR A 293       5.972  -9.833  23.496  1.00 93.45           O
ATOM   4458  HG1 THR A 293       5.324 -10.273  24.118  1.00 93.45           H
ATOM   4459  CG2 THR A 293       7.619 -10.354  21.930  1.00 93.45           C
ATOM   4460 1HG2 THR A 293       7.755  -9.277  21.837  1.00 93.45           H
ATOM   4461 2HG2 THR A 293       7.825 -10.831  20.972  1.00 93.45           H
ATOM   4462 3HG2 THR A 293       8.303 -10.744  22.685  1.00 93.45           H
ATOM   4463  HN  THR A 293       3.808 -10.935  22.706  1.00 93.45           H
ATOM   4464  N   ASN A 294       4.951 -11.979  19.797  1.00 94.71           N
ATOM   4465  CA  ASN A 294       5.150 -12.694  18.548  1.00 94.71           C
ATOM   4466  C   ASN A 294       4.284 -12.059  17.459  1.00 94.71           C
ATOM   4467  O   ASN A 294       4.714 -11.933  16.313  1.00 94.71           O
ATOM   4468  HA  ASN A 294       6.216 -12.608  18.336  1.00 94.71           H
ATOM   4469  CB  ASN A 294       4.741 -14.162  18.682  1.00 94.71           C
ATOM   4470 1HB  ASN A 294       3.767 -14.229  19.167  1.00 94.71           H
ATOM   4471 2HB  ASN A 294       4.635 -14.605  17.691  1.00 94.71           H
ATOM   4472  CG  ASN A 294       5.775 -14.948  19.490  1.00 94.71           C
ATOM   4473  OD1 ASN A 294       6.905 -14.527  19.679  1.00 94.71           O
ATOM   4474  ND2 ASN A 294       5.328 -16.110  19.957  1.00 94.71           N
ATOM   4475 1HD2 ASN A 294       4.389 -16.397  19.766  1.00 94.71           H
ATOM   4476 2HD2 ASN A 294       5.930 -16.697  20.498  1.00 94.71           H
ATOM   4477  HN  ASN A 294       4.510 -12.509  20.522  1.00 94.71           H
ATOM   4478  N   ILE A 295       3.079 -11.675  17.854  1.00 93.86           N
ATOM   4479  CA  ILE A 295       2.131 -11.100  16.916  1.00 93.86           C
ATOM   4480  C   ILE A 295       2.689  -9.782  16.376  1.00 93.86           C
ATOM   4481  O   ILE A 295       2.565  -9.491  15.187  1.00 93.86           O
ATOM   4482  HA  ILE A 295       2.029 -11.798  16.085  1.00 93.86           H
ATOM   4483  CB  ILE A 295       0.751 -10.964  17.563  1.00 93.86           C
ATOM   4484  HB  ILE A 295       0.887 -10.603  18.583  1.00 93.86           H
ATOM   4485  CG1 ILE A 295       0.051 -12.321  17.654  1.00 93.86           C
ATOM   4486 1HG1 ILE A 295      -0.222 -12.661  16.654  1.00 93.86           H
ATOM   4487 2HG1 ILE A 295       0.737 -13.061  18.066  1.00 93.86           H
ATOM   4488  CG2 ILE A 295      -0.100  -9.928  16.827  1.00 93.86           C
ATOM   4489 1HG2 ILE A 295       0.398  -8.959  16.858  1.00 93.86           H
ATOM   4490 2HG2 ILE A 295      -0.230 -10.236  15.789  1.00 93.86           H
ATOM   4491 3HG2 ILE A 295      -1.076  -9.851  17.307  1.00 93.86           H
ATOM   4492  CD1 ILE A 295      -1.201 -12.235  18.529  1.00 93.86           C
ATOM   4493 1HD1 ILE A 295      -0.921 -11.919  19.534  1.00 93.86           H
ATOM   4494 2HD1 ILE A 295      -1.895 -11.512  18.100  1.00 93.86           H
ATOM   4495 3HD1 ILE A 295      -1.679 -13.214  18.576  1.00 93.86           H
ATOM   4496  HN  ILE A 295       2.749 -11.751  18.795  1.00 93.86           H
ATOM   4497  N   ASP A 296       3.294  -9.020  17.275  1.00 93.76           N
ATOM   4498  CA  ASP A 296       3.826  -7.716  16.916  1.00 93.76           C
ATOM   4499  C   ASP A 296       5.012  -7.899  15.967  1.00 93.76           C
ATOM   4500  O   ASP A 296       5.186  -7.124  15.027  1.00 93.76           O
ATOM   4501  HA  ASP A 296       2.996  -7.187  16.448  1.00 93.76           H
ATOM   4502  CB  ASP A 296       4.321  -6.963  18.152  1.00 93.76           C
ATOM   4503 1HB  ASP A 296       4.993  -7.601  18.726  1.00 93.76           H
ATOM   4504 2HB  ASP A 296       4.897  -6.090  17.844  1.00 93.76           H
ATOM   4505  CG  ASP A 296       3.150  -6.524  19.032  1.00 93.76           C
ATOM   4506  OD1 ASP A 296       2.020  -6.492  18.499  1.00 93.76           O
ATOM   4507  OD2 ASP A 296       3.410  -6.231  20.219  1.00 93.76           O
ATOM   4508  HN  ASP A 296       3.422  -9.279  18.233  1.00 93.76           H
ATOM   4509  N   ILE A 297       5.799  -8.929  16.245  1.00 94.45           N
ATOM   4510  CA  ILE A 297       6.922  -9.265  15.387  1.00 94.45           C
ATOM   4511  C   ILE A 297       6.401  -9.673  14.007  1.00 94.45           C
ATOM   4512  O   ILE A 297       6.926  -9.231  12.987  1.00 94.45           O
ATOM   4513  HA  ILE A 297       7.529  -8.367  15.276  1.00 94.45           H
ATOM   4514  CB  ILE A 297       7.802 -10.327  16.050  1.00 94.45           C
ATOM   4515  HB  ILE A 297       7.156 -11.120  16.427  1.00 94.45           H
ATOM   4516  CG1 ILE A 297       8.552  -9.746  17.250  1.00 94.45           C
ATOM   4517 1HG1 ILE A 297       9.286  -9.016  16.907  1.00 94.45           H
ATOM   4518 2HG1 ILE A 297       7.854  -9.216  17.898  1.00 94.45           H
ATOM   4519  CG2 ILE A 297       8.753 -10.963  15.033  1.00 94.45           C
ATOM   4520 1HG2 ILE A 297       8.173 -11.436  14.240  1.00 94.45           H
ATOM   4521 2HG2 ILE A 297       9.395 -10.194  14.605  1.00 94.45           H
ATOM   4522 3HG2 ILE A 297       9.367 -11.714  15.531  1.00 94.45           H
ATOM   4523  CD1 ILE A 297       9.255 -10.849  18.044  1.00 94.45           C
ATOM   4524 1HD1 ILE A 297       8.516 -11.564  18.406  1.00 94.45           H
ATOM   4525 2HD1 ILE A 297       9.970 -11.361  17.399  1.00 94.45           H
ATOM   4526 3HD1 ILE A 297       9.780 -10.409  18.891  1.00 94.45           H
ATOM   4527  HN  ILE A 297       5.678  -9.526  17.038  1.00 94.45           H
ATOM   4528  N   CYS A 298       5.374 -10.510  14.021  1.00 94.62           N
ATOM   4529  CA  CYS A 298       4.783 -10.990  12.784  1.00 94.62           C
ATOM   4530  C   CYS A 298       4.306  -9.780  11.979  1.00 94.62           C
ATOM   4531  O   CYS A 298       4.461  -9.741  10.759  1.00 94.62           O
ATOM   4532  HA  CYS A 298       5.567 -11.526  12.249  1.00 94.62           H
ATOM   4533  CB  CYS A 298       3.650 -11.984  13.047  1.00 94.62           C
ATOM   4534 1HB  CYS A 298       2.992 -11.600  13.826  1.00 94.62           H
ATOM   4535 2HB  CYS A 298       3.044 -12.103  12.148  1.00 94.62           H
ATOM   4536  SG  CYS A 298       4.340 -13.601  13.553  1.00 94.62           S
ATOM   4537  HG  CYS A 298       4.661 -13.234  14.791  1.00 94.62           H
ATOM   4538  HN  CYS A 298       4.948 -10.859  14.856  1.00 94.62           H
ATOM   4539  N   PHE A 299       3.733  -8.822  12.693  1.00 93.82           N
ATOM   4540  CA  PHE A 299       3.228  -7.616  12.059  1.00 93.82           C
ATOM   4541  C   PHE A 299       4.343  -6.881  11.313  1.00 93.82           C
ATOM   4542  O   PHE A 299       4.168  -6.488  10.160  1.00 93.82           O
ATOM   4543  HA  PHE A 299       2.458  -7.921  11.351  1.00 93.82           H
ATOM   4544  CB  PHE A 299       2.697  -6.714  13.175  1.00 93.82           C
ATOM   4545 1HB  PHE A 299       1.926  -7.251  13.727  1.00 93.82           H
ATOM   4546 2HB  PHE A 299       3.505  -6.505  13.876  1.00 93.82           H
ATOM   4547  CG  PHE A 299       2.117  -5.387  12.679  1.00 93.82           C
ATOM   4548  CD1 PHE A 299       2.881  -4.262  12.696  1.00 93.82           C
ATOM   4549  HD1 PHE A 299       3.906  -4.306  13.062  1.00 93.82           H
ATOM   4550  CD2 PHE A 299       0.837  -5.333  12.222  1.00 93.82           C
ATOM   4551  HD2 PHE A 299       0.224  -6.235  12.209  1.00 93.82           H
ATOM   4552  CE1 PHE A 299       2.342  -3.032  12.236  1.00 93.82           C
ATOM   4553  HE1 PHE A 299       2.955  -2.130  12.249  1.00 93.82           H
ATOM   4554  CE2 PHE A 299       0.298  -4.103  11.762  1.00 93.82           C
ATOM   4555  HE2 PHE A 299      -0.727  -4.059  11.396  1.00 93.82           H
ATOM   4556  CZ  PHE A 299       1.062  -2.978  11.779  1.00 93.82           C
ATOM   4557  HZ  PHE A 299       0.649  -2.033  11.426  1.00 93.82           H
ATOM   4558  HN  PHE A 299       3.613  -8.860  13.685  1.00 93.82           H
ATOM   4559  N   GLN A 300       5.464  -6.717  12.000  1.00 93.34           N
ATOM   4560  CA  GLN A 300       6.580  -5.972  11.443  1.00 93.34           C
ATOM   4561  C   GLN A 300       7.100  -6.659  10.179  1.00 93.34           C
ATOM   4562  O   GLN A 300       7.395  -5.998   9.185  1.00 93.34           O
ATOM   4563  HA  GLN A 300       6.177  -4.991  11.192  1.00 93.34           H
ATOM   4564  CB  GLN A 300       7.697  -5.806  12.476  1.00 93.34           C
ATOM   4565 1HB  GLN A 300       7.910  -6.766  12.944  1.00 93.34           H
ATOM   4566 2HB  GLN A 300       8.612  -5.484  11.979  1.00 93.34           H
ATOM   4567  CG  GLN A 300       7.306  -4.785  13.547  1.00 93.34           C
ATOM   4568 1HG  GLN A 300       7.008  -3.851  13.072  1.00 93.34           H
ATOM   4569 2HG  GLN A 300       6.443  -5.150  14.104  1.00 93.34           H
ATOM   4570  CD  GLN A 300       8.468  -4.527  14.508  1.00 93.34           C
ATOM   4571  OE1 GLN A 300       9.497  -5.183  14.470  1.00 93.34           O
ATOM   4572  NE2 GLN A 300       8.248  -3.539  15.370  1.00 93.34           N
ATOM   4573 1HE2 GLN A 300       7.381  -3.040  15.348  1.00 93.34           H
ATOM   4574 2HE2 GLN A 300       8.949  -3.294  16.040  1.00 93.34           H
ATOM   4575  HN  GLN A 300       5.615  -7.082  12.918  1.00 93.34           H
ATOM   4576  N   VAL A 301       7.197  -7.978  10.259  1.00 94.31           N
ATOM   4577  CA  VAL A 301       7.741  -8.757   9.159  1.00 94.31           C
ATOM   4578  C   VAL A 301       6.827  -8.617   7.940  1.00 94.31           C
ATOM   4579  O   VAL A 301       7.281  -8.251   6.857  1.00 94.31           O
ATOM   4580  HA  VAL A 301       8.718  -8.341   8.914  1.00 94.31           H
ATOM   4581  CB  VAL A 301       7.940 -10.210   9.594  1.00 94.31           C
ATOM   4582  HB  VAL A 301       6.990 -10.577   9.981  1.00 94.31           H
ATOM   4583  CG1 VAL A 301       8.335 -11.089   8.406  1.00 94.31           C
ATOM   4584 1HG1 VAL A 301       7.549 -11.054   7.652  1.00 94.31           H
ATOM   4585 2HG1 VAL A 301       9.267 -10.722   7.976  1.00 94.31           H
ATOM   4586 3HG1 VAL A 301       8.470 -12.116   8.743  1.00 94.31           H
ATOM   4587  CG2 VAL A 301       8.974 -10.309  10.717  1.00 94.31           C
ATOM   4588 1HG2 VAL A 301       9.929  -9.915  10.368  1.00 94.31           H
ATOM   4589 2HG2 VAL A 301       8.635  -9.730  11.576  1.00 94.31           H
ATOM   4590 3HG2 VAL A 301       9.097 -11.353  11.008  1.00 94.31           H
ATOM   4591  HN  VAL A 301       6.912  -8.513  11.054  1.00 94.31           H
ATOM   4592  N   THR A 302       5.555  -8.917   8.157  1.00 93.27           N
ATOM   4593  CA  THR A 302       4.599  -8.961   7.064  1.00 93.27           C
ATOM   4594  C   THR A 302       4.410  -7.565   6.465  1.00 93.27           C
ATOM   4595  O   THR A 302       4.195  -7.426   5.262  1.00 93.27           O
ATOM   4596  HA  THR A 302       5.006  -9.594   6.276  1.00 93.27           H
ATOM   4597  CB  THR A 302       3.302  -9.575   7.594  1.00 93.27           C
ATOM   4598  HB  THR A 302       2.548  -9.631   6.808  1.00 93.27           H
ATOM   4599  OG1 THR A 302       2.963  -8.760   8.713  1.00 93.27           O
ATOM   4600  HG1 THR A 302       3.307  -9.176   9.555  1.00 93.27           H
ATOM   4601  CG2 THR A 302       3.515 -10.965   8.196  1.00 93.27           C
ATOM   4602 1HG2 THR A 302       4.218 -10.897   9.026  1.00 93.27           H
ATOM   4603 2HG2 THR A 302       3.916 -11.633   7.434  1.00 93.27           H
ATOM   4604 3HG2 THR A 302       2.563 -11.355   8.556  1.00 93.27           H
ATOM   4605  HN  THR A 302       5.176  -9.128   9.058  1.00 93.27           H
ATOM   4606  N   GLN A 303       4.498  -6.567   7.332  1.00 91.98           N
ATOM   4607  CA  GLN A 303       4.365  -5.186   6.899  1.00 91.98           C
ATOM   4608  C   GLN A 303       5.500  -4.819   5.941  1.00 91.98           C
ATOM   4609  O   GLN A 303       5.281  -4.120   4.953  1.00 91.98           O
ATOM   4610  HA  GLN A 303       3.410  -5.137   6.377  1.00 91.98           H
ATOM   4611  CB  GLN A 303       4.331  -4.237   8.099  1.00 91.98           C
ATOM   4612 1HB  GLN A 303       3.544  -4.544   8.787  1.00 91.98           H
ATOM   4613 2HB  GLN A 303       5.273  -4.299   8.643  1.00 91.98           H
ATOM   4614  CG  GLN A 303       4.090  -2.795   7.649  1.00 91.98           C
ATOM   4615 1HG  GLN A 303       5.002  -2.390   7.210  1.00 91.98           H
ATOM   4616 2HG  GLN A 303       3.325  -2.775   6.873  1.00 91.98           H
ATOM   4617  CD  GLN A 303       3.652  -1.920   8.826  1.00 91.98           C
ATOM   4618  OE1 GLN A 303       4.317  -1.826   9.844  1.00 91.98           O
ATOM   4619  NE2 GLN A 303       2.500  -1.286   8.629  1.00 91.98           N
ATOM   4620 1HE2 GLN A 303       2.004  -1.406   7.769  1.00 91.98           H
ATOM   4621 2HE2 GLN A 303       2.130  -0.689   9.341  1.00 91.98           H
ATOM   4622  HN  GLN A 303       4.657  -6.690   8.311  1.00 91.98           H
ATOM   4623  N   THR A 304       6.688  -5.305   6.268  1.00 91.75           N
ATOM   4624  CA  THR A 304       7.863  -5.016   5.462  1.00 91.75           C
ATOM   4625  C   THR A 304       7.732  -5.657   4.080  1.00 91.75           C
ATOM   4626  O   THR A 304       8.149  -5.075   3.079  1.00 91.75           O
ATOM   4627  HA  THR A 304       7.918  -3.938   5.311  1.00 91.75           H
ATOM   4628  CB  THR A 304       9.095  -5.487   6.237  1.00 91.75           C
ATOM   4629  HB  THR A 304       9.105  -6.573   6.329  1.00 91.75           H
ATOM   4630  OG1 THR A 304       9.030  -4.766   7.465  1.00 91.75           O
ATOM   4631  HG1 THR A 304       8.657  -5.351   8.185  1.00 91.75           H
ATOM   4632  CG2 THR A 304      10.403  -5.017   5.598  1.00 91.75           C
ATOM   4633 1HG2 THR A 304      10.422  -3.927   5.568  1.00 91.75           H
ATOM   4634 2HG2 THR A 304      10.474  -5.410   4.584  1.00 91.75           H
ATOM   4635 3HG2 THR A 304      11.246  -5.378   6.187  1.00 91.75           H
ATOM   4636  HN  THR A 304       6.855  -5.887   7.064  1.00 91.75           H
ATOM   4637  N   ILE A 305       7.152  -6.849   4.067  1.00 92.10           N
ATOM   4638  CA  ILE A 305       6.893  -7.542   2.817  1.00 92.10           C
ATOM   4639  C   ILE A 305       5.910  -6.722   1.979  1.00 92.10           C
ATOM   4640  O   ILE A 305       6.077  -6.595   0.767  1.00 92.10           O
ATOM   4641  HA  ILE A 305       7.837  -7.606   2.277  1.00 92.10           H
ATOM   4642  CB  ILE A 305       6.427  -8.974   3.085  1.00 92.10           C
ATOM   4643  HB  ILE A 305       5.595  -8.937   3.789  1.00 92.10           H
ATOM   4644  CG1 ILE A 305       7.537  -9.798   3.741  1.00 92.10           C
ATOM   4645 1HG1 ILE A 305       8.324  -9.999   3.013  1.00 92.10           H
ATOM   4646 2HG1 ILE A 305       7.990  -9.226   4.550  1.00 92.10           H
ATOM   4647  CG2 ILE A 305       5.906  -9.630   1.805  1.00 92.10           C
ATOM   4648 1HG2 ILE A 305       5.065  -9.056   1.418  1.00 92.10           H
ATOM   4649 2HG2 ILE A 305       6.702  -9.655   1.060  1.00 92.10           H
ATOM   4650 3HG2 ILE A 305       5.582 -10.648   2.024  1.00 92.10           H
ATOM   4651  CD1 ILE A 305       6.990 -11.119   4.286  1.00 92.10           C
ATOM   4652 1HD1 ILE A 305       6.221 -10.914   5.031  1.00 92.10           H
ATOM   4653 2HD1 ILE A 305       6.560 -11.699   3.470  1.00 92.10           H
ATOM   4654 3HD1 ILE A 305       7.800 -11.685   4.747  1.00 92.10           H
ATOM   4655  HN  ILE A 305       6.862  -7.338   4.890  1.00 92.10           H
ATOM   4656  N   ALA A 306       4.906  -6.187   2.658  1.00 89.42           N
ATOM   4657  CA  ALA A 306       3.863  -5.433   1.982  1.00 89.42           C
ATOM   4658  C   ALA A 306       4.481  -4.206   1.310  1.00 89.42           C
ATOM   4659  O   ALA A 306       4.038  -3.791   0.240  1.00 89.42           O
ATOM   4660  HA  ALA A 306       3.431  -6.078   1.217  1.00 89.42           H
ATOM   4661  CB  ALA A 306       2.771  -5.059   2.987  1.00 89.42           C
ATOM   4662 1HB  ALA A 306       2.345  -5.967   3.414  1.00 89.42           H
ATOM   4663 2HB  ALA A 306       3.202  -4.451   3.782  1.00 89.42           H
ATOM   4664 3HB  ALA A 306       1.989  -4.494   2.480  1.00 89.42           H
ATOM   4665  HN  ALA A 306       4.799  -6.261   3.649  1.00 89.42           H
ATOM   4666  N   PHE A 307       5.496  -3.660   1.964  1.00 89.58           N
ATOM   4667  CA  PHE A 307       6.157  -2.468   1.460  1.00 89.58           C
ATOM   4668  C   PHE A 307       6.929  -2.771   0.175  1.00 89.58           C
ATOM   4669  O   PHE A 307       6.956  -1.955  -0.745  1.00 89.58           O
ATOM   4670  HA  PHE A 307       5.381  -1.732   1.250  1.00 89.58           H
ATOM   4671  CB  PHE A 307       7.143  -2.014   2.538  1.00 89.58           C
ATOM   4672 1HB  PHE A 307       7.752  -2.865   2.841  1.00 89.58           H
ATOM   4673 2HB  PHE A 307       7.819  -1.274   2.110  1.00 89.58           H
ATOM   4674  CG  PHE A 307       6.476  -1.416   3.779  1.00 89.58           C
ATOM   4675  CD1 PHE A 307       5.119  -1.376   3.869  1.00 89.58           C
ATOM   4676  HD1 PHE A 307       4.507  -1.771   3.059  1.00 89.58           H
ATOM   4677  CD2 PHE A 307       7.239  -0.923   4.791  1.00 89.58           C
ATOM   4678  HD2 PHE A 307       8.327  -0.955   4.718  1.00 89.58           H
ATOM   4679  CE1 PHE A 307       4.501  -0.821   5.021  1.00 89.58           C
ATOM   4680  HE1 PHE A 307       3.413  -0.789   5.093  1.00 89.58           H
ATOM   4681  CE2 PHE A 307       6.621  -0.368   5.942  1.00 89.58           C
ATOM   4682  HE2 PHE A 307       7.233   0.027   6.753  1.00 89.58           H
ATOM   4683  CZ  PHE A 307       5.264  -0.329   6.033  1.00 89.58           C
ATOM   4684  HZ  PHE A 307       4.789   0.097   6.916  1.00 89.58           H
ATOM   4685  HN  PHE A 307       5.866  -4.018   2.821  1.00 89.58           H
ATOM   4686  N   PHE A 308       7.539  -3.948   0.152  1.00 90.11           N
ATOM   4687  CA  PHE A 308       8.357  -4.345  -0.981  1.00 90.11           C
ATOM   4688  C   PHE A 308       7.529  -4.386  -2.267  1.00 90.11           C
ATOM   4689  O   PHE A 308       8.077  -4.312  -3.366  1.00 90.11           O
ATOM   4690  HA  PHE A 308       9.148  -3.603  -1.085  1.00 90.11           H
ATOM   4691  CB  PHE A 308       8.883  -5.750  -0.682  1.00 90.11           C
ATOM   4692 1HB  PHE A 308       9.098  -5.827   0.383  1.00 90.11           H
ATOM   4693 2HB  PHE A 308       8.100  -6.475  -0.903  1.00 90.11           H
ATOM   4694  CG  PHE A 308      10.141  -6.124  -1.470  1.00 90.11           C
ATOM   4695  CD1 PHE A 308      10.033  -6.826  -2.629  1.00 90.11           C
ATOM   4696  HD1 PHE A 308       9.051  -7.123  -2.998  1.00 90.11           H
ATOM   4697  CD2 PHE A 308      11.366  -5.754  -1.010  1.00 90.11           C
ATOM   4698  HD2 PHE A 308      11.452  -5.191  -0.081  1.00 90.11           H
ATOM   4699  CE1 PHE A 308      11.200  -7.174  -3.360  1.00 90.11           C
ATOM   4700  HE1 PHE A 308      11.114  -7.737  -4.289  1.00 90.11           H
ATOM   4701  CE2 PHE A 308      12.533  -6.101  -1.741  1.00 90.11           C
ATOM   4702  HE2 PHE A 308      13.515  -5.805  -1.373  1.00 90.11           H
ATOM   4703  CZ  PHE A 308      12.425  -6.804  -2.901  1.00 90.11           C
ATOM   4704  HZ  PHE A 308      13.321  -7.070  -3.462  1.00 90.11           H
ATOM   4705  HN  PHE A 308       7.480  -4.622   0.888  1.00 90.11           H
ATOM   4706  N   HIS A 309       6.221  -4.505  -2.088  1.00 86.68           N
ATOM   4707  CA  HIS A 309       5.311  -4.544  -3.220  1.00 86.68           C
ATOM   4708  C   HIS A 309       5.458  -3.262  -4.041  1.00 86.68           C
ATOM   4709  O   HIS A 309       5.343  -3.288  -5.265  1.00 86.68           O
ATOM   4710  HA  HIS A 309       5.611  -5.394  -3.833  1.00 86.68           H
ATOM   4711  CB  HIS A 309       3.875  -4.789  -2.754  1.00 86.68           C
ATOM   4712 1HB  HIS A 309       3.854  -5.678  -2.123  1.00 86.68           H
ATOM   4713 2HB  HIS A 309       3.557  -3.951  -2.134  1.00 86.68           H
ATOM   4714  CG  HIS A 309       2.885  -4.966  -3.881  1.00 86.68           C
ATOM   4715  ND1 HIS A 309       2.149  -3.917  -4.404  1.00 86.68           N
ATOM   4716  HD1 HIS A 309       2.193  -2.965  -4.103  1.00 86.68           H
ATOM   4717  CD2 HIS A 309       2.518  -6.079  -4.579  1.00 86.68           C
ATOM   4718  HD2 HIS A 309       2.907  -7.086  -4.422  1.00 86.68           H
ATOM   4719  CE1 HIS A 309       1.378  -4.390  -5.372  1.00 86.68           C
ATOM   4720  HE1 HIS A 309       0.681  -3.809  -5.977  1.00 86.68           H
ATOM   4721  NE2 HIS A 309       1.608  -5.730  -5.478  1.00 86.68           N
ATOM   4722  HN  HIS A 309       5.784  -4.573  -1.191  1.00 86.68           H
ATOM   4723  N   SER A 310       5.709  -2.170  -3.334  1.00 85.04           N
ATOM   4724  CA  SER A 310       5.805  -0.869  -3.974  1.00 85.04           C
ATOM   4725  C   SER A 310       7.030  -0.825  -4.890  1.00 85.04           C
ATOM   4726  O   SER A 310       7.093  -0.012  -5.810  1.00 85.04           O
ATOM   4727  HA  SER A 310       4.889  -0.766  -4.556  1.00 85.04           H
ATOM   4728  CB  SER A 310       5.878   0.252  -2.936  1.00 85.04           C
ATOM   4729 1HB  SER A 310       5.887   1.217  -3.444  1.00 85.04           H
ATOM   4730 2HB  SER A 310       4.983   0.228  -2.313  1.00 85.04           H
ATOM   4731  OG  SER A 310       7.034   0.141  -2.110  1.00 85.04           O
ATOM   4732  HG  SER A 310       6.805  -0.344  -1.266  1.00 85.04           H
ATOM   4733  HN  SER A 310       5.847  -2.164  -2.344  1.00 85.04           H
ATOM   4734  N   CYS A 311       7.974  -1.710  -4.605  1.00 87.62           N
ATOM   4735  CA  CYS A 311       9.172  -1.816  -5.420  1.00 87.62           C
ATOM   4736  C   CYS A 311       8.856  -2.706  -6.624  1.00 87.62           C
ATOM   4737  O   CYS A 311       9.465  -2.563  -7.683  1.00 87.62           O
ATOM   4738  HA  CYS A 311       9.422  -0.804  -5.742  1.00 87.62           H
ATOM   4739  CB  CYS A 311      10.360  -2.345  -4.615  1.00 87.62           C
ATOM   4740 1HB  CYS A 311      10.133  -3.338  -4.227  1.00 87.62           H
ATOM   4741 2HB  CYS A 311      11.232  -2.447  -5.262  1.00 87.62           H
ATOM   4742  SG  CYS A 311      10.737  -1.205  -3.234  1.00 87.62           S
ATOM   4743  HG  CYS A 311      11.585  -2.018  -2.610  1.00 87.62           H
ATOM   4744  HN  CYS A 311       7.930  -2.346  -3.834  1.00 87.62           H
ATOM   4745  N   LEU A 312       7.905  -3.606  -6.421  1.00 87.41           N
ATOM   4746  CA  LEU A 312       7.609  -4.620  -7.418  1.00 87.41           C
ATOM   4747  C   LEU A 312       6.657  -4.037  -8.464  1.00 87.41           C
ATOM   4748  O   LEU A 312       6.635  -4.489  -9.608  1.00 87.41           O
ATOM   4749  HA  LEU A 312       8.547  -4.878  -7.911  1.00 87.41           H
ATOM   4750  CB  LEU A 312       7.084  -5.892  -6.750  1.00 87.41           C
ATOM   4751 1HB  LEU A 312       6.248  -5.622  -6.106  1.00 87.41           H
ATOM   4752 2HB  LEU A 312       6.691  -6.550  -7.524  1.00 87.41           H
ATOM   4753  CG  LEU A 312       8.098  -6.680  -5.917  1.00 87.41           C
ATOM   4754  HG  LEU A 312       8.467  -6.030  -5.124  1.00 87.41           H
ATOM   4755  CD1 LEU A 312       7.438  -7.885  -5.245  1.00 87.41           C
ATOM   4756 1HD1 LEU A 312       6.638  -7.541  -4.588  1.00 87.41           H
ATOM   4757 2HD1 LEU A 312       7.023  -8.545  -6.007  1.00 87.41           H
ATOM   4758 3HD1 LEU A 312       8.181  -8.427  -4.660  1.00 87.41           H
ATOM   4759  CD2 LEU A 312       9.305  -7.087  -6.765  1.00 87.41           C
ATOM   4760 1HD2 LEU A 312       8.973  -7.712  -7.594  1.00 87.41           H
ATOM   4761 2HD2 LEU A 312       9.792  -6.193  -7.156  1.00 87.41           H
ATOM   4762 3HD2 LEU A 312      10.010  -7.645  -6.149  1.00 87.41           H
ATOM   4763  HN  LEU A 312       7.343  -3.649  -5.595  1.00 87.41           H
ATOM   4764  N   ASN A 313       5.893  -3.044  -8.035  1.00 79.99           N
ATOM   4765  CA  ASN A 313       4.874  -2.459  -8.890  1.00 79.99           C
ATOM   4766  C   ASN A 313       5.495  -2.097 -10.241  1.00 79.99           C
ATOM   4767  O   ASN A 313       4.961  -2.457 -11.289  1.00 79.99           O
ATOM   4768  HA  ASN A 313       4.101  -3.222  -8.977  1.00 79.99           H
ATOM   4769  CB  ASN A 313       4.305  -1.180  -8.273  1.00 79.99           C
ATOM   4770 1HB  ASN A 313       5.095  -0.643  -7.747  1.00 79.99           H
ATOM   4771 2HB  ASN A 313       3.944  -0.521  -9.063  1.00 79.99           H
ATOM   4772  CG  ASN A 313       3.164  -1.498  -7.305  1.00 79.99           C
ATOM   4773  OD1 ASN A 313       2.606  -2.583  -7.298  1.00 79.99           O
ATOM   4774  ND2 ASN A 313       2.849  -0.494  -6.492  1.00 79.99           N
ATOM   4775 1HD2 ASN A 313       3.346   0.371  -6.550  1.00 79.99           H
ATOM   4776 2HD2 ASN A 313       2.115  -0.605  -5.822  1.00 79.99           H
ATOM   4777  HN  ASN A 313       5.962  -2.640  -7.122  1.00 79.99           H
ATOM   4778  N   PRO A 314       6.628  -1.383 -10.241  1.00 80.01           N
ATOM   4779  CA  PRO A 314       7.314  -1.056 -11.494  1.00 80.01           C
ATOM   4780  C   PRO A 314       7.584  -2.289 -12.342  1.00 80.01           C
ATOM   4781  O   PRO A 314       7.257  -2.315 -13.527  1.00 80.01           O
ATOM   4782  HA  PRO A 314       6.682  -0.419 -12.112  1.00 80.01           H
ATOM   4783  CB  PRO A 314       8.611  -0.388 -11.034  1.00 80.01           C
ATOM   4784 1HB  PRO A 314       9.421  -1.111 -10.932  1.00 80.01           H
ATOM   4785 2HB  PRO A 314       8.947   0.368 -11.744  1.00 80.01           H
ATOM   4786  CG  PRO A 314       8.234   0.228  -9.692  1.00 80.01           C
ATOM   4787 1HG  PRO A 314       9.112   0.431  -9.079  1.00 80.01           H
ATOM   4788 2HG  PRO A 314       7.719   1.181  -9.814  1.00 80.01           H
ATOM   4789  CD  PRO A 314       7.337  -0.831  -9.072  1.00 80.01           C
ATOM   4790 1HD  PRO A 314       7.914  -1.599  -8.556  1.00 80.01           H
ATOM   4791 2HD  PRO A 314       6.653  -0.404  -8.339  1.00 80.01           H
ATOM   4792  N   VAL A 315       8.181  -3.286 -11.706  1.00 78.74           N
ATOM   4793  CA  VAL A 315       8.616  -4.475 -12.419  1.00 78.74           C
ATOM   4794  C   VAL A 315       7.404  -5.149 -13.065  1.00 78.74           C
ATOM   4795  O   VAL A 315       7.448  -5.523 -14.236  1.00 78.74           O
ATOM   4796  HA  VAL A 315       9.300  -4.155 -13.205  1.00 78.74           H
ATOM   4797  CB  VAL A 315       9.381  -5.402 -11.472  1.00 78.74           C
ATOM   4798  HB  VAL A 315       8.684  -5.755 -10.712  1.00 78.74           H
ATOM   4799  CG1 VAL A 315       9.921  -6.624 -12.219  1.00 78.74           C
ATOM   4800 1HG1 VAL A 315       9.090  -7.178 -12.656  1.00 78.74           H
ATOM   4801 2HG1 VAL A 315      10.596  -6.297 -13.010  1.00 78.74           H
ATOM   4802 3HG1 VAL A 315      10.460  -7.266 -11.523  1.00 78.74           H
ATOM   4803  CG2 VAL A 315      10.510  -4.651 -10.763  1.00 78.74           C
ATOM   4804 1HG2 VAL A 315      11.205  -4.256 -11.503  1.00 78.74           H
ATOM   4805 2HG2 VAL A 315      10.091  -3.828 -10.183  1.00 78.74           H
ATOM   4806 3HG2 VAL A 315      11.038  -5.333 -10.096  1.00 78.74           H
ATOM   4807  HN  VAL A 315       8.368  -3.290 -10.723  1.00 78.74           H
ATOM   4808  N   LEU A 316       6.350  -5.283 -12.273  1.00 76.21           N
ATOM   4809  CA  LEU A 316       5.239  -6.143 -12.645  1.00 76.21           C
ATOM   4810  C   LEU A 316       4.526  -5.551 -13.862  1.00 76.21           C
ATOM   4811  O   LEU A 316       4.319  -6.239 -14.860  1.00 76.21           O
ATOM   4812  HA  LEU A 316       5.655  -7.111 -12.926  1.00 76.21           H
ATOM   4813  CB  LEU A 316       4.318  -6.377 -11.446  1.00 76.21           C
ATOM   4814 1HB  LEU A 316       4.026  -5.408 -11.043  1.00 76.21           H
ATOM   4815 2HB  LEU A 316       3.408  -6.862 -11.802  1.00 76.21           H
ATOM   4816  CG  LEU A 316       4.899  -7.218 -10.308  1.00 76.21           C
ATOM   4817  HG  LEU A 316       5.830  -6.754  -9.981  1.00 76.21           H
ATOM   4818  CD1 LEU A 316       3.956  -7.236  -9.103  1.00 76.21           C
ATOM   4819 1HD1 LEU A 316       3.806  -6.218  -8.744  1.00 76.21           H
ATOM   4820 2HD1 LEU A 316       2.998  -7.663  -9.398  1.00 76.21           H
ATOM   4821 3HD1 LEU A 316       4.394  -7.841  -8.308  1.00 76.21           H
ATOM   4822  CD2 LEU A 316       5.242  -8.630 -10.788  1.00 76.21           C
ATOM   4823 1HD2 LEU A 316       4.340  -9.117 -11.157  1.00 76.21           H
ATOM   4824 2HD2 LEU A 316       5.978  -8.571 -11.590  1.00 76.21           H
ATOM   4825 3HD2 LEU A 316       5.654  -9.206  -9.959  1.00 76.21           H
ATOM   4826  HN  LEU A 316       6.248  -4.818 -11.394  1.00 76.21           H
ATOM   4827  N   TYR A 317       4.171  -4.280 -13.739  1.00 70.03           N
ATOM   4828  CA  TYR A 317       3.224  -3.676 -14.660  1.00 70.03           C
ATOM   4829  C   TYR A 317       3.943  -3.062 -15.863  1.00 70.03           C
ATOM   4830  O   TYR A 317       3.348  -2.889 -16.925  1.00 70.03           O
ATOM   4831  HA  TYR A 317       2.549  -4.457 -15.010  1.00 70.03           H
ATOM   4832  CB  TYR A 317       2.525  -2.563 -13.877  1.00 70.03           C
ATOM   4833 1HB  TYR A 317       3.281  -1.938 -13.400  1.00 70.03           H
ATOM   4834 2HB  TYR A 317       1.981  -1.927 -14.575  1.00 70.03           H
ATOM   4835  CG  TYR A 317       1.555  -3.069 -12.808  1.00 70.03           C
ATOM   4836  CD1 TYR A 317       0.346  -3.621 -13.179  1.00 70.03           C
ATOM   4837  HD1 TYR A 317       0.083  -3.697 -14.234  1.00 70.03           H
ATOM   4838  CD2 TYR A 317       1.889  -2.973 -11.472  1.00 70.03           C
ATOM   4839  HD2 TYR A 317       2.844  -2.537 -11.178  1.00 70.03           H
ATOM   4840  CE1 TYR A 317      -0.567  -4.098 -12.173  1.00 70.03           C
ATOM   4841  HE1 TYR A 317      -1.525  -4.536 -12.452  1.00 70.03           H
ATOM   4842  CE2 TYR A 317       0.975  -3.450 -10.466  1.00 70.03           C
ATOM   4843  HE2 TYR A 317       1.226  -3.380  -9.407  1.00 70.03           H
ATOM   4844  CZ  TYR A 317      -0.207  -3.988 -10.866  1.00 70.03           C
ATOM   4845  OH  TYR A 317      -1.070  -4.439  -9.916  1.00 70.03           O
ATOM   4846  HH  TYR A 317      -0.587  -4.572  -9.050  1.00 70.03           H
ATOM   4847  HN  TYR A 317       4.518  -3.669 -13.028  1.00 70.03           H
ATOM   4848  N   VAL A 318       5.214  -2.750 -15.656  1.00 68.74           N
ATOM   4849  CA  VAL A 318       5.912  -1.828 -16.536  1.00 68.74           C
ATOM   4850  C   VAL A 318       6.894  -2.609 -17.411  1.00 68.74           C
ATOM   4851  O   VAL A 318       6.782  -2.601 -18.635  1.00 68.74           O
ATOM   4852  HA  VAL A 318       5.166  -1.358 -17.178  1.00 68.74           H
ATOM   4853  CB  VAL A 318       6.587  -0.729 -15.713  1.00 68.74           C
ATOM   4854  HB  VAL A 318       7.480  -1.154 -15.254  1.00 68.74           H
ATOM   4855  CG1 VAL A 318       7.026   0.434 -16.605  1.00 68.74           C
ATOM   4856 1HG1 VAL A 318       7.732   0.072 -17.352  1.00 68.74           H
ATOM   4857 2HG1 VAL A 318       6.154   0.857 -17.105  1.00 68.74           H
ATOM   4858 3HG1 VAL A 318       7.503   1.201 -15.995  1.00 68.74           H
ATOM   4859  CG2 VAL A 318       5.669  -0.242 -14.590  1.00 68.74           C
ATOM   4860 1HG2 VAL A 318       4.750   0.158 -15.019  1.00 68.74           H
ATOM   4861 2HG2 VAL A 318       5.429  -1.075 -13.930  1.00 68.74           H
ATOM   4862 3HG2 VAL A 318       6.174   0.539 -14.021  1.00 68.74           H
ATOM   4863  HN  VAL A 318       5.764  -3.115 -14.904  1.00 68.74           H
ATOM   4864  N   PHE A 319       7.835  -3.264 -16.747  1.00 66.71           N
ATOM   4865  CA  PHE A 319       8.894  -3.968 -17.451  1.00 66.71           C
ATOM   4866  C   PHE A 319       8.364  -5.246 -18.104  1.00 66.71           C
ATOM   4867  O   PHE A 319       9.003  -5.804 -18.995  1.00 66.71           O
ATOM   4868  HA  PHE A 319       9.271  -3.297 -18.223  1.00 66.71           H
ATOM   4869  CB  PHE A 319       9.951  -4.343 -16.410  1.00 66.71           C
ATOM   4870 1HB  PHE A 319       9.457  -4.806 -15.556  1.00 66.71           H
ATOM   4871 2HB  PHE A 319      10.618  -5.091 -16.837  1.00 66.71           H
ATOM   4872  CG  PHE A 319      10.786  -3.159 -15.917  1.00 66.71           C
ATOM   4873  CD1 PHE A 319      11.810  -2.686 -16.676  1.00 66.71           C
ATOM   4874  HD1 PHE A 319      12.037  -3.151 -17.635  1.00 66.71           H
ATOM   4875  CD2 PHE A 319      10.503  -2.580 -14.719  1.00 66.71           C
ATOM   4876  HD2 PHE A 319       9.681  -2.958 -14.111  1.00 66.71           H
ATOM   4877  CE1 PHE A 319      12.585  -1.588 -16.218  1.00 66.71           C
ATOM   4878  HE1 PHE A 319      13.406  -1.209 -16.826  1.00 66.71           H
ATOM   4879  CE2 PHE A 319      11.277  -1.481 -14.261  1.00 66.71           C
ATOM   4880  HE2 PHE A 319      11.051  -1.017 -13.302  1.00 66.71           H
ATOM   4881  CZ  PHE A 319      12.302  -1.008 -15.020  1.00 66.71           C
ATOM   4882  HZ  PHE A 319      12.896  -0.165 -14.669  1.00 66.71           H
ATOM   4883  HN  PHE A 319       7.882  -3.320 -15.750  1.00 66.71           H
ATOM   4884  N   VAL A 320       7.200  -5.672 -17.637  1.00 66.78           N
ATOM   4885  CA  VAL A 320       6.530  -6.818 -18.228  1.00 66.78           C
ATOM   4886  C   VAL A 320       5.842  -6.388 -19.525  1.00 66.78           C
ATOM   4887  O   VAL A 320       5.546  -7.220 -20.381  1.00 66.78           O
ATOM   4888  HA  VAL A 320       7.293  -7.559 -18.465  1.00 66.78           H
ATOM   4889  CB  VAL A 320       5.564  -7.439 -17.216  1.00 66.78           C
ATOM   4890  HB  VAL A 320       4.837  -6.677 -16.935  1.00 66.78           H
ATOM   4891  CG1 VAL A 320       4.801  -8.611 -17.836  1.00 66.78           C
ATOM   4892 1HG1 VAL A 320       4.229  -8.259 -18.694  1.00 66.78           H
ATOM   4893 2HG1 VAL A 320       5.507  -9.375 -18.159  1.00 66.78           H
ATOM   4894 3HG1 VAL A 320       4.121  -9.034 -17.096  1.00 66.78           H
ATOM   4895  CG2 VAL A 320       6.303  -7.874 -15.949  1.00 66.78           C
ATOM   4896 1HG2 VAL A 320       7.062  -8.613 -16.207  1.00 66.78           H
ATOM   4897 2HG2 VAL A 320       6.780  -7.008 -15.491  1.00 66.78           H
ATOM   4898 3HG2 VAL A 320       5.593  -8.312 -15.247  1.00 66.78           H
ATOM   4899  HN  VAL A 320       6.716  -5.249 -16.870  1.00 66.78           H
ATOM   4900  N   GLY A 321       5.607  -5.088 -19.630  1.00 64.86           N
ATOM   4901  CA  GLY A 321       4.988  -4.533 -20.822  1.00 64.86           C
ATOM   4902  C   GLY A 321       5.969  -4.525 -21.996  1.00 64.86           C
ATOM   4903  O   GLY A 321       7.057  -3.960 -21.896  1.00 64.86           O
ATOM   4904 1HA  GLY A 321       4.106  -5.118 -21.084  1.00 64.86           H
ATOM   4905 2HA  GLY A 321       4.648  -3.517 -20.620  1.00 64.86           H
ATOM   4906  HN  GLY A 321       5.831  -4.420 -18.920  1.00 64.86           H
ATOM   4907  N   GLU A 322       5.549  -5.159 -23.081  1.00 65.29           N
ATOM   4908  CA  GLU A 322       6.345  -5.170 -24.296  1.00 65.29           C
ATOM   4909  C   GLU A 322       6.569  -3.742 -24.797  1.00 65.29           C
ATOM   4910  O   GLU A 322       7.681  -3.383 -25.184  1.00 65.29           O
ATOM   4911  HA  GLU A 322       7.298  -5.617 -24.014  1.00 65.29           H
ATOM   4912  CB  GLU A 322       5.687  -6.033 -25.375  1.00 65.29           C
ATOM   4913 1HB  GLU A 322       4.617  -5.825 -25.409  1.00 65.29           H
ATOM   4914 2HB  GLU A 322       6.187  -5.872 -26.330  1.00 65.29           H
ATOM   4915  CG  GLU A 322       5.838  -7.521 -25.054  1.00 65.29           C
ATOM   4916 1HG  GLU A 322       6.884  -7.749 -24.851  1.00 65.29           H
ATOM   4917 2HG  GLU A 322       5.278  -7.761 -24.150  1.00 65.29           H
ATOM   4918  CD  GLU A 322       5.338  -8.385 -26.214  1.00 65.29           C
ATOM   4919  OE1 GLU A 322       5.651  -9.595 -26.196  1.00 65.29           O
ATOM   4920  OE2 GLU A 322       4.654  -7.816 -27.092  1.00 65.29           O
ATOM   4921  HN  GLU A 322       4.684  -5.657 -23.138  1.00 65.29           H
ATOM   4922  N   ARG A 323       5.496  -2.965 -24.774  1.00 64.04           N
ATOM   4923  CA  ARG A 323       5.552  -1.597 -25.260  1.00 64.04           C
ATOM   4924  C   ARG A 323       6.619  -0.807 -24.501  1.00 64.04           C
ATOM   4925  O   ARG A 323       7.422  -0.099 -25.108  1.00 64.04           O
ATOM   4926  HA  ARG A 323       5.807  -1.687 -26.316  1.00 64.04           H
ATOM   4927  CB  ARG A 323       4.199  -0.900 -25.099  1.00 64.04           C
ATOM   4928 1HB  ARG A 323       3.710  -1.253 -24.191  1.00 64.04           H
ATOM   4929 2HB  ARG A 323       4.351   0.173 -24.984  1.00 64.04           H
ATOM   4930  CG  ARG A 323       3.298  -1.167 -26.307  1.00 64.04           C
ATOM   4931 1HG  ARG A 323       3.845  -0.959 -27.226  1.00 64.04           H
ATOM   4932 2HG  ARG A 323       3.020  -2.220 -26.332  1.00 64.04           H
ATOM   4933  CD  ARG A 323       2.037  -0.302 -26.251  1.00 64.04           C
ATOM   4934 1HD  ARG A 323       1.472  -0.526 -25.347  1.00 64.04           H
ATOM   4935 2HD  ARG A 323       2.311   0.752 -26.202  1.00 64.04           H
ATOM   4936  NE  ARG A 323       1.199  -0.551 -27.445  1.00 64.04           N
ATOM   4937  HE  ARG A 323       1.536  -1.201 -28.126  1.00 64.04           H
ATOM   4938  CZ  ARG A 323       0.018   0.040 -27.671  1.00 64.04           C
ATOM   4939  NH1 ARG A 323      -0.481   0.920 -26.792  1.00 64.04           N
ATOM   4940 1HH1 ARG A 323       0.028   1.140 -25.960  1.00 64.04           H
ATOM   4941 2HH1 ARG A 323      -1.363   1.357 -26.968  1.00 64.04           H
ATOM   4942  NH2 ARG A 323      -0.656  -0.261 -28.789  1.00 64.04           N
ATOM   4943 1HH2 ARG A 323      -1.539   0.171 -28.972  1.00 64.04           H
ATOM   4944 2HH2 ARG A 323      -0.277  -0.919 -29.440  1.00 64.04           H
ATOM   4945  HN  ARG A 323       4.603  -3.256 -24.431  1.00 64.04           H
ATOM   4946  N   PHE A 324       6.593  -0.953 -23.184  1.00 65.95           N
ATOM   4947  CA  PHE A 324       7.472  -0.176 -22.327  1.00 65.95           C
ATOM   4948  C   PHE A 324       8.939  -0.530 -22.582  1.00 65.95           C
ATOM   4949  O   PHE A 324       9.797   0.351 -22.618  1.00 65.95           O
ATOM   4950  HA  PHE A 324       7.308   0.875 -22.564  1.00 65.95           H
ATOM   4951  CB  PHE A 324       7.117  -0.531 -20.882  1.00 65.95           C
ATOM   4952 1HB  PHE A 324       6.038  -0.449 -20.753  1.00 65.95           H
ATOM   4953 2HB  PHE A 324       7.382  -1.573 -20.699  1.00 65.95           H
ATOM   4954  CG  PHE A 324       7.810   0.347 -19.838  1.00 65.95           C
ATOM   4955  CD1 PHE A 324       8.991  -0.049 -19.292  1.00 65.95           C
ATOM   4956  HD1 PHE A 324       9.445  -0.991 -19.599  1.00 65.95           H
ATOM   4957  CD2 PHE A 324       7.244   1.522 -19.455  1.00 65.95           C
ATOM   4958  HD2 PHE A 324       6.297   1.839 -19.892  1.00 65.95           H
ATOM   4959  CE1 PHE A 324       9.634   0.766 -18.323  1.00 65.95           C
ATOM   4960  HE1 PHE A 324      10.580   0.449 -17.885  1.00 65.95           H
ATOM   4961  CE2 PHE A 324       7.886   2.337 -18.485  1.00 65.95           C
ATOM   4962  HE2 PHE A 324       7.433   3.279 -18.178  1.00 65.95           H
ATOM   4963  CZ  PHE A 324       9.068   1.942 -17.940  1.00 65.95           C
ATOM   4964  HZ  PHE A 324       9.561   2.567 -17.196  1.00 65.95           H
ATOM   4965  HN  PHE A 324       5.987  -1.587 -22.704  1.00 65.95           H
ATOM   4966  N   ARG A 325       9.182  -1.821 -22.751  1.00 69.61           N
ATOM   4967  CA  ARG A 325      10.520  -2.297 -23.061  1.00 69.61           C
ATOM   4968  C   ARG A 325      11.043  -1.622 -24.330  1.00 69.61           C
ATOM   4969  O   ARG A 325      12.208  -1.235 -24.397  1.00 69.61           O
ATOM   4970  HA  ARG A 325      11.121  -2.021 -22.194  1.00 69.61           H
ATOM   4971  CB  ARG A 325      10.534  -3.814 -23.255  1.00 69.61           C
ATOM   4972 1HB  ARG A 325       9.729  -4.106 -23.929  1.00 69.61           H
ATOM   4973 2HB  ARG A 325      11.469  -4.116 -23.726  1.00 69.61           H
ATOM   4974  CG  ARG A 325      10.374  -4.540 -21.917  1.00 69.61           C
ATOM   4975 1HG  ARG A 325      11.087  -4.141 -21.196  1.00 69.61           H
ATOM   4976 2HG  ARG A 325       9.378  -4.355 -21.516  1.00 69.61           H
ATOM   4977  CD  ARG A 325      10.593  -6.045 -22.080  1.00 69.61           C
ATOM   4978 1HD  ARG A 325       9.903  -6.443 -22.825  1.00 69.61           H
ATOM   4979 2HD  ARG A 325      11.601  -6.237 -22.446  1.00 69.61           H
ATOM   4980  NE  ARG A 325      10.387  -6.730 -20.784  1.00 69.61           N
ATOM   4981  HE  ARG A 325      10.069  -6.182 -20.010  1.00 69.61           H
ATOM   4982  CZ  ARG A 325      10.600  -8.037 -20.583  1.00 69.61           C
ATOM   4983  NH1 ARG A 325      11.026  -8.819 -21.585  1.00 69.61           N
ATOM   4984 1HH1 ARG A 325      11.188  -8.427 -22.491  1.00 69.61           H
ATOM   4985 2HH1 ARG A 325      11.183  -9.794 -21.427  1.00 69.61           H
ATOM   4986  NH2 ARG A 325      10.380  -8.552 -19.366  1.00 69.61           N
ATOM   4987 1HH2 ARG A 325      10.534  -9.526 -19.199  1.00 69.61           H
ATOM   4988 2HH2 ARG A 325      10.062  -7.962 -18.624  1.00 69.61           H
ATOM   4989  HN  ARG A 325       8.486  -2.535 -22.681  1.00 69.61           H
ATOM   4990  N   ARG A 326      10.155  -1.503 -25.307  1.00 70.92           N
ATOM   4991  CA  ARG A 326      10.496  -0.831 -26.550  1.00 70.92           C
ATOM   4992  C   ARG A 326      10.785   0.649 -26.291  1.00 70.92           C
ATOM   4993  O   ARG A 326      11.772   1.189 -26.790  1.00 70.92           O
ATOM   4994  HA  ARG A 326      11.385  -1.347 -26.911  1.00 70.92           H
ATOM   4995  CB  ARG A 326       9.362  -0.951 -27.570  1.00 70.92           C
ATOM   4996 1HB  ARG A 326       8.409  -0.735 -27.086  1.00 70.92           H
ATOM   4997 2HB  ARG A 326       9.495  -0.209 -28.357  1.00 70.92           H
ATOM   4998  CG  ARG A 326       9.323  -2.352 -28.183  1.00 70.92           C
ATOM   4999 1HG  ARG A 326      10.264  -2.556 -28.693  1.00 70.92           H
ATOM   5000 2HG  ARG A 326       9.220  -3.097 -27.393  1.00 70.92           H
ATOM   5001  CD  ARG A 326       8.162  -2.486 -29.171  1.00 70.92           C
ATOM   5002 1HD  ARG A 326       7.234  -2.163 -28.700  1.00 70.92           H
ATOM   5003 2HD  ARG A 326       8.327  -1.835 -30.030  1.00 70.92           H
ATOM   5004  NE  ARG A 326       8.038  -3.891 -29.619  1.00 70.92           N
ATOM   5005  HE  ARG A 326       8.153  -4.613 -28.936  1.00 70.92           H
ATOM   5006  CZ  ARG A 326       7.782  -4.257 -30.883  1.00 70.92           C
ATOM   5007  NH1 ARG A 326       7.619  -3.332 -31.839  1.00 70.92           N
ATOM   5008 1HH1 ARG A 326       7.689  -2.361 -31.612  1.00 70.92           H
ATOM   5009 2HH1 ARG A 326       7.428  -3.614 -32.779  1.00 70.92           H
ATOM   5010  NH2 ARG A 326       7.691  -5.561 -31.176  1.00 70.92           N
ATOM   5011 1HH2 ARG A 326       7.500  -5.851 -32.114  1.00 70.92           H
ATOM   5012 2HH2 ARG A 326       7.813  -6.245 -30.456  1.00 70.92           H
ATOM   5013  HN  ARG A 326       9.220  -1.854 -25.259  1.00 70.92           H
ATOM   5014  N   ASP A 327       9.907   1.263 -25.512  1.00 70.01           N
ATOM   5015  CA  ASP A 327       9.978   2.698 -25.291  1.00 70.01           C
ATOM   5016  C   ASP A 327      11.198   3.016 -24.425  1.00 70.01           C
ATOM   5017  O   ASP A 327      11.879   4.015 -24.649  1.00 70.01           O
ATOM   5018  HA  ASP A 327      10.046   3.138 -26.286  1.00 70.01           H
ATOM   5019  CB  ASP A 327       8.733   3.204 -24.559  1.00 70.01           C
ATOM   5020 1HB  ASP A 327       8.539   2.579 -23.688  1.00 70.01           H
ATOM   5021 2HB  ASP A 327       8.909   4.216 -24.192  1.00 70.01           H
ATOM   5022  CG  ASP A 327       7.513   3.195 -25.482  1.00 70.01           C
ATOM   5023  OD1 ASP A 327       7.729   3.072 -26.707  1.00 70.01           O
ATOM   5024  OD2 ASP A 327       6.392   3.312 -24.941  1.00 70.01           O
ATOM   5025  HN  ASP A 327       9.159   0.799 -25.038  1.00 70.01           H
ATOM   5026  N   LEU A 328      11.437   2.148 -23.453  1.00 70.49           N
ATOM   5027  CA  LEU A 328      12.604   2.283 -22.599  1.00 70.49           C
ATOM   5028  C   LEU A 328      13.865   2.314 -23.466  1.00 70.49           C
ATOM   5029  O   LEU A 328      14.698   3.208 -23.325  1.00 70.49           O
ATOM   5030  HA  LEU A 328      12.520   3.237 -22.079  1.00 70.49           H
ATOM   5031  CB  LEU A 328      12.618   1.186 -21.532  1.00 70.49           C
ATOM   5032 1HB  LEU A 328      11.695   1.254 -20.957  1.00 70.49           H
ATOM   5033 2HB  LEU A 328      12.610   0.219 -22.035  1.00 70.49           H
ATOM   5034  CG  LEU A 328      13.797   1.213 -20.558  1.00 70.49           C
ATOM   5035  HG  LEU A 328      14.689   1.510 -21.109  1.00 70.49           H
ATOM   5036  CD1 LEU A 328      13.576   2.254 -19.458  1.00 70.49           C
ATOM   5037 1HD1 LEU A 328      13.472   3.241 -19.909  1.00 70.49           H
ATOM   5038 2HD1 LEU A 328      12.670   2.010 -18.904  1.00 70.49           H
ATOM   5039 3HD1 LEU A 328      14.429   2.252 -18.780  1.00 70.49           H
ATOM   5040  CD2 LEU A 328      14.065  -0.180 -19.983  1.00 70.49           C
ATOM   5041 1HD2 LEU A 328      13.180  -0.530 -19.451  1.00 70.49           H
ATOM   5042 2HD2 LEU A 328      14.298  -0.869 -20.794  1.00 70.49           H
ATOM   5043 3HD2 LEU A 328      14.908  -0.132 -19.293  1.00 70.49           H
ATOM   5044  HN  LEU A 328      10.850   1.365 -23.246  1.00 70.49           H
ATOM   5045  N   VAL A 329      13.965   1.326 -24.343  1.00 72.87           N
ATOM   5046  CA  VAL A 329      15.137   1.194 -25.191  1.00 72.87           C
ATOM   5047  C   VAL A 329      15.246   2.421 -26.099  1.00 72.87           C
ATOM   5048  O   VAL A 329      16.347   2.856 -26.431  1.00 72.87           O
ATOM   5049  HA  VAL A 329      16.011   1.161 -24.541  1.00 72.87           H
ATOM   5050  CB  VAL A 329      15.075  -0.122 -25.969  1.00 72.87           C
ATOM   5051  HB  VAL A 329      14.097  -0.183 -26.446  1.00 72.87           H
ATOM   5052  CG1 VAL A 329      16.137  -0.158 -27.071  1.00 72.87           C
ATOM   5053 1HG1 VAL A 329      15.969   0.666 -27.764  1.00 72.87           H
ATOM   5054 2HG1 VAL A 329      17.126  -0.062 -26.624  1.00 72.87           H
ATOM   5055 3HG1 VAL A 329      16.070  -1.104 -27.608  1.00 72.87           H
ATOM   5056  CG2 VAL A 329      15.218  -1.321 -25.031  1.00 72.87           C
ATOM   5057 1HG2 VAL A 329      16.176  -1.266 -24.514  1.00 72.87           H
ATOM   5058 2HG2 VAL A 329      14.409  -1.309 -24.300  1.00 72.87           H
ATOM   5059 3HG2 VAL A 329      15.170  -2.244 -25.610  1.00 72.87           H
ATOM   5060  HN  VAL A 329      13.264   0.626 -24.479  1.00 72.87           H
ATOM   5061  N   LYS A 330      14.088   2.944 -26.474  1.00 70.54           N
[truncated: 117,320 more chars]
