# Supplementary material for: Noncanonical roles of chemokine regions in CCR9 activation revealed by structural modeling and mutational mapping
Source: Nat Commun. 2025 Aug 18;16:7695. doi: 10.1038/s41467-025-62321-9 (PMC12361432; doi:10.1038/s41467-025-62321-9)
Supplement: Supplementary file 4 — Supplementary Data 2 [file 41467_2025_62321_MOESM4_ESM.zip › CCR9_CCL25_rnk209.pdb]

SSBOND   1 CYS A   38    CYS A  289 
SSBOND   2 CYS A  119    CYS A  198 
SSBOND   3 CYS B    7    CYS B   35 
SSBOND   4 CYS B    8    CYS B   52 
ATOM      1  N   GLU A  20      -3.925  -3.173  60.876  1.00 46.51           N
ATOM      2  CA  GLU A  20      -4.089  -2.860  59.467  1.00 46.51           C
ATOM      3  C   GLU A  20      -2.780  -3.103  58.713  1.00 46.51           C
ATOM      4  O   GLU A  20      -2.785  -3.294  57.498  1.00 46.51           O
ATOM      5  HA  GLU A  20      -4.856  -3.545  59.106  1.00 46.51           H
ATOM      6  CB  GLU A  20      -4.572  -1.421  59.277  1.00 46.51           C
ATOM      7 1HB  GLU A  20      -4.094  -0.773  60.012  1.00 46.51           H
ATOM      8 2HB  GLU A  20      -4.397  -1.107  58.248  1.00 46.51           H
ATOM      9  CG  GLU A  20      -6.080  -1.313  59.509  1.00 46.51           C
ATOM     10 1HG  GLU A  20      -6.577  -2.197  59.109  1.00 46.51           H
ATOM     11 2HG  GLU A  20      -6.286  -1.289  60.580  1.00 46.51           H
ATOM     12  CD  GLU A  20      -6.649  -0.057  58.847  1.00 46.51           C
ATOM     13  OE1 GLU A  20      -7.879  -0.041  58.622  1.00 46.51           O
ATOM     14  OE2 GLU A  20      -5.841   0.859  58.580  1.00 46.51           O
ATOM     15  HN  GLU A  20      -3.005  -3.462  61.141  1.00 46.51           H
ATOM     16  N   SER A  21      -1.690  -3.088  59.466  1.00 52.65           N
ATOM     17  CA  SER A  21      -0.367  -3.150  58.868  1.00 52.65           C
ATOM     18  C   SER A  21      -0.084  -4.569  58.371  1.00 52.65           C
ATOM     19  O   SER A  21       0.410  -4.754  57.259  1.00 52.65           O
ATOM     20  HA  SER A  21      -0.394  -2.450  58.033  1.00 52.65           H
ATOM     21  CB  SER A  21       0.709  -2.713  59.864  1.00 52.65           C
ATOM     22 1HB  SER A  21       1.630  -2.485  59.327  1.00 52.65           H
ATOM     23 2HB  SER A  21       0.393  -1.794  60.359  1.00 52.65           H
ATOM     24  OG  SER A  21       0.968  -3.714  60.845  1.00 52.65           O
ATOM     25  HG  SER A  21       1.666  -3.394  61.485  1.00 52.65           H
ATOM     26  HN  SER A  21      -1.700  -3.034  60.465  1.00 52.65           H
ATOM     27  N   THR A  22      -0.409  -5.535  59.217  1.00 53.16           N
ATOM     28  CA  THR A  22      -0.101  -6.924  58.922  1.00 53.16           C
ATOM     29  C   THR A  22      -0.964  -7.427  57.764  1.00 53.16           C
ATOM     30  O   THR A  22      -0.448  -7.987  56.798  1.00 53.16           O
ATOM     31  HA  THR A  22       0.938  -6.984  58.597  1.00 53.16           H
ATOM     32  CB  THR A  22      -0.281  -7.731  60.209  1.00 53.16           C
ATOM     33  HB  THR A  22      -0.783  -8.678  60.008  1.00 53.16           H
ATOM     34  OG1 THR A  22      -0.971  -6.843  61.084  1.00 53.16           O
ATOM     35  HG1 THR A  22      -1.339  -7.348  61.864  1.00 53.16           H
ATOM     36  CG2 THR A  22       1.046  -8.000  60.922  1.00 53.16           C
ATOM     37 1HG2 THR A  22       1.516  -7.052  61.184  1.00 53.16           H
ATOM     38 2HG2 THR A  22       1.706  -8.562  60.262  1.00 53.16           H
ATOM     39 3HG2 THR A  22       0.862  -8.576  61.829  1.00 53.16           H
ATOM     40  HN  THR A  22      -0.874  -5.381  60.089  1.00 53.16           H
ATOM     41  N   SER A  23      -2.264  -7.209  57.898  1.00 54.90           N
ATOM     42  CA  SER A  23      -3.206  -7.649  56.882  1.00 54.90           C
ATOM     43  C   SER A  23      -2.861  -7.008  55.537  1.00 54.90           C
ATOM     44  O   SER A  23      -2.955  -7.655  54.495  1.00 54.90           O
ATOM     45  HA  SER A  23      -3.090  -8.731  56.831  1.00 54.90           H
ATOM     46  CB  SER A  23      -4.643  -7.309  57.280  1.00 54.90           C
ATOM     47 1HB  SER A  23      -5.324  -7.640  56.496  1.00 54.90           H
ATOM     48 2HB  SER A  23      -4.909  -7.856  58.184  1.00 54.90           H
ATOM     49  OG  SER A  23      -4.820  -5.912  57.502  1.00 54.90           O
ATOM     50  HG  SER A  23      -5.773  -5.721  57.735  1.00 54.90           H
ATOM     51  HN  SER A  23      -2.675  -6.742  58.681  1.00 54.90           H
ATOM     52  N   SER A  24      -2.470  -5.743  55.602  1.00 60.68           N
ATOM     53  CA  SER A  24      -2.104  -5.010  54.403  1.00 60.68           C
ATOM     54  C   SER A  24      -0.854  -5.627  53.773  1.00 60.68           C
ATOM     55  O   SER A  24      -0.637  -5.506  52.568  1.00 60.68           O
ATOM     56  HA  SER A  24      -2.958  -5.108  53.733  1.00 60.68           H
ATOM     57  CB  SER A  24      -1.867  -3.530  54.713  1.00 60.68           C
ATOM     58 1HB  SER A  24      -2.035  -2.940  53.812  1.00 60.68           H
ATOM     59 2HB  SER A  24      -2.592  -3.194  55.454  1.00 60.68           H
ATOM     60  OG  SER A  24      -0.548  -3.291  55.197  1.00 60.68           O
ATOM     61  HG  SER A  24      -0.403  -3.786  56.053  1.00 60.68           H
ATOM     62  HN  SER A  24      -2.401  -5.223  56.454  1.00 60.68           H
ATOM     63  N   MET A  25      -0.064  -6.275  54.616  1.00 62.61           N
ATOM     64  CA  MET A  25       1.162  -6.907  54.158  1.00 62.61           C
ATOM     65  C   MET A  25       0.868  -8.245  53.477  1.00 62.61           C
ATOM     66  O   MET A  25       1.465  -8.568  52.451  1.00 62.61           O
ATOM     67  HA  MET A  25       1.598  -6.213  53.439  1.00 62.61           H
ATOM     68  CB  MET A  25       2.096  -7.134  55.349  1.00 62.61           C
ATOM     69 1HB  MET A  25       1.959  -6.337  56.080  1.00 62.61           H
ATOM     70 2HB  MET A  25       1.837  -8.069  55.845  1.00 62.61           H
ATOM     71  CG  MET A  25       3.557  -7.176  54.899  1.00 62.61           C
ATOM     72 1HG  MET A  25       4.158  -7.707  55.637  1.00 62.61           H
ATOM     73 2HG  MET A  25       3.643  -7.727  53.962  1.00 62.61           H
ATOM     74  SD  MET A  25       4.179  -5.516  54.689  1.00 62.61           S
ATOM     75  CE  MET A  25       5.934  -5.845  54.651  1.00 62.61           C
ATOM     76 1HE  MET A  25       6.235  -6.315  55.587  1.00 62.61           H
ATOM     77 2HE  MET A  25       6.161  -6.512  53.820  1.00 62.61           H
ATOM     78 3HE  MET A  25       6.476  -4.908  54.525  1.00 62.61           H
ATOM     79  HN  MET A  25      -0.249  -6.372  55.594  1.00 62.61           H
ATOM     80  N   GLU A  26      -0.052  -8.987  54.075  1.00 63.46           N
ATOM     81  CA  GLU A  26      -0.439 -10.279  53.534  1.00 63.46           C
ATOM     82  C   GLU A  26      -1.136 -10.102  52.184  1.00 63.46           C
ATOM     83  O   GLU A  26      -0.844 -10.824  51.231  1.00 63.46           O
ATOM     84  HA  GLU A  26       0.493 -10.828  53.400  1.00 63.46           H
ATOM     85  CB  GLU A  26      -1.332 -11.040  54.517  1.00 63.46           C
ATOM     86 1HB  GLU A  26      -2.105 -10.374  54.901  1.00 63.46           H
ATOM     87 2HB  GLU A  26      -1.732 -11.932  54.035  1.00 63.46           H
ATOM     88  CG  GLU A  26      -0.528 -11.526  55.724  1.00 63.46           C
ATOM     89 1HG  GLU A  26       0.293 -12.159  55.388  1.00 63.46           H
ATOM     90 2HG  GLU A  26      -0.084 -10.674  56.238  1.00 63.46           H
ATOM     91  CD  GLU A  26      -1.416 -12.307  56.695  1.00 63.46           C
ATOM     92  OE1 GLU A  26      -0.845 -13.105  57.470  1.00 63.46           O
ATOM     93  OE2 GLU A  26      -2.646 -12.089  56.640  1.00 63.46           O
ATOM     94  HN  GLU A  26      -0.529  -8.720  54.912  1.00 63.46           H
ATOM     95  N   ASP A  27      -2.044  -9.138  52.144  1.00 59.89           N
ATOM     96  CA  ASP A  27      -2.795  -8.867  50.931  1.00 59.89           C
ATOM     97  C   ASP A  27      -1.821  -8.608  49.780  1.00 59.89           C
ATOM     98  O   ASP A  27      -2.055  -9.042  48.653  1.00 59.89           O
ATOM     99  HA  ASP A  27      -3.406  -9.755  50.768  1.00 59.89           H
ATOM    100  CB  ASP A  27      -3.675  -7.626  51.093  1.00 59.89           C
ATOM    101 1HB  ASP A  27      -3.113  -6.841  51.600  1.00 59.89           H
ATOM    102 2HB  ASP A  27      -3.949  -7.238  50.112  1.00 59.89           H
ATOM    103  CG  ASP A  27      -4.940  -7.951  51.890  1.00 59.89           C
ATOM    104  OD1 ASP A  27      -5.205  -9.160  52.064  1.00 59.89           O
ATOM    105  OD2 ASP A  27      -5.613  -6.984  52.307  1.00 59.89           O
ATOM    106  HN  ASP A  27      -2.268  -8.549  52.921  1.00 59.89           H
ATOM    107  N   TYR A  28      -0.747  -7.901  50.103  1.00 63.67           N
ATOM    108  CA  TYR A  28       0.254  -7.564  49.106  1.00 63.67           C
ATOM    109  C   TYR A  28       1.072  -8.796  48.712  1.00 63.67           C
ATOM    110  O   TYR A  28       1.516  -8.911  47.570  1.00 63.67           O
ATOM    111  HA  TYR A  28      -0.262  -7.182  48.226  1.00 63.67           H
ATOM    112  CB  TYR A  28       1.181  -6.542  49.769  1.00 63.67           C
ATOM    113 1HB  TYR A  28       0.588  -5.689  50.097  1.00 63.67           H
ATOM    114 2HB  TYR A  28       1.618  -6.989  50.662  1.00 63.67           H
ATOM    115  CG  TYR A  28       2.308  -6.044  48.862  1.00 63.67           C
ATOM    116  CD1 TYR A  28       3.569  -6.594  48.963  1.00 63.67           C
ATOM    117  HD1 TYR A  28       3.763  -7.384  49.689  1.00 63.67           H
ATOM    118  CD2 TYR A  28       2.063  -5.044  47.942  1.00 63.67           C
ATOM    119  HD2 TYR A  28       1.066  -4.610  47.862  1.00 63.67           H
ATOM    120  CE1 TYR A  28       4.630  -6.125  48.109  1.00 63.67           C
ATOM    121  HE1 TYR A  28       5.631  -6.551  48.178  1.00 63.67           H
ATOM    122  CE2 TYR A  28       3.123  -4.576  47.088  1.00 63.67           C
ATOM    123  HE2 TYR A  28       2.943  -3.787  46.358  1.00 63.67           H
ATOM    124  CZ  TYR A  28       4.354  -5.139  47.214  1.00 63.67           C
ATOM    125  OH  TYR A  28       5.356  -4.696  46.407  1.00 63.67           O
ATOM    126  HH  TYR A  28       5.027  -3.945  45.835  1.00 63.67           H
ATOM    127  HN  TYR A  28      -0.558  -7.562  51.024  1.00 63.67           H
ATOM    128  N   VAL A  29       1.246  -9.685  49.678  1.00 62.06           N
ATOM    129  CA  VAL A  29       2.070 -10.864  49.471  1.00 62.06           C
ATOM    130  C   VAL A  29       1.282 -11.895  48.661  1.00 62.06           C
ATOM    131  O   VAL A  29       1.850 -12.600  47.827  1.00 62.06           O
ATOM    132  HA  VAL A  29       2.943 -10.558  48.895  1.00 62.06           H
ATOM    133  CB  VAL A  29       2.556 -11.405  50.817  1.00 62.06           C
ATOM    134  HB  VAL A  29       1.684 -11.554  51.453  1.00 62.06           H
ATOM    135  CG1 VAL A  29       3.249 -12.759  50.645  1.00 62.06           C
ATOM    136 1HG1 VAL A  29       2.548 -13.473  50.213  1.00 62.06           H
ATOM    137 2HG1 VAL A  29       4.107 -12.647  49.982  1.00 62.06           H
ATOM    138 3HG1 VAL A  29       3.585 -13.121  51.616  1.00 62.06           H
ATOM    139  CG2 VAL A  29       3.479 -10.402  51.510  1.00 62.06           C
ATOM    140 1HG2 VAL A  29       4.346 -10.207  50.878  1.00 62.06           H
ATOM    141 2HG2 VAL A  29       2.939  -9.471  51.683  1.00 62.06           H
ATOM    142 3HG2 VAL A  29       3.811 -10.812  52.464  1.00 62.06           H
ATOM    143  HN  VAL A  29       0.836  -9.610  50.587  1.00 62.06           H
ATOM    144  N   ASN A  30      -0.013 -11.952  48.934  1.00 64.40           N
ATOM    145  CA  ASN A  30      -0.859 -12.972  48.339  1.00 64.40           C
ATOM    146  C   ASN A  30      -1.354 -12.486  46.975  1.00 64.40           C
ATOM    147  O   ASN A  30      -1.960 -13.249  46.223  1.00 64.40           O
ATOM    148  HA  ASN A  30      -0.229 -13.858  48.263  1.00 64.40           H
ATOM    149  CB  ASN A  30      -2.083 -13.251  49.214  1.00 64.40           C
ATOM    150 1HB  ASN A  30      -2.500 -12.310  49.574  1.00 64.40           H
ATOM    151 2HB  ASN A  30      -2.857 -13.736  48.619  1.00 64.40           H
ATOM    152  CG  ASN A  30      -1.715 -14.140  50.404  1.00 64.40           C
ATOM    153  OD1 ASN A  30      -0.702 -14.820  50.414  1.00 64.40           O
ATOM    154  ND2 ASN A  30      -2.592 -14.098  51.403  1.00 64.40           N
ATOM    155 1HD2 ASN A  30      -3.404 -13.518  51.331  1.00 64.40           H
ATOM    156 2HD2 ASN A  30      -2.440 -14.645  52.226  1.00 64.40           H
ATOM    157  HN  ASN A  30      -0.483 -11.318  49.548  1.00 64.40           H
ATOM    158  N   PHE A  31      -1.078 -11.221  46.698  1.00 68.29           N
ATOM    159  CA  PHE A  31      -1.459 -10.634  45.424  1.00 68.29           C
ATOM    160  C   PHE A  31      -0.733 -11.320  44.265  1.00 68.29           C
ATOM    161  O   PHE A  31       0.496 -11.358  44.233  1.00 68.29           O
ATOM    162  HA  PHE A  31      -2.534 -10.774  45.311  1.00 68.29           H
ATOM    163  CB  PHE A  31      -1.045  -9.161  45.469  1.00 68.29           C
ATOM    164 1HB  PHE A  31      -1.478  -8.699  46.356  1.00 68.29           H
ATOM    165 2HB  PHE A  31       0.038  -9.102  45.575  1.00 68.29           H
ATOM    166  CG  PHE A  31      -1.466  -8.359  44.236  1.00 68.29           C
ATOM    167  CD1 PHE A  31      -0.591  -8.178  43.211  1.00 68.29           C
ATOM    168  HD1 PHE A  31       0.410  -8.605  43.267  1.00 68.29           H
ATOM    169  CD2 PHE A  31      -2.716  -7.827  44.166  1.00 68.29           C
ATOM    170  HD2 PHE A  31      -3.417  -7.971  44.987  1.00 68.29           H
ATOM    171  CE1 PHE A  31      -0.982  -7.434  42.067  1.00 68.29           C
ATOM    172  HE1 PHE A  31      -0.281  -7.289  41.245  1.00 68.29           H
ATOM    173  CE2 PHE A  31      -3.107  -7.082  43.021  1.00 68.29           C
ATOM    174  HE2 PHE A  31      -4.108  -6.655  42.965  1.00 68.29           H
ATOM    175  CZ  PHE A  31      -2.232  -6.901  41.996  1.00 68.29           C
ATOM    176  HZ  PHE A  31      -2.532  -6.330  41.118  1.00 68.29           H
ATOM    177  HN  PHE A  31      -0.605 -10.601  47.324  1.00 68.29           H
ATOM    178  N   ASN A  32      -1.524 -11.847  43.342  1.00 66.50           N
ATOM    179  CA  ASN A  32      -0.972 -12.492  42.163  1.00 66.50           C
ATOM    180  C   ASN A  32      -0.510 -11.422  41.171  1.00 66.50           C
ATOM    181  O   ASN A  32      -1.308 -10.913  40.386  1.00 66.50           O
ATOM    182  HA  ASN A  32      -0.148 -13.103  42.530  1.00 66.50           H
ATOM    183  CB  ASN A  32      -2.023 -13.360  41.467  1.00 66.50           C
ATOM    184 1HB  ASN A  32      -2.564 -13.947  42.209  1.00 66.50           H
ATOM    185 2HB  ASN A  32      -2.755 -12.723  40.970  1.00 66.50           H
ATOM    186  CG  ASN A  32      -1.373 -14.293  40.444  1.00 66.50           C
ATOM    187  OD1 ASN A  32      -0.167 -14.309  40.258  1.00 66.50           O
ATOM    188  ND2 ASN A  32      -2.236 -15.068  39.794  1.00 66.50           N
ATOM    189 1HD2 ASN A  32      -3.214 -15.005  39.994  1.00 66.50           H
ATOM    190 2HD2 ASN A  32      -1.908 -15.713  39.104  1.00 66.50           H
ATOM    191  HN  ASN A  32      -2.523 -11.838  43.391  1.00 66.50           H
ATOM    192  N   PHE A  33       0.776 -11.113  41.240  1.00 67.36           N
ATOM    193  CA  PHE A  33       1.375 -10.189  40.293  1.00 67.36           C
ATOM    194  C   PHE A  33       1.648 -10.876  38.953  1.00 67.36           C
ATOM    195  O   PHE A  33       2.763 -10.815  38.436  1.00 67.36           O
ATOM    196  HA  PHE A  33       0.666  -9.374  40.143  1.00 67.36           H
ATOM    197  CB  PHE A  33       2.704  -9.728  40.896  1.00 67.36           C
ATOM    198 1HB  PHE A  33       3.326 -10.602  41.089  1.00 67.36           H
ATOM    199 2HB  PHE A  33       3.231  -9.116  40.164  1.00 67.36           H
ATOM    200  CG  PHE A  33       2.554  -8.930  42.193  1.00 67.36           C
ATOM    201  CD1 PHE A  33       2.334  -7.589  42.145  1.00 67.36           C
ATOM    202  HD1 PHE A  33       2.263  -7.083  41.183  1.00 67.36           H
ATOM    203  CD2 PHE A  33       2.642  -9.562  43.394  1.00 67.36           C
ATOM    204  HD2 PHE A  33       2.819 -10.637  43.433  1.00 67.36           H
ATOM    205  CE1 PHE A  33       2.195  -6.849  43.349  1.00 67.36           C
ATOM    206  HE1 PHE A  33       2.019  -5.774  43.310  1.00 67.36           H
ATOM    207  CE2 PHE A  33       2.504  -8.822  44.598  1.00 67.36           C
ATOM    208  HE2 PHE A  33       2.574  -9.329  45.561  1.00 67.36           H
ATOM    209  CZ  PHE A  33       2.283  -7.481  44.550  1.00 67.36           C
ATOM    210  HZ  PHE A  33       2.177  -6.913  45.474  1.00 67.36           H
ATOM    211  HN  PHE A  33       1.404 -11.483  41.925  1.00 67.36           H
ATOM    212  N   THR A  34       0.612 -11.513  38.429  1.00 69.97           N
ATOM    213  CA  THR A  34       0.603 -11.904  37.030  1.00 69.97           C
ATOM    214  C   THR A  34       0.996 -10.721  36.143  1.00 69.97           C
ATOM    215  O   THR A  34       0.403  -9.647  36.234  1.00 69.97           O
ATOM    216  HA  THR A  34       1.357 -12.677  36.884  1.00 69.97           H
ATOM    217  CB  THR A  34      -0.781 -12.471  36.706  1.00 69.97           C
ATOM    218  HB  THR A  34      -1.523 -11.676  36.644  1.00 69.97           H
ATOM    219  OG1 THR A  34      -1.005 -13.443  37.725  1.00 69.97           O
ATOM    220  HG1 THR A  34      -0.217 -14.055  37.792  1.00 69.97           H
ATOM    221  CG2 THR A  34      -0.792 -13.283  35.409  1.00 69.97           C
ATOM    222 1HG2 THR A  34      -0.099 -14.119  35.497  1.00 69.97           H
ATOM    223 2HG2 THR A  34      -0.489 -12.645  34.579  1.00 69.97           H
ATOM    224 3HG2 THR A  34      -1.798 -13.662  35.227  1.00 69.97           H
ATOM    225  HN  THR A  34      -0.209 -11.762  38.943  1.00 69.97           H
ATOM    226  N   ASP A  35       1.996 -10.957  35.306  1.00 79.43           N
ATOM    227  CA  ASP A  35       2.616  -9.876  34.558  1.00 79.43           C
ATOM    228  C   ASP A  35       1.748  -9.538  33.344  1.00 79.43           C
ATOM    229  O   ASP A  35       2.045  -9.960  32.227  1.00 79.43           O
ATOM    230  HA  ASP A  35       2.691  -9.047  35.261  1.00 79.43           H
ATOM    231  CB  ASP A  35       4.001 -10.283  34.050  1.00 79.43           C
ATOM    232 1HB  ASP A  35       4.436 -11.023  34.722  1.00 79.43           H
ATOM    233 2HB  ASP A  35       3.910 -10.755  33.072  1.00 79.43           H
ATOM    234  CG  ASP A  35       4.927  -9.069  33.952  1.00 79.43           C
ATOM    235  OD1 ASP A  35       4.472  -7.974  34.349  1.00 79.43           O
ATOM    236  OD2 ASP A  35       6.069  -9.262  33.481  1.00 79.43           O
ATOM    237  HN  ASP A  35       2.380 -11.864  35.135  1.00 79.43           H
ATOM    238  N   PHE A  36       0.694  -8.779  33.604  1.00 88.97           N
ATOM    239  CA  PHE A  36      -0.175  -8.314  32.536  1.00 88.97           C
ATOM    240  C   PHE A  36       0.429  -7.099  31.828  1.00 88.97           C
ATOM    241  O   PHE A  36      -0.066  -6.675  30.785  1.00 88.97           O
ATOM    242  HA  PHE A  36      -0.278  -9.132  31.824  1.00 88.97           H
ATOM    243  CB  PHE A  36      -1.500  -7.906  33.183  1.00 88.97           C
ATOM    244 1HB  PHE A  36      -1.296  -7.219  34.003  1.00 88.97           H
ATOM    245 2HB  PHE A  36      -2.097  -7.362  32.452  1.00 88.97           H
ATOM    246  CG  PHE A  36      -2.320  -9.083  33.715  1.00 88.97           C
ATOM    247  CD1 PHE A  36      -2.461 -10.209  32.964  1.00 88.97           C
ATOM    248  HD1 PHE A  36      -1.989 -10.273  31.984  1.00 88.97           H
ATOM    249  CD2 PHE A  36      -2.910  -9.004  34.938  1.00 88.97           C
ATOM    250  HD2 PHE A  36      -2.797  -8.101  35.539  1.00 88.97           H
ATOM    251  CE1 PHE A  36      -3.222 -11.301  33.458  1.00 88.97           C
ATOM    252  HE1 PHE A  36      -3.335 -12.203  32.857  1.00 88.97           H
ATOM    253  CE2 PHE A  36      -3.671 -10.096  35.432  1.00 88.97           C
ATOM    254  HE2 PHE A  36      -4.143 -10.032  36.412  1.00 88.97           H
ATOM    255  CZ  PHE A  36      -3.811 -11.221  34.681  1.00 88.97           C
ATOM    256  HZ  PHE A  36      -4.396 -12.060  35.061  1.00 88.97           H
ATOM    257  HN  PHE A  36       0.431  -8.483  34.522  1.00 88.97           H
ATOM    258  N   TYR A  37       1.488  -6.572  32.425  1.00 90.95           N
ATOM    259  CA  TYR A  37       2.256  -5.515  31.790  1.00 90.95           C
ATOM    260  C   TYR A  37       3.373  -6.096  30.920  1.00 90.95           C
ATOM    261  O   TYR A  37       4.311  -6.705  31.433  1.00 90.95           O
ATOM    262  HA  TYR A  37       1.579  -4.939  31.160  1.00 90.95           H
ATOM    263  CB  TYR A  37       2.881  -4.706  32.928  1.00 90.95           C
ATOM    264 1HB  TYR A  37       2.088  -4.360  33.591  1.00 90.95           H
ATOM    265 2HB  TYR A  37       3.525  -5.360  33.515  1.00 90.95           H
ATOM    266  CG  TYR A  37       3.696  -3.499  32.458  1.00 90.95           C
ATOM    267  CD1 TYR A  37       5.057  -3.619  32.264  1.00 90.95           C
ATOM    268  HD1 TYR A  37       5.551  -4.573  32.446  1.00 90.95           H
ATOM    269  CD2 TYR A  37       3.070  -2.290  32.229  1.00 90.95           C
ATOM    270  HD2 TYR A  37       1.995  -2.196  32.382  1.00 90.95           H
ATOM    271  CE1 TYR A  37       5.824  -2.483  31.823  1.00 90.95           C
ATOM    272  HE1 TYR A  37       6.900  -2.564  31.666  1.00 90.95           H
ATOM    273  CE2 TYR A  37       3.837  -1.155  31.787  1.00 90.95           C
ATOM    274  HE2 TYR A  37       3.355  -0.195  31.602  1.00 90.95           H
ATOM    275  CZ  TYR A  37       5.176  -1.307  31.606  1.00 90.95           C
ATOM    276  OH  TYR A  37       5.901  -0.234  31.189  1.00 90.95           O
ATOM    277  HH  TYR A  37       5.289   0.520  30.950  1.00 90.95           H
ATOM    278  HN  TYR A  37       1.822  -6.856  33.324  1.00 90.95           H
ATOM    279  N   CYS A  38       3.236  -5.888  29.619  1.00 91.56           N
ATOM    280  CA  CYS A  38       4.154  -6.485  28.664  1.00 91.56           C
ATOM    281  C   CYS A  38       5.165  -5.419  28.238  1.00 91.56           C
ATOM    282  O   CYS A  38       4.795  -4.413  27.634  1.00 91.56           O
ATOM    283  HA  CYS A  38       4.652  -7.306  29.180  1.00 91.56           H
ATOM    284  CB  CYS A  38       3.414  -7.082  27.465  1.00 91.56           C
ATOM    285 1HB  CYS A  38       2.612  -7.734  27.810  1.00 91.56           H
ATOM    286 2HB  CYS A  38       2.949  -6.287  26.882  1.00 91.56           H
ATOM    287  SG  CYS A  38       4.580  -8.026  26.417  1.00 91.56           S
ATOM    288  HN  CYS A  38       2.515  -5.323  29.216  1.00 91.56           H
ATOM    289  N   GLU A  39       6.422  -5.675  28.569  1.00 90.08           N
ATOM    290  CA  GLU A  39       7.511  -4.858  28.062  1.00 90.08           C
ATOM    291  C   GLU A  39       7.913  -5.319  26.660  1.00 90.08           C
ATOM    292  O   GLU A  39       8.259  -6.483  26.461  1.00 90.08           O
ATOM    293  HA  GLU A  39       7.116  -3.843  28.018  1.00 90.08           H
ATOM    294  CB  GLU A  39       8.709  -4.888  29.014  1.00 90.08           C
ATOM    295 1HB  GLU A  39       8.937  -5.920  29.283  1.00 90.08           H
ATOM    296 2HB  GLU A  39       9.551  -4.365  28.562  1.00 90.08           H
ATOM    297  CG  GLU A  39       8.393  -4.152  30.317  1.00 90.08           C
ATOM    298 1HG  GLU A  39       8.033  -3.147  30.093  1.00 90.08           H
ATOM    299 2HG  GLU A  39       7.591  -4.667  30.845  1.00 90.08           H
ATOM    300  CD  GLU A  39       9.630  -4.068  31.214  1.00 90.08           C
ATOM    301  OE1 GLU A  39       9.497  -3.484  32.311  1.00 90.08           O
ATOM    302  OE2 GLU A  39      10.680  -4.590  30.781  1.00 90.08           O
ATOM    303  HN  GLU A  39       6.701  -6.424  29.170  1.00 90.08           H
ATOM    304  N   LYS A  40       7.855  -4.383  25.724  1.00 89.67           N
ATOM    305  CA  LYS A  40       8.048  -4.713  24.322  1.00 89.67           C
ATOM    306  C   LYS A  40       9.501  -4.436  23.932  1.00 89.67           C
ATOM    307  O   LYS A  40       9.792  -4.143  22.774  1.00 89.67           O
ATOM    308  HA  LYS A  40       7.857  -5.780  24.209  1.00 89.67           H
ATOM    309  CB  LYS A  40       7.027  -3.976  23.453  1.00 89.67           C
ATOM    310 1HB  LYS A  40       7.148  -2.900  23.575  1.00 89.67           H
ATOM    311 2HB  LYS A  40       7.210  -4.199  22.402  1.00 89.67           H
ATOM    312  CG  LYS A  40       5.598  -4.379  23.824  1.00 89.67           C
ATOM    313 1HG  LYS A  40       5.443  -4.237  24.894  1.00 89.67           H
ATOM    314 2HG  LYS A  40       4.888  -3.731  23.310  1.00 89.67           H
ATOM    315  CD  LYS A  40       5.326  -5.838  23.453  1.00 89.67           C
ATOM    316 1HD  LYS A  40       5.643  -6.021  22.426  1.00 89.67           H
ATOM    317 2HD  LYS A  40       5.917  -6.496  24.091  1.00 89.67           H
ATOM    318  CE  LYS A  40       3.841  -6.174  23.603  1.00 89.67           C
ATOM    319 1HE  LYS A  40       3.610  -6.372  24.650  1.00 89.67           H
ATOM    320 2HE  LYS A  40       3.236  -5.320  23.298  1.00 89.67           H
ATOM    321  NZ  LYS A  40       3.491  -7.355  22.781  1.00 89.67           N
ATOM    322 1HZ  LYS A  40       2.506  -7.565  22.894  1.00 89.67           H
ATOM    323 2HZ  LYS A  40       3.685  -7.157  21.806  1.00 89.67           H
ATOM    324 3HZ  LYS A  40       4.044  -8.151  23.081  1.00 89.67           H
ATOM    325  HN  LYS A  40       7.680  -3.416  25.910  1.00 89.67           H
ATOM    326  N   ASN A  41      10.375  -4.537  24.923  1.00 89.08           N
ATOM    327  CA  ASN A  41      11.778  -4.219  24.718  1.00 89.08           C
ATOM    328  C   ASN A  41      12.352  -5.134  23.635  1.00 89.08           C
ATOM    329  O   ASN A  41      13.084  -4.680  22.757  1.00 89.08           O
ATOM    330  HA  ASN A  41      11.794  -3.168  24.427  1.00 89.08           H
ATOM    331  CB  ASN A  41      12.586  -4.438  25.999  1.00 89.08           C
ATOM    332 1HB  ASN A  41      12.271  -5.366  26.477  1.00 89.08           H
ATOM    333 2HB  ASN A  41      13.642  -4.549  25.753  1.00 89.08           H
ATOM    334  CG  ASN A  41      12.402  -3.271  26.970  1.00 89.08           C
ATOM    335  OD1 ASN A  41      12.024  -2.173  26.597  1.00 89.08           O
ATOM    336  ND2 ASN A  41      12.690  -3.568  28.234  1.00 89.08           N
ATOM    337 1HD2 ASN A  41      12.995  -4.489  28.474  1.00 89.08           H
ATOM    338 2HD2 ASN A  41      12.601  -2.870  28.945  1.00 89.08           H
ATOM    339  HN  ASN A  41      10.139  -4.830  25.849  1.00 89.08           H
ATOM    340  N   ASN A  42      11.997  -6.407  23.732  1.00 91.24           N
ATOM    341  CA  ASN A  42      12.509  -7.400  22.802  1.00 91.24           C
ATOM    342  C   ASN A  42      12.046  -7.053  21.386  1.00 91.24           C
ATOM    343  O   ASN A  42      12.804  -7.201  20.428  1.00 91.24           O
ATOM    344  HA  ASN A  42      13.593  -7.360  22.909  1.00 91.24           H
ATOM    345  CB  ASN A  42      11.983  -8.796  23.143  1.00 91.24           C
ATOM    346 1HB  ASN A  42      10.897  -8.767  23.234  1.00 91.24           H
ATOM    347 2HB  ASN A  42      12.216  -9.484  22.330  1.00 91.24           H
ATOM    348  CG  ASN A  42      12.596  -9.310  24.446  1.00 91.24           C
ATOM    349  OD1 ASN A  42      13.529  -8.742  24.991  1.00 91.24           O
ATOM    350  ND2 ASN A  42      12.023 -10.415  24.915  1.00 91.24           N
ATOM    351 1HD2 ASN A  42      11.261 -10.832  24.419  1.00 91.24           H
ATOM    352 2HD2 ASN A  42      12.354 -10.829  25.763  1.00 91.24           H
ATOM    353  HN  ASN A  42      11.373  -6.762  24.428  1.00 91.24           H
ATOM    354  N   VAL A  43      10.805  -6.597  21.298  1.00 91.61           N
ATOM    355  CA  VAL A  43      10.226  -6.247  20.012  1.00 91.61           C
ATOM    356  C   VAL A  43      10.991  -5.062  19.418  1.00 91.61           C
ATOM    357  O   VAL A  43      11.298  -5.051  18.227  1.00 91.61           O
ATOM    358  HA  VAL A  43      10.344  -7.107  19.353  1.00 91.61           H
ATOM    359  CB  VAL A  43       8.729  -5.973  20.170  1.00 91.61           C
ATOM    360  HB  VAL A  43       8.615  -5.076  20.778  1.00 91.61           H
ATOM    361  CG1 VAL A  43       8.074  -5.707  18.813  1.00 91.61           C
ATOM    362 1HG1 VAL A  43       8.541  -4.839  18.348  1.00 91.61           H
ATOM    363 2HG1 VAL A  43       8.205  -6.578  18.170  1.00 91.61           H
ATOM    364 3HG1 VAL A  43       7.011  -5.516  18.954  1.00 91.61           H
ATOM    365  CG2 VAL A  43       8.035  -7.126  20.898  1.00 91.61           C
ATOM    366 1HG2 VAL A  43       8.163  -8.045  20.327  1.00 91.61           H
ATOM    367 2HG2 VAL A  43       8.474  -7.247  21.888  1.00 91.61           H
ATOM    368 3HG2 VAL A  43       6.972  -6.905  20.996  1.00 91.61           H
ATOM    369  HN  VAL A  43      10.201  -6.466  22.084  1.00 91.61           H
ATOM    370  N   ARG A  44      11.278  -4.094  20.276  1.00 90.45           N
ATOM    371  CA  ARG A  44      11.946  -2.880  19.839  1.00 90.45           C
ATOM    372  C   ARG A  44      13.377  -3.192  19.396  1.00 90.45           C
ATOM    373  O   ARG A  44      13.871  -2.615  18.429  1.00 90.45           O
ATOM    374  HA  ARG A  44      11.347  -2.518  19.003  1.00 90.45           H
ATOM    375  CB  ARG A  44      11.982  -1.837  20.957  1.00 90.45           C
ATOM    376 1HB  ARG A  44      12.332  -2.300  21.880  1.00 90.45           H
ATOM    377 2HB  ARG A  44      12.695  -1.052  20.705  1.00 90.45           H
ATOM    378  CG  ARG A  44      10.598  -1.225  21.181  1.00 90.45           C
ATOM    379 1HG  ARG A  44      10.221  -0.817  20.243  1.00 90.45           H
ATOM    380 2HG  ARG A  44       9.899  -2.000  21.494  1.00 90.45           H
ATOM    381  CD  ARG A  44      10.651  -0.121  22.238  1.00 90.45           C
ATOM    382 1HD  ARG A  44      11.630   0.357  22.228  1.00 90.45           H
ATOM    383 2HD  ARG A  44       9.917   0.652  22.007  1.00 90.45           H
ATOM    384  NE  ARG A  44      10.380  -0.689  23.578  1.00 90.45           N
ATOM    385  HE  ARG A  44      10.099  -1.647  23.632  1.00 90.45           H
ATOM    386  CZ  ARG A  44      10.489  -0.001  24.722  1.00 90.45           C
ATOM    387  NH1 ARG A  44      10.862   1.286  24.709  1.00 90.45           N
ATOM    388 1HH1 ARG A  44      11.062   1.740  23.841  1.00 90.45           H
ATOM    389 2HH1 ARG A  44      10.941   1.792  25.568  1.00 90.45           H
ATOM    390  NH2 ARG A  44      10.218  -0.619  25.880  1.00 90.45           N
ATOM    391 1HH2 ARG A  44      10.294  -0.119  26.743  1.00 90.45           H
ATOM    392 2HH2 ARG A  44       9.940  -1.579  25.881  1.00 90.45           H
ATOM    393  HN  ARG A  44      11.061  -4.129  21.252  1.00 90.45           H
ATOM    394  N   GLN A  45      14.002  -4.106  20.125  1.00 92.11           N
ATOM    395  CA  GLN A  45      15.376  -4.481  19.837  1.00 92.11           C
ATOM    396  C   GLN A  45      15.468  -5.145  18.462  1.00 92.11           C
ATOM    397  O   GLN A  45      16.384  -4.862  17.691  1.00 92.11           O
ATOM    398  HA  GLN A  45      15.937  -3.546  19.834  1.00 92.11           H
ATOM    399  CB  GLN A  45      15.934  -5.397  20.927  1.00 92.11           C
ATOM    400 1HB  GLN A  45      15.790  -4.936  21.904  1.00 92.11           H
ATOM    401 2HB  GLN A  45      15.382  -6.337  20.935  1.00 92.11           H
ATOM    402  CG  GLN A  45      17.421  -5.675  20.702  1.00 92.11           C
ATOM    403 1HG  GLN A  45      17.567  -6.117  19.716  1.00 92.11           H
ATOM    404 2HG  GLN A  45      17.976  -4.737  20.716  1.00 92.11           H
ATOM    405  CD  GLN A  45      17.972  -6.616  21.776  1.00 92.11           C
ATOM    406  OE1 GLN A  45      17.241  -7.230  22.534  1.00 92.11           O
ATOM    407  NE2 GLN A  45      19.300  -6.693  21.798  1.00 92.11           N
ATOM    408 1HE2 GLN A  45      19.843  -6.161  21.147  1.00 92.11           H
ATOM    409 2HE2 GLN A  45      19.755  -7.282  22.465  1.00 92.11           H
ATOM    410  HN  GLN A  45      13.586  -4.585  20.898  1.00 92.11           H
ATOM    411  N   PHE A  46      14.506  -6.017  18.196  1.00 93.76           N
ATOM    412  CA  PHE A  46      14.438  -6.686  16.908  1.00 93.76           C
ATOM    413  C   PHE A  46      14.240  -5.677  15.775  1.00 93.76           C
ATOM    414  O   PHE A  46      14.946  -5.723  14.768  1.00 93.76           O
ATOM    415  HA  PHE A  46      15.384  -7.209  16.765  1.00 93.76           H
ATOM    416  CB  PHE A  46      13.231  -7.625  16.955  1.00 93.76           C
ATOM    417 1HB  PHE A  46      13.420  -8.407  17.690  1.00 93.76           H
ATOM    418 2HB  PHE A  46      12.362  -7.066  17.301  1.00 93.76           H
ATOM    419  CG  PHE A  46      12.898  -8.278  15.612  1.00 93.76           C
ATOM    420  CD1 PHE A  46      11.861  -7.809  14.867  1.00 93.76           C
ATOM    421  HD1 PHE A  46      11.268  -6.968  15.226  1.00 93.76           H
ATOM    422  CD2 PHE A  46      13.638  -9.327  15.163  1.00 93.76           C
ATOM    423  HD2 PHE A  46      14.468  -9.703  15.761  1.00 93.76           H
ATOM    424  CE1 PHE A  46      11.552  -8.415  13.620  1.00 93.76           C
ATOM    425  HE1 PHE A  46      10.721  -8.039  13.023  1.00 93.76           H
ATOM    426  CE2 PHE A  46      13.328  -9.933  13.917  1.00 93.76           C
ATOM    427  HE2 PHE A  46      13.921 -10.774  13.558  1.00 93.76           H
ATOM    428  CZ  PHE A  46      12.292  -9.464  13.172  1.00 93.76           C
ATOM    429  HZ  PHE A  46      12.054  -9.929  12.215  1.00 93.76           H
ATOM    430  HN  PHE A  46      13.783  -6.266  18.840  1.00 93.76           H
ATOM    431  N   ALA A  47      13.277  -4.790  15.977  1.00 92.94           N
ATOM    432  CA  ALA A  47      12.912  -3.834  14.946  1.00 92.94           C
ATOM    433  C   ALA A  47      14.134  -2.987  14.586  1.00 92.94           C
ATOM    434  O   ALA A  47      14.364  -2.689  13.415  1.00 92.94           O
ATOM    435  HA  ALA A  47      12.599  -4.397  14.067  1.00 92.94           H
ATOM    436  CB  ALA A  47      11.736  -2.984  15.431  1.00 92.94           C
ATOM    437 1HB  ALA A  47      10.885  -3.629  15.645  1.00 92.94           H
ATOM    438 2HB  ALA A  47      12.024  -2.449  16.336  1.00 92.94           H
ATOM    439 3HB  ALA A  47      11.463  -2.266  14.657  1.00 92.94           H
ATOM    440  HN  ALA A  47      12.751  -4.719  16.825  1.00 92.94           H
ATOM    441  N   SER A  48      14.887  -2.624  15.614  1.00 93.01           N
ATOM    442  CA  SER A  48      15.956  -1.653  15.454  1.00 93.01           C
ATOM    443  C   SER A  48      17.039  -2.216  14.532  1.00 93.01           C
ATOM    444  O   SER A  48      17.772  -1.460  13.896  1.00 93.01           O
ATOM    445  HA  SER A  48      15.487  -0.779  15.003  1.00 93.01           H
ATOM    446  CB  SER A  48      16.558  -1.268  16.807  1.00 93.01           C
ATOM    447 1HB  SER A  48      17.222  -0.413  16.678  1.00 93.01           H
ATOM    448 2HB  SER A  48      15.762  -0.954  17.481  1.00 93.01           H
ATOM    449  OG  SER A  48      17.281  -2.345  17.396  1.00 93.01           O
ATOM    450  HG  SER A  48      17.662  -2.061  18.276  1.00 93.01           H
ATOM    451  HN  SER A  48      14.775  -2.980  16.542  1.00 93.01           H
ATOM    452  N   HIS A  49      17.107  -3.539  14.489  1.00 94.32           N
ATOM    453  CA  HIS A  49      18.106  -4.211  13.676  1.00 94.32           C
ATOM    454  C   HIS A  49      17.500  -4.583  12.322  1.00 94.32           C
ATOM    455  O   HIS A  49      18.171  -4.502  11.294  1.00 94.32           O
ATOM    456  HA  HIS A  49      18.914  -3.497  13.520  1.00 94.32           H
ATOM    457  CB  HIS A  49      18.687  -5.418  14.417  1.00 94.32           C
ATOM    458 1HB  HIS A  49      17.870  -6.076  14.715  1.00 94.32           H
ATOM    459 2HB  HIS A  49      19.318  -5.983  13.732  1.00 94.32           H
ATOM    460  CG  HIS A  49      19.494  -5.056  15.641  1.00 94.32           C
ATOM    461  ND1 HIS A  49      18.917  -4.802  16.873  1.00 94.32           N
ATOM    462  HD1 HIS A  49      17.938  -4.830  17.077  1.00 94.32           H
ATOM    463  CD2 HIS A  49      20.840  -4.910  15.809  1.00 94.32           C
ATOM    464  HD2 HIS A  49      21.597  -5.038  15.035  1.00 94.32           H
ATOM    465  CE1 HIS A  49      19.881  -4.516  17.736  1.00 94.32           C
ATOM    466  HE1 HIS A  49      19.745  -4.270  18.789  1.00 94.32           H
ATOM    467  NE2 HIS A  49      21.072  -4.583  17.074  1.00 94.32           N
ATOM    468  HN  HIS A  49      16.495  -4.147  14.996  1.00 94.32           H
ATOM    469  N   PHE A  50      16.238  -4.984  12.364  1.00 95.09           N
ATOM    470  CA  PHE A  50      15.619  -5.630  11.219  1.00 95.09           C
ATOM    471  C   PHE A  50      15.117  -4.595  10.210  1.00 95.09           C
ATOM    472  O   PHE A  50      15.358  -4.725   9.010  1.00 95.09           O
ATOM    473  HA  PHE A  50      16.380  -6.253  10.749  1.00 95.09           H
ATOM    474  CB  PHE A  50      14.427  -6.430  11.747  1.00 95.09           C
ATOM    475 1HB  PHE A  50      14.783  -7.151  12.483  1.00 95.09           H
ATOM    476 2HB  PHE A  50      13.749  -5.753  12.266  1.00 95.09           H
ATOM    477  CG  PHE A  50      13.648  -7.175  10.661  1.00 95.09           C
ATOM    478  CD1 PHE A  50      12.425  -6.725  10.271  1.00 95.09           C
ATOM    479  HD1 PHE A  50      12.000  -5.833  10.733  1.00 95.09           H
ATOM    480  CD2 PHE A  50      14.177  -8.288  10.085  1.00 95.09           C
ATOM    481  HD2 PHE A  50      15.157  -8.649  10.398  1.00 95.09           H
ATOM    482  CE1 PHE A  50      11.701  -7.416   9.264  1.00 95.09           C
ATOM    483  HE1 PHE A  50      10.721  -7.055   8.952  1.00 95.09           H
ATOM    484  CE2 PHE A  50      13.454  -8.979   9.078  1.00 95.09           C
ATOM    485  HE2 PHE A  50      13.878  -9.871   8.617  1.00 95.09           H
ATOM    486  CZ  PHE A  50      12.231  -8.528   8.688  1.00 95.09           C
ATOM    487  HZ  PHE A  50      11.676  -9.059   7.915  1.00 95.09           H
ATOM    488  HN  PHE A  50      15.642  -4.874  13.159  1.00 95.09           H
ATOM    489  N   LEU A  51      14.429  -3.591  10.733  1.00 94.94           N
ATOM    490  CA  LEU A  51      13.601  -2.737   9.899  1.00 94.94           C
ATOM    491  C   LEU A  51      14.499  -1.815   9.071  1.00 94.94           C
ATOM    492  O   LEU A  51      14.366  -1.747   7.850  1.00 94.94           O
ATOM    493  HA  LEU A  51      13.047  -3.382   9.218  1.00 94.94           H
ATOM    494  CB  LEU A  51      12.573  -1.990  10.752  1.00 94.94           C
ATOM    495 1HB  LEU A  51      13.108  -1.391  11.489  1.00 94.94           H
ATOM    496 2HB  LEU A  51      12.033  -1.295  10.109  1.00 94.94           H
ATOM    497  CG  LEU A  51      11.552  -2.860  11.487  1.00 94.94           C
ATOM    498  HG  LEU A  51      12.090  -3.505  12.182  1.00 94.94           H
ATOM    499  CD1 LEU A  51      10.595  -2.002  12.315  1.00 94.94           C
ATOM    500 1HD1 LEU A  51      11.162  -1.432  13.051  1.00 94.94           H
ATOM    501 2HD1 LEU A  51      10.060  -1.315  11.658  1.00 94.94           H
ATOM    502 3HD1 LEU A  51       9.879  -2.645  12.827  1.00 94.94           H
ATOM    503  CD2 LEU A  51      10.805  -3.772  10.511  1.00 94.94           C
ATOM    504 1HD2 LEU A  51      10.280  -3.163   9.774  1.00 94.94           H
ATOM    505 2HD2 LEU A  51      11.518  -4.422  10.003  1.00 94.94           H
ATOM    506 3HD2 LEU A  51      10.086  -4.380  11.059  1.00 94.94           H
ATOM    507  HN  LEU A  51      14.431  -3.359  11.706  1.00 94.94           H
ATOM    508  N   PRO A  52      15.425  -1.092   9.716  1.00 95.69           N
ATOM    509  CA  PRO A  52      16.128   0.004   9.046  1.00 95.69           C
ATOM    510  C   PRO A  52      16.763  -0.434   7.736  1.00 95.69           C
ATOM    511  O   PRO A  52      16.545   0.188   6.698  1.00 95.69           O
ATOM    512  HA  PRO A  52      15.424   0.789   8.772  1.00 95.69           H
ATOM    513  CB  PRO A  52      17.180   0.439  10.069  1.00 95.69           C
ATOM    514 1HB  PRO A  52      18.125  -0.084   9.920  1.00 95.69           H
ATOM    515 2HB  PRO A  52      17.392   1.505   9.997  1.00 95.69           H
ATOM    516  CG  PRO A  52      16.542   0.079  11.405  1.00 95.69           C
ATOM    517 1HG  PRO A  52      17.284  -0.003  12.199  1.00 95.69           H
ATOM    518 2HG  PRO A  52      15.829   0.837  11.730  1.00 95.69           H
ATOM    519  CD  PRO A  52      15.868  -1.251  11.113  1.00 95.69           C
ATOM    520 1HD  PRO A  52      16.559  -2.087  11.221  1.00 95.69           H
ATOM    521 2HD  PRO A  52      15.035  -1.441  11.791  1.00 95.69           H
ATOM    522  N   PRO A  53      17.561  -1.511   7.752  1.00 96.95           N
ATOM    523  CA  PRO A  53      18.226  -1.975   6.533  1.00 96.95           C
ATOM    524  C   PRO A  53      17.251  -2.182   5.386  1.00 96.95           C
ATOM    525  O   PRO A  53      17.534  -1.807   4.250  1.00 96.95           O
ATOM    526  HA  PRO A  53      18.927  -1.220   6.178  1.00 96.95           H
ATOM    527  CB  PRO A  53      18.889  -3.287   6.959  1.00 96.95           C
ATOM    528 1HB  PRO A  53      18.240  -4.143   6.773  1.00 96.95           H
ATOM    529 2HB  PRO A  53      19.814  -3.466   6.412  1.00 96.95           H
ATOM    530  CG  PRO A  53      19.144  -3.087   8.448  1.00 96.95           C
ATOM    531 1HG  PRO A  53      19.282  -4.036   8.966  1.00 96.95           H
ATOM    532 2HG  PRO A  53      20.048  -2.505   8.629  1.00 96.95           H
ATOM    533  CD  PRO A  53      17.893  -2.359   8.912  1.00 96.95           C
ATOM    534 1HD  PRO A  53      17.085  -3.051   9.146  1.00 96.95           H
ATOM    535 2HD  PRO A  53      18.077  -1.772   9.812  1.00 96.95           H
ATOM    536  N   LEU A  54      16.116  -2.780   5.718  1.00 96.26           N
ATOM    537  CA  LEU A  54      15.154  -3.176   4.703  1.00 96.26           C
ATOM    538  C   LEU A  54      14.477  -1.927   4.134  1.00 96.26           C
ATOM    539  O   LEU A  54      14.292  -1.814   2.923  1.00 96.26           O
ATOM    540  HA  LEU A  54      15.707  -3.664   3.901  1.00 96.26           H
ATOM    541  CB  LEU A  54      14.172  -4.205   5.267  1.00 96.26           C
ATOM    542 1HB  LEU A  54      13.712  -3.786   6.162  1.00 96.26           H
ATOM    543 2HB  LEU A  54      13.374  -4.354   4.539  1.00 96.26           H
ATOM    544  CG  LEU A  54      14.763  -5.571   5.621  1.00 96.26           C
ATOM    545  HG  LEU A  54      15.574  -5.418   6.333  1.00 96.26           H
ATOM    546  CD1 LEU A  54      13.721  -6.457   6.307  1.00 96.26           C
ATOM    547 1HD1 LEU A  54      13.380  -5.975   7.224  1.00 96.26           H
ATOM    548 2HD1 LEU A  54      12.873  -6.606   5.639  1.00 96.26           H
ATOM    549 3HD1 LEU A  54      14.167  -7.422   6.548  1.00 96.26           H
ATOM    550  CD2 LEU A  54      15.365  -6.245   4.387  1.00 96.26           C
ATOM    551 1HD2 LEU A  54      14.589  -6.384   3.634  1.00 96.26           H
ATOM    552 2HD2 LEU A  54      16.157  -5.617   3.980  1.00 96.26           H
ATOM    553 3HD2 LEU A  54      15.778  -7.214   4.667  1.00 96.26           H
ATOM    554  HN  LEU A  54      15.850  -2.994   6.658  1.00 96.26           H
ATOM    555  N   TYR A  55      14.125  -1.021   5.035  1.00 95.27           N
ATOM    556  CA  TYR A  55      13.424   0.190   4.644  1.00 95.27           C
ATOM    557  C   TYR A  55      14.294   1.057   3.733  1.00 95.27           C
ATOM    558  O   TYR A  55      13.792   1.679   2.797  1.00 95.27           O
ATOM    559  HA  TYR A  55      12.523  -0.103   4.104  1.00 95.27           H
ATOM    560  CB  TYR A  55      13.145   0.953   5.941  1.00 95.27           C
ATOM    561 1HB  TYR A  55      14.047   0.949   6.553  1.00 95.27           H
ATOM    562 2HB  TYR A  55      12.929   1.993   5.699  1.00 95.27           H
ATOM    563  CG  TYR A  55      11.986   0.383   6.761  1.00 95.27           C
ATOM    564  CD1 TYR A  55      11.291  -0.718   6.303  1.00 95.27           C
ATOM    565  HD1 TYR A  55      11.568  -1.181   5.356  1.00 95.27           H
ATOM    566  CD2 TYR A  55      11.635   0.970   7.960  1.00 95.27           C
ATOM    567  HD2 TYR A  55      12.184   1.839   8.322  1.00 95.27           H
ATOM    568  CE1 TYR A  55      10.201  -1.254   7.075  1.00 95.27           C
ATOM    569  HE1 TYR A  55       9.643  -2.122   6.724  1.00 95.27           H
ATOM    570  CE2 TYR A  55      10.545   0.434   8.732  1.00 95.27           C
ATOM    571  HE2 TYR A  55      10.257   0.888   9.681  1.00 95.27           H
ATOM    572  CZ  TYR A  55       9.881  -0.651   8.252  1.00 95.27           C
ATOM    573  OH  TYR A  55       8.851  -1.158   8.981  1.00 95.27           O
ATOM    574  HH  TYR A  55       8.405  -1.897   8.476  1.00 95.27           H
ATOM    575  HN  TYR A  55      14.311  -1.105   6.014  1.00 95.27           H
ATOM    576  N   TRP A  56      15.583   1.072   4.038  1.00 96.90           N
ATOM    577  CA  TRP A  56      16.541   1.782   3.207  1.00 96.90           C
ATOM    578  C   TRP A  56      16.597   1.082   1.847  1.00 96.90           C
ATOM    579  O   TRP A  56      16.620   1.739   0.808  1.00 96.90           O
ATOM    580  HA  TRP A  56      16.183   2.804   3.085  1.00 96.90           H
ATOM    581  CB  TRP A  56      17.905   1.867   3.893  1.00 96.90           C
ATOM    582 1HB  TRP A  56      18.058   0.966   4.488  1.00 96.90           H
ATOM    583 2HB  TRP A  56      18.684   1.881   3.130  1.00 96.90           H
ATOM    584  CG  TRP A  56      18.074   3.091   4.795  1.00 96.90           C
ATOM    585  CD1 TRP A  56      18.196   3.122   6.129  1.00 96.90           C
ATOM    586  HD1 TRP A  56      18.190   2.237   6.767  1.00 96.90           H
ATOM    587  CD2 TRP A  56      18.134   4.469   4.372  1.00 96.90           C
ATOM    588  NE1 TRP A  56      18.329   4.414   6.595  1.00 96.90           N
ATOM    589  HE1 TRP A  56      18.435   4.691   7.550  1.00 96.90           H
ATOM    590  CE2 TRP A  56      18.291   5.259   5.493  1.00 96.90           C
ATOM    591  CE3 TRP A  56      18.058   5.030   3.085  1.00 96.90           C
ATOM    592  HE3 TRP A  56      17.935   4.427   2.185  1.00 96.90           H
ATOM    593  CZ2 TRP A  56      18.385   6.655   5.439  1.00 96.90           C
ATOM    594  HZ2 TRP A  56      18.509   7.257   6.339  1.00 96.90           H
ATOM    595  CZ3 TRP A  56      18.154   6.426   3.049  1.00 96.90           C
ATOM    596  HZ3 TRP A  56      18.101   6.912   2.075  1.00 96.90           H
ATOM    597  CH2 TRP A  56      18.312   7.236   4.167  1.00 96.90           C
ATOM    598  HH2 TRP A  56      18.379   8.318   4.055  1.00 96.90           H
ATOM    599  HN  TRP A  56      15.975   0.611   4.834  1.00 96.90           H
ATOM    600  N   LEU A  57      16.619  -0.241   1.899  1.00 96.94           N
ATOM    601  CA  LEU A  57      16.691  -1.037   0.686  1.00 96.94           C
ATOM    602  C   LEU A  57      15.467  -0.745  -0.184  1.00 96.94           C
ATOM    603  O   LEU A  57      15.600  -0.437  -1.368  1.00 96.94           O
ATOM    604  HA  LEU A  57      17.583  -0.724   0.143  1.00 96.94           H
ATOM    605  CB  LEU A  57      16.864  -2.519   1.026  1.00 96.94           C
ATOM    606 1HB  LEU A  57      17.793  -2.637   1.584  1.00 96.94           H
ATOM    607 2HB  LEU A  57      16.052  -2.816   1.690  1.00 96.94           H
ATOM    608  CG  LEU A  57      16.891  -3.481  -0.164  1.00 96.94           C
ATOM    609  HG  LEU A  57      16.001  -3.302  -0.768  1.00 96.94           H
ATOM    610  CD1 LEU A  57      18.105  -3.215  -1.057  1.00 96.94           C
ATOM    611 1HD1 LEU A  57      18.061  -2.194  -1.435  1.00 96.94           H
ATOM    612 2HD1 LEU A  57      19.018  -3.349  -0.478  1.00 96.94           H
ATOM    613 3HD1 LEU A  57      18.099  -3.913  -1.894  1.00 96.94           H
ATOM    614  CD2 LEU A  57      16.833  -4.936   0.307  1.00 96.94           C
ATOM    615 1HD2 LEU A  57      17.691  -5.145   0.946  1.00 96.94           H
ATOM    616 2HD2 LEU A  57      15.914  -5.100   0.868  1.00 96.94           H
ATOM    617 3HD2 LEU A  57      16.854  -5.598  -0.558  1.00 96.94           H
ATOM    618  HN  LEU A  57      16.588  -0.768   2.749  1.00 96.94           H
ATOM    619  N   VAL A  58      14.301  -0.851   0.436  1.00 96.02           N
ATOM    620  CA  VAL A  58      13.051  -0.681  -0.285  1.00 96.02           C
ATOM    621  C   VAL A  58      12.990   0.733  -0.866  1.00 96.02           C
ATOM    622  O   VAL A  58      12.579   0.920  -2.010  1.00 96.02           O
ATOM    623  HA  VAL A  58      13.045  -1.398  -1.106  1.00 96.02           H
ATOM    624  CB  VAL A  58      11.869  -1.002   0.632  1.00 96.02           C
ATOM    625  HB  VAL A  58      11.960  -0.383   1.525  1.00 96.02           H
ATOM    626  CG1 VAL A  58      10.541  -0.659  -0.044  1.00 96.02           C
ATOM    627 1HG1 VAL A  58      10.519   0.404  -0.283  1.00 96.02           H
ATOM    628 2HG1 VAL A  58      10.439  -1.240  -0.961  1.00 96.02           H
ATOM    629 3HG1 VAL A  58       9.718  -0.897   0.630  1.00 96.02           H
ATOM    630  CG2 VAL A  58      11.899  -2.467   1.072  1.00 96.02           C
ATOM    631 1HG2 VAL A  58      11.844  -3.111   0.194  1.00 96.02           H
ATOM    632 2HG2 VAL A  58      12.824  -2.667   1.612  1.00 96.02           H
ATOM    633 3HG2 VAL A  58      11.048  -2.668   1.723  1.00 96.02           H
ATOM    634  HN  VAL A  58      14.202  -1.048   1.412  1.00 96.02           H
ATOM    635  N   PHE A  59      13.404   1.691  -0.051  1.00 97.14           N
ATOM    636  CA  PHE A  59      13.424   3.080  -0.478  1.00 97.14           C
ATOM    637  C   PHE A  59      14.243   3.248  -1.759  1.00 97.14           C
ATOM    638  O   PHE A  59      13.752   3.792  -2.747  1.00 97.14           O
ATOM    639  HA  PHE A  59      12.392   3.375  -0.667  1.00 97.14           H
ATOM    640  CB  PHE A  59      14.085   3.884   0.644  1.00 97.14           C
ATOM    641 1HB  PHE A  59      13.433   3.872   1.518  1.00 97.14           H
ATOM    642 2HB  PHE A  59      15.013   3.390   0.932  1.00 97.14           H
ATOM    643  CG  PHE A  59      14.390   5.336   0.273  1.00 97.14           C
ATOM    644  CD1 PHE A  59      15.679   5.767   0.214  1.00 97.14           C
ATOM    645  HD1 PHE A  59      16.494   5.077   0.432  1.00 97.14           H
ATOM    646  CD2 PHE A  59      13.373   6.197   0.001  1.00 97.14           C
ATOM    647  HD2 PHE A  59      12.340   5.852   0.048  1.00 97.14           H
ATOM    648  CE1 PHE A  59      15.962   7.115  -0.130  1.00 97.14           C
ATOM    649  HE1 PHE A  59      16.995   7.460  -0.177  1.00 97.14           H
ATOM    650  CE2 PHE A  59      13.656   7.545  -0.343  1.00 97.14           C
ATOM    651  HE2 PHE A  59      12.841   8.235  -0.561  1.00 97.14           H
ATOM    652  CZ  PHE A  59      14.945   7.975  -0.402  1.00 97.14           C
ATOM    653  HZ  PHE A  59      15.162   9.010  -0.667  1.00 97.14           H
ATOM    654  HN  PHE A  59      13.721   1.532   0.884  1.00 97.14           H
ATOM    655  N   ILE A  60      15.478   2.770  -1.702  1.00 97.40           N
ATOM    656  CA  ILE A  60      16.423   3.005  -2.780  1.00 97.40           C
ATOM    657  C   ILE A  60      15.886   2.378  -4.068  1.00 97.40           C
ATOM    658  O   ILE A  60      15.799   3.045  -5.098  1.00 97.40           O
ATOM    659  HA  ILE A  60      16.492   4.083  -2.924  1.00 97.40           H
ATOM    660  CB  ILE A  60      17.816   2.510  -2.389  1.00 97.40           C
ATOM    661  HB  ILE A  60      17.720   1.502  -1.987  1.00 97.40           H
ATOM    662  CG1 ILE A  60      18.417   3.381  -1.284  1.00 97.40           C
ATOM    663 1HG1 ILE A  60      18.707   4.348  -1.695  1.00 97.40           H
ATOM    664 2HG1 ILE A  60      17.666   3.573  -0.518  1.00 97.40           H
ATOM    665  CG2 ILE A  60      18.731   2.424  -3.612  1.00 97.40           C
ATOM    666 1HG2 ILE A  60      18.304   1.730  -4.336  1.00 97.40           H
ATOM    667 2HG2 ILE A  60      18.825   3.410  -4.066  1.00 97.40           H
ATOM    668 3HG2 ILE A  60      19.715   2.069  -3.305  1.00 97.40           H
ATOM    669  CD1 ILE A  60      19.636   2.704  -0.653  1.00 97.40           C
ATOM    670 1HD1 ILE A  60      19.337   1.749  -0.221  1.00 97.40           H
ATOM    671 2HD1 ILE A  60      20.394   2.536  -1.418  1.00 97.40           H
ATOM    672 3HD1 ILE A  60      20.043   3.345   0.129  1.00 97.40           H
ATOM    673  HN  ILE A  60      15.833   2.231  -0.938  1.00 97.40           H
ATOM    674  N   VAL A  61      15.542   1.102  -3.969  1.00 95.86           N
ATOM    675  CA  VAL A  61      15.161   0.336  -5.143  1.00 95.86           C
ATOM    676  C   VAL A  61      13.847   0.887  -5.702  1.00 95.86           C
ATOM    677  O   VAL A  61      13.690   1.015  -6.915  1.00 95.86           O
ATOM    678  HA  VAL A  61      15.943   0.469  -5.891  1.00 95.86           H
ATOM    679  CB  VAL A  61      15.085  -1.152  -4.795  1.00 95.86           C
ATOM    680  HB  VAL A  61      14.374  -1.269  -3.977  1.00 95.86           H
ATOM    681  CG1 VAL A  61      14.572  -1.967  -5.984  1.00 95.86           C
ATOM    682 1HG1 VAL A  61      13.576  -1.621  -6.259  1.00 95.86           H
ATOM    683 2HG1 VAL A  61      15.247  -1.840  -6.830  1.00 95.86           H
ATOM    684 3HG1 VAL A  61      14.528  -3.021  -5.710  1.00 95.86           H
ATOM    685  CG2 VAL A  61      16.442  -1.673  -4.318  1.00 95.86           C
ATOM    686 1HG2 VAL A  61      17.182  -1.535  -5.106  1.00 95.86           H
ATOM    687 2HG2 VAL A  61      16.751  -1.122  -3.429  1.00 95.86           H
ATOM    688 3HG2 VAL A  61      16.360  -2.733  -4.077  1.00 95.86           H
ATOM    689  HN  VAL A  61      15.521   0.594  -3.108  1.00 95.86           H
ATOM    690  N   GLY A  62      12.938   1.198  -4.790  1.00 96.12           N
ATOM    691  CA  GLY A  62      11.623   1.679  -5.179  1.00 96.12           C
ATOM    692  C   GLY A  62      11.718   3.045  -5.861  1.00 96.12           C
ATOM    693  O   GLY A  62      11.045   3.292  -6.860  1.00 96.12           O
ATOM    694 1HA  GLY A  62      11.155   0.963  -5.854  1.00 96.12           H
ATOM    695 2HA  GLY A  62      10.983   1.752  -4.299  1.00 96.12           H
ATOM    696  HN  GLY A  62      13.087   1.126  -3.804  1.00 96.12           H
ATOM    697  N   ALA A  63      12.560   3.897  -5.294  1.00 96.74           N
ATOM    698  CA  ALA A  63      12.718   5.247  -5.807  1.00 96.74           C
ATOM    699  C   ALA A  63      13.235   5.183  -7.246  1.00 96.74           C
ATOM    700  O   ALA A  63      12.667   5.805  -8.142  1.00 96.74           O
ATOM    701  HA  ALA A  63      11.736   5.720  -5.804  1.00 96.74           H
ATOM    702  CB  ALA A  63      13.650   6.037  -4.887  1.00 96.74           C
ATOM    703 1HB  ALA A  63      13.222   6.078  -3.885  1.00 96.74           H
ATOM    704 2HB  ALA A  63      14.623   5.548  -4.847  1.00 96.74           H
ATOM    705 3HB  ALA A  63      13.768   7.050  -5.272  1.00 96.74           H
ATOM    706  HN  ALA A  63      13.126   3.678  -4.499  1.00 96.74           H
ATOM    707  N   LEU A  64      14.308   4.425  -7.422  1.00 95.33           N
ATOM    708  CA  LEU A  64      14.933   4.305  -8.728  1.00 95.33           C
ATOM    709  C   LEU A  64      13.914   3.750  -9.726  1.00 95.33           C
ATOM    710  O   LEU A  64      13.783   4.265 -10.836  1.00 95.33           O
ATOM    711  HA  LEU A  64      15.218   5.307  -9.048  1.00 95.33           H
ATOM    712  CB  LEU A  64      16.216   3.477  -8.634  1.00 95.33           C
ATOM    713 1HB  LEU A  64      15.974   2.519  -8.173  1.00 95.33           H
ATOM    714 2HB  LEU A  64      16.563   3.265  -9.645  1.00 95.33           H
ATOM    715  CG  LEU A  64      17.368   4.111  -7.852  1.00 95.33           C
ATOM    716  HG  LEU A  64      16.999   4.385  -6.863  1.00 95.33           H
ATOM    717  CD1 LEU A  64      18.508   3.112  -7.649  1.00 95.33           C
ATOM    718 1HD1 LEU A  64      18.141   2.250  -7.092  1.00 95.33           H
ATOM    719 2HD1 LEU A  64      18.883   2.786  -8.619  1.00 95.33           H
ATOM    720 3HD1 LEU A  64      19.314   3.589  -7.091  1.00 95.33           H
ATOM    721  CD2 LEU A  64      17.846   5.398  -8.528  1.00 95.33           C
ATOM    722 1HD2 LEU A  64      18.191   5.171  -9.537  1.00 95.33           H
ATOM    723 2HD2 LEU A  64      17.023   6.110  -8.577  1.00 95.33           H
ATOM    724 3HD2 LEU A  64      18.665   5.828  -7.952  1.00 95.33           H
ATOM    725  HN  LEU A  64      14.748   3.901  -6.693  1.00 95.33           H
ATOM    726  N   GLY A  65      13.220   2.707  -9.296  1.00 93.55           N
ATOM    727  CA  GLY A  65      12.316   1.993 -10.182  1.00 93.55           C
ATOM    728  C   GLY A  65      11.188   2.906 -10.667  1.00 93.55           C
ATOM    729  O   GLY A  65      10.936   3.004 -11.867  1.00 93.55           O
ATOM    730 1HA  GLY A  65      12.869   1.607 -11.038  1.00 93.55           H
ATOM    731 2HA  GLY A  65      11.894   1.133  -9.661  1.00 93.55           H
ATOM    732  HN  GLY A  65      13.267   2.349  -8.363  1.00 93.55           H
ATOM    733  N   ASN A  66      10.540   3.552  -9.708  1.00 94.46           N
ATOM    734  CA  ASN A  66       9.338   4.315 -10.001  1.00 94.46           C
ATOM    735  C   ASN A  66       9.725   5.611 -10.718  1.00 94.46           C
ATOM    736  O   ASN A  66       8.988   6.092 -11.577  1.00 94.46           O
ATOM    737  HA  ASN A  66       8.728   3.661 -10.623  1.00 94.46           H
ATOM    738  CB  ASN A  66       8.597   4.689  -8.716  1.00 94.46           C
ATOM    739 1HB  ASN A  66       9.303   5.081  -7.985  1.00 94.46           H
ATOM    740 2HB  ASN A  66       7.879   5.483  -8.924  1.00 94.46           H
ATOM    741  CG  ASN A  66       7.868   3.477  -8.131  1.00 94.46           C
ATOM    742  OD1 ASN A  66       6.946   2.933  -8.716  1.00 94.46           O
ATOM    743  ND2 ASN A  66       8.333   3.087  -6.948  1.00 94.46           N
ATOM    744 1HD2 ASN A  66       9.093   3.578  -6.522  1.00 94.46           H
ATOM    745 2HD2 ASN A  66       7.922   2.303  -6.483  1.00 94.46           H
ATOM    746  HN  ASN A  66      10.821   3.559  -8.749  1.00 94.46           H
ATOM    747  N   SER A  67      10.880   6.138 -10.338  1.00 94.31           N
ATOM    748  CA  SER A  67      11.424   7.308 -11.007  1.00 94.31           C
ATOM    749  C   SER A  67      11.655   7.003 -12.488  1.00 94.31           C
ATOM    750  O   SER A  67      11.445   7.863 -13.342  1.00 94.31           O
ATOM    751  HA  SER A  67      10.669   8.085 -10.889  1.00 94.31           H
ATOM    752  CB  SER A  67      12.728   7.761 -10.348  1.00 94.31           C
ATOM    753 1HB  SER A  67      13.409   6.913 -10.270  1.00 94.31           H
ATOM    754 2HB  SER A  67      13.215   8.503 -10.981  1.00 94.31           H
ATOM    755  OG  SER A  67      12.508   8.314  -9.053  1.00 94.31           O
ATOM    756  HG  SER A  67      12.512   7.587  -8.366  1.00 94.31           H
ATOM    757  HN  SER A  67      11.439   5.780  -9.591  1.00 94.31           H
ATOM    758  N   LEU A  68      12.085   5.777 -12.748  1.00 91.44           N
ATOM    759  CA  LEU A  68      12.324   5.341 -14.113  1.00 91.44           C
ATOM    760  C   LEU A  68      10.999   5.317 -14.876  1.00 91.44           C
ATOM    761  O   LEU A  68      10.939   5.717 -16.037  1.00 91.44           O
ATOM    762  HA  LEU A  68      12.978   6.077 -14.581  1.00 91.44           H
ATOM    763  CB  LEU A  68      13.066   4.003 -14.126  1.00 91.44           C
ATOM    764 1HB  LEU A  68      13.985   4.114 -13.550  1.00 91.44           H
ATOM    765 2HB  LEU A  68      12.453   3.265 -13.608  1.00 91.44           H
ATOM    766  CG  LEU A  68      13.426   3.449 -15.506  1.00 91.44           C
ATOM    767  HG  LEU A  68      12.513   3.389 -16.098  1.00 91.44           H
ATOM    768  CD1 LEU A  68      14.382   4.389 -16.242  1.00 91.44           C
ATOM    769 1HD1 LEU A  68      13.908   5.363 -16.369  1.00 91.44           H
ATOM    770 2HD1 LEU A  68      15.298   4.503 -15.662  1.00 91.44           H
ATOM    771 3HD1 LEU A  68      14.621   3.971 -17.220  1.00 91.44           H
ATOM    772  CD2 LEU A  68      13.987   2.030 -15.397  1.00 91.44           C
ATOM    773 1HD2 LEU A  68      14.886   2.041 -14.780  1.00 91.44           H
ATOM    774 2HD2 LEU A  68      13.242   1.378 -14.942  1.00 91.44           H
ATOM    775 3HD2 LEU A  68      14.235   1.660 -16.392  1.00 91.44           H
ATOM    776  HN  LEU A  68      12.268   5.089 -12.046  1.00 91.44           H
ATOM    777  N   VAL A  69       9.968   4.843 -14.192  1.00 91.00           N
ATOM    778  CA  VAL A  69       8.654   4.726 -14.803  1.00 91.00           C
ATOM    779  C   VAL A  69       8.195   6.104 -15.282  1.00 91.00           C
ATOM    780  O   VAL A  69       7.723   6.248 -16.409  1.00 91.00           O
ATOM    781  HA  VAL A  69       8.751   4.068 -15.667  1.00 91.00           H
ATOM    782  CB  VAL A  69       7.676   4.078 -13.820  1.00 91.00           C
ATOM    783  HB  VAL A  69       7.712   4.644 -12.890  1.00 91.00           H
ATOM    784  CG1 VAL A  69       6.243   4.140 -14.353  1.00 91.00           C
ATOM    785 1HG1 VAL A  69       5.954   5.180 -14.499  1.00 91.00           H
ATOM    786 2HG1 VAL A  69       6.186   3.610 -15.304  1.00 91.00           H
ATOM    787 3HG1 VAL A  69       5.569   3.672 -13.636  1.00 91.00           H
ATOM    788  CG2 VAL A  69       8.085   2.637 -13.510  1.00 91.00           C
ATOM    789 1HG2 VAL A  69       8.091   2.055 -14.432  1.00 91.00           H
ATOM    790 2HG2 VAL A  69       9.081   2.628 -13.068  1.00 91.00           H
ATOM    791 3HG2 VAL A  69       7.373   2.200 -12.810  1.00 91.00           H
ATOM    792  HN  VAL A  69      10.019   4.542 -13.240  1.00 91.00           H
ATOM    793  N   ILE A  70       8.350   7.083 -14.403  1.00 91.85           N
ATOM    794  CA  ILE A  70       7.904   8.434 -14.700  1.00 91.85           C
ATOM    795  C   ILE A  70       8.697   8.976 -15.892  1.00 91.85           C
ATOM    796  O   ILE A  70       8.128   9.595 -16.790  1.00 91.85           O
ATOM    797  HA  ILE A  70       6.853   8.377 -14.982  1.00 91.85           H
ATOM    798  CB  ILE A  70       7.991   9.314 -13.452  1.00 91.85           C
ATOM    799  HB  ILE A  70       9.003   9.242 -13.053  1.00 91.85           H
ATOM    800  CG1 ILE A  70       7.040   8.816 -12.362  1.00 91.85           C
ATOM    801 1HG1 ILE A  70       6.010   8.888 -12.713  1.00 91.85           H
ATOM    802 2HG1 ILE A  70       7.234   7.763 -12.159  1.00 91.85           H
ATOM    803  CG2 ILE A  70       7.746  10.784 -13.799  1.00 91.85           C
ATOM    804 1HG2 ILE A  70       8.496  11.118 -14.515  1.00 91.85           H
ATOM    805 2HG2 ILE A  70       6.753  10.893 -14.236  1.00 91.85           H
ATOM    806 3HG2 ILE A  70       7.813  11.387 -12.894  1.00 91.85           H
ATOM    807  CD1 ILE A  70       7.205   9.628 -11.077  1.00 91.85           C
ATOM    808 1HD1 ILE A  70       8.229   9.534 -10.716  1.00 91.85           H
ATOM    809 2HD1 ILE A  70       6.986  10.677 -11.279  1.00 91.85           H
ATOM    810 3HD1 ILE A  70       6.517   9.253 -10.319  1.00 91.85           H
ATOM    811  HN  ILE A  70       8.769   6.965 -13.503  1.00 91.85           H
ATOM    812  N   LEU A  71       9.997   8.724 -15.861  1.00 89.84           N
ATOM    813  CA  LEU A  71      10.886   9.253 -16.882  1.00 89.84           C
ATOM    814  C   LEU A  71      10.511   8.654 -18.238  1.00 89.84           C
ATOM    815  O   LEU A  71      10.471   9.362 -19.244  1.00 89.84           O
ATOM    816  HA  LEU A  71      10.730  10.331 -16.925  1.00 89.84           H
ATOM    817  CB  LEU A  71      12.347   9.023 -16.491  1.00 89.84           C
ATOM    818 1HB  LEU A  71      12.530   9.519 -15.538  1.00 89.84           H
ATOM    819 2HB  LEU A  71      12.495   7.955 -16.327  1.00 89.84           H
ATOM    820  CG  LEU A  71      13.395   9.506 -17.496  1.00 89.84           C
ATOM    821  HG  LEU A  71      12.949  10.296 -18.100  1.00 89.84           H
ATOM    822  CD1 LEU A  71      14.603  10.112 -16.780  1.00 89.84           C
ATOM    823 1HD1 LEU A  71      14.280  10.960 -16.176  1.00 89.84           H
ATOM    824 2HD1 LEU A  71      15.058   9.360 -16.135  1.00 89.84           H
ATOM    825 3HD1 LEU A  71      15.332  10.448 -17.517  1.00 89.84           H
ATOM    826  CD2 LEU A  71      13.799   8.381 -18.451  1.00 89.84           C
ATOM    827 1HD2 LEU A  71      14.219   7.553 -17.879  1.00 89.84           H
ATOM    828 2HD2 LEU A  71      12.921   8.037 -18.998  1.00 89.84           H
ATOM    829 3HD2 LEU A  71      14.544   8.752 -19.154  1.00 89.84           H
ATOM    830  HN  LEU A  71      10.443   8.172 -15.157  1.00 89.84           H
ATOM    831  N   VAL A  72      10.245   7.356 -18.223  1.00 86.79           N
ATOM    832  CA  VAL A  72       9.889   6.651 -19.443  1.00 86.79           C
ATOM    833  C   VAL A  72       8.600   7.246 -20.013  1.00 86.79           C
ATOM    834  O   VAL A  72       8.493   7.463 -21.219  1.00 86.79           O
ATOM    835  HA  VAL A  72      10.694   6.807 -20.160  1.00 86.79           H
ATOM    836  CB  VAL A  72       9.783   5.150 -19.168  1.00 86.79           C
ATOM    837  HB  VAL A  72       9.115   5.011 -18.317  1.00 86.79           H
ATOM    838  CG1 VAL A  72       9.178   4.414 -20.365  1.00 86.79           C
ATOM    839 1HG1 VAL A  72       8.180   4.804 -20.564  1.00 86.79           H
ATOM    840 2HG1 VAL A  72       9.809   4.565 -21.241  1.00 86.79           H
ATOM    841 3HG1 VAL A  72       9.114   3.349 -20.142  1.00 86.79           H
ATOM    842  CG2 VAL A  72      11.146   4.563 -18.795  1.00 86.79           C
ATOM    843 1HG2 VAL A  72      11.845   4.719 -19.617  1.00 86.79           H
ATOM    844 2HG2 VAL A  72      11.522   5.057 -17.899  1.00 86.79           H
ATOM    845 3HG2 VAL A  72      11.042   3.495 -18.605  1.00 86.79           H
ATOM    846  HN  VAL A  72      10.270   6.789 -17.400  1.00 86.79           H
ATOM    847  N   TYR A  73       7.654   7.494 -19.119  1.00 85.76           N
ATOM    848  CA  TYR A  73       6.370   8.043 -19.521  1.00 85.76           C
ATOM    849  C   TYR A  73       6.545   9.394 -20.217  1.00 85.76           C
ATOM    850  O   TYR A  73       5.870   9.680 -21.204  1.00 85.76           O
ATOM    851  HA  TYR A  73       5.907   7.342 -20.215  1.00 85.76           H
ATOM    852  CB  TYR A  73       5.576   8.248 -18.229  1.00 85.76           C
ATOM    853 1HB  TYR A  73       5.471   7.288 -17.723  1.00 85.76           H
ATOM    854 2HB  TYR A  73       6.146   8.897 -17.563  1.00 85.76           H
ATOM    855  CG  TYR A  73       4.187   8.852 -18.441  1.00 85.76           C
ATOM    856  CD1 TYR A  73       4.028  10.222 -18.478  1.00 85.76           C
ATOM    857  HD1 TYR A  73       4.893  10.874 -18.357  1.00 85.76           H
ATOM    858  CD2 TYR A  73       3.092   8.026 -18.595  1.00 85.76           C
ATOM    859  HD2 TYR A  73       3.217   6.944 -18.565  1.00 85.76           H
ATOM    860  CE1 TYR A  73       2.721  10.791 -18.678  1.00 85.76           C
ATOM    861  HE1 TYR A  73       2.581  11.871 -18.710  1.00 85.76           H
ATOM    862  CE2 TYR A  73       1.784   8.595 -18.795  1.00 85.76           C
ATOM    863  HE2 TYR A  73       0.911   7.954 -18.918  1.00 85.76           H
ATOM    864  CZ  TYR A  73       1.663   9.949 -18.827  1.00 85.76           C
ATOM    865  OH  TYR A  73       0.428  10.486 -19.016  1.00 85.76           O
ATOM    866  HH  TYR A  73      -0.219   9.771 -19.282  1.00 85.76           H
ATOM    867  HN  TYR A  73       7.753   7.325 -18.138  1.00 85.76           H
ATOM    868  N   TRP A  74       7.456  10.190 -19.675  1.00 86.47           N
ATOM    869  CA  TRP A  74       7.609  11.564 -20.120  1.00 86.47           C
ATOM    870  C   TRP A  74       8.211  11.541 -21.526  1.00 86.47           C
ATOM    871  O   TRP A  74       7.668  12.149 -22.448  1.00 86.47           O
ATOM    872  HA  TRP A  74       6.619  12.019 -20.145  1.00 86.47           H
ATOM    873  CB  TRP A  74       8.445  12.373 -19.125  1.00 86.47           C
ATOM    874 1HB  TRP A  74       8.174  12.075 -18.112  1.00 86.47           H
ATOM    875 2HB  TRP A  74       9.497  12.121 -19.261  1.00 86.47           H
ATOM    876  CG  TRP A  74       8.277  13.888 -19.258  1.00 86.47           C
ATOM    877  CD1 TRP A  74       8.950  14.725 -20.059  1.00 86.47           C
ATOM    878  HD1 TRP A  74       9.737  14.416 -20.747  1.00 86.47           H
ATOM    879  CD2 TRP A  74       7.345  14.716 -18.532  1.00 86.47           C
ATOM    880  NE1 TRP A  74       8.521  16.028 -19.903  1.00 86.47           N
ATOM    881  HE1 TRP A  74       8.871  16.828 -20.390  1.00 86.47           H
ATOM    882  CE2 TRP A  74       7.514  16.022 -18.945  1.00 86.47           C
ATOM    883  CE3 TRP A  74       6.389  14.373 -17.559  1.00 86.47           C
ATOM    884  HE3 TRP A  74       6.236  13.350 -17.217  1.00 86.47           H
ATOM    885  CZ2 TRP A  74       6.764  17.090 -18.438  1.00 86.47           C
ATOM    886  HZ2 TRP A  74       6.917  18.113 -18.781  1.00 86.47           H
ATOM    887  CZ3 TRP A  74       5.648  15.452 -17.063  1.00 86.47           C
ATOM    888  HZ3 TRP A  74       4.893  15.241 -16.305  1.00 86.47           H
ATOM    889  CH2 TRP A  74       5.806  16.772 -17.468  1.00 86.47           C
ATOM    890  HH2 TRP A  74       5.188  17.557 -17.032  1.00 86.47           H
ATOM    891  HN  TRP A  74       8.080   9.909 -18.946  1.00 86.47           H
ATOM    892  N   TYR A  75       9.324  10.834 -21.648  1.00 82.19           N
ATOM    893  CA  TYR A  75      10.140  10.922 -22.847  1.00 82.19           C
ATOM    894  C   TYR A  75       9.619   9.982 -23.935  1.00 82.19           C
ATOM    895  O   TYR A  75      10.071  10.038 -25.078  1.00 82.19           O
ATOM    896  HA  TYR A  75      10.093  11.949 -23.211  1.00 82.19           H
ATOM    897  CB  TYR A  75      11.545  10.477 -22.435  1.00 82.19           C
ATOM    898 1HB  TYR A  75      11.463   9.606 -21.785  1.00 82.19           H
ATOM    899 2HB  TYR A  75      12.090  10.161 -23.324  1.00 82.19           H
ATOM    900  CG  TYR A  75      12.354  11.558 -21.715  1.00 82.19           C
ATOM    901  CD1 TYR A  75      13.002  12.535 -22.444  1.00 82.19           C
ATOM    902  HD1 TYR A  75      12.938  12.536 -23.532  1.00 82.19           H
ATOM    903  CD2 TYR A  75      12.436  11.556 -20.338  1.00 82.19           C
ATOM    904  HD2 TYR A  75      11.924  10.785 -19.762  1.00 82.19           H
ATOM    905  CE1 TYR A  75      13.764  13.552 -21.767  1.00 82.19           C
ATOM    906  HE1 TYR A  75      14.281  14.329 -22.330  1.00 82.19           H
ATOM    907  CE2 TYR A  75      13.197  12.574 -19.660  1.00 82.19           C
ATOM    908  HE2 TYR A  75      13.270  12.584 -18.573  1.00 82.19           H
ATOM    909  CZ  TYR A  75      13.824  13.521 -20.408  1.00 82.19           C
ATOM    910  OH  TYR A  75      14.543  14.482 -19.769  1.00 82.19           O
ATOM    911  HH  TYR A  75      14.944  15.110 -20.436  1.00 82.19           H
ATOM    912  HN  TYR A  75       9.670  10.210 -20.947  1.00 82.19           H
ATOM    913  N   CYS A  76       8.675   9.139 -23.542  1.00 75.98           N
ATOM    914  CA  CYS A  76       8.044   8.230 -24.484  1.00 75.98           C
ATOM    915  C   CYS A  76       7.283   9.062 -25.518  1.00 75.98           C
ATOM    916  O   CYS A  76       6.342   9.777 -25.174  1.00 75.98           O
ATOM    917  HA  CYS A  76       8.846   7.664 -24.958  1.00 75.98           H
ATOM    918  CB  CYS A  76       7.132   7.226 -23.777  1.00 75.98           C
ATOM    919 1HB  CYS A  76       7.702   6.663 -23.038  1.00 75.98           H
ATOM    920 2HB  CYS A  76       6.345   7.753 -23.238  1.00 75.98           H
ATOM    921  SG  CYS A  76       6.394   6.082 -24.999  1.00 75.98           S
ATOM    922  HG  CYS A  76       7.534   5.490 -25.343  1.00 75.98           H
ATOM    923  HN  CYS A  76       8.343   9.071 -22.602  1.00 75.98           H
ATOM    924  N   THR A  77       7.718   8.942 -26.764  1.00 69.93           N
ATOM    925  CA  THR A  77       7.195   9.788 -27.824  1.00 69.93           C
ATOM    926  C   THR A  77       5.845   9.257 -28.313  1.00 69.93           C
ATOM    927  O   THR A  77       5.185   9.892 -29.132  1.00 69.93           O
ATOM    928  HA  THR A  77       7.018  10.782 -27.414  1.00 69.93           H
ATOM    929  CB  THR A  77       8.251   9.870 -28.927  1.00 69.93           C
ATOM    930  HB  THR A  77       8.110  10.764 -29.535  1.00 69.93           H
ATOM    931  OG1 THR A  77       8.128   8.631 -29.619  1.00 69.93           O
ATOM    932  HG1 THR A  77       7.455   8.715 -30.354  1.00 69.93           H
ATOM    933  CG2 THR A  77       9.678   9.848 -28.375  1.00 69.93           C
ATOM    934 1HG2 THR A  77       9.840   8.922 -27.824  1.00 69.93           H
ATOM    935 2HG2 THR A  77       9.822  10.698 -27.708  1.00 69.93           H
ATOM    936 3HG2 THR A  77      10.388   9.909 -29.200  1.00 69.93           H
ATOM    937  HN  THR A  77       8.413   8.284 -27.052  1.00 69.93           H
ATOM    938  N   ARG A  78       5.477   8.097 -27.788  1.00 71.27           N
ATOM    939  CA  ARG A  78       4.260   7.432 -28.223  1.00 71.27           C
ATOM    940  C   ARG A  78       3.045   8.031 -27.513  1.00 71.27           C
ATOM    941  O   ARG A  78       3.136   8.437 -26.355  1.00 71.27           O
ATOM    942  HA  ARG A  78       4.214   7.611 -29.298  1.00 71.27           H
ATOM    943  CB  ARG A  78       4.321   5.930 -27.937  1.00 71.27           C
ATOM    944 1HB  ARG A  78       3.658   5.399 -28.620  1.00 71.27           H
ATOM    945 2HB  ARG A  78       5.330   5.562 -28.122  1.00 71.27           H
ATOM    946  CG  ARG A  78       3.920   5.631 -26.492  1.00 71.27           C
ATOM    947 1HG  ARG A  78       4.517   6.238 -25.811  1.00 71.27           H
ATOM    948 2HG  ARG A  78       2.877   5.909 -26.335  1.00 71.27           H
ATOM    949  CD  ARG A  78       4.113   4.149 -26.165  1.00 71.27           C
ATOM    950 1HD  ARG A  78       3.289   3.566 -26.578  1.00 71.27           H
ATOM    951 2HD  ARG A  78       5.028   3.781 -26.630  1.00 71.27           H
ATOM    952  NE  ARG A  78       4.180   3.958 -24.699  1.00 71.27           N
ATOM    953  HE  ARG A  78       5.084   3.875 -24.278  1.00 71.27           H
ATOM    954  CZ  ARG A  78       3.107   3.891 -23.900  1.00 71.27           C
ATOM    955  NH1 ARG A  78       1.872   3.996 -24.409  1.00 71.27           N
ATOM    956 1HH1 ARG A  78       1.746   4.126 -25.393  1.00 71.27           H
ATOM    957 2HH1 ARG A  78       1.076   3.944 -23.806  1.00 71.27           H
ATOM    958  NH2 ARG A  78       3.287   3.716 -22.583  1.00 71.27           N
ATOM    959 1HH2 ARG A  78       2.496   3.663 -21.973  1.00 71.27           H
ATOM    960 2HH2 ARG A  78       4.212   3.638 -22.211  1.00 71.27           H
ATOM    961  HN  ARG A  78       5.992   7.614 -27.080  1.00 71.27           H
ATOM    962  N   VAL A  79       1.935   8.067 -28.236  1.00 76.80           N
ATOM    963  CA  VAL A  79       0.682   8.527 -27.661  1.00 76.80           C
ATOM    964  C   VAL A  79       0.423   7.781 -26.351  1.00 76.80           C
ATOM    965  O   VAL A  79       0.561   6.561 -26.289  1.00 76.80           O
ATOM    966  HA  VAL A  79       0.790   9.590 -27.445  1.00 76.80           H
ATOM    967  CB  VAL A  79      -0.451   8.362 -28.677  1.00 76.80           C
ATOM    968  HB  VAL A  79      -0.640   7.296 -28.797  1.00 76.80           H
ATOM    969  CG1 VAL A  79      -1.739   9.015 -28.171  1.00 76.80           C
ATOM    970 1HG1 VAL A  79      -2.039   8.547 -27.233  1.00 76.80           H
ATOM    971 2HG1 VAL A  79      -1.567  10.079 -28.008  1.00 76.80           H
ATOM    972 3HG1 VAL A  79      -2.527   8.883 -28.912  1.00 76.80           H
ATOM    973  CG2 VAL A  79      -0.050   8.926 -30.041  1.00 76.80           C
ATOM    974 1HG2 VAL A  79       0.180   9.987 -29.943  1.00 76.80           H
ATOM    975 2HG2 VAL A  79       0.829   8.396 -30.409  1.00 76.80           H
ATOM    976 3HG2 VAL A  79      -0.873   8.796 -30.744  1.00 76.80           H
ATOM    977  HN  VAL A  79       1.883   7.789 -29.195  1.00 76.80           H
ATOM    978  N   LYS A  80       0.052   8.547 -25.335  1.00 80.78           N
ATOM    979  CA  LYS A  80      -0.274   7.969 -24.042  1.00 80.78           C
ATOM    980  C   LYS A  80      -1.573   7.170 -24.159  1.00 80.78           C
ATOM    981  O   LYS A  80      -2.367   7.398 -25.070  1.00 80.78           O
ATOM    982  HA  LYS A  80       0.531   7.283 -23.779  1.00 80.78           H
ATOM    983  CB  LYS A  80      -0.314   9.055 -22.965  1.00 80.78           C
ATOM    984 1HB  LYS A  80      -1.216   9.655 -23.082  1.00 80.78           H
ATOM    985 2HB  LYS A  80      -0.365   8.592 -21.979  1.00 80.78           H
ATOM    986  CG  LYS A  80       0.919   9.956 -23.048  1.00 80.78           C
ATOM    987 1HG  LYS A  80       0.935  10.469 -24.010  1.00 80.78           H
ATOM    988 2HG  LYS A  80       0.865  10.725 -22.277  1.00 80.78           H
ATOM    989  CD  LYS A  80       2.204   9.144 -22.877  1.00 80.78           C
ATOM    990 1HD  LYS A  80       2.206   8.660 -21.900  1.00 80.78           H
ATOM    991 2HD  LYS A  80       2.241   8.352 -23.624  1.00 80.78           H
ATOM    992  CE  LYS A  80       3.439  10.037 -23.011  1.00 80.78           C
ATOM    993 1HE  LYS A  80       3.315  10.715 -23.855  1.00 80.78           H
ATOM    994 2HE  LYS A  80       3.548  10.654 -22.119  1.00 80.78           H
ATOM    995  NZ  LYS A  80       4.655   9.215 -23.203  1.00 80.78           N
ATOM    996 1HZ  LYS A  80       5.451   9.821 -23.366  1.00 80.78           H
ATOM    997 2HZ  LYS A  80       4.820   8.656 -22.373  1.00 80.78           H
ATOM    998 3HZ  LYS A  80       4.527   8.603 -24.002  1.00 80.78           H
ATOM    999  HN  LYS A  80      -0.027   9.542 -25.385  1.00 80.78           H
ATOM   1000  N   THR A  81      -1.750   6.248 -23.223  1.00 81.60           N
ATOM   1001  CA  THR A  81      -3.029   5.578 -23.064  1.00 81.60           C
ATOM   1002  C   THR A  81      -3.581   5.809 -21.656  1.00 81.60           C
ATOM   1003  O   THR A  81      -2.874   6.310 -20.783  1.00 81.60           O
ATOM   1004  HA  THR A  81      -3.739   6.023 -23.763  1.00 81.60           H
ATOM   1005  CB  THR A  81      -2.834   4.100 -23.406  1.00 81.60           C
ATOM   1006  HB  THR A  81      -3.794   3.591 -23.493  1.00 81.60           H
ATOM   1007  OG1 THR A  81      -1.972   3.617 -22.380  1.00 81.60           O
ATOM   1008  HG1 THR A  81      -1.049   3.980 -22.509  1.00 81.60           H
ATOM   1009  CG2 THR A  81      -2.032   3.897 -24.693  1.00 81.60           C
ATOM   1010 1HG2 THR A  81      -1.046   4.348 -24.581  1.00 81.60           H
ATOM   1011 2HG2 THR A  81      -2.555   4.368 -25.525  1.00 81.60           H
ATOM   1012 3HG2 THR A  81      -1.923   2.830 -24.889  1.00 81.60           H
ATOM   1013  HN  THR A  81      -1.039   5.959 -22.582  1.00 81.60           H
ATOM   1014  N   MET A  82      -4.839   5.432 -21.479  1.00 82.88           N
ATOM   1015  CA  MET A  82      -5.458   5.484 -20.165  1.00 82.88           C
ATOM   1016  C   MET A  82      -4.660   4.663 -19.151  1.00 82.88           C
ATOM   1017  O   MET A  82      -4.421   5.114 -18.032  1.00 82.88           O
ATOM   1018  HA  MET A  82      -5.450   6.535 -19.879  1.00 82.88           H
ATOM   1019  CB  MET A  82      -6.886   4.941 -20.252  1.00 82.88           C
ATOM   1020 1HB  MET A  82      -7.482   5.578 -20.904  1.00 82.88           H
ATOM   1021 2HB  MET A  82      -6.874   3.947 -20.700  1.00 82.88           H
ATOM   1022  CG  MET A  82      -7.531   4.873 -18.866  1.00 82.88           C
ATOM   1023 1HG  MET A  82      -7.158   4.005 -18.324  1.00 82.88           H
ATOM   1024 2HG  MET A  82      -7.257   5.754 -18.285  1.00 82.88           H
ATOM   1025  SD  MET A  82      -9.307   4.776 -19.024  1.00 82.88           S
ATOM   1026  CE  MET A  82      -9.789   5.194 -17.357  1.00 82.88           C
ATOM   1027 1HE  MET A  82      -9.366   4.468 -16.664  1.00 82.88           H
ATOM   1028 2HE  MET A  82      -9.420   6.190 -17.111  1.00 82.88           H
ATOM   1029 3HE  MET A  82     -10.877   5.180 -17.280  1.00 82.88           H
ATOM   1030  HN  MET A  82      -5.431   5.097 -22.212  1.00 82.88           H
ATOM   1031  N   THR A  83      -4.269   3.471 -19.578  1.00 82.84           N
ATOM   1032  CA  THR A  83      -3.420   2.623 -18.759  1.00 82.84           C
ATOM   1033  C   THR A  83      -2.189   3.400 -18.286  1.00 82.84           C
ATOM   1034  O   THR A  83      -1.829   3.344 -17.111  1.00 82.84           O
ATOM   1035  HA  THR A  83      -3.978   2.336 -17.868  1.00 82.84           H
ATOM   1036  CB  THR A  83      -3.075   1.373 -19.571  1.00 82.84           C
ATOM   1037  HB  THR A  83      -2.360   1.607 -20.360  1.00 82.84           H
ATOM   1038  OG1 THR A  83      -4.339   0.885 -20.011  1.00 82.84           O
ATOM   1039  HG1 THR A  83      -5.072   1.293 -19.466  1.00 82.84           H
ATOM   1040  CG2 THR A  83      -2.522   0.243 -18.700  1.00 82.84           C
ATOM   1041 1HG2 THR A  83      -3.264  -0.036 -17.953  1.00 82.84           H
ATOM   1042 2HG2 THR A  83      -1.613   0.581 -18.201  1.00 82.84           H
ATOM   1043 3HG2 THR A  83      -2.294  -0.619 -19.326  1.00 82.84           H
ATOM   1044  HN  THR A  83      -4.523   3.084 -20.465  1.00 82.84           H
ATOM   1045  N   ASP A  84      -1.577   4.105 -19.226  1.00 84.00           N
ATOM   1046  CA  ASP A  84      -0.326   4.792 -18.951  1.00 84.00           C
ATOM   1047  C   ASP A  84      -0.554   5.840 -17.861  1.00 84.00           C
ATOM   1048  O   ASP A  84       0.306   6.048 -17.006  1.00 84.00           O
ATOM   1049  HA  ASP A  84       0.367   4.010 -18.640  1.00 84.00           H
ATOM   1050  CB  ASP A  84       0.193   5.511 -20.198  1.00 84.00           C
ATOM   1051 1HB  ASP A  84      -0.509   6.293 -20.489  1.00 84.00           H
ATOM   1052 2HB  ASP A  84       1.140   6.001 -19.972  1.00 84.00           H
ATOM   1053  CG  ASP A  84       0.383   4.531 -21.358  1.00 84.00           C
ATOM   1054  OD1 ASP A  84       0.894   3.423 -21.086  1.00 84.00           O
ATOM   1055  OD2 ASP A  84       0.012   4.913 -22.489  1.00 84.00           O
ATOM   1056  HN  ASP A  84      -1.921   4.212 -20.159  1.00 84.00           H
ATOM   1057  N   MET A  85      -1.716   6.473 -17.925  1.00 89.09           N
ATOM   1058  CA  MET A  85      -2.058   7.510 -16.968  1.00 89.09           C
ATOM   1059  C   MET A  85      -2.113   6.948 -15.546  1.00 89.09           C
ATOM   1060  O   MET A  85      -1.614   7.569 -14.609  1.00 89.09           O
ATOM   1061  HA  MET A  85      -1.262   8.252 -17.042  1.00 89.09           H
ATOM   1062  CB  MET A  85      -3.416   8.113 -17.331  1.00 89.09           C
ATOM   1063 1HB  MET A  85      -3.408   8.436 -18.372  1.00 89.09           H
ATOM   1064 2HB  MET A  85      -4.192   7.353 -17.239  1.00 89.09           H
ATOM   1065  CG  MET A  85      -3.749   9.301 -16.425  1.00 89.09           C
ATOM   1066 1HG  MET A  85      -4.742   9.682 -16.662  1.00 89.09           H
ATOM   1067 2HG  MET A  85      -3.771   8.980 -15.384  1.00 89.09           H
ATOM   1068  SD  MET A  85      -2.534  10.591 -16.639  1.00 89.09           S
ATOM   1069  CE  MET A  85      -2.942  11.130 -18.291  1.00 89.09           C
ATOM   1070 1HE  MET A  85      -2.829  10.296 -18.984  1.00 89.09           H
ATOM   1071 2HE  MET A  85      -3.973  11.484 -18.314  1.00 89.09           H
ATOM   1072 3HE  MET A  85      -2.273  11.939 -18.585  1.00 89.09           H
ATOM   1073  HN  MET A  85      -2.416   6.287 -18.615  1.00 89.09           H
ATOM   1074  N   PHE A  86      -2.723   5.777 -15.430  1.00 89.42           N
ATOM   1075  CA  PHE A  86      -2.863   5.131 -14.136  1.00 89.42           C
ATOM   1076  C   PHE A  86      -1.513   4.620 -13.629  1.00 89.42           C
ATOM   1077  O   PHE A  86      -1.225   4.695 -12.436  1.00 89.42           O
ATOM   1078  HA  PHE A  86      -3.251   5.878 -13.442  1.00 89.42           H
ATOM   1079  CB  PHE A  86      -3.806   3.942 -14.330  1.00 89.42           C
ATOM   1080 1HB  PHE A  86      -3.410   3.302 -15.119  1.00 89.42           H
ATOM   1081 2HB  PHE A  86      -3.819   3.349 -13.415  1.00 89.42           H
ATOM   1082  CG  PHE A  86      -5.241   4.336 -14.685  1.00 89.42           C
ATOM   1083  CD1 PHE A  86      -5.810   5.425 -14.103  1.00 89.42           C
ATOM   1084  HD1 PHE A  86      -5.245   6.017 -13.383  1.00 89.42           H
ATOM   1085  CD2 PHE A  86      -5.947   3.598 -15.583  1.00 89.42           C
ATOM   1086  HD2 PHE A  86      -5.490   2.725 -16.050  1.00 89.42           H
ATOM   1087  CE1 PHE A  86      -7.142   5.792 -14.432  1.00 89.42           C
ATOM   1088  HE1 PHE A  86      -7.599   6.664 -13.965  1.00 89.42           H
ATOM   1089  CE2 PHE A  86      -7.278   3.964 -15.913  1.00 89.42           C
ATOM   1090  HE2 PHE A  86      -7.844   3.373 -16.632  1.00 89.42           H
ATOM   1091  CZ  PHE A  86      -7.848   5.053 -15.330  1.00 89.42           C
ATOM   1092  HZ  PHE A  86      -8.870   5.334 -15.584  1.00 89.42           H
ATOM   1093  HN  PHE A  86      -3.116   5.273 -16.199  1.00 89.42           H
ATOM   1094  N   LEU A  87      -0.721   4.111 -14.562  1.00 87.48           N
ATOM   1095  CA  LEU A  87       0.597   3.599 -14.226  1.00 87.48           C
ATOM   1096  C   LEU A  87       1.459   4.740 -13.684  1.00 87.48           C
ATOM   1097  O   LEU A  87       2.261   4.538 -12.773  1.00 87.48           O
ATOM   1098  HA  LEU A  87       0.468   2.858 -13.437  1.00 87.48           H
ATOM   1099  CB  LEU A  87       1.214   2.880 -15.428  1.00 87.48           C
ATOM   1100 1HB  LEU A  87       1.165   3.546 -16.289  1.00 87.48           H
ATOM   1101 2HB  LEU A  87       2.269   2.705 -15.218  1.00 87.48           H
ATOM   1102  CG  LEU A  87       0.571   1.546 -15.813  1.00 87.48           C
ATOM   1103  HG  LEU A  87      -0.486   1.721 -16.012  1.00 87.48           H
ATOM   1104  CD1 LEU A  87       1.188   0.991 -17.099  1.00 87.48           C
ATOM   1105 1HD1 LEU A  87       1.033   1.701 -17.911  1.00 87.48           H
ATOM   1106 2HD1 LEU A  87       2.256   0.835 -16.951  1.00 87.48           H
ATOM   1107 3HD1 LEU A  87       0.713   0.043 -17.350  1.00 87.48           H
ATOM   1108  CD2 LEU A  87       0.653   0.544 -14.659  1.00 87.48           C
ATOM   1109 1HD2 LEU A  87       1.698   0.368 -14.405  1.00 87.48           H
ATOM   1110 2HD2 LEU A  87       0.130   0.946 -13.791  1.00 87.48           H
ATOM   1111 3HD2 LEU A  87       0.189  -0.395 -14.960  1.00 87.48           H
ATOM   1112  HN  LEU A  87      -0.967   4.046 -15.529  1.00 87.48           H
ATOM   1113  N   LEU A  88       1.265   5.915 -14.266  1.00 90.87           N
ATOM   1114  CA  LEU A  88       1.988   7.096 -13.826  1.00 90.87           C
ATOM   1115  C   LEU A  88       1.626   7.398 -12.371  1.00 90.87           C
ATOM   1116  O   LEU A  88       2.507   7.545 -11.526  1.00 90.87           O
ATOM   1117  HA  LEU A  88       3.052   6.866 -13.877  1.00 90.87           H
ATOM   1118  CB  LEU A  88       1.732   8.266 -14.779  1.00 90.87           C
ATOM   1119 1HB  LEU A  88       2.167   8.022 -15.748  1.00 90.87           H
ATOM   1120 2HB  LEU A  88       0.656   8.359 -14.927  1.00 90.87           H
ATOM   1121  CG  LEU A  88       2.277   9.625 -14.334  1.00 90.87           C
ATOM   1122  HG  LEU A  88       1.953   9.803 -13.308  1.00 90.87           H
ATOM   1123  CD1 LEU A  88       3.807   9.628 -14.333  1.00 90.87           C
ATOM   1124 1HD1 LEU A  88       4.171   8.864 -13.646  1.00 90.87           H
ATOM   1125 2HD1 LEU A  88       4.171   9.418 -15.338  1.00 90.87           H
ATOM   1126 3HD1 LEU A  88       4.167  10.606 -14.013  1.00 90.87           H
ATOM   1127  CD2 LEU A  88       1.701  10.753 -15.192  1.00 90.87           C
ATOM   1128 1HD2 LEU A  88       1.974  10.592 -16.235  1.00 90.87           H
ATOM   1129 2HD2 LEU A  88       0.616  10.764 -15.098  1.00 90.87           H
ATOM   1130 3HD2 LEU A  88       2.105  11.708 -14.854  1.00 90.87           H
ATOM   1131  HN  LEU A  88       0.630   6.065 -15.023  1.00 90.87           H
ATOM   1132  N   ASN A  89       0.327   7.481 -12.122  1.00 93.81           N
ATOM   1133  CA  ASN A  89      -0.161   7.881 -10.813  1.00 93.81           C
ATOM   1134  C   ASN A  89       0.234   6.823  -9.781  1.00 93.81           C
ATOM   1135  O   ASN A  89       0.433   7.137  -8.609  1.00 93.81           O
ATOM   1136  HA  ASN A  89       0.304   8.848 -10.618  1.00 93.81           H
ATOM   1137  CB  ASN A  89      -1.686   8.003 -10.807  1.00 93.81           C
ATOM   1138 1HB  ASN A  89      -2.121   7.196 -11.396  1.00 93.81           H
ATOM   1139 2HB  ASN A  89      -2.059   7.892  -9.789  1.00 93.81           H
ATOM   1140  CG  ASN A  89      -2.131   9.353 -11.374  1.00 93.81           C
ATOM   1141  OD1 ASN A  89      -2.376  10.307 -10.655  1.00 93.81           O
ATOM   1142  ND2 ASN A  89      -2.221   9.378 -12.701  1.00 93.81           N
ATOM   1143 1HD2 ASN A  89      -2.006   8.559 -13.233  1.00 93.81           H
ATOM   1144 2HD2 ASN A  89      -2.504  10.217 -13.167  1.00 93.81           H
ATOM   1145  HN  ASN A  89      -0.385   7.281 -12.795  1.00 93.81           H
ATOM   1146  N   LEU A  90       0.334   5.589 -10.255  1.00 91.76           N
ATOM   1147  CA  LEU A  90       0.722   4.486  -9.393  1.00 91.76           C
ATOM   1148  C   LEU A  90       2.155   4.706  -8.904  1.00 91.76           C
ATOM   1149  O   LEU A  90       2.442   4.542  -7.719  1.00 91.76           O
ATOM   1150  HA  LEU A  90       0.057   4.496  -8.529  1.00 91.76           H
ATOM   1151  CB  LEU A  90       0.515   3.149 -10.108  1.00 91.76           C
ATOM   1152 1HB  LEU A  90      -0.407   3.207 -10.685  1.00 91.76           H
ATOM   1153 2HB  LEU A  90       1.329   3.011 -10.820  1.00 91.76           H
ATOM   1154  CG  LEU A  90       0.445   1.912  -9.210  1.00 91.76           C
ATOM   1155  HG  LEU A  90       1.166   2.036  -8.402  1.00 91.76           H
ATOM   1156  CD1 LEU A  90      -0.937   1.780  -8.566  1.00 91.76           C
ATOM   1157 1HD1 LEU A  90      -1.143   2.663  -7.962  1.00 91.76           H
ATOM   1158 2HD1 LEU A  90      -1.694   1.689  -9.346  1.00 91.76           H
ATOM   1159 3HD1 LEU A  90      -0.960   0.893  -7.934  1.00 91.76           H
ATOM   1160  CD2 LEU A  90       0.841   0.652  -9.981  1.00 91.76           C
ATOM   1161 1HD2 LEU A  90       0.163   0.512 -10.822  1.00 91.76           H
ATOM   1162 2HD2 LEU A  90       1.861   0.758 -10.350  1.00 91.76           H
ATOM   1163 3HD2 LEU A  90       0.782  -0.212  -9.319  1.00 91.76           H
ATOM   1164  HN  LEU A  90       0.156   5.340 -11.207  1.00 91.76           H
ATOM   1165  N   ALA A  91       3.016   5.076  -9.841  1.00 93.82           N
ATOM   1166  CA  ALA A  91       4.420   5.280  -9.528  1.00 93.82           C
ATOM   1167  C   ALA A  91       4.558   6.471  -8.577  1.00 93.82           C
ATOM   1168  O   ALA A  91       5.412   6.467  -7.692  1.00 93.82           O
ATOM   1169  HA  ALA A  91       4.783   4.383  -9.028  1.00 93.82           H
ATOM   1170  CB  ALA A  91       5.209   5.476 -10.824  1.00 93.82           C
ATOM   1171 1HB  ALA A  91       5.102   4.591 -11.452  1.00 93.82           H
ATOM   1172 2HB  ALA A  91       4.825   6.346 -11.356  1.00 93.82           H
ATOM   1173 3HB  ALA A  91       6.262   5.629 -10.589  1.00 93.82           H
ATOM   1174  HN  ALA A  91       2.768   5.234 -10.797  1.00 93.82           H
ATOM   1175  N   ILE A  92       3.704   7.461  -8.791  1.00 95.31           N
ATOM   1176  CA  ILE A  92       3.714   8.652  -7.959  1.00 95.31           C
ATOM   1177  C   ILE A  92       3.328   8.272  -6.528  1.00 95.31           C
ATOM   1178  O   ILE A  92       3.979   8.693  -5.573  1.00 95.31           O
ATOM   1179  HA  ILE A  92       4.735   9.036  -7.950  1.00 95.31           H
ATOM   1180  CB  ILE A  92       2.827   9.739  -8.568  1.00 95.31           C
ATOM   1181  HB  ILE A  92       1.863   9.294  -8.816  1.00 95.31           H
ATOM   1182  CG1 ILE A  92       3.428  10.271  -9.870  1.00 95.31           C
ATOM   1183 1HG1 ILE A  92       4.319  10.859  -9.650  1.00 95.31           H
ATOM   1184 2HG1 ILE A  92       3.742   9.437 -10.497  1.00 95.31           H
ATOM   1185  CG2 ILE A  92       2.561  10.858  -7.559  1.00 95.31           C
ATOM   1186 1HG2 ILE A  92       2.059  10.447  -6.684  1.00 95.31           H
ATOM   1187 2HG2 ILE A  92       3.507  11.308  -7.258  1.00 95.31           H
ATOM   1188 3HG2 ILE A  92       1.928  11.618  -8.018  1.00 95.31           H
ATOM   1189  CD1 ILE A  92       2.416  11.134 -10.628  1.00 95.31           C
ATOM   1190 1HD1 ILE A  92       1.537  10.536 -10.868  1.00 95.31           H
ATOM   1191 2HD1 ILE A  92       2.123  11.980 -10.007  1.00 95.31           H
ATOM   1192 3HD1 ILE A  92       2.869  11.499 -11.550  1.00 95.31           H
ATOM   1193  HN  ILE A  92       3.016   7.458  -9.517  1.00 95.31           H
ATOM   1194  N   ALA A  93       2.270   7.481  -6.425  1.00 94.99           N
ATOM   1195  CA  ALA A  93       1.759   7.080  -5.125  1.00 94.99           C
ATOM   1196  C   ALA A  93       2.854   6.336  -4.358  1.00 94.99           C
ATOM   1197  O   ALA A  93       3.071   6.593  -3.175  1.00 94.99           O
ATOM   1198  HA  ALA A  93       1.495   7.986  -4.579  1.00 94.99           H
ATOM   1199  CB  ALA A  93       0.499   6.232  -5.311  1.00 94.99           C
ATOM   1200 1HB  ALA A  93      -0.258   6.816  -5.835  1.00 94.99           H
ATOM   1201 2HB  ALA A  93       0.741   5.344  -5.896  1.00 94.99           H
ATOM   1202 3HB  ALA A  93       0.116   5.932  -4.336  1.00 94.99           H
ATOM   1203  HN  ALA A  93       1.766   7.116  -7.208  1.00 94.99           H
ATOM   1204  N   ASP A  94       3.515   5.430  -5.064  1.00 94.04           N
ATOM   1205  CA  ASP A  94       4.556   4.620  -4.454  1.00 94.04           C
ATOM   1206  C   ASP A  94       5.674   5.533  -3.946  1.00 94.04           C
ATOM   1207  O   ASP A  94       6.163   5.360  -2.831  1.00 94.04           O
ATOM   1208  HA  ASP A  94       4.062   4.078  -3.648  1.00 94.04           H
ATOM   1209  CB  ASP A  94       5.162   3.648  -5.468  1.00 94.04           C
ATOM   1210 1HB  ASP A  94       5.304   4.155  -6.423  1.00 94.04           H
ATOM   1211 2HB  ASP A  94       6.148   3.330  -5.127  1.00 94.04           H
ATOM   1212  CG  ASP A  94       4.264   2.425  -5.661  1.00 94.04           C
ATOM   1213  OD1 ASP A  94       3.558   2.080  -4.688  1.00 94.04           O
ATOM   1214  OD2 ASP A  94       4.302   1.863  -6.776  1.00 94.04           O
ATOM   1215  HN  ASP A  94       3.349   5.246  -6.033  1.00 94.04           H
ATOM   1216  N   LEU A  95       6.046   6.485  -4.789  1.00 96.39           N
ATOM   1217  CA  LEU A  95       7.135   7.389  -4.463  1.00 96.39           C
ATOM   1218  C   LEU A  95       6.806   8.132  -3.167  1.00 96.39           C
ATOM   1219  O   LEU A  95       7.657   8.265  -2.289  1.00 96.39           O
ATOM   1220  HA  LEU A  95       8.025   6.782  -4.296  1.00 96.39           H
ATOM   1221  CB  LEU A  95       7.435   8.315  -5.644  1.00 96.39           C
ATOM   1222 1HB  LEU A  95       6.487   8.658  -6.060  1.00 96.39           H
ATOM   1223 2HB  LEU A  95       7.954   9.196  -5.266  1.00 96.39           H
ATOM   1224  CG  LEU A  95       8.269   7.712  -6.775  1.00 96.39           C
ATOM   1225  HG  LEU A  95       7.745   6.835  -7.155  1.00 96.39           H
ATOM   1226  CD1 LEU A  95       8.409   8.695  -7.938  1.00 96.39           C
ATOM   1227 1HD1 LEU A  95       7.420   8.942  -8.326  1.00 96.39           H
ATOM   1228 2HD1 LEU A  95       8.899   9.604  -7.589  1.00 96.39           H
ATOM   1229 3HD1 LEU A  95       9.006   8.241  -8.729  1.00 96.39           H
ATOM   1230  CD2 LEU A  95       9.629   7.237  -6.260  1.00 96.39           C
ATOM   1231 1HD2 LEU A  95      10.173   8.081  -5.837  1.00 96.39           H
ATOM   1232 2HD2 LEU A  95       9.482   6.478  -5.491  1.00 96.39           H
ATOM   1233 3HD2 LEU A  95      10.202   6.812  -7.084  1.00 96.39           H
ATOM   1234  HN  LEU A  95       5.617   6.643  -5.678  1.00 96.39           H
ATOM   1235  N   LEU A  96       5.568   8.598  -3.088  1.00 95.73           N
ATOM   1236  CA  LEU A  96       5.148   9.423  -1.967  1.00 95.73           C
ATOM   1237  C   LEU A  96       5.359   8.650  -0.664  1.00 95.73           C
ATOM   1238  O   LEU A  96       5.792   9.219   0.337  1.00 95.73           O
ATOM   1239  HA  LEU A  96       5.789  10.305  -1.953  1.00 95.73           H
ATOM   1240  CB  LEU A  96       3.712   9.910  -2.168  1.00 95.73           C
ATOM   1241 1HB  LEU A  96       3.098   9.057  -2.459  1.00 95.73           H
ATOM   1242 2HB  LEU A  96       3.332  10.264  -1.210  1.00 95.73           H
ATOM   1243  CG  LEU A  96       3.518  11.019  -3.204  1.00 95.73           C
ATOM   1244  HG  LEU A  96       3.822  10.634  -4.177  1.00 95.73           H
ATOM   1245  CD1 LEU A  96       2.045  11.416  -3.313  1.00 95.73           C
ATOM   1246 1HD1 LEU A  96       1.457  10.549  -3.616  1.00 95.73           H
ATOM   1247 2HD1 LEU A  96       1.692  11.775  -2.346  1.00 95.73           H
ATOM   1248 3HD1 LEU A  96       1.935  12.206  -4.056  1.00 95.73           H
ATOM   1249  CD2 LEU A  96       4.414  12.221  -2.894  1.00 95.73           C
ATOM   1250 1HD2 LEU A  96       4.165  12.615  -1.908  1.00 95.73           H
ATOM   1251 2HD2 LEU A  96       5.458  11.908  -2.907  1.00 95.73           H
ATOM   1252 3HD2 LEU A  96       4.256  12.994  -3.645  1.00 95.73           H
ATOM   1253  HN  LEU A  96       4.859   8.421  -3.771  1.00 95.73           H
ATOM   1254  N   PHE A  97       5.044   7.364  -0.718  1.00 95.07           N
ATOM   1255  CA  PHE A  97       5.184   6.509   0.448  1.00 95.07           C
ATOM   1256  C   PHE A  97       6.659   6.246   0.761  1.00 95.07           C
ATOM   1257  O   PHE A  97       7.086   6.369   1.907  1.00 95.07           O
ATOM   1258  HA  PHE A  97       4.724   7.030   1.288  1.00 95.07           H
ATOM   1259  CB  PHE A  97       4.501   5.181   0.115  1.00 95.07           C
ATOM   1260 1HB  PHE A  97       3.422   5.332   0.104  1.00 95.07           H
ATOM   1261 2HB  PHE A  97       4.790   4.878  -0.891  1.00 95.07           H
ATOM   1262  CG  PHE A  97       4.834   4.049   1.088  1.00 95.07           C
ATOM   1263  CD1 PHE A  97       5.442   2.920   0.635  1.00 95.07           C
ATOM   1264  HD1 PHE A  97       5.692   2.822  -0.421  1.00 95.07           H
ATOM   1265  CD2 PHE A  97       4.521   4.171   2.406  1.00 95.07           C
ATOM   1266  HD2 PHE A  97       4.034   5.076   2.769  1.00 95.07           H
ATOM   1267  CE1 PHE A  97       5.750   1.868   1.539  1.00 95.07           C
ATOM   1268  HE1 PHE A  97       6.238   0.963   1.176  1.00 95.07           H
ATOM   1269  CE2 PHE A  97       4.830   3.120   3.309  1.00 95.07           C
ATOM   1270  HE2 PHE A  97       4.580   3.218   4.366  1.00 95.07           H
ATOM   1271  CZ  PHE A  97       5.438   1.991   2.857  1.00 95.07           C
ATOM   1272  HZ  PHE A  97       5.675   1.184   3.550  1.00 95.07           H
ATOM   1273  HN  PHE A  97       4.698   6.907  -1.538  1.00 95.07           H
ATOM   1274  N   LEU A  98       7.397   5.888  -0.280  1.00 96.35           N
ATOM   1275  CA  LEU A  98       8.770   5.447  -0.108  1.00 96.35           C
ATOM   1276  C   LEU A  98       9.564   6.534   0.619  1.00 96.35           C
ATOM   1277  O   LEU A  98      10.440   6.233   1.427  1.00 96.35           O
ATOM   1278  HA  LEU A  98       8.750   4.556   0.520  1.00 96.35           H
ATOM   1279  CB  LEU A  98       9.375   5.040  -1.453  1.00 96.35           C
ATOM   1280 1HB  LEU A  98       9.205   5.848  -2.165  1.00 96.35           H
ATOM   1281 2HB  LEU A  98      10.454   4.944  -1.330  1.00 96.35           H
ATOM   1282  CG  LEU A  98       8.843   3.741  -2.062  1.00 96.35           C
ATOM   1283  HG  LEU A  98       7.758   3.734  -1.957  1.00 96.35           H
ATOM   1284  CD1 LEU A  98       9.152   3.670  -3.559  1.00 96.35           C
ATOM   1285 1HD1 LEU A  98       8.684   4.512  -4.067  1.00 96.35           H
ATOM   1286 2HD1 LEU A  98      10.231   3.710  -3.709  1.00 96.35           H
ATOM   1287 3HD1 LEU A  98       8.763   2.737  -3.966  1.00 96.35           H
ATOM   1288  CD2 LEU A  98       9.377   2.522  -1.308  1.00 96.35           C
ATOM   1289 1HD2 LEU A  98      10.466   2.512  -1.359  1.00 96.35           H
ATOM   1290 2HD2 LEU A  98       9.063   2.574  -0.265  1.00 96.35           H
ATOM   1291 3HD2 LEU A  98       8.983   1.612  -1.761  1.00 96.35           H
ATOM   1292  HN  LEU A  98       7.071   5.897  -1.226  1.00 96.35           H
ATOM   1293  N   VAL A  99       9.227   7.777   0.306  1.00 96.62           N
ATOM   1294  CA  VAL A  99       9.938   8.910   0.872  1.00 96.62           C
ATOM   1295  C   VAL A  99       9.770   8.904   2.393  1.00 96.62           C
ATOM   1296  O   VAL A  99      10.527   9.559   3.108  1.00 96.62           O
ATOM   1297  HA  VAL A  99      10.995   8.787   0.636  1.00 96.62           H
ATOM   1298  CB  VAL A  99       9.456  10.209   0.222  1.00 96.62           C
ATOM   1299  HB  VAL A  99       8.366  10.215   0.254  1.00 96.62           H
ATOM   1300  CG1 VAL A  99       9.954  11.429   1.000  1.00 96.62           C
ATOM   1301 1HG1 VAL A  99       9.577  11.388   2.021  1.00 96.62           H
ATOM   1302 2HG1 VAL A  99      11.044  11.430   1.015  1.00 96.62           H
ATOM   1303 3HG1 VAL A  99       9.597  12.338   0.516  1.00 96.62           H
ATOM   1304  CG2 VAL A  99       9.885  10.280  -1.244  1.00 96.62           C
ATOM   1305 1HG2 VAL A  99      10.972  10.241  -1.307  1.00 96.62           H
ATOM   1306 2HG2 VAL A  99       9.459   9.438  -1.789  1.00 96.62           H
ATOM   1307 3HG2 VAL A  99       9.529  11.213  -1.682  1.00 96.62           H
ATOM   1308  HN  VAL A  99       8.485   8.014  -0.322  1.00 96.62           H
ATOM   1309  N   THR A 100       8.772   8.158   2.843  1.00 95.88           N
ATOM   1310  CA  THR A 100       8.453   8.108   4.259  1.00 95.88           C
ATOM   1311  C   THR A 100       9.279   7.024   4.954  1.00 95.88           C
ATOM   1312  O   THR A 100       9.399   7.019   6.178  1.00 95.88           O
ATOM   1313  HA  THR A 100       8.735   9.061   4.708  1.00 95.88           H
ATOM   1314  CB  THR A 100       6.943   7.905   4.398  1.00 95.88           C
ATOM   1315  HB  THR A 100       6.607   8.161   5.402  1.00 95.88           H
ATOM   1316  OG1 THR A 100       6.738   6.550   4.008  1.00 95.88           O
ATOM   1317  HG1 THR A 100       5.816   6.257   4.260  1.00 95.88           H
ATOM   1318  CG2 THR A 100       6.147   8.713   3.371  1.00 95.88           C
ATOM   1319 1HG2 THR A 100       6.436   8.408   2.366  1.00 95.88           H
ATOM   1320 2HG2 THR A 100       6.356   9.774   3.503  1.00 95.88           H
ATOM   1321 3HG2 THR A 100       5.082   8.532   3.514  1.00 95.88           H
ATOM   1322  HN  THR A 100       8.187   7.594   2.258  1.00 95.88           H
ATOM   1323  N   LEU A 101       9.827   6.131   4.143  1.00 95.59           N
ATOM   1324  CA  LEU A 101      10.498   4.954   4.668  1.00 95.59           C
ATOM   1325  C   LEU A 101      11.727   5.389   5.469  1.00 95.59           C
ATOM   1326  O   LEU A 101      12.008   4.836   6.531  1.00 95.59           O
ATOM   1327  HA  LEU A 101       9.803   4.457   5.345  1.00 95.59           H
ATOM   1328  CB  LEU A 101      10.815   3.970   3.541  1.00 95.59           C
ATOM   1329 1HB  LEU A 101      11.331   4.511   2.748  1.00 95.59           H
ATOM   1330 2HB  LEU A 101      11.511   3.223   3.923  1.00 95.59           H
ATOM   1331  CG  LEU A 101       9.617   3.243   2.928  1.00 95.59           C
ATOM   1332  HG  LEU A 101       8.989   3.981   2.428  1.00 95.59           H
ATOM   1333  CD1 LEU A 101      10.069   2.240   1.864  1.00 95.59           C
ATOM   1334 1HD1 LEU A 101      10.601   2.766   1.072  1.00 95.59           H
ATOM   1335 2HD1 LEU A 101      10.730   1.502   2.319  1.00 95.59           H
ATOM   1336 3HD1 LEU A 101       9.197   1.738   1.445  1.00 95.59           H
ATOM   1337  CD2 LEU A 101       8.763   2.583   4.012  1.00 95.59           C
ATOM   1338 1HD2 LEU A 101       9.367   1.860   4.560  1.00 95.59           H
ATOM   1339 2HD2 LEU A 101       8.395   3.345   4.699  1.00 95.59           H
ATOM   1340 3HD2 LEU A 101       7.918   2.074   3.549  1.00 95.59           H
ATOM   1341  HN  LEU A 101       9.817   6.202   3.145  1.00 95.59           H
ATOM   1342  N   PRO A 102      12.479   6.384   4.978  1.00 95.63           N
ATOM   1343  CA  PRO A 102      13.671   6.851   5.690  1.00 95.63           C
ATOM   1344  C   PRO A 102      13.374   7.213   7.136  1.00 95.63           C
ATOM   1345  O   PRO A 102      14.156   6.897   8.031  1.00 95.63           O
ATOM   1346  HA  PRO A 102      14.413   6.054   5.742  1.00 95.63           H
ATOM   1347  CB  PRO A 102      14.122   8.069   4.881  1.00 95.63           C
ATOM   1348 1HB  PRO A 102      13.689   8.991   5.269  1.00 95.63           H
ATOM   1349 2HB  PRO A 102      15.204   8.190   4.907  1.00 95.63           H
ATOM   1350  CG  PRO A 102      13.624   7.762   3.473  1.00 95.63           C
ATOM   1351 1HG  PRO A 102      13.550   8.663   2.865  1.00 95.63           H
ATOM   1352 2HG  PRO A 102      14.297   7.089   2.944  1.00 95.63           H
ATOM   1353  CD  PRO A 102      12.264   7.130   3.725  1.00 95.63           C
ATOM   1354 1HD  PRO A 102      11.483   7.881   3.835  1.00 95.63           H
ATOM   1355 2HD  PRO A 102      11.963   6.479   2.904  1.00 95.63           H
ATOM   1356  N   PHE A 103      12.241   7.872   7.327  1.00 94.90           N
ATOM   1357  CA  PHE A 103      11.859   8.337   8.650  1.00 94.90           C
ATOM   1358  C   PHE A 103      11.517   7.161   9.567  1.00 94.90           C
ATOM   1359  O   PHE A 103      11.855   7.173  10.749  1.00 94.90           O
ATOM   1360  HA  PHE A 103      12.711   8.880   9.060  1.00 94.90           H
ATOM   1361  CB  PHE A 103      10.615   9.211   8.475  1.00 94.90           C
ATOM   1362 1HB  PHE A 103       9.847   8.633   7.962  1.00 94.90           H
ATOM   1363 2HB  PHE A 103      10.220   9.464   9.459  1.00 94.90           H
ATOM   1364  CG  PHE A 103      10.867  10.503   7.695  1.00 94.90           C
ATOM   1365  CD1 PHE A 103      11.250  11.630   8.352  1.00 94.90           C
ATOM   1366  HD1 PHE A 103      11.379  11.613   9.434  1.00 94.90           H
ATOM   1367  CD2 PHE A 103      10.707  10.524   6.345  1.00 94.90           C
ATOM   1368  HD2 PHE A 103      10.399   9.620   5.818  1.00 94.90           H
ATOM   1369  CE1 PHE A 103      11.484  12.829   7.628  1.00 94.90           C
ATOM   1370  HE1 PHE A 103      11.791  13.733   8.155  1.00 94.90           H
ATOM   1371  CE2 PHE A 103      10.940  11.723   5.621  1.00 94.90           C
ATOM   1372  HE2 PHE A 103      10.811  11.740   4.538  1.00 94.90           H
ATOM   1373  CZ  PHE A 103      11.323  12.850   6.278  1.00 94.90           C
ATOM   1374  HZ  PHE A 103      11.503  13.771   5.722  1.00 94.90           H
ATOM   1375  HN  PHE A 103      11.590   8.089   6.599  1.00 94.90           H
ATOM   1376  N   TRP A 104      10.852   6.173   8.986  1.00 93.10           N
ATOM   1377  CA  TRP A 104      10.497   4.974   9.726  1.00 93.10           C
ATOM   1378  C   TRP A 104      11.792   4.291  10.168  1.00 93.10           C
ATOM   1379  O   TRP A 104      11.869   3.752  11.271  1.00 93.10           O
ATOM   1380  HA  TRP A 104       9.920   5.279  10.598  1.00 93.10           H
ATOM   1381  CB  TRP A 104       9.595   4.062   8.892  1.00 93.10           C
ATOM   1382 1HB  TRP A 104       9.969   4.037   7.868  1.00 93.10           H
ATOM   1383 2HB  TRP A 104       9.663   3.046   9.281  1.00 93.10           H
ATOM   1384  CG  TRP A 104       8.126   4.489   8.872  1.00 93.10           C
ATOM   1385  CD1 TRP A 104       7.381   4.834   7.814  1.00 93.10           C
ATOM   1386  HD1 TRP A 104       7.746   4.854   6.787  1.00 93.10           H
ATOM   1387  CD2 TRP A 104       7.248   4.602  10.013  1.00 93.10           C
ATOM   1388  NE1 TRP A 104       6.092   5.160   8.186  1.00 93.10           N
ATOM   1389  HE1 TRP A 104       5.355   5.448   7.576  1.00 93.10           H
ATOM   1390  CE2 TRP A 104       6.010   5.014   9.566  1.00 93.10           C
ATOM   1391  CE3 TRP A 104       7.494   4.363  11.376  1.00 93.10           C
ATOM   1392  HE3 TRP A 104       8.463   4.037  11.754  1.00 93.10           H
ATOM   1393  CZ2 TRP A 104       4.919   5.225  10.418  1.00 93.10           C
ATOM   1394  HZ2 TRP A 104       3.950   5.551  10.040  1.00 93.10           H
ATOM   1395  CZ3 TRP A 104       6.393   4.578  12.215  1.00 93.10           C
ATOM   1396  HZ3 TRP A 104       6.529   4.408  13.283  1.00 93.10           H
ATOM   1397  CH2 TRP A 104       5.140   4.994  11.781  1.00 93.10           C
ATOM   1398  HH2 TRP A 104       4.332   5.139  12.499  1.00 93.10           H
ATOM   1399  HN  TRP A 104      10.557   6.183   8.031  1.00 93.10           H
ATOM   1400  N   ALA A 105      12.779   4.335   9.285  1.00 94.55           N
ATOM   1401  CA  ALA A 105      14.041   3.662   9.538  1.00 94.55           C
ATOM   1402  C   ALA A 105      14.709   4.285  10.766  1.00 94.55           C
ATOM   1403  O   ALA A 105      15.174   3.572  11.654  1.00 94.55           O
ATOM   1404  HA  ALA A 105      13.823   2.615   9.747  1.00 94.55           H
ATOM   1405  CB  ALA A 105      14.923   3.744   8.291  1.00 94.55           C
ATOM   1406 1HB  ALA A 105      14.416   3.261   7.455  1.00 94.55           H
ATOM   1407 2HB  ALA A 105      15.112   4.789   8.047  1.00 94.55           H
ATOM   1408 3HB  ALA A 105      15.870   3.238   8.481  1.00 94.55           H
ATOM   1409  HN  ALA A 105      12.726   4.819   8.411  1.00 94.55           H
ATOM   1410  N   ILE A 106      14.736   5.610  10.777  1.00 93.97           N
ATOM   1411  CA  ILE A 106      15.374   6.337  11.861  1.00 93.97           C
ATOM   1412  C   ILE A 106      14.632   6.048  13.168  1.00 93.97           C
ATOM   1413  O   ILE A 106      15.257   5.820  14.203  1.00 93.97           O
ATOM   1414  HA  ILE A 106      16.393   5.960  11.952  1.00 93.97           H
ATOM   1415  CB  ILE A 106      15.470   7.826  11.525  1.00 93.97           C
ATOM   1416  HB  ILE A 106      14.496   8.159  11.166  1.00 93.97           H
ATOM   1417  CG1 ILE A 106      16.474   8.070  10.396  1.00 93.97           C
ATOM   1418 1HG1 ILE A 106      17.489   7.955  10.777  1.00 93.97           H
ATOM   1419 2HG1 ILE A 106      16.339   7.320   9.617  1.00 93.97           H
ATOM   1420  CG2 ILE A 106      15.798   8.650  12.772  1.00 93.97           C
ATOM   1421 1HG2 ILE A 106      15.015   8.510  13.516  1.00 93.97           H
ATOM   1422 2HG2 ILE A 106      16.753   8.322  13.183  1.00 93.97           H
ATOM   1423 3HG2 ILE A 106      15.861   9.705  12.504  1.00 93.97           H
ATOM   1424  CD1 ILE A 106      16.301   9.468   9.801  1.00 93.97           C
ATOM   1425 1HD1 ILE A 106      15.293   9.571   9.400  1.00 93.97           H
ATOM   1426 2HD1 ILE A 106      16.461  10.216  10.578  1.00 93.97           H
ATOM   1427 3HD1 ILE A 106      17.027   9.615   9.001  1.00 93.97           H
ATOM   1428  HN  ILE A 106      14.334   6.183  10.063  1.00 93.97           H
ATOM   1429  N   ALA A 107      13.311   6.067  13.078  1.00 92.90           N
ATOM   1430  CA  ALA A 107      12.478   5.902  14.257  1.00 92.90           C
ATOM   1431  C   ALA A 107      12.697   4.505  14.840  1.00 92.90           C
ATOM   1432  O   ALA A 107      12.652   4.322  16.056  1.00 92.90           O
ATOM   1433  HA  ALA A 107      12.789   6.646  14.990  1.00 92.90           H
ATOM   1434  CB  ALA A 107      11.015   6.157  13.888  1.00 92.90           C
ATOM   1435 1HB  ALA A 107      10.907   7.172  13.506  1.00 92.90           H
ATOM   1436 2HB  ALA A 107      10.704   5.446  13.122  1.00 92.90           H
ATOM   1437 3HB  ALA A 107      10.390   6.033  14.773  1.00 92.90           H
ATOM   1438  HN  ALA A 107      12.810   6.192  12.221  1.00 92.90           H
ATOM   1439  N   ALA A 108      12.931   3.555  13.946  1.00 92.44           N
ATOM   1440  CA  ALA A 108      13.122   2.174  14.355  1.00 92.44           C
ATOM   1441  C   ALA A 108      14.522   2.012  14.950  1.00 92.44           C
ATOM   1442  O   ALA A 108      14.727   1.200  15.851  1.00 92.44           O
ATOM   1443  HA  ALA A 108      12.382   1.950  15.123  1.00 92.44           H
ATOM   1444  CB  ALA A 108      12.887   1.251  13.158  1.00 92.44           C
ATOM   1445 1HB  ALA A 108      11.869   1.384  12.791  1.00 92.44           H
ATOM   1446 2HB  ALA A 108      13.593   1.496  12.365  1.00 92.44           H
ATOM   1447 3HB  ALA A 108      13.030   0.215  13.464  1.00 92.44           H
ATOM   1448  HN  ALA A 108      12.991   3.717  12.961  1.00 92.44           H
ATOM   1449  N   ALA A 109      15.450   2.796  14.421  1.00 91.83           N
ATOM   1450  CA  ALA A 109      16.847   2.661  14.797  1.00 91.83           C
ATOM   1451  C   ALA A 109      17.030   3.126  16.243  1.00 91.83           C
ATOM   1452  O   ALA A 109      17.867   2.593  16.969  1.00 91.83           O
ATOM   1453  HA  ALA A 109      17.108   1.605  14.728  1.00 91.83           H
ATOM   1454  CB  ALA A 109      17.718   3.449  13.816  1.00 91.83           C
ATOM   1455 1HB  ALA A 109      17.573   3.060  12.808  1.00 91.83           H
ATOM   1456 2HB  ALA A 109      17.435   4.501  13.843  1.00 91.83           H
ATOM   1457 3HB  ALA A 109      18.766   3.347  14.098  1.00 91.83           H
ATOM   1458  HN  ALA A 109      15.260   3.513  13.750  1.00 91.83           H
ATOM   1459  N   ASP A 110      16.233   4.117  16.617  1.00 87.77           N
ATOM   1460  CA  ASP A 110      16.382   4.745  17.918  1.00 87.77           C
ATOM   1461  C   ASP A 110      15.005   5.167  18.437  1.00 87.77           C
ATOM   1462  O   ASP A 110      14.322   4.388  19.099  1.00 87.77           O
ATOM   1463  HA  ASP A 110      16.852   3.991  18.549  1.00 87.77           H
ATOM   1464  CB  ASP A 110      17.257   5.997  17.828  1.00 87.77           C
ATOM   1465 1HB  ASP A 110      18.231   5.736  17.414  1.00 87.77           H
ATOM   1466 2HB  ASP A 110      16.802   6.715  17.145  1.00 87.77           H
ATOM   1467  CG  ASP A 110      17.438   6.640  19.205  1.00 87.77           C
ATOM   1468  OD1 ASP A 110      17.057   5.978  20.195  1.00 87.77           O
ATOM   1469  OD2 ASP A 110      17.953   7.778  19.237  1.00 87.77           O
ATOM   1470  HN  ASP A 110      15.498   4.488  16.050  1.00 87.77           H
ATOM   1471  N   GLN A 111      14.639   6.399  18.116  1.00 88.84           N
ATOM   1472  CA  GLN A 111      13.357   6.934  18.540  1.00 88.84           C
ATOM   1473  C   GLN A 111      12.879   8.008  17.561  1.00 88.84           C
ATOM   1474  O   GLN A 111      13.630   8.432  16.684  1.00 88.84           O
ATOM   1475  HA  GLN A 111      12.670   6.087  18.524  1.00 88.84           H
ATOM   1476  CB  GLN A 111      13.437   7.486  19.965  1.00 88.84           C
ATOM   1477 1HB  GLN A 111      12.456   7.843  20.276  1.00 88.84           H
ATOM   1478 2HB  GLN A 111      13.720   6.690  20.652  1.00 88.84           H
ATOM   1479  CG  GLN A 111      14.453   8.628  20.053  1.00 88.84           C
ATOM   1480 1HG  GLN A 111      15.433   8.273  19.735  1.00 88.84           H
ATOM   1481 2HG  GLN A 111      14.167   9.427  19.370  1.00 88.84           H
ATOM   1482  CD  GLN A 111      14.540   9.175  21.479  1.00 88.84           C
ATOM   1483  OE1 GLN A 111      13.544   9.393  22.150  1.00 88.84           O
ATOM   1484  NE2 GLN A 111      15.783   9.384  21.903  1.00 88.84           N
ATOM   1485 1HE2 GLN A 111      16.557   9.184  21.302  1.00 88.84           H
ATOM   1486 2HE2 GLN A 111      15.944   9.741  22.823  1.00 88.84           H
ATOM   1487  HN  GLN A 111      15.201   7.027  17.576  1.00 88.84           H
ATOM   1488  N   TRP A 112      11.632   8.418  17.744  1.00 91.39           N
ATOM   1489  CA  TRP A 112      11.046   9.436  16.890  1.00 91.39           C
ATOM   1490  C   TRP A 112      11.652  10.786  17.279  1.00 91.39           C
ATOM   1491  O   TRP A 112      11.313  11.346  18.320  1.00 91.39           O
ATOM   1492  HA  TRP A 112      11.304   9.195  15.858  1.00 91.39           H
ATOM   1493  CB  TRP A 112       9.519   9.417  16.982  1.00 91.39           C
ATOM   1494 1HB  TRP A 112       9.169   8.395  16.841  1.00 91.39           H
ATOM   1495 2HB  TRP A 112       9.222   9.720  17.987  1.00 91.39           H
ATOM   1496  CG  TRP A 112       8.822  10.324  15.966  1.00 91.39           C
ATOM   1497  CD1 TRP A 112       8.416  11.590  16.132  1.00 91.39           C
ATOM   1498  HD1 TRP A 112       8.538  12.157  17.055  1.00 91.39           H
ATOM   1499  CD2 TRP A 112       8.465   9.981  14.611  1.00 91.39           C
ATOM   1500  NE1 TRP A 112       7.825  12.086  14.988  1.00 91.39           N
ATOM   1501  HE1 TRP A 112       7.445  13.003  14.868  1.00 91.39           H
ATOM   1502  CE2 TRP A 112       7.856  11.076  14.033  1.00 91.39           C
ATOM   1503  CE3 TRP A 112       8.650   8.784  13.896  1.00 91.39           C
ATOM   1504  HE3 TRP A 112       9.128   7.906  14.329  1.00 91.39           H
ATOM   1505  CZ2 TRP A 112       7.382  11.085  12.716  1.00 91.39           C
ATOM   1506  HZ2 TRP A 112       6.905  11.963  12.282  1.00 91.39           H
ATOM   1507  CZ3 TRP A 112       8.171   8.809  12.581  1.00 91.39           C
ATOM   1508  HZ3 TRP A 112       8.290   7.906  11.982  1.00 91.39           H
ATOM   1509  CH2 TRP A 112       7.556   9.903  11.985  1.00 91.39           C
ATOM   1510  HH2 TRP A 112       7.210   9.842  10.953  1.00 91.39           H
ATOM   1511  HN  TRP A 112      11.027   8.067  18.459  1.00 91.39           H
ATOM   1512  N   LYS A 113      12.539  11.270  16.421  1.00 91.79           N
ATOM   1513  CA  LYS A 113      13.282  12.483  16.717  1.00 91.79           C
ATOM   1514  C   LYS A 113      12.597  13.673  16.042  1.00 91.79           C
ATOM   1515  O   LYS A 113      13.085  14.799  16.118  1.00 91.79           O
ATOM   1516  HA  LYS A 113      13.247  12.632  17.796  1.00 91.79           H
ATOM   1517  CB  LYS A 113      14.753  12.318  16.330  1.00 91.79           C
ATOM   1518 1HB  LYS A 113      14.828  12.051  15.276  1.00 91.79           H
ATOM   1519 2HB  LYS A 113      15.274  13.267  16.455  1.00 91.79           H
ATOM   1520  CG  LYS A 113      15.427  11.243  17.184  1.00 91.79           C
ATOM   1521 1HG  LYS A 113      15.395  11.533  18.234  1.00 91.79           H
ATOM   1522 2HG  LYS A 113      14.878  10.305  17.096  1.00 91.79           H
ATOM   1523  CD  LYS A 113      16.880  11.031  16.752  1.00 91.79           C
ATOM   1524 1HD  LYS A 113      16.914  10.765  15.696  1.00 91.79           H
ATOM   1525 2HD  LYS A 113      17.436  11.962  16.865  1.00 91.79           H
ATOM   1526  CE  LYS A 113      17.544   9.931  17.582  1.00 91.79           C
ATOM   1527 1HE  LYS A 113      17.554  10.217  18.634  1.00 91.79           H
ATOM   1528 2HE  LYS A 113      16.964   9.011  17.508  1.00 91.79           H
ATOM   1529  NZ  LYS A 113      18.927   9.691  17.113  1.00 91.79           N
ATOM   1530 1HZ  LYS A 113      19.332   8.922  17.635  1.00 91.79           H
ATOM   1531 2HZ  LYS A 113      18.914   9.460  16.126  1.00 91.79           H
ATOM   1532 3HZ  LYS A 113      19.482  10.527  17.258  1.00 91.79           H
ATOM   1533  HN  LYS A 113      12.752  10.848  15.540  1.00 91.79           H
ATOM   1534  N   PHE A 114      11.478  13.382  15.395  1.00 93.53           N
ATOM   1535  CA  PHE A 114      10.855  14.347  14.505  1.00 93.53           C
ATOM   1536  C   PHE A 114       9.625  14.980  15.158  1.00 93.53           C
ATOM   1537  O   PHE A 114       9.142  14.496  16.180  1.00 93.53           O
ATOM   1538  HA  PHE A 114      11.594  15.121  14.300  1.00 93.53           H
ATOM   1539  CB  PHE A 114      10.418  13.584  13.253  1.00 93.53           C
ATOM   1540 1HB  PHE A 114       9.597  12.916  13.516  1.00 93.53           H
ATOM   1541 2HB  PHE A 114      10.029  14.295  12.524  1.00 93.53           H
ATOM   1542  CG  PHE A 114      11.534  12.766  12.601  1.00 93.53           C
ATOM   1543  CD1 PHE A 114      12.499  13.391  11.874  1.00 93.53           C
ATOM   1544  HD1 PHE A 114      12.477  14.474  11.756  1.00 93.53           H
ATOM   1545  CD2 PHE A 114      11.562  11.414  12.749  1.00 93.53           C
ATOM   1546  HD2 PHE A 114      10.788  10.914  13.331  1.00 93.53           H
ATOM   1547  CE1 PHE A 114      13.535  12.631  11.269  1.00 93.53           C
ATOM   1548  HE1 PHE A 114      14.309  13.132  10.686  1.00 93.53           H
ATOM   1549  CE2 PHE A 114      12.598  10.655  12.143  1.00 93.53           C
ATOM   1550  HE2 PHE A 114      12.620   9.572  12.261  1.00 93.53           H
ATOM   1551  CZ  PHE A 114      13.563  11.280  11.416  1.00 93.53           C
ATOM   1552  HZ  PHE A 114      14.358  10.697  10.952  1.00 93.53           H
ATOM   1553  HN  PHE A 114      10.999  12.507  15.472  1.00 93.53           H
ATOM   1554  N   GLN A 115       9.153  16.054  14.540  1.00 94.23           N
ATOM   1555  CA  GLN A 115       8.000  16.770  15.059  1.00 94.23           C
ATOM   1556  C   GLN A 115       6.726  15.949  14.847  1.00 94.23           C
ATOM   1557  O   GLN A 115       6.711  15.017  14.046  1.00 94.23           O
ATOM   1558  HA  GLN A 115       8.190  16.889  16.126  1.00 94.23           H
ATOM   1559  CB  GLN A 115       7.877  18.151  14.414  1.00 94.23           C
ATOM   1560 1HB  GLN A 115       7.927  18.056  13.329  1.00 94.23           H
ATOM   1561 2HB  GLN A 115       6.904  18.582  14.651  1.00 94.23           H
ATOM   1562  CG  GLN A 115       8.986  19.085  14.901  1.00 94.23           C
ATOM   1563 1HG  GLN A 115       9.953  18.592  14.798  1.00 94.23           H
ATOM   1564 2HG  GLN A 115       9.016  19.978  14.276  1.00 94.23           H
ATOM   1565  CD  GLN A 115       8.765  19.485  16.361  1.00 94.23           C
ATOM   1566  OE1 GLN A 115       7.680  19.365  16.907  1.00 94.23           O
ATOM   1567  NE2 GLN A 115       9.850  19.966  16.961  1.00 94.23           N
ATOM   1568 1HE2 GLN A 115      10.710  20.038  16.456  1.00 94.23           H
ATOM   1569 2HE2 GLN A 115       9.806  20.255  17.917  1.00 94.23           H
ATOM   1570  HN  GLN A 115       9.544  16.433  13.702  1.00 94.23           H
ATOM   1571  N   THR A 116       5.689  16.327  15.580  1.00 94.37           N
ATOM   1572  CA  THR A 116       4.424  15.616  15.508  1.00 94.37           C
ATOM   1573  C   THR A 116       3.858  15.676  14.088  1.00 94.37           C
ATOM   1574  O   THR A 116       3.244  14.719  13.619  1.00 94.37           O
ATOM   1575  HA  THR A 116       4.607  14.565  15.735  1.00 94.37           H
ATOM   1576  CB  THR A 116       3.487  16.210  16.562  1.00 94.37           C
ATOM   1577  HB  THR A 116       3.177  17.217  16.283  1.00 94.37           H
ATOM   1578  OG1 THR A 116       4.222  16.107  17.778  1.00 94.37           O
ATOM   1579  HG1 THR A 116       3.822  16.706  18.471  1.00 94.37           H
ATOM   1580  CG2 THR A 116       2.249  15.343  16.800  1.00 94.37           C
ATOM   1581 1HG2 THR A 116       2.557  14.356  17.144  1.00 94.37           H
ATOM   1582 2HG2 THR A 116       1.689  15.246  15.870  1.00 94.37           H
ATOM   1583 3HG2 THR A 116       1.618  15.811  17.556  1.00 94.37           H
ATOM   1584  HN  THR A 116       5.703  17.101  16.212  1.00 94.37           H
ATOM   1585  N   PHE A 117       4.085  16.811  13.443  1.00 95.42           N
ATOM   1586  CA  PHE A 117       3.615  17.005  12.082  1.00 95.42           C
ATOM   1587  C   PHE A 117       4.086  15.869  11.171  1.00 95.42           C
ATOM   1588  O   PHE A 117       3.301  15.318  10.402  1.00 95.42           O
ATOM   1589  HA  PHE A 117       2.525  17.013  12.114  1.00 95.42           H
ATOM   1590  CB  PHE A 117       4.213  18.322  11.585  1.00 95.42           C
ATOM   1591 1HB  PHE A 117       3.821  19.139  12.192  1.00 95.42           H
ATOM   1592 2HB  PHE A 117       5.292  18.300  11.738  1.00 95.42           H
ATOM   1593  CG  PHE A 117       3.927  18.619  10.112  1.00 95.42           C
ATOM   1594  CD1 PHE A 117       4.907  18.458   9.183  1.00 95.42           C
ATOM   1595  HD1 PHE A 117       5.896  18.117   9.488  1.00 95.42           H
ATOM   1596  CD2 PHE A 117       2.693  19.045   9.731  1.00 95.42           C
ATOM   1597  HD2 PHE A 117       1.907  19.175  10.475  1.00 95.42           H
ATOM   1598  CE1 PHE A 117       4.642  18.733   7.815  1.00 95.42           C
ATOM   1599  HE1 PHE A 117       5.428  18.604   7.071  1.00 95.42           H
ATOM   1600  CE2 PHE A 117       2.427  19.321   8.363  1.00 95.42           C
ATOM   1601  HE2 PHE A 117       1.438  19.662   8.058  1.00 95.42           H
ATOM   1602  CZ  PHE A 117       3.408  19.159   7.434  1.00 95.42           C
ATOM   1603  HZ  PHE A 117       3.204  19.370   6.385  1.00 95.42           H
ATOM   1604  HN  PHE A 117       4.580  17.587  13.833  1.00 95.42           H
ATOM   1605  N   MET A 118       5.368  15.553  11.289  1.00 94.97           N
ATOM   1606  CA  MET A 118       5.964  14.524  10.454  1.00 94.97           C
ATOM   1607  C   MET A 118       5.335  13.158  10.733  1.00 94.97           C
ATOM   1608  O   MET A 118       5.183  12.343   9.824  1.00 94.97           O
ATOM   1609  HA  MET A 118       5.758  14.824   9.427  1.00 94.97           H
ATOM   1610  CB  MET A 118       7.469  14.458  10.723  1.00 94.97           C
ATOM   1611 1HB  MET A 118       7.887  15.464  10.720  1.00 94.97           H
ATOM   1612 2HB  MET A 118       7.647  14.041  11.714  1.00 94.97           H
ATOM   1613  CG  MET A 118       8.177  13.603   9.669  1.00 94.97           C
ATOM   1614 1HG  MET A 118       9.242  13.543   9.893  1.00 94.97           H
ATOM   1615 2HG  MET A 118       7.788  12.585   9.694  1.00 94.97           H
ATOM   1616  SD  MET A 118       7.933  14.307   8.047  1.00 94.97           S
ATOM   1617  CE  MET A 118       8.957  15.763   8.185  1.00 94.97           C
ATOM   1618 1HE  MET A 118       8.591  16.389   8.999  1.00 94.97           H
ATOM   1619 2HE  MET A 118       9.986  15.466   8.389  1.00 94.97           H
ATOM   1620 3HE  MET A 118       8.919  16.324   7.251  1.00 94.97           H
ATOM   1621  HN  MET A 118       5.993  15.985  11.939  1.00 94.97           H
ATOM   1622  N   CYS A 119       4.986  12.949  11.994  1.00 93.75           N
ATOM   1623  CA  CYS A 119       4.377  11.695  12.405  1.00 93.75           C
ATOM   1624  C   CYS A 119       3.043  11.547  11.670  1.00 93.75           C
ATOM   1625  O   CYS A 119       2.744  10.485  11.126  1.00 93.75           O
ATOM   1626  HA  CYS A 119       5.067  10.903  12.117  1.00 93.75           H
ATOM   1627  CB  CYS A 119       4.204  11.621  13.923  1.00 93.75           C
ATOM   1628 1HB  CYS A 119       5.180  11.611  14.408  1.00 93.75           H
ATOM   1629 2HB  CYS A 119       3.678  12.506  14.281  1.00 93.75           H
ATOM   1630  SG  CYS A 119       3.268  10.114  14.373  1.00 93.75           S
ATOM   1631  HN  CYS A 119       5.114  13.617  12.728  1.00 93.75           H
ATOM   1632  N   LYS A 120       2.276  12.627  11.679  1.00 94.84           N
ATOM   1633  CA  LYS A 120       0.974  12.626  11.033  1.00 94.84           C
ATOM   1634  C   LYS A 120       1.143  12.272   9.555  1.00 94.84           C
ATOM   1635  O   LYS A 120       0.441  11.406   9.036  1.00 94.84           O
ATOM   1636  HA  LYS A 120       0.375  11.849  11.508  1.00 94.84           H
ATOM   1637  CB  LYS A 120       0.257  13.957  11.269  1.00 94.84           C
ATOM   1638 1HB  LYS A 120       0.917  14.782  11.003  1.00 94.84           H
ATOM   1639 2HB  LYS A 120      -0.615  14.025  10.620  1.00 94.84           H
ATOM   1640  CG  LYS A 120      -0.176  14.095  12.730  1.00 94.84           C
ATOM   1641 1HG  LYS A 120      -0.830  13.266  12.999  1.00 94.84           H
ATOM   1642 2HG  LYS A 120       0.698  14.035  13.380  1.00 94.84           H
ATOM   1643  CD  LYS A 120      -0.902  15.422  12.964  1.00 94.84           C
ATOM   1644 1HD  LYS A 120      -0.216  16.251  12.793  1.00 94.84           H
ATOM   1645 2HD  LYS A 120      -1.714  15.527  12.245  1.00 94.84           H
ATOM   1646  CE  LYS A 120      -1.459  15.498  14.387  1.00 94.84           C
ATOM   1647 1HE  LYS A 120      -1.589  14.493  14.788  1.00 94.84           H
ATOM   1648 2HE  LYS A 120      -0.748  16.010  15.035  1.00 94.84           H
ATOM   1649  NZ  LYS A 120      -2.754  16.215  14.398  1.00 94.84           N
ATOM   1650 1HZ  LYS A 120      -3.100  16.272  15.350  1.00 94.84           H
ATOM   1651 2HZ  LYS A 120      -2.627  17.150  14.027  1.00 94.84           H
ATOM   1652 3HZ  LYS A 120      -3.423  15.712  13.825  1.00 94.84           H
ATOM   1653  HN  LYS A 120       2.530  13.490  12.115  1.00 94.84           H
ATOM   1654  N   VAL A 121       2.079  12.961   8.918  1.00 94.85           N
ATOM   1655  CA  VAL A 121       2.277  12.808   7.486  1.00 94.85           C
ATOM   1656  C   VAL A 121       2.688  11.365   7.185  1.00 94.85           C
ATOM   1657  O   VAL A 121       2.121  10.726   6.299  1.00 94.85           O
ATOM   1658  HA  VAL A 121       1.324  13.010   6.998  1.00 94.85           H
ATOM   1659  CB  VAL A 121       3.293  13.836   6.986  1.00 94.85           C
ATOM   1660  HB  VAL A 121       4.182  13.762   7.613  1.00 94.85           H
ATOM   1661  CG1 VAL A 121       3.709  13.538   5.544  1.00 94.85           C
ATOM   1662 1HG1 VAL A 121       4.161  12.547   5.493  1.00 94.85           H
ATOM   1663 2HG1 VAL A 121       2.832  13.571   4.898  1.00 94.85           H
ATOM   1664 3HG1 VAL A 121       4.432  14.284   5.213  1.00 94.85           H
ATOM   1665  CG2 VAL A 121       2.744  15.258   7.115  1.00 94.85           C
ATOM   1666 1HG2 VAL A 121       1.833  15.351   6.524  1.00 94.85           H
ATOM   1667 2HG2 VAL A 121       2.521  15.467   8.162  1.00 94.85           H
ATOM   1668 3HG2 VAL A 121       3.486  15.969   6.753  1.00 94.85           H
ATOM   1669  HN  VAL A 121       2.693  13.613   9.362  1.00 94.85           H
ATOM   1670  N   VAL A 122       3.671  10.893   7.938  1.00 93.55           N
ATOM   1671  CA  VAL A 122       4.314   9.629   7.624  1.00 93.55           C
ATOM   1672  C   VAL A 122       3.290   8.498   7.740  1.00 93.55           C
ATOM   1673  O   VAL A 122       3.250   7.603   6.897  1.00 93.55           O
ATOM   1674  HA  VAL A 122       4.660   9.684   6.591  1.00 93.55           H
ATOM   1675  CB  VAL A 122       5.535   9.426   8.523  1.00 93.55           C
ATOM   1676  HB  VAL A 122       5.239   9.654   9.547  1.00 93.55           H
ATOM   1677  CG1 VAL A 122       6.008   7.971   8.484  1.00 93.55           C
ATOM   1678 1HG1 VAL A 122       5.206   7.319   8.831  1.00 93.55           H
ATOM   1679 2HG1 VAL A 122       6.278   7.703   7.463  1.00 93.55           H
ATOM   1680 3HG1 VAL A 122       6.877   7.854   9.132  1.00 93.55           H
ATOM   1681  CG2 VAL A 122       6.666  10.380   8.136  1.00 93.55           C
ATOM   1682 1HG2 VAL A 122       6.959  10.196   7.102  1.00 93.55           H
ATOM   1683 2HG2 VAL A 122       6.324  11.410   8.239  1.00 93.55           H
ATOM   1684 3HG2 VAL A 122       7.522  10.214   8.791  1.00 93.55           H
ATOM   1685  HN  VAL A 122       4.026  11.359   8.749  1.00 93.55           H
ATOM   1686  N   ASN A 123       2.488   8.575   8.792  1.00 92.33           N
ATOM   1687  CA  ASN A 123       1.467   7.569   9.029  1.00 92.33           C
ATOM   1688  C   ASN A 123       0.441   7.612   7.895  1.00 92.33           C
ATOM   1689  O   ASN A 123      -0.013   6.570   7.425  1.00 92.33           O
ATOM   1690  HA  ASN A 123       2.003   6.621   9.071  1.00 92.33           H
ATOM   1691  CB  ASN A 123       0.730   7.832  10.344  1.00 92.33           C
ATOM   1692 1HB  ASN A 123       0.636   8.906  10.504  1.00 92.33           H
ATOM   1693 2HB  ASN A 123      -0.281   7.429  10.285  1.00 92.33           H
ATOM   1694  CG  ASN A 123       1.469   7.198  11.524  1.00 92.33           C
ATOM   1695  OD1 ASN A 123       2.272   6.292  11.372  1.00 92.33           O
ATOM   1696  ND2 ASN A 123       1.153   7.722  12.705  1.00 92.33           N
ATOM   1697 1HD2 ASN A 123       0.486   8.464  12.760  1.00 92.33           H
ATOM   1698 2HD2 ASN A 123       1.584   7.374  13.537  1.00 92.33           H
ATOM   1699  HN  ASN A 123       2.528   9.306   9.473  1.00 92.33           H
ATOM   1700  N   SER A 124       0.107   8.828   7.489  1.00 93.55           N
ATOM   1701  CA  SER A 124      -0.998   9.031   6.567  1.00 93.55           C
ATOM   1702  C   SER A 124      -0.587   8.605   5.156  1.00 93.55           C
ATOM   1703  O   SER A 124      -1.397   8.063   4.406  1.00 93.55           O
ATOM   1704  HA  SER A 124      -1.804   8.397   6.938  1.00 93.55           H
ATOM   1705  CB  SER A 124      -1.455  10.491   6.568  1.00 93.55           C
ATOM   1706 1HB  SER A 124      -0.660  11.120   6.170  1.00 93.55           H
ATOM   1707 2HB  SER A 124      -2.313  10.603   5.905  1.00 93.55           H
ATOM   1708  OG  SER A 124      -1.805  10.939   7.875  1.00 93.55           O
ATOM   1709  HG  SER A 124      -1.175  11.657   8.171  1.00 93.55           H
ATOM   1710  HN  SER A 124       0.575   9.663   7.778  1.00 93.55           H
ATOM   1711  N   MET A 125       0.672   8.867   4.836  1.00 93.43           N
ATOM   1712  CA  MET A 125       1.152   8.688   3.476  1.00 93.43           C
ATOM   1713  C   MET A 125       1.041   7.225   3.044  1.00 93.43           C
ATOM   1714  O   MET A 125       0.712   6.937   1.894  1.00 93.43           O
ATOM   1715  HA  MET A 125       0.507   9.308   2.854  1.00 93.43           H
ATOM   1716  CB  MET A 125       2.612   9.138   3.386  1.00 93.43           C
ATOM   1717 1HB  MET A 125       3.153   8.806   4.273  1.00 93.43           H
ATOM   1718 2HB  MET A 125       3.089   8.667   2.527  1.00 93.43           H
ATOM   1719  CG  MET A 125       2.710  10.659   3.261  1.00 93.43           C
ATOM   1720 1HG  MET A 125       2.197  11.135   4.097  1.00 93.43           H
ATOM   1721 2HG  MET A 125       3.754  10.970   3.309  1.00 93.43           H
ATOM   1722  SD  MET A 125       1.987  11.193   1.719  1.00 93.43           S
ATOM   1723  CE  MET A 125       1.864  12.947   2.025  1.00 93.43           C
ATOM   1724 1HE  MET A 125       1.231  13.121   2.894  1.00 93.43           H
ATOM   1725 2HE  MET A 125       2.858  13.354   2.212  1.00 93.43           H
ATOM   1726 3HE  MET A 125       1.429  13.438   1.154  1.00 93.43           H
ATOM   1727  HN  MET A 125       1.357   9.196   5.486  1.00 93.43           H
ATOM   1728  N   TYR A 126       1.321   6.339   3.988  1.00 86.75           N
ATOM   1729  CA  TYR A 126       1.234   4.913   3.726  1.00 86.75           C
ATOM   1730  C   TYR A 126      -0.194   4.509   3.355  1.00 86.75           C
ATOM   1731  O   TYR A 126      -0.404   3.773   2.392  1.00 86.75           O
ATOM   1732  HA  TYR A 126       1.897   4.683   2.892  1.00 86.75           H
ATOM   1733  CB  TYR A 126       1.625   4.219   5.033  1.00 86.75           C
ATOM   1734 1HB  TYR A 126       2.687   4.378   5.214  1.00 86.75           H
ATOM   1735 2HB  TYR A 126       1.087   4.689   5.856  1.00 86.75           H
ATOM   1736  CG  TYR A 126       1.339   2.716   5.048  1.00 86.75           C
ATOM   1737  CD1 TYR A 126       0.522   2.179   6.022  1.00 86.75           C
ATOM   1738  HD1 TYR A 126       0.079   2.826   6.779  1.00 86.75           H
ATOM   1739  CD2 TYR A 126       1.900   1.897   4.089  1.00 86.75           C
ATOM   1740  HD2 TYR A 126       2.546   2.321   3.321  1.00 86.75           H
ATOM   1741  CE1 TYR A 126       0.253   0.764   6.037  1.00 86.75           C
ATOM   1742  HE1 TYR A 126      -0.391   0.327   6.800  1.00 86.75           H
ATOM   1743  CE2 TYR A 126       1.632   0.482   4.104  1.00 86.75           C
ATOM   1744  HE2 TYR A 126       2.068  -0.176   3.353  1.00 86.75           H
ATOM   1745  CZ  TYR A 126       0.821  -0.014   5.077  1.00 86.75           C
ATOM   1746  OH  TYR A 126       0.568  -1.350   5.091  1.00 86.75           O
ATOM   1747  HH  TYR A 126       1.046  -1.797   4.335  1.00 86.75           H
ATOM   1748  HN  TYR A 126       1.602   6.582   4.917  1.00 86.75           H
ATOM   1749  N   LYS A 127      -1.138   5.008   4.139  1.00 87.49           N
ATOM   1750  CA  LYS A 127      -2.535   4.659   3.943  1.00 87.49           C
ATOM   1751  C   LYS A 127      -3.017   5.231   2.608  1.00 87.49           C
ATOM   1752  O   LYS A 127      -3.817   4.606   1.913  1.00 87.49           O
ATOM   1753  HA  LYS A 127      -2.597   3.571   3.895  1.00 87.49           H
ATOM   1754  CB  LYS A 127      -3.373   5.107   5.142  1.00 87.49           C
ATOM   1755 1HB  LYS A 127      -3.174   6.157   5.358  1.00 87.49           H
ATOM   1756 2HB  LYS A 127      -4.433   5.027   4.901  1.00 87.49           H
ATOM   1757  CG  LYS A 127      -3.060   4.259   6.377  1.00 87.49           C
ATOM   1758 1HG  LYS A 127      -2.000   4.338   6.617  1.00 87.49           H
ATOM   1759 2HG  LYS A 127      -3.611   4.643   7.235  1.00 87.49           H
ATOM   1760  CD  LYS A 127      -3.427   2.792   6.142  1.00 87.49           C
ATOM   1761 1HD  LYS A 127      -4.470   2.720   5.834  1.00 87.49           H
ATOM   1762 2HD  LYS A 127      -2.825   2.389   5.328  1.00 87.49           H
ATOM   1763  CE  LYS A 127      -3.205   1.962   7.408  1.00 87.49           C
ATOM   1764 1HE  LYS A 127      -2.180   2.086   7.756  1.00 87.49           H
ATOM   1765 2HE  LYS A 127      -3.858   2.321   8.204  1.00 87.49           H
ATOM   1766  NZ  LYS A 127      -3.477   0.532   7.144  1.00 87.49           N
ATOM   1767 1HZ  LYS A 127      -3.331  -0.002   7.994  1.00 87.49           H
ATOM   1768 2HZ  LYS A 127      -4.436   0.421   6.835  1.00 87.49           H
ATOM   1769 3HZ  LYS A 127      -2.848   0.196   6.422  1.00 87.49           H
ATOM   1770  HN  LYS A 127      -0.962   5.638   4.895  1.00 87.49           H
ATOM   1771  N   MET A 128      -2.510   6.413   2.290  1.00 92.02           N
ATOM   1772  CA  MET A 128      -2.864   7.067   1.042  1.00 92.02           C
ATOM   1773  C   MET A 128      -2.375   6.257  -0.160  1.00 92.02           C
ATOM   1774  O   MET A 128      -3.113   6.066  -1.126  1.00 92.02           O
ATOM   1775  HA  MET A 128      -3.953   7.118   1.036  1.00 92.02           H
ATOM   1776  CB  MET A 128      -2.241   8.464   1.003  1.00 92.02           C
ATOM   1777 1HB  MET A 128      -2.533   9.021   1.894  1.00 92.02           H
ATOM   1778 2HB  MET A 128      -1.154   8.382   1.021  1.00 92.02           H
ATOM   1779  CG  MET A 128      -2.681   9.226  -0.249  1.00 92.02           C
ATOM   1780 1HG  MET A 128      -2.394   8.671  -1.142  1.00 92.02           H
ATOM   1781 2HG  MET A 128      -3.767   9.318  -0.266  1.00 92.02           H
ATOM   1782  SD  MET A 128      -1.932  10.847  -0.271  1.00 92.02           S
ATOM   1783  CE  MET A 128      -2.894  11.651   0.999  1.00 92.02           C
ATOM   1784 1HE  MET A 128      -3.947  11.645   0.716  1.00 92.02           H
ATOM   1785 2HE  MET A 128      -2.769  11.118   1.942  1.00 92.02           H
ATOM   1786 3HE  MET A 128      -2.555  12.680   1.115  1.00 92.02           H
ATOM   1787  HN  MET A 128      -1.869   6.920   2.866  1.00 92.02           H
ATOM   1788  N   ASN A 129      -1.134   5.802  -0.062  1.00 90.37           N
ATOM   1789  CA  ASN A 129      -0.557   4.972  -1.105  1.00 90.37           C
ATOM   1790  C   ASN A 129      -1.434   3.735  -1.311  1.00 90.37           C
ATOM   1791  O   ASN A 129      -1.816   3.421  -2.437  1.00 90.37           O
ATOM   1792  HA  ASN A 129      -0.519   5.608  -1.990  1.00 90.37           H
ATOM   1793  CB  ASN A 129       0.845   4.498  -0.719  1.00 90.37           C
ATOM   1794 1HB  ASN A 129       1.540   5.337  -0.757  1.00 90.37           H
ATOM   1795 2HB  ASN A 129       0.840   4.135   0.309  1.00 90.37           H
ATOM   1796  CG  ASN A 129       1.326   3.387  -1.655  1.00 90.37           C
ATOM   1797  OD1 ASN A 129       1.096   2.210  -1.433  1.00 90.37           O
ATOM   1798  ND2 ASN A 129       2.005   3.827  -2.711  1.00 90.37           N
ATOM   1799 1HD2 ASN A 129       2.159   4.807  -2.834  1.00 90.37           H
ATOM   1800 2HD2 ASN A 129       2.362   3.176  -3.382  1.00 90.37           H
ATOM   1801  HN  ASN A 129      -0.529   5.992   0.710  1.00 90.37           H
ATOM   1802  N   PHE A 130      -1.728   3.067  -0.205  1.00 84.01           N
ATOM   1803  CA  PHE A 130      -2.424   1.793  -0.263  1.00 84.01           C
ATOM   1804  C   PHE A 130      -3.735   1.919  -1.041  1.00 84.01           C
ATOM   1805  O   PHE A 130      -3.956   1.196  -2.012  1.00 84.01           O
ATOM   1806  HA  PHE A 130      -1.767   1.088  -0.773  1.00 84.01           H
ATOM   1807  CB  PHE A 130      -2.738   1.389   1.179  1.00 84.01           C
ATOM   1808 1HB  PHE A 130      -1.815   1.406   1.760  1.00 84.01           H
ATOM   1809 2HB  PHE A 130      -3.404   2.132   1.617  1.00 84.01           H
ATOM   1810  CG  PHE A 130      -3.381   0.007   1.312  1.00 84.01           C
ATOM   1811  CD1 PHE A 130      -4.719  -0.142   1.121  1.00 84.01           C
ATOM   1812  HD1 PHE A 130      -5.333   0.724   0.873  1.00 84.01           H
ATOM   1813  CD2 PHE A 130      -2.614  -1.073   1.621  1.00 84.01           C
ATOM   1814  HD2 PHE A 130      -1.542  -0.954   1.774  1.00 84.01           H
ATOM   1815  CE1 PHE A 130      -5.316  -1.424   1.245  1.00 84.01           C
ATOM   1816  HE1 PHE A 130      -6.389  -1.543   1.092  1.00 84.01           H
ATOM   1817  CE2 PHE A 130      -3.211  -2.356   1.745  1.00 84.01           C
ATOM   1818  HE2 PHE A 130      -2.597  -3.221   1.992  1.00 84.01           H
ATOM   1819  CZ  PHE A 130      -4.549  -2.504   1.554  1.00 84.01           C
ATOM   1820  HZ  PHE A 130      -5.007  -3.489   1.648  1.00 84.01           H
ATOM   1821  HN  PHE A 130      -1.499   3.382   0.716  1.00 84.01           H
ATOM   1822  N   TYR A 131      -4.570   2.842  -0.587  1.00 85.69           N
ATOM   1823  CA  TYR A 131      -5.905   2.982  -1.142  1.00 85.69           C
ATOM   1824  C   TYR A 131      -5.846   3.403  -2.612  1.00 85.69           C
ATOM   1825  O   TYR A 131      -6.605   2.896  -3.437  1.00 85.69           O
ATOM   1826  HA  TYR A 131      -6.403   2.015  -1.068  1.00 85.69           H
ATOM   1827  CB  TYR A 131      -6.584   4.089  -0.333  1.00 85.69           C
ATOM   1828 1HB  TYR A 131      -5.947   4.974  -0.342  1.00 85.69           H
ATOM   1829 2HB  TYR A 131      -7.518   4.363  -0.825  1.00 85.69           H
ATOM   1830  CG  TYR A 131      -6.881   3.707   1.118  1.00 85.69           C
ATOM   1831  CD1 TYR A 131      -7.428   2.474   1.409  1.00 85.69           C
ATOM   1832  HD1 TYR A 131      -7.649   1.773   0.604  1.00 85.69           H
ATOM   1833  CD2 TYR A 131      -6.601   4.596   2.136  1.00 85.69           C
ATOM   1834  HD2 TYR A 131      -6.169   5.570   1.907  1.00 85.69           H
ATOM   1835  CE1 TYR A 131      -7.708   2.115   2.775  1.00 85.69           C
ATOM   1836  HE1 TYR A 131      -8.140   1.144   3.018  1.00 85.69           H
ATOM   1837  CE2 TYR A 131      -6.881   4.236   3.502  1.00 85.69           C
ATOM   1838  HE2 TYR A 131      -6.665   4.928   4.316  1.00 85.69           H
ATOM   1839  CZ  TYR A 131      -7.420   3.013   3.754  1.00 85.69           C
ATOM   1840  OH  TYR A 131      -7.684   2.674   5.044  1.00 85.69           O
ATOM   1841  HH  TYR A 131      -7.540   3.462   5.642  1.00 85.69           H
ATOM   1842  HN  TYR A 131      -4.347   3.485   0.146  1.00 85.69           H
ATOM   1843  N   SER A 132      -4.938   4.325  -2.894  1.00 90.08           N
ATOM   1844  CA  SER A 132      -4.810   4.863  -4.238  1.00 90.08           C
ATOM   1845  C   SER A 132      -4.343   3.767  -5.198  1.00 90.08           C
ATOM   1846  O   SER A 132      -4.831   3.674  -6.323  1.00 90.08           O
ATOM   1847  HA  SER A 132      -5.809   5.207  -4.507  1.00 90.08           H
ATOM   1848  CB  SER A 132      -3.839   6.044  -4.269  1.00 90.08           C
ATOM   1849 1HB  SER A 132      -3.721   6.391  -5.295  1.00 90.08           H
ATOM   1850 2HB  SER A 132      -4.258   6.874  -3.699  1.00 90.08           H
ATOM   1851  OG  SER A 132      -2.563   5.700  -3.735  1.00 90.08           O
ATOM   1852  HG  SER A 132      -2.430   6.147  -2.851  1.00 90.08           H
ATOM   1853  HN  SER A 132      -4.298   4.704  -2.225  1.00 90.08           H
ATOM   1854  N   CYS A 133      -3.405   2.965  -4.718  1.00 84.26           N
ATOM   1855  CA  CYS A 133      -2.834   1.907  -5.535  1.00 84.26           C
ATOM   1856  C   CYS A 133      -3.950   0.927  -5.901  1.00 84.26           C
ATOM   1857  O   CYS A 133      -4.080   0.534  -7.059  1.00 84.26           O
ATOM   1858  HA  CYS A 133      -2.430   2.385  -6.427  1.00 84.26           H
ATOM   1859  CB  CYS A 133      -1.672   1.209  -4.826  1.00 84.26           C
ATOM   1860 1HB  CYS A 133      -1.918   1.050  -3.776  1.00 84.26           H
ATOM   1861 2HB  CYS A 133      -1.504   0.227  -5.266  1.00 84.26           H
ATOM   1862  SG  CYS A 133      -0.154   2.223  -4.964  1.00 84.26           S
ATOM   1863  HG  CYS A 133      -0.526   3.150  -4.086  1.00 84.26           H
ATOM   1864  HN  CYS A 133      -3.036   3.028  -3.790  1.00 84.26           H
ATOM   1865  N   VAL A 134      -4.727   0.562  -4.893  1.00 80.13           N
ATOM   1866  CA  VAL A 134      -5.792  -0.410  -5.082  1.00 80.13           C
ATOM   1867  C   VAL A 134      -6.754   0.098  -6.158  1.00 80.13           C
ATOM   1868  O   VAL A 134      -7.114  -0.641  -7.073  1.00 80.13           O
ATOM   1869  HA  VAL A 134      -5.334  -1.336  -5.430  1.00 80.13           H
ATOM   1870  CB  VAL A 134      -6.483  -0.695  -3.747  1.00 80.13           C
ATOM   1871  HB  VAL A 134      -6.674   0.260  -3.258  1.00 80.13           H
ATOM   1872  CG1 VAL A 134      -7.830  -1.388  -3.965  1.00 80.13           C
ATOM   1873 1HG1 VAL A 134      -8.476  -0.747  -4.564  1.00 80.13           H
ATOM   1874 2HG1 VAL A 134      -7.672  -2.333  -4.485  1.00 80.13           H
ATOM   1875 3HG1 VAL A 134      -8.300  -1.579  -3.000  1.00 80.13           H
ATOM   1876  CG2 VAL A 134      -5.582  -1.522  -2.828  1.00 80.13           C
ATOM   1877 1HG2 VAL A 134      -5.346  -2.471  -3.309  1.00 80.13           H
ATOM   1878 2HG2 VAL A 134      -4.660  -0.974  -2.634  1.00 80.13           H
ATOM   1879 3HG2 VAL A 134      -6.098  -1.710  -1.887  1.00 80.13           H
ATOM   1880  HN  VAL A 134      -4.639   0.916  -3.962  1.00 80.13           H
ATOM   1881  N   LEU A 135      -7.143   1.356  -6.012  1.00 84.90           N
ATOM   1882  CA  LEU A 135      -8.147   1.935  -6.889  1.00 84.90           C
ATOM   1883  C   LEU A 135      -7.589   2.017  -8.311  1.00 84.90           C
ATOM   1884  O   LEU A 135      -8.316   1.806  -9.280  1.00 84.90           O
ATOM   1885  HA  LEU A 135      -9.005   1.262  -6.893  1.00 84.90           H
ATOM   1886  CB  LEU A 135      -8.629   3.279  -6.338  1.00 84.90           C
ATOM   1887 1HB  LEU A 135      -7.761   3.925  -6.202  1.00 84.90           H
ATOM   1888 2HB  LEU A 135      -9.263   3.750  -7.089  1.00 84.90           H
ATOM   1889  CG  LEU A 135      -9.402   3.225  -5.019  1.00 84.90           C
ATOM   1890  HG  LEU A 135      -8.841   2.606  -4.319  1.00 84.90           H
ATOM   1891  CD1 LEU A 135      -9.521   4.617  -4.396  1.00 84.90           C
ATOM   1892 1HD1 LEU A 135      -8.525   5.014  -4.201  1.00 84.90           H
ATOM   1893 2HD1 LEU A 135     -10.048   5.279  -5.084  1.00 84.90           H
ATOM   1894 3HD1 LEU A 135     -10.075   4.550  -3.460  1.00 84.90           H
ATOM   1895  CD2 LEU A 135     -10.768   2.564  -5.211  1.00 84.90           C
ATOM   1896 1HD2 LEU A 135     -11.350   3.136  -5.935  1.00 84.90           H
ATOM   1897 2HD2 LEU A 135     -10.632   1.547  -5.578  1.00 84.90           H
ATOM   1898 3HD2 LEU A 135     -11.297   2.539  -4.259  1.00 84.90           H
ATOM   1899  HN  LEU A 135      -6.786   1.975  -5.312  1.00 84.90           H
ATOM   1900  N   LEU A 136      -6.303   2.326  -8.391  1.00 87.05           N
ATOM   1901  CA  LEU A 136      -5.647   2.472  -9.679  1.00 87.05           C
ATOM   1902  C   LEU A 136      -5.599   1.113 -10.379  1.00 87.05           C
ATOM   1903  O   LEU A 136      -5.864   1.017 -11.577  1.00 87.05           O
ATOM   1904  HA  LEU A 136      -6.255   3.149 -10.280  1.00 87.05           H
ATOM   1905  CB  LEU A 136      -4.274   3.126  -9.510  1.00 87.05           C
ATOM   1906 1HB  LEU A 136      -3.751   2.622  -8.698  1.00 87.05           H
ATOM   1907 2HB  LEU A 136      -3.697   2.952 -10.418  1.00 87.05           H
ATOM   1908  CG  LEU A 136      -4.278   4.629  -9.223  1.00 87.05           C
ATOM   1909  HG  LEU A 136      -5.002   4.823  -8.432  1.00 87.05           H
ATOM   1910  CD1 LEU A 136      -2.913   5.092  -8.710  1.00 87.05           C
ATOM   1911 1HD1 LEU A 136      -2.671   4.561  -7.789  1.00 87.05           H
ATOM   1912 2HD1 LEU A 136      -2.152   4.882  -9.461  1.00 87.05           H
ATOM   1913 3HD1 LEU A 136      -2.943   6.164  -8.513  1.00 87.05           H
ATOM   1914  CD2 LEU A 136      -4.728   5.421 -10.452  1.00 87.05           C
ATOM   1915 1HD2 LEU A 136      -4.046   5.226 -11.280  1.00 87.05           H
ATOM   1916 2HD2 LEU A 136      -5.736   5.117 -10.732  1.00 87.05           H
ATOM   1917 3HD2 LEU A 136      -4.721   6.486 -10.220  1.00 87.05           H
ATOM   1918  HN  LEU A 136      -5.713   2.475  -7.597  1.00 87.05           H
ATOM   1919  N   ILE A 137      -5.258   0.095  -9.603  1.00 78.41           N
ATOM   1920  CA  ILE A 137      -5.141  -1.250 -10.140  1.00 78.41           C
ATOM   1921  C   ILE A 137      -6.497  -1.692 -10.695  1.00 78.41           C
ATOM   1922  O   ILE A 137      -6.564  -2.325 -11.748  1.00 78.41           O
ATOM   1923  HA  ILE A 137      -4.427  -1.213 -10.963  1.00 78.41           H
ATOM   1924  CB  ILE A 137      -4.569  -2.200  -9.086  1.00 78.41           C
ATOM   1925  HB  ILE A 137      -5.085  -2.016  -8.144  1.00 78.41           H
ATOM   1926  CG1 ILE A 137      -3.083  -1.925  -8.849  1.00 78.41           C
ATOM   1927 1HG1 ILE A 137      -2.506  -2.248  -9.715  1.00 78.41           H
ATOM   1928 2HG1 ILE A 137      -2.921  -0.852  -8.740  1.00 78.41           H
ATOM   1929  CG2 ILE A 137      -4.827  -3.660  -9.466  1.00 78.41           C
ATOM   1930 1HG2 ILE A 137      -5.901  -3.830  -9.543  1.00 78.41           H
ATOM   1931 2HG2 ILE A 137      -4.355  -3.875 -10.424  1.00 78.41           H
ATOM   1932 3HG2 ILE A 137      -4.410  -4.314  -8.700  1.00 78.41           H
ATOM   1933  CD1 ILE A 137      -2.584  -2.651  -7.598  1.00 78.41           C
ATOM   1934 1HD1 ILE A 137      -3.146  -2.307  -6.729  1.00 78.41           H
ATOM   1935 2HD1 ILE A 137      -2.725  -3.724  -7.720  1.00 78.41           H
ATOM   1936 3HD1 ILE A 137      -1.525  -2.437  -7.452  1.00 78.41           H
ATOM   1937  HN  ILE A 137      -5.063   0.178  -8.625  1.00 78.41           H
ATOM   1938  N   MET A 138      -7.543  -1.341  -9.963  1.00 77.91           N
ATOM   1939  CA  MET A 138      -8.897  -1.631 -10.404  1.00 77.91           C
ATOM   1940  C   MET A 138      -9.181  -0.985 -11.762  1.00 77.91           C
ATOM   1941  O   MET A 138      -9.699  -1.637 -12.667  1.00 77.91           O
ATOM   1942  HA  MET A 138      -8.951  -2.716 -10.492  1.00 77.91           H
ATOM   1943  CB  MET A 138      -9.895  -1.106  -9.370  1.00 77.91           C
ATOM   1944 1HB  MET A 138      -9.723  -1.596  -8.412  1.00 77.91           H
ATOM   1945 2HB  MET A 138      -9.735  -0.039  -9.215  1.00 77.91           H
ATOM   1946  CG  MET A 138     -11.335  -1.351  -9.824  1.00 77.91           C
ATOM   1947 1HG  MET A 138     -11.519  -0.841 -10.770  1.00 77.91           H
ATOM   1948 2HG  MET A 138     -11.494  -2.415 -10.000  1.00 77.91           H
ATOM   1949  SD  MET A 138     -12.475  -0.762  -8.584  1.00 77.91           S
ATOM   1950  CE  MET A 138     -12.226   0.999  -8.745  1.00 77.91           C
ATOM   1951 1HE  MET A 138     -11.183   1.239  -8.538  1.00 77.91           H
ATOM   1952 2HE  MET A 138     -12.476   1.309  -9.759  1.00 77.91           H
ATOM   1953 3HE  MET A 138     -12.867   1.523  -8.036  1.00 77.91           H
ATOM   1954  HN  MET A 138      -7.477  -0.868  -9.084  1.00 77.91           H
ATOM   1955  N   CYS A 139      -8.829   0.288 -11.861  1.00 83.54           N
ATOM   1956  CA  CYS A 139      -9.144   1.062 -13.050  1.00 83.54           C
ATOM   1957  C   CYS A 139      -8.354   0.480 -14.224  1.00 83.54           C
ATOM   1958  O   CYS A 139      -8.855   0.421 -15.346  1.00 83.54           O
ATOM   1959  HA  CYS A 139     -10.216   0.958 -13.216  1.00 83.54           H
ATOM   1960  CB  CYS A 139      -8.855   2.551 -12.849  1.00 83.54           C
ATOM   1961 1HB  CYS A 139      -7.829   2.688 -12.509  1.00 83.54           H
ATOM   1962 2HB  CYS A 139      -8.949   3.079 -13.798  1.00 83.54           H
ATOM   1963  SG  CYS A 139     -10.019   3.254 -11.625  1.00 83.54           S
ATOM   1964  HG  CYS A 139      -9.380   2.802 -10.550  1.00 83.54           H
ATOM   1965  HN  CYS A 139      -8.338   0.790 -11.148  1.00 83.54           H
ATOM   1966  N   ILE A 140      -7.131   0.066 -13.926  1.00 80.41           N
ATOM   1967  CA  ILE A 140      -6.276  -0.533 -14.937  1.00 80.41           C
ATOM   1968  C   ILE A 140      -6.964  -1.774 -15.510  1.00 80.41           C
ATOM   1969  O   ILE A 140      -6.937  -2.001 -16.718  1.00 80.41           O
ATOM   1970  HA  ILE A 140      -6.157   0.196 -15.738  1.00 80.41           H
ATOM   1971  CB  ILE A 140      -4.884  -0.810 -14.366  1.00 80.41           C
ATOM   1972  HB  ILE A 140      -5.003  -1.267 -13.383  1.00 80.41           H
ATOM   1973  CG1 ILE A 140      -4.103   0.491 -14.169  1.00 80.41           C
ATOM   1974 1HG1 ILE A 140      -3.800   0.887 -15.138  1.00 80.41           H
ATOM   1975 2HG1 ILE A 140      -4.747   1.239 -13.706  1.00 80.41           H
ATOM   1976  CG2 ILE A 140      -4.122  -1.809 -15.239  1.00 80.41           C
ATOM   1977 1HG2 ILE A 140      -4.675  -2.748 -15.284  1.00 80.41           H
ATOM   1978 2HG2 ILE A 140      -4.013  -1.403 -16.245  1.00 80.41           H
ATOM   1979 3HG2 ILE A 140      -3.136  -1.988 -14.811  1.00 80.41           H
ATOM   1980  CD1 ILE A 140      -2.868   0.262 -13.296  1.00 80.41           C
ATOM   1981 1HD1 ILE A 140      -3.177  -0.112 -12.319  1.00 80.41           H
ATOM   1982 2HD1 ILE A 140      -2.215  -0.469 -13.774  1.00 80.41           H
ATOM   1983 3HD1 ILE A 140      -2.332   1.202 -13.171  1.00 80.41           H
ATOM   1984  HN  ILE A 140      -6.724   0.134 -13.015  1.00 80.41           H
ATOM   1985  N   SER A 141      -7.565  -2.545 -14.615  1.00 75.34           N
ATOM   1986  CA  SER A 141      -8.156  -3.815 -14.998  1.00 75.34           C
ATOM   1987  C   SER A 141      -9.360  -3.578 -15.911  1.00 75.34           C
ATOM   1988  O   SER A 141      -9.546  -4.290 -16.897  1.00 75.34           O
ATOM   1989  HA  SER A 141      -7.370  -4.350 -15.532  1.00 75.34           H
ATOM   1990  CB  SER A 141      -8.574  -4.622 -13.767  1.00 75.34           C
ATOM   1991 1HB  SER A 141      -9.339  -4.073 -13.217  1.00 75.34           H
ATOM   1992 2HB  SER A 141      -9.023  -5.563 -14.085  1.00 75.34           H
ATOM   1993  OG  SER A 141      -7.471  -4.891 -12.905  1.00 75.34           O
ATOM   1994  HG  SER A 141      -7.352  -4.139 -12.257  1.00 75.34           H
ATOM   1995  HN  SER A 141      -7.651  -2.314 -13.646  1.00 75.34           H
ATOM   1996  N   VAL A 142     -10.148  -2.576 -15.551  1.00 76.72           N
ATOM   1997  CA  VAL A 142     -11.309  -2.213 -16.345  1.00 76.72           C
ATOM   1998  C   VAL A 142     -10.850  -1.741 -17.726  1.00 76.72           C
ATOM   1999  O   VAL A 142     -11.444  -2.104 -18.740  1.00 76.72           O
ATOM   2000  HA  VAL A 142     -11.918  -3.109 -16.466  1.00 76.72           H
ATOM   2001  CB  VAL A 142     -12.145  -1.168 -15.603  1.00 76.72           C
ATOM   2002  HB  VAL A 142     -11.494  -0.327 -15.363  1.00 76.72           H
ATOM   2003  CG1 VAL A 142     -13.280  -0.646 -16.487  1.00 76.72           C
ATOM   2004 1HG1 VAL A 142     -12.862  -0.187 -17.383  1.00 76.72           H
ATOM   2005 2HG1 VAL A 142     -13.929  -1.475 -16.772  1.00 76.72           H
ATOM   2006 3HG1 VAL A 142     -13.858   0.095 -15.935  1.00 76.72           H
ATOM   2007  CG2 VAL A 142     -12.688  -1.732 -14.289  1.00 76.72           C
ATOM   2008 1HG2 VAL A 142     -13.316  -2.598 -14.498  1.00 76.72           H
ATOM   2009 2HG2 VAL A 142     -11.856  -2.032 -13.651  1.00 76.72           H
ATOM   2010 3HG2 VAL A 142     -13.278  -0.969 -13.782  1.00 76.72           H
ATOM   2011  HN  VAL A 142     -10.003  -2.017 -14.734  1.00 76.72           H
ATOM   2012  N   ASP A 143      -9.796  -0.938 -17.721  1.00 78.51           N
ATOM   2013  CA  ASP A 143      -9.309  -0.334 -18.950  1.00 78.51           C
ATOM   2014  C   ASP A 143      -8.823  -1.434 -19.896  1.00 78.51           C
ATOM   2015  O   ASP A 143      -9.051  -1.366 -21.103  1.00 78.51           O
ATOM   2016  HA  ASP A 143     -10.158   0.218 -19.354  1.00 78.51           H
ATOM   2017  CB  ASP A 143      -8.134   0.606 -18.674  1.00 78.51           C
ATOM   2018 1HB  ASP A 143      -8.392   1.290 -17.866  1.00 78.51           H
ATOM   2019 2HB  ASP A 143      -7.272   0.028 -18.340  1.00 78.51           H
ATOM   2020  CG  ASP A 143      -7.765   1.404 -19.926  1.00 78.51           C
ATOM   2021  OD1 ASP A 143      -8.701   1.957 -20.543  1.00 78.51           O
ATOM   2022  OD2 ASP A 143      -6.555   1.444 -20.238  1.00 78.51           O
ATOM   2023  HN  ASP A 143      -9.278  -0.699 -16.899  1.00 78.51           H
ATOM   2024  N   ARG A 144      -8.162  -2.423 -19.312  1.00 73.54           N
ATOM   2025  CA  ARG A 144      -7.653  -3.542 -20.086  1.00 73.54           C
ATOM   2026  C   ARG A 144      -8.807  -4.299 -20.747  1.00 73.54           C
ATOM   2027  O   ARG A 144      -8.732  -4.648 -21.923  1.00 73.54           O
ATOM   2028  HA  ARG A 144      -7.001  -3.091 -20.833  1.00 73.54           H
ATOM   2029  CB  ARG A 144      -6.860  -4.507 -19.202  1.00 73.54           C
ATOM   2030 1HB  ARG A 144      -7.334  -4.583 -18.224  1.00 73.54           H
ATOM   2031 2HB  ARG A 144      -6.875  -5.504 -19.642  1.00 73.54           H
ATOM   2032  CG  ARG A 144      -5.413  -4.037 -19.039  1.00 73.54           C
ATOM   2033 1HG  ARG A 144      -4.953  -3.916 -20.020  1.00 73.54           H
ATOM   2034 2HG  ARG A 144      -5.396  -3.061 -18.556  1.00 73.54           H
ATOM   2035  CD  ARG A 144      -4.602  -5.036 -18.211  1.00 73.54           C
ATOM   2036 1HD  ARG A 144      -4.858  -4.938 -17.156  1.00 73.54           H
ATOM   2037 2HD  ARG A 144      -4.853  -6.055 -18.506  1.00 73.54           H
ATOM   2038  NE  ARG A 144      -3.154  -4.797 -18.404  1.00 73.54           N
ATOM   2039  HE  ARG A 144      -2.879  -4.026 -18.979  1.00 73.54           H
ATOM   2040  CZ  ARG A 144      -2.189  -5.548 -17.856  1.00 73.54           C
ATOM   2041  NH1 ARG A 144      -2.500  -6.593 -17.077  1.00 73.54           N
ATOM   2042 1HH1 ARG A 144      -3.458  -6.817 -16.901  1.00 73.54           H
ATOM   2043 2HH1 ARG A 144      -1.774  -7.148 -16.673  1.00 73.54           H
ATOM   2044  NH2 ARG A 144      -0.908  -5.238 -18.100  1.00 73.54           N
ATOM   2045 1HH2 ARG A 144      -0.176  -5.788 -17.699  1.00 73.54           H
ATOM   2046 2HH2 ARG A 144      -0.685  -4.457 -18.682  1.00 73.54           H
ATOM   2047  HN  ARG A 144      -7.972  -2.466 -18.331  1.00 73.54           H
ATOM   2048  N   TYR A 145      -9.849  -4.529 -19.960  1.00 71.99           N
ATOM   2049  CA  TYR A 145     -11.021  -5.230 -20.457  1.00 71.99           C
ATOM   2050  C   TYR A 145     -11.611  -4.517 -21.675  1.00 71.99           C
ATOM   2051  O   TYR A 145     -11.880  -5.146 -22.697  1.00 71.99           O
ATOM   2052  HA  TYR A 145     -10.714  -6.235 -20.747  1.00 71.99           H
ATOM   2053  CB  TYR A 145     -12.043  -5.201 -19.319  1.00 71.99           C
ATOM   2054 1HB  TYR A 145     -11.706  -5.867 -18.524  1.00 71.99           H
ATOM   2055 2HB  TYR A 145     -12.076  -4.195 -18.899  1.00 71.99           H
ATOM   2056  CG  TYR A 145     -13.456  -5.608 -19.741  1.00 71.99           C
ATOM   2057  CD1 TYR A 145     -14.445  -4.652 -19.853  1.00 71.99           C
ATOM   2058  HD1 TYR A 145     -14.220  -3.607 -19.639  1.00 71.99           H
ATOM   2059  CD2 TYR A 145     -13.741  -6.931 -20.011  1.00 71.99           C
ATOM   2060  HD2 TYR A 145     -12.960  -7.686 -19.923  1.00 71.99           H
ATOM   2061  CE1 TYR A 145     -15.775  -5.035 -20.250  1.00 71.99           C
ATOM   2062  HE1 TYR A 145     -16.566  -4.290 -20.342  1.00 71.99           H
ATOM   2063  CE2 TYR A 145     -15.071  -7.314 -20.409  1.00 71.99           C
ATOM   2064  HE2 TYR A 145     -15.311  -8.355 -20.625  1.00 71.99           H
ATOM   2065  CZ  TYR A 145     -16.023  -6.347 -20.509  1.00 71.99           C
ATOM   2066  OH  TYR A 145     -17.279  -6.708 -20.884  1.00 71.99           O
ATOM   2067  HH  TYR A 145     -17.312  -7.692 -21.064  1.00 71.99           H
ATOM   2068  HN  TYR A 145      -9.899  -4.247 -19.002  1.00 71.99           H
ATOM   2069  N   ILE A 146     -11.795  -3.213 -21.526  1.00 73.86           N
ATOM   2070  CA  ILE A 146     -12.410  -2.419 -22.576  1.00 73.86           C
ATOM   2071  C   ILE A 146     -11.540  -2.482 -23.833  1.00 73.86           C
ATOM   2072  O   ILE A 146     -12.055  -2.603 -24.943  1.00 73.86           O
ATOM   2073  HA  ILE A 146     -13.376  -2.869 -22.802  1.00 73.86           H
ATOM   2074  CB  ILE A 146     -12.677  -0.995 -22.084  1.00 73.86           C
ATOM   2075  HB  ILE A 146     -11.757  -0.605 -21.649  1.00 73.86           H
ATOM   2076  CG1 ILE A 146     -13.737  -0.987 -20.981  1.00 73.86           C
ATOM   2077 1HG1 ILE A 146     -14.711  -1.232 -21.405  1.00 73.86           H
ATOM   2078 2HG1 ILE A 146     -13.507  -1.757 -20.244  1.00 73.86           H
ATOM   2079  CG2 ILE A 146     -13.053  -0.075 -23.247  1.00 73.86           C
ATOM   2080 1HG2 ILE A 146     -12.236  -0.047 -23.967  1.00 73.86           H
ATOM   2081 2HG2 ILE A 146     -13.953  -0.452 -23.733  1.00 73.86           H
ATOM   2082 3HG2 ILE A 146     -13.238   0.931 -22.869  1.00 73.86           H
ATOM   2083  CD1 ILE A 146     -13.804   0.379 -20.294  1.00 73.86           C
ATOM   2084 1HD1 ILE A 146     -12.835   0.610 -19.851  1.00 73.86           H
ATOM   2085 2HD1 ILE A 146     -14.058   1.143 -21.029  1.00 73.86           H
ATOM   2086 3HD1 ILE A 146     -14.565   0.358 -19.515  1.00 73.86           H
ATOM   2087  HN  ILE A 146     -11.532  -2.701 -20.708  1.00 73.86           H
ATOM   2088  N   ALA A 147     -10.235  -2.397 -23.616  1.00 73.94           N
ATOM   2089  CA  ALA A 147      -9.295  -2.331 -24.722  1.00 73.94           C
ATOM   2090  C   ALA A 147      -9.378  -3.625 -25.533  1.00 73.94           C
ATOM   2091  O   ALA A 147      -9.114  -3.627 -26.735  1.00 73.94           O
ATOM   2092  HA  ALA A 147      -9.588  -1.495 -25.357  1.00 73.94           H
ATOM   2093  CB  ALA A 147      -7.888  -2.071 -24.181  1.00 73.94           C
ATOM   2094 1HB  ALA A 147      -7.876  -1.126 -23.638  1.00 73.94           H
ATOM   2095 2HB  ALA A 147      -7.602  -2.880 -23.509  1.00 73.94           H
ATOM   2096 3HB  ALA A 147      -7.183  -2.022 -25.011  1.00 73.94           H
ATOM   2097  HN  ALA A 147      -9.820  -2.372 -22.706  1.00 73.94           H
ATOM   2098  N   ILE A 148      -9.746  -4.696 -24.844  1.00 69.52           N
ATOM   2099  CA  ILE A 148      -9.798  -6.006 -25.469  1.00 69.52           C
ATOM   2100  C   ILE A 148     -11.178  -6.212 -26.098  1.00 69.52           C
ATOM   2101  O   ILE A 148     -11.282  -6.599 -27.261  1.00 69.52           O
ATOM   2102  HA  ILE A 148      -9.051  -6.020 -26.263  1.00 69.52           H
ATOM   2103  CB  ILE A 148      -9.412  -7.094 -24.465  1.00 69.52           C
ATOM   2104  HB  ILE A 148     -10.002  -6.949 -23.560  1.00 69.52           H
ATOM   2105  CG1 ILE A 148      -7.939  -6.975 -24.068  1.00 69.52           C
ATOM   2106 1HG1 ILE A 148      -7.307  -7.237 -24.917  1.00 69.52           H
ATOM   2107 2HG1 ILE A 148      -7.711  -5.941 -23.808  1.00 69.52           H
ATOM   2108  CG2 ILE A 148      -9.749  -8.485 -25.007  1.00 69.52           C
ATOM   2109 1HG2 ILE A 148     -10.820  -8.551 -25.198  1.00 69.52           H
ATOM   2110 2HG2 ILE A 148      -9.203  -8.656 -25.935  1.00 69.52           H
ATOM   2111 3HG2 ILE A 148      -9.463  -9.239 -24.273  1.00 69.52           H
ATOM   2112  CD1 ILE A 148      -7.615  -7.888 -22.883  1.00 69.52           C
ATOM   2113 1HD1 ILE A 148      -8.231  -7.606 -22.029  1.00 69.52           H
ATOM   2114 2HD1 ILE A 148      -7.821  -8.923 -23.155  1.00 69.52           H
ATOM   2115 3HD1 ILE A 148      -6.562  -7.783 -22.621  1.00 69.52           H
ATOM   2116  HN  ILE A 148     -10.005  -4.677 -23.879  1.00 69.52           H
ATOM   2117  N   ALA A 149     -12.202  -5.945 -25.301  1.00 69.35           N
ATOM   2118  CA  ALA A 149     -13.557  -6.313 -25.675  1.00 69.35           C
ATOM   2119  C   ALA A 149     -14.044  -5.385 -26.790  1.00 69.35           C
ATOM   2120  O   ALA A 149     -14.755  -5.817 -27.696  1.00 69.35           O
ATOM   2121  HA  ALA A 149     -13.531  -7.336 -26.051  1.00 69.35           H
ATOM   2122  CB  ALA A 149     -14.459  -6.264 -24.440  1.00 69.35           C
ATOM   2123 1HB  ALA A 149     -14.086  -6.962 -23.690  1.00 69.35           H
ATOM   2124 2HB  ALA A 149     -14.457  -5.254 -24.029  1.00 69.35           H
ATOM   2125 3HB  ALA A 149     -15.475  -6.540 -24.721  1.00 69.35           H
ATOM   2126  HN  ALA A 149     -12.117  -5.486 -24.417  1.00 69.35           H
ATOM   2127  N   GLN A 150     -13.642  -4.127 -26.687  1.00 72.01           N
ATOM   2128  CA  GLN A 150     -14.150  -3.103 -27.584  1.00 72.01           C
ATOM   2129  C   GLN A 150     -12.996  -2.435 -28.335  1.00 72.01           C
ATOM   2130  O   GLN A 150     -12.968  -1.214 -28.478  1.00 72.01           O
ATOM   2131  HA  GLN A 150     -14.795  -3.628 -28.288  1.00 72.01           H
ATOM   2132  CB  GLN A 150     -14.979  -2.068 -26.821  1.00 72.01           C
ATOM   2133 1HB  GLN A 150     -14.354  -1.573 -26.077  1.00 72.01           H
ATOM   2134 2HB  GLN A 150     -15.327  -1.297 -27.508  1.00 72.01           H
ATOM   2135  CG  GLN A 150     -16.177  -2.724 -26.132  1.00 72.01           C
ATOM   2136 1HG  GLN A 150     -16.638  -3.446 -26.807  1.00 72.01           H
ATOM   2137 2HG  GLN A 150     -15.839  -3.278 -25.256  1.00 72.01           H
ATOM   2138  CD  GLN A 150     -17.211  -1.677 -25.714  1.00 72.01           C
ATOM   2139  OE1 GLN A 150     -17.079  -0.495 -25.985  1.00 72.01           O
ATOM   2140  NE2 GLN A 150     -18.243  -2.175 -25.039  1.00 72.01           N
ATOM   2141 1HE2 GLN A 150     -18.290  -3.156 -24.849  1.00 72.01           H
ATOM   2142 2HE2 GLN A 150     -18.972  -1.569 -24.722  1.00 72.01           H
ATOM   2143  HN  GLN A 150     -12.982  -3.804 -26.007  1.00 72.01           H
ATOM   2144  N   ALA A 151     -12.073  -3.266 -28.796  1.00 66.19           N
ATOM   2145  CA  ALA A 151     -10.804  -2.770 -29.301  1.00 66.19           C
ATOM   2146  C   ALA A 151     -11.064  -1.623 -30.279  1.00 66.19           C
ATOM   2147  O   ALA A 151     -10.383  -0.599 -30.235  1.00 66.19           O
ATOM   2148  HA  ALA A 151     -10.234  -2.391 -28.453  1.00 66.19           H
ATOM   2149  CB  ALA A 151     -10.025  -3.919 -29.944  1.00 66.19           C
ATOM   2150 1HB  ALA A 151      -9.841  -4.695 -29.200  1.00 66.19           H
ATOM   2151 2HB  ALA A 151     -10.606  -4.336 -30.767  1.00 66.19           H
ATOM   2152 3HB  ALA A 151      -9.074  -3.546 -30.323  1.00 66.19           H
ATOM   2153  HN  ALA A 151     -12.180  -4.260 -28.827  1.00 66.19           H
ATOM   2154  N   MET A 152     -12.049  -1.832 -31.140  1.00 68.26           N
ATOM   2155  CA  MET A 152     -12.359  -0.860 -32.174  1.00 68.26           C
ATOM   2156  C   MET A 152     -12.843   0.456 -31.562  1.00 68.26           C
ATOM   2157  O   MET A 152     -12.308   1.520 -31.867  1.00 68.26           O
ATOM   2158  HA  MET A 152     -11.426  -0.697 -32.713  1.00 68.26           H
ATOM   2159  CB  MET A 152     -13.442  -1.423 -33.096  1.00 68.26           C
ATOM   2160 1HB  MET A 152     -14.219  -1.902 -32.500  1.00 68.26           H
ATOM   2161 2HB  MET A 152     -13.917  -0.610 -33.645  1.00 68.26           H
ATOM   2162  CG  MET A 152     -12.852  -2.434 -34.082  1.00 68.26           C
ATOM   2163 1HG  MET A 152     -11.784  -2.551 -33.900  1.00 68.26           H
ATOM   2164 2HG  MET A 152     -13.310  -3.412 -33.930  1.00 68.26           H
ATOM   2165  SD  MET A 152     -13.129  -1.886 -35.758  1.00 68.26           S
ATOM   2166  CE  MET A 152     -14.840  -2.352 -35.958  1.00 68.26           C
ATOM   2167 1HE  MET A 152     -14.942  -3.429 -35.822  1.00 68.26           H
ATOM   2168 2HE  MET A 152     -15.448  -1.833 -35.216  1.00 68.26           H
ATOM   2169 3HE  MET A 152     -15.177  -2.079 -36.958  1.00 68.26           H
ATOM   2170  HN  MET A 152     -12.629  -2.647 -31.138  1.00 68.26           H
ATOM   2171  N   ARG A 153     -13.851   0.340 -30.709  1.00 68.32           N
ATOM   2172  CA  ARG A 153     -14.429   1.510 -30.071  1.00 68.32           C
ATOM   2173  C   ARG A 153     -13.395   2.190 -29.172  1.00 68.32           C
ATOM   2174  O   ARG A 153     -13.399   3.412 -29.029  1.00 68.32           O
ATOM   2175  HA  ARG A 153     -14.722   2.161 -30.895  1.00 68.32           H
ATOM   2176  CB  ARG A 153     -15.653   1.132 -29.233  1.00 68.32           C
ATOM   2177 1HB  ARG A 153     -15.417   0.272 -28.607  1.00 68.32           H
ATOM   2178 2HB  ARG A 153     -15.908   1.953 -28.564  1.00 68.32           H
ATOM   2179  CG  ARG A 153     -16.850   0.805 -30.128  1.00 68.32           C
ATOM   2180 1HG  ARG A 153     -17.039   1.637 -30.806  1.00 68.32           H
ATOM   2181 2HG  ARG A 153     -16.621  -0.063 -30.745  1.00 68.32           H
ATOM   2182  CD  ARG A 153     -18.100   0.528 -29.291  1.00 68.32           C
ATOM   2183 1HD  ARG A 153     -17.967  -0.388 -28.716  1.00 68.32           H
ATOM   2184 2HD  ARG A 153     -18.255   1.335 -28.574  1.00 68.32           H
ATOM   2185  NE  ARG A 153     -19.282   0.403 -30.173  1.00 68.32           N
ATOM   2186  HE  ARG A 153     -19.143   0.494 -31.159  1.00 68.32           H
ATOM   2187  CZ  ARG A 153     -20.527   0.176 -29.733  1.00 68.32           C
ATOM   2188  NH1 ARG A 153     -20.772   0.046 -28.422  1.00 68.32           N
ATOM   2189 1HH1 ARG A 153     -20.023   0.118 -27.764  1.00 68.32           H
ATOM   2190 2HH1 ARG A 153     -21.704  -0.123 -28.101  1.00 68.32           H
ATOM   2191  NH2 ARG A 153     -21.524   0.081 -30.623  1.00 68.32           N
ATOM   2192 1HH2 ARG A 153     -22.459  -0.088 -30.311  1.00 68.32           H
ATOM   2193 2HH2 ARG A 153     -21.333   0.180 -31.600  1.00 68.32           H
ATOM   2194  HN  ARG A 153     -14.269  -0.532 -30.453  1.00 68.32           H
ATOM   2195  N   ALA A 154     -12.533   1.370 -28.589  1.00 69.44           N
ATOM   2196  CA  ALA A 154     -11.545   1.868 -27.648  1.00 69.44           C
ATOM   2197  C   ALA A 154     -10.579   2.805 -28.377  1.00 69.44           C
ATOM   2198  O   ALA A 154     -10.010   3.710 -27.769  1.00 69.44           O
ATOM   2199  HA  ALA A 154     -12.073   2.431 -26.879  1.00 69.44           H
ATOM   2200  CB  ALA A 154     -10.827   0.688 -26.989  1.00 69.44           C
ATOM   2201 1HB  ALA A 154     -11.552   0.070 -26.461  1.00 69.44           H
ATOM   2202 2HB  ALA A 154     -10.331   0.091 -27.755  1.00 69.44           H
ATOM   2203 3HB  ALA A 154     -10.085   1.062 -26.283  1.00 69.44           H
ATOM   2204  HN  ALA A 154     -12.504   0.383 -28.751  1.00 69.44           H
ATOM   2205  N   HIS A 155     -10.425   2.555 -29.669  1.00 70.09           N
ATOM   2206  CA  HIS A 155      -9.499   3.331 -30.475  1.00 70.09           C
ATOM   2207  C   HIS A 155     -10.090   4.716 -30.747  1.00 70.09           C
ATOM   2208  O   HIS A 155      -9.413   5.728 -30.578  1.00 70.09           O
ATOM   2209  HA  HIS A 155      -8.589   3.444 -29.886  1.00 70.09           H
ATOM   2210  CB  HIS A 155      -9.134   2.580 -31.758  1.00 70.09           C
ATOM   2211 1HB  HIS A 155      -8.855   1.558 -31.501  1.00 70.09           H
ATOM   2212 2HB  HIS A 155     -10.017   2.519 -32.394  1.00 70.09           H
ATOM   2213  CG  HIS A 155      -8.009   3.213 -32.541  1.00 70.09           C
ATOM   2214  ND1 HIS A 155      -8.223   4.144 -33.542  1.00 70.09           N
ATOM   2215  HD1 HIS A 155      -9.114   4.485 -33.843  1.00 70.09           H
ATOM   2216  CD2 HIS A 155      -6.658   3.039 -32.459  1.00 70.09           C
ATOM   2217  HD2 HIS A 155      -6.142   2.371 -31.770  1.00 70.09           H
ATOM   2218  CE1 HIS A 155      -7.048   4.507 -34.034  1.00 70.09           C
ATOM   2219  HE1 HIS A 155      -6.884   5.227 -34.836  1.00 70.09           H
ATOM   2220  NE2 HIS A 155      -6.079   3.821 -33.362  1.00 70.09           N
ATOM   2221  HN  HIS A 155     -10.919   1.840 -30.163  1.00 70.09           H
ATOM   2222  N   THR A 156     -11.348   4.715 -31.164  1.00 72.09           N
ATOM   2223  CA  THR A 156     -12.003   5.948 -31.568  1.00 72.09           C
ATOM   2224  C   THR A 156     -12.196   6.869 -30.361  1.00 72.09           C
ATOM   2225  O   THR A 156     -12.151   8.091 -30.495  1.00 72.09           O
ATOM   2226  HA  THR A 156     -11.351   6.471 -32.267  1.00 72.09           H
ATOM   2227  CB  THR A 156     -13.313   5.580 -32.267  1.00 72.09           C
ATOM   2228  HB  THR A 156     -13.990   6.434 -32.300  1.00 72.09           H
ATOM   2229  OG1 THR A 156     -13.787   4.448 -31.544  1.00 72.09           O
ATOM   2230  HG1 THR A 156     -13.855   4.667 -30.571  1.00 72.09           H
ATOM   2231  CG2 THR A 156     -13.091   5.051 -33.685  1.00 72.09           C
ATOM   2232 1HG2 THR A 156     -12.469   4.156 -33.646  1.00 72.09           H
ATOM   2233 2HG2 THR A 156     -12.593   5.813 -34.284  1.00 72.09           H
ATOM   2234 3HG2 THR A 156     -14.052   4.805 -34.136  1.00 72.09           H
ATOM   2235  HN  THR A 156     -11.916   3.895 -31.228  1.00 72.09           H
ATOM   2236  N   TRP A 157     -12.407   6.247 -29.210  1.00 76.85           N
ATOM   2237  CA  TRP A 157     -12.765   6.989 -28.013  1.00 76.85           C
ATOM   2238  C   TRP A 157     -11.490   7.214 -27.198  1.00 76.85           C
ATOM   2239  O   TRP A 157     -11.553   7.436 -25.990  1.00 76.85           O
ATOM   2240  HA  TRP A 157     -13.181   7.947 -28.327  1.00 76.85           H
ATOM   2241  CB  TRP A 157     -13.858   6.265 -27.225  1.00 76.85           C
ATOM   2242 1HB  TRP A 157     -13.597   5.210 -27.146  1.00 76.85           H
ATOM   2243 2HB  TRP A 157     -13.886   6.664 -26.211  1.00 76.85           H
ATOM   2244  CG  TRP A 157     -15.253   6.385 -27.843  1.00 76.85           C
ATOM   2245  CD1 TRP A 157     -15.572   6.564 -29.132  1.00 76.85           C
ATOM   2246  HD1 TRP A 157     -14.844   6.652 -29.938  1.00 76.85           H
ATOM   2247  CD2 TRP A 157     -16.512   6.325 -27.140  1.00 76.85           C
ATOM   2248  NE1 TRP A 157     -16.939   6.625 -29.311  1.00 76.85           N
ATOM   2249  HE1 TRP A 157     -17.417   6.753 -30.180  1.00 76.85           H
ATOM   2250  CE2 TRP A 157     -17.529   6.474 -28.061  1.00 76.85           C
ATOM   2251  CE3 TRP A 157     -16.783   6.150 -25.772  1.00 76.85           C
ATOM   2252  HE3 TRP A 157     -15.999   6.030 -25.025  1.00 76.85           H
ATOM   2253  CZ2 TRP A 157     -18.885   6.465 -27.714  1.00 76.85           C
ATOM   2254  HZ2 TRP A 157     -19.670   6.585 -28.461  1.00 76.85           H
ATOM   2255  CZ3 TRP A 157     -18.144   6.143 -25.441  1.00 76.85           C
ATOM   2256  HZ3 TRP A 157     -18.410   6.010 -24.393  1.00 76.85           H
ATOM   2257  CH2 TRP A 157     -19.179   6.292 -26.356  1.00 76.85           C
ATOM   2258  HH2 TRP A 157     -20.215   6.275 -26.018  1.00 76.85           H
ATOM   2259  HN  TRP A 157     -12.338   5.257 -29.089  1.00 76.85           H
ATOM   2260  N   ARG A 158     -10.363   7.149 -27.892  1.00 76.44           N
ATOM   2261  CA  ARG A 158      -9.072   7.152 -27.224  1.00 76.44           C
ATOM   2262  C   ARG A 158      -8.895   8.439 -26.416  1.00 76.44           C
ATOM   2263  O   ARG A 158      -8.459   8.399 -25.267  1.00 76.44           O
ATOM   2264  HA  ARG A 158      -9.094   6.279 -26.572  1.00 76.44           H
ATOM   2265  CB  ARG A 158      -7.930   7.031 -28.235  1.00 76.44           C
ATOM   2266 1HB  ARG A 158      -8.081   6.149 -28.856  1.00 76.44           H
ATOM   2267 2HB  ARG A 158      -7.935   7.895 -28.900  1.00 76.44           H
ATOM   2268  CG  ARG A 158      -6.578   6.937 -27.525  1.00 76.44           C
ATOM   2269 1HG  ARG A 158      -6.419   7.827 -26.917  1.00 76.44           H
ATOM   2270 2HG  ARG A 158      -6.578   6.083 -26.846  1.00 76.44           H
ATOM   2271  CD  ARG A 158      -5.437   6.792 -28.534  1.00 76.44           C
ATOM   2272 1HD  ARG A 158      -5.636   5.954 -29.203  1.00 76.44           H
ATOM   2273 2HD  ARG A 158      -5.373   7.686 -29.154  1.00 76.44           H
ATOM   2274  NE  ARG A 158      -4.157   6.577 -27.824  1.00 76.44           N
ATOM   2275  HE  ARG A 158      -4.129   6.762 -26.841  1.00 76.44           H
ATOM   2276  CZ  ARG A 158      -3.032   6.151 -28.415  1.00 76.44           C
ATOM   2277  NH1 ARG A 158      -3.011   5.889 -29.728  1.00 76.44           N
ATOM   2278 1HH1 ARG A 158      -3.839   6.010 -30.276  1.00 76.44           H
ATOM   2279 2HH1 ARG A 158      -2.168   5.571 -30.162  1.00 76.44           H
ATOM   2280  NH2 ARG A 158      -1.928   5.992 -27.672  1.00 76.44           N
ATOM   2281 1HH2 ARG A 158      -1.080   5.675 -28.097  1.00 76.44           H
ATOM   2282 2HH2 ARG A 158      -1.952   6.190 -26.692  1.00 76.44           H
ATOM   2283  HN  ARG A 158     -10.323   7.095 -28.889  1.00 76.44           H
ATOM   2284  N   GLU A 159      -9.243   9.550 -27.048  1.00 79.35           N
ATOM   2285  CA  GLU A 159      -9.046  10.852 -26.436  1.00 79.35           C
ATOM   2286  C   GLU A 159      -9.969  11.017 -25.228  1.00 79.35           C
ATOM   2287  O   GLU A 159      -9.528  11.430 -24.156  1.00 79.35           O
ATOM   2288  HA  GLU A 159      -8.005  10.865 -26.111  1.00 79.35           H
ATOM   2289  CB  GLU A 159      -9.267  11.975 -27.452  1.00 79.35           C
ATOM   2290 1HB  GLU A 159     -10.173  11.778 -28.026  1.00 79.35           H
ATOM   2291 2HB  GLU A 159      -9.282  12.937 -26.940  1.00 79.35           H
ATOM   2292  CG  GLU A 159      -8.114  12.040 -28.457  1.00 79.35           C
ATOM   2293 1HG  GLU A 159      -7.164  11.959 -27.930  1.00 79.35           H
ATOM   2294 2HG  GLU A 159      -8.174  11.193 -29.140  1.00 79.35           H
ATOM   2295  CD  GLU A 159      -8.153  13.347 -29.251  1.00 79.35           C
ATOM   2296  OE1 GLU A 159      -7.092  13.706 -29.806  1.00 79.35           O
ATOM   2297  OE2 GLU A 159      -9.243  13.959 -29.285  1.00 79.35           O
ATOM   2298  HN  GLU A 159      -9.652   9.569 -27.961  1.00 79.35           H
ATOM   2299  N   LYS A 160     -11.234  10.685 -25.441  1.00 83.07           N
ATOM   2300  CA  LYS A 160     -12.223  10.785 -24.380  1.00 83.07           C
ATOM   2301  C   LYS A 160     -11.765   9.953 -23.181  1.00 83.07           C
ATOM   2302  O   LYS A 160     -11.896  10.382 -22.036  1.00 83.07           O
ATOM   2303  HA  LYS A 160     -12.271  11.831 -24.076  1.00 83.07           H
ATOM   2304  CB  LYS A 160     -13.609  10.402 -24.902  1.00 83.07           C
ATOM   2305 1HB  LYS A 160     -13.546   9.469 -25.462  1.00 83.07           H
ATOM   2306 2HB  LYS A 160     -14.281  10.224 -24.063  1.00 83.07           H
ATOM   2307  CG  LYS A 160     -14.182  11.502 -25.797  1.00 83.07           C
ATOM   2308 1HG  LYS A 160     -14.140  12.458 -25.276  1.00 83.07           H
ATOM   2309 2HG  LYS A 160     -13.571  11.601 -26.695  1.00 83.07           H
ATOM   2310  CD  LYS A 160     -15.628  11.192 -26.189  1.00 83.07           C
ATOM   2311 1HD  LYS A 160     -15.660  10.279 -26.783  1.00 83.07           H
ATOM   2312 2HD  LYS A 160     -16.221  11.011 -25.293  1.00 83.07           H
ATOM   2313  CE  LYS A 160     -16.239  12.347 -26.986  1.00 83.07           C
ATOM   2314 1HE  LYS A 160     -16.171  13.270 -26.411  1.00 83.07           H
ATOM   2315 2HE  LYS A 160     -15.674  12.501 -27.905  1.00 83.07           H
ATOM   2316  NZ  LYS A 160     -17.655  12.061 -27.309  1.00 83.07           N
ATOM   2317 1HZ  LYS A 160     -18.044  12.834 -27.838  1.00 83.07           H
ATOM   2318 2HZ  LYS A 160     -17.711  11.212 -27.861  1.00 83.07           H
ATOM   2319 3HZ  LYS A 160     -18.180  11.941 -26.450  1.00 83.07           H
ATOM   2320  HN  LYS A 160     -11.586  10.353 -26.316  1.00 83.07           H
ATOM   2321  N   ARG A 161     -11.236   8.776 -23.486  1.00 83.55           N
ATOM   2322  CA  ARG A 161     -10.780   7.869 -22.446  1.00 83.55           C
ATOM   2323  C   ARG A 161      -9.637   8.504 -21.652  1.00 83.55           C
ATOM   2324  O   ARG A 161      -9.519   8.288 -20.447  1.00 83.55           O
ATOM   2325  HA  ARG A 161     -11.654   7.707 -21.815  1.00 83.55           H
ATOM   2326  CB  ARG A 161     -10.303   6.544 -23.042  1.00 83.55           C
ATOM   2327 1HB  ARG A 161      -9.614   6.738 -23.864  1.00 83.55           H
ATOM   2328 2HB  ARG A 161      -9.752   5.980 -22.289  1.00 83.55           H
ATOM   2329  CG  ARG A 161     -11.485   5.712 -23.546  1.00 83.55           C
ATOM   2330 1HG  ARG A 161     -12.066   5.350 -22.699  1.00 83.55           H
ATOM   2331 2HG  ARG A 161     -12.147   6.340 -24.143  1.00 83.55           H
ATOM   2332  CD  ARG A 161     -11.003   4.527 -24.386  1.00 83.55           C
ATOM   2333 1HD  ARG A 161     -11.849   4.057 -24.885  1.00 83.55           H
ATOM   2334 2HD  ARG A 161     -10.325   4.875 -25.166  1.00 83.55           H
ATOM   2335  NE  ARG A 161     -10.315   3.542 -23.522  1.00 83.55           N
ATOM   2336  HE  ARG A 161     -10.517   3.555 -22.543  1.00 83.55           H
ATOM   2337  CZ  ARG A 161      -9.438   2.633 -23.970  1.00 83.55           C
ATOM   2338  NH1 ARG A 161      -9.129   2.570 -25.273  1.00 83.55           N
ATOM   2339 1HH1 ARG A 161      -9.555   3.205 -25.919  1.00 83.55           H
ATOM   2340 2HH1 ARG A 161      -8.474   1.889 -25.599  1.00 83.55           H
ATOM   2341  NH2 ARG A 161      -8.874   1.788 -23.096  1.00 83.55           N
ATOM   2342 1HH2 ARG A 161      -8.218   1.104 -23.415  1.00 83.55           H
ATOM   2343 2HH2 ARG A 161      -9.110   1.842 -22.126  1.00 83.55           H
ATOM   2344  HN  ARG A 161     -11.118   8.441 -24.420  1.00 83.55           H
ATOM   2345  N   LEU A 162      -8.825   9.276 -22.359  1.00 85.06           N
ATOM   2346  CA  LEU A 162      -7.681   9.924 -21.740  1.00 85.06           C
ATOM   2347  C   LEU A 162      -8.172  11.048 -20.824  1.00 85.06           C
ATOM   2348  O   LEU A 162      -7.565  11.320 -19.789  1.00 85.06           O
ATOM   2349  HA  LEU A 162      -7.174   9.178 -21.129  1.00 85.06           H
ATOM   2350  CB  LEU A 162      -6.687  10.389 -22.806  1.00 85.06           C
ATOM   2351 1HB  LEU A 162      -6.499   9.558 -23.485  1.00 85.06           H
ATOM   2352 2HB  LEU A 162      -7.156  11.180 -23.391  1.00 85.06           H
ATOM   2353  CG  LEU A 162      -5.342  10.904 -22.289  1.00 85.06           C
ATOM   2354  HG  LEU A 162      -5.535  11.626 -21.496  1.00 85.06           H
ATOM   2355  CD1 LEU A 162      -4.519   9.769 -21.677  1.00 85.06           C
ATOM   2356 1HD1 LEU A 162      -5.068   9.330 -20.845  1.00 85.06           H
ATOM   2357 2HD1 LEU A 162      -4.334   9.006 -22.433  1.00 85.06           H
ATOM   2358 3HD1 LEU A 162      -3.568  10.163 -21.318  1.00 85.06           H
ATOM   2359  CD2 LEU A 162      -4.576  11.638 -23.392  1.00 85.06           C
ATOM   2360 1HD2 LEU A 162      -4.394  10.957 -24.223  1.00 85.06           H
ATOM   2361 2HD2 LEU A 162      -5.165  12.487 -23.740  1.00 85.06           H
ATOM   2362 3HD2 LEU A 162      -3.624  11.994 -22.998  1.00 85.06           H
ATOM   2363  HN  LEU A 162      -8.937   9.460 -23.335  1.00 85.06           H
ATOM   2364  N   LEU A 163      -9.265  11.671 -21.239  1.00 87.96           N
ATOM   2365  CA  LEU A 163      -9.862  12.738 -20.453  1.00 87.96           C
ATOM   2366  C   LEU A 163     -10.414  12.157 -19.150  1.00 87.96           C
ATOM   2367  O   LEU A 163     -10.118  12.662 -18.067  1.00 87.96           O
ATOM   2368  HA  LEU A 163      -9.070  13.445 -20.208  1.00 87.96           H
ATOM   2369  CB  LEU A 163     -10.904  13.493 -21.280  1.00 87.96           C
ATOM   2370 1HB  LEU A 163     -10.511  13.629 -22.287  1.00 87.96           H
ATOM   2371 2HB  LEU A 163     -11.793  12.868 -21.367  1.00 87.96           H
ATOM   2372  CG  LEU A 163     -11.328  14.860 -20.738  1.00 87.96           C
ATOM   2373  HG  LEU A 163     -11.084  14.897 -19.677  1.00 87.96           H
ATOM   2374  CD1 LEU A 163     -10.547  15.986 -21.420  1.00 87.96           C
ATOM   2375 1HD1 LEU A 163      -9.481  15.852 -21.237  1.00 87.96           H
ATOM   2376 2HD1 LEU A 163     -10.737  15.961 -22.494  1.00 87.96           H
ATOM   2377 3HD1 LEU A 163     -10.867  16.946 -21.017  1.00 87.96           H
ATOM   2378  CD2 LEU A 163     -12.840  15.055 -20.863  1.00 87.96           C
ATOM   2379 1HD2 LEU A 163     -13.130  14.989 -21.911  1.00 87.96           H
ATOM   2380 2HD2 LEU A 163     -13.354  14.279 -20.294  1.00 87.96           H
ATOM   2381 3HD2 LEU A 163     -13.114  16.034 -20.470  1.00 87.96           H
ATOM   2382  HN  LEU A 163      -9.740  11.458 -22.093  1.00 87.96           H
ATOM   2383  N   TYR A 164     -11.206  11.105 -19.296  1.00 88.90           N
ATOM   2384  CA  TYR A 164     -11.830  10.473 -18.146  1.00 88.90           C
ATOM   2385  C   TYR A 164     -10.777   9.912 -17.190  1.00 88.90           C
ATOM   2386  O   TYR A 164     -10.970   9.917 -15.975  1.00 88.90           O
ATOM   2387  HA  TYR A 164     -12.418  11.228 -17.625  1.00 88.90           H
ATOM   2388  CB  TYR A 164     -12.664   9.317 -18.702  1.00 88.90           C
ATOM   2389 1HB  TYR A 164     -12.049   8.735 -19.388  1.00 88.90           H
ATOM   2390 2HB  TYR A 164     -12.940   8.654 -17.882  1.00 88.90           H
ATOM   2391  CG  TYR A 164     -13.935   9.760 -19.431  1.00 88.90           C
ATOM   2392  CD1 TYR A 164     -14.761  10.708 -18.862  1.00 88.90           C
ATOM   2393  HD1 TYR A 164     -14.508  11.141 -17.894  1.00 88.90           H
ATOM   2394  CD2 TYR A 164     -14.254   9.212 -20.656  1.00 88.90           C
ATOM   2395  HD2 TYR A 164     -13.602   8.463 -21.105  1.00 88.90           H
ATOM   2396  CE1 TYR A 164     -15.957  11.125 -19.548  1.00 88.90           C
ATOM   2397  HE1 TYR A 164     -16.618  11.873 -19.110  1.00 88.90           H
ATOM   2398  CE2 TYR A 164     -15.450   9.629 -21.342  1.00 88.90           C
ATOM   2399  HE2 TYR A 164     -15.714   9.204 -22.310  1.00 88.90           H
ATOM   2400  CZ  TYR A 164     -16.242  10.565 -20.754  1.00 88.90           C
ATOM   2401  OH  TYR A 164     -17.371  10.959 -21.401  1.00 88.90           O
ATOM   2402  HH  TYR A 164     -17.867  11.629 -20.848  1.00 88.90           H
ATOM   2403  HN  TYR A 164     -11.422  10.687 -20.178  1.00 88.90           H
ATOM   2404  N   SER A 165      -9.684   9.442 -17.773  1.00 89.38           N
ATOM   2405  CA  SER A 165      -8.612   8.851 -16.990  1.00 89.38           C
ATOM   2406  C   SER A 165      -8.029   9.893 -16.033  1.00 89.38           C
ATOM   2407  O   SER A 165      -7.624   9.560 -14.920  1.00 89.38           O
ATOM   2408  HA  SER A 165      -9.076   8.037 -16.433  1.00 89.38           H
ATOM   2409  CB  SER A 165      -7.514   8.288 -17.895  1.00 89.38           C
ATOM   2410 1HB  SER A 165      -6.906   7.582 -17.330  1.00 89.38           H
ATOM   2411 2HB  SER A 165      -7.970   7.732 -18.714  1.00 89.38           H
ATOM   2412  OG  SER A 165      -6.680   9.315 -18.425  1.00 89.38           O
ATOM   2413  HG  SER A 165      -7.239  10.088 -18.724  1.00 89.38           H
ATOM   2414  HN  SER A 165      -9.526   9.459 -18.760  1.00 89.38           H
ATOM   2415  N   LYS A 166      -8.004  11.132 -16.501  1.00 91.88           N
ATOM   2416  CA  LYS A 166      -7.523  12.232 -15.683  1.00 91.88           C
ATOM   2417  C   LYS A 166      -8.470  12.434 -14.499  1.00 91.88           C
ATOM   2418  O   LYS A 166      -8.028  12.538 -13.356  1.00 91.88           O
ATOM   2419  HA  LYS A 166      -6.544  11.948 -15.297  1.00 91.88           H
ATOM   2420  CB  LYS A 166      -7.327  13.488 -16.535  1.00 91.88           C
ATOM   2421 1HB  LYS A 166      -8.228  13.682 -17.116  1.00 91.88           H
ATOM   2422 2HB  LYS A 166      -7.173  14.351 -15.887  1.00 91.88           H
ATOM   2423  CG  LYS A 166      -6.131  13.331 -17.476  1.00 91.88           C
ATOM   2424 1HG  LYS A 166      -5.222  13.180 -16.893  1.00 91.88           H
ATOM   2425 2HG  LYS A 166      -6.264  12.443 -18.094  1.00 91.88           H
ATOM   2426  CD  LYS A 166      -5.971  14.562 -18.369  1.00 91.88           C
ATOM   2427 1HD  LYS A 166      -6.869  14.698 -18.971  1.00 91.88           H
ATOM   2428 2HD  LYS A 166      -5.863  15.453 -17.751  1.00 91.88           H
ATOM   2429  CE  LYS A 166      -4.754  14.421 -19.286  1.00 91.88           C
ATOM   2430 1HE  LYS A 166      -3.867  14.198 -18.691  1.00 91.88           H
ATOM   2431 2HE  LYS A 166      -4.899  13.582 -19.966  1.00 91.88           H
ATOM   2432  NZ  LYS A 166      -4.540  15.664 -20.060  1.00 91.88           N
ATOM   2433 1HZ  LYS A 166      -3.740  15.548 -20.672  1.00 91.88           H
ATOM   2434 2HZ  LYS A 166      -5.365  15.862 -20.615  1.00 91.88           H
ATOM   2435 3HZ  LYS A 166      -4.369  16.434 -19.422  1.00 91.88           H
ATOM   2436  HN  LYS A 166      -8.305  11.389 -17.420  1.00 91.88           H
ATOM   2437  N   MET A 167      -9.757  12.483 -14.813  1.00 93.98           N
ATOM   2438  CA  MET A 167     -10.767  12.723 -13.796  1.00 93.98           C
ATOM   2439  C   MET A 167     -10.764  11.610 -12.747  1.00 93.98           C
ATOM   2440  O   MET A 167     -10.895  11.876 -11.554  1.00 93.98           O
ATOM   2441  HA  MET A 167     -10.495  13.671 -13.331  1.00 93.98           H
ATOM   2442  CB  MET A 167     -12.145  12.801 -14.455  1.00 93.98           C
ATOM   2443 1HB  MET A 167     -12.314  11.911 -15.061  1.00 93.98           H
ATOM   2444 2HB  MET A 167     -12.919  12.815 -13.687  1.00 93.98           H
ATOM   2445  CG  MET A 167     -12.265  14.051 -15.329  1.00 93.98           C
ATOM   2446 1HG  MET A 167     -12.046  14.941 -14.739  1.00 93.98           H
ATOM   2447 2HG  MET A 167     -11.531  14.014 -16.134  1.00 93.98           H
ATOM   2448  SD  MET A 167     -13.911  14.164 -16.011  1.00 93.98           S
ATOM   2449  CE  MET A 167     -14.836  14.528 -14.529  1.00 93.98           C
ATOM   2450 1HE  MET A 167     -14.708  13.717 -13.812  1.00 93.98           H
ATOM   2451 2HE  MET A 167     -14.473  15.459 -14.093  1.00 93.98           H
ATOM   2452 3HE  MET A 167     -15.893  14.631 -14.776  1.00 93.98           H
ATOM   2453  HN  MET A 167     -10.111  12.363 -15.740  1.00 93.98           H
ATOM   2454  N   VAL A 168     -10.614  10.385 -13.231  1.00 93.39           N
ATOM   2455  CA  VAL A 168     -10.609   9.229 -12.351  1.00 93.39           C
ATOM   2456  C   VAL A 168      -9.424   9.330 -11.388  1.00 93.39           C
ATOM   2457  O   VAL A 168      -9.567   9.077 -10.193  1.00 93.39           O
ATOM   2458  HA  VAL A 168     -11.533   9.251 -11.773  1.00 93.39           H
ATOM   2459  CB  VAL A 168     -10.598   7.942 -13.179  1.00 93.39           C
ATOM   2460  HB  VAL A 168      -9.800   8.024 -13.916  1.00 93.39           H
ATOM   2461  CG1 VAL A 168     -10.301   6.726 -12.298  1.00 93.39           C
ATOM   2462 1HG1 VAL A 168      -9.325   6.848 -11.829  1.00 93.39           H
ATOM   2463 2HG1 VAL A 168     -11.067   6.640 -11.528  1.00 93.39           H
ATOM   2464 3HG1 VAL A 168     -10.299   5.825 -12.912  1.00 93.39           H
ATOM   2465  CG2 VAL A 168     -11.918   7.764 -13.932  1.00 93.39           C
ATOM   2466 1HG2 VAL A 168     -12.740   7.713 -13.218  1.00 93.39           H
ATOM   2467 2HG2 VAL A 168     -12.071   8.609 -14.603  1.00 93.39           H
ATOM   2468 3HG2 VAL A 168     -11.884   6.841 -14.512  1.00 93.39           H
ATOM   2469  HN  VAL A 168     -10.496  10.178 -14.202  1.00 93.39           H
ATOM   2470  N   CYS A 169      -8.281   9.701 -11.945  1.00 93.09           N
ATOM   2471  CA  CYS A 169      -7.065   9.810 -11.156  1.00 93.09           C
ATOM   2472  C   CYS A 169      -7.312  10.816 -10.030  1.00 93.09           C
ATOM   2473  O   CYS A 169      -7.011  10.540  -8.870  1.00 93.09           O
ATOM   2474  HA  CYS A 169      -6.864   8.818 -10.752  1.00 93.09           H
ATOM   2475  CB  CYS A 169      -5.864  10.203 -12.019  1.00 93.09           C
ATOM   2476 1HB  CYS A 169      -6.100  11.093 -12.603  1.00 93.09           H
ATOM   2477 2HB  CYS A 169      -5.016  10.455 -11.383  1.00 93.09           H
ATOM   2478  SG  CYS A 169      -5.419   8.824 -13.137  1.00 93.09           S
ATOM   2479  HG  CYS A 169      -6.246   9.169 -14.120  1.00 93.09           H
ATOM   2480  HN  CYS A 169      -8.177   9.925 -12.914  1.00 93.09           H
ATOM   2481  N   PHE A 170      -7.856  11.962 -10.412  1.00 95.26           N
ATOM   2482  CA  PHE A 170      -8.119  13.022  -9.453  1.00 95.26           C
ATOM   2483  C   PHE A 170      -9.042  12.534  -8.335  1.00 95.26           C
ATOM   2484  O   PHE A 170      -8.780  12.777  -7.158  1.00 95.26           O
ATOM   2485  HA  PHE A 170      -7.160  13.317  -9.028  1.00 95.26           H
ATOM   2486  CB  PHE A 170      -8.814  14.152 -10.215  1.00 95.26           C
ATOM   2487 1HB  PHE A 170      -8.182  14.457 -11.049  1.00 95.26           H
ATOM   2488 2HB  PHE A 170      -9.742  13.772 -10.642  1.00 95.26           H
ATOM   2489  CG  PHE A 170      -9.129  15.379  -9.358  1.00 95.26           C
ATOM   2490  CD1 PHE A 170     -10.383  15.558  -8.862  1.00 95.26           C
ATOM   2491  HD1 PHE A 170     -11.163  14.827  -9.075  1.00 95.26           H
ATOM   2492  CD2 PHE A 170      -8.156  16.291  -9.091  1.00 95.26           C
ATOM   2493  HD2 PHE A 170      -7.151  16.147  -9.489  1.00 95.26           H
ATOM   2494  CE1 PHE A 170     -10.675  16.697  -8.066  1.00 95.26           C
ATOM   2495  HE1 PHE A 170     -11.680  16.841  -7.668  1.00 95.26           H
ATOM   2496  CE2 PHE A 170      -8.448  17.429  -8.295  1.00 95.26           C
ATOM   2497  HE2 PHE A 170      -7.668  18.160  -8.081  1.00 95.26           H
ATOM   2498  CZ  PHE A 170      -9.702  17.608  -7.799  1.00 95.26           C
ATOM   2499  HZ  PHE A 170      -9.926  18.483  -7.188  1.00 95.26           H
ATOM   2500  HN  PHE A 170      -8.117  12.171 -11.355  1.00 95.26           H
ATOM   2501  N   THR A 171     -10.104  11.854  -8.742  1.00 95.92           N
ATOM   2502  CA  THR A 171     -11.095  11.375  -7.794  1.00 95.92           C
ATOM   2503  C   THR A 171     -10.452  10.414  -6.791  1.00 95.92           C
ATOM   2504  O   THR A 171     -10.777  10.441  -5.605  1.00 95.92           O
ATOM   2505  HA  THR A 171     -11.467  12.228  -7.226  1.00 95.92           H
ATOM   2506  CB  THR A 171     -12.243  10.747  -8.586  1.00 95.92           C
ATOM   2507  HB  THR A 171     -11.932   9.810  -9.047  1.00 95.92           H
ATOM   2508  OG1 THR A 171     -12.643  11.774  -9.490  1.00 95.92           O
ATOM   2509  HG1 THR A 171     -12.206  11.636 -10.379  1.00 95.92           H
ATOM   2510  CG2 THR A 171     -13.485  10.505  -7.725  1.00 95.92           C
ATOM   2511 1HG2 THR A 171     -13.836  11.453  -7.318  1.00 95.92           H
ATOM   2512 2HG2 THR A 171     -13.233   9.829  -6.907  1.00 95.92           H
ATOM   2513 3HG2 THR A 171     -14.269  10.058  -8.336  1.00 95.92           H
ATOM   2514  HN  THR A 171     -10.292  11.630  -9.699  1.00 95.92           H
ATOM   2515  N   ILE A 172      -9.552   9.589  -7.304  1.00 94.30           N
ATOM   2516  CA  ILE A 172      -8.892   8.593  -6.476  1.00 94.30           C
ATOM   2517  C   ILE A 172      -8.063   9.299  -5.401  1.00 94.30           C
ATOM   2518  O   ILE A 172      -8.093   8.910  -4.235  1.00 94.30           O
ATOM   2519  HA  ILE A 172      -9.670   8.009  -5.984  1.00 94.30           H
ATOM   2520  CB  ILE A 172      -8.081   7.628  -7.343  1.00 94.30           C
ATOM   2521  HB  ILE A 172      -7.531   8.212  -8.081  1.00 94.30           H
ATOM   2522  CG1 ILE A 172      -9.001   6.678  -8.113  1.00 94.30           C
ATOM   2523 1HG1 ILE A 172      -9.486   5.993  -7.418  1.00 94.30           H
ATOM   2524 2HG1 ILE A 172      -9.790   7.248  -8.603  1.00 94.30           H
ATOM   2525  CG2 ILE A 172      -7.049   6.872  -6.504  1.00 94.30           C
ATOM   2526 1HG2 ILE A 172      -6.366   7.584  -6.041  1.00 94.30           H
ATOM   2527 2HG2 ILE A 172      -7.560   6.301  -5.729  1.00 94.30           H
ATOM   2528 3HG2 ILE A 172      -6.487   6.193  -7.145  1.00 94.30           H
ATOM   2529  CD1 ILE A 172      -8.216   5.882  -9.158  1.00 94.30           C
ATOM   2530 1HD1 ILE A 172      -7.752   6.569  -9.865  1.00 94.30           H
ATOM   2531 2HD1 ILE A 172      -7.443   5.295  -8.661  1.00 94.30           H
ATOM   2532 3HD1 ILE A 172      -8.893   5.214  -9.690  1.00 94.30           H
ATOM   2533  HN  ILE A 172      -9.273   9.592  -8.264  1.00 94.30           H
ATOM   2534  N   TRP A 173      -7.343  10.324  -5.832  1.00 94.80           N
ATOM   2535  CA  TRP A 173      -6.452  11.042  -4.937  1.00 94.80           C
ATOM   2536  C   TRP A 173      -7.296  11.638  -3.808  1.00 94.80           C
ATOM   2537  O   TRP A 173      -6.934  11.537  -2.637  1.00 94.80           O
ATOM   2538  HA  TRP A 173      -5.739  10.325  -4.530  1.00 94.80           H
ATOM   2539  CB  TRP A 173      -5.641  12.094  -5.697  1.00 94.80           C
ATOM   2540 1HB  TRP A 173      -6.282  12.561  -6.445  1.00 94.80           H
ATOM   2541 2HB  TRP A 173      -5.339  12.877  -5.002  1.00 94.80           H
ATOM   2542  CG  TRP A 173      -4.395  11.538  -6.389  1.00 94.80           C
ATOM   2543  CD1 TRP A 173      -4.171  11.407  -7.703  1.00 94.80           C
ATOM   2544  HD1 TRP A 173      -4.882  11.693  -8.479  1.00 94.80           H
ATOM   2545  CD2 TRP A 173      -3.203  11.041  -5.744  1.00 94.80           C
ATOM   2546  NE1 TRP A 173      -2.927  10.864  -7.953  1.00 94.80           N
ATOM   2547  HE1 TRP A 173      -2.535  10.671  -8.852  1.00 94.80           H
ATOM   2548  CE2 TRP A 173      -2.320  10.634  -6.723  1.00 94.80           C
ATOM   2549  CE3 TRP A 173      -2.882  10.939  -4.379  1.00 94.80           C
ATOM   2550  HE3 TRP A 173      -3.562  11.253  -3.588  1.00 94.80           H
ATOM   2551  CZ2 TRP A 173      -1.058  10.097  -6.442  1.00 94.80           C
ATOM   2552  HZ2 TRP A 173      -0.378   9.783  -7.234  1.00 94.80           H
ATOM   2553  CZ3 TRP A 173      -1.617  10.400  -4.115  1.00 94.80           C
ATOM   2554  HZ3 TRP A 173      -1.318  10.298  -3.072  1.00 94.80           H
ATOM   2555  CH2 TRP A 173      -0.717   9.986  -5.089  1.00 94.80           C
ATOM   2556  HH2 TRP A 173       0.251   9.576  -4.801  1.00 94.80           H
ATOM   2557  HN  TRP A 173      -7.361  10.664  -6.772  1.00 94.80           H
ATOM   2558  N   VAL A 174      -8.405  12.247  -4.201  1.00 96.03           N
ATOM   2559  CA  VAL A 174      -9.272  12.914  -3.243  1.00 96.03           C
ATOM   2560  C   VAL A 174      -9.796  11.888  -2.236  1.00 96.03           C
ATOM   2561  O   VAL A 174      -9.788  12.136  -1.031  1.00 96.03           O
ATOM   2562  HA  VAL A 174      -8.670  13.651  -2.712  1.00 96.03           H
ATOM   2563  CB  VAL A 174     -10.390  13.655  -3.978  1.00 96.03           C
ATOM   2564  HB  VAL A 174     -10.885  12.945  -4.641  1.00 96.03           H
ATOM   2565  CG1 VAL A 174     -11.435  14.185  -2.994  1.00 96.03           C
ATOM   2566 1HG1 VAL A 174     -11.872  13.351  -2.443  1.00 96.03           H
ATOM   2567 2HG1 VAL A 174     -10.960  14.873  -2.294  1.00 96.03           H
ATOM   2568 3HG1 VAL A 174     -12.219  14.708  -3.542  1.00 96.03           H
ATOM   2569  CG2 VAL A 174      -9.825  14.787  -4.839  1.00 96.03           C
ATOM   2570 1HG2 VAL A 174      -9.294  15.496  -4.203  1.00 96.03           H
ATOM   2571 2HG2 VAL A 174      -9.137  14.373  -5.576  1.00 96.03           H
ATOM   2572 3HG2 VAL A 174     -10.641  15.298  -5.349  1.00 96.03           H
ATOM   2573  HN  VAL A 174      -8.714  12.290  -5.151  1.00 96.03           H
ATOM   2574  N   LEU A 175     -10.238  10.757  -2.767  1.00 93.54           N
ATOM   2575  CA  LEU A 175     -10.875   9.743  -1.944  1.00 93.54           C
ATOM   2576  C   LEU A 175      -9.848   9.166  -0.968  1.00 93.54           C
ATOM   2577  O   LEU A 175     -10.153   8.953   0.205  1.00 93.54           O
ATOM   2578  HA  LEU A 175     -11.660  10.234  -1.369  1.00 93.54           H
ATOM   2579  CB  LEU A 175     -11.550   8.687  -2.822  1.00 93.54           C
ATOM   2580 1HB  LEU A 175     -12.168   9.198  -3.560  1.00 93.54           H
ATOM   2581 2HB  LEU A 175     -10.776   8.151  -3.371  1.00 93.54           H
ATOM   2582  CG  LEU A 175     -12.420   7.663  -2.090  1.00 93.54           C
ATOM   2583  HG  LEU A 175     -12.470   7.946  -1.039  1.00 93.54           H
ATOM   2584  CD1 LEU A 175     -13.852   7.675  -2.630  1.00 93.54           C
ATOM   2585 1HD1 LEU A 175     -14.285   8.666  -2.489  1.00 93.54           H
ATOM   2586 2HD1 LEU A 175     -13.842   7.430  -3.692  1.00 93.54           H
ATOM   2587 3HD1 LEU A 175     -14.449   6.938  -2.092  1.00 93.54           H
ATOM   2588  CD2 LEU A 175     -11.795   6.268  -2.154  1.00 93.54           C
ATOM   2589 1HD2 LEU A 175     -11.696   5.961  -3.195  1.00 93.54           H
ATOM   2590 2HD2 LEU A 175     -10.811   6.289  -1.685  1.00 93.54           H
ATOM   2591 3HD2 LEU A 175     -12.434   5.560  -1.626  1.00 93.54           H
ATOM   2592  HN  LEU A 175     -10.167  10.530  -3.738  1.00 93.54           H
ATOM   2593  N   ALA A 176      -8.653   8.929  -1.487  1.00 92.96           N
ATOM   2594  CA  ALA A 176      -7.590   8.349  -0.685  1.00 92.96           C
ATOM   2595  C   ALA A 176      -7.235   9.307   0.454  1.00 92.96           C
ATOM   2596  O   ALA A 176      -6.962   8.873   1.572  1.00 92.96           O
ATOM   2597  HA  ALA A 176      -7.965   7.417  -0.261  1.00 92.96           H
ATOM   2598  CB  ALA A 176      -6.388   8.036  -1.579  1.00 92.96           C
ATOM   2599 1HB  ALA A 176      -6.686   7.329  -2.353  1.00 92.96           H
ATOM   2600 2HB  ALA A 176      -6.032   8.955  -2.043  1.00 92.96           H
ATOM   2601 3HB  ALA A 176      -5.591   7.600  -0.976  1.00 92.96           H
ATOM   2602  HN  ALA A 176      -8.406   9.127  -2.436  1.00 92.96           H
ATOM   2603  N   ALA A 177      -7.251  10.592   0.131  1.00 94.02           N
ATOM   2604  CA  ALA A 177      -6.899  11.613   1.103  1.00 94.02           C
ATOM   2605  C   ALA A 177      -7.902  11.578   2.258  1.00 94.02           C
ATOM   2606  O   ALA A 177      -7.514  11.628   3.424  1.00 94.02           O
ATOM   2607  HA  ALA A 177      -5.907  11.377   1.488  1.00 94.02           H
ATOM   2608  CB  ALA A 177      -6.850  12.978   0.415  1.00 94.02           C
ATOM   2609 1HB  ALA A 177      -6.102  12.958  -0.378  1.00 94.02           H
ATOM   2610 2HB  ALA A 177      -7.827  13.205  -0.013  1.00 94.02           H
ATOM   2611 3HB  ALA A 177      -6.586  13.744   1.144  1.00 94.02           H
ATOM   2612  HN  ALA A 177      -7.498  10.937  -0.774  1.00 94.02           H
ATOM   2613  N   ALA A 178      -9.173  11.493   1.894  1.00 94.26           N
ATOM   2614  CA  ALA A 178     -10.239  11.532   2.881  1.00 94.26           C
ATOM   2615  C   ALA A 178     -10.117  10.319   3.805  1.00 94.26           C
ATOM   2616  O   ALA A 178     -10.377  10.418   5.003  1.00 94.26           O
ATOM   2617  HA  ALA A 178     -10.113  12.441   3.469  1.00 94.26           H
ATOM   2618  CB  ALA A 178     -11.592  11.589   2.169  1.00 94.26           C
ATOM   2619 1HB  ALA A 178     -11.639  12.484   1.548  1.00 94.26           H
ATOM   2620 2HB  ALA A 178     -11.710  10.705   1.542  1.00 94.26           H
ATOM   2621 3HB  ALA A 178     -12.391  11.618   2.910  1.00 94.26           H
ATOM   2622  HN  ALA A 178      -9.478  11.399   0.946  1.00 94.26           H
ATOM   2623  N   LEU A 179      -9.722   9.201   3.213  1.00 91.71           N
ATOM   2624  CA  LEU A 179      -9.661   7.948   3.945  1.00 91.71           C
ATOM   2625  C   LEU A 179      -8.481   7.986   4.918  1.00 91.71           C
ATOM   2626  O   LEU A 179      -8.358   7.122   5.784  1.00 91.71           O
ATOM   2627  HA  LEU A 179     -10.582   7.862   4.522  1.00 91.71           H
ATOM   2628  CB  LEU A 179      -9.622   6.763   2.977  1.00 91.71           C
ATOM   2629 1HB  LEU A 179      -8.837   6.945   2.243  1.00 91.71           H
ATOM   2630 2HB  LEU A 179      -9.336   5.872   3.536  1.00 91.71           H
ATOM   2631  CG  LEU A 179     -10.923   6.466   2.228  1.00 91.71           C
ATOM   2632  HG  LEU A 179     -11.233   7.374   1.710  1.00 91.71           H
ATOM   2633  CD1 LEU A 179     -10.708   5.389   1.163  1.00 91.71           C
ATOM   2634 1HD1 LEU A 179      -9.962   5.730   0.446  1.00 91.71           H
ATOM   2635 2HD1 LEU A 179     -10.362   4.471   1.639  1.00 91.71           H
ATOM   2636 3HD1 LEU A 179     -11.648   5.197   0.646  1.00 91.71           H
ATOM   2637  CD2 LEU A 179     -12.044   6.096   3.201  1.00 91.71           C
ATOM   2638 1HD2 LEU A 179     -11.756   5.209   3.766  1.00 91.71           H
ATOM   2639 2HD2 LEU A 179     -12.217   6.924   3.888  1.00 91.71           H
ATOM   2640 3HD2 LEU A 179     -12.957   5.890   2.642  1.00 91.71           H
ATOM   2641  HN  LEU A 179      -9.446   9.144   2.253  1.00 91.71           H
ATOM   2642  N   CYS A 180      -7.643   8.997   4.741  1.00 92.37           N
ATOM   2643  CA  CYS A 180      -6.428   9.108   5.531  1.00 92.37           C
ATOM   2644  C   CYS A 180      -6.679  10.110   6.659  1.00 92.37           C
ATOM   2645  O   CYS A 180      -5.769  10.436   7.419  1.00 92.37           O
ATOM   2646  HA  CYS A 180      -6.224   8.116   5.933  1.00 92.37           H
ATOM   2647  CB  CYS A 180      -5.228   9.507   4.670  1.00 92.37           C
ATOM   2648 1HB  CYS A 180      -5.426  10.457   4.174  1.00 92.37           H
ATOM   2649 2HB  CYS A 180      -4.351   9.653   5.300  1.00 92.37           H
ATOM   2650  SG  CYS A 180      -4.893   8.210   3.424  1.00 92.37           S
ATOM   2651  HG  CYS A 180      -6.019   8.382   2.737  1.00 92.37           H
ATOM   2652  HN  CYS A 180      -7.782   9.729   4.075  1.00 92.37           H
ATOM   2653  N   ILE A 181      -7.919  10.572   6.733  1.00 93.63           N
ATOM   2654  CA  ILE A 181      -8.294  11.553   7.737  1.00 93.63           C
ATOM   2655  C   ILE A 181      -7.981  10.999   9.128  1.00 93.63           C
ATOM   2656  O   ILE A 181      -7.378  11.685   9.952  1.00 93.63           O
ATOM   2657  HA  ILE A 181      -7.681  12.440   7.572  1.00 93.63           H
ATOM   2658  CB  ILE A 181      -9.754  11.973   7.556  1.00 93.63           C
ATOM   2659  HB  ILE A 181     -10.348  11.076   7.378  1.00 93.63           H
ATOM   2660  CG1 ILE A 181      -9.919  12.874   6.331  1.00 93.63           C
ATOM   2661 1HG1 ILE A 181      -9.403  13.820   6.499  1.00 93.63           H
ATOM   2662 2HG1 ILE A 181      -9.451  12.406   5.465  1.00 93.63           H
ATOM   2663  CG2 ILE A 181     -10.297  12.629   8.827  1.00 93.63           C
ATOM   2664 1HG2 ILE A 181     -10.236  11.923   9.655  1.00 93.63           H
ATOM   2665 2HG2 ILE A 181      -9.705  13.514   9.061  1.00 93.63           H
ATOM   2666 3HG2 ILE A 181     -11.337  12.918   8.672  1.00 93.63           H
ATOM   2667  CD1 ILE A 181     -11.397  13.139   6.039  1.00 93.63           C
ATOM   2668 1HD1 ILE A 181     -11.904  12.193   5.848  1.00 93.63           H
ATOM   2669 2HD1 ILE A 181     -11.855  13.629   6.898  1.00 93.63           H
ATOM   2670 3HD1 ILE A 181     -11.485  13.782   5.163  1.00 93.63           H
ATOM   2671  HN  ILE A 181      -8.659  10.287   6.124  1.00 93.63           H
ATOM   2672  N   PRO A 182      -8.382   9.753   9.414  1.00 91.42           N
ATOM   2673  CA  PRO A 182      -8.202   9.191  10.755  1.00 91.42           C
ATOM   2674  C   PRO A 182      -6.765   9.299  11.237  1.00 91.42           C
ATOM   2675  O   PRO A 182      -6.516   9.687  12.377  1.00 91.42           O
ATOM   2676  HA  PRO A 182      -8.789   9.756  11.479  1.00 91.42           H
ATOM   2677  CB  PRO A 182      -8.641   7.734  10.599  1.00 91.42           C
ATOM   2678 1HB  PRO A 182      -7.799   7.085  10.357  1.00 91.42           H
ATOM   2679 2HB  PRO A 182      -9.086   7.349  11.516  1.00 91.42           H
ATOM   2680  CG  PRO A 182      -9.654   7.790   9.462  1.00 91.42           C
ATOM   2681 1HG  PRO A 182      -9.795   6.814   8.997  1.00 91.42           H
ATOM   2682 2HG  PRO A 182     -10.636   8.109   9.810  1.00 91.42           H
ATOM   2683  CD  PRO A 182      -9.034   8.794   8.504  1.00 91.42           C
ATOM   2684 1HD  PRO A 182      -8.313   8.323   7.835  1.00 91.42           H
ATOM   2685 2HD  PRO A 182      -9.785   9.269   7.873  1.00 91.42           H
ATOM   2686  N   GLU A 183      -5.848   8.950  10.346  1.00 92.04           N
ATOM   2687  CA  GLU A 183      -4.435   8.950  10.687  1.00 92.04           C
ATOM   2688  C   GLU A 183      -3.981  10.360  11.068  1.00 92.04           C
ATOM   2689  O   GLU A 183      -3.194  10.533  11.997  1.00 92.04           O
ATOM   2690  HA  GLU A 183      -4.345   8.287  11.548  1.00 92.04           H
ATOM   2691  CB  GLU A 183      -3.593   8.395   9.536  1.00 92.04           C
ATOM   2692 1HB  GLU A 183      -3.980   8.766   8.587  1.00 92.04           H
ATOM   2693 2HB  GLU A 183      -2.543   8.639   9.699  1.00 92.04           H
ATOM   2694  CG  GLU A 183      -3.678   6.869   9.481  1.00 92.04           C
ATOM   2695 1HG  GLU A 183      -2.938   6.485   8.779  1.00 92.04           H
ATOM   2696 2HG  GLU A 183      -3.437   6.452  10.459  1.00 92.04           H
ATOM   2697  CD  GLU A 183      -5.076   6.412   9.057  1.00 92.04           C
ATOM   2698  OE1 GLU A 183      -5.395   5.234   9.328  1.00 92.04           O
ATOM   2699  OE2 GLU A 183      -5.794   7.251   8.472  1.00 92.04           O
ATOM   2700  HN  GLU A 183      -6.056   8.671   9.409  1.00 92.04           H
ATOM   2701  N   ILE A 184      -4.497  11.333  10.331  1.00 94.32           N
ATOM   2702  CA  ILE A 184      -4.064  12.710  10.500  1.00 94.32           C
ATOM   2703  C   ILE A 184      -4.471  13.201  11.890  1.00 94.32           C
ATOM   2704  O   ILE A 184      -3.741  13.965  12.521  1.00 94.32           O
ATOM   2705  HA  ILE A 184      -2.976  12.721  10.434  1.00 94.32           H
ATOM   2706  CB  ILE A 184      -4.595  13.582   9.360  1.00 94.32           C
ATOM   2707  HB  ILE A 184      -5.678  13.466   9.317  1.00 94.32           H
ATOM   2708  CG1 ILE A 184      -4.038  13.121   8.012  1.00 94.32           C
ATOM   2709 1HG1 ILE A 184      -2.964  13.305   7.976  1.00 94.32           H
ATOM   2710 2HG1 ILE A 184      -4.180  12.045   7.904  1.00 94.32           H
ATOM   2711  CG2 ILE A 184      -4.309  15.062   9.623  1.00 94.32           C
ATOM   2712 1HG2 ILE A 184      -4.794  15.366  10.550  1.00 94.32           H
ATOM   2713 2HG2 ILE A 184      -3.233  15.214   9.708  1.00 94.32           H
ATOM   2714 3HG2 ILE A 184      -4.697  15.659   8.797  1.00 94.32           H
ATOM   2715  CD1 ILE A 184      -4.724  13.851   6.856  1.00 94.32           C
ATOM   2716 1HD1 ILE A 184      -5.794  13.644   6.880  1.00 94.32           H
ATOM   2717 2HD1 ILE A 184      -4.559  14.924   6.954  1.00 94.32           H
ATOM   2718 3HD1 ILE A 184      -4.309  13.504   5.909  1.00 94.32           H
ATOM   2719  HN  ILE A 184      -5.198  11.193   9.631  1.00 94.32           H
ATOM   2720  N   LEU A 185      -5.635  12.743  12.328  1.00 93.70           N
ATOM   2721  CA  LEU A 185      -6.243  13.278  13.535  1.00 93.70           C
ATOM   2722  C   LEU A 185      -5.522  12.710  14.759  1.00 93.70           C
ATOM   2723  O   LEU A 185      -5.088  13.460  15.631  1.00 93.70           O
ATOM   2724  HA  LEU A 185      -6.102  14.358  13.521  1.00 93.70           H
ATOM   2725  CB  LEU A 185      -7.751  13.018  13.534  1.00 93.70           C
ATOM   2726 1HB  LEU A 185      -7.917  11.958  13.344  1.00 93.70           H
ATOM   2727 2HB  LEU A 185      -8.136  13.227  14.532  1.00 93.70           H
ATOM   2728  CG  LEU A 185      -8.570  13.824  12.523  1.00 93.70           C
ATOM   2729  HG  LEU A 185      -8.218  13.574  11.522  1.00 93.70           H
ATOM   2730  CD1 LEU A 185     -10.050  13.444  12.590  1.00 93.70           C
ATOM   2731 1HD1 LEU A 185     -10.164  12.383  12.366  1.00 93.70           H
ATOM   2732 2HD1 LEU A 185     -10.433  13.647  13.590  1.00 93.70           H
ATOM   2733 3HD1 LEU A 185     -10.609  14.031  11.861  1.00 93.70           H
ATOM   2734  CD2 LEU A 185      -8.354  15.326  12.716  1.00 93.70           C
ATOM   2735 1HD2 LEU A 185      -8.662  15.611  13.722  1.00 93.70           H
ATOM   2736 2HD2 LEU A 185      -7.299  15.562  12.578  1.00 93.70           H
ATOM   2737 3HD2 LEU A 185      -8.948  15.875  11.984  1.00 93.70           H
ATOM   2738  HN  LEU A 185      -6.158  12.022  11.875  1.00 93.70           H
ATOM   2739  N   TYR A 186      -5.416  11.389  14.784  1.00 92.50           N
ATOM   2740  CA  TYR A 186      -5.114  10.686  16.019  1.00 92.50           C
ATOM   2741  C   TYR A 186      -3.614  10.409  16.140  1.00 92.50           C
ATOM   2742  O   TYR A 186      -3.144   9.963  17.185  1.00 92.50           O
ATOM   2743  HA  TYR A 186      -5.427  11.318  16.851  1.00 92.50           H
ATOM   2744  CB  TYR A 186      -5.862   9.354  15.940  1.00 92.50           C
ATOM   2745 1HB  TYR A 186      -5.508   8.802  15.069  1.00 92.50           H
ATOM   2746 2HB  TYR A 186      -5.614   8.757  16.818  1.00 92.50           H
ATOM   2747  CG  TYR A 186      -7.382   9.498  15.851  1.00 92.50           C
ATOM   2748  CD1 TYR A 186      -8.054  10.291  16.759  1.00 92.50           C
ATOM   2749  HD1 TYR A 186      -7.502  10.814  17.540  1.00 92.50           H
ATOM   2750  CD2 TYR A 186      -8.082   8.835  14.863  1.00 92.50           C
ATOM   2751  HD2 TYR A 186      -7.551   8.209  14.146  1.00 92.50           H
ATOM   2752  CE1 TYR A 186      -9.486  10.426  16.676  1.00 92.50           C
ATOM   2753  HE1 TYR A 186     -10.029  11.049  17.387  1.00 92.50           H
ATOM   2754  CE2 TYR A 186      -9.513   8.971  14.780  1.00 92.50           C
ATOM   2755  HE2 TYR A 186     -10.078   8.453  14.004  1.00 92.50           H
ATOM   2756  CZ  TYR A 186     -10.144   9.760  15.690  1.00 92.50           C
ATOM   2757  OH  TYR A 186     -11.496   9.888  15.611  1.00 92.50           O
ATOM   2758  HH  TYR A 186     -11.824   9.524  14.740  1.00 92.50           H
ATOM   2759  HN  TYR A 186      -5.533  10.804  13.982  1.00 92.50           H
ATOM   2760  N   SER A 187      -2.905  10.686  15.055  1.00 93.05           N
ATOM   2761  CA  SER A 187      -1.457  10.560  15.055  1.00 93.05           C
ATOM   2762  C   SER A 187      -0.839  11.622  15.966  1.00 93.05           C
ATOM   2763  O   SER A 187      -1.031  12.817  15.751  1.00 93.05           O
ATOM   2764  HA  SER A 187      -1.255   9.560  15.441  1.00 93.05           H
ATOM   2765  CB  SER A 187      -0.894  10.683  13.638  1.00 93.05           C
ATOM   2766 1HB  SER A 187      -1.204  11.634  13.206  1.00 93.05           H
ATOM   2767 2HB  SER A 187       0.196  10.693  13.681  1.00 93.05           H
ATOM   2768  OG  SER A 187      -1.325   9.616  12.797  1.00 93.05           O
ATOM   2769  HG  SER A 187      -1.819   9.981  12.008  1.00 93.05           H
ATOM   2770  HN  SER A 187      -3.302  10.991  14.190  1.00 93.05           H
ATOM   2771  N   GLN A 188      -0.109  11.147  16.965  1.00 92.46           N
ATOM   2772  CA  GLN A 188       0.647  12.038  17.829  1.00 92.46           C
ATOM   2773  C   GLN A 188       1.900  11.333  18.352  1.00 92.46           C
ATOM   2774  O   GLN A 188       2.071  10.131  18.150  1.00 92.46           O
ATOM   2775  HA  GLN A 188       0.932  12.880  17.199  1.00 92.46           H
ATOM   2776  CB  GLN A 188      -0.218  12.546  18.984  1.00 92.46           C
ATOM   2777 1HB  GLN A 188       0.329  13.301  19.548  1.00 92.46           H
ATOM   2778 2HB  GLN A 188      -1.112  13.029  18.589  1.00 92.46           H
ATOM   2779  CG  GLN A 188      -0.621  11.399  19.914  1.00 92.46           C
ATOM   2780 1HG  GLN A 188      -1.165  10.642  19.348  1.00 92.46           H
ATOM   2781 2HG  GLN A 188       0.272  10.919  20.313  1.00 92.46           H
ATOM   2782  CD  GLN A 188      -1.492  11.907  21.065  1.00 92.46           C
ATOM   2783  OE1 GLN A 188      -2.044  12.994  21.027  1.00 92.46           O
ATOM   2784  NE2 GLN A 188      -1.582  11.062  22.088  1.00 92.46           N
ATOM   2785 1HE2 GLN A 188      -1.104  10.184  22.055  1.00 92.46           H
ATOM   2786 2HE2 GLN A 188      -2.129  11.304  22.889  1.00 92.46           H
ATOM   2787  HN  GLN A 188      -0.030  10.175  17.187  1.00 92.46           H
ATOM   2788  N   ILE A 189       2.744  12.110  19.014  1.00 92.29           N
ATOM   2789  CA  ILE A 189       3.948  11.564  19.617  1.00 92.29           C
ATOM   2790  C   ILE A 189       3.652  11.160  21.063  1.00 92.29           C
ATOM   2791  O   ILE A 189       3.148  11.965  21.845  1.00 92.29           O
ATOM   2792  HA  ILE A 189       4.217  10.668  19.057  1.00 92.29           H
ATOM   2793  CB  ILE A 189       5.111  12.549  19.480  1.00 92.29           C
ATOM   2794  HB  ILE A 189       4.824  13.485  19.959  1.00 92.29           H
ATOM   2795  CG1 ILE A 189       5.393  12.862  18.009  1.00 92.29           C
ATOM   2796 1HG1 ILE A 189       5.770  11.969  17.510  1.00 92.29           H
ATOM   2797 2HG1 ILE A 189       4.466  13.140  17.508  1.00 92.29           H
ATOM   2798  CG2 ILE A 189       6.355  12.033  20.205  1.00 92.29           C
ATOM   2799 1HG2 ILE A 189       6.131  11.903  21.264  1.00 92.29           H
ATOM   2800 2HG2 ILE A 189       6.655  11.077  19.778  1.00 92.29           H
ATOM   2801 3HG2 ILE A 189       7.166  12.753  20.092  1.00 92.29           H
ATOM   2802  CD1 ILE A 189       6.412  13.996  17.875  1.00 92.29           C
ATOM   2803 1HD1 ILE A 189       6.021  14.893  18.355  1.00 92.29           H
ATOM   2804 2HD1 ILE A 189       7.345  13.704  18.356  1.00 92.29           H
ATOM   2805 3HD1 ILE A 189       6.594  14.198  16.820  1.00 92.29           H
ATOM   2806  HN  ILE A 189       2.617  13.093  19.141  1.00 92.29           H
ATOM   2807  N   LYS A 190       3.977   9.914  21.375  1.00 87.90           N
ATOM   2808  CA  LYS A 190       3.856   9.429  22.739  1.00 87.90           C
ATOM   2809  C   LYS A 190       5.254   9.215  23.325  1.00 87.90           C
ATOM   2810  O   LYS A 190       6.101   8.576  22.703  1.00 87.90           O
ATOM   2811  HA  LYS A 190       3.354  10.203  23.318  1.00 87.90           H
ATOM   2812  CB  LYS A 190       2.972   8.181  22.787  1.00 87.90           C
ATOM   2813 1HB  LYS A 190       2.073   8.344  22.193  1.00 87.90           H
ATOM   2814 2HB  LYS A 190       3.500   7.339  22.340  1.00 87.90           H
ATOM   2815  CG  LYS A 190       2.584   7.839  24.227  1.00 87.90           C
ATOM   2816 1HG  LYS A 190       3.457   7.928  24.874  1.00 87.90           H
ATOM   2817 2HG  LYS A 190       1.846   8.555  24.588  1.00 87.90           H
ATOM   2818  CD  LYS A 190       2.016   6.422  24.321  1.00 87.90           C
ATOM   2819 1HD  LYS A 190       1.246   6.284  23.561  1.00 87.90           H
ATOM   2820 2HD  LYS A 190       2.802   5.697  24.112  1.00 87.90           H
ATOM   2821  CE  LYS A 190       1.426   6.158  25.707  1.00 87.90           C
ATOM   2822 1HE  LYS A 190       2.074   6.586  26.472  1.00 87.90           H
ATOM   2823 2HE  LYS A 190       0.458   6.651  25.797  1.00 87.90           H
ATOM   2824  NZ  LYS A 190       1.271   4.704  25.937  1.00 87.90           N
ATOM   2825 1HZ  LYS A 190       0.658   4.550  26.730  1.00 87.90           H
ATOM   2826 2HZ  LYS A 190       0.870   4.272  25.111  1.00 87.90           H
ATOM   2827 3HZ  LYS A 190       2.179   4.293  26.126  1.00 87.90           H
ATOM   2828  HN  LYS A 190       4.316   9.243  20.716  1.00 87.90           H
ATOM   2829  N   GLU A 191       5.451   9.763  24.515  1.00 84.63           N
ATOM   2830  CA  GLU A 191       6.684   9.534  25.249  1.00 84.63           C
ATOM   2831  C   GLU A 191       6.492   8.415  26.274  1.00 84.63           C
ATOM   2832  O   GLU A 191       5.594   8.483  27.112  1.00 84.63           O
ATOM   2833  HA  GLU A 191       7.414   9.228  24.500  1.00 84.63           H
ATOM   2834  CB  GLU A 191       7.167  10.820  25.924  1.00 84.63           C
ATOM   2835 1HB  GLU A 191       6.334  11.300  26.437  1.00 84.63           H
ATOM   2836 2HB  GLU A 191       8.007  10.596  26.582  1.00 84.63           H
ATOM   2837  CG  GLU A 191       7.685  11.821  24.889  1.00 84.63           C
ATOM   2838 1HG  GLU A 191       8.446  11.348  24.269  1.00 84.63           H
ATOM   2839 2HG  GLU A 191       6.872  12.117  24.226  1.00 84.63           H
ATOM   2840  CD  GLU A 191       8.271  13.059  25.570  1.00 84.63           C
ATOM   2841  OE1 GLU A 191       8.728  13.954  24.826  1.00 84.63           O
ATOM   2842  OE2 GLU A 191       8.250  13.083  26.820  1.00 84.63           O
ATOM   2843  HN  GLU A 191       4.788  10.352  24.977  1.00 84.63           H
ATOM   2844  N   GLU A 192       7.351   7.411  26.175  1.00 76.70           N
ATOM   2845  CA  GLU A 192       7.227   6.234  27.018  1.00 76.70           C
ATOM   2846  C   GLU A 192       8.609   5.765  27.480  1.00 76.70           C
ATOM   2847  O   GLU A 192       9.466   5.444  26.658  1.00 76.70           O
ATOM   2848  HA  GLU A 192       6.639   6.555  27.878  1.00 76.70           H
ATOM   2849  CB  GLU A 192       6.482   5.114  26.290  1.00 76.70           C
ATOM   2850 1HB  GLU A 192       5.475   5.446  26.039  1.00 76.70           H
ATOM   2851 2HB  GLU A 192       7.059   4.793  25.422  1.00 76.70           H
ATOM   2852  CG  GLU A 192       6.331   3.883  27.187  1.00 76.70           C
ATOM   2853 1HG  GLU A 192       6.868   3.042  26.749  1.00 76.70           H
ATOM   2854 2HG  GLU A 192       6.783   4.079  28.159  1.00 76.70           H
ATOM   2855  CD  GLU A 192       4.857   3.516  27.369  1.00 76.70           C
ATOM   2856  OE1 GLU A 192       4.517   3.070  28.486  1.00 76.70           O
ATOM   2857  OE2 GLU A 192       4.104   3.688  26.386  1.00 76.70           O
ATOM   2858  HN  GLU A 192       8.119   7.393  25.534  1.00 76.70           H
ATOM   2859  N   SER A 193       8.781   5.739  28.793  1.00 73.27           N
ATOM   2860  CA  SER A 193      10.016   5.243  29.376  1.00 73.27           C
ATOM   2861  C   SER A 193      11.212   5.994  28.786  1.00 73.27           C
ATOM   2862  O   SER A 193      12.294   5.427  28.638  1.00 73.27           O
ATOM   2863  HA  SER A 193       9.931   5.440  30.444  1.00 73.27           H
ATOM   2864  CB  SER A 193      10.168   3.738  29.145  1.00 73.27           C
ATOM   2865 1HB  SER A 193      11.143   3.413  29.508  1.00 73.27           H
ATOM   2866 2HB  SER A 193       9.417   3.204  29.728  1.00 73.27           H
ATOM   2867  OG  SER A 193      10.035   3.392  27.769  1.00 73.27           O
ATOM   2868  HG  SER A 193       9.099   3.095  27.581  1.00 73.27           H
ATOM   2869  HN  SER A 193       8.097   6.050  29.453  1.00 73.27           H
ATOM   2870  N   GLY A 194      10.977   7.257  28.465  1.00 76.94           N
ATOM   2871  CA  GLY A 194      12.034   8.106  27.943  1.00 76.94           C
ATOM   2872  C   GLY A 194      12.247   7.861  26.447  1.00 76.94           C
ATOM   2873  O   GLY A 194      13.221   8.338  25.869  1.00 76.94           O
ATOM   2874 1HA  GLY A 194      11.782   9.153  28.111  1.00 76.94           H
ATOM   2875 2HA  GLY A 194      12.961   7.912  28.482  1.00 76.94           H
ATOM   2876  HN  GLY A 194      10.085   7.701  28.556  1.00 76.94           H
ATOM   2877  N   ILE A 195      11.318   7.116  25.865  1.00 84.56           N
ATOM   2878  CA  ILE A 195      11.366   6.841  24.439  1.00 84.56           C
ATOM   2879  C   ILE A 195      10.162   7.496  23.757  1.00 84.56           C
ATOM   2880  O   ILE A 195       9.019   7.251  24.139  1.00 84.56           O
ATOM   2881  HA  ILE A 195      12.275   7.298  24.048  1.00 84.56           H
ATOM   2882  CB  ILE A 195      11.471   5.335  24.187  1.00 84.56           C
ATOM   2883  HB  ILE A 195      10.696   4.837  24.769  1.00 84.56           H
ATOM   2884  CG1 ILE A 195      12.818   4.792  24.669  1.00 84.56           C
ATOM   2885 1HG1 ILE A 195      13.604   5.091  23.976  1.00 84.56           H
ATOM   2886 2HG1 ILE A 195      13.064   5.228  25.638  1.00 84.56           H
ATOM   2887  CG2 ILE A 195      11.214   5.006  22.715  1.00 84.56           C
ATOM   2888 1HG2 ILE A 195      10.213   5.338  22.438  1.00 84.56           H
ATOM   2889 2HG2 ILE A 195      11.951   5.517  22.095  1.00 84.56           H
ATOM   2890 3HG2 ILE A 195      11.295   3.930  22.564  1.00 84.56           H
ATOM   2891  CD1 ILE A 195      12.784   3.267  24.784  1.00 84.56           C
ATOM   2892 1HD1 ILE A 195      12.013   2.973  25.497  1.00 84.56           H
ATOM   2893 2HD1 ILE A 195      12.561   2.834  23.809  1.00 84.56           H
ATOM   2894 3HD1 ILE A 195      13.753   2.907  25.129  1.00 84.56           H
ATOM   2895  HN  ILE A 195      10.546   6.705  26.349  1.00 84.56           H
ATOM   2896  N   ALA A 196      10.461   8.315  22.760  1.00 90.65           N
ATOM   2897  CA  ALA A 196       9.417   8.962  21.985  1.00 90.65           C
ATOM   2898  C   ALA A 196       8.947   8.016  20.878  1.00 90.65           C
ATOM   2899  O   ALA A 196       9.761   7.483  20.125  1.00 90.65           O
ATOM   2900  HA  ALA A 196       8.582   9.165  22.656  1.00 90.65           H
ATOM   2901  CB  ALA A 196       9.939  10.291  21.433  1.00 90.65           C
ATOM   2902 1HB  ALA A 196      10.232  10.937  22.260  1.00 90.65           H
ATOM   2903 2HB  ALA A 196      10.803  10.104  20.795  1.00 90.65           H
ATOM   2904 3HB  ALA A 196       9.155  10.776  20.852  1.00 90.65           H
ATOM   2905  HN  ALA A 196      11.395   8.537  22.479  1.00 90.65           H
ATOM   2906  N   ILE A 197       7.636   7.836  20.814  1.00 89.86           N
ATOM   2907  CA  ILE A 197       7.051   6.937  19.833  1.00 89.86           C
ATOM   2908  C   ILE A 197       5.964   7.679  19.053  1.00 89.86           C
ATOM   2909  O   ILE A 197       5.085   8.303  19.647  1.00 89.86           O
ATOM   2910  HA  ILE A 197       7.842   6.653  19.138  1.00 89.86           H
ATOM   2911  CB  ILE A 197       6.559   5.655  20.507  1.00 89.86           C
ATOM   2912  HB  ILE A 197       5.855   5.931  21.293  1.00 89.86           H
ATOM   2913  CG1 ILE A 197       7.714   4.910  21.178  1.00 89.86           C
ATOM   2914 1HG1 ILE A 197       8.410   4.553  20.419  1.00 89.86           H
ATOM   2915 2HG1 ILE A 197       8.268   5.593  21.822  1.00 89.86           H
ATOM   2916  CG2 ILE A 197       5.804   4.769  19.515  1.00 89.86           C
ATOM   2917 1HG2 ILE A 197       4.943   5.312  19.125  1.00 89.86           H
ATOM   2918 2HG2 ILE A 197       6.466   4.499  18.692  1.00 89.86           H
ATOM   2919 3HG2 ILE A 197       5.465   3.865  20.020  1.00 89.86           H
ATOM   2920  CD1 ILE A 197       7.200   3.728  22.002  1.00 89.86           C
ATOM   2921 1HD1 ILE A 197       6.523   4.091  22.775  1.00 89.86           H
ATOM   2922 2HD1 ILE A 197       6.668   3.035  21.350  1.00 89.86           H
ATOM   2923 3HD1 ILE A 197       8.042   3.215  22.467  1.00 89.86           H
ATOM   2924  HN  ILE A 197       6.979   8.290  21.416  1.00 89.86           H
ATOM   2925  N   CYS A 198       6.058   7.586  17.735  1.00 92.14           N
ATOM   2926  CA  CYS A 198       4.992   8.068  16.873  1.00 92.14           C
ATOM   2927  C   CYS A 198       3.900   6.998  16.816  1.00 92.14           C
ATOM   2928  O   CYS A 198       4.102   5.929  16.242  1.00 92.14           O
ATOM   2929  HA  CYS A 198       4.614   8.984  17.325  1.00 92.14           H
ATOM   2930  CB  CYS A 198       5.511   8.428  15.479  1.00 92.14           C
ATOM   2931 1HB  CYS A 198       6.133   9.321  15.533  1.00 92.14           H
ATOM   2932 2HB  CYS A 198       6.141   7.624  15.098  1.00 92.14           H
ATOM   2933  SG  CYS A 198       4.106   8.713  14.342  1.00 92.14           S
ATOM   2934  HN  CYS A 198       6.843   7.192  17.257  1.00 92.14           H
ATOM   2935  N   THR A 199       2.766   7.323  17.420  1.00 91.47           N
ATOM   2936  CA  THR A 199       1.644   6.400  17.451  1.00 91.47           C
ATOM   2937  C   THR A 199       0.337   7.141  17.163  1.00 91.47           C
ATOM   2938  O   THR A 199       0.321   8.367  17.071  1.00 91.47           O
ATOM   2939  HA  THR A 199       1.779   5.668  16.655  1.00 91.47           H
ATOM   2940  CB  THR A 199       1.654   5.690  18.806  1.00 91.47           C
ATOM   2941  HB  THR A 199       2.661   5.368  19.070  1.00 91.47           H
ATOM   2942  OG1 THR A 199       0.694   4.647  18.659  1.00 91.47           O
ATOM   2943  HG1 THR A 199       0.880   3.916  19.315  1.00 91.47           H
ATOM   2944  CG2 THR A 199       1.087   6.562  19.929  1.00 91.47           C
ATOM   2945 1HG2 THR A 199       0.056   6.828  19.697  1.00 91.47           H
ATOM   2946 2HG2 THR A 199       1.685   7.469  20.021  1.00 91.47           H
ATOM   2947 3HG2 THR A 199       1.118   6.010  20.868  1.00 91.47           H
ATOM   2948  HN  THR A 199       2.608   8.196  17.881  1.00 91.47           H
ATOM   2949  N   MET A 200      -0.729   6.365  17.028  1.00 91.35           N
ATOM   2950  CA  MET A 200      -2.071   6.912  17.131  1.00 91.35           C
ATOM   2951  C   MET A 200      -2.601   6.800  18.562  1.00 91.35           C
ATOM   2952  O   MET A 200      -2.391   5.787  19.228  1.00 91.35           O
ATOM   2953  HA  MET A 200      -1.982   7.961  16.850  1.00 91.35           H
ATOM   2954  CB  MET A 200      -3.003   6.158  16.180  1.00 91.35           C
ATOM   2955 1HB  MET A 200      -2.974   5.092  16.406  1.00 91.35           H
ATOM   2956 2HB  MET A 200      -4.031   6.488  16.335  1.00 91.35           H
ATOM   2957  CG  MET A 200      -2.602   6.388  14.722  1.00 91.35           C
ATOM   2958 1HG  MET A 200      -2.534   7.457  14.519  1.00 91.35           H
ATOM   2959 2HG  MET A 200      -1.615   5.965  14.537  1.00 91.35           H
ATOM   2960  SD  MET A 200      -3.800   5.636  13.633  1.00 91.35           S
ATOM   2961  CE  MET A 200      -3.728   3.949  14.211  1.00 91.35           C
ATOM   2962 1HE  MET A 200      -2.715   3.565  14.087  1.00 91.35           H
ATOM   2963 2HE  MET A 200      -4.004   3.913  15.265  1.00 91.35           H
ATOM   2964 3HE  MET A 200      -4.421   3.337  13.634  1.00 91.35           H
ATOM   2965  HN  MET A 200      -0.685   5.381  16.853  1.00 91.35           H
ATOM   2966  N   VAL A 201      -3.277   7.855  18.992  1.00 91.95           N
ATOM   2967  CA  VAL A 201      -3.913   7.854  20.299  1.00 91.95           C
ATOM   2968  C   VAL A 201      -5.405   8.150  20.136  1.00 91.95           C
ATOM   2969  O   VAL A 201      -5.781   9.104  19.458  1.00 91.95           O
ATOM   2970  HA  VAL A 201      -3.797   6.855  20.720  1.00 91.95           H
ATOM   2971  CB  VAL A 201      -3.204   8.844  21.226  1.00 91.95           C
ATOM   2972  HB  VAL A 201      -3.288   9.836  20.783  1.00 91.95           H
ATOM   2973  CG1 VAL A 201      -3.875   8.884  22.600  1.00 91.95           C
ATOM   2974 1HG1 VAL A 201      -4.914   9.193  22.488  1.00 91.95           H
ATOM   2975 2HG1 VAL A 201      -3.837   7.894  23.053  1.00 91.95           H
ATOM   2976 3HG1 VAL A 201      -3.352   9.596  23.239  1.00 91.95           H
ATOM   2977  CG2 VAL A 201      -1.717   8.509  21.352  1.00 91.95           C
ATOM   2978 1HG2 VAL A 201      -1.604   7.505  21.761  1.00 91.95           H
ATOM   2979 2HG2 VAL A 201      -1.249   8.555  20.368  1.00 91.95           H
ATOM   2980 3HG2 VAL A 201      -1.237   9.228  22.016  1.00 91.95           H
ATOM   2981  HN  VAL A 201      -3.395   8.697  18.466  1.00 91.95           H
ATOM   2982  N   TYR A 202      -6.214   7.315  20.771  1.00 90.79           N
ATOM   2983  CA  TYR A 202      -7.657   7.432  20.648  1.00 90.79           C
ATOM   2984  C   TYR A 202      -8.260   8.106  21.882  1.00 90.79           C
ATOM   2985  O   TYR A 202      -7.846   7.831  23.008  1.00 90.79           O
ATOM   2986  HA  TYR A 202      -7.871   8.041  19.770  1.00 90.79           H
ATOM   2987  CB  TYR A 202      -8.190   6.001  20.551  1.00 90.79           C
ATOM   2988 1HB  TYR A 202      -7.845   5.437  21.417  1.00 90.79           H
ATOM   2989 2HB  TYR A 202      -9.279   6.026  20.600  1.00 90.79           H
ATOM   2990  CG  TYR A 202      -7.768   5.264  19.279  1.00 90.79           C
ATOM   2991  CD1 TYR A 202      -8.501   5.414  18.119  1.00 90.79           C
ATOM   2992  HD1 TYR A 202      -9.381   6.058  18.110  1.00 90.79           H
ATOM   2993  CD2 TYR A 202      -6.654   4.450  19.291  1.00 90.79           C
ATOM   2994  HD2 TYR A 202      -6.075   4.332  20.207  1.00 90.79           H
ATOM   2995  CE1 TYR A 202      -8.103   4.721  16.921  1.00 90.79           C
ATOM   2996  HE1 TYR A 202      -8.673   4.830  15.999  1.00 90.79           H
ATOM   2997  CE2 TYR A 202      -6.256   3.756  18.093  1.00 90.79           C
ATOM   2998  HE2 TYR A 202      -5.378   3.110  18.088  1.00 90.79           H
ATOM   2999  CZ  TYR A 202      -7.000   3.926  16.967  1.00 90.79           C
ATOM   3000  OH  TYR A 202      -6.625   3.271  15.836  1.00 90.79           O
ATOM   3001  HH  TYR A 202      -5.964   2.554  16.059  1.00 90.79           H
ATOM   3002  HN  TYR A 202      -5.899   6.569  21.359  1.00 90.79           H
ATOM   3003  N   PRO A 203      -9.243   8.996  21.696  1.00 81.76           N
ATOM   3004  CA  PRO A 203      -9.775   9.779  22.815  1.00 81.76           C
ATOM   3005  C   PRO A 203     -10.549   8.921  23.802  1.00 81.76           C
ATOM   3006  O   PRO A 203     -11.204   7.955  23.411  1.00 81.76           O
ATOM   3007  HA  PRO A 203      -8.959  10.211  23.393  1.00 81.76           H
ATOM   3008  CB  PRO A 203     -10.673  10.815  22.137  1.00 81.76           C
ATOM   3009 1HB  PRO A 203     -11.527  11.076  22.762  1.00 81.76           H
ATOM   3010 2HB  PRO A 203     -10.135  11.741  21.933  1.00 81.76           H
ATOM   3011  CG  PRO A 203     -11.105  10.137  20.868  1.00 81.76           C
ATOM   3012 1HG  PRO A 203     -11.974   9.502  21.037  1.00 81.76           H
ATOM   3013 2HG  PRO A 203     -11.386  10.866  20.108  1.00 81.76           H
ATOM   3014  CD  PRO A 203      -9.920   9.328  20.429  1.00 81.76           C
ATOM   3015 1HD  PRO A 203     -10.224   8.431  19.889  1.00 81.76           H
ATOM   3016 2HD  PRO A 203      -9.270   9.896  19.764  1.00 81.76           H
ATOM   3017  N   SER A 204     -10.453   9.299  25.068  1.00 70.73           N
ATOM   3018  CA  SER A 204     -10.661   8.352  26.150  1.00 70.73           C
ATOM   3019  C   SER A 204     -11.993   7.624  25.960  1.00 70.73           C
ATOM   3020  O   SER A 204     -12.047   6.396  26.015  1.00 70.73           O
ATOM   3021  HA  SER A 204      -9.829   7.651  26.084  1.00 70.73           H
ATOM   3022  CB  SER A 204     -10.628   9.053  27.510  1.00 70.73           C
ATOM   3023 1HB  SER A 204     -10.942   8.354  28.285  1.00 70.73           H
ATOM   3024 2HB  SER A 204      -9.604   9.347  27.742  1.00 70.73           H
ATOM   3025  OG  SER A 204     -11.470  10.203  27.538  1.00 70.73           O
ATOM   3026  HG  SER A 204     -12.411   9.933  27.743  1.00 70.73           H
ATOM   3027  HN  SER A 204     -10.239  10.232  25.358  1.00 70.73           H
ATOM   3028  N   ASP A 205     -13.035   8.412  25.741  1.00 70.09           N
ATOM   3029  CA  ASP A 205     -14.378   7.998  26.114  1.00 70.09           C
ATOM   3030  C   ASP A 205     -14.771   6.765  25.299  1.00 70.09           C
ATOM   3031  O   ASP A 205     -15.174   5.748  25.861  1.00 70.09           O
ATOM   3032  HA  ASP A 205     -14.328   7.793  27.183  1.00 70.09           H
ATOM   3033  CB  ASP A 205     -15.395   9.103  25.822  1.00 70.09           C
ATOM   3034 1HB  ASP A 205     -15.329   9.396  24.774  1.00 70.09           H
ATOM   3035 2HB  ASP A 205     -16.405   8.724  25.984  1.00 70.09           H
ATOM   3036  CG  ASP A 205     -15.153  10.322  26.714  1.00 70.09           C
ATOM   3037  OD1 ASP A 205     -14.325  10.191  27.641  1.00 70.09           O
ATOM   3038  OD2 ASP A 205     -15.801  11.357  26.449  1.00 70.09           O
ATOM   3039  HN  ASP A 205     -12.974   9.316  25.319  1.00 70.09           H
ATOM   3040  N   GLU A 206     -14.641   6.896  23.987  1.00 82.26           N
ATOM   3041  CA  GLU A 206     -15.003   5.814  23.087  1.00 82.26           C
ATOM   3042  C   GLU A 206     -13.756   5.261  22.393  1.00 82.26           C
ATOM   3043  O   GLU A 206     -13.837   4.756  21.274  1.00 82.26           O
ATOM   3044  HA  GLU A 206     -15.444   5.045  23.721  1.00 82.26           H
ATOM   3045  CB  GLU A 206     -16.041   6.277  22.063  1.00 82.26           C
ATOM   3046 1HB  GLU A 206     -15.719   7.216  21.613  1.00 82.26           H
ATOM   3047 2HB  GLU A 206     -16.214   5.486  21.333  1.00 82.26           H
ATOM   3048  CG  GLU A 206     -17.389   6.547  22.733  1.00 82.26           C
ATOM   3049 1HG  GLU A 206     -17.256   6.614  23.813  1.00 82.26           H
ATOM   3050 2HG  GLU A 206     -17.778   7.510  22.400  1.00 82.26           H
ATOM   3051  CD  GLU A 206     -18.396   5.443  22.405  1.00 82.26           C
ATOM   3052  OE1 GLU A 206     -19.045   4.965  23.361  1.00 82.26           O
ATOM   3053  OE2 GLU A 206     -18.494   5.103  21.206  1.00 82.26           O
ATOM   3054  HN  GLU A 206     -14.295   7.721  23.539  1.00 82.26           H
ATOM   3055  N   SER A 207     -12.632   5.376  23.086  1.00 88.01           N
ATOM   3056  CA  SER A 207     -11.345   5.084  22.478  1.00 88.01           C
ATOM   3057  C   SER A 207     -11.372   3.694  21.837  1.00 88.01           C
ATOM   3058  O   SER A 207     -10.973   3.530  20.686  1.00 88.01           O
ATOM   3059  HA  SER A 207     -11.204   5.852  21.718  1.00 88.01           H
ATOM   3060  CB  SER A 207     -10.217   5.172  23.507  1.00 88.01           C
ATOM   3061 1HB  SER A 207      -9.312   4.728  23.092  1.00 88.01           H
ATOM   3062 2HB  SER A 207      -9.993   6.219  23.711  1.00 88.01           H
ATOM   3063  OG  SER A 207     -10.553   4.513  24.725  1.00 88.01           O
ATOM   3064  HG  SER A 207     -10.821   5.185  25.415  1.00 88.01           H
ATOM   3065  HN  SER A 207     -12.592   5.661  24.043  1.00 88.01           H
ATOM   3066  N   THR A 208     -11.847   2.730  22.612  1.00 88.70           N
ATOM   3067  CA  THR A 208     -11.795   1.340  22.193  1.00 88.70           C
ATOM   3068  C   THR A 208     -12.671   1.122  20.958  1.00 88.70           C
ATOM   3069  O   THR A 208     -12.260   0.453  20.011  1.00 88.70           O
ATOM   3070  HA  THR A 208     -10.770   1.106  21.903  1.00 88.70           H
ATOM   3071  CB  THR A 208     -12.199   0.471  23.386  1.00 88.70           C
ATOM   3072  HB  THR A 208     -12.187  -0.586  23.119  1.00 88.70           H
ATOM   3073  OG1 THR A 208     -13.466   0.991  23.781  1.00 88.70           O
ATOM   3074  HG1 THR A 208     -13.941   0.331  24.362  1.00 88.70           H
ATOM   3075  CG2 THR A 208     -11.306   0.699  24.606  1.00 88.70           C
ATOM   3076 1HG2 THR A 208     -11.371   1.743  24.914  1.00 88.70           H
ATOM   3077 2HG2 THR A 208     -10.274   0.459  24.351  1.00 88.70           H
ATOM   3078 3HG2 THR A 208     -11.636   0.058  25.424  1.00 88.70           H
ATOM   3079  HN  THR A 208     -12.261   2.886  23.509  1.00 88.70           H
ATOM   3080  N   LYS A 209     -13.863   1.699  21.008  1.00 90.60           N
ATOM   3081  CA  LYS A 209     -14.793   1.592  19.897  1.00 90.60           C
ATOM   3082  C   LYS A 209     -14.162   2.207  18.647  1.00 90.60           C
ATOM   3083  O   LYS A 209     -14.242   1.636  17.560  1.00 90.60           O
ATOM   3084  HA  LYS A 209     -14.961   0.530  19.712  1.00 90.60           H
ATOM   3085  CB  LYS A 209     -16.145   2.205  20.269  1.00 90.60           C
ATOM   3086 1HB  LYS A 209     -15.997   3.216  20.650  1.00 90.60           H
ATOM   3087 2HB  LYS A 209     -16.768   2.289  19.378  1.00 90.60           H
ATOM   3088  CG  LYS A 209     -16.861   1.357  21.321  1.00 90.60           C
ATOM   3089 1HG  LYS A 209     -17.058   0.363  20.919  1.00 90.60           H
ATOM   3090 2HG  LYS A 209     -16.216   1.227  22.190  1.00 90.60           H
ATOM   3091  CD  LYS A 209     -18.177   2.010  21.748  1.00 90.60           C
ATOM   3092 1HD  LYS A 209     -17.979   2.999  22.161  1.00 90.60           H
ATOM   3093 2HD  LYS A 209     -18.818   2.150  20.878  1.00 90.60           H
ATOM   3094  CE  LYS A 209     -18.902   1.153  22.789  1.00 90.60           C
ATOM   3095 1HE  LYS A 209     -19.167   0.189  22.354  1.00 90.60           H
ATOM   3096 2HE  LYS A 209     -18.237   0.951  23.629  1.00 90.60           H
ATOM   3097  NZ  LYS A 209     -20.122   1.840  23.267  1.00 90.60           N
ATOM   3098 1HZ  LYS A 209     -20.573   1.273  23.976  1.00 90.60           H
ATOM   3099 2HZ  LYS A 209     -19.870   2.739  23.663  1.00 90.60           H
ATOM   3100 3HZ  LYS A 209     -20.758   1.979  22.490  1.00 90.60           H
ATOM   3101  HN  LYS A 209     -14.195   2.231  21.787  1.00 90.60           H
ATOM   3102  N   LEU A 210     -13.547   3.365  18.842  1.00 91.67           N
ATOM   3103  CA  LEU A 210     -12.981   4.108  17.729  1.00 91.67           C
ATOM   3104  C   LEU A 210     -11.855   3.289  17.094  1.00 91.67           C
ATOM   3105  O   LEU A 210     -11.793   3.155  15.873  1.00 91.67           O
ATOM   3106  HA  LEU A 210     -13.770   4.242  16.990  1.00 91.67           H
ATOM   3107  CB  LEU A 210     -12.546   5.503  18.183  1.00 91.67           C
ATOM   3108 1HB  LEU A 210     -13.403   5.999  18.640  1.00 91.67           H
ATOM   3109 2HB  LEU A 210     -11.791   5.391  18.962  1.00 91.67           H
ATOM   3110  CG  LEU A 210     -11.983   6.418  17.094  1.00 91.67           C
ATOM   3111  HG  LEU A 210     -11.157   5.901  16.607  1.00 91.67           H
ATOM   3112  CD1 LEU A 210     -13.035   6.702  16.019  1.00 91.67           C
ATOM   3113 1HD1 LEU A 210     -13.348   5.764  15.561  1.00 91.67           H
ATOM   3114 2HD1 LEU A 210     -13.897   7.190  16.475  1.00 91.67           H
ATOM   3115 3HD1 LEU A 210     -12.609   7.355  15.257  1.00 91.67           H
ATOM   3116  CD2 LEU A 210     -11.418   7.706  17.697  1.00 91.67           C
ATOM   3117 1HD2 LEU A 210     -12.209   8.237  18.226  1.00 91.67           H
ATOM   3118 2HD2 LEU A 210     -10.617   7.459  18.394  1.00 91.67           H
ATOM   3119 3HD2 LEU A 210     -11.025   8.338  16.901  1.00 91.67           H
ATOM   3120  HN  LEU A 210     -13.433   3.793  19.738  1.00 91.67           H
ATOM   3121  N   LYS A 211     -10.993   2.763  17.952  1.00 91.82           N
ATOM   3122  CA  LYS A 211      -9.888   1.940  17.492  1.00 91.82           C
ATOM   3123  C   LYS A 211     -10.436   0.769  16.674  1.00 91.82           C
ATOM   3124  O   LYS A 211      -9.978   0.516  15.561  1.00 91.82           O
ATOM   3125  HA  LYS A 211      -9.270   2.557  16.839  1.00 91.82           H
ATOM   3126  CB  LYS A 211      -9.013   1.510  18.671  1.00 91.82           C
ATOM   3127 1HB  LYS A 211      -8.590   2.391  19.155  1.00 91.82           H
ATOM   3128 2HB  LYS A 211      -9.624   1.000  19.415  1.00 91.82           H
ATOM   3129  CG  LYS A 211      -7.885   0.586  18.208  1.00 91.82           C
ATOM   3130 1HG  LYS A 211      -8.301  -0.369  17.887  1.00 91.82           H
ATOM   3131 2HG  LYS A 211      -7.384   1.022  17.343  1.00 91.82           H
ATOM   3132  CD  LYS A 211      -6.870   0.355  19.330  1.00 91.82           C
ATOM   3133 1HD  LYS A 211      -6.503   1.314  19.696  1.00 91.82           H
ATOM   3134 2HD  LYS A 211      -7.356  -0.141  20.169  1.00 91.82           H
ATOM   3135  CE  LYS A 211      -5.694  -0.493  18.840  1.00 91.82           C
ATOM   3136 1HE  LYS A 211      -6.045  -1.489  18.569  1.00 91.82           H
ATOM   3137 2HE  LYS A 211      -5.269  -0.049  17.939  1.00 91.82           H
ATOM   3138  NZ  LYS A 211      -4.655  -0.594  19.889  1.00 91.82           N
ATOM   3139 1HZ  LYS A 211      -3.797  -0.950  19.482  1.00 91.82           H
ATOM   3140 2HZ  LYS A 211      -4.486   0.324  20.286  1.00 91.82           H
ATOM   3141 3HZ  LYS A 211      -4.971  -1.224  20.617  1.00 91.82           H
ATOM   3142  HN  LYS A 211     -11.041   2.891  18.942  1.00 91.82           H
ATOM   3143  N   SER A 212     -11.409   0.085  17.258  1.00 91.27           N
ATOM   3144  CA  SER A 212     -11.980  -1.092  16.626  1.00 91.27           C
ATOM   3145  C   SER A 212     -12.564  -0.722  15.260  1.00 91.27           C
ATOM   3146  O   SER A 212     -12.404  -1.463  14.292  1.00 91.27           O
ATOM   3147  HA  SER A 212     -11.151  -1.789  16.511  1.00 91.27           H
ATOM   3148  CB  SER A 212     -13.058  -1.724  17.509  1.00 91.27           C
ATOM   3149 1HB  SER A 212     -12.637  -1.950  18.489  1.00 91.27           H
ATOM   3150 2HB  SER A 212     -13.864  -1.007  17.667  1.00 91.27           H
ATOM   3151  OG  SER A 212     -13.588  -2.916  16.935  1.00 91.27           O
ATOM   3152  HG  SER A 212     -12.848  -3.558  16.735  1.00 91.27           H
ATOM   3153  HN  SER A 212     -11.805   0.323  18.145  1.00 91.27           H
ATOM   3154  N   ALA A 213     -13.228   0.424  15.227  1.00 91.99           N
ATOM   3155  CA  ALA A 213     -13.863   0.886  14.005  1.00 91.99           C
ATOM   3156  C   ALA A 213     -12.787   1.191  12.960  1.00 91.99           C
ATOM   3157  O   ALA A 213     -12.905   0.784  11.806  1.00 91.99           O
ATOM   3158  HA  ALA A 213     -14.498   0.080  13.636  1.00 91.99           H
ATOM   3159  CB  ALA A 213     -14.739   2.102  14.313  1.00 91.99           C
ATOM   3160 1HB  ALA A 213     -15.504   1.825  15.037  1.00 91.99           H
ATOM   3161 2HB  ALA A 213     -14.121   2.900  14.724  1.00 91.99           H
ATOM   3162 3HB  ALA A 213     -15.215   2.448  13.395  1.00 91.99           H
ATOM   3163  HN  ALA A 213     -13.335   1.031  16.015  1.00 91.99           H
ATOM   3164  N   VAL A 214     -11.763   1.906  13.403  1.00 90.12           N
ATOM   3165  CA  VAL A 214     -10.700   2.325  12.507  1.00 90.12           C
ATOM   3166  C   VAL A 214      -9.991   1.088  11.951  1.00 90.12           C
ATOM   3167  O   VAL A 214      -9.657   1.039  10.768  1.00 90.12           O
ATOM   3168  HA  VAL A 214     -11.160   2.866  11.680  1.00 90.12           H
ATOM   3169  CB  VAL A 214      -9.752   3.283  13.231  1.00 90.12           C
ATOM   3170  HB  VAL A 214      -9.476   2.826  14.182  1.00 90.12           H
ATOM   3171  CG1 VAL A 214      -8.469   3.499  12.425  1.00 90.12           C
ATOM   3172 1HG1 VAL A 214      -7.962   2.544  12.286  1.00 90.12           H
ATOM   3173 2HG1 VAL A 214      -8.719   3.923  11.452  1.00 90.12           H
ATOM   3174 3HG1 VAL A 214      -7.813   4.183  12.962  1.00 90.12           H
ATOM   3175  CG2 VAL A 214     -10.442   4.615  13.531  1.00 90.12           C
ATOM   3176 1HG2 VAL A 214     -10.760   5.078  12.597  1.00 90.12           H
ATOM   3177 2HG2 VAL A 214     -11.312   4.439  14.164  1.00 90.12           H
ATOM   3178 3HG2 VAL A 214      -9.746   5.277  14.046  1.00 90.12           H
ATOM   3179  HN  VAL A 214     -11.654   2.197  14.354  1.00 90.12           H
ATOM   3180  N   LEU A 215      -9.781   0.120  12.830  1.00 91.04           N
ATOM   3181  CA  LEU A 215      -9.104  -1.107  12.446  1.00 91.04           C
ATOM   3182  C   LEU A 215      -9.962  -1.860  11.427  1.00 91.04           C
ATOM   3183  O   LEU A 215      -9.456  -2.328  10.409  1.00 91.04           O
ATOM   3184  HA  LEU A 215      -8.167  -0.826  11.967  1.00 91.04           H
ATOM   3185  CB  LEU A 215      -8.751  -1.934  13.683  1.00 91.04           C
ATOM   3186 1HB  LEU A 215      -9.561  -1.835  14.406  1.00 91.04           H
ATOM   3187 2HB  LEU A 215      -8.709  -2.984  13.394  1.00 91.04           H
ATOM   3188  CG  LEU A 215      -7.437  -1.573  14.379  1.00 91.04           C
ATOM   3189  HG  LEU A 215      -7.357  -0.486  14.415  1.00 91.04           H
ATOM   3190  CD1 LEU A 215      -7.426  -2.074  15.824  1.00 91.04           C
ATOM   3191 1HD1 LEU A 215      -8.249  -1.618  16.374  1.00 91.04           H
ATOM   3192 2HD1 LEU A 215      -7.539  -3.158  15.833  1.00 91.04           H
ATOM   3193 3HD1 LEU A 215      -6.481  -1.804  16.295  1.00 91.04           H
ATOM   3194  CD2 LEU A 215      -6.236  -2.088  13.584  1.00 91.04           C
ATOM   3195 1HD2 LEU A 215      -6.297  -3.172  13.495  1.00 91.04           H
ATOM   3196 2HD2 LEU A 215      -6.239  -1.641  12.590  1.00 91.04           H
ATOM   3197 3HD2 LEU A 215      -5.315  -1.817  14.100  1.00 91.04           H
ATOM   3198  HN  LEU A 215     -10.065   0.164  13.788  1.00 91.04           H
ATOM   3199  N   THR A 216     -11.247  -1.954  11.737  1.00 91.76           N
ATOM   3200  CA  THR A 216     -12.180  -2.646  10.864  1.00 91.76           C
ATOM   3201  C   THR A 216     -12.164  -2.023   9.466  1.00 91.76           C
ATOM   3202  O   THR A 216     -12.122  -2.737   8.465  1.00 91.76           O
ATOM   3203  HA  THR A 216     -11.848  -3.679  10.757  1.00 91.76           H
ATOM   3204  CB  THR A 216     -13.558  -2.617  11.526  1.00 91.76           C
ATOM   3205  HB  THR A 216     -13.907  -1.593  11.654  1.00 91.76           H
ATOM   3206  OG1 THR A 216     -13.381  -3.361  12.729  1.00 91.76           O
ATOM   3207  HG1 THR A 216     -13.221  -2.739  13.495  1.00 91.76           H
ATOM   3208  CG2 THR A 216     -14.601  -3.417  10.743  1.00 91.76           C
ATOM   3209 1HG2 THR A 216     -14.284  -4.458  10.674  1.00 91.76           H
ATOM   3210 2HG2 THR A 216     -14.701  -3.001   9.741  1.00 91.76           H
ATOM   3211 3HG2 THR A 216     -15.561  -3.364  11.257  1.00 91.76           H
ATOM   3212  HN  THR A 216     -11.652  -1.568  12.566  1.00 91.76           H
ATOM   3213  N   LEU A 217     -12.198  -0.699   9.443  1.00 88.32           N
ATOM   3214  CA  LEU A 217     -12.203   0.028   8.185  1.00 88.32           C
ATOM   3215  C   LEU A 217     -10.936  -0.314   7.398  1.00 88.32           C
ATOM   3216  O   LEU A 217     -10.984  -0.489   6.182  1.00 88.32           O
ATOM   3217  HA  LEU A 217     -13.066  -0.314   7.614  1.00 88.32           H
ATOM   3218  CB  LEU A 217     -12.388   1.526   8.432  1.00 88.32           C
ATOM   3219 1HB  LEU A 217     -13.280   1.666   9.043  1.00 88.32           H
ATOM   3220 2HB  LEU A 217     -11.541   1.885   9.017  1.00 88.32           H
ATOM   3221  CG  LEU A 217     -12.517   2.401   7.183  1.00 88.32           C
ATOM   3222  HG  LEU A 217     -11.690   2.165   6.514  1.00 88.32           H
ATOM   3223  CD1 LEU A 217     -13.811   2.092   6.429  1.00 88.32           C
ATOM   3224 1HD1 LEU A 217     -13.813   1.045   6.124  1.00 88.32           H
ATOM   3225 2HD1 LEU A 217     -14.665   2.282   7.079  1.00 88.32           H
ATOM   3226 3HD1 LEU A 217     -13.878   2.728   5.546  1.00 88.32           H
ATOM   3227  CD2 LEU A 217     -12.401   3.884   7.539  1.00 88.32           C
ATOM   3228 1HD2 LEU A 217     -13.193   4.154   8.238  1.00 88.32           H
ATOM   3229 2HD2 LEU A 217     -11.431   4.073   7.999  1.00 88.32           H
ATOM   3230 3HD2 LEU A 217     -12.496   4.484   6.633  1.00 88.32           H
ATOM   3231  HN  LEU A 217     -12.221  -0.126  10.262  1.00 88.32           H
ATOM   3232  N   LYS A 218      -9.831  -0.399   8.125  1.00 86.29           N
ATOM   3233  CA  LYS A 218      -8.550  -0.697   7.508  1.00 86.29           C
ATOM   3234  C   LYS A 218      -8.594  -2.103   6.906  1.00 86.29           C
ATOM   3235  O   LYS A 218      -8.019  -2.346   5.846  1.00 86.29           O
ATOM   3236  HA  LYS A 218      -8.402   0.020   6.700  1.00 86.29           H
ATOM   3237  CB  LYS A 218      -7.412  -0.492   8.510  1.00 86.29           C
ATOM   3238 1HB  LYS A 218      -7.672  -0.955   9.462  1.00 86.29           H
ATOM   3239 2HB  LYS A 218      -6.512  -0.989   8.150  1.00 86.29           H
ATOM   3240  CG  LYS A 218      -7.129   0.997   8.721  1.00 86.29           C
ATOM   3241 1HG  LYS A 218      -6.715   1.425   7.808  1.00 86.29           H
ATOM   3242 2HG  LYS A 218      -8.062   1.523   8.925  1.00 86.29           H
ATOM   3243  CD  LYS A 218      -6.153   1.210   9.880  1.00 86.29           C
ATOM   3244 1HD  LYS A 218      -6.547   0.743  10.783  1.00 86.29           H
ATOM   3245 2HD  LYS A 218      -5.205   0.722   9.656  1.00 86.29           H
ATOM   3246  CE  LYS A 218      -5.919   2.701  10.132  1.00 86.29           C
ATOM   3247 1HE  LYS A 218      -5.696   3.204   9.191  1.00 86.29           H
ATOM   3248 2HE  LYS A 218      -6.826   3.156  10.530  1.00 86.29           H
ATOM   3249  NZ  LYS A 218      -4.802   2.897  11.083  1.00 86.29           N
ATOM   3250 1HZ  LYS A 218      -4.925   3.775  11.574  1.00 86.29           H
ATOM   3251 2HZ  LYS A 218      -4.789   2.134  11.751  1.00 86.29           H
ATOM   3252 3HZ  LYS A 218      -3.924   2.914  10.574  1.00 86.29           H
ATOM   3253  HN  LYS A 218      -9.803  -0.268   9.116  1.00 86.29           H
ATOM   3254  N   VAL A 219      -9.281  -2.991   7.608  1.00 87.40           N
ATOM   3255  CA  VAL A 219      -9.356  -4.381   7.189  1.00 87.40           C
ATOM   3256  C   VAL A 219     -10.212  -4.482   5.925  1.00 87.40           C
ATOM   3257  O   VAL A 219      -9.850  -5.181   4.980  1.00 87.40           O
ATOM   3258  HA  VAL A 219      -8.343  -4.708   6.953  1.00 87.40           H
ATOM   3259  CB  VAL A 219      -9.879  -5.246   8.336  1.00 87.40           C
ATOM   3260  HB  VAL A 219     -10.775  -4.770   8.735  1.00 87.40           H
ATOM   3261  CG1 VAL A 219     -10.270  -6.639   7.838  1.00 87.40           C
ATOM   3262 1HG1 VAL A 219     -11.052  -6.549   7.084  1.00 87.40           H
ATOM   3263 2HG1 VAL A 219      -9.398  -7.127   7.402  1.00 87.40           H
ATOM   3264 3HG1 VAL A 219     -10.638  -7.234   8.674  1.00 87.40           H
ATOM   3265  CG2 VAL A 219      -8.852  -5.337   9.467  1.00 87.40           C
ATOM   3266 1HG2 VAL A 219      -7.932  -5.779   9.088  1.00 87.40           H
ATOM   3267 2HG2 VAL A 219      -8.644  -4.337   9.850  1.00 87.40           H
ATOM   3268 3HG2 VAL A 219      -9.250  -5.958  10.270  1.00 87.40           H
ATOM   3269  HN  VAL A 219      -9.780  -2.776   8.448  1.00 87.40           H
ATOM   3270  N   ILE A 220     -11.332  -3.774   5.949  1.00 87.67           N
ATOM   3271  CA  ILE A 220     -12.286  -3.845   4.855  1.00 87.67           C
ATOM   3272  C   ILE A 220     -11.661  -3.234   3.599  1.00 87.67           C
ATOM   3273  O   ILE A 220     -11.601  -3.880   2.555  1.00 87.67           O
ATOM   3274  HA  ILE A 220     -12.486  -4.899   4.664  1.00 87.67           H
ATOM   3275  CB  ILE A 220     -13.613  -3.199   5.259  1.00 87.67           C
ATOM   3276  HB  ILE A 220     -13.398  -2.228   5.706  1.00 87.67           H
ATOM   3277  CG1 ILE A 220     -14.330  -4.036   6.320  1.00 87.67           C
ATOM   3278 1HG1 ILE A 220     -14.656  -4.980   5.884  1.00 87.67           H
ATOM   3279 2HG1 ILE A 220     -13.637  -4.279   7.126  1.00 87.67           H
ATOM   3280  CG2 ILE A 220     -14.495  -2.947   4.034  1.00 87.67           C
ATOM   3281 1HG2 ILE A 220     -13.977  -2.281   3.344  1.00 87.67           H
ATOM   3282 2HG2 ILE A 220     -14.704  -3.894   3.537  1.00 87.67           H
ATOM   3283 3HG2 ILE A 220     -15.431  -2.487   4.350  1.00 87.67           H
ATOM   3284  CD1 ILE A 220     -15.537  -3.285   6.886  1.00 87.67           C
ATOM   3285 1HD1 ILE A 220     -15.204  -2.353   7.343  1.00 87.67           H
ATOM   3286 2HD1 ILE A 220     -16.239  -3.066   6.082  1.00 87.67           H
ATOM   3287 3HD1 ILE A 220     -16.029  -3.903   7.638  1.00 87.67           H
ATOM   3288  HN  ILE A 220     -11.591  -3.162   6.697  1.00 87.67           H
ATOM   3289  N   LEU A 221     -11.213  -1.996   3.743  1.00 82.45           N
ATOM   3290  CA  LEU A 221     -10.704  -1.248   2.606  1.00 82.45           C
ATOM   3291  C   LEU A 221      -9.269  -1.690   2.310  1.00 82.45           C
ATOM   3292  O   LEU A 221      -8.771  -1.494   1.203  1.00 82.45           O
ATOM   3293  HA  LEU A 221     -11.326  -1.497   1.746  1.00 82.45           H
ATOM   3294  CB  LEU A 221     -10.846   0.256   2.847  1.00 82.45           C
ATOM   3295 1HB  LEU A 221     -10.235   0.525   3.709  1.00 82.45           H
ATOM   3296 2HB  LEU A 221     -10.432   0.783   1.987  1.00 82.45           H
ATOM   3297  CG  LEU A 221     -12.268   0.766   3.085  1.00 82.45           C
ATOM   3298  HG  LEU A 221     -12.650   0.301   3.994  1.00 82.45           H
ATOM   3299  CD1 LEU A 221     -12.278   2.279   3.312  1.00 82.45           C
ATOM   3300 1HD1 LEU A 221     -11.670   2.519   4.185  1.00 82.45           H
ATOM   3301 2HD1 LEU A 221     -11.869   2.781   2.435  1.00 82.45           H
ATOM   3302 3HD1 LEU A 221     -13.301   2.615   3.479  1.00 82.45           H
ATOM   3303  CD2 LEU A 221     -13.198   0.352   1.942  1.00 82.45           C
ATOM   3304 1HD2 LEU A 221     -12.829   0.770   1.005  1.00 82.45           H
ATOM   3305 2HD2 LEU A 221     -13.223  -0.735   1.871  1.00 82.45           H
ATOM   3306 3HD2 LEU A 221     -14.202   0.727   2.137  1.00 82.45           H
ATOM   3307  HN  LEU A 221     -11.193  -1.505   4.614  1.00 82.45           H
ATOM   3308  N   GLY A 222      -8.646  -2.279   3.320  1.00 75.18           N
ATOM   3309  CA  GLY A 222      -7.232  -2.606   3.239  1.00 75.18           C
ATOM   3310  C   GLY A 222      -7.015  -3.910   2.469  1.00 75.18           C
ATOM   3311  O   GLY A 222      -5.954  -4.119   1.881  1.00 75.18           O
ATOM   3312 1HA  GLY A 222      -6.695  -1.795   2.747  1.00 75.18           H
ATOM   3313 2HA  GLY A 222      -6.818  -2.700   4.243  1.00 75.18           H
ATOM   3314  HN  GLY A 222      -9.089  -2.532   4.180  1.00 75.18           H
ATOM   3315  N   PHE A 223      -8.036  -4.754   2.497  1.00 76.06           N
ATOM   3316  CA  PHE A 223      -7.909  -6.100   1.962  1.00 76.06           C
ATOM   3317  C   PHE A 223      -9.160  -6.497   1.177  1.00 76.06           C
ATOM   3318  O   PHE A 223      -9.103  -6.680  -0.038  1.00 76.06           O
ATOM   3319  HA  PHE A 223      -7.047  -6.103   1.295  1.00 76.06           H
ATOM   3320  CB  PHE A 223      -7.751  -7.042   3.157  1.00 76.06           C
ATOM   3321 1HB  PHE A 223      -6.923  -6.693   3.775  1.00 76.06           H
ATOM   3322 2HB  PHE A 223      -8.650  -6.991   3.770  1.00 76.06           H
ATOM   3323  CG  PHE A 223      -7.499  -8.501   2.769  1.00 76.06           C
ATOM   3324  CD1 PHE A 223      -8.426  -9.452   3.061  1.00 76.06           C
ATOM   3325  HD1 PHE A 223      -9.349  -9.175   3.571  1.00 76.06           H
ATOM   3326  CD2 PHE A 223      -6.347  -8.846   2.133  1.00 76.06           C
ATOM   3327  HD2 PHE A 223      -5.604  -8.084   1.899  1.00 76.06           H
ATOM   3328  CE1 PHE A 223      -8.192 -10.806   2.701  1.00 76.06           C
ATOM   3329  HE1 PHE A 223      -8.935 -11.568   2.935  1.00 76.06           H
ATOM   3330  CE2 PHE A 223      -6.113 -10.200   1.773  1.00 76.06           C
ATOM   3331  HE2 PHE A 223      -5.191 -10.477   1.263  1.00 76.06           H
ATOM   3332  CZ  PHE A 223      -7.041 -11.151   2.065  1.00 76.06           C
ATOM   3333  HZ  PHE A 223      -6.861 -12.190   1.789  1.00 76.06           H
ATOM   3334  HN  PHE A 223      -8.934  -4.533   2.875  1.00 76.06           H
ATOM   3335  N   PHE A 224     -10.262  -6.620   1.903  1.00 82.54           N
ATOM   3336  CA  PHE A 224     -11.427  -7.317   1.384  1.00 82.54           C
ATOM   3337  C   PHE A 224     -11.944  -6.646   0.110  1.00 82.54           C
ATOM   3338  O   PHE A 224     -12.198  -7.317  -0.890  1.00 82.54           O
ATOM   3339  HA  PHE A 224     -11.118  -8.337   1.156  1.00 82.54           H
ATOM   3340  CB  PHE A 224     -12.510  -7.241   2.461  1.00 82.54           C
ATOM   3341 1HB  PHE A 224     -12.477  -6.256   2.927  1.00 82.54           H
ATOM   3342 2HB  PHE A 224     -13.487  -7.338   1.988  1.00 82.54           H
ATOM   3343  CG  PHE A 224     -12.380  -8.309   3.550  1.00 82.54           C
ATOM   3344  CD1 PHE A 224     -12.816  -9.575   3.316  1.00 82.54           C
ATOM   3345  HD1 PHE A 224     -13.259  -9.830   2.353  1.00 82.54           H
ATOM   3346  CD2 PHE A 224     -11.828  -7.991   4.752  1.00 82.54           C
ATOM   3347  HD2 PHE A 224     -11.478  -6.975   4.939  1.00 82.54           H
ATOM   3348  CE1 PHE A 224     -12.695 -10.566   4.327  1.00 82.54           C
ATOM   3349  HE1 PHE A 224     -13.045 -11.581   4.139  1.00 82.54           H
ATOM   3350  CE2 PHE A 224     -11.707  -8.981   5.762  1.00 82.54           C
ATOM   3351  HE2 PHE A 224     -11.265  -8.726   6.725  1.00 82.54           H
ATOM   3352  CZ  PHE A 224     -12.143 -10.248   5.528  1.00 82.54           C
ATOM   3353  HZ  PHE A 224     -12.050 -11.008   6.304  1.00 82.54           H
ATOM   3354  HN  PHE A 224     -10.366  -6.254   2.827  1.00 82.54           H
ATOM   3355  N   LEU A 225     -12.085  -5.331   0.186  1.00 80.65           N
ATOM   3356  CA  LEU A 225     -12.567  -4.562  -0.948  1.00 80.65           C
ATOM   3357  C   LEU A 225     -11.607  -4.742  -2.126  1.00 80.65           C
ATOM   3358  O   LEU A 225     -12.025  -5.115  -3.221  1.00 80.65           O
ATOM   3359  HA  LEU A 225     -13.538  -4.969  -1.230  1.00 80.65           H
ATOM   3360  CB  LEU A 225     -12.786  -3.101  -0.552  1.00 80.65           C
ATOM   3361 1HB  LEU A 225     -13.494  -3.073   0.278  1.00 80.65           H
ATOM   3362 2HB  LEU A 225     -11.843  -2.701  -0.180  1.00 80.65           H
ATOM   3363  CG  LEU A 225     -13.301  -2.176  -1.656  1.00 80.65           C
ATOM   3364  HG  LEU A 225     -12.676  -2.317  -2.538  1.00 80.65           H
ATOM   3365  CD1 LEU A 225     -14.733  -2.540  -2.054  1.00 80.65           C
ATOM   3366 1HD1 LEU A 225     -14.759  -3.567  -2.418  1.00 80.65           H
ATOM   3367 2HD1 LEU A 225     -15.386  -2.446  -1.186  1.00 80.65           H
ATOM   3368 3HD1 LEU A 225     -15.074  -1.867  -2.840  1.00 80.65           H
ATOM   3369  CD2 LEU A 225     -13.176  -0.708  -1.244  1.00 80.65           C
ATOM   3370 1HD2 LEU A 225     -13.761  -0.533  -0.341  1.00 80.65           H
ATOM   3371 2HD2 LEU A 225     -12.130  -0.472  -1.050  1.00 80.65           H
ATOM   3372 3HD2 LEU A 225     -13.549  -0.072  -2.047  1.00 80.65           H
ATOM   3373  HN  LEU A 225     -11.876  -4.793   1.003  1.00 80.65           H
ATOM   3374  N   PRO A 226     -10.308  -4.482  -1.924  1.00 74.46           N
ATOM   3375  CA  PRO A 226      -9.321  -4.699  -2.984  1.00 74.46           C
ATOM   3376  C   PRO A 226      -9.392  -6.105  -3.559  1.00 74.46           C
ATOM   3377  O   PRO A 226      -9.400  -6.282  -4.776  1.00 74.46           O
ATOM   3378  HA  PRO A 226      -9.523  -4.037  -3.826  1.00 74.46           H
ATOM   3379  CB  PRO A 226      -7.982  -4.436  -2.292  1.00 74.46           C
ATOM   3380 1HB  PRO A 226      -7.553  -5.352  -1.886  1.00 74.46           H
ATOM   3381 2HB  PRO A 226      -7.248  -4.020  -2.983  1.00 74.46           H
ATOM   3382  CG  PRO A 226      -8.342  -3.446  -1.191  1.00 74.46           C
ATOM   3383 1HG  PRO A 226      -7.591  -3.428  -0.401  1.00 74.46           H
ATOM   3384 2HG  PRO A 226      -8.413  -2.426  -1.570  1.00 74.46           H
ATOM   3385  CD  PRO A 226      -9.682  -3.964  -0.694  1.00 74.46           C
ATOM   3386 1HD  PRO A 226      -9.560  -4.748   0.054  1.00 74.46           H
ATOM   3387 2HD  PRO A 226     -10.274  -3.176  -0.230  1.00 74.46           H
ATOM   3388  N   PHE A 227      -9.441  -7.076  -2.659  1.00 77.68           N
ATOM   3389  CA  PHE A 227      -9.352  -8.470  -3.057  1.00 77.68           C
ATOM   3390  C   PHE A 227     -10.550  -8.871  -3.921  1.00 77.68           C
ATOM   3391  O   PHE A 227     -10.383  -9.497  -4.967  1.00 77.68           O
ATOM   3392  HA  PHE A 227      -8.435  -8.584  -3.635  1.00 77.68           H
ATOM   3393  CB  PHE A 227      -9.363  -9.303  -1.774  1.00 77.68           C
ATOM   3394 1HB  PHE A 227      -8.493  -9.039  -1.173  1.00 77.68           H
ATOM   3395 2HB  PHE A 227     -10.245  -9.041  -1.189  1.00 77.68           H
ATOM   3396  CG  PHE A 227      -9.359 -10.815  -2.013  1.00 77.68           C
ATOM   3397  CD1 PHE A 227     -10.512 -11.526  -1.888  1.00 77.68           C
ATOM   3398  HD1 PHE A 227     -11.438 -11.019  -1.617  1.00 77.68           H
ATOM   3399  CD2 PHE A 227      -8.203 -11.447  -2.350  1.00 77.68           C
ATOM   3400  HD2 PHE A 227      -7.280 -10.877  -2.450  1.00 77.68           H
ATOM   3401  CE1 PHE A 227     -10.508 -12.928  -2.110  1.00 77.68           C
ATOM   3402  HE1 PHE A 227     -11.432 -13.498  -2.010  1.00 77.68           H
ATOM   3403  CE2 PHE A 227      -8.200 -12.849  -2.572  1.00 77.68           C
ATOM   3404  HE2 PHE A 227      -7.273 -13.356  -2.843  1.00 77.68           H
ATOM   3405  CZ  PHE A 227      -9.352 -13.561  -2.447  1.00 77.68           C
ATOM   3406  HZ  PHE A 227      -9.349 -14.637  -2.618  1.00 77.68           H
ATOM   3407  HN  PHE A 227      -9.540  -6.923  -1.675  1.00 77.68           H
ATOM   3408  N   VAL A 228     -11.730  -8.494  -3.452  1.00 82.01           N
ATOM   3409  CA  VAL A 228     -12.956  -8.821  -4.160  1.00 82.01           C
ATOM   3410  C   VAL A 228     -12.925  -8.178  -5.548  1.00 82.01           C
ATOM   3411  O   VAL A 228     -13.268  -8.818  -6.540  1.00 82.01           O
ATOM   3412  HA  VAL A 228     -12.990  -9.905  -4.276  1.00 82.01           H
ATOM   3413  CB  VAL A 228     -14.169  -8.395  -3.330  1.00 82.01           C
ATOM   3414  HB  VAL A 228     -14.009  -7.367  -3.005  1.00 82.01           H
ATOM   3415  CG1 VAL A 228     -15.447  -8.428  -4.171  1.00 82.01           C
ATOM   3416 1HG1 VAL A 228     -15.344  -7.747  -5.015  1.00 82.01           H
ATOM   3417 2HG1 VAL A 228     -15.613  -9.441  -4.539  1.00 82.01           H
ATOM   3418 3HG1 VAL A 228     -16.294  -8.121  -3.557  1.00 82.01           H
ATOM   3419  CG2 VAL A 228     -14.312  -9.267  -2.081  1.00 82.01           C
ATOM   3420 1HG2 VAL A 228     -14.439 -10.308  -2.377  1.00 82.01           H
ATOM   3421 2HG2 VAL A 228     -13.417  -9.170  -1.466  1.00 82.01           H
ATOM   3422 3HG2 VAL A 228     -15.182  -8.942  -1.510  1.00 82.01           H
ATOM   3423  HN  VAL A 228     -11.856  -7.976  -2.606  1.00 82.01           H
ATOM   3424  N   VAL A 229     -12.511  -6.920  -5.573  1.00 74.80           N
ATOM   3425  CA  VAL A 229     -12.498  -6.161  -6.812  1.00 74.80           C
ATOM   3426  C   VAL A 229     -11.563  -6.842  -7.813  1.00 74.80           C
ATOM   3427  O   VAL A 229     -11.940  -7.077  -8.960  1.00 74.80           O
ATOM   3428  HA  VAL A 229     -13.510  -6.171  -7.215  1.00 74.80           H
ATOM   3429  CB  VAL A 229     -12.115  -4.706  -6.530  1.00 74.80           C
ATOM   3430  HB  VAL A 229     -11.238  -4.710  -5.883  1.00 74.80           H
ATOM   3431  CG1 VAL A 229     -11.742  -3.978  -7.823  1.00 74.80           C
ATOM   3432 1HG1 VAL A 229     -10.894  -4.478  -8.291  1.00 74.80           H
ATOM   3433 2HG1 VAL A 229     -12.593  -3.989  -8.505  1.00 74.80           H
ATOM   3434 3HG1 VAL A 229     -11.474  -2.946  -7.594  1.00 74.80           H
ATOM   3435  CG2 VAL A 229     -13.239  -3.976  -5.793  1.00 74.80           C
ATOM   3436 1HG2 VAL A 229     -14.142  -3.988  -6.405  1.00 74.80           H
ATOM   3437 2HG2 VAL A 229     -13.437  -4.475  -4.845  1.00 74.80           H
ATOM   3438 3HG2 VAL A 229     -12.941  -2.945  -5.606  1.00 74.80           H
ATOM   3439  HN  VAL A 229     -12.189  -6.421  -4.768  1.00 74.80           H
ATOM   3440  N   MET A 230     -10.361  -7.141  -7.342  1.00 75.23           N
ATOM   3441  CA  MET A 230      -9.353  -7.750  -8.194  1.00 75.23           C
ATOM   3442  C   MET A 230      -9.819  -9.115  -8.705  1.00 75.23           C
ATOM   3443  O   MET A 230      -9.662  -9.427  -9.884  1.00 75.23           O
ATOM   3444  HA  MET A 230      -9.226  -7.065  -9.033  1.00 75.23           H
ATOM   3445  CB  MET A 230      -8.051  -7.916  -7.408  1.00 75.23           C
ATOM   3446 1HB  MET A 230      -8.269  -8.322  -6.420  1.00 75.23           H
ATOM   3447 2HB  MET A 230      -7.406  -8.635  -7.913  1.00 75.23           H
ATOM   3448  CG  MET A 230      -7.322  -6.578  -7.267  1.00 75.23           C
ATOM   3449 1HG  MET A 230      -7.250  -6.090  -8.238  1.00 75.23           H
ATOM   3450 2HG  MET A 230      -7.888  -5.912  -6.616  1.00 75.23           H
ATOM   3451  SD  MET A 230      -5.689  -6.842  -6.596  1.00 75.23           S
ATOM   3452  CE  MET A 230      -5.523  -5.370  -5.599  1.00 75.23           C
ATOM   3453 1HE  MET A 230      -5.603  -4.489  -6.235  1.00 75.23           H
ATOM   3454 2HE  MET A 230      -6.312  -5.349  -4.848  1.00 75.23           H
ATOM   3455 3HE  MET A 230      -4.551  -5.374  -5.105  1.00 75.23           H
ATOM   3456  HN  MET A 230     -10.072  -6.975  -6.399  1.00 75.23           H
ATOM   3457  N   ALA A 231     -10.383  -9.892  -7.792  1.00 77.11           N
ATOM   3458  CA  ALA A 231     -10.841 -11.229  -8.127  1.00 77.11           C
ATOM   3459  C   ALA A 231     -11.863 -11.144  -9.262  1.00 77.11           C
ATOM   3460  O   ALA A 231     -11.782 -11.894 -10.233  1.00 77.11           O
ATOM   3461  HA  ALA A 231      -9.978 -11.800  -8.469  1.00 77.11           H
ATOM   3462  CB  ALA A 231     -11.413 -11.901  -6.877  1.00 77.11           C
ATOM   3463 1HB  ALA A 231     -10.639 -11.964  -6.112  1.00 77.11           H
ATOM   3464 2HB  ALA A 231     -12.250 -11.314  -6.499  1.00 77.11           H
ATOM   3465 3HB  ALA A 231     -11.756 -12.905  -7.129  1.00 77.11           H
ATOM   3466  HN  ALA A 231     -10.527  -9.622  -6.840  1.00 77.11           H
ATOM   3467  N   CYS A 232     -12.803 -10.223  -9.102  1.00 78.21           N
ATOM   3468  CA  CYS A 232     -13.845 -10.036 -10.097  1.00 78.21           C
ATOM   3469  C   CYS A 232     -13.188  -9.576 -11.400  1.00 78.21           C
ATOM   3470  O   CYS A 232     -13.479 -10.112 -12.468  1.00 78.21           O
ATOM   3471  HA  CYS A 232     -14.329 -11.004 -10.228  1.00 78.21           H
ATOM   3472  CB  CYS A 232     -14.914  -9.052  -9.618  1.00 78.21           C
ATOM   3473 1HB  CYS A 232     -14.442  -8.140  -9.252  1.00 78.21           H
ATOM   3474 2HB  CYS A 232     -15.556  -8.767 -10.451  1.00 78.21           H
ATOM   3475  SG  CYS A 232     -15.916  -9.813  -8.289  1.00 78.21           S
ATOM   3476  HG  CYS A 232     -15.057  -9.560  -7.305  1.00 78.21           H
ATOM   3477  HN  CYS A 232     -12.858  -9.613  -8.311  1.00 78.21           H
ATOM   3478  N   CYS A 233     -12.315  -8.588 -11.268  1.00 72.76           N
ATOM   3479  CA  CYS A 233     -11.689  -7.984 -12.432  1.00 72.76           C
ATOM   3480  C   CYS A 233     -11.005  -9.089 -13.238  1.00 72.76           C
ATOM   3481  O   CYS A 233     -11.228  -9.213 -14.442  1.00 72.76           O
ATOM   3482  HA  CYS A 233     -12.487  -7.519 -13.011  1.00 72.76           H
ATOM   3483  CB  CYS A 233     -10.709  -6.877 -12.036  1.00 72.76           C
ATOM   3484 1HB  CYS A 233     -10.138  -7.182 -11.159  1.00 72.76           H
ATOM   3485 2HB  CYS A 233      -9.993  -6.709 -12.840  1.00 72.76           H
ATOM   3486  SG  CYS A 233     -11.622  -5.331 -11.679  1.00 72.76           S
ATOM   3487  HG  CYS A 233     -12.100  -5.721 -10.501  1.00 72.76           H
ATOM   3488  HN  CYS A 233     -12.035  -8.203 -10.389  1.00 72.76           H
ATOM   3489  N   TYR A 234     -10.186  -9.865 -12.543  1.00 73.16           N
ATOM   3490  CA  TYR A 234      -9.371 -10.873 -13.201  1.00 73.16           C
ATOM   3491  C   TYR A 234     -10.234 -12.033 -13.701  1.00 73.16           C
ATOM   3492  O   TYR A 234      -9.920 -12.651 -14.717  1.00 73.16           O
ATOM   3493  HA  TYR A 234      -8.878 -10.404 -14.052  1.00 73.16           H
ATOM   3494  CB  TYR A 234      -8.404 -11.394 -12.136  1.00 73.16           C
ATOM   3495 1HB  TYR A 234      -8.942 -11.507 -11.195  1.00 73.16           H
ATOM   3496 2HB  TYR A 234      -8.059 -12.386 -12.427  1.00 73.16           H
ATOM   3497  CG  TYR A 234      -7.188 -10.494 -11.907  1.00 73.16           C
ATOM   3498  CD1 TYR A 234      -6.366 -10.162 -12.964  1.00 73.16           C
ATOM   3499  HD1 TYR A 234      -6.582 -10.542 -13.963  1.00 73.16           H
ATOM   3500  CD2 TYR A 234      -6.914 -10.014 -10.642  1.00 73.16           C
ATOM   3501  HD2 TYR A 234      -7.563 -10.275  -9.807  1.00 73.16           H
ATOM   3502  CE1 TYR A 234      -5.221  -9.316 -12.748  1.00 73.16           C
ATOM   3503  HE1 TYR A 234      -4.563  -9.046 -13.574  1.00 73.16           H
ATOM   3504  CE2 TYR A 234      -5.769  -9.167 -10.426  1.00 73.16           C
ATOM   3505  HE2 TYR A 234      -5.541  -8.781  -9.433  1.00 73.16           H
ATOM   3506  CZ  TYR A 234      -4.979  -8.860 -11.490  1.00 73.16           C
ATOM   3507  OH  TYR A 234      -3.899  -8.060 -11.286  1.00 73.16           O
ATOM   3508  HH  TYR A 234      -3.848  -7.792 -10.324  1.00 73.16           H
ATOM   3509  HN  TYR A 234     -10.074  -9.813 -11.551  1.00 73.16           H
ATOM   3510  N   THR A 235     -11.303 -12.295 -12.964  1.00 80.41           N
ATOM   3511  CA  THR A 235     -12.271 -13.296 -13.378  1.00 80.41           C
ATOM   3512  C   THR A 235     -12.831 -12.956 -14.761  1.00 80.41           C
ATOM   3513  O   THR A 235     -12.907 -13.820 -15.633  1.00 80.41           O
ATOM   3514  HA  THR A 235     -11.759 -14.254 -13.467  1.00 80.41           H
ATOM   3515  CB  THR A 235     -13.347 -13.391 -12.294  1.00 80.41           C
ATOM   3516  HB  THR A 235     -13.888 -12.449 -12.199  1.00 80.41           H
ATOM   3517  OG1 THR A 235     -12.634 -13.810 -11.133  1.00 80.41           O
ATOM   3518  HG1 THR A 235     -12.558 -13.052 -10.486  1.00 80.41           H
ATOM   3519  CG2 THR A 235     -14.340 -14.526 -12.552  1.00 80.41           C
ATOM   3520 1HG2 THR A 235     -13.806 -15.476 -12.580  1.00 80.41           H
ATOM   3521 2HG2 THR A 235     -14.839 -14.362 -13.507  1.00 80.41           H
ATOM   3522 3HG2 THR A 235     -15.081 -14.549 -11.753  1.00 80.41           H
ATOM   3523  HN  THR A 235     -11.512 -11.837 -12.099  1.00 80.41           H
ATOM   3524  N   ILE A 236     -13.209 -11.696 -14.918  1.00 76.45           N
ATOM   3525  CA  ILE A 236     -13.761 -11.232 -16.179  1.00 76.45           C
ATOM   3526  C   ILE A 236     -12.675 -11.285 -17.256  1.00 76.45           C
ATOM   3527  O   ILE A 236     -12.920 -11.755 -18.366  1.00 76.45           O
ATOM   3528  HA  ILE A 236     -14.559 -11.919 -16.459  1.00 76.45           H
ATOM   3529  CB  ILE A 236     -14.393  -9.848 -16.011  1.00 76.45           C
ATOM   3530  HB  ILE A 236     -13.662  -9.195 -15.535  1.00 76.45           H
ATOM   3531  CG1 ILE A 236     -15.611  -9.911 -15.087  1.00 76.45           C
ATOM   3532 1HG1 ILE A 236     -16.445 -10.377 -15.611  1.00 76.45           H
ATOM   3533 2HG1 ILE A 236     -15.386 -10.538 -14.225  1.00 76.45           H
ATOM   3534  CG2 ILE A 236     -14.734  -9.233 -17.369  1.00 76.45           C
ATOM   3535 1HG2 ILE A 236     -13.824  -9.131 -17.961  1.00 76.45           H
ATOM   3536 2HG2 ILE A 236     -15.439  -9.878 -17.894  1.00 76.45           H
ATOM   3537 3HG2 ILE A 236     -15.182  -8.250 -17.220  1.00 76.45           H
ATOM   3538  CD1 ILE A 236     -16.015  -8.512 -14.617  1.00 76.45           C
ATOM   3539 1HD1 ILE A 236     -15.186  -8.059 -14.072  1.00 76.45           H
ATOM   3540 2HD1 ILE A 236     -16.262  -7.896 -15.481  1.00 76.45           H
ATOM   3541 3HD1 ILE A 236     -16.883  -8.586 -13.962  1.00 76.45           H
ATOM   3542  HN  ILE A 236     -13.143 -10.999 -14.203  1.00 76.45           H
ATOM   3543  N   ILE A 237     -11.499 -10.797 -16.890  1.00 73.89           N
ATOM   3544  CA  ILE A 237     -10.394 -10.725 -17.830  1.00 73.89           C
ATOM   3545  C   ILE A 237     -10.100 -12.125 -18.373  1.00 73.89           C
ATOM   3546  O   ILE A 237      -9.979 -12.313 -19.582  1.00 73.89           O
ATOM   3547  HA  ILE A 237     -10.710 -10.093 -18.660  1.00 73.89           H
ATOM   3548  CB  ILE A 237      -9.183 -10.050 -17.183  1.00 73.89           C
ATOM   3549  HB  ILE A 237      -9.060 -10.458 -16.180  1.00 73.89           H
ATOM   3550  CG1 ILE A 237      -9.410  -8.544 -17.034  1.00 73.89           C
ATOM   3551 1HG1 ILE A 237      -9.365  -8.067 -18.013  1.00 73.89           H
ATOM   3552 2HG1 ILE A 237     -10.407  -8.361 -16.635  1.00 73.89           H
ATOM   3553  CG2 ILE A 237      -7.901 -10.362 -17.958  1.00 73.89           C
ATOM   3554 1HG2 ILE A 237      -7.736 -11.440 -17.969  1.00 73.89           H
ATOM   3555 2HG2 ILE A 237      -7.998 -10.000 -18.982  1.00 73.89           H
ATOM   3556 3HG2 ILE A 237      -7.056  -9.870 -17.477  1.00 73.89           H
ATOM   3557  CD1 ILE A 237      -8.362  -7.921 -16.109  1.00 73.89           C
ATOM   3558 1HD1 ILE A 237      -8.426  -8.384 -15.124  1.00 73.89           H
ATOM   3559 2HD1 ILE A 237      -7.368  -8.085 -16.523  1.00 73.89           H
ATOM   3560 3HD1 ILE A 237      -8.547  -6.850 -16.020  1.00 73.89           H
ATOM   3561  HN  ILE A 237     -11.297 -10.455 -15.973  1.00 73.89           H
ATOM   3562  N   ILE A 238      -9.993 -13.072 -17.452  1.00 74.42           N
ATOM   3563  CA  ILE A 238      -9.689 -14.444 -17.821  1.00 74.42           C
ATOM   3564  C   ILE A 238     -10.766 -14.960 -18.777  1.00 74.42           C
ATOM   3565  O   ILE A 238     -10.454 -15.589 -19.788  1.00 74.42           O
ATOM   3566  HA  ILE A 238      -8.735 -14.437 -18.347  1.00 74.42           H
ATOM   3567  CB  ILE A 238      -9.512 -15.308 -16.570  1.00 74.42           C
ATOM   3568  HB  ILE A 238     -10.336 -15.097 -15.889  1.00 74.42           H
ATOM   3569  CG1 ILE A 238      -8.217 -14.951 -15.837  1.00 74.42           C
ATOM   3570 1HG1 ILE A 238      -7.364 -15.352 -16.383  1.00 74.42           H
ATOM   3571 2HG1 ILE A 238      -8.098 -13.868 -15.808  1.00 74.42           H
ATOM   3572  CG2 ILE A 238      -9.583 -16.796 -16.918  1.00 74.42           C
ATOM   3573 1HG2 ILE A 238     -10.553 -17.020 -17.362  1.00 74.42           H
ATOM   3574 2HG2 ILE A 238      -8.793 -17.042 -17.628  1.00 74.42           H
ATOM   3575 3HG2 ILE A 238      -9.453 -17.388 -16.011  1.00 74.42           H
ATOM   3576  CD1 ILE A 238      -8.224 -15.507 -14.411  1.00 74.42           C
ATOM   3577 1HD1 ILE A 238      -9.065 -15.085 -13.861  1.00 74.42           H
ATOM   3578 2HD1 ILE A 238      -8.319 -16.592 -14.445  1.00 74.42           H
ATOM   3579 3HD1 ILE A 238      -7.293 -15.239 -13.913  1.00 74.42           H
ATOM   3580  HN  ILE A 238     -10.110 -12.914 -16.471  1.00 74.42           H
ATOM   3581  N   HIS A 239     -12.011 -14.677 -18.425  1.00 78.58           N
ATOM   3582  CA  HIS A 239     -13.138 -15.157 -19.206  1.00 78.58           C
ATOM   3583  C   HIS A 239     -13.070 -14.571 -20.618  1.00 78.58           C
ATOM   3584  O   HIS A 239     -13.238 -15.291 -21.601  1.00 78.58           O
ATOM   3585  HA  HIS A 239     -13.038 -16.240 -19.266  1.00 78.58           H
ATOM   3586  CB  HIS A 239     -14.460 -14.849 -18.500  1.00 78.58           C
ATOM   3587 1HB  HIS A 239     -14.424 -15.257 -17.490  1.00 78.58           H
ATOM   3588 2HB  HIS A 239     -14.565 -13.768 -18.403  1.00 78.58           H
ATOM   3589  CG  HIS A 239     -15.676 -15.397 -19.206  1.00 78.58           C
ATOM   3590  ND1 HIS A 239     -16.436 -14.645 -20.086  1.00 78.58           N
ATOM   3591  HD1 HIS A 239     -16.266 -13.692 -20.338  1.00 78.58           H
ATOM   3592  CD2 HIS A 239     -16.256 -16.631 -19.155  1.00 78.58           C
ATOM   3593  HD2 HIS A 239     -15.911 -17.473 -18.556  1.00 78.58           H
ATOM   3594  CE1 HIS A 239     -17.426 -15.401 -20.537  1.00 78.58           C
ATOM   3595  HE1 HIS A 239     -18.195 -15.094 -21.245  1.00 78.58           H
ATOM   3596  NE2 HIS A 239     -17.313 -16.632 -19.958  1.00 78.58           N
ATOM   3597  HN  HIS A 239     -12.255 -14.130 -17.623  1.00 78.58           H
ATOM   3598  N   THR A 240     -12.824 -13.271 -20.674  1.00 73.69           N
ATOM   3599  CA  THR A 240     -12.759 -12.575 -21.948  1.00 73.69           C
ATOM   3600  C   THR A 240     -11.596 -13.108 -22.788  1.00 73.69           C
ATOM   3601  O   THR A 240     -11.726 -13.275 -24.000  1.00 73.69           O
ATOM   3602  HA  THR A 240     -13.675 -12.785 -22.501  1.00 73.69           H
ATOM   3603  CB  THR A 240     -12.666 -11.075 -21.664  1.00 73.69           C
ATOM   3604  HB  THR A 240     -11.706 -10.823 -21.213  1.00 73.69           H
ATOM   3605  OG1 THR A 240     -13.812 -10.802 -20.862  1.00 73.69           O
ATOM   3606  HG1 THR A 240     -13.584 -10.899 -19.894  1.00 73.69           H
ATOM   3607  CG2 THR A 240     -12.878 -10.227 -22.919  1.00 73.69           C
ATOM   3608 1HG2 THR A 240     -13.866 -10.429 -23.332  1.00 73.69           H
ATOM   3609 2HG2 THR A 240     -12.117 -10.476 -23.659  1.00 73.69           H
ATOM   3610 3HG2 THR A 240     -12.802  -9.170 -22.661  1.00 73.69           H
ATOM   3611  HN  THR A 240     -12.670 -12.696 -19.870  1.00 73.69           H
ATOM   3612  N   LEU A 241     -10.486 -13.360 -22.111  1.00 72.50           N
ATOM   3613  CA  LEU A 241      -9.301 -13.872 -22.779  1.00 72.50           C
ATOM   3614  C   LEU A 241      -9.612 -15.246 -23.377  1.00 72.50           C
ATOM   3615  O   LEU A 241      -9.256 -15.523 -24.521  1.00 72.50           O
ATOM   3616  HA  LEU A 241      -9.064 -13.187 -23.593  1.00 72.50           H
ATOM   3617  CB  LEU A 241      -8.106 -13.873 -21.824  1.00 72.50           C
ATOM   3618 1HB  LEU A 241      -8.440 -14.247 -20.856  1.00 72.50           H
ATOM   3619 2HB  LEU A 241      -7.366 -14.580 -22.200  1.00 72.50           H
ATOM   3620  CG  LEU A 241      -7.418 -12.524 -21.609  1.00 72.50           C
ATOM   3621  HG  LEU A 241      -8.171 -11.803 -21.292  1.00 72.50           H
ATOM   3622  CD1 LEU A 241      -6.377 -12.611 -20.491  1.00 72.50           C
ATOM   3623 1HD1 LEU A 241      -6.865 -12.906 -19.563  1.00 72.50           H
ATOM   3624 2HD1 LEU A 241      -5.621 -13.351 -20.756  1.00 72.50           H
ATOM   3625 3HD1 LEU A 241      -5.903 -11.638 -20.360  1.00 72.50           H
ATOM   3626  CD2 LEU A 241      -6.814 -12.002 -22.915  1.00 72.50           C
ATOM   3627 1HD2 LEU A 241      -6.078 -12.715 -23.285  1.00 72.50           H
ATOM   3628 2HD2 LEU A 241      -7.604 -11.877 -23.656  1.00 72.50           H
ATOM   3629 3HD2 LEU A 241      -6.332 -11.042 -22.734  1.00 72.50           H
ATOM   3630  HN  LEU A 241     -10.388 -13.221 -21.125  1.00 72.50           H
ATOM   3631  N   ILE A 242     -10.273 -16.068 -22.576  1.00 73.83           N
ATOM   3632  CA  ILE A 242     -10.648 -17.401 -23.017  1.00 73.83           C
ATOM   3633  C   ILE A 242     -11.568 -17.292 -24.234  1.00 73.83           C
ATOM   3634  O   ILE A 242     -11.437 -18.060 -25.186  1.00 73.83           O
ATOM   3635  HA  ILE A 242      -9.734 -17.914 -23.319  1.00 73.83           H
ATOM   3636  CB  ILE A 242     -11.252 -18.198 -21.859  1.00 73.83           C
ATOM   3637  HB  ILE A 242     -11.993 -17.572 -21.363  1.00 73.83           H
ATOM   3638  CG1 ILE A 242     -10.186 -18.548 -20.818  1.00 73.83           C
ATOM   3639 1HG1 ILE A 242      -9.518 -19.310 -21.218  1.00 73.83           H
ATOM   3640 2HG1 ILE A 242      -9.576 -17.669 -20.608  1.00 73.83           H
ATOM   3641  CG2 ILE A 242     -11.982 -19.442 -22.371  1.00 73.83           C
ATOM   3642 1HG2 ILE A 242     -12.784 -19.140 -23.044  1.00 73.83           H
ATOM   3643 2HG2 ILE A 242     -11.279 -20.081 -22.906  1.00 73.83           H
ATOM   3644 3HG2 ILE A 242     -12.402 -19.990 -21.528  1.00 73.83           H
ATOM   3645  CD1 ILE A 242     -10.828 -19.052 -19.524  1.00 73.83           C
ATOM   3646 1HD1 ILE A 242     -11.476 -18.277 -19.114  1.00 73.83           H
ATOM   3647 2HD1 ILE A 242     -11.417 -19.944 -19.734  1.00 73.83           H
ATOM   3648 3HD1 ILE A 242     -10.048 -19.292 -18.802  1.00 73.83           H
ATOM   3649  HN  ILE A 242     -10.552 -15.838 -21.644  1.00 73.83           H
ATOM   3650  N   GLN A 243     -12.478 -16.331 -24.164  1.00 71.94           N
ATOM   3651  CA  GLN A 243     -13.500 -16.193 -25.187  1.00 71.94           C
ATOM   3652  C   GLN A 243     -12.881 -15.687 -26.491  1.00 71.94           C
ATOM   3653  O   GLN A 243     -13.409 -15.941 -27.573  1.00 71.94           O
ATOM   3654  HA  GLN A 243     -13.902 -17.195 -25.332  1.00 71.94           H
ATOM   3655  CB  GLN A 243     -14.623 -15.265 -24.717  1.00 71.94           C
ATOM   3656 1HB  GLN A 243     -14.196 -14.391 -24.227  1.00 71.94           H
ATOM   3657 2HB  GLN A 243     -15.186 -14.905 -25.578  1.00 71.94           H
ATOM   3658  CG  GLN A 243     -15.565 -15.989 -23.753  1.00 71.94           C
ATOM   3659 1HG  GLN A 243     -15.819 -16.970 -24.155  1.00 71.94           H
ATOM   3660 2HG  GLN A 243     -15.059 -16.156 -22.802  1.00 71.94           H
ATOM   3661  CD  GLN A 243     -16.842 -15.179 -23.522  1.00 71.94           C
ATOM   3662  OE1 GLN A 243     -16.887 -13.975 -23.712  1.00 71.94           O
ATOM   3663  NE2 GLN A 243     -17.874 -15.905 -23.102  1.00 71.94           N
ATOM   3664 1HE2 GLN A 243     -17.770 -16.890 -22.965  1.00 71.94           H
ATOM   3665 2HE2 GLN A 243     -18.754 -15.465 -22.923  1.00 71.94           H
ATOM   3666  HN  GLN A 243     -12.523 -15.657 -23.427  1.00 71.94           H
ATOM   3667  N   ALA A 244     -11.769 -14.981 -26.346  1.00 65.63           N
ATOM   3668  CA  ALA A 244     -10.985 -14.574 -27.500  1.00 65.63           C
ATOM   3669  C   ALA A 244     -10.644 -15.807 -28.339  1.00 65.63           C
ATOM   3670  O   ALA A 244     -10.811 -16.937 -27.885  1.00 65.63           O
ATOM   3671  HA  ALA A 244     -11.598 -13.898 -28.096  1.00 65.63           H
ATOM   3672  CB  ALA A 244      -9.737 -13.824 -27.031  1.00 65.63           C
ATOM   3673 1HB  ALA A 244     -10.035 -12.941 -26.465  1.00 65.63           H
ATOM   3674 2HB  ALA A 244      -9.138 -14.477 -26.397  1.00 65.63           H
ATOM   3675 3HB  ALA A 244      -9.149 -13.519 -27.897  1.00 65.63           H
ATOM   3676  HN  ALA A 244     -11.404 -14.687 -25.463  1.00 65.63           H
ATOM   3677  N   LYS A 245     -10.171 -15.547 -29.550  1.00 57.78           N
ATOM   3678  CA  LYS A 245      -9.709 -16.616 -30.418  1.00 57.78           C
ATOM   3679  C   LYS A 245      -8.203 -16.467 -30.646  1.00 57.78           C
ATOM   3680  O   LYS A 245      -7.576 -17.331 -31.256  1.00 57.78           O
ATOM   3681  HA  LYS A 245      -9.888 -17.558 -29.900  1.00 57.78           H
ATOM   3682  CB  LYS A 245     -10.526 -16.647 -31.711  1.00 57.78           C
ATOM   3683 1HB  LYS A 245     -10.732 -15.629 -32.041  1.00 57.78           H
ATOM   3684 2HB  LYS A 245      -9.946 -17.126 -32.500  1.00 57.78           H
ATOM   3685  CG  LYS A 245     -11.843 -17.400 -31.509  1.00 57.78           C
ATOM   3686 1HG  LYS A 245     -11.646 -18.364 -31.040  1.00 57.78           H
ATOM   3687 2HG  LYS A 245     -12.486 -16.840 -30.831  1.00 57.78           H
ATOM   3688  CD  LYS A 245     -12.562 -17.613 -32.843  1.00 57.78           C
ATOM   3689 1HD  LYS A 245     -12.850 -16.650 -33.263  1.00 57.78           H
ATOM   3690 2HD  LYS A 245     -11.884 -18.082 -33.555  1.00 57.78           H
ATOM   3691  CE  LYS A 245     -13.805 -18.488 -32.662  1.00 57.78           C
ATOM   3692 1HE  LYS A 245     -13.530 -19.423 -32.173  1.00 57.78           H
ATOM   3693 2HE  LYS A 245     -14.518 -17.985 -32.009  1.00 57.78           H
ATOM   3694  NZ  LYS A 245     -14.434 -18.771 -33.971  1.00 57.78           N
ATOM   3695 1HZ  LYS A 245     -15.265 -19.335 -33.831  1.00 57.78           H
ATOM   3696 2HZ  LYS A 245     -14.690 -17.898 -34.419  1.00 57.78           H
ATOM   3697 3HZ  LYS A 245     -13.779 -19.274 -34.559  1.00 57.78           H
ATOM   3698  HN  LYS A 245     -10.102 -14.628 -29.937  1.00 57.78           H
ATOM   3699  N   LYS A 246      -7.667 -15.365 -30.143  1.00 56.57           N
ATOM   3700  CA  LYS A 246      -6.291 -15.000 -30.437  1.00 56.57           C
ATOM   3701  C   LYS A 246      -5.353 -15.786 -29.519  1.00 56.57           C
ATOM   3702  O   LYS A 246      -5.612 -15.917 -28.324  1.00 56.57           O
ATOM   3703  HA  LYS A 246      -6.090 -15.291 -31.468  1.00 56.57           H
ATOM   3704  CB  LYS A 246      -6.109 -13.484 -30.350  1.00 56.57           C
ATOM   3705 1HB  LYS A 246      -6.605 -13.104 -29.457  1.00 56.57           H
ATOM   3706 2HB  LYS A 246      -5.050 -13.247 -30.250  1.00 56.57           H
ATOM   3707  CG  LYS A 246      -6.678 -12.791 -31.589  1.00 56.57           C
ATOM   3708 1HG  LYS A 246      -6.296 -13.275 -32.488  1.00 56.57           H
ATOM   3709 2HG  LYS A 246      -7.763 -12.900 -31.605  1.00 56.57           H
ATOM   3710  CD  LYS A 246      -6.308 -11.307 -31.606  1.00 56.57           C
ATOM   3711 1HD  LYS A 246      -6.817 -10.792 -30.792  1.00 56.57           H
ATOM   3712 2HD  LYS A 246      -5.238 -11.193 -31.436  1.00 56.57           H
ATOM   3713  CE  LYS A 246      -6.689 -10.662 -32.941  1.00 56.57           C
ATOM   3714 1HE  LYS A 246      -6.212 -11.200 -33.760  1.00 56.57           H
ATOM   3715 2HE  LYS A 246      -7.765 -10.737 -33.094  1.00 56.57           H
ATOM   3716  NZ  LYS A 246      -6.276  -9.241 -32.966  1.00 56.57           N
ATOM   3717 1HZ  LYS A 246      -6.549  -8.825 -33.850  1.00 56.57           H
ATOM   3718 2HZ  LYS A 246      -6.727  -8.744 -32.206  1.00 56.57           H
ATOM   3719 3HZ  LYS A 246      -5.270  -9.179 -32.860  1.00 56.57           H
ATOM   3720  HN  LYS A 246      -8.154 -14.728 -29.545  1.00 56.57           H
ATOM   3721  N   SER A 247      -4.281 -16.290 -30.113  1.00 56.48           N
ATOM   3722  CA  SER A 247      -3.329 -17.104 -29.376  1.00 56.48           C
ATOM   3723  C   SER A 247      -2.728 -16.293 -28.226  1.00 56.48           C
ATOM   3724  O   SER A 247      -2.390 -16.848 -27.182  1.00 56.48           O
ATOM   3725  HA  SER A 247      -3.906 -17.945 -28.991  1.00 56.48           H
ATOM   3726  CB  SER A 247      -2.222 -17.624 -30.295  1.00 56.48           C
ATOM   3727 1HB  SER A 247      -1.559 -18.278 -29.728  1.00 56.48           H
ATOM   3728 2HB  SER A 247      -2.662 -18.227 -31.089  1.00 56.48           H
ATOM   3729  OG  SER A 247      -1.463 -16.564 -30.871  1.00 56.48           O
ATOM   3730  HG  SER A 247      -0.762 -16.936 -31.478  1.00 56.48           H
ATOM   3731  HN  SER A 247      -4.059 -16.150 -31.078  1.00 56.48           H
ATOM   3732  N   SER A 248      -2.613 -14.994 -28.457  1.00 59.17           N
ATOM   3733  CA  SER A 248      -1.844 -14.141 -27.567  1.00 59.17           C
ATOM   3734  C   SER A 248      -2.444 -14.177 -26.160  1.00 59.17           C
ATOM   3735  O   SER A 248      -1.905 -13.571 -25.235  1.00 59.17           O
ATOM   3736  HA  SER A 248      -0.838 -14.559 -27.564  1.00 59.17           H
ATOM   3737  CB  SER A 248      -1.797 -12.703 -28.087  1.00 59.17           C
ATOM   3738 1HB  SER A 248      -1.136 -12.110 -27.455  1.00 59.17           H
ATOM   3739 2HB  SER A 248      -1.371 -12.694 -29.090  1.00 59.17           H
ATOM   3740  OG  SER A 248      -3.089 -12.102 -28.115  1.00 59.17           O
ATOM   3741  HG  SER A 248      -3.023 -11.164 -28.456  1.00 59.17           H
ATOM   3742  HN  SER A 248      -3.034 -14.524 -29.233  1.00 59.17           H
ATOM   3743  N   LYS A 249      -3.553 -14.893 -26.042  1.00 62.04           N
ATOM   3744  CA  LYS A 249      -4.239 -15.005 -24.766  1.00 62.04           C
ATOM   3745  C   LYS A 249      -3.252 -15.485 -23.700  1.00 62.04           C
ATOM   3746  O   LYS A 249      -3.209 -14.940 -22.599  1.00 62.04           O
ATOM   3747  HA  LYS A 249      -4.584 -14.007 -24.493  1.00 62.04           H
ATOM   3748  CB  LYS A 249      -5.479 -15.891 -24.901  1.00 62.04           C
ATOM   3749 1HB  LYS A 249      -5.178 -16.908 -25.152  1.00 62.04           H
ATOM   3750 2HB  LYS A 249      -6.001 -15.941 -23.945  1.00 62.04           H
ATOM   3751  CG  LYS A 249      -6.424 -15.353 -25.977  1.00 62.04           C
ATOM   3752 1HG  LYS A 249      -7.077 -14.594 -25.546  1.00 62.04           H
ATOM   3753 2HG  LYS A 249      -5.846 -14.867 -26.763  1.00 62.04           H
ATOM   3754  CD  LYS A 249      -7.269 -16.478 -26.578  1.00 62.04           C
ATOM   3755 1HD  LYS A 249      -6.630 -17.153 -27.147  1.00 62.04           H
ATOM   3756 2HD  LYS A 249      -7.720 -17.065 -25.778  1.00 62.04           H
ATOM   3757  CE  LYS A 249      -8.364 -15.916 -27.486  1.00 62.04           C
ATOM   3758 1HE  LYS A 249      -8.739 -14.978 -27.077  1.00 62.04           H
ATOM   3759 2HE  LYS A 249      -7.949 -15.691 -28.469  1.00 62.04           H
ATOM   3760  NZ  LYS A 249      -9.474 -16.885 -27.620  1.00 62.04           N
ATOM   3761 1HZ  LYS A 249     -10.012 -16.671 -28.453  1.00 62.04           H
ATOM   3762 2HZ  LYS A 249      -9.097 -17.824 -27.693  1.00 62.04           H
ATOM   3763 3HZ  LYS A 249     -10.075 -16.825 -26.806  1.00 62.04           H
ATOM   3764  HN  LYS A 249      -3.980 -15.391 -26.797  1.00 62.04           H
ATOM   3765  N   HIS A 250      -2.484 -16.501 -24.066  1.00 68.04           N
ATOM   3766  CA  HIS A 250      -1.723 -17.255 -23.084  1.00 68.04           C
ATOM   3767  C   HIS A 250      -0.705 -16.334 -22.408  1.00 68.04           C
ATOM   3768  O   HIS A 250      -0.504 -16.408 -21.197  1.00 68.04           O
ATOM   3769  HA  HIS A 250      -2.435 -17.605 -22.338  1.00 68.04           H
ATOM   3770  CB  HIS A 250      -1.076 -18.484 -23.726  1.00 68.04           C
ATOM   3771 1HB  HIS A 250      -0.526 -18.172 -24.613  1.00 68.04           H
ATOM   3772 2HB  HIS A 250      -0.349 -18.903 -23.031  1.00 68.04           H
ATOM   3773  CG  HIS A 250      -2.059 -19.563 -24.114  1.00 68.04           C
ATOM   3774  ND1 HIS A 250      -2.611 -20.440 -23.197  1.00 68.04           N
ATOM   3775  HD1 HIS A 250      -2.424 -20.454 -22.215  1.00 68.04           H
ATOM   3776  CD2 HIS A 250      -2.584 -19.895 -25.329  1.00 68.04           C
ATOM   3777  HD2 HIS A 250      -2.362 -19.402 -26.275  1.00 68.04           H
ATOM   3778  CE1 HIS A 250      -3.428 -21.260 -23.842  1.00 68.04           C
ATOM   3779  HE1 HIS A 250      -4.013 -22.064 -23.395  1.00 68.04           H
ATOM   3780  NE2 HIS A 250      -3.410 -20.920 -25.163  1.00 68.04           N
ATOM   3781  HN  HIS A 250      -2.379 -16.810 -25.011  1.00 68.04           H
ATOM   3782  N   LYS A 251      -0.088 -15.488 -23.221  1.00 69.36           N
ATOM   3783  CA  LYS A 251       0.894 -14.545 -22.714  1.00 69.36           C
ATOM   3784  C   LYS A 251       0.205 -13.555 -21.772  1.00 69.36           C
ATOM   3785  O   LYS A 251       0.659 -13.342 -20.649  1.00 69.36           O
ATOM   3786  HA  LYS A 251       1.627 -15.112 -22.141  1.00 69.36           H
ATOM   3787  CB  LYS A 251       1.641 -13.876 -23.870  1.00 69.36           C
ATOM   3788 1HB  LYS A 251       1.917 -14.626 -24.612  1.00 69.36           H
ATOM   3789 2HB  LYS A 251       0.984 -13.163 -24.368  1.00 69.36           H
ATOM   3790  CG  LYS A 251       2.896 -13.159 -23.369  1.00 69.36           C
ATOM   3791 1HG  LYS A 251       2.611 -12.289 -22.778  1.00 69.36           H
ATOM   3792 2HG  LYS A 251       3.460 -13.821 -22.712  1.00 69.36           H
ATOM   3793  CD  LYS A 251       3.780 -12.720 -24.539  1.00 69.36           C
ATOM   3794 1HD  LYS A 251       3.923 -13.555 -25.225  1.00 69.36           H
ATOM   3795 2HD  LYS A 251       3.281 -11.929 -25.099  1.00 69.36           H
ATOM   3796  CE  LYS A 251       5.138 -12.222 -24.042  1.00 69.36           C
ATOM   3797 1HE  LYS A 251       5.020 -11.260 -23.544  1.00 69.36           H
ATOM   3798 2HE  LYS A 251       5.539 -12.916 -23.304  1.00 69.36           H
ATOM   3799  NZ  LYS A 251       6.086 -12.089 -25.172  1.00 69.36           N
ATOM   3800 1HZ  LYS A 251       7.000 -11.830 -24.817  1.00 69.36           H
ATOM   3801 2HZ  LYS A 251       6.152 -12.973 -25.664  1.00 69.36           H
ATOM   3802 3HZ  LYS A 251       5.755 -11.372 -25.808  1.00 69.36           H
ATOM   3803  HN  LYS A 251      -0.250 -15.441 -24.206  1.00 69.36           H
ATOM   3804  N   ALA A 252      -0.880 -12.976 -22.265  1.00 67.63           N
ATOM   3805  CA  ALA A 252      -1.600 -11.967 -21.507  1.00 67.63           C
ATOM   3806  C   ALA A 252      -2.119 -12.586 -20.207  1.00 67.63           C
ATOM   3807  O   ALA A 252      -2.117 -11.937 -19.162  1.00 67.63           O
ATOM   3808  HA  ALA A 252      -0.898 -11.170 -21.264  1.00 67.63           H
ATOM   3809  CB  ALA A 252      -2.725 -11.388 -22.367  1.00 67.63           C
ATOM   3810 1HB  ALA A 252      -2.301 -10.935 -23.263  1.00 67.63           H
ATOM   3811 2HB  ALA A 252      -3.411 -12.185 -22.653  1.00 67.63           H
ATOM   3812 3HB  ALA A 252      -3.265 -10.631 -21.797  1.00 67.63           H
ATOM   3813  HN  ALA A 252      -1.267 -13.185 -23.163  1.00 67.63           H
ATOM   3814  N   LEU A 253      -2.551 -13.834 -20.315  1.00 72.57           N
ATOM   3815  CA  LEU A 253      -3.086 -14.543 -19.165  1.00 72.57           C
ATOM   3816  C   LEU A 253      -1.976 -14.735 -18.129  1.00 72.57           C
ATOM   3817  O   LEU A 253      -2.171 -14.459 -16.946  1.00 72.57           O
ATOM   3818  HA  LEU A 253      -3.862 -13.916 -18.726  1.00 72.57           H
ATOM   3819  CB  LEU A 253      -3.752 -15.849 -19.602  1.00 72.57           C
ATOM   3820 1HB  LEU A 253      -4.294 -15.664 -20.530  1.00 72.57           H
ATOM   3821 2HB  LEU A 253      -2.971 -16.574 -19.828  1.00 72.57           H
ATOM   3822  CG  LEU A 253      -4.719 -16.478 -18.597  1.00 72.57           C
ATOM   3823  HG  LEU A 253      -4.333 -16.297 -17.593  1.00 72.57           H
ATOM   3824  CD1 LEU A 253      -6.098 -15.821 -18.677  1.00 72.57           C
ATOM   3825 1HD1 LEU A 253      -6.007 -14.757 -18.456  1.00 72.57           H
ATOM   3826 2HD1 LEU A 253      -6.504 -15.950 -19.680  1.00 72.57           H
ATOM   3827 3HD1 LEU A 253      -6.765 -16.287 -17.952  1.00 72.57           H
ATOM   3828  CD2 LEU A 253      -4.795 -17.995 -18.785  1.00 72.57           C
ATOM   3829 1HD2 LEU A 253      -5.144 -18.219 -19.793  1.00 72.57           H
ATOM   3830 2HD2 LEU A 253      -3.806 -18.429 -18.638  1.00 72.57           H
ATOM   3831 3HD2 LEU A 253      -5.489 -18.417 -18.058  1.00 72.57           H
ATOM   3832  HN  LEU A 253      -2.541 -14.358 -21.167  1.00 72.57           H
ATOM   3833  N   LYS A 254      -0.836 -15.208 -18.611  1.00 75.39           N
ATOM   3834  CA  LYS A 254       0.294 -15.472 -17.737  1.00 75.39           C
ATOM   3835  C   LYS A 254       0.662 -14.191 -16.985  1.00 75.39           C
ATOM   3836  O   LYS A 254       0.825 -14.207 -15.766  1.00 75.39           O
ATOM   3837  HA  LYS A 254      -0.023 -16.220 -17.010  1.00 75.39           H
ATOM   3838  CB  LYS A 254       1.455 -16.075 -18.530  1.00 75.39           C
ATOM   3839 1HB  LYS A 254       1.105 -16.939 -19.095  1.00 75.39           H
ATOM   3840 2HB  LYS A 254       1.822 -15.348 -19.255  1.00 75.39           H
ATOM   3841  CG  LYS A 254       2.595 -16.494 -17.599  1.00 75.39           C
ATOM   3842 1HG  LYS A 254       3.012 -15.614 -17.109  1.00 75.39           H
ATOM   3843 2HG  LYS A 254       2.208 -17.143 -16.813  1.00 75.39           H
ATOM   3844  CD  LYS A 254       3.695 -17.223 -18.373  1.00 75.39           C
ATOM   3845 1HD  LYS A 254       3.280 -18.107 -18.858  1.00 75.39           H
ATOM   3846 2HD  LYS A 254       4.078 -16.577 -19.163  1.00 75.39           H
ATOM   3847  CE  LYS A 254       4.839 -17.635 -17.444  1.00 75.39           C
ATOM   3848 1HE  LYS A 254       5.326 -16.746 -17.042  1.00 75.39           H
ATOM   3849 2HE  LYS A 254       4.443 -18.193 -16.596  1.00 75.39           H
ATOM   3850  NZ  LYS A 254       5.826 -18.462 -18.173  1.00 75.39           N
ATOM   3851 1HZ  LYS A 254       6.589 -18.705 -17.550  1.00 75.39           H
ATOM   3852 2HZ  LYS A 254       5.378 -19.309 -18.505  1.00 75.39           H
ATOM   3853 3HZ  LYS A 254       6.188 -17.940 -18.963  1.00 75.39           H
ATOM   3854  HN  LYS A 254      -0.679 -15.409 -19.578  1.00 75.39           H
ATOM   3855  N   VAL A 255       0.782 -13.111 -17.744  1.00 72.40           N
ATOM   3856  CA  VAL A 255       1.099 -11.819 -17.161  1.00 72.40           C
ATOM   3857  C   VAL A 255       0.123 -11.525 -16.020  1.00 72.40           C
ATOM   3858  O   VAL A 255       0.538 -11.144 -14.927  1.00 72.40           O
ATOM   3859  HA  VAL A 255       2.108 -11.881 -16.753  1.00 72.40           H
ATOM   3860  CB  VAL A 255       1.093 -10.740 -18.246  1.00 72.40           C
ATOM   3861  HB  VAL A 255       0.175 -10.851 -18.824  1.00 72.40           H
ATOM   3862  CG1 VAL A 255       1.092  -9.340 -17.628  1.00 72.40           C
ATOM   3863 1HG1 VAL A 255       0.204  -9.218 -17.007  1.00 72.40           H
ATOM   3864 2HG1 VAL A 255       1.984  -9.214 -17.014  1.00 72.40           H
ATOM   3865 3HG1 VAL A 255       1.087  -8.593 -18.421  1.00 72.40           H
ATOM   3866  CG2 VAL A 255       2.274 -10.916 -19.202  1.00 72.40           C
ATOM   3867 1HG2 VAL A 255       3.207 -10.844 -18.644  1.00 72.40           H
ATOM   3868 2HG2 VAL A 255       2.212 -11.894 -19.681  1.00 72.40           H
ATOM   3869 3HG2 VAL A 255       2.245 -10.137 -19.963  1.00 72.40           H
ATOM   3870  HN  VAL A 255       0.667 -13.110 -18.737  1.00 72.40           H
ATOM   3871  N   THR A 256      -1.155 -11.714 -16.314  1.00 72.42           N
ATOM   3872  CA  THR A 256      -2.203 -11.294 -15.400  1.00 72.42           C
ATOM   3873  C   THR A 256      -2.125 -12.091 -14.096  1.00 72.42           C
ATOM   3874  O   THR A 256      -2.203 -11.520 -13.010  1.00 72.42           O
ATOM   3875  HA  THR A 256      -2.037 -10.247 -15.145  1.00 72.42           H
ATOM   3876  CB  THR A 256      -3.545 -11.438 -16.121  1.00 72.42           C
ATOM   3877  HB  THR A 256      -3.717 -12.472 -16.419  1.00 72.42           H
ATOM   3878  OG1 THR A 256      -3.470 -10.495 -17.186  1.00 72.42           O
ATOM   3879  HG1 THR A 256      -3.487 -10.970 -18.066  1.00 72.42           H
ATOM   3880  CG2 THR A 256      -4.721 -10.950 -15.272  1.00 72.42           C
ATOM   3881 1HG2 THR A 256      -4.581  -9.896 -15.030  1.00 72.42           H
ATOM   3882 2HG2 THR A 256      -4.770 -11.531 -14.351  1.00 72.42           H
ATOM   3883 3HG2 THR A 256      -5.648 -11.074 -15.831  1.00 72.42           H
ATOM   3884  HN  THR A 256      -1.477 -12.144 -17.157  1.00 72.42           H
ATOM   3885  N   ILE A 257      -1.971 -13.398 -14.248  1.00 76.42           N
ATOM   3886  CA  ILE A 257      -1.923 -14.285 -13.097  1.00 76.42           C
ATOM   3887  C   ILE A 257      -0.730 -13.908 -12.218  1.00 76.42           C
ATOM   3888  O   ILE A 257      -0.851 -13.843 -10.995  1.00 76.42           O
ATOM   3889  HA  ILE A 257      -2.837 -14.126 -12.525  1.00 76.42           H
ATOM   3890  CB  ILE A 257      -1.918 -15.747 -13.547  1.00 76.42           C
ATOM   3891  HB  ILE A 257      -1.156 -15.865 -14.317  1.00 76.42           H
ATOM   3892  CG1 ILE A 257      -3.259 -16.132 -14.176  1.00 76.42           C
ATOM   3893 1HG1 ILE A 257      -4.023 -16.196 -13.401  1.00 76.42           H
ATOM   3894 2HG1 ILE A 257      -3.575 -15.354 -14.872  1.00 76.42           H
ATOM   3895  CG2 ILE A 257      -1.540 -16.675 -12.391  1.00 76.42           C
ATOM   3896 1HG2 ILE A 257      -0.545 -16.417 -12.029  1.00 76.42           H
ATOM   3897 2HG2 ILE A 257      -2.262 -16.561 -11.582  1.00 76.42           H
ATOM   3898 3HG2 ILE A 257      -1.544 -17.708 -12.738  1.00 76.42           H
ATOM   3899  CD1 ILE A 257      -3.156 -17.470 -14.911  1.00 76.42           C
ATOM   3900 1HD1 ILE A 257      -2.408 -17.395 -15.700  1.00 76.42           H
ATOM   3901 2HD1 ILE A 257      -2.863 -18.249 -14.207  1.00 76.42           H
ATOM   3902 3HD1 ILE A 257      -4.122 -17.720 -15.348  1.00 76.42           H
ATOM   3903  HN  ILE A 257      -1.880 -13.852 -15.134  1.00 76.42           H
ATOM   3904  N   THR A 258       0.396 -13.668 -12.874  1.00 78.23           N
ATOM   3905  CA  THR A 258       1.631 -13.382 -12.163  1.00 78.23           C
ATOM   3906  C   THR A 258       1.452 -12.165 -11.253  1.00 78.23           C
ATOM   3907  O   THR A 258       1.859 -12.187 -10.093  1.00 78.23           O
ATOM   3908  HA  THR A 258       1.861 -14.231 -11.519  1.00 78.23           H
ATOM   3909  CB  THR A 258       2.743 -13.209 -13.199  1.00 78.23           C
ATOM   3910  HB  THR A 258       2.524 -12.379 -13.871  1.00 78.23           H
ATOM   3911  OG1 THR A 258       2.846 -14.489 -13.815  1.00 78.23           O
ATOM   3912  HG1 THR A 258       2.209 -14.551 -14.584  1.00 78.23           H
ATOM   3913  CG2 THR A 258       4.115 -12.995 -12.554  1.00 78.23           C
ATOM   3914 1HG2 THR A 258       4.364 -13.856 -11.935  1.00 78.23           H
ATOM   3915 2HG2 THR A 258       4.089 -12.097 -11.936  1.00 78.23           H
ATOM   3916 3HG2 THR A 258       4.868 -12.878 -13.334  1.00 78.23           H
ATOM   3917  HN  THR A 258       0.473 -13.667 -13.871  1.00 78.23           H
ATOM   3918  N   VAL A 259       0.844 -11.130 -11.815  1.00 73.81           N
ATOM   3919  CA  VAL A 259       0.659  -9.886 -11.088  1.00 73.81           C
ATOM   3920  C   VAL A 259      -0.230 -10.140  -9.869  1.00 73.81           C
ATOM   3921  O   VAL A 259       0.060  -9.658  -8.774  1.00 73.81           O
ATOM   3922  HA  VAL A 259       1.639  -9.556 -10.745  1.00 73.81           H
ATOM   3923  CB  VAL A 259       0.098  -8.812 -12.023  1.00 73.81           C
ATOM   3924  HB  VAL A 259      -0.804  -9.210 -12.488  1.00 73.81           H
ATOM   3925  CG1 VAL A 259      -0.291  -7.555 -11.243  1.00 73.81           C
ATOM   3926 1HG1 VAL A 259      -1.052  -7.807 -10.504  1.00 73.81           H
ATOM   3927 2HG1 VAL A 259       0.587  -7.154 -10.738  1.00 73.81           H
ATOM   3928 3HG1 VAL A 259      -0.687  -6.808 -11.932  1.00 73.81           H
ATOM   3929  CG2 VAL A 259       1.094  -8.480 -13.136  1.00 73.81           C
ATOM   3930 1HG2 VAL A 259       2.021  -8.112 -12.697  1.00 73.81           H
ATOM   3931 2HG2 VAL A 259       1.300  -9.378 -13.719  1.00 73.81           H
ATOM   3932 3HG2 VAL A 259       0.670  -7.715 -13.786  1.00 73.81           H
ATOM   3933  HN  VAL A 259       0.481 -11.133 -12.747  1.00 73.81           H
ATOM   3934  N   LEU A 260      -1.294 -10.895 -10.098  1.00 75.76           N
ATOM   3935  CA  LEU A 260      -2.245 -11.190  -9.040  1.00 75.76           C
ATOM   3936  C   LEU A 260      -1.530 -11.932  -7.910  1.00 75.76           C
ATOM   3937  O   LEU A 260      -1.682 -11.584  -6.740  1.00 75.76           O
ATOM   3938  HA  LEU A 260      -2.608 -10.238  -8.653  1.00 75.76           H
ATOM   3939  CB  LEU A 260      -3.454 -11.941  -9.601  1.00 75.76           C
ATOM   3940 1HB  LEU A 260      -3.944 -11.303 -10.336  1.00 75.76           H
ATOM   3941 2HB  LEU A 260      -3.095 -12.822 -10.132  1.00 75.76           H
ATOM   3942  CG  LEU A 260      -4.500 -12.388  -8.577  1.00 75.76           C
ATOM   3943  HG  LEU A 260      -4.015 -13.052  -7.862  1.00 75.76           H
ATOM   3944  CD1 LEU A 260      -5.041 -11.193  -7.789  1.00 75.76           C
ATOM   3945 1HD1 LEU A 260      -4.222 -10.704  -7.262  1.00 75.76           H
ATOM   3946 2HD1 LEU A 260      -5.505 -10.485  -8.476  1.00 75.76           H
ATOM   3947 3HD1 LEU A 260      -5.783 -11.539  -7.069  1.00 75.76           H
ATOM   3948  CD2 LEU A 260      -5.619 -13.186  -9.249  1.00 75.76           C
ATOM   3949 1HD2 LEU A 260      -6.108 -12.566 -10.000  1.00 75.76           H
ATOM   3950 2HD2 LEU A 260      -5.197 -14.071  -9.727  1.00 75.76           H
ATOM   3951 3HD2 LEU A 260      -6.348 -13.492  -8.499  1.00 75.76           H
ATOM   3952  HN  LEU A 260      -1.509 -11.302 -10.986  1.00 75.76           H
ATOM   3953  N   THR A 261      -0.765 -12.942  -8.298  1.00 83.50           N
ATOM   3954  CA  THR A 261      -0.114 -13.805  -7.327  1.00 83.50           C
ATOM   3955  C   THR A 261       0.847 -12.995  -6.454  1.00 83.50           C
ATOM   3956  O   THR A 261       0.897 -13.184  -5.240  1.00 83.50           O
ATOM   3957  HA  THR A 261      -0.877 -14.216  -6.667  1.00 83.50           H
ATOM   3958  CB  THR A 261       0.569 -14.942  -8.089  1.00 83.50           C
ATOM   3959  HB  THR A 261       1.355 -14.558  -8.740  1.00 83.50           H
ATOM   3960  OG1 THR A 261      -0.502 -15.612  -8.748  1.00 83.50           O
ATOM   3961  HG1 THR A 261      -0.678 -15.186  -9.635  1.00 83.50           H
ATOM   3962  CG2 THR A 261       1.154 -16.004  -7.155  1.00 83.50           C
ATOM   3963 1HG2 THR A 261       0.356 -16.436  -6.551  1.00 83.50           H
ATOM   3964 2HG2 THR A 261       1.896 -15.544  -6.502  1.00 83.50           H
ATOM   3965 3HG2 THR A 261       1.627 -16.788  -7.747  1.00 83.50           H
ATOM   3966  HN  THR A 261      -0.589 -13.174  -9.255  1.00 83.50           H
ATOM   3967  N   VAL A 262       1.585 -12.109  -7.107  1.00 81.84           N
ATOM   3968  CA  VAL A 262       2.589 -11.318  -6.416  1.00 81.84           C
ATOM   3969  C   VAL A 262       1.904 -10.433  -5.372  1.00 81.84           C
ATOM   3970  O   VAL A 262       2.387 -10.307  -4.248  1.00 81.84           O
ATOM   3971  HA  VAL A 262       3.259 -12.009  -5.905  1.00 81.84           H
ATOM   3972  CB  VAL A 262       3.413 -10.519  -7.428  1.00 81.84           C
ATOM   3973  HB  VAL A 262       2.720  -9.987  -8.080  1.00 81.84           H
ATOM   3974  CG1 VAL A 262       4.289  -9.481  -6.724  1.00 81.84           C
ATOM   3975 1HG1 VAL A 262       3.656  -8.790  -6.167  1.00 81.84           H
ATOM   3976 2HG1 VAL A 262       4.970  -9.985  -6.038  1.00 81.84           H
ATOM   3977 3HG1 VAL A 262       4.864  -8.928  -7.467  1.00 81.84           H
ATOM   3978  CG2 VAL A 262       4.259 -11.449  -8.301  1.00 81.84           C
ATOM   3979 1HG2 VAL A 262       4.939 -12.021  -7.670  1.00 81.84           H
ATOM   3980 2HG2 VAL A 262       3.605 -12.132  -8.844  1.00 81.84           H
ATOM   3981 3HG2 VAL A 262       4.835 -10.856  -9.011  1.00 81.84           H
ATOM   3982  HN  VAL A 262       1.507 -11.930  -8.088  1.00 81.84           H
ATOM   3983  N   PHE A 263       0.790  -9.843  -5.781  1.00 77.14           N
ATOM   3984  CA  PHE A 263       0.044  -8.961  -4.901  1.00 77.14           C
ATOM   3985  C   PHE A 263      -0.465  -9.716  -3.671  1.00 77.14           C
ATOM   3986  O   PHE A 263      -0.256  -9.280  -2.540  1.00 77.14           O
ATOM   3987  HA  PHE A 263       0.723  -8.170  -4.584  1.00 77.14           H
ATOM   3988  CB  PHE A 263      -1.155  -8.443  -5.698  1.00 77.14           C
ATOM   3989 1HB  PHE A 263      -0.791  -7.897  -6.568  1.00 77.14           H
ATOM   3990 2HB  PHE A 263      -1.725  -9.294  -6.072  1.00 77.14           H
ATOM   3991  CG  PHE A 263      -2.090  -7.535  -4.897  1.00 77.14           C
ATOM   3992  CD1 PHE A 263      -3.204  -8.051  -4.312  1.00 77.14           C
ATOM   3993  HD1 PHE A 263      -3.431  -9.112  -4.414  1.00 77.14           H
ATOM   3994  CD2 PHE A 263      -1.806  -6.211  -4.770  1.00 77.14           C
ATOM   3995  HD2 PHE A 263      -0.914  -5.797  -5.239  1.00 77.14           H
ATOM   3996  CE1 PHE A 263      -4.071  -7.207  -3.569  1.00 77.14           C
ATOM   3997  HE1 PHE A 263      -4.964  -7.621  -3.100  1.00 77.14           H
ATOM   3998  CE2 PHE A 263      -2.674  -5.367  -4.026  1.00 77.14           C
ATOM   3999  HE2 PHE A 263      -2.447  -4.306  -3.924  1.00 77.14           H
ATOM   4000  CZ  PHE A 263      -3.788  -5.883  -3.441  1.00 77.14           C
ATOM   4001  HZ  PHE A 263      -4.453  -5.236  -2.871  1.00 77.14           H
ATOM   4002  HN  PHE A 263       0.399  -9.960  -6.694  1.00 77.14           H
ATOM   4003  N   VAL A 264      -1.123 -10.836  -3.934  1.00 83.02           N
ATOM   4004  CA  VAL A 264      -1.757 -11.598  -2.871  1.00 83.02           C
ATOM   4005  C   VAL A 264      -0.696 -12.035  -1.860  1.00 83.02           C
ATOM   4006  O   VAL A 264      -0.879 -11.876  -0.654  1.00 83.02           O
ATOM   4007  HA  VAL A 264      -2.467 -10.939  -2.372  1.00 83.02           H
ATOM   4008  CB  VAL A 264      -2.537 -12.773  -3.465  1.00 83.02           C
ATOM   4009  HB  VAL A 264      -1.863 -13.330  -4.115  1.00 83.02           H
ATOM   4010  CG1 VAL A 264      -3.020 -13.722  -2.365  1.00 83.02           C
ATOM   4011 1HG1 VAL A 264      -2.160 -14.112  -1.820  1.00 83.02           H
ATOM   4012 2HG1 VAL A 264      -3.671 -13.181  -1.678  1.00 83.02           H
ATOM   4013 3HG1 VAL A 264      -3.571 -14.547  -2.814  1.00 83.02           H
ATOM   4014  CG2 VAL A 264      -3.709 -12.279  -4.315  1.00 83.02           C
ATOM   4015 1HG2 VAL A 264      -4.384 -11.688  -3.696  1.00 83.02           H
ATOM   4016 2HG2 VAL A 264      -3.331 -11.663  -5.131  1.00 83.02           H
ATOM   4017 3HG2 VAL A 264      -4.247 -13.134  -4.725  1.00 83.02           H
ATOM   4018  HN  VAL A 264      -1.226 -11.222  -4.850  1.00 83.02           H
ATOM   4019  N   LEU A 265       0.391 -12.579  -2.388  1.00 88.11           N
ATOM   4020  CA  LEU A 265       1.409 -13.185  -1.547  1.00 88.11           C
ATOM   4021  C   LEU A 265       2.064 -12.104  -0.686  1.00 88.11           C
ATOM   4022  O   LEU A 265       2.530 -12.382   0.418  1.00 88.11           O
ATOM   4023  HA  LEU A 265       0.908 -13.895  -0.888  1.00 88.11           H
ATOM   4024  CB  LEU A 265       2.403 -13.980  -2.397  1.00 88.11           C
ATOM   4025 1HB  LEU A 265       2.760 -13.335  -3.200  1.00 88.11           H
ATOM   4026 2HB  LEU A 265       3.265 -14.225  -1.777  1.00 88.11           H
ATOM   4027  CG  LEU A 265       1.871 -15.273  -3.017  1.00 88.11           C
ATOM   4028  HG  LEU A 265       1.018 -15.024  -3.648  1.00 88.11           H
ATOM   4029  CD1 LEU A 265       2.924 -15.924  -3.917  1.00 88.11           C
ATOM   4030 1HD1 LEU A 265       3.192 -15.236  -4.719  1.00 88.11           H
ATOM   4031 2HD1 LEU A 265       3.811 -16.157  -3.328  1.00 88.11           H
ATOM   4032 3HD1 LEU A 265       2.520 -16.841  -4.345  1.00 88.11           H
ATOM   4033  CD2 LEU A 265       1.368 -16.233  -1.937  1.00 88.11           C
ATOM   4034 1HD2 LEU A 265       2.186 -16.481  -1.261  1.00 88.11           H
ATOM   4035 2HD2 LEU A 265       0.563 -15.758  -1.375  1.00 88.11           H
ATOM   4036 3HD2 LEU A 265       0.995 -17.144  -2.406  1.00 88.11           H
ATOM   4037  HN  LEU A 265       0.581 -12.609  -3.369  1.00 88.11           H
ATOM   4038  N   SER A 266       2.078 -10.893  -1.223  1.00 86.44           N
ATOM   4039  CA  SER A 266       2.758  -9.790  -0.564  1.00 86.44           C
ATOM   4040  C   SER A 266       1.837  -9.157   0.481  1.00 86.44           C
ATOM   4041  O   SER A 266       2.284  -8.791   1.567  1.00 86.44           O
ATOM   4042  HA  SER A 266       3.631 -10.233  -0.086  1.00 86.44           H
ATOM   4043  CB  SER A 266       3.212  -8.738  -1.579  1.00 86.44           C
ATOM   4044 1HB  SER A 266       3.685  -7.909  -1.053  1.00 86.44           H
ATOM   4045 2HB  SER A 266       3.965  -9.170  -2.236  1.00 86.44           H
ATOM   4046  OG  SER A 266       2.126  -8.247  -2.360  1.00 86.44           O
ATOM   4047  HG  SER A 266       2.077  -8.742  -3.228  1.00 86.44           H
ATOM   4048  HN  SER A 266       1.637 -10.660  -2.090  1.00 86.44           H
ATOM   4049  N   GLN A 267       0.568  -9.047   0.116  1.00 85.68           N
ATOM   4050  CA  GLN A 267      -0.364  -8.238   0.883  1.00 85.68           C
ATOM   4051  C   GLN A 267      -1.111  -9.106   1.897  1.00 85.68           C
ATOM   4052  O   GLN A 267      -1.435  -8.649   2.992  1.00 85.68           O
ATOM   4053  HA  GLN A 267       0.251  -7.505   1.406  1.00 85.68           H
ATOM   4054  CB  GLN A 267      -1.342  -7.506  -0.038  1.00 85.68           C
ATOM   4055 1HB  GLN A 267      -1.891  -8.230  -0.640  1.00 85.68           H
ATOM   4056 2HB  GLN A 267      -2.076  -6.966   0.560  1.00 85.68           H
ATOM   4057  CG  GLN A 267      -0.604  -6.528  -0.955  1.00 85.68           C
ATOM   4058 1HG  GLN A 267       0.104  -7.072  -1.580  1.00 85.68           H
ATOM   4059 2HG  GLN A 267      -1.315  -6.045  -1.625  1.00 85.68           H
ATOM   4060  CD  GLN A 267       0.139  -5.467  -0.140  1.00 85.68           C
ATOM   4061  OE1 GLN A 267      -0.383  -4.893   0.802  1.00 85.68           O
ATOM   4062  NE2 GLN A 267       1.382  -5.240  -0.553  1.00 85.68           N
ATOM   4063 1HE2 GLN A 267       1.750  -5.746  -1.333  1.00 85.68           H
ATOM   4064 2HE2 GLN A 267       1.949  -4.563  -0.084  1.00 85.68           H
ATOM   4065  HN  GLN A 267       0.176  -9.498  -0.685  1.00 85.68           H
ATOM   4066  N   PHE A 268      -1.363 -10.344   1.496  1.00 88.29           N
ATOM   4067  CA  PHE A 268      -2.233 -11.217   2.266  1.00 88.29           C
ATOM   4068  C   PHE A 268      -1.716 -11.383   3.696  1.00 88.29           C
ATOM   4069  O   PHE A 268      -2.451 -11.158   4.656  1.00 88.29           O
ATOM   4070  HA  PHE A 268      -3.219 -10.753   2.289  1.00 88.29           H
ATOM   4071  CB  PHE A 268      -2.224 -12.581   1.572  1.00 88.29           C
ATOM   4072 1HB  PHE A 268      -2.541 -12.452   0.537  1.00 88.29           H
ATOM   4073 2HB  PHE A 268      -1.202 -12.959   1.548  1.00 88.29           H
ATOM   4074  CG  PHE A 268      -3.123 -13.624   2.239  1.00 88.29           C
ATOM   4075  CD1 PHE A 268      -2.571 -14.643   2.950  1.00 88.29           C
ATOM   4076  HD1 PHE A 268      -1.488 -14.716   3.045  1.00 88.29           H
ATOM   4077  CD2 PHE A 268      -4.475 -13.532   2.120  1.00 88.29           C
ATOM   4078  HD2 PHE A 268      -4.918 -12.716   1.550  1.00 88.29           H
ATOM   4079  CE1 PHE A 268      -3.405 -15.611   3.569  1.00 88.29           C
ATOM   4080  HE1 PHE A 268      -2.962 -16.428   4.139  1.00 88.29           H
ATOM   4081  CE2 PHE A 268      -5.310 -14.500   2.739  1.00 88.29           C
ATOM   4082  HE2 PHE A 268      -6.393 -14.427   2.644  1.00 88.29           H
ATOM   4083  CZ  PHE A 268      -4.757 -15.519   3.450  1.00 88.29           C
ATOM   4084  HZ  PHE A 268      -5.398 -16.262   3.926  1.00 88.29           H
ATOM   4085  HN  PHE A 268      -0.986 -10.750   0.664  1.00 88.29           H
ATOM   4086  N   PRO A 269      -0.447 -11.778   3.865  1.00 93.16           N
ATOM   4087  CA  PRO A 269       0.076 -12.090   5.197  1.00 93.16           C
ATOM   4088  C   PRO A 269      -0.155 -10.959   6.186  1.00 93.16           C
ATOM   4089  O   PRO A 269      -0.560 -11.197   7.323  1.00 93.16           O
ATOM   4090  HA  PRO A 269      -0.452 -12.947   5.616  1.00 93.16           H
ATOM   4091  CB  PRO A 269       1.567 -12.335   4.954  1.00 93.16           C
ATOM   4092 1HB  PRO A 269       2.150 -11.423   5.082  1.00 93.16           H
ATOM   4093 2HB  PRO A 269       1.971 -13.071   5.648  1.00 93.16           H
ATOM   4094  CG  PRO A 269       1.612 -12.834   3.514  1.00 93.16           C
ATOM   4095 1HG  PRO A 269       2.604 -12.720   3.077  1.00 93.16           H
ATOM   4096 2HG  PRO A 269       1.367 -13.894   3.446  1.00 93.16           H
ATOM   4097  CD  PRO A 269       0.578 -11.963   2.820  1.00 93.16           C
ATOM   4098 1HD  PRO A 269       1.000 -11.010   2.501  1.00 93.16           H
ATOM   4099 2HD  PRO A 269       0.175 -12.445   1.929  1.00 93.16           H
ATOM   4100  N   TYR A 270       0.110  -9.747   5.723  1.00 91.48           N
ATOM   4101  CA  TYR A 270       0.008  -8.579   6.581  1.00 91.48           C
ATOM   4102  C   TYR A 270      -1.435  -8.359   7.039  1.00 91.48           C
ATOM   4103  O   TYR A 270      -1.682  -8.073   8.209  1.00 91.48           O
ATOM   4104  HA  TYR A 270       0.637  -8.747   7.455  1.00 91.48           H
ATOM   4105  CB  TYR A 270       0.447  -7.388   5.726  1.00 91.48           C
ATOM   4106 1HB  TYR A 270       1.515  -7.472   5.524  1.00 91.48           H
ATOM   4107 2HB  TYR A 270      -0.064  -7.436   4.764  1.00 91.48           H
ATOM   4108  CG  TYR A 270       0.169  -6.026   6.366  1.00 91.48           C
ATOM   4109  CD1 TYR A 270      -0.743  -5.166   5.790  1.00 91.48           C
ATOM   4110  HD1 TYR A 270      -1.265  -5.456   4.878  1.00 91.48           H
ATOM   4111  CD2 TYR A 270       0.830  -5.659   7.521  1.00 91.48           C
ATOM   4112  HD2 TYR A 270       1.550  -6.339   7.976  1.00 91.48           H
ATOM   4113  CE1 TYR A 270      -1.004  -3.884   6.392  1.00 91.48           C
ATOM   4114  HE1 TYR A 270      -1.721  -3.195   5.947  1.00 91.48           H
ATOM   4115  CE2 TYR A 270       0.569  -4.378   8.123  1.00 91.48           C
ATOM   4116  HE2 TYR A 270       1.084  -4.075   9.035  1.00 91.48           H
ATOM   4117  CZ  TYR A 270      -0.335  -3.554   7.530  1.00 91.48           C
ATOM   4118  OH  TYR A 270      -0.582  -2.343   8.099  1.00 91.48           O
ATOM   4119  HH  TYR A 270      -0.237  -2.330   9.038  1.00 91.48           H
ATOM   4120  HN  TYR A 270       0.390  -9.557   4.782  1.00 91.48           H
ATOM   4121  N   ASN A 271      -2.351  -8.500   6.091  1.00 90.07           N
ATOM   4122  CA  ASN A 271      -3.752  -8.227   6.359  1.00 90.07           C
ATOM   4123  C   ASN A 271      -4.314  -9.316   7.275  1.00 90.07           C
ATOM   4124  O   ASN A 271      -5.275  -9.083   8.006  1.00 90.07           O
ATOM   4125  HA  ASN A 271      -3.769  -7.241   6.825  1.00 90.07           H
ATOM   4126  CB  ASN A 271      -4.570  -8.229   5.066  1.00 90.07           C
ATOM   4127 1HB  ASN A 271      -4.288  -9.085   4.454  1.00 90.07           H
ATOM   4128 2HB  ASN A 271      -5.629  -8.341   5.301  1.00 90.07           H
ATOM   4129  CG  ASN A 271      -4.352  -6.936   4.277  1.00 90.07           C
ATOM   4130  OD1 ASN A 271      -4.739  -5.855   4.688  1.00 90.07           O
ATOM   4131  ND2 ASN A 271      -3.712  -7.108   3.124  1.00 90.07           N
ATOM   4132 1HD2 ASN A 271      -3.421  -8.023   2.845  1.00 90.07           H
ATOM   4133 2HD2 ASN A 271      -3.521  -6.322   2.536  1.00 90.07           H
ATOM   4134  HN  ASN A 271      -2.148  -8.794   5.157  1.00 90.07           H
ATOM   4135  N   CYS A 272      -3.689 -10.483   7.206  1.00 93.25           N
ATOM   4136  CA  CYS A 272      -4.023 -11.566   8.115  1.00 93.25           C
ATOM   4137  C   CYS A 272      -3.756 -11.092   9.545  1.00 93.25           C
ATOM   4138  O   CYS A 272      -4.608 -11.239  10.420  1.00 93.25           O
ATOM   4139  HA  CYS A 272      -5.082 -11.781   7.970  1.00 93.25           H
ATOM   4140  CB  CYS A 272      -3.249 -12.843   7.783  1.00 93.25           C
ATOM   4141 1HB  CYS A 272      -2.185 -12.620   7.695  1.00 93.25           H
ATOM   4142 2HB  CYS A 272      -3.357 -13.564   8.592  1.00 93.25           H
ATOM   4143  SG  CYS A 272      -3.868 -13.561   6.218  1.00 93.25           S
ATOM   4144  HG  CYS A 272      -3.268 -12.687   5.416  1.00 93.25           H
ATOM   4145  HN  CYS A 272      -2.969 -10.693   6.545  1.00 93.25           H
ATOM   4146  N   ILE A 273      -2.571 -10.533   9.737  1.00 93.52           N
ATOM   4147  CA  ILE A 273      -2.161 -10.083  11.057  1.00 93.52           C
ATOM   4148  C   ILE A 273      -3.030  -8.898  11.480  1.00 93.52           C
ATOM   4149  O   ILE A 273      -3.417  -8.791  12.643  1.00 93.52           O
ATOM   4150  HA  ILE A 273      -2.336 -10.905  11.751  1.00 93.52           H
ATOM   4151  CB  ILE A 273      -0.660  -9.785  11.079  1.00 93.52           C
ATOM   4152  HB  ILE A 273      -0.449  -9.040  10.311  1.00 93.52           H
ATOM   4153  CG1 ILE A 273       0.153 -11.034  10.733  1.00 93.52           C
ATOM   4154 1HG1 ILE A 273      -0.126 -11.390   9.742  1.00 93.52           H
ATOM   4155 2HG1 ILE A 273       1.213 -10.783  10.696  1.00 93.52           H
ATOM   4156  CG2 ILE A 273      -0.241  -9.181  12.421  1.00 93.52           C
ATOM   4157 1HG2 ILE A 273      -0.785  -8.251  12.587  1.00 93.52           H
ATOM   4158 2HG2 ILE A 273      -0.469  -9.884  13.222  1.00 93.52           H
ATOM   4159 3HG2 ILE A 273       0.830  -8.979  12.409  1.00 93.52           H
ATOM   4160  CD1 ILE A 273      -0.080 -12.141  11.763  1.00 93.52           C
ATOM   4161 1HD1 ILE A 273       0.223 -11.790  12.749  1.00 93.52           H
ATOM   4162 2HD1 ILE A 273      -1.137 -12.406  11.780  1.00 93.52           H
ATOM   4163 3HD1 ILE A 273       0.510 -13.018  11.493  1.00 93.52           H
ATOM   4164  HN  ILE A 273      -1.897 -10.386   9.013  1.00 93.52           H
ATOM   4165  N   LEU A 274      -3.311  -8.036  10.513  1.00 91.80           N
ATOM   4166  CA  LEU A 274      -4.124  -6.860  10.772  1.00 91.80           C
ATOM   4167  C   LEU A 274      -5.500  -7.296  11.278  1.00 91.80           C
ATOM   4168  O   LEU A 274      -6.082  -6.646  12.145  1.00 91.80           O
ATOM   4169  HA  LEU A 274      -3.631  -6.290  11.560  1.00 91.80           H
ATOM   4170  CB  LEU A 274      -4.180  -5.964   9.533  1.00 91.80           C
ATOM   4171 1HB  LEU A 274      -3.197  -5.968   9.061  1.00 91.80           H
ATOM   4172 2HB  LEU A 274      -4.877  -6.406   8.821  1.00 91.80           H
ATOM   4173  CG  LEU A 274      -4.594  -4.511   9.774  1.00 91.80           C
ATOM   4174  HG  LEU A 274      -5.372  -4.499  10.536  1.00 91.80           H
ATOM   4175  CD1 LEU A 274      -3.421  -3.689  10.312  1.00 91.80           C
ATOM   4176 1HD1 LEU A 274      -3.080  -4.116  11.255  1.00 91.80           H
ATOM   4177 2HD1 LEU A 274      -2.604  -3.705   9.590  1.00 91.80           H
ATOM   4178 3HD1 LEU A 274      -3.742  -2.660  10.474  1.00 91.80           H
ATOM   4179  CD2 LEU A 274      -5.192  -3.894   8.508  1.00 91.80           C
ATOM   4180 1HD2 LEU A 274      -4.453  -3.919   7.707  1.00 91.80           H
ATOM   4181 2HD2 LEU A 274      -6.072  -4.463   8.208  1.00 91.80           H
ATOM   4182 3HD2 LEU A 274      -5.478  -2.862   8.707  1.00 91.80           H
ATOM   4183  HN  LEU A 274      -2.995  -8.132   9.569  1.00 91.80           H
ATOM   4184  N   LEU A 275      -5.981  -8.395  10.715  1.00 93.75           N
ATOM   4185  CA  LEU A 275      -7.266  -8.941  11.117  1.00 93.75           C
ATOM   4186  C   LEU A 275      -7.201  -9.357  12.588  1.00 93.75           C
ATOM   4187  O   LEU A 275      -8.108  -9.056  13.362  1.00 93.75           O
ATOM   4188  HA  LEU A 275      -8.005  -8.147  11.015  1.00 93.75           H
ATOM   4189  CB  LEU A 275      -7.685 -10.073  10.176  1.00 93.75           C
ATOM   4190 1HB  LEU A 275      -7.774  -9.667   9.168  1.00 93.75           H
ATOM   4191 2HB  LEU A 275      -6.886 -10.813  10.152  1.00 93.75           H
ATOM   4192  CG  LEU A 275      -8.993 -10.786  10.525  1.00 93.75           C
ATOM   4193  HG  LEU A 275      -8.926 -11.136  11.555  1.00 93.75           H
ATOM   4194  CD1 LEU A 275     -10.179  -9.822  10.452  1.00 93.75           C
ATOM   4195 1HD1 LEU A 275     -10.028  -9.005  11.157  1.00 93.75           H
ATOM   4196 2HD1 LEU A 275     -10.259  -9.421   9.441  1.00 93.75           H
ATOM   4197 3HD1 LEU A 275     -11.096 -10.355  10.705  1.00 93.75           H
ATOM   4198  CD2 LEU A 275      -9.199 -12.017   9.641  1.00 93.75           C
ATOM   4199 1HD2 LEU A 275      -9.236 -11.712   8.596  1.00 93.75           H
ATOM   4200 2HD2 LEU A 275      -8.372 -12.712   9.788  1.00 93.75           H
ATOM   4201 3HD2 LEU A 275     -10.136 -12.505   9.911  1.00 93.75           H
ATOM   4202  HN  LEU A 275      -5.509  -8.908   9.998  1.00 93.75           H
ATOM   4203  N   VAL A 276      -6.119 -10.043  12.929  1.00 94.55           N
ATOM   4204  CA  VAL A 276      -5.928 -10.510  14.291  1.00 94.55           C
ATOM   4205  C   VAL A 276      -5.949  -9.313  15.244  1.00 94.55           C
ATOM   4206  O   VAL A 276      -6.625  -9.344  16.271  1.00 94.55           O
ATOM   4207  HA  VAL A 276      -6.764 -11.166  14.534  1.00 94.55           H
ATOM   4208  CB  VAL A 276      -4.639 -11.328  14.388  1.00 94.55           C
ATOM   4209  HB  VAL A 276      -3.827 -10.722  13.988  1.00 94.55           H
ATOM   4210  CG1 VAL A 276      -4.307 -11.657  15.845  1.00 94.55           C
ATOM   4211 1HG1 VAL A 276      -4.176 -10.732  16.405  1.00 94.55           H
ATOM   4212 2HG1 VAL A 276      -5.121 -12.235  16.282  1.00 94.55           H
ATOM   4213 3HG1 VAL A 276      -3.386 -12.239  15.884  1.00 94.55           H
ATOM   4214  CG2 VAL A 276      -4.734 -12.602  13.546  1.00 94.55           C
ATOM   4215 1HG2 VAL A 276      -5.563 -13.213  13.903  1.00 94.55           H
ATOM   4216 2HG2 VAL A 276      -4.902 -12.336  12.502  1.00 94.55           H
ATOM   4217 3HG2 VAL A 276      -3.805 -13.165  13.633  1.00 94.55           H
ATOM   4218  HN  VAL A 276      -5.384 -10.279  12.294  1.00 94.55           H
ATOM   4219  N   GLN A 277      -5.201  -8.285  14.869  1.00 92.85           N
ATOM   4220  CA  GLN A 277      -5.117  -7.084  15.682  1.00 92.85           C
ATOM   4221  C   GLN A 277      -6.501  -6.451  15.838  1.00 92.85           C
ATOM   4222  O   GLN A 277      -6.808  -5.869  16.877  1.00 92.85           O
ATOM   4223  HA  GLN A 277      -4.751  -7.417  16.653  1.00 92.85           H
ATOM   4224  CB  GLN A 277      -4.122  -6.087  15.086  1.00 92.85           C
ATOM   4225 1HB  GLN A 277      -4.307  -5.977  14.018  1.00 92.85           H
ATOM   4226 2HB  GLN A 277      -4.269  -5.106  15.538  1.00 92.85           H
ATOM   4227  CG  GLN A 277      -2.681  -6.548  15.314  1.00 92.85           C
ATOM   4228 1HG  GLN A 277      -2.500  -6.673  16.382  1.00 92.85           H
ATOM   4229 2HG  GLN A 277      -2.528  -7.521  14.849  1.00 92.85           H
ATOM   4230  CD  GLN A 277      -1.685  -5.539  14.738  1.00 92.85           C
ATOM   4231  OE1 GLN A 277      -1.992  -4.763  13.849  1.00 92.85           O
ATOM   4232  NE2 GLN A 277      -0.477  -5.594  15.293  1.00 92.85           N
ATOM   4233 1HE2 GLN A 277      -0.290  -6.255  16.019  1.00 92.85           H
ATOM   4234 2HE2 GLN A 277       0.244  -4.974  14.984  1.00 92.85           H
ATOM   4235  HN  GLN A 277      -4.661  -8.265  14.028  1.00 92.85           H
ATOM   4236  N   THR A 278      -7.300  -6.585  14.790  1.00 93.22           N
ATOM   4237  CA  THR A 278      -8.633  -6.008  14.786  1.00 93.22           C
ATOM   4238  C   THR A 278      -9.534  -6.739  15.784  1.00 93.22           C
ATOM   4239  O   THR A 278     -10.259  -6.106  16.550  1.00 93.22           O
ATOM   4240  HA  THR A 278      -8.561  -4.973  15.119  1.00 93.22           H
ATOM   4241  CB  THR A 278      -9.161  -6.047  13.350  1.00 93.22           C
ATOM   4242  HB  THR A 278      -9.318  -7.074  13.021  1.00 93.22           H
ATOM   4243  OG1 THR A 278      -8.200  -5.303  12.607  1.00 93.22           O
ATOM   4244  HG1 THR A 278      -7.276  -5.601  12.847  1.00 93.22           H
ATOM   4245  CG2 THR A 278     -10.459  -5.253  13.182  1.00 93.22           C
ATOM   4246 1HG2 THR A 278     -10.284  -4.211  13.447  1.00 93.22           H
ATOM   4247 2HG2 THR A 278     -11.227  -5.670  13.833  1.00 93.22           H
ATOM   4248 3HG2 THR A 278     -10.789  -5.314  12.145  1.00 93.22           H
ATOM   4249  HN  THR A 278      -7.050  -7.077  13.955  1.00 93.22           H
ATOM   4250  N   ILE A 279      -9.457  -8.061  15.743  1.00 94.65           N
ATOM   4251  CA  ILE A 279     -10.267  -8.885  16.625  1.00 94.65           C
ATOM   4252  C   ILE A 279      -9.866  -8.618  18.077  1.00 94.65           C
ATOM   4253  O   ILE A 279     -10.724  -8.502  18.950  1.00 94.65           O
ATOM   4254  HA  ILE A 279     -11.306  -8.581  16.492  1.00 94.65           H
ATOM   4255  CB  ILE A 279     -10.171 -10.357  16.220  1.00 94.65           C
ATOM   4256  HB  ILE A 279      -9.116 -10.627  16.162  1.00 94.65           H
ATOM   4257  CG1 ILE A 279     -10.772 -10.585  14.832  1.00 94.65           C
ATOM   4258 1HG1 ILE A 279     -11.860 -10.540  14.891  1.00 94.65           H
ATOM   4259 2HG1 ILE A 279     -10.456  -9.788  14.159  1.00 94.65           H
ATOM   4260  CG2 ILE A 279     -10.811 -11.259  17.277  1.00 94.65           C
ATOM   4261 1HG2 ILE A 279     -10.298 -11.124  18.229  1.00 94.65           H
ATOM   4262 2HG2 ILE A 279     -11.863 -10.996  17.391  1.00 94.65           H
ATOM   4263 3HG2 ILE A 279     -10.728 -12.300  16.965  1.00 94.65           H
ATOM   4264  CD1 ILE A 279     -10.343 -11.939  14.264  1.00 94.65           C
ATOM   4265 1HD1 ILE A 279      -9.256 -11.972  14.184  1.00 94.65           H
ATOM   4266 2HD1 ILE A 279     -10.682 -12.735  14.927  1.00 94.65           H
ATOM   4267 3HD1 ILE A 279     -10.784 -12.076  13.277  1.00 94.65           H
ATOM   4268  HN  ILE A 279      -8.857  -8.568  15.124  1.00 94.65           H
ATOM   4269  N   ASP A 280      -8.561  -8.530  18.290  1.00 93.73           N
ATOM   4270  CA  ASP A 280      -8.032  -8.355  19.632  1.00 93.73           C
ATOM   4271  C   ASP A 280      -8.405  -6.962  20.144  1.00 93.73           C
ATOM   4272  O   ASP A 280      -8.652  -6.781  21.335  1.00 93.73           O
ATOM   4273  HA  ASP A 280      -8.483  -9.151  20.224  1.00 93.73           H
ATOM   4274  CB  ASP A 280      -6.507  -8.470  19.642  1.00 93.73           C
ATOM   4275 1HB  ASP A 280      -6.203  -9.379  19.122  1.00 93.73           H
ATOM   4276 2HB  ASP A 280      -6.071  -7.632  19.098  1.00 93.73           H
ATOM   4277  CG  ASP A 280      -5.968  -8.490  21.074  1.00 93.73           C
ATOM   4278  OD1 ASP A 280      -6.495  -9.300  21.867  1.00 93.73           O
ATOM   4279  OD2 ASP A 280      -5.041  -7.696  21.343  1.00 93.73           O
ATOM   4280  HN  ASP A 280      -7.872  -8.576  17.567  1.00 93.73           H
ATOM   4281  N   ALA A 281      -8.432  -6.014  19.219  1.00 91.62           N
ATOM   4282  CA  ALA A 281      -8.808  -4.651  19.556  1.00 91.62           C
ATOM   4283  C   ALA A 281     -10.233  -4.642  20.113  1.00 91.62           C
ATOM   4284  O   ALA A 281     -10.588  -3.771  20.905  1.00 91.62           O
ATOM   4285  HA  ALA A 281      -8.123  -4.298  20.327  1.00 91.62           H
ATOM   4286  CB  ALA A 281      -8.660  -3.761  18.320  1.00 91.62           C
ATOM   4287 1HB  ALA A 281      -7.624  -3.779  17.982  1.00 91.62           H
ATOM   4288 2HB  ALA A 281      -9.308  -4.131  17.526  1.00 91.62           H
ATOM   4289 3HB  ALA A 281      -8.942  -2.739  18.573  1.00 91.62           H
ATOM   4290  HN  ALA A 281      -8.204  -6.164  18.257  1.00 91.62           H
ATOM   4291  N   TYR A 282     -11.010  -5.623  19.677  1.00 90.21           N
ATOM   4292  CA  TYR A 282     -12.389  -5.739  20.122  1.00 90.21           C
ATOM   4293  C   TYR A 282     -12.492  -6.634  21.359  1.00 90.21           C
ATOM   4294  O   TYR A 282     -13.120  -6.261  22.348  1.00 90.21           O
ATOM   4295  HA  TYR A 282     -12.746  -4.740  20.374  1.00 90.21           H
ATOM   4296  CB  TYR A 282     -13.151  -6.393  18.968  1.00 90.21           C
ATOM   4297 1HB  TYR A 282     -12.985  -5.813  18.061  1.00 90.21           H
ATOM   4298 2HB  TYR A 282     -12.738  -7.386  18.791  1.00 90.21           H
ATOM   4299  CG  TYR A 282     -14.657  -6.518  19.208  1.00 90.21           C
ATOM   4300  CD1 TYR A 282     -15.199  -7.733  19.576  1.00 90.21           C
ATOM   4301  HD1 TYR A 282     -14.554  -8.603  19.695  1.00 90.21           H
ATOM   4302  CD2 TYR A 282     -15.473  -5.415  19.057  1.00 90.21           C
ATOM   4303  HD2 TYR A 282     -15.045  -4.456  18.767  1.00 90.21           H
ATOM   4304  CE1 TYR A 282     -16.616  -7.850  19.802  1.00 90.21           C
ATOM   4305  HE1 TYR A 282     -17.057  -8.804  20.093  1.00 90.21           H
ATOM   4306  CE2 TYR A 282     -16.890  -5.533  19.283  1.00 90.21           C
ATOM   4307  HE2 TYR A 282     -17.546  -4.670  19.167  1.00 90.21           H
ATOM   4308  CZ  TYR A 282     -17.392  -6.744  19.644  1.00 90.21           C
ATOM   4309  OH  TYR A 282     -18.730  -6.855  19.858  1.00 90.21           O
ATOM   4310  HH  TYR A 282     -19.171  -5.966  19.734  1.00 90.21           H
ATOM   4311  HN  TYR A 282     -10.714  -6.328  19.033  1.00 90.21           H
ATOM   4312  N   ALA A 283     -11.866  -7.797  21.261  1.00 91.93           N
ATOM   4313  CA  ALA A 283     -12.126  -8.868  22.209  1.00 91.93           C
ATOM   4314  C   ALA A 283     -11.072  -8.829  23.317  1.00 91.93           C
ATOM   4315  O   ALA A 283     -11.280  -9.383  24.396  1.00 91.93           O
ATOM   4316  HA  ALA A 283     -13.109  -8.693  22.647  1.00 91.93           H
ATOM   4317  CB  ALA A 283     -12.147 -10.208  21.471  1.00 91.93           C
ATOM   4318 1HB  ALA A 283     -12.932 -10.195  20.715  1.00 91.93           H
ATOM   4319 2HB  ALA A 283     -11.183 -10.374  20.991  1.00 91.93           H
ATOM   4320 3HB  ALA A 283     -12.342 -11.011  22.182  1.00 91.93           H
ATOM   4321  HN  ALA A 283     -11.194  -8.013  20.553  1.00 91.93           H
ATOM   4322  N   MET A 284      -9.964  -8.169  23.014  1.00 89.74           N
ATOM   4323  CA  MET A 284      -8.865  -8.077  23.960  1.00 89.74           C
ATOM   4324  C   MET A 284      -8.522  -9.452  24.537  1.00 89.74           C
ATOM   4325  O   MET A 284      -8.382  -9.602  25.750  1.00 89.74           O
ATOM   4326  HA  MET A 284      -8.019  -7.693  23.390  1.00 89.74           H
ATOM   4327  CB  MET A 284      -9.248  -7.127  25.096  1.00 89.74           C
ATOM   4328 1HB  MET A 284     -10.080  -7.547  25.662  1.00 89.74           H
ATOM   4329 2HB  MET A 284      -8.412  -7.025  25.788  1.00 89.74           H
ATOM   4330  CG  MET A 284      -9.637  -5.751  24.552  1.00 89.74           C
ATOM   4331 1HG  MET A 284      -8.784  -5.294  24.052  1.00 89.74           H
ATOM   4332 2HG  MET A 284     -10.426  -5.855  23.807  1.00 89.74           H
ATOM   4333  SD  MET A 284     -10.194  -4.703  25.886  1.00 89.74           S
ATOM   4334  CE  MET A 284     -11.412  -3.723  25.022  1.00 89.74           C
ATOM   4335 1HE  MET A 284     -10.932  -3.184  24.206  1.00 89.74           H
ATOM   4336 2HE  MET A 284     -12.186  -4.378  24.620  1.00 89.74           H
ATOM   4337 3HE  MET A 284     -11.862  -3.011  25.714  1.00 89.74           H
ATOM   4338  HN  MET A 284      -9.811  -7.704  22.142  1.00 89.74           H
ATOM   4339  N   PHE A 285      -8.396 -10.420  23.642  1.00 90.87           N
ATOM   4340  CA  PHE A 285      -8.244 -11.805  24.053  1.00 90.87           C
ATOM   4341  C   PHE A 285      -6.771 -12.154  24.271  1.00 90.87           C
ATOM   4342  O   PHE A 285      -6.454 -13.161  24.902  1.00 90.87           O
ATOM   4343  HA  PHE A 285      -8.787 -11.925  24.991  1.00 90.87           H
ATOM   4344  CB  PHE A 285      -8.800 -12.672  22.921  1.00 90.87           C
ATOM   4345 1HB  PHE A 285      -8.940 -13.688  23.290  1.00 90.87           H
ATOM   4346 2HB  PHE A 285      -9.784 -12.297  22.639  1.00 90.87           H
ATOM   4347  CG  PHE A 285      -7.911 -12.715  21.677  1.00 90.87           C
ATOM   4348  CD1 PHE A 285      -8.087 -11.803  20.683  1.00 90.87           C
ATOM   4349  HD1 PHE A 285      -8.861 -11.041  20.774  1.00 90.87           H
ATOM   4350  CD2 PHE A 285      -6.944 -13.665  21.564  1.00 90.87           C
ATOM   4351  HD2 PHE A 285      -6.803 -14.396  22.360  1.00 90.87           H
ATOM   4352  CE1 PHE A 285      -7.262 -11.843  19.529  1.00 90.87           C
ATOM   4353  HE1 PHE A 285      -7.403 -11.112  18.732  1.00 90.87           H
ATOM   4354  CE2 PHE A 285      -6.119 -13.704  20.409  1.00 90.87           C
ATOM   4355  HE2 PHE A 285      -5.344 -14.466  20.319  1.00 90.87           H
ATOM   4356  CZ  PHE A 285      -6.295 -12.793  19.416  1.00 90.87           C
ATOM   4357  HZ  PHE A 285      -5.661 -12.823  18.529  1.00 90.87           H
ATOM   4358  HN  PHE A 285      -8.398 -10.271  22.653  1.00 90.87           H
ATOM   4359  N   ILE A 286      -5.909 -11.302  23.735  1.00 91.48           N
ATOM   4360  CA  ILE A 286      -4.476 -11.496  23.881  1.00 91.48           C
ATOM   4361  C   ILE A 286      -4.010 -10.864  25.194  1.00 91.48           C
ATOM   4362  O   ILE A 286      -3.653  -9.688  25.228  1.00 91.48           O
ATOM   4363  HA  ILE A 286      -4.295 -12.570  23.931  1.00 91.48           H
ATOM   4364  CB  ILE A 286      -3.737 -10.970  22.649  1.00 91.48           C
ATOM   4365  HB  ILE A 286      -3.918  -9.898  22.574  1.00 91.48           H
ATOM   4366  CG1 ILE A 286      -4.278 -11.611  21.369  1.00 91.48           C
ATOM   4367 1HG1 ILE A 286      -4.002 -12.665  21.341  1.00 91.48           H
ATOM   4368 2HG1 ILE A 286      -5.367 -11.566  21.369  1.00 91.48           H
ATOM   4369  CG2 ILE A 286      -2.226 -11.164  22.792  1.00 91.48           C
ATOM   4370 1HG2 ILE A 286      -1.871 -10.623  23.670  1.00 91.48           H
ATOM   4371 2HG2 ILE A 286      -2.005 -12.226  22.906  1.00 91.48           H
ATOM   4372 3HG2 ILE A 286      -1.724 -10.782  21.903  1.00 91.48           H
ATOM   4373  CD1 ILE A 286      -3.732 -10.902  20.128  1.00 91.48           C
ATOM   4374 1HD1 ILE A 286      -4.031  -9.854  20.147  1.00 91.48           H
ATOM   4375 2HD1 ILE A 286      -2.644 -10.970  20.120  1.00 91.48           H
ATOM   4376 3HD1 ILE A 286      -4.133 -11.377  19.233  1.00 91.48           H
ATOM   4377  HN  ILE A 286      -6.174 -10.492  23.212  1.00 91.48           H
ATOM   4378  N   SER A 287      -4.030 -11.674  26.243  1.00 88.92           N
ATOM   4379  CA  SER A 287      -3.574 -11.221  27.546  1.00 88.92           C
ATOM   4380  C   SER A 287      -2.117 -11.636  27.763  1.00 88.92           C
ATOM   4381  O   SER A 287      -1.434 -11.088  28.626  1.00 88.92           O
ATOM   4382  HA  SER A 287      -3.662 -10.135  27.521  1.00 88.92           H
ATOM   4383  CB  SER A 287      -4.457 -11.779  28.663  1.00 88.92           C
ATOM   4384 1HB  SER A 287      -4.081 -11.437  29.628  1.00 88.92           H
ATOM   4385 2HB  SER A 287      -5.468 -11.385  28.557  1.00 88.92           H
ATOM   4386  OG  SER A 287      -4.500 -13.203  28.649  1.00 88.92           O
ATOM   4387  HG  SER A 287      -5.109 -13.534  29.370  1.00 88.92           H
ATOM   4388  HN  SER A 287      -4.350 -12.621  26.212  1.00 88.92           H
ATOM   4389  N   ASN A 288      -1.685 -12.602  26.966  1.00 92.21           N
ATOM   4390  CA  ASN A 288      -0.369 -13.191  27.148  1.00 92.21           C
ATOM   4391  C   ASN A 288       0.674 -12.326  26.437  1.00 92.21           C
ATOM   4392  O   ASN A 288       0.576 -12.092  25.234  1.00 92.21           O
ATOM   4393  HA  ASN A 288      -0.218 -13.225  28.227  1.00 92.21           H
ATOM   4394  CB  ASN A 288      -0.307 -14.597  26.547  1.00 92.21           C
ATOM   4395 1HB  ASN A 288      -1.149 -15.188  26.907  1.00 92.21           H
ATOM   4396 2HB  ASN A 288      -0.399 -14.537  25.463  1.00 92.21           H
ATOM   4397  CG  ASN A 288       1.005 -15.292  26.915  1.00 92.21           C
ATOM   4398  OD1 ASN A 288       2.071 -14.698  26.927  1.00 92.21           O
ATOM   4399  ND2 ASN A 288       0.869 -16.581  27.213  1.00 92.21           N
ATOM   4400 1HD2 ASN A 288      -0.034 -17.008  27.184  1.00 92.21           H
ATOM   4401 2HD2 ASN A 288       1.671 -17.123  27.467  1.00 92.21           H
ATOM   4402  HN  ASN A 288      -2.217 -12.982  26.208  1.00 92.21           H
ATOM   4403  N   CYS A 289       1.649 -11.875  27.213  1.00 91.84           N
ATOM   4404  CA  CYS A 289       2.647 -10.953  26.699  1.00 91.84           C
ATOM   4405  C   CYS A 289       3.462 -11.675  25.624  1.00 91.84           C
ATOM   4406  O   CYS A 289       3.867 -11.067  24.634  1.00 91.84           O
ATOM   4407  HA  CYS A 289       2.104 -10.110  26.272  1.00 91.84           H
ATOM   4408  CB  CYS A 289       3.537 -10.403  27.816  1.00 91.84           C
ATOM   4409 1HB  CYS A 289       2.924  -9.920  28.576  1.00 91.84           H
ATOM   4410 2HB  CYS A 289       4.067 -11.220  28.306  1.00 91.84           H
ATOM   4411  SG  CYS A 289       4.738  -9.205  27.128  1.00 91.84           S
ATOM   4412  HN  CYS A 289       1.764 -12.130  28.173  1.00 91.84           H
ATOM   4413  N   ALA A 290       3.677 -12.962  25.855  1.00 93.69           N
ATOM   4414  CA  ALA A 290       4.488 -13.759  24.951  1.00 93.69           C
ATOM   4415  C   ALA A 290       3.819 -13.801  23.575  1.00 93.69           C
ATOM   4416  O   ALA A 290       4.482 -13.631  22.553  1.00 93.69           O
ATOM   4417  HA  ALA A 290       5.459 -13.271  24.858  1.00 93.69           H
ATOM   4418  CB  ALA A 290       4.693 -15.154  25.543  1.00 93.69           C
ATOM   4419 1HB  ALA A 290       5.198 -15.070  26.505  1.00 93.69           H
ATOM   4420 2HB  ALA A 290       3.724 -15.635  25.682  1.00 93.69           H
ATOM   4421 3HB  ALA A 290       5.301 -15.752  24.864  1.00 93.69           H
ATOM   4422  HN  ALA A 290       3.309 -13.458  26.641  1.00 93.69           H
ATOM   4423  N   VAL A 291       2.514 -14.030  23.594  1.00 93.79           N
ATOM   4424  CA  VAL A 291       1.749 -14.102  22.361  1.00 93.79           C
ATOM   4425  C   VAL A 291       1.757 -12.733  21.680  1.00 93.79           C
ATOM   4426  O   VAL A 291       1.944 -12.639  20.468  1.00 93.79           O
ATOM   4427  HA  VAL A 291       2.244 -14.822  21.709  1.00 93.79           H
ATOM   4428  CB  VAL A 291       0.338 -14.618  22.651  1.00 93.79           C
ATOM   4429  HB  VAL A 291      -0.129 -13.936  23.362  1.00 93.79           H
ATOM   4430  CG1 VAL A 291      -0.514 -14.627  21.380  1.00 93.79           C
ATOM   4431 1HG1 VAL A 291      -0.586 -13.614  20.984  1.00 93.79           H
ATOM   4432 2HG1 VAL A 291      -0.051 -15.275  20.636  1.00 93.79           H
ATOM   4433 3HG1 VAL A 291      -1.512 -14.997  21.614  1.00 93.79           H
ATOM   4434  CG2 VAL A 291       0.382 -16.007  23.291  1.00 93.79           C
ATOM   4435 1HG2 VAL A 291       0.877 -16.703  22.614  1.00 93.79           H
ATOM   4436 2HG2 VAL A 291       0.935 -15.957  24.229  1.00 93.79           H
ATOM   4437 3HG2 VAL A 291      -0.634 -16.349  23.486  1.00 93.79           H
ATOM   4438  HN  VAL A 291       1.982 -14.164  24.430  1.00 93.79           H
ATOM   4439  N   SER A 292       1.552 -11.703  22.489  1.00 92.87           N
ATOM   4440  CA  SER A 292       1.484 -10.347  21.972  1.00 92.87           C
ATOM   4441  C   SER A 292       2.806  -9.978  21.296  1.00 92.87           C
ATOM   4442  O   SER A 292       2.812  -9.378  20.222  1.00 92.87           O
ATOM   4443  HA  SER A 292       0.672 -10.355  21.245  1.00 92.87           H
ATOM   4444  CB  SER A 292       1.161  -9.349  23.086  1.00 92.87           C
ATOM   4445 1HB  SER A 292       0.293  -9.698  23.644  1.00 92.87           H
ATOM   4446 2HB  SER A 292       1.995  -9.305  23.787  1.00 92.87           H
ATOM   4447  OG  SER A 292       0.903  -8.044  22.574  1.00 92.87           O
ATOM   4448  HG  SER A 292       0.016  -8.027  22.113  1.00 92.87           H
ATOM   4449  HN  SER A 292       1.433 -11.785  23.478  1.00 92.87           H
ATOM   4450  N   THR A 293       3.895 -10.354  21.952  1.00 93.03           N
ATOM   4451  CA  THR A 293       5.220 -10.042  21.444  1.00 93.03           C
ATOM   4452  C   THR A 293       5.418 -10.659  20.058  1.00 93.03           C
ATOM   4453  O   THR A 293       5.901  -9.995  19.142  1.00 93.03           O
ATOM   4454  HA  THR A 293       5.297  -8.961  21.326  1.00 93.03           H
ATOM   4455  CB  THR A 293       6.246 -10.519  22.474  1.00 93.03           C
ATOM   4456  HB  THR A 293       6.168 -11.595  22.631  1.00 93.03           H
ATOM   4457  OG1 THR A 293       5.989  -9.710  23.619  1.00 93.03           O
ATOM   4458  HG1 THR A 293       5.484 -10.236  24.303  1.00 93.03           H
ATOM   4459  CG2 THR A 293       7.680 -10.163  22.079  1.00 93.03           C
ATOM   4460 1HG2 THR A 293       7.774  -9.081  21.988  1.00 93.03           H
ATOM   4461 2HG2 THR A 293       7.921 -10.630  21.124  1.00 93.03           H
ATOM   4462 3HG2 THR A 293       8.368 -10.524  22.844  1.00 93.03           H
ATOM   4463  HN  THR A 293       3.881 -10.861  22.813  1.00 93.03           H
ATOM   4464  N   ASN A 294       5.035 -11.922  19.947  1.00 94.52           N
ATOM   4465  CA  ASN A 294       5.230 -12.658  18.709  1.00 94.52           C
ATOM   4466  C   ASN A 294       4.367 -12.034  17.610  1.00 94.52           C
ATOM   4467  O   ASN A 294       4.795 -11.937  16.460  1.00 94.52           O
ATOM   4468  HA  ASN A 294       6.296 -12.582  18.495  1.00 94.52           H
ATOM   4469  CB  ASN A 294       4.811 -14.121  18.866  1.00 94.52           C
ATOM   4470 1HB  ASN A 294       3.840 -14.174  19.358  1.00 94.52           H
ATOM   4471 2HB  ASN A 294       4.696 -14.577  17.883  1.00 94.52           H
ATOM   4472  CG  ASN A 294       5.845 -14.903  19.679  1.00 94.52           C
ATOM   4473  OD1 ASN A 294       6.974 -14.482  19.865  1.00 94.52           O
ATOM   4474  ND2 ASN A 294       5.396 -16.062  20.153  1.00 94.52           N
ATOM   4475 1HD2 ASN A 294       4.457 -16.349  19.964  1.00 94.52           H
ATOM   4476 2HD2 ASN A 294       5.997 -16.646  20.698  1.00 94.52           H
ATOM   4477  HN  ASN A 294       4.600 -12.441  20.683  1.00 94.52           H
ATOM   4478  N   ILE A 295       3.169 -11.628  18.001  1.00 93.33           N
ATOM   4479  CA  ILE A 295       2.224 -11.061  17.054  1.00 93.33           C
ATOM   4480  C   ILE A 295       2.790  -9.753  16.497  1.00 93.33           C
ATOM   4481  O   ILE A 295       2.662  -9.475  15.306  1.00 93.33           O
ATOM   4482  HA  ILE A 295       2.120 -11.770  16.232  1.00 93.33           H
ATOM   4483  CB  ILE A 295       0.845 -10.909  17.698  1.00 93.33           C
ATOM   4484  HB  ILE A 295       0.980 -10.523  18.708  1.00 93.33           H
ATOM   4485  CG1 ILE A 295       0.145 -12.264  17.822  1.00 93.33           C
ATOM   4486 1HG1 ILE A 295      -0.135 -12.625  16.832  1.00 93.33           H
ATOM   4487 2HG1 ILE A 295       0.834 -12.995  18.245  1.00 93.33           H
ATOM   4488  CG2 ILE A 295      -0.007  -9.891  16.936  1.00 93.33           C
ATOM   4489 1HG2 ILE A 295       0.491  -8.922  16.944  1.00 93.33           H
ATOM   4490 2HG2 ILE A 295      -0.137 -10.225  15.907  1.00 93.33           H
ATOM   4491 3HG2 ILE A 295      -0.982  -9.803  17.415  1.00 93.33           H
ATOM   4492  CD1 ILE A 295      -1.101 -12.159  18.703  1.00 93.33           C
ATOM   4493 1HD1 ILE A 295      -0.814 -11.821  19.699  1.00 93.33           H
ATOM   4494 2HD1 ILE A 295      -1.798 -11.445  18.264  1.00 93.33           H
ATOM   4495 3HD1 ILE A 295      -1.579 -13.136  18.775  1.00 93.33           H
ATOM   4496  HN  ILE A 295       2.841 -11.681  18.944  1.00 93.33           H
ATOM   4497  N   ASP A 296       3.404  -8.985  17.385  1.00 93.45           N
ATOM   4498  CA  ASP A 296       3.956  -7.696  17.006  1.00 93.45           C
ATOM   4499  C   ASP A 296       5.117  -7.910  16.032  1.00 93.45           C
ATOM   4500  O   ASP A 296       5.260  -7.171  15.059  1.00 93.45           O
ATOM   4501  HA  ASP A 296       3.127  -7.152  16.553  1.00 93.45           H
ATOM   4502  CB  ASP A 296       4.495  -6.947  18.226  1.00 93.45           C
ATOM   4503 1HB  ASP A 296       5.190  -7.585  18.771  1.00 93.45           H
ATOM   4504 2HB  ASP A 296       5.055  -6.070  17.901  1.00 93.45           H
ATOM   4505  CG  ASP A 296       3.355  -6.516  19.152  1.00 93.45           C
ATOM   4506  OD1 ASP A 296       2.201  -6.521  18.671  1.00 93.45           O
ATOM   4507  OD2 ASP A 296       3.664  -6.192  20.319  1.00 93.45           O
ATOM   4508  HN  ASP A 296       3.527  -9.231  18.347  1.00 93.45           H
ATOM   4509  N   ILE A 297       5.916  -8.925  16.328  1.00 94.40           N
ATOM   4510  CA  ILE A 297       7.029  -9.277  15.463  1.00 94.40           C
ATOM   4511  C   ILE A 297       6.492  -9.700  14.094  1.00 94.40           C
ATOM   4512  O   ILE A 297       7.017  -9.285  13.062  1.00 94.40           O
ATOM   4513  HA  ILE A 297       7.638  -8.382  15.333  1.00 94.40           H
ATOM   4514  CB  ILE A 297       7.913 -10.333  16.130  1.00 94.40           C
ATOM   4515  HB  ILE A 297       7.268 -11.121  16.520  1.00 94.40           H
ATOM   4516  CG1 ILE A 297       8.672  -9.741  17.319  1.00 94.40           C
ATOM   4517 1HG1 ILE A 297       9.409  -9.021  16.963  1.00 94.40           H
ATOM   4518 2HG1 ILE A 297       7.980  -9.196  17.962  1.00 94.40           H
ATOM   4519  CG2 ILE A 297       8.855 -10.981  15.114  1.00 94.40           C
ATOM   4520 1HG2 ILE A 297       8.269 -11.461  14.329  1.00 94.40           H
ATOM   4521 2HG2 ILE A 297       9.496 -10.217  14.673  1.00 94.40           H
ATOM   4522 3HG2 ILE A 297       9.472 -11.728  15.615  1.00 94.40           H
ATOM   4523  CD1 ILE A 297       9.370 -10.838  18.125  1.00 94.40           C
ATOM   4524 1HD1 ILE A 297       8.627 -11.542  18.500  1.00 94.40           H
ATOM   4525 2HD1 ILE A 297      10.079 -11.364  17.485  1.00 94.40           H
ATOM   4526 3HD1 ILE A 297       9.902 -10.389  18.964  1.00 94.40           H
ATOM   4527  HN  ILE A 297       5.813  -9.500  17.139  1.00 94.40           H
ATOM   4528  N   CYS A 298       5.453 -10.521  14.130  1.00 94.56           N
ATOM   4529  CA  CYS A 298       4.836 -11.002  12.905  1.00 94.56           C
ATOM   4530  C   CYS A 298       4.371  -9.792  12.093  1.00 94.56           C
ATOM   4531  O   CYS A 298       4.515  -9.766  10.872  1.00 94.56           O
ATOM   4532  HA  CYS A 298       5.604 -11.558  12.366  1.00 94.56           H
ATOM   4533  CB  CYS A 298       3.688 -11.972  13.193  1.00 94.56           C
ATOM   4534 1HB  CYS A 298       3.044 -11.565  13.973  1.00 94.56           H
ATOM   4535 2HB  CYS A 298       3.072 -12.093  12.302  1.00 94.56           H
ATOM   4536  SG  CYS A 298       4.355 -13.594  13.717  1.00 94.56           S
ATOM   4537  HG  CYS A 298       4.695 -13.214  14.945  1.00 94.56           H
ATOM   4538  HN  CYS A 298       5.033 -10.855  14.974  1.00 94.56           H
ATOM   4539  N   PHE A 299       3.823  -8.818  12.805  1.00 93.32           N
ATOM   4540  CA  PHE A 299       3.327  -7.611  12.165  1.00 93.32           C
ATOM   4541  C   PHE A 299       4.448  -6.889  11.414  1.00 93.32           C
ATOM   4542  O   PHE A 299       4.273  -6.493  10.263  1.00 93.32           O
ATOM   4543  HA  PHE A 299       2.555  -7.914  11.458  1.00 93.32           H
ATOM   4544  CB  PHE A 299       2.803  -6.699  13.275  1.00 93.32           C
ATOM   4545 1HB  PHE A 299       2.028  -7.228  13.831  1.00 93.32           H
ATOM   4546 2HB  PHE A 299       3.613  -6.493  13.975  1.00 93.32           H
ATOM   4547  CG  PHE A 299       2.233  -5.371  12.772  1.00 93.32           C
ATOM   4548  CD1 PHE A 299       3.028  -4.269  12.710  1.00 93.32           C
ATOM   4549  HD1 PHE A 299       4.072  -4.333  13.019  1.00 93.32           H
ATOM   4550  CD2 PHE A 299       0.931  -5.292  12.387  1.00 93.32           C
ATOM   4551  HD2 PHE A 299       0.293  -6.175  12.437  1.00 93.32           H
ATOM   4552  CE1 PHE A 299       2.499  -3.037  12.244  1.00 93.32           C
ATOM   4553  HE1 PHE A 299       3.137  -2.154  12.194  1.00 93.32           H
ATOM   4554  CE2 PHE A 299       0.402  -4.059  11.920  1.00 93.32           C
ATOM   4555  HE2 PHE A 299      -0.642  -3.996  11.612  1.00 93.32           H
ATOM   4556  CZ  PHE A 299       1.197  -2.958  11.858  1.00 93.32           C
ATOM   4557  HZ  PHE A 299       0.791  -2.012  11.500  1.00 93.32           H
ATOM   4558  HN  PHE A 299       3.715  -8.844  13.799  1.00 93.32           H
ATOM   4559  N   GLN A 300       5.573  -6.740  12.096  1.00 93.51           N
ATOM   4560  CA  GLN A 300       6.698  -6.011  11.535  1.00 93.51           C
ATOM   4561  C   GLN A 300       7.196  -6.701  10.263  1.00 93.51           C
ATOM   4562  O   GLN A 300       7.493  -6.040   9.270  1.00 93.51           O
ATOM   4563  HA  GLN A 300       6.310  -5.022  11.292  1.00 93.51           H
ATOM   4564  CB  GLN A 300       7.826  -5.869  12.559  1.00 93.51           C
ATOM   4565 1HB  GLN A 300       8.034  -6.838  13.013  1.00 93.51           H
ATOM   4566 2HB  GLN A 300       8.739  -5.550  12.058  1.00 93.51           H
ATOM   4567  CG  GLN A 300       7.455  -4.859  13.647  1.00 93.51           C
ATOM   4568 1HG  GLN A 300       7.247  -3.890  13.193  1.00 93.51           H
ATOM   4569 2HG  GLN A 300       6.541  -5.179  14.148  1.00 93.51           H
ATOM   4570  CD  GLN A 300       8.582  -4.717  14.671  1.00 93.51           C
ATOM   4571  OE1 GLN A 300       9.564  -5.442  14.657  1.00 93.51           O
ATOM   4572  NE2 GLN A 300       8.388  -3.745  15.558  1.00 93.51           N
ATOM   4573 1HE2 GLN A 300       7.560  -3.186  15.514  1.00 93.51           H
ATOM   4574 2HE2 GLN A 300       9.070  -3.573  16.269  1.00 93.51           H
ATOM   4575  HN  GLN A 300       5.723  -7.106  13.015  1.00 93.51           H
ATOM   4576  N   VAL A 301       7.272  -8.022  10.336  1.00 95.04           N
ATOM   4577  CA  VAL A 301       7.794  -8.803   9.228  1.00 95.04           C
ATOM   4578  C   VAL A 301       6.870  -8.645   8.018  1.00 95.04           C
ATOM   4579  O   VAL A 301       7.322  -8.292   6.930  1.00 95.04           O
ATOM   4580  HA  VAL A 301       8.775  -8.402   8.975  1.00 95.04           H
ATOM   4581  CB  VAL A 301       7.974 -10.261   9.655  1.00 95.04           C
ATOM   4582  HB  VAL A 301       7.024 -10.613  10.057  1.00 95.04           H
ATOM   4583  CG1 VAL A 301       8.333 -11.143   8.457  1.00 95.04           C
ATOM   4584 1HG1 VAL A 301       7.535 -11.092   7.717  1.00 95.04           H
ATOM   4585 2HG1 VAL A 301       9.264 -10.791   8.013  1.00 95.04           H
ATOM   4586 3HG1 VAL A 301       8.455 -12.174   8.789  1.00 95.04           H
ATOM   4587  CG2 VAL A 301       9.025 -10.383  10.760  1.00 95.04           C
ATOM   4588 1HG2 VAL A 301       9.981 -10.005  10.396  1.00 95.04           H
ATOM   4589 2HG2 VAL A 301       8.711  -9.801  11.626  1.00 95.04           H
ATOM   4590 3HG2 VAL A 301       9.134 -11.429  11.045  1.00 95.04           H
ATOM   4591  HN  VAL A 301       6.985  -8.556  11.132  1.00 95.04           H
ATOM   4592  N   THR A 302       5.594  -8.913   8.249  1.00 94.18           N
ATOM   4593  CA  THR A 302       4.629  -8.954   7.163  1.00 94.18           C
ATOM   4594  C   THR A 302       4.442  -7.558   6.564  1.00 94.18           C
ATOM   4595  O   THR A 302       4.235  -7.419   5.359  1.00 94.18           O
ATOM   4596  HA  THR A 302       5.027  -9.591   6.374  1.00 94.18           H
ATOM   4597  CB  THR A 302       3.333  -9.561   7.705  1.00 94.18           C
ATOM   4598  HB  THR A 302       2.571  -9.609   6.926  1.00 94.18           H
ATOM   4599  OG1 THR A 302       3.012  -8.747   8.829  1.00 94.18           O
ATOM   4600  HG1 THR A 302       3.343  -9.178   9.669  1.00 94.18           H
ATOM   4601  CG2 THR A 302       3.543 -10.954   8.301  1.00 94.18           C
ATOM   4602 1HG2 THR A 302       4.255 -10.893   9.124  1.00 94.18           H
ATOM   4603 2HG2 THR A 302       3.932 -11.623   7.533  1.00 94.18           H
ATOM   4604 3HG2 THR A 302       2.593 -11.339   8.670  1.00 94.18           H
ATOM   4605  HN  THR A 302       5.217  -9.100   9.156  1.00 94.18           H
ATOM   4606  N   GLN A 303       4.523  -6.560   7.431  1.00 92.69           N
ATOM   4607  CA  GLN A 303       4.422  -5.179   6.994  1.00 92.69           C
ATOM   4608  C   GLN A 303       5.534  -4.856   5.994  1.00 92.69           C
ATOM   4609  O   GLN A 303       5.296  -4.188   4.989  1.00 92.69           O
ATOM   4610  HA  GLN A 303       3.451  -5.099   6.505  1.00 92.69           H
ATOM   4611  CB  GLN A 303       4.462  -4.221   8.187  1.00 92.69           C
ATOM   4612 1HB  GLN A 303       3.612  -4.414   8.841  1.00 92.69           H
ATOM   4613 2HB  GLN A 303       5.363  -4.403   8.774  1.00 92.69           H
ATOM   4614  CG  GLN A 303       4.436  -2.764   7.722  1.00 92.69           C
ATOM   4615 1HG  GLN A 303       5.397  -2.502   7.279  1.00 92.69           H
ATOM   4616 2HG  GLN A 303       3.682  -2.641   6.944  1.00 92.69           H
ATOM   4617  CD  GLN A 303       4.132  -1.822   8.889  1.00 92.69           C
ATOM   4618  OE1 GLN A 303       5.016  -1.255   9.509  1.00 92.69           O
ATOM   4619  NE2 GLN A 303       2.835  -1.687   9.151  1.00 92.69           N
ATOM   4620 1HE2 GLN A 303       2.160  -2.180   8.603  1.00 92.69           H
ATOM   4621 2HE2 GLN A 303       2.535  -1.091   9.896  1.00 92.69           H
ATOM   4622  HN  GLN A 303       4.654  -6.684   8.415  1.00 92.69           H
ATOM   4623  N   THR A 304       6.726  -5.345   6.305  1.00 93.86           N
ATOM   4624  CA  THR A 304       7.891  -5.056   5.486  1.00 93.86           C
ATOM   4625  C   THR A 304       7.742  -5.694   4.104  1.00 93.86           C
ATOM   4626  O   THR A 304       8.108  -5.092   3.095  1.00 93.86           O
ATOM   4627  HA  THR A 304       7.946  -3.978   5.336  1.00 93.86           H
ATOM   4628  CB  THR A 304       9.132  -5.531   6.244  1.00 93.86           C
ATOM   4629  HB  THR A 304       9.141  -6.617   6.333  1.00 93.86           H
ATOM   4630  OG1 THR A 304       9.082  -4.814   7.475  1.00 93.86           O
ATOM   4631  HG1 THR A 304       8.738  -5.407   8.203  1.00 93.86           H
ATOM   4632  CG2 THR A 304      10.433  -5.061   5.591  1.00 93.86           C
ATOM   4633 1HG2 THR A 304      10.453  -3.971   5.564  1.00 93.86           H
ATOM   4634 2HG2 THR A 304      10.491  -5.451   4.575  1.00 93.86           H
ATOM   4635 3HG2 THR A 304      11.282  -5.425   6.169  1.00 93.86           H
ATOM   4636  HN  THR A 304       6.901  -5.928   7.099  1.00 93.86           H
ATOM   4637  N   ILE A 305       7.204  -6.906   4.101  1.00 93.33           N
ATOM   4638  CA  ILE A 305       6.961  -7.614   2.856  1.00 93.33           C
ATOM   4639  C   ILE A 305       6.000  -6.797   1.989  1.00 93.33           C
ATOM   4640  O   ILE A 305       6.170  -6.717   0.774  1.00 93.33           O
ATOM   4641  HA  ILE A 305       7.915  -7.693   2.333  1.00 93.33           H
ATOM   4642  CB  ILE A 305       6.479  -9.038   3.135  1.00 93.33           C
ATOM   4643  HB  ILE A 305       5.638  -8.985   3.826  1.00 93.33           H
ATOM   4644  CG1 ILE A 305       7.572  -9.864   3.816  1.00 93.33           C
ATOM   4645 1HG1 ILE A 305       8.361 -10.092   3.099  1.00 93.33           H
ATOM   4646 2HG1 ILE A 305       8.028  -9.281   4.616  1.00 93.33           H
ATOM   4647  CG2 ILE A 305       5.970  -9.706   1.855  1.00 93.33           C
ATOM   4648 1HG2 ILE A 305       5.139  -9.128   1.451  1.00 93.33           H
ATOM   4649 2HG2 ILE A 305       6.775  -9.747   1.122  1.00 93.33           H
ATOM   4650 3HG2 ILE A 305       5.633 -10.717   2.082  1.00 93.33           H
ATOM   4651  CD1 ILE A 305       7.002 -11.165   4.386  1.00 93.33           C
ATOM   4652 1HD1 ILE A 305       6.231 -10.932   5.120  1.00 93.33           H
ATOM   4653 2HD1 ILE A 305       6.569 -11.756   3.579  1.00 93.33           H
ATOM   4654 3HD1 ILE A 305       7.801 -11.732   4.864  1.00 93.33           H
ATOM   4655  HN  ILE A 305       6.937  -7.401   4.928  1.00 93.33           H
ATOM   4656  N   ALA A 306       5.011  -6.213   2.649  1.00 90.15           N
ATOM   4657  CA  ALA A 306       3.982  -5.464   1.946  1.00 90.15           C
ATOM   4658  C   ALA A 306       4.617  -4.249   1.266  1.00 90.15           C
ATOM   4659  O   ALA A 306       4.176  -3.831   0.197  1.00 90.15           O
ATOM   4660  HA  ALA A 306       3.559  -6.117   1.183  1.00 90.15           H
ATOM   4661  CB  ALA A 306       2.876  -5.071   2.928  1.00 90.15           C
ATOM   4662 1HB  ALA A 306       2.439  -5.971   3.361  1.00 90.15           H
ATOM   4663 2HB  ALA A 306       3.297  -4.453   3.721  1.00 90.15           H
ATOM   4664 3HB  ALA A 306       2.105  -4.510   2.400  1.00 90.15           H
ATOM   4665  HN  ALA A 306       4.906  -6.244   3.643  1.00 90.15           H
ATOM   4666  N   PHE A 307       5.642  -3.717   1.914  1.00 91.54           N
ATOM   4667  CA  PHE A 307       6.278  -2.500   1.439  1.00 91.54           C
ATOM   4668  C   PHE A 307       7.096  -2.767   0.173  1.00 91.54           C
ATOM   4669  O   PHE A 307       7.211  -1.899  -0.690  1.00 91.54           O
ATOM   4670  HA  PHE A 307       5.485  -1.787   1.213  1.00 91.54           H
ATOM   4671  CB  PHE A 307       7.218  -2.023   2.548  1.00 91.54           C
ATOM   4672 1HB  PHE A 307       7.841  -2.859   2.867  1.00 91.54           H
ATOM   4673 2HB  PHE A 307       7.888  -1.265   2.141  1.00 91.54           H
ATOM   4674  CG  PHE A 307       6.499  -1.447   3.768  1.00 91.54           C
ATOM   4675  CD1 PHE A 307       5.140  -1.425   3.809  1.00 91.54           C
ATOM   4676  HD1 PHE A 307       4.563  -1.818   2.972  1.00 91.54           H
ATOM   4677  CD2 PHE A 307       7.218  -0.956   4.813  1.00 91.54           C
ATOM   4678  HD2 PHE A 307       8.308  -0.973   4.780  1.00 91.54           H
ATOM   4679  CE1 PHE A 307       4.472  -0.889   4.942  1.00 91.54           C
ATOM   4680  HE1 PHE A 307       3.382  -0.872   4.975  1.00 91.54           H
ATOM   4681  CE2 PHE A 307       6.550  -0.421   5.946  1.00 91.54           C
ATOM   4682  HE2 PHE A 307       7.127  -0.027   6.783  1.00 91.54           H
ATOM   4683  CZ  PHE A 307       5.191  -0.399   5.987  1.00 91.54           C
ATOM   4684  HZ  PHE A 307       4.679   0.012   6.856  1.00 91.54           H
ATOM   4685  HN  PHE A 307       6.037  -4.101   2.749  1.00 91.54           H
ATOM   4686  N   PHE A 308       7.642  -3.972   0.103  1.00 91.50           N
ATOM   4687  CA  PHE A 308       8.429  -4.372  -1.051  1.00 91.50           C
ATOM   4688  C   PHE A 308       7.598  -4.297  -2.333  1.00 91.50           C
ATOM   4689  O   PHE A 308       8.149  -4.195  -3.429  1.00 91.50           O
ATOM   4690  HA  PHE A 308       9.269  -3.681  -1.123  1.00 91.50           H
ATOM   4691  CB  PHE A 308       8.858  -5.822  -0.819  1.00 91.50           C
ATOM   4692 1HB  PHE A 308       8.136  -6.303  -0.160  1.00 91.50           H
ATOM   4693 2HB  PHE A 308       8.828  -6.355  -1.769  1.00 91.50           H
ATOM   4694  CG  PHE A 308      10.256  -5.968  -0.214  1.00 91.50           C
ATOM   4695  CD1 PHE A 308      11.355  -5.886  -1.011  1.00 91.50           C
ATOM   4696  HD1 PHE A 308      11.240  -5.717  -2.082  1.00 91.50           H
ATOM   4697  CD2 PHE A 308      10.399  -6.179   1.122  1.00 91.50           C
ATOM   4698  HD2 PHE A 308       9.519  -6.244   1.761  1.00 91.50           H
ATOM   4699  CE1 PHE A 308      12.651  -6.022  -0.449  1.00 91.50           C
ATOM   4700  HE1 PHE A 308      13.532  -5.956  -1.088  1.00 91.50           H
ATOM   4701  CE2 PHE A 308      11.696  -6.314   1.684  1.00 91.50           C
ATOM   4702  HE2 PHE A 308      11.811  -6.484   2.755  1.00 91.50           H
ATOM   4703  CZ  PHE A 308      12.795  -6.233   0.887  1.00 91.50           C
ATOM   4704  HZ  PHE A 308      13.791  -6.337   1.318  1.00 91.50           H
ATOM   4705  HN  PHE A 308       7.553  -4.668   0.816  1.00 91.50           H
ATOM   4706  N   HIS A 309       6.286  -4.351  -2.155  1.00 86.82           N
ATOM   4707  CA  HIS A 309       5.377  -4.351  -3.288  1.00 86.82           C
ATOM   4708  C   HIS A 309       5.570  -3.071  -4.102  1.00 86.82           C
ATOM   4709  O   HIS A 309       5.493  -3.094  -5.330  1.00 86.82           O
ATOM   4710  HA  HIS A 309       5.646  -5.208  -3.905  1.00 86.82           H
ATOM   4711  CB  HIS A 309       3.932  -4.546  -2.824  1.00 86.82           C
ATOM   4712 1HB  HIS A 309       3.880  -5.432  -2.191  1.00 86.82           H
ATOM   4713 2HB  HIS A 309       3.641  -3.696  -2.207  1.00 86.82           H
ATOM   4714  CG  HIS A 309       2.939  -4.693  -3.952  1.00 86.82           C
ATOM   4715  ND1 HIS A 309       2.324  -3.610  -4.556  1.00 86.82           N
ATOM   4716  HD1 HIS A 309       2.466  -2.649  -4.318  1.00 86.82           H
ATOM   4717  CD2 HIS A 309       2.462  -5.806  -4.581  1.00 86.82           C
ATOM   4718  HD2 HIS A 309       2.740  -6.834  -4.353  1.00 86.82           H
ATOM   4719  CE1 HIS A 309       1.515  -4.062  -5.503  1.00 86.82           C
ATOM   4720  HE1 HIS A 309       0.890  -3.453  -6.156  1.00 86.82           H
ATOM   4721  NE2 HIS A 309       1.602  -5.423  -5.516  1.00 86.82           N
ATOM   4722  HN  HIS A 309       5.845  -4.393  -1.259  1.00 86.82           H
ATOM   4723  N   SER A 310       5.818  -1.984  -3.386  1.00 87.62           N
ATOM   4724  CA  SER A 310       5.879  -0.673  -4.012  1.00 87.62           C
ATOM   4725  C   SER A 310       7.137  -0.563  -4.874  1.00 87.62           C
ATOM   4726  O   SER A 310       7.245   0.334  -5.709  1.00 87.62           O
ATOM   4727  HA  SER A 310       4.984  -0.607  -4.630  1.00 87.62           H
ATOM   4728  CB  SER A 310       5.856   0.439  -2.962  1.00 87.62           C
ATOM   4729 1HB  SER A 310       6.623   0.246  -2.212  1.00 87.62           H
ATOM   4730 2HB  SER A 310       6.104   1.389  -3.435  1.00 87.62           H
ATOM   4731  OG  SER A 310       4.586   0.545  -2.324  1.00 87.62           O
ATOM   4732  HG  SER A 310       3.926   0.969  -2.945  1.00 87.62           H
ATOM   4733  HN  SER A 310       5.976  -1.988  -2.399  1.00 87.62           H
ATOM   4734  N   CYS A 311       8.058  -1.487  -4.643  1.00 90.47           N
ATOM   4735  CA  CYS A 311       9.296  -1.517  -5.403  1.00 90.47           C
ATOM   4736  C   CYS A 311       9.194  -2.631  -6.446  1.00 90.47           C
ATOM   4737  O   CYS A 311      10.038  -2.733  -7.335  1.00 90.47           O
ATOM   4738  HA  CYS A 311       9.391  -0.543  -5.884  1.00 90.47           H
ATOM   4739  CB  CYS A 311      10.513  -1.696  -4.493  1.00 90.47           C
ATOM   4740 1HB  CYS A 311      11.428  -1.507  -5.054  1.00 90.47           H
ATOM   4741 2HB  CYS A 311      10.481  -0.970  -3.681  1.00 90.47           H
ATOM   4742  SG  CYS A 311      10.539  -3.394  -3.810  1.00 90.47           S
ATOM   4743  HG  CYS A 311      11.658  -3.244  -3.107  1.00 90.47           H
ATOM   4744  HN  CYS A 311       7.968  -2.206  -3.953  1.00 90.47           H
ATOM   4745  N   LEU A 312       8.153  -3.438  -6.303  1.00 86.69           N
ATOM   4746  CA  LEU A 312       7.978  -4.594  -7.166  1.00 86.69           C
ATOM   4747  C   LEU A 312       7.246  -4.166  -8.440  1.00 86.69           C
ATOM   4748  O   LEU A 312       7.437  -4.762  -9.500  1.00 86.69           O
ATOM   4749  HA  LEU A 312       8.971  -4.950  -7.441  1.00 86.69           H
ATOM   4750  CB  LEU A 312       7.283  -5.728  -6.410  1.00 86.69           C
ATOM   4751 1HB  LEU A 312       6.426  -5.312  -5.879  1.00 86.69           H
ATOM   4752 2HB  LEU A 312       6.893  -6.438  -7.138  1.00 86.69           H
ATOM   4753  CG  LEU A 312       8.148  -6.492  -5.405  1.00 86.69           C
ATOM   4754  HG  LEU A 312       8.542  -5.779  -4.682  1.00 86.69           H
ATOM   4755  CD1 LEU A 312       7.313  -7.511  -4.627  1.00 86.69           C
ATOM   4756 1HD1 LEU A 312       6.522  -6.994  -4.084  1.00 86.69           H
ATOM   4757 2HD1 LEU A 312       6.870  -8.225  -5.321  1.00 86.69           H
ATOM   4758 3HD1 LEU A 312       7.952  -8.040  -3.920  1.00 86.69           H
ATOM   4759  CD2 LEU A 312       9.347  -7.143  -6.098  1.00 86.69           C
ATOM   4760 1HD2 LEU A 312       8.993  -7.841  -6.857  1.00 86.69           H
ATOM   4761 2HD2 LEU A 312       9.957  -6.372  -6.569  1.00 86.69           H
ATOM   4762 3HD2 LEU A 312       9.945  -7.680  -5.361  1.00 86.69           H
ATOM   4763  HN  LEU A 312       7.439  -3.314  -5.614  1.00 86.69           H
ATOM   4764  N   ASN A 313       6.424  -3.137  -8.296  1.00 79.36           N
ATOM   4765  CA  ASN A 313       5.565  -2.706  -9.386  1.00 79.36           C
ATOM   4766  C   ASN A 313       6.423  -2.410 -10.618  1.00 79.36           C
ATOM   4767  O   ASN A 313       6.193  -2.973 -11.688  1.00 79.36           O
ATOM   4768  HA  ASN A 313       4.873  -3.532  -9.548  1.00 79.36           H
ATOM   4769  CB  ASN A 313       4.808  -1.429  -9.018  1.00 79.36           C
ATOM   4770 1HB  ASN A 313       5.475  -0.745  -8.492  1.00 79.36           H
ATOM   4771 2HB  ASN A 313       4.483  -0.921  -9.926  1.00 79.36           H
ATOM   4772  CG  ASN A 313       3.595  -1.743  -8.141  1.00 79.36           C
ATOM   4773  OD1 ASN A 313       3.069  -2.844  -8.136  1.00 79.36           O
ATOM   4774  ND2 ASN A 313       3.181  -0.718  -7.403  1.00 79.36           N
ATOM   4775 1HD2 ASN A 313       3.657   0.160  -7.454  1.00 79.36           H
ATOM   4776 2HD2 ASN A 313       2.393  -0.825  -6.796  1.00 79.36           H
ATOM   4777  HN  ASN A 313       6.340  -2.603  -7.455  1.00 79.36           H
ATOM   4778  N   PRO A 314       7.421  -1.526 -10.492  1.00 78.05           N
ATOM   4779  CA  PRO A 314       8.264  -1.171 -11.636  1.00 78.05           C
ATOM   4780  C   PRO A 314       8.858  -2.394 -12.316  1.00 78.05           C
ATOM   4781  O   PRO A 314       8.927  -2.455 -13.543  1.00 78.05           O
ATOM   4782  HA  PRO A 314       7.666  -0.681 -12.404  1.00 78.05           H
ATOM   4783  CB  PRO A 314       9.347  -0.279 -11.026  1.00 78.05           C
ATOM   4784 1HB  PRO A 314      10.222  -0.856 -10.729  1.00 78.05           H
ATOM   4785 2HB  PRO A 314       9.690   0.476 -11.734  1.00 78.05           H
ATOM   4786  CG  PRO A 314       8.651   0.350  -9.825  1.00 78.05           C
ATOM   4787 1HG  PRO A 314       9.367   0.726  -9.094  1.00 78.05           H
ATOM   4788 2HG  PRO A 314       8.032   1.199 -10.114  1.00 78.05           H
ATOM   4789  CD  PRO A 314       7.822  -0.799  -9.274  1.00 78.05           C
ATOM   4790 1HD  PRO A 314       8.404  -1.432  -8.603  1.00 78.05           H
ATOM   4791 2HD  PRO A 314       6.963  -0.442  -8.705  1.00 78.05           H
ATOM   4792  N   VAL A 315       9.276  -3.345 -11.493  1.00 80.91           N
ATOM   4793  CA  VAL A 315       9.969  -4.519 -11.996  1.00 80.91           C
ATOM   4794  C   VAL A 315       9.029  -5.309 -12.908  1.00 80.91           C
ATOM   4795  O   VAL A 315       9.441  -5.789 -13.963  1.00 80.91           O
ATOM   4796  HA  VAL A 315      10.819  -4.172 -12.584  1.00 80.91           H
ATOM   4797  CB  VAL A 315      10.507  -5.349 -10.828  1.00 80.91           C
ATOM   4798  HB  VAL A 315       9.664  -5.618 -10.192  1.00 80.91           H
ATOM   4799  CG1 VAL A 315      11.151  -6.644 -11.327  1.00 80.91           C
ATOM   4800 1HG1 VAL A 315      10.409  -7.235 -11.864  1.00 80.91           H
ATOM   4801 2HG1 VAL A 315      11.978  -6.405 -11.996  1.00 80.91           H
ATOM   4802 3HG1 VAL A 315      11.525  -7.215 -10.477  1.00 80.91           H
ATOM   4803  CG2 VAL A 315      11.492  -4.536  -9.986  1.00 80.91           C
ATOM   4804 1HG2 VAL A 315      12.331  -4.224 -10.608  1.00 80.91           H
ATOM   4805 2HG2 VAL A 315      10.988  -3.656  -9.586  1.00 80.91           H
ATOM   4806 3HG2 VAL A 315      11.859  -5.150  -9.163  1.00 80.91           H
ATOM   4807  HN  VAL A 315       9.148  -3.322 -10.501  1.00 80.91           H
ATOM   4808  N   LEU A 316       7.784  -5.420 -12.468  1.00 76.16           N
ATOM   4809  CA  LEU A 316       6.788  -6.165 -13.220  1.00 76.16           C
ATOM   4810  C   LEU A 316       6.666  -5.571 -14.624  1.00 76.16           C
ATOM   4811  O   LEU A 316       6.570  -6.305 -15.607  1.00 76.16           O
ATOM   4812  HA  LEU A 316       7.146  -7.190 -13.309  1.00 76.16           H
ATOM   4813  CB  LEU A 316       5.464  -6.212 -12.455  1.00 76.16           C
ATOM   4814 1HB  LEU A 316       5.166  -5.190 -12.221  1.00 76.16           H
ATOM   4815 2HB  LEU A 316       4.700  -6.623 -13.115  1.00 76.16           H
ATOM   4816  CG  LEU A 316       5.467  -7.022 -11.157  1.00 76.16           C
ATOM   4817  HG  LEU A 316       6.290  -6.669 -10.536  1.00 76.16           H
ATOM   4818  CD1 LEU A 316       4.176  -6.799 -10.368  1.00 76.16           C
ATOM   4819 1HD1 LEU A 316       4.081  -5.742 -10.119  1.00 76.16           H
ATOM   4820 2HD1 LEU A 316       3.323  -7.108 -10.971  1.00 76.16           H
ATOM   4821 3HD1 LEU A 316       4.205  -7.387  -9.450  1.00 76.16           H
ATOM   4822  CD2 LEU A 316       5.718  -8.505 -11.438  1.00 76.16           C
ATOM   4823 1HD2 LEU A 316       4.932  -8.890 -12.089  1.00 76.16           H
ATOM   4824 2HD2 LEU A 316       6.685  -8.624 -11.927  1.00 76.16           H
ATOM   4825 3HD2 LEU A 316       5.715  -9.059 -10.499  1.00 76.16           H
ATOM   4826  HN  LEU A 316       7.453  -5.013 -11.617  1.00 76.16           H
ATOM   4827  N   TYR A 317       6.675  -4.247 -14.675  1.00 72.66           N
ATOM   4828  CA  TYR A 317       6.509  -3.545 -15.937  1.00 72.66           C
ATOM   4829  C   TYR A 317       7.692  -3.808 -16.871  1.00 72.66           C
ATOM   4830  O   TYR A 317       7.513  -3.946 -18.080  1.00 72.66           O
ATOM   4831  HA  TYR A 317       5.596  -3.910 -16.407  1.00 72.66           H
ATOM   4832  CB  TYR A 317       6.471  -2.055 -15.589  1.00 72.66           C
ATOM   4833 1HB  TYR A 317       7.430  -1.769 -15.158  1.00 72.66           H
ATOM   4834 2HB  TYR A 317       6.349  -1.481 -16.507  1.00 72.66           H
ATOM   4835  CG  TYR A 317       5.356  -1.672 -14.613  1.00 72.66           C
ATOM   4836  CD1 TYR A 317       4.171  -2.379 -14.608  1.00 72.66           C
ATOM   4837  HD1 TYR A 317       4.029  -3.210 -15.299  1.00 72.66           H
ATOM   4838  CD2 TYR A 317       5.536  -0.620 -13.739  1.00 72.66           C
ATOM   4839  HD2 TYR A 317       6.472  -0.062 -13.743  1.00 72.66           H
ATOM   4840  CE1 TYR A 317       3.122  -2.019 -13.690  1.00 72.66           C
ATOM   4841  HE1 TYR A 317       2.180  -2.569 -13.676  1.00 72.66           H
ATOM   4842  CE2 TYR A 317       4.487  -0.259 -12.821  1.00 72.66           C
ATOM   4843  HE2 TYR A 317       4.615   0.570 -12.125  1.00 72.66           H
ATOM   4844  CZ  TYR A 317       3.331  -0.977 -12.842  1.00 72.66           C
ATOM   4845  OH  TYR A 317       2.340  -0.636 -11.975  1.00 72.66           O
ATOM   4846  HH  TYR A 317       1.677  -1.381 -11.904  1.00 72.66           H
ATOM   4847  HN  TYR A 317       6.793  -3.657 -13.876  1.00 72.66           H
ATOM   4848  N   VAL A 318       8.873  -3.871 -16.274  1.00 71.03           N
ATOM   4849  CA  VAL A 318      10.087  -4.093 -17.041  1.00 71.03           C
ATOM   4850  C   VAL A 318      10.018  -5.468 -17.710  1.00 71.03           C
ATOM   4851  O   VAL A 318      10.111  -5.572 -18.932  1.00 71.03           O
ATOM   4852  HA  VAL A 318      10.133  -3.328 -17.815  1.00 71.03           H
ATOM   4853  CB  VAL A 318      11.313  -3.929 -16.139  1.00 71.03           C
ATOM   4854  HB  VAL A 318      11.188  -4.588 -15.281  1.00 71.03           H
ATOM   4855  CG1 VAL A 318      12.591  -4.345 -16.870  1.00 71.03           C
ATOM   4856 1HG1 VAL A 318      12.514  -5.390 -17.169  1.00 71.03           H
ATOM   4857 2HG1 VAL A 318      12.722  -3.723 -17.755  1.00 71.03           H
ATOM   4858 3HG1 VAL A 318      13.446  -4.218 -16.207  1.00 71.03           H
ATOM   4859  CG2 VAL A 318      11.421  -2.494 -15.618  1.00 71.03           C
ATOM   4860 1HG2 VAL A 318      11.512  -1.808 -16.460  1.00 71.03           H
ATOM   4861 2HG2 VAL A 318      10.528  -2.248 -15.043  1.00 71.03           H
ATOM   4862 3HG2 VAL A 318      12.300  -2.405 -14.980  1.00 71.03           H
ATOM   4863  HN  VAL A 318       9.008  -3.772 -15.288  1.00 71.03           H
ATOM   4864  N   PHE A 319       9.855  -6.487 -16.880  1.00 71.15           N
ATOM   4865  CA  PHE A 319      10.019  -7.857 -17.336  1.00 71.15           C
ATOM   4866  C   PHE A 319       8.807  -8.313 -18.151  1.00 71.15           C
ATOM   4867  O   PHE A 319       8.937  -9.133 -19.058  1.00 71.15           O
ATOM   4868  HA  PHE A 319      10.908  -7.884 -17.965  1.00 71.15           H
ATOM   4869  CB  PHE A 319      10.137  -8.733 -16.087  1.00 71.15           C
ATOM   4870 1HB  PHE A 319       9.390  -8.415 -15.360  1.00 71.15           H
ATOM   4871 2HB  PHE A 319       9.903  -9.763 -16.355  1.00 71.15           H
ATOM   4872  CG  PHE A 319      11.518  -8.694 -15.428  1.00 71.15           C
ATOM   4873  CD1 PHE A 319      12.588  -9.247 -16.059  1.00 71.15           C
ATOM   4874  HD1 PHE A 319      12.463  -9.718 -17.034  1.00 71.15           H
ATOM   4875  CD2 PHE A 319      11.674  -8.107 -14.211  1.00 71.15           C
ATOM   4876  HD2 PHE A 319      10.816  -7.664 -13.706  1.00 71.15           H
ATOM   4877  CE1 PHE A 319      13.869  -9.211 -15.448  1.00 71.15           C
ATOM   4878  HE1 PHE A 319      14.727  -9.654 -15.953  1.00 71.15           H
ATOM   4879  CE2 PHE A 319      12.955  -8.071 -13.600  1.00 71.15           C
ATOM   4880  HE2 PHE A 319      13.081  -7.600 -12.625  1.00 71.15           H
ATOM   4881  CZ  PHE A 319      14.026  -8.623 -14.231  1.00 71.15           C
ATOM   4882  HZ  PHE A 319      15.009  -8.596 -13.762  1.00 71.15           H
ATOM   4883  HN  PHE A 319       9.616  -6.389 -15.914  1.00 71.15           H
ATOM   4884  N   VAL A 320       7.655  -7.760 -17.798  1.00 67.88           N
ATOM   4885  CA  VAL A 320       6.391  -8.294 -18.276  1.00 67.88           C
ATOM   4886  C   VAL A 320       5.833  -7.374 -19.363  1.00 67.88           C
ATOM   4887  O   VAL A 320       5.137  -7.829 -20.270  1.00 67.88           O
ATOM   4888  HA  VAL A 320       6.592  -9.272 -18.714  1.00 67.88           H
ATOM   4889  CB  VAL A 320       5.428  -8.488 -17.104  1.00 67.88           C
ATOM   4890  HB  VAL A 320       5.053  -7.507 -16.812  1.00 67.88           H
ATOM   4891  CG1 VAL A 320       4.229  -9.345 -17.515  1.00 67.88           C
ATOM   4892 1HG1 VAL A 320       3.695  -8.855 -18.329  1.00 67.88           H
ATOM   4893 2HG1 VAL A 320       4.578 -10.323 -17.846  1.00 67.88           H
ATOM   4894 3HG1 VAL A 320       3.560  -9.467 -16.663  1.00 67.88           H
ATOM   4895  CG2 VAL A 320       6.147  -9.094 -15.897  1.00 67.88           C
ATOM   4896 1HG2 VAL A 320       6.563 -10.064 -16.172  1.00 67.88           H
ATOM   4897 2HG2 VAL A 320       6.952  -8.430 -15.582  1.00 67.88           H
ATOM   4898 3HG2 VAL A 320       5.439  -9.221 -15.078  1.00 67.88           H
ATOM   4899  HN  VAL A 320       7.578  -6.964 -17.198  1.00 67.88           H
ATOM   4900  N   GLY A 321       6.159  -6.096 -19.237  1.00 69.81           N
ATOM   4901  CA  GLY A 321       5.692  -5.106 -20.193  1.00 69.81           C
ATOM   4902  C   GLY A 321       6.595  -5.068 -21.428  1.00 69.81           C
ATOM   4903  O   GLY A 321       7.682  -4.494 -21.388  1.00 69.81           O
ATOM   4904 1HA  GLY A 321       4.670  -5.339 -20.493  1.00 69.81           H
ATOM   4905 2HA  GLY A 321       5.670  -4.123 -19.723  1.00 69.81           H
ATOM   4906  HN  GLY A 321       6.730  -5.734 -18.500  1.00 69.81           H
ATOM   4907  N   GLU A 322       6.111  -5.686 -22.495  1.00 74.41           N
ATOM   4908  CA  GLU A 322       6.745  -5.542 -23.795  1.00 74.41           C
ATOM   4909  C   GLU A 322       6.791  -4.067 -24.202  1.00 74.41           C
ATOM   4910  O   GLU A 322       7.823  -3.578 -24.658  1.00 74.41           O
ATOM   4911  HA  GLU A 322       7.758  -5.922 -23.667  1.00 74.41           H
ATOM   4912  CB  GLU A 322       6.024  -6.380 -24.852  1.00 74.41           C
ATOM   4913 1HB  GLU A 322       4.949  -6.211 -24.785  1.00 74.41           H
ATOM   4914 2HB  GLU A 322       6.433  -6.159 -25.838  1.00 74.41           H
ATOM   4915  CG  GLU A 322       6.251  -7.874 -24.616  1.00 74.41           C
ATOM   4916 1HG  GLU A 322       7.319  -8.074 -24.529  1.00 74.41           H
ATOM   4917 2HG  GLU A 322       5.794  -8.171 -23.672  1.00 74.41           H
ATOM   4918  CD  GLU A 322       5.662  -8.706 -25.757  1.00 74.41           C
ATOM   4919  OE1 GLU A 322       5.940  -9.924 -25.773  1.00 74.41           O
ATOM   4920  OE2 GLU A 322       4.948  -8.104 -26.588  1.00 74.41           O
ATOM   4921  HN  GLU A 322       5.304  -6.275 -22.482  1.00 74.41           H
ATOM   4922  N   ARG A 323       5.661  -3.401 -24.022  1.00 75.22           N
ATOM   4923  CA  ARG A 323       5.536  -2.013 -24.434  1.00 75.22           C
ATOM   4924  C   ARG A 323       6.533  -1.141 -23.668  1.00 75.22           C
ATOM   4925  O   ARG A 323       7.172  -0.266 -24.250  1.00 75.22           O
ATOM   4926  HA  ARG A 323       5.758  -2.018 -25.501  1.00 75.22           H
ATOM   4927  CB  ARG A 323       4.119  -1.491 -24.189  1.00 75.22           C
ATOM   4928 1HB  ARG A 323       3.397  -2.285 -24.381  1.00 75.22           H
ATOM   4929 2HB  ARG A 323       4.008  -1.205 -23.143  1.00 75.22           H
ATOM   4930  CG  ARG A 323       3.815  -0.290 -25.087  1.00 75.22           C
ATOM   4931 1HG  ARG A 323       4.509   0.520 -24.865  1.00 75.22           H
ATOM   4932 2HG  ARG A 323       3.968  -0.564 -26.131  1.00 75.22           H
ATOM   4933  CD  ARG A 323       2.377   0.194 -24.887  1.00 75.22           C
ATOM   4934 1HD  ARG A 323       1.715  -0.659 -24.737  1.00 75.22           H
ATOM   4935 2HD  ARG A 323       2.313   0.809 -23.990  1.00 75.22           H
ATOM   4936  NE  ARG A 323       1.937   0.973 -26.066  1.00 75.22           N
ATOM   4937  HE  ARG A 323       2.554   1.026 -26.850  1.00 75.22           H
ATOM   4938  CZ  ARG A 323       0.762   1.612 -26.148  1.00 75.22           C
ATOM   4939  NH1 ARG A 323      -0.105   1.576 -25.126  1.00 75.22           N
ATOM   4940 1HH1 ARG A 323       0.123   1.069 -24.295  1.00 75.22           H
ATOM   4941 2HH1 ARG A 323      -0.979   2.056 -25.195  1.00 75.22           H
ATOM   4942  NH2 ARG A 323       0.467   2.289 -27.266  1.00 75.22           N
ATOM   4943 1HH2 ARG A 323      -0.406   2.771 -27.343  1.00 75.22           H
ATOM   4944 2HH2 ARG A 323       1.119   2.311 -28.024  1.00 75.22           H
ATOM   4945  HN  ARG A 323       4.841  -3.793 -23.604  1.00 75.22           H
ATOM   4946  N   PHE A 324       6.634  -1.409 -22.374  1.00 76.57           N
ATOM   4947  CA  PHE A 324       7.494  -0.618 -21.511  1.00 76.57           C
ATOM   4948  C   PHE A 324       8.965  -0.791 -21.895  1.00 76.57           C
ATOM   4949  O   PHE A 324       9.714   0.183 -21.948  1.00 76.57           O
ATOM   4950  HA  PHE A 324       7.207   0.426 -21.637  1.00 76.57           H
ATOM   4951  CB  PHE A 324       7.288  -1.131 -20.084  1.00 76.57           C
ATOM   4952 1HB  PHE A 324       6.219  -1.182 -19.877  1.00 76.57           H
ATOM   4953 2HB  PHE A 324       7.674  -2.148 -20.015  1.00 76.57           H
ATOM   4954  CG  PHE A 324       7.960  -0.272 -19.011  1.00 76.57           C
ATOM   4955  CD1 PHE A 324       9.212  -0.581 -18.578  1.00 76.57           C
ATOM   4956  HD1 PHE A 324       9.736  -1.440 -18.995  1.00 76.57           H
ATOM   4957  CD2 PHE A 324       7.306   0.801 -18.490  1.00 76.57           C
ATOM   4958  HD2 PHE A 324       6.302   1.048 -18.837  1.00 76.57           H
ATOM   4959  CE1 PHE A 324       9.835   0.217 -17.582  1.00 76.57           C
ATOM   4960  HE1 PHE A 324      10.838  -0.031 -17.235  1.00 76.57           H
ATOM   4961  CE2 PHE A 324       7.929   1.598 -17.494  1.00 76.57           C
ATOM   4962  HE2 PHE A 324       7.405   2.458 -17.077  1.00 76.57           H
ATOM   4963  CZ  PHE A 324       9.181   1.289 -17.061  1.00 76.57           C
ATOM   4964  HZ  PHE A 324       9.660   1.902 -16.297  1.00 76.57           H
ATOM   4965  HN  PHE A 324       6.142  -2.150 -21.917  1.00 76.57           H
ATOM   4966  N   ARG A 325       9.334  -2.037 -22.153  1.00 80.26           N
ATOM   4967  CA  ARG A 325      10.695  -2.346 -22.558  1.00 80.26           C
ATOM   4968  C   ARG A 325      11.065  -1.560 -23.817  1.00 80.26           C
ATOM   4969  O   ARG A 325      12.160  -1.007 -23.909  1.00 80.26           O
ATOM   4970  HA  ARG A 325      11.312  -2.044 -21.712  1.00 80.26           H
ATOM   4971  CB  ARG A 325      10.862  -3.842 -22.831  1.00 80.26           C
ATOM   4972 1HB  ARG A 325       9.935  -4.247 -23.237  1.00 80.26           H
ATOM   4973 2HB  ARG A 325      11.634  -3.993 -23.585  1.00 80.26           H
ATOM   4974  CG  ARG A 325      11.236  -4.594 -21.552  1.00 80.26           C
ATOM   4975 1HG  ARG A 325      12.157  -4.183 -21.140  1.00 80.26           H
ATOM   4976 2HG  ARG A 325      10.459  -4.450 -20.801  1.00 80.26           H
ATOM   4977  CD  ARG A 325      11.416  -6.088 -21.828  1.00 80.26           C
ATOM   4978 1HD  ARG A 325      11.915  -6.232 -22.786  1.00 80.26           H
ATOM   4979 2HD  ARG A 325      12.056  -6.532 -21.065  1.00 80.26           H
ATOM   4980  NE  ARG A 325      10.100  -6.764 -21.838  1.00 80.26           N
ATOM   4981  HE  ARG A 325       9.280  -6.194 -21.768  1.00 80.26           H
ATOM   4982  CZ  ARG A 325       9.936  -8.090 -21.934  1.00 80.26           C
ATOM   4983  NH1 ARG A 325      10.999  -8.901 -22.030  1.00 80.26           N
ATOM   4984 1HH1 ARG A 325      11.922  -8.517 -22.030  1.00 80.26           H
ATOM   4985 2HH1 ARG A 325      10.869  -9.890 -22.102  1.00 80.26           H
ATOM   4986  NH2 ARG A 325       8.695  -8.594 -21.933  1.00 80.26           N
ATOM   4987 1HH2 ARG A 325       8.556  -9.581 -22.005  1.00 80.26           H
ATOM   4988 2HH2 ARG A 325       7.907  -7.982 -21.861  1.00 80.26           H
ATOM   4989  HN  ARG A 325       8.723  -2.826 -22.089  1.00 80.26           H
ATOM   4990  N   ARG A 326      10.131  -1.535 -24.757  1.00 80.91           N
ATOM   4991  CA  ARG A 326      10.336  -0.808 -25.998  1.00 80.91           C
ATOM   4992  C   ARG A 326      10.501   0.687 -25.716  1.00 80.91           C
ATOM   4993  O   ARG A 326      11.393   1.331 -26.266  1.00 80.91           O
ATOM   4994  HA  ARG A 326      11.248  -1.230 -26.421  1.00 80.91           H
ATOM   4995  CB  ARG A 326       9.162  -1.012 -26.957  1.00 80.91           C
ATOM   4996 1HB  ARG A 326       8.222  -0.908 -26.415  1.00 80.91           H
ATOM   4997 2HB  ARG A 326       9.175  -0.238 -27.724  1.00 80.91           H
ATOM   4998  CG  ARG A 326       9.226  -2.391 -27.616  1.00 80.91           C
ATOM   4999 1HG  ARG A 326      10.146  -2.480 -28.194  1.00 80.91           H
ATOM   5000 2HG  ARG A 326       9.256  -3.165 -26.848  1.00 80.91           H
ATOM   5001  CD  ARG A 326       8.020  -2.619 -28.530  1.00 80.91           C
ATOM   5002 1HD  ARG A 326       7.101  -2.364 -28.003  1.00 80.91           H
ATOM   5003 2HD  ARG A 326       8.083  -1.963 -29.398  1.00 80.91           H
ATOM   5004  NE  ARG A 326       7.976  -4.032 -28.967  1.00 80.91           N
ATOM   5005  HE  ARG A 326       8.128  -4.741 -28.278  1.00 80.91           H
ATOM   5006  CZ  ARG A 326       7.745  -4.422 -30.228  1.00 80.91           C
ATOM   5007  NH1 ARG A 326       7.535  -3.515 -31.192  1.00 80.91           N
ATOM   5008 1HH1 ARG A 326       7.550  -2.540 -30.973  1.00 80.91           H
ATOM   5009 2HH1 ARG A 326       7.364  -3.814 -32.131  1.00 80.91           H
ATOM   5010  NH2 ARG A 326       7.728  -5.732 -30.511  1.00 80.91           N
ATOM   5011 1HH2 ARG A 326       7.557  -6.039 -31.447  1.00 80.91           H
ATOM   5012 2HH2 ARG A 326       7.885  -6.402 -29.785  1.00 80.91           H
ATOM   5013  HN  ARG A 326       9.248  -2.000 -24.680  1.00 80.91           H
ATOM   5014  N   ASP A 327       9.628   1.195 -24.858  1.00 81.28           N
ATOM   5015  CA  ASP A 327       9.637   2.610 -24.531  1.00 81.28           C
ATOM   5016  C   ASP A 327      10.939   2.953 -23.804  1.00 81.28           C
ATOM   5017  O   ASP A 327      11.541   3.995 -24.059  1.00 81.28           O
ATOM   5018  HA  ASP A 327       9.546   3.126 -25.487  1.00 81.28           H
ATOM   5019  CB  ASP A 327       8.471   2.970 -23.608  1.00 81.28           C
ATOM   5020 1HB  ASP A 327       8.519   2.364 -22.704  1.00 81.28           H
ATOM   5021 2HB  ASP A 327       8.556   4.012 -23.298  1.00 81.28           H
ATOM   5022  CG  ASP A 327       7.129   2.748 -24.308  1.00 81.28           C
ATOM   5023  OD1 ASP A 327       7.107   2.889 -25.550  1.00 81.28           O
ATOM   5024  OD2 ASP A 327       6.156   2.442 -23.586  1.00 81.28           O
ATOM   5025  HN  ASP A 327       8.925   0.658 -24.392  1.00 81.28           H
ATOM   5026  N   LEU A 328      11.336   2.057 -22.913  1.00 82.95           N
ATOM   5027  CA  LEU A 328      12.530   2.273 -22.114  1.00 82.95           C
ATOM   5028  C   LEU A 328      13.739   2.417 -23.041  1.00 82.95           C
ATOM   5029  O   LEU A 328      14.498   3.379 -22.932  1.00 82.95           O
ATOM   5030  HA  LEU A 328      12.396   3.209 -21.573  1.00 82.95           H
ATOM   5031  CB  LEU A 328      12.684   1.165 -21.070  1.00 82.95           C
ATOM   5032 1HB  LEU A 328      11.830   1.208 -20.395  1.00 82.95           H
ATOM   5033 2HB  LEU A 328      12.639   0.203 -21.581  1.00 82.95           H
ATOM   5034  CG  LEU A 328      13.964   1.206 -20.232  1.00 82.95           C
ATOM   5035  HG  LEU A 328      14.815   1.253 -20.911  1.00 82.95           H
ATOM   5036  CD1 LEU A 328      14.009   2.464 -19.362  1.00 82.95           C
ATOM   5037 1HD1 LEU A 328      13.980   3.348 -20.000  1.00 82.95           H
ATOM   5038 2HD1 LEU A 328      13.151   2.472 -18.690  1.00 82.95           H
ATOM   5039 3HD1 LEU A 328      14.928   2.468 -18.777  1.00 82.95           H
ATOM   5040  CD2 LEU A 328      14.117  -0.070 -19.403  1.00 82.95           C
ATOM   5041 1HD2 LEU A 328      13.264  -0.173 -18.733  1.00 82.95           H
ATOM   5042 2HD2 LEU A 328      14.163  -0.933 -20.069  1.00 82.95           H
ATOM   5043 3HD2 LEU A 328      15.035  -0.015 -18.817  1.00 82.95           H
ATOM   5044  HN  LEU A 328      10.857   1.197 -22.734  1.00 82.95           H
ATOM   5045  N   VAL A 329      13.880   1.447 -23.932  1.00 82.88           N
ATOM   5046  CA  VAL A 329      15.031   1.407 -24.819  1.00 82.88           C
ATOM   5047  C   VAL A 329      15.038   2.661 -25.695  1.00 82.88           C
ATOM   5048  O   VAL A 329      16.099   3.210 -25.989  1.00 82.88           O
ATOM   5049  HA  VAL A 329      15.926   1.409 -24.196  1.00 82.88           H
ATOM   5050  CB  VAL A 329      15.021   0.110 -25.631  1.00 82.88           C
ATOM   5051  HB  VAL A 329      14.075   0.060 -26.170  1.00 82.88           H
ATOM   5052  CG1 VAL A 329      16.151   0.100 -26.662  1.00 82.88           C
ATOM   5053 1HG1 VAL A 329      16.027   0.941 -27.344  1.00 82.88           H
ATOM   5054 2HG1 VAL A 329      17.110   0.185 -26.151  1.00 82.88           H
ATOM   5055 3HG1 VAL A 329      16.121  -0.832 -27.225  1.00 82.88           H
ATOM   5056  CG2 VAL A 329      15.105  -1.112 -24.713  1.00 82.88           C
ATOM   5057 1HG2 VAL A 329      16.027  -1.069 -24.135  1.00 82.88           H
ATOM   5058 2HG2 VAL A 329      14.251  -1.117 -24.036  1.00 82.88           H
ATOM   5059 3HG2 VAL A 329      15.096  -2.020 -25.316  1.00 82.88           H
ATOM   5060  HN  VAL A 329      13.227   0.700 -24.054  1.00 82.88           H
ATOM   5061  N   LYS A 330      13.843   3.077 -26.087  1.00 82.25           N
[truncated: 117,320 more chars]
