# Supplementary material for: Noncanonical roles of chemokine regions in CCR9 activation revealed by structural modeling and mutational mapping
Source: Nat Commun. 2025 Aug 18;16:7695. doi: 10.1038/s41467-025-62321-9 (PMC12361432; doi:10.1038/s41467-025-62321-9)
Supplement: Supplementary file 4 — Supplementary Data 2 [file 41467_2025_62321_MOESM4_ESM.zip › CCR9_CCL25_rnk20.pdb]

SSBOND   1 CYS A   38    CYS A  289 
SSBOND   2 CYS A  119    CYS A  198 
SSBOND   3 CYS B    7    CYS B   35 
SSBOND   4 CYS B    8    CYS B   52 
ATOM      1  N   GLU A  20       0.212  -5.671  61.373  1.00 40.15           N
ATOM      2  CA  GLU A  20      -0.391  -5.519  60.059  1.00 40.15           C
ATOM      3  C   GLU A  20       0.688  -5.537  58.975  1.00 40.15           C
ATOM      4  O   GLU A  20       0.380  -5.661  57.790  1.00 40.15           O
ATOM      5  HA  GLU A  20      -1.049  -6.380  59.941  1.00 40.15           H
ATOM      6  CB  GLU A  20      -1.223  -4.237  59.983  1.00 40.15           C
ATOM      7 1HB  GLU A  20      -0.735  -3.448  60.555  1.00 40.15           H
ATOM      8 2HB  GLU A  20      -1.394  -3.971  58.940  1.00 40.15           H
ATOM      9  CG  GLU A  20      -2.605  -4.443  60.606  1.00 40.15           C
ATOM     10 1HG  GLU A  20      -3.005  -5.410  60.302  1.00 40.15           H
ATOM     11 2HG  GLU A  20      -2.519  -4.461  61.693  1.00 40.15           H
ATOM     12  CD  GLU A  20      -3.568  -3.332  60.184  1.00 40.15           C
ATOM     13  OE1 GLU A  20      -4.790  -3.552  60.335  1.00 40.15           O
ATOM     14  OE2 GLU A  20      -3.062  -2.288  59.720  1.00 40.15           O
ATOM     15  HN  GLU A  20       1.209  -5.741  61.374  1.00 40.15           H
ATOM     16  N   SER A  21       1.930  -5.411  59.418  1.00 44.21           N
ATOM     17  CA  SER A  21       3.053  -5.365  58.497  1.00 44.21           C
ATOM     18  C   SER A  21       3.276  -6.745  57.875  1.00 44.21           C
ATOM     19  O   SER A  21       3.666  -6.850  56.713  1.00 44.21           O
ATOM     20  HA  SER A  21       2.769  -4.642  57.732  1.00 44.21           H
ATOM     21  CB  SER A  21       4.324  -4.888  59.202  1.00 44.21           C
ATOM     22 1HB  SER A  21       5.028  -4.507  58.461  1.00 44.21           H
ATOM     23 2HB  SER A  21       4.082  -4.060  59.867  1.00 44.21           H
ATOM     24  OG  SER A  21       4.943  -5.932  59.949  1.00 44.21           O
ATOM     25  HG  SER A  21       5.778  -5.592  60.384  1.00 44.21           H
ATOM     26  HN  SER A  21       2.174  -5.342  60.385  1.00 44.21           H
ATOM     27  N   THR A  22       3.019  -7.769  58.676  1.00 46.62           N
ATOM     28  CA  THR A  22       3.411  -9.120  58.312  1.00 46.62           C
ATOM     29  C   THR A  22       2.509  -9.655  57.198  1.00 46.62           C
ATOM     30  O   THR A  22       2.992 -10.029  56.130  1.00 46.62           O
ATOM     31  HA  THR A  22       4.426  -9.088  57.915  1.00 46.62           H
ATOM     32  CB  THR A  22       3.385  -9.977  59.579  1.00 46.62           C
ATOM     33  HB  THR A  22       2.415 -10.459  59.703  1.00 46.62           H
ATOM     34  OG1 THR A  22       3.759  -9.074  60.617  1.00 46.62           O
ATOM     35  HG1 THR A  22       3.574  -9.483  61.510  1.00 46.62           H
ATOM     36  CG2 THR A  22       4.488 -11.037  59.592  1.00 46.62           C
ATOM     37 1HG2 THR A  22       5.461 -10.550  59.537  1.00 46.62           H
ATOM     38 2HG2 THR A  22       4.364 -11.700  58.736  1.00 46.62           H
ATOM     39 3HG2 THR A  22       4.424 -11.617  60.513  1.00 46.62           H
ATOM     40  HN  THR A  22       2.553  -7.686  59.557  1.00 46.62           H
ATOM     41  N   SER A  23       1.216  -9.675  57.485  1.00 47.68           N
ATOM     42  CA  SER A  23       0.244 -10.175  56.528  1.00 47.68           C
ATOM     43  C   SER A  23       0.284  -9.331  55.252  1.00 47.68           C
ATOM     44  O   SER A  23       0.181  -9.864  54.148  1.00 47.68           O
ATOM     45  HA  SER A  23       0.548 -11.201  56.318  1.00 47.68           H
ATOM     46  CB  SER A  23      -1.166 -10.173  57.121  1.00 47.68           C
ATOM     47 1HB  SER A  23      -1.878 -10.503  56.365  1.00 47.68           H
ATOM     48 2HB  SER A  23      -1.215 -10.891  57.940  1.00 47.68           H
ATOM     49  OG  SER A  23      -1.543  -8.884  57.598  1.00 47.68           O
ATOM     50  HG  SER A  23      -2.469  -8.915  57.973  1.00 47.68           H
ATOM     51  HN  SER A  23       0.831  -9.357  58.351  1.00 47.68           H
ATOM     52  N   SER A  24       0.434  -8.029  55.446  1.00 51.17           N
ATOM     53  CA  SER A  24       0.434  -7.101  54.328  1.00 51.17           C
ATOM     54  C   SER A  24       1.702  -7.286  53.494  1.00 51.17           C
ATOM     55  O   SER A  24       1.750  -6.884  52.333  1.00 51.17           O
ATOM     56  HA  SER A  24      -0.450  -7.354  53.743  1.00 51.17           H
ATOM     57  CB  SER A  24       0.325  -5.654  54.814  1.00 51.17           C
ATOM     58 1HB  SER A  24       0.168  -4.996  53.960  1.00 51.17           H
ATOM     59 2HB  SER A  24      -0.548  -5.553  55.459  1.00 51.17           H
ATOM     60  OG  SER A  24       1.489  -5.240  55.524  1.00 51.17           O
ATOM     61  HG  SER A  24       1.233  -4.882  56.421  1.00 51.17           H
ATOM     62  HN  SER A  24       0.553  -7.608  56.345  1.00 51.17           H
ATOM     63  N   MET A  25       2.699  -7.897  54.118  1.00 52.07           N
ATOM     64  CA  MET A  25       3.921  -8.246  53.414  1.00 52.07           C
ATOM     65  C   MET A  25       3.776  -9.590  52.697  1.00 52.07           C
ATOM     66  O   MET A  25       4.245  -9.751  51.571  1.00 52.07           O
ATOM     67  HA  MET A  25       4.076  -7.452  52.684  1.00 52.07           H
ATOM     68  CB  MET A  25       5.080  -8.321  54.409  1.00 52.07           C
ATOM     69 1HB  MET A  25       5.032  -7.475  55.095  1.00 52.07           H
ATOM     70 2HB  MET A  25       4.989  -9.225  55.012  1.00 52.07           H
ATOM     71  CG  MET A  25       6.427  -8.319  53.683  1.00 52.07           C
ATOM     72 1HG  MET A  25       7.217  -8.639  54.364  1.00 52.07           H
ATOM     73 2HG  MET A  25       6.407  -9.034  52.861  1.00 52.07           H
ATOM     74  SD  MET A  25       6.783  -6.685  53.061  1.00 52.07           S
ATOM     75  CE  MET A  25       7.879  -6.097  54.342  1.00 52.07           C
ATOM     76 1HE  MET A  25       7.356  -6.103  55.298  1.00 52.07           H
ATOM     77 2HE  MET A  25       8.751  -6.749  54.401  1.00 52.07           H
ATOM     78 3HE  MET A  25       8.199  -5.082  54.109  1.00 52.07           H
ATOM     79  HN  MET A  25       2.681  -8.151  55.085  1.00 52.07           H
ATOM     80  N   GLU A  26       3.124 -10.520  53.378  1.00 52.49           N
ATOM     81  CA  GLU A  26       2.890 -11.838  52.811  1.00 52.49           C
ATOM     82  C   GLU A  26       1.986 -11.733  51.581  1.00 52.49           C
ATOM     83  O   GLU A  26       2.277 -12.322  50.541  1.00 52.49           O
ATOM     84  HA  GLU A  26       3.873 -12.205  52.517  1.00 52.49           H
ATOM     85  CB  GLU A  26       2.291 -12.785  53.852  1.00 52.49           C
ATOM     86 1HB  GLU A  26       1.554 -12.252  54.453  1.00 52.49           H
ATOM     87 2HB  GLU A  26       1.886 -13.667  53.357  1.00 52.49           H
ATOM     88  CG  GLU A  26       3.365 -13.288  54.818  1.00 52.49           C
ATOM     89 1HG  GLU A  26       4.191 -13.722  54.255  1.00 52.49           H
ATOM     90 2HG  GLU A  26       3.772 -12.450  55.385  1.00 52.49           H
ATOM     91  CD  GLU A  26       2.793 -14.331  55.780  1.00 52.49           C
ATOM     92  OE1 GLU A  26       3.603 -15.127  56.302  1.00 52.49           O
ATOM     93  OE2 GLU A  26       1.558 -14.308  55.972  1.00 52.49           O
ATOM     94  HN  GLU A  26       2.760 -10.387  54.300  1.00 52.49           H
ATOM     95  N   ASP A  27       0.909 -10.978  51.740  1.00 52.78           N
ATOM     96  CA  ASP A  27      -0.010 -10.744  50.640  1.00 52.78           C
ATOM     97  C   ASP A  27       0.762 -10.176  49.448  1.00 52.78           C
ATOM     98  O   ASP A  27       0.412 -10.434  48.297  1.00 52.78           O
ATOM     99  HA  ASP A  27      -0.453 -11.717  50.424  1.00 52.78           H
ATOM    100  CB  ASP A  27      -1.090  -9.732  51.029  1.00 52.78           C
ATOM    101 1HB  ASP A  27      -0.650  -8.941  51.637  1.00 52.78           H
ATOM    102 2HB  ASP A  27      -1.491  -9.260  50.133  1.00 52.78           H
ATOM    103  CG  ASP A  27      -2.221 -10.409  51.805  1.00 52.78           C
ATOM    104  OD1 ASP A  27      -2.270 -11.657  51.765  1.00 52.78           O
ATOM    105  OD2 ASP A  27      -3.012  -9.663  52.422  1.00 52.78           O
ATOM    106  HN  ASP A  27       0.661 -10.532  52.600  1.00 52.78           H
ATOM    107  N   TYR A  28       1.799  -9.413  49.764  1.00 54.23           N
ATOM    108  CA  TYR A  28       2.610  -8.788  48.734  1.00 54.23           C
ATOM    109  C   TYR A  28       3.464  -9.827  48.003  1.00 54.23           C
ATOM    110  O   TYR A  28       3.710  -9.701  46.805  1.00 54.23           O
ATOM    111  HA  TYR A  28       1.939  -8.313  48.019  1.00 54.23           H
ATOM    112  CB  TYR A  28       3.533  -7.808  49.460  1.00 54.23           C
ATOM    113 1HB  TYR A  28       3.075  -7.530  50.410  1.00 54.23           H
ATOM    114 2HB  TYR A  28       4.470  -8.312  49.694  1.00 54.23           H
ATOM    115  CG  TYR A  28       3.838  -6.536  48.666  1.00 54.23           C
ATOM    116  CD1 TYR A  28       4.895  -6.513  47.780  1.00 54.23           C
ATOM    117  HD1 TYR A  28       5.513  -7.402  47.645  1.00 54.23           H
ATOM    118  CD2 TYR A  28       3.056  -5.411  48.837  1.00 54.23           C
ATOM    119  HD2 TYR A  28       2.221  -5.429  49.537  1.00 54.23           H
ATOM    120  CE1 TYR A  28       5.183  -5.317  47.032  1.00 54.23           C
ATOM    121  HE1 TYR A  28       6.015  -5.285  46.329  1.00 54.23           H
ATOM    122  CE2 TYR A  28       3.344  -4.215  48.090  1.00 54.23           C
ATOM    123  HE2 TYR A  28       2.735  -3.320  48.215  1.00 54.23           H
ATOM    124  CZ  TYR A  28       4.393  -4.226  47.224  1.00 54.23           C
ATOM    125  OH  TYR A  28       4.664  -3.096  46.518  1.00 54.23           O
ATOM    126  HH  TYR A  28       5.653  -2.978  46.428  1.00 54.23           H
ATOM    127  HN  TYR A  28       2.085  -9.221  50.703  1.00 54.23           H
ATOM    128  N   VAL A  29       3.891 -10.830  48.756  1.00 53.06           N
ATOM    129  CA  VAL A  29       4.752 -11.864  48.206  1.00 53.06           C
ATOM    130  C   VAL A  29       3.889 -12.938  47.541  1.00 53.06           C
ATOM    131  O   VAL A  29       4.229 -13.436  46.469  1.00 53.06           O
ATOM    132  HA  VAL A  29       5.381 -11.399  47.447  1.00 53.06           H
ATOM    133  CB  VAL A  29       5.664 -12.422  49.301  1.00 53.06           C
ATOM    134  HB  VAL A  29       5.030 -12.830  50.088  1.00 53.06           H
ATOM    135  CG1 VAL A  29       6.534 -13.559  48.762  1.00 53.06           C
ATOM    136 1HG1 VAL A  29       5.897 -14.363  48.395  1.00 53.06           H
ATOM    137 2HG1 VAL A  29       7.155 -13.186  47.947  1.00 53.06           H
ATOM    138 3HG1 VAL A  29       7.173 -13.937  49.560  1.00 53.06           H
ATOM    139  CG2 VAL A  29       6.524 -11.316  49.915  1.00 53.06           C
ATOM    140 1HG2 VAL A  29       7.144 -10.865  49.140  1.00 53.06           H
ATOM    141 2HG2 VAL A  29       5.878 -10.554  50.352  1.00 53.06           H
ATOM    142 3HG2 VAL A  29       7.162 -11.740  50.690  1.00 53.06           H
ATOM    143  HN  VAL A  29       3.660 -10.942  49.722  1.00 53.06           H
ATOM    144  N   ASN A  30       2.790 -13.264  48.204  1.00 51.37           N
ATOM    145  CA  ASN A  30       1.986 -14.407  47.806  1.00 51.37           C
ATOM    146  C   ASN A  30       1.054 -13.997  46.664  1.00 51.37           C
ATOM    147  O   ASN A  30       0.396 -14.843  46.060  1.00 51.37           O
ATOM    148  HA  ASN A  30       2.703 -15.171  47.504  1.00 51.37           H
ATOM    149  CB  ASN A  30       1.122 -14.904  48.966  1.00 51.37           C
ATOM    150 1HB  ASN A  30       0.862 -14.068  49.615  1.00 51.37           H
ATOM    151 2HB  ASN A  30       0.187 -15.310  48.580  1.00 51.37           H
ATOM    152  CG  ASN A  30       1.854 -15.976  49.776  1.00 51.37           C
ATOM    153  OD1 ASN A  30       2.917 -16.449  49.409  1.00 51.37           O
ATOM    154  ND2 ASN A  30       1.228 -16.332  50.894  1.00 51.37           N
ATOM    155 1HD2 ASN A  30       0.357 -15.904  51.137  1.00 51.37           H
ATOM    156 2HD2 ASN A  30       1.627 -17.027  51.492  1.00 51.37           H
ATOM    157  HN  ASN A  30       2.447 -12.763  48.999  1.00 51.37           H
ATOM    158  N   PHE A  31       1.028 -12.698  46.402  1.00 52.80           N
ATOM    159  CA  PHE A  31       0.404 -12.191  45.191  1.00 52.80           C
ATOM    160  C   PHE A  31       1.069 -12.778  43.945  1.00 52.80           C
ATOM    161  O   PHE A  31       2.149 -12.341  43.549  1.00 52.80           O
ATOM    162  HA  PHE A  31      -0.643 -12.491  45.217  1.00 52.80           H
ATOM    163  CB  PHE A  31       0.596 -10.674  45.191  1.00 52.80           C
ATOM    164 1HB  PHE A  31       0.763 -10.338  46.214  1.00 52.80           H
ATOM    165 2HB  PHE A  31       1.497 -10.432  44.626  1.00 52.80           H
ATOM    166  CG  PHE A  31      -0.582  -9.897  44.601  1.00 52.80           C
ATOM    167  CD1 PHE A  31      -0.611  -9.610  43.272  1.00 52.80           C
ATOM    168  HD1 PHE A  31       0.206  -9.934  42.627  1.00 52.80           H
ATOM    169  CD2 PHE A  31      -1.602  -9.494  45.405  1.00 52.80           C
ATOM    170  HD2 PHE A  31      -1.579  -9.724  46.470  1.00 52.80           H
ATOM    171  CE1 PHE A  31      -1.705  -8.890  42.724  1.00 52.80           C
ATOM    172  HE1 PHE A  31      -1.728  -8.660  41.659  1.00 52.80           H
ATOM    173  CE2 PHE A  31      -2.696  -8.773  44.857  1.00 52.80           C
ATOM    174  HE2 PHE A  31      -3.513  -8.450  45.502  1.00 52.80           H
ATOM    175  CZ  PHE A  31      -2.725  -8.486  43.528  1.00 52.80           C
ATOM    176  HZ  PHE A  31      -3.565  -7.933  43.108  1.00 52.80           H
ATOM    177  HN  PHE A  31       1.422 -11.999  46.999  1.00 52.80           H
ATOM    178  N   ASN A  32       0.398 -13.760  43.361  1.00 52.92           N
ATOM    179  CA  ASN A  32       0.811 -14.286  42.071  1.00 52.92           C
ATOM    180  C   ASN A  32       0.655 -13.198  41.008  1.00 52.92           C
ATOM    181  O   ASN A  32      -0.353 -13.152  40.304  1.00 52.92           O
ATOM    182  HA  ASN A  32       1.848 -14.592  42.206  1.00 52.92           H
ATOM    183  CB  ASN A  32      -0.056 -15.478  41.659  1.00 52.92           C
ATOM    184 1HB  ASN A  32      -0.956 -15.507  42.274  1.00 52.92           H
ATOM    185 2HB  ASN A  32      -0.380 -15.356  40.625  1.00 52.92           H
ATOM    186  CG  ASN A  32       0.713 -16.792  41.807  1.00 52.92           C
ATOM    187  OD1 ASN A  32       1.931 -16.826  41.867  1.00 52.92           O
ATOM    188  ND2 ASN A  32      -0.064 -17.870  41.863  1.00 52.92           N
ATOM    189 1HD2 ASN A  32      -1.058 -17.773  41.808  1.00 52.92           H
ATOM    190 2HD2 ASN A  32       0.345 -18.777  41.959  1.00 52.92           H
ATOM    191  HN  ASN A  32      -0.414 -14.193  43.754  1.00 52.92           H
ATOM    192  N   PHE A  33       1.668 -12.348  40.923  1.00 56.86           N
ATOM    193  CA  PHE A  33       1.761 -11.400  39.826  1.00 56.86           C
ATOM    194  C   PHE A  33       2.003 -12.120  38.498  1.00 56.86           C
ATOM    195  O   PHE A  33       3.130 -12.160  38.006  1.00 56.86           O
ATOM    196  HA  PHE A  33       0.812 -10.866  39.780  1.00 56.86           H
ATOM    197  CB  PHE A  33       2.952 -10.487  40.123  1.00 56.86           C
ATOM    198 1HB  PHE A  33       3.834 -11.104  40.299  1.00 56.86           H
ATOM    199 2HB  PHE A  33       3.159  -9.879  39.242  1.00 56.86           H
ATOM    200  CG  PHE A  33       2.745  -9.564  41.325  1.00 56.86           C
ATOM    201  CD1 PHE A  33       2.050  -8.404  41.179  1.00 56.86           C
ATOM    202  HD1 PHE A  33       1.640  -8.132  40.206  1.00 56.86           H
ATOM    203  CD2 PHE A  33       3.256  -9.903  42.539  1.00 56.86           C
ATOM    204  HD2 PHE A  33       3.813 -10.832  42.655  1.00 56.86           H
ATOM    205  CE1 PHE A  33       1.857  -7.547  42.295  1.00 56.86           C
ATOM    206  HE1 PHE A  33       1.300  -6.617  42.179  1.00 56.86           H
ATOM    207  CE2 PHE A  33       3.063  -9.046  43.654  1.00 56.86           C
ATOM    208  HE2 PHE A  33       3.473  -9.317  44.627  1.00 56.86           H
ATOM    209  CZ  PHE A  33       2.368  -7.886  43.509  1.00 56.86           C
ATOM    210  HZ  PHE A  33       2.221  -7.228  44.366  1.00 56.86           H
ATOM    211  HN  PHE A  33       2.415 -12.301  41.587  1.00 56.86           H
ATOM    212  N   THR A  34       0.927 -12.672  37.956  1.00 64.64           N
ATOM    213  CA  THR A  34       0.848 -12.908  36.524  1.00 64.64           C
ATOM    214  C   THR A  34       1.241 -11.645  35.754  1.00 64.64           C
ATOM    215  O   THR A  34       0.560 -10.624  35.840  1.00 64.64           O
ATOM    216  HA  THR A  34       1.571 -13.680  36.263  1.00 64.64           H
ATOM    217  CB  THR A  34      -0.565 -13.400  36.204  1.00 64.64           C
ATOM    218  HB  THR A  34      -1.197 -12.578  35.870  1.00 64.64           H
ATOM    219  OG1 THR A  34      -0.984 -14.053  37.399  1.00 64.64           O
ATOM    220  HG1 THR A  34      -1.977 -14.166  37.397  1.00 64.64           H
ATOM    221  CG2 THR A  34      -0.573 -14.510  35.151  1.00 64.64           C
ATOM    222 1HG2 THR A  34       0.005 -15.360  35.514  1.00 64.64           H
ATOM    223 2HG2 THR A  34      -0.130 -14.137  34.227  1.00 64.64           H
ATOM    224 3HG2 THR A  34      -1.599 -14.823  34.961  1.00 64.64           H
ATOM    225  HN  THR A  34       0.122 -12.956  38.476  1.00 64.64           H
ATOM    226  N   ASP A  35       2.337 -11.757  35.018  1.00 77.76           N
ATOM    227  CA  ASP A  35       2.992 -10.582  34.468  1.00 77.76           C
ATOM    228  C   ASP A  35       2.180 -10.060  33.280  1.00 77.76           C
ATOM    229  O   ASP A  35       2.520 -10.323  32.128  1.00 77.76           O
ATOM    230  HA  ASP A  35       3.035  -9.868  35.290  1.00 77.76           H
ATOM    231  CB  ASP A  35       4.398 -10.919  33.968  1.00 77.76           C
ATOM    232 1HB  ASP A  35       4.694 -11.901  34.338  1.00 77.76           H
ATOM    233 2HB  ASP A  35       4.397 -10.976  32.880  1.00 77.76           H
ATOM    234  CG  ASP A  35       5.410  -9.869  34.429  1.00 77.76           C
ATOM    235  OD1 ASP A  35       4.951  -8.828  34.948  1.00 77.76           O
ATOM    236  OD2 ASP A  35       6.620 -10.130  34.252  1.00 77.76           O
ATOM    237  HN  ASP A  35       2.775 -12.628  34.796  1.00 77.76           H
ATOM    238  N   PHE A  36       1.123  -9.329  33.603  1.00 88.11           N
ATOM    239  CA  PHE A  36       0.249  -8.785  32.578  1.00 88.11           C
ATOM    240  C   PHE A  36       0.865  -7.541  31.935  1.00 88.11           C
ATOM    241  O   PHE A  36       0.380  -7.062  30.911  1.00 88.11           O
ATOM    242  HA  PHE A  36       0.120  -9.557  31.819  1.00 88.11           H
ATOM    243  CB  PHE A  36      -1.059  -8.393  33.267  1.00 88.11           C
ATOM    244 1HB  PHE A  36      -0.833  -7.738  34.109  1.00 88.11           H
ATOM    245 2HB  PHE A  36      -1.667  -7.817  32.570  1.00 88.11           H
ATOM    246  CG  PHE A  36      -1.877  -9.583  33.773  1.00 88.11           C
ATOM    247  CD1 PHE A  36      -2.050 -10.675  32.980  1.00 88.11           C
ATOM    248  HD1 PHE A  36      -1.606 -10.702  31.985  1.00 88.11           H
ATOM    249  CD2 PHE A  36      -2.431  -9.550  35.014  1.00 88.11           C
ATOM    250  HD2 PHE A  36      -2.293  -8.675  35.649  1.00 88.11           H
ATOM    251  CE1 PHE A  36      -2.809 -11.780  33.449  1.00 88.11           C
ATOM    252  HE1 PHE A  36      -2.948 -12.654  32.814  1.00 88.11           H
ATOM    253  CE2 PHE A  36      -3.191 -10.654  35.483  1.00 88.11           C
ATOM    254  HE2 PHE A  36      -3.635 -10.627  36.478  1.00 88.11           H
ATOM    255  CZ  PHE A  36      -3.363 -11.746  34.690  1.00 88.11           C
ATOM    256  HZ  PHE A  36      -3.946 -12.594  35.050  1.00 88.11           H
ATOM    257  HN  PHE A  36       0.862  -9.107  34.542  1.00 88.11           H
ATOM    258  N   TYR A  37       1.926  -7.053  32.562  1.00 91.35           N
ATOM    259  CA  TYR A  37       2.758  -6.035  31.945  1.00 91.35           C
ATOM    260  C   TYR A  37       3.832  -6.667  31.058  1.00 91.35           C
ATOM    261  O   TYR A  37       4.684  -7.411  31.543  1.00 91.35           O
ATOM    262  HA  TYR A  37       2.116  -5.403  31.331  1.00 91.35           H
ATOM    263  CB  TYR A  37       3.437  -5.290  33.096  1.00 91.35           C
ATOM    264 1HB  TYR A  37       2.672  -4.920  33.778  1.00 91.35           H
ATOM    265 2HB  TYR A  37       4.051  -5.994  33.658  1.00 91.35           H
ATOM    266  CG  TYR A  37       4.311  -4.117  32.649  1.00 91.35           C
ATOM    267  CD1 TYR A  37       5.666  -4.299  32.459  1.00 91.35           C
ATOM    268  HD1 TYR A  37       6.113  -5.279  32.628  1.00 91.35           H
ATOM    269  CD2 TYR A  37       3.745  -2.877  32.435  1.00 91.35           C
ATOM    270  HD2 TYR A  37       2.675  -2.733  32.584  1.00 91.35           H
ATOM    271  CE1 TYR A  37       6.489  -3.195  32.038  1.00 91.35           C
ATOM    272  HE1 TYR A  37       7.560  -3.325  31.885  1.00 91.35           H
ATOM    273  CE2 TYR A  37       4.568  -1.773  32.014  1.00 91.35           C
ATOM    274  HE2 TYR A  37       4.134  -0.788  31.841  1.00 91.35           H
ATOM    275  CZ  TYR A  37       5.899  -1.986  31.836  1.00 91.35           C
ATOM    276  OH  TYR A  37       6.676  -0.944  31.438  1.00 91.35           O
ATOM    277  HH  TYR A  37       6.111  -0.132  31.292  1.00 91.35           H
ATOM    278  HN  TYR A  37       2.218  -7.342  33.474  1.00 91.35           H
ATOM    279  N   CYS A  38       3.757  -6.350  29.774  1.00 91.15           N
ATOM    280  CA  CYS A  38       4.632  -6.974  28.796  1.00 91.15           C
ATOM    281  C   CYS A  38       5.666  -5.939  28.347  1.00 91.15           C
ATOM    282  O   CYS A  38       5.313  -4.920  27.757  1.00 91.15           O
ATOM    283  HA  CYS A  38       5.115  -7.812  29.298  1.00 91.15           H
ATOM    284  CB  CYS A  38       3.844  -7.543  27.614  1.00 91.15           C
ATOM    285 1HB  CYS A  38       3.035  -8.176  27.977  1.00 91.15           H
ATOM    286 2HB  CYS A  38       3.386  -6.733  27.048  1.00 91.15           H
ATOM    287  SG  CYS A  38       4.956  -8.512  26.530  1.00 91.15           S
ATOM    288  HN  CYS A  38       3.114  -5.681  29.400  1.00 91.15           H
ATOM    289  N   GLU A  39       6.922  -6.238  28.645  1.00 89.96           N
ATOM    290  CA  GLU A  39       8.023  -5.438  28.135  1.00 89.96           C
ATOM    291  C   GLU A  39       8.365  -5.858  26.704  1.00 89.96           C
ATOM    292  O   GLU A  39       8.725  -7.008  26.460  1.00 89.96           O
ATOM    293  HA  GLU A  39       7.661  -4.410  28.142  1.00 89.96           H
ATOM    294  CB  GLU A  39       9.247  -5.546  29.045  1.00 89.96           C
ATOM    295 1HB  GLU A  39       9.457  -6.594  29.256  1.00 89.96           H
ATOM    296 2HB  GLU A  39      10.089  -5.020  28.593  1.00 89.96           H
ATOM    297  CG  GLU A  39       8.990  -4.868  30.393  1.00 89.96           C
ATOM    298 1HG  GLU A  39       8.622  -3.855  30.230  1.00 89.96           H
ATOM    299 2HG  GLU A  39       8.212  -5.407  30.932  1.00 89.96           H
ATOM    300  CD  GLU A  39      10.266  -4.823  31.236  1.00 89.96           C
ATOM    301  OE1 GLU A  39      10.198  -4.233  32.336  1.00 89.96           O
ATOM    302  OE2 GLU A  39      11.279  -5.380  30.762  1.00 89.96           O
ATOM    303  HN  GLU A  39       7.192  -7.008  29.222  1.00 89.96           H
ATOM    304  N   LYS A  40       8.240  -4.902  25.795  1.00 89.91           N
ATOM    305  CA  LYS A  40       8.379  -5.193  24.378  1.00 89.91           C
ATOM    306  C   LYS A  40       9.820  -4.920  23.944  1.00 89.91           C
ATOM    307  O   LYS A  40      10.070  -4.577  22.790  1.00 89.91           O
ATOM    308  HA  LYS A  40       8.172  -6.255  24.241  1.00 89.91           H
ATOM    309  CB  LYS A  40       7.336  -4.421  23.567  1.00 89.91           C
ATOM    310 1HB  LYS A  40       7.482  -3.350  23.705  1.00 89.91           H
ATOM    311 2HB  LYS A  40       7.470  -4.627  22.506  1.00 89.91           H
ATOM    312  CG  LYS A  40       5.917  -4.806  23.992  1.00 89.91           C
ATOM    313 1HG  LYS A  40       5.809  -4.678  25.069  1.00 89.91           H
ATOM    314 2HG  LYS A  40       5.198  -4.137  23.518  1.00 89.91           H
ATOM    315  CD  LYS A  40       5.604  -6.254  23.610  1.00 89.91           C
ATOM    316 1HD  LYS A  40       5.881  -6.427  22.570  1.00 89.91           H
ATOM    317 2HD  LYS A  40       6.204  -6.932  24.217  1.00 89.91           H
ATOM    318  CE  LYS A  40       4.118  -6.563  23.806  1.00 89.91           C
ATOM    319 1HE  LYS A  40       3.926  -6.802  24.852  1.00 89.91           H
ATOM    320 2HE  LYS A  40       3.522  -5.683  23.565  1.00 89.91           H
ATOM    321  NZ  LYS A  40       3.708  -7.698  22.948  1.00 89.91           N
ATOM    322 1HZ  LYS A  40       2.724  -7.893  23.095  1.00 89.91           H
ATOM    323 2HZ  LYS A  40       3.864  -7.459  21.975  1.00 89.91           H
ATOM    324 3HZ  LYS A  40       4.255  -8.517  23.188  1.00 89.91           H
ATOM    325  HN  LYS A  40       8.048  -3.945  26.012  1.00 89.91           H
ATOM    326  N   ASN A  41      10.731  -5.082  24.893  1.00 88.24           N
ATOM    327  CA  ASN A  41      12.132  -4.791  24.643  1.00 88.24           C
ATOM    328  C   ASN A  41      12.635  -5.670  23.497  1.00 88.24           C
ATOM    329  O   ASN A  41      13.353  -5.198  22.617  1.00 88.24           O
ATOM    330  HA  ASN A  41      12.164  -3.729  24.399  1.00 88.24           H
ATOM    331  CB  ASN A  41      12.985  -5.089  25.878  1.00 88.24           C
ATOM    332 1HB  ASN A  41      12.690  -6.047  26.305  1.00 88.24           H
ATOM    333 2HB  ASN A  41      14.032  -5.179  25.587  1.00 88.24           H
ATOM    334  CG  ASN A  41      12.834  -3.987  26.928  1.00 88.24           C
ATOM    335  OD1 ASN A  41      12.533  -2.844  26.627  1.00 88.24           O
ATOM    336  ND2 ASN A  41      13.061  -4.393  28.174  1.00 88.24           N
ATOM    337 1HD2 ASN A  41      13.305  -5.346  28.353  1.00 88.24           H
ATOM    338 2HD2 ASN A  41      12.986  -3.745  28.933  1.00 88.24           H
ATOM    339  HN  ASN A  41      10.525  -5.406  25.816  1.00 88.24           H
ATOM    340  N   ASN A  42      12.239  -6.933  23.544  1.00 89.68           N
ATOM    341  CA  ASN A  42      12.678  -7.894  22.547  1.00 89.68           C
ATOM    342  C   ASN A  42      12.180  -7.455  21.168  1.00 89.68           C
ATOM    343  O   ASN A  42      12.901  -7.570  20.178  1.00 89.68           O
ATOM    344  HA  ASN A  42      13.766  -7.899  22.615  1.00 89.68           H
ATOM    345  CB  ASN A  42      12.111  -9.285  22.834  1.00 89.68           C
ATOM    346 1HB  ASN A  42      11.030  -9.222  22.962  1.00 89.68           H
ATOM    347 2HB  ASN A  42      12.293  -9.939  21.982  1.00 89.68           H
ATOM    348  CG  ASN A  42      12.744  -9.887  24.090  1.00 89.68           C
ATOM    349  OD1 ASN A  42      13.697  -9.367  24.647  1.00 89.68           O
ATOM    350  ND2 ASN A  42      12.163 -11.010  24.504  1.00 89.68           N
ATOM    351 1HD2 ASN A  42      11.384 -11.385  24.001  1.00 89.68           H
ATOM    352 2HD2 ASN A  42      12.506 -11.480  25.318  1.00 89.68           H
ATOM    353  HN  ASN A  42      11.629  -7.302  24.246  1.00 89.68           H
ATOM    354  N   VAL A  43      10.951  -6.962  21.148  1.00 90.70           N
ATOM    355  CA  VAL A  43      10.334  -6.540  19.902  1.00 90.70           C
ATOM    356  C   VAL A  43      11.113  -5.355  19.328  1.00 90.70           C
ATOM    357  O   VAL A  43      11.356  -5.292  18.124  1.00 90.70           O
ATOM    358  HA  VAL A  43      10.400  -7.374  19.203  1.00 90.70           H
ATOM    359  CB  VAL A  43       8.854  -6.228  20.130  1.00 90.70           C
ATOM    360  HB  VAL A  43       8.790  -5.389  20.822  1.00 90.70           H
ATOM    361  CG1 VAL A  43       8.174  -5.813  18.824  1.00 90.70           C
ATOM    362 1HG1 VAL A  43       8.661  -4.922  18.428  1.00 90.70           H
ATOM    363 2HG1 VAL A  43       8.252  -6.623  18.099  1.00 90.70           H
ATOM    364 3HG1 VAL A  43       7.122  -5.597  19.015  1.00 90.70           H
ATOM    365  CG2 VAL A  43       8.134  -7.419  20.768  1.00 90.70           C
ATOM    366 1HG2 VAL A  43       8.212  -8.285  20.110  1.00 90.70           H
ATOM    367 2HG2 VAL A  43       8.595  -7.650  21.728  1.00 90.70           H
ATOM    368 3HG2 VAL A  43       7.084  -7.170  20.919  1.00 90.70           H
ATOM    369  HN  VAL A  43      10.380  -6.850  21.961  1.00 90.70           H
ATOM    370  N   ARG A  44      11.483  -4.445  20.217  1.00 90.11           N
ATOM    371  CA  ARG A  44      12.154  -3.224  19.804  1.00 90.11           C
ATOM    372  C   ARG A  44      13.573  -3.534  19.325  1.00 90.11           C
ATOM    373  O   ARG A  44      14.058  -2.925  18.373  1.00 90.11           O
ATOM    374  HA  ARG A  44      11.542  -2.832  18.991  1.00 90.11           H
ATOM    375  CB  ARG A  44      12.219  -2.216  20.953  1.00 90.11           C
ATOM    376 1HB  ARG A  44      12.647  -2.692  21.835  1.00 90.11           H
ATOM    377 2HB  ARG A  44      12.882  -1.393  20.682  1.00 90.11           H
ATOM    378  CG  ARG A  44      10.829  -1.670  21.284  1.00 90.11           C
ATOM    379 1HG  ARG A  44      10.327  -1.362  20.367  1.00 90.11           H
ATOM    380 2HG  ARG A  44      10.222  -2.458  21.730  1.00 90.11           H
ATOM    381  CD  ARG A  44      10.920  -0.483  22.245  1.00 90.11           C
ATOM    382 1HD  ARG A  44      11.710   0.196  21.924  1.00 90.11           H
ATOM    383 2HD  ARG A  44       9.988   0.082  22.228  1.00 90.11           H
ATOM    384  NE  ARG A  44      11.194  -0.963  23.618  1.00 90.11           N
ATOM    385  HE  ARG A  44      12.143  -1.158  23.866  1.00 90.11           H
ATOM    386  CZ  ARG A  44      10.250  -1.153  24.550  1.00 90.11           C
ATOM    387  NH1 ARG A  44       8.962  -0.907  24.273  1.00 90.11           N
ATOM    388 1HH1 ARG A  44       8.699  -0.580  23.366  1.00 90.11           H
ATOM    389 2HH1 ARG A  44       8.264  -1.052  24.974  1.00 90.11           H
ATOM    390  NH2 ARG A  44      10.614  -1.592  25.763  1.00 90.11           N
ATOM    391 1HH2 ARG A  44       9.922  -1.738  26.470  1.00 90.11           H
ATOM    392 2HH2 ARG A  44      11.577  -1.772  25.961  1.00 90.11           H
ATOM    393  HN  ARG A  44      11.331  -4.531  21.202  1.00 90.11           H
ATOM    394  N   GLN A  45      14.200  -4.482  20.007  1.00 91.37           N
ATOM    395  CA  GLN A  45      15.565  -4.858  19.684  1.00 91.37           C
ATOM    396  C   GLN A  45      15.630  -5.468  18.282  1.00 91.37           C
ATOM    397  O   GLN A  45      16.533  -5.158  17.507  1.00 91.37           O
ATOM    398  HA  GLN A  45      16.136  -3.930  19.710  1.00 91.37           H
ATOM    399  CB  GLN A  45      16.130  -5.823  20.728  1.00 91.37           C
ATOM    400 1HB  GLN A  45      16.007  -5.399  21.724  1.00 91.37           H
ATOM    401 2HB  GLN A  45      15.568  -6.757  20.707  1.00 91.37           H
ATOM    402  CG  GLN A  45      17.611  -6.107  20.468  1.00 91.37           C
ATOM    403 1HG  GLN A  45      17.734  -6.529  19.471  1.00 91.37           H
ATOM    404 2HG  GLN A  45      18.173  -5.173  20.491  1.00 91.37           H
ATOM    405  CD  GLN A  45      18.175  -7.075  21.510  1.00 91.37           C
ATOM    406  OE1 GLN A  45      17.461  -7.634  22.326  1.00 91.37           O
ATOM    407  NE2 GLN A  45      19.493  -7.240  21.438  1.00 91.37           N
ATOM    408 1HE2 GLN A  45      20.021  -6.750  20.744  1.00 91.37           H
ATOM    409 2HE2 GLN A  45      19.955  -7.853  22.078  1.00 91.37           H
ATOM    410  HN  GLN A  45      13.791  -4.987  20.767  1.00 91.37           H
ATOM    411  N   PHE A  46      14.659  -6.325  17.999  1.00 92.61           N
ATOM    412  CA  PHE A  46      14.566  -6.943  16.687  1.00 92.61           C
ATOM    413  C   PHE A  46      14.363  -5.889  15.597  1.00 92.61           C
ATOM    414  O   PHE A  46      15.041  -5.913  14.572  1.00 92.61           O
ATOM    415  HA  PHE A  46      15.503  -7.470  16.511  1.00 92.61           H
ATOM    416  CB  PHE A  46      13.349  -7.871  16.716  1.00 92.61           C
ATOM    417 1HB  PHE A  46      13.527  -8.664  17.443  1.00 92.61           H
ATOM    418 2HB  PHE A  46      12.484  -7.308  17.064  1.00 92.61           H
ATOM    419  CG  PHE A  46      13.017  -8.504  15.363  1.00 92.61           C
ATOM    420  CD1 PHE A  46      11.987  -8.018  14.620  1.00 92.61           C
ATOM    421  HD1 PHE A  46      11.398  -7.178  14.988  1.00 92.61           H
ATOM    422  CD2 PHE A  46      13.752  -9.552  14.904  1.00 92.61           C
ATOM    423  HD2 PHE A  46      14.578  -9.941  15.500  1.00 92.61           H
ATOM    424  CE1 PHE A  46      11.679  -8.605  13.364  1.00 92.61           C
ATOM    425  HE1 PHE A  46      10.853  -8.216  12.768  1.00 92.61           H
ATOM    426  CE2 PHE A  46      13.444 -10.139  13.648  1.00 92.61           C
ATOM    427  HE2 PHE A  46      14.033 -10.979  13.280  1.00 92.61           H
ATOM    428  CZ  PHE A  46      12.414  -9.653  12.905  1.00 92.61           C
ATOM    429  HZ  PHE A  46      12.178 -10.104  11.941  1.00 92.61           H
ATOM    430  HN  PHE A  46      13.947  -6.597  18.646  1.00 92.61           H
ATOM    431  N   ALA A  47      13.426  -4.989  15.856  1.00 92.10           N
ATOM    432  CA  ALA A  47      13.066  -3.979  14.875  1.00 92.10           C
ATOM    433  C   ALA A  47      14.303  -3.149  14.527  1.00 92.10           C
ATOM    434  O   ALA A  47      14.537  -2.835  13.361  1.00 92.10           O
ATOM    435  HA  ALA A  47      12.721  -4.495  13.979  1.00 92.10           H
ATOM    436  CB  ALA A  47      11.923  -3.122  15.421  1.00 92.10           C
ATOM    437 1HB  ALA A  47      11.059  -3.754  15.624  1.00 92.10           H
ATOM    438 2HB  ALA A  47      12.241  -2.635  16.343  1.00 92.10           H
ATOM    439 3HB  ALA A  47      11.653  -2.364  14.684  1.00 92.10           H
ATOM    440  HN  ALA A  47      12.917  -4.943  16.716  1.00 92.10           H
ATOM    441  N   SER A  48      15.063  -2.817  15.561  1.00 92.04           N
ATOM    442  CA  SER A  48      16.133  -1.844  15.421  1.00 92.04           C
ATOM    443  C   SER A  48      17.218  -2.389  14.490  1.00 92.04           C
ATOM    444  O   SER A  48      17.945  -1.621  13.862  1.00 92.04           O
ATOM    445  HA  SER A  48      15.665  -0.961  14.986  1.00 92.04           H
ATOM    446  CB  SER A  48      16.732  -1.484  16.782  1.00 92.04           C
ATOM    447 1HB  SER A  48      17.412  -0.640  16.667  1.00 92.04           H
ATOM    448 2HB  SER A  48      15.937  -1.164  17.455  1.00 92.04           H
ATOM    449  OG  SER A  48      17.433  -2.581  17.363  1.00 92.04           O
ATOM    450  HG  SER A  48      17.806  -2.316  18.252  1.00 92.04           H
ATOM    451  HN  SER A  48      14.958  -3.200  16.478  1.00 92.04           H
ATOM    452  N   HIS A  49      17.293  -3.711  14.430  1.00 92.71           N
ATOM    453  CA  HIS A  49      18.304  -4.367  13.620  1.00 92.71           C
ATOM    454  C   HIS A  49      17.722  -4.705  12.247  1.00 92.71           C
ATOM    455  O   HIS A  49      18.402  -4.572  11.230  1.00 92.71           O
ATOM    456  HA  HIS A  49      19.117  -3.652  13.495  1.00 92.71           H
ATOM    457  CB  HIS A  49      18.868  -5.592  14.343  1.00 92.71           C
ATOM    458 1HB  HIS A  49      18.043  -6.248  14.623  1.00 92.71           H
ATOM    459 2HB  HIS A  49      19.499  -6.151  13.652  1.00 92.71           H
ATOM    460  CG  HIS A  49      19.670  -5.261  15.579  1.00 92.71           C
ATOM    461  ND1 HIS A  49      19.083  -4.955  16.794  1.00 92.71           N
ATOM    462  HD1 HIS A  49      18.101  -4.922  16.977  1.00 92.71           H
ATOM    463  CD2 HIS A  49      21.019  -5.193  15.774  1.00 92.71           C
ATOM    464  HD2 HIS A  49      21.782  -5.378  15.019  1.00 92.71           H
ATOM    465  CE1 HIS A  49      20.044  -4.714  17.674  1.00 92.71           C
ATOM    466  HE1 HIS A  49      19.902  -4.445  18.720  1.00 92.71           H
ATOM    467  NE2 HIS A  49      21.243  -4.861  17.039  1.00 92.71           N
ATOM    468  HN  HIS A  49      16.679  -4.328  14.922  1.00 92.71           H
ATOM    469  N   PHE A  50      16.469  -5.136  12.260  1.00 93.82           N
ATOM    470  CA  PHE A  50      15.884  -5.775  11.093  1.00 93.82           C
ATOM    471  C   PHE A  50      15.383  -4.733  10.091  1.00 93.82           C
ATOM    472  O   PHE A  50      15.637  -4.845   8.893  1.00 93.82           O
ATOM    473  HA  PHE A  50      16.666  -6.376  10.628  1.00 93.82           H
ATOM    474  CB  PHE A  50      14.697  -6.605  11.585  1.00 93.82           C
ATOM    475 1HB  PHE A  50      15.048  -7.313  12.336  1.00 93.82           H
ATOM    476 2HB  PHE A  50      13.985  -5.944  12.079  1.00 93.82           H
ATOM    477  CG  PHE A  50      13.974  -7.374  10.478  1.00 93.82           C
ATOM    478  CD1 PHE A  50      12.731  -6.989  10.082  1.00 93.82           C
ATOM    479  HD1 PHE A  50      12.250  -6.132  10.554  1.00 93.82           H
ATOM    480  CD2 PHE A  50      14.574  -8.443   9.889  1.00 93.82           C
ATOM    481  HD2 PHE A  50      15.570  -8.752  10.206  1.00 93.82           H
ATOM    482  CE1 PHE A  50      12.060  -7.702   9.054  1.00 93.82           C
ATOM    483  HE1 PHE A  50      11.064  -7.394   8.737  1.00 93.82           H
ATOM    484  CE2 PHE A  50      13.903  -9.157   8.861  1.00 93.82           C
ATOM    485  HE2 PHE A  50      14.384 -10.014   8.389  1.00 93.82           H
ATOM    486  CZ  PHE A  50      12.660  -8.771   8.465  1.00 93.82           C
ATOM    487  HZ  PHE A  50      12.145  -9.319   7.676  1.00 93.82           H
ATOM    488  HN  PHE A  50      15.858  -5.055  13.048  1.00 93.82           H
ATOM    489  N   LEU A  51      14.679  -3.742  10.619  1.00 94.73           N
ATOM    490  CA  LEU A  51      13.842  -2.893   9.788  1.00 94.73           C
ATOM    491  C   LEU A  51      14.727  -1.929   8.997  1.00 94.73           C
ATOM    492  O   LEU A  51      14.605  -1.827   7.777  1.00 94.73           O
ATOM    493  HA  LEU A  51      13.319  -3.540   9.083  1.00 94.73           H
ATOM    494  CB  LEU A  51      12.777  -2.195  10.637  1.00 94.73           C
ATOM    495 1HB  LEU A  51      13.281  -1.573  11.376  1.00 94.73           H
ATOM    496 2HB  LEU A  51      12.208  -1.526   9.991  1.00 94.73           H
ATOM    497  CG  LEU A  51      11.794  -3.112  11.368  1.00 94.73           C
ATOM    498  HG  LEU A  51      12.362  -3.751  12.044  1.00 94.73           H
ATOM    499  CD1 LEU A  51      10.820  -2.300  12.224  1.00 94.73           C
ATOM    500 1HD1 LEU A  51      11.378  -1.726  12.963  1.00 94.73           H
ATOM    501 2HD1 LEU A  51      10.256  -1.621  11.586  1.00 94.73           H
ATOM    502 3HD1 LEU A  51      10.133  -2.977  12.733  1.00 94.73           H
ATOM    503  CD2 LEU A  51      11.065  -4.030  10.384  1.00 94.73           C
ATOM    504 1HD2 LEU A  51      10.511  -3.426   9.666  1.00 94.73           H
ATOM    505 2HD2 LEU A  51      11.792  -4.647   9.856  1.00 94.73           H
ATOM    506 3HD2 LEU A  51      10.373  -4.671  10.930  1.00 94.73           H
ATOM    507  HN  LEU A  51      14.674  -3.516  11.593  1.00 94.73           H
ATOM    508  N   PRO A  52      15.632  -1.207   9.673  1.00 95.61           N
ATOM    509  CA  PRO A  52      16.313  -0.072   9.045  1.00 95.61           C
ATOM    510  C   PRO A  52      16.966  -0.450   7.725  1.00 95.61           C
ATOM    511  O   PRO A  52      16.726   0.192   6.703  1.00 95.61           O
ATOM    512  HA  PRO A  52      15.592   0.705   8.793  1.00 95.61           H
ATOM    513  CB  PRO A  52      17.348   0.352  10.089  1.00 95.61           C
ATOM    514 1HB  PRO A  52      18.306  -0.143   9.929  1.00 95.61           H
ATOM    515 2HB  PRO A  52      17.535   1.425  10.055  1.00 95.61           H
ATOM    516  CG  PRO A  52      16.711  -0.068  11.408  1.00 95.61           C
ATOM    517 1HG  PRO A  52      17.450  -0.160  12.203  1.00 95.61           H
ATOM    518 2HG  PRO A  52      15.978   0.661  11.754  1.00 95.61           H
ATOM    519  CD  PRO A  52      16.071  -1.403  11.066  1.00 95.61           C
ATOM    520 1HD  PRO A  52      16.781  -2.226  11.150  1.00 95.61           H
ATOM    521 2HD  PRO A  52      15.239  -1.635  11.731  1.00 95.61           H
ATOM    522  N   PRO A  53      17.803  -1.496   7.714  1.00 96.12           N
ATOM    523  CA  PRO A  53      18.495  -1.896   6.486  1.00 96.12           C
ATOM    524  C   PRO A  53      17.535  -2.104   5.325  1.00 96.12           C
ATOM    525  O   PRO A  53      17.814  -1.686   4.203  1.00 96.12           O
ATOM    526  HA  PRO A  53      19.169  -1.104   6.160  1.00 96.12           H
ATOM    527  CB  PRO A  53      19.203  -3.195   6.876  1.00 96.12           C
ATOM    528 1HB  PRO A  53      18.588  -4.069   6.658  1.00 96.12           H
ATOM    529 2HB  PRO A  53      20.139  -3.321   6.331  1.00 96.12           H
ATOM    530  CG  PRO A  53      19.441  -3.032   8.372  1.00 96.12           C
ATOM    531 1HG  PRO A  53      19.611  -3.991   8.862  1.00 96.12           H
ATOM    532 2HG  PRO A  53      20.320  -2.423   8.579  1.00 96.12           H
ATOM    533  CD  PRO A  53      18.160  -2.367   8.849  1.00 96.12           C
ATOM    534 1HD  PRO A  53      17.377  -3.097   9.055  1.00 96.12           H
ATOM    535 2HD  PRO A  53      18.315  -1.802   9.768  1.00 96.12           H
ATOM    536  N   LEU A  54      16.420  -2.750   5.630  1.00 95.80           N
ATOM    537  CA  LEU A  54      15.469  -3.130   4.598  1.00 95.80           C
ATOM    538  C   LEU A  54      14.821  -1.870   4.020  1.00 95.80           C
ATOM    539  O   LEU A  54      14.751  -1.706   2.803  1.00 95.80           O
ATOM    540  HA  LEU A  54      16.028  -3.625   3.805  1.00 95.80           H
ATOM    541  CB  LEU A  54      14.462  -4.144   5.144  1.00 95.80           C
ATOM    542 1HB  LEU A  54      13.995  -3.721   6.033  1.00 95.80           H
ATOM    543 2HB  LEU A  54      13.674  -4.279   4.403  1.00 95.80           H
ATOM    544  CG  LEU A  54      15.026  -5.521   5.504  1.00 95.80           C
ATOM    545  HG  LEU A  54      15.807  -5.385   6.252  1.00 95.80           H
ATOM    546  CD1 LEU A  54      13.948  -6.407   6.132  1.00 95.80           C
ATOM    547 1HD1 LEU A  54      13.573  -5.934   7.040  1.00 95.80           H
ATOM    548 2HD1 LEU A  54      13.128  -6.538   5.426  1.00 95.80           H
ATOM    549 3HD1 LEU A  54      14.375  -7.379   6.379  1.00 95.80           H
ATOM    550  CD2 LEU A  54      15.675  -6.183   4.287  1.00 95.80           C
ATOM    551 1HD2 LEU A  54      14.931  -6.305   3.500  1.00 95.80           H
ATOM    552 2HD2 LEU A  54      16.489  -5.556   3.924  1.00 95.80           H
ATOM    553 3HD2 LEU A  54      16.067  -7.160   4.571  1.00 95.80           H
ATOM    554  HN  LEU A  54      16.162  -3.014   6.559  1.00 95.80           H
ATOM    555  N   TYR A  55      14.363  -1.012   4.921  1.00 96.11           N
ATOM    556  CA  TYR A  55      13.636   0.179   4.518  1.00 96.11           C
ATOM    557  C   TYR A  55      14.516   1.096   3.666  1.00 96.11           C
ATOM    558  O   TYR A  55      14.027   1.763   2.756  1.00 96.11           O
ATOM    559  HA  TYR A  55      12.775  -0.135   3.928  1.00 96.11           H
ATOM    560  CB  TYR A  55      13.266   0.906   5.812  1.00 96.11           C
ATOM    561 1HB  TYR A  55      14.145   0.952   6.455  1.00 96.11           H
ATOM    562 2HB  TYR A  55      12.991   1.933   5.574  1.00 96.11           H
ATOM    563  CG  TYR A  55      12.120   0.252   6.586  1.00 96.11           C
ATOM    564  CD1 TYR A  55      11.438  -0.816   6.039  1.00 96.11           C
ATOM    565  HD1 TYR A  55      11.717  -1.194   5.056  1.00 96.11           H
ATOM    566  CD2 TYR A  55      11.767   0.731   7.832  1.00 96.11           C
ATOM    567  HD2 TYR A  55      12.305   1.575   8.264  1.00 96.11           H
ATOM    568  CE1 TYR A  55      10.359  -1.431   6.768  1.00 96.11           C
ATOM    569  HE1 TYR A  55       9.813  -2.275   6.348  1.00 96.11           H
ATOM    570  CE2 TYR A  55      10.688   0.116   8.561  1.00 96.11           C
ATOM    571  HE2 TYR A  55      10.400   0.484   9.545  1.00 96.11           H
ATOM    572  CZ  TYR A  55      10.038  -0.935   7.993  1.00 96.11           C
ATOM    573  OH  TYR A  55       9.019  -1.516   8.681  1.00 96.11           O
ATOM    574  HH  TYR A  55       8.836  -1.002   9.520  1.00 96.11           H
ATOM    575  HN  TYR A  55      14.481  -1.122   5.908  1.00 96.11           H
ATOM    576  N   TRP A  56      15.801   1.100   3.992  1.00 96.48           N
ATOM    577  CA  TRP A  56      16.769   1.849   3.209  1.00 96.48           C
ATOM    578  C   TRP A  56      16.870   1.193   1.830  1.00 96.48           C
ATOM    579  O   TRP A  56      16.906   1.883   0.812  1.00 96.48           O
ATOM    580  HA  TRP A  56      16.400   2.870   3.110  1.00 96.48           H
ATOM    581  CB  TRP A  56      18.115   1.929   3.932  1.00 96.48           C
ATOM    582 1HB  TRP A  56      18.262   1.015   4.507  1.00 96.48           H
ATOM    583 2HB  TRP A  56      18.913   1.971   3.191  1.00 96.48           H
ATOM    584  CG  TRP A  56      18.246   3.131   4.870  1.00 96.48           C
ATOM    585  CD1 TRP A  56      18.352   3.127   6.206  1.00 96.48           C
ATOM    586  HD1 TRP A  56      18.358   2.226   6.818  1.00 96.48           H
ATOM    587  CD2 TRP A  56      18.282   4.521   4.486  1.00 96.48           C
ATOM    588  NE1 TRP A  56      18.453   4.408   6.709  1.00 96.48           N
ATOM    589  HE1 TRP A  56      18.541   4.661   7.672  1.00 96.48           H
ATOM    590  CE2 TRP A  56      18.409   5.283   5.629  1.00 96.48           C
ATOM    591  CE3 TRP A  56      18.209   5.116   3.214  1.00 96.48           C
ATOM    592  HE3 TRP A  56      18.109   4.536   2.296  1.00 96.48           H
ATOM    593  CZ2 TRP A  56      18.474   6.682   5.616  1.00 96.48           C
ATOM    594  HZ2 TRP A  56      18.574   7.261   6.534  1.00 96.48           H
ATOM    595  CZ3 TRP A  56      18.276   6.514   3.217  1.00 96.48           C
ATOM    596  HZ3 TRP A  56      18.224   7.026   2.256  1.00 96.48           H
ATOM    597  CH2 TRP A  56      18.403   7.296   4.360  1.00 96.48           C
ATOM    598  HH2 TRP A  56      18.448   8.382   4.278  1.00 96.48           H
ATOM    599  HN  TRP A  56      16.181   0.605   4.773  1.00 96.48           H
ATOM    600  N   LEU A  57      16.914  -0.131   1.841  1.00 96.24           N
ATOM    601  CA  LEU A  57      17.023  -0.886   0.605  1.00 96.24           C
ATOM    602  C   LEU A  57      15.788  -0.623  -0.260  1.00 96.24           C
ATOM    603  O   LEU A  57      15.910  -0.317  -1.445  1.00 96.24           O
ATOM    604  HA  LEU A  57      17.901  -0.519   0.074  1.00 96.24           H
ATOM    605  CB  LEU A  57      17.262  -2.368   0.902  1.00 96.24           C
ATOM    606 1HB  LEU A  57      18.173  -2.458   1.493  1.00 96.24           H
ATOM    607 2HB  LEU A  57      16.442  -2.730   1.522  1.00 96.24           H
ATOM    608  CG  LEU A  57      17.386  -3.285  -0.317  1.00 96.24           C
ATOM    609  HG  LEU A  57      16.514  -3.129  -0.952  1.00 96.24           H
ATOM    610  CD1 LEU A  57      18.620  -2.929  -1.148  1.00 96.24           C
ATOM    611 1HD1 LEU A  57      18.540  -1.898  -1.493  1.00 96.24           H
ATOM    612 2HD1 LEU A  57      19.515  -3.039  -0.535  1.00 96.24           H
ATOM    613 3HD1 LEU A  57      18.684  -3.595  -2.008  1.00 96.24           H
ATOM    614  CD2 LEU A  57      17.382  -4.757   0.102  1.00 96.24           C
ATOM    615 1HD2 LEU A  57      18.222  -4.947   0.769  1.00 96.24           H
ATOM    616 2HD2 LEU A  57      16.449  -4.985   0.618  1.00 96.24           H
ATOM    617 3HD2 LEU A  57      17.471  -5.386  -0.784  1.00 96.24           H
ATOM    618  HN  LEU A  57      16.876  -0.685   2.673  1.00 96.24           H
ATOM    619  N   VAL A  58      14.628  -0.753   0.367  1.00 96.37           N
ATOM    620  CA  VAL A  58      13.372  -0.576  -0.341  1.00 96.37           C
ATOM    621  C   VAL A  58      13.307   0.842  -0.910  1.00 96.37           C
ATOM    622  O   VAL A  58      12.898   1.038  -2.054  1.00 96.37           O
ATOM    623  HA  VAL A  58      13.357  -1.287  -1.167  1.00 96.37           H
ATOM    624  CB  VAL A  58      12.199  -0.902   0.586  1.00 96.37           C
ATOM    625  HB  VAL A  58      12.254  -0.233   1.445  1.00 96.37           H
ATOM    626  CG1 VAL A  58      10.861  -0.657  -0.115  1.00 96.37           C
ATOM    627 1HG1 VAL A  58      10.793   0.390  -0.411  1.00 96.37           H
ATOM    628 2HG1 VAL A  58      10.794  -1.290  -1.000  1.00 96.37           H
ATOM    629 3HG1 VAL A  58      10.045  -0.897   0.566  1.00 96.37           H
ATOM    630  CG2 VAL A  58      12.292  -2.339   1.103  1.00 96.37           C
ATOM    631 1HG2 VAL A  58      12.274  -3.031   0.261  1.00 96.37           H
ATOM    632 2HG2 VAL A  58      13.221  -2.466   1.658  1.00 96.37           H
ATOM    633 3HG2 VAL A  58      11.446  -2.544   1.760  1.00 96.37           H
ATOM    634  HN  VAL A  58      14.539  -0.974   1.338  1.00 96.37           H
ATOM    635  N   PHE A  59      13.717   1.796  -0.086  1.00 97.62           N
ATOM    636  CA  PHE A  59      13.706   3.191  -0.492  1.00 97.62           C
ATOM    637  C   PHE A  59      14.511   3.395  -1.777  1.00 97.62           C
ATOM    638  O   PHE A  59      14.009   3.968  -2.743  1.00 97.62           O
ATOM    639  HA  PHE A  59      12.666   3.468  -0.668  1.00 97.62           H
ATOM    640  CB  PHE A  59      14.358   3.990   0.638  1.00 97.62           C
ATOM    641 1HB  PHE A  59      13.730   3.924   1.526  1.00 97.62           H
ATOM    642 2HB  PHE A  59      15.314   3.531   0.889  1.00 97.62           H
ATOM    643  CG  PHE A  59      14.590   5.465   0.303  1.00 97.62           C
ATOM    644  CD1 PHE A  59      15.856   5.956   0.234  1.00 97.62           C
ATOM    645  HD1 PHE A  59      16.706   5.299   0.418  1.00 97.62           H
ATOM    646  CD2 PHE A  59      13.529   6.285   0.074  1.00 97.62           C
ATOM    647  HD2 PHE A  59      12.514   5.892   0.130  1.00 97.62           H
ATOM    648  CE1 PHE A  59      16.071   7.325  -0.076  1.00 97.62           C
ATOM    649  HE1 PHE A  59      17.086   7.718  -0.131  1.00 97.62           H
ATOM    650  CE2 PHE A  59      13.744   7.654  -0.236  1.00 97.62           C
ATOM    651  HE2 PHE A  59      12.894   8.311  -0.419  1.00 97.62           H
ATOM    652  CZ  PHE A  59      15.011   8.145  -0.305  1.00 97.62           C
ATOM    653  HZ  PHE A  59      15.176   9.196  -0.543  1.00 97.62           H
ATOM    654  HN  PHE A  59      14.052   1.628   0.841  1.00 97.62           H
ATOM    655  N   ILE A  60      15.746   2.916  -1.746  1.00 97.19           N
ATOM    656  CA  ILE A  60      16.677   3.179  -2.829  1.00 97.19           C
ATOM    657  C   ILE A  60      16.144   2.551  -4.119  1.00 97.19           C
ATOM    658  O   ILE A  60      16.047   3.221  -5.145  1.00 97.19           O
ATOM    659  HA  ILE A  60      16.724   4.259  -2.965  1.00 97.19           H
ATOM    660  CB  ILE A  60      18.084   2.709  -2.452  1.00 97.19           C
ATOM    661  HB  ILE A  60      18.013   1.688  -2.076  1.00 97.19           H
ATOM    662  CG1 ILE A  60      18.665   3.567  -1.327  1.00 97.19           C
ATOM    663 1HG1 ILE A  60      18.915   4.556  -1.711  1.00 97.19           H
ATOM    664 2HG1 ILE A  60      17.916   3.707  -0.548  1.00 97.19           H
ATOM    665  CG2 ILE A  60      18.998   2.675  -3.679  1.00 97.19           C
ATOM    666 1HG2 ILE A  60      18.587   1.989  -4.420  1.00 97.19           H
ATOM    667 2HG2 ILE A  60      19.067   3.675  -4.108  1.00 97.19           H
ATOM    668 3HG2 ILE A  60      19.991   2.338  -3.382  1.00 97.19           H
ATOM    669  CD1 ILE A  60      19.914   2.915  -0.730  1.00 97.19           C
ATOM    670 1HD1 ILE A  60      19.655   1.936  -0.325  1.00 97.19           H
ATOM    671 2HD1 ILE A  60      20.670   2.798  -1.507  1.00 97.19           H
ATOM    672 3HD1 ILE A  60      20.307   3.545   0.068  1.00 97.19           H
ATOM    673  HN  ILE A  60      16.111   2.359  -1.000  1.00 97.19           H
ATOM    674  N   VAL A  61      15.813   1.272  -4.023  1.00 95.97           N
ATOM    675  CA  VAL A  61      15.415   0.512  -5.196  1.00 95.97           C
ATOM    676  C   VAL A  61      14.103   1.078  -5.744  1.00 95.97           C
ATOM    677  O   VAL A  61      13.941   1.216  -6.956  1.00 95.97           O
ATOM    678  HA  VAL A  61      16.193   0.638  -5.949  1.00 95.97           H
ATOM    679  CB  VAL A  61      15.326  -0.975  -4.851  1.00 95.97           C
ATOM    680  HB  VAL A  61      14.623  -1.086  -4.025  1.00 95.97           H
ATOM    681  CG1 VAL A  61      14.790  -1.782  -6.036  1.00 95.97           C
ATOM    682 1HG1 VAL A  61      13.795  -1.424  -6.299  1.00 95.97           H
ATOM    683 2HG1 VAL A  61      15.458  -1.661  -6.889  1.00 95.97           H
ATOM    684 3HG1 VAL A  61      14.737  -2.836  -5.763  1.00 95.97           H
ATOM    685  CG2 VAL A  61      16.682  -1.513  -4.389  1.00 95.97           C
ATOM    686 1HG2 VAL A  61      17.414  -1.383  -5.185  1.00 95.97           H
ATOM    687 2HG2 VAL A  61      17.007  -0.968  -3.503  1.00 95.97           H
ATOM    688 3HG2 VAL A  61      16.590  -2.573  -4.150  1.00 95.97           H
ATOM    689  HN  VAL A  61      15.813   0.757  -3.166  1.00 95.97           H
ATOM    690  N   GLY A  62      13.201   1.391  -4.826  1.00 96.77           N
ATOM    691  CA  GLY A  62      11.883   1.871  -5.204  1.00 96.77           C
ATOM    692  C   GLY A  62      11.968   3.255  -5.851  1.00 96.77           C
ATOM    693  O   GLY A  62      11.283   3.527  -6.835  1.00 96.77           O
ATOM    694 1HA  GLY A  62      11.422   1.169  -5.899  1.00 96.77           H
ATOM    695 2HA  GLY A  62      11.242   1.916  -4.324  1.00 96.77           H
ATOM    696  HN  GLY A  62      13.358   1.321  -3.841  1.00 96.77           H
ATOM    697  N   ALA A  63      12.816   4.092  -5.272  1.00 96.93           N
ATOM    698  CA  ALA A  63      12.956   5.460  -5.743  1.00 96.93           C
ATOM    699  C   ALA A  63      13.466   5.449  -7.185  1.00 96.93           C
ATOM    700  O   ALA A  63      12.934   6.155  -8.041  1.00 96.93           O
ATOM    701  HA  ALA A  63      11.969   5.922  -5.719  1.00 96.93           H
ATOM    702  CB  ALA A  63      13.884   6.231  -4.802  1.00 96.93           C
ATOM    703 1HB  ALA A  63      13.462   6.234  -3.797  1.00 96.93           H
ATOM    704 2HB  ALA A  63      14.863   5.752  -4.783  1.00 96.93           H
ATOM    705 3HB  ALA A  63      13.988   7.257  -5.155  1.00 96.93           H
ATOM    706  HN  ALA A  63      13.400   3.850  -4.497  1.00 96.93           H
ATOM    707  N   LEU A  64      14.491   4.641  -7.410  1.00 95.44           N
ATOM    708  CA  LEU A  64      15.098   4.551  -8.728  1.00 95.44           C
ATOM    709  C   LEU A  64      14.077   3.985  -9.717  1.00 95.44           C
ATOM    710  O   LEU A  64      13.919   4.508 -10.818  1.00 95.44           O
ATOM    711  HA  LEU A  64      15.355   5.564  -9.039  1.00 95.44           H
ATOM    712  CB  LEU A  64      16.401   3.752  -8.664  1.00 95.44           C
ATOM    713 1HB  LEU A  64      16.191   2.788  -8.201  1.00 95.44           H
ATOM    714 2HB  LEU A  64      16.731   3.551  -9.683  1.00 95.44           H
ATOM    715  CG  LEU A  64      17.555   4.410  -7.905  1.00 95.44           C
ATOM    716  HG  LEU A  64      17.207   4.658  -6.902  1.00 95.44           H
ATOM    717  CD1 LEU A  64      18.731   3.444  -7.749  1.00 95.44           C
ATOM    718 1HD1 LEU A  64      18.406   2.563  -7.196  1.00 95.44           H
ATOM    719 2HD1 LEU A  64      19.087   3.143  -8.735  1.00 95.44           H
ATOM    720 3HD1 LEU A  64      19.537   3.937  -7.206  1.00 95.44           H
ATOM    721  CD2 LEU A  64      17.975   5.721  -8.574  1.00 95.44           C
ATOM    722 1HD2 LEU A  64      18.298   5.520  -9.596  1.00 95.44           H
ATOM    723 2HD2 LEU A  64      17.129   6.408  -8.589  1.00 95.44           H
ATOM    724 3HD2 LEU A  64      18.797   6.168  -8.015  1.00 95.44           H
ATOM    725  HN  LEU A  64      14.906   4.056  -6.713  1.00 95.44           H
ATOM    726  N   GLY A  65      13.411   2.923  -9.288  1.00 94.06           N
ATOM    727  CA  GLY A  65      12.514   2.196 -10.169  1.00 94.06           C
ATOM    728  C   GLY A  65      11.364   3.089 -10.638  1.00 94.06           C
ATOM    729  O   GLY A  65      11.122   3.218 -11.838  1.00 94.06           O
ATOM    730 1HA  GLY A  65      13.067   1.826 -11.033  1.00 94.06           H
ATOM    731 2HA  GLY A  65      12.114   1.325  -9.650  1.00 94.06           H
ATOM    732  HN  GLY A  65      13.478   2.559  -8.359  1.00 94.06           H
ATOM    733  N   ASN A  66      10.684   3.683  -9.668  1.00 95.95           N
ATOM    734  CA  ASN A  66       9.464   4.420  -9.951  1.00 95.95           C
ATOM    735  C   ASN A  66       9.816   5.718 -10.680  1.00 95.95           C
ATOM    736  O   ASN A  66       9.041   6.201 -11.504  1.00 95.95           O
ATOM    737  HA  ASN A  66       8.860   3.750 -10.562  1.00 95.95           H
ATOM    738  CB  ASN A  66       8.730   4.786  -8.660  1.00 95.95           C
ATOM    739 1HB  ASN A  66       9.435   5.206  -7.943  1.00 95.95           H
ATOM    740 2HB  ASN A  66       7.988   5.558  -8.866  1.00 95.95           H
ATOM    741  CG  ASN A  66       8.044   3.561  -8.053  1.00 95.95           C
ATOM    742  OD1 ASN A  66       7.142   2.974  -8.627  1.00 95.95           O
ATOM    743  ND2 ASN A  66       8.520   3.209  -6.862  1.00 95.95           N
ATOM    744 1HD2 ASN A  66       9.262   3.734  -6.445  1.00 95.95           H
ATOM    745 2HD2 ASN A  66       8.136   2.420  -6.383  1.00 95.95           H
ATOM    746  HN  ASN A  66      10.954   3.666  -8.705  1.00 95.95           H
ATOM    747  N   SER A  67      10.985   6.247 -10.350  1.00 94.65           N
ATOM    748  CA  SER A  67      11.489   7.430 -11.026  1.00 94.65           C
ATOM    749  C   SER A  67      11.689   7.138 -12.514  1.00 94.65           C
ATOM    750  O   SER A  67      11.422   7.990 -13.359  1.00 94.65           O
ATOM    751  HA  SER A  67      10.722   8.192 -10.885  1.00 94.65           H
ATOM    752  CB  SER A  67      12.800   7.907 -10.397  1.00 94.65           C
ATOM    753 1HB  SER A  67      13.540   7.109 -10.452  1.00 94.65           H
ATOM    754 2HB  SER A  67      13.194   8.746 -10.972  1.00 94.65           H
ATOM    755  OG  SER A  67      12.628   8.302  -9.039  1.00 94.65           O
ATOM    756  HG  SER A  67      13.112   7.669  -8.435  1.00 94.65           H
ATOM    757  HN  SER A  67      11.583   5.881  -9.637  1.00 94.65           H
ATOM    758  N   LEU A  68      12.159   5.930 -12.789  1.00 91.99           N
ATOM    759  CA  LEU A  68      12.384   5.509 -14.161  1.00 91.99           C
ATOM    760  C   LEU A  68      11.044   5.447 -14.898  1.00 91.99           C
ATOM    761  O   LEU A  68      10.952   5.837 -16.061  1.00 91.99           O
ATOM    762  HA  LEU A  68      13.005   6.267 -14.638  1.00 91.99           H
ATOM    763  CB  LEU A  68      13.165   4.194 -14.197  1.00 91.99           C
ATOM    764 1HB  LEU A  68      14.095   4.332 -13.645  1.00 91.99           H
ATOM    765 2HB  LEU A  68      12.589   3.437 -13.666  1.00 91.99           H
ATOM    766  CG  LEU A  68      13.506   3.653 -15.587  1.00 91.99           C
ATOM    767  HG  LEU A  68      12.581   3.574 -16.159  1.00 91.99           H
ATOM    768  CD1 LEU A  68      14.422   4.619 -16.342  1.00 91.99           C
ATOM    769 1HD1 LEU A  68      13.922   5.581 -16.454  1.00 91.99           H
ATOM    770 2HD1 LEU A  68      15.348   4.753 -15.783  1.00 91.99           H
ATOM    771 3HD1 LEU A  68      14.648   4.210 -17.327  1.00 91.99           H
ATOM    772  CD2 LEU A  68      14.103   2.248 -15.498  1.00 91.99           C
ATOM    773 1HD2 LEU A  68      15.015   2.278 -14.902  1.00 91.99           H
ATOM    774 2HD2 LEU A  68      13.384   1.577 -15.029  1.00 91.99           H
ATOM    775 3HD2 LEU A  68      14.336   1.888 -16.500  1.00 91.99           H
ATOM    776  HN  LEU A  68      12.383   5.246 -12.095  1.00 91.99           H
ATOM    777  N   VAL A  69      10.038   4.955 -14.190  1.00 92.19           N
ATOM    778  CA  VAL A  69       8.717   4.797 -14.775  1.00 92.19           C
ATOM    779  C   VAL A  69       8.205   6.161 -15.243  1.00 92.19           C
ATOM    780  O   VAL A  69       7.696   6.288 -16.355  1.00 92.19           O
ATOM    781  HA  VAL A  69       8.818   4.144 -15.643  1.00 92.19           H
ATOM    782  CB  VAL A  69       7.780   4.116 -13.776  1.00 92.19           C
ATOM    783  HB  VAL A  69       7.794   4.697 -12.854  1.00 92.19           H
ATOM    784  CG1 VAL A  69       6.342   4.099 -14.298  1.00 92.19           C
ATOM    785 1HG1 VAL A  69       6.000   5.122 -14.456  1.00 92.19           H
ATOM    786 2HG1 VAL A  69       6.304   3.553 -15.241  1.00 92.19           H
ATOM    787 3HG1 VAL A  69       5.696   3.610 -13.568  1.00 92.19           H
ATOM    788  CG2 VAL A  69       8.261   2.701 -13.449  1.00 92.19           C
ATOM    789 1HG2 VAL A  69       8.290   2.107 -14.362  1.00 92.19           H
ATOM    790 2HG2 VAL A  69       9.260   2.749 -13.015  1.00 92.19           H
ATOM    791 3HG2 VAL A  69       7.577   2.240 -12.737  1.00 92.19           H
ATOM    792  HN  VAL A  69      10.114   4.668 -13.235  1.00 92.19           H
ATOM    793  N   ILE A  70       8.357   7.145 -14.369  1.00 93.03           N
ATOM    794  CA  ILE A  70       7.874   8.485 -14.660  1.00 93.03           C
ATOM    795  C   ILE A  70       8.630   9.045 -15.866  1.00 93.03           C
ATOM    796  O   ILE A  70       8.033   9.665 -16.744  1.00 93.03           O
ATOM    797  HA  ILE A  70       6.819   8.402 -14.922  1.00 93.03           H
ATOM    798  CB  ILE A  70       7.962   9.368 -13.414  1.00 93.03           C
ATOM    799  HB  ILE A  70       8.978   9.307 -13.024  1.00 93.03           H
ATOM    800  CG1 ILE A  70       7.025   8.862 -12.315  1.00 93.03           C
ATOM    801 1HG1 ILE A  70       5.991   8.937 -12.652  1.00 93.03           H
ATOM    802 2HG1 ILE A  70       7.221   7.807 -12.122  1.00 93.03           H
ATOM    803  CG2 ILE A  70       7.698  10.834 -13.762  1.00 93.03           C
ATOM    804 1HG2 ILE A  70       8.439  11.175 -14.485  1.00 93.03           H
ATOM    805 2HG2 ILE A  70       6.701  10.933 -14.190  1.00 93.03           H
ATOM    806 3HG2 ILE A  70       7.767  11.440 -12.858  1.00 93.03           H
ATOM    807  CD1 ILE A  70       7.207   9.665 -11.026  1.00 93.03           C
ATOM    808 1HD1 ILE A  70       8.236   9.568 -10.680  1.00 93.03           H
ATOM    809 2HD1 ILE A  70       6.986  10.715 -11.218  1.00 93.03           H
ATOM    810 3HD1 ILE A  70       6.529   9.285 -10.262  1.00 93.03           H
ATOM    811  HN  ILE A  70       8.800   7.040 -13.479  1.00 93.03           H
ATOM    812  N   LEU A  71       9.934   8.806 -15.870  1.00 90.28           N
ATOM    813  CA  LEU A  71      10.794   9.363 -16.899  1.00 90.28           C
ATOM    814  C   LEU A  71      10.424   8.752 -18.253  1.00 90.28           C
ATOM    815  O   LEU A  71      10.374   9.454 -19.262  1.00 90.28           O
ATOM    816  HA  LEU A  71      10.601  10.435 -16.941  1.00 90.28           H
ATOM    817  CB  LEU A  71      12.266   9.181 -16.524  1.00 90.28           C
ATOM    818 1HB  LEU A  71      12.411   9.556 -15.511  1.00 90.28           H
ATOM    819 2HB  LEU A  71      12.486   8.114 -16.504  1.00 90.28           H
ATOM    820  CG  LEU A  71      13.281   9.865 -17.442  1.00 90.28           C
ATOM    821  HG  LEU A  71      12.866  10.822 -17.758  1.00 90.28           H
ATOM    822  CD1 LEU A  71      14.583  10.162 -16.694  1.00 90.28           C
ATOM    823 1HD1 LEU A  71      14.375  10.820 -15.851  1.00 90.28           H
ATOM    824 2HD1 LEU A  71      15.014   9.229 -16.330  1.00 90.28           H
ATOM    825 3HD1 LEU A  71      15.287  10.648 -17.370  1.00 90.28           H
ATOM    826  CD2 LEU A  71      13.522   9.038 -18.706  1.00 90.28           C
ATOM    827 1HD2 LEU A  71      13.906   8.056 -18.430  1.00 90.28           H
ATOM    828 2HD2 LEU A  71      12.584   8.922 -19.248  1.00 90.28           H
ATOM    829 3HD2 LEU A  71      14.248   9.547 -19.341  1.00 90.28           H
ATOM    830  HN  LEU A  71      10.401   8.244 -15.187  1.00 90.28           H
ATOM    831  N   VAL A  72      10.175   7.451 -18.230  1.00 88.23           N
ATOM    832  CA  VAL A  72       9.798   6.740 -19.440  1.00 88.23           C
ATOM    833  C   VAL A  72       8.495   7.326 -19.986  1.00 88.23           C
ATOM    834  O   VAL A  72       8.371   7.561 -21.187  1.00 88.23           O
ATOM    835  HA  VAL A  72      10.589   6.899 -20.174  1.00 88.23           H
ATOM    836  CB  VAL A  72       9.707   5.239 -19.158  1.00 88.23           C
ATOM    837  HB  VAL A  72       9.043   5.098 -18.305  1.00 88.23           H
ATOM    838  CG1 VAL A  72       9.105   4.493 -20.351  1.00 88.23           C
ATOM    839 1HG1 VAL A  72       8.103   4.873 -20.549  1.00 88.23           H
ATOM    840 2HG1 VAL A  72       9.732   4.646 -21.229  1.00 88.23           H
ATOM    841 3HG1 VAL A  72       9.051   3.429 -20.124  1.00 88.23           H
ATOM    842  CG2 VAL A  72      11.077   4.667 -18.788  1.00 88.23           C
ATOM    843 1HG2 VAL A  72      11.772   4.826 -19.612  1.00 88.23           H
ATOM    844 2HG2 VAL A  72      11.451   5.168 -17.895  1.00 88.23           H
ATOM    845 3HG2 VAL A  72      10.983   3.598 -18.593  1.00 88.23           H
ATOM    846  HN  VAL A  72      10.226   6.886 -17.407  1.00 88.23           H
ATOM    847  N   TYR A  73       7.556   7.546 -19.078  1.00 87.93           N
ATOM    848  CA  TYR A  73       6.265   8.096 -19.454  1.00 87.93           C
ATOM    849  C   TYR A  73       6.424   9.470 -20.109  1.00 87.93           C
ATOM    850  O   TYR A  73       5.723   9.790 -21.067  1.00 87.93           O
ATOM    851  HA  TYR A  73       5.803   7.413 -20.168  1.00 87.93           H
ATOM    852  CB  TYR A  73       5.477   8.253 -18.152  1.00 87.93           C
ATOM    853 1HB  TYR A  73       5.416   7.284 -17.657  1.00 87.93           H
ATOM    854 2HB  TYR A  73       6.027   8.917 -17.485  1.00 87.93           H
ATOM    855  CG  TYR A  73       4.062   8.802 -18.343  1.00 87.93           C
ATOM    856  CD1 TYR A  73       3.849  10.165 -18.378  1.00 87.93           C
ATOM    857  HD1 TYR A  73       4.690  10.851 -18.270  1.00 87.93           H
ATOM    858  CD2 TYR A  73       2.998   7.934 -18.480  1.00 87.93           C
ATOM    859  HD2 TYR A  73       3.166   6.857 -18.452  1.00 87.93           H
ATOM    860  CE1 TYR A  73       2.517  10.682 -18.558  1.00 87.93           C
ATOM    861  HE1 TYR A  73       2.336  11.756 -18.587  1.00 87.93           H
ATOM    862  CE2 TYR A  73       1.666   8.451 -18.659  1.00 87.93           C
ATOM    863  HE2 TYR A  73       0.816   7.776 -18.768  1.00 87.93           H
ATOM    864  CZ  TYR A  73       1.491   9.799 -18.689  1.00 87.93           C
ATOM    865  OH  TYR A  73       0.233  10.287 -18.859  1.00 87.93           O
ATOM    866  HH  TYR A  73      -0.397   9.541 -19.072  1.00 87.93           H
ATOM    867  HN  TYR A  73       7.665   7.355 -18.103  1.00 87.93           H
ATOM    868  N   TRP A  74       7.350  10.245 -19.565  1.00 86.92           N
ATOM    869  CA  TRP A  74       7.509  11.628 -19.982  1.00 86.92           C
ATOM    870  C   TRP A  74       7.986  11.631 -21.436  1.00 86.92           C
ATOM    871  O   TRP A  74       7.373  12.266 -22.293  1.00 86.92           O
ATOM    872  HA  TRP A  74       6.535  12.112 -19.909  1.00 86.92           H
ATOM    873  CB  TRP A  74       8.452  12.380 -19.042  1.00 86.92           C
ATOM    874 1HB  TRP A  74       8.204  12.122 -18.012  1.00 86.92           H
ATOM    875 2HB  TRP A  74       9.472  12.041 -19.219  1.00 86.92           H
ATOM    876  CG  TRP A  74       8.402  13.902 -19.196  1.00 86.92           C
ATOM    877  CD1 TRP A  74       9.160  14.676 -19.984  1.00 86.92           C
ATOM    878  HD1 TRP A  74       9.942  14.301 -20.644  1.00 86.92           H
ATOM    879  CD2 TRP A  74       7.512  14.807 -18.510  1.00 86.92           C
ATOM    880  NE1 TRP A  74       8.825  16.009 -19.856  1.00 86.92           N
ATOM    881  HE1 TRP A  74       9.249  16.775 -20.340  1.00 86.92           H
ATOM    882  CE2 TRP A  74       7.791  16.091 -18.931  1.00 86.92           C
ATOM    883  CE3 TRP A  74       6.504  14.549 -17.564  1.00 86.92           C
ATOM    884  HE3 TRP A  74       6.265  13.544 -17.215  1.00 86.92           H
ATOM    885  CZ2 TRP A  74       7.108  17.218 -18.460  1.00 86.92           C
ATOM    886  HZ2 TRP A  74       7.347  18.223 -18.809  1.00 86.92           H
ATOM    887  CZ3 TRP A  74       5.830  15.686 -17.103  1.00 86.92           C
ATOM    888  HZ3 TRP A  74       5.039  15.542 -16.367  1.00 86.92           H
ATOM    889  CH2 TRP A  74       6.099  16.985 -17.517  1.00 86.92           C
ATOM    890  HH2 TRP A  74       5.528  17.819 -17.109  1.00 86.92           H
ATOM    891  HN  TRP A  74       7.984   9.944 -18.853  1.00 86.92           H
ATOM    892  N   TYR A  75       9.076  10.914 -21.669  1.00 83.05           N
ATOM    893  CA  TYR A  75       9.786  11.021 -22.932  1.00 83.05           C
ATOM    894  C   TYR A  75       9.196  10.070 -23.975  1.00 83.05           C
ATOM    895  O   TYR A  75       9.605  10.085 -25.136  1.00 83.05           O
ATOM    896  HA  TYR A  75       9.686  12.047 -23.288  1.00 83.05           H
ATOM    897  CB  TYR A  75      11.230  10.607 -22.640  1.00 83.05           C
ATOM    898 1HB  TYR A  75      11.222   9.717 -22.012  1.00 83.05           H
ATOM    899 2HB  TYR A  75      11.714  10.332 -23.577  1.00 83.05           H
ATOM    900  CG  TYR A  75      12.061  11.692 -21.952  1.00 83.05           C
ATOM    901  CD1 TYR A  75      12.568  12.743 -22.688  1.00 83.05           C
ATOM    902  HD1 TYR A  75      12.376  12.801 -23.760  1.00 83.05           H
ATOM    903  CD2 TYR A  75      12.305  11.618 -20.596  1.00 83.05           C
ATOM    904  HD2 TYR A  75      11.904  10.787 -20.014  1.00 83.05           H
ATOM    905  CE1 TYR A  75      13.351  13.764 -22.041  1.00 83.05           C
ATOM    906  HE1 TYR A  75      13.757  14.600 -22.610  1.00 83.05           H
ATOM    907  CE2 TYR A  75      13.087  12.639 -19.948  1.00 83.05           C
ATOM    908  HE2 TYR A  75      13.287  12.593 -18.878  1.00 83.05           H
ATOM    909  CZ  TYR A  75      13.572  13.661 -20.703  1.00 83.05           C
ATOM    910  OH  TYR A  75      14.311  14.626 -20.091  1.00 83.05           O
ATOM    911  HH  TYR A  75      14.594  15.314 -20.759  1.00 83.05           H
ATOM    912  HN  TYR A  75       9.472  10.271 -21.014  1.00 83.05           H
ATOM    913  N   CYS A  76       8.245   9.265 -23.525  1.00 77.10           N
ATOM    914  CA  CYS A  76       7.574   8.331 -24.412  1.00 77.10           C
ATOM    915  C   CYS A  76       6.803   9.134 -25.462  1.00 77.10           C
ATOM    916  O   CYS A  76       5.864   9.857 -25.130  1.00 77.10           O
ATOM    917  HA  CYS A  76       8.352   7.729 -24.881  1.00 77.10           H
ATOM    918  CB  CYS A  76       6.661   7.375 -23.641  1.00 77.10           C
ATOM    919 1HB  CYS A  76       7.244   6.807 -22.916  1.00 77.10           H
ATOM    920 2HB  CYS A  76       5.919   7.942 -23.079  1.00 77.10           H
ATOM    921  SG  CYS A  76       5.826   6.233 -24.802  1.00 77.10           S
ATOM    922  HG  CYS A  76       6.936   5.653 -25.249  1.00 77.10           H
ATOM    923  HN  CYS A  76       7.933   9.245 -22.575  1.00 77.10           H
ATOM    924  N   THR A  77       7.227   8.980 -26.708  1.00 71.02           N
ATOM    925  CA  THR A  77       6.723   9.822 -27.779  1.00 71.02           C
ATOM    926  C   THR A  77       5.360   9.318 -28.258  1.00 71.02           C
ATOM    927  O   THR A  77       4.669  10.004 -29.009  1.00 71.02           O
ATOM    928  HA  THR A  77       6.571  10.827 -27.384  1.00 71.02           H
ATOM    929  CB  THR A  77       7.779   9.862 -28.885  1.00 71.02           C
ATOM    930  HB  THR A  77       7.469  10.522 -29.696  1.00 71.02           H
ATOM    931  OG1 THR A  77       7.962   8.495 -29.241  1.00 71.02           O
ATOM    932  HG1 THR A  77       8.412   8.430 -30.131  1.00 71.02           H
ATOM    933  CG2 THR A  77       9.152  10.300 -28.369  1.00 71.02           C
ATOM    934 1HG2 THR A  77       9.492   9.601 -27.605  1.00 71.02           H
ATOM    935 2HG2 THR A  77       9.077  11.299 -27.941  1.00 71.02           H
ATOM    936 3HG2 THR A  77       9.863  10.311 -29.195  1.00 71.02           H
ATOM    937  HN  THR A  77       7.901   8.297 -26.988  1.00 71.02           H
ATOM    938  N   ARG A  78       5.015   8.122 -27.803  1.00 73.80           N
ATOM    939  CA  ARG A  78       3.783   7.485 -28.235  1.00 73.80           C
ATOM    940  C   ARG A  78       2.593   8.046 -27.454  1.00 73.80           C
ATOM    941  O   ARG A  78       2.733   8.429 -26.294  1.00 73.80           O
ATOM    942  HA  ARG A  78       3.703   7.723 -29.296  1.00 73.80           H
ATOM    943  CB  ARG A  78       3.847   5.969 -28.035  1.00 73.80           C
ATOM    944 1HB  ARG A  78       3.143   5.480 -28.708  1.00 73.80           H
ATOM    945 2HB  ARG A  78       4.841   5.606 -28.295  1.00 73.80           H
ATOM    946  CG  ARG A  78       3.523   5.593 -26.588  1.00 73.80           C
ATOM    947 1HG  ARG A  78       4.086   6.232 -25.907  1.00 73.80           H
ATOM    948 2HG  ARG A  78       2.465   5.771 -26.390  1.00 73.80           H
ATOM    949  CD  ARG A  78       3.859   4.126 -26.314  1.00 73.80           C
ATOM    950 1HD  ARG A  78       3.093   3.482 -26.746  1.00 73.80           H
ATOM    951 2HD  ARG A  78       4.802   3.865 -26.794  1.00 73.80           H
ATOM    952  NE  ARG A  78       3.953   3.892 -24.856  1.00 73.80           N
ATOM    953  HE  ARG A  78       4.847   3.655 -24.475  1.00 73.80           H
ATOM    954  CZ  ARG A  78       2.914   3.978 -24.013  1.00 73.80           C
ATOM    955  NH1 ARG A  78       1.694   4.293 -24.467  1.00 73.80           N
ATOM    956 1HH1 ARG A  78       1.552   4.465 -25.442  1.00 73.80           H
ATOM    957 2HH1 ARG A  78       0.924   4.355 -23.831  1.00 73.80           H
ATOM    958  NH2 ARG A  78       3.115   3.745 -22.709  1.00 73.80           N
ATOM    959 1HH2 ARG A  78       2.351   3.805 -22.066  1.00 73.80           H
ATOM    960 2HH2 ARG A  78       4.030   3.511 -22.378  1.00 73.80           H
ATOM    961  HN  ARG A  78       5.559   7.592 -27.153  1.00 73.80           H
ATOM    962  N   VAL A  79       1.449   8.076 -28.122  1.00 77.86           N
ATOM    963  CA  VAL A  79       0.220   8.513 -27.481  1.00 77.86           C
ATOM    964  C   VAL A  79       0.033   7.747 -26.170  1.00 77.86           C
ATOM    965  O   VAL A  79       0.179   6.526 -26.135  1.00 77.86           O
ATOM    966  HA  VAL A  79       0.325   9.574 -27.255  1.00 77.86           H
ATOM    967  CB  VAL A  79      -0.959   8.348 -28.443  1.00 77.86           C
ATOM    968  HB  VAL A  79      -1.111   7.282 -28.607  1.00 77.86           H
ATOM    969  CG1 VAL A  79      -2.243   8.920 -27.839  1.00 77.86           C
ATOM    970 1HG1 VAL A  79      -2.473   8.395 -26.911  1.00 77.86           H
ATOM    971 2HG1 VAL A  79      -2.107   9.981 -27.632  1.00 77.86           H
ATOM    972 3HG1 VAL A  79      -3.065   8.790 -28.543  1.00 77.86           H
ATOM    973  CG2 VAL A  79      -0.656   8.993 -29.797  1.00 77.86           C
ATOM    974 1HG2 VAL A  79      -0.464  10.057 -29.658  1.00 77.86           H
ATOM    975 2HG2 VAL A  79       0.223   8.520 -30.236  1.00 77.86           H
ATOM    976 3HG2 VAL A  79      -1.510   8.862 -30.461  1.00 77.86           H
ATOM    977  HN  VAL A  79       1.354   7.810 -29.081  1.00 77.86           H
ATOM    978  N   LYS A  80      -0.287   8.495 -25.125  1.00 82.44           N
ATOM    979  CA  LYS A  80      -0.567   7.894 -23.832  1.00 82.44           C
ATOM    980  C   LYS A  80      -1.852   7.069 -23.926  1.00 82.44           C
ATOM    981  O   LYS A  80      -2.643   7.247 -24.851  1.00 82.44           O
ATOM    982  HA  LYS A  80       0.258   7.222 -23.598  1.00 82.44           H
ATOM    983  CB  LYS A  80      -0.603   8.965 -22.740  1.00 82.44           C
ATOM    984 1HB  LYS A  80      -1.498   9.576 -22.853  1.00 82.44           H
ATOM    985 2HB  LYS A  80      -0.664   8.489 -21.761  1.00 82.44           H
ATOM    986  CG  LYS A  80       0.640   9.855 -22.804  1.00 82.44           C
ATOM    987 1HG  LYS A  80       0.632  10.431 -23.729  1.00 82.44           H
ATOM    988 2HG  LYS A  80       0.623  10.570 -21.982  1.00 82.44           H
ATOM    989  CD  LYS A  80       1.919   9.017 -22.731  1.00 82.44           C
ATOM    990 1HD  LYS A  80       1.839   8.295 -21.918  1.00 82.44           H
ATOM    991 2HD  LYS A  80       2.038   8.448 -23.653  1.00 82.44           H
ATOM    992  CE  LYS A  80       3.145   9.905 -22.512  1.00 82.44           C
ATOM    993 1HE  LYS A  80       3.003  10.862 -23.016  1.00 82.44           H
ATOM    994 2HE  LYS A  80       3.261  10.119 -21.450  1.00 82.44           H
ATOM    995  NZ  LYS A  80       4.364   9.243 -23.027  1.00 82.44           N
ATOM    996 1HZ  LYS A  80       5.182   9.763 -22.731  1.00 82.44           H
ATOM    997 2HZ  LYS A  80       4.414   8.298 -22.662  1.00 82.44           H
ATOM    998 3HZ  LYS A  80       4.330   9.213 -24.040  1.00 82.44           H
ATOM    999  HN  LYS A  80      -0.356   9.492 -25.151  1.00 82.44           H
ATOM   1000  N   THR A  81      -2.021   6.183 -22.955  1.00 83.55           N
ATOM   1001  CA  THR A  81      -3.274   5.462 -22.809  1.00 83.55           C
ATOM   1002  C   THR A  81      -3.788   5.572 -21.372  1.00 83.55           C
ATOM   1003  O   THR A  81      -3.044   5.953 -20.470  1.00 83.55           O
ATOM   1004  HA  THR A  81      -4.018   5.933 -23.451  1.00 83.55           H
ATOM   1005  CB  THR A  81      -3.046   4.019 -23.264  1.00 83.55           C
ATOM   1006  HB  THR A  81      -3.982   3.462 -23.275  1.00 83.55           H
ATOM   1007  OG1 THR A  81      -2.049   3.528 -22.372  1.00 83.55           O
ATOM   1008  HG1 THR A  81      -1.165   3.947 -22.581  1.00 83.55           H
ATOM   1009  CG2 THR A  81      -2.386   3.937 -24.642  1.00 83.55           C
ATOM   1010 1HG2 THR A  81      -1.418   4.437 -24.611  1.00 83.55           H
ATOM   1011 2HG2 THR A  81      -3.023   4.425 -25.379  1.00 83.55           H
ATOM   1012 3HG2 THR A  81      -2.247   2.891 -24.916  1.00 83.55           H
ATOM   1013  HN  THR A  81      -1.321   5.955 -22.278  1.00 83.55           H
ATOM   1014  N   MET A  82      -5.057   5.231 -21.204  1.00 86.61           N
ATOM   1015  CA  MET A  82      -5.674   5.266 -19.888  1.00 86.61           C
ATOM   1016  C   MET A  82      -4.875   4.430 -18.886  1.00 86.61           C
ATOM   1017  O   MET A  82      -4.691   4.837 -17.740  1.00 86.61           O
ATOM   1018  HA  MET A  82      -5.664   6.314 -19.587  1.00 86.61           H
ATOM   1019  CB  MET A  82      -7.102   4.726 -19.979  1.00 86.61           C
ATOM   1020 1HB  MET A  82      -7.700   5.375 -20.620  1.00 86.61           H
ATOM   1021 2HB  MET A  82      -7.093   3.740 -20.444  1.00 86.61           H
ATOM   1022  CG  MET A  82      -7.744   4.637 -18.593  1.00 86.61           C
ATOM   1023 1HG  MET A  82      -7.387   3.748 -18.074  1.00 86.61           H
ATOM   1024 2HG  MET A  82      -7.450   5.497 -17.991  1.00 86.61           H
ATOM   1025  SD  MET A  82      -9.522   4.580 -18.746  1.00 86.61           S
ATOM   1026  CE  MET A  82      -9.987   4.816 -17.039  1.00 86.61           C
ATOM   1027 1HE  MET A  82      -9.568   4.011 -16.434  1.00 86.61           H
ATOM   1028 2HE  MET A  82      -9.603   5.773 -16.686  1.00 86.61           H
ATOM   1029 3HE  MET A  82     -11.074   4.806 -16.954  1.00 86.61           H
ATOM   1030  HN  MET A  82      -5.660   4.936 -21.945  1.00 86.61           H
ATOM   1031  N   THR A  83      -4.420   3.277 -19.355  1.00 84.75           N
ATOM   1032  CA  THR A  83      -3.573   2.421 -18.543  1.00 84.75           C
ATOM   1033  C   THR A  83      -2.320   3.178 -18.098  1.00 84.75           C
ATOM   1034  O   THR A  83      -1.921   3.097 -16.937  1.00 84.75           O
ATOM   1035  HA  THR A  83      -4.121   2.151 -17.640  1.00 84.75           H
ATOM   1036  CB  THR A  83      -3.265   1.158 -19.350  1.00 84.75           C
ATOM   1037  HB  THR A  83      -2.530   1.363 -20.128  1.00 84.75           H
ATOM   1038  OG1 THR A  83      -4.541   0.720 -19.809  1.00 84.75           O
ATOM   1039  HG1 THR A  83      -5.262   1.093 -19.224  1.00 84.75           H
ATOM   1040  CG2 THR A  83      -2.770   0.007 -18.471  1.00 84.75           C
ATOM   1041 1HG2 THR A  83      -3.535  -0.242 -17.735  1.00 84.75           H
ATOM   1042 2HG2 THR A  83      -1.857   0.309 -17.958  1.00 84.75           H
ATOM   1043 3HG2 THR A  83      -2.567  -0.864 -19.093  1.00 84.75           H
ATOM   1044  HN  THR A  83      -4.622   2.927 -20.270  1.00 84.75           H
ATOM   1045  N   ASP A  84      -1.734   3.896 -19.044  1.00 86.41           N
ATOM   1046  CA  ASP A  84      -0.478   4.582 -18.794  1.00 86.41           C
ATOM   1047  C   ASP A  84      -0.690   5.649 -17.717  1.00 86.41           C
ATOM   1048  O   ASP A  84       0.197   5.899 -16.903  1.00 86.41           O
ATOM   1049  HA  ASP A  84       0.216   3.803 -18.477  1.00 86.41           H
ATOM   1050  CB  ASP A  84       0.031   5.280 -20.057  1.00 86.41           C
ATOM   1051 1HB  ASP A  84      -0.653   6.082 -20.334  1.00 86.41           H
ATOM   1052 2HB  ASP A  84       0.998   5.740 -19.858  1.00 86.41           H
ATOM   1053  CG  ASP A  84       0.160   4.289 -21.216  1.00 86.41           C
ATOM   1054  OD1 ASP A  84       0.888   3.290 -21.030  1.00 86.41           O
ATOM   1055  OD2 ASP A  84      -0.472   4.554 -22.261  1.00 86.41           O
ATOM   1056  HN  ASP A  84      -2.103   4.013 -19.967  1.00 86.41           H
ATOM   1057  N   MET A  85      -1.871   6.249 -17.749  1.00 90.46           N
ATOM   1058  CA  MET A  85      -2.208   7.288 -16.791  1.00 90.46           C
ATOM   1059  C   MET A  85      -2.226   6.734 -15.365  1.00 90.46           C
ATOM   1060  O   MET A  85      -1.708   7.364 -14.444  1.00 90.46           O
ATOM   1061  HA  MET A  85      -1.425   8.040 -16.886  1.00 90.46           H
ATOM   1062  CB  MET A  85      -3.582   7.869 -17.131  1.00 90.46           C
ATOM   1063 1HB  MET A  85      -3.603   8.177 -18.176  1.00 90.46           H
ATOM   1064 2HB  MET A  85      -4.346   7.101 -17.010  1.00 90.46           H
ATOM   1065  CG  MET A  85      -3.908   9.066 -16.234  1.00 90.46           C
ATOM   1066 1HG  MET A  85      -4.907   9.439 -16.462  1.00 90.46           H
ATOM   1067 2HG  MET A  85      -3.914   8.756 -15.189  1.00 90.46           H
ATOM   1068  SD  MET A  85      -2.703  10.359 -16.480  1.00 90.46           S
ATOM   1069  CE  MET A  85      -3.138  10.878 -18.131  1.00 90.46           C
ATOM   1070 1HE  MET A  85      -3.031  10.038 -18.817  1.00 90.46           H
ATOM   1071 2HE  MET A  85      -4.171  11.227 -18.142  1.00 90.46           H
ATOM   1072 3HE  MET A  85      -2.478  11.688 -18.444  1.00 90.46           H
ATOM   1073  HN  MET A  85      -2.589   6.036 -18.412  1.00 90.46           H
ATOM   1074  N   PHE A  86      -2.828   5.562 -15.227  1.00 92.04           N
ATOM   1075  CA  PHE A  86      -2.936   4.925 -13.926  1.00 92.04           C
ATOM   1076  C   PHE A  86      -1.571   4.435 -13.440  1.00 92.04           C
ATOM   1077  O   PHE A  86      -1.250   4.551 -12.258  1.00 92.04           O
ATOM   1078  HA  PHE A  86      -3.321   5.672 -13.231  1.00 92.04           H
ATOM   1079  CB  PHE A  86      -3.867   3.722 -14.093  1.00 92.04           C
ATOM   1080 1HB  PHE A  86      -3.464   3.069 -14.867  1.00 92.04           H
ATOM   1081 2HB  PHE A  86      -3.874   3.149 -13.165  1.00 92.04           H
ATOM   1082  CG  PHE A  86      -5.306   4.094 -14.456  1.00 92.04           C
ATOM   1083  CD1 PHE A  86      -5.876   5.207 -13.923  1.00 92.04           C
ATOM   1084  HD1 PHE A  86      -5.307   5.835 -13.236  1.00 92.04           H
ATOM   1085  CD2 PHE A  86      -6.015   3.311 -15.312  1.00 92.04           C
ATOM   1086  HD2 PHE A  86      -5.558   2.418 -15.740  1.00 92.04           H
ATOM   1087  CE1 PHE A  86      -7.211   5.552 -14.260  1.00 92.04           C
ATOM   1088  HE1 PHE A  86      -7.668   6.445 -13.832  1.00 92.04           H
ATOM   1089  CE2 PHE A  86      -7.351   3.656 -15.649  1.00 92.04           C
ATOM   1090  HE2 PHE A  86      -7.919   3.028 -16.336  1.00 92.04           H
ATOM   1091  CZ  PHE A  86      -7.920   4.769 -15.116  1.00 92.04           C
ATOM   1092  HZ  PHE A  86      -8.946   5.034 -15.375  1.00 92.04           H
ATOM   1093  HN  PHE A  86      -3.236   5.051 -15.983  1.00 92.04           H
ATOM   1094  N   LEU A  87      -0.803   3.897 -14.376  1.00 89.47           N
ATOM   1095  CA  LEU A  87       0.518   3.383 -14.057  1.00 89.47           C
ATOM   1096  C   LEU A  87       1.398   4.528 -13.553  1.00 89.47           C
ATOM   1097  O   LEU A  87       2.231   4.332 -12.669  1.00 89.47           O
ATOM   1098  HA  LEU A  87       0.400   2.658 -13.252  1.00 89.47           H
ATOM   1099  CB  LEU A  87       1.106   2.636 -15.256  1.00 89.47           C
ATOM   1100 1HB  LEU A  87       1.083   3.301 -16.120  1.00 89.47           H
ATOM   1101 2HB  LEU A  87       2.154   2.422 -15.046  1.00 89.47           H
ATOM   1102  CG  LEU A  87       0.413   1.327 -15.637  1.00 89.47           C
ATOM   1103  HG  LEU A  87      -0.645   1.534 -15.798  1.00 89.47           H
ATOM   1104  CD1 LEU A  87       0.970   0.773 -16.950  1.00 89.47           C
ATOM   1105 1HD1 LEU A  87       0.809   1.499 -17.747  1.00 89.47           H
ATOM   1106 2HD1 LEU A  87       2.038   0.585 -16.841  1.00 89.47           H
ATOM   1107 3HD1 LEU A  87       0.460  -0.158 -17.197  1.00 89.47           H
ATOM   1108  CD2 LEU A  87       0.505   0.307 -14.500  1.00 89.47           C
ATOM   1109 1HD2 LEU A  87       1.553   0.098 -14.284  1.00 89.47           H
ATOM   1110 2HD2 LEU A  87       0.024   0.711 -13.610  1.00 89.47           H
ATOM   1111 3HD2 LEU A  87       0.005  -0.615 -14.797  1.00 89.47           H
ATOM   1112  HN  LEU A  87      -1.069   3.811 -15.336  1.00 89.47           H
ATOM   1113  N   LEU A  88       1.184   5.698 -14.136  1.00 92.00           N
ATOM   1114  CA  LEU A  88       1.917   6.884 -13.727  1.00 92.00           C
ATOM   1115  C   LEU A  88       1.581   7.208 -12.270  1.00 92.00           C
ATOM   1116  O   LEU A  88       2.477   7.383 -11.446  1.00 92.00           O
ATOM   1117  HA  LEU A  88       2.980   6.650 -13.792  1.00 92.00           H
ATOM   1118  CB  LEU A  88       1.648   8.040 -14.692  1.00 92.00           C
ATOM   1119 1HB  LEU A  88       2.039   7.767 -15.672  1.00 92.00           H
ATOM   1120 2HB  LEU A  88       0.569   8.153 -14.800  1.00 92.00           H
ATOM   1121  CG  LEU A  88       2.239   9.395 -14.297  1.00 92.00           C
ATOM   1122  HG  LEU A  88       1.972   9.594 -13.259  1.00 92.00           H
ATOM   1123  CD1 LEU A  88       3.766   9.370 -14.374  1.00 92.00           C
ATOM   1124 1HD1 LEU A  88       4.152   8.610 -13.695  1.00 92.00           H
ATOM   1125 2HD1 LEU A  88       4.075   9.139 -15.393  1.00 92.00           H
ATOM   1126 3HD1 LEU A  88       4.160  10.346 -14.088  1.00 92.00           H
ATOM   1127  CD2 LEU A  88       1.640  10.521 -15.142  1.00 92.00           C
ATOM   1128 1HD2 LEU A  88       1.856  10.340 -16.195  1.00 92.00           H
ATOM   1129 2HD2 LEU A  88       0.561  10.553 -14.992  1.00 92.00           H
ATOM   1130 3HD2 LEU A  88       2.077  11.473 -14.840  1.00 92.00           H
ATOM   1131  HN  LEU A  88       0.525   5.842 -14.875  1.00 92.00           H
ATOM   1132  N   ASN A  89       0.286   7.279 -11.996  1.00 95.33           N
ATOM   1133  CA  ASN A  89      -0.180   7.686 -10.682  1.00 95.33           C
ATOM   1134  C   ASN A  89       0.242   6.639  -9.649  1.00 95.33           C
ATOM   1135  O   ASN A  89       0.457   6.965  -8.482  1.00 95.33           O
ATOM   1136  HA  ASN A  89       0.281   8.658 -10.503  1.00 95.33           H
ATOM   1137  CB  ASN A  89      -1.706   7.796 -10.648  1.00 95.33           C
ATOM   1138 1HB  ASN A  89      -2.145   6.982 -11.224  1.00 95.33           H
ATOM   1139 2HB  ASN A  89      -2.059   7.687  -9.622  1.00 95.33           H
ATOM   1140  CG  ASN A  89      -2.172   9.138 -11.214  1.00 95.33           C
ATOM   1141  OD1 ASN A  89      -2.425  10.090 -10.494  1.00 95.33           O
ATOM   1142  ND2 ASN A  89      -2.271   9.161 -12.540  1.00 95.33           N
ATOM   1143 1HD2 ASN A  89      -2.048   8.345 -13.072  1.00 95.33           H
ATOM   1144 2HD2 ASN A  89      -2.568   9.995 -13.005  1.00 95.33           H
ATOM   1145  HN  ASN A  89      -0.437   7.064 -12.653  1.00 95.33           H
ATOM   1146  N   LEU A  90       0.348   5.403 -10.115  1.00 92.75           N
ATOM   1147  CA  LEU A  90       0.778   4.314  -9.256  1.00 92.75           C
ATOM   1148  C   LEU A  90       2.215   4.568  -8.797  1.00 92.75           C
ATOM   1149  O   LEU A  90       2.527   4.431  -7.615  1.00 92.75           O
ATOM   1150  HA  LEU A  90       0.131   4.314  -8.378  1.00 92.75           H
ATOM   1151  CB  LEU A  90       0.586   2.969  -9.959  1.00 92.75           C
ATOM   1152 1HB  LEU A  90      -0.343   3.008 -10.528  1.00 92.75           H
ATOM   1153 2HB  LEU A  90       1.395   2.838 -10.678  1.00 92.75           H
ATOM   1154  CG  LEU A  90       0.543   1.737  -9.052  1.00 92.75           C
ATOM   1155  HG  LEU A  90       1.310   1.851  -8.286  1.00 92.75           H
ATOM   1156  CD1 LEU A  90      -0.803   1.633  -8.332  1.00 92.75           C
ATOM   1157 1HD1 LEU A  90      -0.958   2.522  -7.721  1.00 92.75           H
ATOM   1158 2HD1 LEU A  90      -1.603   1.553  -9.067  1.00 92.75           H
ATOM   1159 3HD1 LEU A  90      -0.806   0.749  -7.694  1.00 92.75           H
ATOM   1160  CD2 LEU A  90       0.873   0.466  -9.837  1.00 92.75           C
ATOM   1161 1HD2 LEU A  90       0.146   0.335 -10.638  1.00 92.75           H
ATOM   1162 2HD2 LEU A  90       1.873   0.552 -10.263  1.00 92.75           H
ATOM   1163 3HD2 LEU A  90       0.836  -0.394  -9.168  1.00 92.75           H
ATOM   1164  HN  LEU A  90       0.146   5.143 -11.059  1.00 92.75           H
ATOM   1165  N   ALA A  91       3.053   4.933  -9.757  1.00 94.97           N
ATOM   1166  CA  ALA A  91       4.462   5.153  -9.477  1.00 94.97           C
ATOM   1167  C   ALA A  91       4.611   6.354  -8.542  1.00 94.97           C
ATOM   1168  O   ALA A  91       5.492   6.372  -7.684  1.00 94.97           O
ATOM   1169  HA  ALA A  91       4.843   4.263  -8.975  1.00 94.97           H
ATOM   1170  CB  ALA A  91       5.220   5.340 -10.793  1.00 94.97           C
ATOM   1171 1HB  ALA A  91       5.106   4.447 -11.408  1.00 94.97           H
ATOM   1172 2HB  ALA A  91       4.817   6.201 -11.325  1.00 94.97           H
ATOM   1173 3HB  ALA A  91       6.277   5.504 -10.583  1.00 94.97           H
ATOM   1174  HN  ALA A  91       2.783   5.079 -10.709  1.00 94.97           H
ATOM   1175  N   ILE A  92       3.736   7.330  -8.740  1.00 96.37           N
ATOM   1176  CA  ILE A  92       3.756   8.530  -7.922  1.00 96.37           C
ATOM   1177  C   ILE A  92       3.385   8.167  -6.482  1.00 96.37           C
ATOM   1178  O   ILE A  92       4.024   8.629  -5.538  1.00 96.37           O
ATOM   1179  HA  ILE A  92       4.776   8.914  -7.929  1.00 96.37           H
ATOM   1180  CB  ILE A  92       2.861   9.610  -8.533  1.00 96.37           C
ATOM   1181  HB  ILE A  92       1.894   9.163  -8.762  1.00 96.37           H
ATOM   1182  CG1 ILE A  92       3.445  10.124  -9.851  1.00 96.37           C
ATOM   1183 1HG1 ILE A  92       4.344  10.707  -9.652  1.00 96.37           H
ATOM   1184 2HG1 ILE A  92       3.743   9.281 -10.474  1.00 96.37           H
ATOM   1185  CG2 ILE A  92       2.611  10.744  -7.537  1.00 96.37           C
ATOM   1186 1HG2 ILE A  92       2.120  10.345  -6.649  1.00 96.37           H
ATOM   1187 2HG2 ILE A  92       3.562  11.196  -7.254  1.00 96.37           H
ATOM   1188 3HG2 ILE A  92       1.972  11.498  -7.997  1.00 96.37           H
ATOM   1189  CD1 ILE A  92       2.428  10.986 -10.602  1.00 96.37           C
ATOM   1190 1HD1 ILE A  92       1.540  10.393 -10.821  1.00 96.37           H
ATOM   1191 2HD1 ILE A  92       2.151  11.841  -9.985  1.00 96.37           H
ATOM   1192 3HD1 ILE A  92       2.868  11.338 -11.535  1.00 96.37           H
ATOM   1193  HN  ILE A  92       3.025   7.309  -9.443  1.00 96.37           H
ATOM   1194  N   ALA A  93       2.355   7.343  -6.360  1.00 96.48           N
ATOM   1195  CA  ALA A  93       1.862   6.950  -5.051  1.00 96.48           C
ATOM   1196  C   ALA A  93       2.972   6.220  -4.292  1.00 96.48           C
ATOM   1197  O   ALA A  93       3.164   6.445  -3.098  1.00 96.48           O
ATOM   1198  HA  ALA A  93       1.599   7.858  -4.509  1.00 96.48           H
ATOM   1199  CB  ALA A  93       0.606   6.092  -5.215  1.00 96.48           C
ATOM   1200 1HB  ALA A  93      -0.161   6.666  -5.734  1.00 96.48           H
ATOM   1201 2HB  ALA A  93       0.847   5.201  -5.795  1.00 96.48           H
ATOM   1202 3HB  ALA A  93       0.237   5.797  -4.232  1.00 96.48           H
ATOM   1203  HN  ALA A  93       1.860   6.948  -7.134  1.00 96.48           H
ATOM   1204  N   ASP A  94       3.673   5.359  -5.016  1.00 96.22           N
ATOM   1205  CA  ASP A  94       4.745   4.579  -4.420  1.00 96.22           C
ATOM   1206  C   ASP A  94       5.845   5.522  -3.930  1.00 96.22           C
ATOM   1207  O   ASP A  94       6.331   5.384  -2.809  1.00 96.22           O
ATOM   1208  HA  ASP A  94       4.277   4.025  -3.606  1.00 96.22           H
ATOM   1209  CB  ASP A  94       5.363   3.623  -5.442  1.00 96.22           C
ATOM   1210 1HB  ASP A  94       5.488   4.135  -6.396  1.00 96.22           H
ATOM   1211 2HB  ASP A  94       6.356   3.321  -5.109  1.00 96.22           H
ATOM   1212  CG  ASP A  94       4.485   2.384  -5.634  1.00 96.22           C
ATOM   1213  OD1 ASP A  94       3.791   2.023  -4.659  1.00 96.22           O
ATOM   1214  OD2 ASP A  94       4.529   1.825  -6.751  1.00 96.22           O
ATOM   1215  HN  ASP A  94       3.520   5.193  -5.990  1.00 96.22           H
ATOM   1216  N   LEU A  95       6.205   6.460  -4.794  1.00 97.07           N
ATOM   1217  CA  LEU A  95       7.285   7.383  -4.490  1.00 97.07           C
ATOM   1218  C   LEU A  95       6.952   8.146  -3.206  1.00 97.07           C
ATOM   1219  O   LEU A  95       7.810   8.315  -2.341  1.00 97.07           O
ATOM   1220  HA  LEU A  95       8.183   6.789  -4.316  1.00 97.07           H
ATOM   1221  CB  LEU A  95       7.568   8.290  -5.689  1.00 97.07           C
ATOM   1222 1HB  LEU A  95       6.615   8.587  -6.128  1.00 97.07           H
ATOM   1223 2HB  LEU A  95       8.048   9.199  -5.326  1.00 97.07           H
ATOM   1224  CG  LEU A  95       8.442   7.691  -6.793  1.00 97.07           C
ATOM   1225  HG  LEU A  95       7.943   6.801  -7.178  1.00 97.07           H
ATOM   1226  CD1 LEU A  95       8.594   8.666  -7.962  1.00 97.07           C
ATOM   1227 1HD1 LEU A  95       7.611   8.891  -8.377  1.00 97.07           H
ATOM   1228 2HD1 LEU A  95       9.059   9.587  -7.609  1.00 97.07           H
ATOM   1229 3HD1 LEU A  95       9.219   8.215  -8.732  1.00 97.07           H
ATOM   1230  CD2 LEU A  95       9.796   7.245  -6.238  1.00 97.07           C
ATOM   1231 1HD2 LEU A  95      10.314   8.104  -5.810  1.00 97.07           H
ATOM   1232 2HD2 LEU A  95       9.643   6.491  -5.466  1.00 97.07           H
ATOM   1233 3HD2 LEU A  95      10.397   6.823  -7.044  1.00 97.07           H
ATOM   1234  HN  LEU A  95       5.773   6.594  -5.686  1.00 97.07           H
ATOM   1235  N   LEU A  96       5.705   8.586  -3.124  1.00 96.81           N
ATOM   1236  CA  LEU A  96       5.284   9.438  -2.025  1.00 96.81           C
ATOM   1237  C   LEU A  96       5.524   8.711  -0.700  1.00 96.81           C
ATOM   1238  O   LEU A  96       5.981   9.314   0.269  1.00 96.81           O
ATOM   1239  HA  LEU A  96       5.908  10.331  -2.046  1.00 96.81           H
ATOM   1240  CB  LEU A  96       3.836   9.892  -2.224  1.00 96.81           C
ATOM   1241 1HB  LEU A  96       3.237   9.021  -2.490  1.00 96.81           H
ATOM   1242 2HB  LEU A  96       3.457  10.260  -1.271  1.00 96.81           H
ATOM   1243  CG  LEU A  96       3.612  10.973  -3.282  1.00 96.81           C
ATOM   1244  HG  LEU A  96       3.920  10.574  -4.249  1.00 96.81           H
ATOM   1245  CD1 LEU A  96       2.129  11.332  -3.394  1.00 96.81           C
ATOM   1246 1HD1 LEU A  96       1.560  10.446  -3.674  1.00 96.81           H
ATOM   1247 2HD1 LEU A  96       1.772  11.704  -2.433  1.00 96.81           H
ATOM   1248 3HD1 LEU A  96       1.998  12.103  -4.153  1.00 96.81           H
ATOM   1249  CD2 LEU A  96       4.480  12.202  -3.003  1.00 96.81           C
ATOM   1250 1HD2 LEU A  96       4.226  12.612  -2.026  1.00 96.81           H
ATOM   1251 2HD2 LEU A  96       5.531  11.914  -3.015  1.00 96.81           H
ATOM   1252 3HD2 LEU A  96       4.301  12.955  -3.771  1.00 96.81           H
ATOM   1253  HN  LEU A  96       4.991   8.369  -3.789  1.00 96.81           H
ATOM   1254  N   PHE A  97       5.204   7.425  -0.701  1.00 97.20           N
ATOM   1255  CA  PHE A  97       5.369   6.612   0.492  1.00 97.20           C
ATOM   1256  C   PHE A  97       6.849   6.342   0.771  1.00 97.20           C
ATOM   1257  O   PHE A  97       7.305   6.478   1.905  1.00 97.20           O
ATOM   1258  HA  PHE A  97       4.940   7.169   1.325  1.00 97.20           H
ATOM   1259  CB  PHE A  97       4.662   5.281   0.228  1.00 97.20           C
ATOM   1260 1HB  PHE A  97       3.588   5.458   0.165  1.00 97.20           H
ATOM   1261 2HB  PHE A  97       4.979   4.899  -0.743  1.00 97.20           H
ATOM   1262  CG  PHE A  97       4.927   4.214   1.291  1.00 97.20           C
ATOM   1263  CD1 PHE A  97       5.506   3.034   0.941  1.00 97.20           C
ATOM   1264  HD1 PHE A  97       5.782   2.849  -0.098  1.00 97.20           H
ATOM   1265  CD2 PHE A  97       4.583   4.444   2.586  1.00 97.20           C
ATOM   1266  HD2 PHE A  97       4.119   5.389   2.867  1.00 97.20           H
ATOM   1267  CE1 PHE A  97       5.752   2.043   1.927  1.00 97.20           C
ATOM   1268  HE1 PHE A  97       6.217   1.098   1.647  1.00 97.20           H
ATOM   1269  CE2 PHE A  97       4.829   3.453   3.573  1.00 97.20           C
ATOM   1270  HE2 PHE A  97       4.554   3.638   4.612  1.00 97.20           H
ATOM   1271  CZ  PHE A  97       5.409   2.274   3.223  1.00 97.20           C
ATOM   1272  HZ  PHE A  97       5.598   1.513   3.981  1.00 97.20           H
ATOM   1273  HN  PHE A  97       4.840   6.940  -1.496  1.00 97.20           H
ATOM   1274  N   LEU A  98       7.558   5.965  -0.283  1.00 97.24           N
ATOM   1275  CA  LEU A  98       8.941   5.540  -0.141  1.00 97.24           C
ATOM   1276  C   LEU A  98       9.732   6.628   0.587  1.00 97.24           C
ATOM   1277  O   LEU A  98      10.607   6.328   1.398  1.00 97.24           O
ATOM   1278  HA  LEU A  98       8.945   4.640   0.474  1.00 97.24           H
ATOM   1279  CB  LEU A  98       9.526   5.160  -1.503  1.00 97.24           C
ATOM   1280 1HB  LEU A  98       9.304   5.961  -2.208  1.00 97.24           H
ATOM   1281 2HB  LEU A  98      10.611   5.111  -1.408  1.00 97.24           H
ATOM   1282  CG  LEU A  98       9.034   3.840  -2.100  1.00 97.24           C
ATOM   1283  HG  LEU A  98       7.954   3.786  -1.964  1.00 97.24           H
ATOM   1284  CD1 LEU A  98       9.303   3.786  -3.605  1.00 97.24           C
ATOM   1285 1HD1 LEU A  98       8.784   4.608  -4.098  1.00 97.24           H
ATOM   1286 2HD1 LEU A  98      10.375   3.873  -3.786  1.00 97.24           H
ATOM   1287 3HD1 LEU A  98       8.944   2.837  -4.004  1.00 97.24           H
ATOM   1288  CD2 LEU A  98       9.643   2.645  -1.365  1.00 97.24           C
ATOM   1289 1HD2 LEU A  98      10.729   2.682  -1.447  1.00 97.24           H
ATOM   1290 2HD2 LEU A  98       9.357   2.681  -0.314  1.00 97.24           H
ATOM   1291 3HD2 LEU A  98       9.276   1.720  -1.810  1.00 97.24           H
ATOM   1292  HN  LEU A  98       7.204   5.946  -1.218  1.00 97.24           H
ATOM   1293  N   VAL A  99       9.397   7.871   0.271  1.00 96.78           N
ATOM   1294  CA  VAL A  99      10.111   9.005   0.833  1.00 96.78           C
ATOM   1295  C   VAL A  99       9.957   8.995   2.355  1.00 96.78           C
ATOM   1296  O   VAL A  99      10.727   9.641   3.064  1.00 96.78           O
ATOM   1297  HA  VAL A  99      11.166   8.884   0.586  1.00 96.78           H
ATOM   1298  CB  VAL A  99       9.620  10.303   0.190  1.00 96.78           C
ATOM   1299  HB  VAL A  99       8.531  10.311   0.240  1.00 96.78           H
ATOM   1300  CG1 VAL A  99      10.134  11.523   0.957  1.00 96.78           C
ATOM   1301 1HG1 VAL A  99       9.775  11.484   1.985  1.00 96.78           H
ATOM   1302 2HG1 VAL A  99      11.224  11.522   0.952  1.00 96.78           H
ATOM   1303 3HG1 VAL A  99       9.770  12.433   0.479  1.00 96.78           H
ATOM   1304  CG2 VAL A  99      10.022  10.372  -1.284  1.00 96.78           C
ATOM   1305 1HG2 VAL A  99      11.108  10.331  -1.367  1.00 96.78           H
ATOM   1306 2HG2 VAL A  99       9.585   9.530  -1.820  1.00 96.78           H
ATOM   1307 3HG2 VAL A  99       9.661  11.305  -1.717  1.00 96.78           H
ATOM   1308  HN  VAL A  99       8.654   8.107  -0.356  1.00 96.78           H
ATOM   1309  N   THR A 100       8.957   8.256   2.812  1.00 96.17           N
ATOM   1310  CA  THR A 100       8.665   8.189   4.234  1.00 96.17           C
ATOM   1311  C   THR A 100       9.517   7.108   4.903  1.00 96.17           C
ATOM   1312  O   THR A 100       9.724   7.138   6.115  1.00 96.17           O
ATOM   1313  HA  THR A 100       8.942   9.140   4.687  1.00 96.17           H
ATOM   1314  CB  THR A 100       7.160   7.964   4.397  1.00 96.17           C
ATOM   1315  HB  THR A 100       6.846   8.161   5.422  1.00 96.17           H
ATOM   1316  OG1 THR A 100       6.956   6.630   3.937  1.00 96.17           O
ATOM   1317  HG1 THR A 100       6.910   6.617   2.938  1.00 96.17           H
ATOM   1318  CG2 THR A 100       6.332   8.820   3.436  1.00 96.17           C
ATOM   1319 1HG2 THR A 100       6.599   8.574   2.408  1.00 96.17           H
ATOM   1320 2HG2 THR A 100       6.536   9.874   3.622  1.00 96.17           H
ATOM   1321 3HG2 THR A 100       5.272   8.622   3.594  1.00 96.17           H
ATOM   1322  HN  THR A 100       8.353   7.710   2.230  1.00 96.17           H
ATOM   1323  N   LEU A 101       9.988   6.179   4.084  1.00 96.01           N
ATOM   1324  CA  LEU A 101      10.636   4.986   4.600  1.00 96.01           C
ATOM   1325  C   LEU A 101      11.865   5.391   5.416  1.00 96.01           C
ATOM   1326  O   LEU A 101      12.158   4.785   6.445  1.00 96.01           O
ATOM   1327  HA  LEU A 101       9.928   4.491   5.264  1.00 96.01           H
ATOM   1328  CB  LEU A 101      10.947   4.011   3.462  1.00 96.01           C
ATOM   1329 1HB  LEU A 101      11.455   4.559   2.669  1.00 96.01           H
ATOM   1330 2HB  LEU A 101      11.649   3.264   3.832  1.00 96.01           H
ATOM   1331  CG  LEU A 101       9.746   3.284   2.854  1.00 96.01           C
ATOM   1332  HG  LEU A 101       9.134   4.017   2.329  1.00 96.01           H
ATOM   1333  CD1 LEU A 101      10.197   2.249   1.822  1.00 96.01           C
ATOM   1334 1HD1 LEU A 101      10.745   2.747   1.023  1.00 96.01           H
ATOM   1335 2HD1 LEU A 101      10.843   1.514   2.303  1.00 96.01           H
ATOM   1336 3HD1 LEU A 101       9.323   1.747   1.406  1.00 96.01           H
ATOM   1337  CD2 LEU A 101       8.871   2.663   3.945  1.00 96.01           C
ATOM   1338 1HD2 LEU A 101       9.459   1.947   4.519  1.00 96.01           H
ATOM   1339 2HD2 LEU A 101       8.506   3.448   4.608  1.00 96.01           H
ATOM   1340 3HD2 LEU A 101       8.025   2.153   3.485  1.00 96.01           H
ATOM   1341  HN  LEU A 101       9.932   6.233   3.087  1.00 96.01           H
ATOM   1342  N   PRO A 102      12.603   6.418   4.974  1.00 95.49           N
ATOM   1343  CA  PRO A 102      13.779   6.877   5.718  1.00 95.49           C
ATOM   1344  C   PRO A 102      13.462   7.172   7.174  1.00 95.49           C
ATOM   1345  O   PRO A 102      14.262   6.876   8.060  1.00 95.49           O
ATOM   1346  HA  PRO A 102      14.535   6.092   5.744  1.00 95.49           H
ATOM   1347  CB  PRO A 102      14.216   8.135   4.965  1.00 95.49           C
ATOM   1348 1HB  PRO A 102      13.763   9.032   5.387  1.00 95.49           H
ATOM   1349 2HB  PRO A 102      15.296   8.275   5.008  1.00 95.49           H
ATOM   1350  CG  PRO A 102      13.737   7.879   3.541  1.00 95.49           C
ATOM   1351 1HG  PRO A 102      13.653   8.803   2.970  1.00 95.49           H
ATOM   1352 2HG  PRO A 102      14.428   7.240   2.991  1.00 95.49           H
ATOM   1353  CD  PRO A 102      12.387   7.212   3.751  1.00 95.49           C
ATOM   1354 1HD  PRO A 102      11.591   7.944   3.885  1.00 95.49           H
ATOM   1355 2HD  PRO A 102      12.106   6.591   2.901  1.00 95.49           H
ATOM   1356  N   PHE A 103      12.290   7.754   7.385  1.00 94.78           N
ATOM   1357  CA  PHE A 103      11.874   8.135   8.724  1.00 94.78           C
ATOM   1358  C   PHE A 103      11.514   6.904   9.558  1.00 94.78           C
ATOM   1359  O   PHE A 103      11.787   6.860  10.757  1.00 94.78           O
ATOM   1360  HA  PHE A 103      12.714   8.653   9.189  1.00 94.78           H
ATOM   1361  CB  PHE A 103      10.632   9.015   8.573  1.00 94.78           C
ATOM   1362 1HB  PHE A 103       9.872   8.461   8.022  1.00 94.78           H
ATOM   1363 2HB  PHE A 103      10.222   9.220   9.562  1.00 94.78           H
ATOM   1364  CG  PHE A 103      10.893  10.343   7.860  1.00 94.78           C
ATOM   1365  CD1 PHE A 103      11.255  11.440   8.576  1.00 94.78           C
ATOM   1366  HD1 PHE A 103      11.360  11.374   9.659  1.00 94.78           H
ATOM   1367  CD2 PHE A 103      10.762  10.426   6.508  1.00 94.78           C
ATOM   1368  HD2 PHE A 103      10.472   9.546   5.934  1.00 94.78           H
ATOM   1369  CE1 PHE A 103      11.497  12.673   7.914  1.00 94.78           C
ATOM   1370  HE1 PHE A 103      11.788  13.553   8.488  1.00 94.78           H
ATOM   1371  CE2 PHE A 103      11.005  11.658   5.846  1.00 94.78           C
ATOM   1372  HE2 PHE A 103      10.900  11.725   4.763  1.00 94.78           H
ATOM   1373  CZ  PHE A 103      11.367  12.756   6.563  1.00 94.78           C
ATOM   1374  HZ  PHE A 103      11.553  13.702   6.054  1.00 94.78           H
ATOM   1375  HN  PHE A 103      11.632   7.964   6.663  1.00 94.78           H
ATOM   1376  N   TRP A 104      10.908   5.933   8.891  1.00 92.37           N
ATOM   1377  CA  TRP A 104      10.574   4.676   9.537  1.00 92.37           C
ATOM   1378  C   TRP A 104      11.873   4.046  10.046  1.00 92.37           C
ATOM   1379  O   TRP A 104      11.913   3.503  11.149  1.00 92.37           O
ATOM   1380  HA  TRP A 104       9.914   4.897  10.375  1.00 92.37           H
ATOM   1381  CB  TRP A 104       9.798   3.760   8.588  1.00 92.37           C
ATOM   1382 1HB  TRP A 104      10.334   3.697   7.641  1.00 92.37           H
ATOM   1383 2HB  TRP A 104       9.774   2.755   9.008  1.00 92.37           H
ATOM   1384  CG  TRP A 104       8.364   4.218   8.316  1.00 92.37           C
ATOM   1385  CD1 TRP A 104       7.923   5.006   7.326  1.00 92.37           C
ATOM   1386  HD1 TRP A 104       8.562   5.439   6.556  1.00 92.37           H
ATOM   1387  CD2 TRP A 104       7.193   3.880   9.088  1.00 92.37           C
ATOM   1388  NE1 TRP A 104       6.559   5.201   7.404  1.00 92.37           N
ATOM   1389  HE1 TRP A 104       6.003   5.750   6.779  1.00 92.37           H
ATOM   1390  CE2 TRP A 104       6.101   4.495   8.509  1.00 92.37           C
ATOM   1391  CE3 TRP A 104       7.060   3.082  10.238  1.00 92.37           C
ATOM   1392  HE3 TRP A 104       7.906   2.587  10.714  1.00 92.37           H
ATOM   1393  CZ2 TRP A 104       4.799   4.375   9.010  1.00 92.37           C
ATOM   1394  HZ2 TRP A 104       3.953   4.871   8.534  1.00 92.37           H
ATOM   1395  CZ3 TRP A 104       5.752   2.973  10.727  1.00 92.37           C
ATOM   1396  HZ3 TRP A 104       5.593   2.365  11.617  1.00 92.37           H
ATOM   1397  CH2 TRP A 104       4.643   3.585  10.155  1.00 92.37           C
ATOM   1398  HH2 TRP A 104       3.655   3.451  10.597  1.00 92.37           H
ATOM   1399  HN  TRP A 104      10.646   5.996   7.927  1.00 92.37           H
ATOM   1400  N   ALA A 105      12.903   4.141   9.218  1.00 94.04           N
ATOM   1401  CA  ALA A 105      14.165   3.487   9.516  1.00 94.04           C
ATOM   1402  C   ALA A 105      14.784   4.125  10.762  1.00 94.04           C
ATOM   1403  O   ALA A 105      15.199   3.423  11.683  1.00 94.04           O
ATOM   1404  HA  ALA A 105      13.954   2.437   9.723  1.00 94.04           H
ATOM   1405  CB  ALA A 105      15.086   3.574   8.298  1.00 94.04           C
ATOM   1406 1HB  ALA A 105      14.613   3.080   7.449  1.00 94.04           H
ATOM   1407 2HB  ALA A 105      15.269   4.620   8.054  1.00 94.04           H
ATOM   1408 3HB  ALA A 105      16.033   3.082   8.522  1.00 94.04           H
ATOM   1409  HN  ALA A 105      12.885   4.653   8.359  1.00 94.04           H
ATOM   1410  N   ILE A 106      14.827   5.449  10.750  1.00 93.33           N
ATOM   1411  CA  ILE A 106      15.450   6.188  11.835  1.00 93.33           C
ATOM   1412  C   ILE A 106      14.710   5.888  13.140  1.00 93.33           C
ATOM   1413  O   ILE A 106      15.335   5.683  14.179  1.00 93.33           O
ATOM   1414  HA  ILE A 106      16.475   5.828  11.929  1.00 93.33           H
ATOM   1415  CB  ILE A 106      15.522   7.678  11.497  1.00 93.33           C
ATOM   1416  HB  ILE A 106      14.547   7.991  11.123  1.00 93.33           H
ATOM   1417  CG1 ILE A 106      16.537   7.939  10.382  1.00 93.33           C
ATOM   1418 1HG1 ILE A 106      17.548   7.820  10.771  1.00 93.33           H
ATOM   1419 2HG1 ILE A 106      16.411   7.201   9.590  1.00 93.33           H
ATOM   1420  CG2 ILE A 106      15.816   8.510  12.746  1.00 93.33           C
ATOM   1421 1HG2 ILE A 106      15.024   8.357  13.480  1.00 93.33           H
ATOM   1422 2HG2 ILE A 106      16.771   8.202  13.172  1.00 93.33           H
ATOM   1423 3HG2 ILE A 106      15.862   9.566  12.477  1.00 93.33           H
ATOM   1424  CD1 ILE A 106      16.369   9.346   9.806  1.00 93.33           C
ATOM   1425 1HD1 ILE A 106      15.365   9.454   9.396  1.00 93.33           H
ATOM   1426 2HD1 ILE A 106      16.520  10.083  10.595  1.00 93.33           H
ATOM   1427 3HD1 ILE A 106      17.103   9.505   9.016  1.00 93.33           H
ATOM   1428  HN  ILE A 106      14.446   6.014  10.017  1.00 93.33           H
ATOM   1429  N   ALA A 107      13.388   5.873  13.044  1.00 91.57           N
ATOM   1430  CA  ALA A 107      12.555   5.678  14.218  1.00 91.57           C
ATOM   1431  C   ALA A 107      12.799   4.279  14.786  1.00 91.57           C
ATOM   1432  O   ALA A 107      12.734   4.076  15.997  1.00 91.57           O
ATOM   1433  HA  ALA A 107      12.850   6.419  14.961  1.00 91.57           H
ATOM   1434  CB  ALA A 107      11.089   5.909  13.847  1.00 91.57           C
ATOM   1435 1HB  ALA A 107      10.963   6.927  13.478  1.00 91.57           H
ATOM   1436 2HB  ALA A 107      10.794   5.202  13.072  1.00 91.57           H
ATOM   1437 3HB  ALA A 107      10.464   5.763  14.728  1.00 91.57           H
ATOM   1438  HN  ALA A 107      12.889   5.990  12.186  1.00 91.57           H
ATOM   1439  N   ALA A 108      13.076   3.349  13.883  1.00 91.26           N
ATOM   1440  CA  ALA A 108      13.300   1.968  14.276  1.00 91.26           C
ATOM   1441  C   ALA A 108      14.705   1.831  14.863  1.00 91.26           C
ATOM   1442  O   ALA A 108      14.926   1.036  15.776  1.00 91.26           O
ATOM   1443  HA  ALA A 108      12.568   1.719  15.044  1.00 91.26           H
ATOM   1444  CB  ALA A 108      13.080   1.052  13.070  1.00 91.26           C
ATOM   1445 1HB  ALA A 108      12.058   1.166  12.709  1.00 91.26           H
ATOM   1446 2HB  ALA A 108      13.778   1.322  12.277  1.00 91.26           H
ATOM   1447 3HB  ALA A 108      13.248   0.017  13.365  1.00 91.26           H
ATOM   1448  HN  ALA A 108      13.148   3.526  12.902  1.00 91.26           H
ATOM   1449  N   ALA A 109      15.620   2.618  14.316  1.00 90.59           N
ATOM   1450  CA  ALA A 109      17.024   2.491  14.670  1.00 90.59           C
ATOM   1451  C   ALA A 109      17.222   2.932  16.122  1.00 90.59           C
ATOM   1452  O   ALA A 109      18.047   2.368  16.838  1.00 90.59           O
ATOM   1453  HA  ALA A 109      17.296   1.440  14.578  1.00 90.59           H
ATOM   1454  CB  ALA A 109      17.872   3.307  13.692  1.00 90.59           C
ATOM   1455 1HB  ALA A 109      17.718   2.935  12.679  1.00 90.59           H
ATOM   1456 2HB  ALA A 109      17.578   4.356  13.743  1.00 90.59           H
ATOM   1457 3HB  ALA A 109      18.925   3.212  13.958  1.00 90.59           H
ATOM   1458  HN  ALA A 109      15.416   3.330  13.645  1.00 90.59           H
ATOM   1459  N   ASP A 110      16.450   3.936  16.512  1.00 86.48           N
ATOM   1460  CA  ASP A 110      16.614   4.540  17.823  1.00 86.48           C
ATOM   1461  C   ASP A 110      15.243   4.941  18.371  1.00 86.48           C
ATOM   1462  O   ASP A 110      14.496   4.096  18.863  1.00 86.48           O
ATOM   1463  HA  ASP A 110      17.099   3.777  18.432  1.00 86.48           H
ATOM   1464  CB  ASP A 110      17.478   5.800  17.745  1.00 86.48           C
ATOM   1465 1HB  ASP A 110      18.438   5.560  17.286  1.00 86.48           H
ATOM   1466 2HB  ASP A 110      16.995   6.537  17.104  1.00 86.48           H
ATOM   1467  CG  ASP A 110      17.706   6.396  19.135  1.00 86.48           C
ATOM   1468  OD1 ASP A 110      17.383   5.690  20.115  1.00 86.48           O
ATOM   1469  OD2 ASP A 110      18.198   7.544  19.187  1.00 86.48           O
ATOM   1470  HN  ASP A 110      15.724   4.334  15.951  1.00 86.48           H
ATOM   1471  N   GLN A 111      14.953   6.229  18.268  1.00 85.83           N
ATOM   1472  CA  GLN A 111      13.661   6.742  18.690  1.00 85.83           C
ATOM   1473  C   GLN A 111      13.163   7.802  17.705  1.00 85.83           C
ATOM   1474  O   GLN A 111      13.912   8.249  16.838  1.00 85.83           O
ATOM   1475  HA  GLN A 111      12.991   5.883  18.679  1.00 85.83           H
ATOM   1476  CB  GLN A 111      13.732   7.305  20.111  1.00 85.83           C
ATOM   1477 1HB  GLN A 111      12.744   7.648  20.420  1.00 85.83           H
ATOM   1478 2HB  GLN A 111      14.027   6.517  20.804  1.00 85.83           H
ATOM   1479  CG  GLN A 111      14.728   8.463  20.193  1.00 85.83           C
ATOM   1480 1HG  GLN A 111      15.726   8.109  19.934  1.00 85.83           H
ATOM   1481 2HG  GLN A 111      14.462   9.229  19.463  1.00 85.83           H
ATOM   1482  CD  GLN A 111      14.746   9.073  21.596  1.00 85.83           C
ATOM   1483  OE1 GLN A 111      13.726   9.446  22.152  1.00 85.83           O
ATOM   1484  NE2 GLN A 111      15.959   9.154  22.135  1.00 85.83           N
ATOM   1485 1HE2 GLN A 111      16.756   8.830  21.625  1.00 85.83           H
ATOM   1486 2HE2 GLN A 111      16.074   9.539  23.051  1.00 85.83           H
ATOM   1487  HN  GLN A 111      15.583   6.917  17.905  1.00 85.83           H
ATOM   1488  N   TRP A 112      11.902   8.172  17.871  1.00 90.83           N
ATOM   1489  CA  TRP A 112      11.300   9.184  17.019  1.00 90.83           C
ATOM   1490  C   TRP A 112      11.881  10.542  17.417  1.00 90.83           C
ATOM   1491  O   TRP A 112      11.581  11.059  18.492  1.00 90.83           O
ATOM   1492  HA  TRP A 112      11.566   8.952  15.988  1.00 90.83           H
ATOM   1493  CB  TRP A 112       9.774   9.138  17.107  1.00 90.83           C
ATOM   1494 1HB  TRP A 112       9.439   8.120  16.909  1.00 90.83           H
ATOM   1495 2HB  TRP A 112       9.471   9.381  18.125  1.00 90.83           H
ATOM   1496  CG  TRP A 112       9.066  10.089  16.140  1.00 90.83           C
ATOM   1497  CD1 TRP A 112       8.656  11.344  16.369  1.00 90.83           C
ATOM   1498  HD1 TRP A 112       8.782  11.867  17.316  1.00 90.83           H
ATOM   1499  CD2 TRP A 112       8.699   9.809  14.772  1.00 90.83           C
ATOM   1500  NE1 TRP A 112       8.054  11.891  15.254  1.00 90.83           N
ATOM   1501  HE1 TRP A 112       7.670  12.811  15.180  1.00 90.83           H
ATOM   1502  CE2 TRP A 112       8.081  10.928  14.252  1.00 90.83           C
ATOM   1503  CE3 TRP A 112       8.883   8.648  14.001  1.00 90.83           C
ATOM   1504  HE3 TRP A 112       9.368   7.752  14.388  1.00 90.83           H
ATOM   1505  CZ2 TRP A 112       7.598  10.996  12.940  1.00 90.83           C
ATOM   1506  HZ2 TRP A 112       7.113  11.892  12.552  1.00 90.83           H
ATOM   1507  CZ3 TRP A 112       8.394   8.732  12.692  1.00 90.83           C
ATOM   1508  HZ3 TRP A 112       8.511   7.859  12.050  1.00 90.83           H
ATOM   1509  CH2 TRP A 112       7.770   9.851  12.153  1.00 90.83           C
ATOM   1510  HH2 TRP A 112       7.416   9.837  11.122  1.00 90.83           H
ATOM   1511  HN  TRP A 112      11.295   7.794  18.570  1.00 90.83           H
ATOM   1512  N   LYS A 113      12.703  11.082  16.528  1.00 90.32           N
ATOM   1513  CA  LYS A 113      13.428  12.305  16.825  1.00 90.32           C
ATOM   1514  C   LYS A 113      12.714  13.489  16.170  1.00 90.32           C
ATOM   1515  O   LYS A 113      13.151  14.631  16.299  1.00 90.32           O
ATOM   1516  HA  LYS A 113      13.406  12.444  17.906  1.00 90.32           H
ATOM   1517  CB  LYS A 113      14.897  12.170  16.417  1.00 90.32           C
ATOM   1518 1HB  LYS A 113      14.962  11.920  15.358  1.00 90.32           H
ATOM   1519 2HB  LYS A 113      15.404  13.126  16.549  1.00 90.32           H
ATOM   1520  CG  LYS A 113      15.600  11.094  17.246  1.00 90.32           C
ATOM   1521 1HG  LYS A 113      15.550  11.354  18.303  1.00 90.32           H
ATOM   1522 2HG  LYS A 113      15.082  10.142  17.127  1.00 90.32           H
ATOM   1523  CD  LYS A 113      17.062  10.943  16.820  1.00 90.32           C
ATOM   1524 1HD  LYS A 113      17.113  10.717  15.755  1.00 90.32           H
ATOM   1525 2HD  LYS A 113      17.588  11.885  16.972  1.00 90.32           H
ATOM   1526  CE  LYS A 113      17.752   9.833  17.616  1.00 90.32           C
ATOM   1527 1HE  LYS A 113      17.733  10.074  18.679  1.00 90.32           H
ATOM   1528 2HE  LYS A 113      17.210   8.896  17.492  1.00 90.32           H
ATOM   1529  NZ  LYS A 113      19.152   9.666  17.165  1.00 90.32           N
ATOM   1530 1HZ  LYS A 113      19.572   8.881  17.651  1.00 90.32           H
ATOM   1531 2HZ  LYS A 113      19.167   9.493  16.166  1.00 90.32           H
ATOM   1532 3HZ  LYS A 113      19.676  10.510  17.370  1.00 90.32           H
ATOM   1533  HN  LYS A 113      12.876  10.698  15.621  1.00 90.32           H
ATOM   1534  N   PHE A 114      11.626  13.175  15.482  1.00 92.85           N
ATOM   1535  CA  PHE A 114      10.979  14.149  14.620  1.00 92.85           C
ATOM   1536  C   PHE A 114       9.739  14.740  15.294  1.00 92.85           C
ATOM   1537  O   PHE A 114       9.281  14.231  16.316  1.00 92.85           O
ATOM   1538  HA  PHE A 114      11.701  14.944  14.431  1.00 92.85           H
ATOM   1539  CB  PHE A 114      10.551  13.409  13.351  1.00 92.85           C
ATOM   1540 1HB  PHE A 114       9.759  12.704  13.603  1.00 92.85           H
ATOM   1541 2HB  PHE A 114      10.127  14.127  12.649  1.00 92.85           H
ATOM   1542  CG  PHE A 114      11.687  12.652  12.659  1.00 92.85           C
ATOM   1543  CD1 PHE A 114      12.607  13.330  11.923  1.00 92.85           C
ATOM   1544  HD1 PHE A 114      12.536  14.414  11.826  1.00 92.85           H
ATOM   1545  CD2 PHE A 114      11.776  11.300  12.781  1.00 92.85           C
ATOM   1546  HD2 PHE A 114      11.038  10.756  13.371  1.00 92.85           H
ATOM   1547  CE1 PHE A 114      13.661  12.628  11.282  1.00 92.85           C
ATOM   1548  HE1 PHE A 114      14.399  13.171  10.692  1.00 92.85           H
ATOM   1549  CE2 PHE A 114      12.830  10.597  12.139  1.00 92.85           C
ATOM   1550  HE2 PHE A 114      12.901   9.514  12.237  1.00 92.85           H
ATOM   1551  CZ  PHE A 114      13.750  11.276  11.403  1.00 92.85           C
ATOM   1552  HZ  PHE A 114      14.559  10.737  10.911  1.00 92.85           H
ATOM   1553  HN  PHE A 114      11.188  12.276  15.507  1.00 92.85           H
ATOM   1554  N   GLN A 115       9.230  15.806  14.694  1.00 92.43           N
ATOM   1555  CA  GLN A 115       8.074  16.493  15.244  1.00 92.43           C
ATOM   1556  C   GLN A 115       6.803  15.680  14.991  1.00 92.43           C
ATOM   1557  O   GLN A 115       6.799  14.768  14.165  1.00 92.43           O
ATOM   1558  HA  GLN A 115       8.261  16.564  16.315  1.00 92.43           H
ATOM   1559  CB  GLN A 115       7.947  17.903  14.663  1.00 92.43           C
ATOM   1560 1HB  GLN A 115       7.933  17.852  13.574  1.00 92.43           H
ATOM   1561 2HB  GLN A 115       6.999  18.344  14.973  1.00 92.43           H
ATOM   1562  CG  GLN A 115       9.104  18.792  15.123  1.00 92.43           C
ATOM   1563 1HG  GLN A 115      10.053  18.329  14.850  1.00 92.43           H
ATOM   1564 2HG  GLN A 115       9.057  19.751  14.607  1.00 92.43           H
ATOM   1565  CD  GLN A 115       9.056  19.016  16.635  1.00 92.43           C
ATOM   1566  OE1 GLN A 115       8.031  18.865  17.279  1.00 92.43           O
ATOM   1567  NE2 GLN A 115      10.219  19.384  17.165  1.00 92.43           N
ATOM   1568 1HE2 GLN A 115      11.024  19.490  16.580  1.00 92.43           H
ATOM   1569 2HE2 GLN A 115      10.289  19.555  18.148  1.00 92.43           H
ATOM   1570  HN  GLN A 115       9.594  16.200  13.850  1.00 92.43           H
ATOM   1571  N   THR A 116       5.755  16.038  15.718  1.00 93.41           N
ATOM   1572  CA  THR A 116       4.502  15.307  15.635  1.00 93.41           C
ATOM   1573  C   THR A 116       3.949  15.354  14.209  1.00 93.41           C
ATOM   1574  O   THR A 116       3.363  14.382  13.735  1.00 93.41           O
ATOM   1575  HA  THR A 116       4.699  14.261  15.868  1.00 93.41           H
ATOM   1576  CB  THR A 116       3.545  15.890  16.677  1.00 93.41           C
ATOM   1577  HB  THR A 116       3.273  16.916  16.425  1.00 93.41           H
ATOM   1578  OG1 THR A 116       4.233  15.722  17.914  1.00 93.41           O
ATOM   1579  HG1 THR A 116       3.829  16.312  18.613  1.00 93.41           H
ATOM   1580  CG2 THR A 116       2.275  15.052  16.840  1.00 93.41           C
ATOM   1581 1HG2 THR A 116       2.544  14.045  17.158  1.00 93.41           H
ATOM   1582 2HG2 THR A 116       1.747  15.004  15.888  1.00 93.41           H
ATOM   1583 3HG2 THR A 116       1.631  15.510  17.591  1.00 93.41           H
ATOM   1584  HN  THR A 116       5.752  16.812  16.352  1.00 93.41           H
ATOM   1585  N   PHE A 117       4.156  16.493  13.566  1.00 94.44           N
ATOM   1586  CA  PHE A 117       3.694  16.676  12.200  1.00 94.44           C
ATOM   1587  C   PHE A 117       4.179  15.538  11.300  1.00 94.44           C
ATOM   1588  O   PHE A 117       3.403  14.983  10.524  1.00 94.44           O
ATOM   1589  HA  PHE A 117       2.604  16.678  12.225  1.00 94.44           H
ATOM   1590  CB  PHE A 117       4.288  17.995  11.700  1.00 94.44           C
ATOM   1591 1HB  PHE A 117       3.903  18.810  12.312  1.00 94.44           H
ATOM   1592 2HB  PHE A 117       5.368  17.972  11.842  1.00 94.44           H
ATOM   1593  CG  PHE A 117       3.988  18.294  10.230  1.00 94.44           C
ATOM   1594  CD1 PHE A 117       4.955  18.121   9.290  1.00 94.44           C
ATOM   1595  HD1 PHE A 117       5.944  17.768   9.583  1.00 94.44           H
ATOM   1596  CD2 PHE A 117       2.754  18.733   9.863  1.00 94.44           C
ATOM   1597  HD2 PHE A 117       1.979  18.873  10.617  1.00 94.44           H
ATOM   1598  CE1 PHE A 117       4.677  18.398   7.925  1.00 94.44           C
ATOM   1599  HE1 PHE A 117       5.452  18.259   7.172  1.00 94.44           H
ATOM   1600  CE2 PHE A 117       2.476  19.011   8.499  1.00 94.44           C
ATOM   1601  HE2 PHE A 117       1.487  19.364   8.205  1.00 94.44           H
ATOM   1602  CZ  PHE A 117       3.443  18.838   7.559  1.00 94.44           C
ATOM   1603  HZ  PHE A 117       3.229  19.051   6.511  1.00 94.44           H
ATOM   1604  HN  PHE A 117       4.629  17.281  13.961  1.00 94.44           H
ATOM   1605  N   MET A 118       5.459  15.225  11.435  1.00 94.49           N
ATOM   1606  CA  MET A 118       6.068  14.193  10.612  1.00 94.49           C
ATOM   1607  C   MET A 118       5.463  12.821  10.917  1.00 94.49           C
ATOM   1608  O   MET A 118       5.325  11.987  10.023  1.00 94.49           O
ATOM   1609  HA  MET A 118       5.849  14.473   9.581  1.00 94.49           H
ATOM   1610  CB  MET A 118       7.575  14.156  10.871  1.00 94.49           C
ATOM   1611 1HB  MET A 118       7.979  15.168  10.833  1.00 94.49           H
ATOM   1612 2HB  MET A 118       7.766  13.774  11.873  1.00 94.49           H
ATOM   1613  CG  MET A 118       8.287  13.279   9.839  1.00 94.49           C
ATOM   1614 1HG  MET A 118       9.355  13.245  10.053  1.00 94.49           H
ATOM   1615 2HG  MET A 118       7.917  12.255   9.903  1.00 94.49           H
ATOM   1616  SD  MET A 118       8.015  13.924   8.197  1.00 94.49           S
ATOM   1617  CE  MET A 118       9.006  15.406   8.278  1.00 94.49           C
ATOM   1618 1HE  MET A 118       8.632  16.050   9.075  1.00 94.49           H
ATOM   1619 2HE  MET A 118      10.043  15.139   8.483  1.00 94.49           H
ATOM   1620 3HE  MET A 118       8.948  15.934   7.327  1.00 94.49           H
ATOM   1621  HN  MET A 118       6.076  15.661  12.090  1.00 94.49           H
ATOM   1622  N   CYS A 119       5.120  12.629  12.182  1.00 93.94           N
ATOM   1623  CA  CYS A 119       4.535  11.372  12.616  1.00 93.94           C
ATOM   1624  C   CYS A 119       3.201  11.186  11.890  1.00 93.94           C
ATOM   1625  O   CYS A 119       2.900  10.096  11.406  1.00 93.94           O
ATOM   1626  HA  CYS A 119       5.239  10.587  12.340  1.00 93.94           H
ATOM   1627  CB  CYS A 119       4.368  11.321  14.136  1.00 93.94           C
ATOM   1628 1HB  CYS A 119       5.346  11.335  14.618  1.00 93.94           H
ATOM   1629 2HB  CYS A 119       3.830  12.204  14.482  1.00 93.94           H
ATOM   1630  SG  CYS A 119       3.457   9.808  14.616  1.00 93.94           S
ATOM   1631  HN  CYS A 119       5.235  13.313  12.903  1.00 93.94           H
ATOM   1632  N   LYS A 120       2.437  12.268  11.835  1.00 94.80           N
ATOM   1633  CA  LYS A 120       1.140  12.236  11.182  1.00 94.80           C
ATOM   1634  C   LYS A 120       1.325  11.865   9.709  1.00 94.80           C
ATOM   1635  O   LYS A 120       0.651  10.970   9.201  1.00 94.80           O
ATOM   1636  HA  LYS A 120       0.551  11.455  11.663  1.00 94.80           H
ATOM   1637  CB  LYS A 120       0.400  13.558  11.395  1.00 94.80           C
ATOM   1638 1HB  LYS A 120       1.042  14.390  11.104  1.00 94.80           H
ATOM   1639 2HB  LYS A 120      -0.479  13.595  10.751  1.00 94.80           H
ATOM   1640  CG  LYS A 120      -0.023  13.720  12.856  1.00 94.80           C
ATOM   1641 1HG  LYS A 120      -0.636  12.871  13.157  1.00 94.80           H
ATOM   1642 2HG  LYS A 120       0.859  13.719  13.496  1.00 94.80           H
ATOM   1643  CD  LYS A 120      -0.806  15.019  13.059  1.00 94.80           C
ATOM   1644 1HD  LYS A 120      -0.151  15.873  12.884  1.00 94.80           H
ATOM   1645 2HD  LYS A 120      -1.612  15.080  12.328  1.00 94.80           H
ATOM   1646  CE  LYS A 120      -1.385  15.095  14.473  1.00 94.80           C
ATOM   1647 1HE  LYS A 120      -1.751  14.114  14.775  1.00 94.80           H
ATOM   1648 2HE  LYS A 120      -0.602  15.374  15.179  1.00 94.80           H
ATOM   1649  NZ  LYS A 120      -2.487  16.081  14.530  1.00 94.80           N
ATOM   1650 1HZ  LYS A 120      -2.842  16.137  15.478  1.00 94.80           H
ATOM   1651 2HZ  LYS A 120      -2.142  16.991  14.244  1.00 94.80           H
ATOM   1652 3HZ  LYS A 120      -3.232  15.791  13.906  1.00 94.80           H
ATOM   1653  HN  LYS A 120       2.692  13.152  12.227  1.00 94.80           H
ATOM   1654  N   VAL A 121       2.241  12.572   9.064  1.00 94.33           N
ATOM   1655  CA  VAL A 121       2.450  12.402   7.636  1.00 94.33           C
ATOM   1656  C   VAL A 121       2.885  10.961   7.357  1.00 94.33           C
ATOM   1657  O   VAL A 121       2.344  10.307   6.467  1.00 94.33           O
ATOM   1658  HA  VAL A 121       1.497  12.582   7.140  1.00 94.33           H
ATOM   1659  CB  VAL A 121       3.453  13.438   7.127  1.00 94.33           C
ATOM   1660  HB  VAL A 121       4.341  13.383   7.756  1.00 94.33           H
ATOM   1661  CG1 VAL A 121       3.877  13.131   5.689  1.00 94.33           C
ATOM   1662 1HG1 VAL A 121       4.342  12.146   5.650  1.00 94.33           H
ATOM   1663 2HG1 VAL A 121       3.000  13.145   5.041  1.00 94.33           H
ATOM   1664 3HG1 VAL A 121       4.590  13.883   5.351  1.00 94.33           H
ATOM   1665  CG2 VAL A 121       2.884  14.854   7.240  1.00 94.33           C
ATOM   1666 1HG2 VAL A 121       1.973  14.928   6.646  1.00 94.33           H
ATOM   1667 2HG2 VAL A 121       2.656  15.072   8.283  1.00 94.33           H
ATOM   1668 3HG2 VAL A 121       3.617  15.571   6.871  1.00 94.33           H
ATOM   1669  HN  VAL A 121       2.833  13.250   9.500  1.00 94.33           H
ATOM   1670  N   VAL A 122       3.858  10.510   8.135  1.00 93.39           N
ATOM   1671  CA  VAL A 122       4.517   9.246   7.852  1.00 93.39           C
ATOM   1672  C   VAL A 122       3.495   8.111   7.947  1.00 93.39           C
ATOM   1673  O   VAL A 122       3.477   7.214   7.105  1.00 93.39           O
ATOM   1674  HA  VAL A 122       4.894   9.293   6.831  1.00 93.39           H
ATOM   1675  CB  VAL A 122       5.710   9.056   8.791  1.00 93.39           C
ATOM   1676  HB  VAL A 122       5.370   9.247   9.809  1.00 93.39           H
ATOM   1677  CG1 VAL A 122       6.231   7.619   8.732  1.00 93.39           C
ATOM   1678 1HG1 VAL A 122       5.438   6.932   9.031  1.00 93.39           H
ATOM   1679 2HG1 VAL A 122       6.546   7.388   7.714  1.00 93.39           H
ATOM   1680 3HG1 VAL A 122       7.079   7.511   9.408  1.00 93.39           H
ATOM   1681  CG2 VAL A 122       6.823  10.056   8.472  1.00 93.39           C
ATOM   1682 1HG2 VAL A 122       7.159   9.910   7.445  1.00 93.39           H
ATOM   1683 2HG2 VAL A 122       6.444  11.071   8.589  1.00 93.39           H
ATOM   1684 3HG2 VAL A 122       7.659   9.899   9.153  1.00 93.39           H
ATOM   1685  HN  VAL A 122       4.196  10.991   8.944  1.00 93.39           H
ATOM   1686  N   ASN A 123       2.668   8.186   8.980  1.00 92.30           N
ATOM   1687  CA  ASN A 123       1.675   7.154   9.221  1.00 92.30           C
ATOM   1688  C   ASN A 123       0.631   7.185   8.103  1.00 92.30           C
ATOM   1689  O   ASN A 123       0.193   6.139   7.628  1.00 92.30           O
ATOM   1690  HA  ASN A 123       2.234   6.218   9.243  1.00 92.30           H
ATOM   1691  CB  ASN A 123       0.952   7.384  10.550  1.00 92.30           C
ATOM   1692 1HB  ASN A 123       0.752   8.448  10.679  1.00 92.30           H
ATOM   1693 2HB  ASN A 123      -0.013   6.878  10.535  1.00 92.30           H
ATOM   1694  CG  ASN A 123       1.786   6.869  11.724  1.00 92.30           C
ATOM   1695  OD1 ASN A 123       2.685   6.058  11.573  1.00 92.30           O
ATOM   1696  ND2 ASN A 123       1.439   7.384  12.901  1.00 92.30           N
ATOM   1697 1HD2 ASN A 123       0.691   8.045  12.956  1.00 92.30           H
ATOM   1698 2HD2 ASN A 123       1.926   7.109  13.730  1.00 92.30           H
ATOM   1699  HN  ASN A 123       2.670   8.934   9.644  1.00 92.30           H
ATOM   1700  N   SER A 124       0.264   8.398   7.714  1.00 94.56           N
ATOM   1701  CA  SER A 124      -0.856   8.585   6.808  1.00 94.56           C
ATOM   1702  C   SER A 124      -0.446   8.206   5.383  1.00 94.56           C
ATOM   1703  O   SER A 124      -1.272   7.746   4.597  1.00 94.56           O
ATOM   1704  HA  SER A 124      -1.637   7.918   7.171  1.00 94.56           H
ATOM   1705  CB  SER A 124      -1.361  10.029   6.848  1.00 94.56           C
ATOM   1706 1HB  SER A 124      -0.611  10.688   6.409  1.00 94.56           H
ATOM   1707 2HB  SER A 124      -2.259  10.117   6.236  1.00 94.56           H
ATOM   1708  OG  SER A 124      -1.649  10.457   8.176  1.00 94.56           O
ATOM   1709  HG  SER A 124      -1.009  11.174   8.451  1.00 94.56           H
ATOM   1710  HN  SER A 124       0.716   9.240   8.007  1.00 94.56           H
ATOM   1711  N   MET A 125       0.831   8.414   5.094  1.00 95.57           N
ATOM   1712  CA  MET A 125       1.321   8.282   3.733  1.00 95.57           C
ATOM   1713  C   MET A 125       1.150   6.849   3.225  1.00 95.57           C
ATOM   1714  O   MET A 125       0.780   6.635   2.071  1.00 95.57           O
ATOM   1715  HA  MET A 125       0.713   8.961   3.135  1.00 95.57           H
ATOM   1716  CB  MET A 125       2.800   8.668   3.683  1.00 95.57           C
ATOM   1717 1HB  MET A 125       2.955   9.600   4.226  1.00 95.57           H
ATOM   1718 2HB  MET A 125       3.396   7.905   4.183  1.00 95.57           H
ATOM   1719  CG  MET A 125       3.277   8.828   2.237  1.00 95.57           C
ATOM   1720 1HG  MET A 125       4.353   9.000   2.217  1.00 95.57           H
ATOM   1721 2HG  MET A 125       3.091   7.910   1.681  1.00 95.57           H
ATOM   1722  SD  MET A 125       2.427  10.193   1.462  1.00 95.57           S
ATOM   1723  CE  MET A 125       3.170  11.559   2.338  1.00 95.57           C
ATOM   1724 1HE  MET A 125       2.967  11.460   3.405  1.00 95.57           H
ATOM   1725 2HE  MET A 125       4.247  11.555   2.171  1.00 95.57           H
ATOM   1726 3HE  MET A 125       2.749  12.496   1.974  1.00 95.57           H
ATOM   1727  HN  MET A 125       1.523   8.667   5.770  1.00 95.57           H
ATOM   1728  N   TYR A 126       1.427   5.904   4.111  1.00 92.35           N
ATOM   1729  CA  TYR A 126       1.320   4.497   3.764  1.00 92.35           C
ATOM   1730  C   TYR A 126      -0.116   4.135   3.380  1.00 92.35           C
ATOM   1731  O   TYR A 126      -0.343   3.471   2.369  1.00 92.35           O
ATOM   1732  HA  TYR A 126       1.974   4.310   2.912  1.00 92.35           H
ATOM   1733  CB  TYR A 126       1.710   3.720   5.023  1.00 92.35           C
ATOM   1734 1HB  TYR A 126       2.768   3.886   5.227  1.00 92.35           H
ATOM   1735 2HB  TYR A 126       1.155   4.122   5.871  1.00 92.35           H
ATOM   1736  CG  TYR A 126       1.453   2.215   4.930  1.00 92.35           C
ATOM   1737  CD1 TYR A 126       0.611   1.602   5.835  1.00 92.35           C
ATOM   1738  HD1 TYR A 126       0.128   2.190   6.616  1.00 92.35           H
ATOM   1739  CD2 TYR A 126       2.064   1.470   3.942  1.00 92.35           C
ATOM   1740  HD2 TYR A 126       2.729   1.955   3.227  1.00 92.35           H
ATOM   1741  CE1 TYR A 126       0.369   0.185   5.748  1.00 92.35           C
ATOM   1742  HE1 TYR A 126      -0.294  -0.312   6.456  1.00 92.35           H
ATOM   1743  CE2 TYR A 126       1.822   0.053   3.855  1.00 92.35           C
ATOM   1744  HE2 TYR A 126       2.298  -0.546   3.079  1.00 92.35           H
ATOM   1745  CZ  TYR A 126       0.986  -0.519   4.762  1.00 92.35           C
ATOM   1746  OH  TYR A 126       0.758  -1.857   4.680  1.00 92.35           O
ATOM   1747  HH  TYR A 126       0.980  -2.186   3.762  1.00 92.35           H
ATOM   1748  HN  TYR A 126       1.720   6.086   5.050  1.00 92.35           H
ATOM   1749  N   LYS A 127      -1.048   4.587   4.206  1.00 91.24           N
ATOM   1750  CA  LYS A 127      -2.448   4.250   4.012  1.00 91.24           C
ATOM   1751  C   LYS A 127      -2.933   4.850   2.690  1.00 91.24           C
ATOM   1752  O   LYS A 127      -3.739   4.242   1.987  1.00 91.24           O
ATOM   1753  HA  LYS A 127      -2.516   3.165   3.944  1.00 91.24           H
ATOM   1754  CB  LYS A 127      -3.276   4.682   5.224  1.00 91.24           C
ATOM   1755 1HB  LYS A 127      -3.020   5.705   5.498  1.00 91.24           H
ATOM   1756 2HB  LYS A 127      -4.335   4.676   4.966  1.00 91.24           H
ATOM   1757  CG  LYS A 127      -3.030   3.752   6.414  1.00 91.24           C
ATOM   1758 1HG  LYS A 127      -1.975   3.778   6.688  1.00 91.24           H
ATOM   1759 2HG  LYS A 127      -3.592   4.106   7.278  1.00 91.24           H
ATOM   1760  CD  LYS A 127      -3.442   2.317   6.083  1.00 91.24           C
ATOM   1761 1HD  LYS A 127      -4.430   2.315   5.623  1.00 91.24           H
ATOM   1762 2HD  LYS A 127      -2.751   1.895   5.354  1.00 91.24           H
ATOM   1763  CE  LYS A 127      -3.458   1.447   7.342  1.00 91.24           C
ATOM   1764 1HE  LYS A 127      -2.458   1.401   7.772  1.00 91.24           H
ATOM   1765 2HE  LYS A 127      -4.108   1.896   8.093  1.00 91.24           H
ATOM   1766  NZ  LYS A 127      -3.930   0.081   7.022  1.00 91.24           N
ATOM   1767 1HZ  LYS A 127      -3.945  -0.478   7.868  1.00 91.24           H
ATOM   1768 2HZ  LYS A 127      -4.865   0.129   6.632  1.00 91.24           H
ATOM   1769 3HZ  LYS A 127      -3.303  -0.343   6.347  1.00 91.24           H
ATOM   1770  HN  LYS A 127      -0.859   5.172   4.995  1.00 91.24           H
ATOM   1771  N   MET A 128      -2.422   6.036   2.393  1.00 94.44           N
ATOM   1772  CA  MET A 128      -2.785   6.719   1.163  1.00 94.44           C
ATOM   1773  C   MET A 128      -2.278   5.953  -0.061  1.00 94.44           C
ATOM   1774  O   MET A 128      -2.990   5.823  -1.055  1.00 94.44           O
ATOM   1775  HA  MET A 128      -3.875   6.751   1.155  1.00 94.44           H
ATOM   1776  CB  MET A 128      -2.188   8.128   1.166  1.00 94.44           C
ATOM   1777 1HB  MET A 128      -2.434   8.629   2.102  1.00 94.44           H
ATOM   1778 2HB  MET A 128      -1.101   8.066   1.113  1.00 94.44           H
ATOM   1779  CG  MET A 128      -2.715   8.950  -0.012  1.00 94.44           C
ATOM   1780 1HG  MET A 128      -2.407   8.492  -0.952  1.00 94.44           H
ATOM   1781 2HG  MET A 128      -3.805   8.956  -0.003  1.00 94.44           H
ATOM   1782  SD  MET A 128      -2.095  10.621   0.083  1.00 94.44           S
ATOM   1783  CE  MET A 128      -0.346  10.314  -0.102  1.00 94.44           C
ATOM   1784 1HE  MET A 128      -0.003   9.667   0.705  1.00 94.44           H
ATOM   1785 2HE  MET A 128      -0.163   9.828  -1.060  1.00 94.44           H
ATOM   1786 3HE  MET A 128       0.194  11.260  -0.065  1.00 94.44           H
ATOM   1787  HN  MET A 128      -1.774   6.527   2.974  1.00 94.44           H
ATOM   1788  N   ASN A 129      -1.052   5.464   0.053  1.00 94.16           N
ATOM   1789  CA  ASN A 129      -0.466   4.658  -1.004  1.00 94.16           C
ATOM   1790  C   ASN A 129      -1.322   3.408  -1.221  1.00 94.16           C
ATOM   1791  O   ASN A 129      -1.684   3.088  -2.351  1.00 94.16           O
ATOM   1792  HA  ASN A 129      -0.446   5.306  -1.881  1.00 94.16           H
ATOM   1793  CB  ASN A 129       0.947   4.205  -0.633  1.00 94.16           C
ATOM   1794 1HB  ASN A 129       1.623   5.060  -0.648  1.00 94.16           H
ATOM   1795 2HB  ASN A 129       0.952   3.813   0.384  1.00 94.16           H
ATOM   1796  CG  ASN A 129       1.452   3.133  -1.601  1.00 94.16           C
ATOM   1797  OD1 ASN A 129       1.245   1.945  -1.415  1.00 94.16           O
ATOM   1798  ND2 ASN A 129       2.122   3.617  -2.643  1.00 94.16           N
ATOM   1799 1HD2 ASN A 129       2.257   4.604  -2.736  1.00 94.16           H
ATOM   1800 2HD2 ASN A 129       2.492   2.995  -3.332  1.00 94.16           H
ATOM   1801  HN  ASN A 129      -0.463   5.611   0.848  1.00 94.16           H
ATOM   1802  N   PHE A 130      -1.620   2.736  -0.118  1.00 91.67           N
ATOM   1803  CA  PHE A 130      -2.289   1.448  -0.185  1.00 91.67           C
ATOM   1804  C   PHE A 130      -3.628   1.564  -0.916  1.00 91.67           C
ATOM   1805  O   PHE A 130      -3.882   0.835  -1.874  1.00 91.67           O
ATOM   1806  HA  PHE A 130      -1.634   0.772  -0.735  1.00 91.67           H
ATOM   1807  CB  PHE A 130      -2.544   1.002   1.256  1.00 91.67           C
ATOM   1808 1HB  PHE A 130      -1.591   0.945   1.782  1.00 91.67           H
ATOM   1809 2HB  PHE A 130      -3.142   1.761   1.760  1.00 91.67           H
ATOM   1810  CG  PHE A 130      -3.256  -0.348   1.372  1.00 91.67           C
ATOM   1811  CD1 PHE A 130      -4.612  -0.395   1.470  1.00 91.67           C
ATOM   1812  HD1 PHE A 130      -5.191   0.529   1.466  1.00 91.67           H
ATOM   1813  CD2 PHE A 130      -2.534  -1.500   1.378  1.00 91.67           C
ATOM   1814  HD2 PHE A 130      -1.447  -1.462   1.300  1.00 91.67           H
ATOM   1815  CE1 PHE A 130      -5.273  -1.647   1.578  1.00 91.67           C
ATOM   1816  HE1 PHE A 130      -6.359  -1.685   1.657  1.00 91.67           H
ATOM   1817  CE2 PHE A 130      -3.194  -2.752   1.486  1.00 91.67           C
ATOM   1818  HE2 PHE A 130      -2.615  -3.675   1.491  1.00 91.67           H
ATOM   1819  CZ  PHE A 130      -4.550  -2.799   1.584  1.00 91.67           C
ATOM   1820  HZ  PHE A 130      -5.057  -3.760   1.667  1.00 91.67           H
ATOM   1821  HN  PHE A 130      -1.412   3.057   0.806  1.00 91.67           H
ATOM   1822  N   TYR A 131      -4.451   2.484  -0.435  1.00 91.92           N
ATOM   1823  CA  TYR A 131      -5.802   2.625  -0.952  1.00 91.92           C
ATOM   1824  C   TYR A 131      -5.785   3.068  -2.416  1.00 91.92           C
ATOM   1825  O   TYR A 131      -6.575   2.582  -3.225  1.00 91.92           O
ATOM   1826  HA  TYR A 131      -6.292   1.654  -0.879  1.00 91.92           H
ATOM   1827  CB  TYR A 131      -6.465   3.716  -0.109  1.00 91.92           C
ATOM   1828 1HB  TYR A 131      -5.860   4.621  -0.164  1.00 91.92           H
ATOM   1829 2HB  TYR A 131      -7.436   3.955  -0.541  1.00 91.92           H
ATOM   1830  CG  TYR A 131      -6.656   3.337   1.361  1.00 91.92           C
ATOM   1831  CD1 TYR A 131      -6.995   2.043   1.701  1.00 91.92           C
ATOM   1832  HD1 TYR A 131      -7.127   1.291   0.923  1.00 91.92           H
ATOM   1833  CD2 TYR A 131      -6.489   4.288   2.346  1.00 91.92           C
ATOM   1834  HD2 TYR A 131      -6.221   5.310   2.078  1.00 91.92           H
ATOM   1835  CE1 TYR A 131      -7.175   1.686   3.085  1.00 91.92           C
ATOM   1836  HE1 TYR A 131      -7.443   0.668   3.367  1.00 91.92           H
ATOM   1837  CE2 TYR A 131      -6.669   3.931   3.730  1.00 91.92           C
ATOM   1838  HE2 TYR A 131      -6.541   4.673   4.518  1.00 91.92           H
ATOM   1839  CZ  TYR A 131      -7.003   2.648   4.031  1.00 91.92           C
ATOM   1840  OH  TYR A 131      -7.173   2.310   5.337  1.00 91.92           O
ATOM   1841  HH  TYR A 131      -7.164   3.133   5.906  1.00 91.92           H
ATOM   1842  HN  TYR A 131      -4.208   3.126   0.293  1.00 91.92           H
ATOM   1843  N   SER A 132      -4.876   3.985  -2.713  1.00 93.52           N
ATOM   1844  CA  SER A 132      -4.764   4.519  -4.060  1.00 93.52           C
ATOM   1845  C   SER A 132      -4.323   3.417  -5.025  1.00 93.52           C
ATOM   1846  O   SER A 132      -4.811   3.341  -6.152  1.00 93.52           O
ATOM   1847  HA  SER A 132      -5.763   4.872  -4.314  1.00 93.52           H
ATOM   1848  CB  SER A 132      -3.782   5.691  -4.108  1.00 93.52           C
ATOM   1849 1HB  SER A 132      -3.694   6.049  -5.134  1.00 93.52           H
ATOM   1850 2HB  SER A 132      -4.175   6.518  -3.515  1.00 93.52           H
ATOM   1851  OG  SER A 132      -2.493   5.328  -3.620  1.00 93.52           O
ATOM   1852  HG  SER A 132      -2.343   5.732  -2.718  1.00 93.52           H
ATOM   1853  HN  SER A 132      -4.225   4.362  -2.054  1.00 93.52           H
ATOM   1854  N   CYS A 133      -3.404   2.590  -4.548  1.00 90.68           N
ATOM   1855  CA  CYS A 133      -2.889   1.497  -5.355  1.00 90.68           C
ATOM   1856  C   CYS A 133      -4.050   0.559  -5.690  1.00 90.68           C
ATOM   1857  O   CYS A 133      -4.235   0.183  -6.847  1.00 90.68           O
ATOM   1858  HA  CYS A 133      -2.478   1.944  -6.261  1.00 90.68           H
ATOM   1859  CB  CYS A 133      -1.747   0.763  -4.650  1.00 90.68           C
ATOM   1860 1HB  CYS A 133      -1.996   0.607  -3.601  1.00 90.68           H
ATOM   1861 2HB  CYS A 133      -1.609  -0.223  -5.094  1.00 90.68           H
ATOM   1862  SG  CYS A 133      -0.200   1.731  -4.789  1.00 90.68           S
ATOM   1863  HG  CYS A 133      -0.524   2.641  -3.875  1.00 90.68           H
ATOM   1864  HN  CYS A 133      -3.014   2.657  -3.630  1.00 90.68           H
ATOM   1865  N   VAL A 134      -4.802   0.208  -4.658  1.00 88.50           N
ATOM   1866  CA  VAL A 134      -5.905  -0.725  -4.818  1.00 88.50           C
ATOM   1867  C   VAL A 134      -6.856  -0.203  -5.896  1.00 88.50           C
ATOM   1868  O   VAL A 134      -7.251  -0.947  -6.793  1.00 88.50           O
ATOM   1869  HA  VAL A 134      -5.486  -1.675  -5.149  1.00 88.50           H
ATOM   1870  CB  VAL A 134      -6.595  -0.956  -3.472  1.00 88.50           C
ATOM   1871  HB  VAL A 134      -6.872   0.017  -3.066  1.00 88.50           H
ATOM   1872  CG1 VAL A 134      -7.875  -1.775  -3.645  1.00 88.50           C
ATOM   1873 1HG1 VAL A 134      -8.561  -1.241  -4.303  1.00 88.50           H
ATOM   1874 2HG1 VAL A 134      -7.631  -2.743  -4.083  1.00 88.50           H
ATOM   1875 3HG1 VAL A 134      -8.346  -1.924  -2.673  1.00 88.50           H
ATOM   1876  CG2 VAL A 134      -5.646  -1.626  -2.476  1.00 88.50           C
ATOM   1877 1HG2 VAL A 134      -5.324  -2.589  -2.873  1.00 88.50           H
ATOM   1878 2HG2 VAL A 134      -4.775  -0.989  -2.318  1.00 88.50           H
ATOM   1879 3HG2 VAL A 134      -6.161  -1.778  -1.528  1.00 88.50           H
ATOM   1880  HN  VAL A 134      -4.669   0.548  -3.727  1.00 88.50           H
ATOM   1881  N   LEU A 135      -7.198   1.071  -5.772  1.00 90.80           N
ATOM   1882  CA  LEU A 135      -8.196   1.666  -6.644  1.00 90.80           C
ATOM   1883  C   LEU A 135      -7.648   1.732  -8.071  1.00 90.80           C
ATOM   1884  O   LEU A 135      -8.378   1.497  -9.032  1.00 90.80           O
ATOM   1885  HA  LEU A 135      -9.067   1.010  -6.639  1.00 90.80           H
ATOM   1886  CB  LEU A 135      -8.647   3.021  -6.095  1.00 90.80           C
ATOM   1887 1HB  LEU A 135      -7.765   3.646  -5.955  1.00 90.80           H
ATOM   1888 2HB  LEU A 135      -9.266   3.508  -6.849  1.00 90.80           H
ATOM   1889  CG  LEU A 135      -9.427   2.987  -4.780  1.00 90.80           C
ATOM   1890  HG  LEU A 135      -8.857   2.398  -4.060  1.00 90.80           H
ATOM   1891  CD1 LEU A 135      -9.579   4.392  -4.195  1.00 90.80           C
ATOM   1892 1HD1 LEU A 135      -8.592   4.815  -4.005  1.00 90.80           H
ATOM   1893 2HD1 LEU A 135     -10.115   5.024  -4.903  1.00 90.80           H
ATOM   1894 3HD1 LEU A 135     -10.137   4.339  -3.260  1.00 90.80           H
ATOM   1895  CD2 LEU A 135     -10.778   2.292  -4.961  1.00 90.80           C
ATOM   1896 1HD2 LEU A 135     -11.367   2.832  -5.703  1.00 90.80           H
ATOM   1897 2HD2 LEU A 135     -10.618   1.269  -5.300  1.00 90.80           H
ATOM   1898 3HD2 LEU A 135     -11.312   2.281  -4.011  1.00 90.80           H
ATOM   1899  HN  LEU A 135      -6.805   1.692  -5.094  1.00 90.80           H
ATOM   1900  N   LEU A 136      -6.365   2.052  -8.163  1.00 91.53           N
ATOM   1901  CA  LEU A 136      -5.722   2.199  -9.458  1.00 91.53           C
ATOM   1902  C   LEU A 136      -5.703   0.845 -10.170  1.00 91.53           C
ATOM   1903  O   LEU A 136      -6.003   0.760 -11.360  1.00 91.53           O
ATOM   1904  HA  LEU A 136      -6.326   2.889 -10.046  1.00 91.53           H
ATOM   1905  CB  LEU A 136      -4.338   2.830  -9.300  1.00 91.53           C
ATOM   1906 1HB  LEU A 136      -3.827   2.337  -8.473  1.00 91.53           H
ATOM   1907 2HB  LEU A 136      -3.760   2.621 -10.201  1.00 91.53           H
ATOM   1908  CG  LEU A 136      -4.313   4.340  -9.051  1.00 91.53           C
ATOM   1909  HG  LEU A 136      -5.025   4.566  -8.257  1.00 91.53           H
ATOM   1910  CD1 LEU A 136      -2.935   4.793  -8.566  1.00 91.53           C
ATOM   1911 1HD1 LEU A 136      -2.690   4.281  -7.635  1.00 91.53           H
ATOM   1912 2HD1 LEU A 136      -2.186   4.551  -9.321  1.00 91.53           H
ATOM   1913 3HD1 LEU A 136      -2.945   5.870  -8.396  1.00 91.53           H
ATOM   1914  CD2 LEU A 136      -4.765   5.108 -10.294  1.00 91.53           C
ATOM   1915 1HD2 LEU A 136      -4.097   4.880 -11.125  1.00 91.53           H
ATOM   1916 2HD2 LEU A 136      -5.781   4.813 -10.554  1.00 91.53           H
ATOM   1917 3HD2 LEU A 136      -4.738   6.178 -10.090  1.00 91.53           H
ATOM   1918  HN  LEU A 136      -5.770   2.210  -7.376  1.00 91.53           H
ATOM   1919  N   ILE A 137      -5.348  -0.182  -9.411  1.00 86.33           N
ATOM   1920  CA  ILE A 137      -5.256  -1.523  -9.961  1.00 86.33           C
ATOM   1921  C   ILE A 137      -6.625  -1.943 -10.501  1.00 86.33           C
ATOM   1922  O   ILE A 137      -6.718  -2.531 -11.577  1.00 86.33           O
ATOM   1923  HA  ILE A 137      -4.553  -1.488 -10.794  1.00 86.33           H
ATOM   1924  CB  ILE A 137      -4.681  -2.490  -8.924  1.00 86.33           C
ATOM   1925  HB  ILE A 137      -5.185  -2.312  -7.975  1.00 86.33           H
ATOM   1926  CG1 ILE A 137      -3.190  -2.230  -8.700  1.00 86.33           C
ATOM   1927 1HG1 ILE A 137      -2.629  -2.522  -9.587  1.00 86.33           H
ATOM   1928 2HG1 ILE A 137      -3.021  -1.163  -8.552  1.00 86.33           H
ATOM   1929  CG2 ILE A 137      -4.957  -3.943  -9.317  1.00 86.33           C
ATOM   1930 1HG2 ILE A 137      -6.033  -4.103  -9.384  1.00 86.33           H
ATOM   1931 2HG2 ILE A 137      -4.497  -4.152 -10.282  1.00 86.33           H
ATOM   1932 3HG2 ILE A 137      -4.537  -4.609  -8.562  1.00 86.33           H
ATOM   1933  CD1 ILE A 137      -2.675  -3.006  -7.486  1.00 86.33           C
ATOM   1934 1HD1 ILE A 137      -3.222  -2.694  -6.596  1.00 86.33           H
ATOM   1935 2HD1 ILE A 137      -2.823  -4.074  -7.648  1.00 86.33           H
ATOM   1936 3HD1 ILE A 137      -1.613  -2.803  -7.349  1.00 86.33           H
ATOM   1937  HN  ILE A 137      -5.125  -0.108  -8.439  1.00 86.33           H
ATOM   1938  N   MET A 138      -7.653  -1.625  -9.728  1.00 86.59           N
ATOM   1939  CA  MET A 138      -9.015  -1.928 -10.133  1.00 86.59           C
ATOM   1940  C   MET A 138      -9.354  -1.257 -11.466  1.00 86.59           C
ATOM   1941  O   MET A 138      -9.922  -1.888 -12.355  1.00 86.59           O
ATOM   1942  HA  MET A 138      -9.054  -3.011 -10.244  1.00 86.59           H
ATOM   1943  CB  MET A 138      -9.988  -1.443  -9.056  1.00 86.59           C
ATOM   1944 1HB  MET A 138      -9.686  -1.836  -8.085  1.00 86.59           H
ATOM   1945 2HB  MET A 138      -9.946  -0.356  -8.986  1.00 86.59           H
ATOM   1946  CG  MET A 138     -11.418  -1.886  -9.369  1.00 86.59           C
ATOM   1947 1HG  MET A 138     -11.731  -1.479 -10.331  1.00 86.59           H
ATOM   1948 2HG  MET A 138     -11.462  -2.971  -9.453  1.00 86.59           H
ATOM   1949  SD  MET A 138     -12.525  -1.329  -8.084  1.00 86.59           S
ATOM   1950  CE  MET A 138     -12.346   0.438  -8.264  1.00 86.59           C
ATOM   1951 1HE  MET A 138     -11.304   0.716  -8.103  1.00 86.59           H
ATOM   1952 2HE  MET A 138     -12.649   0.733  -9.269  1.00 86.59           H
ATOM   1953 3HE  MET A 138     -12.974   0.943  -7.532  1.00 86.59           H
ATOM   1954  HN  MET A 138      -7.567  -1.169  -8.843  1.00 86.59           H
ATOM   1955  N   CYS A 139      -8.990   0.014 -11.561  1.00 89.36           N
ATOM   1956  CA  CYS A 139      -9.318   0.800 -12.738  1.00 89.36           C
ATOM   1957  C   CYS A 139      -8.565   0.213 -13.934  1.00 89.36           C
ATOM   1958  O   CYS A 139      -9.082   0.192 -15.049  1.00 89.36           O
ATOM   1959  HA  CYS A 139     -10.396   0.715 -12.881  1.00 89.36           H
ATOM   1960  CB  CYS A 139      -9.000   2.282 -12.535  1.00 89.36           C
ATOM   1961 1HB  CYS A 139      -7.974   2.398 -12.187  1.00 89.36           H
ATOM   1962 2HB  CYS A 139      -9.077   2.812 -13.485  1.00 89.36           H
ATOM   1963  SG  CYS A 139     -10.159   3.010 -11.320  1.00 89.36           S
ATOM   1964  HG  CYS A 139      -9.553   2.522 -10.241  1.00 89.36           H
ATOM   1965  HN  CYS A 139      -8.480   0.504 -10.854  1.00 89.36           H
ATOM   1966  N   ILE A 140      -7.354  -0.250 -13.660  1.00 85.20           N
ATOM   1967  CA  ILE A 140      -6.527  -0.844 -14.697  1.00 85.20           C
ATOM   1968  C   ILE A 140      -7.245  -2.064 -15.278  1.00 85.20           C
ATOM   1969  O   ILE A 140      -7.323  -2.221 -16.495  1.00 85.20           O
ATOM   1970  HA  ILE A 140      -6.411  -0.103 -15.487  1.00 85.20           H
ATOM   1971  CB  ILE A 140      -5.129  -1.153 -14.157  1.00 85.20           C
ATOM   1972  HB  ILE A 140      -5.236  -1.610 -13.173  1.00 85.20           H
ATOM   1973  CG1 ILE A 140      -4.317   0.131 -13.972  1.00 85.20           C
ATOM   1974 1HG1 ILE A 140      -4.050   0.540 -14.947  1.00 85.20           H
ATOM   1975 2HG1 ILE A 140      -4.926   0.881 -13.468  1.00 85.20           H
ATOM   1976  CG2 ILE A 140      -4.408  -2.164 -15.050  1.00 85.20           C
ATOM   1977 1HG2 ILE A 140      -4.981  -3.091 -15.086  1.00 85.20           H
ATOM   1978 2HG2 ILE A 140      -4.312  -1.757 -16.056  1.00 85.20           H
ATOM   1979 3HG2 ILE A 140      -3.417  -2.365 -14.643  1.00 85.20           H
ATOM   1980  CD1 ILE A 140      -3.049  -0.135 -13.159  1.00 85.20           C
ATOM   1981 1HD1 ILE A 140      -3.321  -0.521 -12.177  1.00 85.20           H
ATOM   1982 2HD1 ILE A 140      -2.431  -0.868 -13.679  1.00 85.20           H
ATOM   1983 3HD1 ILE A 140      -2.490   0.794 -13.043  1.00 85.20           H
ATOM   1984  HN  ILE A 140      -6.937  -0.223 -12.751  1.00 85.20           H
ATOM   1985  N   SER A 141      -7.752  -2.896 -14.380  1.00 82.89           N
ATOM   1986  CA  SER A 141      -8.378  -4.143 -14.785  1.00 82.89           C
ATOM   1987  C   SER A 141      -9.615  -3.855 -15.638  1.00 82.89           C
ATOM   1988  O   SER A 141      -9.867  -4.544 -16.625  1.00 82.89           O
ATOM   1989  HA  SER A 141      -7.623  -4.668 -15.370  1.00 82.89           H
ATOM   1990  CB  SER A 141      -8.758  -4.989 -13.568  1.00 82.89           C
ATOM   1991 1HB  SER A 141      -9.374  -4.396 -12.892  1.00 82.89           H
ATOM   1992 2HB  SER A 141      -9.363  -5.837 -13.890  1.00 82.89           H
ATOM   1993  OG  SER A 141      -7.610  -5.464 -12.869  1.00 82.89           O
ATOM   1994  HG  SER A 141      -7.303  -4.778 -12.209  1.00 82.89           H
ATOM   1995  HN  SER A 141      -7.740  -2.730 -13.394  1.00 82.89           H
ATOM   1996  N   VAL A 142     -10.354  -2.835 -15.226  1.00 82.63           N
ATOM   1997  CA  VAL A 142     -11.538  -2.425 -15.961  1.00 82.63           C
ATOM   1998  C   VAL A 142     -11.126  -1.928 -17.348  1.00 82.63           C
ATOM   1999  O   VAL A 142     -11.772  -2.251 -18.344  1.00 82.63           O
ATOM   2000  HA  VAL A 142     -12.174  -3.302 -16.077  1.00 82.63           H
ATOM   2001  CB  VAL A 142     -12.316  -1.379 -15.158  1.00 82.63           C
ATOM   2002  HB  VAL A 142     -11.633  -0.562 -14.922  1.00 82.63           H
ATOM   2003  CG1 VAL A 142     -13.470  -0.804 -15.981  1.00 82.63           C
ATOM   2004 1HG1 VAL A 142     -13.076  -0.332 -16.880  1.00 82.63           H
ATOM   2005 2HG1 VAL A 142     -14.152  -1.607 -16.261  1.00 82.63           H
ATOM   2006 3HG1 VAL A 142     -14.006  -0.064 -15.387  1.00 82.63           H
ATOM   2007  CG2 VAL A 142     -12.821  -1.965 -13.838  1.00 82.63           C
ATOM   2008 1HG2 VAL A 142     -13.480  -2.809 -14.044  1.00 82.63           H
ATOM   2009 2HG2 VAL A 142     -11.973  -2.304 -13.243  1.00 82.63           H
ATOM   2010 3HG2 VAL A 142     -13.370  -1.201 -13.288  1.00 82.63           H
ATOM   2011  HN  VAL A 142     -10.155  -2.295 -14.408  1.00 82.63           H
ATOM   2012  N   ASP A 143     -10.053  -1.152 -17.369  1.00 82.74           N
ATOM   2013  CA  ASP A 143      -9.598  -0.536 -18.604  1.00 82.74           C
ATOM   2014  C   ASP A 143      -9.171  -1.629 -19.586  1.00 82.74           C
ATOM   2015  O   ASP A 143      -9.429  -1.526 -20.785  1.00 82.74           O
ATOM   2016  HA  ASP A 143     -10.449   0.041 -18.966  1.00 82.74           H
ATOM   2017  CB  ASP A 143      -8.393   0.373 -18.355  1.00 82.74           C
ATOM   2018 1HB  ASP A 143      -8.621   1.074 -17.552  1.00 82.74           H
ATOM   2019 2HB  ASP A 143      -7.544  -0.225 -18.024  1.00 82.74           H
ATOM   2020  CG  ASP A 143      -8.017   1.144 -19.622  1.00 82.74           C
ATOM   2021  OD1 ASP A 143      -6.863   0.972 -20.070  1.00 82.74           O
ATOM   2022  OD2 ASP A 143      -8.893   1.889 -20.113  1.00 82.74           O
ATOM   2023  HN  ASP A 143      -9.499  -0.942 -16.563  1.00 82.74           H
ATOM   2024  N   ARG A 144      -8.527  -2.650 -19.042  1.00 78.94           N
ATOM   2025  CA  ARG A 144      -8.076  -3.768 -19.853  1.00 78.94           C
ATOM   2026  C   ARG A 144      -9.273  -4.494 -20.469  1.00 78.94           C
ATOM   2027  O   ARG A 144      -9.260  -4.827 -21.654  1.00 78.94           O
ATOM   2028  HA  ARG A 144      -7.451  -3.319 -20.625  1.00 78.94           H
ATOM   2029  CB  ARG A 144      -7.260  -4.760 -19.021  1.00 78.94           C
ATOM   2030 1HB  ARG A 144      -7.780  -4.969 -18.086  1.00 78.94           H
ATOM   2031 2HB  ARG A 144      -7.174  -5.705 -19.556  1.00 78.94           H
ATOM   2032  CG  ARG A 144      -5.865  -4.207 -18.722  1.00 78.94           C
ATOM   2033 1HG  ARG A 144      -5.949  -3.206 -18.300  1.00 78.94           H
ATOM   2034 2HG  ARG A 144      -5.377  -4.829 -17.972  1.00 78.94           H
ATOM   2035  CD  ARG A 144      -5.010  -4.162 -19.990  1.00 78.94           C
ATOM   2036 1HD  ARG A 144      -3.996  -4.492 -19.766  1.00 78.94           H
ATOM   2037 2HD  ARG A 144      -5.412  -4.850 -20.734  1.00 78.94           H
ATOM   2038  NE  ARG A 144      -4.986  -2.787 -20.535  1.00 78.94           N
ATOM   2039  HE  ARG A 144      -5.330  -2.047 -19.957  1.00 78.94           H
ATOM   2040  CZ  ARG A 144      -4.530  -2.470 -21.755  1.00 78.94           C
ATOM   2041  NH1 ARG A 144      -4.057  -3.421 -22.573  1.00 78.94           N
ATOM   2042 1HH1 ARG A 144      -4.042  -4.375 -22.273  1.00 78.94           H
ATOM   2043 2HH1 ARG A 144      -3.719  -3.176 -23.481  1.00 78.94           H
ATOM   2044  NH2 ARG A 144      -4.556  -1.189 -22.146  1.00 78.94           N
ATOM   2045 1HH2 ARG A 144      -4.220  -0.936 -23.053  1.00 78.94           H
ATOM   2046 2HH2 ARG A 144      -4.910  -0.485 -21.530  1.00 78.94           H
ATOM   2047  HN  ARG A 144      -8.312  -2.721 -18.068  1.00 78.94           H
ATOM   2048  N   TYR A 145     -10.280  -4.719 -19.638  1.00 79.21           N
ATOM   2049  CA  TYR A 145     -11.492  -5.381 -20.091  1.00 79.21           C
ATOM   2050  C   TYR A 145     -12.099  -4.652 -21.291  1.00 79.21           C
ATOM   2051  O   TYR A 145     -12.360  -5.263 -22.326  1.00 79.21           O
ATOM   2052  HA  TYR A 145     -11.229  -6.397 -20.387  1.00 79.21           H
ATOM   2053  CB  TYR A 145     -12.472  -5.314 -18.919  1.00 79.21           C
ATOM   2054 1HB  TYR A 145     -12.098  -5.940 -18.108  1.00 79.21           H
ATOM   2055 2HB  TYR A 145     -12.505  -4.292 -18.543  1.00 79.21           H
ATOM   2056  CG  TYR A 145     -13.894  -5.758 -19.270  1.00 79.21           C
ATOM   2057  CD1 TYR A 145     -14.924  -4.840 -19.265  1.00 79.21           C
ATOM   2058  HD1 TYR A 145     -14.726  -3.799 -19.010  1.00 79.21           H
ATOM   2059  CD2 TYR A 145     -14.145  -7.076 -19.593  1.00 79.21           C
ATOM   2060  HD2 TYR A 145     -13.331  -7.801 -19.598  1.00 79.21           H
ATOM   2061  CE1 TYR A 145     -16.262  -5.258 -19.596  1.00 79.21           C
ATOM   2062  HE1 TYR A 145     -17.085  -4.544 -19.595  1.00 79.21           H
ATOM   2063  CE2 TYR A 145     -15.483  -7.494 -19.924  1.00 79.21           C
ATOM   2064  HE2 TYR A 145     -15.695  -8.532 -20.181  1.00 79.21           H
ATOM   2065  CZ  TYR A 145     -16.475  -6.564 -19.909  1.00 79.21           C
ATOM   2066  OH  TYR A 145     -17.739  -6.959 -20.222  1.00 79.21           O
ATOM   2067  HH  TYR A 145     -17.749  -7.935 -20.437  1.00 79.21           H
ATOM   2068  HN  TYR A 145     -10.277  -4.457 -18.673  1.00 79.21           H
ATOM   2069  N   ILE A 146     -12.307  -3.356 -21.112  1.00 77.85           N
ATOM   2070  CA  ILE A 146     -12.955  -2.553 -22.135  1.00 77.85           C
ATOM   2071  C   ILE A 146     -12.125  -2.605 -23.420  1.00 77.85           C
ATOM   2072  O   ILE A 146     -12.675  -2.704 -24.515  1.00 77.85           O
ATOM   2073  HA  ILE A 146     -13.928  -3.002 -22.335  1.00 77.85           H
ATOM   2074  CB  ILE A 146     -13.208  -1.134 -21.623  1.00 77.85           C
ATOM   2075  HB  ILE A 146     -12.271  -0.742 -21.228  1.00 77.85           H
ATOM   2076  CG1 ILE A 146     -14.217  -1.137 -20.474  1.00 77.85           C
ATOM   2077 1HG1 ILE A 146     -15.210  -1.372 -20.858  1.00 77.85           H
ATOM   2078 2HG1 ILE A 146     -13.958  -1.919 -19.760  1.00 77.85           H
ATOM   2079  CG2 ILE A 146     -13.639  -0.208 -22.763  1.00 77.85           C
ATOM   2080 1HG2 ILE A 146     -12.855  -0.173 -23.519  1.00 77.85           H
ATOM   2081 2HG2 ILE A 146     -14.558  -0.587 -23.210  1.00 77.85           H
ATOM   2082 3HG2 ILE A 146     -13.812   0.794 -22.371  1.00 77.85           H
ATOM   2083  CD1 ILE A 146     -14.246   0.219 -19.766  1.00 77.85           C
ATOM   2084 1HD1 ILE A 146     -13.258   0.439 -19.362  1.00 77.85           H
ATOM   2085 2HD1 ILE A 146     -14.529   0.994 -20.477  1.00 77.85           H
ATOM   2086 3HD1 ILE A 146     -14.972   0.189 -18.953  1.00 77.85           H
ATOM   2087  HN  ILE A 146     -12.041  -2.855 -20.288  1.00 77.85           H
ATOM   2088  N   ALA A 147     -10.814  -2.536 -23.242  1.00 77.58           N
ATOM   2089  CA  ALA A 147      -9.907  -2.476 -24.376  1.00 77.58           C
ATOM   2090  C   ALA A 147     -10.044  -3.757 -25.201  1.00 77.58           C
ATOM   2091  O   ALA A 147      -9.865  -3.738 -26.418  1.00 77.58           O
ATOM   2092  HA  ALA A 147     -10.200  -1.625 -24.991  1.00 77.58           H
ATOM   2093  CB  ALA A 147      -8.478  -2.254 -23.876  1.00 77.58           C
ATOM   2094 1HB  ALA A 147      -8.429  -1.317 -23.322  1.00 77.58           H
ATOM   2095 2HB  ALA A 147      -8.190  -3.079 -23.224  1.00 77.58           H
ATOM   2096 3HB  ALA A 147      -7.799  -2.210 -24.727  1.00 77.58           H
ATOM   2097  HN  ALA A 147     -10.371  -2.521 -22.346  1.00 77.58           H
ATOM   2098  N   ILE A 148     -10.361  -4.840 -24.506  1.00 74.24           N
ATOM   2099  CA  ILE A 148     -10.368  -6.153 -25.128  1.00 74.24           C
ATOM   2100  C   ILE A 148     -11.772  -6.453 -25.659  1.00 74.24           C
ATOM   2101  O   ILE A 148     -11.923  -6.968 -26.766  1.00 74.24           O
ATOM   2102  HA  ILE A 148      -9.680  -6.118 -25.973  1.00 74.24           H
ATOM   2103  CB  ILE A 148      -9.840  -7.209 -24.156  1.00 74.24           C
ATOM   2104  HB  ILE A 148     -10.382  -7.110 -23.216  1.00 74.24           H
ATOM   2105  CG1 ILE A 148      -8.358  -6.980 -23.850  1.00 74.24           C
ATOM   2106 1HG1 ILE A 148      -7.763  -7.193 -24.738  1.00 74.24           H
ATOM   2107 2HG1 ILE A 148      -8.193  -5.933 -23.599  1.00 74.24           H
ATOM   2108  CG2 ILE A 148     -10.104  -8.621 -24.683  1.00 74.24           C
ATOM   2109 1HG2 ILE A 148     -11.177  -8.767 -24.808  1.00 74.24           H
ATOM   2110 2HG2 ILE A 148      -9.606  -8.750 -25.644  1.00 74.24           H
ATOM   2111 3HG2 ILE A 148      -9.719  -9.352 -23.973  1.00 74.24           H
ATOM   2112  CD1 ILE A 148      -7.894  -7.868 -22.693  1.00 74.24           C
ATOM   2113 1HD1 ILE A 148      -8.475  -7.635 -21.801  1.00 74.24           H
ATOM   2114 2HD1 ILE A 148      -8.038  -8.915 -22.958  1.00 74.24           H
ATOM   2115 3HD1 ILE A 148      -6.837  -7.685 -22.497  1.00 74.24           H
ATOM   2116  HN  ILE A 148     -10.609  -4.830 -23.537  1.00 74.24           H
ATOM   2117  N   ALA A 149     -12.762  -6.118 -24.845  1.00 75.13           N
ATOM   2118  CA  ALA A 149     -14.132  -6.503 -25.135  1.00 75.13           C
ATOM   2119  C   ALA A 149     -14.693  -5.591 -26.229  1.00 75.13           C
ATOM   2120  O   ALA A 149     -15.404  -6.050 -27.121  1.00 75.13           O
ATOM   2121  HA  ALA A 149     -14.118  -7.530 -25.502  1.00 75.13           H
ATOM   2122  CB  ALA A 149     -14.961  -6.450 -23.850  1.00 75.13           C
ATOM   2123 1HB  ALA A 149     -14.539  -7.138 -23.117  1.00 75.13           H
ATOM   2124 2HB  ALA A 149     -14.946  -5.437 -23.450  1.00 75.13           H
ATOM   2125 3HB  ALA A 149     -15.989  -6.739 -24.069  1.00 75.13           H
ATOM   2126  HN  ALA A 149     -12.640  -5.595 -24.002  1.00 75.13           H
ATOM   2127  N   GLN A 150     -14.351  -4.315 -26.123  1.00 75.40           N
ATOM   2128  CA  GLN A 150     -14.871  -3.322 -27.047  1.00 75.40           C
ATOM   2129  C   GLN A 150     -13.741  -2.757 -27.910  1.00 75.40           C
ATOM   2130  O   GLN A 150     -13.728  -1.567 -28.220  1.00 75.40           O
ATOM   2131  HA  GLN A 150     -15.585  -3.857 -27.675  1.00 75.40           H
ATOM   2132  CB  GLN A 150     -15.601  -2.205 -26.299  1.00 75.40           C
ATOM   2133 1HB  GLN A 150     -14.908  -1.702 -25.624  1.00 75.40           H
ATOM   2134 2HB  GLN A 150     -15.954  -1.457 -27.009  1.00 75.40           H
ATOM   2135  CG  GLN A 150     -16.784  -2.760 -25.504  1.00 75.40           C
ATOM   2136 1HG  GLN A 150     -17.358  -3.445 -26.128  1.00 75.40           H
ATOM   2137 2HG  GLN A 150     -16.418  -3.335 -24.653  1.00 75.40           H
ATOM   2138  CD  GLN A 150     -17.691  -1.630 -25.010  1.00 75.40           C
ATOM   2139  OE1 GLN A 150     -17.456  -0.459 -25.256  1.00 75.40           O
ATOM   2140  NE2 GLN A 150     -18.737  -2.047 -24.301  1.00 75.40           N
ATOM   2141 1HE2 GLN A 150     -18.871  -3.024 -24.135  1.00 75.40           H
ATOM   2142 2HE2 GLN A 150     -19.388  -1.383 -23.934  1.00 75.40           H
ATOM   2143  HN  GLN A 150     -13.733  -3.958 -25.423  1.00 75.40           H
ATOM   2144  N   ALA A 151     -12.821  -3.638 -28.274  1.00 71.50           N
ATOM   2145  CA  ALA A 151     -11.614  -3.217 -28.966  1.00 71.50           C
ATOM   2146  C   ALA A 151     -11.997  -2.348 -30.166  1.00 71.50           C
ATOM   2147  O   ALA A 151     -11.297  -1.390 -30.492  1.00 71.50           O
ATOM   2148  HA  ALA A 151     -11.023  -2.621 -28.271  1.00 71.50           H
ATOM   2149  CB  ALA A 151     -10.803  -4.448 -29.374  1.00 71.50           C
ATOM   2150 1HB  ALA A 151     -10.532  -5.015 -28.483  1.00 71.50           H
ATOM   2151 2HB  ALA A 151     -11.402  -5.075 -30.035  1.00 71.50           H
ATOM   2152 3HB  ALA A 151      -9.899  -4.132 -29.893  1.00 71.50           H
ATOM   2153  HN  ALA A 151     -12.889  -4.621 -28.103  1.00 71.50           H
ATOM   2154  N   MET A 152     -13.107  -2.712 -30.790  1.00 68.08           N
ATOM   2155  CA  MET A 152     -13.559  -2.015 -31.982  1.00 68.08           C
ATOM   2156  C   MET A 152     -13.908  -0.559 -31.666  1.00 68.08           C
ATOM   2157  O   MET A 152     -13.552   0.346 -32.420  1.00 68.08           O
ATOM   2158  HA  MET A 152     -12.722  -2.052 -32.679  1.00 68.08           H
ATOM   2159  CB  MET A 152     -14.790  -2.722 -32.552  1.00 68.08           C
ATOM   2160 1HB  MET A 152     -15.513  -2.901 -31.755  1.00 68.08           H
ATOM   2161 2HB  MET A 152     -15.277  -2.079 -33.285  1.00 68.08           H
ATOM   2162  CG  MET A 152     -14.406  -4.051 -33.206  1.00 68.08           C
ATOM   2163 1HG  MET A 152     -13.429  -4.374 -32.845  1.00 68.08           H
ATOM   2164 2HG  MET A 152     -15.121  -4.824 -32.926  1.00 68.08           H
ATOM   2165  SD  MET A 152     -14.369  -3.870 -34.981  1.00 68.08           S
ATOM   2166  CE  MET A 152     -16.108  -4.036 -35.346  1.00 68.08           C
ATOM   2167 1HE  MET A 152     -16.459  -5.010 -35.007  1.00 68.08           H
ATOM   2168 2HE  MET A 152     -16.664  -3.251 -34.832  1.00 68.08           H
ATOM   2169 3HE  MET A 152     -16.264  -3.946 -36.421  1.00 68.08           H
ATOM   2170  HN  MET A 152     -13.692  -3.468 -30.495  1.00 68.08           H
ATOM   2171  N   ARG A 153     -14.599  -0.378 -30.550  1.00 68.30           N
ATOM   2172  CA  ARG A 153     -15.061   0.944 -30.162  1.00 68.30           C
ATOM   2173  C   ARG A 153     -13.983   1.665 -29.350  1.00 68.30           C
ATOM   2174  O   ARG A 153     -14.026   2.885 -29.201  1.00 68.30           O
ATOM   2175  HA  ARG A 153     -15.253   1.460 -31.103  1.00 68.30           H
ATOM   2176  CB  ARG A 153     -16.343   0.858 -29.332  1.00 68.30           C
ATOM   2177 1HB  ARG A 153     -16.194   0.176 -28.495  1.00 68.30           H
ATOM   2178 2HB  ARG A 153     -16.573   1.836 -28.909  1.00 68.30           H
ATOM   2179  CG  ARG A 153     -17.518   0.376 -30.186  1.00 68.30           C
ATOM   2180 1HG  ARG A 153     -17.635   1.029 -31.051  1.00 68.30           H
ATOM   2181 2HG  ARG A 153     -17.309  -0.624 -30.567  1.00 68.30           H
ATOM   2182  CD  ARG A 153     -18.815   0.358 -29.375  1.00 68.30           C
ATOM   2183 1HD  ARG A 153     -18.733  -0.360 -28.559  1.00 68.30           H
ATOM   2184 2HD  ARG A 153     -18.984   1.336 -28.923  1.00 68.30           H
ATOM   2185  NE  ARG A 153     -19.954   0.002 -30.250  1.00 68.30           N
ATOM   2186  HE  ARG A 153     -19.764  -0.190 -31.212  1.00 68.30           H
ATOM   2187  CZ  ARG A 153     -21.225  -0.078 -29.833  1.00 68.30           C
ATOM   2188  NH1 ARG A 153     -21.538   0.169 -28.553  1.00 68.30           N
ATOM   2189 1HH1 ARG A 153     -20.820   0.416 -27.902  1.00 68.30           H
ATOM   2190 2HH1 ARG A 153     -22.489   0.107 -28.250  1.00 68.30           H
ATOM   2191  NH2 ARG A 153     -22.178  -0.410 -30.714  1.00 68.30           N
ATOM   2192 1HH2 ARG A 153     -23.131  -0.475 -30.419  1.00 68.30           H
ATOM   2193 2HH2 ARG A 153     -21.936  -0.593 -31.667  1.00 68.30           H
ATOM   2194  HN  ARG A 153     -14.844  -1.113 -29.918  1.00 68.30           H
ATOM   2195  N   ALA A 154     -13.043   0.880 -28.846  1.00 66.28           N
ATOM   2196  CA  ALA A 154     -12.094   1.382 -27.866  1.00 66.28           C
ATOM   2197  C   ALA A 154     -11.228   2.466 -28.511  1.00 66.28           C
ATOM   2198  O   ALA A 154     -10.737   3.362 -27.826  1.00 66.28           O
ATOM   2199  HA  ALA A 154     -12.664   1.823 -27.048  1.00 66.28           H
ATOM   2200  CB  ALA A 154     -11.262   0.220 -27.318  1.00 66.28           C
ATOM   2201 1HB  ALA A 154     -11.922  -0.507 -26.845  1.00 66.28           H
ATOM   2202 2HB  ALA A 154     -10.722  -0.257 -28.136  1.00 66.28           H
ATOM   2203 3HB  ALA A 154     -10.551   0.598 -26.584  1.00 66.28           H
ATOM   2204  HN  ALA A 154     -12.923  -0.081 -29.095  1.00 66.28           H
ATOM   2205  N   HIS A 155     -11.066   2.348 -29.821  1.00 67.07           N
ATOM   2206  CA  HIS A 155     -10.160   3.224 -30.545  1.00 67.07           C
ATOM   2207  C   HIS A 155     -10.762   4.628 -30.631  1.00 67.07           C
ATOM   2208  O   HIS A 155     -10.091   5.614 -30.332  1.00 67.07           O
ATOM   2209  HA  HIS A 155      -9.238   3.268 -29.965  1.00 67.07           H
ATOM   2210  CB  HIS A 155      -9.820   2.639 -31.917  1.00 67.07           C
ATOM   2211 1HB  HIS A 155      -9.526   1.597 -31.794  1.00 67.07           H
ATOM   2212 2HB  HIS A 155     -10.717   2.646 -32.536  1.00 67.07           H
ATOM   2213  CG  HIS A 155      -8.719   3.375 -32.643  1.00 67.07           C
ATOM   2214  ND1 HIS A 155      -8.960   4.457 -33.471  1.00 67.07           N
ATOM   2215  HD1 HIS A 155      -9.857   4.853 -33.670  1.00 67.07           H
ATOM   2216  CD2 HIS A 155      -7.370   3.174 -32.655  1.00 67.07           C
ATOM   2217  HD2 HIS A 155      -6.837   2.398 -32.106  1.00 67.07           H
ATOM   2218  CE1 HIS A 155      -7.802   4.880 -33.955  1.00 67.07           C
ATOM   2219  HE1 HIS A 155      -7.660   5.717 -34.638  1.00 67.07           H
ATOM   2220  NE2 HIS A 155      -6.817   4.083 -33.448  1.00 67.07           N
ATOM   2221  HN  HIS A 155     -11.540   1.672 -30.384  1.00 67.07           H
ATOM   2222  N   THR A 156     -12.022   4.672 -31.041  1.00 70.66           N
ATOM   2223  CA  THR A 156     -12.685   5.942 -31.282  1.00 70.66           C
ATOM   2224  C   THR A 156     -12.909   6.686 -29.964  1.00 70.66           C
ATOM   2225  O   THR A 156     -13.082   7.904 -29.955  1.00 70.66           O
ATOM   2226  HA  THR A 156     -12.028   6.563 -31.891  1.00 70.66           H
ATOM   2227  CB  THR A 156     -13.979   5.661 -32.049  1.00 70.66           C
ATOM   2228  HB  THR A 156     -14.610   6.550 -32.087  1.00 70.66           H
ATOM   2229  OG1 THR A 156     -14.542   4.536 -31.380  1.00 70.66           O
ATOM   2230  HG1 THR A 156     -15.515   4.460 -31.598  1.00 70.66           H
ATOM   2231  CG2 THR A 156     -13.720   5.159 -33.470  1.00 70.66           C
ATOM   2232 1HG2 THR A 156     -13.146   4.233 -33.429  1.00 70.66           H
ATOM   2233 2HG2 THR A 156     -13.158   5.910 -34.025  1.00 70.66           H
ATOM   2234 3HG2 THR A 156     -14.671   4.975 -33.970  1.00 70.66           H
ATOM   2235  HN  THR A 156     -12.585   3.863 -31.207  1.00 70.66           H
ATOM   2236  N   TRP A 157     -12.899   5.922 -28.881  1.00 77.61           N
ATOM   2237  CA  TRP A 157     -13.250   6.464 -27.579  1.00 77.61           C
ATOM   2238  C   TRP A 157     -11.953   6.769 -26.829  1.00 77.61           C
ATOM   2239  O   TRP A 157     -11.973   7.029 -25.627  1.00 77.61           O
ATOM   2240  HA  TRP A 157     -13.812   7.384 -27.742  1.00 77.61           H
ATOM   2241  CB  TRP A 157     -14.171   5.508 -26.818  1.00 77.61           C
ATOM   2242 1HB  TRP A 157     -13.768   4.498 -26.890  1.00 77.61           H
ATOM   2243 2HB  TRP A 157     -14.165   5.778 -25.762  1.00 77.61           H
ATOM   2244  CG  TRP A 157     -15.616   5.503 -27.320  1.00 77.61           C
ATOM   2245  CD1 TRP A 157     -16.056   5.714 -28.568  1.00 77.61           C
ATOM   2246  HD1 TRP A 157     -15.409   5.926 -29.419  1.00 77.61           H
ATOM   2247  CD2 TRP A 157     -16.800   5.266 -26.530  1.00 77.61           C
ATOM   2248  NE1 TRP A 157     -17.432   5.631 -28.639  1.00 77.61           N
ATOM   2249  HE1 TRP A 157     -17.991   5.751 -29.460  1.00 77.61           H
ATOM   2250  CE2 TRP A 157     -17.899   5.349 -27.361  1.00 77.61           C
ATOM   2251  CE3 TRP A 157     -16.938   4.989 -25.158  1.00 77.61           C
ATOM   2252  HE3 TRP A 157     -16.087   4.918 -24.482  1.00 77.61           H
ATOM   2253  CZ2 TRP A 157     -19.213   5.169 -26.914  1.00 77.61           C
ATOM   2254  HZ2 TRP A 157     -20.065   5.241 -27.591  1.00 77.61           H
ATOM   2255  CZ3 TRP A 157     -18.258   4.812 -24.727  1.00 77.61           C
ATOM   2256  HZ3 TRP A 157     -18.422   4.595 -23.672  1.00 77.61           H
ATOM   2257  CH2 TRP A 157     -19.375   4.893 -25.551  1.00 77.61           C
ATOM   2258  HH2 TRP A 157     -20.372   4.742 -25.138  1.00 77.61           H
ATOM   2259  HN  TRP A 157     -12.657   4.952 -28.884  1.00 77.61           H
ATOM   2260  N   ARG A 158     -10.854   6.728 -27.569  1.00 76.40           N
ATOM   2261  CA  ARG A 158      -9.537   6.777 -26.957  1.00 76.40           C
ATOM   2262  C   ARG A 158      -9.358   8.087 -26.188  1.00 76.40           C
ATOM   2263  O   ARG A 158      -8.888   8.084 -25.051  1.00 76.40           O
ATOM   2264  HA  ARG A 158      -9.511   5.920 -26.284  1.00 76.40           H
ATOM   2265  CB  ARG A 158      -8.436   6.658 -28.012  1.00 76.40           C
ATOM   2266 1HB  ARG A 158      -8.593   5.759 -28.608  1.00 76.40           H
ATOM   2267 2HB  ARG A 158      -8.487   7.506 -28.695  1.00 76.40           H
ATOM   2268  CG  ARG A 158      -7.053   6.607 -27.358  1.00 76.40           C
ATOM   2269 1HG  ARG A 158      -6.885   7.518 -26.784  1.00 76.40           H
ATOM   2270 2HG  ARG A 158      -7.010   5.774 -26.655  1.00 76.40           H
ATOM   2271  CD  ARG A 158      -5.954   6.450 -28.410  1.00 76.40           C
ATOM   2272 1HD  ARG A 158      -6.149   5.570 -29.024  1.00 76.40           H
ATOM   2273 2HD  ARG A 158      -5.954   7.311 -29.079  1.00 76.40           H
ATOM   2274  NE  ARG A 158      -4.636   6.323 -27.750  1.00 76.40           N
ATOM   2275  HE  ARG A 158      -4.578   6.532 -26.774  1.00 76.40           H
ATOM   2276  CZ  ARG A 158      -3.514   5.946 -28.379  1.00 76.40           C
ATOM   2277  NH1 ARG A 158      -3.532   5.654 -29.686  1.00 76.40           N
ATOM   2278 1HH1 ARG A 158      -4.387   5.717 -30.201  1.00 76.40           H
ATOM   2279 2HH1 ARG A 158      -2.691   5.374 -30.148  1.00 76.40           H
ATOM   2280  NH2 ARG A 158      -2.373   5.865 -27.680  1.00 76.40           N
ATOM   2281 1HH2 ARG A 158      -1.527   5.585 -28.134  1.00 76.40           H
ATOM   2282 2HH2 ARG A 158      -2.368   6.085 -26.704  1.00 76.40           H
ATOM   2283  HN  ARG A 158     -10.855   6.663 -28.567  1.00 76.40           H
ATOM   2284  N   GLU A 159      -9.741   9.176 -26.838  1.00 79.05           N
ATOM   2285  CA  GLU A 159      -9.538  10.497 -26.270  1.00 79.05           C
ATOM   2286  C   GLU A 159     -10.416  10.684 -25.032  1.00 79.05           C
ATOM   2287  O   GLU A 159      -9.941  11.138 -23.992  1.00 79.05           O
ATOM   2288  HA  GLU A 159      -8.486  10.532 -25.986  1.00 79.05           H
ATOM   2289  CB  GLU A 159      -9.813  11.588 -27.307  1.00 79.05           C
ATOM   2290 1HB  GLU A 159     -10.774  11.404 -27.788  1.00 79.05           H
ATOM   2291 2HB  GLU A 159      -9.748  12.569 -26.835  1.00 79.05           H
ATOM   2292  CG  GLU A 159      -8.757  11.572 -28.414  1.00 79.05           C
ATOM   2293 1HG  GLU A 159      -7.762  11.629 -27.972  1.00 79.05           H
ATOM   2294 2HG  GLU A 159      -8.810  10.629 -28.959  1.00 79.05           H
ATOM   2295  CD  GLU A 159      -8.959  12.739 -29.382  1.00 79.05           C
ATOM   2296  OE1 GLU A 159      -8.011  13.009 -30.151  1.00 79.05           O
ATOM   2297  OE2 GLU A 159     -10.057  13.335 -29.332  1.00 79.05           O
ATOM   2298  HN  GLU A 159     -10.183   9.165 -27.735  1.00 79.05           H
ATOM   2299  N   LYS A 160     -11.683  10.325 -25.184  1.00 83.10           N
ATOM   2300  CA  LYS A 160     -12.627  10.426 -24.084  1.00 83.10           C
ATOM   2301  C   LYS A 160     -12.098   9.631 -22.889  1.00 83.10           C
ATOM   2302  O   LYS A 160     -12.159  10.098 -21.753  1.00 83.10           O
ATOM   2303  HA  LYS A 160     -12.686  11.477 -23.800  1.00 83.10           H
ATOM   2304  CB  LYS A 160     -14.025  10.000 -24.537  1.00 83.10           C
ATOM   2305 1HB  LYS A 160     -13.979   9.007 -24.984  1.00 83.10           H
ATOM   2306 2HB  LYS A 160     -14.685   9.929 -23.673  1.00 83.10           H
ATOM   2307  CG  LYS A 160     -14.601  10.994 -25.547  1.00 83.10           C
ATOM   2308 1HG  LYS A 160     -14.520  12.007 -25.152  1.00 83.10           H
ATOM   2309 2HG  LYS A 160     -14.018  10.962 -26.467  1.00 83.10           H
ATOM   2310  CD  LYS A 160     -16.066  10.676 -25.854  1.00 83.10           C
ATOM   2311 1HD  LYS A 160     -16.143   9.679 -26.286  1.00 83.10           H
ATOM   2312 2HD  LYS A 160     -16.642  10.668 -24.928  1.00 83.10           H
ATOM   2313  CE  LYS A 160     -16.659  11.704 -26.820  1.00 83.10           C
ATOM   2314 1HE  LYS A 160     -16.533  12.708 -26.415  1.00 83.10           H
ATOM   2315 2HE  LYS A 160     -16.122  11.673 -27.768  1.00 83.10           H
ATOM   2316  NZ  LYS A 160     -18.096  11.432 -27.048  1.00 83.10           N
ATOM   2317 1HZ  LYS A 160     -18.473  12.123 -27.687  1.00 83.10           H
ATOM   2318 2HZ  LYS A 160     -18.205  10.507 -27.448  1.00 83.10           H
ATOM   2319 3HZ  LYS A 160     -18.593  11.480 -26.166  1.00 83.10           H
ATOM   2320  HN  LYS A 160     -12.065   9.972 -26.038  1.00 83.10           H
ATOM   2321  N   ARG A 161     -11.591   8.444 -23.187  1.00 84.73           N
ATOM   2322  CA  ARG A 161     -11.086   7.563 -22.147  1.00 84.73           C
ATOM   2323  C   ARG A 161      -9.945   8.241 -21.386  1.00 84.73           C
ATOM   2324  O   ARG A 161      -9.814   8.070 -20.175  1.00 84.73           O
ATOM   2325  HA  ARG A 161     -11.940   7.384 -21.494  1.00 84.73           H
ATOM   2326  CB  ARG A 161     -10.583   6.245 -22.738  1.00 84.73           C
ATOM   2327 1HB  ARG A 161      -9.940   6.448 -23.594  1.00 84.73           H
ATOM   2328 2HB  ARG A 161      -9.976   5.720 -22.000  1.00 84.73           H
ATOM   2329  CG  ARG A 161     -11.752   5.356 -23.169  1.00 84.73           C
ATOM   2330 1HG  ARG A 161     -12.300   5.018 -22.290  1.00 84.73           H
ATOM   2331 2HG  ARG A 161     -12.448   5.935 -23.776  1.00 84.73           H
ATOM   2332  CD  ARG A 161     -11.256   4.147 -23.965  1.00 84.73           C
ATOM   2333 1HD  ARG A 161     -12.097   3.655 -24.455  1.00 84.73           H
ATOM   2334 2HD  ARG A 161     -10.576   4.474 -24.752  1.00 84.73           H
ATOM   2335  NE  ARG A 161     -10.568   3.196 -23.065  1.00 84.73           N
ATOM   2336  HE  ARG A 161     -10.541   3.410 -22.089  1.00 84.73           H
ATOM   2337  CZ  ARG A 161      -9.979   2.064 -23.476  1.00 84.73           C
ATOM   2338  NH1 ARG A 161      -9.985   1.727 -24.773  1.00 84.73           N
ATOM   2339 1HH1 ARG A 161     -10.431   2.321 -25.442  1.00 84.73           H
ATOM   2340 2HH1 ARG A 161      -9.543   0.881 -25.071  1.00 84.73           H
ATOM   2341  NH2 ARG A 161      -9.384   1.276 -22.570  1.00 84.73           N
ATOM   2342 1HH2 ARG A 161      -8.940   0.428 -22.861  1.00 84.73           H
ATOM   2343 2HH2 ARG A 161      -9.384   1.535 -21.605  1.00 84.73           H
ATOM   2344  HN  ARG A 161     -11.523   8.082 -24.117  1.00 84.73           H
ATOM   2345  N   LEU A 162      -9.148   8.997 -22.127  1.00 85.75           N
ATOM   2346  CA  LEU A 162      -8.002   9.673 -21.544  1.00 85.75           C
ATOM   2347  C   LEU A 162      -8.490  10.765 -20.590  1.00 85.75           C
ATOM   2348  O   LEU A 162      -7.919  10.959 -19.518  1.00 85.75           O
ATOM   2349  HA  LEU A 162      -7.445   8.934 -20.968  1.00 85.75           H
ATOM   2350  CB  LEU A 162      -7.068  10.188 -22.642  1.00 85.75           C
ATOM   2351 1HB  LEU A 162      -6.868   9.370 -23.334  1.00 85.75           H
ATOM   2352 2HB  LEU A 162      -7.592  10.961 -23.204  1.00 85.75           H
ATOM   2353  CG  LEU A 162      -5.729  10.758 -22.170  1.00 85.75           C
ATOM   2354  HG  LEU A 162      -5.927  11.492 -21.389  1.00 85.75           H
ATOM   2355  CD1 LEU A 162      -4.855   9.665 -21.552  1.00 85.75           C
ATOM   2356 1HD1 LEU A 162      -5.369   9.228 -20.697  1.00 85.75           H
ATOM   2357 2HD1 LEU A 162      -4.663   8.891 -22.295  1.00 85.75           H
ATOM   2358 3HD1 LEU A 162      -3.909  10.098 -21.226  1.00 85.75           H
ATOM   2359  CD2 LEU A 162      -5.014  11.490 -23.307  1.00 85.75           C
ATOM   2360 1HD2 LEU A 162      -4.829  10.796 -24.127  1.00 85.75           H
ATOM   2361 2HD2 LEU A 162      -5.638  12.311 -23.660  1.00 85.75           H
ATOM   2362 3HD2 LEU A 162      -4.065  11.886 -22.945  1.00 85.75           H
ATOM   2363  HN  LEU A 162      -9.276   9.150 -23.107  1.00 85.75           H
ATOM   2364  N   LEU A 163      -9.542  11.450 -21.014  1.00 88.20           N
ATOM   2365  CA  LEU A 163     -10.115  12.516 -20.210  1.00 88.20           C
ATOM   2366  C   LEU A 163     -10.660  11.929 -18.907  1.00 88.20           C
ATOM   2367  O   LEU A 163     -10.350  12.421 -17.823  1.00 88.20           O
ATOM   2368  HA  LEU A 163      -9.310  13.210 -19.966  1.00 88.20           H
ATOM   2369  CB  LEU A 163     -11.155  13.296 -21.017  1.00 88.20           C
ATOM   2370 1HB  LEU A 163     -10.702  13.601 -21.960  1.00 88.20           H
ATOM   2371 2HB  LEU A 163     -11.976  12.621 -21.261  1.00 88.20           H
ATOM   2372  CG  LEU A 163     -11.738  14.537 -20.338  1.00 88.20           C
ATOM   2373  HG  LEU A 163     -12.119  14.244 -19.360  1.00 88.20           H
ATOM   2374  CD1 LEU A 163     -10.655  15.592 -20.103  1.00 88.20           C
ATOM   2375 1HD1 LEU A 163      -9.876  15.177 -19.463  1.00 88.20           H
ATOM   2376 2HD1 LEU A 163     -10.221  15.887 -21.059  1.00 88.20           H
ATOM   2377 3HD1 LEU A 163     -11.095  16.464 -19.619  1.00 88.20           H
ATOM   2378  CD2 LEU A 163     -12.918  15.095 -21.135  1.00 88.20           C
ATOM   2379 1HD2 LEU A 163     -12.584  15.368 -22.136  1.00 88.20           H
ATOM   2380 2HD2 LEU A 163     -13.699  14.338 -21.207  1.00 88.20           H
ATOM   2381 3HD2 LEU A 163     -13.313  15.977 -20.631  1.00 88.20           H
ATOM   2382  HN  LEU A 163     -10.000  11.287 -21.888  1.00 88.20           H
ATOM   2383  N   TYR A 164     -11.463  10.886 -19.056  1.00 90.12           N
ATOM   2384  CA  TYR A 164     -12.040  10.215 -17.903  1.00 90.12           C
ATOM   2385  C   TYR A 164     -10.947   9.692 -16.969  1.00 90.12           C
ATOM   2386  O   TYR A 164     -11.099   9.727 -15.749  1.00 90.12           O
ATOM   2387  HA  TYR A 164     -12.652  10.939 -17.364  1.00 90.12           H
ATOM   2388  CB  TYR A 164     -12.831   9.029 -18.457  1.00 90.12           C
ATOM   2389 1HB  TYR A 164     -12.226   8.520 -19.207  1.00 90.12           H
ATOM   2390 2HB  TYR A 164     -13.008   8.315 -17.653  1.00 90.12           H
ATOM   2391  CG  TYR A 164     -14.174   9.413 -19.082  1.00 90.12           C
ATOM   2392  CD1 TYR A 164     -15.135  10.043 -18.318  1.00 90.12           C
ATOM   2393  HD1 TYR A 164     -14.938  10.266 -17.269  1.00 90.12           H
ATOM   2394  CD2 TYR A 164     -14.423   9.131 -20.410  1.00 90.12           C
ATOM   2395  HD2 TYR A 164     -13.664   8.634 -21.013  1.00 90.12           H
ATOM   2396  CE1 TYR A 164     -16.399  10.405 -18.906  1.00 90.12           C
ATOM   2397  HE1 TYR A 164     -17.167  10.903 -18.314  1.00 90.12           H
ATOM   2398  CE2 TYR A 164     -15.687   9.493 -20.998  1.00 90.12           C
ATOM   2399  HE2 TYR A 164     -15.897   9.276 -22.045  1.00 90.12           H
ATOM   2400  CZ  TYR A 164     -16.612  10.112 -20.217  1.00 90.12           C
ATOM   2401  OH  TYR A 164     -17.805  10.455 -20.772  1.00 90.12           O
ATOM   2402  HH  TYR A 164     -18.375  10.923 -20.097  1.00 90.12           H
ATOM   2403  HN  TYR A 164     -11.720  10.499 -19.941  1.00 90.12           H
ATOM   2404  N   SER A 165      -9.869   9.219 -17.578  1.00 91.44           N
ATOM   2405  CA  SER A 165      -8.768   8.652 -16.818  1.00 91.44           C
ATOM   2406  C   SER A 165      -8.191   9.705 -15.869  1.00 91.44           C
ATOM   2407  O   SER A 165      -7.739   9.377 -14.773  1.00 91.44           O
ATOM   2408  HA  SER A 165      -9.201   7.826 -16.254  1.00 91.44           H
ATOM   2409  CB  SER A 165      -7.675   8.118 -17.746  1.00 91.44           C
ATOM   2410 1HB  SER A 165      -7.029   7.438 -17.191  1.00 91.44           H
ATOM   2411 2HB  SER A 165      -8.132   7.540 -18.548  1.00 91.44           H
ATOM   2412  OG  SER A 165      -6.890   9.168 -18.305  1.00 91.44           O
ATOM   2413  HG  SER A 165      -7.478   9.809 -18.798  1.00 91.44           H
ATOM   2414  HN  SER A 165      -9.742   9.218 -18.570  1.00 91.44           H
ATOM   2415  N   LYS A 166      -8.226  10.949 -16.324  1.00 92.92           N
ATOM   2416  CA  LYS A 166      -7.699  12.050 -15.536  1.00 92.92           C
ATOM   2417  C   LYS A 166      -8.598  12.277 -14.320  1.00 92.92           C
ATOM   2418  O   LYS A 166      -8.110  12.405 -13.198  1.00 92.92           O
ATOM   2419  HA  LYS A 166      -6.710  11.755 -15.184  1.00 92.92           H
ATOM   2420  CB  LYS A 166      -7.517  13.294 -16.408  1.00 92.92           C
ATOM   2421 1HB  LYS A 166      -8.427  13.479 -16.979  1.00 92.92           H
ATOM   2422 2HB  LYS A 166      -7.356  14.166 -15.774  1.00 92.92           H
ATOM   2423  CG  LYS A 166      -6.334  13.126 -17.364  1.00 92.92           C
ATOM   2424 1HG  LYS A 166      -5.422  12.956 -16.792  1.00 92.92           H
ATOM   2425 2HG  LYS A 166      -6.488  12.245 -17.987  1.00 92.92           H
ATOM   2426  CD  LYS A 166      -6.166  14.361 -18.250  1.00 92.92           C
ATOM   2427 1HD  LYS A 166      -7.069  14.515 -18.841  1.00 92.92           H
ATOM   2428 2HD  LYS A 166      -6.038  15.246 -17.626  1.00 92.92           H
ATOM   2429  CE  LYS A 166      -4.961  14.209 -19.180  1.00 92.92           C
ATOM   2430 1HE  LYS A 166      -4.072  13.967 -18.597  1.00 92.92           H
ATOM   2431 2HE  LYS A 166      -5.127  13.379 -19.867  1.00 92.92           H
ATOM   2432  NZ  LYS A 166      -4.735  15.455 -19.946  1.00 92.92           N
ATOM   2433 1HZ  LYS A 166      -3.947  15.330 -20.571  1.00 92.92           H
ATOM   2434 2HZ  LYS A 166      -5.564  15.675 -20.487  1.00 92.92           H
ATOM   2435 3HZ  LYS A 166      -4.540  16.215 -19.303  1.00 92.92           H
ATOM   2436  HN  LYS A 166      -8.605  11.208 -17.213  1.00 92.92           H
ATOM   2437  N   MET A 167      -9.896  12.321 -14.583  1.00 94.66           N
ATOM   2438  CA  MET A 167     -10.864  12.583 -13.533  1.00 94.66           C
ATOM   2439  C   MET A 167     -10.868  11.458 -12.496  1.00 94.66           C
ATOM   2440  O   MET A 167     -10.997  11.713 -11.299  1.00 94.66           O
ATOM   2441  HA  MET A 167     -10.546  13.516 -13.066  1.00 94.66           H
ATOM   2442  CB  MET A 167     -12.260  12.717 -14.146  1.00 94.66           C
ATOM   2443 1HB  MET A 167     -12.492  11.824 -14.727  1.00 94.66           H
ATOM   2444 2HB  MET A 167     -13.005  12.784 -13.353  1.00 94.66           H
ATOM   2445  CG  MET A 167     -12.349  13.953 -15.043  1.00 94.66           C
ATOM   2446 1HG  MET A 167     -11.994  14.831 -14.503  1.00 94.66           H
ATOM   2447 2HG  MET A 167     -11.701  13.830 -15.911  1.00 94.66           H
ATOM   2448  SD  MET A 167     -14.035  14.203 -15.573  1.00 94.66           S
ATOM   2449  CE  MET A 167     -14.233  12.795 -16.651  1.00 94.66           C
ATOM   2450 1HE  MET A 167     -13.502  12.849 -17.458  1.00 94.66           H
ATOM   2451 2HE  MET A 167     -14.079  11.877 -16.083  1.00 94.66           H
ATOM   2452 3HE  MET A 167     -15.239  12.797 -17.071  1.00 94.66           H
ATOM   2453  HN  MET A 167     -10.287  12.180 -15.493  1.00 94.66           H
ATOM   2454  N   VAL A 168     -10.724  10.239 -12.993  1.00 95.16           N
ATOM   2455  CA  VAL A 168     -10.702   9.074 -12.124  1.00 95.16           C
ATOM   2456  C   VAL A 168      -9.495   9.165 -11.187  1.00 95.16           C
ATOM   2457  O   VAL A 168      -9.618   8.933  -9.986  1.00 95.16           O
ATOM   2458  HA  VAL A 168     -11.612   9.093 -11.525  1.00 95.16           H
ATOM   2459  CB  VAL A 168     -10.712   7.795 -12.962  1.00 95.16           C
ATOM   2460  HB  VAL A 168      -9.926   7.879 -13.712  1.00 95.16           H
ATOM   2461  CG1 VAL A 168     -10.408   6.570 -12.098  1.00 95.16           C
ATOM   2462 1HG1 VAL A 168      -9.424   6.682 -11.643  1.00 95.16           H
ATOM   2463 2HG1 VAL A 168     -11.162   6.481 -11.315  1.00 95.16           H
ATOM   2464 3HG1 VAL A 168     -10.422   5.674 -12.719  1.00 95.16           H
ATOM   2465  CG2 VAL A 168     -12.045   7.631 -13.696  1.00 95.16           C
ATOM   2466 1HG2 VAL A 168     -12.856   7.579 -12.969  1.00 95.16           H
ATOM   2467 2HG2 VAL A 168     -12.204   8.483 -14.356  1.00 95.16           H
ATOM   2468 3HG2 VAL A 168     -12.026   6.714 -14.284  1.00 95.16           H
ATOM   2469  HN  VAL A 168     -10.625  10.040 -13.968  1.00 95.16           H
ATOM   2470  N   CYS A 169      -8.356   9.504 -11.773  1.00 95.67           N
ATOM   2471  CA  CYS A 169      -7.123   9.604 -11.011  1.00 95.67           C
ATOM   2472  C   CYS A 169      -7.338  10.611  -9.880  1.00 95.67           C
ATOM   2473  O   CYS A 169      -7.000  10.339  -8.729  1.00 95.67           O
ATOM   2474  HA  CYS A 169      -6.921   8.610 -10.611  1.00 95.67           H
ATOM   2475  CB  CYS A 169      -5.938   9.988 -11.900  1.00 95.67           C
ATOM   2476 1HB  CYS A 169      -6.206  10.835 -12.531  1.00 95.67           H
ATOM   2477 2HB  CYS A 169      -5.098  10.305 -11.282  1.00 95.67           H
ATOM   2478  SG  CYS A 169      -5.448   8.564 -12.939  1.00 95.67           S
ATOM   2479  HG  CYS A 169      -6.415   8.710 -13.840  1.00 95.67           H
ATOM   2480  HN  CYS A 169      -8.268   9.708 -12.748  1.00 95.67           H
ATOM   2481  N   PHE A 170      -7.899  11.754 -10.247  1.00 96.32           N
ATOM   2482  CA  PHE A 170      -8.139  12.814  -9.282  1.00 96.32           C
ATOM   2483  C   PHE A 170      -9.042  12.327  -8.147  1.00 96.32           C
ATOM   2484  O   PHE A 170      -8.762  12.576  -6.975  1.00 96.32           O
ATOM   2485  HA  PHE A 170      -7.171  13.106  -8.874  1.00 96.32           H
ATOM   2486  CB  PHE A 170      -8.845  13.947 -10.029  1.00 96.32           C
ATOM   2487 1HB  PHE A 170      -8.230  14.249 -10.876  1.00 96.32           H
ATOM   2488 2HB  PHE A 170      -9.784  13.571 -10.435  1.00 96.32           H
ATOM   2489  CG  PHE A 170      -9.135  15.176  -9.164  1.00 96.32           C
ATOM   2490  CD1 PHE A 170     -10.377  15.362  -8.642  1.00 96.32           C
ATOM   2491  HD1 PHE A 170     -11.166  14.635  -8.838  1.00 96.32           H
ATOM   2492  CD2 PHE A 170      -8.152  16.082  -8.919  1.00 96.32           C
ATOM   2493  HD2 PHE A 170      -7.156  15.933  -9.338  1.00 96.32           H
ATOM   2494  CE1 PHE A 170     -10.646  16.502  -7.840  1.00 96.32           C
ATOM   2495  HE1 PHE A 170     -11.642  16.651  -7.421  1.00 96.32           H
ATOM   2496  CE2 PHE A 170      -8.421  17.223  -8.117  1.00 96.32           C
ATOM   2497  HE2 PHE A 170      -7.632  17.949  -7.920  1.00 96.32           H
ATOM   2498  CZ  PHE A 170      -9.663  17.408  -7.594  1.00 96.32           C
ATOM   2499  HZ  PHE A 170      -9.869  18.284  -6.978  1.00 96.32           H
ATOM   2500  HN  PHE A 170      -8.186  11.961 -11.182  1.00 96.32           H
ATOM   2501  N   THR A 171     -10.108  11.641  -8.534  1.00 96.56           N
ATOM   2502  CA  THR A 171     -11.078  11.156  -7.566  1.00 96.56           C
ATOM   2503  C   THR A 171     -10.412  10.193  -6.581  1.00 96.56           C
ATOM   2504  O   THR A 171     -10.723  10.204  -5.391  1.00 96.56           O
ATOM   2505  HA  THR A 171     -11.440  12.006  -6.988  1.00 96.56           H
ATOM   2506  CB  THR A 171     -12.241  10.529  -8.337  1.00 96.56           C
ATOM   2507  HB  THR A 171     -11.932   9.604  -8.824  1.00 96.56           H
ATOM   2508  OG1 THR A 171     -12.679  11.567  -9.209  1.00 96.56           O
ATOM   2509  HG1 THR A 171     -12.260  11.456 -10.111  1.00 96.56           H
ATOM   2510  CG2 THR A 171     -13.454  10.255  -7.445  1.00 96.56           C
ATOM   2511 1HG2 THR A 171     -13.805  11.191  -7.011  1.00 96.56           H
ATOM   2512 2HG2 THR A 171     -13.171   9.568  -6.648  1.00 96.56           H
ATOM   2513 3HG2 THR A 171     -14.250   9.810  -8.042  1.00 96.56           H
ATOM   2514  HN  THR A 171     -10.313  11.417  -9.486  1.00 96.56           H
ATOM   2515  N   ILE A 172      -9.509   9.383  -7.113  1.00 96.30           N
ATOM   2516  CA  ILE A 172      -8.836   8.380  -6.306  1.00 96.30           C
ATOM   2517  C   ILE A 172      -8.007   9.074  -5.224  1.00 96.30           C
ATOM   2518  O   ILE A 172      -8.029   8.667  -4.063  1.00 96.30           O
ATOM   2519  HA  ILE A 172      -9.606   7.780  -5.821  1.00 96.30           H
ATOM   2520  CB  ILE A 172      -8.021   7.437  -7.194  1.00 96.30           C
ATOM   2521  HB  ILE A 172      -7.474   8.038  -7.920  1.00 96.30           H
ATOM   2522  CG1 ILE A 172      -8.936   6.498  -7.983  1.00 96.30           C
ATOM   2523 1HG1 ILE A 172      -9.431   5.808  -7.299  1.00 96.30           H
ATOM   2524 2HG1 ILE A 172      -9.720   7.076  -8.473  1.00 96.30           H
ATOM   2525  CG2 ILE A 172      -6.984   6.669  -6.372  1.00 96.30           C
ATOM   2526 1HG2 ILE A 172      -6.304   7.374  -5.895  1.00 96.30           H
ATOM   2527 2HG2 ILE A 172      -7.491   6.079  -5.608  1.00 96.30           H
ATOM   2528 3HG2 ILE A 172      -6.419   6.006  -7.027  1.00 96.30           H
ATOM   2529  CD1 ILE A 172      -8.145   5.710  -9.028  1.00 96.30           C
ATOM   2530 1HD1 ILE A 172      -7.672   6.403  -9.724  1.00 96.30           H
ATOM   2531 2HD1 ILE A 172      -7.378   5.115  -8.531  1.00 96.30           H
ATOM   2532 3HD1 ILE A 172      -8.820   5.051  -9.574  1.00 96.30           H
ATOM   2533  HN  ILE A 172      -9.236   9.404  -8.075  1.00 96.30           H
ATOM   2534  N   TRP A 173      -7.296  10.111  -5.642  1.00 96.55           N
ATOM   2535  CA  TRP A 173      -6.405  10.820  -4.739  1.00 96.55           C
ATOM   2536  C   TRP A 173      -7.248  11.401  -3.602  1.00 96.55           C
ATOM   2537  O   TRP A 173      -6.882  11.288  -2.433  1.00 96.55           O
ATOM   2538  HA  TRP A 173      -5.690  10.098  -4.342  1.00 96.55           H
ATOM   2539  CB  TRP A 173      -5.597  11.881  -5.488  1.00 96.55           C
ATOM   2540 1HB  TRP A 173      -6.246  12.374  -6.212  1.00 96.55           H
ATOM   2541 2HB  TRP A 173      -5.274  12.644  -4.779  1.00 96.55           H
ATOM   2542  CG  TRP A 173      -4.369  11.330  -6.217  1.00 96.55           C
ATOM   2543  CD1 TRP A 173      -4.173  11.225  -7.538  1.00 96.55           C
ATOM   2544  HD1 TRP A 173      -4.896  11.534  -8.292  1.00 96.55           H
ATOM   2545  CD2 TRP A 173      -3.169  10.810  -5.607  1.00 96.55           C
ATOM   2546  NE1 TRP A 173      -2.939  10.677  -7.824  1.00 96.55           N
ATOM   2547  HE1 TRP A 173      -2.566  10.500  -8.735  1.00 96.55           H
ATOM   2548  CE2 TRP A 173      -2.309  10.417  -6.612  1.00 96.55           C
ATOM   2549  CE3 TRP A 173      -2.822  10.675  -4.251  1.00 96.55           C
ATOM   2550  HE3 TRP A 173      -3.483  10.978  -3.439  1.00 96.55           H
ATOM   2551  CZ2 TRP A 173      -1.047   9.863  -6.368  1.00 96.55           C
ATOM   2552  HZ2 TRP A 173      -0.385   9.560  -7.180  1.00 96.55           H
ATOM   2553  CZ3 TRP A 173      -1.557  10.121  -4.024  1.00 96.55           C
ATOM   2554  HZ3 TRP A 173      -1.238   9.994  -2.989  1.00 96.55           H
ATOM   2555  CH2 TRP A 173      -0.679   9.720  -5.024  1.00 96.55           C
ATOM   2556  HH2 TRP A 173       0.290   9.296  -4.764  1.00 96.55           H
ATOM   2557  HN  TRP A 173      -7.321  10.466  -6.576  1.00 96.55           H
ATOM   2558  N   VAL A 174      -8.360  12.011  -3.986  1.00 96.55           N
ATOM   2559  CA  VAL A 174      -9.228  12.662  -3.019  1.00 96.55           C
ATOM   2560  C   VAL A 174      -9.754  11.621  -2.030  1.00 96.55           C
ATOM   2561  O   VAL A 174      -9.763  11.855  -0.822  1.00 96.55           O
ATOM   2562  HA  VAL A 174      -8.626  13.390  -2.475  1.00 96.55           H
ATOM   2563  CB  VAL A 174     -10.344  13.417  -3.743  1.00 96.55           C
ATOM   2564  HB  VAL A 174     -10.848  12.714  -4.406  1.00 96.55           H
ATOM   2565  CG1 VAL A 174     -11.379  13.951  -2.750  1.00 96.55           C
ATOM   2566 1HG1 VAL A 174     -11.818  13.118  -2.201  1.00 96.55           H
ATOM   2567 2HG1 VAL A 174     -10.893  14.631  -2.051  1.00 96.55           H
ATOM   2568 3HG1 VAL A 174     -12.161  14.483  -3.291  1.00 96.55           H
ATOM   2569  CG2 VAL A 174      -9.774  14.547  -4.602  1.00 96.55           C
ATOM   2570 1HG2 VAL A 174      -9.233  15.249  -3.967  1.00 96.55           H
ATOM   2571 2HG2 VAL A 174      -9.094  14.132  -5.346  1.00 96.55           H
ATOM   2572 3HG2 VAL A 174     -10.589  15.067  -5.106  1.00 96.55           H
ATOM   2573  HN  VAL A 174      -8.670  12.064  -4.935  1.00 96.55           H
ATOM   2574  N   LEU A 175     -10.180  10.492  -2.578  1.00 95.37           N
ATOM   2575  CA  LEU A 175     -10.799   9.455  -1.771  1.00 95.37           C
ATOM   2576  C   LEU A 175      -9.768   8.897  -0.788  1.00 95.37           C
ATOM   2577  O   LEU A 175     -10.067   8.710   0.391  1.00 95.37           O
ATOM   2578  HA  LEU A 175     -11.603   9.920  -1.201  1.00 95.37           H
ATOM   2579  CB  LEU A 175     -11.436   8.389  -2.665  1.00 95.37           C
ATOM   2580 1HB  LEU A 175     -12.109   8.885  -3.365  1.00 95.37           H
ATOM   2581 2HB  LEU A 175     -10.649   7.922  -3.257  1.00 95.37           H
ATOM   2582  CG  LEU A 175     -12.216   7.288  -1.944  1.00 95.37           C
ATOM   2583  HG  LEU A 175     -11.545   6.802  -1.235  1.00 95.37           H
ATOM   2584  CD1 LEU A 175     -13.377   7.875  -1.138  1.00 95.37           C
ATOM   2585 1HD1 LEU A 175     -12.987   8.571  -0.395  1.00 95.37           H
ATOM   2586 2HD1 LEU A 175     -14.055   8.402  -1.809  1.00 95.37           H
ATOM   2587 3HD1 LEU A 175     -13.914   7.071  -0.636  1.00 95.37           H
ATOM   2588  CD2 LEU A 175     -12.687   6.215  -2.928  1.00 95.37           C
ATOM   2589 1HD2 LEU A 175     -13.335   6.669  -3.678  1.00 95.37           H
ATOM   2590 2HD2 LEU A 175     -11.822   5.768  -3.419  1.00 95.37           H
ATOM   2591 3HD2 LEU A 175     -13.239   5.445  -2.390  1.00 95.37           H
ATOM   2592  HN  LEU A 175     -10.108  10.283  -3.553  1.00 95.37           H
ATOM   2593  N   ALA A 176      -8.576   8.645  -1.309  1.00 95.31           N
ATOM   2594  CA  ALA A 176      -7.522   8.043  -0.510  1.00 95.31           C
ATOM   2595  C   ALA A 176      -7.158   8.984   0.640  1.00 95.31           C
ATOM   2596  O   ALA A 176      -6.902   8.536   1.756  1.00 95.31           O
ATOM   2597  HA  ALA A 176      -7.910   7.112  -0.097  1.00 95.31           H
ATOM   2598  CB  ALA A 176      -6.323   7.724  -1.405  1.00 95.31           C
ATOM   2599 1HB  ALA A 176      -6.628   7.029  -2.187  1.00 95.31           H
ATOM   2600 2HB  ALA A 176      -5.954   8.643  -1.859  1.00 95.31           H
ATOM   2601 3HB  ALA A 176      -5.533   7.272  -0.805  1.00 95.31           H
ATOM   2602  HN  ALA A 176      -8.326   8.846  -2.256  1.00 95.31           H
ATOM   2603  N   ALA A 177      -7.147  10.272   0.327  1.00 95.08           N
ATOM   2604  CA  ALA A 177      -6.787  11.278   1.311  1.00 95.08           C
ATOM   2605  C   ALA A 177      -7.787  11.235   2.468  1.00 95.08           C
ATOM   2606  O   ALA A 177      -7.396  11.272   3.634  1.00 95.08           O
ATOM   2607  HA  ALA A 177      -5.795  11.031   1.690  1.00 95.08           H
ATOM   2608  CB  ALA A 177      -6.730  12.652   0.640  1.00 95.08           C
ATOM   2609 1HB  ALA A 177      -5.984  12.638  -0.154  1.00 95.08           H
ATOM   2610 2HB  ALA A 177      -7.706  12.890   0.218  1.00 95.08           H
ATOM   2611 3HB  ALA A 177      -6.459  13.406   1.379  1.00 95.08           H
ATOM   2612  HN  ALA A 177      -7.378  10.630  -0.578  1.00 95.08           H
ATOM   2613  N   ALA A 178      -9.059  11.158   2.106  1.00 95.30           N
ATOM   2614  CA  ALA A 178     -10.123  11.193   3.095  1.00 95.30           C
ATOM   2615  C   ALA A 178     -10.015   9.961   3.997  1.00 95.30           C
ATOM   2616  O   ALA A 178     -10.268  10.043   5.198  1.00 95.30           O
ATOM   2617  HA  ALA A 178      -9.984  12.089   3.700  1.00 95.30           H
ATOM   2618  CB  ALA A 178     -11.476  11.281   2.387  1.00 95.30           C
ATOM   2619 1HB  ALA A 178     -11.512  12.187   1.783  1.00 95.30           H
ATOM   2620 2HB  ALA A 178     -11.607  10.410   1.744  1.00 95.30           H
ATOM   2621 3HB  ALA A 178     -12.274  11.307   3.130  1.00 95.30           H
ATOM   2622  HN  ALA A 178      -9.366  11.073   1.158  1.00 95.30           H
ATOM   2623  N   LEU A 179      -9.639   8.849   3.383  1.00 93.73           N
ATOM   2624  CA  LEU A 179      -9.610   7.578   4.088  1.00 93.73           C
ATOM   2625  C   LEU A 179      -8.426   7.565   5.057  1.00 93.73           C
ATOM   2626  O   LEU A 179      -8.337   6.696   5.922  1.00 93.73           O
ATOM   2627  HA  LEU A 179     -10.530   7.505   4.666  1.00 93.73           H
ATOM   2628  CB  LEU A 179      -9.604   6.415   3.094  1.00 93.73           C
ATOM   2629 1HB  LEU A 179      -8.791   6.571   2.386  1.00 93.73           H
ATOM   2630 2HB  LEU A 179      -9.381   5.498   3.640  1.00 93.73           H
ATOM   2631  CG  LEU A 179     -10.897   6.202   2.304  1.00 93.73           C
ATOM   2632  HG  LEU A 179     -11.127   7.125   1.771  1.00 93.73           H
ATOM   2633  CD1 LEU A 179     -10.722   5.104   1.253  1.00 93.73           C
ATOM   2634 1HD1 LEU A 179      -9.931   5.388   0.559  1.00 93.73           H
ATOM   2635 2HD1 LEU A 179     -10.456   4.169   1.745  1.00 93.73           H
ATOM   2636 3HD1 LEU A 179     -11.656   4.973   0.705  1.00 93.73           H
ATOM   2637  CD2 LEU A 179     -12.072   5.917   3.241  1.00 93.73           C
ATOM   2638 1HD2 LEU A 179     -11.865   5.017   3.820  1.00 93.73           H
ATOM   2639 2HD2 LEU A 179     -12.211   6.760   3.917  1.00 93.73           H
ATOM   2640 3HD2 LEU A 179     -12.978   5.769   2.653  1.00 93.73           H
ATOM   2641  HN  LEU A 179      -9.359   8.807   2.424  1.00 93.73           H
ATOM   2642  N   CYS A 180      -7.545   8.539   4.878  1.00 94.42           N
ATOM   2643  CA  CYS A 180      -6.327   8.601   5.669  1.00 94.42           C
ATOM   2644  C   CYS A 180      -6.540   9.607   6.801  1.00 94.42           C
ATOM   2645  O   CYS A 180      -5.615   9.902   7.556  1.00 94.42           O
ATOM   2646  HA  CYS A 180      -6.161   7.600   6.067  1.00 94.42           H
ATOM   2647  CB  CYS A 180      -5.113   8.957   4.809  1.00 94.42           C
ATOM   2648 1HB  CYS A 180      -5.273   9.917   4.319  1.00 94.42           H
ATOM   2649 2HB  CYS A 180      -4.230   9.064   5.439  1.00 94.42           H
ATOM   2650  SG  CYS A 180      -4.830   7.655   3.555  1.00 94.42           S
ATOM   2651  HG  CYS A 180      -5.916   7.919   2.834  1.00 94.42           H
ATOM   2652  HN  CYS A 180      -7.653   9.275   4.210  1.00 94.42           H
ATOM   2653  N   ILE A 181      -7.765  10.106   6.884  1.00 94.99           N
ATOM   2654  CA  ILE A 181      -8.101  11.101   7.889  1.00 94.99           C
ATOM   2655  C   ILE A 181      -7.805  10.535   9.279  1.00 94.99           C
ATOM   2656  O   ILE A 181      -7.179  11.200  10.103  1.00 94.99           O
ATOM   2657  HA  ILE A 181      -7.457  11.964   7.723  1.00 94.99           H
ATOM   2658  CB  ILE A 181      -9.546  11.573   7.712  1.00 94.99           C
ATOM   2659  HB  ILE A 181     -10.169  10.700   7.519  1.00 94.99           H
ATOM   2660  CG1 ILE A 181      -9.675  12.499   6.501  1.00 94.99           C
ATOM   2661 1HG1 ILE A 181      -9.109  13.414   6.676  1.00 94.99           H
ATOM   2662 2HG1 ILE A 181      -9.243  12.019   5.624  1.00 94.99           H
ATOM   2663  CG2 ILE A 181     -10.069  12.227   8.993  1.00 94.99           C
ATOM   2664 1HG2 ILE A 181     -10.034  11.506   9.809  1.00 94.99           H
ATOM   2665 2HG2 ILE A 181      -9.447  13.087   9.241  1.00 94.99           H
ATOM   2666 3HG2 ILE A 181     -11.097  12.554   8.840  1.00 94.99           H
ATOM   2667  CD1 ILE A 181     -11.141  12.844   6.230  1.00 94.99           C
ATOM   2668 1HD1 ILE A 181     -11.699  11.929   6.032  1.00 94.99           H
ATOM   2669 2HD1 ILE A 181     -11.563  13.346   7.101  1.00 94.99           H
ATOM   2670 3HD1 ILE A 181     -11.205  13.504   5.364  1.00 94.99           H
ATOM   2671  HN  ILE A 181      -8.518   9.843   6.281  1.00 94.99           H
ATOM   2672  N   PRO A 182      -8.246   9.302   9.564  1.00 93.66           N
ATOM   2673  CA  PRO A 182      -8.078   8.731  10.903  1.00 93.66           C
ATOM   2674  C   PRO A 182      -6.635   8.790  11.378  1.00 93.66           C
ATOM   2675  O   PRO A 182      -6.369   9.160  12.520  1.00 93.66           O
ATOM   2676  HA  PRO A 182      -8.642   9.313  11.632  1.00 93.66           H
ATOM   2677  CB  PRO A 182      -8.565   7.289  10.745  1.00 93.66           C
ATOM   2678 1HB  PRO A 182      -7.746   6.614  10.498  1.00 93.66           H
ATOM   2679 2HB  PRO A 182      -9.018   6.917  11.664  1.00 93.66           H
ATOM   2680  CG  PRO A 182      -9.581   7.382   9.613  1.00 93.66           C
ATOM   2681 1HG  PRO A 182      -9.757   6.412   9.147  1.00 93.66           H
ATOM   2682 2HG  PRO A 182     -10.551   7.732   9.967  1.00 93.66           H
ATOM   2683  CD  PRO A 182      -8.933   8.367   8.655  1.00 93.66           C
ATOM   2684 1HD  PRO A 182      -8.231   7.875   7.982  1.00 93.66           H
ATOM   2685 2HD  PRO A 182      -9.671   8.869   8.029  1.00 93.66           H
ATOM   2686  N   GLU A 183      -5.734   8.421  10.480  1.00 93.79           N
ATOM   2687  CA  GLU A 183      -4.319   8.386  10.809  1.00 93.79           C
ATOM   2688  C   GLU A 183      -3.830   9.782  11.199  1.00 93.79           C
ATOM   2689  O   GLU A 183      -3.026   9.928  12.118  1.00 93.79           O
ATOM   2690  HA  GLU A 183      -4.237   7.713  11.663  1.00 93.79           H
ATOM   2691  CB  GLU A 183      -3.499   7.822   9.647  1.00 93.79           C
ATOM   2692 1HB  GLU A 183      -3.883   8.211   8.704  1.00 93.79           H
ATOM   2693 2HB  GLU A 183      -2.442   8.038   9.804  1.00 93.79           H
ATOM   2694  CG  GLU A 183      -3.622   6.299   9.578  1.00 93.79           C
ATOM   2695 1HG  GLU A 183      -2.885   5.902   8.879  1.00 93.79           H
ATOM   2696 2HG  GLU A 183      -3.399   5.867  10.554  1.00 93.79           H
ATOM   2697  CD  GLU A 183      -5.026   5.881   9.138  1.00 93.79           C
ATOM   2698  OE1 GLU A 183      -5.377   4.709   9.396  1.00 93.79           O
ATOM   2699  OE2 GLU A 183      -5.718   6.743   8.554  1.00 93.79           O
ATOM   2700  HN  GLU A 183      -5.956   8.149   9.543  1.00 93.79           H
ATOM   2701  N   ILE A 184      -4.336  10.773  10.480  1.00 94.92           N
ATOM   2702  CA  ILE A 184      -3.875  12.140  10.660  1.00 94.92           C
ATOM   2703  C   ILE A 184      -4.283  12.632  12.050  1.00 94.92           C
ATOM   2704  O   ILE A 184      -3.528  13.349  12.704  1.00 94.92           O
ATOM   2705  HA  ILE A 184      -2.787  12.127  10.603  1.00 94.92           H
ATOM   2706  CB  ILE A 184      -4.378  13.029   9.521  1.00 94.92           C
ATOM   2707  HB  ILE A 184      -5.465  12.953   9.482  1.00 94.92           H
ATOM   2708  CG1 ILE A 184      -3.843  12.546   8.171  1.00 94.92           C
ATOM   2709 1HG1 ILE A 184      -2.760  12.670   8.140  1.00 94.92           H
ATOM   2710 2HG1 ILE A 184      -4.045  11.482   8.056  1.00 94.92           H
ATOM   2711  CG2 ILE A 184      -4.037  14.498   9.781  1.00 94.92           C
ATOM   2712 1HG2 ILE A 184      -4.507  14.821  10.710  1.00 94.92           H
ATOM   2713 2HG2 ILE A 184      -2.956  14.611   9.862  1.00 94.92           H
ATOM   2714 3HG2 ILE A 184      -4.405  15.108   8.956  1.00 94.92           H
ATOM   2715  CD1 ILE A 184      -4.484  13.321   7.018  1.00 94.92           C
ATOM   2716 1HD1 ILE A 184      -5.564  13.175   7.038  1.00 94.92           H
ATOM   2717 2HD1 ILE A 184      -4.259  14.383   7.124  1.00 94.92           H
ATOM   2718 3HD1 ILE A 184      -4.086  12.958   6.071  1.00 94.92           H
ATOM   2719  HN  ILE A 184      -5.047  10.655   9.786  1.00 94.92           H
ATOM   2720  N   LEU A 185      -5.476  12.227  12.460  1.00 93.61           N
ATOM   2721  CA  LEU A 185      -6.092  12.795  13.647  1.00 93.61           C
ATOM   2722  C   LEU A 185      -5.388  12.252  14.892  1.00 93.61           C
ATOM   2723  O   LEU A 185      -5.002  13.017  15.774  1.00 93.61           O
ATOM   2724  HA  LEU A 185      -5.942  13.874  13.608  1.00 93.61           H
ATOM   2725  CB  LEU A 185      -7.602  12.548  13.637  1.00 93.61           C
ATOM   2726 1HB  LEU A 185      -7.775  11.488  13.454  1.00 93.61           H
ATOM   2727 2HB  LEU A 185      -7.992  12.768  14.631  1.00 93.61           H
ATOM   2728  CG  LEU A 185      -8.407  13.352  12.614  1.00 93.61           C
ATOM   2729  HG  LEU A 185      -8.054  13.088  11.618  1.00 93.61           H
ATOM   2730  CD1 LEU A 185      -9.892  12.990  12.678  1.00 93.61           C
ATOM   2731 1HD1 LEU A 185     -10.017  11.928  12.465  1.00 93.61           H
ATOM   2732 2HD1 LEU A 185     -10.277  13.208  13.675  1.00 93.61           H
ATOM   2733 3HD1 LEU A 185     -10.441  13.576  11.941  1.00 93.61           H
ATOM   2734  CD2 LEU A 185      -8.175  14.854  12.792  1.00 93.61           C
ATOM   2735 1HD2 LEU A 185      -8.484  15.153  13.794  1.00 93.61           H
ATOM   2736 2HD2 LEU A 185      -7.117  15.076  12.657  1.00 93.61           H
ATOM   2737 3HD2 LEU A 185      -8.759  15.402  12.053  1.00 93.61           H
ATOM   2738  HN  LEU A 185      -6.018  11.525  11.997  1.00 93.61           H
ATOM   2739  N   TYR A 186      -5.242  10.936  14.923  1.00 93.66           N
ATOM   2740  CA  TYR A 186      -4.907  10.249  16.159  1.00 93.66           C
ATOM   2741  C   TYR A 186      -3.399  10.011  16.262  1.00 93.66           C
ATOM   2742  O   TYR A 186      -2.901   9.606  17.311  1.00 93.66           O
ATOM   2743  HA  TYR A 186      -5.225  10.878  16.990  1.00 93.66           H
ATOM   2744  CB  TYR A 186      -5.622   8.898  16.099  1.00 93.66           C
ATOM   2745 1HB  TYR A 186      -5.271   8.352  15.223  1.00 93.66           H
ATOM   2746 2HB  TYR A 186      -5.342   8.311  16.973  1.00 93.66           H
ATOM   2747  CG  TYR A 186      -7.147   9.003  16.039  1.00 93.66           C
ATOM   2748  CD1 TYR A 186      -7.829   9.703  17.014  1.00 93.66           C
ATOM   2749  HD1 TYR A 186      -7.280  10.181  17.826  1.00 93.66           H
ATOM   2750  CD2 TYR A 186      -7.841   8.398  15.011  1.00 93.66           C
ATOM   2751  HD2 TYR A 186      -7.302   7.845  14.241  1.00 93.66           H
ATOM   2752  CE1 TYR A 186      -9.264   9.802  16.958  1.00 93.66           C
ATOM   2753  HE1 TYR A 186      -9.815  10.352  17.721  1.00 93.66           H
ATOM   2754  CE2 TYR A 186      -9.276   8.497  14.955  1.00 93.66           C
ATOM   2755  HE2 TYR A 186      -9.837   8.024  14.149  1.00 93.66           H
ATOM   2756  CZ  TYR A 186      -9.917   9.194  15.931  1.00 93.66           C
ATOM   2757  OH  TYR A 186     -11.273   9.288  15.879  1.00 93.66           O
ATOM   2758  HH  TYR A 186     -11.601   8.998  14.980  1.00 93.66           H
ATOM   2759  HN  TYR A 186      -5.349  10.342  14.126  1.00 93.66           H
ATOM   2760  N   SER A 187      -2.714  10.271  15.158  1.00 94.09           N
ATOM   2761  CA  SER A 187      -1.268  10.137  15.125  1.00 94.09           C
ATOM   2762  C   SER A 187      -0.624  11.182  16.037  1.00 94.09           C
ATOM   2763  O   SER A 187      -0.789  12.383  15.825  1.00 94.09           O
ATOM   2764  HA  SER A 187      -1.063   9.131  15.492  1.00 94.09           H
ATOM   2765  CB  SER A 187      -0.734  10.277  13.698  1.00 94.09           C
ATOM   2766 1HB  SER A 187      -1.083  11.217  13.271  1.00 94.09           H
ATOM   2767 2HB  SER A 187       0.355  10.321  13.720  1.00 94.09           H
ATOM   2768  OG  SER A 187      -1.147   9.196  12.865  1.00 94.09           O
ATOM   2769  HG  SER A 187      -2.145   9.140  12.848  1.00 94.09           H
ATOM   2770  HN  SER A 187      -3.131  10.569  14.299  1.00 94.09           H
ATOM   2771  N   GLN A 188       0.097  10.689  17.033  1.00 91.66           N
ATOM   2772  CA  GLN A 188       0.765  11.565  17.980  1.00 91.66           C
ATOM   2773  C   GLN A 188       2.087  10.945  18.436  1.00 91.66           C
ATOM   2774  O   GLN A 188       2.351   9.773  18.171  1.00 91.66           O
ATOM   2775  HA  GLN A 188       0.959  12.488  17.433  1.00 91.66           H
ATOM   2776  CB  GLN A 188      -0.139  11.871  19.176  1.00 91.66           C
ATOM   2777 1HB  GLN A 188      -0.407  10.943  19.680  1.00 91.66           H
ATOM   2778 2HB  GLN A 188       0.403  12.482  19.899  1.00 91.66           H
ATOM   2779  CG  GLN A 188      -1.407  12.602  18.732  1.00 91.66           C
ATOM   2780 1HG  GLN A 188      -1.143  13.433  18.078  1.00 91.66           H
ATOM   2781 2HG  GLN A 188      -2.036  11.926  18.151  1.00 91.66           H
ATOM   2782  CD  GLN A 188      -2.190  13.124  19.938  1.00 91.66           C
ATOM   2783  OE1 GLN A 188      -1.674  13.254  21.036  1.00 91.66           O
ATOM   2784  NE2 GLN A 188      -3.460  13.416  19.674  1.00 91.66           N
ATOM   2785 1HE2 GLN A 188      -3.821  13.287  18.750  1.00 91.66           H
ATOM   2786 2HE2 GLN A 188      -4.054  13.765  20.398  1.00 91.66           H
ATOM   2787  HN  GLN A 188       0.228   9.711  17.198  1.00 91.66           H
ATOM   2788  N   ILE A 189       2.883  11.759  19.114  1.00 92.09           N
ATOM   2789  CA  ILE A 189       4.102  11.269  19.735  1.00 92.09           C
ATOM   2790  C   ILE A 189       3.816  10.908  21.194  1.00 92.09           C
ATOM   2791  O   ILE A 189       3.274  11.719  21.943  1.00 92.09           O
ATOM   2792  HA  ILE A 189       4.396  10.362  19.206  1.00 92.09           H
ATOM   2793  CB  ILE A 189       5.236  12.281  19.563  1.00 92.09           C
ATOM   2794  HB  ILE A 189       4.914  13.231  19.989  1.00 92.09           H
ATOM   2795  CG1 ILE A 189       5.531  12.527  18.082  1.00 92.09           C
ATOM   2796 1HG1 ILE A 189       5.954  11.626  17.637  1.00 92.09           H
ATOM   2797 2HG1 ILE A 189       4.602  12.737  17.552  1.00 92.09           H
ATOM   2798  CG2 ILE A 189       6.484  11.841  20.331  1.00 92.09           C
ATOM   2799 1HG2 ILE A 189       6.248  11.759  21.392  1.00 92.09           H
ATOM   2800 2HG2 ILE A 189       6.819  10.874  19.957  1.00 92.09           H
ATOM   2801 3HG2 ILE A 189       7.275  12.579  20.191  1.00 92.09           H
ATOM   2802  CD1 ILE A 189       6.503  13.695  17.903  1.00 92.09           C
ATOM   2803 1HD1 ILE A 189       6.066  14.599  18.327  1.00 92.09           H
ATOM   2804 2HD1 ILE A 189       7.439  13.470  18.414  1.00 92.09           H
ATOM   2805 3HD1 ILE A 189       6.696  13.848  16.841  1.00 92.09           H
ATOM   2806  HN  ILE A 189       2.708  12.735  19.241  1.00 92.09           H
ATOM   2807  N   LYS A 190       4.193   9.690  21.554  1.00 87.50           N
ATOM   2808  CA  LYS A 190       4.086   9.251  22.935  1.00 87.50           C
ATOM   2809  C   LYS A 190       5.489   9.079  23.520  1.00 87.50           C
ATOM   2810  O   LYS A 190       6.346   8.439  22.912  1.00 87.50           O
ATOM   2811  HA  LYS A 190       3.575  10.038  23.490  1.00 87.50           H
ATOM   2812  CB  LYS A 190       3.221   7.993  23.032  1.00 87.50           C
ATOM   2813 1HB  LYS A 190       2.317   8.122  22.437  1.00 87.50           H
ATOM   2814 2HB  LYS A 190       3.759   7.143  22.613  1.00 87.50           H
ATOM   2815  CG  LYS A 190       2.843   7.699  24.486  1.00 87.50           C
ATOM   2816 1HG  LYS A 190       3.738   7.719  25.109  1.00 87.50           H
ATOM   2817 2HG  LYS A 190       2.178   8.478  24.857  1.00 87.50           H
ATOM   2818  CD  LYS A 190       2.161   6.335  24.609  1.00 87.50           C
ATOM   2819 1HD  LYS A 190       1.322   6.280  23.915  1.00 87.50           H
ATOM   2820 2HD  LYS A 190       2.859   5.547  24.327  1.00 87.50           H
ATOM   2821  CE  LYS A 190       1.665   6.097  26.037  1.00 87.50           C
ATOM   2822 1HE  LYS A 190       2.489   6.219  26.739  1.00 87.50           H
ATOM   2823 2HE  LYS A 190       0.913   6.843  26.296  1.00 87.50           H
ATOM   2824  NZ  LYS A 190       1.090   4.740  26.167  1.00 87.50           N
ATOM   2825 1HZ  LYS A 190       0.981   4.512  27.149  1.00 87.50           H
ATOM   2826 2HZ  LYS A 190       0.185   4.711  25.710  1.00 87.50           H
ATOM   2827 3HZ  LYS A 190       1.711   4.067  25.731  1.00 87.50           H
ATOM   2828  HN  LYS A 190       4.565   9.010  20.922  1.00 87.50           H
ATOM   2829  N   GLU A 191       5.681   9.661  24.695  1.00 85.94           N
ATOM   2830  CA  GLU A 191       6.923   9.477  25.427  1.00 85.94           C
ATOM   2831  C   GLU A 191       6.767   8.367  26.468  1.00 85.94           C
ATOM   2832  O   GLU A 191       5.831   8.387  27.266  1.00 85.94           O
ATOM   2833  HA  GLU A 191       7.659   9.182  24.679  1.00 85.94           H
ATOM   2834  CB  GLU A 191       7.371  10.785  26.083  1.00 85.94           C
ATOM   2835 1HB  GLU A 191       6.529  11.242  26.604  1.00 85.94           H
ATOM   2836 2HB  GLU A 191       8.227  10.596  26.731  1.00 85.94           H
ATOM   2837  CG  GLU A 191       7.840  11.793  25.033  1.00 85.94           C
ATOM   2838 1HG  GLU A 191       8.613  11.343  24.410  1.00 85.94           H
ATOM   2839 2HG  GLU A 191       7.010  12.050  24.374  1.00 85.94           H
ATOM   2840  CD  GLU A 191       8.384  13.061  25.694  1.00 85.94           C
ATOM   2841  OE1 GLU A 191       8.799  13.964  24.935  1.00 85.94           O
ATOM   2842  OE2 GLU A 191       8.373  13.099  26.943  1.00 85.94           O
ATOM   2843  HN  GLU A 191       5.008  10.247  25.146  1.00 85.94           H
ATOM   2844  N   GLU A 192       7.697   7.425  26.426  1.00 78.38           N
ATOM   2845  CA  GLU A 192       7.685   6.318  27.367  1.00 78.38           C
ATOM   2846  C   GLU A 192       9.097   6.051  27.892  1.00 78.38           C
ATOM   2847  O   GLU A 192       9.980   5.652  27.134  1.00 78.38           O
ATOM   2848  HA  GLU A 192       7.041   6.640  28.185  1.00 78.38           H
ATOM   2849  CB  GLU A 192       7.092   5.061  26.727  1.00 78.38           C
ATOM   2850 1HB  GLU A 192       6.055   5.246  26.447  1.00 78.38           H
ATOM   2851 2HB  GLU A 192       7.715   4.746  25.890  1.00 78.38           H
ATOM   2852  CG  GLU A 192       7.080   3.895  27.718  1.00 78.38           C
ATOM   2853 1HG  GLU A 192       7.981   3.295  27.589  1.00 78.38           H
ATOM   2854 2HG  GLU A 192       7.095   4.279  28.737  1.00 78.38           H
ATOM   2855  CD  GLU A 192       5.843   3.017  27.516  1.00 78.38           C
ATOM   2856  OE1 GLU A 192       5.667   2.088  28.334  1.00 78.38           O
ATOM   2857  OE2 GLU A 192       5.101   3.295  26.550  1.00 78.38           O
ATOM   2858  HN  GLU A 192       8.448   7.409  25.765  1.00 78.38           H
ATOM   2859  N   SER A 193       9.267   6.283  29.185  1.00 73.85           N
ATOM   2860  CA  SER A 193      10.505   5.921  29.854  1.00 73.85           C
ATOM   2861  C   SER A 193      11.694   6.566  29.139  1.00 73.85           C
ATOM   2862  O   SER A 193      12.771   5.977  29.064  1.00 73.85           O
ATOM   2863  HA  SER A 193      10.410   6.312  30.867  1.00 73.85           H
ATOM   2864  CB  SER A 193      10.678   4.402  29.908  1.00 73.85           C
ATOM   2865 1HB  SER A 193      10.872   4.024  28.905  1.00 73.85           H
ATOM   2866 2HB  SER A 193      11.550   4.158  30.515  1.00 73.85           H
ATOM   2867  OG  SER A 193       9.529   3.753  30.445  1.00 73.85           O
ATOM   2868  HG  SER A 193       9.635   2.760  30.380  1.00 73.85           H
ATOM   2869  HN  SER A 193       8.578   6.709  29.772  1.00 73.85           H
ATOM   2870  N   GLY A 194      11.459   7.767  28.632  1.00 75.79           N
ATOM   2871  CA  GLY A 194      12.516   8.528  27.989  1.00 75.79           C
ATOM   2872  C   GLY A 194      12.643   8.149  26.512  1.00 75.79           C
ATOM   2873  O   GLY A 194      13.524   8.648  25.813  1.00 75.79           O
ATOM   2874 1HA  GLY A 194      12.307   9.595  28.078  1.00 75.79           H
ATOM   2875 2HA  GLY A 194      13.462   8.345  28.498  1.00 75.79           H
ATOM   2876  HN  GLY A 194      10.567   8.219  28.656  1.00 75.79           H
ATOM   2877  N   ILE A 195      11.751   7.270  26.080  1.00 81.54           N
ATOM   2878  CA  ILE A 195      11.692   6.890  24.680  1.00 81.54           C
ATOM   2879  C   ILE A 195      10.479   7.554  24.025  1.00 81.54           C
ATOM   2880  O   ILE A 195       9.348   7.366  24.470  1.00 81.54           O
ATOM   2881  HA  ILE A 195      12.594   7.269  24.200  1.00 81.54           H
ATOM   2882  CB  ILE A 195      11.710   5.366  24.537  1.00 81.54           C
ATOM   2883  HB  ILE A 195      10.841   4.964  25.059  1.00 81.54           H
ATOM   2884  CG1 ILE A 195      12.952   4.768  25.201  1.00 81.54           C
ATOM   2885 1HG1 ILE A 195      13.848   5.146  24.709  1.00 81.54           H
ATOM   2886 2HG1 ILE A 195      13.001   5.086  26.242  1.00 81.54           H
ATOM   2887  CG2 ILE A 195      11.587   4.951  23.070  1.00 81.54           C
ATOM   2888 1HG2 ILE A 195      10.650   5.329  22.662  1.00 81.54           H
ATOM   2889 2HG2 ILE A 195      12.422   5.365  22.504  1.00 81.54           H
ATOM   2890 3HG2 ILE A 195      11.602   3.864  22.997  1.00 81.54           H
ATOM   2891  CD1 ILE A 195      12.930   3.240  25.128  1.00 81.54           C
ATOM   2892 1HD1 ILE A 195      12.044   2.865  25.641  1.00 81.54           H
ATOM   2893 2HD1 ILE A 195      12.905   2.926  24.085  1.00 81.54           H
ATOM   2894 3HD1 ILE A 195      13.824   2.840  25.607  1.00 81.54           H
ATOM   2895  HN  ILE A 195      11.077   6.822  26.669  1.00 81.54           H
ATOM   2896  N   ALA A 196      10.757   8.319  22.979  1.00 89.52           N
ATOM   2897  CA  ALA A 196       9.695   8.912  22.183  1.00 89.52           C
ATOM   2898  C   ALA A 196       9.220   7.899  21.139  1.00 89.52           C
ATOM   2899  O   ALA A 196      10.019   7.387  20.356  1.00 89.52           O
ATOM   2900  HA  ALA A 196       8.868   9.145  22.854  1.00 89.52           H
ATOM   2901  CB  ALA A 196      10.197  10.211  21.549  1.00 89.52           C
ATOM   2902 1HB  ALA A 196      10.495  10.906  22.333  1.00 89.52           H
ATOM   2903 2HB  ALA A 196      11.053   9.996  20.910  1.00 89.52           H
ATOM   2904 3HB  ALA A 196       9.401  10.655  20.952  1.00 89.52           H
ATOM   2905  HN  ALA A 196      11.684   8.534  22.674  1.00 89.52           H
ATOM   2906  N   ILE A 197       7.921   7.640  21.161  1.00 88.82           N
ATOM   2907  CA  ILE A 197       7.325   6.720  20.208  1.00 88.82           C
ATOM   2908  C   ILE A 197       6.204   7.433  19.449  1.00 88.82           C
ATOM   2909  O   ILE A 197       5.265   7.944  20.057  1.00 88.82           O
ATOM   2910  HA  ILE A 197       8.100   6.440  19.495  1.00 88.82           H
ATOM   2911  CB  ILE A 197       6.872   5.438  20.911  1.00 88.82           C
ATOM   2912  HB  ILE A 197       6.183   5.712  21.710  1.00 88.82           H
ATOM   2913  CG1 ILE A 197       8.058   4.723  21.562  1.00 88.82           C
ATOM   2914 1HG1 ILE A 197       8.730   4.349  20.790  1.00 88.82           H
ATOM   2915 2HG1 ILE A 197       8.627   5.429  22.166  1.00 88.82           H
ATOM   2916  CG2 ILE A 197       6.109   4.525  19.950  1.00 88.82           C
ATOM   2917 1HG2 ILE A 197       5.229   5.048  19.575  1.00 88.82           H
ATOM   2918 2HG2 ILE A 197       6.755   4.256  19.114  1.00 88.82           H
ATOM   2919 3HG2 ILE A 197       5.799   3.622  20.475  1.00 88.82           H
ATOM   2920  CD1 ILE A 197       7.583   3.561  22.438  1.00 88.82           C
ATOM   2921 1HD1 ILE A 197       6.930   3.942  23.224  1.00 88.82           H
ATOM   2922 2HD1 ILE A 197       7.035   2.845  21.826  1.00 88.82           H
ATOM   2923 3HD1 ILE A 197       8.445   3.070  22.889  1.00 88.82           H
ATOM   2924  HN  ILE A 197       7.281   8.046  21.813  1.00 88.82           H
ATOM   2925  N   CYS A 198       6.340   7.446  18.131  1.00 91.61           N
ATOM   2926  CA  CYS A 198       5.230   7.812  17.268  1.00 91.61           C
ATOM   2927  C   CYS A 198       4.196   6.685  17.310  1.00 91.61           C
ATOM   2928  O   CYS A 198       4.516   5.533  17.023  1.00 91.61           O
ATOM   2929  HA  CYS A 198       4.813   8.736  17.669  1.00 91.61           H
ATOM   2930  CB  CYS A 198       5.697   8.104  15.840  1.00 91.61           C
ATOM   2931 1HB  CYS A 198       6.302   9.011  15.825  1.00 91.61           H
ATOM   2932 2HB  CYS A 198       6.330   7.293  15.482  1.00 91.61           H
ATOM   2933  SG  CYS A 198       4.250   8.301  14.737  1.00 91.61           S
ATOM   2934  HN  CYS A 198       7.187   7.212  17.654  1.00 91.61           H
ATOM   2935  N   THR A 199       2.977   7.058  17.672  1.00 90.93           N
ATOM   2936  CA  THR A 199       1.881   6.104  17.702  1.00 90.93           C
ATOM   2937  C   THR A 199       0.549   6.814  17.455  1.00 90.93           C
ATOM   2938  O   THR A 199       0.503   8.039  17.356  1.00 90.93           O
ATOM   2939  HA  THR A 199       2.021   5.394  16.886  1.00 90.93           H
ATOM   2940  CB  THR A 199       1.936   5.363  19.039  1.00 90.93           C
ATOM   2941  HB  THR A 199       2.961   5.088  19.290  1.00 90.93           H
ATOM   2942  OG1 THR A 199       1.031   4.275  18.871  1.00 90.93           O
ATOM   2943  HG1 THR A 199       1.228   3.559  19.541  1.00 90.93           H
ATOM   2944  CG2 THR A 199       1.331   6.177  20.185  1.00 90.93           C
ATOM   2945 1HG2 THR A 199       0.286   6.394  19.964  1.00 90.93           H
ATOM   2946 2HG2 THR A 199       1.881   7.111  20.296  1.00 90.93           H
ATOM   2947 3HG2 THR A 199       1.396   5.605  21.111  1.00 90.93           H
ATOM   2948  HN  THR A 199       2.733   7.990  17.940  1.00 90.93           H
ATOM   2949  N   MET A 200      -0.504   6.014  17.363  1.00 92.60           N
ATOM   2950  CA  MET A 200      -1.854   6.541  17.458  1.00 92.60           C
ATOM   2951  C   MET A 200      -2.390   6.424  18.887  1.00 92.60           C
ATOM   2952  O   MET A 200      -2.321   5.356  19.493  1.00 92.60           O
ATOM   2953  HA  MET A 200      -1.780   7.591  17.176  1.00 92.60           H
ATOM   2954  CB  MET A 200      -2.771   5.772  16.505  1.00 92.60           C
ATOM   2955 1HB  MET A 200      -2.722   4.706  16.728  1.00 92.60           H
ATOM   2956 2HB  MET A 200      -3.804   6.082  16.658  1.00 92.60           H
ATOM   2957  CG  MET A 200      -2.371   6.012  15.047  1.00 92.60           C
ATOM   2958 1HG  MET A 200      -2.474   7.069  14.803  1.00 92.60           H
ATOM   2959 2HG  MET A 200      -1.323   5.752  14.901  1.00 92.60           H
ATOM   2960  SD  MET A 200      -3.398   5.034  13.964  1.00 92.60           S
ATOM   2961  CE  MET A 200      -2.894   3.394  14.457  1.00 92.60           C
ATOM   2962 1HE  MET A 200      -1.825   3.274  14.281  1.00 92.60           H
ATOM   2963 2HE  MET A 200      -3.107   3.251  15.516  1.00 92.60           H
ATOM   2964 3HE  MET A 200      -3.443   2.654  13.873  1.00 92.60           H
ATOM   2965  HN  MET A 200      -0.444   5.026  17.227  1.00 92.60           H
ATOM   2966  N   VAL A 201      -2.911   7.536  19.383  1.00 92.71           N
ATOM   2967  CA  VAL A 201      -3.576   7.540  20.675  1.00 92.71           C
ATOM   2968  C   VAL A 201      -5.057   7.870  20.480  1.00 92.71           C
ATOM   2969  O   VAL A 201      -5.397   8.845  19.812  1.00 92.71           O
ATOM   2970  HA  VAL A 201      -3.492   6.536  21.091  1.00 92.71           H
ATOM   2971  CB  VAL A 201      -2.868   8.508  21.625  1.00 92.71           C
ATOM   2972  HB  VAL A 201      -3.006   9.518  21.238  1.00 92.71           H
ATOM   2973  CG1 VAL A 201      -3.484   8.452  23.024  1.00 92.71           C
ATOM   2974 1HG1 VAL A 201      -4.538   8.725  22.968  1.00 92.71           H
ATOM   2975 2HG1 VAL A 201      -3.391   7.441  23.422  1.00 92.71           H
ATOM   2976 3HG1 VAL A 201      -2.962   9.149  23.679  1.00 92.71           H
ATOM   2977  CG2 VAL A 201      -1.365   8.225  21.675  1.00 92.71           C
ATOM   2978 1HG2 VAL A 201      -1.199   7.207  22.026  1.00 92.71           H
ATOM   2979 2HG2 VAL A 201      -0.940   8.340  20.678  1.00 92.71           H
ATOM   2980 3HG2 VAL A 201      -0.886   8.927  22.358  1.00 92.71           H
ATOM   2981  HN  VAL A 201      -2.885   8.421  18.918  1.00 92.71           H
ATOM   2982  N   TYR A 202      -5.899   7.038  21.076  1.00 91.33           N
ATOM   2983  CA  TYR A 202      -7.336   7.201  20.938  1.00 91.33           C
ATOM   2984  C   TYR A 202      -7.932   7.884  22.171  1.00 91.33           C
ATOM   2985  O   TYR A 202      -8.048   7.270  23.230  1.00 91.33           O
ATOM   2986  HA  TYR A 202      -7.522   7.823  20.062  1.00 91.33           H
ATOM   2987  CB  TYR A 202      -7.912   5.788  20.825  1.00 91.33           C
ATOM   2988 1HB  TYR A 202      -7.609   5.212  21.699  1.00 91.33           H
ATOM   2989 2HB  TYR A 202      -9.000   5.847  20.844  1.00 91.33           H
ATOM   2990  CG  TYR A 202      -7.479   5.039  19.563  1.00 91.33           C
ATOM   2991  CD1 TYR A 202      -8.121   5.277  18.365  1.00 91.33           C
ATOM   2992  HD1 TYR A 202      -8.936   5.999  18.317  1.00 91.33           H
ATOM   2993  CD2 TYR A 202      -6.447   4.124  19.624  1.00 91.33           C
ATOM   2994  HD2 TYR A 202      -5.940   3.936  20.570  1.00 91.33           H
ATOM   2995  CE1 TYR A 202      -7.713   4.572  17.177  1.00 91.33           C
ATOM   2996  HE1 TYR A 202      -8.211   4.751  16.224  1.00 91.33           H
ATOM   2997  CE2 TYR A 202      -6.040   3.419  18.436  1.00 91.33           C
ATOM   2998  HE2 TYR A 202      -5.226   2.694  18.470  1.00 91.33           H
ATOM   2999  CZ  TYR A 202      -6.693   3.678  17.272  1.00 91.33           C
ATOM   3000  OH  TYR A 202      -6.308   3.012  16.150  1.00 91.33           O
ATOM   3001  HH  TYR A 202      -5.738   2.227  16.397  1.00 91.33           H
ATOM   3002  HN  TYR A 202      -5.614   6.265  21.644  1.00 91.33           H
ATOM   3003  N   PRO A 203      -8.318   9.162  22.056  1.00 80.80           N
ATOM   3004  CA  PRO A 203      -8.825   9.904  23.214  1.00 80.80           C
ATOM   3005  C   PRO A 203     -10.178   9.390  23.680  1.00 80.80           C
ATOM   3006  O   PRO A 203     -10.805   8.579  23.001  1.00 80.80           O
ATOM   3007  HA  PRO A 203      -8.161   9.769  24.067  1.00 80.80           H
ATOM   3008  CB  PRO A 203      -8.907  11.347  22.712  1.00 80.80           C
ATOM   3009 1HB  PRO A 203      -9.732  11.887  23.177  1.00 80.80           H
ATOM   3010 2HB  PRO A 203      -7.997  11.902  22.936  1.00 80.80           H
ATOM   3011  CG  PRO A 203      -9.112  11.197  21.232  1.00 80.80           C
ATOM   3012 1HG  PRO A 203     -10.166  11.059  20.991  1.00 80.80           H
ATOM   3013 2HG  PRO A 203      -8.777  12.086  20.696  1.00 80.80           H
ATOM   3014  CD  PRO A 203      -8.305   9.994  20.840  1.00 80.80           C
ATOM   3015 1HD  PRO A 203      -8.748   9.472  19.991  1.00 80.80           H
ATOM   3016 2HD  PRO A 203      -7.290  10.268  20.551  1.00 80.80           H
ATOM   3017  N   SER A 204     -10.595   9.882  24.837  1.00 70.26           N
ATOM   3018  CA  SER A 204     -11.984   9.760  25.246  1.00 70.26           C
ATOM   3019  C   SER A 204     -12.180   8.476  26.056  1.00 70.26           C
ATOM   3020  O   SER A 204     -11.337   7.581  26.021  1.00 70.26           O
ATOM   3021  HA  SER A 204     -12.181  10.636  25.864  1.00 70.26           H
ATOM   3022  CB  SER A 204     -12.917   9.770  24.034  1.00 70.26           C
ATOM   3023 1HB  SER A 204     -13.896  10.146  24.333  1.00 70.26           H
ATOM   3024 2HB  SER A 204     -12.528  10.457  23.282  1.00 70.26           H
ATOM   3025  OG  SER A 204     -13.063   8.473  23.461  1.00 70.26           O
ATOM   3026  HG  SER A 204     -13.658   8.518  22.658  1.00 70.26           H
ATOM   3027  HN  SER A 204     -10.003  10.356  25.489  1.00 70.26           H
ATOM   3028  N   ASP A 205     -13.297   8.428  26.767  1.00 72.20           N
ATOM   3029  CA  ASP A 205     -13.631   7.255  27.556  1.00 72.20           C
ATOM   3030  C   ASP A 205     -13.883   6.071  26.621  1.00 72.20           C
ATOM   3031  O   ASP A 205     -13.798   4.917  27.037  1.00 72.20           O
ATOM   3032  HA  ASP A 205     -12.773   7.095  28.209  1.00 72.20           H
ATOM   3033  CB  ASP A 205     -14.901   7.487  28.377  1.00 72.20           C
ATOM   3034 1HB  ASP A 205     -15.704   7.829  27.724  1.00 72.20           H
ATOM   3035 2HB  ASP A 205     -15.229   6.547  28.820  1.00 72.20           H
ATOM   3036  CG  ASP A 205     -14.660   8.520  29.480  1.00 72.20           C
ATOM   3037  OD1 ASP A 205     -13.596   8.419  30.129  1.00 72.20           O
ATOM   3038  OD2 ASP A 205     -15.544   9.387  29.650  1.00 72.20           O
ATOM   3039  HN  ASP A 205     -13.965   9.170  26.809  1.00 72.20           H
ATOM   3040  N   GLU A 206     -14.188   6.398  25.373  1.00 84.89           N
ATOM   3041  CA  GLU A 206     -14.538   5.380  24.397  1.00 84.89           C
ATOM   3042  C   GLU A 206     -13.347   5.093  23.480  1.00 84.89           C
ATOM   3043  O   GLU A 206     -13.526   4.684  22.334  1.00 84.89           O
ATOM   3044  HA  GLU A 206     -14.779   4.491  24.980  1.00 84.89           H
ATOM   3045  CB  GLU A 206     -15.766   5.797  23.586  1.00 84.89           C
ATOM   3046 1HB  GLU A 206     -15.581   6.758  23.106  1.00 84.89           H
ATOM   3047 2HB  GLU A 206     -16.027   5.007  22.882  1.00 84.89           H
ATOM   3048  CG  GLU A 206     -16.984   5.986  24.493  1.00 84.89           C
ATOM   3049 1HG  GLU A 206     -16.834   5.443  25.427  1.00 84.89           H
ATOM   3050 2HG  GLU A 206     -17.091   7.039  24.750  1.00 84.89           H
ATOM   3051  CD  GLU A 206     -18.260   5.490  23.809  1.00 84.89           C
ATOM   3052  OE1 GLU A 206     -19.111   4.930  24.533  1.00 84.89           O
ATOM   3053  OE2 GLU A 206     -18.354   5.682  22.577  1.00 84.89           O
ATOM   3054  HN  GLU A 206     -14.199   7.336  25.028  1.00 84.89           H
ATOM   3055  N   SER A 207     -12.158   5.318  24.020  1.00 90.04           N
ATOM   3056  CA  SER A 207     -10.939   5.107  23.258  1.00 90.04           C
ATOM   3057  C   SER A 207     -10.923   3.692  22.677  1.00 90.04           C
ATOM   3058  O   SER A 207     -10.454   3.481  21.560  1.00 90.04           O
ATOM   3059  HA  SER A 207     -10.966   5.848  22.459  1.00 90.04           H
ATOM   3060  CB  SER A 207      -9.700   5.339  24.126  1.00 90.04           C
ATOM   3061 1HB  SER A 207      -8.812   5.016  23.583  1.00 90.04           H
ATOM   3062 2HB  SER A 207      -9.586   6.406  24.318  1.00 90.04           H
ATOM   3063  OG  SER A 207      -9.778   4.639  25.365  1.00 90.04           O
ATOM   3064  HG  SER A 207      -9.044   4.939  25.974  1.00 90.04           H
ATOM   3065  HN  SER A 207     -12.021   5.638  24.957  1.00 90.04           H
ATOM   3066  N   THR A 208     -11.441   2.759  23.462  1.00 90.60           N
ATOM   3067  CA  THR A 208     -11.448   1.362  23.060  1.00 90.60           C
ATOM   3068  C   THR A 208     -12.356   1.162  21.845  1.00 90.60           C
ATOM   3069  O   THR A 208     -11.980   0.485  20.890  1.00 90.60           O
ATOM   3070  HA  THR A 208     -10.439   1.087  22.754  1.00 90.60           H
ATOM   3071  CB  THR A 208     -11.861   0.524  24.272  1.00 90.60           C
ATOM   3072  HB  THR A 208     -11.838  -0.540  24.035  1.00 90.60           H
ATOM   3073  OG1 THR A 208     -13.135   1.045  24.637  1.00 90.60           O
ATOM   3074  HG1 THR A 208     -13.615   0.395  25.226  1.00 90.60           H
ATOM   3075  CG2 THR A 208     -10.983   0.792  25.496  1.00 90.60           C
ATOM   3076 1HG2 THR A 208     -11.059   1.844  25.774  1.00 90.60           H
ATOM   3077 2HG2 THR A 208      -9.946   0.553  25.259  1.00 90.60           H
ATOM   3078 3HG2 THR A 208     -11.319   0.172  26.327  1.00 90.60           H
ATOM   3079  HN  THR A 208     -11.849   2.943  24.356  1.00 90.60           H
ATOM   3080  N   LYS A 209     -13.535   1.763  21.922  1.00 92.04           N
ATOM   3081  CA  LYS A 209     -14.487   1.684  20.827  1.00 92.04           C
ATOM   3082  C   LYS A 209     -13.869   2.304  19.573  1.00 92.04           C
ATOM   3083  O   LYS A 209     -14.005   1.763  18.477  1.00 92.04           O
ATOM   3084  HA  LYS A 209     -14.675   0.628  20.633  1.00 92.04           H
ATOM   3085  CB  LYS A 209     -15.822   2.314  21.232  1.00 92.04           C
ATOM   3086 1HB  LYS A 209     -15.651   3.316  21.625  1.00 92.04           H
ATOM   3087 2HB  LYS A 209     -16.459   2.421  20.354  1.00 92.04           H
ATOM   3088  CG  LYS A 209     -16.534   1.462  22.285  1.00 92.04           C
ATOM   3089 1HG  LYS A 209     -16.674   0.450  21.905  1.00 92.04           H
ATOM   3090 2HG  LYS A 209     -15.911   1.384  23.176  1.00 92.04           H
ATOM   3091  CD  LYS A 209     -17.890   2.067  22.654  1.00 92.04           C
ATOM   3092 1HD  LYS A 209     -17.755   3.098  22.980  1.00 92.04           H
ATOM   3093 2HD  LYS A 209     -18.533   2.092  21.774  1.00 92.04           H
ATOM   3094  CE  LYS A 209     -18.566   1.260  23.764  1.00 92.04           C
ATOM   3095 1HE  LYS A 209     -18.794   0.256  23.405  1.00 92.04           H
ATOM   3096 2HE  LYS A 209     -17.885   1.150  24.608  1.00 92.04           H
ATOM   3097  NZ  LYS A 209     -19.809   1.929  24.207  1.00 92.04           N
ATOM   3098 1HZ  LYS A 209     -20.267   1.360  24.911  1.00 92.04           H
ATOM   3099 2HZ  LYS A 209     -19.584   2.836  24.601  1.00 92.04           H
ATOM   3100 3HZ  LYS A 209     -20.429   2.049  23.414  1.00 92.04           H
ATOM   3101  HN  LYS A 209     -13.841   2.295  22.711  1.00 92.04           H
ATOM   3102  N   LEU A 210     -13.204   3.432  19.776  1.00 92.93           N
ATOM   3103  CA  LEU A 210     -12.650   4.185  18.663  1.00 92.93           C
ATOM   3104  C   LEU A 210     -11.580   3.343  17.966  1.00 92.93           C
ATOM   3105  O   LEU A 210     -11.578   3.224  16.741  1.00 92.93           O
ATOM   3106  HA  LEU A 210     -13.460   4.367  17.957  1.00 92.93           H
ATOM   3107  CB  LEU A 210     -12.147   5.550  19.137  1.00 92.93           C
ATOM   3108 1HB  LEU A 210     -12.939   6.025  19.716  1.00 92.93           H
ATOM   3109 2HB  LEU A 210     -11.309   5.390  19.815  1.00 92.93           H
ATOM   3110  CG  LEU A 210     -11.703   6.519  18.040  1.00 92.93           C
ATOM   3111  HG  LEU A 210     -10.914   6.040  17.460  1.00 92.93           H
ATOM   3112  CD1 LEU A 210     -12.853   6.820  17.076  1.00 92.93           C
ATOM   3113 1HD1 LEU A 210     -13.188   5.894  16.609  1.00 92.93           H
ATOM   3114 2HD1 LEU A 210     -13.680   7.269  17.626  1.00 92.93           H
ATOM   3115 3HD1 LEU A 210     -12.510   7.511  16.306  1.00 92.93           H
ATOM   3116  CD2 LEU A 210     -11.111   7.795  18.642  1.00 92.93           C
ATOM   3117 1HD2 LEU A 210     -11.862   8.287  19.260  1.00 92.93           H
ATOM   3118 2HD2 LEU A 210     -10.246   7.540  19.254  1.00 92.93           H
ATOM   3119 3HD2 LEU A 210     -10.804   8.466  17.840  1.00 92.93           H
ATOM   3120  HN  LEU A 210     -13.041   3.830  20.678  1.00 92.93           H
ATOM   3121  N   LYS A 211     -10.694   2.781  18.775  1.00 93.46           N
ATOM   3122  CA  LYS A 211      -9.636   1.933  18.254  1.00 93.46           C
ATOM   3123  C   LYS A 211     -10.251   0.822  17.401  1.00 93.46           C
ATOM   3124  O   LYS A 211      -9.830   0.599  16.267  1.00 93.46           O
ATOM   3125  HA  LYS A 211      -9.007   2.552  17.613  1.00 93.46           H
ATOM   3126  CB  LYS A 211      -8.752   1.417  19.392  1.00 93.46           C
ATOM   3127 1HB  LYS A 211      -8.252   2.255  19.878  1.00 93.46           H
ATOM   3128 2HB  LYS A 211      -9.372   0.935  20.148  1.00 93.46           H
ATOM   3129  CG  LYS A 211      -7.710   0.426  18.870  1.00 93.46           C
ATOM   3130 1HG  LYS A 211      -8.201  -0.499  18.569  1.00 93.46           H
ATOM   3131 2HG  LYS A 211      -7.227   0.834  17.982  1.00 93.46           H
ATOM   3132  CD  LYS A 211      -6.656   0.126  19.939  1.00 93.46           C
ATOM   3133 1HD  LYS A 211      -6.213   1.058  20.289  1.00 93.46           H
ATOM   3134 2HD  LYS A 211      -7.130  -0.344  20.800  1.00 93.46           H
ATOM   3135  CE  LYS A 211      -5.562  -0.790  19.387  1.00 93.46           C
ATOM   3136 1HE  LYS A 211      -5.975  -1.779  19.186  1.00 93.46           H
ATOM   3137 2HE  LYS A 211      -5.195  -0.398  18.439  1.00 93.46           H
ATOM   3138  NZ  LYS A 211      -4.444  -0.900  20.351  1.00 93.46           N
ATOM   3139 1HZ  LYS A 211      -3.624  -1.262  19.877  1.00 93.46           H
ATOM   3140 2HZ  LYS A 211      -4.237   0.015  20.734  1.00 93.46           H
ATOM   3141 3HZ  LYS A 211      -4.706  -1.530  21.102  1.00 93.46           H
ATOM   3142  HN  LYS A 211     -10.692   2.896  19.769  1.00 93.46           H
ATOM   3143  N   SER A 212     -11.238   0.154  17.979  1.00 93.60           N
ATOM   3144  CA  SER A 212     -11.806  -1.030  17.357  1.00 93.60           C
ATOM   3145  C   SER A 212     -12.484  -0.653  16.038  1.00 93.60           C
ATOM   3146  O   SER A 212     -12.417  -1.404  15.066  1.00 93.60           O
ATOM   3147  HA  SER A 212     -10.962  -1.695  17.177  1.00 93.60           H
ATOM   3148  CB  SER A 212     -12.806  -1.717  18.290  1.00 93.60           C
ATOM   3149 1HB  SER A 212     -13.668  -1.067  18.439  1.00 93.60           H
ATOM   3150 2HB  SER A 212     -13.172  -2.629  17.820  1.00 93.60           H
ATOM   3151  OG  SER A 212     -12.227  -2.033  19.553  1.00 93.60           O
ATOM   3152  HG  SER A 212     -12.492  -1.348  20.232  1.00 93.60           H
ATOM   3153  HN  SER A 212     -11.648   0.409  18.855  1.00 93.60           H
ATOM   3154  N   ALA A 213     -13.120   0.509  16.046  1.00 93.63           N
ATOM   3155  CA  ALA A 213     -13.790   1.004  14.856  1.00 93.63           C
ATOM   3156  C   ALA A 213     -12.750   1.293  13.772  1.00 93.63           C
ATOM   3157  O   ALA A 213     -12.921   0.897  12.621  1.00 93.63           O
ATOM   3158  HA  ALA A 213     -14.462   0.221  14.504  1.00 93.63           H
ATOM   3159  CB  ALA A 213     -14.618   2.240  15.213  1.00 93.63           C
ATOM   3160 1HB  ALA A 213     -15.362   1.974  15.965  1.00 93.63           H
ATOM   3161 2HB  ALA A 213     -13.962   3.015  15.609  1.00 93.63           H
ATOM   3162 3HB  ALA A 213     -15.121   2.611  14.320  1.00 93.63           H
ATOM   3163  HN  ALA A 213     -13.181   1.107  16.845  1.00 93.63           H
ATOM   3164  N   VAL A 214     -11.693   1.980  14.180  1.00 93.19           N
ATOM   3165  CA  VAL A 214     -10.652   2.376  13.247  1.00 93.19           C
ATOM   3166  C   VAL A 214      -9.980   1.124  12.679  1.00 93.19           C
ATOM   3167  O   VAL A 214      -9.662   1.070  11.492  1.00 93.19           O
ATOM   3168  HA  VAL A 214     -11.130   2.918  12.431  1.00 93.19           H
ATOM   3169  CB  VAL A 214      -9.667   3.324  13.933  1.00 93.19           C
ATOM   3170  HB  VAL A 214      -9.344   2.857  14.863  1.00 93.19           H
ATOM   3171  CG1 VAL A 214      -8.426   3.548  13.065  1.00 93.19           C
ATOM   3172 1HG1 VAL A 214      -7.929   2.594  12.890  1.00 93.19           H
ATOM   3173 2HG1 VAL A 214      -8.724   3.983  12.111  1.00 93.19           H
ATOM   3174 3HG1 VAL A 214      -7.743   4.225  13.576  1.00 93.19           H
ATOM   3175  CG2 VAL A 214     -10.338   4.654  14.282  1.00 93.19           C
ATOM   3176 1HG2 VAL A 214     -10.702   5.127  13.370  1.00 93.19           H
ATOM   3177 2HG2 VAL A 214     -11.175   4.472  14.956  1.00 93.19           H
ATOM   3178 3HG2 VAL A 214      -9.616   5.309  14.768  1.00 93.19           H
ATOM   3179  HN  VAL A 214     -11.542   2.266  15.126  1.00 93.19           H
ATOM   3180  N   LEU A 215      -9.782   0.148  13.554  1.00 93.57           N
ATOM   3181  CA  LEU A 215      -9.162  -1.103  13.152  1.00 93.57           C
ATOM   3182  C   LEU A 215     -10.069  -1.818  12.149  1.00 93.57           C
ATOM   3183  O   LEU A 215      -9.593  -2.362  11.154  1.00 93.57           O
ATOM   3184  HA  LEU A 215      -8.224  -0.857  12.656  1.00 93.57           H
ATOM   3185  CB  LEU A 215      -8.817  -1.948  14.380  1.00 93.57           C
ATOM   3186 1HB  LEU A 215      -9.636  -1.865  15.095  1.00 93.57           H
ATOM   3187 2HB  LEU A 215      -8.765  -2.993  14.075  1.00 93.57           H
ATOM   3188  CG  LEU A 215      -7.513  -1.590  15.096  1.00 93.57           C
ATOM   3189  HG  LEU A 215      -7.515  -0.518  15.293  1.00 93.57           H
ATOM   3190  CD1 LEU A 215      -7.419  -2.297  16.449  1.00 93.57           C
ATOM   3191 1HD1 LEU A 215      -8.257  -1.995  17.077  1.00 93.57           H
ATOM   3192 2HD1 LEU A 215      -7.449  -3.376  16.298  1.00 93.57           H
ATOM   3193 3HD1 LEU A 215      -6.482  -2.025  16.937  1.00 93.57           H
ATOM   3194  CD2 LEU A 215      -6.302  -1.884  14.209  1.00 93.57           C
ATOM   3195 1HD2 LEU A 215      -6.284  -2.945  13.960  1.00 93.57           H
ATOM   3196 2HD2 LEU A 215      -6.371  -1.297  13.294  1.00 93.57           H
ATOM   3197 3HD2 LEU A 215      -5.389  -1.621  14.742  1.00 93.57           H
ATOM   3198  HN  LEU A 215     -10.038   0.203  14.519  1.00 93.57           H
ATOM   3199  N   THR A 216     -11.360  -1.793  12.445  1.00 94.37           N
ATOM   3200  CA  THR A 216     -12.338  -2.436  11.583  1.00 94.37           C
ATOM   3201  C   THR A 216     -12.283  -1.837  10.176  1.00 94.37           C
ATOM   3202  O   THR A 216     -12.291  -2.567   9.186  1.00 94.37           O
ATOM   3203  HA  THR A 216     -12.076  -3.490  11.492  1.00 94.37           H
ATOM   3204  CB  THR A 216     -13.711  -2.305  12.245  1.00 94.37           C
ATOM   3205  HB  THR A 216     -14.030  -1.264  12.277  1.00 94.37           H
ATOM   3206  OG1 THR A 216     -13.546  -2.937  13.512  1.00 94.37           O
ATOM   3207  HG1 THR A 216     -13.271  -3.890  13.385  1.00 94.37           H
ATOM   3208  CG2 THR A 216     -14.781  -3.146  11.546  1.00 94.37           C
ATOM   3209 1HG2 THR A 216     -14.493  -4.197  11.573  1.00 94.37           H
ATOM   3210 2HG2 THR A 216     -14.877  -2.822  10.509  1.00 94.37           H
ATOM   3211 3HG2 THR A 216     -15.735  -3.017  12.056  1.00 94.37           H
ATOM   3212  HN  THR A 216     -11.740  -1.347  13.255  1.00 94.37           H
ATOM   3213  N   LEU A 217     -12.229  -0.514  10.132  1.00 92.20           N
ATOM   3214  CA  LEU A 217     -12.171   0.191   8.863  1.00 92.20           C
ATOM   3215  C   LEU A 217     -10.922  -0.249   8.096  1.00 92.20           C
ATOM   3216  O   LEU A 217     -10.971  -0.445   6.883  1.00 92.20           O
ATOM   3217  HA  LEU A 217     -13.050  -0.100   8.287  1.00 92.20           H
ATOM   3218  CB  LEU A 217     -12.255   1.703   9.085  1.00 92.20           C
ATOM   3219 1HB  LEU A 217     -13.172   1.919   9.633  1.00 92.20           H
ATOM   3220 2HB  LEU A 217     -11.424   2.003   9.723  1.00 92.20           H
ATOM   3221  CG  LEU A 217     -12.233   2.568   7.824  1.00 92.20           C
ATOM   3222  HG  LEU A 217     -11.354   2.296   7.238  1.00 92.20           H
ATOM   3223  CD1 LEU A 217     -13.460   2.298   6.951  1.00 92.20           C
ATOM   3224 1HD1 LEU A 217     -13.471   1.249   6.654  1.00 92.20           H
ATOM   3225 2HD1 LEU A 217     -14.364   2.525   7.515  1.00 92.20           H
ATOM   3226 3HD1 LEU A 217     -13.418   2.926   6.061  1.00 92.20           H
ATOM   3227  CD2 LEU A 217     -12.097   4.050   8.178  1.00 92.20           C
ATOM   3228 1HD2 LEU A 217     -12.942   4.355   8.796  1.00 92.20           H
ATOM   3229 2HD2 LEU A 217     -11.169   4.209   8.728  1.00 92.20           H
ATOM   3230 3HD2 LEU A 217     -12.083   4.643   7.264  1.00 92.20           H
ATOM   3231  HN  LEU A 217     -12.224   0.073  10.942  1.00 92.20           H
ATOM   3232  N   LYS A 218      -9.832  -0.391   8.836  1.00 90.57           N
ATOM   3233  CA  LYS A 218      -8.567  -0.780   8.237  1.00 90.57           C
ATOM   3234  C   LYS A 218      -8.706  -2.172   7.619  1.00 90.57           C
ATOM   3235  O   LYS A 218      -8.159  -2.439   6.550  1.00 90.57           O
ATOM   3236  HA  LYS A 218      -8.351  -0.068   7.439  1.00 90.57           H
ATOM   3237  CB  LYS A 218      -7.434  -0.671   9.259  1.00 90.57           C
ATOM   3238 1HB  LYS A 218      -7.745  -1.121  10.202  1.00 90.57           H
ATOM   3239 2HB  LYS A 218      -6.568  -1.232   8.909  1.00 90.57           H
ATOM   3240  CG  LYS A 218      -7.043   0.790   9.491  1.00 90.57           C
ATOM   3241 1HG  LYS A 218      -6.549   1.183   8.602  1.00 90.57           H
ATOM   3242 2HG  LYS A 218      -7.939   1.390   9.649  1.00 90.57           H
ATOM   3243  CD  LYS A 218      -6.113   0.924  10.698  1.00 90.57           C
ATOM   3244 1HD  LYS A 218      -6.637   0.612  11.602  1.00 90.57           H
ATOM   3245 2HD  LYS A 218      -5.258   0.259  10.580  1.00 90.57           H
ATOM   3246  CE  LYS A 218      -5.626   2.366  10.858  1.00 90.57           C
ATOM   3247 1HE  LYS A 218      -5.098   2.679   9.957  1.00 90.57           H
ATOM   3248 2HE  LYS A 218      -6.479   3.034  10.976  1.00 90.57           H
ATOM   3249  NZ  LYS A 218      -4.730   2.483  12.030  1.00 90.57           N
ATOM   3250 1HZ  LYS A 218      -4.386   3.435  12.098  1.00 90.57           H
ATOM   3251 2HZ  LYS A 218      -5.243   2.248  12.872  1.00 90.57           H
ATOM   3252 3HZ  LYS A 218      -3.947   1.848  11.923  1.00 90.57           H
ATOM   3253  HN  LYS A 218      -9.805  -0.246   9.825  1.00 90.57           H
ATOM   3254  N   VAL A 219      -9.441  -3.024   8.319  1.00 91.48           N
ATOM   3255  CA  VAL A 219      -9.614  -4.399   7.881  1.00 91.48           C
ATOM   3256  C   VAL A 219     -10.497  -4.424   6.631  1.00 91.48           C
ATOM   3257  O   VAL A 219     -10.204  -5.140   5.675  1.00 91.48           O
ATOM   3258  HA  VAL A 219      -8.629  -4.788   7.622  1.00 91.48           H
ATOM   3259  CB  VAL A 219     -10.173  -5.246   9.025  1.00 91.48           C
ATOM   3260  HB  VAL A 219     -11.059  -4.743   9.413  1.00 91.48           H
ATOM   3261  CG1 VAL A 219     -10.599  -6.629   8.526  1.00 91.48           C
ATOM   3262 1HG1 VAL A 219     -11.370  -6.519   7.764  1.00 91.48           H
ATOM   3263 2HG1 VAL A 219      -9.737  -7.142   8.100  1.00 91.48           H
ATOM   3264 3HG1 VAL A 219     -10.993  -7.210   9.360  1.00 91.48           H
ATOM   3265  CG2 VAL A 219      -9.161  -5.363  10.167  1.00 91.48           C
ATOM   3266 1HG2 VAL A 219      -8.250  -5.832   9.797  1.00 91.48           H
ATOM   3267 2HG2 VAL A 219      -8.929  -4.369  10.549  1.00 91.48           H
ATOM   3268 3HG2 VAL A 219      -9.584  -5.970  10.967  1.00 91.48           H
ATOM   3269  HN  VAL A 219      -9.913  -2.789   9.169  1.00 91.48           H
ATOM   3270  N   ILE A 220     -11.559  -3.634   6.680  1.00 91.60           N
ATOM   3271  CA  ILE A 220     -12.501  -3.577   5.575  1.00 91.60           C
ATOM   3272  C   ILE A 220     -11.770  -3.119   4.311  1.00 91.60           C
ATOM   3273  O   ILE A 220     -11.888  -3.747   3.260  1.00 91.60           O
ATOM   3274  HA  ILE A 220     -12.873  -4.588   5.411  1.00 91.60           H
ATOM   3275  CB  ILE A 220     -13.704  -2.705   5.940  1.00 91.60           C
ATOM   3276  HB  ILE A 220     -13.333  -1.783   6.389  1.00 91.60           H
ATOM   3277  CG1 ILE A 220     -14.583  -3.395   6.985  1.00 91.60           C
ATOM   3278 1HG1 ILE A 220     -15.057  -4.272   6.545  1.00 91.60           H
ATOM   3279 2HG1 ILE A 220     -13.965  -3.746   7.811  1.00 91.60           H
ATOM   3280  CG2 ILE A 220     -14.496  -2.314   4.692  1.00 91.60           C
ATOM   3281 1HG2 ILE A 220     -13.853  -1.754   4.013  1.00 91.60           H
ATOM   3282 2HG2 ILE A 220     -14.856  -3.213   4.193  1.00 91.60           H
ATOM   3283 3HG2 ILE A 220     -15.346  -1.694   4.980  1.00 91.60           H
ATOM   3284  CD1 ILE A 220     -15.656  -2.441   7.514  1.00 91.60           C
ATOM   3285 1HD1 ILE A 220     -15.179  -1.576   7.975  1.00 91.60           H
ATOM   3286 2HD1 ILE A 220     -16.287  -2.111   6.689  1.00 91.60           H
ATOM   3287 3HD1 ILE A 220     -16.268  -2.956   8.255  1.00 91.60           H
ATOM   3288  HN  ILE A 220     -11.780  -3.041   7.454  1.00 91.60           H
ATOM   3289  N   LEU A 221     -11.032  -2.028   4.455  1.00 87.08           N
ATOM   3290  CA  LEU A 221     -10.384  -1.407   3.313  1.00 87.08           C
ATOM   3291  C   LEU A 221      -9.093  -2.163   2.991  1.00 87.08           C
ATOM   3292  O   LEU A 221      -8.617  -2.132   1.858  1.00 87.08           O
ATOM   3293  HA  LEU A 221     -11.059  -1.501   2.463  1.00 87.08           H
ATOM   3294  CB  LEU A 221     -10.175   0.088   3.562  1.00 87.08           C
ATOM   3295 1HB  LEU A 221      -9.515   0.204   4.422  1.00 87.08           H
ATOM   3296 2HB  LEU A 221      -9.656   0.511   2.702  1.00 87.08           H
ATOM   3297  CG  LEU A 221     -11.441   0.909   3.813  1.00 87.08           C
ATOM   3298  HG  LEU A 221     -12.003   0.434   4.618  1.00 87.08           H
ATOM   3299  CD1 LEU A 221     -11.094   2.324   4.279  1.00 87.08           C
ATOM   3300 1HD1 LEU A 221     -10.522   2.271   5.206  1.00 87.08           H
ATOM   3301 2HD1 LEU A 221     -10.499   2.823   3.514  1.00 87.08           H
ATOM   3302 3HD1 LEU A 221     -12.012   2.886   4.450  1.00 87.08           H
ATOM   3303  CD2 LEU A 221     -12.343   0.918   2.577  1.00 87.08           C
ATOM   3304 1HD2 LEU A 221     -11.804   1.355   1.737  1.00 87.08           H
ATOM   3305 2HD2 LEU A 221     -12.632  -0.104   2.331  1.00 87.08           H
ATOM   3306 3HD2 LEU A 221     -13.236   1.509   2.783  1.00 87.08           H
ATOM   3307  HN  LEU A 221     -10.875  -1.571   5.330  1.00 87.08           H
ATOM   3308  N   GLY A 222      -8.563  -2.824   4.010  1.00 84.23           N
ATOM   3309  CA  GLY A 222      -7.265  -3.466   3.891  1.00 84.23           C
ATOM   3310  C   GLY A 222      -7.395  -4.855   3.265  1.00 84.23           C
ATOM   3311  O   GLY A 222      -6.543  -5.269   2.480  1.00 84.23           O
ATOM   3312 1HA  GLY A 222      -6.604  -2.849   3.282  1.00 84.23           H
ATOM   3313 2HA  GLY A 222      -6.804  -3.549   4.876  1.00 84.23           H
ATOM   3314  HN  GLY A 222      -9.004  -2.924   4.902  1.00 84.23           H
ATOM   3315  N   PHE A 223      -8.469  -5.538   3.635  1.00 85.92           N
ATOM   3316  CA  PHE A 223      -8.602  -6.951   3.322  1.00 85.92           C
ATOM   3317  C   PHE A 223      -9.744  -7.188   2.332  1.00 85.92           C
ATOM   3318  O   PHE A 223      -9.516  -7.656   1.217  1.00 85.92           O
ATOM   3319  HA  PHE A 223      -7.662  -7.273   2.874  1.00 85.92           H
ATOM   3320  CB  PHE A 223      -8.922  -7.671   4.634  1.00 85.92           C
ATOM   3321 1HB  PHE A 223      -8.182  -7.387   5.382  1.00 85.92           H
ATOM   3322 2HB  PHE A 223      -9.891  -7.328   4.997  1.00 85.92           H
ATOM   3323  CG  PHE A 223      -8.948  -9.196   4.516  1.00 85.92           C
ATOM   3324  CD1 PHE A 223     -10.136  -9.859   4.527  1.00 85.92           C
ATOM   3325  HD1 PHE A 223     -11.069  -9.303   4.620  1.00 85.92           H
ATOM   3326  CD2 PHE A 223      -7.784  -9.889   4.400  1.00 85.92           C
ATOM   3327  HD2 PHE A 223      -6.832  -9.358   4.391  1.00 85.92           H
ATOM   3328  CE1 PHE A 223     -10.160 -11.274   4.417  1.00 85.92           C
ATOM   3329  HE1 PHE A 223     -11.112 -11.806   4.426  1.00 85.92           H
ATOM   3330  CE2 PHE A 223      -7.808 -11.305   4.290  1.00 85.92           C
ATOM   3331  HE2 PHE A 223      -6.875 -11.861   4.197  1.00 85.92           H
ATOM   3332  CZ  PHE A 223      -8.996 -11.968   4.301  1.00 85.92           C
ATOM   3333  HZ  PHE A 223      -9.014 -13.054   4.217  1.00 85.92           H
ATOM   3334  HN  PHE A 223      -9.237  -5.143   4.139  1.00 85.92           H
ATOM   3335  N   PHE A 224     -10.947  -6.854   2.775  1.00 88.70           N
ATOM   3336  CA  PHE A 224     -12.146  -7.257   2.059  1.00 88.70           C
ATOM   3337  C   PHE A 224     -12.232  -6.562   0.699  1.00 88.70           C
ATOM   3338  O   PHE A 224     -12.564  -7.192  -0.304  1.00 88.70           O
ATOM   3339  HA  PHE A 224     -12.088  -8.335   1.911  1.00 88.70           H
ATOM   3340  CB  PHE A 224     -13.341  -6.829   2.913  1.00 88.70           C
ATOM   3341 1HB  PHE A 224     -13.183  -5.806   3.255  1.00 88.70           H
ATOM   3342 2HB  PHE A 224     -14.236  -6.823   2.290  1.00 88.70           H
ATOM   3343  CG  PHE A 224     -13.590  -7.725   4.128  1.00 88.70           C
ATOM   3344  CD1 PHE A 224     -14.231  -8.915   3.976  1.00 88.70           C
ATOM   3345  HD1 PHE A 224     -14.566  -9.231   2.988  1.00 88.70           H
ATOM   3346  CD2 PHE A 224     -13.171  -7.331   5.360  1.00 88.70           C
ATOM   3347  HD2 PHE A 224     -12.658  -6.377   5.483  1.00 88.70           H
ATOM   3348  CE1 PHE A 224     -14.462  -9.747   5.103  1.00 88.70           C
ATOM   3349  HE1 PHE A 224     -14.975 -10.701   4.981  1.00 88.70           H
ATOM   3350  CE2 PHE A 224     -13.402  -8.163   6.488  1.00 88.70           C
ATOM   3351  HE2 PHE A 224     -13.067  -7.847   7.476  1.00 88.70           H
ATOM   3352  CZ  PHE A 224     -14.043  -9.353   6.336  1.00 88.70           C
ATOM   3353  HZ  PHE A 224     -14.220  -9.991   7.201  1.00 88.70           H
ATOM   3354  HN  PHE A 224     -11.110  -6.320   3.604  1.00 88.70           H
ATOM   3355  N   LEU A 225     -11.926  -5.273   0.708  1.00 84.28           N
ATOM   3356  CA  LEU A 225     -12.017  -4.473  -0.502  1.00 84.28           C
ATOM   3357  C   LEU A 225     -11.064  -5.040  -1.556  1.00 84.28           C
ATOM   3358  O   LEU A 225     -11.478  -5.346  -2.673  1.00 84.28           O
ATOM   3359  HA  LEU A 225     -13.037  -4.562  -0.876  1.00 84.28           H
ATOM   3360  CB  LEU A 225     -11.778  -2.995  -0.187  1.00 84.28           C
ATOM   3361 1HB  LEU A 225     -12.574  -2.651   0.474  1.00 84.28           H
ATOM   3362 2HB  LEU A 225     -10.844  -2.910   0.368  1.00 84.28           H
ATOM   3363  CG  LEU A 225     -11.711  -2.055  -1.392  1.00 84.28           C
ATOM   3364  HG  LEU A 225     -11.016  -2.478  -2.117  1.00 84.28           H
ATOM   3365  CD1 LEU A 225     -13.073  -1.947  -2.080  1.00 84.28           C
ATOM   3366 1HD1 LEU A 225     -13.386  -2.934  -2.423  1.00 84.28           H
ATOM   3367 2HD1 LEU A 225     -13.807  -1.559  -1.374  1.00 84.28           H
ATOM   3368 3HD1 LEU A 225     -12.997  -1.273  -2.933  1.00 84.28           H
ATOM   3369  CD2 LEU A 225     -11.163  -0.685  -0.988  1.00 84.28           C
ATOM   3370 1HD2 LEU A 225     -11.813  -0.241  -0.234  1.00 84.28           H
ATOM   3371 2HD2 LEU A 225     -10.159  -0.801  -0.579  1.00 84.28           H
ATOM   3372 3HD2 LEU A 225     -11.126  -0.036  -1.863  1.00 84.28           H
ATOM   3373  HN  LEU A 225     -11.621  -4.776   1.521  1.00 84.28           H
ATOM   3374  N   PRO A 226      -9.775  -5.189  -1.222  1.00 83.14           N
ATOM   3375  CA  PRO A 226      -8.822  -5.807  -2.149  1.00 83.14           C
ATOM   3376  C   PRO A 226      -9.297  -7.163  -2.644  1.00 83.14           C
ATOM   3377  O   PRO A 226      -9.171  -7.475  -3.827  1.00 83.14           O
ATOM   3378  HA  PRO A 226      -8.722  -5.195  -3.045  1.00 83.14           H
ATOM   3379  CB  PRO A 226      -7.538  -5.920  -1.325  1.00 83.14           C
ATOM   3380 1HB  PRO A 226      -7.469  -6.884  -0.820  1.00 83.14           H
ATOM   3381 2HB  PRO A 226      -6.650  -5.826  -1.951  1.00 83.14           H
ATOM   3382  CG  PRO A 226      -7.652  -4.770  -0.332  1.00 83.14           C
ATOM   3383 1HG  PRO A 226      -7.009  -4.919   0.536  1.00 83.14           H
ATOM   3384 2HG  PRO A 226      -7.352  -3.821  -0.776  1.00 83.14           H
ATOM   3385  CD  PRO A 226      -9.126  -4.787   0.039  1.00 83.14           C
ATOM   3386 1HD  PRO A 226      -9.334  -5.496   0.840  1.00 83.14           H
ATOM   3387 2HD  PRO A 226      -9.467  -3.811   0.384  1.00 83.14           H
ATOM   3388  N   PHE A 227      -9.835  -7.941  -1.717  1.00 86.84           N
ATOM   3389  CA  PHE A 227     -10.267  -9.292  -2.032  1.00 86.84           C
ATOM   3390  C   PHE A 227     -11.386  -9.281  -3.075  1.00 86.84           C
ATOM   3391  O   PHE A 227     -11.358 -10.056  -4.029  1.00 86.84           O
ATOM   3392  HA  PHE A 227      -9.404  -9.823  -2.433  1.00 86.84           H
ATOM   3393  CB  PHE A 227     -10.801  -9.905  -0.735  1.00 86.84           C
ATOM   3394 1HB  PHE A 227     -10.025  -9.850   0.027  1.00 86.84           H
ATOM   3395 2HB  PHE A 227     -11.639  -9.305  -0.380  1.00 86.84           H
ATOM   3396  CG  PHE A 227     -11.257 -11.359  -0.876  1.00 86.84           C
ATOM   3397  CD1 PHE A 227     -12.577 -11.646  -1.030  1.00 86.84           C
ATOM   3398  HD1 PHE A 227     -13.311 -10.840  -1.054  1.00 86.84           H
ATOM   3399  CD2 PHE A 227     -10.341 -12.364  -0.846  1.00 86.84           C
ATOM   3400  HD2 PHE A 227      -9.283 -12.134  -0.722  1.00 86.84           H
ATOM   3401  CE1 PHE A 227     -13.000 -12.995  -1.160  1.00 86.84           C
ATOM   3402  HE1 PHE A 227     -14.058 -13.225  -1.283  1.00 86.84           H
ATOM   3403  CE2 PHE A 227     -10.764 -13.713  -0.976  1.00 86.84           C
ATOM   3404  HE2 PHE A 227     -10.030 -14.519  -0.952  1.00 86.84           H
ATOM   3405  CZ  PHE A 227     -12.084 -14.000  -1.130  1.00 86.84           C
ATOM   3406  HZ  PHE A 227     -12.409 -15.036  -1.230  1.00 86.84           H
ATOM   3407  HN  PHE A 227      -9.977  -7.663  -0.767  1.00 86.84           H
ATOM   3408  N   VAL A 228     -12.345  -8.392  -2.858  1.00 87.42           N
ATOM   3409  CA  VAL A 228     -13.451  -8.242  -3.789  1.00 87.42           C
ATOM   3410  C   VAL A 228     -12.908  -7.814  -5.154  1.00 87.42           C
ATOM   3411  O   VAL A 228     -13.344  -8.322  -6.186  1.00 87.42           O
ATOM   3412  HA  VAL A 228     -13.929  -9.216  -3.891  1.00 87.42           H
ATOM   3413  CB  VAL A 228     -14.482  -7.264  -3.222  1.00 87.42           C
ATOM   3414  HB  VAL A 228     -13.960  -6.349  -2.944  1.00 87.42           H
ATOM   3415  CG1 VAL A 228     -15.532  -6.904  -4.275  1.00 87.42           C
ATOM   3416 1HG1 VAL A 228     -15.044  -6.439  -5.131  1.00 87.42           H
ATOM   3417 2HG1 VAL A 228     -16.048  -7.809  -4.598  1.00 87.42           H
ATOM   3418 3HG1 VAL A 228     -16.253  -6.208  -3.846  1.00 87.42           H
ATOM   3419  CG2 VAL A 228     -15.141  -7.831  -1.963  1.00 87.42           C
ATOM   3420 1HG2 VAL A 228     -15.643  -8.768  -2.205  1.00 87.42           H
ATOM   3421 2HG2 VAL A 228     -14.379  -8.013  -1.205  1.00 87.42           H
ATOM   3422 3HG2 VAL A 228     -15.870  -7.116  -1.581  1.00 87.42           H
ATOM   3423  HN  VAL A 228     -12.374  -7.782  -2.066  1.00 87.42           H
ATOM   3424  N   VAL A 229     -11.965  -6.884  -5.115  1.00 81.90           N
ATOM   3425  CA  VAL A 229     -11.378  -6.363  -6.338  1.00 81.90           C
ATOM   3426  C   VAL A 229     -10.684  -7.500  -7.090  1.00 81.90           C
ATOM   3427  O   VAL A 229     -10.817  -7.616  -8.307  1.00 81.90           O
ATOM   3428  HA  VAL A 229     -12.190  -5.978  -6.955  1.00 81.90           H
ATOM   3429  CB  VAL A 229     -10.438  -5.200  -6.013  1.00 81.90           C
ATOM   3430  HB  VAL A 229      -9.769  -5.523  -5.216  1.00 81.90           H
ATOM   3431  CG1 VAL A 229      -9.582  -4.831  -7.226  1.00 81.90           C
ATOM   3432 1HG1 VAL A 229      -8.983  -5.692  -7.523  1.00 81.90           H
ATOM   3433 2HG1 VAL A 229     -10.230  -4.537  -8.052  1.00 81.90           H
ATOM   3434 3HG1 VAL A 229      -8.924  -4.002  -6.967  1.00 81.90           H
ATOM   3435  CG2 VAL A 229     -11.222  -3.987  -5.505  1.00 81.90           C
ATOM   3436 1HG2 VAL A 229     -11.926  -3.664  -6.272  1.00 81.90           H
ATOM   3437 2HG2 VAL A 229     -11.767  -4.259  -4.602  1.00 81.90           H
ATOM   3438 3HG2 VAL A 229     -10.530  -3.175  -5.282  1.00 81.90           H
ATOM   3439  HN  VAL A 229     -11.604  -6.489  -4.271  1.00 81.90           H
ATOM   3440  N   MET A 230      -9.957  -8.310  -6.334  1.00 83.81           N
ATOM   3441  CA  MET A 230      -9.248  -9.438  -6.913  1.00 83.81           C
ATOM   3442  C   MET A 230     -10.207 -10.356  -7.674  1.00 83.81           C
ATOM   3443  O   MET A 230      -9.973 -10.676  -8.839  1.00 83.81           O
ATOM   3444  HA  MET A 230      -8.523  -9.007  -7.603  1.00 83.81           H
ATOM   3445  CB  MET A 230      -8.557 -10.231  -5.802  1.00 83.81           C
ATOM   3446 1HB  MET A 230      -9.270 -10.447  -5.007  1.00 83.81           H
ATOM   3447 2HB  MET A 230      -8.215 -11.190  -6.193  1.00 83.81           H
ATOM   3448  CG  MET A 230      -7.368  -9.454  -5.232  1.00 83.81           C
ATOM   3449 1HG  MET A 230      -6.620  -9.296  -6.009  1.00 83.81           H
ATOM   3450 2HG  MET A 230      -7.694  -8.469  -4.899  1.00 83.81           H
ATOM   3451  SD  MET A 230      -6.649 -10.352  -3.868  1.00 83.81           S
ATOM   3452  CE  MET A 230      -6.648  -9.075  -2.621  1.00 83.81           C
ATOM   3453 1HE  MET A 230      -6.046  -8.233  -2.964  1.00 83.81           H
ATOM   3454 2HE  MET A 230      -7.670  -8.741  -2.443  1.00 83.81           H
ATOM   3455 3HE  MET A 230      -6.228  -9.469  -1.697  1.00 83.81           H
ATOM   3456  HN  MET A 230      -9.849  -8.205  -5.346  1.00 83.81           H
ATOM   3457  N   ALA A 231     -11.267 -10.754  -6.985  1.00 86.92           N
ATOM   3458  CA  ALA A 231     -12.202 -11.718  -7.540  1.00 86.92           C
ATOM   3459  C   ALA A 231     -12.820 -11.145  -8.818  1.00 86.92           C
ATOM   3460  O   ALA A 231     -12.966 -11.854  -9.812  1.00 86.92           O
ATOM   3461  HA  ALA A 231     -11.641 -12.618  -7.790  1.00 86.92           H
ATOM   3462  CB  ALA A 231     -13.257 -12.070  -6.490  1.00 86.92           C
ATOM   3463 1HB  ALA A 231     -12.769 -12.499  -5.615  1.00 86.92           H
ATOM   3464 2HB  ALA A 231     -13.795 -11.167  -6.199  1.00 86.92           H
ATOM   3465 3HB  ALA A 231     -13.958 -12.793  -6.906  1.00 86.92           H
ATOM   3466  HN  ALA A 231     -11.490 -10.430  -6.066  1.00 86.92           H
ATOM   3467  N   CYS A 232     -13.165  -9.868  -8.749  1.00 83.54           N
ATOM   3468  CA  CYS A 232     -13.733  -9.183  -9.898  1.00 83.54           C
ATOM   3469  C   CYS A 232     -12.696  -9.192 -11.023  1.00 83.54           C
ATOM   3470  O   CYS A 232     -13.036  -9.422 -12.183  1.00 83.54           O
ATOM   3471  HA  CYS A 232     -14.623  -9.743 -10.187  1.00 83.54           H
ATOM   3472  CB  CYS A 232     -14.181  -7.763  -9.546  1.00 83.54           C
ATOM   3473 1HB  CYS A 232     -13.381  -7.240  -9.022  1.00 83.54           H
ATOM   3474 2HB  CYS A 232     -14.386  -7.202 -10.457  1.00 83.54           H
ATOM   3475  SG  CYS A 232     -15.680  -7.822  -8.497  1.00 83.54           S
ATOM   3476  HG  CYS A 232     -15.041  -8.054  -7.354  1.00 83.54           H
ATOM   3477  HN  CYS A 232     -13.064  -9.305  -7.929  1.00 83.54           H
ATOM   3478  N   CYS A 233     -11.453  -8.939 -10.641  1.00 81.15           N
ATOM   3479  CA  CYS A 233     -10.379  -8.833 -11.613  1.00 81.15           C
ATOM   3480  C   CYS A 233     -10.235 -10.182 -12.320  1.00 81.15           C
ATOM   3481  O   CYS A 233     -10.221 -10.245 -13.548  1.00 81.15           O
ATOM   3482  HA  CYS A 233     -10.671  -8.055 -12.319  1.00 81.15           H
ATOM   3483  CB  CYS A 233      -9.068  -8.388 -10.961  1.00 81.15           C
ATOM   3484 1HB  CYS A 233      -8.841  -9.028 -10.108  1.00 81.15           H
ATOM   3485 2HB  CYS A 233      -8.246  -8.495 -11.668  1.00 81.15           H
ATOM   3486  SG  CYS A 233      -9.200  -6.646 -10.416  1.00 81.15           S
ATOM   3487  HG  CYS A 233     -10.181  -6.848  -9.541  1.00 81.15           H
ATOM   3488  HN  CYS A 233     -11.177  -8.807  -9.689  1.00 81.15           H
ATOM   3489  N   TYR A 234     -10.132 -11.228 -11.513  1.00 83.67           N
ATOM   3490  CA  TYR A 234      -9.888 -12.559 -12.043  1.00 83.67           C
ATOM   3491  C   TYR A 234     -11.086 -13.054 -12.855  1.00 83.67           C
ATOM   3492  O   TYR A 234     -10.916 -13.672 -13.905  1.00 83.67           O
ATOM   3493  HA  TYR A 234      -9.014 -12.509 -12.692  1.00 83.67           H
ATOM   3494  CB  TYR A 234      -9.701 -13.469 -10.826  1.00 83.67           C
ATOM   3495 1HB  TYR A 234     -10.419 -13.183 -10.058  1.00 83.67           H
ATOM   3496 2HB  TYR A 234      -9.934 -14.494 -11.113  1.00 83.67           H
ATOM   3497  CG  TYR A 234      -8.293 -13.428 -10.229  1.00 83.67           C
ATOM   3498  CD1 TYR A 234      -7.212 -13.833 -10.985  1.00 83.67           C
ATOM   3499  HD1 TYR A 234      -7.361 -14.182 -12.006  1.00 83.67           H
ATOM   3500  CD2 TYR A 234      -8.105 -12.987  -8.935  1.00 83.67           C
ATOM   3501  HD2 TYR A 234      -8.959 -12.667  -8.339  1.00 83.67           H
ATOM   3502  CE1 TYR A 234      -5.886 -13.795 -10.423  1.00 83.67           C
ATOM   3503  HE1 TYR A 234      -5.023 -14.112 -11.008  1.00 83.67           H
ATOM   3504  CE2 TYR A 234      -6.780 -12.949  -8.373  1.00 83.67           C
ATOM   3505  HE2 TYR A 234      -6.617 -12.602  -7.353  1.00 83.67           H
ATOM   3506  CZ  TYR A 234      -5.736 -13.355  -9.145  1.00 83.67           C
ATOM   3507  OH  TYR A 234      -4.484 -13.319  -8.614  1.00 83.67           O
ATOM   3508  HH  TYR A 234      -3.803 -13.444  -9.335  1.00 83.67           H
ATOM   3509  HN  TYR A 234     -10.211 -11.177 -10.518  1.00 83.67           H
ATOM   3510  N   THR A 235     -12.271 -12.764 -12.339  1.00 86.04           N
ATOM   3511  CA  THR A 235     -13.498 -13.160 -13.011  1.00 86.04           C
ATOM   3512  C   THR A 235     -13.572 -12.528 -14.402  1.00 86.04           C
ATOM   3513  O   THR A 235     -13.947 -13.190 -15.369  1.00 86.04           O
ATOM   3514  HA  THR A 235     -13.479 -14.241 -13.150  1.00 86.04           H
ATOM   3515  CB  THR A 235     -14.674 -12.782 -12.108  1.00 86.04           C
ATOM   3516  HB  THR A 235     -15.624 -12.961 -12.612  1.00 86.04           H
ATOM   3517  OG1 THR A 235     -14.415 -11.428 -11.748  1.00 86.04           O
ATOM   3518  HG1 THR A 235     -14.790 -10.812 -12.441  1.00 86.04           H
ATOM   3519  CG2 THR A 235     -14.654 -13.532 -10.775  1.00 86.04           C
ATOM   3520 1HG2 THR A 235     -13.733 -13.299 -10.241  1.00 86.04           H
ATOM   3521 2HG2 THR A 235     -14.705 -14.605 -10.961  1.00 86.04           H
ATOM   3522 3HG2 THR A 235     -15.510 -13.227 -10.173  1.00 86.04           H
ATOM   3523  HN  THR A 235     -12.401 -12.268 -11.480  1.00 86.04           H
ATOM   3524  N   ILE A 236     -13.208 -11.256 -14.460  1.00 80.71           N
ATOM   3525  CA  ILE A 236     -13.177 -10.543 -15.725  1.00 80.71           C
ATOM   3526  C   ILE A 236     -12.136 -11.188 -16.643  1.00 80.71           C
ATOM   3527  O   ILE A 236     -12.390 -11.390 -17.830  1.00 80.71           O
ATOM   3528  HA  ILE A 236     -14.158 -10.652 -16.186  1.00 80.71           H
ATOM   3529  CB  ILE A 236     -12.949  -9.048 -15.493  1.00 80.71           C
ATOM   3530  HB  ILE A 236     -12.177  -8.934 -14.732  1.00 80.71           H
ATOM   3531  CG1 ILE A 236     -14.215  -8.378 -14.955  1.00 80.71           C
ATOM   3532 1HG1 ILE A 236     -14.979  -8.359 -15.732  1.00 80.71           H
ATOM   3533 2HG1 ILE A 236     -14.617  -8.963 -14.127  1.00 80.71           H
ATOM   3534  CG2 ILE A 236     -12.436  -8.367 -16.763  1.00 80.71           C
ATOM   3535 1HG2 ILE A 236     -11.492  -8.822 -17.063  1.00 80.71           H
ATOM   3536 2HG2 ILE A 236     -13.168  -8.489 -17.562  1.00 80.71           H
ATOM   3537 3HG2 ILE A 236     -12.283  -7.305 -16.570  1.00 80.71           H
ATOM   3538  CD1 ILE A 236     -13.923  -6.952 -14.484  1.00 80.71           C
ATOM   3539 1HD1 ILE A 236     -13.176  -6.977 -13.690  1.00 80.71           H
ATOM   3540 2HD1 ILE A 236     -13.544  -6.363 -15.320  1.00 80.71           H
ATOM   3541 3HD1 ILE A 236     -14.840  -6.499 -14.106  1.00 80.71           H
ATOM   3542  HN  ILE A 236     -12.939 -10.714 -13.663  1.00 80.71           H
ATOM   3543  N   ILE A 237     -10.987 -11.493 -16.059  1.00 78.31           N
ATOM   3544  CA  ILE A 237      -9.879 -12.039 -16.825  1.00 78.31           C
ATOM   3545  C   ILE A 237     -10.303 -13.371 -17.447  1.00 78.31           C
ATOM   3546  O   ILE A 237     -10.128 -13.584 -18.646  1.00 78.31           O
ATOM   3547  HA  ILE A 237      -9.661 -11.336 -17.630  1.00 78.31           H
ATOM   3548  CB  ILE A 237      -8.623 -12.137 -15.957  1.00 78.31           C
ATOM   3549  HB  ILE A 237      -8.905 -12.570 -14.997  1.00 78.31           H
ATOM   3550  CG1 ILE A 237      -8.043 -10.750 -15.673  1.00 78.31           C
ATOM   3551 1HG1 ILE A 237      -7.602 -10.343 -16.583  1.00 78.31           H
ATOM   3552 2HG1 ILE A 237      -8.843 -10.071 -15.376  1.00 78.31           H
ATOM   3553  CG2 ILE A 237      -7.591 -13.072 -16.590  1.00 78.31           C
ATOM   3554 1HG2 ILE A 237      -8.020 -14.068 -16.697  1.00 78.31           H
ATOM   3555 2HG2 ILE A 237      -7.308 -12.690 -17.571  1.00 78.31           H
ATOM   3556 3HG2 ILE A 237      -6.708 -13.123 -15.952  1.00 78.31           H
ATOM   3557  CD1 ILE A 237      -6.984 -10.813 -14.571  1.00 78.31           C
ATOM   3558 1HD1 ILE A 237      -7.435 -11.197 -13.656  1.00 78.31           H
ATOM   3559 2HD1 ILE A 237      -6.175 -11.474 -14.882  1.00 78.31           H
ATOM   3560 3HD1 ILE A 237      -6.589  -9.814 -14.389  1.00 78.31           H
ATOM   3561  HN  ILE A 237     -10.807 -11.374 -15.083  1.00 78.31           H
ATOM   3562  N   ILE A 238     -10.851 -14.233 -16.604  1.00 81.47           N
ATOM   3563  CA  ILE A 238     -11.266 -15.553 -17.048  1.00 81.47           C
ATOM   3564  C   ILE A 238     -12.272 -15.409 -18.192  1.00 81.47           C
ATOM   3565  O   ILE A 238     -12.140 -16.064 -19.224  1.00 81.47           O
ATOM   3566  HA  ILE A 238     -10.381 -16.063 -17.428  1.00 81.47           H
ATOM   3567  CB  ILE A 238     -11.790 -16.375 -15.868  1.00 81.47           C
ATOM   3568  HB  ILE A 238     -12.490 -15.757 -15.306  1.00 81.47           H
ATOM   3569  CG1 ILE A 238     -10.654 -16.752 -14.915  1.00 81.47           C
ATOM   3570 1HG1 ILE A 238     -10.049 -17.542 -15.359  1.00 81.47           H
ATOM   3571 2HG1 ILE A 238      -9.998 -15.894 -14.767  1.00 81.47           H
ATOM   3572  CG2 ILE A 238     -12.561 -17.604 -16.355  1.00 81.47           C
ATOM   3573 1HG2 ILE A 238     -13.408 -17.284 -16.962  1.00 81.47           H
ATOM   3574 2HG2 ILE A 238     -11.902 -18.232 -16.954  1.00 81.47           H
ATOM   3575 3HG2 ILE A 238     -12.922 -18.170 -15.497  1.00 81.47           H
ATOM   3576  CD1 ILE A 238     -11.203 -17.220 -13.566  1.00 81.47           C
ATOM   3577 1HD1 ILE A 238     -11.787 -16.418 -13.114  1.00 81.47           H
ATOM   3578 2HD1 ILE A 238     -11.838 -18.093 -13.715  1.00 81.47           H
ATOM   3579 3HD1 ILE A 238     -10.374 -17.481 -12.907  1.00 81.47           H
ATOM   3580  HN  ILE A 238     -11.013 -14.043 -15.636  1.00 81.47           H
ATOM   3581  N   HIS A 239     -13.254 -14.548 -17.969  1.00 81.60           N
ATOM   3582  CA  HIS A 239     -14.315 -14.356 -18.942  1.00 81.60           C
ATOM   3583  C   HIS A 239     -13.717 -13.882 -20.268  1.00 81.60           C
ATOM   3584  O   HIS A 239     -14.151 -14.309 -21.337  1.00 81.60           O
ATOM   3585  HA  HIS A 239     -14.783 -15.329 -19.092  1.00 81.60           H
ATOM   3586  CB  HIS A 239     -15.383 -13.403 -18.400  1.00 81.60           C
ATOM   3587 1HB  HIS A 239     -15.782 -13.812 -17.472  1.00 81.60           H
ATOM   3588 2HB  HIS A 239     -14.914 -12.450 -18.154  1.00 81.60           H
ATOM   3589  CG  HIS A 239     -16.526 -13.154 -19.355  1.00 81.60           C
ATOM   3590  ND1 HIS A 239     -16.597 -12.033 -20.163  1.00 81.60           N
ATOM   3591  HD1 HIS A 239     -15.923 -11.294 -20.199  1.00 81.60           H
ATOM   3592  CD2 HIS A 239     -17.641 -13.893 -19.624  1.00 81.60           C
ATOM   3593  HD2 HIS A 239     -17.901 -14.844 -19.160  1.00 81.60           H
ATOM   3594  CE1 HIS A 239     -17.708 -12.103 -20.881  1.00 81.60           C
ATOM   3595  HE1 HIS A 239     -18.047 -11.369 -21.611  1.00 81.60           H
ATOM   3596  NE2 HIS A 239     -18.354 -13.257 -20.545  1.00 81.60           N
ATOM   3597  HN  HIS A 239     -13.330 -13.988 -17.144  1.00 81.60           H
ATOM   3598  N   THR A 240     -12.729 -13.006 -20.156  1.00 75.52           N
ATOM   3599  CA  THR A 240     -12.088 -12.446 -21.333  1.00 75.52           C
ATOM   3600  C   THR A 240     -11.327 -13.533 -22.095  1.00 75.52           C
ATOM   3601  O   THR A 240     -11.362 -13.575 -23.323  1.00 75.52           O
ATOM   3602  HA  THR A 240     -12.863 -12.071 -22.001  1.00 75.52           H
ATOM   3603  CB  THR A 240     -11.198 -11.286 -20.880  1.00 75.52           C
ATOM   3604  HB  THR A 240     -10.393 -11.642 -20.237  1.00 75.52           H
ATOM   3605  OG1 THR A 240     -12.106 -10.367 -20.278  1.00 75.52           O
ATOM   3606  HG1 THR A 240     -12.044 -10.429 -19.282  1.00 75.52           H
ATOM   3607  CG2 THR A 240     -10.606 -10.508 -22.057  1.00 75.52           C
ATOM   3608 1HG2 THR A 240     -11.413 -10.096 -22.662  1.00 75.52           H
ATOM   3609 2HG2 THR A 240     -10.000 -11.178 -22.667  1.00 75.52           H
ATOM   3610 3HG2 THR A 240      -9.984  -9.697 -21.680  1.00 75.52           H
ATOM   3611  HN  THR A 240     -12.367 -12.680 -19.282  1.00 75.52           H
ATOM   3612  N   LEU A 241     -10.658 -14.387 -21.333  1.00 76.60           N
ATOM   3613  CA  LEU A 241      -9.868 -15.455 -21.922  1.00 76.60           C
ATOM   3614  C   LEU A 241     -10.790 -16.398 -22.697  1.00 76.60           C
ATOM   3615  O   LEU A 241     -10.447 -16.850 -23.788  1.00 76.60           O
ATOM   3616  HA  LEU A 241      -9.173 -14.997 -22.626  1.00 76.60           H
ATOM   3617  CB  LEU A 241      -9.031 -16.156 -20.850  1.00 76.60           C
ATOM   3618 1HB  LEU A 241      -9.677 -16.375 -19.999  1.00 76.60           H
ATOM   3619 2HB  LEU A 241      -8.694 -17.112 -21.249  1.00 76.60           H
ATOM   3620  CG  LEU A 241      -7.810 -15.386 -20.343  1.00 76.60           C
ATOM   3621  HG  LEU A 241      -8.152 -14.439 -19.925  1.00 76.60           H
ATOM   3622  CD1 LEU A 241      -7.109 -16.150 -19.218  1.00 76.60           C
ATOM   3623 1HD1 LEU A 241      -7.802 -16.291 -18.388  1.00 76.60           H
ATOM   3624 2HD1 LEU A 241      -6.782 -17.122 -19.587  1.00 76.60           H
ATOM   3625 3HD1 LEU A 241      -6.245 -15.581 -18.876  1.00 76.60           H
ATOM   3626  CD2 LEU A 241      -6.855 -15.055 -21.492  1.00 76.60           C
ATOM   3627 1HD2 LEU A 241      -6.517 -15.979 -21.961  1.00 76.60           H
ATOM   3628 2HD2 LEU A 241      -7.373 -14.442 -22.229  1.00 76.60           H
ATOM   3629 3HD2 LEU A 241      -5.996 -14.508 -21.104  1.00 76.60           H
ATOM   3630  HN  LEU A 241     -10.651 -14.357 -20.334  1.00 76.60           H
ATOM   3631  N   ILE A 242     -11.943 -16.667 -22.102  1.00 78.56           N
ATOM   3632  CA  ILE A 242     -12.906 -17.570 -22.710  1.00 78.56           C
ATOM   3633  C   ILE A 242     -13.402 -16.968 -24.026  1.00 78.56           C
ATOM   3634  O   ILE A 242     -13.533 -17.674 -25.025  1.00 78.56           O
ATOM   3635  HA  ILE A 242     -12.386 -18.502 -22.931  1.00 78.56           H
ATOM   3636  CB  ILE A 242     -14.028 -17.900 -21.723  1.00 78.56           C
ATOM   3637  HB  ILE A 242     -14.410 -16.965 -21.315  1.00 78.56           H
ATOM   3638  CG1 ILE A 242     -13.499 -18.724 -20.547  1.00 78.56           C
ATOM   3639 1HG1 ILE A 242     -13.265 -19.734 -20.883  1.00 78.56           H
ATOM   3640 2HG1 ILE A 242     -12.571 -18.286 -20.181  1.00 78.56           H
ATOM   3641  CG2 ILE A 242     -15.194 -18.594 -22.431  1.00 78.56           C
ATOM   3642 1HG2 ILE A 242     -15.591 -17.938 -23.205  1.00 78.56           H
ATOM   3643 2HG2 ILE A 242     -14.843 -19.521 -22.885  1.00 78.56           H
ATOM   3644 3HG2 ILE A 242     -15.977 -18.818 -21.707  1.00 78.56           H
ATOM   3645  CD1 ILE A 242     -14.525 -18.782 -19.413  1.00 78.56           C
ATOM   3646 1HD1 ILE A 242     -14.738 -17.771 -19.065  1.00 78.56           H
ATOM   3647 2HD1 ILE A 242     -15.443 -19.242 -19.777  1.00 78.56           H
ATOM   3648 3HD1 ILE A 242     -14.123 -19.373 -18.590  1.00 78.56           H
ATOM   3649  HN  ILE A 242     -12.223 -16.282 -21.223  1.00 78.56           H
ATOM   3650  N   GLN A 243     -13.665 -15.670 -23.985  1.00 73.38           N
ATOM   3651  CA  GLN A 243     -14.191 -14.976 -25.147  1.00 73.38           C
ATOM   3652  C   GLN A 243     -13.092 -14.784 -26.194  1.00 73.38           C
ATOM   3653  O   GLN A 243     -13.380 -14.601 -27.376  1.00 73.38           O
ATOM   3654  HA  GLN A 243     -14.971 -15.626 -25.545  1.00 73.38           H
ATOM   3655  CB  GLN A 243     -14.811 -13.634 -24.751  1.00 73.38           C
ATOM   3656 1HB  GLN A 243     -14.117 -13.082 -24.118  1.00 73.38           H
ATOM   3657 2HB  GLN A 243     -14.980 -13.030 -25.642  1.00 73.38           H
ATOM   3658  CG  GLN A 243     -16.133 -13.839 -24.008  1.00 73.38           C
ATOM   3659 1HG  GLN A 243     -16.746 -14.565 -24.543  1.00 73.38           H
ATOM   3660 2HG  GLN A 243     -15.938 -14.254 -23.019  1.00 73.38           H
ATOM   3661  CD  GLN A 243     -16.897 -12.520 -23.873  1.00 73.38           C
ATOM   3662  OE1 GLN A 243     -16.360 -11.441 -24.062  1.00 73.38           O
ATOM   3663  NE2 GLN A 243     -18.175 -12.667 -23.538  1.00 73.38           N
ATOM   3664 1HE2 GLN A 243     -18.553 -13.582 -23.398  1.00 73.38           H
ATOM   3665 2HE2 GLN A 243     -18.758 -11.862 -23.426  1.00 73.38           H
ATOM   3666  HN  GLN A 243     -13.524 -15.097 -23.178  1.00 73.38           H
ATOM   3667  N   ALA A 244     -11.855 -14.832 -25.722  1.00 66.59           N
ATOM   3668  CA  ALA A 244     -10.712 -14.623 -26.595  1.00 66.59           C
ATOM   3669  C   ALA A 244     -10.526 -15.851 -27.487  1.00 66.59           C
ATOM   3670  O   ALA A 244      -9.727 -16.733 -27.177  1.00 66.59           O
ATOM   3671  HA  ALA A 244     -10.927 -13.758 -27.222  1.00 66.59           H
ATOM   3672  CB  ALA A 244      -9.472 -14.323 -25.750  1.00 66.59           C
ATOM   3673 1HB  ALA A 244      -9.645 -13.425 -25.157  1.00 66.59           H
ATOM   3674 2HB  ALA A 244      -9.273 -15.164 -25.086  1.00 66.59           H
ATOM   3675 3HB  ALA A 244      -8.615 -14.166 -26.405  1.00 66.59           H
ATOM   3676  HN  ALA A 244     -11.628 -15.009 -24.764  1.00 66.59           H
ATOM   3677  N   LYS A 245     -11.278 -15.870 -28.578  1.00 61.30           N
ATOM   3678  CA  LYS A 245     -11.115 -16.908 -29.582  1.00 61.30           C
ATOM   3679  C   LYS A 245      -9.656 -16.942 -30.042  1.00 61.30           C
ATOM   3680  O   LYS A 245      -9.190 -17.953 -30.564  1.00 61.30           O
ATOM   3681  HA  LYS A 245     -11.349 -17.861 -29.107  1.00 61.30           H
ATOM   3682  CB  LYS A 245     -12.115 -16.712 -30.723  1.00 61.30           C
ATOM   3683 1HB  LYS A 245     -12.076 -15.680 -31.073  1.00 61.30           H
ATOM   3684 2HB  LYS A 245     -11.838 -17.345 -31.566  1.00 61.30           H
ATOM   3685  CG  LYS A 245     -13.537 -17.050 -30.270  1.00 61.30           C
ATOM   3686 1HG  LYS A 245     -13.536 -18.001 -29.738  1.00 61.30           H
ATOM   3687 2HG  LYS A 245     -13.888 -16.293 -29.568  1.00 61.30           H
ATOM   3688  CD  LYS A 245     -14.489 -17.127 -31.465  1.00 61.30           C
ATOM   3689 1HD  LYS A 245     -14.564 -16.148 -31.938  1.00 61.30           H
ATOM   3690 2HD  LYS A 245     -14.087 -17.812 -32.211  1.00 61.30           H
ATOM   3691  CE  LYS A 245     -15.879 -17.596 -31.029  1.00 61.30           C
ATOM   3692 1HE  LYS A 245     -15.792 -18.505 -30.433  1.00 61.30           H
ATOM   3693 2HE  LYS A 245     -16.341 -16.841 -30.393  1.00 61.30           H
ATOM   3694  NZ  LYS A 245     -16.734 -17.851 -32.209  1.00 61.30           N
ATOM   3695 1HZ  LYS A 245     -17.659 -18.130 -31.903  1.00 61.30           H
ATOM   3696 2HZ  LYS A 245     -16.803 -17.005 -32.765  1.00 61.30           H
ATOM   3697 3HZ  LYS A 245     -16.325 -18.590 -32.770  1.00 61.30           H
ATOM   3698  HN  LYS A 245     -11.986 -15.193 -28.781  1.00 61.30           H
ATOM   3699  N   LYS A 246      -8.976 -15.825 -29.831  1.00 57.21           N
ATOM   3700  CA  LYS A 246      -7.615 -15.674 -30.317  1.00 57.21           C
ATOM   3701  C   LYS A 246      -6.647 -15.726 -29.133  1.00 57.21           C
ATOM   3702  O   LYS A 246      -6.817 -14.999 -28.156  1.00 57.21           O
ATOM   3703  HA  LYS A 246      -7.406 -16.520 -30.971  1.00 57.21           H
ATOM   3704  CB  LYS A 246      -7.485 -14.405 -31.162  1.00 57.21           C
ATOM   3705 1HB  LYS A 246      -7.922 -13.561 -30.628  1.00 57.21           H
ATOM   3706 2HB  LYS A 246      -6.431 -14.173 -31.316  1.00 57.21           H
ATOM   3707  CG  LYS A 246      -8.179 -14.574 -32.515  1.00 57.21           C
ATOM   3708 1HG  LYS A 246      -7.951 -15.559 -32.924  1.00 57.21           H
ATOM   3709 2HG  LYS A 246      -9.260 -14.527 -32.382  1.00 57.21           H
ATOM   3710  CD  LYS A 246      -7.733 -13.491 -33.500  1.00 57.21           C
ATOM   3711 1HD  LYS A 246      -8.042 -12.512 -33.133  1.00 57.21           H
ATOM   3712 2HD  LYS A 246      -6.645 -13.479 -33.563  1.00 57.21           H
ATOM   3713  CE  LYS A 246      -8.328 -13.734 -34.888  1.00 57.21           C
ATOM   3714 1HE  LYS A 246      -8.189 -14.777 -35.173  1.00 57.21           H
ATOM   3715 2HE  LYS A 246      -9.402 -13.550 -34.867  1.00 57.21           H
ATOM   3716  NZ  LYS A 246      -7.687 -12.851 -35.888  1.00 57.21           N
ATOM   3717 1HZ  LYS A 246      -8.114 -13.002 -36.795  1.00 57.21           H
ATOM   3718 2HZ  LYS A 246      -7.811 -11.883 -35.613  1.00 57.21           H
ATOM   3719 3HZ  LYS A 246      -6.697 -13.063 -35.941  1.00 57.21           H
ATOM   3720  HN  LYS A 246      -9.339 -15.033 -29.340  1.00 57.21           H
ATOM   3721  N   SER A 247      -5.652 -16.592 -29.261  1.00 55.89           N
ATOM   3722  CA  SER A 247      -4.772 -16.891 -28.144  1.00 55.89           C
ATOM   3723  C   SER A 247      -3.952 -15.652 -27.779  1.00 55.89           C
ATOM   3724  O   SER A 247      -3.452 -15.542 -26.660  1.00 55.89           O
ATOM   3725  HA  SER A 247      -5.432 -17.169 -27.323  1.00 55.89           H
ATOM   3726  CB  SER A 247      -3.845 -18.063 -28.472  1.00 55.89           C
ATOM   3727 1HB  SER A 247      -3.440 -18.474 -27.547  1.00 55.89           H
ATOM   3728 2HB  SER A 247      -4.420 -18.857 -28.949  1.00 55.89           H
ATOM   3729  OG  SER A 247      -2.773 -17.674 -29.326  1.00 55.89           O
ATOM   3730  HG  SER A 247      -2.201 -18.466 -29.539  1.00 55.89           H
ATOM   3731  HN  SER A 247      -5.445 -17.085 -30.106  1.00 55.89           H
ATOM   3732  N   SER A 248      -3.840 -14.750 -28.743  1.00 58.34           N
ATOM   3733  CA  SER A 248      -2.915 -13.636 -28.622  1.00 58.34           C
ATOM   3734  C   SER A 248      -3.264 -12.798 -27.390  1.00 58.34           C
ATOM   3735  O   SER A 248      -2.438 -12.026 -26.906  1.00 58.34           O
ATOM   3736  HA  SER A 248      -1.930 -14.089 -28.510  1.00 58.34           H
ATOM   3737  CB  SER A 248      -2.935 -12.764 -29.879  1.00 58.34           C
ATOM   3738 1HB  SER A 248      -2.106 -12.057 -29.842  1.00 58.34           H
ATOM   3739 2HB  SER A 248      -2.780 -13.391 -30.757  1.00 58.34           H
ATOM   3740  OG  SER A 248      -4.161 -12.052 -30.016  1.00 58.34           O
ATOM   3741  HG  SER A 248      -4.130 -11.471 -30.829  1.00 58.34           H
ATOM   3742  HN  SER A 248      -4.365 -14.772 -29.593  1.00 58.34           H
ATOM   3743  N   LYS A 249      -4.488 -12.980 -26.918  1.00 63.72           N
ATOM   3744  CA  LYS A 249      -4.995 -12.173 -25.821  1.00 63.72           C
ATOM   3745  C   LYS A 249      -4.310 -12.600 -24.521  1.00 63.72           C
ATOM   3746  O   LYS A 249      -4.234 -11.823 -23.570  1.00 63.72           O
ATOM   3747  HA  LYS A 249      -4.728 -11.136 -26.027  1.00 63.72           H
ATOM   3748  CB  LYS A 249      -6.522 -12.244 -25.763  1.00 63.72           C
ATOM   3749 1HB  LYS A 249      -6.834 -13.262 -25.530  1.00 63.72           H
ATOM   3750 2HB  LYS A 249      -6.890 -11.606 -24.959  1.00 63.72           H
ATOM   3751  CG  LYS A 249      -7.142 -11.807 -27.092  1.00 63.72           C
ATOM   3752 1HG  LYS A 249      -6.441 -11.170 -27.632  1.00 63.72           H
ATOM   3753 2HG  LYS A 249      -7.325 -12.681 -27.717  1.00 63.72           H
ATOM   3754  CD  LYS A 249      -8.453 -11.052 -26.864  1.00 63.72           C
ATOM   3755 1HD  LYS A 249      -8.906 -11.379 -25.928  1.00 63.72           H
ATOM   3756 2HD  LYS A 249      -8.251  -9.986 -26.765  1.00 63.72           H
ATOM   3757  CE  LYS A 249      -9.429 -11.287 -28.019  1.00 63.72           C
ATOM   3758 1HE  LYS A 249      -9.088 -10.752 -28.905  1.00 63.72           H
ATOM   3759 2HE  LYS A 249      -9.450 -12.347 -28.275  1.00 63.72           H
ATOM   3760  NZ  LYS A 249     -10.788 -10.833 -27.649  1.00 63.72           N
ATOM   3761 1HZ  LYS A 249     -11.451 -11.146 -28.350  1.00 63.72           H
ATOM   3762 2HZ  LYS A 249     -11.041 -11.221 -26.747  1.00 63.72           H
ATOM   3763 3HZ  LYS A 249     -10.804  -9.820 -27.598  1.00 63.72           H
ATOM   3764  HN  LYS A 249      -5.129 -13.661 -27.271  1.00 63.72           H
ATOM   3765  N   HIS A 250      -3.829 -13.834 -24.521  1.00 68.47           N
ATOM   3766  CA  HIS A 250      -3.182 -14.385 -23.342  1.00 68.47           C
ATOM   3767  C   HIS A 250      -1.974 -13.524 -22.970  1.00 68.47           C
ATOM   3768  O   HIS A 250      -1.715 -13.289 -21.790  1.00 68.47           O
ATOM   3769  HA  HIS A 250      -3.913 -14.340 -22.534  1.00 68.47           H
ATOM   3770  CB  HIS A 250      -2.818 -15.855 -23.560  1.00 68.47           C
ATOM   3771 1HB  HIS A 250      -2.276 -15.950 -24.501  1.00 68.47           H
ATOM   3772 2HB  HIS A 250      -2.139 -16.172 -22.768  1.00 68.47           H
ATOM   3773  CG  HIS A 250      -4.007 -16.786 -23.585  1.00 68.47           C
ATOM   3774  ND1 HIS A 250      -4.556 -17.332 -22.438  1.00 68.47           N
ATOM   3775  HD1 HIS A 250      -4.235 -17.175 -21.504  1.00 68.47           H
ATOM   3776  CD2 HIS A 250      -4.747 -17.259 -24.628  1.00 68.47           C
ATOM   3777  HD2 HIS A 250      -4.586 -17.025 -25.681  1.00 68.47           H
ATOM   3778  CE1 HIS A 250      -5.578 -18.099 -22.787  1.00 68.47           C
ATOM   3779  HE1 HIS A 250      -6.215 -18.667 -22.109  1.00 68.47           H
ATOM   3780  NE2 HIS A 250      -5.695 -18.052 -24.145  1.00 68.47           N
ATOM   3781  HN  HIS A 250      -3.875 -14.453 -25.305  1.00 68.47           H
ATOM   3782  N   LYS A 251      -1.267 -13.077 -23.997  1.00 68.80           N
ATOM   3783  CA  LYS A 251      -0.016 -12.366 -23.792  1.00 68.80           C
ATOM   3784  C   LYS A 251      -0.304 -11.015 -23.135  1.00 68.80           C
ATOM   3785  O   LYS A 251       0.469 -10.551 -22.298  1.00 68.80           O
ATOM   3786  HA  LYS A 251       0.590 -12.961 -23.108  1.00 68.80           H
ATOM   3787  CB  LYS A 251       0.760 -12.258 -25.106  1.00 68.80           C
ATOM   3788 1HB  LYS A 251       0.620 -13.166 -25.692  1.00 68.80           H
ATOM   3789 2HB  LYS A 251       0.366 -11.433 -25.699  1.00 68.80           H
ATOM   3790  CG  LYS A 251       2.252 -12.039 -24.846  1.00 68.80           C
ATOM   3791 1HG  LYS A 251       2.392 -11.135 -24.253  1.00 68.80           H
ATOM   3792 2HG  LYS A 251       2.648 -12.868 -24.260  1.00 68.80           H
ATOM   3793  CD  LYS A 251       3.026 -11.918 -26.160  1.00 68.80           C
ATOM   3794 1HD  LYS A 251       2.762 -12.745 -26.818  1.00 68.80           H
ATOM   3795 2HD  LYS A 251       2.740 -10.999 -26.672  1.00 68.80           H
ATOM   3796  CE  LYS A 251       4.535 -11.920 -25.909  1.00 68.80           C
ATOM   3797 1HE  LYS A 251       4.765 -11.319 -25.029  1.00 68.80           H
ATOM   3798 2HE  LYS A 251       4.874 -12.935 -25.698  1.00 68.80           H
ATOM   3799  NZ  LYS A 251       5.257 -11.385 -27.085  1.00 68.80           N
ATOM   3800 1HZ  LYS A 251       6.245 -11.311 -26.870  1.00 68.80           H
ATOM   3801 2HZ  LYS A 251       5.128 -12.009 -27.873  1.00 68.80           H
ATOM   3802 3HZ  LYS A 251       4.892 -10.467 -27.316  1.00 68.80           H
ATOM   3803  HN  LYS A 251      -1.535 -13.193 -24.953  1.00 68.80           H
ATOM   3804  N   ALA A 252      -1.418 -10.422 -23.538  1.00 69.90           N
ATOM   3805  CA  ALA A 252      -1.761  -9.086 -23.084  1.00 69.90           C
ATOM   3806  C   ALA A 252      -2.193  -9.145 -21.617  1.00 69.90           C
ATOM   3807  O   ALA A 252      -2.081  -8.158 -20.892  1.00 69.90           O
ATOM   3808  HA  ALA A 252      -0.867  -8.468 -23.165  1.00 69.90           H
ATOM   3809  CB  ALA A 252      -2.848  -8.502 -23.988  1.00 69.90           C
ATOM   3810 1HB  ALA A 252      -2.480  -8.454 -25.013  1.00 69.90           H
ATOM   3811 2HB  ALA A 252      -3.733  -9.137 -23.949  1.00 69.90           H
ATOM   3812 3HB  ALA A 252      -3.105  -7.499 -23.647  1.00 69.90           H
ATOM   3813  HN  ALA A 252      -2.079 -10.839 -24.162  1.00 69.90           H
ATOM   3814  N   LEU A 253      -2.679 -10.314 -21.224  1.00 77.24           N
ATOM   3815  CA  LEU A 253      -3.262 -10.475 -19.903  1.00 77.24           C
ATOM   3816  C   LEU A 253      -2.153 -10.771 -18.892  1.00 77.24           C
ATOM   3817  O   LEU A 253      -2.340 -10.593 -17.689  1.00 77.24           O
ATOM   3818  HA  LEU A 253      -3.730  -9.527 -19.634  1.00 77.24           H
ATOM   3819  CB  LEU A 253      -4.367 -11.533 -19.931  1.00 77.24           C
ATOM   3820 1HB  LEU A 253      -4.041 -12.353 -20.571  1.00 77.24           H
ATOM   3821 2HB  LEU A 253      -4.479 -11.939 -18.925  1.00 77.24           H
ATOM   3822  CG  LEU A 253      -5.739 -11.058 -20.415  1.00 77.24           C
ATOM   3823  HG  LEU A 253      -5.593 -10.436 -21.298  1.00 77.24           H
ATOM   3824  CD1 LEU A 253      -6.612 -12.243 -20.835  1.00 77.24           C
ATOM   3825 1HD1 LEU A 253      -6.123 -12.784 -21.645  1.00 77.24           H
ATOM   3826 2HD1 LEU A 253      -6.753 -12.910 -19.985  1.00 77.24           H
ATOM   3827 3HD1 LEU A 253      -7.581 -11.877 -21.175  1.00 77.24           H
ATOM   3828  CD2 LEU A 253      -6.422 -10.189 -19.358  1.00 77.24           C
ATOM   3829 1HD2 LEU A 253      -6.555 -10.766 -18.443  1.00 77.24           H
ATOM   3830 2HD2 LEU A 253      -5.804  -9.316 -19.150  1.00 77.24           H
ATOM   3831 3HD2 LEU A 253      -7.395  -9.865 -19.728  1.00 77.24           H
ATOM   3832  HN  LEU A 253      -2.678 -11.139 -21.789  1.00 77.24           H
ATOM   3833  N   LYS A 254      -1.021 -11.218 -19.418  1.00 78.22           N
ATOM   3834  CA  LYS A 254       0.068 -11.675 -18.571  1.00 78.22           C
ATOM   3835  C   LYS A 254       0.414 -10.582 -17.559  1.00 78.22           C
ATOM   3836  O   LYS A 254       0.522 -10.850 -16.363  1.00 78.22           O
ATOM   3837  HA  LYS A 254      -0.287 -12.550 -18.027  1.00 78.22           H
ATOM   3838  CB  LYS A 254       1.257 -12.123 -19.423  1.00 78.22           C
ATOM   3839 1HB  LYS A 254       0.922 -12.841 -20.173  1.00 78.22           H
ATOM   3840 2HB  LYS A 254       1.666 -11.268 -19.962  1.00 78.22           H
ATOM   3841  CG  LYS A 254       2.347 -12.755 -18.555  1.00 78.22           C
ATOM   3842 1HG  LYS A 254       2.700 -12.029 -17.823  1.00 78.22           H
ATOM   3843 2HG  LYS A 254       1.931 -13.594 -17.997  1.00 78.22           H
ATOM   3844  CD  LYS A 254       3.520 -13.236 -19.411  1.00 78.22           C
ATOM   3845 1HD  LYS A 254       3.171 -13.981 -20.126  1.00 78.22           H
ATOM   3846 2HD  LYS A 254       3.919 -12.402 -19.989  1.00 78.22           H
ATOM   3847  CE  LYS A 254       4.625 -13.835 -18.540  1.00 78.22           C
ATOM   3848 1HE  LYS A 254       5.040 -13.065 -17.888  1.00 78.22           H
ATOM   3849 2HE  LYS A 254       4.209 -14.609 -17.895  1.00 78.22           H
ATOM   3850  NZ  LYS A 254       5.698 -14.408 -19.384  1.00 78.22           N
ATOM   3851 1HZ  LYS A 254       6.421 -14.801 -18.791  1.00 78.22           H
ATOM   3852 2HZ  LYS A 254       5.311 -15.137 -19.973  1.00 78.22           H
ATOM   3853 3HZ  LYS A 254       6.096 -13.679 -19.965  1.00 78.22           H
ATOM   3854  HN  LYS A 254      -0.844 -11.270 -20.400  1.00 78.22           H
ATOM   3855  N   VAL A 255       0.580  -9.372 -18.074  1.00 78.21           N
ATOM   3856  CA  VAL A 255       1.046  -8.267 -17.255  1.00 78.21           C
ATOM   3857  C   VAL A 255       0.080  -8.061 -16.087  1.00 78.21           C
ATOM   3858  O   VAL A 255       0.502  -7.988 -14.934  1.00 78.21           O
ATOM   3859  HA  VAL A 255       2.023  -8.540 -16.859  1.00 78.21           H
ATOM   3860  CB  VAL A 255       1.218  -7.014 -18.116  1.00 78.21           C
ATOM   3861  HB  VAL A 255       0.256  -6.790 -18.578  1.00 78.21           H
ATOM   3862  CG1 VAL A 255       1.620  -5.811 -17.260  1.00 78.21           C
ATOM   3863 1HG1 VAL A 255       0.846  -5.620 -16.516  1.00 78.21           H
ATOM   3864 2HG1 VAL A 255       2.564  -6.022 -16.758  1.00 78.21           H
ATOM   3865 3HG1 VAL A 255       1.735  -4.934 -17.897  1.00 78.21           H
ATOM   3866  CG2 VAL A 255       2.232  -7.253 -19.236  1.00 78.21           C
ATOM   3867 1HG2 VAL A 255       3.197  -7.514 -18.803  1.00 78.21           H
ATOM   3868 2HG2 VAL A 255       1.887  -8.069 -19.871  1.00 78.21           H
ATOM   3869 3HG2 VAL A 255       2.335  -6.347 -19.833  1.00 78.21           H
ATOM   3870  HN  VAL A 255       0.401  -9.144 -19.031  1.00 78.21           H
ATOM   3871  N   THR A 256      -1.198  -7.973 -16.425  1.00 77.87           N
ATOM   3872  CA  THR A 256      -2.212  -7.640 -15.439  1.00 77.87           C
ATOM   3873  C   THR A 256      -2.265  -8.710 -14.346  1.00 77.87           C
ATOM   3874  O   THR A 256      -2.385  -8.390 -13.165  1.00 77.87           O
ATOM   3875  HA  THR A 256      -1.928  -6.704 -14.957  1.00 77.87           H
ATOM   3876  CB  THR A 256      -3.542  -7.454 -16.172  1.00 77.87           C
ATOM   3877  HB  THR A 256      -3.886  -8.396 -16.599  1.00 77.87           H
ATOM   3878  OG1 THR A 256      -3.278  -6.413 -17.110  1.00 77.87           O
ATOM   3879  HG1 THR A 256      -3.245  -6.788 -18.036  1.00 77.87           H
ATOM   3880  CG2 THR A 256      -4.632  -6.874 -15.269  1.00 77.87           C
ATOM   3881 1HG2 THR A 256      -4.316  -5.901 -14.896  1.00 77.87           H
ATOM   3882 2HG2 THR A 256      -4.804  -7.547 -14.429  1.00 77.87           H
ATOM   3883 3HG2 THR A 256      -5.555  -6.763 -15.840  1.00 77.87           H
ATOM   3884  HN  THR A 256      -1.543  -8.125 -17.351  1.00 77.87           H
ATOM   3885  N   ILE A 257      -2.173  -9.958 -14.780  1.00 80.93           N
ATOM   3886  CA  ILE A 257      -2.235 -11.078 -13.856  1.00 80.93           C
ATOM   3887  C   ILE A 257      -1.079 -10.975 -12.859  1.00 80.93           C
ATOM   3888  O   ILE A 257      -1.272 -11.154 -11.658  1.00 80.93           O
ATOM   3889  HA  ILE A 257      -3.173 -10.997 -13.306  1.00 80.93           H
ATOM   3890  CB  ILE A 257      -2.272 -12.402 -14.621  1.00 80.93           C
ATOM   3891  HB  ILE A 257      -1.458 -12.401 -15.346  1.00 80.93           H
ATOM   3892  CG1 ILE A 257      -3.577 -12.546 -15.407  1.00 80.93           C
ATOM   3893 1HG1 ILE A 257      -4.404 -12.710 -14.717  1.00 80.93           H
ATOM   3894 2HG1 ILE A 257      -3.787 -11.619 -15.942  1.00 80.93           H
ATOM   3895  CG2 ILE A 257      -2.036 -13.586 -13.680  1.00 80.93           C
ATOM   3896 1HG2 ILE A 257      -1.061 -13.484 -13.205  1.00 80.93           H
ATOM   3897 2HG2 ILE A 257      -2.813 -13.602 -12.916  1.00 80.93           H
ATOM   3898 3HG2 ILE A 257      -2.068 -14.515 -14.250  1.00 80.93           H
ATOM   3899  CD1 ILE A 257      -3.494 -13.707 -16.399  1.00 80.93           C
ATOM   3900 1HD1 ILE A 257      -2.681 -13.527 -17.102  1.00 80.93           H
ATOM   3901 2HD1 ILE A 257      -3.308 -14.635 -15.858  1.00 80.93           H
ATOM   3902 3HD1 ILE A 257      -4.435 -13.787 -16.945  1.00 80.93           H
ATOM   3903  HN  ILE A 257      -2.059 -10.209 -15.741  1.00 80.93           H
ATOM   3904  N   THR A 258       0.099 -10.688 -13.395  1.00 85.22           N
ATOM   3905  CA  THR A 258       1.305 -10.667 -12.585  1.00 85.22           C
ATOM   3906  C   THR A 258       1.210  -9.577 -11.516  1.00 85.22           C
ATOM   3907  O   THR A 258       1.481  -9.828 -10.342  1.00 85.22           O
ATOM   3908  HA  THR A 258       1.384 -11.621 -12.063  1.00 85.22           H
ATOM   3909  CB  THR A 258       2.501 -10.496 -13.523  1.00 85.22           C
ATOM   3910  HB  THR A 258       2.473  -9.525 -14.016  1.00 85.22           H
ATOM   3911  OG1 THR A 258       2.430 -11.628 -14.387  1.00 85.22           O
ATOM   3912  HG1 THR A 258       1.807 -11.439 -15.146  1.00 85.22           H
ATOM   3913  CG2 THR A 258       3.840 -10.663 -12.800  1.00 85.22           C
ATOM   3914 1HG2 THR A 258       3.895 -11.660 -12.364  1.00 85.22           H
ATOM   3915 2HG2 THR A 258       3.922  -9.916 -12.011  1.00 85.22           H
ATOM   3916 3HG2 THR A 258       4.655 -10.532 -13.512  1.00 85.22           H
ATOM   3917  HN  THR A 258       0.235 -10.473 -14.362  1.00 85.22           H
ATOM   3918  N   VAL A 259       0.825  -8.390 -11.959  1.00 83.72           N
ATOM   3919  CA  VAL A 259       0.767  -7.242 -11.070  1.00 83.72           C
ATOM   3920  C   VAL A 259      -0.206  -7.536  -9.927  1.00 83.72           C
ATOM   3921  O   VAL A 259       0.103  -7.284  -8.764  1.00 83.72           O
ATOM   3922  HA  VAL A 259       1.764  -7.097 -10.654  1.00 83.72           H
ATOM   3923  CB  VAL A 259       0.397  -5.985 -11.862  1.00 83.72           C
ATOM   3924  HB  VAL A 259      -0.506  -6.202 -12.432  1.00 83.72           H
ATOM   3925  CG1 VAL A 259       0.092  -4.816 -10.923  1.00 83.72           C
ATOM   3926 1HG1 VAL A 259      -0.743  -5.079 -10.275  1.00 83.72           H
ATOM   3927 2HG1 VAL A 259       0.970  -4.600 -10.315  1.00 83.72           H
ATOM   3928 3HG1 VAL A 259      -0.167  -3.936 -11.512  1.00 83.72           H
ATOM   3929  CG2 VAL A 259       1.502  -5.618 -12.855  1.00 83.72           C
ATOM   3930 1HG2 VAL A 259       2.429  -5.430 -12.313  1.00 83.72           H
ATOM   3931 2HG2 VAL A 259       1.650  -6.441 -13.554  1.00 83.72           H
ATOM   3932 3HG2 VAL A 259       1.214  -4.722 -13.404  1.00 83.72           H
ATOM   3933  HN  VAL A 259       0.556  -8.206 -12.905  1.00 83.72           H
ATOM   3934  N   LEU A 260      -1.363  -8.065 -10.299  1.00 82.92           N
ATOM   3935  CA  LEU A 260      -2.389  -8.383  -9.320  1.00 82.92           C
ATOM   3936  C   LEU A 260      -1.826  -9.376  -8.302  1.00 82.92           C
ATOM   3937  O   LEU A 260      -1.918  -9.153  -7.096  1.00 82.92           O
ATOM   3938  HA  LEU A 260      -2.641  -7.460  -8.799  1.00 82.92           H
ATOM   3939  CB  LEU A 260      -3.661  -8.871 -10.017  1.00 82.92           C
ATOM   3940 1HB  LEU A 260      -3.950  -8.131 -10.763  1.00 82.92           H
ATOM   3941 2HB  LEU A 260      -3.427  -9.790 -10.554  1.00 82.92           H
ATOM   3942  CG  LEU A 260      -4.864  -9.136  -9.109  1.00 82.92           C
ATOM   3943  HG  LEU A 260      -4.544  -9.796  -8.303  1.00 82.92           H
ATOM   3944  CD1 LEU A 260      -5.359  -7.840  -8.464  1.00 82.92           C
ATOM   3945 1HD1 LEU A 260      -4.559  -7.403  -7.866  1.00 82.92           H
ATOM   3946 2HD1 LEU A 260      -5.656  -7.137  -9.242  1.00 82.92           H
ATOM   3947 3HD1 LEU A 260      -6.214  -8.057  -7.824  1.00 82.92           H
ATOM   3948  CD2 LEU A 260      -5.976  -9.859  -9.870  1.00 82.92           C
ATOM   3949 1HD2 LEU A 260      -6.301  -9.245 -10.710  1.00 82.92           H
ATOM   3950 2HD2 LEU A 260      -5.602 -10.813 -10.242  1.00 82.92           H
ATOM   3951 3HD2 LEU A 260      -6.819 -10.035  -9.202  1.00 82.92           H
ATOM   3952  HN  LEU A 260      -1.603  -8.276 -11.246  1.00 82.92           H
ATOM   3953  N   THR A 261      -1.256 -10.452  -8.824  1.00 86.54           N
ATOM   3954  CA  THR A 261      -0.838 -11.561  -7.983  1.00 86.54           C
ATOM   3955  C   THR A 261       0.213 -11.096  -6.973  1.00 86.54           C
ATOM   3956  O   THR A 261       0.172 -11.484  -5.806  1.00 86.54           O
ATOM   3957  HA  THR A 261      -1.700 -11.904  -7.412  1.00 86.54           H
ATOM   3958  CB  THR A 261      -0.347 -12.687  -8.895  1.00 86.54           C
ATOM   3959  HB  THR A 261       0.584 -12.411  -9.389  1.00 86.54           H
ATOM   3960  OG1 THR A 261      -1.451 -12.938  -9.761  1.00 86.54           O
ATOM   3961  HG1 THR A 261      -1.266 -12.562 -10.669  1.00 86.54           H
ATOM   3962  CG2 THR A 261      -0.155 -14.006  -8.144  1.00 86.54           C
ATOM   3963 1HG2 THR A 261      -1.104 -14.317  -7.707  1.00 86.54           H
ATOM   3964 2HG2 THR A 261       0.582 -13.870  -7.353  1.00 86.54           H
ATOM   3965 3HG2 THR A 261       0.193 -14.772  -8.838  1.00 86.54           H
ATOM   3966  HN  THR A 261      -1.080 -10.573  -9.801  1.00 86.54           H
ATOM   3967  N   VAL A 262       1.130 -10.272  -7.458  1.00 88.82           N
ATOM   3968  CA  VAL A 262       2.234  -9.812  -6.632  1.00 88.82           C
ATOM   3969  C   VAL A 262       1.691  -8.929  -5.507  1.00 88.82           C
ATOM   3970  O   VAL A 262       2.131  -9.035  -4.363  1.00 88.82           O
ATOM   3971  HA  VAL A 262       2.705 -10.691  -6.193  1.00 88.82           H
ATOM   3972  CB  VAL A 262       3.275  -9.100  -7.500  1.00 88.82           C
ATOM   3973  HB  VAL A 262       2.760  -8.336  -8.081  1.00 88.82           H
ATOM   3974  CG1 VAL A 262       4.326  -8.404  -6.634  1.00 88.82           C
ATOM   3975 1HG1 VAL A 262       3.840  -7.666  -5.995  1.00 88.82           H
ATOM   3976 2HG1 VAL A 262       4.834  -9.143  -6.014  1.00 88.82           H
ATOM   3977 3HG1 VAL A 262       5.054  -7.906  -7.275  1.00 88.82           H
ATOM   3978  CG2 VAL A 262       3.930 -10.075  -8.480  1.00 88.82           C
ATOM   3979 1HG2 VAL A 262       4.424 -10.872  -7.924  1.00 88.82           H
ATOM   3980 2HG2 VAL A 262       3.168 -10.504  -9.130  1.00 88.82           H
ATOM   3981 3HG2 VAL A 262       4.665  -9.544  -9.084  1.00 88.82           H
ATOM   3982  HN  VAL A 262       1.127  -9.920  -8.394  1.00 88.82           H
ATOM   3983  N   PHE A 263       0.741  -8.079  -5.870  1.00 86.56           N
ATOM   3984  CA  PHE A 263       0.114  -7.198  -4.899  1.00 86.56           C
ATOM   3985  C   PHE A 263      -0.564  -8.002  -3.788  1.00 86.56           C
ATOM   3986  O   PHE A 263      -0.403  -7.694  -2.608  1.00 86.56           O
ATOM   3987  HA  PHE A 263       0.901  -6.579  -4.469  1.00 86.56           H
ATOM   3988  CB  PHE A 263      -0.947  -6.390  -5.649  1.00 86.56           C
ATOM   3989 1HB  PHE A 263      -0.468  -5.852  -6.467  1.00 86.56           H
ATOM   3990 2HB  PHE A 263      -1.664  -7.079  -6.097  1.00 86.56           H
ATOM   3991  CG  PHE A 263      -1.702  -5.390  -4.771  1.00 86.56           C
ATOM   3992  CD1 PHE A 263      -2.929  -5.710  -4.277  1.00 86.56           C
ATOM   3993  HD1 PHE A 263      -3.373  -6.678  -4.506  1.00 86.56           H
ATOM   3994  CD2 PHE A 263      -1.148  -4.182  -4.485  1.00 86.56           C
ATOM   3995  HD2 PHE A 263      -0.165  -3.926  -4.881  1.00 86.56           H
ATOM   3996  CE1 PHE A 263      -3.630  -4.782  -3.463  1.00 86.56           C
ATOM   3997  HE1 PHE A 263      -4.612  -5.037  -3.067  1.00 86.56           H
ATOM   3998  CE2 PHE A 263      -1.849  -3.254  -3.671  1.00 86.56           C
ATOM   3999  HE2 PHE A 263      -1.404  -2.285  -3.442  1.00 86.56           H
ATOM   4000  CZ  PHE A 263      -3.075  -3.573  -3.177  1.00 86.56           C
ATOM   4001  HZ  PHE A 263      -3.613  -2.861  -2.552  1.00 86.56           H
ATOM   4002  HN  PHE A 263       0.401  -7.987  -6.806  1.00 86.56           H
ATOM   4003  N   VAL A 264      -1.309  -9.015  -4.204  1.00 85.13           N
ATOM   4004  CA  VAL A 264      -2.102  -9.795  -3.269  1.00 85.13           C
ATOM   4005  C   VAL A 264      -1.170 -10.496  -2.278  1.00 85.13           C
ATOM   4006  O   VAL A 264      -1.380 -10.428  -1.068  1.00 85.13           O
ATOM   4007  HA  VAL A 264      -2.739  -9.102  -2.720  1.00 85.13           H
ATOM   4008  CB  VAL A 264      -3.005 -10.767  -4.031  1.00 85.13           C
ATOM   4009  HB  VAL A 264      -2.371 -11.381  -4.671  1.00 85.13           H
ATOM   4010  CG1 VAL A 264      -3.744 -11.699  -3.069  1.00 85.13           C
ATOM   4011 1HG1 VAL A 264      -3.019 -12.274  -2.492  1.00 85.13           H
ATOM   4012 2HG1 VAL A 264      -4.360 -11.107  -2.392  1.00 85.13           H
ATOM   4013 3HG1 VAL A 264      -4.378 -12.379  -3.637  1.00 85.13           H
ATOM   4014  CG2 VAL A 264      -3.989 -10.012  -4.928  1.00 85.13           C
ATOM   4015 1HG2 VAL A 264      -4.613  -9.362  -4.315  1.00 85.13           H
ATOM   4016 2HG2 VAL A 264      -3.435  -9.410  -5.649  1.00 85.13           H
ATOM   4017 3HG2 VAL A 264      -4.618 -10.727  -5.458  1.00 85.13           H
ATOM   4018  HN  VAL A 264      -1.376  -9.305  -5.159  1.00 85.13           H
ATOM   4019  N   LEU A 265      -0.161 -11.154  -2.829  1.00 89.54           N
ATOM   4020  CA  LEU A 265       0.691 -12.021  -2.032  1.00 89.54           C
ATOM   4021  C   LEU A 265       1.465 -11.176  -1.018  1.00 89.54           C
ATOM   4022  O   LEU A 265       1.804 -11.653   0.064  1.00 89.54           O
ATOM   4023  HA  LEU A 265       0.042 -12.706  -1.486  1.00 89.54           H
ATOM   4024  CB  LEU A 265       1.587 -12.870  -2.936  1.00 89.54           C
ATOM   4025 1HB  LEU A 265       2.095 -12.207  -3.637  1.00 89.54           H
ATOM   4026 2HB  LEU A 265       2.358 -13.333  -2.319  1.00 89.54           H
ATOM   4027  CG  LEU A 265       0.884 -13.969  -3.735  1.00 89.54           C
ATOM   4028  HG  LEU A 265       0.100 -13.508  -4.334  1.00 89.54           H
ATOM   4029  CD1 LEU A 265       1.854 -14.648  -4.705  1.00 89.54           C
ATOM   4030 1HD1 LEU A 265       2.249 -13.908  -5.401  1.00 89.54           H
ATOM   4031 2HD1 LEU A 265       2.676 -15.094  -4.144  1.00 89.54           H
ATOM   4032 3HD1 LEU A 265       1.329 -15.425  -5.260  1.00 89.54           H
ATOM   4033  CD2 LEU A 265       0.207 -14.977  -2.803  1.00 89.54           C
ATOM   4034 1HD2 LEU A 265       0.957 -15.437  -2.160  1.00 89.54           H
ATOM   4035 2HD2 LEU A 265      -0.533 -14.463  -2.189  1.00 89.54           H
ATOM   4036 3HD2 LEU A 265      -0.285 -15.747  -3.397  1.00 89.54           H
ATOM   4037  HN  LEU A 265       0.078 -11.103  -3.799  1.00 89.54           H
ATOM   4038  N   SER A 266       1.723  -9.935  -1.404  1.00 91.32           N
ATOM   4039  CA  SER A 266       2.528  -9.047  -0.583  1.00 91.32           C
ATOM   4040  C   SER A 266       1.669  -8.441   0.530  1.00 91.32           C
ATOM   4041  O   SER A 266       2.128  -8.293   1.661  1.00 91.32           O
ATOM   4042  HA  SER A 266       3.312  -9.676  -0.161  1.00 91.32           H
ATOM   4043  CB  SER A 266       3.162  -7.940  -1.427  1.00 91.32           C
ATOM   4044 1HB  SER A 266       3.732  -7.272  -0.780  1.00 91.32           H
ATOM   4045 2HB  SER A 266       3.868  -8.380  -2.131  1.00 91.32           H
ATOM   4046  OG  SER A 266       2.186  -7.187  -2.141  1.00 91.32           O
ATOM   4047  HG  SER A 266       2.001  -7.618  -3.025  1.00 91.32           H
ATOM   4048  HN  SER A 266       1.392  -9.535  -2.259  1.00 91.32           H
ATOM   4049  N   GLN A 267       0.439  -8.107   0.168  1.00 90.03           N
ATOM   4050  CA  GLN A 267      -0.414  -7.328   1.050  1.00 90.03           C
ATOM   4051  C   GLN A 267      -1.175  -8.251   2.004  1.00 90.03           C
ATOM   4052  O   GLN A 267      -1.477  -7.870   3.133  1.00 90.03           O
ATOM   4053  HA  GLN A 267       0.262  -6.687   1.616  1.00 90.03           H
ATOM   4054  CB  GLN A 267      -1.379  -6.453   0.247  1.00 90.03           C
ATOM   4055 1HB  GLN A 267      -1.982  -7.080  -0.410  1.00 90.03           H
ATOM   4056 2HB  GLN A 267      -2.067  -5.948   0.925  1.00 90.03           H
ATOM   4057  CG  GLN A 267      -0.619  -5.417  -0.583  1.00 90.03           C
ATOM   4058 1HG  GLN A 267       0.017  -5.924  -1.309  1.00 90.03           H
ATOM   4059 2HG  GLN A 267      -1.325  -4.809  -1.148  1.00 90.03           H
ATOM   4060  CD  GLN A 267       0.236  -4.518   0.312  1.00 90.03           C
ATOM   4061  OE1 GLN A 267      -0.207  -4.008   1.328  1.00 90.03           O
ATOM   4062  NE2 GLN A 267       1.483  -4.352  -0.121  1.00 90.03           N
ATOM   4063 1HE2 GLN A 267       1.783  -4.799  -0.963  1.00 90.03           H
ATOM   4064 2HE2 GLN A 267       2.120  -3.781   0.397  1.00 90.03           H
ATOM   4065  HN  GLN A 267       0.026  -8.358  -0.707  1.00 90.03           H
ATOM   4066  N   PHE A 268      -1.462  -9.449   1.514  1.00 90.82           N
ATOM   4067  CA  PHE A 268      -2.368 -10.345   2.212  1.00 90.82           C
ATOM   4068  C   PHE A 268      -1.870 -10.632   3.630  1.00 90.82           C
ATOM   4069  O   PHE A 268      -2.614 -10.470   4.597  1.00 90.82           O
ATOM   4070  HA  PHE A 268      -3.338  -9.850   2.262  1.00 90.82           H
ATOM   4071  CB  PHE A 268      -2.399 -11.654   1.421  1.00 90.82           C
ATOM   4072 1HB  PHE A 268      -2.725 -11.444   0.402  1.00 90.82           H
ATOM   4073 2HB  PHE A 268      -1.386 -12.052   1.355  1.00 90.82           H
ATOM   4074  CG  PHE A 268      -3.312 -12.724   2.023  1.00 90.82           C
ATOM   4075  CD1 PHE A 268      -2.787 -13.706   2.803  1.00 90.82           C
ATOM   4076  HD1 PHE A 268      -1.715 -13.732   2.999  1.00 90.82           H
ATOM   4077  CD2 PHE A 268      -4.650 -12.692   1.779  1.00 90.82           C
ATOM   4078  HD2 PHE A 268      -5.071 -11.904   1.154  1.00 90.82           H
ATOM   4079  CE1 PHE A 268      -3.635 -14.699   3.362  1.00 90.82           C
ATOM   4080  HE1 PHE A 268      -3.214 -15.486   3.987  1.00 90.82           H
ATOM   4081  CE2 PHE A 268      -5.498 -13.684   2.338  1.00 90.82           C
ATOM   4082  HE2 PHE A 268      -6.570 -13.658   2.142  1.00 90.82           H
ATOM   4083  CZ  PHE A 268      -4.972 -14.667   3.118  1.00 90.82           C
ATOM   4084  HZ  PHE A 268      -5.623 -15.428   3.547  1.00 90.82           H
ATOM   4085  HN  PHE A 268      -1.088  -9.807   0.658  1.00 90.82           H
ATOM   4086  N   PRO A 269      -0.610 -11.061   3.780  1.00 94.17           N
ATOM   4087  CA  PRO A 269      -0.103 -11.470   5.093  1.00 94.17           C
ATOM   4088  C   PRO A 269      -0.322 -10.403   6.153  1.00 94.17           C
ATOM   4089  O   PRO A 269      -0.747 -10.708   7.266  1.00 94.17           O
ATOM   4090  HA  PRO A 269      -0.650 -12.343   5.450  1.00 94.17           H
ATOM   4091  CB  PRO A 269       1.384 -11.726   4.843  1.00 94.17           C
ATOM   4092 1HB  PRO A 269       1.983 -10.835   5.036  1.00 94.17           H
ATOM   4093 2HB  PRO A 269       1.770 -12.514   5.490  1.00 94.17           H
ATOM   4094  CG  PRO A 269       1.432 -12.129   3.374  1.00 94.17           C
ATOM   4095 1HG  PRO A 269       2.429 -12.004   2.952  1.00 94.17           H
ATOM   4096 2HG  PRO A 269       1.169 -13.177   3.233  1.00 94.17           H
ATOM   4097  CD  PRO A 269       0.419 -11.194   2.733  1.00 94.17           C
ATOM   4098 1HD  PRO A 269       0.860 -10.230   2.480  1.00 94.17           H
ATOM   4099 2HD  PRO A 269       0.015 -11.608   1.809  1.00 94.17           H
ATOM   4100  N   TYR A 270      -0.022  -9.169   5.776  1.00 94.34           N
ATOM   4101  CA  TYR A 270      -0.082  -8.064   6.718  1.00 94.34           C
ATOM   4102  C   TYR A 270      -1.516  -7.825   7.193  1.00 94.34           C
ATOM   4103  O   TYR A 270      -1.751  -7.596   8.378  1.00 94.34           O
ATOM   4104  HA  TYR A 270       0.540  -8.319   7.576  1.00 94.34           H
ATOM   4105  CB  TYR A 270       0.401  -6.830   5.951  1.00 94.34           C
ATOM   4106 1HB  TYR A 270       1.443  -6.977   5.666  1.00 94.34           H
ATOM   4107 2HB  TYR A 270      -0.173  -6.741   5.029  1.00 94.34           H
ATOM   4108  CG  TYR A 270       0.282  -5.523   6.737  1.00 94.34           C
ATOM   4109  CD1 TYR A 270      -0.567  -4.529   6.298  1.00 94.34           C
ATOM   4110  HD1 TYR A 270      -1.154  -4.674   5.391  1.00 94.34           H
ATOM   4111  CD2 TYR A 270       1.025  -5.339   7.886  1.00 94.34           C
ATOM   4112  HD2 TYR A 270       1.696  -6.125   8.233  1.00 94.34           H
ATOM   4113  CE1 TYR A 270      -0.679  -3.298   7.038  1.00 94.34           C
ATOM   4114  HE1 TYR A 270      -1.346  -2.505   6.702  1.00 94.34           H
ATOM   4115  CE2 TYR A 270       0.913  -4.109   8.626  1.00 94.34           C
ATOM   4116  HE2 TYR A 270       1.494  -3.950   9.534  1.00 94.34           H
ATOM   4117  CZ  TYR A 270       0.067  -3.149   8.165  1.00 94.34           C
ATOM   4118  OH  TYR A 270      -0.039  -1.987   8.864  1.00 94.34           O
ATOM   4119  HH  TYR A 270       0.348  -2.102   9.779  1.00 94.34           H
ATOM   4120  HN  TYR A 270       0.256  -8.919   4.849  1.00 94.34           H
ATOM   4121  N   ASN A 271      -2.438  -7.886   6.243  1.00 91.16           N
ATOM   4122  CA  ASN A 271      -3.833  -7.604   6.535  1.00 91.16           C
ATOM   4123  C   ASN A 271      -4.403  -8.722   7.412  1.00 91.16           C
ATOM   4124  O   ASN A 271      -5.336  -8.498   8.181  1.00 91.16           O
ATOM   4125  HA  ASN A 271      -3.831  -6.638   7.041  1.00 91.16           H
ATOM   4126  CB  ASN A 271      -4.663  -7.541   5.251  1.00 91.16           C
ATOM   4127 1HB  ASN A 271      -4.402  -8.378   4.604  1.00 91.16           H
ATOM   4128 2HB  ASN A 271      -5.721  -7.644   5.493  1.00 91.16           H
ATOM   4129  CG  ASN A 271      -4.429  -6.223   4.511  1.00 91.16           C
ATOM   4130  OD1 ASN A 271      -4.850  -5.159   4.935  1.00 91.16           O
ATOM   4131  ND2 ASN A 271      -3.734  -6.352   3.384  1.00 91.16           N
ATOM   4132 1HD2 ASN A 271      -3.417  -7.254   3.092  1.00 91.16           H
ATOM   4133 2HD2 ASN A 271      -3.529  -5.546   2.828  1.00 91.16           H
ATOM   4134  HN  ASN A 271      -2.246  -8.123   5.291  1.00 91.16           H
ATOM   4135  N   CYS A 272      -3.817  -9.901   7.266  1.00 93.38           N
ATOM   4136  CA  CYS A 272      -4.187 -11.029   8.104  1.00 93.38           C
ATOM   4137  C   CYS A 272      -3.884 -10.666   9.559  1.00 93.38           C
ATOM   4138  O   CYS A 272      -4.703 -10.904  10.445  1.00 93.38           O
ATOM   4139  HA  CYS A 272      -5.255 -11.190   7.959  1.00 93.38           H
ATOM   4140  CB  CYS A 272      -3.470 -12.311   7.675  1.00 93.38           C
ATOM   4141 1HB  CYS A 272      -2.401 -12.124   7.573  1.00 93.38           H
ATOM   4142 2HB  CYS A 272      -3.588 -13.077   8.442  1.00 93.38           H
ATOM   4143  SG  CYS A 272      -4.154 -12.908   6.086  1.00 93.38           S
ATOM   4144  HG  CYS A 272      -3.546 -12.004   5.324  1.00 93.38           H
ATOM   4145  HN  CYS A 272      -3.103 -10.092   6.592  1.00 93.38           H
ATOM   4146  N   ILE A 273      -2.705 -10.095   9.761  1.00 94.26           N
ATOM   4147  CA  ILE A 273      -2.265  -9.739  11.099  1.00 94.26           C
ATOM   4148  C   ILE A 273      -3.131  -8.593  11.627  1.00 94.26           C
ATOM   4149  O   ILE A 273      -3.481  -8.568  12.806  1.00 94.26           O
ATOM   4150  HA  ILE A 273      -2.419 -10.610  11.736  1.00 94.26           H
ATOM   4151  CB  ILE A 273      -0.766  -9.431  11.106  1.00 94.26           C
ATOM   4152  HB  ILE A 273      -0.577  -8.637  10.384  1.00 94.26           H
ATOM   4153  CG1 ILE A 273       0.045 -10.649  10.660  1.00 94.26           C
ATOM   4154 1HG1 ILE A 273      -0.253 -10.941   9.653  1.00 94.26           H
ATOM   4155 2HG1 ILE A 273       1.103 -10.390  10.616  1.00 94.26           H
ATOM   4156  CG2 ILE A 273      -0.319  -8.914  12.474  1.00 94.26           C
ATOM   4157 1HG2 ILE A 273      -0.864  -8.001  12.713  1.00 94.26           H
ATOM   4158 2HG2 ILE A 273      -0.525  -9.669  13.233  1.00 94.26           H
ATOM   4159 3HG2 ILE A 273       0.750  -8.703  12.451  1.00 94.26           H
ATOM   4160  CD1 ILE A 273      -0.158 -11.824  11.619  1.00 94.26           C
ATOM   4161 1HD1 ILE A 273       0.164 -11.537  12.619  1.00 94.26           H
ATOM   4162 2HD1 ILE A 273      -1.213 -12.097  11.641  1.00 94.26           H
ATOM   4163 3HD1 ILE A 273       0.430 -12.677  11.279  1.00 94.26           H
ATOM   4164  HN  ILE A 273      -2.057  -9.877   9.031  1.00 94.26           H
ATOM   4165  N   LEU A 274      -3.451  -7.673  10.729  1.00 93.46           N
ATOM   4166  CA  LEU A 274      -4.305  -6.551  11.080  1.00 93.46           C
ATOM   4167  C   LEU A 274      -5.645  -7.079  11.597  1.00 93.46           C
ATOM   4168  O   LEU A 274      -6.220  -6.515  12.527  1.00 93.46           O
ATOM   4169  HA  LEU A 274      -3.814  -6.006  11.885  1.00 93.46           H
ATOM   4170  CB  LEU A 274      -4.439  -5.590   9.897  1.00 93.46           C
ATOM   4171 1HB  LEU A 274      -4.571  -6.178   8.989  1.00 93.46           H
ATOM   4172 2HB  LEU A 274      -5.347  -5.003  10.032  1.00 93.46           H
ATOM   4173  CG  LEU A 274      -3.270  -4.626   9.681  1.00 93.46           C
ATOM   4174  HG  LEU A 274      -2.370  -5.216   9.501  1.00 93.46           H
ATOM   4175  CD1 LEU A 274      -3.496  -3.759   8.441  1.00 93.46           C
ATOM   4176 1HD1 LEU A 274      -3.590  -4.397   7.563  1.00 93.46           H
ATOM   4177 2HD1 LEU A 274      -4.410  -3.177   8.567  1.00 93.46           H
ATOM   4178 3HD1 LEU A 274      -2.651  -3.083   8.311  1.00 93.46           H
ATOM   4179  CD2 LEU A 274      -3.015  -3.783  10.932  1.00 93.46           C
ATOM   4180 1HD2 LEU A 274      -3.908  -3.203  11.166  1.00 93.46           H
ATOM   4181 2HD2 LEU A 274      -2.778  -4.439  11.770  1.00 93.46           H
ATOM   4182 3HD2 LEU A 274      -2.180  -3.107  10.751  1.00 93.46           H
ATOM   4183  HN  LEU A 274      -3.137  -7.685   9.780  1.00 93.46           H
ATOM   4184  N   LEU A 275      -6.103  -8.154  10.973  1.00 94.45           N
ATOM   4185  CA  LEU A 275      -7.359  -8.769  11.365  1.00 94.45           C
ATOM   4186  C   LEU A 275      -7.251  -9.262  12.810  1.00 94.45           C
ATOM   4187  O   LEU A 275      -8.143  -9.018  13.621  1.00 94.45           O
ATOM   4188  HA  LEU A 275      -8.129  -7.998  11.320  1.00 94.45           H
ATOM   4189  CB  LEU A 275      -7.754  -9.862  10.371  1.00 94.45           C
ATOM   4190 1HB  LEU A 275      -7.876  -9.405   9.388  1.00 94.45           H
ATOM   4191 2HB  LEU A 275      -6.929 -10.570  10.293  1.00 94.45           H
ATOM   4192  CG  LEU A 275      -9.029 -10.641  10.701  1.00 94.45           C
ATOM   4193  HG  LEU A 275      -8.933 -11.040  11.711  1.00 94.45           H
ATOM   4194  CD1 LEU A 275     -10.251  -9.721  10.693  1.00 94.45           C
ATOM   4195 1HD1 LEU A 275     -10.120  -8.935  11.436  1.00 94.45           H
ATOM   4196 2HD1 LEU A 275     -10.362  -9.273   9.705  1.00 94.45           H
ATOM   4197 3HD1 LEU A 275     -11.144 -10.301  10.931  1.00 94.45           H
ATOM   4198  CD2 LEU A 275      -9.202 -11.834   9.759  1.00 94.45           C
ATOM   4199 1HD2 LEU A 275      -9.267 -11.479   8.731  1.00 94.45           H
ATOM   4200 2HD2 LEU A 275      -8.348 -12.503   9.859  1.00 94.45           H
ATOM   4201 3HD2 LEU A 275     -10.116 -12.370  10.016  1.00 94.45           H
ATOM   4202  HN  LEU A 275      -5.632  -8.602  10.213  1.00 94.45           H
ATOM   4203  N   VAL A 276      -6.151  -9.946  13.087  1.00 94.89           N
ATOM   4204  CA  VAL A 276      -5.926 -10.496  14.414  1.00 94.89           C
ATOM   4205  C   VAL A 276      -5.925  -9.359  15.438  1.00 94.89           C
ATOM   4206  O   VAL A 276      -6.564  -9.461  16.484  1.00 94.89           O
ATOM   4207  HA  VAL A 276      -6.755 -11.168  14.636  1.00 94.89           H
ATOM   4208  CB  VAL A 276      -4.634 -11.315  14.428  1.00 94.89           C
ATOM   4209  HB  VAL A 276      -3.827 -10.675  14.073  1.00 94.89           H
ATOM   4210  CG1 VAL A 276      -4.287 -11.765  15.849  1.00 94.89           C
ATOM   4211 1HG1 VAL A 276      -4.153 -10.889  16.484  1.00 94.89           H
ATOM   4212 2HG1 VAL A 276      -5.095 -12.380  16.243  1.00 94.89           H
ATOM   4213 3HG1 VAL A 276      -3.364 -12.345  15.830  1.00 94.89           H
ATOM   4214  CG2 VAL A 276      -4.734 -12.514  13.483  1.00 94.89           C
ATOM   4215 1HG2 VAL A 276      -5.558 -13.155  13.795  1.00 94.89           H
ATOM   4216 2HG2 VAL A 276      -4.913 -12.161  12.467  1.00 94.89           H
ATOM   4217 3HG2 VAL A 276      -3.803 -13.079  13.513  1.00 94.89           H
ATOM   4218  HN  VAL A 276      -5.424 -10.127  12.426  1.00 94.89           H
ATOM   4219  N   GLN A 277      -5.201  -8.302  15.101  1.00 94.01           N
ATOM   4220  CA  GLN A 277      -5.094  -7.155  15.986  1.00 94.01           C
ATOM   4221  C   GLN A 277      -6.476  -6.550  16.240  1.00 94.01           C
ATOM   4222  O   GLN A 277      -6.743  -6.036  17.325  1.00 94.01           O
ATOM   4223  HA  GLN A 277      -4.684  -7.545  16.918  1.00 94.01           H
ATOM   4224  CB  GLN A 277      -4.134  -6.110  15.416  1.00 94.01           C
ATOM   4225 1HB  GLN A 277      -4.357  -5.943  14.362  1.00 94.01           H
ATOM   4226 2HB  GLN A 277      -4.281  -5.158  15.927  1.00 94.01           H
ATOM   4227  CG  GLN A 277      -2.679  -6.558  15.571  1.00 94.01           C
ATOM   4228 1HG  GLN A 277      -2.475  -6.786  16.617  1.00 94.01           H
ATOM   4229 2HG  GLN A 277      -2.517  -7.477  15.007  1.00 94.01           H
ATOM   4230  CD  GLN A 277      -1.716  -5.475  15.081  1.00 94.01           C
ATOM   4231  OE1 GLN A 277      -2.067  -4.600  14.306  1.00 94.01           O
ATOM   4232  NE2 GLN A 277      -0.486  -5.582  15.574  1.00 94.01           N
ATOM   4233 1HE2 GLN A 277      -0.263  -6.324  16.206  1.00 94.01           H
ATOM   4234 2HE2 GLN A 277       0.217  -4.920  15.313  1.00 94.01           H
ATOM   4235  HN  GLN A 277      -4.693  -8.223  14.243  1.00 94.01           H
ATOM   4236  N   THR A 278      -7.318  -6.631  15.220  1.00 94.17           N
ATOM   4237  CA  THR A 278      -8.662  -6.085  15.314  1.00 94.17           C
ATOM   4238  C   THR A 278      -9.494  -6.888  16.316  1.00 94.17           C
ATOM   4239  O   THR A 278     -10.157  -6.313  17.178  1.00 94.17           O
ATOM   4240  HA  THR A 278      -8.593  -5.067  15.698  1.00 94.17           H
ATOM   4241  CB  THR A 278      -9.262  -6.061  13.907  1.00 94.17           C
ATOM   4242  HB  THR A 278      -9.423  -7.073  13.535  1.00 94.17           H
ATOM   4243  OG1 THR A 278      -8.349  -5.268  13.154  1.00 94.17           O
ATOM   4244  HG1 THR A 278      -7.673  -5.855  12.708  1.00 94.17           H
ATOM   4245  CG2 THR A 278     -10.575  -5.279  13.844  1.00 94.17           C
ATOM   4246 1HG2 THR A 278     -10.400  -4.248  14.151  1.00 94.17           H
ATOM   4247 2HG2 THR A 278     -11.304  -5.739  14.511  1.00 94.17           H
ATOM   4248 3HG2 THR A 278     -10.958  -5.294  12.823  1.00 94.17           H
ATOM   4249  HN  THR A 278      -7.096  -7.059  14.344  1.00 94.17           H
ATOM   4250  N   ILE A 279      -9.433  -8.203  16.169  1.00 95.21           N
ATOM   4251  CA  ILE A 279     -10.201  -9.089  17.027  1.00 95.21           C
ATOM   4252  C   ILE A 279      -9.755  -8.899  18.478  1.00 95.21           C
ATOM   4253  O   ILE A 279     -10.583  -8.874  19.388  1.00 95.21           O
ATOM   4254  HA  ILE A 279     -11.248  -8.795  16.947  1.00 95.21           H
ATOM   4255  CB  ILE A 279     -10.097 -10.534  16.536  1.00 95.21           C
ATOM   4256  HB  ILE A 279      -9.041 -10.787  16.439  1.00 95.21           H
ATOM   4257  CG1 ILE A 279     -10.727 -10.689  15.150  1.00 95.21           C
ATOM   4258 1HG1 ILE A 279     -11.813 -10.642  15.234  1.00 95.21           H
ATOM   4259 2HG1 ILE A 279     -10.421  -9.859  14.513  1.00 95.21           H
ATOM   4260  CG2 ILE A 279     -10.703 -11.504  17.552  1.00 95.21           C
ATOM   4261 1HG2 ILE A 279     -10.170 -11.417  18.499  1.00 95.21           H
ATOM   4262 2HG2 ILE A 279     -11.755 -11.261  17.704  1.00 95.21           H
ATOM   4263 3HG2 ILE A 279     -10.616 -12.524  17.178  1.00 95.21           H
ATOM   4264  CD1 ILE A 279     -10.316 -12.014  14.506  1.00 95.21           C
ATOM   4265 1HD1 ILE A 279      -9.232 -12.046  14.402  1.00 95.21           H
ATOM   4266 2HD1 ILE A 279     -10.646 -12.841  15.134  1.00 95.21           H
ATOM   4267 3HD1 ILE A 279     -10.778 -12.098  13.522  1.00 95.21           H
ATOM   4268  HN  ILE A 279      -8.873  -8.663  15.480  1.00 95.21           H
ATOM   4269  N   ASP A 280      -8.447  -8.770  18.650  1.00 94.49           N
ATOM   4270  CA  ASP A 280      -7.877  -8.636  19.979  1.00 94.49           C
ATOM   4271  C   ASP A 280      -8.275  -7.280  20.566  1.00 94.49           C
ATOM   4272  O   ASP A 280      -8.426  -7.145  21.779  1.00 94.49           O
ATOM   4273  HA  ASP A 280      -8.281  -9.472  20.550  1.00 94.49           H
ATOM   4274  CB  ASP A 280      -6.349  -8.701  19.932  1.00 94.49           C
ATOM   4275 1HB  ASP A 280      -6.036  -9.564  19.345  1.00 94.49           H
ATOM   4276 2HB  ASP A 280      -5.959  -7.815  19.430  1.00 94.49           H
ATOM   4277  CG  ASP A 280      -5.760  -8.795  21.341  1.00 94.49           C
ATOM   4278  OD1 ASP A 280      -6.231  -9.673  22.095  1.00 94.49           O
ATOM   4279  OD2 ASP A 280      -4.852  -7.987  21.632  1.00 94.49           O
ATOM   4280  HN  ASP A 280      -7.784  -8.757  17.902  1.00 94.49           H
ATOM   4281  N   ALA A 281      -8.433  -6.310  19.677  1.00 92.84           N
ATOM   4282  CA  ALA A 281      -8.836  -4.976  20.089  1.00 92.84           C
ATOM   4283  C   ALA A 281     -10.211  -5.048  20.757  1.00 92.84           C
ATOM   4284  O   ALA A 281     -10.485  -4.308  21.701  1.00 92.84           O
ATOM   4285  HA  ALA A 281      -8.107  -4.618  20.815  1.00 92.84           H
ATOM   4286  CB  ALA A 281      -8.825  -4.043  18.877  1.00 92.84           C
ATOM   4287 1HB  ALA A 281      -7.820  -4.004  18.457  1.00 92.84           H
ATOM   4288 2HB  ALA A 281      -9.519  -4.416  18.124  1.00 92.84           H
ATOM   4289 3HB  ALA A 281      -9.128  -3.042  19.186  1.00 92.84           H
ATOM   4290  HN  ALA A 281      -8.291  -6.424  18.694  1.00 92.84           H
ATOM   4291  N   TYR A 282     -11.038  -5.945  20.241  1.00 91.91           N
ATOM   4292  CA  TYR A 282     -12.370  -6.138  20.791  1.00 91.91           C
ATOM   4293  C   TYR A 282     -12.336  -7.091  21.987  1.00 91.91           C
ATOM   4294  O   TYR A 282     -12.916  -6.801  23.032  1.00 91.91           O
ATOM   4295  HA  TYR A 282     -12.742  -5.167  21.119  1.00 91.91           H
ATOM   4296  CB  TYR A 282     -13.200  -6.771  19.672  1.00 91.91           C
ATOM   4297 1HB  TYR A 282     -12.590  -7.512  19.156  1.00 91.91           H
ATOM   4298 2HB  TYR A 282     -14.041  -7.303  20.115  1.00 91.91           H
ATOM   4299  CG  TYR A 282     -13.732  -5.767  18.648  1.00 91.91           C
ATOM   4300  CD1 TYR A 282     -14.782  -4.935  18.979  1.00 91.91           C
ATOM   4301  HD1 TYR A 282     -15.232  -4.993  19.970  1.00 91.91           H
ATOM   4302  CD2 TYR A 282     -13.163  -5.693  17.393  1.00 91.91           C
ATOM   4303  HD2 TYR A 282     -12.333  -6.351  17.132  1.00 91.91           H
ATOM   4304  CE1 TYR A 282     -15.283  -3.990  18.015  1.00 91.91           C
ATOM   4305  HE1 TYR A 282     -16.112  -3.327  18.263  1.00 91.91           H
ATOM   4306  CE2 TYR A 282     -13.664  -4.748  16.429  1.00 91.91           C
ATOM   4307  HE2 TYR A 282     -13.223  -4.680  15.434  1.00 91.91           H
ATOM   4308  CZ  TYR A 282     -14.699  -3.943  16.787  1.00 91.91           C
ATOM   4309  OH  TYR A 282     -15.173  -3.051  15.877  1.00 91.91           O
ATOM   4310  HH  TYR A 282     -14.547  -2.991  15.099  1.00 91.91           H
ATOM   4311  HN  TYR A 282     -10.813  -6.532  19.464  1.00 91.91           H
ATOM   4312  N   ALA A 283     -11.652  -8.209  21.793  1.00 92.15           N
ATOM   4313  CA  ALA A 283     -11.815  -9.349  22.679  1.00 92.15           C
ATOM   4314  C   ALA A 283     -10.729  -9.313  23.756  1.00 92.15           C
ATOM   4315  O   ALA A 283     -10.880  -9.918  24.816  1.00 92.15           O
ATOM   4316  HA  ALA A 283     -12.791  -9.262  23.156  1.00 92.15           H
ATOM   4317  CB  ALA A 283     -11.780 -10.641  21.860  1.00 92.15           C
ATOM   4318 1HB  ALA A 283     -12.589 -10.630  21.129  1.00 92.15           H
ATOM   4319 2HB  ALA A 283     -10.824 -10.717  21.342  1.00 92.15           H
ATOM   4320 3HB  ALA A 283     -11.903 -11.496  22.524  1.00 92.15           H
ATOM   4321  HN  ALA A 283     -10.997  -8.342  21.049  1.00 92.15           H
ATOM   4322  N   MET A 284      -9.658  -8.597  23.447  1.00 90.37           N
ATOM   4323  CA  MET A 284      -8.519  -8.526  24.347  1.00 90.37           C
ATOM   4324  C   MET A 284      -8.139  -9.917  24.859  1.00 90.37           C
ATOM   4325  O   MET A 284      -7.932 -10.106  26.057  1.00 90.37           O
ATOM   4326  HA  MET A 284      -7.702  -8.114  23.755  1.00 90.37           H
ATOM   4327  CB  MET A 284      -8.860  -7.621  25.532  1.00 90.37           C
ATOM   4328 1HB  MET A 284      -9.784  -7.961  26.000  1.00 90.37           H
ATOM   4329 2HB  MET A 284      -8.076  -7.692  26.286  1.00 90.37           H
ATOM   4330  CG  MET A 284      -9.015  -6.166  25.084  1.00 90.37           C
ATOM   4331 1HG  MET A 284      -8.064  -5.791  24.704  1.00 90.37           H
ATOM   4332 2HG  MET A 284      -9.732  -6.103  24.265  1.00 90.37           H
ATOM   4333  SD  MET A 284      -9.563  -5.161  26.453  1.00 90.37           S
ATOM   4334  CE  MET A 284     -11.331  -5.346  26.285  1.00 90.37           C
ATOM   4335 1HE  MET A 284     -11.644  -4.975  25.310  1.00 90.37           H
ATOM   4336 2HE  MET A 284     -11.595  -6.400  26.375  1.00 90.37           H
ATOM   4337 3HE  MET A 284     -11.832  -4.777  27.068  1.00 90.37           H
ATOM   4338  HN  MET A 284      -9.561  -8.072  22.601  1.00 90.37           H
ATOM   4339  N   PHE A 285      -8.058 -10.854  23.927  1.00 90.91           N
ATOM   4340  CA  PHE A 285      -7.866 -12.250  24.283  1.00 90.91           C
ATOM   4341  C   PHE A 285      -6.380 -12.578  24.435  1.00 90.91           C
ATOM   4342  O   PHE A 285      -6.022 -13.599  25.021  1.00 90.91           O
ATOM   4343  HA  PHE A 285      -8.372 -12.413  25.235  1.00 90.91           H
ATOM   4344  CB  PHE A 285      -8.447 -13.087  23.142  1.00 90.91           C
ATOM   4345 1HB  PHE A 285      -8.566 -14.115  23.483  1.00 90.91           H
ATOM   4346 2HB  PHE A 285      -9.443 -12.714  22.901  1.00 90.91           H
ATOM   4347  CG  PHE A 285      -7.595 -13.082  21.871  1.00 90.91           C
ATOM   4348  CD1 PHE A 285      -7.803 -12.135  20.917  1.00 90.91           C
ATOM   4349  HD1 PHE A 285      -8.576 -11.380  21.058  1.00 90.91           H
ATOM   4350  CD2 PHE A 285      -6.631 -14.024  21.695  1.00 90.91           C
ATOM   4351  HD2 PHE A 285      -6.464 -14.783  22.459  1.00 90.91           H
ATOM   4352  CE1 PHE A 285      -7.013 -12.131  19.737  1.00 90.91           C
ATOM   4353  HE1 PHE A 285      -7.179 -11.372  18.972  1.00 90.91           H
ATOM   4354  CE2 PHE A 285      -5.840 -14.020  20.515  1.00 90.91           C
ATOM   4355  HE2 PHE A 285      -5.067 -14.775  20.374  1.00 90.91           H
ATOM   4356  CZ  PHE A 285      -6.048 -13.073  19.561  1.00 90.91           C
ATOM   4357  HZ  PHE A 285      -5.441 -13.069  18.656  1.00 90.91           H
ATOM   4358  HN  PHE A 285      -8.120 -10.674  22.945  1.00 90.91           H
ATOM   4359  N   ILE A 286      -5.553 -11.693  23.898  1.00 91.66           N
ATOM   4360  CA  ILE A 286      -4.113 -11.856  24.000  1.00 91.66           C
ATOM   4361  C   ILE A 286      -3.630 -11.267  25.326  1.00 91.66           C
ATOM   4362  O   ILE A 286      -3.197 -10.117  25.378  1.00 91.66           O
ATOM   4363  HA  ILE A 286      -3.904 -12.926  24.001  1.00 91.66           H
ATOM   4364  CB  ILE A 286      -3.418 -11.261  22.773  1.00 91.66           C
ATOM   4365  HB  ILE A 286      -3.603 -10.187  22.764  1.00 91.66           H
ATOM   4366  CG1 ILE A 286      -4.005 -11.831  21.480  1.00 91.66           C
ATOM   4367 1HG1 ILE A 286      -3.728 -12.881  21.383  1.00 91.66           H
ATOM   4368 2HG1 ILE A 286      -5.093 -11.791  21.522  1.00 91.66           H
ATOM   4369  CG2 ILE A 286      -1.903 -11.458  22.851  1.00 91.66           C
ATOM   4370 1HG2 ILE A 286      -1.518 -10.966  23.744  1.00 91.66           H
ATOM   4371 2HG2 ILE A 286      -1.677 -12.524  22.898  1.00 91.66           H
ATOM   4372 3HG2 ILE A 286      -1.434 -11.026  21.967  1.00 91.66           H
ATOM   4373  CD1 ILE A 286      -3.506 -11.052  20.262  1.00 91.66           C
ATOM   4374 1HD1 ILE A 286      -3.806 -10.007  20.351  1.00 91.66           H
ATOM   4375 2HD1 ILE A 286      -2.419 -11.115  20.210  1.00 91.66           H
ATOM   4376 3HD1 ILE A 286      -3.938 -11.478  19.356  1.00 91.66           H
ATOM   4377  HN  ILE A 286      -5.852 -10.878  23.401  1.00 91.66           H
ATOM   4378  N   SER A 287      -3.720 -12.082  26.367  1.00 88.45           N
ATOM   4379  CA  SER A 287      -3.262 -11.670  27.683  1.00 88.45           C
ATOM   4380  C   SER A 287      -1.812 -12.110  27.894  1.00 88.45           C
ATOM   4381  O   SER A 287      -1.135 -11.616  28.794  1.00 88.45           O
ATOM   4382  HA  SER A 287      -3.336 -10.582  27.686  1.00 88.45           H
ATOM   4383  CB  SER A 287      -4.157 -12.244  28.783  1.00 88.45           C
ATOM   4384 1HB  SER A 287      -3.792 -11.916  29.756  1.00 88.45           H
ATOM   4385 2HB  SER A 287      -5.167 -11.849  28.671  1.00 88.45           H
ATOM   4386  OG  SER A 287      -4.198 -13.668  28.748  1.00 88.45           O
ATOM   4387  HG  SER A 287      -4.815 -14.010  29.458  1.00 88.45           H
ATOM   4388  HN  SER A 287      -4.097 -13.007  26.322  1.00 88.45           H
ATOM   4389  N   ASN A 288      -1.379 -13.035  27.050  1.00 91.81           N
ATOM   4390  CA  ASN A 288      -0.060 -13.626  27.200  1.00 91.81           C
ATOM   4391  C   ASN A 288       0.973 -12.739  26.504  1.00 91.81           C
ATOM   4392  O   ASN A 288       0.858 -12.465  25.310  1.00 91.81           O
ATOM   4393  HA  ASN A 288       0.104 -13.692  28.276  1.00 91.81           H
ATOM   4394  CB  ASN A 288      -0.002 -15.014  26.558  1.00 91.81           C
ATOM   4395 1HB  ASN A 288      -0.839 -15.617  26.911  1.00 91.81           H
ATOM   4396 2HB  ASN A 288      -0.109 -14.923  25.477  1.00 91.81           H
ATOM   4397  CG  ASN A 288       1.316 -15.716  26.888  1.00 91.81           C
ATOM   4398  OD1 ASN A 288       2.387 -15.135  26.842  1.00 91.81           O
ATOM   4399  ND2 ASN A 288       1.178 -16.996  27.223  1.00 91.81           N
ATOM   4400 1HD2 ASN A 288       0.269 -17.413  27.241  1.00 91.81           H
ATOM   4401 2HD2 ASN A 288       1.982 -17.542  27.457  1.00 91.81           H
ATOM   4402  HN  ASN A 288      -1.912 -13.380  26.277  1.00 91.81           H
ATOM   4403  N   CYS A 289       1.960 -12.315  27.279  1.00 91.58           N
ATOM   4404  CA  CYS A 289       2.951 -11.375  26.782  1.00 91.58           C
ATOM   4405  C   CYS A 289       3.748 -12.060  25.670  1.00 91.58           C
ATOM   4406  O   CYS A 289       4.139 -11.419  24.696  1.00 91.58           O
ATOM   4407  HA  CYS A 289       2.402 -10.518  26.393  1.00 91.58           H
ATOM   4408  CB  CYS A 289       3.859 -10.865  27.903  1.00 91.58           C
ATOM   4409 1HB  CYS A 289       3.260 -10.383  28.677  1.00 91.58           H
ATOM   4410 2HB  CYS A 289       4.374 -11.702  28.375  1.00 91.58           H
ATOM   4411  SG  CYS A 289       5.079  -9.679  27.230  1.00 91.58           S
ATOM   4412  HN  CYS A 289       2.089 -12.602  28.228  1.00 91.58           H
ATOM   4413  N   ALA A 290       3.965 -13.355  25.853  1.00 93.06           N
ATOM   4414  CA  ALA A 290       4.763 -14.120  24.910  1.00 93.06           C
ATOM   4415  C   ALA A 290       4.068 -14.127  23.548  1.00 93.06           C
ATOM   4416  O   ALA A 290       4.705 -13.900  22.520  1.00 93.06           O
ATOM   4417  HA  ALA A 290       5.729 -13.624  24.813  1.00 93.06           H
ATOM   4418  CB  ALA A 290       4.987 -15.531  25.458  1.00 93.06           C
ATOM   4419 1HB  ALA A 290       5.510 -15.472  26.412  1.00 93.06           H
ATOM   4420 2HB  ALA A 290       4.024 -16.022  25.601  1.00 93.06           H
ATOM   4421 3HB  ALA A 290       5.586 -16.105  24.750  1.00 93.06           H
ATOM   4422  HN  ALA A 290       3.607 -13.878  26.626  1.00 93.06           H
ATOM   4423  N   VAL A 291       2.770 -14.390  23.583  1.00 93.65           N
ATOM   4424  CA  VAL A 291       1.983 -14.440  22.362  1.00 93.65           C
ATOM   4425  C   VAL A 291       1.944 -13.048  21.728  1.00 93.65           C
ATOM   4426  O   VAL A 291       2.073 -12.912  20.513  1.00 93.65           O
ATOM   4427  HA  VAL A 291       2.483 -15.124  21.676  1.00 93.65           H
ATOM   4428  CB  VAL A 291       0.591 -15.001  22.660  1.00 93.65           C
ATOM   4429  HB  VAL A 291       0.113 -14.344  23.387  1.00 93.65           H
ATOM   4430  CG1 VAL A 291      -0.276 -15.014  21.399  1.00 93.65           C
ATOM   4431 1HG1 VAL A 291      -0.382 -13.998  21.020  1.00 93.65           H
ATOM   4432 2HG1 VAL A 291       0.197 -15.638  20.640  1.00 93.65           H
ATOM   4433 3HG1 VAL A 291      -1.260 -15.418  21.639  1.00 93.65           H
ATOM   4434  CG2 VAL A 291       0.683 -16.397  23.277  1.00 93.65           C
ATOM   4435 1HG2 VAL A 291       1.189 -17.069  22.584  1.00 93.65           H
ATOM   4436 2HG2 VAL A 291       1.246 -16.346  24.209  1.00 93.65           H
ATOM   4437 3HG2 VAL A 291      -0.321 -16.772  23.479  1.00 93.65           H
ATOM   4438  HN  VAL A 291       2.257 -14.566  24.423  1.00 93.65           H
ATOM   4439  N   SER A 292       1.764 -12.049  22.580  1.00 93.20           N
ATOM   4440  CA  SER A 292       1.681 -10.675  22.116  1.00 93.20           C
ATOM   4441  C   SER A 292       2.983 -10.279  21.417  1.00 93.20           C
ATOM   4442  O   SER A 292       2.958  -9.650  20.360  1.00 93.20           O
ATOM   4443  HA  SER A 292       0.849 -10.658  21.412  1.00 93.20           H
ATOM   4444  CB  SER A 292       1.387  -9.719  23.274  1.00 93.20           C
ATOM   4445 1HB  SER A 292       0.543 -10.096  23.850  1.00 93.20           H
ATOM   4446 2HB  SER A 292       2.245  -9.690  23.947  1.00 93.20           H
ATOM   4447  OG  SER A 292       1.099  -8.400  22.818  1.00 93.20           O
ATOM   4448  HG  SER A 292       0.193  -8.376  22.395  1.00 93.20           H
ATOM   4449  HN  SER A 292       1.677 -12.167  23.570  1.00 93.20           H
ATOM   4450  N   THR A 293       4.090 -10.662  22.037  1.00 93.33           N
ATOM   4451  CA  THR A 293       5.400 -10.317  21.511  1.00 93.33           C
ATOM   4452  C   THR A 293       5.581 -10.898  20.107  1.00 93.33           C
ATOM   4453  O   THR A 293       6.055 -10.211  19.204  1.00 93.33           O
ATOM   4454  HA  THR A 293       5.457  -9.232  21.418  1.00 93.33           H
ATOM   4455  CB  THR A 293       6.453 -10.801  22.510  1.00 93.33           C
ATOM   4456  HB  THR A 293       6.356 -11.872  22.689  1.00 93.33           H
ATOM   4457  OG1 THR A 293       6.260  -9.966  23.649  1.00 93.33           O
ATOM   4458  HG1 THR A 293       5.683 -10.431  24.320  1.00 93.33           H
ATOM   4459  CG2 THR A 293       7.879 -10.487  22.055  1.00 93.33           C
ATOM   4460 1HG2 THR A 293       7.995  -9.409  21.941  1.00 93.33           H
ATOM   4461 2HG2 THR A 293       8.072 -10.976  21.100  1.00 93.33           H
ATOM   4462 3HG2 THR A 293       8.587 -10.852  22.800  1.00 93.33           H
ATOM   4463  HN  THR A 293       4.101 -11.199  22.881  1.00 93.33           H
ATOM   4464  N   ASN A 294       5.194 -12.157  19.968  1.00 94.18           N
ATOM   4465  CA  ASN A 294       5.367 -12.858  18.707  1.00 94.18           C
ATOM   4466  C   ASN A 294       4.484 -12.206  17.641  1.00 94.18           C
ATOM   4467  O   ASN A 294       4.890 -12.078  16.487  1.00 94.18           O
ATOM   4468  HA  ASN A 294       6.429 -12.776  18.477  1.00 94.18           H
ATOM   4469  CB  ASN A 294       4.951 -14.325  18.831  1.00 94.18           C
ATOM   4470 1HB  ASN A 294       3.977 -14.392  19.315  1.00 94.18           H
ATOM   4471 2HB  ASN A 294       4.844 -14.762  17.838  1.00 94.18           H
ATOM   4472  CG  ASN A 294       5.982 -15.121  19.635  1.00 94.18           C
ATOM   4473  OD1 ASN A 294       7.116 -14.711  19.817  1.00 94.18           O
ATOM   4474  ND2 ASN A 294       5.525 -16.279  20.104  1.00 94.18           N
ATOM   4475 1HD2 ASN A 294       4.583 -16.557  19.919  1.00 94.18           H
ATOM   4476 2HD2 ASN A 294       6.124 -16.871  20.643  1.00 94.18           H
ATOM   4477  HN  ASN A 294       4.771 -12.696  20.697  1.00 94.18           H
ATOM   4478  N   ILE A 295       3.293 -11.810  18.066  1.00 94.04           N
ATOM   4479  CA  ILE A 295       2.329 -11.223  17.151  1.00 94.04           C
ATOM   4480  C   ILE A 295       2.865  -9.883  16.643  1.00 94.04           C
ATOM   4481  O   ILE A 295       2.689  -9.542  15.474  1.00 94.04           O
ATOM   4482  HA  ILE A 295       2.231 -11.899  16.302  1.00 94.04           H
ATOM   4483  CB  ILE A 295       0.954 -11.124  17.812  1.00 94.04           C
ATOM   4484  HB  ILE A 295       1.090 -10.766  18.833  1.00 94.04           H
ATOM   4485  CG1 ILE A 295       0.288 -12.499  17.901  1.00 94.04           C
ATOM   4486 1HG1 ILE A 295       0.027 -12.845  16.901  1.00 94.04           H
ATOM   4487 2HG1 ILE A 295       0.991 -13.221  18.315  1.00 94.04           H
ATOM   4488  CG2 ILE A 295       0.070 -10.104  17.091  1.00 94.04           C
ATOM   4489 1HG2 ILE A 295       0.545  -9.124  17.124  1.00 94.04           H
ATOM   4490 2HG2 ILE A 295      -0.063 -10.409  16.052  1.00 94.04           H
ATOM   4491 3HG2 ILE A 295      -0.902 -10.054  17.581  1.00 94.04           H
ATOM   4492  CD1 ILE A 295      -0.969 -12.444  18.772  1.00 94.04           C
ATOM   4493 1HD1 ILE A 295      -0.700 -12.120  19.778  1.00 94.04           H
ATOM   4494 2HD1 ILE A 295      -1.679 -11.739  18.341  1.00 94.04           H
ATOM   4495 3HD1 ILE A 295      -1.422 -13.434  18.818  1.00 94.04           H
ATOM   4496  HN  ILE A 295       2.984 -11.884  19.014  1.00 94.04           H
ATOM   4497  N   ASP A 296       3.509  -9.158  17.546  1.00 93.81           N
ATOM   4498  CA  ASP A 296       4.052  -7.853  17.210  1.00 93.81           C
ATOM   4499  C   ASP A 296       5.198  -8.025  16.211  1.00 93.81           C
ATOM   4500  O   ASP A 296       5.338  -7.233  15.280  1.00 93.81           O
ATOM   4501  HA  ASP A 296       3.215  -7.293  16.793  1.00 93.81           H
ATOM   4502  CB  ASP A 296       4.609  -7.152  18.451  1.00 93.81           C
ATOM   4503 1HB  ASP A 296       5.301  -7.816  18.969  1.00 93.81           H
ATOM   4504 2HB  ASP A 296       5.176  -6.271  18.152  1.00 93.81           H
ATOM   4505  CG  ASP A 296       3.481  -6.741  19.400  1.00 93.81           C
ATOM   4506  OD1 ASP A 296       2.331  -6.664  18.916  1.00 93.81           O
ATOM   4507  OD2 ASP A 296       3.795  -6.513  20.589  1.00 93.81           O
ATOM   4508  HN  ASP A 296       3.660  -9.448  18.491  1.00 93.81           H
ATOM   4509  N   ILE A 297       5.988  -9.064  16.438  1.00 94.58           N
ATOM   4510  CA  ILE A 297       7.077  -9.388  15.532  1.00 94.58           C
ATOM   4511  C   ILE A 297       6.502  -9.766  14.165  1.00 94.58           C
ATOM   4512  O   ILE A 297       7.008  -9.330  13.132  1.00 94.58           O
ATOM   4513  HA  ILE A 297       7.683  -8.489  15.415  1.00 94.58           H
ATOM   4514  CB  ILE A 297       7.977 -10.465  16.140  1.00 94.58           C
ATOM   4515  HB  ILE A 297       7.343 -11.270  16.512  1.00 94.58           H
ATOM   4516  CG1 ILE A 297       8.759  -9.916  17.334  1.00 94.58           C
ATOM   4517 1HG1 ILE A 297       9.479  -9.173  16.991  1.00 94.58           H
ATOM   4518 2HG1 ILE A 297       8.078  -9.409  18.018  1.00 94.58           H
ATOM   4519  CG2 ILE A 297       8.899 -11.071  15.080  1.00 94.58           C
ATOM   4520 1HG2 ILE A 297       8.298 -11.523  14.290  1.00 94.58           H
ATOM   4521 2HG2 ILE A 297       9.528 -10.289  14.655  1.00 94.58           H
ATOM   4522 3HG2 ILE A 297       9.528 -11.834  15.539  1.00 94.58           H
ATOM   4523  CD1 ILE A 297       9.491 -11.038  18.074  1.00 94.58           C
ATOM   4524 1HD1 ILE A 297       8.766 -11.767  18.436  1.00 94.58           H
ATOM   4525 2HD1 ILE A 297      10.188 -11.527  17.394  1.00 94.58           H
ATOM   4526 3HD1 ILE A 297      10.039 -10.620  18.918  1.00 94.58           H
ATOM   4527  HN  ILE A 297       5.894  -9.678  17.221  1.00 94.58           H
ATOM   4528  N   CYS A 298       5.452 -10.574  14.203  1.00 94.76           N
ATOM   4529  CA  CYS A 298       4.793 -11.002  12.981  1.00 94.76           C
ATOM   4530  C   CYS A 298       4.330  -9.757  12.223  1.00 94.76           C
ATOM   4531  O   CYS A 298       4.434  -9.696  10.999  1.00 94.76           O
ATOM   4532  HA  CYS A 298       5.535 -11.554  12.402  1.00 94.76           H
ATOM   4533  CB  CYS A 298       3.635 -11.959  13.269  1.00 94.76           C
ATOM   4534 1HB  CYS A 298       3.020 -11.566  14.078  1.00 94.76           H
ATOM   4535 2HB  CYS A 298       2.993 -12.040  12.391  1.00 94.76           H
ATOM   4536  SG  CYS A 298       4.284 -13.609  13.722  1.00 94.76           S
ATOM   4537  HG  CYS A 298       4.672 -13.273  14.949  1.00 94.76           H
ATOM   4538  HN  CYS A 298       5.053 -10.933  15.047  1.00 94.76           H
ATOM   4539  N   PHE A 299       3.827  -8.794  12.982  1.00 94.78           N
ATOM   4540  CA  PHE A 299       3.357  -7.549  12.398  1.00 94.78           C
ATOM   4541  C   PHE A 299       4.484  -6.835  11.648  1.00 94.78           C
ATOM   4542  O   PHE A 299       4.294  -6.383  10.521  1.00 94.78           O
ATOM   4543  HA  PHE A 299       2.560  -7.801  11.698  1.00 94.78           H
ATOM   4544  CB  PHE A 299       2.887  -6.663  13.553  1.00 94.78           C
ATOM   4545 1HB  PHE A 299       2.098  -7.181  14.098  1.00 94.78           H
ATOM   4546 2HB  PHE A 299       3.714  -6.521  14.249  1.00 94.78           H
ATOM   4547  CG  PHE A 299       2.369  -5.292  13.115  1.00 94.78           C
ATOM   4548  CD1 PHE A 299       3.227  -4.242  13.010  1.00 94.78           C
ATOM   4549  HD1 PHE A 299       4.284  -4.377  13.239  1.00 94.78           H
ATOM   4550  CD2 PHE A 299       1.050  -5.123  12.829  1.00 94.78           C
ATOM   4551  HD2 PHE A 299       0.362  -5.965  12.913  1.00 94.78           H
ATOM   4552  CE1 PHE A 299       2.745  -2.969  12.603  1.00 94.78           C
ATOM   4553  HE1 PHE A 299       3.433  -2.128  12.519  1.00 94.78           H
ATOM   4554  CE2 PHE A 299       0.568  -3.851  12.422  1.00 94.78           C
ATOM   4555  HE2 PHE A 299      -0.489  -3.716  12.193  1.00 94.78           H
ATOM   4556  CZ  PHE A 299       1.426  -2.801  12.317  1.00 94.78           C
ATOM   4557  HZ  PHE A 299       1.057  -1.824  12.005  1.00 94.78           H
ATOM   4558  HN  PHE A 299       3.739  -8.854  13.976  1.00 94.78           H
ATOM   4559  N   GLN A 300       5.631  -6.756  12.306  1.00 93.95           N
ATOM   4560  CA  GLN A 300       6.766  -6.040  11.748  1.00 93.95           C
ATOM   4561  C   GLN A 300       7.223  -6.701  10.446  1.00 93.95           C
ATOM   4562  O   GLN A 300       7.527  -6.016   9.471  1.00 93.95           O
ATOM   4563  HA  GLN A 300       6.400  -5.033  11.543  1.00 93.95           H
ATOM   4564  CB  GLN A 300       7.914  -5.960  12.756  1.00 93.95           C
ATOM   4565 1HB  GLN A 300       8.111  -6.950  13.167  1.00 93.95           H
ATOM   4566 2HB  GLN A 300       8.824  -5.637  12.251  1.00 93.95           H
ATOM   4567  CG  GLN A 300       7.581  -4.988  13.890  1.00 93.95           C
ATOM   4568 1HG  GLN A 300       7.481  -3.979  13.491  1.00 93.95           H
ATOM   4569 2HG  GLN A 300       6.620  -5.254  14.331  1.00 93.95           H
ATOM   4570  CD  GLN A 300       8.667  -5.011  14.968  1.00 93.95           C
ATOM   4571  OE1 GLN A 300       9.526  -5.877  15.002  1.00 93.95           O
ATOM   4572  NE2 GLN A 300       8.581  -4.014  15.844  1.00 93.95           N
ATOM   4573 1HE2 GLN A 300       7.851  -3.336  15.759  1.00 93.95           H
ATOM   4574 2HE2 GLN A 300       9.246  -3.943  16.587  1.00 93.95           H
ATOM   4575  HN  GLN A 300       5.793  -7.171  13.201  1.00 93.95           H
ATOM   4576  N   VAL A 301       7.259  -8.025  10.474  1.00 94.66           N
ATOM   4577  CA  VAL A 301       7.739  -8.785   9.332  1.00 94.66           C
ATOM   4578  C   VAL A 301       6.798  -8.564   8.146  1.00 94.66           C
ATOM   4579  O   VAL A 301       7.244  -8.224   7.051  1.00 94.66           O
ATOM   4580  HA  VAL A 301       8.726  -8.401   9.073  1.00 94.66           H
ATOM   4581  CB  VAL A 301       7.888 -10.260   9.710  1.00 94.66           C
ATOM   4582  HB  VAL A 301       6.933 -10.602  10.109  1.00 94.66           H
ATOM   4583  CG1 VAL A 301       8.215 -11.110   8.481  1.00 94.66           C
ATOM   4584 1HG1 VAL A 301       7.412 -11.016   7.749  1.00 94.66           H
ATOM   4585 2HG1 VAL A 301       9.151 -10.766   8.039  1.00 94.66           H
ATOM   4586 3HG1 VAL A 301       8.316 -12.154   8.778  1.00 94.66           H
ATOM   4587  CG2 VAL A 301       8.945 -10.442  10.800  1.00 94.66           C
ATOM   4588 1HG2 VAL A 301       9.906 -10.075  10.440  1.00 94.66           H
ATOM   4589 2HG2 VAL A 301       8.652  -9.882  11.688  1.00 94.66           H
ATOM   4590 3HG2 VAL A 301       9.031 -11.500  11.050  1.00 94.66           H
ATOM   4591  HN  VAL A 301       6.968  -8.577  11.255  1.00 94.66           H
ATOM   4592  N   THR A 302       5.514  -8.766   8.404  1.00 94.50           N
ATOM   4593  CA  THR A 302       4.518  -8.690   7.349  1.00 94.50           C
ATOM   4594  C   THR A 302       4.404  -7.257   6.825  1.00 94.50           C
ATOM   4595  O   THR A 302       4.146  -7.044   5.641  1.00 94.50           O
ATOM   4596  HA  THR A 302       4.851  -9.309   6.516  1.00 94.50           H
ATOM   4597  CB  THR A 302       3.202  -9.242   7.901  1.00 94.50           C
ATOM   4598  HB  THR A 302       2.415  -9.198   7.148  1.00 94.50           H
ATOM   4599  OG1 THR A 302       2.970  -8.474   9.079  1.00 94.50           O
ATOM   4600  HG1 THR A 302       3.358  -8.940   9.874  1.00 94.50           H
ATOM   4601  CG2 THR A 302       3.338 -10.677   8.414  1.00 94.50           C
ATOM   4602 1HG2 THR A 302       4.078 -10.709   9.214  1.00 94.50           H
ATOM   4603 2HG2 THR A 302       3.658 -11.325   7.598  1.00 94.50           H
ATOM   4604 3HG2 THR A 302       2.376 -11.020   8.794  1.00 94.50           H
ATOM   4605  HN  THR A 302       5.153  -8.977   9.312  1.00 94.50           H
ATOM   4606  N   GLN A 303       4.601  -6.312   7.732  1.00 93.36           N
ATOM   4607  CA  GLN A 303       4.604  -4.907   7.361  1.00 93.36           C
ATOM   4608  C   GLN A 303       5.713  -4.630   6.344  1.00 93.36           C
ATOM   4609  O   GLN A 303       5.502  -3.907   5.371  1.00 93.36           O
ATOM   4610  HA  GLN A 303       3.631  -4.726   6.905  1.00 93.36           H
ATOM   4611  CB  GLN A 303       4.755  -4.014   8.594  1.00 93.36           C
ATOM   4612 1HB  GLN A 303       3.941  -4.210   9.291  1.00 93.36           H
ATOM   4613 2HB  GLN A 303       5.683  -4.257   9.112  1.00 93.36           H
ATOM   4614  CG  GLN A 303       4.755  -2.535   8.203  1.00 93.36           C
ATOM   4615 1HG  GLN A 303       5.678  -2.295   7.674  1.00 93.36           H
ATOM   4616 2HG  GLN A 303       3.933  -2.337   7.515  1.00 93.36           H
ATOM   4617  CD  GLN A 303       4.621  -1.641   9.438  1.00 93.36           C
ATOM   4618  OE1 GLN A 303       5.572  -1.390  10.160  1.00 93.36           O
ATOM   4619  NE2 GLN A 303       3.391  -1.178   9.639  1.00 93.36           N
ATOM   4620 1HE2 GLN A 303       2.655  -1.423   9.008  1.00 93.36           H
ATOM   4621 2HE2 GLN A 303       3.202  -0.585  10.422  1.00 93.36           H
ATOM   4622  HN  GLN A 303       4.756  -6.492   8.703  1.00 93.36           H
ATOM   4623  N   THR A 304       6.871  -5.219   6.603  1.00 93.71           N
ATOM   4624  CA  THR A 304       8.030  -4.998   5.755  1.00 93.71           C
ATOM   4625  C   THR A 304       7.773  -5.544   4.348  1.00 93.71           C
ATOM   4626  O   THR A 304       8.137  -4.913   3.358  1.00 93.71           O
ATOM   4627  HA  THR A 304       8.185  -3.924   5.657  1.00 93.71           H
ATOM   4628  CB  THR A 304       9.244  -5.630   6.439  1.00 93.71           C
ATOM   4629  HB  THR A 304       9.147  -6.715   6.480  1.00 93.71           H
ATOM   4630  OG1 THR A 304       9.314  -4.971   7.700  1.00 93.71           O
ATOM   4631  HG1 THR A 304       8.838  -5.510   8.395  1.00 93.71           H
ATOM   4632  CG2 THR A 304      10.561  -5.261   5.752  1.00 93.71           C
ATOM   4633 1HG2 THR A 304      10.690  -4.179   5.771  1.00 93.71           H
ATOM   4634 2HG2 THR A 304      10.540  -5.607   4.718  1.00 93.71           H
ATOM   4635 3HG2 THR A 304      11.390  -5.736   6.277  1.00 93.71           H
ATOM   4636  HN  THR A 304       7.024  -5.836   7.375  1.00 93.71           H
ATOM   4637  N   ILE A 305       7.146  -6.710   4.306  1.00 93.95           N
ATOM   4638  CA  ILE A 305       6.823  -7.341   3.038  1.00 93.95           C
ATOM   4639  C   ILE A 305       5.875  -6.436   2.249  1.00 93.95           C
ATOM   4640  O   ILE A 305       6.013  -6.294   1.035  1.00 93.95           O
ATOM   4641  HA  ILE A 305       7.753  -7.440   2.477  1.00 93.95           H
ATOM   4642  CB  ILE A 305       6.279  -8.753   3.265  1.00 93.95           C
ATOM   4643  HB  ILE A 305       5.454  -8.691   3.975  1.00 93.95           H
ATOM   4644  CG1 ILE A 305       7.344  -9.658   3.887  1.00 93.95           C
ATOM   4645 1HG1 ILE A 305       8.110  -9.886   3.146  1.00 93.95           H
ATOM   4646 2HG1 ILE A 305       7.838  -9.135   4.706  1.00 93.95           H
ATOM   4647  CG2 ILE A 305       5.715  -9.338   1.968  1.00 93.95           C
ATOM   4648 1HG2 ILE A 305       4.905  -8.705   1.606  1.00 93.95           H
ATOM   4649 2HG2 ILE A 305       6.504  -9.384   1.218  1.00 93.95           H
ATOM   4650 3HG2 ILE A 305       5.335 -10.342   2.158  1.00 93.95           H
ATOM   4651  CD1 ILE A 305       6.725 -10.958   4.404  1.00 93.95           C
ATOM   4652 1HD1 ILE A 305       5.976 -10.728   5.162  1.00 93.95           H
ATOM   4653 2HD1 ILE A 305       6.253 -11.490   3.578  1.00 93.95           H
ATOM   4654 3HD1 ILE A 305       7.504 -11.583   4.841  1.00 93.95           H
ATOM   4655  HN  ILE A 305       6.860  -7.221   5.117  1.00 93.95           H
ATOM   4656  N   ALA A 306       4.933  -5.847   2.972  1.00 93.20           N
ATOM   4657  CA  ALA A 306       3.929  -5.004   2.347  1.00 93.20           C
ATOM   4658  C   ALA A 306       4.612  -3.795   1.703  1.00 93.20           C
ATOM   4659  O   ALA A 306       4.209  -3.348   0.631  1.00 93.20           O
ATOM   4660  HA  ALA A 306       3.440  -5.591   1.569  1.00 93.20           H
ATOM   4661  CB  ALA A 306       2.884  -4.597   3.388  1.00 93.20           C
ATOM   4662 1HB  ALA A 306       2.408  -5.490   3.793  1.00 93.20           H
ATOM   4663 2HB  ALA A 306       3.369  -4.047   4.194  1.00 93.20           H
ATOM   4664 3HB  ALA A 306       2.130  -3.964   2.918  1.00 93.20           H
ATOM   4665  HN  ALA A 306       4.850  -5.938   3.964  1.00 93.20           H
ATOM   4666  N   PHE A 307       5.634  -3.301   2.386  1.00 94.07           N
ATOM   4667  CA  PHE A 307       6.326  -2.105   1.936  1.00 94.07           C
ATOM   4668  C   PHE A 307       7.209  -2.406   0.723  1.00 94.07           C
ATOM   4669  O   PHE A 307       7.379  -1.558  -0.152  1.00 94.07           O
ATOM   4670  HA  PHE A 307       5.565  -1.377   1.657  1.00 94.07           H
ATOM   4671  CB  PHE A 307       7.212  -1.639   3.093  1.00 94.07           C
ATOM   4672 1HB  PHE A 307       7.776  -2.492   3.472  1.00 94.07           H
ATOM   4673 2HB  PHE A 307       7.939  -0.920   2.714  1.00 94.07           H
ATOM   4674  CG  PHE A 307       6.441  -1.001   4.249  1.00 94.07           C
ATOM   4675  CD1 PHE A 307       5.082  -1.059   4.274  1.00 94.07           C
ATOM   4676  HD1 PHE A 307       4.543  -1.560   3.471  1.00 94.07           H
ATOM   4677  CD2 PHE A 307       7.113  -0.375   5.253  1.00 94.07           C
ATOM   4678  HD2 PHE A 307       8.202  -0.329   5.232  1.00 94.07           H
ATOM   4679  CE1 PHE A 307       4.366  -0.466   5.348  1.00 94.07           C
ATOM   4680  HE1 PHE A 307       3.277  -0.513   5.368  1.00 94.07           H
ATOM   4681  CE2 PHE A 307       6.397   0.217   6.326  1.00 94.07           C
ATOM   4682  HE2 PHE A 307       6.936   0.718   7.130  1.00 94.07           H
ATOM   4683  CZ  PHE A 307       5.038   0.159   6.351  1.00 94.07           C
ATOM   4684  HZ  PHE A 307       4.489   0.614   7.175  1.00 94.07           H
ATOM   4685  HN  PHE A 307       5.990  -3.703   3.230  1.00 94.07           H
ATOM   4686  N   PHE A 308       7.747  -3.617   0.708  1.00 93.78           N
ATOM   4687  CA  PHE A 308       8.643  -4.025  -0.360  1.00 93.78           C
ATOM   4688  C   PHE A 308       7.929  -4.005  -1.713  1.00 93.78           C
ATOM   4689  O   PHE A 308       8.570  -3.889  -2.756  1.00 93.78           O
ATOM   4690  HA  PHE A 308       9.470  -3.315  -0.378  1.00 93.78           H
ATOM   4691  CB  PHE A 308       9.085  -5.457  -0.052  1.00 93.78           C
ATOM   4692 1HB  PHE A 308       9.458  -5.498   0.972  1.00 93.78           H
ATOM   4693 2HB  PHE A 308       8.216  -6.113  -0.101  1.00 93.78           H
ATOM   4694  CG  PHE A 308      10.164  -5.992  -0.995  1.00 93.78           C
ATOM   4695  CD1 PHE A 308       9.839  -6.900  -1.954  1.00 93.78           C
ATOM   4696  HD1 PHE A 308       8.810  -7.246  -2.051  1.00 93.78           H
ATOM   4697  CD2 PHE A 308      11.448  -5.560  -0.874  1.00 93.78           C
ATOM   4698  HD2 PHE A 308      11.709  -4.833  -0.106  1.00 93.78           H
ATOM   4699  CE1 PHE A 308      10.841  -7.397  -2.830  1.00 93.78           C
ATOM   4700  HE1 PHE A 308      10.580  -8.125  -3.598  1.00 93.78           H
ATOM   4701  CE2 PHE A 308      12.450  -6.057  -1.750  1.00 93.78           C
ATOM   4702  HE2 PHE A 308      13.479  -5.711  -1.653  1.00 93.78           H
ATOM   4703  CZ  PHE A 308      12.125  -6.965  -2.709  1.00 93.78           C
ATOM   4704  HZ  PHE A 308      12.893  -7.346  -3.381  1.00 93.78           H
ATOM   4705  HN  PHE A 308       7.580  -4.312   1.408  1.00 93.78           H
ATOM   4706  N   HIS A 309       6.610  -4.119  -1.652  1.00 92.05           N
ATOM   4707  CA  HIS A 309       5.805  -4.158  -2.861  1.00 92.05           C
ATOM   4708  C   HIS A 309       6.059  -2.896  -3.688  1.00 92.05           C
ATOM   4709  O   HIS A 309       6.093  -2.951  -4.916  1.00 92.05           O
ATOM   4710  HA  HIS A 309       6.137  -5.027  -3.429  1.00 92.05           H
ATOM   4711  CB  HIS A 309       4.327  -4.358  -2.523  1.00 92.05           C
ATOM   4712 1HB  HIS A 309       4.213  -5.293  -1.974  1.00 92.05           H
ATOM   4713 2HB  HIS A 309       4.005  -3.557  -1.857  1.00 92.05           H
ATOM   4714  CG  HIS A 309       3.419  -4.386  -3.730  1.00 92.05           C
ATOM   4715  ND1 HIS A 309       2.779  -3.258  -4.212  1.00 92.05           N
ATOM   4716  HD1 HIS A 309       2.847  -2.337  -3.828  1.00 92.05           H
ATOM   4717  CD2 HIS A 309       3.052  -5.416  -4.546  1.00 92.05           C
ATOM   4718  HD2 HIS A 309       3.377  -6.452  -4.449  1.00 92.05           H
ATOM   4719  CE1 HIS A 309       2.062  -3.605  -5.271  1.00 92.05           C
ATOM   4720  HE1 HIS A 309       1.444  -2.938  -5.873  1.00 92.05           H
ATOM   4721  NE2 HIS A 309       2.232  -4.943  -5.475  1.00 92.05           N
ATOM   4722  HN  HIS A 309       6.094  -4.183  -0.798  1.00 92.05           H
ATOM   4723  N   SER A 310       6.231  -1.789  -2.981  1.00 92.03           N
ATOM   4724  CA  SER A 310       6.239  -0.485  -3.623  1.00 92.03           C
ATOM   4725  C   SER A 310       7.494  -0.333  -4.484  1.00 92.03           C
ATOM   4726  O   SER A 310       7.607   0.612  -5.263  1.00 92.03           O
ATOM   4727  HA  SER A 310       5.344  -0.464  -4.244  1.00 92.03           H
ATOM   4728  CB  SER A 310       6.166   0.639  -2.587  1.00 92.03           C
ATOM   4729 1HB  SER A 310       6.938   0.487  -1.832  1.00 92.03           H
ATOM   4730 2HB  SER A 310       6.378   1.592  -3.072  1.00 92.03           H
ATOM   4731  OG  SER A 310       4.891   0.701  -1.955  1.00 92.03           O
ATOM   4732  HG  SER A 310       4.212   1.068  -2.591  1.00 92.03           H
ATOM   4733  HN  SER A 310       6.363  -1.773  -1.990  1.00 92.03           H
ATOM   4734  N   CYS A 311       8.407  -1.279  -4.315  1.00 93.23           N
ATOM   4735  CA  CYS A 311       9.627  -1.291  -5.104  1.00 93.23           C
ATOM   4736  C   CYS A 311       9.492  -2.371  -6.180  1.00 93.23           C
ATOM   4737  O   CYS A 311      10.364  -2.512  -7.036  1.00 93.23           O
ATOM   4738  HA  CYS A 311       9.717  -0.304  -5.556  1.00 93.23           H
ATOM   4739  CB  CYS A 311      10.864  -1.508  -4.230  1.00 93.23           C
ATOM   4740 1HB  CYS A 311      11.765  -1.267  -4.794  1.00 93.23           H
ATOM   4741 2HB  CYS A 311      10.836  -0.835  -3.373  1.00 93.23           H
ATOM   4742  SG  CYS A 311      10.931  -3.245  -3.659  1.00 93.23           S
ATOM   4743  HG  CYS A 311      12.126  -3.156  -3.083  1.00 93.23           H
ATOM   4744  HN  CYS A 311       8.323  -2.025  -3.654  1.00 93.23           H
ATOM   4745  N   LEU A 312       8.393  -3.106  -6.101  1.00 90.63           N
ATOM   4746  CA  LEU A 312       8.226  -4.294  -6.921  1.00 90.63           C
ATOM   4747  C   LEU A 312       7.623  -3.896  -8.270  1.00 90.63           C
ATOM   4748  O   LEU A 312       7.963  -4.475  -9.300  1.00 90.63           O
ATOM   4749  HA  LEU A 312       9.217  -4.712  -7.095  1.00 90.63           H
ATOM   4750  CB  LEU A 312       7.413  -5.352  -6.172  1.00 90.63           C
ATOM   4751 1HB  LEU A 312       6.548  -4.866  -5.722  1.00 90.63           H
ATOM   4752 2HB  LEU A 312       7.032  -6.070  -6.899  1.00 90.63           H
ATOM   4753  CG  LEU A 312       8.158  -6.121  -5.080  1.00 90.63           C
ATOM   4754  HG  LEU A 312       8.414  -5.421  -4.284  1.00 90.63           H
ATOM   4755  CD1 LEU A 312       7.266  -7.200  -4.463  1.00 90.63           C
ATOM   4756 1HD1 LEU A 312       6.383  -6.734  -4.023  1.00 90.63           H
ATOM   4757 2HD1 LEU A 312       6.958  -7.903  -5.237  1.00 90.63           H
ATOM   4758 3HD1 LEU A 312       7.820  -7.731  -3.689  1.00 90.63           H
ATOM   4759  CD2 LEU A 312       9.470  -6.699  -5.613  1.00 90.63           C
ATOM   4760 1HD2 LEU A 312       9.259  -7.380  -6.437  1.00 90.63           H
ATOM   4761 2HD2 LEU A 312      10.107  -5.888  -5.966  1.00 90.63           H
ATOM   4762 3HD2 LEU A 312       9.980  -7.240  -4.816  1.00 90.63           H
ATOM   4763  HN  LEU A 312       7.626  -2.902  -5.491  1.00 90.63           H
ATOM   4764  N   ASN A 313       6.740  -2.910  -8.220  1.00 85.46           N
ATOM   4765  CA  ASN A 313       5.922  -2.578  -9.374  1.00 85.46           C
ATOM   4766  C   ASN A 313       6.831  -2.288 -10.570  1.00 85.46           C
ATOM   4767  O   ASN A 313       6.666  -2.877 -11.637  1.00 85.46           O
ATOM   4768  HA  ASN A 313       5.287  -3.448  -9.535  1.00 85.46           H
ATOM   4769  CB  ASN A 313       5.077  -1.330  -9.110  1.00 85.46           C
ATOM   4770 1HB  ASN A 313       5.676  -0.584  -8.589  1.00 85.46           H
ATOM   4771 2HB  ASN A 313       4.769  -0.888 -10.057  1.00 85.46           H
ATOM   4772  CG  ASN A 313       3.841  -1.673  -8.276  1.00 85.46           C
ATOM   4773  OD1 ASN A 313       3.312  -2.771  -8.324  1.00 85.46           O
ATOM   4774  ND2 ASN A 313       3.411  -0.674  -7.510  1.00 85.46           N
ATOM   4775 1HD2 ASN A 313       3.891   0.203  -7.516  1.00 85.46           H
ATOM   4776 2HD2 ASN A 313       2.608  -0.800  -6.927  1.00 85.46           H
ATOM   4777  HN  ASN A 313       6.579  -2.344  -7.411  1.00 85.46           H
ATOM   4778  N   PRO A 314       7.804  -1.379 -10.416  1.00 85.15           N
ATOM   4779  CA  PRO A 314       8.675  -1.009 -11.534  1.00 85.15           C
ATOM   4780  C   PRO A 314       9.320  -2.220 -12.188  1.00 85.15           C
ATOM   4781  O   PRO A 314       9.430  -2.284 -13.411  1.00 85.15           O
ATOM   4782  HA  PRO A 314       8.091  -0.536 -12.324  1.00 85.15           H
ATOM   4783  CB  PRO A 314       9.715  -0.088 -10.893  1.00 85.15           C
ATOM   4784 1HB  PRO A 314      10.594  -0.642 -10.564  1.00 85.15           H
ATOM   4785 2HB  PRO A 314      10.063   0.673 -11.593  1.00 85.15           H
ATOM   4786  CG  PRO A 314       8.965   0.529  -9.719  1.00 85.15           C
ATOM   4787 1HG  PRO A 314       9.647   0.926  -8.966  1.00 85.15           H
ATOM   4788 2HG  PRO A 314       8.336   1.362 -10.032  1.00 85.15           H
ATOM   4789  CD  PRO A 314       8.147  -0.637  -9.189  1.00 85.15           C
ATOM   4790 1HD  PRO A 314       8.721  -1.253  -8.497  1.00 85.15           H
ATOM   4791 2HD  PRO A 314       7.261  -0.299  -8.651  1.00 85.15           H
ATOM   4792  N   VAL A 315       9.734  -3.156 -11.347  1.00 84.78           N
ATOM   4793  CA  VAL A 315      10.465  -4.318 -11.822  1.00 84.78           C
ATOM   4794  C   VAL A 315       9.559  -5.149 -12.733  1.00 84.78           C
ATOM   4795  O   VAL A 315      10.002  -5.647 -13.767  1.00 84.78           O
ATOM   4796  HA  VAL A 315      11.313  -3.958 -12.404  1.00 84.78           H
ATOM   4797  CB  VAL A 315      11.011  -5.114 -10.634  1.00 84.78           C
ATOM   4798  HB  VAL A 315      10.162  -5.450 -10.038  1.00 84.78           H
ATOM   4799  CG1 VAL A 315      11.772  -6.354 -11.108  1.00 84.78           C
ATOM   4800 1HG1 VAL A 315      11.101  -6.995 -11.681  1.00 84.78           H
ATOM   4801 2HG1 VAL A 315      12.608  -6.048 -11.738  1.00 84.78           H
ATOM   4802 3HG1 VAL A 315      12.149  -6.901 -10.245  1.00 84.78           H
ATOM   4803  CG2 VAL A 315      11.893  -4.236  -9.744  1.00 84.78           C
ATOM   4804 1HG2 VAL A 315      12.733  -3.857 -10.326  1.00 84.78           H
ATOM   4805 2HG2 VAL A 315      11.307  -3.399  -9.364  1.00 84.78           H
ATOM   4806 3HG2 VAL A 315      12.267  -4.827  -8.908  1.00 84.78           H
ATOM   4807  HN  VAL A 315       9.577  -3.130 -10.360  1.00 84.78           H
ATOM   4808  N   LEU A 316       8.308  -5.272 -12.316  1.00 84.27           N
ATOM   4809  CA  LEU A 316       7.348  -6.074 -13.056  1.00 84.27           C
ATOM   4810  C   LEU A 316       7.224  -5.526 -14.479  1.00 84.27           C
ATOM   4811  O   LEU A 316       7.138  -6.293 -15.438  1.00 84.27           O
ATOM   4812  HA  LEU A 316       7.742  -7.088 -13.110  1.00 84.27           H
ATOM   4813  CB  LEU A 316       6.017  -6.144 -12.306  1.00 84.27           C
ATOM   4814 1HB  LEU A 316       5.653  -5.127 -12.155  1.00 84.27           H
ATOM   4815 2HB  LEU A 316       5.291  -6.651 -12.941  1.00 84.27           H
ATOM   4816  CG  LEU A 316       6.048  -6.850 -10.949  1.00 84.27           C
ATOM   4817  HG  LEU A 316       6.709  -6.291 -10.288  1.00 84.27           H
ATOM   4818  CD1 LEU A 316       4.661  -6.857 -10.302  1.00 84.27           C
ATOM   4819 1HD1 LEU A 316       4.324  -5.831 -10.154  1.00 84.27           H
ATOM   4820 2HD1 LEU A 316       3.959  -7.379 -10.952  1.00 84.27           H
ATOM   4821 3HD1 LEU A 316       4.712  -7.365  -9.339  1.00 84.27           H
ATOM   4822  CD2 LEU A 316       6.626  -8.261 -11.079  1.00 84.27           C
ATOM   4823 1HD2 LEU A 316       6.011  -8.845 -11.763  1.00 84.27           H
ATOM   4824 2HD2 LEU A 316       7.644  -8.202 -11.465  1.00 84.27           H
ATOM   4825 3HD2 LEU A 316       6.637  -8.740 -10.100  1.00 84.27           H
ATOM   4826  HN  LEU A 316       7.948  -4.837 -11.490  1.00 84.27           H
ATOM   4827  N   TYR A 317       7.218  -4.205 -14.573  1.00 80.28           N
ATOM   4828  CA  TYR A 317       7.034  -3.546 -15.855  1.00 80.28           C
ATOM   4829  C   TYR A 317       8.225  -3.803 -16.780  1.00 80.28           C
ATOM   4830  O   TYR A 317       8.053  -3.980 -17.985  1.00 80.28           O
ATOM   4831  HA  TYR A 317       6.132  -3.951 -16.315  1.00 80.28           H
ATOM   4832  CB  TYR A 317       6.953  -2.048 -15.552  1.00 80.28           C
ATOM   4833 1HB  TYR A 317       7.896  -1.726 -15.110  1.00 80.28           H
ATOM   4834 2HB  TYR A 317       6.837  -1.504 -16.489  1.00 80.28           H
ATOM   4835  CG  TYR A 317       5.809  -1.665 -14.611  1.00 80.28           C
ATOM   4836  CD1 TYR A 317       4.673  -2.445 -14.552  1.00 80.28           C
ATOM   4837  HD1 TYR A 317       4.590  -3.335 -15.177  1.00 80.28           H
ATOM   4838  CD2 TYR A 317       5.915  -0.538 -13.820  1.00 80.28           C
ATOM   4839  HD2 TYR A 317       6.812   0.078 -13.866  1.00 80.28           H
ATOM   4840  CE1 TYR A 317       3.596  -2.084 -13.667  1.00 80.28           C
ATOM   4841  HE1 TYR A 317       2.693  -2.691 -13.611  1.00 80.28           H
ATOM   4842  CE2 TYR A 317       4.838  -0.177 -12.935  1.00 80.28           C
ATOM   4843  HE2 TYR A 317       4.908   0.710 -12.305  1.00 80.28           H
ATOM   4844  CZ  TYR A 317       3.732  -0.968 -12.902  1.00 80.28           C
ATOM   4845  OH  TYR A 317       2.715  -0.627 -12.065  1.00 80.28           O
ATOM   4846  HH  TYR A 317       2.067  -1.385 -11.988  1.00 80.28           H
ATOM   4847  HN  TYR A 317       7.336  -3.589 -13.794  1.00 80.28           H
ATOM   4848  N   VAL A 318       9.407  -3.817 -16.180  1.00 75.98           N
ATOM   4849  CA  VAL A 318      10.629  -4.023 -16.939  1.00 75.98           C
ATOM   4850  C   VAL A 318      10.589  -5.404 -17.596  1.00 75.98           C
ATOM   4851  O   VAL A 318      10.799  -5.528 -18.802  1.00 75.98           O
ATOM   4852  HA  VAL A 318      10.663  -3.263 -17.720  1.00 75.98           H
ATOM   4853  CB  VAL A 318      11.846  -3.826 -16.034  1.00 75.98           C
ATOM   4854  HB  VAL A 318      11.728  -4.477 -15.168  1.00 75.98           H
ATOM   4855  CG1 VAL A 318      13.135  -4.230 -16.753  1.00 75.98           C
ATOM   4856 1HG1 VAL A 318      13.078  -5.280 -17.039  1.00 75.98           H
ATOM   4857 2HG1 VAL A 318      13.260  -3.617 -17.646  1.00 75.98           H
ATOM   4858 3HG1 VAL A 318      13.985  -4.081 -16.087  1.00 75.98           H
ATOM   4859  CG2 VAL A 318      11.928  -2.384 -15.531  1.00 75.98           C
ATOM   4860 1HG2 VAL A 318      12.012  -1.707 -16.381  1.00 75.98           H
ATOM   4861 2HG2 VAL A 318      11.029  -2.145 -14.963  1.00 75.98           H
ATOM   4862 3HG2 VAL A 318      12.803  -2.272 -14.889  1.00 75.98           H
ATOM   4863  HN  VAL A 318       9.536  -3.690 -15.197  1.00 75.98           H
ATOM   4864  N   PHE A 319      10.318  -6.407 -16.775  1.00 75.11           N
ATOM   4865  CA  PHE A 319      10.485  -7.787 -17.199  1.00 75.11           C
ATOM   4866  C   PHE A 319       9.273  -8.264 -18.002  1.00 75.11           C
ATOM   4867  O   PHE A 319       9.421  -8.991 -18.983  1.00 75.11           O
ATOM   4868  HA  PHE A 319      11.374  -7.827 -17.827  1.00 75.11           H
ATOM   4869  CB  PHE A 319      10.605  -8.633 -15.930  1.00 75.11           C
ATOM   4870 1HB  PHE A 319       9.845  -8.312 -15.217  1.00 75.11           H
ATOM   4871 2HB  PHE A 319      10.390  -9.673 -16.177  1.00 75.11           H
ATOM   4872  CG  PHE A 319      11.978  -8.557 -15.259  1.00 75.11           C
ATOM   4873  CD1 PHE A 319      13.073  -9.058 -15.892  1.00 75.11           C
ATOM   4874  HD1 PHE A 319      12.972  -9.512 -16.877  1.00 75.11           H
ATOM   4875  CD2 PHE A 319      12.104  -7.990 -14.029  1.00 75.11           C
ATOM   4876  HD2 PHE A 319      11.226  -7.589 -13.522  1.00 75.11           H
ATOM   4877  CE1 PHE A 319      14.347  -8.987 -15.269  1.00 75.11           C
ATOM   4878  HE1 PHE A 319      15.224  -9.388 -15.777  1.00 75.11           H
ATOM   4879  CE2 PHE A 319      13.378  -7.919 -13.407  1.00 75.11           C
ATOM   4880  HE2 PHE A 319      13.479  -7.464 -12.421  1.00 75.11           H
ATOM   4881  CZ  PHE A 319      14.473  -8.419 -14.040  1.00 75.11           C
ATOM   4882  HZ  PHE A 319      15.451  -8.365 -13.562  1.00 75.11           H
ATOM   4883  HN  PHE A 319       9.992  -6.290 -15.837  1.00 75.11           H
ATOM   4884  N   VAL A 320       8.101  -7.834 -17.557  1.00 77.06           N
ATOM   4885  CA  VAL A 320       6.858  -8.382 -18.072  1.00 77.06           C
ATOM   4886  C   VAL A 320       6.311  -7.457 -19.160  1.00 77.06           C
ATOM   4887  O   VAL A 320       5.668  -7.915 -20.104  1.00 77.06           O
ATOM   4888  HA  VAL A 320       7.085  -9.351 -18.517  1.00 77.06           H
ATOM   4889  CB  VAL A 320       5.870  -8.607 -16.925  1.00 77.06           C
ATOM   4890  HB  VAL A 320       5.461  -7.638 -16.641  1.00 77.06           H
ATOM   4891  CG1 VAL A 320       4.707  -9.496 -17.370  1.00 77.06           C
ATOM   4892 1HG1 VAL A 320       4.181  -9.018 -18.197  1.00 77.06           H
ATOM   4893 2HG1 VAL A 320       5.092 -10.463 -17.695  1.00 77.06           H
ATOM   4894 3HG1 VAL A 320       4.020  -9.639 -16.536  1.00 77.06           H
ATOM   4895  CG2 VAL A 320       6.575  -9.197 -15.702  1.00 77.06           C
ATOM   4896 1HG2 VAL A 320       7.024 -10.154 -15.969  1.00 77.06           H
ATOM   4897 2HG2 VAL A 320       7.352  -8.512 -15.365  1.00 77.06           H
ATOM   4898 3HG2 VAL A 320       5.850  -9.347 -14.902  1.00 77.06           H
ATOM   4899  HN  VAL A 320       7.994  -7.127 -16.858  1.00 77.06           H
ATOM   4900  N   GLY A 321       6.585  -6.172 -18.993  1.00 76.89           N
ATOM   4901  CA  GLY A 321       6.023  -5.165 -19.877  1.00 76.89           C
ATOM   4902  C   GLY A 321       6.817  -5.078 -21.183  1.00 76.89           C
ATOM   4903  O   GLY A 321       7.863  -4.433 -21.235  1.00 76.89           O
ATOM   4904 1HA  GLY A 321       4.983  -5.407 -20.095  1.00 76.89           H
ATOM   4905 2HA  GLY A 321       6.028  -4.195 -19.380  1.00 76.89           H
ATOM   4906  HN  GLY A 321       7.178  -5.816 -18.270  1.00 76.89           H
ATOM   4907  N   GLU A 322       6.289  -5.736 -22.204  1.00 77.69           N
ATOM   4908  CA  GLU A 322       6.854  -5.626 -23.538  1.00 77.69           C
ATOM   4909  C   GLU A 322       6.797  -4.175 -24.020  1.00 77.69           C
ATOM   4910  O   GLU A 322       7.751  -3.677 -24.615  1.00 77.69           O
ATOM   4911  HA  GLU A 322       7.892  -5.943 -23.440  1.00 77.69           H
ATOM   4912  CB  GLU A 322       6.135  -6.557 -24.517  1.00 77.69           C
ATOM   4913 1HB  GLU A 322       5.071  -6.323 -24.533  1.00 77.69           H
ATOM   4914 2HB  GLU A 322       6.605  -6.493 -25.498  1.00 77.69           H
ATOM   4915  CG  GLU A 322       6.258  -8.017 -24.075  1.00 77.69           C
ATOM   4916 1HG  GLU A 322       7.242  -8.187 -23.639  1.00 77.69           H
ATOM   4917 2HG  GLU A 322       5.524  -8.228 -23.297  1.00 77.69           H
ATOM   4918  CD  GLU A 322       6.047  -8.967 -25.256  1.00 77.69           C
ATOM   4919  OE1 GLU A 322       6.775  -9.981 -25.305  1.00 77.69           O
ATOM   4920  OE2 GLU A 322       5.161  -8.657 -26.082  1.00 77.69           O
ATOM   4921  HN  GLU A 322       5.491  -6.335 -22.131  1.00 77.69           H
ATOM   4922  N   ARG A 323       5.669  -3.537 -23.745  1.00 78.80           N
ATOM   4923  CA  ARG A 323       5.466  -2.160 -24.163  1.00 78.80           C
ATOM   4924  C   ARG A 323       6.487  -1.244 -23.485  1.00 78.80           C
ATOM   4925  O   ARG A 323       7.071  -0.375 -24.131  1.00 78.80           O
ATOM   4926  HA  ARG A 323       5.608  -2.174 -25.244  1.00 78.80           H
ATOM   4927  CB  ARG A 323       4.054  -1.682 -23.818  1.00 78.80           C
ATOM   4928 1HB  ARG A 323       3.339  -2.482 -24.010  1.00 78.80           H
ATOM   4929 2HB  ARG A 323       3.995  -1.449 -22.755  1.00 78.80           H
ATOM   4930  CG  ARG A 323       3.679  -0.446 -24.638  1.00 78.80           C
ATOM   4931 1HG  ARG A 323       4.390   0.355 -24.441  1.00 78.80           H
ATOM   4932 2HG  ARG A 323       3.745  -0.677 -25.702  1.00 78.80           H
ATOM   4933  CD  ARG A 323       2.263   0.026 -24.301  1.00 78.80           C
ATOM   4934 1HD  ARG A 323       1.593  -0.830 -24.227  1.00 78.80           H
ATOM   4935 2HD  ARG A 323       2.258   0.519 -23.329  1.00 78.80           H
ATOM   4936  NE  ARG A 323       1.779   0.959 -25.343  1.00 78.80           N
ATOM   4937  HE  ARG A 323       2.337   1.075 -26.164  1.00 78.80           H
ATOM   4938  CZ  ARG A 323       0.639   1.657 -25.255  1.00 78.80           C
ATOM   4939  NH1 ARG A 323      -0.149   1.541 -24.177  1.00 78.80           N
ATOM   4940 1HH1 ARG A 323       0.113   0.929 -23.430  1.00 78.80           H
ATOM   4941 2HH1 ARG A 323      -0.998   2.066 -24.119  1.00 78.80           H
ATOM   4942  NH2 ARG A 323       0.298   2.474 -26.261  1.00 78.80           N
ATOM   4943 1HH2 ARG A 323      -0.550   3.002 -26.211  1.00 78.80           H
ATOM   4944 2HH2 ARG A 323       0.891   2.555 -27.062  1.00 78.80           H
ATOM   4945  HN  ARG A 323       4.903  -3.945 -23.247  1.00 78.80           H
ATOM   4946  N   PHE A 324       6.671  -1.470 -22.193  1.00 81.88           N
ATOM   4947  CA  PHE A 324       7.550  -0.624 -21.403  1.00 81.88           C
ATOM   4948  C   PHE A 324       8.999  -0.746 -21.877  1.00 81.88           C
ATOM   4949  O   PHE A 324       9.707   0.254 -21.985  1.00 81.88           O
ATOM   4950  HA  PHE A 324       7.212   0.404 -21.533  1.00 81.88           H
ATOM   4951  CB  PHE A 324       7.456  -1.110 -19.955  1.00 81.88           C
ATOM   4952 1HB  PHE A 324       6.406  -1.171 -19.670  1.00 81.88           H
ATOM   4953 2HB  PHE A 324       7.862  -2.120 -19.895  1.00 81.88           H
ATOM   4954  CG  PHE A 324       8.192  -0.221 -18.951  1.00 81.88           C
ATOM   4955  CD1 PHE A 324       9.457  -0.534 -18.564  1.00 81.88           C
ATOM   4956  HD1 PHE A 324       9.948  -1.419 -18.969  1.00 81.88           H
ATOM   4957  CD2 PHE A 324       7.580   0.884 -18.446  1.00 81.88           C
ATOM   4958  HD2 PHE A 324       6.565   1.135 -18.756  1.00 81.88           H
ATOM   4959  CE1 PHE A 324      10.139   0.292 -17.632  1.00 81.88           C
ATOM   4960  HE1 PHE A 324      11.154   0.041 -17.322  1.00 81.88           H
ATOM   4961  CE2 PHE A 324       8.262   1.710 -17.514  1.00 81.88           C
ATOM   4962  HE2 PHE A 324       7.771   2.595 -17.108  1.00 81.88           H
ATOM   4963  CZ  PHE A 324       9.528   1.396 -17.127  1.00 81.88           C
ATOM   4964  HZ  PHE A 324      10.051   2.031 -16.411  1.00 81.88           H
ATOM   4965  HN  PHE A 324       6.233  -2.213 -21.687  1.00 81.88           H
ATOM   4966  N   ARG A 325       9.398  -1.980 -22.147  1.00 83.69           N
ATOM   4967  CA  ARG A 325      10.750  -2.245 -22.609  1.00 83.69           C
ATOM   4968  C   ARG A 325      11.036  -1.461 -23.891  1.00 83.69           C
ATOM   4969  O   ARG A 325      12.118  -0.899 -24.052  1.00 83.69           O
ATOM   4970  HA  ARG A 325      11.394  -1.913 -21.795  1.00 83.69           H
ATOM   4971  CB  ARG A 325      10.958  -3.737 -22.876  1.00 83.69           C
ATOM   4972 1HB  ARG A 325      10.087  -4.144 -23.389  1.00 83.69           H
ATOM   4973 2HB  ARG A 325      11.812  -3.877 -23.539  1.00 83.69           H
ATOM   4974  CG  ARG A 325      11.190  -4.501 -21.570  1.00 83.69           C
ATOM   4975 1HG  ARG A 325      11.976  -4.012 -20.994  1.00 83.69           H
ATOM   4976 2HG  ARG A 325      10.286  -4.473 -20.963  1.00 83.69           H
ATOM   4977  CD  ARG A 325      11.581  -5.954 -21.846  1.00 83.69           C
ATOM   4978 1HD  ARG A 325      12.270  -6.000 -22.690  1.00 83.69           H
ATOM   4979 2HD  ARG A 325      12.105  -6.368 -20.985  1.00 83.69           H
ATOM   4980  NE  ARG A 325      10.372  -6.756 -22.137  1.00 83.69           N
ATOM   4981  HE  ARG A 325       9.481  -6.311 -22.048  1.00 83.69           H
ATOM   4982  CZ  ARG A 325      10.397  -8.043 -22.512  1.00 83.69           C
ATOM   4983  NH1 ARG A 325      11.562  -8.689 -22.648  1.00 83.69           N
ATOM   4984 1HH1 ARG A 325      12.423  -8.212 -22.468  1.00 83.69           H
ATOM   4985 2HH1 ARG A 325      11.572  -9.649 -22.928  1.00 83.69           H
ATOM   4986  NH2 ARG A 325       9.238  -8.672 -22.750  1.00 83.69           N
ATOM   4987 1HH2 ARG A 325       9.239  -9.632 -23.031  1.00 83.69           H
ATOM   4988 2HH2 ARG A 325       8.372  -8.182 -22.647  1.00 83.69           H
ATOM   4989  HN  ARG A 325       8.817  -2.789 -22.054  1.00 83.69           H
ATOM   4990  N   ARG A 326      10.045  -1.447 -24.772  1.00 82.85           N
ATOM   4991  CA  ARG A 326      10.180  -0.748 -26.039  1.00 82.85           C
ATOM   4992  C   ARG A 326      10.292   0.760 -25.804  1.00 82.85           C
ATOM   4993  O   ARG A 326      11.109   1.430 -26.433  1.00 82.85           O
ATOM   4994  HA  ARG A 326      11.094  -1.145 -26.480  1.00 82.85           H
ATOM   4995  CB  ARG A 326       8.985  -1.028 -26.952  1.00 82.85           C
ATOM   4996 1HB  ARG A 326       8.058  -0.819 -26.418  1.00 82.85           H
ATOM   4997 2HB  ARG A 326       9.015  -0.359 -27.812  1.00 82.85           H
ATOM   4998  CG  ARG A 326       8.989  -2.482 -27.429  1.00 82.85           C
ATOM   4999 1HG  ARG A 326       9.891  -2.675 -28.010  1.00 82.85           H
ATOM   5000 2HG  ARG A 326       9.014  -3.151 -26.569  1.00 82.85           H
ATOM   5001  CD  ARG A 326       7.753  -2.783 -28.280  1.00 82.85           C
ATOM   5002 1HD  ARG A 326       6.861  -2.389 -27.793  1.00 82.85           H
ATOM   5003 2HD  ARG A 326       7.836  -2.283 -29.246  1.00 82.85           H
ATOM   5004  NE  ARG A 326       7.617  -4.243 -28.477  1.00 82.85           N
ATOM   5005  HE  ARG A 326       8.010  -4.848 -27.785  1.00 82.85           H
ATOM   5006  CZ  ARG A 326       7.002  -4.806 -29.526  1.00 82.85           C
ATOM   5007  NH1 ARG A 326       6.458  -4.043 -30.484  1.00 82.85           N
ATOM   5008 1HH1 ARG A 326       6.509  -3.047 -30.420  1.00 82.85           H
ATOM   5009 2HH1 ARG A 326       6.000  -4.471 -31.264  1.00 82.85           H
ATOM   5010  NH2 ARG A 326       6.938  -6.142 -29.602  1.00 82.85           N
ATOM   5011 1HH2 ARG A 326       6.482  -6.578 -30.378  1.00 82.85           H
ATOM   5012 2HH2 ARG A 326       7.347  -6.704 -28.883  1.00 82.85           H
ATOM   5013  HN  ARG A 326       9.165  -1.900 -24.631  1.00 82.85           H
ATOM   5014  N   ASP A 327       9.458   1.249 -24.898  1.00 84.96           N
ATOM   5015  CA  ASP A 327       9.429   2.670 -24.598  1.00 84.96           C
ATOM   5016  C   ASP A 327      10.740   3.070 -23.917  1.00 84.96           C
ATOM   5017  O   ASP A 327      11.283   4.139 -24.188  1.00 84.96           O
ATOM   5018  HA  ASP A 327       9.292   3.164 -25.560  1.00 84.96           H
ATOM   5019  CB  ASP A 327       8.280   3.009 -23.646  1.00 84.96           C
ATOM   5020 1HB  ASP A 327       8.359   2.401 -22.744  1.00 84.96           H
ATOM   5021 2HB  ASP A 327       8.355   4.051 -23.335  1.00 84.96           H
ATOM   5022  CG  ASP A 327       6.925   2.766 -24.314  1.00 84.96           C
ATOM   5023  OD1 ASP A 327       6.872   2.903 -25.555  1.00 84.96           O
ATOM   5024  OD2 ASP A 327       5.973   2.450 -23.568  1.00 84.96           O
ATOM   5025  HN  ASP A 327       8.812   0.693 -24.375  1.00 84.96           H
ATOM   5026  N   LEU A 328      11.210   2.189 -23.046  1.00 83.74           N
ATOM   5027  CA  LEU A 328      12.433   2.448 -22.305  1.00 83.74           C
ATOM   5028  C   LEU A 328      13.589   2.641 -23.289  1.00 83.74           C
ATOM   5029  O   LEU A 328      14.329   3.619 -23.199  1.00 83.74           O
ATOM   5030  HA  LEU A 328      12.290   3.378 -21.754  1.00 83.74           H
ATOM   5031  CB  LEU A 328      12.679   1.345 -21.274  1.00 83.74           C
ATOM   5032 1HB  LEU A 328      11.854   1.349 -20.563  1.00 83.74           H
ATOM   5033 2HB  LEU A 328      12.652   0.383 -21.788  1.00 83.74           H
ATOM   5034  CG  LEU A 328      13.991   1.438 -20.492  1.00 83.74           C
ATOM   5035  HG  LEU A 328      14.814   1.460 -21.207  1.00 83.74           H
ATOM   5036  CD1 LEU A 328      14.058   2.737 -19.687  1.00 83.74           C
ATOM   5037 1HD1 LEU A 328      13.993   3.588 -20.364  1.00 83.74           H
ATOM   5038 2HD1 LEU A 328      13.227   2.770 -18.981  1.00 83.74           H
ATOM   5039 3HD1 LEU A 328      15.000   2.777 -19.140  1.00 83.74           H
ATOM   5040  CD2 LEU A 328      14.192   0.205 -19.610  1.00 83.74           C
ATOM   5041 1HD2 LEU A 328      13.367   0.127 -18.901  1.00 83.74           H
ATOM   5042 2HD2 LEU A 328      14.220  -0.688 -20.234  1.00 83.74           H
ATOM   5043 3HD2 LEU A 328      15.131   0.297 -19.065  1.00 83.74           H
ATOM   5044  HN  LEU A 328      10.772   1.313 -22.845  1.00 83.74           H
ATOM   5045  N   VAL A 329      13.709   1.691 -24.205  1.00 83.73           N
ATOM   5046  CA  VAL A 329      14.806   1.703 -25.157  1.00 83.73           C
ATOM   5047  C   VAL A 329      14.693   2.945 -26.043  1.00 83.73           C
ATOM   5048  O   VAL A 329      15.702   3.551 -26.402  1.00 83.73           O
ATOM   5049  HA  VAL A 329      15.734   1.762 -24.588  1.00 83.73           H
ATOM   5050  CB  VAL A 329      14.821   0.399 -25.955  1.00 83.73           C
ATOM   5051  HB  VAL A 329      13.844   0.280 -26.423  1.00 83.73           H
ATOM   5052  CG1 VAL A 329      15.871   0.449 -27.068  1.00 83.73           C
ATOM   5053 1HG1 VAL A 329      15.643   1.271 -27.746  1.00 83.73           H
ATOM   5054 2HG1 VAL A 329      16.857   0.602 -26.630  1.00 83.73           H
ATOM   5055 3HG1 VAL A 329      15.860  -0.491 -27.619  1.00 83.73           H
ATOM   5056  CG2 VAL A 329      15.052  -0.804 -25.037  1.00 83.73           C
ATOM   5057 1HG2 VAL A 329      16.010  -0.694 -24.529  1.00 83.73           H
ATOM   5058 2HG2 VAL A 329      14.252  -0.855 -24.298  1.00 83.73           H
ATOM   5059 3HG2 VAL A 329      15.058  -1.718 -25.631  1.00 83.73           H
ATOM   5060  HN  VAL A 329      13.074   0.924 -24.302  1.00 83.73           H
ATOM   5061  N   LYS A 330      13.455   3.289 -26.370  1.00 82.43           N
[truncated: 117,320 more chars]
