# Supplementary material for: Noncanonical roles of chemokine regions in CCR9 activation revealed by structural modeling and mutational mapping
Source: Nat Commun. 2025 Aug 18;16:7695. doi: 10.1038/s41467-025-62321-9 (PMC12361432; doi:10.1038/s41467-025-62321-9)
Supplement: Supplementary file 4 — Supplementary Data 2 [file 41467_2025_62321_MOESM4_ESM.zip › CCR9_CCL25_rnk210.pdb]

SSBOND   1 CYS A   38    CYS A  289 
SSBOND   2 CYS A  119    CYS A  198 
SSBOND   3 CYS B    7    CYS B   35 
SSBOND   4 CYS B    8    CYS B   52 
ATOM      1  N   GLU A  20      -3.914  -3.749  60.987  1.00 46.28           N
ATOM      2  CA  GLU A  20      -4.064  -3.365  59.593  1.00 46.28           C
ATOM      3  C   GLU A  20      -2.755  -3.592  58.836  1.00 46.28           C
ATOM      4  O   GLU A  20      -2.761  -3.784  57.621  1.00 46.28           O
ATOM      5  HA  GLU A  20      -4.841  -4.018  59.195  1.00 46.28           H
ATOM      6  CB  GLU A  20      -4.522  -1.910  59.472  1.00 46.28           C
ATOM      7 1HB  GLU A  20      -4.043  -1.308  60.245  1.00 46.28           H
ATOM      8 2HB  GLU A  20      -4.330  -1.547  58.463  1.00 46.28           H
ATOM      9  CG  GLU A  20      -6.031  -1.790  59.694  1.00 46.28           C
ATOM     10 1HG  GLU A  20      -6.538  -2.642  59.241  1.00 46.28           H
ATOM     11 2HG  GLU A  20      -6.249  -1.820  60.761  1.00 46.28           H
ATOM     12  CD  GLU A  20      -6.572  -0.490  59.094  1.00 46.28           C
ATOM     13  OE1 GLU A  20      -7.793  -0.451  58.830  1.00 46.28           O
ATOM     14  OE2 GLU A  20      -5.751   0.435  58.912  1.00 46.28           O
ATOM     15  HN  GLU A  20      -3.001  -4.067  61.241  1.00 46.28           H
ATOM     16  N   SER A  21      -1.662  -3.563  59.585  1.00 52.34           N
ATOM     17  CA  SER A  21      -0.342  -3.658  58.987  1.00 52.34           C
ATOM     18  C   SER A  21      -0.095  -5.082  58.486  1.00 52.34           C
ATOM     19  O   SER A  21       0.430  -5.277  57.391  1.00 52.34           O
ATOM     20  HA  SER A  21      -0.351  -2.956  58.153  1.00 52.34           H
ATOM     21  CB  SER A  21       0.745  -3.251  59.984  1.00 52.34           C
ATOM     22 1HB  SER A  21       1.666  -3.028  59.445  1.00 52.34           H
ATOM     23 2HB  SER A  21       0.445  -2.335  60.493  1.00 52.34           H
ATOM     24  OG  SER A  21       0.995  -4.270  60.948  1.00 52.34           O
ATOM     25  HG  SER A  21       1.698  -3.967  61.591  1.00 52.34           H
ATOM     26  HN  SER A  21      -1.669  -3.477  60.582  1.00 52.34           H
ATOM     27  N   THR A  22      -0.486  -6.042  59.311  1.00 53.35           N
ATOM     28  CA  THR A  22      -0.194  -7.437  59.029  1.00 53.35           C
ATOM     29  C   THR A  22      -1.040  -7.932  57.854  1.00 53.35           C
ATOM     30  O   THR A  22      -0.512  -8.510  56.905  1.00 53.35           O
ATOM     31  HA  THR A  22       0.850  -7.515  58.727  1.00 53.35           H
ATOM     32  CB  THR A  22      -0.415  -8.236  60.315  1.00 53.35           C
ATOM     33  HB  THR A  22      -1.159  -9.017  60.165  1.00 53.35           H
ATOM     34  OG1 THR A  22      -0.748  -7.247  61.286  1.00 53.35           O
ATOM     35  HG1 THR A  22      -1.133  -7.682  62.099  1.00 53.35           H
ATOM     36  CG2 THR A  22       0.878  -8.858  60.847  1.00 53.35           C
ATOM     37 1HG2 THR A  22       1.600  -8.070  61.061  1.00 53.35           H
ATOM     38 2HG2 THR A  22       1.290  -9.535  60.098  1.00 53.35           H
ATOM     39 3HG2 THR A  22       0.665  -9.414  61.760  1.00 53.35           H
ATOM     40  HN  THR A  22      -0.993  -5.879  60.158  1.00 53.35           H
ATOM     41  N   SER A  23      -2.338  -7.687  57.956  1.00 54.72           N
ATOM     42  CA  SER A  23      -3.262  -8.102  56.914  1.00 54.72           C
ATOM     43  C   SER A  23      -2.888  -7.438  55.588  1.00 54.72           C
ATOM     44  O   SER A  23      -2.976  -8.061  54.531  1.00 54.72           O
ATOM     45  HA  SER A  23      -3.151  -9.185  56.845  1.00 54.72           H
ATOM     46  CB  SER A  23      -4.705  -7.761  57.290  1.00 54.72           C
ATOM     47 1HB  SER A  23      -5.374  -8.094  56.497  1.00 54.72           H
ATOM     48 2HB  SER A  23      -4.984  -8.308  58.191  1.00 54.72           H
ATOM     49  OG  SER A  23      -4.884  -6.365  57.508  1.00 54.72           O
ATOM     50  HG  SER A  23      -5.840  -6.173  57.731  1.00 54.72           H
ATOM     51  HN  SER A  23      -2.759  -7.216  58.731  1.00 54.72           H
ATOM     52  N   SER A  24      -2.478  -6.182  55.687  1.00 60.06           N
ATOM     53  CA  SER A  24      -2.078  -5.430  54.509  1.00 60.06           C
ATOM     54  C   SER A  24      -0.841  -6.069  53.876  1.00 60.06           C
ATOM     55  O   SER A  24      -0.615  -5.935  52.674  1.00 60.06           O
ATOM     56  HA  SER A  24      -2.928  -5.485  53.829  1.00 60.06           H
ATOM     57  CB  SER A  24      -1.800  -3.966  54.858  1.00 60.06           C
ATOM     58 1HB  SER A  24      -1.948  -3.348  53.973  1.00 60.06           H
ATOM     59 2HB  SER A  24      -2.518  -3.629  55.606  1.00 60.06           H
ATOM     60  OG  SER A  24      -0.477  -3.778  55.353  1.00 60.06           O
ATOM     61  HG  SER A  24      -0.346  -4.308  56.191  1.00 60.06           H
ATOM     62  HN  SER A  24      -2.417  -5.680  56.549  1.00 60.06           H
ATOM     63  N   MET A  25      -0.072  -6.750  54.713  1.00 62.71           N
ATOM     64  CA  MET A  25       1.144  -7.399  54.252  1.00 62.71           C
ATOM     65  C   MET A  25       0.829  -8.727  53.561  1.00 62.71           C
ATOM     66  O   MET A  25       1.425  -9.054  52.536  1.00 62.71           O
ATOM     67  HA  MET A  25       1.593  -6.708  53.538  1.00 62.71           H
ATOM     68  CB  MET A  25       2.072  -7.650  55.443  1.00 62.71           C
ATOM     69 1HB  MET A  25       1.978  -6.834  56.160  1.00 62.71           H
ATOM     70 2HB  MET A  25       1.770  -8.562  55.957  1.00 62.71           H
ATOM     71  CG  MET A  25       3.527  -7.771  54.988  1.00 62.71           C
ATOM     72 1HG  MET A  25       4.118  -8.266  55.759  1.00 62.71           H
ATOM     73 2HG  MET A  25       3.587  -8.392  54.093  1.00 62.71           H
ATOM     74  SD  MET A  25       4.199  -6.152  54.652  1.00 62.71           S
ATOM     75  CE  MET A  25       5.944  -6.518  54.731  1.00 62.71           C
ATOM     76 1HE  MET A  25       6.190  -6.903  55.721  1.00 62.71           H
ATOM     77 2HE  MET A  25       6.193  -7.266  53.978  1.00 62.71           H
ATOM     78 3HE  MET A  25       6.515  -5.609  54.543  1.00 62.71           H
ATOM     79  HN  MET A  25      -0.267  -6.862  55.687  1.00 62.71           H
ATOM     80  N   GLU A  26      -0.108  -9.456  54.150  1.00 63.49           N
ATOM     81  CA  GLU A  26      -0.527 -10.729  53.589  1.00 63.49           C
ATOM     82  C   GLU A  26      -1.214 -10.514  52.239  1.00 63.49           C
ATOM     83  O   GLU A  26      -0.934 -11.226  51.276  1.00 63.49           O
ATOM     84  HA  GLU A  26       0.390 -11.301  53.451  1.00 63.49           H
ATOM     85  CB  GLU A  26      -1.444 -11.479  54.558  1.00 63.49           C
ATOM     86 1HB  GLU A  26      -2.201 -10.798  54.949  1.00 63.49           H
ATOM     87 2HB  GLU A  26      -1.866 -12.353  54.062  1.00 63.49           H
ATOM     88  CG  GLU A  26      -0.659 -12.004  55.761  1.00 63.49           C
ATOM     89 1HG  GLU A  26       0.156 -12.641  55.418  1.00 63.49           H
ATOM     90 2HG  GLU A  26      -0.208 -11.169  56.297  1.00 63.49           H
ATOM     91  CD  GLU A  26      -1.567 -12.792  56.707  1.00 63.49           C
ATOM     92  OE1 GLU A  26      -1.016 -13.624  57.461  1.00 63.49           O
ATOM     93  OE2 GLU A  26      -2.792 -12.547  56.654  1.00 63.49           O
ATOM     94  HN  GLU A  26      -0.576  -9.190  54.992  1.00 63.49           H
ATOM     95  N   ASP A  27      -2.100  -9.529  52.212  1.00 60.27           N
ATOM     96  CA  ASP A  27      -2.848  -9.229  51.003  1.00 60.27           C
ATOM     97  C   ASP A  27      -1.870  -8.971  49.854  1.00 60.27           C
ATOM     98  O   ASP A  27      -2.115  -9.382  48.722  1.00 60.27           O
ATOM     99  HA  ASP A  27      -3.474 -10.103  50.828  1.00 60.27           H
ATOM    100  CB  ASP A  27      -3.706  -7.975  51.184  1.00 60.27           C
ATOM    101 1HB  ASP A  27      -3.138  -7.215  51.721  1.00 60.27           H
ATOM    102 2HB  ASP A  27      -3.955  -7.556  50.208  1.00 60.27           H
ATOM    103  CG  ASP A  27      -4.991  -8.296  51.950  1.00 60.27           C
ATOM    104  OD1 ASP A  27      -5.280  -9.504  52.092  1.00 60.27           O
ATOM    105  OD2 ASP A  27      -5.655  -7.326  52.375  1.00 60.27           O
ATOM    106  HN  ASP A  27      -2.309  -8.943  52.995  1.00 60.27           H
ATOM    107  N   TYR A  28      -0.783  -8.291  50.187  1.00 64.45           N
ATOM    108  CA  TYR A  28       0.224  -7.956  49.193  1.00 64.45           C
ATOM    109  C   TYR A  28       1.016  -9.196  48.776  1.00 64.45           C
ATOM    110  O   TYR A  28       1.438  -9.310  47.626  1.00 64.45           O
ATOM    111  HA  TYR A  28      -0.288  -7.550  48.321  1.00 64.45           H
ATOM    112  CB  TYR A  28       1.171  -6.964  49.871  1.00 64.45           C
ATOM    113 1HB  TYR A  28       0.599  -6.095  50.197  1.00 64.45           H
ATOM    114 2HB  TYR A  28       1.586  -7.427  50.766  1.00 64.45           H
ATOM    115  CG  TYR A  28       2.321  -6.493  48.978  1.00 64.45           C
ATOM    116  CD1 TYR A  28       3.563  -7.085  49.082  1.00 64.45           C
ATOM    117  HD1 TYR A  28       3.725  -7.888  49.801  1.00 64.45           H
ATOM    118  CD2 TYR A  28       2.115  -5.475  48.068  1.00 64.45           C
ATOM    119  HD2 TYR A  28       1.134  -5.007  47.986  1.00 64.45           H
ATOM    120  CE1 TYR A  28       4.645  -6.642  48.242  1.00 64.45           C
ATOM    121  HE1 TYR A  28       5.631  -7.101  48.314  1.00 64.45           H
ATOM    122  CE2 TYR A  28       3.197  -5.032  47.228  1.00 64.45           C
ATOM    123  HE2 TYR A  28       3.049  -4.229  46.505  1.00 64.45           H
ATOM    124  CZ  TYR A  28       4.409  -5.637  47.356  1.00 64.45           C
ATOM    125  OH  TYR A  28       5.431  -5.218  46.562  1.00 64.45           O
ATOM    126  HH  TYR A  28       5.156  -4.403  46.053  1.00 64.45           H
ATOM    127  HN  TYR A  28      -0.585  -7.971  51.113  1.00 64.45           H
ATOM    128  N   VAL A  29       1.195 -10.095  49.733  1.00 62.01           N
ATOM    129  CA  VAL A  29       1.995 -11.285  49.502  1.00 62.01           C
ATOM    130  C   VAL A  29       1.186 -12.286  48.674  1.00 62.01           C
ATOM    131  O   VAL A  29       1.738 -12.988  47.829  1.00 62.01           O
ATOM    132  HA  VAL A  29       2.873 -10.986  48.930  1.00 62.01           H
ATOM    133  CB  VAL A  29       2.473 -11.862  50.837  1.00 62.01           C
ATOM    134  HB  VAL A  29       1.602 -11.980  51.482  1.00 62.01           H
ATOM    135  CG1 VAL A  29       3.104 -13.242  50.643  1.00 62.01           C
ATOM    136 1HG1 VAL A  29       2.369 -13.921  50.212  1.00 62.01           H
ATOM    137 2HG1 VAL A  29       3.959 -13.159  49.972  1.00 62.01           H
ATOM    138 3HG1 VAL A  29       3.435 -13.628  51.607  1.00 62.01           H
ATOM    139  CG2 VAL A  29       3.445 -10.906  51.530  1.00 62.01           C
ATOM    140 1HG2 VAL A  29       4.312 -10.742  50.890  1.00 62.01           H
ATOM    141 2HG2 VAL A  29       2.947  -9.955  51.718  1.00 62.01           H
ATOM    142 3HG2 VAL A  29       3.769 -11.340  52.476  1.00 62.01           H
ATOM    143  HN  VAL A  29       0.805 -10.019  50.651  1.00 62.01           H
ATOM    144  N   ASN A  30      -0.111 -12.319  48.946  1.00 65.12           N
ATOM    145  CA  ASN A  30      -0.980 -13.308  48.331  1.00 65.12           C
ATOM    146  C   ASN A  30      -1.448 -12.792  46.969  1.00 65.12           C
ATOM    147  O   ASN A  30      -2.065 -13.528  46.201  1.00 65.12           O
ATOM    148  HA  ASN A  30      -0.374 -14.210  48.249  1.00 65.12           H
ATOM    149  CB  ASN A  30      -2.219 -13.563  49.192  1.00 65.12           C
ATOM    150 1HB  ASN A  30      -2.616 -12.615  49.554  1.00 65.12           H
ATOM    151 2HB  ASN A  30      -2.998 -14.024  48.585  1.00 65.12           H
ATOM    152  CG  ASN A  30      -1.885 -14.470  50.378  1.00 65.12           C
ATOM    153  OD1 ASN A  30      -0.896 -15.185  50.387  1.00 65.12           O
ATOM    154  ND2 ASN A  30      -2.762 -14.401  51.375  1.00 65.12           N
ATOM    155 1HD2 ASN A  30      -3.553 -13.793  51.304  1.00 65.12           H
ATOM    156 2HD2 ASN A  30      -2.631 -14.957  52.196  1.00 65.12           H
ATOM    157  HN  ASN A  30      -0.567 -11.686  49.573  1.00 65.12           H
ATOM    158  N   PHE A  31      -1.137 -11.530  46.711  1.00 70.12           N
ATOM    159  CA  PHE A  31      -1.491 -10.917  45.442  1.00 70.12           C
ATOM    160  C   PHE A  31      -0.757 -11.593  44.282  1.00 70.12           C
ATOM    161  O   PHE A  31       0.472 -11.637  44.263  1.00 70.12           O
ATOM    162  HA  PHE A  31      -2.566 -11.042  45.311  1.00 70.12           H
ATOM    163  CB  PHE A  31      -1.060  -9.451  45.518  1.00 70.12           C
ATOM    164 1HB  PHE A  31      -1.501  -8.998  46.406  1.00 70.12           H
ATOM    165 2HB  PHE A  31       0.022  -9.407  45.643  1.00 70.12           H
ATOM    166  CG  PHE A  31      -1.451  -8.622  44.293  1.00 70.12           C
ATOM    167  CD1 PHE A  31      -0.560  -8.439  43.283  1.00 70.12           C
ATOM    168  HD1 PHE A  31       0.434  -8.882  43.346  1.00 70.12           H
ATOM    169  CD2 PHE A  31      -2.692  -8.070  44.214  1.00 70.12           C
ATOM    170  HD2 PHE A  31      -3.406  -8.217  45.024  1.00 70.12           H
ATOM    171  CE1 PHE A  31      -0.923  -7.670  42.146  1.00 70.12           C
ATOM    172  HE1 PHE A  31      -0.209  -7.523  41.336  1.00 70.12           H
ATOM    173  CE2 PHE A  31      -3.055  -7.301  43.077  1.00 70.12           C
ATOM    174  HE2 PHE A  31      -4.049  -6.858  43.014  1.00 70.12           H
ATOM    175  CZ  PHE A  31      -2.163  -7.117  42.067  1.00 70.12           C
ATOM    176  HZ  PHE A  31      -2.443  -6.527  41.194  1.00 70.12           H
ATOM    177  HN  PHE A  31      -0.653 -10.932  47.349  1.00 70.12           H
ATOM    178  N   ASN A  32      -1.541 -12.102  43.344  1.00 67.29           N
ATOM    179  CA  ASN A  32      -0.981 -12.736  42.163  1.00 67.29           C
ATOM    180  C   ASN A  32      -0.511 -11.657  41.185  1.00 67.29           C
ATOM    181  O   ASN A  32      -1.309 -11.119  40.419  1.00 67.29           O
ATOM    182  HA  ASN A  32      -0.160 -13.352  42.530  1.00 67.29           H
ATOM    183  CB  ASN A  32      -2.026 -13.597  41.451  1.00 67.29           C
ATOM    184 1HB  ASN A  32      -2.570 -14.195  42.182  1.00 67.29           H
ATOM    185 2HB  ASN A  32      -2.757 -12.955  40.958  1.00 67.29           H
ATOM    186  CG  ASN A  32      -1.369 -14.516  40.419  1.00 67.29           C
ATOM    187  OD1 ASN A  32      -0.167 -14.504  40.215  1.00 67.29           O
ATOM    188  ND2 ASN A  32      -2.224 -15.312  39.783  1.00 67.29           N
ATOM    189 1HD2 ASN A  32      -3.199 -15.273  39.998  1.00 67.29           H
ATOM    190 2HD2 ASN A  32      -1.890 -15.951  39.089  1.00 67.29           H
ATOM    191  HN  ASN A  32      -2.541 -12.087  43.382  1.00 67.29           H
ATOM    192  N   PHE A  33       0.782 -11.374  41.242  1.00 68.81           N
ATOM    193  CA  PHE A  33       1.384 -10.434  40.313  1.00 68.81           C
ATOM    194  C   PHE A  33       1.647 -11.094  38.958  1.00 68.81           C
ATOM    195  O   PHE A  33       2.765 -11.049  38.447  1.00 68.81           O
ATOM    196  HA  PHE A  33       0.681  -9.611  40.184  1.00 68.81           H
ATOM    197  CB  PHE A  33       2.718  -9.996  40.920  1.00 68.81           C
ATOM    198 1HB  PHE A  33       3.324 -10.881  41.117  1.00 68.81           H
ATOM    199 2HB  PHE A  33       3.259  -9.395  40.189  1.00 68.81           H
ATOM    200  CG  PHE A  33       2.579  -9.194  42.216  1.00 68.81           C
ATOM    201  CD1 PHE A  33       2.382  -7.849  42.165  1.00 68.81           C
ATOM    202  HD1 PHE A  33       2.324  -7.343  41.201  1.00 68.81           H
ATOM    203  CD2 PHE A  33       2.651  -9.825  43.418  1.00 68.81           C
ATOM    204  HD2 PHE A  33       2.809 -10.903  43.459  1.00 68.81           H
ATOM    205  CE1 PHE A  33       2.253  -7.104  43.367  1.00 68.81           C
ATOM    206  HE1 PHE A  33       2.095  -6.026  43.326  1.00 68.81           H
ATOM    207  CE2 PHE A  33       2.522  -9.080  44.620  1.00 68.81           C
ATOM    208  HE2 PHE A  33       2.580  -9.586  45.584  1.00 68.81           H
ATOM    209  CZ  PHE A  33       2.325  -7.735  44.569  1.00 68.81           C
ATOM    210  HZ  PHE A  33       2.226  -7.164  45.492  1.00 68.81           H
ATOM    211  HN  PHE A  33       1.413 -11.774  41.907  1.00 68.81           H
ATOM    212  N   THR A  34       0.597 -11.693  38.414  1.00 72.01           N
ATOM    213  CA  THR A  34       0.588 -12.055  37.007  1.00 72.01           C
ATOM    214  C   THR A  34       1.052 -10.875  36.149  1.00 72.01           C
ATOM    215  O   THR A  34       0.570  -9.756  36.315  1.00 72.01           O
ATOM    216  HA  THR A  34       1.306 -12.861  36.855  1.00 72.01           H
ATOM    217  CB  THR A  34      -0.816 -12.547  36.654  1.00 72.01           C
ATOM    218  HB  THR A  34      -1.510 -11.711  36.561  1.00 72.01           H
ATOM    219  OG1 THR A  34      -1.122 -13.488  37.680  1.00 72.01           O
ATOM    220  HG1 THR A  34      -0.390 -14.166  37.751  1.00 72.01           H
ATOM    221  CG2 THR A  34      -0.841 -13.376  35.368  1.00 72.01           C
ATOM    222 1HG2 THR A  34      -0.199 -14.249  35.487  1.00 72.01           H
ATOM    223 2HG2 THR A  34      -0.480 -12.769  34.538  1.00 72.01           H
ATOM    224 3HG2 THR A  34      -1.861 -13.701  35.164  1.00 72.01           H
ATOM    225  HN  THR A  34      -0.234 -11.929  38.916  1.00 72.01           H
ATOM    226  N   ASP A  35       1.982 -11.166  35.252  1.00 80.70           N
ATOM    227  CA  ASP A  35       2.654 -10.118  34.503  1.00 80.70           C
ATOM    228  C   ASP A  35       1.791  -9.721  33.303  1.00 80.70           C
ATOM    229  O   ASP A  35       2.072 -10.119  32.174  1.00 80.70           O
ATOM    230  HA  ASP A  35       2.785  -9.299  35.211  1.00 80.70           H
ATOM    231  CB  ASP A  35       4.007 -10.599  33.975  1.00 80.70           C
ATOM    232 1HB  ASP A  35       4.417 -11.351  34.648  1.00 80.70           H
ATOM    233 2HB  ASP A  35       3.873 -11.078  33.005  1.00 80.70           H
ATOM    234  CG  ASP A  35       4.989  -9.433  33.843  1.00 80.70           C
ATOM    235  OD1 ASP A  35       4.639  -8.337  34.331  1.00 80.70           O
ATOM    236  OD2 ASP A  35       6.069  -9.665  33.257  1.00 80.70           O
ATOM    237  HN  ASP A  35       2.276 -12.096  35.033  1.00 80.70           H
ATOM    238  N   PHE A  36       0.759  -8.940  33.589  1.00 89.80           N
ATOM    239  CA  PHE A  36      -0.113  -8.439  32.540  1.00 89.80           C
ATOM    240  C   PHE A  36       0.508  -7.226  31.844  1.00 89.80           C
ATOM    241  O   PHE A  36       0.040  -6.806  30.787  1.00 89.80           O
ATOM    242  HA  PHE A  36      -0.243  -9.243  31.817  1.00 89.80           H
ATOM    243  CB  PHE A  36      -1.420  -8.014  33.211  1.00 89.80           C
ATOM    244 1HB  PHE A  36      -1.191  -7.345  34.041  1.00 89.80           H
ATOM    245 2HB  PHE A  36      -2.015  -7.444  32.497  1.00 89.80           H
ATOM    246  CG  PHE A  36      -2.260  -9.181  33.734  1.00 89.80           C
ATOM    247  CD1 PHE A  36      -2.388 -10.313  32.991  1.00 89.80           C
ATOM    248  HD1 PHE A  36      -1.894 -10.388  32.023  1.00 89.80           H
ATOM    249  CD2 PHE A  36      -2.877  -9.087  34.943  1.00 89.80           C
ATOM    250  HD2 PHE A  36      -2.774  -8.180  35.538  1.00 89.80           H
ATOM    251  CE1 PHE A  36      -3.168 -11.396  33.477  1.00 89.80           C
ATOM    252  HE1 PHE A  36      -3.271 -12.303  32.881  1.00 89.80           H
ATOM    253  CE2 PHE A  36      -3.656 -10.171  35.428  1.00 89.80           C
ATOM    254  HE2 PHE A  36      -4.151 -10.095  36.396  1.00 89.80           H
ATOM    255  CZ  PHE A  36      -3.785 -11.302  34.685  1.00 89.80           C
ATOM    256  HZ  PHE A  36      -4.383 -12.134  35.058  1.00 89.80           H
ATOM    257  HN  PHE A  36       0.517  -8.651  34.515  1.00 89.80           H
ATOM    258  N   TYR A  37       1.551  -6.697  32.466  1.00 91.22           N
ATOM    259  CA  TYR A  37       2.336  -5.642  31.846  1.00 91.22           C
ATOM    260  C   TYR A  37       3.450  -6.228  30.977  1.00 91.22           C
ATOM    261  O   TYR A  37       4.367  -6.871  31.486  1.00 91.22           O
ATOM    262  HA  TYR A  37       1.669  -5.051  31.220  1.00 91.22           H
ATOM    263  CB  TYR A  37       2.964  -4.853  32.996  1.00 91.22           C
ATOM    264 1HB  TYR A  37       2.172  -4.499  33.656  1.00 91.22           H
ATOM    265 2HB  TYR A  37       3.592  -5.523  33.583  1.00 91.22           H
ATOM    266  CG  TYR A  37       3.804  -3.656  32.544  1.00 91.22           C
ATOM    267  CD1 TYR A  37       5.150  -3.817  32.285  1.00 91.22           C
ATOM    268  HD1 TYR A  37       5.615  -4.795  32.403  1.00 91.22           H
ATOM    269  CD2 TYR A  37       3.215  -2.417  32.395  1.00 91.22           C
ATOM    270  HD2 TYR A  37       2.152  -2.291  32.600  1.00 91.22           H
ATOM    271  CE1 TYR A  37       5.940  -2.691  31.859  1.00 91.22           C
ATOM    272  HE1 TYR A  37       7.004  -2.803  31.652  1.00 91.22           H
ATOM    273  CE2 TYR A  37       4.005  -1.291  31.969  1.00 91.22           C
ATOM    274  HE2 TYR A  37       3.553  -0.307  31.848  1.00 91.22           H
ATOM    275  CZ  TYR A  37       5.329  -1.484  31.722  1.00 91.22           C
ATOM    276  OH  TYR A  37       6.075  -0.420  31.320  1.00 91.22           O
ATOM    277  HH  TYR A  37       6.785  -0.722  30.683  1.00 91.22           H
ATOM    278  HN  TYR A  37       1.861  -6.976  33.375  1.00 91.22           H
ATOM    279  N   CYS A  38       3.335  -5.984  29.679  1.00 91.53           N
ATOM    280  CA  CYS A  38       4.252  -6.577  28.722  1.00 91.53           C
ATOM    281  C   CYS A  38       5.266  -5.510  28.303  1.00 91.53           C
ATOM    282  O   CYS A  38       4.897  -4.498  27.708  1.00 91.53           O
ATOM    283  HA  CYS A  38       4.748  -7.402  29.233  1.00 91.53           H
ATOM    284  CB  CYS A  38       3.512  -7.165  27.518  1.00 91.53           C
ATOM    285 1HB  CYS A  38       2.710  -7.820  27.858  1.00 91.53           H
ATOM    286 2HB  CYS A  38       3.047  -6.365  26.941  1.00 91.53           H
ATOM    287  SG  CYS A  38       4.678  -8.100  26.463  1.00 91.53           S
ATOM    288  HN  CYS A  38       2.631  -5.394  29.282  1.00 91.53           H
ATOM    289  N   GLU A  39       6.523  -5.773  28.630  1.00 89.90           N
ATOM    290  CA  GLU A  39       7.613  -4.951  28.132  1.00 89.90           C
ATOM    291  C   GLU A  39       8.007  -5.391  26.721  1.00 89.90           C
ATOM    292  O   GLU A  39       8.326  -6.558  26.497  1.00 89.90           O
ATOM    293  HA  GLU A  39       7.221  -3.934  28.107  1.00 89.90           H
ATOM    294  CB  GLU A  39       8.814  -5.002  29.079  1.00 89.90           C
ATOM    295 1HB  GLU A  39       9.031  -6.037  29.341  1.00 89.90           H
ATOM    296 2HB  GLU A  39       9.660  -4.485  28.626  1.00 89.90           H
ATOM    297  CG  GLU A  39       8.512  -4.270  30.388  1.00 89.90           C
ATOM    298 1HG  GLU A  39       8.166  -3.259  30.171  1.00 89.90           H
ATOM    299 2HG  GLU A  39       7.704  -4.778  30.915  1.00 89.90           H
ATOM    300  CD  GLU A  39       9.753  -4.209  31.281  1.00 89.90           C
ATOM    301  OE1 GLU A  39       9.627  -3.644  32.389  1.00 89.90           O
ATOM    302  OE2 GLU A  39      10.798  -4.730  30.836  1.00 89.90           O
ATOM    303  HN  GLU A  39       6.800  -6.529  29.223  1.00 89.90           H
ATOM    304  N   LYS A  40       7.973  -4.434  25.806  1.00 89.32           N
ATOM    305  CA  LYS A  40       8.152  -4.739  24.396  1.00 89.32           C
ATOM    306  C   LYS A  40       9.603  -4.463  23.999  1.00 89.32           C
ATOM    307  O   LYS A  40       9.885  -4.147  22.844  1.00 89.32           O
ATOM    308  HA  LYS A  40       7.955  -5.803  24.265  1.00 89.32           H
ATOM    309  CB  LYS A  40       7.127  -3.981  23.550  1.00 89.32           C
ATOM    310 1HB  LYS A  40       7.245  -2.909  23.704  1.00 89.32           H
ATOM    311 2HB  LYS A  40       7.310  -4.173  22.493  1.00 89.32           H
ATOM    312  CG  LYS A  40       5.701  -4.400  23.910  1.00 89.32           C
ATOM    313 1HG  LYS A  40       5.546  -4.292  24.984  1.00 89.32           H
ATOM    314 2HG  LYS A  40       4.988  -3.739  23.417  1.00 89.32           H
ATOM    315  CD  LYS A  40       5.433  -5.848  23.495  1.00 89.32           C
ATOM    316 1HD  LYS A  40       5.731  -5.993  22.457  1.00 89.32           H
ATOM    317 2HD  LYS A  40       6.041  -6.522  24.098  1.00 89.32           H
ATOM    318  CE  LYS A  40       3.953  -6.201  23.660  1.00 89.32           C
ATOM    319 1HE  LYS A  40       3.738  -6.410  24.708  1.00 89.32           H
ATOM    320 2HE  LYS A  40       3.336  -5.351  23.372  1.00 89.32           H
ATOM    321  NZ  LYS A  40       3.606  -7.378  22.832  1.00 89.32           N
ATOM    322 1HZ  LYS A  40       2.626  -7.606  22.963  1.00 89.32           H
ATOM    323 2HZ  LYS A  40       3.776  -7.166  21.855  1.00 89.32           H
ATOM    324 3HZ  LYS A  40       4.177  -8.168  23.111  1.00 89.32           H
ATOM    325  HN  LYS A  40       7.827  -3.467  26.013  1.00 89.32           H
ATOM    326  N   ASN A  41      10.486  -4.591  24.979  1.00 88.76           N
ATOM    327  CA  ASN A  41      11.888  -4.271  24.769  1.00 88.76           C
ATOM    328  C   ASN A  41      12.451  -5.165  23.663  1.00 88.76           C
ATOM    329  O   ASN A  41      13.155  -4.690  22.774  1.00 88.76           O
ATOM    330  HA  ASN A  41      11.903  -3.215  24.500  1.00 88.76           H
ATOM    331  CB  ASN A  41      12.705  -4.518  26.039  1.00 88.76           C
ATOM    332 1HB  ASN A  41      12.386  -5.450  26.506  1.00 88.76           H
ATOM    333 2HB  ASN A  41      13.758  -4.634  25.782  1.00 88.76           H
ATOM    334  CG  ASN A  41      12.541  -3.363  27.030  1.00 88.76           C
ATOM    335  OD1 ASN A  41      12.113  -2.274  26.687  1.00 88.76           O
ATOM    336  ND2 ASN A  41      12.905  -3.662  28.273  1.00 88.76           N
ATOM    337 1HD2 ASN A  41      13.249  -4.576  28.488  1.00 88.76           H
ATOM    338 2HD2 ASN A  41      12.835  -2.973  28.994  1.00 88.76           H
ATOM    339  HN  ASN A  41      10.258  -4.907  25.899  1.00 88.76           H
ATOM    340  N   ASN A  42      12.121  -6.445  23.755  1.00 90.77           N
ATOM    341  CA  ASN A  42      12.628  -7.419  22.804  1.00 90.77           C
ATOM    342  C   ASN A  42      12.134  -7.061  21.401  1.00 90.77           C
ATOM    343  O   ASN A  42      12.871  -7.197  20.425  1.00 90.77           O
ATOM    344  HA  ASN A  42      13.713  -7.365  22.890  1.00 90.77           H
ATOM    345  CB  ASN A  42      12.128  -8.826  23.136  1.00 90.77           C
ATOM    346 1HB  ASN A  42      11.043  -8.815  23.243  1.00 90.77           H
ATOM    347 2HB  ASN A  42      12.360  -9.502  22.313  1.00 90.77           H
ATOM    348  CG  ASN A  42      12.768  -9.345  24.425  1.00 90.77           C
ATOM    349  OD1 ASN A  42      13.707  -8.775  24.956  1.00 90.77           O
ATOM    350  ND2 ASN A  42      12.209 -10.455  24.898  1.00 90.77           N
ATOM    351 1HD2 ASN A  42      11.440 -10.873  24.414  1.00 90.77           H
ATOM    352 2HD2 ASN A  42      12.557 -10.873  25.738  1.00 90.77           H
ATOM    353  HN  ASN A  42      11.519  -6.818  24.461  1.00 90.77           H
ATOM    354  N   VAL A  43      10.889  -6.611  21.344  1.00 91.52           N
ATOM    355  CA  VAL A  43      10.271  -6.278  20.071  1.00 91.52           C
ATOM    356  C   VAL A  43      10.990  -5.074  19.459  1.00 91.52           C
ATOM    357  O   VAL A  43      11.227  -5.036  18.253  1.00 91.52           O
ATOM    358  HA  VAL A  43      10.397  -7.135  19.410  1.00 91.52           H
ATOM    359  CB  VAL A  43       8.771  -6.044  20.263  1.00 91.52           C
ATOM    360  HB  VAL A  43       8.648  -5.201  20.942  1.00 91.52           H
ATOM    361  CG1 VAL A  43       8.099  -5.682  18.937  1.00 91.52           C
ATOM    362 1HG1 VAL A  43       8.547  -4.771  18.540  1.00 91.52           H
ATOM    363 2HG1 VAL A  43       8.237  -6.496  18.226  1.00 91.52           H
ATOM    364 3HG1 VAL A  43       7.034  -5.521  19.103  1.00 91.52           H
ATOM    365  CG2 VAL A  43       8.103  -7.264  20.902  1.00 91.52           C
ATOM    366 1HG2 VAL A  43       8.242  -8.132  20.258  1.00 91.52           H
ATOM    367 2HG2 VAL A  43       8.554  -7.457  21.875  1.00 91.52           H
ATOM    368 3HG2 VAL A  43       7.038  -7.070  21.027  1.00 91.52           H
ATOM    369  HN  VAL A  43      10.307  -6.473  22.145  1.00 91.52           H
ATOM    370  N   ARG A  44      11.318  -4.121  20.319  1.00 90.25           N
ATOM    371  CA  ARG A  44      11.980  -2.907  19.873  1.00 90.25           C
ATOM    372  C   ARG A  44      13.406  -3.218  19.415  1.00 90.25           C
ATOM    373  O   ARG A  44      13.886  -2.648  18.436  1.00 90.25           O
ATOM    374  HA  ARG A  44      11.372  -2.545  19.044  1.00 90.25           H
ATOM    375  CB  ARG A  44      12.028  -1.863  20.991  1.00 90.25           C
ATOM    376 1HB  ARG A  44      12.362  -2.332  21.917  1.00 90.25           H
ATOM    377 2HB  ARG A  44      12.757  -1.092  20.743  1.00 90.25           H
ATOM    378  CG  ARG A  44      10.654  -1.225  21.204  1.00 90.25           C
ATOM    379 1HG  ARG A  44      10.298  -0.798  20.266  1.00 90.25           H
ATOM    380 2HG  ARG A  44       9.935  -1.989  21.499  1.00 90.25           H
ATOM    381  CD  ARG A  44      10.715  -0.135  22.276  1.00 90.25           C
ATOM    382 1HD  ARG A  44      11.721   0.283  22.324  1.00 90.25           H
ATOM    383 2HD  ARG A  44      10.043   0.683  22.014  1.00 90.25           H
ATOM    384  NE  ARG A  44      10.339  -0.697  23.592  1.00 90.25           N
ATOM    385  HE  ARG A  44       9.778  -1.525  23.605  1.00 90.25           H
ATOM    386  CZ  ARG A  44      10.703  -0.167  24.767  1.00 90.25           C
ATOM    387  NH1 ARG A  44      11.455   0.941  24.810  1.00 90.25           N
ATOM    388 1HH1 ARG A  44      11.748   1.379  23.960  1.00 90.25           H
ATOM    389 2HH1 ARG A  44      11.722   1.331  25.691  1.00 90.25           H
ATOM    390  NH2 ARG A  44      10.303  -0.762  25.900  1.00 90.25           N
ATOM    391 1HH2 ARG A  44      10.566  -0.379  26.785  1.00 90.25           H
ATOM    392 2HH2 ARG A  44       9.743  -1.589  25.859  1.00 90.25           H
ATOM    393  HN  ARG A  44      11.137  -4.168  21.301  1.00 90.25           H
ATOM    394  N   GLN A  45      14.044  -4.122  20.144  1.00 91.78           N
ATOM    395  CA  GLN A  45      15.412  -4.503  19.835  1.00 91.78           C
ATOM    396  C   GLN A  45      15.486  -5.129  18.441  1.00 91.78           C
ATOM    397  O   GLN A  45      16.358  -4.782  17.646  1.00 91.78           O
ATOM    398  HA  GLN A  45      15.983  -3.575  19.855  1.00 91.78           H
ATOM    399  CB  GLN A  45      15.968  -5.456  20.895  1.00 91.78           C
ATOM    400 1HB  GLN A  45      15.821  -5.029  21.887  1.00 91.78           H
ATOM    401 2HB  GLN A  45      15.417  -6.397  20.868  1.00 91.78           H
ATOM    402  CG  GLN A  45      17.457  -5.724  20.664  1.00 91.78           C
ATOM    403 1HG  GLN A  45      17.603  -6.158  19.675  1.00 91.78           H
ATOM    404 2HG  GLN A  45      18.006  -4.783  20.684  1.00 91.78           H
ATOM    405  CD  GLN A  45      18.015  -6.670  21.729  1.00 91.78           C
ATOM    406  OE1 GLN A  45      17.288  -7.288  22.490  1.00 91.78           O
ATOM    407  NE2 GLN A  45      19.343  -6.748  21.740  1.00 91.78           N
ATOM    408 1HE2 GLN A  45      19.881  -6.214  21.088  1.00 91.78           H
ATOM    409 2HE2 GLN A  45      19.803  -7.341  22.401  1.00 91.78           H
ATOM    410  HN  GLN A  45      13.643  -4.590  20.931  1.00 91.78           H
ATOM    411  N   PHE A  46      14.560  -6.042  18.187  1.00 93.55           N
ATOM    412  CA  PHE A  46      14.487  -6.693  16.890  1.00 93.55           C
ATOM    413  C   PHE A  46      14.294  -5.667  15.771  1.00 93.55           C
ATOM    414  O   PHE A  46      15.016  -5.686  14.775  1.00 93.55           O
ATOM    415  HA  PHE A  46      15.429  -7.220  16.739  1.00 93.55           H
ATOM    416  CB  PHE A  46      13.274  -7.625  16.925  1.00 93.55           C
ATOM    417 1HB  PHE A  46      13.448  -8.404  17.666  1.00 93.55           H
ATOM    418 2HB  PHE A  46      12.403  -7.059  17.256  1.00 93.55           H
ATOM    419  CG  PHE A  46      12.955  -8.282  15.580  1.00 93.55           C
ATOM    420  CD1 PHE A  46      11.928  -7.814  14.821  1.00 93.55           C
ATOM    421  HD1 PHE A  46      11.332  -6.971  15.171  1.00 93.55           H
ATOM    422  CD2 PHE A  46      13.698  -9.334  15.144  1.00 93.55           C
ATOM    423  HD2 PHE A  46      14.522  -9.709  15.753  1.00 93.55           H
ATOM    424  CE1 PHE A  46      11.632  -8.424  13.574  1.00 93.55           C
ATOM    425  HE1 PHE A  46      10.808  -8.050  12.966  1.00 93.55           H
ATOM    426  CE2 PHE A  46      13.403  -9.944  13.897  1.00 93.55           C
ATOM    427  HE2 PHE A  46      13.999 -10.787  13.547  1.00 93.55           H
ATOM    428  CZ  PHE A  46      12.375  -9.476  13.138  1.00 93.55           C
ATOM    429  HZ  PHE A  46      12.149  -9.944  12.180  1.00 93.55           H
ATOM    430  HN  PHE A  46      13.869  -6.337  18.847  1.00 93.55           H
ATOM    431  N   ALA A  47      13.318  -4.794  15.974  1.00 92.79           N
ATOM    432  CA  ALA A  47      12.971  -3.811  14.961  1.00 92.79           C
ATOM    433  C   ALA A  47      14.209  -2.979  14.619  1.00 92.79           C
ATOM    434  O   ALA A  47      14.468  -2.698  13.450  1.00 92.79           O
ATOM    435  HA  ALA A  47      12.649  -4.351  14.071  1.00 92.79           H
ATOM    436  CB  ALA A  47      11.810  -2.950  15.462  1.00 92.79           C
ATOM    437 1HB  ALA A  47      10.947  -3.585  15.663  1.00 92.79           H
ATOM    438 2HB  ALA A  47      12.106  -2.439  16.378  1.00 92.79           H
ATOM    439 3HB  ALA A  47      11.550  -2.213  14.703  1.00 92.79           H
ATOM    440  HN  ALA A  47      12.770  -4.752  16.809  1.00 92.79           H
ATOM    441  N   SER A  48      14.940  -2.609  15.660  1.00 92.78           N
ATOM    442  CA  SER A  48      16.030  -1.661  15.509  1.00 92.78           C
ATOM    443  C   SER A  48      17.085  -2.223  14.553  1.00 92.78           C
ATOM    444  O   SER A  48      17.804  -1.467  13.902  1.00 92.78           O
ATOM    445  HA  SER A  48      15.576  -0.762  15.091  1.00 92.78           H
ATOM    446  CB  SER A  48      16.663  -1.329  16.862  1.00 92.78           C
ATOM    447 1HB  SER A  48      17.375  -0.513  16.739  1.00 92.78           H
ATOM    448 2HB  SER A  48      15.891  -0.978  17.547  1.00 92.78           H
ATOM    449  OG  SER A  48      17.326  -2.455  17.431  1.00 92.78           O
ATOM    450  HG  SER A  48      17.729  -2.205  18.312  1.00 92.78           H
ATOM    451  HN  SER A  48      14.798  -2.945  16.591  1.00 92.78           H
ATOM    452  N   HIS A  49      17.143  -3.546  14.499  1.00 94.40           N
ATOM    453  CA  HIS A  49      18.143  -4.218  13.688  1.00 94.40           C
ATOM    454  C   HIS A  49      17.540  -4.585  12.330  1.00 94.40           C
ATOM    455  O   HIS A  49      18.217  -4.512  11.306  1.00 94.40           O
ATOM    456  HA  HIS A  49      18.953  -3.505  13.535  1.00 94.40           H
ATOM    457  CB  HIS A  49      18.719  -5.427  14.427  1.00 94.40           C
ATOM    458 1HB  HIS A  49      17.899  -6.073  14.741  1.00 94.40           H
ATOM    459 2HB  HIS A  49      19.333  -6.005  13.735  1.00 94.40           H
ATOM    460  CG  HIS A  49      19.550  -5.069  15.636  1.00 94.40           C
ATOM    461  ND1 HIS A  49      18.995  -4.800  16.875  1.00 94.40           N
ATOM    462  HD1 HIS A  49      18.019  -4.814  17.093  1.00 94.40           H
ATOM    463  CD2 HIS A  49      20.900  -4.939  15.783  1.00 94.40           C
ATOM    464  HD2 HIS A  49      21.643  -5.082  14.999  1.00 94.40           H
ATOM    465  CE1 HIS A  49      19.975  -4.521  17.721  1.00 94.40           C
ATOM    466  HE1 HIS A  49      19.859  -4.268  18.775  1.00 94.40           H
ATOM    467  NE2 HIS A  49      21.155  -4.608  17.043  1.00 94.40           N
ATOM    468  HN  HIS A  49      16.524  -4.153  14.996  1.00 94.40           H
ATOM    469  N   PHE A  50      16.274  -4.973  12.366  1.00 95.32           N
ATOM    470  CA  PHE A  50      15.655  -5.617  11.220  1.00 95.32           C
ATOM    471  C   PHE A  50      15.158  -4.580  10.211  1.00 95.32           C
ATOM    472  O   PHE A  50      15.399  -4.709   9.012  1.00 95.32           O
ATOM    473  HA  PHE A  50      16.415  -6.242  10.751  1.00 95.32           H
ATOM    474  CB  PHE A  50      14.459  -6.414  11.746  1.00 95.32           C
ATOM    475 1HB  PHE A  50      14.812  -7.135  12.483  1.00 95.32           H
ATOM    476 2HB  PHE A  50      13.782  -5.734  12.263  1.00 95.32           H
ATOM    477  CG  PHE A  50      13.680  -7.157  10.659  1.00 95.32           C
ATOM    478  CD1 PHE A  50      12.448  -6.720  10.286  1.00 95.32           C
ATOM    479  HD1 PHE A  50      12.015  -5.840  10.762  1.00 95.32           H
ATOM    480  CD2 PHE A  50      14.221  -8.255  10.065  1.00 95.32           C
ATOM    481  HD2 PHE A  50      15.209  -8.605  10.363  1.00 95.32           H
ATOM    482  CE1 PHE A  50      11.725  -7.410   9.277  1.00 95.32           C
ATOM    483  HE1 PHE A  50      10.736  -7.059   8.979  1.00 95.32           H
ATOM    484  CE2 PHE A  50      13.498  -8.944   9.056  1.00 95.32           C
ATOM    485  HE2 PHE A  50      13.931  -9.824   8.580  1.00 95.32           H
ATOM    486  CZ  PHE A  50      12.265  -8.507   8.683  1.00 95.32           C
ATOM    487  HZ  PHE A  50      11.710  -9.037   7.909  1.00 95.32           H
ATOM    488  HN  PHE A  50      15.675  -4.854  13.158  1.00 95.32           H
ATOM    489  N   LEU A  51      14.471  -3.574  10.734  1.00 94.87           N
ATOM    490  CA  LEU A  51      13.644  -2.719   9.900  1.00 94.87           C
ATOM    491  C   LEU A  51      14.541  -1.795   9.075  1.00 94.87           C
ATOM    492  O   LEU A  51      14.410  -1.725   7.854  1.00 94.87           O
ATOM    493  HA  LEU A  51      13.092  -3.365   9.217  1.00 94.87           H
ATOM    494  CB  LEU A  51      12.613  -1.975  10.752  1.00 94.87           C
ATOM    495 1HB  LEU A  51      13.147  -1.367  11.483  1.00 94.87           H
ATOM    496 2HB  LEU A  51      12.065  -1.289  10.107  1.00 94.87           H
ATOM    497  CG  LEU A  51      11.603  -2.849  11.498  1.00 94.87           C
ATOM    498  HG  LEU A  51      12.149  -3.485  12.194  1.00 94.87           H
ATOM    499  CD1 LEU A  51      10.643  -1.992  12.326  1.00 94.87           C
ATOM    500 1HD1 LEU A  51      11.209  -1.413  13.055  1.00 94.87           H
ATOM    501 2HD1 LEU A  51      10.100  -1.314  11.667  1.00 94.87           H
ATOM    502 3HD1 LEU A  51       9.935  -2.638  12.845  1.00 94.87           H
ATOM    503  CD2 LEU A  51      10.859  -3.773  10.531  1.00 94.87           C
ATOM    504 1HD2 LEU A  51      10.325  -3.173   9.794  1.00 94.87           H
ATOM    505 2HD2 LEU A  51      11.574  -4.420  10.025  1.00 94.87           H
ATOM    506 3HD2 LEU A  51      10.147  -4.382  11.087  1.00 94.87           H
ATOM    507  HN  LEU A  51      14.475  -3.341  11.706  1.00 94.87           H
ATOM    508  N   PRO A  52      15.467  -1.074   9.722  1.00 95.93           N
ATOM    509  CA  PRO A  52      16.172   0.023   9.054  1.00 95.93           C
ATOM    510  C   PRO A  52      16.808  -0.413   7.745  1.00 95.93           C
ATOM    511  O   PRO A  52      16.589   0.209   6.706  1.00 95.93           O
ATOM    512  HA  PRO A  52      15.468   0.809   8.781  1.00 95.93           H
ATOM    513  CB  PRO A  52      17.222   0.456  10.079  1.00 95.93           C
ATOM    514 1HB  PRO A  52      18.167  -0.067   9.931  1.00 95.93           H
ATOM    515 2HB  PRO A  52      17.434   1.523  10.009  1.00 95.93           H
ATOM    516  CG  PRO A  52      16.582   0.095  11.414  1.00 95.93           C
ATOM    517 1HG  PRO A  52      17.323   0.011  12.209  1.00 95.93           H
ATOM    518 2HG  PRO A  52      15.869   0.852  11.739  1.00 95.93           H
ATOM    519  CD  PRO A  52      15.908  -1.235  11.119  1.00 95.93           C
ATOM    520 1HD  PRO A  52      16.599  -2.071  11.227  1.00 95.93           H
ATOM    521 2HD  PRO A  52      15.075  -1.425  11.795  1.00 95.93           H
ATOM    522  N   PRO A  53      17.607  -1.489   7.761  1.00 97.11           N
ATOM    523  CA  PRO A  53      18.279  -1.948   6.543  1.00 97.11           C
ATOM    524  C   PRO A  53      17.309  -2.153   5.391  1.00 97.11           C
ATOM    525  O   PRO A  53      17.600  -1.778   4.256  1.00 97.11           O
ATOM    526  HA  PRO A  53      18.981  -1.190   6.194  1.00 97.11           H
ATOM    527  CB  PRO A  53      18.941  -3.260   6.967  1.00 97.11           C
ATOM    528 1HB  PRO A  53      18.295  -4.117   6.775  1.00 97.11           H
ATOM    529 2HB  PRO A  53      19.870  -3.435   6.424  1.00 97.11           H
ATOM    530  CG  PRO A  53      19.190  -3.065   8.458  1.00 97.11           C
ATOM    531 1HG  PRO A  53      19.326  -4.015   8.974  1.00 97.11           H
ATOM    532 2HG  PRO A  53      20.091  -2.482   8.645  1.00 97.11           H
ATOM    533  CD  PRO A  53      17.935  -2.340   8.919  1.00 97.11           C
ATOM    534 1HD  PRO A  53      17.127  -3.035   9.147  1.00 97.11           H
ATOM    535 2HD  PRO A  53      18.114  -1.756   9.822  1.00 97.11           H
ATOM    536  N   LEU A  54      16.171  -2.747   5.716  1.00 96.52           N
ATOM    537  CA  LEU A  54      15.214  -3.140   4.696  1.00 96.52           C
ATOM    538  C   LEU A  54      14.542  -1.891   4.124  1.00 96.52           C
ATOM    539  O   LEU A  54      14.369  -1.774   2.912  1.00 96.52           O
ATOM    540  HA  LEU A  54      15.771  -3.630   3.897  1.00 96.52           H
ATOM    541  CB  LEU A  54      14.227  -4.168   5.255  1.00 96.52           C
ATOM    542 1HB  LEU A  54      13.757  -3.745   6.143  1.00 96.52           H
ATOM    543 2HB  LEU A  54      13.438  -4.322   4.519  1.00 96.52           H
ATOM    544  CG  LEU A  54      14.815  -5.531   5.624  1.00 96.52           C
ATOM    545  HG  LEU A  54      15.612  -5.374   6.351  1.00 96.52           H
ATOM    546  CD1 LEU A  54      13.764  -6.419   6.292  1.00 96.52           C
ATOM    547 1HD1 LEU A  54      13.404  -5.936   7.200  1.00 96.52           H
ATOM    548 2HD1 LEU A  54      12.930  -6.572   5.607  1.00 96.52           H
ATOM    549 3HD1 LEU A  54      14.208  -7.382   6.544  1.00 96.52           H
ATOM    550  CD2 LEU A  54      15.444  -6.206   4.403  1.00 96.52           C
ATOM    551 1HD2 LEU A  54      14.684  -6.349   3.636  1.00 96.52           H
ATOM    552 2HD2 LEU A  54      16.242  -5.575   4.011  1.00 96.52           H
ATOM    553 3HD2 LEU A  54      15.854  -7.173   4.694  1.00 96.52           H
ATOM    554  HN  LEU A  54      15.899  -2.959   6.655  1.00 96.52           H
ATOM    555  N   TYR A  55      14.181  -0.987   5.023  1.00 95.74           N
ATOM    556  CA  TYR A  55      13.473   0.219   4.630  1.00 95.74           C
ATOM    557  C   TYR A  55      14.343   1.096   3.728  1.00 95.74           C
ATOM    558  O   TYR A  55      13.842   1.729   2.800  1.00 95.74           O
ATOM    559  HA  TYR A  55      12.579  -0.079   4.082  1.00 95.74           H
ATOM    560  CB  TYR A  55      13.178   0.977   5.926  1.00 95.74           C
ATOM    561 1HB  TYR A  55      14.078   0.989   6.541  1.00 95.74           H
ATOM    562 2HB  TYR A  55      12.943   2.013   5.684  1.00 95.74           H
ATOM    563  CG  TYR A  55      12.028   0.386   6.744  1.00 95.74           C
ATOM    564  CD1 TYR A  55      11.345  -0.719   6.277  1.00 95.74           C
ATOM    565  HD1 TYR A  55      11.626  -1.171   5.326  1.00 95.74           H
ATOM    566  CD2 TYR A  55      11.672   0.959   7.948  1.00 95.74           C
ATOM    567  HD2 TYR A  55      12.211   1.832   8.317  1.00 95.74           H
ATOM    568  CE1 TYR A  55      10.263  -1.275   7.047  1.00 95.74           C
ATOM    569  HE1 TYR A  55       9.716  -2.147   6.690  1.00 95.74           H
ATOM    570  CE2 TYR A  55      10.590   0.403   8.718  1.00 95.74           C
ATOM    571  HE2 TYR A  55      10.299   0.846   9.671  1.00 95.74           H
ATOM    572  CZ  TYR A  55       9.938  -0.686   8.230  1.00 95.74           C
ATOM    573  OH  TYR A  55       8.916  -1.211   8.957  1.00 95.74           O
ATOM    574  HH  TYR A  55       8.478  -1.951   8.446  1.00 95.74           H
ATOM    575  HN  TYR A  55      14.364  -1.069   6.003  1.00 95.74           H
ATOM    576  N   TRP A  56      15.633   1.106   4.032  1.00 97.16           N
ATOM    577  CA  TRP A  56      16.591   1.821   3.206  1.00 97.16           C
ATOM    578  C   TRP A  56      16.650   1.129   1.843  1.00 97.16           C
ATOM    579  O   TRP A  56      16.671   1.791   0.807  1.00 97.16           O
ATOM    580  HA  TRP A  56      16.233   2.844   3.090  1.00 97.16           H
ATOM    581  CB  TRP A  56      17.955   1.902   3.895  1.00 97.16           C
ATOM    582 1HB  TRP A  56      18.105   1.002   4.490  1.00 97.16           H
ATOM    583 2HB  TRP A  56      18.735   1.914   3.133  1.00 97.16           H
ATOM    584  CG  TRP A  56      18.125   3.127   4.797  1.00 97.16           C
ATOM    585  CD1 TRP A  56      18.248   3.158   6.131  1.00 97.16           C
ATOM    586  HD1 TRP A  56      18.243   2.274   6.768  1.00 97.16           H
ATOM    587  CD2 TRP A  56      18.185   4.505   4.373  1.00 97.16           C
ATOM    588  NE1 TRP A  56      18.383   4.450   6.596  1.00 97.16           N
ATOM    589  HE1 TRP A  56      18.490   4.727   7.551  1.00 97.16           H
ATOM    590  CE2 TRP A  56      18.343   5.295   5.493  1.00 97.16           C
ATOM    591  CE3 TRP A  56      18.108   5.065   3.086  1.00 97.16           C
ATOM    592  HE3 TRP A  56      17.984   4.463   2.186  1.00 97.16           H
ATOM    593  CZ2 TRP A  56      18.438   6.691   5.440  1.00 97.16           C
ATOM    594  HZ2 TRP A  56      18.563   7.293   6.339  1.00 97.16           H
ATOM    595  CZ3 TRP A  56      18.205   6.461   3.049  1.00 97.16           C
ATOM    596  HZ3 TRP A  56      18.151   6.948   2.075  1.00 97.16           H
ATOM    597  CH2 TRP A  56      18.364   7.271   4.168  1.00 97.16           C
ATOM    598  HH2 TRP A  56      18.432   8.353   4.055  1.00 97.16           H
ATOM    599  HN  TRP A  56      16.024   0.637   4.824  1.00 97.16           H
ATOM    600  N   LEU A  57      16.676  -0.195   1.888  1.00 97.19           N
ATOM    601  CA  LEU A  57      16.751  -0.984   0.670  1.00 97.19           C
ATOM    602  C   LEU A  57      15.526  -0.690  -0.199  1.00 97.19           C
ATOM    603  O   LEU A  57      15.660  -0.377  -1.382  1.00 97.19           O
ATOM    604  HA  LEU A  57      17.642  -0.666   0.129  1.00 97.19           H
ATOM    605  CB  LEU A  57      16.927  -2.467   1.002  1.00 97.19           C
ATOM    606 1HB  LEU A  57      17.857  -2.586   1.558  1.00 97.19           H
ATOM    607 2HB  LEU A  57      16.117  -2.769   1.665  1.00 97.19           H
ATOM    608  CG  LEU A  57      16.954  -3.423  -0.193  1.00 97.19           C
ATOM    609  HG  LEU A  57      16.063  -3.243  -0.794  1.00 97.19           H
ATOM    610  CD1 LEU A  57      18.166  -3.150  -1.086  1.00 97.19           C
ATOM    611 1HD1 LEU A  57      18.120  -2.127  -1.459  1.00 97.19           H
ATOM    612 2HD1 LEU A  57      19.081  -3.286  -0.509  1.00 97.19           H
ATOM    613 3HD1 LEU A  57      18.161  -3.844  -1.927  1.00 97.19           H
ATOM    614  CD2 LEU A  57      16.900  -4.880   0.270  1.00 97.19           C
ATOM    615 1HD2 LEU A  57      17.759  -5.092   0.907  1.00 97.19           H
ATOM    616 2HD2 LEU A  57      15.981  -5.049   0.832  1.00 97.19           H
ATOM    617 3HD2 LEU A  57      16.920  -5.538  -0.598  1.00 97.19           H
ATOM    618  HN  LEU A  57      16.646  -0.727   2.734  1.00 97.19           H
ATOM    619  N   VAL A  58      14.360  -0.800   0.420  1.00 96.38           N
ATOM    620  CA  VAL A  58      13.111  -0.633  -0.302  1.00 96.38           C
ATOM    621  C   VAL A  58      13.049   0.779  -0.886  1.00 96.38           C
ATOM    622  O   VAL A  58      12.642   0.963  -2.033  1.00 96.38           O
ATOM    623  HA  VAL A  58      13.105  -1.352  -1.121  1.00 96.38           H
ATOM    624  CB  VAL A  58      11.929  -0.953   0.616  1.00 96.38           C
ATOM    625  HB  VAL A  58      12.019  -0.331   1.507  1.00 96.38           H
ATOM    626  CG1 VAL A  58      10.600  -0.612  -0.061  1.00 96.38           C
ATOM    627 1HG1 VAL A  58      10.578   0.450  -0.303  1.00 96.38           H
ATOM    628 2HG1 VAL A  58      10.499  -1.196  -0.977  1.00 96.38           H
ATOM    629 3HG1 VAL A  58       9.777  -0.849   0.613  1.00 96.38           H
ATOM    630  CG2 VAL A  58      11.959  -2.417   1.060  1.00 96.38           C
ATOM    631 1HG2 VAL A  58      11.906  -3.063   0.183  1.00 96.38           H
ATOM    632 2HG2 VAL A  58      12.885  -2.614   1.600  1.00 96.38           H
ATOM    633 3HG2 VAL A  58      11.109  -2.617   1.711  1.00 96.38           H
ATOM    634  HN  VAL A  58      14.262  -0.999   1.395  1.00 96.38           H
ATOM    635  N   PHE A  59      13.457   1.741  -0.072  1.00 97.46           N
ATOM    636  CA  PHE A  59      13.473   3.129  -0.501  1.00 97.46           C
ATOM    637  C   PHE A  59      14.285   3.296  -1.787  1.00 97.46           C
ATOM    638  O   PHE A  59      13.789   3.843  -2.771  1.00 97.46           O
ATOM    639  HA  PHE A  59      12.440   3.422  -0.684  1.00 97.46           H
ATOM    640  CB  PHE A  59      14.139   3.935   0.616  1.00 97.46           C
ATOM    641 1HB  PHE A  59      13.492   3.924   1.494  1.00 97.46           H
ATOM    642 2HB  PHE A  59      15.069   3.443   0.900  1.00 97.46           H
ATOM    643  CG  PHE A  59      14.441   5.387   0.241  1.00 97.46           C
ATOM    644  CD1 PHE A  59      15.729   5.819   0.177  1.00 97.46           C
ATOM    645  HD1 PHE A  59      16.546   5.131   0.393  1.00 97.46           H
ATOM    646  CD2 PHE A  59      13.421   6.246  -0.028  1.00 97.46           C
ATOM    647  HD2 PHE A  59      12.389   5.899   0.023  1.00 97.46           H
ATOM    648  CE1 PHE A  59      16.009   7.167  -0.171  1.00 97.46           C
ATOM    649  HE1 PHE A  59      17.041   7.514  -0.223  1.00 97.46           H
ATOM    650  CE2 PHE A  59      13.701   7.594  -0.377  1.00 97.46           C
ATOM    651  HE2 PHE A  59      12.884   8.282  -0.593  1.00 97.46           H
ATOM    652  CZ  PHE A  59      14.989   8.026  -0.441  1.00 97.46           C
ATOM    653  HZ  PHE A  59      15.204   9.061  -0.708  1.00 97.46           H
ATOM    654  HN  PHE A  59      13.773   1.584   0.864  1.00 97.46           H
ATOM    655  N   ILE A  60      15.518   2.815  -1.738  1.00 97.60           N
ATOM    656  CA  ILE A  60      16.458   3.053  -2.820  1.00 97.60           C
ATOM    657  C   ILE A  60      15.920   2.423  -4.106  1.00 97.60           C
ATOM    658  O   ILE A  60      15.825   3.089  -5.135  1.00 97.60           O
ATOM    659  HA  ILE A  60      16.523   4.131  -2.965  1.00 97.60           H
ATOM    660  CB  ILE A  60      17.855   2.563  -2.433  1.00 97.60           C
ATOM    661  HB  ILE A  60      17.764   1.553  -2.033  1.00 97.60           H
ATOM    662  CG1 ILE A  60      18.456   3.435  -1.328  1.00 97.60           C
ATOM    663 1HG1 ILE A  60      18.731   4.407  -1.736  1.00 97.60           H
ATOM    664 2HG1 ILE A  60      17.709   3.613  -0.555  1.00 97.60           H
ATOM    665  CG2 ILE A  60      18.767   2.483  -3.659  1.00 97.60           C
ATOM    666 1HG2 ILE A  60      18.341   1.789  -4.384  1.00 97.60           H
ATOM    667 2HG2 ILE A  60      18.856   3.471  -4.111  1.00 97.60           H
ATOM    668 3HG2 ILE A  60      19.753   2.132  -3.356  1.00 97.60           H
ATOM    669  CD1 ILE A  60      19.687   2.768  -0.712  1.00 97.60           C
ATOM    670 1HD1 ILE A  60      19.403   1.806  -0.283  1.00 97.60           H
ATOM    671 2HD1 ILE A  60      20.441   2.613  -1.483  1.00 97.60           H
ATOM    672 3HD1 ILE A  60      20.094   3.408   0.071  1.00 97.60           H
ATOM    673  HN  ILE A  60      15.877   2.272  -0.978  1.00 97.60           H
ATOM    674  N   VAL A  61      15.580   1.146  -4.004  1.00 96.20           N
ATOM    675  CA  VAL A  61      15.191   0.380  -5.175  1.00 96.20           C
ATOM    676  C   VAL A  61      13.889   0.949  -5.742  1.00 96.20           C
ATOM    677  O   VAL A  61      13.742   1.083  -6.956  1.00 96.20           O
ATOM    678  HA  VAL A  61      15.978   0.495  -5.921  1.00 96.20           H
ATOM    679  CB  VAL A  61      15.090  -1.105  -4.820  1.00 96.20           C
ATOM    680  HB  VAL A  61      14.371  -1.207  -4.007  1.00 96.20           H
ATOM    681  CG1 VAL A  61      14.574  -1.919  -6.008  1.00 96.20           C
ATOM    682 1HG1 VAL A  61      13.585  -1.560  -6.293  1.00 96.20           H
ATOM    683 2HG1 VAL A  61      15.258  -1.807  -6.849  1.00 96.20           H
ATOM    684 3HG1 VAL A  61      14.512  -2.971  -5.728  1.00 96.20           H
ATOM    685  CG2 VAL A  61      16.435  -1.644  -4.328  1.00 96.20           C
ATOM    686 1HG2 VAL A  61      17.183  -1.522  -5.111  1.00 96.20           H
ATOM    687 2HG2 VAL A  61      16.745  -1.092  -3.441  1.00 96.20           H
ATOM    688 3HG2 VAL A  61      16.334  -2.701  -4.082  1.00 96.20           H
ATOM    689  HN  VAL A  61      15.569   0.637  -3.143  1.00 96.20           H
ATOM    690  N   GLY A  62      12.976   1.268  -4.836  1.00 96.31           N
ATOM    691  CA  GLY A  62      11.667   1.758  -5.232  1.00 96.31           C
ATOM    692  C   GLY A  62      11.774   3.131  -5.899  1.00 96.31           C
ATOM    693  O   GLY A  62      11.113   3.391  -6.903  1.00 96.31           O
ATOM    694 1HA  GLY A  62      11.203   1.051  -5.920  1.00 96.31           H
ATOM    695 2HA  GLY A  62      11.019   1.824  -4.358  1.00 96.31           H
ATOM    696  HN  GLY A  62      13.120   1.197  -3.849  1.00 96.31           H
ATOM    697  N   ALA A  63      12.613   3.974  -5.314  1.00 96.99           N
ATOM    698  CA  ALA A  63      12.765   5.336  -5.798  1.00 96.99           C
ATOM    699  C   ALA A  63      13.294   5.306  -7.233  1.00 96.99           C
ATOM    700  O   ALA A  63      12.787   6.016  -8.100  1.00 96.99           O
ATOM    701  HA  ALA A  63      11.779   5.801  -5.793  1.00 96.99           H
ATOM    702  CB  ALA A  63      13.683   6.114  -4.853  1.00 96.99           C
ATOM    703 1HB  ALA A  63      13.247   6.130  -3.854  1.00 96.99           H
ATOM    704 2HB  ALA A  63      14.659   5.631  -4.816  1.00 96.99           H
ATOM    705 3HB  ALA A  63      13.797   7.135  -5.217  1.00 96.99           H
ATOM    706  HN  ALA A  63      13.181   3.740  -4.525  1.00 96.99           H
ATOM    707  N   LEU A  64      14.308   4.478  -7.439  1.00 95.72           N
ATOM    708  CA  LEU A  64      14.926   4.363  -8.749  1.00 95.72           C
ATOM    709  C   LEU A  64      13.901   3.821  -9.746  1.00 95.72           C
ATOM    710  O   LEU A  64      13.748   4.361 -10.841  1.00 95.72           O
ATOM    711  HA  LEU A  64      15.216   5.366  -9.062  1.00 95.72           H
ATOM    712  CB  LEU A  64      16.205   3.528  -8.666  1.00 95.72           C
ATOM    713 1HB  LEU A  64      15.964   2.576  -8.192  1.00 95.72           H
ATOM    714 2HB  LEU A  64      16.536   3.304  -9.681  1.00 95.72           H
ATOM    715  CG  LEU A  64      17.373   4.162  -7.908  1.00 95.72           C
ATOM    716  HG  LEU A  64      17.022   4.444  -6.915  1.00 95.72           H
ATOM    717  CD1 LEU A  64      18.512   3.159  -7.717  1.00 95.72           C
ATOM    718 1HD1 LEU A  64      18.151   2.302  -7.149  1.00 95.72           H
ATOM    719 2HD1 LEU A  64      18.869   2.825  -8.691  1.00 95.72           H
ATOM    720 3HD1 LEU A  64      19.329   3.636  -7.175  1.00 95.72           H
ATOM    721  CD2 LEU A  64      17.846   5.442  -8.600  1.00 95.72           C
ATOM    722 1HD2 LEU A  64      18.173   5.208  -9.613  1.00 95.72           H
ATOM    723 2HD2 LEU A  64      17.025   6.158  -8.640  1.00 95.72           H
ATOM    724 3HD2 LEU A  64      18.676   5.872  -8.040  1.00 95.72           H
ATOM    725  HN  LEU A  64      14.705   3.893  -6.731  1.00 95.72           H
ATOM    726  N   GLY A  65      13.224   2.759  -9.332  1.00 94.04           N
ATOM    727  CA  GLY A  65      12.335   2.042 -10.230  1.00 94.04           C
ATOM    728  C   GLY A  65      11.187   2.939 -10.698  1.00 94.04           C
ATOM    729  O   GLY A  65      10.931   3.051 -11.896  1.00 94.04           O
ATOM    730 1HA  GLY A  65      12.896   1.683 -11.093  1.00 94.04           H
ATOM    731 2HA  GLY A  65      11.932   1.164  -9.724  1.00 94.04           H
ATOM    732  HN  GLY A  65      13.276   2.390  -8.404  1.00 94.04           H
ATOM    733  N   ASN A  66      10.526   3.554  -9.728  1.00 94.74           N
ATOM    734  CA  ASN A  66       9.321   4.315 -10.010  1.00 94.74           C
ATOM    735  C   ASN A  66       9.698   5.606 -10.741  1.00 94.74           C
ATOM    736  O   ASN A  66       8.941   6.092 -11.580  1.00 94.74           O
ATOM    737  HA  ASN A  66       8.702   3.657 -10.618  1.00 94.74           H
ATOM    738  CB  ASN A  66       8.597   4.699  -8.718  1.00 94.74           C
ATOM    739 1HB  ASN A  66       9.312   5.110  -8.004  1.00 94.74           H
ATOM    740 2HB  ASN A  66       7.867   5.481  -8.924  1.00 94.74           H
ATOM    741  CG  ASN A  66       7.894   3.487  -8.103  1.00 94.74           C
ATOM    742  OD1 ASN A  66       6.995   2.899  -8.681  1.00 94.74           O
ATOM    743  ND2 ASN A  66       8.353   3.147  -6.901  1.00 94.74           N
ATOM    744 1HD2 ASN A  66       9.093   3.672  -6.482  1.00 94.74           H
ATOM    745 2HD2 ASN A  66       7.956   2.367  -6.417  1.00 94.74           H
ATOM    746  HN  ASN A  66      10.801   3.538  -8.767  1.00 94.74           H
ATOM    747  N   SER A  67      10.868   6.124 -10.396  1.00 94.71           N
ATOM    748  CA  SER A  67      11.393   7.300 -11.069  1.00 94.71           C
ATOM    749  C   SER A  67      11.604   7.002 -12.555  1.00 94.71           C
ATOM    750  O   SER A  67      11.364   7.860 -13.403  1.00 94.71           O
ATOM    751  HA  SER A  67      10.633   8.070 -10.937  1.00 94.71           H
ATOM    752  CB  SER A  67      12.703   7.762 -10.428  1.00 94.71           C
ATOM    753 1HB  SER A  67      13.435   6.955 -10.479  1.00 94.71           H
ATOM    754 2HB  SER A  67      13.110   8.598 -10.997  1.00 94.71           H
ATOM    755  OG  SER A  67      12.524   8.155  -9.070  1.00 94.71           O
ATOM    756  HG  SER A  67      12.993   7.512  -8.464  1.00 94.71           H
ATOM    757  HN  SER A  67      11.452   5.754  -9.674  1.00 94.71           H
ATOM    758  N   LEU A  68      12.051   5.784 -12.824  1.00 91.95           N
ATOM    759  CA  LEU A  68      12.285   5.359 -14.193  1.00 91.95           C
ATOM    760  C   LEU A  68      10.953   5.319 -14.945  1.00 91.95           C
ATOM    761  O   LEU A  68      10.881   5.709 -16.110  1.00 91.95           O
ATOM    762  HA  LEU A  68      12.924   6.106 -14.663  1.00 91.95           H
ATOM    763  CB  LEU A  68      13.045   4.031 -14.220  1.00 91.95           C
ATOM    764 1HB  LEU A  68      13.973   4.156 -13.662  1.00 91.95           H
ATOM    765 2HB  LEU A  68      12.453   3.286 -13.689  1.00 91.95           H
ATOM    766  CG  LEU A  68      13.385   3.480 -15.606  1.00 91.95           C
ATOM    767  HG  LEU A  68      12.463   3.418 -16.184  1.00 91.95           H
ATOM    768  CD1 LEU A  68      14.326   4.425 -16.356  1.00 91.95           C
ATOM    769 1HD1 LEU A  68      13.847   5.397 -16.474  1.00 91.95           H
ATOM    770 2HD1 LEU A  68      15.250   4.542 -15.790  1.00 91.95           H
ATOM    771 3HD1 LEU A  68      14.552   4.010 -17.338  1.00 91.95           H
ATOM    772  CD2 LEU A  68      13.953   2.063 -15.508  1.00 91.95           C
ATOM    773 1HD2 LEU A  68      14.861   2.077 -14.905  1.00 91.95           H
ATOM    774 2HD2 LEU A  68      13.217   1.408 -15.043  1.00 91.95           H
ATOM    775 3HD2 LEU A  68      14.187   1.696 -16.508  1.00 91.95           H
ATOM    776  HN  LEU A  68      12.251   5.096 -12.127  1.00 91.95           H
ATOM    777  N   VAL A  69       9.930   4.845 -14.249  1.00 91.55           N
ATOM    778  CA  VAL A  69       8.613   4.716 -14.847  1.00 91.55           C
ATOM    779  C   VAL A  69       8.137   6.089 -15.326  1.00 91.55           C
ATOM    780  O   VAL A  69       7.654   6.226 -16.449  1.00 91.55           O
ATOM    781  HA  VAL A  69       8.707   4.057 -15.710  1.00 91.55           H
ATOM    782  CB  VAL A  69       7.649   4.062 -13.855  1.00 91.55           C
ATOM    783  HB  VAL A  69       7.684   4.634 -12.928  1.00 91.55           H
ATOM    784  CG1 VAL A  69       6.212   4.103 -14.378  1.00 91.55           C
ATOM    785 1HG1 VAL A  69       5.909   5.139 -14.529  1.00 91.55           H
ATOM    786 2HG1 VAL A  69       6.155   3.567 -15.325  1.00 91.55           H
ATOM    787 3HG1 VAL A  69       5.548   3.632 -13.653  1.00 91.55           H
ATOM    788  CG2 VAL A  69       8.077   2.628 -13.538  1.00 91.55           C
ATOM    789 1HG2 VAL A  69       8.085   2.040 -14.456  1.00 91.55           H
ATOM    790 2HG2 VAL A  69       9.076   2.634 -13.103  1.00 91.55           H
ATOM    791 3HG2 VAL A  69       7.375   2.187 -12.831  1.00 91.55           H
ATOM    792  HN  VAL A  69       9.991   4.553 -13.294  1.00 91.55           H
ATOM    793  N   ILE A  70       8.291   7.071 -14.451  1.00 92.24           N
ATOM    794  CA  ILE A  70       7.835   8.418 -14.749  1.00 92.24           C
ATOM    795  C   ILE A  70       8.610   8.960 -15.952  1.00 92.24           C
ATOM    796  O   ILE A  70       8.027   9.571 -16.846  1.00 92.24           O
ATOM    797  HA  ILE A  70       6.781   8.354 -15.019  1.00 92.24           H
ATOM    798  CB  ILE A  70       7.931   9.304 -13.506  1.00 92.24           C
ATOM    799  HB  ILE A  70       8.947   9.238 -13.116  1.00 92.24           H
ATOM    800  CG1 ILE A  70       6.992   8.808 -12.404  1.00 92.24           C
ATOM    801 1HG1 ILE A  70       5.959   8.863 -12.750  1.00 92.24           H
ATOM    802 2HG1 ILE A  70       7.200   7.759 -12.190  1.00 92.24           H
ATOM    803  CG2 ILE A  70       7.676  10.772 -13.857  1.00 92.24           C
ATOM    804 1HG2 ILE A  70       8.419  11.105 -14.582  1.00 92.24           H
ATOM    805 2HG2 ILE A  70       6.679  10.875 -14.284  1.00 92.24           H
ATOM    806 3HG2 ILE A  70       7.751  11.379 -12.955  1.00 92.24           H
ATOM    807  CD1 ILE A  70       7.155   9.637 -11.129  1.00 92.24           C
ATOM    808 1HD1 ILE A  70       8.182   9.559 -10.774  1.00 92.24           H
ATOM    809 2HD1 ILE A  70       6.922  10.681 -11.343  1.00 92.24           H
ATOM    810 3HD1 ILE A  70       6.476   9.263 -10.363  1.00 92.24           H
ATOM    811  HN  ILE A  70       8.718   6.959 -13.553  1.00 92.24           H
ATOM    812  N   LEU A  71       9.912   8.717 -15.934  1.00 90.42           N
ATOM    813  CA  LEU A  71      10.787   9.247 -16.967  1.00 90.42           C
ATOM    814  C   LEU A  71      10.402   8.638 -18.317  1.00 90.42           C
ATOM    815  O   LEU A  71      10.347   9.340 -19.325  1.00 90.42           O
ATOM    816  HA  LEU A  71      10.621  10.323 -17.014  1.00 90.42           H
ATOM    817  CB  LEU A  71      12.253   9.030 -16.590  1.00 90.42           C
ATOM    818 1HB  LEU A  71      12.446   9.546 -15.649  1.00 90.42           H
ATOM    819 2HB  LEU A  71      12.408   7.967 -16.408  1.00 90.42           H
ATOM    820  CG  LEU A  71      13.286   9.499 -17.617  1.00 90.42           C
ATOM    821  HG  LEU A  71      12.799  10.199 -18.296  1.00 90.42           H
ATOM    822  CD1 LEU A  71      14.432  10.252 -16.938  1.00 90.42           C
ATOM    823 1HD1 LEU A  71      14.036  11.124 -16.417  1.00 90.42           H
ATOM    824 2HD1 LEU A  71      14.925   9.594 -16.222  1.00 90.42           H
ATOM    825 3HD1 LEU A  71      15.152  10.574 -17.690  1.00 90.42           H
ATOM    826  CD2 LEU A  71      13.791   8.328 -18.461  1.00 90.42           C
ATOM    827 1HD2 LEU A  71      14.256   7.586 -17.812  1.00 90.42           H
ATOM    828 2HD2 LEU A  71      12.953   7.874 -18.990  1.00 90.42           H
ATOM    829 3HD2 LEU A  71      14.524   8.689 -19.183  1.00 90.42           H
ATOM    830  HN  LEU A  71      10.370   8.170 -15.233  1.00 90.42           H
ATOM    831  N   VAL A  72      10.146   7.338 -18.292  1.00 87.21           N
ATOM    832  CA  VAL A  72       9.780   6.625 -19.504  1.00 87.21           C
ATOM    833  C   VAL A  72       8.476   7.204 -20.058  1.00 87.21           C
ATOM    834  O   VAL A  72       8.346   7.407 -21.264  1.00 87.21           O
ATOM    835  HA  VAL A  72      10.573   6.786 -20.233  1.00 87.21           H
ATOM    836  CB  VAL A  72       9.694   5.124 -19.221  1.00 87.21           C
ATOM    837  HB  VAL A  72       9.039   4.981 -18.362  1.00 87.21           H
ATOM    838  CG1 VAL A  72       9.081   4.377 -20.408  1.00 87.21           C
ATOM    839 1HG1 VAL A  72       8.076   4.755 -20.595  1.00 87.21           H
ATOM    840 2HG1 VAL A  72       9.699   4.531 -21.292  1.00 87.21           H
ATOM    841 3HG1 VAL A  72       9.032   3.312 -20.180  1.00 87.21           H
ATOM    842  CG2 VAL A  72      11.068   4.553 -18.864  1.00 87.21           C
ATOM    843 1HG2 VAL A  72      11.755   4.714 -19.695  1.00 87.21           H
ATOM    844 2HG2 VAL A  72      11.450   5.055 -17.975  1.00 87.21           H
ATOM    845 3HG2 VAL A  72      10.978   3.485 -18.668  1.00 87.21           H
ATOM    846  HN  VAL A  72      10.185   6.776 -17.466  1.00 87.21           H
ATOM    847  N   TYR A  73       7.544   7.455 -19.150  1.00 85.76           N
ATOM    848  CA  TYR A  73       6.251   7.995 -19.534  1.00 85.76           C
ATOM    849  C   TYR A  73       6.407   9.346 -20.234  1.00 85.76           C
ATOM    850  O   TYR A  73       5.708   9.631 -21.205  1.00 85.76           O
ATOM    851  HA  TYR A  73       5.783   7.290 -20.222  1.00 85.76           H
ATOM    852  CB  TYR A  73       5.474   8.195 -18.232  1.00 85.76           C
ATOM    853 1HB  TYR A  73       5.394   7.238 -17.717  1.00 85.76           H
ATOM    854 2HB  TYR A  73       6.041   8.861 -17.581  1.00 85.76           H
ATOM    855  CG  TYR A  73       4.070   8.771 -18.427  1.00 85.76           C
ATOM    856  CD1 TYR A  73       3.885  10.137 -18.473  1.00 85.76           C
ATOM    857  HD1 TYR A  73       4.739  10.807 -18.370  1.00 85.76           H
ATOM    858  CD2 TYR A  73       2.989   7.923 -18.558  1.00 85.76           C
ATOM    859  HD2 TYR A  73       3.135   6.843 -18.521  1.00 85.76           H
ATOM    860  CE1 TYR A  73       2.563  10.679 -18.657  1.00 85.76           C
ATOM    861  HE1 TYR A  73       2.403  11.757 -18.695  1.00 85.76           H
ATOM    862  CE2 TYR A  73       1.667   8.465 -18.742  1.00 85.76           C
ATOM    863  HE2 TYR A  73       0.805   7.806 -18.846  1.00 85.76           H
ATOM    864  CZ  TYR A  73       1.520   9.816 -18.782  1.00 85.76           C
ATOM    865  OH  TYR A  73       0.272  10.328 -18.956  1.00 85.76           O
ATOM    866  HH  TYR A  73      -0.374   9.592 -19.162  1.00 85.76           H
ATOM    867  HN  TYR A  73       7.661   7.296 -18.170  1.00 85.76           H
ATOM    868  N   TRP A  74       7.329  10.144 -19.713  1.00 86.33           N
ATOM    869  CA  TRP A  74       7.471  11.518 -20.164  1.00 86.33           C
ATOM    870  C   TRP A  74       8.048  11.493 -21.581  1.00 86.33           C
ATOM    871  O   TRP A  74       7.502  12.119 -22.488  1.00 86.33           O
ATOM    872  HA  TRP A  74       6.479  11.969 -20.173  1.00 86.33           H
ATOM    873  CB  TRP A  74       8.321  12.330 -19.186  1.00 86.33           C
ATOM    874 1HB  TRP A  74       8.106  11.998 -18.170  1.00 86.33           H
ATOM    875 2HB  TRP A  74       9.374  12.119 -19.373  1.00 86.33           H
ATOM    876  CG  TRP A  74       8.096  13.841 -19.272  1.00 86.33           C
ATOM    877  CD1 TRP A  74       8.693  14.719 -20.089  1.00 86.33           C
ATOM    878  HD1 TRP A  74       9.449  14.454 -20.828  1.00 86.33           H
ATOM    879  CD2 TRP A  74       7.180  14.620 -18.474  1.00 86.33           C
ATOM    880  NE1 TRP A  74       8.232  16.002 -19.877  1.00 86.33           N
ATOM    881  HE1 TRP A  74       8.526  16.825 -20.363  1.00 86.33           H
ATOM    882  CE2 TRP A  74       7.282  15.940 -18.864  1.00 86.33           C
ATOM    883  CE3 TRP A  74       6.294  14.223 -17.457  1.00 86.33           C
ATOM    884  HE3 TRP A  74       6.195  13.188 -17.131  1.00 86.33           H
ATOM    885  CZ2 TRP A  74       6.527  16.970 -18.289  1.00 86.33           C
ATOM    886  HZ2 TRP A  74       6.626  18.005 -18.615  1.00 86.33           H
ATOM    887  CZ3 TRP A  74       5.547  15.264 -16.893  1.00 86.33           C
ATOM    888  HZ3 TRP A  74       4.844  15.011 -16.099  1.00 86.33           H
ATOM    889  CH2 TRP A  74       5.638  16.598 -17.274  1.00 86.33           C
ATOM    890  HH2 TRP A  74       5.020  17.350 -16.784  1.00 86.33           H
ATOM    891  HN  TRP A  74       7.969   9.865 -18.998  1.00 86.33           H
ATOM    892  N   TYR A  75       9.144  10.764 -21.726  1.00 82.00           N
ATOM    893  CA  TYR A  75       9.944  10.849 -22.936  1.00 82.00           C
ATOM    894  C   TYR A  75       9.398   9.917 -24.020  1.00 82.00           C
ATOM    895  O   TYR A  75       9.828   9.979 -25.171  1.00 82.00           O
ATOM    896  HA  TYR A  75       9.902  11.877 -23.296  1.00 82.00           H
ATOM    897  CB  TYR A  75      11.350  10.389 -22.546  1.00 82.00           C
ATOM    898 1HB  TYR A  75      11.268   9.529 -21.880  1.00 82.00           H
ATOM    899 2HB  TYR A  75      11.872  10.051 -23.440  1.00 82.00           H
ATOM    900  CG  TYR A  75      12.190  11.468 -21.859  1.00 82.00           C
ATOM    901  CD1 TYR A  75      12.859  12.407 -22.617  1.00 82.00           C
ATOM    902  HD1 TYR A  75      12.790  12.379 -23.705  1.00 82.00           H
ATOM    903  CD2 TYR A  75      12.277  11.502 -20.482  1.00 82.00           C
ATOM    904  HD2 TYR A  75      11.748  10.761 -19.884  1.00 82.00           H
ATOM    905  CE1 TYR A  75      13.650  13.423 -21.971  1.00 82.00           C
ATOM    906  HE1 TYR A  75      14.184  14.170 -22.558  1.00 82.00           H
ATOM    907  CE2 TYR A  75      13.068  12.518 -19.837  1.00 82.00           C
ATOM    908  HE2 TYR A  75      13.146  12.557 -18.750  1.00 82.00           H
ATOM    909  CZ  TYR A  75      13.715  13.428 -20.613  1.00 82.00           C
ATOM    910  OH  TYR A  75      14.461  14.387 -20.003  1.00 82.00           O
ATOM    911  HH  TYR A  75      14.881  14.982 -20.689  1.00 82.00           H
ATOM    912  HN  TYR A  75       9.487  10.126 -21.037  1.00 82.00           H
ATOM    913  N   CYS A  76       8.459   9.075 -23.615  1.00 75.57           N
ATOM    914  CA  CYS A  76       7.820   8.162 -24.546  1.00 75.57           C
ATOM    915  C   CYS A  76       6.998   8.986 -25.540  1.00 75.57           C
ATOM    916  O   CYS A  76       6.027   9.638 -25.158  1.00 75.57           O
ATOM    917  HA  CYS A  76       8.619   7.625 -25.057  1.00 75.57           H
ATOM    918  CB  CYS A  76       6.963   7.123 -23.821  1.00 75.57           C
ATOM    919 1HB  CYS A  76       7.573   6.569 -23.108  1.00 75.57           H
ATOM    920 2HB  CYS A  76       6.179   7.620 -23.250  1.00 75.57           H
ATOM    921  SG  CYS A  76       6.217   5.971 -25.032  1.00 75.57           S
ATOM    922  HG  CYS A  76       7.363   5.419 -25.423  1.00 75.57           H
ATOM    923  HN  CYS A  76       8.136   9.011 -22.671  1.00 75.57           H
ATOM    924  N   THR A  77       7.418   8.931 -26.795  1.00 69.13           N
ATOM    925  CA  THR A  77       6.823   9.770 -27.821  1.00 69.13           C
ATOM    926  C   THR A  77       5.515   9.153 -28.322  1.00 69.13           C
ATOM    927  O   THR A  77       4.828   9.739 -29.158  1.00 69.13           O
ATOM    928  HA  THR A  77       6.571  10.733 -27.375  1.00 69.13           H
ATOM    929  CB  THR A  77       7.861   9.975 -28.926  1.00 69.13           C
ATOM    930  HB  THR A  77       7.517  10.712 -29.652  1.00 69.13           H
ATOM    931  OG1 THR A  77       8.085   8.665 -29.439  1.00 69.13           O
ATOM    932  HG1 THR A  77       8.585   8.717 -30.304  1.00 69.13           H
ATOM    933  CG2 THR A  77       9.225  10.398 -28.377  1.00 69.13           C
ATOM    934 1HG2 THR A  77       9.600   9.629 -27.703  1.00 69.13           H
ATOM    935 2HG2 THR A  77       9.122  11.338 -27.834  1.00 69.13           H
ATOM    936 3HG2 THR A  77       9.924  10.530 -29.203  1.00 69.13           H
ATOM    937  HN  THR A  77       8.150   8.329 -27.114  1.00 69.13           H
ATOM    938  N   ARG A  78       5.211   7.978 -27.791  1.00 70.62           N
ATOM    939  CA  ARG A  78       4.003   7.271 -28.180  1.00 70.62           C
ATOM    940  C   ARG A  78       2.788   7.860 -27.459  1.00 70.62           C
ATOM    941  O   ARG A  78       2.892   8.292 -26.312  1.00 70.62           O
ATOM    942  HA  ARG A  78       3.928   7.418 -29.257  1.00 70.62           H
ATOM    943  CB  ARG A  78       4.108   5.780 -27.854  1.00 70.62           C
ATOM    944 1HB  ARG A  78       3.480   5.209 -28.538  1.00 70.62           H
ATOM    945 2HB  ARG A  78       5.133   5.442 -28.005  1.00 70.62           H
ATOM    946  CG  ARG A  78       3.682   5.503 -26.410  1.00 70.62           C
ATOM    947 1HG  ARG A  78       4.279   6.108 -25.729  1.00 70.62           H
ATOM    948 2HG  ARG A  78       2.642   5.799 -26.271  1.00 70.62           H
ATOM    949  CD  ARG A  78       3.847   4.022 -26.065  1.00 70.62           C
ATOM    950 1HD  ARG A  78       2.994   3.455 -26.439  1.00 70.62           H
ATOM    951 2HD  ARG A  78       4.735   3.622 -26.554  1.00 70.62           H
ATOM    952  NE  ARG A  78       3.960   3.854 -24.599  1.00 70.62           N
ATOM    953  HE  ARG A  78       4.872   3.892 -24.191  1.00 70.62           H
ATOM    954  CZ  ARG A  78       2.916   3.653 -23.783  1.00 70.62           C
ATOM    955  NH1 ARG A  78       1.670   3.593 -24.274  1.00 70.62           N
ATOM    956 1HH1 ARG A  78       1.515   3.698 -25.256  1.00 70.62           H
ATOM    957 2HH1 ARG A  78       0.897   3.443 -23.658  1.00 70.62           H
ATOM    958  NH2 ARG A  78       3.136   3.514 -22.468  1.00 70.62           N
ATOM    959 1HH2 ARG A  78       2.367   3.364 -21.846  1.00 70.62           H
ATOM    960 2HH2 ARG A  78       4.068   3.560 -22.110  1.00 70.62           H
ATOM    961  HN  ARG A  78       5.773   7.511 -27.108  1.00 70.62           H
ATOM    962  N   VAL A  79       1.665   7.857 -28.160  1.00 76.23           N
ATOM    963  CA  VAL A  79       0.414   8.307 -27.573  1.00 76.23           C
ATOM    964  C   VAL A  79       0.187   7.578 -26.247  1.00 76.23           C
ATOM    965  O   VAL A  79       0.343   6.361 -26.169  1.00 76.23           O
ATOM    966  HA  VAL A  79       0.509   9.374 -27.375  1.00 76.23           H
ATOM    967  CB  VAL A  79      -0.732   8.109 -28.567  1.00 76.23           C
ATOM    968  HB  VAL A  79      -0.918   7.039 -28.656  1.00 76.23           H
ATOM    969  CG1 VAL A  79      -2.016   8.770 -28.062  1.00 76.23           C
ATOM    970 1HG1 VAL A  79      -2.301   8.327 -27.107  1.00 76.23           H
ATOM    971 2HG1 VAL A  79      -1.848   9.839 -27.930  1.00 76.23           H
ATOM    972 3HG1 VAL A  79      -2.815   8.614 -28.787  1.00 76.23           H
ATOM    973  CG2 VAL A  79      -0.353   8.637 -29.953  1.00 76.23           C
ATOM    974 1HG2 VAL A  79      -0.127   9.701 -29.887  1.00 76.23           H
ATOM    975 2HG2 VAL A  79       0.523   8.101 -30.318  1.00 76.23           H
ATOM    976 3HG2 VAL A  79      -1.185   8.484 -30.640  1.00 76.23           H
ATOM    977  HN  VAL A  79       1.600   7.555 -29.112  1.00 76.23           H
ATOM    978  N   LYS A  80      -0.177   8.355 -25.237  1.00 79.93           N
ATOM    979  CA  LYS A  80      -0.468   7.794 -23.929  1.00 79.93           C
ATOM    980  C   LYS A  80      -1.778   7.005 -23.997  1.00 79.93           C
ATOM    981  O   LYS A  80      -2.586   7.215 -24.899  1.00 79.93           O
ATOM    982  HA  LYS A  80       0.338   7.103 -23.683  1.00 79.93           H
ATOM    983  CB  LYS A  80      -0.466   8.891 -22.862  1.00 79.93           C
ATOM    984 1HB  LYS A  80      -1.341   9.528 -22.988  1.00 79.93           H
ATOM    985 2HB  LYS A  80      -0.539   8.441 -21.872  1.00 79.93           H
ATOM    986  CG  LYS A  80       0.805   9.738 -22.950  1.00 79.93           C
ATOM    987 1HG  LYS A  80       0.811  10.295 -23.887  1.00 79.93           H
ATOM    988 2HG  LYS A  80       0.814  10.471 -22.144  1.00 79.93           H
ATOM    989  CD  LYS A  80       2.056   8.861 -22.864  1.00 79.93           C
ATOM    990 1HD  LYS A  80       1.977   8.192 -22.008  1.00 79.93           H
ATOM    991 2HD  LYS A  80       2.127   8.234 -23.753  1.00 79.93           H
ATOM    992  CE  LYS A  80       3.318   9.717 -22.735  1.00 79.93           C
ATOM    993 1HE  LYS A  80       3.229  10.603 -23.364  1.00 79.93           H
ATOM    994 2HE  LYS A  80       3.425  10.065 -21.708  1.00 79.93           H
ATOM    995  NZ  LYS A  80       4.514   8.940 -23.129  1.00 79.93           N
ATOM    996 1HZ  LYS A  80       5.350   9.448 -22.863  1.00 79.93           H
ATOM    997 2HZ  LYS A  80       4.501   8.040 -22.662  1.00 79.93           H
ATOM    998 3HZ  LYS A  80       4.510   8.799 -24.133  1.00 79.93           H
ATOM    999  HN  LYS A  80      -0.274   9.348 -25.302  1.00 79.93           H
ATOM   1000  N   THR A  81      -1.945   6.114 -23.030  1.00 81.77           N
ATOM   1001  CA  THR A  81      -3.209   5.414 -22.869  1.00 81.77           C
ATOM   1002  C   THR A  81      -3.750   5.611 -21.452  1.00 81.77           C
ATOM   1003  O   THR A  81      -3.040   6.101 -20.575  1.00 81.77           O
ATOM   1004  HA  THR A  81      -3.935   5.854 -23.553  1.00 81.77           H
ATOM   1005  CB  THR A  81      -2.986   3.946 -23.236  1.00 81.77           C
ATOM   1006  HB  THR A  81      -3.933   3.409 -23.286  1.00 81.77           H
ATOM   1007  OG1 THR A  81      -2.065   3.478 -22.254  1.00 81.77           O
ATOM   1008  HG1 THR A  81      -1.132   3.726 -22.515  1.00 81.77           H
ATOM   1009  CG2 THR A  81      -2.236   3.780 -24.559  1.00 81.77           C
ATOM   1010 1HG2 THR A  81      -1.260   4.260 -24.486  1.00 81.77           H
ATOM   1011 2HG2 THR A  81      -2.809   4.243 -25.362  1.00 81.77           H
ATOM   1012 3HG2 THR A  81      -2.105   2.719 -24.772  1.00 81.77           H
ATOM   1013  HN  THR A  81      -1.239   5.869 -22.367  1.00 81.77           H
ATOM   1014  N   MET A  82      -5.003   5.219 -21.271  1.00 83.32           N
ATOM   1015  CA  MET A  82      -5.624   5.279 -19.959  1.00 83.32           C
ATOM   1016  C   MET A  82      -4.826   4.466 -18.937  1.00 83.32           C
ATOM   1017  O   MET A  82      -4.599   4.922 -17.817  1.00 83.32           O
ATOM   1018  HA  MET A  82      -5.619   6.332 -19.680  1.00 83.32           H
ATOM   1019  CB  MET A  82      -7.051   4.733 -20.044  1.00 83.32           C
ATOM   1020 1HB  MET A  82      -7.645   5.359 -20.709  1.00 83.32           H
ATOM   1021 2HB  MET A  82      -7.036   3.732 -20.477  1.00 83.32           H
ATOM   1022  CG  MET A  82      -7.703   4.686 -18.661  1.00 83.32           C
ATOM   1023 1HG  MET A  82      -7.335   3.824 -18.105  1.00 83.32           H
ATOM   1024 2HG  MET A  82      -7.430   5.574 -18.091  1.00 83.32           H
ATOM   1025  SD  MET A  82      -9.478   4.591 -18.826  1.00 83.32           S
ATOM   1026  CE  MET A  82      -9.965   4.953 -17.148  1.00 83.32           C
ATOM   1027 1HE  MET A  82      -9.542   4.206 -16.477  1.00 83.32           H
ATOM   1028 2HE  MET A  82      -9.599   5.941 -16.869  1.00 83.32           H
ATOM   1029 3HE  MET A  82     -11.053   4.935 -17.073  1.00 83.32           H
ATOM   1030  HN  MET A  82      -5.589   4.866 -22.000  1.00 83.32           H
ATOM   1031  N   THR A  83      -4.423   3.277 -19.359  1.00 83.02           N
ATOM   1032  CA  THR A  83      -3.568   2.441 -18.534  1.00 83.02           C
ATOM   1033  C   THR A  83      -2.317   3.213 -18.109  1.00 83.02           C
ATOM   1034  O   THR A  83      -1.917   3.162 -16.947  1.00 83.02           O
ATOM   1035  HA  THR A  83      -4.111   2.185 -17.624  1.00 83.02           H
ATOM   1036  CB  THR A  83      -3.256   1.164 -19.318  1.00 83.02           C
ATOM   1037  HB  THR A  83      -2.736   1.396 -20.248  1.00 83.02           H
ATOM   1038  OG1 THR A  83      -4.523   0.529 -19.464  1.00 83.02           O
ATOM   1039  HG1 THR A  83      -5.162   1.143 -19.927  1.00 83.02           H
ATOM   1040  CG2 THR A  83      -2.429   0.165 -18.506  1.00 83.02           C
ATOM   1041 1HG2 THR A  83      -2.980  -0.118 -17.609  1.00 83.02           H
ATOM   1042 2HG2 THR A  83      -1.482   0.624 -18.222  1.00 83.02           H
ATOM   1043 3HG2 THR A  83      -2.237  -0.722 -19.109  1.00 83.02           H
ATOM   1044  HN  THR A  83      -4.671   2.884 -20.244  1.00 83.02           H
ATOM   1045  N   ASP A  84      -1.735   3.910 -19.073  1.00 84.23           N
ATOM   1046  CA  ASP A  84      -0.482   4.609 -18.840  1.00 84.23           C
ATOM   1047  C   ASP A  84      -0.695   5.688 -17.776  1.00 84.23           C
ATOM   1048  O   ASP A  84       0.187   5.940 -16.957  1.00 84.23           O
ATOM   1049  HA  ASP A  84       0.219   3.839 -18.518  1.00 84.23           H
ATOM   1050  CB  ASP A  84       0.012   5.294 -20.115  1.00 84.23           C
ATOM   1051 1HB  ASP A  84      -0.694   6.068 -20.414  1.00 84.23           H
ATOM   1052 2HB  ASP A  84       0.964   5.789 -19.921  1.00 84.23           H
ATOM   1053  CG  ASP A  84       0.180   4.283 -21.251  1.00 84.23           C
ATOM   1054  OD1 ASP A  84       0.845   3.254 -21.002  1.00 84.23           O
ATOM   1055  OD2 ASP A  84      -0.361   4.561 -22.343  1.00 84.23           O
ATOM   1056  HN  ASP A  84      -2.104   4.002 -19.998  1.00 84.23           H
ATOM   1057  N   MET A  85      -1.872   6.295 -17.823  1.00 89.31           N
ATOM   1058  CA  MET A  85      -2.208   7.348 -16.879  1.00 89.31           C
ATOM   1059  C   MET A  85      -2.230   6.813 -15.446  1.00 89.31           C
ATOM   1060  O   MET A  85      -1.715   7.455 -14.532  1.00 89.31           O
ATOM   1061  HA  MET A  85      -1.423   8.097 -16.982  1.00 89.31           H
ATOM   1062  CB  MET A  85      -3.580   7.928 -17.229  1.00 89.31           C
ATOM   1063 1HB  MET A  85      -3.590   8.244 -18.272  1.00 89.31           H
ATOM   1064 2HB  MET A  85      -4.343   7.157 -17.123  1.00 89.31           H
ATOM   1065  CG  MET A  85      -3.919   9.116 -16.326  1.00 89.31           C
ATOM   1066 1HG  MET A  85      -4.914   9.491 -16.564  1.00 89.31           H
ATOM   1067 2HG  MET A  85      -3.939   8.798 -15.284  1.00 89.31           H
ATOM   1068  SD  MET A  85      -2.711  10.412 -16.544  1.00 89.31           S
ATOM   1069  CE  MET A  85      -3.126  10.949 -18.195  1.00 89.31           C
ATOM   1070 1HE  MET A  85      -3.011  10.116 -18.888  1.00 89.31           H
ATOM   1071 2HE  MET A  85      -4.159  11.298 -18.214  1.00 89.31           H
ATOM   1072 3HE  MET A  85      -2.463  11.762 -18.490  1.00 89.31           H
ATOM   1073  HN  MET A  85      -2.587   6.080 -18.488  1.00 89.31           H
ATOM   1074  N   PHE A  86      -2.832   5.642 -15.294  1.00 90.22           N
ATOM   1075  CA  PHE A  86      -2.932   5.016 -13.987  1.00 90.22           C
ATOM   1076  C   PHE A  86      -1.564   4.530 -13.506  1.00 90.22           C
ATOM   1077  O   PHE A  86      -1.245   4.635 -12.322  1.00 90.22           O
ATOM   1078  HA  PHE A  86      -3.312   5.768 -13.296  1.00 90.22           H
ATOM   1079  CB  PHE A  86      -3.863   3.811 -14.138  1.00 90.22           C
ATOM   1080 1HB  PHE A  86      -3.479   3.165 -14.927  1.00 90.22           H
ATOM   1081 2HB  PHE A  86      -3.845   3.233 -13.215  1.00 90.22           H
ATOM   1082  CG  PHE A  86      -5.312   4.182 -14.462  1.00 90.22           C
ATOM   1083  CD1 PHE A  86      -5.881   5.272 -13.881  1.00 90.22           C
ATOM   1084  HD1 PHE A  86      -5.305   5.882 -13.186  1.00 90.22           H
ATOM   1085  CD2 PHE A  86      -6.031   3.421 -15.330  1.00 90.22           C
ATOM   1086  HD2 PHE A  86      -5.575   2.547 -15.795  1.00 90.22           H
ATOM   1087  CE1 PHE A  86      -7.226   5.616 -14.182  1.00 90.22           C
ATOM   1088  HE1 PHE A  86      -7.682   6.489 -13.716  1.00 90.22           H
ATOM   1089  CE2 PHE A  86      -7.376   3.764 -15.630  1.00 90.22           C
ATOM   1090  HE2 PHE A  86      -7.952   3.154 -16.326  1.00 90.22           H
ATOM   1091  CZ  PHE A  86      -7.945   4.854 -15.050  1.00 90.22           C
ATOM   1092  HZ  PHE A  86      -8.977   5.118 -15.281  1.00 90.22           H
ATOM   1093  HN  PHE A  86      -3.246   5.125 -16.043  1.00 90.22           H
ATOM   1094  N   LEU A  87      -0.791   4.009 -14.448  1.00 87.80           N
ATOM   1095  CA  LEU A  87       0.539   3.515 -14.136  1.00 87.80           C
ATOM   1096  C   LEU A  87       1.399   4.669 -13.617  1.00 87.80           C
ATOM   1097  O   LEU A  87       2.220   4.482 -12.720  1.00 87.80           O
ATOM   1098  HA  LEU A  87       0.435   2.777 -13.341  1.00 87.80           H
ATOM   1099  CB  LEU A  87       1.140   2.795 -15.345  1.00 87.80           C
ATOM   1100 1HB  LEU A  87       1.052   3.449 -16.213  1.00 87.80           H
ATOM   1101 2HB  LEU A  87       2.205   2.649 -15.164  1.00 87.80           H
ATOM   1102  CG  LEU A  87       0.520   1.441 -15.696  1.00 87.80           C
ATOM   1103  HG  LEU A  87      -0.543   1.591 -15.886  1.00 87.80           H
ATOM   1104  CD1 LEU A  87       1.132   0.874 -16.979  1.00 87.80           C
ATOM   1105 1HD1 LEU A  87       0.953   1.565 -17.803  1.00 87.80           H
ATOM   1106 2HD1 LEU A  87       2.205   0.742 -16.842  1.00 87.80           H
ATOM   1107 3HD1 LEU A  87       0.674  -0.088 -17.206  1.00 87.80           H
ATOM   1108  CD2 LEU A  87       0.637   0.464 -14.525  1.00 87.80           C
ATOM   1109 1HD2 LEU A  87       1.689   0.314 -14.280  1.00 87.80           H
ATOM   1110 2HD2 LEU A  87       0.117   0.873 -13.658  1.00 87.80           H
ATOM   1111 3HD2 LEU A  87       0.189  -0.490 -14.801  1.00 87.80           H
ATOM   1112  HN  LEU A  87      -1.060   3.923 -15.407  1.00 87.80           H
ATOM   1113  N   LEU A  88       1.182   5.837 -14.204  1.00 91.20           N
ATOM   1114  CA  LEU A  88       1.899   7.029 -13.786  1.00 91.20           C
ATOM   1115  C   LEU A  88       1.561   7.338 -12.326  1.00 91.20           C
ATOM   1116  O   LEU A  88       2.456   7.497 -11.498  1.00 91.20           O
ATOM   1117  HA  LEU A  88       2.965   6.810 -13.854  1.00 91.20           H
ATOM   1118  CB  LEU A  88       1.614   8.189 -14.742  1.00 91.20           C
ATOM   1119 1HB  LEU A  88       2.038   7.945 -15.716  1.00 91.20           H
ATOM   1120 2HB  LEU A  88       0.535   8.267 -14.875  1.00 91.20           H
ATOM   1121  CG  LEU A  88       2.146   9.558 -14.314  1.00 91.20           C
ATOM   1122  HG  LEU A  88       1.819   9.748 -13.292  1.00 91.20           H
ATOM   1123  CD1 LEU A  88       3.676   9.574 -14.308  1.00 91.20           C
ATOM   1124 1HD1 LEU A  88       4.045   8.822 -13.611  1.00 91.20           H
ATOM   1125 2HD1 LEU A  88       4.045   9.353 -15.310  1.00 91.20           H
ATOM   1126 3HD1 LEU A  88       4.028  10.558 -14.001  1.00 91.20           H
ATOM   1127  CD2 LEU A  88       1.564  10.671 -15.188  1.00 91.20           C
ATOM   1128 1HD2 LEU A  88       1.841  10.498 -16.228  1.00 91.20           H
ATOM   1129 2HD2 LEU A  88       0.478  10.674 -15.097  1.00 91.20           H
ATOM   1130 3HD2 LEU A  88       1.960  11.633 -14.862  1.00 91.20           H
ATOM   1131  HN  LEU A  88       0.530   5.976 -14.950  1.00 91.20           H
ATOM   1132  N   ASN A  89       0.266   7.413 -12.055  1.00 93.90           N
ATOM   1133  CA  ASN A  89      -0.201   7.821 -10.741  1.00 93.90           C
ATOM   1134  C   ASN A  89       0.206   6.767  -9.710  1.00 93.90           C
ATOM   1135  O   ASN A  89       0.423   7.087  -8.542  1.00 93.90           O
ATOM   1136  HA  ASN A  89       0.269   8.788 -10.558  1.00 93.90           H
ATOM   1137  CB  ASN A  89      -1.726   7.946 -10.713  1.00 93.90           C
ATOM   1138 1HB  ASN A  89      -2.171   7.137 -11.291  1.00 93.90           H
ATOM   1139 2HB  ASN A  89      -2.084   7.841  -9.689  1.00 93.90           H
ATOM   1140  CG  ASN A  89      -2.176   9.293 -11.281  1.00 93.90           C
ATOM   1141  OD1 ASN A  89      -2.411  10.252 -10.563  1.00 93.90           O
ATOM   1142  ND2 ASN A  89      -2.284   9.313 -12.606  1.00 93.90           N
ATOM   1143 1HD2 ASN A  89      -2.076   8.492 -13.137  1.00 93.90           H
ATOM   1144 2HD2 ASN A  89      -2.572  10.150 -13.072  1.00 93.90           H
ATOM   1145  HN  ASN A  89      -0.456   7.202 -12.714  1.00 93.90           H
ATOM   1146  N   LEU A  90       0.298   5.531 -10.179  1.00 92.42           N
ATOM   1147  CA  LEU A  90       0.677   4.428  -9.312  1.00 92.42           C
ATOM   1148  C   LEU A  90       2.122   4.623  -8.848  1.00 92.42           C
ATOM   1149  O   LEU A  90       2.433   4.423  -7.675  1.00 92.42           O
ATOM   1150  HA  LEU A  90       0.026   4.461  -8.438  1.00 92.42           H
ATOM   1151  CB  LEU A  90       0.431   3.089 -10.010  1.00 92.42           C
ATOM   1152 1HB  LEU A  90      -0.565   3.111 -10.454  1.00 92.42           H
ATOM   1153 2HB  LEU A  90       1.143   2.993 -10.830  1.00 92.42           H
ATOM   1154  CG  LEU A  90       0.539   1.843  -9.129  1.00 92.42           C
ATOM   1155  HG  LEU A  90       1.482   1.892  -8.583  1.00 92.42           H
ATOM   1156  CD1 LEU A  90      -0.583   1.808  -8.089  1.00 92.42           C
ATOM   1157 1HD1 LEU A  90      -0.519   2.692  -7.455  1.00 92.42           H
ATOM   1158 2HD1 LEU A  90      -1.548   1.794  -8.597  1.00 92.42           H
ATOM   1159 3HD1 LEU A  90      -0.482   0.912  -7.476  1.00 92.42           H
ATOM   1160  CD2 LEU A  90       0.574   0.572  -9.979  1.00 92.42           C
ATOM   1161 1HD2 LEU A  90      -0.340   0.504 -10.569  1.00 92.42           H
ATOM   1162 2HD2 LEU A  90       1.435   0.604 -10.646  1.00 92.42           H
ATOM   1163 3HD2 LEU A  90       0.651  -0.299  -9.327  1.00 92.42           H
ATOM   1164  HN  LEU A  90       0.119   5.279 -11.130  1.00 92.42           H
ATOM   1165  N   ALA A  91       2.966   5.012  -9.793  1.00 94.19           N
ATOM   1166  CA  ALA A  91       4.372   5.228  -9.497  1.00 94.19           C
ATOM   1167  C   ALA A  91       4.512   6.418  -8.547  1.00 94.19           C
ATOM   1168  O   ALA A  91       5.364   6.412  -7.660  1.00 94.19           O
ATOM   1169  HA  ALA A  91       4.748   4.332  -9.002  1.00 94.19           H
ATOM   1170  CB  ALA A  91       5.143   5.430 -10.803  1.00 94.19           C
ATOM   1171 1HB  ALA A  91       5.035   4.544 -11.430  1.00 94.19           H
ATOM   1172 2HB  ALA A  91       4.745   6.298 -11.329  1.00 94.19           H
ATOM   1173 3HB  ALA A  91       6.198   5.592 -10.581  1.00 94.19           H
ATOM   1174  HN  ALA A  91       2.703   5.178 -10.743  1.00 94.19           H
ATOM   1175  N   ILE A  92       3.663   7.412  -8.765  1.00 95.65           N
ATOM   1176  CA  ILE A  92       3.679   8.605  -7.937  1.00 95.65           C
ATOM   1177  C   ILE A  92       3.306   8.229  -6.501  1.00 95.65           C
ATOM   1178  O   ILE A  92       3.962   8.659  -5.553  1.00 95.65           O
ATOM   1179  HA  ILE A  92       4.699   8.991  -7.939  1.00 95.65           H
ATOM   1180  CB  ILE A  92       2.784   9.689  -8.541  1.00 95.65           C
ATOM   1181  HB  ILE A  92       1.820   9.241  -8.782  1.00 95.65           H
ATOM   1182  CG1 ILE A  92       3.374  10.222  -9.848  1.00 95.65           C
ATOM   1183 1HG1 ILE A  92       4.268  10.808  -9.636  1.00 95.65           H
ATOM   1184 2HG1 ILE A  92       3.683   9.388 -10.478  1.00 95.65           H
ATOM   1185  CG2 ILE A  92       2.522  10.809  -7.532  1.00 95.65           C
ATOM   1186 1HG2 ILE A  92       2.027  10.398  -6.653  1.00 95.65           H
ATOM   1187 2HG2 ILE A  92       3.469  11.262  -7.238  1.00 95.65           H
ATOM   1188 3HG2 ILE A  92       1.883  11.566  -7.988  1.00 95.65           H
ATOM   1189  CD1 ILE A  92       2.357  11.085 -10.598  1.00 95.65           C
ATOM   1190 1HD1 ILE A  92       1.475  10.488 -10.830  1.00 95.65           H
ATOM   1191 2HD1 ILE A  92       2.069  11.931  -9.974  1.00 95.65           H
ATOM   1192 3HD1 ILE A  92       2.802  11.450 -11.523  1.00 95.65           H
ATOM   1193  HN  ILE A  92       2.975   7.410  -9.491  1.00 95.65           H
ATOM   1194  N   ALA A  93       2.254   7.432  -6.387  1.00 95.68           N
ATOM   1195  CA  ALA A  93       1.759   7.029  -5.081  1.00 95.68           C
ATOM   1196  C   ALA A  93       2.869   6.300  -4.322  1.00 95.68           C
ATOM   1197  O   ALA A  93       3.092   6.559  -3.141  1.00 95.68           O
ATOM   1198  HA  ALA A  93       1.491   7.934  -4.535  1.00 95.68           H
ATOM   1199  CB  ALA A  93       0.507   6.168  -5.254  1.00 95.68           C
ATOM   1200 1HB  ALA A  93      -0.261   6.742  -5.772  1.00 95.68           H
ATOM   1201 2HB  ALA A  93       0.753   5.281  -5.838  1.00 95.68           H
ATOM   1202 3HB  ALA A  93       0.135   5.866  -4.274  1.00 95.68           H
ATOM   1203  HN  ALA A  93       1.745   7.063  -7.164  1.00 95.68           H
ATOM   1204  N   ASP A  94       3.535   5.401  -5.032  1.00 94.80           N
ATOM   1205  CA  ASP A  94       4.595   4.609  -4.431  1.00 94.80           C
ATOM   1206  C   ASP A  94       5.700   5.540  -3.928  1.00 94.80           C
ATOM   1207  O   ASP A  94       6.186   5.384  -2.809  1.00 94.80           O
ATOM   1208  HA  ASP A  94       4.116   4.056  -3.623  1.00 94.80           H
ATOM   1209  CB  ASP A  94       5.212   3.650  -5.451  1.00 94.80           C
ATOM   1210 1HB  ASP A  94       5.351   4.165  -6.401  1.00 94.80           H
ATOM   1211 2HB  ASP A  94       6.199   3.337  -5.110  1.00 94.80           H
ATOM   1212  CG  ASP A  94       4.324   2.421  -5.656  1.00 94.80           C
ATOM   1213  OD1 ASP A  94       3.628   2.056  -4.684  1.00 94.80           O
ATOM   1214  OD2 ASP A  94       4.362   1.875  -6.779  1.00 94.80           O
ATOM   1215  HN  ASP A  94       3.362   5.211  -5.998  1.00 94.80           H
ATOM   1216  N   LEU A  95       6.063   6.488  -4.779  1.00 96.82           N
ATOM   1217  CA  LEU A  95       7.149   7.401  -4.463  1.00 96.82           C
ATOM   1218  C   LEU A  95       6.819   8.150  -3.171  1.00 96.82           C
ATOM   1219  O   LEU A  95       7.673   8.295  -2.297  1.00 96.82           O
ATOM   1220  HA  LEU A  95       8.043   6.800  -4.295  1.00 96.82           H
ATOM   1221  CB  LEU A  95       7.438   8.321  -5.651  1.00 96.82           C
ATOM   1222 1HB  LEU A  95       6.487   8.658  -6.064  1.00 96.82           H
ATOM   1223 2HB  LEU A  95       7.956   9.206  -5.282  1.00 96.82           H
ATOM   1224  CG  LEU A  95       8.267   7.713  -6.784  1.00 96.82           C
ATOM   1225  HG  LEU A  95       7.760   6.814  -7.134  1.00 96.82           H
ATOM   1226  CD1 LEU A  95       8.359   8.672  -7.972  1.00 96.82           C
ATOM   1227 1HD1 LEU A  95       7.357   8.883  -8.347  1.00 96.82           H
ATOM   1228 2HD1 LEU A  95       8.831   9.602  -7.653  1.00 96.82           H
ATOM   1229 3HD1 LEU A  95       8.954   8.215  -8.763  1.00 96.82           H
ATOM   1230  CD2 LEU A  95       9.649   7.286  -6.284  1.00 96.82           C
ATOM   1231 1HD2 LEU A  95      10.177   8.155  -5.891  1.00 96.82           H
ATOM   1232 2HD2 LEU A  95       9.536   6.542  -5.495  1.00 96.82           H
ATOM   1233 3HD2 LEU A  95      10.218   6.858  -7.109  1.00 96.82           H
ATOM   1234  HN  LEU A  95       5.631   6.636  -5.669  1.00 96.82           H
ATOM   1235  N   LEU A  96       5.578   8.608  -3.090  1.00 96.25           N
ATOM   1236  CA  LEU A  96       5.158   9.440  -1.975  1.00 96.25           C
ATOM   1237  C   LEU A  96       5.384   8.681  -0.665  1.00 96.25           C
ATOM   1238  O   LEU A  96       5.819   9.264   0.326  1.00 96.25           O
ATOM   1239  HA  LEU A  96       5.791  10.328  -1.973  1.00 96.25           H
ATOM   1240  CB  LEU A  96       3.716   9.911  -2.171  1.00 96.25           C
ATOM   1241 1HB  LEU A  96       3.109   9.052  -2.456  1.00 96.25           H
ATOM   1242 2HB  LEU A  96       3.337  10.266  -1.213  1.00 96.25           H
ATOM   1243  CG  LEU A  96       3.507  11.014  -3.211  1.00 96.25           C
ATOM   1244  HG  LEU A  96       3.811  10.629  -4.184  1.00 96.25           H
ATOM   1245  CD1 LEU A  96       2.029  11.394  -3.317  1.00 96.25           C
ATOM   1246 1HD1 LEU A  96       1.449  10.520  -3.614  1.00 96.25           H
ATOM   1247 2HD1 LEU A  96       1.675  11.753  -2.351  1.00 96.25           H
ATOM   1248 3HD1 LEU A  96       1.908  12.180  -4.063  1.00 96.25           H
ATOM   1249  CD2 LEU A  96       4.390  12.227  -2.909  1.00 96.25           C
ATOM   1250 1HD2 LEU A  96       4.140  12.622  -1.925  1.00 96.25           H
ATOM   1251 2HD2 LEU A  96       5.438  11.926  -2.925  1.00 96.25           H
ATOM   1252 3HD2 LEU A  96       4.222  12.996  -3.663  1.00 96.25           H
ATOM   1253  HN  LEU A  96       4.867   8.420  -3.768  1.00 96.25           H
ATOM   1254  N   PHE A  97       5.078   7.393  -0.705  1.00 96.07           N
ATOM   1255  CA  PHE A  97       5.230   6.552   0.470  1.00 96.07           C
ATOM   1256  C   PHE A  97       6.708   6.291   0.771  1.00 96.07           C
ATOM   1257  O   PHE A  97       7.145   6.423   1.912  1.00 96.07           O
ATOM   1258  HA  PHE A  97       4.779   7.083   1.309  1.00 96.07           H
ATOM   1259  CB  PHE A  97       4.542   5.221   0.160  1.00 96.07           C
ATOM   1260 1HB  PHE A  97       3.463   5.375   0.150  1.00 96.07           H
ATOM   1261 2HB  PHE A  97       4.827   4.902  -0.843  1.00 96.07           H
ATOM   1262  CG  PHE A  97       4.875   4.102   1.149  1.00 96.07           C
ATOM   1263  CD1 PHE A  97       5.479   2.965   0.712  1.00 96.07           C
ATOM   1264  HD1 PHE A  97       5.726   2.850  -0.343  1.00 96.07           H
ATOM   1265  CD2 PHE A  97       4.567   4.245   2.466  1.00 96.07           C
ATOM   1266  HD2 PHE A  97       4.082   5.157   2.816  1.00 96.07           H
ATOM   1267  CE1 PHE A  97       5.788   1.927   1.630  1.00 96.07           C
ATOM   1268  HE1 PHE A  97       6.272   1.015   1.280  1.00 96.07           H
ATOM   1269  CE2 PHE A  97       4.876   3.207   3.384  1.00 96.07           C
ATOM   1270  HE2 PHE A  97       4.628   3.322   4.440  1.00 96.07           H
ATOM   1271  CZ  PHE A  97       5.480   2.070   2.947  1.00 96.07           C
ATOM   1272  HZ  PHE A  97       5.717   1.273   3.652  1.00 96.07           H
ATOM   1273  HN  PHE A  97       4.733   6.924  -1.518  1.00 96.07           H
ATOM   1274  N   LEU A  98       7.435   5.925  -0.274  1.00 96.78           N
ATOM   1275  CA  LEU A  98       8.811   5.485  -0.112  1.00 96.78           C
ATOM   1276  C   LEU A  98       9.607   6.574   0.611  1.00 96.78           C
ATOM   1277  O   LEU A  98      10.489   6.273   1.414  1.00 96.78           O
ATOM   1278  HA  LEU A  98       8.797   4.594   0.515  1.00 96.78           H
ATOM   1279  CB  LEU A  98       9.407   5.081  -1.461  1.00 96.78           C
ATOM   1280 1HB  LEU A  98       9.225   5.886  -2.173  1.00 96.78           H
ATOM   1281 2HB  LEU A  98      10.488   4.995  -1.347  1.00 96.78           H
ATOM   1282  CG  LEU A  98       8.880   3.777  -2.064  1.00 96.78           C
ATOM   1283  HG  LEU A  98       7.796   3.763  -1.953  1.00 96.78           H
ATOM   1284  CD1 LEU A  98       9.183   3.703  -3.562  1.00 96.78           C
ATOM   1285 1HD1 LEU A  98       8.706   4.541  -4.070  1.00 96.78           H
ATOM   1286 2HD1 LEU A  98      10.261   3.750  -3.717  1.00 96.78           H
ATOM   1287 3HD1 LEU A  98       8.797   2.766  -3.965  1.00 96.78           H
ATOM   1288  CD2 LEU A  98       9.427   2.564  -1.308  1.00 96.78           C
ATOM   1289 1HD2 LEU A  98      10.515   2.560  -1.365  1.00 96.78           H
ATOM   1290 2HD2 LEU A  98       9.118   2.616  -0.264  1.00 96.78           H
ATOM   1291 3HD2 LEU A  98       9.036   1.650  -1.757  1.00 96.78           H
ATOM   1292  HN  LEU A  98       7.100   5.925  -1.217  1.00 96.78           H
ATOM   1293  N   VAL A  99       9.267   7.816   0.300  1.00 96.96           N
ATOM   1294  CA  VAL A  99       9.981   8.950   0.863  1.00 96.96           C
ATOM   1295  C   VAL A  99       9.814   8.948   2.383  1.00 96.96           C
ATOM   1296  O   VAL A  99      10.574   9.603   3.095  1.00 96.96           O
ATOM   1297  HA  VAL A  99      11.037   8.825   0.625  1.00 96.96           H
ATOM   1298  CB  VAL A  99       9.499  10.247   0.210  1.00 96.96           C
ATOM   1299  HB  VAL A  99       8.409  10.255   0.242  1.00 96.96           H
ATOM   1300  CG1 VAL A  99      10.001  11.469   0.982  1.00 96.96           C
ATOM   1301 1HG1 VAL A  99       9.625  11.432   2.005  1.00 96.96           H
ATOM   1302 2HG1 VAL A  99      11.090  11.468   0.996  1.00 96.96           H
ATOM   1303 3HG1 VAL A  99       9.644  12.377   0.497  1.00 96.96           H
ATOM   1304  CG2 VAL A  99       9.926  10.314  -1.258  1.00 96.96           C
ATOM   1305 1HG2 VAL A  99      11.013  10.273  -1.323  1.00 96.96           H
ATOM   1306 2HG2 VAL A  99       9.497   9.470  -1.800  1.00 96.96           H
ATOM   1307 3HG2 VAL A  99       9.570  11.246  -1.698  1.00 96.96           H
ATOM   1308  HN  VAL A  99       8.521   8.053  -0.322  1.00 96.96           H
ATOM   1309  N   THR A 100       8.815   8.206   2.837  1.00 96.21           N
ATOM   1310  CA  THR A 100       8.501   8.158   4.254  1.00 96.21           C
ATOM   1311  C   THR A 100       9.326   7.071   4.947  1.00 96.21           C
ATOM   1312  O   THR A 100       9.445   7.062   6.171  1.00 96.21           O
ATOM   1313  HA  THR A 100       8.787   9.110   4.702  1.00 96.21           H
ATOM   1314  CB  THR A 100       6.991   7.958   4.398  1.00 96.21           C
ATOM   1315  HB  THR A 100       6.664   8.181   5.414  1.00 96.21           H
ATOM   1316  OG1 THR A 100       6.775   6.618   3.963  1.00 96.21           O
ATOM   1317  HG1 THR A 100       6.709   6.589   2.966  1.00 96.21           H
ATOM   1318  CG2 THR A 100       6.191   8.805   3.407  1.00 96.21           C
ATOM   1319 1HG2 THR A 100       6.470   8.534   2.389  1.00 96.21           H
ATOM   1320 2HG2 THR A 100       6.408   9.861   3.573  1.00 96.21           H
ATOM   1321 3HG2 THR A 100       5.126   8.626   3.551  1.00 96.21           H
ATOM   1322  HN  THR A 100       8.226   7.645   2.254  1.00 96.21           H
ATOM   1323  N   LEU A 101       9.875   6.181   4.133  1.00 96.00           N
ATOM   1324  CA  LEU A 101      10.544   5.002   4.656  1.00 96.00           C
ATOM   1325  C   LEU A 101      11.773   5.432   5.459  1.00 96.00           C
ATOM   1326  O   LEU A 101      12.055   4.872   6.517  1.00 96.00           O
ATOM   1327  HA  LEU A 101       9.848   4.503   5.330  1.00 96.00           H
ATOM   1328  CB  LEU A 101      10.861   4.020   3.526  1.00 96.00           C
ATOM   1329 1HB  LEU A 101      11.370   4.565   2.730  1.00 96.00           H
ATOM   1330 2HB  LEU A 101      11.563   3.277   3.903  1.00 96.00           H
ATOM   1331  CG  LEU A 101       9.663   3.287   2.919  1.00 96.00           C
ATOM   1332  HG  LEU A 101       9.029   4.022   2.423  1.00 96.00           H
ATOM   1333  CD1 LEU A 101      10.115   2.287   1.852  1.00 96.00           C
ATOM   1334 1HD1 LEU A 101      10.640   2.816   1.057  1.00 96.00           H
ATOM   1335 2HD1 LEU A 101      10.783   1.553   2.303  1.00 96.00           H
ATOM   1336 3HD1 LEU A 101       9.244   1.780   1.437  1.00 96.00           H
ATOM   1337  CD2 LEU A 101       8.818   2.622   4.007  1.00 96.00           C
ATOM   1338 1HD2 LEU A 101       9.429   1.902   4.552  1.00 96.00           H
ATOM   1339 2HD2 LEU A 101       8.450   3.381   4.697  1.00 96.00           H
ATOM   1340 3HD2 LEU A 101       7.974   2.108   3.548  1.00 96.00           H
ATOM   1341  HN  LEU A 101       9.867   6.255   3.136  1.00 96.00           H
ATOM   1342  N   PRO A 102      12.523   6.431   4.974  1.00 96.01           N
ATOM   1343  CA  PRO A 102      13.713   6.897   5.690  1.00 96.01           C
ATOM   1344  C   PRO A 102      13.414   7.251   7.138  1.00 96.01           C
ATOM   1345  O   PRO A 102      14.200   6.940   8.031  1.00 96.01           O
ATOM   1346  HA  PRO A 102      14.457   6.102   5.739  1.00 96.01           H
ATOM   1347  CB  PRO A 102      14.163   8.121   4.888  1.00 96.01           C
ATOM   1348 1HB  PRO A 102      13.727   9.040   5.281  1.00 96.01           H
ATOM   1349 2HB  PRO A 102      15.245   8.244   4.917  1.00 96.01           H
ATOM   1350  CG  PRO A 102      13.667   7.820   3.479  1.00 96.01           C
ATOM   1351 1HG  PRO A 102      13.592   8.725   2.875  1.00 96.01           H
ATOM   1352 2HG  PRO A 102      14.343   7.151   2.946  1.00 96.01           H
ATOM   1353  CD  PRO A 102      12.309   7.184   3.725  1.00 96.01           C
ATOM   1354 1HD  PRO A 102      11.525   7.933   3.838  1.00 96.01           H
ATOM   1355 2HD  PRO A 102      12.010   6.536   2.900  1.00 96.01           H
ATOM   1356  N   PHE A 103      12.273   7.897   7.332  1.00 95.17           N
ATOM   1357  CA  PHE A 103      11.887   8.350   8.657  1.00 95.17           C
ATOM   1358  C   PHE A 103      11.538   7.167   9.562  1.00 95.17           C
ATOM   1359  O   PHE A 103      11.865   7.170  10.747  1.00 95.17           O
ATOM   1360  HA  PHE A 103      12.737   8.887   9.076  1.00 95.17           H
ATOM   1361  CB  PHE A 103      10.645   9.228   8.485  1.00 95.17           C
ATOM   1362 1HB  PHE A 103       9.874   8.652   7.974  1.00 95.17           H
ATOM   1363 2HB  PHE A 103      10.253   9.482   9.469  1.00 95.17           H
ATOM   1364  CG  PHE A 103      10.900  10.519   7.704  1.00 95.17           C
ATOM   1365  CD1 PHE A 103      11.278  11.648   8.361  1.00 95.17           C
ATOM   1366  HD1 PHE A 103      11.400  11.633   9.444  1.00 95.17           H
ATOM   1367  CD2 PHE A 103      10.747  10.538   6.353  1.00 95.17           C
ATOM   1368  HD2 PHE A 103      10.444   9.633   5.826  1.00 95.17           H
ATOM   1369  CE1 PHE A 103      11.514  12.846   7.637  1.00 95.17           C
ATOM   1370  HE1 PHE A 103      11.817  13.751   8.163  1.00 95.17           H
ATOM   1371  CE2 PHE A 103      10.983  11.736   5.628  1.00 95.17           C
ATOM   1372  HE2 PHE A 103      10.861  11.751   4.545  1.00 95.17           H
ATOM   1373  CZ  PHE A 103      11.362  12.865   6.285  1.00 95.17           C
ATOM   1374  HZ  PHE A 103      11.543  13.784   5.729  1.00 95.17           H
ATOM   1375  HN  PHE A 103      11.621   8.110   6.605  1.00 95.17           H
ATOM   1376  N   TRP A 104      10.879   6.183   8.968  1.00 93.10           N
ATOM   1377  CA  TRP A 104      10.529   4.972   9.691  1.00 93.10           C
ATOM   1378  C   TRP A 104      11.827   4.307  10.156  1.00 93.10           C
ATOM   1379  O   TRP A 104      11.897   3.783  11.266  1.00 93.10           O
ATOM   1380  HA  TRP A 104       9.929   5.261  10.554  1.00 93.10           H
ATOM   1381  CB  TRP A 104       9.660   4.052   8.832  1.00 93.10           C
ATOM   1382 1HB  TRP A 104      10.045   4.053   7.812  1.00 93.10           H
ATOM   1383 2HB  TRP A 104       9.750   3.031   9.205  1.00 93.10           H
ATOM   1384  CG  TRP A 104       8.180   4.440   8.804  1.00 93.10           C
ATOM   1385  CD1 TRP A 104       7.452   4.838   7.753  1.00 93.10           C
ATOM   1386  HD1 TRP A 104       7.841   4.940   6.740  1.00 93.10           H
ATOM   1387  CD2 TRP A 104       7.273   4.450   9.926  1.00 93.10           C
ATOM   1388  NE1 TRP A 104       6.147   5.104   8.113  1.00 93.10           N
ATOM   1389  HE1 TRP A 104       5.416   5.415   7.506  1.00 93.10           H
ATOM   1390  CE2 TRP A 104       6.034   4.861   9.477  1.00 93.10           C
ATOM   1391  CE3 TRP A 104       7.492   4.124  11.276  1.00 93.10           C
ATOM   1392  HE3 TRP A 104       8.460   3.797  11.656  1.00 93.10           H
ATOM   1393  CZ2 TRP A 104       4.918   4.983  10.313  1.00 93.10           C
ATOM   1394  HZ2 TRP A 104       3.950   5.309   9.934  1.00 93.10           H
ATOM   1395  CZ3 TRP A 104       6.366   4.251  12.099  1.00 93.10           C
ATOM   1396  HZ3 TRP A 104       6.481   4.010  13.155  1.00 93.10           H
ATOM   1397  CH2 TRP A 104       5.112   4.663  11.662  1.00 93.10           C
ATOM   1398  HH2 TRP A 104       4.284   4.736  12.367  1.00 93.10           H
ATOM   1399  HN  TRP A 104      10.586   6.203   8.012  1.00 93.10           H
ATOM   1400  N   ALA A 105      12.822   4.351   9.282  1.00 94.80           N
ATOM   1401  CA  ALA A 105      14.083   3.682   9.551  1.00 94.80           C
ATOM   1402  C   ALA A 105      14.737   4.310  10.783  1.00 94.80           C
ATOM   1403  O   ALA A 105      15.194   3.600  11.678  1.00 94.80           O
ATOM   1404  HA  ALA A 105      13.865   2.634   9.760  1.00 94.80           H
ATOM   1405  CB  ALA A 105      14.977   3.761   8.312  1.00 94.80           C
ATOM   1406 1HB  ALA A 105      14.479   3.275   7.472  1.00 94.80           H
ATOM   1407 2HB  ALA A 105      15.166   4.806   8.066  1.00 94.80           H
ATOM   1408 3HB  ALA A 105      15.923   3.258   8.513  1.00 94.80           H
ATOM   1409  HN  ALA A 105      12.777   4.832   8.407  1.00 94.80           H
ATOM   1410  N   ILE A 106      14.762   5.634  10.789  1.00 94.19           N
ATOM   1411  CA  ILE A 106      15.395   6.366  11.874  1.00 94.19           C
ATOM   1412  C   ILE A 106      14.652   6.076  13.180  1.00 94.19           C
ATOM   1413  O   ILE A 106      15.276   5.854  14.217  1.00 94.19           O
ATOM   1414  HA  ILE A 106      16.415   5.994  11.967  1.00 94.19           H
ATOM   1415  CB  ILE A 106      15.485   7.855  11.535  1.00 94.19           C
ATOM   1416  HB  ILE A 106      14.511   8.182  11.172  1.00 94.19           H
ATOM   1417  CG1 ILE A 106      16.493   8.101  10.411  1.00 94.19           C
ATOM   1418 1HG1 ILE A 106      17.507   7.979  10.792  1.00 94.19           H
ATOM   1419 2HG1 ILE A 106      16.356   7.357   9.626  1.00 94.19           H
ATOM   1420  CG2 ILE A 106      15.804   8.682  12.782  1.00 94.19           C
ATOM   1421 1HG2 ILE A 106      15.018   8.540  13.524  1.00 94.19           H
ATOM   1422 2HG2 ILE A 106      16.759   8.360  13.198  1.00 94.19           H
ATOM   1423 3HG2 ILE A 106      15.863   9.737  12.513  1.00 94.19           H
ATOM   1424  CD1 ILE A 106      16.329   9.505   9.825  1.00 94.19           C
ATOM   1425 1HD1 ILE A 106      15.322   9.615   9.422  1.00 94.19           H
ATOM   1426 2HD1 ILE A 106      16.490  10.246  10.608  1.00 94.19           H
ATOM   1427 3HD1 ILE A 106      17.057   9.654   9.028  1.00 94.19           H
ATOM   1428  HN  ILE A 106      14.361   6.205  10.073  1.00 94.19           H
ATOM   1429  N   ALA A 107      13.331   6.087  13.087  1.00 92.89           N
ATOM   1430  CA  ALA A 107      12.496   5.921  14.265  1.00 92.89           C
ATOM   1431  C   ALA A 107      12.716   4.523  14.847  1.00 92.89           C
ATOM   1432  O   ALA A 107      12.645   4.335  16.061  1.00 92.89           O
ATOM   1433  HA  ALA A 107      12.806   6.664  14.999  1.00 92.89           H
ATOM   1434  CB  ALA A 107      11.033   6.174  13.894  1.00 92.89           C
ATOM   1435 1HB  ALA A 107      10.926   7.190  13.513  1.00 92.89           H
ATOM   1436 2HB  ALA A 107      10.725   5.464  13.127  1.00 92.89           H
ATOM   1437 3HB  ALA A 107      10.408   6.049  14.778  1.00 92.89           H
ATOM   1438  HN  ALA A 107      12.831   6.207  12.229  1.00 92.89           H
ATOM   1439  N   ALA A 108      12.980   3.580  13.955  1.00 92.24           N
ATOM   1440  CA  ALA A 108      13.169   2.198  14.361  1.00 92.24           C
ATOM   1441  C   ALA A 108      14.568   2.033  14.958  1.00 92.24           C
ATOM   1442  O   ALA A 108      14.773   1.215  15.853  1.00 92.24           O
ATOM   1443  HA  ALA A 108      12.427   1.973  15.127  1.00 92.24           H
ATOM   1444  CB  ALA A 108      12.935   1.277  13.162  1.00 92.24           C
ATOM   1445 1HB  ALA A 108      11.918   1.411  12.794  1.00 92.24           H
ATOM   1446 2HB  ALA A 108      13.643   1.523  12.371  1.00 92.24           H
ATOM   1447 3HB  ALA A 108      13.077   0.240  13.467  1.00 92.24           H
ATOM   1448  HN  ALA A 108      13.064   3.747  12.973  1.00 92.24           H
ATOM   1449  N   ALA A 109      15.495   2.824  14.438  1.00 92.05           N
ATOM   1450  CA  ALA A 109      16.891   2.692  14.820  1.00 92.05           C
ATOM   1451  C   ALA A 109      17.069   3.173  16.261  1.00 92.05           C
ATOM   1452  O   ALA A 109      17.912   2.655  16.993  1.00 92.05           O
ATOM   1453  HA  ALA A 109      17.152   1.635  14.764  1.00 92.05           H
ATOM   1454  CB  ALA A 109      17.766   3.469  13.834  1.00 92.05           C
ATOM   1455 1HB  ALA A 109      17.624   3.069  12.830  1.00 92.05           H
ATOM   1456 2HB  ALA A 109      17.483   4.522  13.849  1.00 92.05           H
ATOM   1457 3HB  ALA A 109      18.813   3.370  14.120  1.00 92.05           H
ATOM   1458  HN  ALA A 109      15.306   3.543  13.770  1.00 92.05           H
ATOM   1459  N   ASP A 110      16.262   4.158  16.627  1.00 88.00           N
ATOM   1460  CA  ASP A 110      16.402   4.799  17.923  1.00 88.00           C
ATOM   1461  C   ASP A 110      15.022   5.223  18.430  1.00 88.00           C
ATOM   1462  O   ASP A 110      14.313   4.430  19.047  1.00 88.00           O
ATOM   1463  HA  ASP A 110      16.870   4.051  18.564  1.00 88.00           H
ATOM   1464  CB  ASP A 110      17.276   6.051  17.827  1.00 88.00           C
ATOM   1465 1HB  ASP A 110      18.253   5.787  17.422  1.00 88.00           H
ATOM   1466 2HB  ASP A 110      16.825   6.761  17.133  1.00 88.00           H
ATOM   1467  CG  ASP A 110      17.446   6.708  19.198  1.00 88.00           C
ATOM   1468  OD1 ASP A 110      17.091   6.042  20.194  1.00 88.00           O
ATOM   1469  OD2 ASP A 110      17.928   7.861  19.219  1.00 88.00           O
ATOM   1470  HN  ASP A 110      15.524   4.517  16.056  1.00 88.00           H
ATOM   1471  N   GLN A 111      14.683   6.473  18.150  1.00 88.60           N
ATOM   1472  CA  GLN A 111      13.407   7.017  18.584  1.00 88.60           C
ATOM   1473  C   GLN A 111      12.922   8.082  17.599  1.00 88.60           C
ATOM   1474  O   GLN A 111      13.665   8.495  16.710  1.00 88.60           O
ATOM   1475  HA  GLN A 111      12.718   6.173  18.586  1.00 88.60           H
ATOM   1476  CB  GLN A 111      13.508   7.586  20.001  1.00 88.60           C
ATOM   1477 1HB  GLN A 111      12.527   7.931  20.329  1.00 88.60           H
ATOM   1478 2HB  GLN A 111      13.815   6.800  20.691  1.00 88.60           H
ATOM   1479  CG  GLN A 111      14.507   8.743  20.059  1.00 88.60           C
ATOM   1480 1HG  GLN A 111      15.489   8.396  19.737  1.00 88.60           H
ATOM   1481 2HG  GLN A 111      14.202   9.526  19.364  1.00 88.60           H
ATOM   1482  CD  GLN A 111      14.601   9.316  21.474  1.00 88.60           C
ATOM   1483  OE1 GLN A 111      13.608   9.594  22.126  1.00 88.60           O
ATOM   1484  NE2 GLN A 111      15.847   9.478  21.910  1.00 88.60           N
ATOM   1485 1HE2 GLN A 111      16.618   9.231  21.324  1.00 88.60           H
ATOM   1486 2HE2 GLN A 111      16.012   9.848  22.824  1.00 88.60           H
ATOM   1487  HN  GLN A 111      15.261   7.108  17.638  1.00 88.60           H
ATOM   1488  N   TRP A 112      11.678   8.497  17.791  1.00 91.40           N
ATOM   1489  CA  TRP A 112      11.085   9.507  16.931  1.00 91.40           C
ATOM   1490  C   TRP A 112      11.689  10.862  17.308  1.00 91.40           C
ATOM   1491  O   TRP A 112      11.391  11.404  18.371  1.00 91.40           O
ATOM   1492  HA  TRP A 112      11.340   9.259  15.901  1.00 91.40           H
ATOM   1493  CB  TRP A 112       9.559   9.485  17.031  1.00 91.40           C
ATOM   1494 1HB  TRP A 112       9.211   8.462  16.886  1.00 91.40           H
ATOM   1495 2HB  TRP A 112       9.266   9.782  18.038  1.00 91.40           H
ATOM   1496  CG  TRP A 112       8.856  10.395  16.022  1.00 91.40           C
ATOM   1497  CD1 TRP A 112       8.436  11.655  16.200  1.00 91.40           C
ATOM   1498  HD1 TRP A 112       8.548  12.214  17.129  1.00 91.40           H
ATOM   1499  CD2 TRP A 112       8.506  10.062  14.662  1.00 91.40           C
ATOM   1500  NE1 TRP A 112       7.843  12.157  15.059  1.00 91.40           N
ATOM   1501  HE1 TRP A 112       7.454  13.071  14.947  1.00 91.40           H
ATOM   1502  CE2 TRP A 112       7.887  11.157  14.094  1.00 91.40           C
ATOM   1503  CE3 TRP A 112       8.706   8.875  13.935  1.00 91.40           C
ATOM   1504  HE3 TRP A 112       9.192   7.997  14.361  1.00 91.40           H
ATOM   1505  CZ2 TRP A 112       7.418  11.174  12.775  1.00 91.40           C
ATOM   1506  HZ2 TRP A 112       6.932  12.053  12.350  1.00 91.40           H
ATOM   1507  CZ3 TRP A 112       8.231   8.908  12.619  1.00 91.40           C
ATOM   1508  HZ3 TRP A 112       8.360   8.013  12.011  1.00 91.40           H
ATOM   1509  CH2 TRP A 112       7.606  10.003  12.033  1.00 91.40           C
ATOM   1510  HH2 TRP A 112       7.263   9.949  10.999  1.00 91.40           H
ATOM   1511  HN  TRP A 112      11.080   8.155  18.516  1.00 91.40           H
ATOM   1512  N   LYS A 113      12.527  11.369  16.416  1.00 91.99           N
ATOM   1513  CA  LYS A 113      13.271  12.585  16.695  1.00 91.99           C
ATOM   1514  C   LYS A 113      12.581  13.768  16.012  1.00 91.99           C
ATOM   1515  O   LYS A 113      13.066  14.896  16.077  1.00 91.99           O
ATOM   1516  HA  LYS A 113      13.244  12.745  17.773  1.00 91.99           H
ATOM   1517  CB  LYS A 113      14.739  12.419  16.298  1.00 91.99           C
ATOM   1518 1HB  LYS A 113      14.807  12.147  15.245  1.00 91.99           H
ATOM   1519 2HB  LYS A 113      15.262  13.368  16.417  1.00 91.99           H
ATOM   1520  CG  LYS A 113      15.419  11.346  17.151  1.00 91.99           C
ATOM   1521 1HG  LYS A 113      15.386  11.636  18.201  1.00 91.99           H
ATOM   1522 2HG  LYS A 113      14.874  10.406  17.063  1.00 91.99           H
ATOM   1523  CD  LYS A 113      16.872  11.141  16.719  1.00 91.99           C
ATOM   1524 1HD  LYS A 113      16.908  10.886  15.660  1.00 91.99           H
ATOM   1525 2HD  LYS A 113      17.427  12.071  16.842  1.00 91.99           H
ATOM   1526  CE  LYS A 113      17.537  10.033  17.539  1.00 91.99           C
ATOM   1527 1HE  LYS A 113      17.534  10.303  18.595  1.00 91.99           H
ATOM   1528 2HE  LYS A 113      16.966   9.110  17.444  1.00 91.99           H
ATOM   1529  NZ  LYS A 113      18.927   9.813  17.081  1.00 91.99           N
ATOM   1530 1HZ  LYS A 113      19.336   9.043  17.599  1.00 91.99           H
ATOM   1531 2HZ  LYS A 113      18.926   9.592  16.092  1.00 91.99           H
ATOM   1532 3HZ  LYS A 113      19.472  10.653  17.239  1.00 91.99           H
ATOM   1533  HN  LYS A 113      12.701  10.964  15.518  1.00 91.99           H
ATOM   1534  N   PHE A 114      11.458  13.469  15.374  1.00 93.97           N
ATOM   1535  CA  PHE A 114      10.814  14.435  14.502  1.00 93.97           C
ATOM   1536  C   PHE A 114       9.578  15.040  15.171  1.00 93.97           C
ATOM   1537  O   PHE A 114       9.132  14.557  16.211  1.00 93.97           O
ATOM   1538  HA  PHE A 114      11.539  15.224  14.301  1.00 93.97           H
ATOM   1539  CB  PHE A 114      10.380  13.681  13.243  1.00 93.97           C
ATOM   1540 1HB  PHE A 114       9.567  13.002  13.500  1.00 93.97           H
ATOM   1541 2HB  PHE A 114       9.982  14.396  12.522  1.00 93.97           H
ATOM   1542  CG  PHE A 114      11.502  12.881  12.579  1.00 93.97           C
ATOM   1543  CD1 PHE A 114      12.455  13.522  11.850  1.00 93.97           C
ATOM   1544  HD1 PHE A 114      12.418  14.606  11.738  1.00 93.97           H
ATOM   1545  CD2 PHE A 114      11.548  11.529  12.718  1.00 93.97           C
ATOM   1546  HD2 PHE A 114      10.784  11.015  13.302  1.00 93.97           H
ATOM   1547  CE1 PHE A 114      13.496  12.780  11.233  1.00 93.97           C
ATOM   1548  HE1 PHE A 114      14.260  13.293  10.649  1.00 93.97           H
ATOM   1549  CE2 PHE A 114      12.589  10.787  12.102  1.00 93.97           C
ATOM   1550  HE2 PHE A 114      12.626   9.703  12.213  1.00 93.97           H
ATOM   1551  CZ  PHE A 114      13.542  11.427  11.372  1.00 93.97           C
ATOM   1552  HZ  PHE A 114      14.342  10.857  10.900  1.00 93.97           H
ATOM   1553  HN  PHE A 114      10.992  12.588  15.447  1.00 93.97           H
ATOM   1554  N   GLN A 115       9.059  16.088  14.547  1.00 94.42           N
ATOM   1555  CA  GLN A 115       7.903  16.783  15.086  1.00 94.42           C
ATOM   1556  C   GLN A 115       6.630  15.973  14.834  1.00 94.42           C
ATOM   1557  O   GLN A 115       6.634  15.039  14.033  1.00 94.42           O
ATOM   1558  HA  GLN A 115       8.086  16.861  16.158  1.00 94.42           H
ATOM   1559  CB  GLN A 115       7.784  18.189  14.495  1.00 94.42           C
ATOM   1560 1HB  GLN A 115       7.787  18.132  13.407  1.00 94.42           H
ATOM   1561 2HB  GLN A 115       6.832  18.632  14.789  1.00 94.42           H
ATOM   1562  CG  GLN A 115       8.934  19.082  14.967  1.00 94.42           C
ATOM   1563 1HG  GLN A 115       9.166  18.861  16.009  1.00 94.42           H
ATOM   1564 2HG  GLN A 115       9.831  18.862  14.388  1.00 94.42           H
ATOM   1565  CD  GLN A 115       8.575  20.562  14.820  1.00 94.42           C
ATOM   1566  OE1 GLN A 115       7.593  20.930  14.198  1.00 94.42           O
ATOM   1567  NE2 GLN A 115       9.425  21.387  15.426  1.00 94.42           N
ATOM   1568 1HE2 GLN A 115      10.212  21.019  15.920  1.00 94.42           H
ATOM   1569 2HE2 GLN A 115       9.275  22.375  15.387  1.00 94.42           H
ATOM   1570  HN  GLN A 115       9.415  16.461  13.690  1.00 94.42           H
ATOM   1571  N   THR A 116       5.572  16.359  15.531  1.00 94.28           N
ATOM   1572  CA  THR A 116       4.315  15.637  15.446  1.00 94.28           C
ATOM   1573  C   THR A 116       3.778  15.668  14.013  1.00 94.28           C
ATOM   1574  O   THR A 116       3.185  14.697  13.547  1.00 94.28           O
ATOM   1575  HA  THR A 116       4.501  14.592  15.694  1.00 94.28           H
ATOM   1576  CB  THR A 116       3.351  16.242  16.469  1.00 94.28           C
ATOM   1577  HB  THR A 116       2.981  17.209  16.130  1.00 94.28           H
ATOM   1578  OG1 THR A 116       4.099  16.260  17.681  1.00 94.28           O
ATOM   1579  HG1 THR A 116       3.662  16.869  18.344  1.00 94.28           H
ATOM   1580  CG2 THR A 116       2.168  15.321  16.774  1.00 94.28           C
ATOM   1581 1HG2 THR A 116       2.536  14.378  17.177  1.00 94.28           H
ATOM   1582 2HG2 THR A 116       1.609  15.132  15.858  1.00 94.28           H
ATOM   1583 3HG2 THR A 116       1.516  15.799  17.506  1.00 94.28           H
ATOM   1584  HN  THR A 116       5.565  17.148  16.145  1.00 94.28           H
ATOM   1585  N   PHE A 117       4.006  16.795  13.355  1.00 95.57           N
ATOM   1586  CA  PHE A 117       3.549  16.968  11.986  1.00 95.57           C
ATOM   1587  C   PHE A 117       4.039  15.823  11.096  1.00 95.57           C
ATOM   1588  O   PHE A 117       3.263  15.249  10.335  1.00 95.57           O
ATOM   1589  HA  PHE A 117       2.460  16.969  12.006  1.00 95.57           H
ATOM   1590  CB  PHE A 117       4.144  18.283  11.478  1.00 95.57           C
ATOM   1591 1HB  PHE A 117       3.747  19.104  12.075  1.00 95.57           H
ATOM   1592 2HB  PHE A 117       5.223  18.267  11.636  1.00 95.57           H
ATOM   1593  CG  PHE A 117       3.864  18.563  10.000  1.00 95.57           C
ATOM   1594  CD1 PHE A 117       4.850  18.396   9.078  1.00 95.57           C
ATOM   1595  HD1 PHE A 117       5.839  18.063   9.392  1.00 95.57           H
ATOM   1596  CD2 PHE A 117       2.630  18.979   9.609  1.00 95.57           C
ATOM   1597  HD2 PHE A 117       1.840  19.113  10.348  1.00 95.57           H
ATOM   1598  CE1 PHE A 117       4.590  18.656   7.707  1.00 95.57           C
ATOM   1599  HE1 PHE A 117       5.380  18.523   6.967  1.00 95.57           H
ATOM   1600  CE2 PHE A 117       2.370  19.239   8.238  1.00 95.57           C
ATOM   1601  HE2 PHE A 117       1.381  19.573   7.924  1.00 95.57           H
ATOM   1602  CZ  PHE A 117       3.356  19.072   7.315  1.00 95.57           C
ATOM   1603  HZ  PHE A 117       3.156  19.272   6.262  1.00 95.57           H
ATOM   1604  HN  PHE A 117       4.492  17.580  13.740  1.00 95.57           H
ATOM   1605  N   MET A 118       5.324  15.527  11.222  1.00 95.03           N
ATOM   1606  CA  MET A 118       5.934  14.484  10.415  1.00 95.03           C
ATOM   1607  C   MET A 118       5.326  13.117  10.736  1.00 95.03           C
ATOM   1608  O   MET A 118       5.189  12.272   9.853  1.00 95.03           O
ATOM   1609  HA  MET A 118       5.720  14.750   9.380  1.00 95.03           H
ATOM   1610  CB  MET A 118       7.440  14.448  10.680  1.00 95.03           C
ATOM   1611 1HB  MET A 118       7.841  15.461  10.657  1.00 95.03           H
ATOM   1612 2HB  MET A 118       7.628  14.053  11.679  1.00 95.03           H
ATOM   1613  CG  MET A 118       8.159  13.585   9.641  1.00 95.03           C
ATOM   1614 1HG  MET A 118       9.227  13.553   9.859  1.00 95.03           H
ATOM   1615 2HG  MET A 118       7.793  12.560   9.691  1.00 95.03           H
ATOM   1616  SD  MET A 118       7.891  14.248   8.006  1.00 95.03           S
ATOM   1617  CE  MET A 118       8.864  15.741   8.113  1.00 95.03           C
ATOM   1618 1HE  MET A 118       8.477  16.370   8.915  1.00 95.03           H
ATOM   1619 2HE  MET A 118       9.902  15.484   8.322  1.00 95.03           H
ATOM   1620 3HE  MET A 118       8.806  16.281   7.168  1.00 95.03           H
ATOM   1621  HN  MET A 118       5.944  15.985  11.859  1.00 95.03           H
ATOM   1622  N   CYS A 119       4.979  12.942  12.003  1.00 93.61           N
ATOM   1623  CA  CYS A 119       4.394  11.690  12.452  1.00 93.61           C
ATOM   1624  C   CYS A 119       3.062  11.493  11.724  1.00 93.61           C
ATOM   1625  O   CYS A 119       2.780  10.407  11.222  1.00 93.61           O
ATOM   1626  HA  CYS A 119       5.099  10.902  12.188  1.00 93.61           H
ATOM   1627  CB  CYS A 119       4.223  11.659  13.972  1.00 93.61           C
ATOM   1628 1HB  CYS A 119       5.199  11.678  14.457  1.00 93.61           H
ATOM   1629 2HB  CYS A 119       3.685  12.548  14.304  1.00 93.61           H
ATOM   1630  SG  CYS A 119       3.308  10.154  14.469  1.00 93.61           S
ATOM   1631  HN  CYS A 119       5.091  13.635  12.714  1.00 93.61           H
ATOM   1632  N   LYS A 120       2.280  12.562  11.690  1.00 94.67           N
ATOM   1633  CA  LYS A 120       0.984  12.520  11.034  1.00 94.67           C
ATOM   1634  C   LYS A 120       1.170  12.112   9.571  1.00 94.67           C
ATOM   1635  O   LYS A 120       0.520  11.183   9.094  1.00 94.67           O
ATOM   1636  HA  LYS A 120       0.390  11.754  11.533  1.00 94.67           H
ATOM   1637  CB  LYS A 120       0.249  13.850  11.213  1.00 94.67           C
ATOM   1638 1HB  LYS A 120       0.896  14.671  10.904  1.00 94.67           H
ATOM   1639 2HB  LYS A 120      -0.628  13.875  10.565  1.00 94.67           H
ATOM   1640  CG  LYS A 120      -0.179  14.049  12.668  1.00 94.67           C
ATOM   1641 1HG  LYS A 120      -0.823  13.226  12.977  1.00 94.67           H
ATOM   1642 2HG  LYS A 120       0.699  14.027  13.315  1.00 94.67           H
ATOM   1643  CD  LYS A 120      -0.917  15.377  12.846  1.00 94.67           C
ATOM   1644 1HD  LYS A 120      -0.244  16.204  12.618  1.00 94.67           H
ATOM   1645 2HD  LYS A 120      -1.744  15.435  12.139  1.00 94.67           H
ATOM   1646  CE  LYS A 120      -1.448  15.522  14.273  1.00 94.67           C
ATOM   1647 1HE  LYS A 120      -1.593  14.537  14.716  1.00 94.67           H
ATOM   1648 2HE  LYS A 120      -0.715  16.044  14.889  1.00 94.67           H
ATOM   1649  NZ  LYS A 120      -2.727  16.267  14.277  1.00 94.67           N
ATOM   1650 1HZ  LYS A 120      -3.050  16.379  15.232  1.00 94.67           H
ATOM   1651 2HZ  LYS A 120      -2.587  17.180  13.859  1.00 94.67           H
ATOM   1652 3HZ  LYS A 120      -3.419  15.753  13.744  1.00 94.67           H
ATOM   1653  HN  LYS A 120       2.518  13.443  12.099  1.00 94.67           H
ATOM   1654  N   VAL A 121       2.062  12.826   8.900  1.00 94.87           N
ATOM   1655  CA  VAL A 121       2.261  12.627   7.475  1.00 94.87           C
ATOM   1656  C   VAL A 121       2.689  11.180   7.221  1.00 94.87           C
ATOM   1657  O   VAL A 121       2.130  10.506   6.356  1.00 94.87           O
ATOM   1658  HA  VAL A 121       1.305  12.801   6.982  1.00 94.87           H
ATOM   1659  CB  VAL A 121       3.265  13.649   6.938  1.00 94.87           C
ATOM   1660  HB  VAL A 121       4.157  13.603   7.563  1.00 94.87           H
ATOM   1661  CG1 VAL A 121       3.677  13.313   5.504  1.00 94.87           C
ATOM   1662 1HG1 VAL A 121       4.138  12.325   5.481  1.00 94.87           H
ATOM   1663 2HG1 VAL A 121       2.796  13.318   4.862  1.00 94.87           H
ATOM   1664 3HG1 VAL A 121       4.390  14.055   5.147  1.00 94.87           H
ATOM   1665  CG2 VAL A 121       2.702  15.069   7.028  1.00 94.87           C
ATOM   1666 1HG2 VAL A 121       1.787  15.135   6.439  1.00 94.87           H
ATOM   1667 2HG2 VAL A 121       2.482  15.308   8.069  1.00 94.87           H
ATOM   1668 3HG2 VAL A 121       3.435  15.776   6.641  1.00 94.87           H
ATOM   1669  HN  VAL A 121       2.641  13.528   9.314  1.00 94.87           H
ATOM   1670  N   VAL A 122       3.675  10.744   7.991  1.00 93.56           N
ATOM   1671  CA  VAL A 122       4.344   9.485   7.710  1.00 93.56           C
ATOM   1672  C   VAL A 122       3.348   8.335   7.879  1.00 93.56           C
ATOM   1673  O   VAL A 122       3.369   7.374   7.113  1.00 93.56           O
ATOM   1674  HA  VAL A 122       4.674   9.513   6.672  1.00 93.56           H
ATOM   1675  CB  VAL A 122       5.581   9.340   8.598  1.00 93.56           C
ATOM   1676  HB  VAL A 122       5.285   9.562   9.624  1.00 93.56           H
ATOM   1677  CG1 VAL A 122       6.116   7.907   8.563  1.00 93.56           C
ATOM   1678 1HG1 VAL A 122       5.347   7.223   8.921  1.00 93.56           H
ATOM   1679 2HG1 VAL A 122       6.387   7.645   7.540  1.00 93.56           H
ATOM   1680 3HG1 VAL A 122       6.995   7.832   9.203  1.00 93.56           H
ATOM   1681  CG2 VAL A 122       6.666  10.340   8.195  1.00 93.56           C
ATOM   1682 1HG2 VAL A 122       6.956  10.163   7.159  1.00 93.56           H
ATOM   1683 2HG2 VAL A 122       6.280  11.355   8.295  1.00 93.56           H
ATOM   1684 3HG2 VAL A 122       7.534  10.216   8.842  1.00 93.56           H
ATOM   1685  HN  VAL A 122       4.017  11.235   8.792  1.00 93.56           H
ATOM   1686  N   ASN A 123       2.500   8.473   8.888  1.00 92.03           N
ATOM   1687  CA  ASN A 123       1.508   7.451   9.175  1.00 92.03           C
ATOM   1688  C   ASN A 123       0.459   7.436   8.061  1.00 92.03           C
ATOM   1689  O   ASN A 123      -0.000   6.372   7.650  1.00 92.03           O
ATOM   1690  HA  ASN A 123       2.067   6.517   9.234  1.00 92.03           H
ATOM   1691  CB  ASN A 123       0.790   7.737  10.496  1.00 92.03           C
ATOM   1692 1HB  ASN A 123       0.670   8.813  10.623  1.00 92.03           H
ATOM   1693 2HB  ASN A 123      -0.211   7.306  10.471  1.00 92.03           H
ATOM   1694  CG  ASN A 123       1.570   7.162  11.680  1.00 92.03           C
ATOM   1695  OD1 ASN A 123       2.406   6.285  11.538  1.00 92.03           O
ATOM   1696  ND2 ASN A 123       1.250   7.702  12.852  1.00 92.03           N
ATOM   1697 1HD2 ASN A 123       0.554   8.419  12.899  1.00 92.03           H
ATOM   1698 2HD2 ASN A 123       1.706   7.392  13.687  1.00 92.03           H
ATOM   1699  HN  ASN A 123       2.484   9.262   9.501  1.00 92.03           H
ATOM   1700  N   SER A 124       0.112   8.630   7.603  1.00 93.64           N
ATOM   1701  CA  SER A 124      -0.985   8.780   6.661  1.00 93.64           C
ATOM   1702  C   SER A 124      -0.538   8.345   5.264  1.00 93.64           C
ATOM   1703  O   SER A 124      -1.333   7.813   4.492  1.00 93.64           O
ATOM   1704  HA  SER A 124      -1.774   8.126   7.031  1.00 93.64           H
ATOM   1705  CB  SER A 124      -1.491  10.223   6.632  1.00 93.64           C
ATOM   1706 1HB  SER A 124      -0.669  10.891   6.374  1.00 93.64           H
ATOM   1707 2HB  SER A 124      -2.244  10.328   5.850  1.00 93.64           H
ATOM   1708  OG  SER A 124      -2.049  10.620   7.882  1.00 93.64           O
ATOM   1709  HG  SER A 124      -1.328  10.959   8.486  1.00 93.64           H
ATOM   1710  HN  SER A 124       0.564   9.483   7.864  1.00 93.64           H
ATOM   1711  N   MET A 125       0.734   8.589   4.982  1.00 93.93           N
ATOM   1712  CA  MET A 125       1.241   8.445   3.628  1.00 93.93           C
ATOM   1713  C   MET A 125       1.106   7.000   3.142  1.00 93.93           C
ATOM   1714  O   MET A 125       0.777   6.760   1.982  1.00 93.93           O
ATOM   1715  HA  MET A 125       0.625   9.101   3.013  1.00 93.93           H
ATOM   1716  CB  MET A 125       2.712   8.863   3.587  1.00 93.93           C
ATOM   1717 1HB  MET A 125       3.221   8.505   4.482  1.00 93.93           H
ATOM   1718 2HB  MET A 125       3.203   8.395   2.733  1.00 93.93           H
ATOM   1719  CG  MET A 125       2.848  10.383   3.490  1.00 93.93           C
ATOM   1720 1HG  MET A 125       2.316  10.858   4.314  1.00 93.93           H
ATOM   1721 2HG  MET A 125       3.896  10.670   3.580  1.00 93.93           H
ATOM   1722  SD  MET A 125       2.192  10.957   1.931  1.00 93.93           S
ATOM   1723  CE  MET A 125       1.300  12.401   2.483  1.00 93.93           C
ATOM   1724 1HE  MET A 125       0.536  12.103   3.202  1.00 93.93           H
ATOM   1725 2HE  MET A 125       1.992  13.097   2.956  1.00 93.93           H
ATOM   1726 3HE  MET A 125       0.825  12.883   1.629  1.00 93.93           H
ATOM   1727  HN  MET A 125       1.411   8.878   5.658  1.00 93.93           H
ATOM   1728  N   TYR A 126       1.367   6.076   4.055  1.00 87.55           N
ATOM   1729  CA  TYR A 126       1.269   4.662   3.737  1.00 87.55           C
ATOM   1730  C   TYR A 126      -0.164   4.282   3.359  1.00 87.55           C
ATOM   1731  O   TYR A 126      -0.385   3.584   2.370  1.00 87.55           O
ATOM   1732  HA  TYR A 126       1.926   4.461   2.890  1.00 87.55           H
ATOM   1733  CB  TYR A 126       1.662   3.914   5.013  1.00 87.55           C
ATOM   1734 1HB  TYR A 126       2.720   4.088   5.212  1.00 87.55           H
ATOM   1735 2HB  TYR A 126       1.107   4.333   5.852  1.00 87.55           H
ATOM   1736  CG  TYR A 126       1.410   2.407   4.954  1.00 87.55           C
ATOM   1737  CD1 TYR A 126       0.577   1.809   5.878  1.00 87.55           C
ATOM   1738  HD1 TYR A 126       0.100   2.412   6.651  1.00 87.55           H
ATOM   1739  CD2 TYR A 126       2.015   1.644   3.976  1.00 87.55           C
ATOM   1740  HD2 TYR A 126       2.672   2.115   3.245  1.00 87.55           H
ATOM   1741  CE1 TYR A 126       0.340   0.390   5.822  1.00 87.55           C
ATOM   1742  HE1 TYR A 126      -0.316  -0.094   6.547  1.00 87.55           H
ATOM   1743  CE2 TYR A 126       1.777   0.225   3.920  1.00 87.55           C
ATOM   1744  HE2 TYR A 126       2.249  -0.390   3.153  1.00 87.55           H
ATOM   1745  CZ  TYR A 126       0.951  -0.332   4.846  1.00 87.55           C
ATOM   1746  OH  TYR A 126       0.727  -1.672   4.793  1.00 87.55           O
ATOM   1747  HH  TYR A 126       1.202  -2.068   4.007  1.00 87.55           H
ATOM   1748  HN  TYR A 126       1.639   6.280   4.995  1.00 87.55           H
ATOM   1749  N   LYS A 127      -1.101   4.759   4.165  1.00 88.10           N
ATOM   1750  CA  LYS A 127      -2.500   4.422   3.968  1.00 88.10           C
ATOM   1751  C   LYS A 127      -2.983   5.019   2.644  1.00 88.10           C
ATOM   1752  O   LYS A 127      -3.766   4.398   1.928  1.00 88.10           O
ATOM   1753  HA  LYS A 127      -2.569   3.336   3.902  1.00 88.10           H
ATOM   1754  CB  LYS A 127      -3.332   4.855   5.177  1.00 88.10           C
ATOM   1755 1HB  LYS A 127      -3.088   5.884   5.441  1.00 88.10           H
ATOM   1756 2HB  LYS A 127      -4.391   4.835   4.921  1.00 88.10           H
ATOM   1757  CG  LYS A 127      -3.074   3.940   6.376  1.00 88.10           C
ATOM   1758 1HG  LYS A 127      -2.005   3.907   6.589  1.00 88.10           H
ATOM   1759 2HG  LYS A 127      -3.562   4.348   7.261  1.00 88.10           H
ATOM   1760  CD  LYS A 127      -3.591   2.526   6.107  1.00 88.10           C
ATOM   1761 1HD  LYS A 127      -4.638   2.568   5.808  1.00 88.10           H
ATOM   1762 2HD  LYS A 127      -3.039   2.085   5.277  1.00 88.10           H
ATOM   1763  CE  LYS A 127      -3.445   1.644   7.349  1.00 88.10           C
ATOM   1764 1HE  LYS A 127      -2.404   1.628   7.671  1.00 88.10           H
ATOM   1765 2HE  LYS A 127      -4.026   2.063   8.170  1.00 88.10           H
ATOM   1766  NZ  LYS A 127      -3.903   0.266   7.063  1.00 88.10           N
ATOM   1767 1HZ  LYS A 127      -3.824  -0.298   7.902  1.00 88.10           H
ATOM   1768 2HZ  LYS A 127      -4.871   0.287   6.760  1.00 88.10           H
ATOM   1769 3HZ  LYS A 127      -3.328  -0.136   6.330  1.00 88.10           H
ATOM   1770  HN  LYS A 127      -0.917   5.363   4.940  1.00 88.10           H
ATOM   1771  N   MET A 128      -2.494   6.217   2.360  1.00 92.66           N
ATOM   1772  CA  MET A 128      -2.838   6.890   1.119  1.00 92.66           C
ATOM   1773  C   MET A 128      -2.343   6.096  -0.091  1.00 92.66           C
ATOM   1774  O   MET A 128      -3.077   5.913  -1.061  1.00 92.66           O
ATOM   1775  HA  MET A 128      -3.927   6.943   1.106  1.00 92.66           H
ATOM   1776  CB  MET A 128      -2.212   8.286   1.104  1.00 92.66           C
ATOM   1777 1HB  MET A 128      -2.530   8.840   1.988  1.00 92.66           H
ATOM   1778 2HB  MET A 128      -1.127   8.203   1.154  1.00 92.66           H
ATOM   1779  CG  MET A 128      -2.613   9.054  -0.157  1.00 92.66           C
ATOM   1780 1HG  MET A 128      -2.302   8.500  -1.043  1.00 92.66           H
ATOM   1781 2HG  MET A 128      -3.697   9.150  -0.206  1.00 92.66           H
ATOM   1782  SD  MET A 128      -1.858  10.671  -0.153  1.00 92.66           S
ATOM   1783  CE  MET A 128      -2.910  11.501   1.025  1.00 92.66           C
ATOM   1784 1HE  MET A 128      -3.938  11.493   0.663  1.00 92.66           H
ATOM   1785 2HE  MET A 128      -2.859  10.986   1.984  1.00 92.66           H
ATOM   1786 3HE  MET A 128      -2.576  12.532   1.148  1.00 92.66           H
ATOM   1787  HN  MET A 128      -1.875   6.725   2.959  1.00 92.66           H
ATOM   1788  N   ASN A 129      -1.101   5.645   0.005  1.00 92.11           N
ATOM   1789  CA  ASN A 129      -0.513   4.837  -1.050  1.00 92.11           C
ATOM   1790  C   ASN A 129      -1.384   3.601  -1.286  1.00 92.11           C
ATOM   1791  O   ASN A 129      -1.790   3.329  -2.414  1.00 92.11           O
ATOM   1792  HA  ASN A 129      -0.473   5.491  -1.922  1.00 92.11           H
ATOM   1793  CB  ASN A 129       0.889   4.361  -0.665  1.00 92.11           C
ATOM   1794 1HB  ASN A 129       1.578   5.206  -0.670  1.00 92.11           H
ATOM   1795 2HB  ASN A 129       0.876   3.967   0.352  1.00 92.11           H
ATOM   1796  CG  ASN A 129       1.386   3.283  -1.629  1.00 92.11           C
ATOM   1797  OD1 ASN A 129       1.143   2.100  -1.458  1.00 92.11           O
ATOM   1798  ND2 ASN A 129       2.095   3.756  -2.650  1.00 92.11           N
ATOM   1799 1HD2 ASN A 129       2.259   4.739  -2.732  1.00 92.11           H
ATOM   1800 2HD2 ASN A 129       2.465   3.129  -3.336  1.00 92.11           H
ATOM   1801  HN  ASN A 129      -0.500   5.822   0.785  1.00 92.11           H
ATOM   1802  N   PHE A 130      -1.646   2.886  -0.201  1.00 87.91           N
ATOM   1803  CA  PHE A 130      -2.331   1.609  -0.295  1.00 87.91           C
ATOM   1804  C   PHE A 130      -3.655   1.750  -1.049  1.00 87.91           C
ATOM   1805  O   PHE A 130      -3.889   1.054  -2.035  1.00 87.91           O
ATOM   1806  HA  PHE A 130      -1.676   0.929  -0.840  1.00 87.91           H
ATOM   1807  CB  PHE A 130      -2.620   1.150   1.136  1.00 87.91           C
ATOM   1808 1HB  PHE A 130      -1.684   1.123   1.694  1.00 87.91           H
ATOM   1809 2HB  PHE A 130      -3.260   1.887   1.621  1.00 87.91           H
ATOM   1810  CG  PHE A 130      -3.290  -0.223   1.226  1.00 87.91           C
ATOM   1811  CD1 PHE A 130      -4.641  -0.329   1.113  1.00 87.91           C
ATOM   1812  HD1 PHE A 130      -5.247   0.564   0.958  1.00 87.91           H
ATOM   1813  CD2 PHE A 130      -2.534  -1.337   1.419  1.00 87.91           C
ATOM   1814  HD2 PHE A 130      -1.451  -1.252   1.510  1.00 87.91           H
ATOM   1815  CE1 PHE A 130      -5.263  -1.603   1.197  1.00 87.91           C
ATOM   1816  HE1 PHE A 130      -6.345  -1.688   1.106  1.00 87.91           H
ATOM   1817  CE2 PHE A 130      -3.156  -2.611   1.503  1.00 87.91           C
ATOM   1818  HE2 PHE A 130      -2.550  -3.504   1.657  1.00 87.91           H
ATOM   1819  CZ  PHE A 130      -4.507  -2.717   1.390  1.00 87.91           C
ATOM   1820  HZ  PHE A 130      -4.984  -3.695   1.454  1.00 87.91           H
ATOM   1821  HN  PHE A 130      -1.398   3.166   0.726  1.00 87.91           H
ATOM   1822  N   TYR A 131      -4.486   2.658  -0.557  1.00 88.52           N
ATOM   1823  CA  TYR A 131      -5.831   2.806  -1.085  1.00 88.52           C
ATOM   1824  C   TYR A 131      -5.799   3.240  -2.552  1.00 88.52           C
ATOM   1825  O   TYR A 131      -6.567   2.736  -3.369  1.00 88.52           O
ATOM   1826  HA  TYR A 131      -6.330   1.840  -1.011  1.00 88.52           H
ATOM   1827  CB  TYR A 131      -6.492   3.908  -0.254  1.00 88.52           C
ATOM   1828 1HB  TYR A 131      -5.852   4.790  -0.265  1.00 88.52           H
ATOM   1829 2HB  TYR A 131      -7.432   4.190  -0.727  1.00 88.52           H
ATOM   1830  CG  TYR A 131      -6.766   3.512   1.198  1.00 88.52           C
ATOM   1831  CD1 TYR A 131      -7.287   2.267   1.487  1.00 88.52           C
ATOM   1832  HD1 TYR A 131      -7.504   1.566   0.681  1.00 88.52           H
ATOM   1833  CD2 TYR A 131      -6.491   4.399   2.219  1.00 88.52           C
ATOM   1834  HD2 TYR A 131      -6.080   5.382   1.990  1.00 88.52           H
ATOM   1835  CE1 TYR A 131      -7.545   1.895   2.854  1.00 88.52           C
ATOM   1836  HE1 TYR A 131      -7.957   0.915   3.096  1.00 88.52           H
ATOM   1837  CE2 TYR A 131      -6.749   4.027   3.585  1.00 88.52           C
ATOM   1838  HE2 TYR A 131      -6.538   4.718   4.401  1.00 88.52           H
ATOM   1839  CZ  TYR A 131      -7.264   2.793   3.836  1.00 88.52           C
ATOM   1840  OH  TYR A 131      -7.507   2.441   5.127  1.00 88.52           O
ATOM   1841  HH  TYR A 131      -7.443   3.244   5.718  1.00 88.52           H
ATOM   1842  HN  TYR A 131      -4.253   3.283   0.189  1.00 88.52           H
ATOM   1843  N   SER A 132      -4.901   4.171  -2.841  1.00 91.20           N
ATOM   1844  CA  SER A 132      -4.772   4.693  -4.191  1.00 91.20           C
ATOM   1845  C   SER A 132      -4.294   3.588  -5.136  1.00 91.20           C
ATOM   1846  O   SER A 132      -4.794   3.462  -6.253  1.00 91.20           O
ATOM   1847  HA  SER A 132      -5.771   5.027  -4.468  1.00 91.20           H
ATOM   1848  CB  SER A 132      -3.808   5.880  -4.233  1.00 91.20           C
ATOM   1849 1HB  SER A 132      -3.687   6.213  -5.264  1.00 91.20           H
ATOM   1850 2HB  SER A 132      -4.235   6.714  -3.676  1.00 91.20           H
ATOM   1851  OG  SER A 132      -2.532   5.551  -3.688  1.00 91.20           O
ATOM   1852  HG  SER A 132      -2.414   5.997  -2.801  1.00 91.20           H
ATOM   1853  HN  SER A 132      -4.271   4.566  -2.173  1.00 91.20           H
ATOM   1854  N   CYS A 133      -3.333   2.815  -4.652  1.00 86.82           N
ATOM   1855  CA  CYS A 133      -2.769   1.736  -5.446  1.00 86.82           C
ATOM   1856  C   CYS A 133      -3.891   0.753  -5.787  1.00 86.82           C
ATOM   1857  O   CYS A 133      -4.049   0.361  -6.942  1.00 86.82           O
ATOM   1858  HA  CYS A 133      -2.366   2.191  -6.351  1.00 86.82           H
ATOM   1859  CB  CYS A 133      -1.608   1.049  -4.725  1.00 86.82           C
ATOM   1860 1HB  CYS A 133      -1.874   0.865  -3.684  1.00 86.82           H
ATOM   1861 2HB  CYS A 133      -1.410   0.079  -5.180  1.00 86.82           H
ATOM   1862  SG  CYS A 133      -0.110   2.097  -4.811  1.00 86.82           S
ATOM   1863  HG  CYS A 133      -0.504   2.978  -3.895  1.00 86.82           H
ATOM   1864  HN  CYS A 133      -2.941   2.915  -3.738  1.00 86.82           H
ATOM   1865  N   VAL A 134      -4.642   0.383  -4.759  1.00 84.42           N
ATOM   1866  CA  VAL A 134      -5.714  -0.584  -4.926  1.00 84.42           C
ATOM   1867  C   VAL A 134      -6.679  -0.088  -6.005  1.00 84.42           C
ATOM   1868  O   VAL A 134      -7.021  -0.829  -6.925  1.00 84.42           O
ATOM   1869  HA  VAL A 134      -5.265  -1.519  -5.260  1.00 84.42           H
ATOM   1870  CB  VAL A 134      -6.400  -0.840  -3.583  1.00 84.42           C
ATOM   1871  HB  VAL A 134      -6.481   0.113  -3.060  1.00 84.42           H
ATOM   1872  CG1 VAL A 134      -7.815  -1.387  -3.786  1.00 84.42           C
ATOM   1873 1HG1 VAL A 134      -8.406  -0.664  -4.348  1.00 84.42           H
ATOM   1874 2HG1 VAL A 134      -7.767  -2.325  -4.338  1.00 84.42           H
ATOM   1875 3HG1 VAL A 134      -8.280  -1.560  -2.815  1.00 84.42           H
ATOM   1876  CG2 VAL A 134      -5.568  -1.784  -2.713  1.00 84.42           C
ATOM   1877 1HG2 VAL A 134      -5.441  -2.736  -3.228  1.00 84.42           H
ATOM   1878 2HG2 VAL A 134      -4.590  -1.339  -2.527  1.00 84.42           H
ATOM   1879 3HG2 VAL A 134      -6.078  -1.950  -1.764  1.00 84.42           H
ATOM   1880  HN  VAL A 134      -4.527   0.730  -3.829  1.00 84.42           H
ATOM   1881  N   LEU A 135      -7.090   1.163  -5.857  1.00 87.40           N
ATOM   1882  CA  LEU A 135      -8.115   1.721  -6.722  1.00 87.40           C
ATOM   1883  C   LEU A 135      -7.577   1.809  -8.152  1.00 87.40           C
ATOM   1884  O   LEU A 135      -8.312   1.578  -9.111  1.00 87.40           O
ATOM   1885  HA  LEU A 135      -8.960   1.034  -6.713  1.00 87.40           H
ATOM   1886  CB  LEU A 135      -8.613   3.058  -6.169  1.00 87.40           C
ATOM   1887 1HB  LEU A 135      -7.754   3.716  -6.035  1.00 87.40           H
ATOM   1888 2HB  LEU A 135      -9.255   3.522  -6.918  1.00 87.40           H
ATOM   1889  CG  LEU A 135      -9.381   2.993  -4.848  1.00 87.40           C
ATOM   1890  HG  LEU A 135      -8.818   2.368  -4.155  1.00 87.40           H
ATOM   1891  CD1 LEU A 135      -9.498   4.380  -4.213  1.00 87.40           C
ATOM   1892 1HD1 LEU A 135      -8.502   4.776  -4.018  1.00 87.40           H
ATOM   1893 2HD1 LEU A 135     -10.028   5.048  -4.893  1.00 87.40           H
ATOM   1894 3HD1 LEU A 135     -10.049   4.305  -3.275  1.00 87.40           H
ATOM   1895  CD2 LEU A 135     -10.748   2.334  -5.041  1.00 87.40           C
ATOM   1896 1HD2 LEU A 135     -11.333   2.912  -5.757  1.00 87.40           H
ATOM   1897 2HD2 LEU A 135     -10.613   1.320  -5.417  1.00 87.40           H
ATOM   1898 3HD2 LEU A 135     -11.274   2.300  -4.087  1.00 87.40           H
ATOM   1899  HN  LEU A 135      -6.735   1.790  -5.163  1.00 87.40           H
ATOM   1900  N   LEU A 136      -6.298   2.143  -8.250  1.00 88.41           N
ATOM   1901  CA  LEU A 136      -5.658   2.281  -9.547  1.00 88.41           C
ATOM   1902  C   LEU A 136      -5.597   0.913 -10.228  1.00 88.41           C
ATOM   1903  O   LEU A 136      -5.874   0.797 -11.421  1.00 88.41           O
ATOM   1904  HA  LEU A 136      -6.282   2.940 -10.151  1.00 88.41           H
ATOM   1905  CB  LEU A 136      -4.293   2.957  -9.401  1.00 88.41           C
ATOM   1906 1HB  LEU A 136      -3.747   2.460  -8.599  1.00 88.41           H
ATOM   1907 2HB  LEU A 136      -3.729   2.793 -10.320  1.00 88.41           H
ATOM   1908  CG  LEU A 136      -4.316   4.459  -9.110  1.00 88.41           C
ATOM   1909  HG  LEU A 136      -5.025   4.639  -8.302  1.00 88.41           H
ATOM   1910  CD1 LEU A 136      -2.948   4.945  -8.628  1.00 88.41           C
ATOM   1911 1HD1 LEU A 136      -2.676   4.416  -7.714  1.00 88.41           H
ATOM   1912 2HD1 LEU A 136      -2.201   4.749  -9.397  1.00 88.41           H
ATOM   1913 3HD1 LEU A 136      -2.992   6.015  -8.428  1.00 88.41           H
ATOM   1914  CD2 LEU A 136      -4.807   5.246 -10.327  1.00 88.41           C
ATOM   1915 1HD2 LEU A 136      -4.142   5.063 -11.171  1.00 88.41           H
ATOM   1916 2HD2 LEU A 136      -5.816   4.924 -10.584  1.00 88.41           H
ATOM   1917 3HD2 LEU A 136      -4.814   6.310 -10.093  1.00 88.41           H
ATOM   1918  HN  LEU A 136      -5.705   2.319  -7.464  1.00 88.41           H
ATOM   1919  N   ILE A 137      -5.233  -0.089  -9.441  1.00 82.10           N
ATOM   1920  CA  ILE A 137      -5.100  -1.439  -9.962  1.00 82.10           C
ATOM   1921  C   ILE A 137      -6.457  -1.915 -10.487  1.00 82.10           C
ATOM   1922  O   ILE A 137      -6.532  -2.545 -11.540  1.00 82.10           O
ATOM   1923  HA  ILE A 137      -4.401  -1.400 -10.797  1.00 82.10           H
ATOM   1924  CB  ILE A 137      -4.492  -2.363  -8.905  1.00 82.10           C
ATOM   1925  HB  ILE A 137      -4.991  -2.171  -7.955  1.00 82.10           H
ATOM   1926  CG1 ILE A 137      -3.005  -2.062  -8.704  1.00 82.10           C
ATOM   1927 1HG1 ILE A 137      -2.443  -2.390  -9.578  1.00 82.10           H
ATOM   1928 2HG1 ILE A 137      -2.858  -0.986  -8.615  1.00 82.10           H
ATOM   1929  CG2 ILE A 137      -4.737  -3.833  -9.255  1.00 82.10           C
ATOM   1930 1HG2 ILE A 137      -5.809  -4.020  -9.307  1.00 82.10           H
ATOM   1931 2HG2 ILE A 137      -4.282  -4.057 -10.220  1.00 82.10           H
ATOM   1932 3HG2 ILE A 137      -4.294  -4.468  -8.487  1.00 82.10           H
ATOM   1933  CD1 ILE A 137      -2.469  -2.762  -7.453  1.00 82.10           C
ATOM   1934 1HD1 ILE A 137      -3.018  -2.413  -6.578  1.00 82.10           H
ATOM   1935 2HD1 ILE A 137      -2.596  -3.839  -7.556  1.00 82.10           H
ATOM   1936 3HD1 ILE A 137      -1.410  -2.531  -7.334  1.00 82.10           H
ATOM   1937  HN  ILE A 137      -5.031   0.010  -8.467  1.00 82.10           H
ATOM   1938  N   MET A 138      -7.494  -1.594  -9.728  1.00 82.59           N
ATOM   1939  CA  MET A 138      -8.851  -1.902 -10.147  1.00 82.59           C
ATOM   1940  C   MET A 138      -9.163  -1.267 -11.504  1.00 82.59           C
ATOM   1941  O   MET A 138      -9.671  -1.935 -12.404  1.00 82.59           O
ATOM   1942  HA  MET A 138      -8.894  -2.988 -10.228  1.00 82.59           H
ATOM   1943  CB  MET A 138      -9.839  -1.382  -9.101  1.00 82.59           C
ATOM   1944 1HB  MET A 138      -9.731  -1.952  -8.179  1.00 82.59           H
ATOM   1945 2HB  MET A 138      -9.609  -0.343  -8.863  1.00 82.59           H
ATOM   1946  CG  MET A 138     -11.279  -1.489  -9.606  1.00 82.59           C
ATOM   1947 1HG  MET A 138     -11.386  -0.943 -10.544  1.00 82.59           H
ATOM   1948 2HG  MET A 138     -11.525  -2.530  -9.814  1.00 82.59           H
ATOM   1949  SD  MET A 138     -12.404  -0.829  -8.387  1.00 82.59           S
ATOM   1950  CE  MET A 138     -12.062   0.914  -8.561  1.00 82.59           C
ATOM   1951 1HE  MET A 138     -11.012   1.102  -8.341  1.00 82.59           H
ATOM   1952 2HE  MET A 138     -12.282   1.228  -9.581  1.00 82.59           H
ATOM   1953 3HE  MET A 138     -12.685   1.477  -7.866  1.00 82.59           H
ATOM   1954  HN  MET A 138      -7.420  -1.133  -8.844  1.00 82.59           H
ATOM   1955  N   CYS A 139      -8.847   0.015 -11.609  1.00 85.70           N
ATOM   1956  CA  CYS A 139      -9.195   0.778 -12.796  1.00 85.70           C
ATOM   1957  C   CYS A 139      -8.423   0.198 -13.982  1.00 85.70           C
ATOM   1958  O   CYS A 139      -8.947   0.125 -15.093  1.00 85.70           O
ATOM   1959  HA  CYS A 139     -10.269   0.662 -12.939  1.00 85.70           H
ATOM   1960  CB  CYS A 139      -8.919   2.271 -12.610  1.00 85.70           C
ATOM   1961 1HB  CYS A 139      -7.897   2.420 -12.260  1.00 85.70           H
ATOM   1962 2HB  CYS A 139      -9.006   2.787 -13.566  1.00 85.70           H
ATOM   1963  SG  CYS A 139     -10.100   2.981 -11.406  1.00 85.70           S
ATOM   1964  HG  CYS A 139      -9.483   2.525 -10.320  1.00 85.70           H
ATOM   1965  HN  CYS A 139      -8.362   0.531 -10.902  1.00 85.70           H
ATOM   1966  N   ILE A 140      -7.189  -0.199 -13.708  1.00 82.39           N
ATOM   1967  CA  ILE A 140      -6.353  -0.805 -14.730  1.00 82.39           C
ATOM   1968  C   ILE A 140      -7.028  -2.076 -15.248  1.00 82.39           C
ATOM   1969  O   ILE A 140      -7.041  -2.331 -16.451  1.00 82.39           O
ATOM   1970  HA  ILE A 140      -6.276  -0.095 -15.553  1.00 82.39           H
ATOM   1971  CB  ILE A 140      -4.937  -1.035 -14.197  1.00 82.39           C
ATOM   1972  HB  ILE A 140      -5.013  -1.485 -13.208  1.00 82.39           H
ATOM   1973  CG1 ILE A 140      -4.191   0.291 -14.034  1.00 82.39           C
ATOM   1974 1HG1 ILE A 140      -3.922   0.685 -15.014  1.00 82.39           H
ATOM   1975 2HG1 ILE A 140      -4.845   1.025 -13.564  1.00 82.39           H
ATOM   1976  CG2 ILE A 140      -4.170  -2.018 -15.084  1.00 82.39           C
ATOM   1977 1HG2 ILE A 140      -4.695  -2.973 -15.105  1.00 82.39           H
ATOM   1978 2HG2 ILE A 140      -4.103  -1.619 -16.096  1.00 82.39           H
ATOM   1979 3HG2 ILE A 140      -3.167  -2.163 -14.682  1.00 82.39           H
ATOM   1980  CD1 ILE A 140      -2.929   0.110 -13.188  1.00 82.39           C
ATOM   1981 1HD1 ILE A 140      -3.203  -0.261 -12.201  1.00 82.39           H
ATOM   1982 2HD1 ILE A 140      -2.266  -0.607 -13.674  1.00 82.39           H
ATOM   1983 3HD1 ILE A 140      -2.418   1.067 -13.088  1.00 82.39           H
ATOM   1984  HN  ILE A 140      -6.761  -0.112 -12.808  1.00 82.39           H
ATOM   1985  N   SER A 141      -7.575  -2.841 -14.314  1.00 76.38           N
ATOM   1986  CA  SER A 141      -8.171  -4.122 -14.649  1.00 76.38           C
ATOM   1987  C   SER A 141      -9.399  -3.911 -15.537  1.00 76.38           C
ATOM   1988  O   SER A 141      -9.604  -4.644 -16.504  1.00 76.38           O
ATOM   1989  HA  SER A 141      -7.397  -4.668 -15.190  1.00 76.38           H
ATOM   1990  CB  SER A 141      -8.555  -4.899 -13.388  1.00 76.38           C
ATOM   1991 1HB  SER A 141      -9.310  -4.341 -12.835  1.00 76.38           H
ATOM   1992 2HB  SER A 141      -9.004  -5.850 -13.671  1.00 76.38           H
ATOM   1993  OG  SER A 141      -7.431  -5.137 -12.545  1.00 76.38           O
ATOM   1994  HG  SER A 141      -7.307  -4.370 -11.915  1.00 76.38           H
ATOM   1995  HN  SER A 141      -7.613  -2.597 -13.344  1.00 76.38           H
ATOM   1996  N   VAL A 142     -10.184  -2.907 -15.178  1.00 79.25           N
ATOM   1997  CA  VAL A 142     -11.372  -2.574 -15.945  1.00 79.25           C
ATOM   1998  C   VAL A 142     -10.958  -2.103 -17.340  1.00 79.25           C
ATOM   1999  O   VAL A 142     -11.571  -2.485 -18.336  1.00 79.25           O
ATOM   2000  HA  VAL A 142     -11.966  -3.483 -16.043  1.00 79.25           H
ATOM   2001  CB  VAL A 142     -12.210  -1.540 -15.189  1.00 79.25           C
ATOM   2002  HB  VAL A 142     -11.571  -0.684 -14.973  1.00 79.25           H
ATOM   2003  CG1 VAL A 142     -13.379  -1.049 -16.047  1.00 79.25           C
ATOM   2004 1HG1 VAL A 142     -12.994  -0.589 -16.957  1.00 79.25           H
ATOM   2005 2HG1 VAL A 142     -14.017  -1.893 -16.308  1.00 79.25           H
ATOM   2006 3HG1 VAL A 142     -13.958  -0.316 -15.486  1.00 79.25           H
ATOM   2007  CG2 VAL A 142     -12.707  -2.105 -13.857  1.00 79.25           C
ATOM   2008 1HG2 VAL A 142     -13.322  -2.986 -14.043  1.00 79.25           H
ATOM   2009 2HG2 VAL A 142     -11.853  -2.382 -13.239  1.00 79.25           H
ATOM   2010 3HG2 VAL A 142     -13.300  -1.350 -13.341  1.00 79.25           H
ATOM   2011  HN  VAL A 142     -10.020  -2.326 -14.380  1.00 79.25           H
ATOM   2012  N   ASP A 143      -9.920  -1.279 -17.368  1.00 79.02           N
ATOM   2013  CA  ASP A 143      -9.470  -0.684 -18.615  1.00 79.02           C
ATOM   2014  C   ASP A 143      -8.994  -1.789 -19.560  1.00 79.02           C
ATOM   2015  O   ASP A 143      -9.251  -1.736 -20.761  1.00 79.02           O
ATOM   2016  HA  ASP A 143     -10.335  -0.147 -19.004  1.00 79.02           H
ATOM   2017  CB  ASP A 143      -8.300   0.273 -18.378  1.00 79.02           C
ATOM   2018 1HB  ASP A 143      -8.540   0.951 -17.558  1.00 79.02           H
ATOM   2019 2HB  ASP A 143      -7.419  -0.293 -18.076  1.00 79.02           H
ATOM   2020  CG  ASP A 143      -7.987   1.080 -19.639  1.00 79.02           C
ATOM   2021  OD1 ASP A 143      -8.947   1.655 -20.197  1.00 79.02           O
ATOM   2022  OD2 ASP A 143      -6.796   1.103 -20.017  1.00 79.02           O
ATOM   2023  HN  ASP A 143      -9.391  -1.018 -16.560  1.00 79.02           H
ATOM   2024  N   ARG A 144      -8.308  -2.763 -18.981  1.00 73.69           N
ATOM   2025  CA  ARG A 144      -7.815  -3.892 -19.752  1.00 73.69           C
ATOM   2026  C   ARG A 144      -8.983  -4.665 -20.367  1.00 73.69           C
ATOM   2027  O   ARG A 144      -8.938  -5.037 -21.539  1.00 73.69           O
ATOM   2028  HA  ARG A 144      -7.188  -3.448 -20.526  1.00 73.69           H
ATOM   2029  CB  ARG A 144      -6.990  -4.838 -18.878  1.00 73.69           C
ATOM   2030 1HB  ARG A 144      -7.451  -4.925 -17.894  1.00 73.69           H
ATOM   2031 2HB  ARG A 144      -6.987  -5.835 -19.318  1.00 73.69           H
ATOM   2032  CG  ARG A 144      -5.552  -4.335 -18.731  1.00 73.69           C
ATOM   2033 1HG  ARG A 144      -5.111  -4.190 -19.717  1.00 73.69           H
ATOM   2034 2HG  ARG A 144      -5.552  -3.364 -18.236  1.00 73.69           H
ATOM   2035  CD  ARG A 144      -4.705  -5.323 -17.928  1.00 73.69           C
ATOM   2036 1HD  ARG A 144      -5.006  -5.306 -16.880  1.00 73.69           H
ATOM   2037 2HD  ARG A 144      -4.872  -6.338 -18.290  1.00 73.69           H
ATOM   2038  NE  ARG A 144      -3.271  -4.975 -18.047  1.00 73.69           N
ATOM   2039  HE  ARG A 144      -3.032  -4.136 -18.535  1.00 73.69           H
ATOM   2040  CZ  ARG A 144      -2.274  -5.714 -17.542  1.00 73.69           C
ATOM   2041  NH1 ARG A 144      -2.537  -6.848 -16.879  1.00 73.69           N
ATOM   2042 1HH1 ARG A 144      -3.483  -7.149 -16.758  1.00 73.69           H
ATOM   2043 2HH1 ARG A 144      -1.787  -7.394 -16.505  1.00 73.69           H
ATOM   2044  NH2 ARG A 144      -1.010  -5.302 -17.710  1.00 73.69           N
ATOM   2045 1HH2 ARG A 144      -0.254  -5.842 -17.340  1.00 73.69           H
ATOM   2046 2HH2 ARG A 144      -0.823  -4.454 -18.207  1.00 73.69           H
ATOM   2047  HN  ARG A 144      -8.088  -2.790 -18.006  1.00 73.69           H
ATOM   2048  N   TYR A 145     -10.002  -4.884 -19.548  1.00 73.04           N
ATOM   2049  CA  TYR A 145     -11.189  -5.588 -20.003  1.00 73.04           C
ATOM   2050  C   TYR A 145     -11.815  -4.886 -21.209  1.00 73.04           C
ATOM   2051  O   TYR A 145     -12.111  -5.523 -22.219  1.00 73.04           O
ATOM   2052  HA  TYR A 145     -10.892  -6.596 -20.293  1.00 73.04           H
ATOM   2053  CB  TYR A 145     -12.176  -5.548 -18.835  1.00 73.04           C
ATOM   2054 1HB  TYR A 145     -11.811  -6.199 -18.041  1.00 73.04           H
ATOM   2055 2HB  TYR A 145     -12.204  -4.536 -18.431  1.00 73.04           H
ATOM   2056  CG  TYR A 145     -13.599  -5.971 -19.208  1.00 73.04           C
ATOM   2057  CD1 TYR A 145     -14.618  -5.041 -19.209  1.00 73.04           C
ATOM   2058  HD1 TYR A 145     -14.409  -4.004 -18.945  1.00 73.04           H
ATOM   2059  CD2 TYR A 145     -13.862  -7.284 -19.543  1.00 73.04           C
ATOM   2060  HD2 TYR A 145     -13.057  -8.019 -19.541  1.00 73.04           H
ATOM   2061  CE1 TYR A 145     -15.956  -5.439 -19.560  1.00 73.04           C
ATOM   2062  HE1 TYR A 145     -16.770  -4.714 -19.565  1.00 73.04           H
ATOM   2063  CE2 TYR A 145     -15.201  -7.683 -19.893  1.00 73.04           C
ATOM   2064  HE2 TYR A 145     -15.423  -8.716 -20.160  1.00 73.04           H
ATOM   2065  CZ  TYR A 145     -16.182  -6.741 -19.885  1.00 73.04           C
ATOM   2066  OH  TYR A 145     -17.446  -7.117 -20.216  1.00 73.04           O
ATOM   2067  HH  TYR A 145     -17.469  -8.096 -20.421  1.00 73.04           H
ATOM   2068  HN  TYR A 145     -10.025  -4.591 -18.593  1.00 73.04           H
ATOM   2069  N   ILE A 146     -11.998  -3.581 -21.065  1.00 75.32           N
ATOM   2070  CA  ILE A 146     -12.635  -2.795 -22.107  1.00 75.32           C
ATOM   2071  C   ILE A 146     -11.805  -2.888 -23.389  1.00 75.32           C
ATOM   2072  O   ILE A 146     -12.356  -3.031 -24.480  1.00 75.32           O
ATOM   2073  HA  ILE A 146     -13.614  -3.236 -22.297  1.00 75.32           H
ATOM   2074  CB  ILE A 146     -12.870  -1.361 -21.629  1.00 75.32           C
ATOM   2075  HB  ILE A 146     -11.934  -0.980 -21.220  1.00 75.32           H
ATOM   2076  CG1 ILE A 146     -13.904  -1.321 -20.502  1.00 75.32           C
ATOM   2077 1HG1 ILE A 146     -14.892  -1.551 -20.902  1.00 75.32           H
ATOM   2078 2HG1 ILE A 146     -13.673  -2.088 -19.764  1.00 75.32           H
ATOM   2079  CG2 ILE A 146     -13.257  -0.450 -22.795  1.00 75.32           C
ATOM   2080 1HG2 ILE A 146     -12.456  -0.445 -23.534  1.00 75.32           H
ATOM   2081 2HG2 ILE A 146     -14.174  -0.819 -23.256  1.00 75.32           H
ATOM   2082 3HG2 ILE A 146     -13.418   0.563 -22.427  1.00 75.32           H
ATOM   2083  CD1 ILE A 146     -13.929   0.052 -19.829  1.00 75.32           C
ATOM   2084 1HD1 ILE A 146     -12.946   0.269 -19.409  1.00 75.32           H
ATOM   2085 2HD1 ILE A 146     -14.185   0.814 -20.565  1.00 75.32           H
ATOM   2086 3HD1 ILE A 146     -14.673   0.053 -19.032  1.00 75.32           H
ATOM   2087  HN  ILE A 146     -11.719  -3.064 -20.256  1.00 75.32           H
ATOM   2088  N   ALA A 147     -10.495  -2.801 -23.216  1.00 74.92           N
ATOM   2089  CA  ALA A 147      -9.590  -2.766 -24.352  1.00 74.92           C
ATOM   2090  C   ALA A 147      -9.699  -4.081 -25.126  1.00 74.92           C
ATOM   2091  O   ALA A 147      -9.484  -4.112 -26.337  1.00 74.92           O
ATOM   2092  HA  ALA A 147      -9.902  -1.946 -24.999  1.00 74.92           H
ATOM   2093  CB  ALA A 147      -8.166  -2.494 -23.863  1.00 74.92           C
ATOM   2094 1HB  ALA A 147      -8.137  -1.535 -23.345  1.00 74.92           H
ATOM   2095 2HB  ALA A 147      -7.859  -3.285 -23.179  1.00 74.92           H
ATOM   2096 3HB  ALA A 147      -7.488  -2.467 -24.715  1.00 74.92           H
ATOM   2097  HN  ALA A 147     -10.051  -2.756 -22.321  1.00 74.92           H
ATOM   2098  N   ILE A 148     -10.033  -5.135 -24.396  1.00 70.34           N
ATOM   2099  CA  ILE A 148     -10.113  -6.460 -24.987  1.00 70.34           C
ATOM   2100  C   ILE A 148     -11.510  -6.669 -25.573  1.00 70.34           C
ATOM   2101  O   ILE A 148     -11.650  -7.089 -26.720  1.00 70.34           O
ATOM   2102  HA  ILE A 148      -9.388  -6.499 -25.800  1.00 70.34           H
ATOM   2103  CB  ILE A 148      -9.707  -7.526 -23.967  1.00 70.34           C
ATOM   2104  HB  ILE A 148     -10.265  -7.350 -23.048  1.00 70.34           H
ATOM   2105  CG1 ILE A 148      -8.220  -7.417 -23.621  1.00 70.34           C
ATOM   2106 1HG1 ILE A 148      -7.621  -7.736 -24.474  1.00 70.34           H
ATOM   2107 2HG1 ILE A 148      -7.965  -6.376 -23.424  1.00 70.34           H
ATOM   2108  CG2 ILE A 148     -10.079  -8.926 -24.460  1.00 70.34           C
ATOM   2109 1HG2 ILE A 148     -11.157  -8.982 -24.615  1.00 70.34           H
ATOM   2110 2HG2 ILE A 148      -9.566  -9.128 -25.401  1.00 70.34           H
ATOM   2111 3HG2 ILE A 148      -9.780  -9.665 -23.717  1.00 70.34           H
ATOM   2112  CD1 ILE A 148      -7.877  -8.272 -22.400  1.00 70.34           C
ATOM   2113 1HD1 ILE A 148      -8.461  -7.934 -21.544  1.00 70.34           H
ATOM   2114 2HD1 ILE A 148      -8.111  -9.316 -22.610  1.00 70.34           H
ATOM   2115 3HD1 ILE A 148      -6.815  -8.176 -22.176  1.00 70.34           H
ATOM   2116  HN  ILE A 148     -10.247  -5.094 -23.420  1.00 70.34           H
ATOM   2117  N   ALA A 149     -12.510  -6.367 -24.757  1.00 71.20           N
ATOM   2118  CA  ALA A 149     -13.879  -6.729 -25.085  1.00 71.20           C
ATOM   2119  C   ALA A 149     -14.389  -5.817 -26.203  1.00 71.20           C
ATOM   2120  O   ALA A 149     -15.116  -6.263 -27.089  1.00 71.20           O
ATOM   2121  HA  ALA A 149     -13.873  -7.759 -25.442  1.00 71.20           H
ATOM   2122  CB  ALA A 149     -14.744  -6.648 -23.826  1.00 71.20           C
ATOM   2123 1HB  ALA A 149     -14.357  -7.335 -23.074  1.00 71.20           H
ATOM   2124 2HB  ALA A 149     -14.721  -5.630 -23.435  1.00 71.20           H
ATOM   2125 3HB  ALA A 149     -15.771  -6.919 -24.073  1.00 71.20           H
ATOM   2126  HN  ALA A 149     -12.397  -5.885 -23.889  1.00 71.20           H
ATOM   2127  N   GLN A 150     -13.986  -4.557 -26.126  1.00 74.31           N
ATOM   2128  CA  GLN A 150     -14.528  -3.543 -27.014  1.00 74.31           C
ATOM   2129  C   GLN A 150     -13.401  -2.865 -27.795  1.00 74.31           C
ATOM   2130  O   GLN A 150     -13.392  -1.644 -27.946  1.00 74.31           O
ATOM   2131  HA  GLN A 150     -15.184  -4.079 -27.700  1.00 74.31           H
ATOM   2132  CB  GLN A 150     -15.351  -2.515 -26.235  1.00 74.31           C
ATOM   2133 1HB  GLN A 150     -14.715  -2.012 -25.506  1.00 74.31           H
ATOM   2134 2HB  GLN A 150     -15.722  -1.749 -26.916  1.00 74.31           H
ATOM   2135  CG  GLN A 150     -16.527  -3.182 -25.519  1.00 74.31           C
ATOM   2136 1HG  GLN A 150     -17.005  -3.898 -26.187  1.00 74.31           H
ATOM   2137 2HG  GLN A 150     -16.162  -3.743 -24.659  1.00 74.31           H
ATOM   2138  CD  GLN A 150     -17.551  -2.142 -25.060  1.00 74.31           C
ATOM   2139  OE1 GLN A 150     -17.427  -0.956 -25.316  1.00 74.31           O
ATOM   2140  NE2 GLN A 150     -18.566  -2.651 -24.368  1.00 74.31           N
ATOM   2141 1HE2 GLN A 150     -18.608  -3.635 -24.192  1.00 74.31           H
ATOM   2142 2HE2 GLN A 150     -19.288  -2.051 -24.024  1.00 74.31           H
ATOM   2143  HN  GLN A 150     -13.305  -4.227 -25.473  1.00 74.31           H
ATOM   2144  N   ALA A 151     -12.477  -3.686 -28.272  1.00 67.57           N
ATOM   2145  CA  ALA A 151     -11.235  -3.175 -28.825  1.00 67.57           C
ATOM   2146  C   ALA A 151     -11.546  -2.049 -29.813  1.00 67.57           C
ATOM   2147  O   ALA A 151     -10.884  -1.012 -29.807  1.00 67.57           O
ATOM   2148  HA  ALA A 151     -10.646  -2.772 -28.001  1.00 67.57           H
ATOM   2149  CB  ALA A 151     -10.455  -4.321 -29.474  1.00 67.57           C
ATOM   2150 1HB  ALA A 151     -10.233  -5.080 -28.724  1.00 67.57           H
ATOM   2151 2HB  ALA A 151     -11.053  -4.762 -30.271  1.00 67.57           H
ATOM   2152 3HB  ALA A 151      -9.523  -3.937 -29.889  1.00 67.57           H
ATOM   2153  HN  ALA A 151     -12.567  -4.682 -28.285  1.00 67.57           H
ATOM   2154  N   MET A 152     -12.554  -2.291 -30.639  1.00 69.45           N
ATOM   2155  CA  MET A 152     -12.919  -1.338 -31.673  1.00 69.45           C
ATOM   2156  C   MET A 152     -13.359  -0.007 -31.061  1.00 69.45           C
ATOM   2157  O   MET A 152     -12.828   1.046 -31.411  1.00 69.45           O
ATOM   2158  HA  MET A 152     -12.019  -1.192 -32.269  1.00 69.45           H
ATOM   2159  CB  MET A 152     -14.059  -1.913 -32.517  1.00 69.45           C
ATOM   2160 1HB  MET A 152     -14.771  -2.427 -31.871  1.00 69.45           H
ATOM   2161 2HB  MET A 152     -14.599  -1.102 -33.006  1.00 69.45           H
ATOM   2162  CG  MET A 152     -13.524  -2.885 -33.570  1.00 69.45           C
ATOM   2163 1HG  MET A 152     -12.639  -3.396 -33.190  1.00 69.45           H
ATOM   2164 2HG  MET A 152     -14.269  -3.653 -33.780  1.00 69.45           H
ATOM   2165  SD  MET A 152     -13.121  -2.002 -35.068  1.00 69.45           S
ATOM   2166  CE  MET A 152     -14.729  -1.955 -35.842  1.00 69.45           C
ATOM   2167 1HE  MET A 152     -15.082  -2.972 -36.009  1.00 69.45           H
ATOM   2168 2HE  MET A 152     -15.429  -1.429 -35.193  1.00 69.45           H
ATOM   2169 3HE  MET A 152     -14.658  -1.433 -36.797  1.00 69.45           H
ATOM   2170  HN  MET A 152     -13.115  -3.119 -30.609  1.00 69.45           H
ATOM   2171  N   ARG A 153     -14.324  -0.097 -30.157  1.00 69.83           N
ATOM   2172  CA  ARG A 153     -14.869   1.091 -29.524  1.00 69.83           C
ATOM   2173  C   ARG A 153     -13.801   1.774 -28.668  1.00 69.83           C
ATOM   2174  O   ARG A 153     -13.791   2.998 -28.541  1.00 69.83           O
ATOM   2175  HA  ARG A 153     -15.178   1.731 -30.350  1.00 69.83           H
ATOM   2176  CB  ARG A 153     -16.072   0.744 -28.644  1.00 69.83           C
ATOM   2177 1HB  ARG A 153     -15.824  -0.100 -28.000  1.00 69.83           H
ATOM   2178 2HB  ARG A 153     -16.305   1.585 -27.991  1.00 69.83           H
ATOM   2179  CG  ARG A 153     -17.294   0.399 -29.497  1.00 69.83           C
ATOM   2180 1HG  ARG A 153     -17.516   1.226 -30.172  1.00 69.83           H
ATOM   2181 2HG  ARG A 153     -17.076  -0.470 -30.118  1.00 69.83           H
ATOM   2182  CD  ARG A 153     -18.513   0.111 -28.618  1.00 69.83           C
ATOM   2183 1HD  ARG A 153     -18.346  -0.796 -28.037  1.00 69.83           H
ATOM   2184 2HD  ARG A 153     -18.659   0.924 -27.906  1.00 69.83           H
ATOM   2185  NE  ARG A 153     -19.720  -0.044 -29.461  1.00 69.83           N
ATOM   2186  HE  ARG A 153     -19.617   0.058 -30.450  1.00 69.83           H
ATOM   2187  CZ  ARG A 153     -20.942  -0.311 -28.981  1.00 69.83           C
ATOM   2188  NH1 ARG A 153     -21.138  -0.457 -27.664  1.00 69.83           N
ATOM   2189 1HH1 ARG A 153     -20.370  -0.367 -27.030  1.00 69.83           H
ATOM   2190 2HH1 ARG A 153     -22.054  -0.657 -27.314  1.00 69.83           H
ATOM   2191  NH2 ARG A 153     -21.965  -0.431 -29.838  1.00 69.83           N
ATOM   2192 1HH2 ARG A 153     -22.883  -0.630 -29.497  1.00 69.83           H
ATOM   2193 2HH2 ARG A 153     -21.810  -0.320 -30.820  1.00 69.83           H
ATOM   2194  HN  ARG A 153     -14.731  -0.960 -29.858  1.00 69.83           H
ATOM   2195  N   ALA A 154     -12.927   0.954 -28.103  1.00 71.14           N
ATOM   2196  CA  ALA A 154     -11.908   1.455 -27.196  1.00 71.14           C
ATOM   2197  C   ALA A 154     -10.970   2.393 -27.959  1.00 71.14           C
ATOM   2198  O   ALA A 154     -10.395   3.311 -27.375  1.00 71.14           O
ATOM   2199  HA  ALA A 154     -12.411   2.018 -26.410  1.00 71.14           H
ATOM   2200  CB  ALA A 154     -11.165   0.278 -26.562  1.00 71.14           C
ATOM   2201 1HB  ALA A 154     -11.871  -0.341 -26.008  1.00 71.14           H
ATOM   2202 2HB  ALA A 154     -10.695  -0.319 -27.344  1.00 71.14           H
ATOM   2203 3HB  ALA A 154     -10.401   0.654 -25.882  1.00 71.14           H
ATOM   2204  HN  ALA A 154     -12.908  -0.034 -28.255  1.00 71.14           H
ATOM   2205  N   HIS A 155     -10.846   2.132 -29.251  1.00 72.89           N
ATOM   2206  CA  HIS A 155      -9.946   2.907 -30.089  1.00 72.89           C
ATOM   2207  C   HIS A 155     -10.552   4.288 -30.350  1.00 72.89           C
ATOM   2208  O   HIS A 155      -9.879   5.305 -30.192  1.00 72.89           O
ATOM   2209  HA  HIS A 155      -9.020   3.027 -29.526  1.00 72.89           H
ATOM   2210  CB  HIS A 155      -9.616   2.151 -31.377  1.00 72.89           C
ATOM   2211 1HB  HIS A 155      -9.341   1.127 -31.125  1.00 72.89           H
ATOM   2212 2HB  HIS A 155     -10.512   2.098 -31.995  1.00 72.89           H
ATOM   2213  CG  HIS A 155      -8.501   2.772 -32.184  1.00 72.89           C
ATOM   2214  ND1 HIS A 155      -8.725   3.719 -33.168  1.00 72.89           N
ATOM   2215  HD1 HIS A 155      -9.617   4.080 -33.440  1.00 72.89           H
ATOM   2216  CD2 HIS A 155      -7.152   2.572 -32.143  1.00 72.89           C
ATOM   2217  HD2 HIS A 155      -6.630   1.885 -31.476  1.00 72.89           H
ATOM   2218  CE1 HIS A 155      -7.557   4.065 -33.689  1.00 72.89           C
ATOM   2219  HE1 HIS A 155      -7.401   4.792 -34.487  1.00 72.89           H
ATOM   2220  NE2 HIS A 155      -6.584   3.353 -33.053  1.00 72.89           N
ATOM   2221  HN  HIS A 155     -11.344   1.406 -29.726  1.00 72.89           H
ATOM   2222  N   THR A 156     -11.816   4.279 -30.747  1.00 73.60           N
ATOM   2223  CA  THR A 156     -12.480   5.504 -31.158  1.00 73.60           C
ATOM   2224  C   THR A 156     -12.661   6.440 -29.961  1.00 73.60           C
ATOM   2225  O   THR A 156     -12.642   7.660 -30.113  1.00 73.60           O
ATOM   2226  HA  THR A 156     -11.838   6.020 -31.872  1.00 73.60           H
ATOM   2227  CB  THR A 156     -13.797   5.124 -31.836  1.00 73.60           C
ATOM   2228  HB  THR A 156     -14.397   6.009 -32.046  1.00 73.60           H
ATOM   2229  OG1 THR A 156     -14.386   4.179 -30.946  1.00 73.60           O
ATOM   2230  HG1 THR A 156     -15.362   4.087 -31.142  1.00 73.60           H
ATOM   2231  CG2 THR A 156     -13.583   4.334 -33.129  1.00 73.60           C
ATOM   2232 1HG2 THR A 156     -13.042   3.414 -32.908  1.00 73.60           H
ATOM   2233 2HG2 THR A 156     -13.006   4.936 -33.831  1.00 73.60           H
ATOM   2234 3HG2 THR A 156     -14.550   4.089 -33.570  1.00 73.60           H
ATOM   2235  HN  THR A 156     -12.383   3.456 -30.789  1.00 73.60           H
ATOM   2236  N   TRP A 157     -12.834   5.832 -28.796  1.00 77.23           N
ATOM   2237  CA  TRP A 157     -13.166   6.587 -27.600  1.00 77.23           C
ATOM   2238  C   TRP A 157     -11.871   6.843 -26.827  1.00 77.23           C
ATOM   2239  O   TRP A 157     -11.903   7.112 -25.627  1.00 77.23           O
ATOM   2240  HA  TRP A 157     -13.605   7.534 -27.915  1.00 77.23           H
ATOM   2241  CB  TRP A 157     -14.225   5.860 -26.769  1.00 77.23           C
ATOM   2242 1HB  TRP A 157     -13.954   4.807 -26.695  1.00 77.23           H
ATOM   2243 2HB  TRP A 157     -14.217   6.263 -25.756  1.00 77.23           H
ATOM   2244  CG  TRP A 157     -15.643   5.968 -27.334  1.00 77.23           C
ATOM   2245  CD1 TRP A 157     -16.011   6.120 -28.613  1.00 77.23           C
ATOM   2246  HD1 TRP A 157     -15.314   6.189 -29.448  1.00 77.23           H
ATOM   2247  CD2 TRP A 157     -16.874   5.925 -26.582  1.00 77.23           C
ATOM   2248  NE1 TRP A 157     -17.384   6.179 -28.740  1.00 77.23           N
ATOM   2249  HE1 TRP A 157     -17.896   6.289 -29.593  1.00 77.23           H
ATOM   2250  CE2 TRP A 157     -17.925   6.057 -27.466  1.00 77.23           C
ATOM   2251  CE3 TRP A 157     -17.091   5.781 -25.201  1.00 77.23           C
ATOM   2252  HE3 TRP A 157     -16.278   5.675 -24.482  1.00 77.23           H
ATOM   2253  CZ2 TRP A 157     -19.267   6.056 -27.067  1.00 77.23           C
ATOM   2254  HZ2 TRP A 157     -20.080   6.162 -27.785  1.00 77.23           H
ATOM   2255  CZ3 TRP A 157     -18.438   5.782 -24.818  1.00 77.23           C
ATOM   2256  HZ3 TRP A 157     -18.663   5.673 -23.757  1.00 77.23           H
ATOM   2257  CH2 TRP A 157     -19.508   5.914 -25.695  1.00 77.23           C
ATOM   2258  HH2 TRP A 157     -20.530   5.905 -25.317  1.00 77.23           H
ATOM   2259  HN  TRP A 157     -12.750   4.845 -28.663  1.00 77.23           H
ATOM   2260  N   ARG A 158     -10.762   6.750 -27.546  1.00 77.72           N
ATOM   2261  CA  ARG A 158      -9.454   6.790 -26.914  1.00 77.72           C
ATOM   2262  C   ARG A 158      -9.281   8.096 -26.135  1.00 77.72           C
ATOM   2263  O   ARG A 158      -8.825   8.086 -24.993  1.00 77.72           O
ATOM   2264  HA  ARG A 158      -9.442   5.930 -26.244  1.00 77.72           H
ATOM   2265  CB  ARG A 158      -8.337   6.671 -27.952  1.00 77.72           C
ATOM   2266 1HB  ARG A 158      -8.480   5.766 -28.543  1.00 77.72           H
ATOM   2267 2HB  ARG A 158      -8.385   7.514 -28.642  1.00 77.72           H
ATOM   2268  CG  ARG A 158      -6.964   6.635 -27.277  1.00 77.72           C
ATOM   2269 1HG  ARG A 158      -6.825   7.535 -26.678  1.00 77.72           H
ATOM   2270 2HG  ARG A 158      -6.912   5.786 -26.595  1.00 77.72           H
ATOM   2271  CD  ARG A 158      -5.845   6.530 -28.316  1.00 77.72           C
ATOM   2272 1HD  ARG A 158      -6.023   5.675 -28.969  1.00 77.72           H
ATOM   2273 2HD  ARG A 158      -5.841   7.417 -28.949  1.00 77.72           H
ATOM   2274  NE  ARG A 158      -4.537   6.385 -27.639  1.00 77.72           N
ATOM   2275  HE  ARG A 158      -4.487   6.606 -26.665  1.00 77.72           H
ATOM   2276  CZ  ARG A 158      -3.416   5.978 -28.249  1.00 77.72           C
ATOM   2277  NH1 ARG A 158      -3.425   5.669 -29.553  1.00 77.72           N
ATOM   2278 1HH1 ARG A 158      -4.273   5.742 -30.078  1.00 77.72           H
ATOM   2279 2HH1 ARG A 158      -2.584   5.365 -30.001  1.00 77.72           H
ATOM   2280  NH2 ARG A 158      -2.286   5.884 -27.536  1.00 77.72           N
ATOM   2281 1HH2 ARG A 158      -1.440   5.581 -27.976  1.00 77.72           H
ATOM   2282 2HH2 ARG A 158      -2.287   6.116 -26.563  1.00 77.72           H
ATOM   2283  HN  ARG A 158     -10.747   6.648 -28.541  1.00 77.72           H
ATOM   2284  N   GLU A 159      -9.655   9.189 -26.785  1.00 80.09           N
ATOM   2285  CA  GLU A 159      -9.467  10.507 -26.202  1.00 80.09           C
ATOM   2286  C   GLU A 159     -10.372  10.680 -24.981  1.00 80.09           C
ATOM   2287  O   GLU A 159      -9.919  11.125 -23.927  1.00 80.09           O
ATOM   2288  HA  GLU A 159      -8.422  10.542 -25.897  1.00 80.09           H
ATOM   2289  CB  GLU A 159      -9.726  11.605 -27.236  1.00 80.09           C
ATOM   2290 1HB  GLU A 159     -10.628  11.372 -27.801  1.00 80.09           H
ATOM   2291 2HB  GLU A 159      -9.766  12.574 -26.740  1.00 80.09           H
ATOM   2292  CG  GLU A 159      -8.581  11.686 -28.247  1.00 80.09           C
ATOM   2293 1HG  GLU A 159      -7.625  11.662 -27.723  1.00 80.09           H
ATOM   2294 2HG  GLU A 159      -8.607  10.815 -28.902  1.00 80.09           H
ATOM   2295  CD  GLU A 159      -8.678  12.963 -29.084  1.00 80.09           C
ATOM   2296  OE1 GLU A 159      -7.630  13.360 -29.638  1.00 80.09           O
ATOM   2297  OE2 GLU A 159      -9.798  13.514 -29.151  1.00 80.09           O
ATOM   2298  HN  GLU A 159     -10.077   9.183 -27.691  1.00 80.09           H
ATOM   2299  N   LYS A 160     -11.634  10.319 -25.162  1.00 83.59           N
ATOM   2300  CA  LYS A 160     -12.603  10.418 -24.084  1.00 83.59           C
ATOM   2301  C   LYS A 160     -12.112   9.600 -22.887  1.00 83.59           C
ATOM   2302  O   LYS A 160     -12.213  10.044 -21.745  1.00 83.59           O
ATOM   2303  HA  LYS A 160     -12.657  11.465 -23.788  1.00 83.59           H
ATOM   2304  CB  LYS A 160     -13.994  10.014 -24.576  1.00 83.59           C
ATOM   2305 1HB  LYS A 160     -13.933   9.072 -25.120  1.00 83.59           H
ATOM   2306 2HB  LYS A 160     -14.651   9.846 -23.722  1.00 83.59           H
ATOM   2307  CG  LYS A 160     -14.591  11.094 -25.481  1.00 83.59           C
ATOM   2308 1HG  LYS A 160     -14.542  12.061 -24.980  1.00 83.59           H
ATOM   2309 2HG  LYS A 160     -13.999  11.178 -26.392  1.00 83.59           H
ATOM   2310  CD  LYS A 160     -16.043  10.771 -25.837  1.00 83.59           C
ATOM   2311 1HD  LYS A 160     -16.084   9.840 -26.402  1.00 83.59           H
ATOM   2312 2HD  LYS A 160     -16.619  10.615 -24.925  1.00 83.59           H
ATOM   2313  CE  LYS A 160     -16.671  11.900 -26.657  1.00 83.59           C
ATOM   2314 1HE  LYS A 160     -16.599  12.839 -26.108  1.00 83.59           H
ATOM   2315 2HE  LYS A 160     -16.119  12.031 -27.588  1.00 83.59           H
ATOM   2316  NZ  LYS A 160     -18.089  11.598 -26.953  1.00 83.59           N
ATOM   2317 1HZ  LYS A 160     -18.489  12.354 -27.498  1.00 83.59           H
ATOM   2318 2HZ  LYS A 160     -18.148  10.734 -27.480  1.00 83.59           H
ATOM   2319 3HZ  LYS A 160     -18.602  11.500 -26.084  1.00 83.59           H
ATOM   2320  HN  LYS A 160     -11.996   9.966 -26.025  1.00 83.59           H
ATOM   2321  N   ARG A 161     -11.592   8.420 -23.191  1.00 83.85           N
ATOM   2322  CA  ARG A 161     -11.095   7.532 -22.154  1.00 83.85           C
ATOM   2323  C   ARG A 161      -9.951   8.199 -21.388  1.00 83.85           C
ATOM   2324  O   ARG A 161      -9.828   8.028 -20.176  1.00 83.85           O
ATOM   2325  HA  ARG A 161     -11.952   7.356 -21.504  1.00 83.85           H
ATOM   2326  CB  ARG A 161     -10.601   6.212 -22.749  1.00 83.85           C
ATOM   2327 1HB  ARG A 161      -9.934   6.414 -23.588  1.00 83.85           H
ATOM   2328 2HB  ARG A 161     -10.020   5.668 -22.004  1.00 83.85           H
ATOM   2329  CG  ARG A 161     -11.773   5.349 -23.219  1.00 83.85           C
ATOM   2330 1HG  ARG A 161     -12.329   4.982 -22.356  1.00 83.85           H
ATOM   2331 2HG  ARG A 161     -12.462   5.955 -23.808  1.00 83.85           H
ATOM   2332  CD  ARG A 161     -11.283   4.166 -24.057  1.00 83.85           C
ATOM   2333 1HD  ARG A 161     -12.129   3.673 -24.536  1.00 83.85           H
ATOM   2334 2HD  ARG A 161     -10.628   4.521 -24.853  1.00 83.85           H
ATOM   2335  NE  ARG A 161     -10.558   3.204 -23.197  1.00 83.85           N
ATOM   2336  HE  ARG A 161     -10.744   3.220 -22.215  1.00 83.85           H
ATOM   2337  CZ  ARG A 161      -9.668   2.312 -23.653  1.00 83.85           C
ATOM   2338  NH1 ARG A 161      -9.380   2.245 -24.960  1.00 83.85           N
ATOM   2339 1HH1 ARG A 161      -9.830   2.864 -25.603  1.00 83.85           H
ATOM   2340 2HH1 ARG A 161      -8.715   1.577 -25.292  1.00 83.85           H
ATOM   2341  NH2 ARG A 161      -9.070   1.487 -22.782  1.00 83.85           N
ATOM   2342 1HH2 ARG A 161      -8.404   0.816 -23.106  1.00 83.85           H
ATOM   2343 2HH2 ARG A 161      -9.291   1.543 -21.808  1.00 83.85           H
ATOM   2344  HN  ARG A 161     -11.508   8.069 -24.124  1.00 83.85           H
ATOM   2345  N   LEU A 162      -9.142   8.944 -22.126  1.00 84.93           N
ATOM   2346  CA  LEU A 162      -8.012   9.637 -21.532  1.00 84.93           C
ATOM   2347  C   LEU A 162      -8.525  10.714 -20.575  1.00 84.93           C
ATOM   2348  O   LEU A 162      -7.985  10.889 -19.483  1.00 84.93           O
ATOM   2349  HA  LEU A 162      -7.446   8.904 -20.956  1.00 84.93           H
ATOM   2350  CB  LEU A 162      -7.080  10.174 -22.620  1.00 84.93           C
ATOM   2351 1HB  LEU A 162      -6.944   9.395 -23.371  1.00 84.93           H
ATOM   2352 2HB  LEU A 162      -7.575  11.010 -23.114  1.00 84.93           H
ATOM   2353  CG  LEU A 162      -5.699  10.638 -22.152  1.00 84.93           C
ATOM   2354  HG  LEU A 162      -5.816  11.144 -21.193  1.00 84.93           H
ATOM   2355  CD1 LEU A 162      -4.768   9.445 -21.923  1.00 84.93           C
ATOM   2356 1HD1 LEU A 162      -5.195   8.793 -21.161  1.00 84.93           H
ATOM   2357 2HD1 LEU A 162      -4.653   8.890 -22.854  1.00 84.93           H
ATOM   2358 3HD1 LEU A 162      -3.794   9.804 -21.591  1.00 84.93           H
ATOM   2359  CD2 LEU A 162      -5.102  11.653 -23.128  1.00 84.93           C
ATOM   2360 1HD2 LEU A 162      -5.001  11.194 -24.112  1.00 84.93           H
ATOM   2361 2HD2 LEU A 162      -5.757  12.520 -23.197  1.00 84.93           H
ATOM   2362 3HD2 LEU A 162      -4.120  11.966 -22.772  1.00 84.93           H
ATOM   2363  HN  LEU A 162      -9.250   9.079 -23.111  1.00 84.93           H
ATOM   2364  N   LEU A 163      -9.562  11.410 -21.019  1.00 87.52           N
ATOM   2365  CA  LEU A 163     -10.141  12.480 -20.224  1.00 87.52           C
ATOM   2366  C   LEU A 163     -10.672  11.903 -18.910  1.00 87.52           C
ATOM   2367  O   LEU A 163     -10.352  12.405 -17.834  1.00 87.52           O
ATOM   2368  HA  LEU A 163      -9.342  13.185 -19.994  1.00 87.52           H
ATOM   2369  CB  LEU A 163     -11.195  13.238 -21.033  1.00 87.52           C
ATOM   2370 1HB  LEU A 163     -10.848  13.313 -22.064  1.00 87.52           H
ATOM   2371 2HB  LEU A 163     -12.109  12.645 -21.047  1.00 87.52           H
ATOM   2372  CG  LEU A 163     -11.539  14.644 -20.536  1.00 87.52           C
ATOM   2373  HG  LEU A 163     -11.226  14.724 -19.495  1.00 87.52           H
ATOM   2374  CD1 LEU A 163     -10.769  15.707 -21.322  1.00 87.52           C
ATOM   2375 1HD1 LEU A 163      -9.698  15.545 -21.199  1.00 87.52           H
ATOM   2376 2HD1 LEU A 163     -11.028  15.636 -22.379  1.00 87.52           H
ATOM   2377 3HD1 LEU A 163     -11.032  16.696 -20.949  1.00 87.52           H
ATOM   2378  CD2 LEU A 163     -13.049  14.884 -20.575  1.00 87.52           C
ATOM   2379 1HD2 LEU A 163     -13.408  14.778 -21.599  1.00 87.52           H
ATOM   2380 2HD2 LEU A 163     -13.550  14.156 -19.937  1.00 87.52           H
ATOM   2381 3HD2 LEU A 163     -13.266  15.891 -20.217  1.00 87.52           H
ATOM   2382  HN  LEU A 163     -10.004  11.253 -21.902  1.00 87.52           H
ATOM   2383  N   TYR A 164     -11.474  10.857 -19.042  1.00 88.42           N
ATOM   2384  CA  TYR A 164     -12.056  10.209 -17.878  1.00 88.42           C
ATOM   2385  C   TYR A 164     -10.967   9.668 -16.950  1.00 88.42           C
ATOM   2386  O   TYR A 164     -11.131   9.663 -15.731  1.00 88.42           O
ATOM   2387  HA  TYR A 164     -12.646  10.951 -17.340  1.00 88.42           H
ATOM   2388  CB  TYR A 164     -12.880   9.037 -18.416  1.00 88.42           C
ATOM   2389 1HB  TYR A 164     -12.279   8.486 -19.139  1.00 88.42           H
ATOM   2390 2HB  TYR A 164     -13.099   8.353 -17.596  1.00 88.42           H
ATOM   2391  CG  TYR A 164     -14.195   9.453 -19.079  1.00 88.42           C
ATOM   2392  CD1 TYR A 164     -15.027  10.358 -18.452  1.00 88.42           C
ATOM   2393  HD1 TYR A 164     -14.748  10.776 -17.485  1.00 88.42           H
ATOM   2394  CD2 TYR A 164     -14.548   8.924 -20.303  1.00 88.42           C
ATOM   2395  HD2 TYR A 164     -13.891   8.209 -20.798  1.00 88.42           H
ATOM   2396  CE1 TYR A 164     -16.265  10.749 -19.075  1.00 88.42           C
ATOM   2397  HE1 TYR A 164     -16.932  11.463 -18.591  1.00 88.42           H
ATOM   2398  CE2 TYR A 164     -15.786   9.315 -20.927  1.00 88.42           C
ATOM   2399  HE2 TYR A 164     -16.077   8.905 -21.894  1.00 88.42           H
ATOM   2400  CZ  TYR A 164     -16.583  10.209 -20.282  1.00 88.42           C
ATOM   2401  OH  TYR A 164     -17.752  10.578 -20.871  1.00 88.42           O
ATOM   2402  HH  TYR A 164     -17.868  10.091 -21.736  1.00 88.42           H
ATOM   2403  HN  TYR A 164     -11.727  10.453 -19.921  1.00 88.42           H
ATOM   2404  N   SER A 165      -9.879   9.224 -17.562  1.00 88.54           N
ATOM   2405  CA  SER A 165      -8.767   8.674 -16.806  1.00 88.54           C
ATOM   2406  C   SER A 165      -8.205   9.733 -15.856  1.00 88.54           C
ATOM   2407  O   SER A 165      -7.785   9.414 -14.744  1.00 88.54           O
ATOM   2408  HA  SER A 165      -9.185   7.839 -16.245  1.00 88.54           H
ATOM   2409  CB  SER A 165      -7.667   8.161 -17.739  1.00 88.54           C
ATOM   2410 1HB  SER A 165      -7.024   7.470 -17.194  1.00 88.54           H
ATOM   2411 2HB  SER A 165      -8.118   7.600 -18.557  1.00 88.54           H
ATOM   2412  OG  SER A 165      -6.880   9.223 -18.270  1.00 88.54           O
ATOM   2413  HG  SER A 165      -7.403  10.076 -18.259  1.00 88.54           H
ATOM   2414  HN  SER A 165      -9.751   9.237 -18.554  1.00 88.54           H
ATOM   2415  N   LYS A 166      -8.216  10.971 -16.327  1.00 91.16           N
ATOM   2416  CA  LYS A 166      -7.719  12.080 -15.531  1.00 91.16           C
ATOM   2417  C   LYS A 166      -8.640  12.291 -14.327  1.00 91.16           C
ATOM   2418  O   LYS A 166      -8.172  12.430 -13.199  1.00 91.16           O
ATOM   2419  HA  LYS A 166      -6.731  11.802 -15.164  1.00 91.16           H
ATOM   2420  CB  LYS A 166      -7.545  13.328 -16.398  1.00 91.16           C
ATOM   2421 1HB  LYS A 166      -8.466  13.526 -16.946  1.00 91.16           H
ATOM   2422 2HB  LYS A 166      -7.360  14.194 -15.763  1.00 91.16           H
ATOM   2423  CG  LYS A 166      -6.387  13.153 -17.384  1.00 91.16           C
ATOM   2424 1HG  LYS A 166      -5.467  12.951 -16.836  1.00 91.16           H
ATOM   2425 2HG  LYS A 166      -6.575  12.290 -18.022  1.00 91.16           H
ATOM   2426  CD  LYS A 166      -6.209  14.404 -18.247  1.00 91.16           C
ATOM   2427 1HD  LYS A 166      -7.117  14.585 -18.823  1.00 91.16           H
ATOM   2428 2HD  LYS A 166      -6.059  15.273 -17.608  1.00 91.16           H
ATOM   2429  CE  LYS A 166      -5.020  14.249 -19.197  1.00 91.16           C
ATOM   2430 1HE  LYS A 166      -4.125  13.993 -18.629  1.00 91.16           H
ATOM   2431 2HE  LYS A 166      -5.204  13.429 -19.890  1.00 91.16           H
ATOM   2432  NZ  LYS A 166      -4.793  15.502 -19.952  1.00 91.16           N
ATOM   2433 1HZ  LYS A 166      -4.014  15.377 -20.588  1.00 91.16           H
ATOM   2434 2HZ  LYS A 166      -5.627  15.734 -20.480  1.00 91.16           H
ATOM   2435 3HZ  LYS A 166      -4.583  16.254 -19.304  1.00 91.16           H
ATOM   2436  HN  LYS A 166      -8.556  11.221 -17.234  1.00 91.16           H
ATOM   2437  N   MET A 167      -9.935  12.308 -14.610  1.00 93.55           N
ATOM   2438  CA  MET A 167     -10.925  12.530 -13.569  1.00 93.55           C
ATOM   2439  C   MET A 167     -10.869  11.422 -12.515  1.00 93.55           C
ATOM   2440  O   MET A 167     -10.918  11.697 -11.317  1.00 93.55           O
ATOM   2441  HA  MET A 167     -10.665  13.486 -13.115  1.00 93.55           H
ATOM   2442  CB  MET A 167     -12.321  12.571 -14.193  1.00 93.55           C
ATOM   2443 1HB  MET A 167     -12.490  11.665 -14.775  1.00 93.55           H
ATOM   2444 2HB  MET A 167     -13.075  12.590 -13.406  1.00 93.55           H
ATOM   2445  CG  MET A 167     -12.483  13.799 -15.092  1.00 93.55           C
ATOM   2446 1HG  MET A 167     -12.275  14.706 -14.524  1.00 93.55           H
ATOM   2447 2HG  MET A 167     -11.762  13.761 -15.908  1.00 93.55           H
ATOM   2448  SD  MET A 167     -14.142  13.860 -15.748  1.00 93.55           S
ATOM   2449  CE  MET A 167     -15.046  14.278 -14.267  1.00 93.55           C
ATOM   2450 1HE  MET A 167     -14.895  13.502 -13.517  1.00 93.55           H
ATOM   2451 2HE  MET A 167     -14.688  15.232 -13.879  1.00 93.55           H
ATOM   2452 3HE  MET A 167     -16.109  14.357 -14.499  1.00 93.55           H
ATOM   2453  HN  MET A 167     -10.309  12.175 -15.527  1.00 93.55           H
ATOM   2454  N   VAL A 168     -10.768  10.193 -13.000  1.00 92.73           N
ATOM   2455  CA  VAL A 168     -10.749   9.039 -12.116  1.00 92.73           C
ATOM   2456  C   VAL A 168      -9.541   9.138 -11.182  1.00 92.73           C
ATOM   2457  O   VAL A 168      -9.656   8.881  -9.984  1.00 92.73           O
ATOM   2458  HA  VAL A 168     -11.659   9.069 -11.517  1.00 92.73           H
ATOM   2459  CB  VAL A 168     -10.765   7.749 -12.939  1.00 92.73           C
ATOM   2460  HB  VAL A 168      -9.985   7.826 -13.696  1.00 92.73           H
ATOM   2461  CG1 VAL A 168     -10.451   6.536 -12.062  1.00 92.73           C
ATOM   2462 1HG1 VAL A 168      -9.463   6.655 -11.617  1.00 92.73           H
ATOM   2463 2HG1 VAL A 168     -11.198   6.456 -11.271  1.00 92.73           H
ATOM   2464 3HG1 VAL A 168     -10.469   5.633 -12.671  1.00 92.73           H
ATOM   2465  CG2 VAL A 168     -12.104   7.575 -13.658  1.00 92.73           C
ATOM   2466 1HG2 VAL A 168     -12.908   7.530 -12.924  1.00 92.73           H
ATOM   2467 2HG2 VAL A 168     -12.270   8.418 -14.328  1.00 92.73           H
ATOM   2468 3HG2 VAL A 168     -12.088   6.650 -14.235  1.00 92.73           H
ATOM   2469  HN  VAL A 168     -10.700   9.979 -13.974  1.00 92.73           H
ATOM   2470  N   CYS A 169      -8.411   9.510 -11.765  1.00 92.65           N
ATOM   2471  CA  CYS A 169      -7.183   9.642 -11.000  1.00 92.65           C
ATOM   2472  C   CYS A 169      -7.426  10.644  -9.870  1.00 92.65           C
ATOM   2473  O   CYS A 169      -7.093  10.377  -8.717  1.00 92.65           O
ATOM   2474  HA  CYS A 169      -6.956   8.654 -10.599  1.00 92.65           H
ATOM   2475  CB  CYS A 169      -6.007  10.056 -11.887  1.00 92.65           C
ATOM   2476 1HB  CYS A 169      -6.296  10.894 -12.521  1.00 92.65           H
ATOM   2477 2HB  CYS A 169      -5.176  10.396 -11.268  1.00 92.65           H
ATOM   2478  SG  CYS A 169      -5.476   8.643 -12.922  1.00 92.65           S
ATOM   2479  HG  CYS A 169      -6.446   8.760 -13.824  1.00 92.65           H
ATOM   2480  HN  CYS A 169      -8.327   9.719 -12.739  1.00 92.65           H
ATOM   2481  N   PHE A 170      -8.005  11.777 -10.241  1.00 94.80           N
ATOM   2482  CA  PHE A 170      -8.257  12.838  -9.281  1.00 94.80           C
ATOM   2483  C   PHE A 170      -9.162  12.348  -8.148  1.00 94.80           C
ATOM   2484  O   PHE A 170      -8.872  12.577  -6.975  1.00 94.80           O
ATOM   2485  HA  PHE A 170      -7.294  13.138  -8.870  1.00 94.80           H
ATOM   2486  CB  PHE A 170      -8.968  13.964 -10.034  1.00 94.80           C
ATOM   2487 1HB  PHE A 170      -8.350  14.269 -10.878  1.00 94.80           H
ATOM   2488 2HB  PHE A 170      -9.901  13.579 -10.446  1.00 94.80           H
ATOM   2489  CG  PHE A 170      -9.276  15.191  -9.174  1.00 94.80           C
ATOM   2490  CD1 PHE A 170     -10.520  15.361  -8.652  1.00 94.80           C
ATOM   2491  HD1 PHE A 170     -11.298  14.623  -8.847  1.00 94.80           H
ATOM   2492  CD2 PHE A 170      -8.305  16.112  -8.932  1.00 94.80           C
ATOM   2493  HD2 PHE A 170      -7.307  15.975  -9.350  1.00 94.80           H
ATOM   2494  CE1 PHE A 170     -10.805  16.501  -7.854  1.00 94.80           C
ATOM   2495  HE1 PHE A 170     -11.802  16.637  -7.436  1.00 94.80           H
ATOM   2496  CE2 PHE A 170      -8.590  17.251  -8.134  1.00 94.80           C
ATOM   2497  HE2 PHE A 170      -7.811  17.989  -7.939  1.00 94.80           H
ATOM   2498  CZ  PHE A 170      -9.834  17.422  -7.612  1.00 94.80           C
ATOM   2499  HZ  PHE A 170     -10.053  18.296  -6.999  1.00 94.80           H
ATOM   2500  HN  PHE A 170      -8.298  11.975 -11.176  1.00 94.80           H
ATOM   2501  N   THR A 171     -10.239  11.683  -8.539  1.00 95.47           N
ATOM   2502  CA  THR A 171     -11.199  11.178  -7.572  1.00 95.47           C
ATOM   2503  C   THR A 171     -10.518  10.214  -6.599  1.00 95.47           C
ATOM   2504  O   THR A 171     -10.820  10.215  -5.406  1.00 95.47           O
ATOM   2505  HA  THR A 171     -11.568  12.018  -6.985  1.00 95.47           H
ATOM   2506  CB  THR A 171     -12.358  10.545  -8.344  1.00 95.47           C
ATOM   2507  HB  THR A 171     -12.028   9.656  -8.882  1.00 95.47           H
ATOM   2508  OG1 THR A 171     -12.856  11.605  -9.155  1.00 95.47           O
ATOM   2509  HG1 THR A 171     -12.433  11.572 -10.060  1.00 95.47           H
ATOM   2510  CG2 THR A 171     -13.537  10.184  -7.437  1.00 95.47           C
ATOM   2511 1HG2 THR A 171     -13.910  11.085  -6.951  1.00 95.47           H
ATOM   2512 2HG2 THR A 171     -13.208   9.471  -6.681  1.00 95.47           H
ATOM   2513 3HG2 THR A 171     -14.332   9.738  -8.035  1.00 95.47           H
ATOM   2514  HN  THR A 171     -10.459  11.487  -9.495  1.00 95.47           H
ATOM   2515  N   ILE A 172      -9.613   9.414  -7.143  1.00 94.13           N
ATOM   2516  CA  ILE A 172      -8.918   8.418  -6.346  1.00 94.13           C
ATOM   2517  C   ILE A 172      -8.079   9.122  -5.277  1.00 94.13           C
ATOM   2518  O   ILE A 172      -8.091   8.725  -4.112  1.00 94.13           O
ATOM   2519  HA  ILE A 172      -9.674   7.812  -5.847  1.00 94.13           H
ATOM   2520  CB  ILE A 172      -8.107   7.482  -7.244  1.00 94.13           C
ATOM   2521  HB  ILE A 172      -7.594   8.086  -7.993  1.00 94.13           H
ATOM   2522  CG1 ILE A 172      -9.024   6.514  -7.996  1.00 94.13           C
ATOM   2523 1HG1 ILE A 172      -9.490   5.827  -7.290  1.00 94.13           H
ATOM   2524 2HG1 ILE A 172      -9.828   7.070  -8.479  1.00 94.13           H
ATOM   2525  CG2 ILE A 172      -7.032   6.747  -6.442  1.00 94.13           C
ATOM   2526 1HG2 ILE A 172      -6.354   7.473  -5.993  1.00 94.13           H
ATOM   2527 2HG2 ILE A 172      -7.504   6.156  -5.658  1.00 94.13           H
ATOM   2528 3HG2 ILE A 172      -6.471   6.088  -7.106  1.00 94.13           H
ATOM   2529  CD1 ILE A 172      -8.242   5.722  -9.046  1.00 94.13           C
ATOM   2530 1HD1 ILE A 172      -7.797   6.411  -9.764  1.00 94.13           H
ATOM   2531 2HD1 ILE A 172      -7.454   5.149  -8.556  1.00 94.13           H
ATOM   2532 3HD1 ILE A 172      -8.917   5.042  -9.565  1.00 94.13           H
ATOM   2533  HN  ILE A 172      -9.354   9.438  -8.109  1.00 94.13           H
ATOM   2534  N   TRP A 173      -7.372  10.155  -5.710  1.00 94.78           N
ATOM   2535  CA  TRP A 173      -6.474  10.873  -4.822  1.00 94.78           C
ATOM   2536  C   TRP A 173      -7.307  11.460  -3.681  1.00 94.78           C
ATOM   2537  O   TRP A 173      -6.937  11.344  -2.513  1.00 94.78           O
ATOM   2538  HA  TRP A 173      -5.753  10.157  -4.427  1.00 94.78           H
ATOM   2539  CB  TRP A 173      -5.677  11.932  -5.586  1.00 94.78           C
ATOM   2540 1HB  TRP A 173      -6.328  12.399  -6.324  1.00 94.78           H
ATOM   2541 2HB  TRP A 173      -5.370  12.713  -4.891  1.00 94.78           H
ATOM   2542  CG  TRP A 173      -4.436  11.385  -6.295  1.00 94.78           C
ATOM   2543  CD1 TRP A 173      -4.227  11.259  -7.613  1.00 94.78           C
ATOM   2544  HD1 TRP A 173      -4.949  11.544  -8.378  1.00 94.78           H
ATOM   2545  CD2 TRP A 173      -3.234  10.893  -5.667  1.00 94.78           C
ATOM   2546  NE1 TRP A 173      -2.984  10.723  -7.879  1.00 94.78           N
ATOM   2547  HE1 TRP A 173      -2.601  10.535  -8.784  1.00 94.78           H
ATOM   2548  CE2 TRP A 173      -2.360  10.494  -6.658  1.00 94.78           C
ATOM   2549  CE3 TRP A 173      -2.895  10.788  -4.307  1.00 94.78           C
ATOM   2550  HE3 TRP A 173      -3.567  11.096  -3.506  1.00 94.78           H
ATOM   2551  CZ2 TRP A 173      -1.092   9.963  -6.394  1.00 94.78           C
ATOM   2552  HZ2 TRP A 173      -0.420   9.655  -7.195  1.00 94.78           H
ATOM   2553  CZ3 TRP A 173      -1.624  10.255  -4.059  1.00 94.78           C
ATOM   2554  HZ3 TRP A 173      -1.312  10.152  -3.020  1.00 94.78           H
ATOM   2555  CH2 TRP A 173      -0.733   9.849  -5.046  1.00 94.78           C
ATOM   2556  HH2 TRP A 173       0.240   9.443  -4.771  1.00 94.78           H
ATOM   2557  HN  TRP A 173      -7.405  10.502  -6.648  1.00 94.78           H
ATOM   2558  N   VAL A 174      -8.417  12.078  -4.058  1.00 95.80           N
ATOM   2559  CA  VAL A 174      -9.273  12.738  -3.088  1.00 95.80           C
ATOM   2560  C   VAL A 174      -9.792  11.705  -2.085  1.00 95.80           C
ATOM   2561  O   VAL A 174      -9.776  11.943  -0.879  1.00 95.80           O
ATOM   2562  HA  VAL A 174      -8.664  13.469  -2.555  1.00 95.80           H
ATOM   2563  CB  VAL A 174     -10.395  13.491  -3.806  1.00 95.80           C
ATOM   2564  HB  VAL A 174     -10.894  12.789  -4.475  1.00 95.80           H
ATOM   2565  CG1 VAL A 174     -11.434  14.008  -2.809  1.00 95.80           C
ATOM   2566 1HG1 VAL A 174     -11.867  13.168  -2.267  1.00 95.80           H
ATOM   2567 2HG1 VAL A 174     -10.953  14.687  -2.104  1.00 95.80           H
ATOM   2568 3HG1 VAL A 174     -12.220  14.539  -3.346  1.00 95.80           H
ATOM   2569  CG2 VAL A 174      -9.834  14.632  -4.656  1.00 95.80           C
ATOM   2570 1HG2 VAL A 174      -9.298  15.333  -4.015  1.00 95.80           H
ATOM   2571 2HG2 VAL A 174      -9.150  14.228  -5.402  1.00 95.80           H
ATOM   2572 3HG2 VAL A 174     -10.652  15.150  -5.155  1.00 95.80           H
ATOM   2573  HN  VAL A 174      -8.733  12.131  -5.006  1.00 95.80           H
ATOM   2574  N   LEU A 175     -10.240  10.580  -2.622  1.00 93.29           N
ATOM   2575  CA  LEU A 175     -10.874   9.561  -1.804  1.00 93.29           C
ATOM   2576  C   LEU A 175      -9.842   8.968  -0.843  1.00 93.29           C
ATOM   2577  O   LEU A 175     -10.138   8.737   0.328  1.00 93.29           O
ATOM   2578  HA  LEU A 175     -11.651  10.051  -1.216  1.00 93.29           H
ATOM   2579  CB  LEU A 175     -11.564   8.518  -2.686  1.00 93.29           C
ATOM   2580 1HB  LEU A 175     -12.216   9.038  -3.387  1.00 93.29           H
ATOM   2581 2HB  LEU A 175     -10.802   8.009  -3.276  1.00 93.29           H
ATOM   2582  CG  LEU A 175     -12.391   7.460  -1.952  1.00 93.29           C
ATOM   2583  HG  LEU A 175     -12.558   7.805  -0.932  1.00 93.29           H
ATOM   2584  CD1 LEU A 175     -13.765   7.290  -2.603  1.00 93.29           C
ATOM   2585 1HD1 LEU A 175     -14.302   8.238  -2.571  1.00 93.29           H
ATOM   2586 2HD1 LEU A 175     -13.640   6.978  -3.640  1.00 93.29           H
ATOM   2587 3HD1 LEU A 175     -14.332   6.532  -2.062  1.00 93.29           H
ATOM   2588  CD2 LEU A 175     -11.631   6.135  -1.862  1.00 93.29           C
ATOM   2589 1HD2 LEU A 175     -11.412   5.773  -2.867  1.00 93.29           H
ATOM   2590 2HD2 LEU A 175     -10.698   6.288  -1.320  1.00 93.29           H
ATOM   2591 3HD2 LEU A 175     -12.241   5.401  -1.336  1.00 93.29           H
ATOM   2592  HN  LEU A 175     -10.175  10.360  -3.596  1.00 93.29           H
ATOM   2593  N   ALA A 176      -8.650   8.739  -1.375  1.00 93.12           N
ATOM   2594  CA  ALA A 176      -7.578   8.155  -0.586  1.00 93.12           C
ATOM   2595  C   ALA A 176      -7.218   9.105   0.559  1.00 93.12           C
ATOM   2596  O   ALA A 176      -6.940   8.663   1.673  1.00 93.12           O
ATOM   2597  HA  ALA A 176      -7.946   7.218  -0.167  1.00 93.12           H
ATOM   2598  CB  ALA A 176      -6.382   7.854  -1.491  1.00 93.12           C
ATOM   2599 1HB  ALA A 176      -6.683   7.153  -2.269  1.00 93.12           H
ATOM   2600 2HB  ALA A 176      -6.033   8.779  -1.951  1.00 93.12           H
ATOM   2601 3HB  ALA A 176      -5.579   7.417  -0.899  1.00 93.12           H
ATOM   2602  HN  ALA A 176      -8.412   8.944  -2.324  1.00 93.12           H
ATOM   2603  N   ALA A 177      -7.235  10.392   0.245  1.00 93.84           N
ATOM   2604  CA  ALA A 177      -6.881  11.405   1.224  1.00 93.84           C
ATOM   2605  C   ALA A 177      -7.885  11.366   2.378  1.00 93.84           C
ATOM   2606  O   ALA A 177      -7.496  11.404   3.545  1.00 93.84           O
ATOM   2607  HA  ALA A 177      -5.890  11.165   1.607  1.00 93.84           H
ATOM   2608  CB  ALA A 177      -6.828  12.775   0.544  1.00 93.84           C
ATOM   2609 1HB  ALA A 177      -6.079  12.758  -0.248  1.00 93.84           H
ATOM   2610 2HB  ALA A 177      -7.803  13.007   0.117  1.00 93.84           H
ATOM   2611 3HB  ALA A 177      -6.562  13.535   1.279  1.00 93.84           H
ATOM   2612  HN  ALA A 177      -7.484  10.744  -0.657  1.00 93.84           H
ATOM   2613  N   ALA A 178      -9.156  11.291   2.012  1.00 93.89           N
ATOM   2614  CA  ALA A 178     -10.222  11.323   3.000  1.00 93.89           C
ATOM   2615  C   ALA A 178     -10.097  10.105   3.917  1.00 93.89           C
ATOM   2616  O   ALA A 178     -10.357  10.197   5.116  1.00 93.89           O
ATOM   2617  HA  ALA A 178     -10.098  12.229   3.593  1.00 93.89           H
ATOM   2618  CB  ALA A 178     -11.575  11.381   2.288  1.00 93.89           C
ATOM   2619 1HB  ALA A 178     -11.624  12.279   1.673  1.00 93.89           H
ATOM   2620 2HB  ALA A 178     -11.692  10.501   1.656  1.00 93.89           H
ATOM   2621 3HB  ALA A 178     -12.374  11.405   3.029  1.00 93.89           H
ATOM   2622  HN  ALA A 178      -9.461  11.210   1.064  1.00 93.89           H
ATOM   2623  N   LEU A 179      -9.700   8.991   3.319  1.00 91.85           N
ATOM   2624  CA  LEU A 179      -9.616   7.738   4.050  1.00 91.85           C
ATOM   2625  C   LEU A 179      -8.431   7.795   5.016  1.00 91.85           C
ATOM   2626  O   LEU A 179      -8.283   6.926   5.874  1.00 91.85           O
ATOM   2627  HA  LEU A 179     -10.532   7.638   4.633  1.00 91.85           H
ATOM   2628  CB  LEU A 179      -9.563   6.555   3.081  1.00 91.85           C
ATOM   2629 1HB  LEU A 179      -8.776   6.744   2.351  1.00 91.85           H
ATOM   2630 2HB  LEU A 179      -9.274   5.666   3.640  1.00 91.85           H
ATOM   2631  CG  LEU A 179     -10.858   6.250   2.325  1.00 91.85           C
ATOM   2632  HG  LEU A 179     -11.144   7.139   1.764  1.00 91.85           H
ATOM   2633  CD1 LEU A 179     -10.648   5.123   1.311  1.00 91.85           C
ATOM   2634 1HD1 LEU A 179      -9.885   5.420   0.592  1.00 91.85           H
ATOM   2635 2HD1 LEU A 179     -10.326   4.221   1.832  1.00 91.85           H
ATOM   2636 3HD1 LEU A 179     -11.584   4.926   0.788  1.00 91.85           H
ATOM   2637  CD2 LEU A 179     -12.000   5.941   3.296  1.00 91.85           C
ATOM   2638 1HD2 LEU A 179     -11.737   5.075   3.903  1.00 91.85           H
ATOM   2639 2HD2 LEU A 179     -12.168   6.802   3.944  1.00 91.85           H
ATOM   2640 3HD2 LEU A 179     -12.908   5.728   2.733  1.00 91.85           H
ATOM   2641  HN  LEU A 179      -9.439   8.937   2.356  1.00 91.85           H
ATOM   2642  N   CYS A 180      -7.617   8.826   4.844  1.00 92.59           N
ATOM   2643  CA  CYS A 180      -6.402   8.960   5.631  1.00 92.59           C
ATOM   2644  C   CYS A 180      -6.673   9.948   6.767  1.00 92.59           C
ATOM   2645  O   CYS A 180      -5.772  10.273   7.540  1.00 92.59           O
ATOM   2646  HA  CYS A 180      -6.173   7.970   6.024  1.00 92.59           H
ATOM   2647  CB  CYS A 180      -5.215   9.394   4.768  1.00 92.59           C
ATOM   2648 1HB  CYS A 180      -5.449  10.328   4.257  1.00 92.59           H
ATOM   2649 2HB  CYS A 180      -4.347   9.585   5.400  1.00 92.59           H
ATOM   2650  SG  CYS A 180      -4.822   8.092   3.544  1.00 92.59           S
ATOM   2651  HG  CYS A 180      -5.956   8.200   2.858  1.00 92.59           H
ATOM   2652  HN  CYS A 180      -7.776   9.560   4.183  1.00 92.59           H
ATOM   2653  N   ILE A 181      -7.917  10.398   6.834  1.00 93.53           N
ATOM   2654  CA  ILE A 181      -8.307  11.375   7.837  1.00 93.53           C
ATOM   2655  C   ILE A 181      -7.992  10.824   9.229  1.00 93.53           C
ATOM   2656  O   ILE A 181      -7.387  11.512  10.050  1.00 93.53           O
ATOM   2657  HA  ILE A 181      -7.705  12.268   7.674  1.00 93.53           H
ATOM   2658  CB  ILE A 181      -9.772  11.776   7.652  1.00 93.53           C
ATOM   2659  HB  ILE A 181     -10.353  10.874   7.463  1.00 93.53           H
ATOM   2660  CG1 ILE A 181      -9.941  12.686   6.434  1.00 93.53           C
ATOM   2661 1HG1 ILE A 181      -9.440  13.637   6.613  1.00 93.53           H
ATOM   2662 2HG1 ILE A 181      -9.462  12.232   5.566  1.00 93.53           H
ATOM   2663  CG2 ILE A 181     -10.331  12.414   8.926  1.00 93.53           C
ATOM   2664 1HG2 ILE A 181     -10.265  11.701   9.748  1.00 93.53           H
ATOM   2665 2HG2 ILE A 181      -9.752  13.305   9.170  1.00 93.53           H
ATOM   2666 3HG2 ILE A 181     -11.373  12.690   8.767  1.00 93.53           H
ATOM   2667  CD1 ILE A 181     -11.422  12.933   6.135  1.00 93.53           C
ATOM   2668 1HD1 ILE A 181     -11.915  11.982   5.932  1.00 93.53           H
ATOM   2669 2HD1 ILE A 181     -11.892  13.409   6.995  1.00 93.53           H
ATOM   2670 3HD1 ILE A 181     -11.513  13.582   5.264  1.00 93.53           H
ATOM   2671  HN  ILE A 181      -8.651  10.106   6.220  1.00 93.53           H
ATOM   2672  N   PRO A 182      -8.393   9.579   9.519  1.00 91.33           N
ATOM   2673  CA  PRO A 182      -8.215   9.022  10.862  1.00 91.33           C
ATOM   2674  C   PRO A 182      -6.779   9.134  11.348  1.00 91.33           C
ATOM   2675  O   PRO A 182      -6.533   9.534  12.485  1.00 91.33           O
ATOM   2676  HA  PRO A 182      -8.804   9.589  11.583  1.00 91.33           H
ATOM   2677  CB  PRO A 182      -8.652   7.564  10.711  1.00 91.33           C
ATOM   2678 1HB  PRO A 182      -7.809   6.915  10.474  1.00 91.33           H
ATOM   2679 2HB  PRO A 182      -9.099   7.182  11.629  1.00 91.33           H
ATOM   2680  CG  PRO A 182      -9.662   7.614   9.571  1.00 91.33           C
ATOM   2681 1HG  PRO A 182      -9.802   6.636   9.111  1.00 91.33           H
ATOM   2682 2HG  PRO A 182     -10.646   7.933   9.916  1.00 91.33           H
ATOM   2683  CD  PRO A 182      -9.041   8.615   8.611  1.00 91.33           C
ATOM   2684 1HD  PRO A 182      -8.318   8.143   7.946  1.00 91.33           H
ATOM   2685 2HD  PRO A 182      -9.791   9.087   7.977  1.00 91.33           H
ATOM   2686  N   GLU A 183      -5.860   8.774  10.464  1.00 91.80           N
ATOM   2687  CA  GLU A 183      -4.448   8.779  10.808  1.00 91.80           C
ATOM   2688  C   GLU A 183      -3.998  10.192  11.182  1.00 91.80           C
ATOM   2689  O   GLU A 183      -3.213  10.372  12.112  1.00 91.80           O
ATOM   2690  HA  GLU A 183      -4.359   8.121  11.672  1.00 91.80           H
ATOM   2691  CB  GLU A 183      -3.603   8.219   9.662  1.00 91.80           C
ATOM   2692 1HB  GLU A 183      -3.979   8.594   8.710  1.00 91.80           H
ATOM   2693 2HB  GLU A 183      -2.552   8.454   9.832  1.00 91.80           H
ATOM   2694  CG  GLU A 183      -3.700   6.693   9.604  1.00 91.80           C
ATOM   2695 1HG  GLU A 183      -2.924   6.301   8.945  1.00 91.80           H
ATOM   2696 2HG  GLU A 183      -3.518   6.276  10.594  1.00 91.80           H
ATOM   2697  CD  GLU A 183      -5.075   6.250   9.101  1.00 91.80           C
ATOM   2698  OE1 GLU A 183      -5.387   5.053   9.284  1.00 91.80           O
ATOM   2699  OE2 GLU A 183      -5.783   7.118   8.546  1.00 91.80           O
ATOM   2700  HN  GLU A 183      -6.066   8.483   9.529  1.00 91.80           H
ATOM   2701  N   ILE A 184      -4.514  11.159  10.438  1.00 94.23           N
ATOM   2702  CA  ILE A 184      -4.075  12.536  10.590  1.00 94.23           C
ATOM   2703  C   ILE A 184      -4.492  13.051  11.969  1.00 94.23           C
ATOM   2704  O   ILE A 184      -3.761  13.816  12.597  1.00 94.23           O
ATOM   2705  HA  ILE A 184      -2.986  12.539  10.535  1.00 94.23           H
ATOM   2706  CB  ILE A 184      -4.589  13.394   9.432  1.00 94.23           C
ATOM   2707  HB  ILE A 184      -5.672  13.284   9.381  1.00 94.23           H
ATOM   2708  CG1 ILE A 184      -4.021  12.909   8.097  1.00 94.23           C
ATOM   2709 1HG1 ILE A 184      -2.941  13.056   8.082  1.00 94.23           H
ATOM   2710 2HG1 ILE A 184      -4.199  11.839   7.988  1.00 94.23           H
ATOM   2711  CG2 ILE A 184      -4.297  14.876   9.676  1.00 94.23           C
ATOM   2712 1HG2 ILE A 184      -4.788  15.197  10.594  1.00 94.23           H
ATOM   2713 2HG2 ILE A 184      -3.221  15.023   9.769  1.00 94.23           H
ATOM   2714 3HG2 ILE A 184      -4.673  15.463   8.838  1.00 94.23           H
ATOM   2715  CD1 ILE A 184      -4.659  13.659   6.925  1.00 94.23           C
ATOM   2716 1HD1 ILE A 184      -5.736  13.490   6.929  1.00 94.23           H
ATOM   2717 2HD1 ILE A 184      -4.458  14.726   7.024  1.00 94.23           H
ATOM   2718 3HD1 ILE A 184      -4.238  13.295   5.988  1.00 94.23           H
ATOM   2719  HN  ILE A 184      -5.219  11.015   9.743  1.00 94.23           H
ATOM   2720  N   LEU A 185      -5.665  12.610  12.400  1.00 93.48           N
ATOM   2721  CA  LEU A 185      -6.277  13.160  13.598  1.00 93.48           C
ATOM   2722  C   LEU A 185      -5.559  12.610  14.831  1.00 93.48           C
ATOM   2723  O   LEU A 185      -5.148  13.371  15.706  1.00 93.48           O
ATOM   2724  HA  LEU A 185      -6.135  14.241  13.570  1.00 93.48           H
ATOM   2725  CB  LEU A 185      -7.785  12.901  13.596  1.00 93.48           C
ATOM   2726 1HB  LEU A 185      -7.950  11.839  13.412  1.00 93.48           H
ATOM   2727 2HB  LEU A 185      -8.171  13.115  14.593  1.00 93.48           H
ATOM   2728  CG  LEU A 185      -8.602  13.700  12.580  1.00 93.48           C
ATOM   2729  HG  LEU A 185      -8.249  13.444  11.581  1.00 93.48           H
ATOM   2730  CD1 LEU A 185     -10.083  13.321  12.647  1.00 93.48           C
ATOM   2731 1HD1 LEU A 185     -10.196  12.259  12.429  1.00 93.48           H
ATOM   2732 2HD1 LEU A 185     -10.466  13.530  13.646  1.00 93.48           H
ATOM   2733 3HD1 LEU A 185     -10.641  13.904  11.914  1.00 93.48           H
ATOM   2734  CD2 LEU A 185      -8.386  15.204  12.763  1.00 93.48           C
ATOM   2735 1HD2 LEU A 185      -8.695  15.495  13.767  1.00 93.48           H
ATOM   2736 2HD2 LEU A 185      -7.331  15.439  12.626  1.00 93.48           H
ATOM   2737 3HD2 LEU A 185      -8.979  15.749  12.028  1.00 93.48           H
ATOM   2738  HN  LEU A 185      -6.193  11.892  11.947  1.00 93.48           H
ATOM   2739  N   TYR A 186      -5.430  11.291  14.862  1.00 92.26           N
ATOM   2740  CA  TYR A 186      -5.110  10.600  16.099  1.00 92.26           C
ATOM   2741  C   TYR A 186      -3.605  10.351  16.215  1.00 92.26           C
ATOM   2742  O   TYR A 186      -3.126   9.893  17.252  1.00 92.26           O
ATOM   2743  HA  TYR A 186      -5.432  11.229  16.929  1.00 92.26           H
ATOM   2744  CB  TYR A 186      -5.834   9.253  16.029  1.00 92.26           C
ATOM   2745 1HB  TYR A 186      -5.466   8.699  15.165  1.00 92.26           H
ATOM   2746 2HB  TYR A 186      -5.581   8.669  16.913  1.00 92.26           H
ATOM   2747  CG  TYR A 186      -7.356   9.369  15.930  1.00 92.26           C
ATOM   2748  CD1 TYR A 186      -8.048  10.153  16.832  1.00 92.26           C
ATOM   2749  HD1 TYR A 186      -7.510  10.688  17.613  1.00 92.26           H
ATOM   2750  CD2 TYR A 186      -8.038   8.691  14.940  1.00 92.26           C
ATOM   2751  HD2 TYR A 186      -7.491   8.072  14.229  1.00 92.26           H
ATOM   2752  CE1 TYR A 186      -9.481  10.262  16.739  1.00 92.26           C
ATOM   2753  HE1 TYR A 186     -10.040  10.877  17.445  1.00 92.26           H
ATOM   2754  CE2 TYR A 186      -9.470   8.800  14.848  1.00 92.26           C
ATOM   2755  HE2 TYR A 186     -10.021   8.269  14.071  1.00 92.26           H
ATOM   2756  CZ  TYR A 186     -10.121   9.580  15.752  1.00 92.26           C
ATOM   2757  OH  TYR A 186     -11.475   9.683  15.665  1.00 92.26           O
ATOM   2758  HH  TYR A 186     -11.817  10.298  16.375  1.00 92.26           H
ATOM   2759  HN  TYR A 186      -5.540  10.700  14.064  1.00 92.26           H
ATOM   2760  N   SER A 187      -2.901  10.663  15.137  1.00 92.96           N
ATOM   2761  CA  SER A 187      -1.455  10.524  15.122  1.00 92.96           C
ATOM   2762  C   SER A 187      -0.821  11.552  16.062  1.00 92.96           C
ATOM   2763  O   SER A 187      -1.028  12.754  15.904  1.00 92.96           O
ATOM   2764  HA  SER A 187      -1.258   9.511  15.473  1.00 92.96           H
ATOM   2765  CB  SER A 187      -0.901  10.688  13.705  1.00 92.96           C
ATOM   2766 1HB  SER A 187      -1.229  11.644  13.296  1.00 92.96           H
ATOM   2767 2HB  SER A 187       0.188  10.714  13.742  1.00 92.96           H
ATOM   2768  OG  SER A 187      -1.321   9.635  12.842  1.00 92.96           O
ATOM   2769  HG  SER A 187      -1.837  10.009  12.071  1.00 92.96           H
ATOM   2770  HN  SER A 187      -3.302  11.004  14.287  1.00 92.96           H
ATOM   2771  N   GLN A 188      -0.061  11.040  17.019  1.00 92.09           N
ATOM   2772  CA  GLN A 188       0.611  11.899  17.980  1.00 92.09           C
ATOM   2773  C   GLN A 188       1.977  11.316  18.348  1.00 92.09           C
ATOM   2774  O   GLN A 188       2.285  10.178  17.998  1.00 92.09           O
ATOM   2775  HA  GLN A 188       0.741  12.855  17.473  1.00 92.09           H
ATOM   2776  CB  GLN A 188      -0.251  12.105  19.227  1.00 92.09           C
ATOM   2777 1HB  GLN A 188       0.059  11.410  20.007  1.00 92.09           H
ATOM   2778 2HB  GLN A 188      -0.097  13.111  19.617  1.00 92.09           H
ATOM   2779  CG  GLN A 188      -1.733  11.897  18.910  1.00 92.09           C
ATOM   2780 1HG  GLN A 188      -1.994  12.439  18.001  1.00 92.09           H
ATOM   2781 2HG  GLN A 188      -1.922  10.841  18.717  1.00 92.09           H
ATOM   2782  CD  GLN A 188      -2.614  12.375  20.066  1.00 92.09           C
ATOM   2783  OE1 GLN A 188      -2.170  13.050  20.981  1.00 92.09           O
ATOM   2784  NE2 GLN A 188      -3.883  11.989  19.975  1.00 92.09           N
ATOM   2785 1HE2 GLN A 188      -4.183  11.436  19.198  1.00 92.09           H
ATOM   2786 2HE2 GLN A 188      -4.538  12.252  20.683  1.00 92.09           H
ATOM   2787  HN  GLN A 188       0.098  10.061  17.144  1.00 92.09           H
ATOM   2788  N   ILE A 189       2.759  12.123  19.049  1.00 92.04           N
ATOM   2789  CA  ILE A 189       3.980  11.632  19.666  1.00 92.04           C
ATOM   2790  C   ILE A 189       3.696  11.262  21.123  1.00 92.04           C
ATOM   2791  O   ILE A 189       3.197  12.084  21.890  1.00 92.04           O
ATOM   2792  HA  ILE A 189       4.276  10.729  19.132  1.00 92.04           H
ATOM   2793  CB  ILE A 189       5.111  12.648  19.498  1.00 92.04           C
ATOM   2794  HB  ILE A 189       4.793  13.590  19.945  1.00 92.04           H
ATOM   2795  CG1 ILE A 189       5.388  12.921  18.019  1.00 92.04           C
ATOM   2796 1HG1 ILE A 189       5.788  12.023  17.548  1.00 92.04           H
ATOM   2797 2HG1 ILE A 189       4.455  13.161  17.508  1.00 92.04           H
ATOM   2798  CG2 ILE A 189       6.369  12.197  20.243  1.00 92.04           C
ATOM   2799 1HG2 ILE A 189       6.145  12.095  21.305  1.00 92.04           H
ATOM   2800 2HG2 ILE A 189       6.700  11.236  19.848  1.00 92.04           H
ATOM   2801 3HG2 ILE A 189       7.157  12.937  20.108  1.00 92.04           H
ATOM   2802  CD1 ILE A 189       6.379  14.075  17.850  1.00 92.04           C
ATOM   2803 1HD1 ILE A 189       5.966  14.978  18.300  1.00 92.04           H
ATOM   2804 2HD1 ILE A 189       7.319  13.822  18.341  1.00 92.04           H
ATOM   2805 3HD1 ILE A 189       6.558  14.248  16.789  1.00 92.04           H
ATOM   2806  HN  ILE A 189       2.572  13.094  19.198  1.00 92.04           H
ATOM   2807  N   LYS A 190       4.027  10.025  21.461  1.00 87.70           N
ATOM   2808  CA  LYS A 190       3.903   9.565  22.834  1.00 87.70           C
ATOM   2809  C   LYS A 190       5.298   9.348  23.424  1.00 87.70           C
ATOM   2810  O   LYS A 190       6.146   8.710  22.802  1.00 87.70           O
ATOM   2811  HA  LYS A 190       3.408  10.355  23.400  1.00 87.70           H
ATOM   2812  CB  LYS A 190       3.005   8.328  22.906  1.00 87.70           C
ATOM   2813 1HB  LYS A 190       2.081   8.511  22.357  1.00 87.70           H
ATOM   2814 2HB  LYS A 190       3.501   7.486  22.422  1.00 87.70           H
ATOM   2815  CG  LYS A 190       2.681   7.969  24.357  1.00 87.70           C
ATOM   2816 1HG  LYS A 190       3.601   7.929  24.940  1.00 87.70           H
ATOM   2817 2HG  LYS A 190       2.058   8.748  24.797  1.00 87.70           H
ATOM   2818  CD  LYS A 190       1.958   6.623  24.441  1.00 87.70           C
ATOM   2819 1HD  LYS A 190       1.049   6.657  23.841  1.00 87.70           H
ATOM   2820 2HD  LYS A 190       2.589   5.841  24.020  1.00 87.70           H
ATOM   2821  CE  LYS A 190       1.607   6.278  25.890  1.00 87.70           C
ATOM   2822 1HE  LYS A 190       2.356   6.698  26.561  1.00 87.70           H
ATOM   2823 2HE  LYS A 190       0.652   6.730  26.156  1.00 87.70           H
ATOM   2824  NZ  LYS A 190       1.536   4.811  26.071  1.00 87.70           N
ATOM   2825 1HZ  LYS A 190       0.997   4.599  26.903  1.00 87.70           H
ATOM   2826 2HZ  LYS A 190       1.090   4.392  25.262  1.00 87.70           H
ATOM   2827 3HZ  LYS A 190       2.474   4.438  26.171  1.00 87.70           H
ATOM   2828  HN  LYS A 190       4.374   9.343  20.818  1.00 87.70           H
ATOM   2829  N   GLU A 191       5.493   9.892  24.616  1.00 84.60           N
ATOM   2830  CA  GLU A 191       6.731   9.675  25.344  1.00 84.60           C
ATOM   2831  C   GLU A 191       6.560   8.541  26.357  1.00 84.60           C
ATOM   2832  O   GLU A 191       5.627   8.556  27.159  1.00 84.60           O
ATOM   2833  HA  GLU A 191       7.464   9.389  24.590  1.00 84.60           H
ATOM   2834  CB  GLU A 191       7.195  10.960  26.033  1.00 84.60           C
ATOM   2835 1HB  GLU A 191       6.352  11.429  26.541  1.00 84.60           H
ATOM   2836 2HB  GLU A 191       8.030  10.740  26.697  1.00 84.60           H
ATOM   2837  CG  GLU A 191       7.713  11.973  25.010  1.00 84.60           C
ATOM   2838 1HG  GLU A 191       8.488  11.513  24.398  1.00 84.60           H
ATOM   2839 2HG  GLU A 191       6.905  12.263  24.338  1.00 84.60           H
ATOM   2840  CD  GLU A 191       8.275  13.215  25.705  1.00 84.60           C
ATOM   2841  OE1 GLU A 191       8.743  14.113  24.972  1.00 84.60           O
ATOM   2842  OE2 GLU A 191       8.223  13.239  26.954  1.00 84.60           O
ATOM   2843  HN  GLU A 191       4.824  10.470  25.083  1.00 84.60           H
ATOM   2844  N   GLU A 192       7.475   7.585  26.288  1.00 76.70           N
ATOM   2845  CA  GLU A 192       7.367   6.386  27.101  1.00 76.70           C
ATOM   2846  C   GLU A 192       8.749   5.952  27.593  1.00 76.70           C
ATOM   2847  O   GLU A 192       9.621   5.619  26.792  1.00 76.70           O
ATOM   2848  HA  GLU A 192       6.743   6.666  27.949  1.00 76.70           H
ATOM   2849  CB  GLU A 192       6.683   5.258  26.326  1.00 76.70           C
ATOM   2850 1HB  GLU A 192       5.668   5.556  26.063  1.00 76.70           H
ATOM   2851 2HB  GLU A 192       7.289   4.986  25.462  1.00 76.70           H
ATOM   2852  CG  GLU A 192       6.564   3.997  27.183  1.00 76.70           C
ATOM   2853 1HG  GLU A 192       7.199   3.212  26.772  1.00 76.70           H
ATOM   2854 2HG  GLU A 192       6.923   4.203  28.191  1.00 76.70           H
ATOM   2855  CD  GLU A 192       5.115   3.509  27.243  1.00 76.70           C
ATOM   2856  OE1 GLU A 192       4.801   2.777  28.207  1.00 76.70           O
ATOM   2857  OE2 GLU A 192       4.353   3.878  26.323  1.00 76.70           O
ATOM   2858  HN  GLU A 192       8.277   7.621  25.692  1.00 76.70           H
ATOM   2859  N   SER A 193       8.906   5.970  28.909  1.00 73.21           N
ATOM   2860  CA  SER A 193      10.148   5.529  29.521  1.00 73.21           C
ATOM   2861  C   SER A 193      11.330   6.284  28.910  1.00 73.21           C
ATOM   2862  O   SER A 193      12.424   5.737  28.787  1.00 73.21           O
ATOM   2863  HA  SER A 193      10.048   5.766  30.580  1.00 73.21           H
ATOM   2864  CB  SER A 193      10.338   4.020  29.353  1.00 73.21           C
ATOM   2865 1HB  SER A 193      11.303   3.728  29.768  1.00 73.21           H
ATOM   2866 2HB  SER A 193       9.574   3.492  29.922  1.00 73.21           H
ATOM   2867  OG  SER A 193      10.271   3.622  27.986  1.00 73.21           O
ATOM   2868  HG  SER A 193      11.104   3.901  27.507  1.00 73.21           H
ATOM   2869  HN  SER A 193       8.204   6.278  29.551  1.00 73.21           H
ATOM   2870  N   GLY A 194      11.068   7.531  28.545  1.00 76.70           N
ATOM   2871  CA  GLY A 194      12.110   8.385  27.999  1.00 76.70           C
ATOM   2872  C   GLY A 194      12.309   8.121  26.505  1.00 76.70           C
ATOM   2873  O   GLY A 194      13.266   8.609  25.907  1.00 76.70           O
ATOM   2874 1HA  GLY A 194      11.847   9.431  28.155  1.00 76.70           H
ATOM   2875 2HA  GLY A 194      13.045   8.208  28.531  1.00 76.70           H
ATOM   2876  HN  GLY A 194      10.167   7.958  28.616  1.00 76.70           H
ATOM   2877  N   ILE A 195      11.389   7.349  25.946  1.00 84.15           N
ATOM   2878  CA  ILE A 195      11.419   7.059  24.522  1.00 84.15           C
ATOM   2879  C   ILE A 195      10.219   7.725  23.845  1.00 84.15           C
ATOM   2880  O   ILE A 195       9.078   7.518  24.254  1.00 84.15           O
ATOM   2881  HA  ILE A 195      12.331   7.499  24.119  1.00 84.15           H
ATOM   2882  CB  ILE A 195      11.501   5.550  24.284  1.00 84.15           C
ATOM   2883  HB  ILE A 195      10.687   5.073  24.830  1.00 84.15           H
ATOM   2884  CG1 ILE A 195      12.809   4.978  24.834  1.00 84.15           C
ATOM   2885 1HG1 ILE A 195      13.638   5.273  24.190  1.00 84.15           H
ATOM   2886 2HG1 ILE A 195      13.007   5.397  25.820  1.00 84.15           H
ATOM   2887  CG2 ILE A 195      11.307   5.218  22.803  1.00 84.15           C
ATOM   2888 1HG2 ILE A 195      10.329   5.570  22.476  1.00 84.15           H
ATOM   2889 2HG2 ILE A 195      12.085   5.707  22.216  1.00 84.15           H
ATOM   2890 3HG2 ILE A 195      11.370   4.139  22.662  1.00 84.15           H
ATOM   2891  CD1 ILE A 195      12.745   3.452  24.925  1.00 84.15           C
ATOM   2892 1HD1 ILE A 195      11.931   3.162  25.588  1.00 84.15           H
ATOM   2893 2HD1 ILE A 195      12.572   3.036  23.933  1.00 84.15           H
ATOM   2894 3HD1 ILE A 195      13.688   3.072  25.318  1.00 84.15           H
ATOM   2895  HN  ILE A 195      10.634   6.925  26.447  1.00 84.15           H
ATOM   2896  N   ALA A 196      10.519   8.510  22.821  1.00 90.30           N
ATOM   2897  CA  ALA A 196       9.475   9.152  22.040  1.00 90.30           C
ATOM   2898  C   ALA A 196       8.984   8.186  20.961  1.00 90.30           C
ATOM   2899  O   ALA A 196       9.785   7.612  20.225  1.00 90.30           O
ATOM   2900  HA  ALA A 196       8.650   9.381  22.714  1.00 90.30           H
ATOM   2901  CB  ALA A 196      10.009  10.460  21.452  1.00 90.30           C
ATOM   2902 1HB  ALA A 196      10.318  11.123  22.261  1.00 90.30           H
ATOM   2903 2HB  ALA A 196      10.864  10.248  20.811  1.00 90.30           H
ATOM   2904 3HB  ALA A 196       9.226  10.942  20.867  1.00 90.30           H
ATOM   2905  HN  ALA A 196      11.453   8.709  22.523  1.00 90.30           H
ATOM   2906  N   ILE A 197       7.669   8.036  20.900  1.00 89.18           N
ATOM   2907  CA  ILE A 197       7.064   7.106  19.962  1.00 89.18           C
ATOM   2908  C   ILE A 197       5.981   7.830  19.159  1.00 89.18           C
ATOM   2909  O   ILE A 197       5.119   8.494  19.731  1.00 89.18           O
ATOM   2910  HA  ILE A 197       7.845   6.781  19.274  1.00 89.18           H
ATOM   2911  CB  ILE A 197       6.558   5.861  20.693  1.00 89.18           C
ATOM   2912  HB  ILE A 197       5.869   6.180  21.476  1.00 89.18           H
ATOM   2913  CG1 ILE A 197       7.709   5.122  21.378  1.00 89.18           C
ATOM   2914 1HG1 ILE A 197       8.407   4.753  20.627  1.00 89.18           H
ATOM   2915 2HG1 ILE A 197       8.262   5.812  22.015  1.00 89.18           H
ATOM   2916  CG2 ILE A 197       5.774   4.950  19.746  1.00 89.18           C
ATOM   2917 1HG2 ILE A 197       4.918   5.492  19.346  1.00 89.18           H
ATOM   2918 2HG2 ILE A 197       6.421   4.635  18.927  1.00 89.18           H
ATOM   2919 3HG2 ILE A 197       5.426   4.072  20.292  1.00 89.18           H
ATOM   2920  CD1 ILE A 197       7.188   3.952  22.216  1.00 89.18           C
ATOM   2921 1HD1 ILE A 197       6.509   4.328  22.982  1.00 89.18           H
ATOM   2922 2HD1 ILE A 197       6.657   3.252  21.572  1.00 89.18           H
ATOM   2923 3HD1 ILE A 197       8.027   3.444  22.692  1.00 89.18           H
ATOM   2924  HN  ILE A 197       7.022   8.536  21.476  1.00 89.18           H
ATOM   2925  N   CYS A 198       6.062   7.677  17.845  1.00 91.80           N
ATOM   2926  CA  CYS A 198       4.990   8.124  16.972  1.00 91.80           C
ATOM   2927  C   CYS A 198       3.912   7.039  16.941  1.00 91.80           C
ATOM   2928  O   CYS A 198       4.121   5.966  16.378  1.00 91.80           O
ATOM   2929  HA  CYS A 198       4.600   9.046  17.403  1.00 91.80           H
ATOM   2930  CB  CYS A 198       5.504   8.457  15.570  1.00 91.80           C
ATOM   2931 1HB  CYS A 198       6.141   9.342  15.608  1.00 91.80           H
ATOM   2932 2HB  CYS A 198       6.118   7.639  15.195  1.00 91.80           H
ATOM   2933  SG  CYS A 198       4.095   8.751  14.440  1.00 91.80           S
ATOM   2934  HN  CYS A 198       6.840   7.257  17.378  1.00 91.80           H
ATOM   2935  N   THR A 199       2.780   7.357  17.554  1.00 91.19           N
ATOM   2936  CA  THR A 199       1.674   6.417  17.617  1.00 91.19           C
ATOM   2937  C   THR A 199       0.343   7.146  17.424  1.00 91.19           C
ATOM   2938  O   THR A 199       0.296   8.375  17.444  1.00 91.19           O
ATOM   2939  HA  THR A 199       1.775   5.712  16.792  1.00 91.19           H
ATOM   2940  CB  THR A 199       1.768   5.665  18.946  1.00 91.19           C
ATOM   2941  HB  THR A 199       2.791   5.342  19.140  1.00 91.19           H
ATOM   2942  OG1 THR A 199       0.807   4.620  18.822  1.00 91.19           O
ATOM   2943  HG1 THR A 199       0.951   3.936  19.538  1.00 91.19           H
ATOM   2944  CG2 THR A 199       1.263   6.497  20.127  1.00 91.19           C
ATOM   2945 1HG2 THR A 199       0.219   6.762  19.964  1.00 91.19           H
ATOM   2946 2HG2 THR A 199       1.860   7.405  20.212  1.00 91.19           H
ATOM   2947 3HG2 THR A 199       1.352   5.916  21.045  1.00 91.19           H
ATOM   2948  HN  THR A 199       2.614   8.235  18.001  1.00 91.19           H
ATOM   2949  N   MET A 200      -0.706   6.358  17.242  1.00 91.35           N
ATOM   2950  CA  MET A 200      -2.059   6.885  17.305  1.00 91.35           C
ATOM   2951  C   MET A 200      -2.622   6.779  18.724  1.00 91.35           C
ATOM   2952  O   MET A 200      -2.489   5.742  19.372  1.00 91.35           O
ATOM   2953  HA  MET A 200      -1.979   7.933  17.017  1.00 91.35           H
ATOM   2954  CB  MET A 200      -2.956   6.108  16.339  1.00 91.35           C
ATOM   2955 1HB  MET A 200      -2.884   5.041  16.549  1.00 91.35           H
ATOM   2956 2HB  MET A 200      -3.996   6.394  16.494  1.00 91.35           H
ATOM   2957  CG  MET A 200      -2.558   6.376  14.886  1.00 91.35           C
ATOM   2958 1HG  MET A 200      -2.600   7.446  14.680  1.00 91.35           H
ATOM   2959 2HG  MET A 200      -1.529   6.059  14.718  1.00 91.35           H
ATOM   2960  SD  MET A 200      -3.653   5.500  13.782  1.00 91.35           S
ATOM   2961  CE  MET A 200      -3.375   3.825  14.335  1.00 91.35           C
ATOM   2962 1HE  MET A 200      -2.323   3.571  14.208  1.00 91.35           H
ATOM   2963 2HE  MET A 200      -3.646   3.740  15.387  1.00 91.35           H
ATOM   2964 3HE  MET A 200      -3.987   3.142  13.745  1.00 91.35           H
ATOM   2965  HN  MET A 200      -0.643   5.377  17.054  1.00 91.35           H
ATOM   2966  N   VAL A 201      -3.241   7.865  19.163  1.00 91.71           N
ATOM   2967  CA  VAL A 201      -3.875   7.887  20.470  1.00 91.71           C
ATOM   2968  C   VAL A 201      -5.368   8.177  20.303  1.00 91.71           C
ATOM   2969  O   VAL A 201      -5.746   9.147  19.649  1.00 91.71           O
ATOM   2970  HA  VAL A 201      -3.757   6.897  20.911  1.00 91.71           H
ATOM   2971  CB  VAL A 201      -3.168   8.896  21.378  1.00 91.71           C
ATOM   2972  HB  VAL A 201      -3.318   9.890  20.955  1.00 91.71           H
ATOM   2973  CG1 VAL A 201      -3.773   8.888  22.783  1.00 91.71           C
ATOM   2974 1HG1 VAL A 201      -4.829   9.150  22.726  1.00 91.71           H
ATOM   2975 2HG1 VAL A 201      -3.668   7.894  23.218  1.00 91.71           H
ATOM   2976 3HG1 VAL A 201      -3.252   9.614  23.407  1.00 91.71           H
ATOM   2977  CG2 VAL A 201      -1.663   8.629  21.427  1.00 91.71           C
ATOM   2978 1HG2 VAL A 201      -1.484   7.625  21.814  1.00 91.71           H
ATOM   2979 2HG2 VAL A 201      -1.246   8.709  20.422  1.00 91.71           H
ATOM   2980 3HG2 VAL A 201      -1.185   9.360  22.078  1.00 91.71           H
ATOM   2981  HN  VAL A 201      -3.313   8.716  18.644  1.00 91.71           H
ATOM   2982  N   TYR A 202      -6.176   7.318  20.907  1.00 90.71           N
ATOM   2983  CA  TYR A 202      -7.619   7.424  20.770  1.00 90.71           C
ATOM   2984  C   TYR A 202      -8.237   8.112  21.989  1.00 90.71           C
ATOM   2985  O   TYR A 202      -7.885   7.801  23.126  1.00 90.71           O
ATOM   2986  HA  TYR A 202      -7.829   8.019  19.881  1.00 90.71           H
ATOM   2987  CB  TYR A 202      -8.142   5.989  20.690  1.00 90.71           C
ATOM   2988 1HB  TYR A 202      -7.798   5.438  21.565  1.00 90.71           H
ATOM   2989 2HB  TYR A 202      -9.231   6.007  20.733  1.00 90.71           H
ATOM   2990  CG  TYR A 202      -7.708   5.238  19.430  1.00 90.71           C
ATOM   2991  CD1 TYR A 202      -8.420   5.388  18.257  1.00 90.71           C
ATOM   2992  HD1 TYR A 202      -9.292   6.042  18.229  1.00 90.71           H
ATOM   2993  CD2 TYR A 202      -6.604   4.410  19.466  1.00 90.71           C
ATOM   2994  HD2 TYR A 202      -6.042   4.291  20.392  1.00 90.71           H
ATOM   2995  CE1 TYR A 202      -8.011   4.681  17.071  1.00 90.71           C
ATOM   2996  HE1 TYR A 202      -8.565   4.791  16.138  1.00 90.71           H
ATOM   2997  CE2 TYR A 202      -6.196   3.703  18.279  1.00 90.71           C
ATOM   2998  HE2 TYR A 202      -5.326   3.046  18.294  1.00 90.71           H
ATOM   2999  CZ  TYR A 202      -6.919   3.873  17.141  1.00 90.71           C
ATOM   3000  OH  TYR A 202      -6.533   3.206  16.020  1.00 90.71           O
ATOM   3001  HH  TYR A 202      -7.298   3.143  15.379  1.00 90.71           H
ATOM   3002  HN  TYR A 202      -5.861   6.561  21.480  1.00 90.71           H
ATOM   3003  N   PRO A 203      -9.164   9.056  21.776  1.00 81.97           N
ATOM   3004  CA  PRO A 203      -9.650   9.897  22.873  1.00 81.97           C
ATOM   3005  C   PRO A 203     -10.478   9.112  23.878  1.00 81.97           C
ATOM   3006  O   PRO A 203     -11.081   8.096  23.533  1.00 81.97           O
ATOM   3007  HA  PRO A 203      -8.811  10.292  23.445  1.00 81.97           H
ATOM   3008  CB  PRO A 203     -10.481  10.969  22.167  1.00 81.97           C
ATOM   3009 1HB  PRO A 203     -11.320  11.297  22.781  1.00 81.97           H
ATOM   3010 2HB  PRO A 203      -9.886  11.855  21.943  1.00 81.97           H
ATOM   3011  CG  PRO A 203     -10.949  10.288  20.913  1.00 81.97           C
ATOM   3012 1HG  PRO A 203     -11.856   9.711  21.093  1.00 81.97           H
ATOM   3013 2HG  PRO A 203     -11.183  11.013  20.134  1.00 81.97           H
ATOM   3014  CD  PRO A 203      -9.814   9.397  20.499  1.00 81.97           C
ATOM   3015 1HD  PRO A 203     -10.171   8.507  19.979  1.00 81.97           H
ATOM   3016 2HD  PRO A 203      -9.129   9.908  19.823  1.00 81.97           H
ATOM   3017  N   SER A 204     -10.487   9.608  25.106  1.00 70.21           N
ATOM   3018  CA  SER A 204     -10.692   8.749  26.259  1.00 70.21           C
ATOM   3019  C   SER A 204     -11.910   7.851  26.033  1.00 70.21           C
ATOM   3020  O   SER A 204     -11.776   6.633  25.922  1.00 70.21           O
ATOM   3021  HA  SER A 204      -9.784   8.150  26.338  1.00 70.21           H
ATOM   3022  CB  SER A 204     -10.870   9.573  27.536  1.00 70.21           C
ATOM   3023 1HB  SER A 204     -11.105   8.908  28.367  1.00 70.21           H
ATOM   3024 2HB  SER A 204      -9.931  10.069  27.781  1.00 70.21           H
ATOM   3025  OG  SER A 204     -11.901  10.547  27.402  1.00 70.21           O
ATOM   3026  HG  SER A 204     -12.745  10.213  27.823  1.00 70.21           H
ATOM   3027  HN  SER A 204     -10.357  10.577  25.319  1.00 70.21           H
ATOM   3028  N   ASP A 205     -13.070   8.487  25.970  1.00 68.83           N
ATOM   3029  CA  ASP A 205     -14.285   7.880  26.488  1.00 68.83           C
ATOM   3030  C   ASP A 205     -14.599   6.615  25.687  1.00 68.83           C
ATOM   3031  O   ASP A 205     -14.855   5.559  26.263  1.00 68.83           O
ATOM   3032  HA  ASP A 205     -14.075   7.668  27.536  1.00 68.83           H
ATOM   3033  CB  ASP A 205     -15.476   8.832  26.356  1.00 68.83           C
ATOM   3034 1HB  ASP A 205     -15.558   9.176  25.325  1.00 68.83           H
ATOM   3035 2HB  ASP A 205     -16.398   8.300  26.589  1.00 68.83           H
ATOM   3036  CG  ASP A 205     -15.323  10.034  27.289  1.00 68.83           C
ATOM   3037  OD1 ASP A 205     -14.334  10.037  28.054  1.00 68.83           O
ATOM   3038  OD2 ASP A 205     -16.198  10.924  27.217  1.00 68.83           O
ATOM   3039  HN  ASP A 205     -13.188   9.398  25.576  1.00 68.83           H
ATOM   3040  N   GLU A 206     -14.571   6.764  24.371  1.00 82.68           N
ATOM   3041  CA  GLU A 206     -14.915   5.664  23.486  1.00 82.68           C
ATOM   3042  C   GLU A 206     -13.677   5.191  22.721  1.00 82.68           C
ATOM   3043  O   GLU A 206     -13.782   4.737  21.583  1.00 82.68           O
ATOM   3044  HA  GLU A 206     -15.274   4.869  24.138  1.00 82.68           H
ATOM   3045  CB  GLU A 206     -16.034   6.066  22.522  1.00 82.68           C
ATOM   3046 1HB  GLU A 206     -15.782   7.010  22.040  1.00 82.68           H
ATOM   3047 2HB  GLU A 206     -16.218   5.257  21.815  1.00 82.68           H
ATOM   3048  CG  GLU A 206     -17.349   6.290  23.272  1.00 82.68           C
ATOM   3049 1HG  GLU A 206     -17.163   6.292  24.346  1.00 82.68           H
ATOM   3050 2HG  GLU A 206     -17.755   7.269  23.017  1.00 82.68           H
ATOM   3051  CD  GLU A 206     -18.369   5.203  22.927  1.00 82.68           C
ATOM   3052  OE1 GLU A 206     -18.978   4.673  23.881  1.00 82.68           O
ATOM   3053  OE2 GLU A 206     -18.516   4.926  21.717  1.00 82.68           O
ATOM   3054  HN  GLU A 206     -14.319   7.615  23.910  1.00 82.68           H
ATOM   3055  N   SER A 207     -12.533   5.312  23.378  1.00 88.19           N
ATOM   3056  CA  SER A 207     -11.262   5.059  22.721  1.00 88.19           C
ATOM   3057  C   SER A 207     -11.261   3.657  22.107  1.00 88.19           C
ATOM   3058  O   SER A 207     -10.847   3.478  20.963  1.00 88.19           O
ATOM   3059  HA  SER A 207     -11.184   5.818  21.942  1.00 88.19           H
ATOM   3060  CB  SER A 207     -10.096   5.211  23.700  1.00 88.19           C
ATOM   3061 1HB  SER A 207      -9.187   4.820  23.243  1.00 88.19           H
ATOM   3062 2HB  SER A 207      -9.924   6.269  23.897  1.00 88.19           H
ATOM   3063  OG  SER A 207     -10.339   4.532  24.929  1.00 88.19           O
ATOM   3064  HG  SER A 207     -10.626   5.186  25.629  1.00 88.19           H
ATOM   3065  HN  SER A 207     -12.466   5.578  24.340  1.00 88.19           H
ATOM   3066  N   THR A 208     -11.728   2.700  22.895  1.00 89.46           N
ATOM   3067  CA  THR A 208     -11.682   1.306  22.488  1.00 89.46           C
ATOM   3068  C   THR A 208     -12.583   1.075  21.273  1.00 89.46           C
ATOM   3069  O   THR A 208     -12.182   0.416  20.315  1.00 89.46           O
ATOM   3070  HA  THR A 208     -10.663   1.072  22.179  1.00 89.46           H
ATOM   3071  CB  THR A 208     -12.059   0.448  23.697  1.00 89.46           C
ATOM   3072  HB  THR A 208     -12.023  -0.613  23.448  1.00 89.46           H
ATOM   3073  OG1 THR A 208     -13.336   0.944  24.089  1.00 89.46           O
ATOM   3074  HG1 THR A 208     -13.793   0.280  24.682  1.00 89.46           H
ATOM   3075  CG2 THR A 208     -11.166   0.718  24.909  1.00 89.46           C
ATOM   3076 1HG2 THR A 208     -11.255   1.765  25.200  1.00 89.46           H
ATOM   3077 2HG2 THR A 208     -10.129   0.499  24.652  1.00 89.46           H
ATOM   3078 3HG2 THR A 208     -11.477   0.083  25.738  1.00 89.46           H
ATOM   3079  HN  THR A 208     -12.132   2.865  23.795  1.00 89.46           H
ATOM   3080  N   LYS A 209     -13.783   1.630  21.353  1.00 91.14           N
ATOM   3081  CA  LYS A 209     -14.739   1.506  20.265  1.00 91.14           C
ATOM   3082  C   LYS A 209     -14.150   2.135  19.001  1.00 91.14           C
ATOM   3083  O   LYS A 209     -14.249   1.564  17.916  1.00 91.14           O
ATOM   3084  HA  LYS A 209     -14.890   0.442  20.083  1.00 91.14           H
ATOM   3085  CB  LYS A 209     -16.092   2.093  20.671  1.00 91.14           C
ATOM   3086 1HB  LYS A 209     -15.951   3.094  21.081  1.00 91.14           H
ATOM   3087 2HB  LYS A 209     -16.727   2.196  19.791  1.00 91.14           H
ATOM   3088  CG  LYS A 209     -16.786   1.206  21.707  1.00 91.14           C
ATOM   3089 1HG  LYS A 209     -17.023   0.240  21.262  1.00 91.14           H
ATOM   3090 2HG  LYS A 209     -16.110   1.017  22.540  1.00 91.14           H
ATOM   3091  CD  LYS A 209     -18.068   1.865  22.222  1.00 91.14           C
ATOM   3092 1HD  LYS A 209     -17.820   2.783  22.754  1.00 91.14           H
ATOM   3093 2HD  LYS A 209     -18.701   2.145  21.380  1.00 91.14           H
ATOM   3094  CE  LYS A 209     -18.834   0.921  23.151  1.00 91.14           C
ATOM   3095 1HE  LYS A 209     -19.091   0.006  22.618  1.00 91.14           H
ATOM   3096 2HE  LYS A 209     -18.200   0.633  23.990  1.00 91.14           H
ATOM   3097  NZ  LYS A 209     -20.064   1.573  23.653  1.00 91.14           N
ATOM   3098 1HZ  LYS A 209     -20.543   0.946  24.290  1.00 91.14           H
ATOM   3099 2HZ  LYS A 209     -19.818   2.428  24.140  1.00 91.14           H
ATOM   3100 3HZ  LYS A 209     -20.673   1.792  22.872  1.00 91.14           H
ATOM   3101  HN  LYS A 209     -14.105   2.156  22.140  1.00 91.14           H
ATOM   3102  N   LEU A 210     -13.550   3.302  19.183  1.00 92.20           N
ATOM   3103  CA  LEU A 210     -13.008   4.048  18.060  1.00 92.20           C
ATOM   3104  C   LEU A 210     -11.899   3.230  17.397  1.00 92.20           C
ATOM   3105  O   LEU A 210     -11.869   3.092  16.175  1.00 92.20           O
ATOM   3106  HA  LEU A 210     -13.814   4.185  17.339  1.00 92.20           H
ATOM   3107  CB  LEU A 210     -12.561   5.441  18.508  1.00 92.20           C
ATOM   3108 1HB  LEU A 210     -13.408   5.939  18.980  1.00 92.20           H
ATOM   3109 2HB  LEU A 210     -11.793   5.326  19.273  1.00 92.20           H
ATOM   3110  CG  LEU A 210     -12.015   6.356  17.410  1.00 92.20           C
ATOM   3111  HG  LEU A 210     -11.193   5.840  16.914  1.00 92.20           H
ATOM   3112  CD1 LEU A 210     -13.081   6.635  16.349  1.00 92.20           C
ATOM   3113 1HD1 LEU A 210     -13.397   5.696  15.896  1.00 92.20           H
ATOM   3114 2HD1 LEU A 210     -13.939   7.121  16.814  1.00 92.20           H
ATOM   3115 3HD1 LEU A 210     -12.666   7.288  15.580  1.00 92.20           H
ATOM   3116  CD2 LEU A 210     -11.446   7.646  18.004  1.00 92.20           C
ATOM   3117 1HD2 LEU A 210     -12.232   8.176  18.542  1.00 92.20           H
ATOM   3118 2HD2 LEU A 210     -10.636   7.403  18.691  1.00 92.20           H
ATOM   3119 3HD2 LEU A 210     -11.065   8.278  17.202  1.00 92.20           H
ATOM   3120  HN  LEU A 210     -13.432   3.737  20.076  1.00 92.20           H
ATOM   3121  N   LYS A 211     -11.013   2.708  18.233  1.00 92.16           N
ATOM   3122  CA  LYS A 211      -9.920   1.883  17.746  1.00 92.16           C
ATOM   3123  C   LYS A 211     -10.489   0.726  16.921  1.00 92.16           C
ATOM   3124  O   LYS A 211     -10.086   0.517  15.778  1.00 92.16           O
ATOM   3125  HA  LYS A 211      -9.308   2.504  17.093  1.00 92.16           H
ATOM   3126  CB  LYS A 211      -9.031   1.431  18.906  1.00 92.16           C
ATOM   3127 1HB  LYS A 211      -8.604   2.302  19.403  1.00 92.16           H
ATOM   3128 2HB  LYS A 211      -9.634   0.906  19.647  1.00 92.16           H
ATOM   3129  CG  LYS A 211      -7.908   0.517  18.413  1.00 92.16           C
ATOM   3130 1HG  LYS A 211      -8.327  -0.435  18.085  1.00 92.16           H
ATOM   3131 2HG  LYS A 211      -7.422   0.967  17.547  1.00 92.16           H
ATOM   3132  CD  LYS A 211      -6.875   0.273  19.515  1.00 92.16           C
ATOM   3133 1HD  LYS A 211      -6.521   1.228  19.904  1.00 92.16           H
ATOM   3134 2HD  LYS A 211      -7.342  -0.255  20.346  1.00 92.16           H
ATOM   3135  CE  LYS A 211      -5.692  -0.540  18.987  1.00 92.16           C
ATOM   3136 1HE  LYS A 211      -6.026  -1.537  18.701  1.00 92.16           H
ATOM   3137 2HE  LYS A 211      -5.290  -0.068  18.090  1.00 92.16           H
ATOM   3138  NZ  LYS A 211      -4.633  -0.642  20.017  1.00 92.16           N
ATOM   3139 1HZ  LYS A 211      -3.780  -0.986  19.591  1.00 92.16           H
ATOM   3140 2HZ  LYS A 211      -4.465   0.272  20.421  1.00 92.16           H
ATOM   3141 3HZ  LYS A 211      -4.930  -1.284  20.744  1.00 92.16           H
ATOM   3142  HN  LYS A 211     -11.032   2.841  19.224  1.00 92.16           H
ATOM   3143  N   SER A 212     -11.418   0.006  17.533  1.00 91.81           N
ATOM   3144  CA  SER A 212     -11.997  -1.165  16.896  1.00 91.81           C
ATOM   3145  C   SER A 212     -12.579  -0.784  15.533  1.00 91.81           C
ATOM   3146  O   SER A 212     -12.394  -1.504  14.552  1.00 91.81           O
ATOM   3147  HA  SER A 212     -11.172  -1.867  16.777  1.00 91.81           H
ATOM   3148  CB  SER A 212     -13.077  -1.794  17.777  1.00 91.81           C
ATOM   3149 1HB  SER A 212     -12.676  -1.966  18.776  1.00 91.81           H
ATOM   3150 2HB  SER A 212     -13.909  -1.097  17.884  1.00 91.81           H
ATOM   3151  OG  SER A 212     -13.555  -3.024  17.240  1.00 91.81           O
ATOM   3152  HG  SER A 212     -12.787  -3.632  17.042  1.00 91.81           H
ATOM   3153  HN  SER A 212     -11.773   0.210  18.445  1.00 91.81           H
ATOM   3154  N   ALA A 213     -13.271   0.346  15.515  1.00 92.34           N
ATOM   3155  CA  ALA A 213     -13.939   0.795  14.306  1.00 92.34           C
ATOM   3156  C   ALA A 213     -12.891   1.120  13.239  1.00 92.34           C
ATOM   3157  O   ALA A 213     -13.025   0.710  12.087  1.00 92.34           O
ATOM   3158  HA  ALA A 213     -14.566  -0.023  13.950  1.00 92.34           H
ATOM   3159  CB  ALA A 213     -14.832   1.994  14.631  1.00 92.34           C
ATOM   3160 1HB  ALA A 213     -15.577   1.703  15.371  1.00 92.34           H
ATOM   3161 2HB  ALA A 213     -14.221   2.804  15.030  1.00 92.34           H
ATOM   3162 3HB  ALA A 213     -15.333   2.331  13.723  1.00 92.34           H
ATOM   3163  HN  ALA A 213     -13.378   0.948  16.306  1.00 92.34           H
ATOM   3164  N   VAL A 214     -11.872   1.853  13.661  1.00 90.74           N
ATOM   3165  CA  VAL A 214     -10.835   2.293  12.743  1.00 90.74           C
ATOM   3166  C   VAL A 214     -10.124   1.070  12.161  1.00 90.74           C
ATOM   3167  O   VAL A 214      -9.826   1.030  10.968  1.00 90.74           O
ATOM   3168  HA  VAL A 214     -11.322   2.835  11.932  1.00 90.74           H
ATOM   3169  CB  VAL A 214      -9.883   3.258  13.452  1.00 90.74           C
ATOM   3170  HB  VAL A 214      -9.576   2.796  14.391  1.00 90.74           H
ATOM   3171  CG1 VAL A 214      -8.625   3.500  12.615  1.00 90.74           C
ATOM   3172 1HG1 VAL A 214      -8.108   2.554  12.454  1.00 90.74           H
ATOM   3173 2HG1 VAL A 214      -8.906   3.930  11.654  1.00 90.74           H
ATOM   3174 3HG1 VAL A 214      -7.965   4.189  13.143  1.00 90.74           H
ATOM   3175  CG2 VAL A 214     -10.584   4.577  13.783  1.00 90.74           C
ATOM   3176 1HG2 VAL A 214     -10.932   5.044  12.862  1.00 90.74           H
ATOM   3177 2HG2 VAL A 214     -11.434   4.382  14.436  1.00 90.74           H
ATOM   3178 3HG2 VAL A 214      -9.884   5.244  14.287  1.00 90.74           H
ATOM   3179  HN  VAL A 214     -11.748   2.146  14.610  1.00 90.74           H
ATOM   3180  N   LEU A 215      -9.872   0.102  13.030  1.00 91.29           N
ATOM   3181  CA  LEU A 215      -9.186  -1.112  12.620  1.00 91.29           C
ATOM   3182  C   LEU A 215     -10.059  -1.873  11.620  1.00 91.29           C
ATOM   3183  O   LEU A 215      -9.566  -2.355  10.602  1.00 91.29           O
ATOM   3184  HA  LEU A 215      -8.266  -0.813  12.118  1.00 91.29           H
ATOM   3185  CB  LEU A 215      -8.787  -1.940  13.843  1.00 91.29           C
ATOM   3186 1HB  LEU A 215      -9.508  -1.749  14.638  1.00 91.29           H
ATOM   3187 2HB  LEU A 215      -8.870  -2.996  13.585  1.00 91.29           H
ATOM   3188  CG  LEU A 215      -7.383  -1.687  14.395  1.00 91.29           C
ATOM   3189  HG  LEU A 215      -7.013  -0.753  13.972  1.00 91.29           H
ATOM   3190  CD1 LEU A 215      -7.414  -1.514  15.915  1.00 91.29           C
ATOM   3191 1HD1 LEU A 215      -8.048  -0.666  16.171  1.00 91.29           H
ATOM   3192 2HD1 LEU A 215      -7.813  -2.418  16.375  1.00 91.29           H
ATOM   3193 3HD1 LEU A 215      -6.403  -1.336  16.281  1.00 91.29           H
ATOM   3194  CD2 LEU A 215      -6.417  -2.792  13.963  1.00 91.29           C
ATOM   3195 1HD2 LEU A 215      -6.772  -3.752  14.338  1.00 91.29           H
ATOM   3196 2HD2 LEU A 215      -6.364  -2.824  12.875  1.00 91.29           H
ATOM   3197 3HD2 LEU A 215      -5.426  -2.588  14.369  1.00 91.29           H
ATOM   3198  HN  LEU A 215     -10.127   0.138  13.996  1.00 91.29           H
ATOM   3199  N   THR A 216     -11.341  -1.956  11.946  1.00 92.42           N
ATOM   3200  CA  THR A 216     -12.283  -2.666  11.098  1.00 92.42           C
ATOM   3201  C   THR A 216     -12.305  -2.054   9.696  1.00 92.42           C
ATOM   3202  O   THR A 216     -12.277  -2.775   8.700  1.00 92.42           O
ATOM   3203  HA  THR A 216     -11.942  -3.696  10.992  1.00 92.42           H
ATOM   3204  CB  THR A 216     -13.648  -2.648  11.790  1.00 92.42           C
ATOM   3205  HB  THR A 216     -14.026  -1.630  11.878  1.00 92.42           H
ATOM   3206  OG1 THR A 216     -13.422  -3.330  13.021  1.00 92.42           O
ATOM   3207  HG1 THR A 216     -13.341  -2.669  13.768  1.00 92.42           H
ATOM   3208  CG2 THR A 216     -14.681  -3.516  11.069  1.00 92.42           C
ATOM   3209 1HG2 THR A 216     -14.333  -4.548  11.040  1.00 92.42           H
ATOM   3210 2HG2 THR A 216     -14.816  -3.149  10.051  1.00 92.42           H
ATOM   3211 3HG2 THR A 216     -15.631  -3.467  11.601  1.00 92.42           H
ATOM   3212  HN  THR A 216     -11.736  -1.550  12.770  1.00 92.42           H
ATOM   3213  N   LEU A 217     -12.355  -0.731   9.663  1.00 89.46           N
ATOM   3214  CA  LEU A 217     -12.400  -0.014   8.400  1.00 89.46           C
ATOM   3215  C   LEU A 217     -11.143  -0.338   7.590  1.00 89.46           C
ATOM   3216  O   LEU A 217     -11.212  -0.516   6.375  1.00 89.46           O
ATOM   3217  HA  LEU A 217     -13.268  -0.377   7.849  1.00 89.46           H
ATOM   3218  CB  LEU A 217     -12.609   1.482   8.639  1.00 89.46           C
ATOM   3219 1HB  LEU A 217     -13.499   1.611   9.256  1.00 89.46           H
ATOM   3220 2HB  LEU A 217     -11.764   1.859   9.216  1.00 89.46           H
ATOM   3221  CG  LEU A 217     -12.762   2.347   7.387  1.00 89.46           C
ATOM   3222  HG  LEU A 217     -11.922   2.139   6.724  1.00 89.46           H
ATOM   3223  CD1 LEU A 217     -14.039   1.988   6.625  1.00 89.46           C
ATOM   3224 1HD1 LEU A 217     -14.000   0.941   6.324  1.00 89.46           H
ATOM   3225 2HD1 LEU A 217     -14.904   2.149   7.268  1.00 89.46           H
ATOM   3226 3HD1 LEU A 217     -14.123   2.617   5.739  1.00 89.46           H
ATOM   3227  CD2 LEU A 217     -12.704   3.835   7.737  1.00 89.46           C
ATOM   3228 1HD2 LEU A 217     -13.510   4.077   8.430  1.00 89.46           H
ATOM   3229 2HD2 LEU A 217     -11.744   4.061   8.203  1.00 89.46           H
ATOM   3230 3HD2 LEU A 217     -12.815   4.427   6.829  1.00 89.46           H
ATOM   3231  HN  LEU A 217     -12.365  -0.151  10.478  1.00 89.46           H
ATOM   3232  N   LYS A 218     -10.024  -0.404   8.296  1.00 87.14           N
ATOM   3233  CA  LYS A 218      -8.749  -0.676   7.654  1.00 87.14           C
ATOM   3234  C   LYS A 218      -8.791  -2.066   7.015  1.00 87.14           C
ATOM   3235  O   LYS A 218      -8.241  -2.273   5.935  1.00 87.14           O
ATOM   3236  HA  LYS A 218      -8.617   0.063   6.864  1.00 87.14           H
ATOM   3237  CB  LYS A 218      -7.599  -0.490   8.646  1.00 87.14           C
ATOM   3238 1HB  LYS A 218      -7.846  -0.974   9.590  1.00 87.14           H
ATOM   3239 2HB  LYS A 218      -6.702  -0.977   8.264  1.00 87.14           H
ATOM   3240  CG  LYS A 218      -7.317   0.995   8.886  1.00 87.14           C
ATOM   3241 1HG  LYS A 218      -6.926   1.446   7.974  1.00 87.14           H
ATOM   3242 2HG  LYS A 218      -8.247   1.511   9.123  1.00 87.14           H
ATOM   3243  CD  LYS A 218      -6.316   1.185  10.027  1.00 87.14           C
ATOM   3244 1HD  LYS A 218      -6.670   0.665  10.917  1.00 87.14           H
ATOM   3245 2HD  LYS A 218      -5.360   0.738   9.755  1.00 87.14           H
ATOM   3246  CE  LYS A 218      -6.119   2.670  10.341  1.00 87.14           C
ATOM   3247 1HE  LYS A 218      -6.028   3.235   9.414  1.00 87.14           H
ATOM   3248 2HE  LYS A 218      -6.993   3.056  10.865  1.00 87.14           H
ATOM   3249  NZ  LYS A 218      -4.909   2.868  11.170  1.00 87.14           N
ATOM   3250 1HZ  LYS A 218      -4.567   3.815  11.048  1.00 87.14           H
ATOM   3251 2HZ  LYS A 218      -5.139   2.714  12.146  1.00 87.14           H
ATOM   3252 3HZ  LYS A 218      -4.192   2.210  10.884  1.00 87.14           H
ATOM   3253  HN  LYS A 218      -9.979  -0.276   9.287  1.00 87.14           H
ATOM   3254  N   VAL A 219      -9.449  -2.982   7.710  1.00 88.24           N
ATOM   3255  CA  VAL A 219      -9.504  -4.364   7.263  1.00 88.24           C
ATOM   3256  C   VAL A 219     -10.394  -4.458   6.022  1.00 88.24           C
ATOM   3257  O   VAL A 219     -10.047  -5.135   5.056  1.00 88.24           O
ATOM   3258  HA  VAL A 219      -8.492  -4.663   6.993  1.00 88.24           H
ATOM   3259  CB  VAL A 219      -9.976  -5.265   8.406  1.00 88.24           C
ATOM   3260  HB  VAL A 219     -10.877  -4.823   8.832  1.00 88.24           H
ATOM   3261  CG1 VAL A 219     -10.335  -6.660   7.892  1.00 88.24           C
ATOM   3262 1HG1 VAL A 219     -11.135  -6.581   7.156  1.00 88.24           H
ATOM   3263 2HG1 VAL A 219      -9.459  -7.113   7.428  1.00 88.24           H
ATOM   3264 3HG1 VAL A 219     -10.667  -7.280   8.724  1.00 88.24           H
ATOM   3265  CG2 VAL A 219      -8.922  -5.343   9.513  1.00 88.24           C
ATOM   3266 1HG2 VAL A 219      -7.997  -5.750   9.106  1.00 88.24           H
ATOM   3267 2HG2 VAL A 219      -8.737  -4.345   9.909  1.00 88.24           H
ATOM   3268 3HG2 VAL A 219      -9.283  -5.990  10.313  1.00 88.24           H
ATOM   3269  HN  VAL A 219      -9.936  -2.794   8.563  1.00 88.24           H
ATOM   3270  N   ILE A 220     -11.523  -3.768   6.089  1.00 89.03           N
ATOM   3271  CA  ILE A 220     -12.501  -3.828   5.016  1.00 89.03           C
ATOM   3272  C   ILE A 220     -11.899  -3.218   3.748  1.00 89.03           C
ATOM   3273  O   ILE A 220     -11.908  -3.843   2.689  1.00 89.03           O
ATOM   3274  HA  ILE A 220     -12.713  -4.880   4.825  1.00 89.03           H
ATOM   3275  CB  ILE A 220     -13.814  -3.173   5.450  1.00 89.03           C
ATOM   3276  HB  ILE A 220     -13.582  -2.205   5.893  1.00 89.03           H
ATOM   3277  CG1 ILE A 220     -14.513  -4.007   6.525  1.00 89.03           C
ATOM   3278 1HG1 ILE A 220     -14.862  -4.945   6.094  1.00 89.03           H
ATOM   3279 2HG1 ILE A 220     -13.802  -4.263   7.311  1.00 89.03           H
ATOM   3280  CG2 ILE A 220     -14.722  -2.913   4.246  1.00 89.03           C
ATOM   3281 1HG2 ILE A 220     -14.215  -2.249   3.545  1.00 89.03           H
ATOM   3282 2HG2 ILE A 220     -14.949  -3.858   3.752  1.00 89.03           H
ATOM   3283 3HG2 ILE A 220     -15.648  -2.447   4.583  1.00 89.03           H
ATOM   3284  CD1 ILE A 220     -15.696  -3.245   7.127  1.00 89.03           C
ATOM   3285 1HD1 ILE A 220     -15.339  -2.319   7.579  1.00 89.03           H
ATOM   3286 2HD1 ILE A 220     -16.415  -3.013   6.342  1.00 89.03           H
ATOM   3287 3HD1 ILE A 220     -16.175  -3.860   7.889  1.00 89.03           H
ATOM   3288  HN  ILE A 220     -11.774  -3.178   6.856  1.00 89.03           H
ATOM   3289  N   LEU A 221     -11.391  -2.003   3.899  1.00 84.05           N
ATOM   3290  CA  LEU A 221     -10.895  -1.253   2.757  1.00 84.05           C
ATOM   3291  C   LEU A 221      -9.494  -1.750   2.395  1.00 84.05           C
ATOM   3292  O   LEU A 221      -9.053  -1.599   1.257  1.00 84.05           O
ATOM   3293  HA  LEU A 221     -11.561  -1.456   1.919  1.00 84.05           H
ATOM   3294  CB  LEU A 221     -10.962   0.250   3.034  1.00 84.05           C
ATOM   3295 1HB  LEU A 221     -10.307   0.473   3.877  1.00 84.05           H
ATOM   3296 2HB  LEU A 221     -10.559   0.777   2.169  1.00 84.05           H
ATOM   3297  CG  LEU A 221     -12.350   0.815   3.340  1.00 84.05           C
ATOM   3298  HG  LEU A 221     -12.729   0.324   4.236  1.00 84.05           H
ATOM   3299  CD1 LEU A 221     -12.278   2.313   3.643  1.00 84.05           C
ATOM   3300 1HD1 LEU A 221     -11.635   2.479   4.507  1.00 84.05           H
ATOM   3301 2HD1 LEU A 221     -11.869   2.839   2.780  1.00 84.05           H
ATOM   3302 3HD1 LEU A 221     -13.279   2.689   3.857  1.00 84.05           H
ATOM   3303  CD2 LEU A 221     -13.330   0.506   2.206  1.00 84.05           C
ATOM   3304 1HD2 LEU A 221     -12.967   0.953   1.281  1.00 84.05           H
ATOM   3305 2HD2 LEU A 221     -13.411  -0.574   2.081  1.00 84.05           H
ATOM   3306 3HD2 LEU A 221     -14.309   0.919   2.449  1.00 84.05           H
ATOM   3307  HN  LEU A 221     -11.315  -1.534   4.778  1.00 84.05           H
ATOM   3308  N   GLY A 222      -8.834  -2.334   3.384  1.00 76.10           N
ATOM   3309  CA  GLY A 222      -7.440  -2.713   3.232  1.00 76.10           C
ATOM   3310  C   GLY A 222      -7.310  -4.019   2.445  1.00 76.10           C
ATOM   3311  O   GLY A 222      -6.316  -4.235   1.753  1.00 76.10           O
ATOM   3312 1HA  GLY A 222      -6.897  -1.920   2.718  1.00 76.10           H
ATOM   3313 2HA  GLY A 222      -6.981  -2.829   4.214  1.00 76.10           H
ATOM   3314  HN  GLY A 222      -9.235  -2.547   4.275  1.00 76.10           H
ATOM   3315  N   PHE A 223      -8.328  -4.857   2.579  1.00 77.38           N
ATOM   3316  CA  PHE A 223      -8.233  -6.230   2.113  1.00 77.38           C
ATOM   3317  C   PHE A 223      -9.471  -6.621   1.303  1.00 77.38           C
ATOM   3318  O   PHE A 223      -9.384  -6.835   0.095  1.00 77.38           O
ATOM   3319  HA  PHE A 223      -7.350  -6.296   1.478  1.00 77.38           H
ATOM   3320  CB  PHE A 223      -8.150  -7.119   3.356  1.00 77.38           C
ATOM   3321 1HB  PHE A 223      -7.340  -6.763   3.991  1.00 77.38           H
ATOM   3322 2HB  PHE A 223      -9.072  -7.015   3.927  1.00 77.38           H
ATOM   3323  CG  PHE A 223      -7.923  -8.600   3.047  1.00 77.38           C
ATOM   3324  CD1 PHE A 223      -8.860  -9.520   3.401  1.00 77.38           C
ATOM   3325  HD1 PHE A 223      -9.773  -9.202   3.904  1.00 77.38           H
ATOM   3326  CD2 PHE A 223      -6.784  -8.997   2.419  1.00 77.38           C
ATOM   3327  HD2 PHE A 223      -6.033  -8.260   2.135  1.00 77.38           H
ATOM   3328  CE1 PHE A 223      -8.650 -10.895   3.114  1.00 77.38           C
ATOM   3329  HE1 PHE A 223      -9.401 -11.632   3.398  1.00 77.38           H
ATOM   3330  CE2 PHE A 223      -6.573 -10.372   2.132  1.00 77.38           C
ATOM   3331  HE2 PHE A 223      -5.660 -10.690   1.629  1.00 77.38           H
ATOM   3332  CZ  PHE A 223      -7.511 -11.292   2.486  1.00 77.38           C
ATOM   3333  HZ  PHE A 223      -7.349 -12.347   2.266  1.00 77.38           H
ATOM   3334  HN  PHE A 223      -9.203  -4.611   2.995  1.00 77.38           H
ATOM   3335  N   PHE A 224     -10.594  -6.702   2.001  1.00 85.19           N
ATOM   3336  CA  PHE A 224     -11.758  -7.392   1.470  1.00 85.19           C
ATOM   3337  C   PHE A 224     -12.258  -6.717   0.191  1.00 85.19           C
ATOM   3338  O   PHE A 224     -12.509  -7.386  -0.811  1.00 85.19           O
ATOM   3339  HA  PHE A 224     -11.452  -8.413   1.244  1.00 85.19           H
ATOM   3340  CB  PHE A 224     -12.851  -7.311   2.536  1.00 85.19           C
ATOM   3341 1HB  PHE A 224     -12.854  -6.309   2.964  1.00 85.19           H
ATOM   3342 2HB  PHE A 224     -13.821  -7.457   2.060  1.00 85.19           H
ATOM   3343  CG  PHE A 224     -12.696  -8.332   3.665  1.00 85.19           C
ATOM   3344  CD1 PHE A 224     -13.022  -9.635   3.453  1.00 85.19           C
ATOM   3345  HD1 PHE A 224     -13.395  -9.952   2.479  1.00 85.19           H
ATOM   3346  CD2 PHE A 224     -12.232  -7.936   4.881  1.00 85.19           C
ATOM   3347  HD2 PHE A 224     -11.970  -6.892   5.051  1.00 85.19           H
ATOM   3348  CE1 PHE A 224     -12.878 -10.583   4.501  1.00 85.19           C
ATOM   3349  HE1 PHE A 224     -13.140 -11.627   4.331  1.00 85.19           H
ATOM   3350  CE2 PHE A 224     -12.087  -8.884   5.928  1.00 85.19           C
ATOM   3351  HE2 PHE A 224     -11.715  -8.567   6.903  1.00 85.19           H
ATOM   3352  CZ  PHE A 224     -12.414 -10.187   5.716  1.00 85.19           C
ATOM   3353  HZ  PHE A 224     -12.303 -10.914   6.521  1.00 85.19           H
ATOM   3354  HN  PHE A 224     -10.717  -6.308   2.912  1.00 85.19           H
ATOM   3355  N   LEU A 225     -12.389  -5.401   0.266  1.00 83.49           N
ATOM   3356  CA  LEU A 225     -12.909  -4.635  -0.853  1.00 83.49           C
ATOM   3357  C   LEU A 225     -11.997  -4.828  -2.066  1.00 83.49           C
ATOM   3358  O   LEU A 225     -12.461  -5.193  -3.145  1.00 83.49           O
ATOM   3359  HA  LEU A 225     -13.894  -5.037  -1.094  1.00 83.49           H
ATOM   3360  CB  LEU A 225     -13.103  -3.170  -0.456  1.00 83.49           C
ATOM   3361 1HB  LEU A 225     -13.779  -3.132   0.398  1.00 83.49           H
ATOM   3362 2HB  LEU A 225     -12.144  -2.775  -0.122  1.00 83.49           H
ATOM   3363  CG  LEU A 225     -13.652  -2.247  -1.546  1.00 83.49           C
ATOM   3364  HG  LEU A 225     -13.041  -2.373  -2.440  1.00 83.49           H
ATOM   3365  CD1 LEU A 225     -15.085  -2.631  -1.920  1.00 83.49           C
ATOM   3366 1HD1 LEU A 225     -15.101  -3.657  -2.290  1.00 83.49           H
ATOM   3367 2HD1 LEU A 225     -15.724  -2.552  -1.041  1.00 83.49           H
ATOM   3368 3HD1 LEU A 225     -15.451  -1.959  -2.697  1.00 83.49           H
ATOM   3369  CD2 LEU A 225     -13.543  -0.779  -1.128  1.00 83.49           C
ATOM   3370 1HD2 LEU A 225     -14.114  -0.619  -0.213  1.00 83.49           H
ATOM   3371 2HD2 LEU A 225     -12.497  -0.529  -0.951  1.00 83.49           H
ATOM   3372 3HD2 LEU A 225     -13.940  -0.145  -1.920  1.00 83.49           H
ATOM   3373  HN  LEU A 225     -12.146  -4.860   1.072  1.00 83.49           H
ATOM   3374  N   PRO A 226     -10.688  -4.587  -1.913  1.00 78.33           N
ATOM   3375  CA  PRO A 226      -9.744  -4.823  -3.008  1.00 78.33           C
ATOM   3376  C   PRO A 226      -9.858  -6.229  -3.575  1.00 78.33           C
ATOM   3377  O   PRO A 226      -9.909  -6.409  -4.791  1.00 78.33           O
ATOM   3378  HA  PRO A 226      -9.967  -4.160  -3.844  1.00 78.33           H
ATOM   3379  CB  PRO A 226      -8.376  -4.578  -2.367  1.00 78.33           C
ATOM   3380 1HB  PRO A 226      -7.947  -5.500  -1.974  1.00 78.33           H
ATOM   3381 2HB  PRO A 226      -7.662  -4.176  -3.086  1.00 78.33           H
ATOM   3382  CG  PRO A 226      -8.680  -3.580  -1.257  1.00 78.33           C
ATOM   3383 1HG  PRO A 226      -7.900  -3.572  -0.495  1.00 78.33           H
ATOM   3384 2HG  PRO A 226      -8.749  -2.561  -1.636  1.00 78.33           H
ATOM   3385  CD  PRO A 226     -10.008  -4.076  -0.708  1.00 78.33           C
ATOM   3386 1HD  PRO A 226      -9.871  -4.860   0.037  1.00 78.33           H
ATOM   3387 2HD  PRO A 226     -10.571  -3.277  -0.226  1.00 78.33           H
ATOM   3388  N   PHE A 227      -9.895  -7.196  -2.671  1.00 81.55           N
ATOM   3389  CA  PHE A 227      -9.813  -8.592  -3.064  1.00 81.55           C
ATOM   3390  C   PHE A 227     -11.019  -8.993  -3.917  1.00 81.55           C
ATOM   3391  O   PHE A 227     -10.863  -9.627  -4.959  1.00 81.55           O
ATOM   3392  HA  PHE A 227      -8.901  -8.711  -3.650  1.00 81.55           H
ATOM   3393  CB  PHE A 227      -9.815  -9.421  -1.778  1.00 81.55           C
ATOM   3394 1HB  PHE A 227      -8.955  -9.135  -1.172  1.00 81.55           H
ATOM   3395 2HB  PHE A 227     -10.707  -9.175  -1.201  1.00 81.55           H
ATOM   3396  CG  PHE A 227      -9.777 -10.932  -2.011  1.00 81.55           C
ATOM   3397  CD1 PHE A 227     -10.911 -11.670  -1.873  1.00 81.55           C
ATOM   3398  HD1 PHE A 227     -11.847 -11.185  -1.596  1.00 81.55           H
ATOM   3399  CD2 PHE A 227      -8.610 -11.538  -2.357  1.00 81.55           C
ATOM   3400  HD2 PHE A 227      -7.701 -10.947  -2.468  1.00 81.55           H
ATOM   3401  CE1 PHE A 227     -10.876 -13.073  -2.089  1.00 81.55           C
ATOM   3402  HE1 PHE A 227     -11.785 -13.665  -1.978  1.00 81.55           H
ATOM   3403  CE2 PHE A 227      -8.575 -12.941  -2.573  1.00 81.55           C
ATOM   3404  HE2 PHE A 227      -7.639 -13.426  -2.851  1.00 81.55           H
ATOM   3405  CZ  PHE A 227      -9.709 -13.679  -2.435  1.00 81.55           C
ATOM   3406  HZ  PHE A 227      -9.682 -14.756  -2.601  1.00 81.55           H
ATOM   3407  HN  PHE A 227      -9.978  -7.039  -1.687  1.00 81.55           H
ATOM   3408  N   VAL A 228     -12.194  -8.606  -3.442  1.00 83.98           N
ATOM   3409  CA  VAL A 228     -13.428  -8.954  -4.125  1.00 83.98           C
ATOM   3410  C   VAL A 228     -13.431  -8.320  -5.518  1.00 83.98           C
ATOM   3411  O   VAL A 228     -13.783  -8.972  -6.500  1.00 83.98           O
ATOM   3412  HA  VAL A 228     -13.450 -10.038  -4.233  1.00 83.98           H
ATOM   3413  CB  VAL A 228     -14.631  -8.538  -3.276  1.00 83.98           C
ATOM   3414  HB  VAL A 228     -14.484  -7.501  -2.972  1.00 83.98           H
ATOM   3415  CG1 VAL A 228     -15.926  -8.610  -4.088  1.00 83.98           C
ATOM   3416 1HG1 VAL A 228     -15.855  -7.941  -4.945  1.00 83.98           H
ATOM   3417 2HG1 VAL A 228     -16.080  -9.632  -4.435  1.00 83.98           H
ATOM   3418 3HG1 VAL A 228     -16.765  -8.309  -3.460  1.00 83.98           H
ATOM   3419  CG2 VAL A 228     -14.729  -9.390  -2.009  1.00 83.98           C
ATOM   3420 1HG2 VAL A 228     -14.842 -10.439  -2.285  1.00 83.98           H
ATOM   3421 2HG2 VAL A 228     -13.823  -9.266  -1.416  1.00 83.98           H
ATOM   3422 3HG2 VAL A 228     -15.593  -9.073  -1.425  1.00 83.98           H
ATOM   3423  HN  VAL A 228     -12.309  -8.066  -2.609  1.00 83.98           H
ATOM   3424  N   VAL A 229     -13.035  -7.057  -5.559  1.00 76.92           N
ATOM   3425  CA  VAL A 229     -13.059  -6.305  -6.802  1.00 76.92           C
ATOM   3426  C   VAL A 229     -12.175  -7.006  -7.835  1.00 76.92           C
ATOM   3427  O   VAL A 229     -12.592  -7.220  -8.972  1.00 76.92           O
ATOM   3428  HA  VAL A 229     -14.087  -6.302  -7.165  1.00 76.92           H
ATOM   3429  CB  VAL A 229     -12.644  -4.855  -6.545  1.00 76.92           C
ATOM   3430  HB  VAL A 229     -11.767  -4.867  -5.898  1.00 76.92           H
ATOM   3431  CG1 VAL A 229     -12.256  -4.156  -7.850  1.00 76.92           C
ATOM   3432 1HG1 VAL A 229     -11.419  -4.683  -8.309  1.00 76.92           H
ATOM   3433 2HG1 VAL A 229     -13.106  -4.160  -8.531  1.00 76.92           H
ATOM   3434 3HG1 VAL A 229     -11.965  -3.127  -7.638  1.00 76.92           H
ATOM   3435  CG2 VAL A 229     -13.752  -4.087  -5.821  1.00 76.92           C
ATOM   3436 1HG2 VAL A 229     -14.654  -4.089  -6.432  1.00 76.92           H
ATOM   3437 2HG2 VAL A 229     -13.960  -4.566  -4.864  1.00 76.92           H
ATOM   3438 3HG2 VAL A 229     -13.430  -3.060  -5.650  1.00 76.92           H
ATOM   3439  HN  VAL A 229     -12.702  -6.549  -4.764  1.00 76.92           H
ATOM   3440  N   MET A 230     -10.969  -7.344  -7.402  1.00 77.86           N
ATOM   3441  CA  MET A 230     -10.010  -7.985  -8.285  1.00 77.86           C
ATOM   3442  C   MET A 230     -10.538  -9.333  -8.782  1.00 77.86           C
ATOM   3443  O   MET A 230     -10.522  -9.606  -9.981  1.00 77.86           O
ATOM   3444  HA  MET A 230      -9.884  -7.304  -9.127  1.00 77.86           H
ATOM   3445  CB  MET A 230      -8.691  -8.197  -7.539  1.00 77.86           C
ATOM   3446 1HB  MET A 230      -8.890  -8.629  -6.557  1.00 77.86           H
ATOM   3447 2HB  MET A 230      -8.072  -8.912  -8.082  1.00 77.86           H
ATOM   3448  CG  MET A 230      -7.934  -6.878  -7.378  1.00 77.86           C
ATOM   3449 1HG  MET A 230      -7.870  -6.366  -8.338  1.00 77.86           H
ATOM   3450 2HG  MET A 230      -8.476  -6.218  -6.701  1.00 77.86           H
ATOM   3451  SD  MET A 230      -6.294  -7.188  -6.743  1.00 77.86           S
ATOM   3452  CE  MET A 230      -6.028  -5.681  -5.824  1.00 77.86           C
ATOM   3453 1HE  MET A 230      -6.087  -4.828  -6.500  1.00 77.86           H
ATOM   3454 2HE  MET A 230      -6.791  -5.587  -5.052  1.00 77.86           H
ATOM   3455 3HE  MET A 230      -5.042  -5.709  -5.360  1.00 77.86           H
ATOM   3456  HN  MET A 230     -10.645  -7.186  -6.469  1.00 77.86           H
ATOM   3457  N   ALA A 231     -10.993 -10.140  -7.834  1.00 80.66           N
ATOM   3458  CA  ALA A 231     -11.453 -11.481  -8.151  1.00 80.66           C
ATOM   3459  C   ALA A 231     -12.504 -11.406  -9.261  1.00 80.66           C
ATOM   3460  O   ALA A 231     -12.479 -12.201 -10.199  1.00 80.66           O
ATOM   3461  HA  ALA A 231     -10.596 -12.049  -8.512  1.00 80.66           H
ATOM   3462  CB  ALA A 231     -11.990 -12.149  -6.884  1.00 80.66           C
ATOM   3463 1HB  ALA A 231     -11.197 -12.204  -6.138  1.00 80.66           H
ATOM   3464 2HB  ALA A 231     -12.821 -11.564  -6.488  1.00 80.66           H
ATOM   3465 3HB  ALA A 231     -12.336 -13.155  -7.122  1.00 80.66           H
ATOM   3466  HN  ALA A 231     -11.050  -9.891  -6.867  1.00 80.66           H
ATOM   3467  N   CYS A 232     -13.403 -10.443  -9.117  1.00 81.35           N
ATOM   3468  CA  CYS A 232     -14.460 -10.253 -10.095  1.00 81.35           C
ATOM   3469  C   CYS A 232     -13.817  -9.869 -11.429  1.00 81.35           C
ATOM   3470  O   CYS A 232     -14.133 -10.452 -12.465  1.00 81.35           O
ATOM   3471  HA  CYS A 232     -14.984 -11.205 -10.178  1.00 81.35           H
ATOM   3472  CB  CYS A 232     -15.479  -9.210  -9.632  1.00 81.35           C
ATOM   3473 1HB  CYS A 232     -14.964  -8.308  -9.302  1.00 81.35           H
ATOM   3474 2HB  CYS A 232     -16.122  -8.923 -10.464  1.00 81.35           H
ATOM   3475  SG  CYS A 232     -16.491  -9.887  -8.266  1.00 81.35           S
ATOM   3476  HG  CYS A 232     -15.614  -9.625  -7.301  1.00 81.35           H
ATOM   3477  HN  CYS A 232     -13.416  -9.801  -8.350  1.00 81.35           H
ATOM   3478  N   CYS A 233     -12.925  -8.892 -11.360  1.00 75.57           N
ATOM   3479  CA  CYS A 233     -12.336  -8.329 -12.564  1.00 75.57           C
ATOM   3480  C   CYS A 233     -11.652  -9.458 -13.337  1.00 75.57           C
ATOM   3481  O   CYS A 233     -11.860  -9.606 -14.540  1.00 75.57           O
ATOM   3482  HA  CYS A 233     -13.156  -7.904 -13.143  1.00 75.57           H
ATOM   3483  CB  CYS A 233     -11.367  -7.190 -12.240  1.00 75.57           C
ATOM   3484 1HB  CYS A 233     -10.655  -7.512 -11.480  1.00 75.57           H
ATOM   3485 2HB  CYS A 233     -10.790  -6.930 -13.128  1.00 75.57           H
ATOM   3486  SG  CYS A 233     -12.295  -5.729 -11.648  1.00 75.57           S
ATOM   3487  HG  CYS A 233     -12.479  -6.174 -10.408  1.00 75.57           H
ATOM   3488  HN  CYS A 233     -12.605  -8.486 -10.504  1.00 75.57           H
ATOM   3489  N   TYR A 234     -10.850 -10.226 -12.614  1.00 75.42           N
ATOM   3490  CA  TYR A 234     -10.039 -11.258 -13.238  1.00 75.42           C
ATOM   3491  C   TYR A 234     -10.914 -12.394 -13.774  1.00 75.42           C
ATOM   3492  O   TYR A 234     -10.614 -12.975 -14.815  1.00 75.42           O
ATOM   3493  HA  TYR A 234      -9.498 -10.804 -14.068  1.00 75.42           H
ATOM   3494  CB  TYR A 234      -9.132 -11.806 -12.135  1.00 75.42           C
ATOM   3495 1HB  TYR A 234      -9.668 -11.772 -11.187  1.00 75.42           H
ATOM   3496 2HB  TYR A 234      -8.917 -12.854 -12.342  1.00 75.42           H
ATOM   3497  CG  TYR A 234      -7.810 -11.050 -11.984  1.00 75.42           C
ATOM   3498  CD1 TYR A 234      -6.698 -11.456 -12.693  1.00 75.42           C
ATOM   3499  HD1 TYR A 234      -6.762 -12.315 -13.361  1.00 75.42           H
ATOM   3500  CD2 TYR A 234      -7.730  -9.962 -11.138  1.00 75.42           C
ATOM   3501  HD2 TYR A 234      -8.609  -9.642 -10.578  1.00 75.42           H
ATOM   3502  CE1 TYR A 234      -5.454 -10.745 -12.551  1.00 75.42           C
ATOM   3503  HE1 TYR A 234      -4.568 -11.055 -13.105  1.00 75.42           H
ATOM   3504  CE2 TYR A 234      -6.486  -9.251 -10.996  1.00 75.42           C
ATOM   3505  HE2 TYR A 234      -6.409  -8.390 -10.332  1.00 75.42           H
ATOM   3506  CZ  TYR A 234      -5.410  -9.677 -11.709  1.00 75.42           C
ATOM   3507  OH  TYR A 234      -4.235  -9.005 -11.575  1.00 75.42           O
ATOM   3508  HH  TYR A 234      -3.496  -9.519 -12.010  1.00 75.42           H
ATOM   3509  HN  TYR A 234     -10.750 -10.153 -11.622  1.00 75.42           H
ATOM   3510  N   THR A 235     -11.978 -12.676 -13.037  1.00 82.77           N
ATOM   3511  CA  THR A 235     -12.934 -13.686 -13.459  1.00 82.77           C
ATOM   3512  C   THR A 235     -13.486 -13.352 -14.846  1.00 82.77           C
ATOM   3513  O   THR A 235     -13.587 -14.226 -15.705  1.00 82.77           O
ATOM   3514  HA  THR A 235     -12.412 -14.639 -13.544  1.00 82.77           H
ATOM   3515  CB  THR A 235     -14.017 -13.790 -12.383  1.00 82.77           C
ATOM   3516  HB  THR A 235     -14.573 -12.856 -12.299  1.00 82.77           H
ATOM   3517  OG1 THR A 235     -13.308 -14.192 -11.215  1.00 82.77           O
ATOM   3518  HG1 THR A 235     -13.218 -13.420 -10.586  1.00 82.77           H
ATOM   3519  CG2 THR A 235     -14.991 -14.941 -12.643  1.00 82.77           C
ATOM   3520 1HG2 THR A 235     -14.444 -15.884 -12.661  1.00 82.77           H
ATOM   3521 2HG2 THR A 235     -15.485 -14.790 -13.603  1.00 82.77           H
ATOM   3522 3HG2 THR A 235     -15.739 -14.970 -11.851  1.00 82.77           H
ATOM   3523  HN  THR A 235     -12.192 -12.229 -12.168  1.00 82.77           H
ATOM   3524  N   ILE A 236     -13.828 -12.084 -15.022  1.00 80.08           N
ATOM   3525  CA  ILE A 236     -14.390 -11.628 -16.282  1.00 80.08           C
ATOM   3526  C   ILE A 236     -13.319 -11.707 -17.372  1.00 80.08           C
ATOM   3527  O   ILE A 236     -13.594 -12.149 -18.487  1.00 80.08           O
ATOM   3528  HA  ILE A 236     -15.200 -12.310 -16.544  1.00 80.08           H
ATOM   3529  CB  ILE A 236     -15.004 -10.236 -16.123  1.00 80.08           C
ATOM   3530  HB  ILE A 236     -14.252  -9.579 -15.686  1.00 80.08           H
ATOM   3531  CG1 ILE A 236     -16.192 -10.267 -15.159  1.00 80.08           C
ATOM   3532 1HG1 ILE A 236     -17.040 -10.757 -15.637  1.00 80.08           H
ATOM   3533 2HG1 ILE A 236     -15.935 -10.859 -14.280  1.00 80.08           H
ATOM   3534  CG2 ILE A 236     -15.385  -9.646 -17.482  1.00 80.08           C
ATOM   3535 1HG2 ILE A 236     -14.495  -9.566 -18.106  1.00 80.08           H
ATOM   3536 2HG2 ILE A 236     -16.113 -10.295 -17.969  1.00 80.08           H
ATOM   3537 3HG2 ILE A 236     -15.819  -8.656 -17.340  1.00 80.08           H
ATOM   3538  CD1 ILE A 236     -16.588  -8.853 -14.730  1.00 80.08           C
ATOM   3539 1HD1 ILE A 236     -15.745  -8.375 -14.231  1.00 80.08           H
ATOM   3540 2HD1 ILE A 236     -16.866  -8.272 -15.609  1.00 80.08           H
ATOM   3541 3HD1 ILE A 236     -17.434  -8.904 -14.045  1.00 80.08           H
ATOM   3542  HN  ILE A 236     -13.727 -11.375 -14.324  1.00 80.08           H
ATOM   3543  N   ILE A 237     -12.121 -11.271 -17.012  1.00 76.22           N
ATOM   3544  CA  ILE A 237     -11.020 -11.241 -17.959  1.00 76.22           C
ATOM   3545  C   ILE A 237     -10.756 -12.658 -18.474  1.00 76.22           C
ATOM   3546  O   ILE A 237     -10.665 -12.876 -19.681  1.00 76.22           O
ATOM   3547  HA  ILE A 237     -11.329 -10.620 -18.800  1.00 76.22           H
ATOM   3548  CB  ILE A 237      -9.792 -10.576 -17.333  1.00 76.22           C
ATOM   3549  HB  ILE A 237      -9.673 -10.964 -16.321  1.00 76.22           H
ATOM   3550  CG1 ILE A 237      -9.987  -9.063 -17.218  1.00 76.22           C
ATOM   3551 1HG1 ILE A 237      -9.971  -8.614 -18.211  1.00 76.22           H
ATOM   3552 2HG1 ILE A 237     -10.966  -8.851 -16.788  1.00 76.22           H
ATOM   3553  CG2 ILE A 237      -8.521 -10.933 -18.106  1.00 76.22           C
ATOM   3554 1HG2 ILE A 237      -8.378 -12.014 -18.093  1.00 76.22           H
ATOM   3555 2HG2 ILE A 237      -8.615 -10.592 -19.138  1.00 76.22           H
ATOM   3556 3HG2 ILE A 237      -7.664 -10.447 -17.640  1.00 76.22           H
ATOM   3557  CD1 ILE A 237      -8.896  -8.434 -16.349  1.00 76.22           C
ATOM   3558 1HD1 ILE A 237      -8.931  -8.869 -15.350  1.00 76.22           H
ATOM   3559 2HD1 ILE A 237      -7.920  -8.628 -16.795  1.00 76.22           H
ATOM   3560 3HD1 ILE A 237      -9.058  -7.359 -16.284  1.00 76.22           H
ATOM   3561  HN  ILE A 237     -11.898 -10.944 -16.094  1.00 76.22           H
ATOM   3562  N   ILE A 238     -10.642 -13.583 -17.533  1.00 75.84           N
ATOM   3563  CA  ILE A 238     -10.345 -14.964 -17.874  1.00 75.84           C
ATOM   3564  C   ILE A 238     -11.418 -15.491 -18.829  1.00 75.84           C
ATOM   3565  O   ILE A 238     -11.103 -16.143 -19.823  1.00 75.84           O
ATOM   3566  HA  ILE A 238      -9.386 -14.974 -18.392  1.00 75.84           H
ATOM   3567  CB  ILE A 238     -10.183 -15.806 -16.606  1.00 75.84           C
ATOM   3568  HB  ILE A 238     -11.023 -15.592 -15.945  1.00 75.84           H
ATOM   3569  CG1 ILE A 238      -8.907 -15.424 -15.854  1.00 75.84           C
ATOM   3570 1HG1 ILE A 238      -8.040 -15.842 -16.365  1.00 75.84           H
ATOM   3571 2HG1 ILE A 238      -8.788 -14.340 -15.859  1.00 75.84           H
ATOM   3572  CG2 ILE A 238     -10.232 -17.300 -16.931  1.00 75.84           C
ATOM   3573 1HG2 ILE A 238     -11.191 -17.541 -17.390  1.00 75.84           H
ATOM   3574 2HG2 ILE A 238      -9.426 -17.549 -17.621  1.00 75.84           H
ATOM   3575 3HG2 ILE A 238     -10.115 -17.875 -16.012  1.00 75.84           H
ATOM   3576  CD1 ILE A 238      -8.949 -15.931 -14.411  1.00 75.84           C
ATOM   3577 1HD1 ILE A 238      -9.803 -15.492 -13.896  1.00 75.84           H
ATOM   3578 2HD1 ILE A 238      -9.043 -17.017 -14.410  1.00 75.84           H
ATOM   3579 3HD1 ILE A 238      -8.030 -15.646 -13.899  1.00 75.84           H
ATOM   3580  HN  ILE A 238     -10.748 -13.402 -16.555  1.00 75.84           H
ATOM   3581  N   HIS A 239     -12.663 -15.188 -18.494  1.00 81.23           N
ATOM   3582  CA  HIS A 239     -13.788 -15.680 -19.271  1.00 81.23           C
ATOM   3583  C   HIS A 239     -13.664 -15.194 -20.717  1.00 81.23           C
ATOM   3584  O   HIS A 239     -13.841 -15.971 -21.654  1.00 81.23           O
ATOM   3585  HA  HIS A 239     -13.727 -16.768 -19.256  1.00 81.23           H
ATOM   3586  CB  HIS A 239     -15.114 -15.279 -18.622  1.00 81.23           C
ATOM   3587 1HB  HIS A 239     -15.081 -15.535 -17.563  1.00 81.23           H
ATOM   3588 2HB  HIS A 239     -15.225 -14.196 -18.686  1.00 81.23           H
ATOM   3589  CG  HIS A 239     -16.325 -15.932 -19.245  1.00 81.23           C
ATOM   3590  ND1 HIS A 239     -17.060 -15.338 -20.256  1.00 81.23           N
ATOM   3591  HD1 HIS A 239     -16.874 -14.446 -20.668  1.00 81.23           H
ATOM   3592  CD2 HIS A 239     -16.921 -17.132 -18.990  1.00 81.23           C
ATOM   3593  HD2 HIS A 239     -16.596 -17.859 -18.246  1.00 81.23           H
ATOM   3594  CE1 HIS A 239     -18.051 -16.153 -20.587  1.00 81.23           C
ATOM   3595  HE1 HIS A 239     -18.805 -15.968 -21.352  1.00 81.23           H
ATOM   3596  NE2 HIS A 239     -17.963 -17.264 -19.800  1.00 81.23           N
ATOM   3597  HN  HIS A 239     -12.909 -14.620 -17.709  1.00 81.23           H
ATOM   3598  N   THR A 240     -13.362 -13.911 -20.852  1.00 76.58           N
ATOM   3599  CA  THR A 240     -13.274 -13.298 -22.167  1.00 76.58           C
ATOM   3600  C   THR A 240     -12.039 -13.808 -22.911  1.00 76.58           C
ATOM   3601  O   THR A 240     -12.075 -13.996 -24.126  1.00 76.58           O
ATOM   3602  HA  THR A 240     -14.145 -13.602 -22.747  1.00 76.58           H
ATOM   3603  CB  THR A 240     -13.287 -11.779 -21.981  1.00 76.58           C
ATOM   3604  HB  THR A 240     -12.301 -11.413 -21.696  1.00 76.58           H
ATOM   3605  OG1 THR A 240     -14.325 -11.555 -21.031  1.00 76.58           O
ATOM   3606  HG1 THR A 240     -13.932 -11.399 -20.125  1.00 76.58           H
ATOM   3607  CG2 THR A 240     -13.763 -11.041 -23.234  1.00 76.58           C
ATOM   3608 1HG2 THR A 240     -14.776 -11.358 -23.480  1.00 76.58           H
ATOM   3609 2HG2 THR A 240     -13.098 -11.272 -24.066  1.00 76.58           H
ATOM   3610 3HG2 THR A 240     -13.754  -9.967 -23.049  1.00 76.58           H
ATOM   3611  HN  THR A 240     -13.180 -13.296 -20.086  1.00 76.58           H
ATOM   3612  N   LEU A 241     -10.974 -14.019 -22.151  1.00 73.63           N
ATOM   3613  CA  LEU A 241      -9.725 -14.490 -22.726  1.00 73.63           C
ATOM   3614  C   LEU A 241      -9.875 -15.961 -23.122  1.00 73.63           C
ATOM   3615  O   LEU A 241      -9.044 -16.498 -23.854  1.00 73.63           O
ATOM   3616  HA  LEU A 241      -9.540 -13.907 -23.628  1.00 73.63           H
ATOM   3617  CB  LEU A 241      -8.561 -14.226 -21.769  1.00 73.63           C
ATOM   3618 1HB  LEU A 241      -8.870 -14.515 -20.764  1.00 73.63           H
ATOM   3619 2HB  LEU A 241      -7.733 -14.879 -22.047  1.00 73.63           H
ATOM   3620  CG  LEU A 241      -8.046 -12.787 -21.721  1.00 73.63           C
ATOM   3621  HG  LEU A 241      -8.876 -12.136 -21.445  1.00 73.63           H
ATOM   3622  CD1 LEU A 241      -6.969 -12.626 -20.646  1.00 73.63           C
ATOM   3623 1HD1 LEU A 241      -7.387 -12.880 -19.672  1.00 73.63           H
ATOM   3624 2HD1 LEU A 241      -6.133 -13.289 -20.867  1.00 73.63           H
ATOM   3625 3HD1 LEU A 241      -6.620 -11.593 -20.633  1.00 73.63           H
ATOM   3626  CD2 LEU A 241      -7.555 -12.334 -23.097  1.00 73.63           C
ATOM   3627 1HD2 LEU A 241      -6.744 -12.984 -23.426  1.00 73.63           H
ATOM   3628 2HD2 LEU A 241      -8.376 -12.387 -23.812  1.00 73.63           H
ATOM   3629 3HD2 LEU A 241      -7.194 -11.307 -23.034  1.00 73.63           H
ATOM   3630  HN  LEU A 241     -10.955 -13.873 -21.162  1.00 73.63           H
ATOM   3631  N   ILE A 242     -10.939 -16.570 -22.622  1.00 74.49           N
ATOM   3632  CA  ILE A 242     -11.305 -17.910 -23.049  1.00 74.49           C
ATOM   3633  C   ILE A 242     -12.099 -17.826 -24.354  1.00 74.49           C
ATOM   3634  O   ILE A 242     -11.912 -18.644 -25.252  1.00 74.49           O
ATOM   3635  HA  ILE A 242     -10.381 -18.455 -23.242  1.00 74.49           H
ATOM   3636  CB  ILE A 242     -12.040 -18.648 -21.928  1.00 74.49           C
ATOM   3637  HB  ILE A 242     -12.785 -17.974 -21.507  1.00 74.49           H
ATOM   3638  CG1 ILE A 242     -11.080 -19.024 -20.797  1.00 74.49           C
ATOM   3639 1HG1 ILE A 242     -10.431 -19.837 -21.122  1.00 74.49           H
ATOM   3640 2HG1 ILE A 242     -10.436 -18.175 -20.565  1.00 74.49           H
ATOM   3641  CG2 ILE A 242     -12.789 -19.866 -22.473  1.00 74.49           C
ATOM   3642 1HG2 ILE A 242     -13.518 -19.542 -23.215  1.00 74.49           H
ATOM   3643 2HG2 ILE A 242     -12.079 -20.552 -22.936  1.00 74.49           H
ATOM   3644 3HG2 ILE A 242     -13.302 -20.372 -21.655  1.00 74.49           H
ATOM   3645  CD1 ILE A 242     -11.848 -19.447 -19.544  1.00 74.49           C
ATOM   3646 1HD1 ILE A 242     -12.478 -18.623 -19.208  1.00 74.49           H
ATOM   3647 2HD1 ILE A 242     -12.472 -20.310 -19.774  1.00 74.49           H
ATOM   3648 3HD1 ILE A 242     -11.142 -19.708 -18.756  1.00 74.49           H
ATOM   3649  HN  ILE A 242     -11.546 -16.165 -21.938  1.00 74.49           H
ATOM   3650  N   GLN A 243     -12.969 -16.828 -24.416  1.00 73.26           N
ATOM   3651  CA  GLN A 243     -13.948 -16.755 -25.487  1.00 73.26           C
ATOM   3652  C   GLN A 243     -13.273 -16.342 -26.797  1.00 73.26           C
ATOM   3653  O   GLN A 243     -13.625 -16.841 -27.865  1.00 73.26           O
ATOM   3654  HA  GLN A 243     -14.351 -17.764 -25.581  1.00 73.26           H
ATOM   3655  CB  GLN A 243     -15.083 -15.794 -25.128  1.00 73.26           C
ATOM   3656 1HB  GLN A 243     -14.669 -14.880 -24.702  1.00 73.26           H
ATOM   3657 2HB  GLN A 243     -15.622 -15.508 -26.032  1.00 73.26           H
ATOM   3658  CG  GLN A 243     -16.050 -16.435 -24.132  1.00 73.26           C
ATOM   3659 1HG  GLN A 243     -16.351 -17.419 -24.493  1.00 73.26           H
ATOM   3660 2HG  GLN A 243     -15.547 -16.586 -23.177  1.00 73.26           H
ATOM   3661  CD  GLN A 243     -17.289 -15.560 -23.929  1.00 73.26           C
ATOM   3662  OE1 GLN A 243     -17.291 -14.370 -24.200  1.00 73.26           O
ATOM   3663  NE2 GLN A 243     -18.338 -16.213 -23.439  1.00 73.26           N
ATOM   3664 1HE2 GLN A 243     -18.270 -17.190 -23.238  1.00 73.26           H
ATOM   3665 2HE2 GLN A 243     -19.196 -15.727 -23.271  1.00 73.26           H
ATOM   3666  HN  GLN A 243     -13.011 -16.081 -23.754  1.00 73.26           H
ATOM   3667  N   ALA A 244     -12.316 -15.435 -26.671  1.00 66.71           N
ATOM   3668  CA  ALA A 244     -11.562 -14.978 -27.827  1.00 66.71           C
ATOM   3669  C   ALA A 244     -10.877 -16.175 -28.490  1.00 66.71           C
ATOM   3670  O   ALA A 244     -10.727 -17.229 -27.873  1.00 66.71           O
ATOM   3671  HA  ALA A 244     -12.268 -14.538 -28.531  1.00 66.71           H
ATOM   3672  CB  ALA A 244     -10.564 -13.903 -27.392  1.00 66.71           C
ATOM   3673 1HB  ALA A 244     -11.103 -13.062 -26.955  1.00 66.71           H
ATOM   3674 2HB  ALA A 244      -9.879 -14.319 -26.654  1.00 66.71           H
ATOM   3675 3HB  ALA A 244      -9.999 -13.560 -28.259  1.00 66.71           H
ATOM   3676  HN  ALA A 244     -12.053 -15.016 -25.802  1.00 66.71           H
ATOM   3677  N   LYS A 245     -10.480 -15.972 -29.737  1.00 59.57           N
ATOM   3678  CA  LYS A 245      -9.904 -17.050 -30.524  1.00 59.57           C
ATOM   3679  C   LYS A 245      -8.400 -16.816 -30.677  1.00 59.57           C
ATOM   3680  O   LYS A 245      -7.686 -17.670 -31.200  1.00 59.57           O
ATOM   3681  HA  LYS A 245     -10.055 -17.976 -29.969  1.00 59.57           H
ATOM   3682  CB  LYS A 245     -10.643 -17.195 -31.856  1.00 59.57           C
ATOM   3683 1HB  LYS A 245     -10.762 -16.215 -32.319  1.00 59.57           H
ATOM   3684 2HB  LYS A 245     -10.050 -17.801 -32.541  1.00 59.57           H
ATOM   3685  CG  LYS A 245     -12.016 -17.840 -31.654  1.00 59.57           C
ATOM   3686 1HG  LYS A 245     -11.905 -18.774 -31.104  1.00 59.57           H
ATOM   3687 2HG  LYS A 245     -12.643 -17.186 -31.049  1.00 59.57           H
ATOM   3688  CD  LYS A 245     -12.697 -18.109 -32.997  1.00 59.57           C
ATOM   3689 1HD  LYS A 245     -12.927 -17.164 -33.489  1.00 59.57           H
ATOM   3690 2HD  LYS A 245     -12.016 -18.652 -33.652  1.00 59.57           H
ATOM   3691  CE  LYS A 245     -13.983 -18.917 -32.807  1.00 59.57           C
ATOM   3692 1HE  LYS A 245     -13.768 -19.827 -32.248  1.00 59.57           H
ATOM   3693 2HE  LYS A 245     -14.697 -18.342 -32.218  1.00 59.57           H
ATOM   3694  NZ  LYS A 245     -14.577 -19.262 -34.118  1.00 59.57           N
ATOM   3695 1HZ  LYS A 245     -15.426 -19.796 -33.974  1.00 59.57           H
ATOM   3696 2HZ  LYS A 245     -14.795 -18.411 -34.625  1.00 59.57           H
ATOM   3697 3HZ  LYS A 245     -13.917 -19.814 -34.654  1.00 59.57           H
ATOM   3698  HN  LYS A 245     -10.547 -15.093 -30.210  1.00 59.57           H
ATOM   3699  N   LYS A 246      -7.964 -15.654 -30.212  1.00 57.06           N
ATOM   3700  CA  LYS A 246      -6.640 -15.161 -30.553  1.00 57.06           C
ATOM   3701  C   LYS A 246      -5.610 -15.784 -29.608  1.00 57.06           C
ATOM   3702  O   LYS A 246      -5.722 -15.655 -28.390  1.00 57.06           O
ATOM   3703  HA  LYS A 246      -6.421 -15.490 -31.568  1.00 57.06           H
ATOM   3704  CB  LYS A 246      -6.624 -13.631 -30.559  1.00 57.06           C
ATOM   3705 1HB  LYS A 246      -7.263 -13.253 -29.761  1.00 57.06           H
ATOM   3706 2HB  LYS A 246      -5.614 -13.274 -30.353  1.00 57.06           H
ATOM   3707  CG  LYS A 246      -7.100 -13.083 -31.905  1.00 57.06           C
ATOM   3708 1HG  LYS A 246      -6.574 -13.589 -32.715  1.00 57.06           H
ATOM   3709 2HG  LYS A 246      -8.162 -13.296 -32.033  1.00 57.06           H
ATOM   3710  CD  LYS A 246      -6.861 -11.575 -31.998  1.00 57.06           C
ATOM   3711 1HD  LYS A 246      -7.515 -11.055 -31.298  1.00 57.06           H
ATOM   3712 2HD  LYS A 246      -5.836 -11.346 -31.707  1.00 57.06           H
ATOM   3713  CE  LYS A 246      -7.119 -11.066 -33.418  1.00 57.06           C
ATOM   3714 1HE  LYS A 246      -6.492 -11.610 -34.125  1.00 57.06           H
ATOM   3715 2HE  LYS A 246      -8.155 -11.257 -33.697  1.00 57.06           H
ATOM   3716  NZ  LYS A 246      -6.835  -9.616 -33.508  1.00 57.06           N
ATOM   3717 1HZ  LYS A 246      -7.024  -9.292 -34.451  1.00 57.06           H
ATOM   3718 2HZ  LYS A 246      -7.425  -9.114 -32.854  1.00 57.06           H
ATOM   3719 3HZ  LYS A 246      -5.861  -9.448 -33.282  1.00 57.06           H
ATOM   3720  HN  LYS A 246      -8.497 -15.056 -29.614  1.00 57.06           H
ATOM   3721  N   SER A 247      -4.630 -16.445 -30.206  1.00 56.03           N
ATOM   3722  CA  SER A 247      -3.649 -17.189 -29.434  1.00 56.03           C
ATOM   3723  C   SER A 247      -3.058 -16.298 -28.341  1.00 56.03           C
ATOM   3724  O   SER A 247      -2.787 -16.762 -27.235  1.00 56.03           O
ATOM   3725  HA  SER A 247      -4.199 -18.021 -28.994  1.00 56.03           H
ATOM   3726  CB  SER A 247      -2.538 -17.734 -30.334  1.00 56.03           C
ATOM   3727 1HB  SER A 247      -1.908 -18.414 -29.761  1.00 56.03           H
ATOM   3728 2HB  SER A 247      -2.979 -18.314 -31.145  1.00 56.03           H
ATOM   3729  OG  SER A 247      -1.734 -16.691 -30.880  1.00 56.03           O
ATOM   3730  HG  SER A 247      -1.032 -17.078 -31.478  1.00 56.03           H
ATOM   3731  HN  SER A 247      -4.501 -16.478 -31.197  1.00 56.03           H
ATOM   3732  N   SER A 248      -2.876 -15.032 -28.688  1.00 58.60           N
ATOM   3733  CA  SER A 248      -2.125 -14.123 -27.838  1.00 58.60           C
ATOM   3734  C   SER A 248      -2.776 -14.042 -26.456  1.00 58.60           C
ATOM   3735  O   SER A 248      -2.260 -13.375 -25.561  1.00 58.60           O
ATOM   3736  HA  SER A 248      -1.126 -14.554 -27.766  1.00 58.60           H
ATOM   3737  CB  SER A 248      -2.035 -12.731 -28.465  1.00 58.60           C
ATOM   3738 1HB  SER A 248      -1.345 -12.117 -27.886  1.00 58.60           H
ATOM   3739 2HB  SER A 248      -1.621 -12.812 -29.470  1.00 58.60           H
ATOM   3740  OG  SER A 248      -3.305 -12.089 -28.526  1.00 58.60           O
ATOM   3741  HG  SER A 248      -3.210 -11.178 -28.926  1.00 58.60           H
ATOM   3742  HN  SER A 248      -3.229 -14.627 -29.531  1.00 58.60           H
ATOM   3743  N   LYS A 249      -3.900 -14.731 -26.325  1.00 61.92           N
ATOM   3744  CA  LYS A 249      -4.597 -14.790 -25.052  1.00 61.92           C
ATOM   3745  C   LYS A 249      -3.624 -15.248 -23.963  1.00 61.92           C
ATOM   3746  O   LYS A 249      -3.542 -14.634 -22.901  1.00 61.92           O
ATOM   3747  HA  LYS A 249      -4.931 -13.780 -24.814  1.00 61.92           H
ATOM   3748  CB  LYS A 249      -5.848 -15.665 -25.166  1.00 61.92           C
ATOM   3749 1HB  LYS A 249      -5.590 -16.617 -25.630  1.00 61.92           H
ATOM   3750 2HB  LYS A 249      -6.231 -15.890 -24.170  1.00 61.92           H
ATOM   3751  CG  LYS A 249      -6.932 -14.967 -25.990  1.00 61.92           C
ATOM   3752 1HG  LYS A 249      -7.518 -14.312 -25.345  1.00 61.92           H
ATOM   3753 2HG  LYS A 249      -6.468 -14.336 -26.747  1.00 61.92           H
ATOM   3754  CD  LYS A 249      -7.852 -15.988 -26.662  1.00 61.92           C
ATOM   3755 1HD  LYS A 249      -7.300 -16.530 -27.430  1.00 61.92           H
ATOM   3756 2HD  LYS A 249      -8.183 -16.723 -25.928  1.00 61.92           H
ATOM   3757  CE  LYS A 249      -9.067 -15.301 -27.288  1.00 61.92           C
ATOM   3758 1HE  LYS A 249      -8.848 -14.248 -27.463  1.00 61.92           H
ATOM   3759 2HE  LYS A 249      -9.284 -15.747 -28.259  1.00 61.92           H
ATOM   3760  NZ  LYS A 249     -10.247 -15.428 -26.404  1.00 61.92           N
ATOM   3761 1HZ  LYS A 249     -10.866 -14.639 -26.551  1.00 61.92           H
ATOM   3762 2HZ  LYS A 249     -10.740 -16.288 -26.619  1.00 61.92           H
ATOM   3763 3HZ  LYS A 249      -9.944 -15.445 -25.437  1.00 61.92           H
ATOM   3764  HN  LYS A 249      -4.334 -15.240 -27.068  1.00 61.92           H
ATOM   3765  N   HIS A 250      -2.911 -16.323 -24.266  1.00 67.09           N
ATOM   3766  CA  HIS A 250      -2.172 -17.043 -23.243  1.00 67.09           C
ATOM   3767  C   HIS A 250      -1.161 -16.104 -22.583  1.00 67.09           C
ATOM   3768  O   HIS A 250      -0.970 -16.147 -21.368  1.00 67.09           O
ATOM   3769  HA  HIS A 250      -2.901 -17.362 -22.497  1.00 67.09           H
ATOM   3770  CB  HIS A 250      -1.522 -18.300 -23.825  1.00 67.09           C
ATOM   3771 1HB  HIS A 250      -0.975 -18.028 -24.728  1.00 67.09           H
ATOM   3772 2HB  HIS A 250      -0.791 -18.681 -23.113  1.00 67.09           H
ATOM   3773  CG  HIS A 250      -2.501 -19.400 -24.159  1.00 67.09           C
ATOM   3774  ND1 HIS A 250      -3.053 -20.229 -23.198  1.00 67.09           N
ATOM   3775  HD1 HIS A 250      -2.869 -20.189 -22.215  1.00 67.09           H
ATOM   3776  CD2 HIS A 250      -3.021 -19.798 -25.355  1.00 67.09           C
ATOM   3777  HD2 HIS A 250      -2.797 -19.356 -26.326  1.00 67.09           H
ATOM   3778  CE1 HIS A 250      -3.866 -21.084 -23.800  1.00 67.09           C
ATOM   3779  HE1 HIS A 250      -4.450 -21.865 -23.312  1.00 67.09           H
ATOM   3780  NE2 HIS A 250      -3.845 -20.816 -25.137  1.00 67.09           N
ATOM   3781  HN  HIS A 250      -2.834 -16.702 -25.188  1.00 67.09           H
ATOM   3782  N   LYS A 251      -0.541 -15.277 -23.411  1.00 68.47           N
ATOM   3783  CA  LYS A 251       0.474 -14.356 -22.929  1.00 68.47           C
ATOM   3784  C   LYS A 251      -0.168 -13.352 -21.970  1.00 68.47           C
ATOM   3785  O   LYS A 251       0.323 -13.146 -20.861  1.00 68.47           O
ATOM   3786  HA  LYS A 251       1.209 -14.941 -22.376  1.00 68.47           H
ATOM   3787  CB  LYS A 251       1.206 -13.703 -24.104  1.00 68.47           C
ATOM   3788 1HB  LYS A 251       1.462 -14.460 -24.844  1.00 68.47           H
ATOM   3789 2HB  LYS A 251       0.546 -12.987 -24.595  1.00 68.47           H
ATOM   3790  CG  LYS A 251       2.476 -12.993 -23.631  1.00 68.47           C
ATOM   3791 1HG  LYS A 251       2.209 -12.110 -23.050  1.00 68.47           H
ATOM   3792 2HG  LYS A 251       3.041 -13.651 -22.971  1.00 68.47           H
ATOM   3793  CD  LYS A 251       3.349 -12.582 -24.819  1.00 68.47           C
ATOM   3794 1HD  LYS A 251       3.447 -13.420 -25.510  1.00 68.47           H
ATOM   3795 2HD  LYS A 251       2.867 -11.773 -25.367  1.00 68.47           H
ATOM   3796  CE  LYS A 251       4.735 -12.135 -24.352  1.00 68.47           C
ATOM   3797 1HE  LYS A 251       4.680 -11.126 -23.944  1.00 68.47           H
ATOM   3798 2HE  LYS A 251       5.082 -12.785 -23.549  1.00 68.47           H
ATOM   3799  NZ  LYS A 251       5.697 -12.169 -25.477  1.00 68.47           N
ATOM   3800 1HZ  LYS A 251       6.637 -12.035 -25.121  1.00 68.47           H
ATOM   3801 2HZ  LYS A 251       5.637 -13.066 -25.945  1.00 68.47           H
ATOM   3802 3HZ  LYS A 251       5.475 -11.429 -26.133  1.00 68.47           H
ATOM   3803  HN  LYS A 251      -0.722 -15.230 -24.394  1.00 68.47           H
ATOM   3804  N   ALA A 252      -1.257 -12.754 -22.431  1.00 67.63           N
ATOM   3805  CA  ALA A 252      -1.937 -11.733 -21.652  1.00 67.63           C
ATOM   3806  C   ALA A 252      -2.406 -12.337 -20.327  1.00 67.63           C
ATOM   3807  O   ALA A 252      -2.359 -11.678 -19.289  1.00 67.63           O
ATOM   3808  HA  ALA A 252      -1.218 -10.939 -21.446  1.00 67.63           H
ATOM   3809  CB  ALA A 252      -3.092 -11.152 -22.470  1.00 67.63           C
ATOM   3810 1HB  ALA A 252      -2.702 -10.710 -23.387  1.00 67.63           H
ATOM   3811 2HB  ALA A 252      -3.795 -11.947 -22.720  1.00 67.63           H
ATOM   3812 3HB  ALA A 252      -3.602 -10.386 -21.885  1.00 67.63           H
ATOM   3813  HN  ALA A 252      -1.673 -12.956 -23.318  1.00 67.63           H
ATOM   3814  N   LEU A 253      -2.847 -13.584 -20.405  1.00 72.79           N
ATOM   3815  CA  LEU A 253      -3.325 -14.283 -19.224  1.00 72.79           C
ATOM   3816  C   LEU A 253      -2.180 -14.420 -18.219  1.00 72.79           C
ATOM   3817  O   LEU A 253      -2.341 -14.101 -17.042  1.00 72.79           O
ATOM   3818  HA  LEU A 253      -4.107 -13.670 -18.776  1.00 72.79           H
ATOM   3819  CB  LEU A 253      -3.964 -15.618 -19.614  1.00 72.79           C
ATOM   3820 1HB  LEU A 253      -4.553 -15.466 -20.519  1.00 72.79           H
ATOM   3821 2HB  LEU A 253      -3.168 -16.319 -19.866  1.00 72.79           H
ATOM   3822  CG  LEU A 253      -4.861 -16.266 -18.558  1.00 72.79           C
ATOM   3823  HG  LEU A 253      -4.403 -16.114 -17.581  1.00 72.79           H
ATOM   3824  CD1 LEU A 253      -6.237 -15.597 -18.522  1.00 72.79           C
ATOM   3825 1HD1 LEU A 253      -6.121 -14.540 -18.282  1.00 72.79           H
ATOM   3826 2HD1 LEU A 253      -6.715 -15.697 -19.497  1.00 72.79           H
ATOM   3827 3HD1 LEU A 253      -6.854 -16.077 -17.763  1.00 72.79           H
ATOM   3828  CD2 LEU A 253      -4.964 -17.777 -18.779  1.00 72.79           C
ATOM   3829 1HD2 LEU A 253      -5.386 -17.972 -19.764  1.00 72.79           H
ATOM   3830 2HD2 LEU A 253      -3.971 -18.221 -18.714  1.00 72.79           H
ATOM   3831 3HD2 LEU A 253      -5.607 -18.212 -18.014  1.00 72.79           H
ATOM   3832  HN  LEU A 253      -2.881 -14.113 -21.252  1.00 72.79           H
ATOM   3833  N   LYS A 254      -1.049 -14.894 -18.720  1.00 74.31           N
ATOM   3834  CA  LYS A 254       0.098 -15.150 -17.866  1.00 74.31           C
ATOM   3835  C   LYS A 254       0.483 -13.862 -17.136  1.00 74.31           C
ATOM   3836  O   LYS A 254       0.719 -13.875 -15.929  1.00 74.31           O
ATOM   3837  HA  LYS A 254      -0.205 -15.890 -17.124  1.00 74.31           H
ATOM   3838  CB  LYS A 254       1.243 -15.763 -18.675  1.00 74.31           C
ATOM   3839 1HB  LYS A 254       0.889 -16.652 -19.198  1.00 74.31           H
ATOM   3840 2HB  LYS A 254       1.573 -15.057 -19.437  1.00 74.31           H
ATOM   3841  CG  LYS A 254       2.419 -16.133 -17.769  1.00 74.31           C
ATOM   3842 1HG  LYS A 254       2.833 -15.230 -17.319  1.00 74.31           H
ATOM   3843 2HG  LYS A 254       2.069 -16.764 -16.952  1.00 74.31           H
ATOM   3844  CD  LYS A 254       3.509 -16.864 -18.556  1.00 74.31           C
ATOM   3845 1HD  LYS A 254       3.095 -17.768 -19.002  1.00 74.31           H
ATOM   3846 2HD  LYS A 254       3.855 -16.234 -19.375  1.00 74.31           H
ATOM   3847  CE  LYS A 254       4.687 -17.228 -17.651  1.00 74.31           C
ATOM   3848 1HE  LYS A 254       5.170 -16.320 -17.289  1.00 74.31           H
ATOM   3849 2HE  LYS A 254       4.327 -17.768 -16.774  1.00 74.31           H
ATOM   3850  NZ  LYS A 254       5.667 -18.060 -18.385  1.00 74.31           N
ATOM   3851 1HZ  LYS A 254       6.450 -18.274 -17.778  1.00 74.31           H
ATOM   3852 2HZ  LYS A 254       5.223 -18.922 -18.682  1.00 74.31           H
ATOM   3853 3HZ  LYS A 254       5.998 -17.553 -19.198  1.00 74.31           H
ATOM   3854  HN  LYS A 254      -0.910 -15.102 -19.688  1.00 74.31           H
ATOM   3855  N   VAL A 255       0.533 -12.780 -17.899  1.00 72.59           N
ATOM   3856  CA  VAL A 255       0.887 -11.486 -17.340  1.00 72.59           C
ATOM   3857  C   VAL A 255      -0.018 -11.187 -16.143  1.00 72.59           C
ATOM   3858  O   VAL A 255       0.464 -10.815 -15.074  1.00 72.59           O
ATOM   3859  HA  VAL A 255       1.919 -11.548 -16.993  1.00 72.59           H
ATOM   3860  CB  VAL A 255       0.817 -10.410 -18.426  1.00 72.59           C
ATOM   3861  HB  VAL A 255      -0.151 -10.496 -18.921  1.00 72.59           H
ATOM   3862  CG1 VAL A 255       0.909  -9.010 -17.816  1.00 72.59           C
ATOM   3863 1HG1 VAL A 255       0.083  -8.860 -17.122  1.00 72.59           H
ATOM   3864 2HG1 VAL A 255       1.855  -8.907 -17.284  1.00 72.59           H
ATOM   3865 3HG1 VAL A 255       0.857  -8.264 -18.610  1.00 72.59           H
ATOM   3866  CG2 VAL A 255       1.905 -10.623 -19.480  1.00 72.59           C
ATOM   3867 1HG2 VAL A 255       2.885 -10.576 -19.005  1.00 72.59           H
ATOM   3868 2HG2 VAL A 255       1.773 -11.599 -19.946  1.00 72.59           H
ATOM   3869 3HG2 VAL A 255       1.832  -9.844 -20.239  1.00 72.59           H
ATOM   3870  HN  VAL A 255       0.338 -12.777 -18.879  1.00 72.59           H
ATOM   3871  N   THR A 256      -1.312 -11.362 -16.362  1.00 72.90           N
ATOM   3872  CA  THR A 256      -2.303 -10.889 -15.411  1.00 72.90           C
ATOM   3873  C   THR A 256      -2.240 -11.712 -14.122  1.00 72.90           C
ATOM   3874  O   THR A 256      -2.234 -11.155 -13.025  1.00 72.90           O
ATOM   3875  HA  THR A 256      -2.061  -9.860 -15.145  1.00 72.90           H
ATOM   3876  CB  THR A 256      -3.672 -10.932 -16.093  1.00 72.90           C
ATOM   3877  HB  THR A 256      -3.984 -11.961 -16.274  1.00 72.90           H
ATOM   3878  OG1 THR A 256      -3.507 -10.125 -17.255  1.00 72.90           O
ATOM   3879  HG1 THR A 256      -3.571 -10.691 -18.077  1.00 72.90           H
ATOM   3880  CG2 THR A 256      -4.751 -10.207 -15.286  1.00 72.90           C
ATOM   3881 1HG2 THR A 256      -4.471  -9.161 -15.162  1.00 72.90           H
ATOM   3882 2HG2 THR A 256      -4.849 -10.675 -14.307  1.00 72.90           H
ATOM   3883 3HG2 THR A 256      -5.703 -10.268 -15.815  1.00 72.90           H
ATOM   3884  HN  THR A 256      -1.686 -11.816 -17.171  1.00 72.90           H
ATOM   3885  N   ILE A 257      -2.195 -13.024 -14.297  1.00 76.49           N
ATOM   3886  CA  ILE A 257      -2.138 -13.929 -13.162  1.00 76.49           C
ATOM   3887  C   ILE A 257      -0.930 -13.575 -12.293  1.00 76.49           C
ATOM   3888  O   ILE A 257      -1.015 -13.598 -11.066  1.00 76.49           O
ATOM   3889  HA  ILE A 257      -3.043 -13.774 -12.575  1.00 76.49           H
ATOM   3890  CB  ILE A 257      -2.149 -15.384 -13.635  1.00 76.49           C
ATOM   3891  HB  ILE A 257      -1.398 -15.495 -14.418  1.00 76.49           H
ATOM   3892  CG1 ILE A 257      -3.501 -15.750 -14.252  1.00 76.49           C
ATOM   3893 1HG1 ILE A 257      -4.267 -15.764 -13.476  1.00 76.49           H
ATOM   3894 2HG1 ILE A 257      -3.793 -14.988 -14.974  1.00 76.49           H
ATOM   3895  CG2 ILE A 257      -1.762 -16.333 -12.500  1.00 76.49           C
ATOM   3896 1HG2 ILE A 257      -0.760 -16.088 -12.147  1.00 76.49           H
ATOM   3897 2HG2 ILE A 257      -2.471 -16.227 -11.679  1.00 76.49           H
ATOM   3898 3HG2 ILE A 257      -1.778 -17.361 -12.863  1.00 76.49           H
ATOM   3899  CD1 ILE A 257      -3.438 -17.115 -14.940  1.00 76.49           C
ATOM   3900 1HD1 ILE A 257      -2.689 -17.090 -15.731  1.00 76.49           H
ATOM   3901 2HD1 ILE A 257      -3.170 -17.878 -14.209  1.00 76.49           H
ATOM   3902 3HD1 ILE A 257      -4.412 -17.351 -15.369  1.00 76.49           H
ATOM   3903  HN  ILE A 257      -2.198 -13.469 -15.193  1.00 76.49           H
ATOM   3904  N   THR A 258       0.167 -13.254 -12.963  1.00 78.58           N
ATOM   3905  CA  THR A 258       1.415 -12.982 -12.270  1.00 78.58           C
ATOM   3906  C   THR A 258       1.249 -11.793 -11.320  1.00 78.58           C
ATOM   3907  O   THR A 258       1.644 -11.864 -10.158  1.00 78.58           O
ATOM   3908  HA  THR A 258       1.664 -13.848 -11.657  1.00 78.58           H
ATOM   3909  CB  THR A 258       2.504 -12.770 -13.323  1.00 78.58           C
ATOM   3910  HB  THR A 258       2.319 -11.863 -13.898  1.00 78.58           H
ATOM   3911  OG1 THR A 258       2.504 -13.983 -14.071  1.00 78.58           O
ATOM   3912  HG1 THR A 258       2.012 -13.854 -14.932  1.00 78.58           H
ATOM   3913  CG2 THR A 258       3.906 -12.710 -12.712  1.00 78.58           C
ATOM   3914 1HG2 THR A 258       4.117 -13.645 -12.193  1.00 78.58           H
ATOM   3915 2HG2 THR A 258       3.958 -11.882 -12.004  1.00 78.58           H
ATOM   3916 3HG2 THR A 258       4.641 -12.558 -13.502  1.00 78.58           H
ATOM   3917  HN  THR A 258       0.212 -13.179 -13.959  1.00 78.58           H
ATOM   3918  N   VAL A 259       0.665 -10.729 -11.851  1.00 75.29           N
ATOM   3919  CA  VAL A 259       0.512  -9.501 -11.090  1.00 75.29           C
ATOM   3920  C   VAL A 259      -0.368  -9.770  -9.868  1.00 75.29           C
ATOM   3921  O   VAL A 259      -0.061  -9.317  -8.766  1.00 75.29           O
ATOM   3922  HA  VAL A 259       1.503  -9.200 -10.750  1.00 75.29           H
ATOM   3923  CB  VAL A 259      -0.038  -8.393 -11.990  1.00 75.29           C
ATOM   3924  HB  VAL A 259      -0.950  -8.762 -12.458  1.00 75.29           H
ATOM   3925  CG1 VAL A 259      -0.399  -7.151 -11.172  1.00 75.29           C
ATOM   3926 1HG1 VAL A 259      -1.158  -7.411 -10.434  1.00 75.29           H
ATOM   3927 2HG1 VAL A 259       0.490  -6.780 -10.663  1.00 75.29           H
ATOM   3928 3HG1 VAL A 259      -0.787  -6.379 -11.836  1.00 75.29           H
ATOM   3929  CG2 VAL A 259       0.955  -8.047 -13.102  1.00 75.29           C
ATOM   3930 1HG2 VAL A 259       1.891  -7.706 -12.660  1.00 75.29           H
ATOM   3931 2HG2 VAL A 259       1.141  -8.931 -13.711  1.00 75.29           H
ATOM   3932 3HG2 VAL A 259       0.539  -7.256 -13.727  1.00 75.29           H
ATOM   3933  HN  VAL A 259       0.300 -10.698 -12.782  1.00 75.29           H
ATOM   3934  N   LEU A 260      -1.444 -10.506 -10.103  1.00 76.53           N
ATOM   3935  CA  LEU A 260      -2.383 -10.821  -9.040  1.00 76.53           C
ATOM   3936  C   LEU A 260      -1.651 -11.569  -7.924  1.00 76.53           C
ATOM   3937  O   LEU A 260      -1.812 -11.249  -6.747  1.00 76.53           O
ATOM   3938  HA  LEU A 260      -2.751  -9.877  -8.639  1.00 76.53           H
ATOM   3939  CB  LEU A 260      -3.590 -11.577  -9.598  1.00 76.53           C
ATOM   3940 1HB  LEU A 260      -4.041 -10.972 -10.384  1.00 76.53           H
ATOM   3941 2HB  LEU A 260      -3.235 -12.495 -10.065  1.00 76.53           H
ATOM   3942  CG  LEU A 260      -4.679 -11.941  -8.586  1.00 76.53           C
ATOM   3943  HG  LEU A 260      -4.223 -12.529  -7.790  1.00 76.53           H
ATOM   3944  CD1 LEU A 260      -5.269 -10.687  -7.940  1.00 76.53           C
ATOM   3945 1HD1 LEU A 260      -4.481 -10.139  -7.423  1.00 76.53           H
ATOM   3946 2HD1 LEU A 260      -5.707 -10.052  -8.711  1.00 76.53           H
ATOM   3947 3HD1 LEU A 260      -6.041 -10.974  -7.226  1.00 76.53           H
ATOM   3948  CD2 LEU A 260      -5.757 -12.815  -9.232  1.00 76.53           C
ATOM   3949 1HD2 LEU A 260      -6.216 -12.274 -10.059  1.00 76.53           H
ATOM   3950 2HD2 LEU A 260      -5.305 -13.734  -9.605  1.00 76.53           H
ATOM   3951 3HD2 LEU A 260      -6.518 -13.059  -8.491  1.00 76.53           H
ATOM   3952  HN  LEU A 260      -1.678 -10.884 -10.999  1.00 76.53           H
ATOM   3953  N   THR A 261      -0.861 -12.551  -8.333  1.00 83.35           N
ATOM   3954  CA  THR A 261      -0.218 -13.440  -7.380  1.00 83.35           C
ATOM   3955  C   THR A 261       0.748 -12.658  -6.489  1.00 83.35           C
ATOM   3956  O   THR A 261       0.792 -12.870  -5.278  1.00 83.35           O
ATOM   3957  HA  THR A 261      -0.985 -13.859  -6.729  1.00 83.35           H
ATOM   3958  CB  THR A 261       0.456 -14.567  -8.166  1.00 83.35           C
ATOM   3959  HB  THR A 261       1.283 -14.184  -8.764  1.00 83.35           H
ATOM   3960  OG1 THR A 261      -0.609 -15.165  -8.899  1.00 83.35           O
ATOM   3961  HG1 THR A 261      -0.604 -14.831  -9.842  1.00 83.35           H
ATOM   3962  CG2 THR A 261       0.961 -15.692  -7.259  1.00 83.35           C
ATOM   3963 1HG2 THR A 261       0.123 -16.120  -6.711  1.00 83.35           H
ATOM   3964 2HG2 THR A 261       1.690 -15.291  -6.555  1.00 83.35           H
ATOM   3965 3HG2 THR A 261       1.431 -16.465  -7.867  1.00 83.35           H
ATOM   3966  HN  THR A 261      -0.659 -12.743  -9.293  1.00 83.35           H
ATOM   3967  N   VAL A 262       1.500 -11.770  -7.122  1.00 83.05           N
ATOM   3968  CA  VAL A 262       2.500 -10.993  -6.411  1.00 83.05           C
ATOM   3969  C   VAL A 262       1.810 -10.118  -5.362  1.00 83.05           C
ATOM   3970  O   VAL A 262       2.284 -10.005  -4.233  1.00 83.05           O
ATOM   3971  HA  VAL A 262       3.162 -11.694  -5.902  1.00 83.05           H
ATOM   3972  CB  VAL A 262       3.339 -10.185  -7.403  1.00 83.05           C
ATOM   3973  HB  VAL A 262       2.657  -9.623  -8.040  1.00 83.05           H
ATOM   3974  CG1 VAL A 262       4.236  -9.182  -6.675  1.00 83.05           C
ATOM   3975 1HG1 VAL A 262       3.618  -8.494  -6.099  1.00 83.05           H
ATOM   3976 2HG1 VAL A 262       4.908  -9.717  -6.003  1.00 83.05           H
ATOM   3977 3HG1 VAL A 262       4.822  -8.622  -7.404  1.00 83.05           H
ATOM   3978  CG2 VAL A 262       4.166 -11.109  -8.301  1.00 83.05           C
ATOM   3979 1HG2 VAL A 262       4.835 -11.710  -7.685  1.00 83.05           H
ATOM   3980 2HG2 VAL A 262       3.499 -11.765  -8.859  1.00 83.05           H
ATOM   3981 3HG2 VAL A 262       4.753 -10.509  -8.997  1.00 83.05           H
ATOM   3982  HN  VAL A 262       1.434 -11.578  -8.101  1.00 83.05           H
ATOM   3983  N   PHE A 263       0.700  -9.522  -5.773  1.00 79.54           N
ATOM   3984  CA  PHE A 263      -0.046  -8.640  -4.891  1.00 79.54           C
ATOM   3985  C   PHE A 263      -0.570  -9.400  -3.671  1.00 79.54           C
ATOM   3986  O   PHE A 263      -0.371  -8.970  -2.536  1.00 79.54           O
ATOM   3987  HA  PHE A 263       0.637  -7.857  -4.564  1.00 79.54           H
ATOM   3988  CB  PHE A 263      -1.235  -8.107  -5.694  1.00 79.54           C
ATOM   3989 1HB  PHE A 263      -0.861  -7.585  -6.574  1.00 79.54           H
ATOM   3990 2HB  PHE A 263      -1.827  -8.950  -6.051  1.00 79.54           H
ATOM   3991  CG  PHE A 263      -2.143  -7.161  -4.906  1.00 79.54           C
ATOM   3992  CD1 PHE A 263      -3.269  -7.639  -4.311  1.00 79.54           C
ATOM   3993  HD1 PHE A 263      -3.524  -8.696  -4.395  1.00 79.54           H
ATOM   3994  CD2 PHE A 263      -1.825  -5.843  -4.800  1.00 79.54           C
ATOM   3995  HD2 PHE A 263      -0.923  -5.461  -5.277  1.00 79.54           H
ATOM   3996  CE1 PHE A 263      -4.113  -6.762  -3.579  1.00 79.54           C
ATOM   3997  HE1 PHE A 263      -5.015  -7.144  -3.103  1.00 79.54           H
ATOM   3998  CE2 PHE A 263      -2.669  -4.966  -4.069  1.00 79.54           C
ATOM   3999  HE2 PHE A 263      -2.414  -3.909  -3.985  1.00 79.54           H
ATOM   4000  CZ  PHE A 263      -3.795  -5.443  -3.474  1.00 79.54           C
ATOM   4001  HZ  PHE A 263      -4.442  -4.770  -2.913  1.00 79.54           H
ATOM   4002  HN  PHE A 263       0.311  -9.634  -6.687  1.00 79.54           H
ATOM   4003  N   VAL A 264      -1.229 -10.516  -3.946  1.00 83.47           N
ATOM   4004  CA  VAL A 264      -1.867 -11.287  -2.893  1.00 83.47           C
ATOM   4005  C   VAL A 264      -0.807 -11.751  -1.892  1.00 83.47           C
ATOM   4006  O   VAL A 264      -0.984 -11.607  -0.684  1.00 83.47           O
ATOM   4007  HA  VAL A 264      -2.568 -10.628  -2.381  1.00 83.47           H
ATOM   4008  CB  VAL A 264      -2.662 -12.445  -3.501  1.00 83.47           C
ATOM   4009  HB  VAL A 264      -1.996 -12.998  -4.163  1.00 83.47           H
ATOM   4010  CG1 VAL A 264      -3.149 -13.406  -2.414  1.00 83.47           C
ATOM   4011 1HG1 VAL A 264      -2.291 -13.814  -1.879  1.00 83.47           H
ATOM   4012 2HG1 VAL A 264      -3.791 -12.869  -1.716  1.00 83.47           H
ATOM   4013 3HG1 VAL A 264      -3.711 -14.219  -2.873  1.00 83.47           H
ATOM   4014  CG2 VAL A 264      -3.833 -11.926  -4.338  1.00 83.47           C
ATOM   4015 1HG2 VAL A 264      -4.499 -11.338  -3.707  1.00 83.47           H
ATOM   4016 2HG2 VAL A 264      -3.452 -11.301  -5.146  1.00 83.47           H
ATOM   4017 3HG2 VAL A 264      -4.381 -12.769  -4.758  1.00 83.47           H
ATOM   4018  HN  VAL A 264      -1.330 -10.893  -4.867  1.00 83.47           H
ATOM   4019  N   LEU A 265       0.272 -12.298  -2.433  1.00 88.44           N
ATOM   4020  CA  LEU A 265       1.287 -12.928  -1.605  1.00 88.44           C
ATOM   4021  C   LEU A 265       1.951 -11.867  -0.725  1.00 88.44           C
ATOM   4022  O   LEU A 265       2.414 -12.168   0.375  1.00 88.44           O
ATOM   4023  HA  LEU A 265       0.782 -13.645  -0.958  1.00 88.44           H
ATOM   4024  CB  LEU A 265       2.273 -13.714  -2.471  1.00 88.44           C
ATOM   4025 1HB  LEU A 265       2.631 -13.059  -3.265  1.00 88.44           H
ATOM   4026 2HB  LEU A 265       3.137 -13.974  -1.859  1.00 88.44           H
ATOM   4027  CG  LEU A 265       1.732 -14.995  -3.109  1.00 88.44           C
ATOM   4028  HG  LEU A 265       0.879 -14.731  -3.735  1.00 88.44           H
ATOM   4029  CD1 LEU A 265       2.779 -15.639  -4.019  1.00 88.44           C
ATOM   4030 1HD1 LEU A 265       3.050 -14.941  -4.812  1.00 88.44           H
ATOM   4031 2HD1 LEU A 265       3.665 -15.887  -3.435  1.00 88.44           H
ATOM   4032 3HD1 LEU A 265       2.368 -16.548  -4.460  1.00 88.44           H
ATOM   4033  CD2 LEU A 265       1.225 -15.967  -2.041  1.00 88.44           C
ATOM   4034 1HD2 LEU A 265       2.043 -16.229  -1.371  1.00 88.44           H
ATOM   4035 2HD2 LEU A 265       0.424 -15.496  -1.471  1.00 88.44           H
ATOM   4036 3HD2 LEU A 265       0.845 -16.869  -2.522  1.00 88.44           H
ATOM   4037  HN  LEU A 265       0.458 -12.315  -3.415  1.00 88.44           H
ATOM   4038  N   SER A 266       1.978 -10.647  -1.242  1.00 88.61           N
ATOM   4039  CA  SER A 266       2.665  -9.562  -0.563  1.00 88.61           C
ATOM   4040  C   SER A 266       1.751  -8.948   0.501  1.00 88.61           C
ATOM   4041  O   SER A 266       2.202  -8.621   1.597  1.00 88.61           O
ATOM   4042  HA  SER A 266       3.539 -10.019  -0.098  1.00 88.61           H
ATOM   4043  CB  SER A 266       3.118  -8.490  -1.556  1.00 88.61           C
ATOM   4044 1HB  SER A 266       3.591  -7.671  -1.014  1.00 88.61           H
ATOM   4045 2HB  SER A 266       3.872  -8.908  -2.223  1.00 88.61           H
ATOM   4046  OG  SER A 266       2.032  -7.983  -2.327  1.00 88.61           O
ATOM   4047  HG  SER A 266       1.960  -8.486  -3.188  1.00 88.61           H
ATOM   4048  HN  SER A 266       1.543 -10.397  -2.106  1.00 88.61           H
ATOM   4049  N   GLN A 267       0.484  -8.812   0.139  1.00 87.60           N
ATOM   4050  CA  GLN A 267      -0.438  -8.013   0.928  1.00 87.60           C
ATOM   4051  C   GLN A 267      -1.187  -8.898   1.925  1.00 87.60           C
ATOM   4052  O   GLN A 267      -1.527  -8.455   3.021  1.00 87.60           O
ATOM   4053  HA  GLN A 267       0.185  -7.297   1.465  1.00 87.60           H
ATOM   4054  CB  GLN A 267      -1.414  -7.252   0.028  1.00 87.60           C
ATOM   4055 1HB  GLN A 267      -1.980  -7.959  -0.579  1.00 87.60           H
ATOM   4056 2HB  GLN A 267      -2.134  -6.711   0.642  1.00 87.60           H
ATOM   4057  CG  GLN A 267      -0.671  -6.271  -0.880  1.00 87.60           C
ATOM   4058 1HG  GLN A 267       0.021  -6.816  -1.522  1.00 87.60           H
ATOM   4059 2HG  GLN A 267      -1.382  -5.766  -1.534  1.00 87.60           H
ATOM   4060  CD  GLN A 267       0.098  -5.235  -0.057  1.00 87.60           C
ATOM   4061  OE1 GLN A 267      -0.379  -4.721   0.942  1.00 87.60           O
ATOM   4062  NE2 GLN A 267       1.309  -4.959  -0.530  1.00 87.60           N
ATOM   4063 1HE2 GLN A 267       1.640  -5.417  -1.355  1.00 87.60           H
ATOM   4064 2HE2 GLN A 267       1.890  -4.294  -0.060  1.00 87.60           H
ATOM   4065  HN  GLN A 267       0.087  -9.234  -0.676  1.00 87.60           H
ATOM   4066  N   PHE A 268      -1.424 -10.134   1.509  1.00 89.25           N
ATOM   4067  CA  PHE A 268      -2.295 -11.023   2.260  1.00 89.25           C
ATOM   4068  C   PHE A 268      -1.769 -11.233   3.681  1.00 89.25           C
ATOM   4069  O   PHE A 268      -2.510 -11.076   4.651  1.00 89.25           O
ATOM   4070  HA  PHE A 268      -3.277 -10.552   2.304  1.00 89.25           H
ATOM   4071  CB  PHE A 268      -2.302 -12.366   1.527  1.00 89.25           C
ATOM   4072 1HB  PHE A 268      -2.649 -12.209   0.506  1.00 89.25           H
ATOM   4073 2HB  PHE A 268      -1.280 -12.739   1.463  1.00 89.25           H
ATOM   4074  CG  PHE A 268      -3.178 -13.431   2.190  1.00 89.25           C
ATOM   4075  CD1 PHE A 268      -2.610 -14.384   2.977  1.00 89.25           C
ATOM   4076  HD1 PHE A 268      -1.532 -14.389   3.136  1.00 89.25           H
ATOM   4077  CD2 PHE A 268      -4.523 -13.426   1.992  1.00 89.25           C
ATOM   4078  HD2 PHE A 268      -4.978 -12.662   1.362  1.00 89.25           H
ATOM   4079  CE1 PHE A 268      -3.422 -15.373   3.593  1.00 89.25           C
ATOM   4080  HE1 PHE A 268      -2.967 -16.137   4.223  1.00 89.25           H
ATOM   4081  CE2 PHE A 268      -5.335 -14.415   2.608  1.00 89.25           C
ATOM   4082  HE2 PHE A 268      -6.414 -14.410   2.449  1.00 89.25           H
ATOM   4083  CZ  PHE A 268      -4.768 -15.368   3.395  1.00 89.25           C
ATOM   4084  HZ  PHE A 268      -5.391 -16.127   3.867  1.00 89.25           H
ATOM   4085  HN  PHE A 268      -1.033 -10.529   0.678  1.00 89.25           H
ATOM   4086  N   PRO A 269      -0.487 -11.592   3.831  1.00 93.56           N
ATOM   4087  CA  PRO A 269       0.058 -11.909   5.154  1.00 93.56           C
ATOM   4088  C   PRO A 269      -0.197 -10.802   6.163  1.00 93.56           C
ATOM   4089  O   PRO A 269      -0.608 -11.069   7.292  1.00 93.56           O
ATOM   4090  HA  PRO A 269      -0.439 -12.788   5.563  1.00 93.56           H
ATOM   4091  CB  PRO A 269       1.553 -12.105   4.892  1.00 93.56           C
ATOM   4092 1HB  PRO A 269       2.109 -11.177   5.030  1.00 93.56           H
ATOM   4093 2HB  PRO A 269       1.987 -12.839   5.571  1.00 93.56           H
ATOM   4094  CG  PRO A 269       1.599 -12.579   3.444  1.00 93.56           C
ATOM   4095 1HG  PRO A 269       2.582 -12.427   3.000  1.00 93.56           H
ATOM   4096 2HG  PRO A 269       1.386 -13.645   3.361  1.00 93.56           H
ATOM   4097  CD  PRO A 269       0.532 -11.729   2.775  1.00 93.56           C
ATOM   4098 1HD  PRO A 269       0.921 -10.759   2.467  1.00 93.56           H
ATOM   4099 2HD  PRO A 269       0.135 -12.208   1.880  1.00 93.56           H
ATOM   4100  N   TYR A 270       0.054  -9.577   5.726  1.00 92.23           N
ATOM   4101  CA  TYR A 270      -0.065  -8.428   6.609  1.00 92.23           C
ATOM   4102  C   TYR A 270      -1.514  -8.232   7.060  1.00 92.23           C
ATOM   4103  O   TYR A 270      -1.773  -7.990   8.238  1.00 92.23           O
ATOM   4104  HA  TYR A 270       0.559  -8.610   7.484  1.00 92.23           H
ATOM   4105  CB  TYR A 270       0.368  -7.215   5.783  1.00 92.23           C
ATOM   4106 1HB  TYR A 270       1.436  -7.291   5.578  1.00 92.23           H
ATOM   4107 2HB  TYR A 270      -0.143  -7.242   4.821  1.00 92.23           H
ATOM   4108  CG  TYR A 270       0.086  -5.871   6.457  1.00 92.23           C
ATOM   4109  CD1 TYR A 270      -0.851  -5.013   5.919  1.00 92.23           C
ATOM   4110  HD1 TYR A 270      -1.390  -5.292   5.014  1.00 92.23           H
ATOM   4111  CD2 TYR A 270       0.769  -5.517   7.603  1.00 92.23           C
ATOM   4112  HD2 TYR A 270       1.510  -6.195   8.028  1.00 92.23           H
ATOM   4113  CE1 TYR A 270      -1.116  -3.747   6.554  1.00 92.23           C
ATOM   4114  HE1 TYR A 270      -1.853  -3.060   6.140  1.00 92.23           H
ATOM   4115  CE2 TYR A 270       0.504  -4.252   8.238  1.00 92.23           C
ATOM   4116  HE2 TYR A 270       1.037  -3.960   9.143  1.00 92.23           H
ATOM   4117  CZ  TYR A 270      -0.425  -3.430   7.682  1.00 92.23           C
ATOM   4118  OH  TYR A 270      -0.676  -2.235   8.281  1.00 92.23           O
ATOM   4119  HH  TYR A 270      -0.235  -2.203   9.178  1.00 92.23           H
ATOM   4120  HN  TYR A 270       0.334  -9.363   4.791  1.00 92.23           H
ATOM   4121  N   ASN A 271      -2.420  -8.343   6.100  1.00 90.57           N
ATOM   4122  CA  ASN A 271      -3.828  -8.107   6.369  1.00 90.57           C
ATOM   4123  C   ASN A 271      -4.354  -9.198   7.304  1.00 90.57           C
ATOM   4124  O   ASN A 271      -5.309  -8.976   8.046  1.00 90.57           O
ATOM   4125  HA  ASN A 271      -3.872  -7.116   6.818  1.00 90.57           H
ATOM   4126  CB  ASN A 271      -4.650  -8.154   5.079  1.00 90.57           C
ATOM   4127 1HB  ASN A 271      -4.326  -8.996   4.467  1.00 90.57           H
ATOM   4128 2HB  ASN A 271      -5.700  -8.320   5.319  1.00 90.57           H
ATOM   4129  CG  ASN A 271      -4.501  -6.853   4.287  1.00 90.57           C
ATOM   4130  OD1 ASN A 271      -4.931  -5.790   4.702  1.00 90.57           O
ATOM   4131  ND2 ASN A 271      -3.869  -6.997   3.125  1.00 90.57           N
ATOM   4132 1HD2 ASN A 271      -3.541  -7.898   2.843  1.00 90.57           H
ATOM   4133 2HD2 ASN A 271      -3.723  -6.204   2.534  1.00 90.57           H
ATOM   4134  HN  ASN A 271      -2.205  -8.589   5.155  1.00 90.57           H
ATOM   4135  N   CYS A 272      -3.707 -10.352   7.238  1.00 93.30           N
ATOM   4136  CA  CYS A 272      -4.046 -11.452   8.125  1.00 93.30           C
ATOM   4137  C   CYS A 272      -3.771 -11.010   9.564  1.00 93.30           C
ATOM   4138  O   CYS A 272      -4.617 -11.177  10.441  1.00 93.30           O
ATOM   4139  HA  CYS A 272      -5.106 -11.657   7.979  1.00 93.30           H
ATOM   4140  CB  CYS A 272      -3.281 -12.727   7.763  1.00 93.30           C
ATOM   4141 1HB  CYS A 272      -2.215 -12.512   7.687  1.00 93.30           H
ATOM   4142 2HB  CYS A 272      -3.401 -13.469   8.553  1.00 93.30           H
ATOM   4143  SG  CYS A 272      -3.898 -13.398   6.177  1.00 93.30           S
ATOM   4144  HG  CYS A 272      -3.292 -12.502   5.402  1.00 93.30           H
ATOM   4145  HN  CYS A 272      -2.965 -10.541   6.595  1.00 93.30           H
ATOM   4146  N   ILE A 273      -2.584 -10.456   9.763  1.00 93.44           N
ATOM   4147  CA  ILE A 273      -2.170 -10.030  11.089  1.00 93.44           C
ATOM   4148  C   ILE A 273      -3.044  -8.858  11.540  1.00 93.44           C
ATOM   4149  O   ILE A 273      -3.417  -8.771  12.708  1.00 93.44           O
ATOM   4150  HA  ILE A 273      -2.336 -10.866  11.767  1.00 93.44           H
ATOM   4151  CB  ILE A 273      -0.671  -9.722  11.108  1.00 93.44           C
ATOM   4152  HB  ILE A 273      -0.468  -8.964  10.352  1.00 93.44           H
ATOM   4153  CG1 ILE A 273       0.148 -10.960  10.739  1.00 93.44           C
ATOM   4154 1HG1 ILE A 273      -0.130 -11.300   9.741  1.00 93.44           H
ATOM   4155 2HG1 ILE A 273       1.207 -10.704  10.704  1.00 93.44           H
ATOM   4156  CG2 ILE A 273      -0.249  -9.138  12.458  1.00 93.44           C
ATOM   4157 1HG2 ILE A 273      -0.798  -8.214  12.642  1.00 93.44           H
ATOM   4158 2HG2 ILE A 273      -0.469  -9.854  13.249  1.00 93.44           H
ATOM   4159 3HG2 ILE A 273       0.821  -8.928  12.445  1.00 93.44           H
ATOM   4160  CD1 ILE A 273      -0.077 -12.088  11.748  1.00 93.44           C
ATOM   4161 1HD1 ILE A 273       0.225 -11.752  12.741  1.00 93.44           H
ATOM   4162 2HD1 ILE A 273      -1.132 -12.358  11.762  1.00 93.44           H
ATOM   4163 3HD1 ILE A 273       0.517 -12.956  11.462  1.00 93.44           H
ATOM   4164  HN  ILE A 273      -1.913 -10.297   9.039  1.00 93.44           H
ATOM   4165  N   LEU A 274      -3.345  -7.986  10.589  1.00 92.25           N
ATOM   4166  CA  LEU A 274      -4.158  -6.816  10.877  1.00 92.25           C
ATOM   4167  C   LEU A 274      -5.539  -7.265  11.358  1.00 92.25           C
ATOM   4168  O   LEU A 274      -6.141  -6.621  12.215  1.00 92.25           O
ATOM   4169  HA  LEU A 274      -3.671  -6.271  11.686  1.00 92.25           H
ATOM   4170  CB  LEU A 274      -4.202  -5.883   9.665  1.00 92.25           C
ATOM   4171 1HB  LEU A 274      -3.191  -5.786   9.269  1.00 92.25           H
ATOM   4172 2HB  LEU A 274      -4.804  -6.356   8.889  1.00 92.25           H
ATOM   4173  CG  LEU A 274      -4.757  -4.480   9.918  1.00 92.25           C
ATOM   4174  HG  LEU A 274      -5.697  -4.578  10.462  1.00 92.25           H
ATOM   4175  CD1 LEU A 274      -3.808  -3.666  10.800  1.00 92.25           C
ATOM   4176 1HD1 LEU A 274      -3.680  -4.169  11.758  1.00 92.25           H
ATOM   4177 2HD1 LEU A 274      -2.841  -3.575  10.305  1.00 92.25           H
ATOM   4178 3HD1 LEU A 274      -4.227  -2.673  10.964  1.00 92.25           H
ATOM   4179  CD2 LEU A 274      -5.070  -3.768   8.601  1.00 92.25           C
ATOM   4180 1HD2 LEU A 274      -4.158  -3.681   8.010  1.00 92.25           H
ATOM   4181 2HD2 LEU A 274      -5.810  -4.342   8.044  1.00 92.25           H
ATOM   4182 3HD2 LEU A 274      -5.463  -2.773   8.810  1.00 92.25           H
ATOM   4183  HN  LEU A 274      -3.045  -8.069   9.639  1.00 92.25           H
ATOM   4184  N   LEU A 275      -6.000  -8.367  10.785  1.00 94.06           N
ATOM   4185  CA  LEU A 275      -7.278  -8.936  11.178  1.00 94.06           C
ATOM   4186  C   LEU A 275      -7.209  -9.369  12.644  1.00 94.06           C
ATOM   4187  O   LEU A 275      -8.114  -9.076  13.425  1.00 94.06           O
ATOM   4188  HA  LEU A 275      -8.028  -8.151  11.085  1.00 94.06           H
ATOM   4189  CB  LEU A 275      -7.680 -10.062  10.223  1.00 94.06           C
ATOM   4190 1HB  LEU A 275      -7.774  -9.645   9.221  1.00 94.06           H
ATOM   4191 2HB  LEU A 275      -6.870 -10.791  10.191  1.00 94.06           H
ATOM   4192  CG  LEU A 275      -8.977 -10.798  10.563  1.00 94.06           C
ATOM   4193  HG  LEU A 275      -8.907 -11.160  11.589  1.00 94.06           H
ATOM   4194  CD1 LEU A 275     -10.178  -9.852  10.498  1.00 94.06           C
ATOM   4195 1HD1 LEU A 275     -10.040  -9.040  11.212  1.00 94.06           H
ATOM   4196 2HD1 LEU A 275     -10.262  -9.441   9.492  1.00 94.06           H
ATOM   4197 3HD1 LEU A 275     -11.087 -10.401  10.743  1.00 94.06           H
ATOM   4198  CD2 LEU A 275      -9.164 -12.023   9.665  1.00 94.06           C
ATOM   4199 1HD2 LEU A 275      -9.204 -11.707   8.622  1.00 94.06           H
ATOM   4200 2HD2 LEU A 275      -8.327 -12.707   9.805  1.00 94.06           H
ATOM   4201 3HD2 LEU A 275     -10.093 -12.528   9.927  1.00 94.06           H
ATOM   4202  HN  LEU A 275      -5.518  -8.868  10.066  1.00 94.06           H
ATOM   4203  N   VAL A 276      -6.127 -10.058  12.974  1.00 94.55           N
ATOM   4204  CA  VAL A 276      -5.933 -10.542  14.331  1.00 94.55           C
ATOM   4205  C   VAL A 276      -5.952  -9.357  15.298  1.00 94.55           C
ATOM   4206  O   VAL A 276      -6.618  -9.406  16.331  1.00 94.55           O
ATOM   4207  HA  VAL A 276      -6.768 -11.202  14.567  1.00 94.55           H
ATOM   4208  CB  VAL A 276      -4.643 -11.362  14.414  1.00 94.55           C
ATOM   4209  HB  VAL A 276      -3.831 -10.748  14.026  1.00 94.55           H
ATOM   4210  CG1 VAL A 276      -4.312 -11.716  15.865  1.00 94.55           C
ATOM   4211 1HG1 VAL A 276      -4.183 -10.801  16.443  1.00 94.55           H
ATOM   4212 2HG1 VAL A 276      -5.127 -12.302  16.291  1.00 94.55           H
ATOM   4213 3HG1 VAL A 276      -3.391 -12.298  15.896  1.00 94.55           H
ATOM   4214  CG2 VAL A 276      -4.736 -12.620  13.550  1.00 94.55           C
ATOM   4215 1HG2 VAL A 276      -5.566 -13.238  13.895  1.00 94.55           H
ATOM   4216 2HG2 VAL A 276      -4.903 -12.336  12.511  1.00 94.55           H
ATOM   4217 3HG2 VAL A 276      -3.807 -13.184  13.628  1.00 94.55           H
ATOM   4218  HN  VAL A 276      -5.393 -10.286  12.335  1.00 94.55           H
ATOM   4219  N   GLN A 277      -5.213  -8.321  14.929  1.00 93.03           N
ATOM   4220  CA  GLN A 277      -5.123  -7.133  15.760  1.00 93.03           C
ATOM   4221  C   GLN A 277      -6.507  -6.506  15.942  1.00 93.03           C
ATOM   4222  O   GLN A 277      -6.803  -5.938  16.992  1.00 93.03           O
ATOM   4223  HA  GLN A 277      -4.745  -7.479  16.722  1.00 93.03           H
ATOM   4224  CB  GLN A 277      -4.137  -6.123  15.169  1.00 93.03           C
ATOM   4225 1HB  GLN A 277      -4.333  -6.000  14.103  1.00 93.03           H
ATOM   4226 2HB  GLN A 277      -4.285  -5.149  15.635  1.00 93.03           H
ATOM   4227  CG  GLN A 277      -2.692  -6.581  15.377  1.00 93.03           C
ATOM   4228 1HG  GLN A 277      -2.503  -6.726  16.441  1.00 93.03           H
ATOM   4229 2HG  GLN A 277      -2.539  -7.546  14.892  1.00 93.03           H
ATOM   4230  CD  GLN A 277      -1.706  -5.558  14.812  1.00 93.03           C
ATOM   4231  OE1 GLN A 277      -2.019  -4.777  13.928  1.00 93.03           O
ATOM   4232  NE2 GLN A 277      -0.499  -5.605  15.369  1.00 93.03           N
ATOM   4233 1HE2 GLN A 277      -0.307  -6.271  16.090  1.00 93.03           H
ATOM   4234 2HE2 GLN A 277       0.216  -4.975  15.066  1.00 93.03           H
ATOM   4235  HN  GLN A 277      -4.684  -8.285  14.082  1.00 93.03           H
ATOM   4236  N   THR A 278      -7.318  -6.629  14.901  1.00 93.55           N
ATOM   4237  CA  THR A 278      -8.657  -6.065  14.926  1.00 93.55           C
ATOM   4238  C   THR A 278      -9.536  -6.820  15.925  1.00 93.55           C
ATOM   4239  O   THR A 278     -10.258  -6.207  16.709  1.00 93.55           O
ATOM   4240  HA  THR A 278      -8.590  -5.035  15.274  1.00 93.55           H
ATOM   4241  CB  THR A 278      -9.206  -6.088  13.497  1.00 93.55           C
ATOM   4242  HB  THR A 278      -9.352  -7.111  13.152  1.00 93.55           H
ATOM   4243  OG1 THR A 278      -8.267  -5.315  12.753  1.00 93.55           O
ATOM   4244  HG1 THR A 278      -7.586  -5.916  12.335  1.00 93.55           H
ATOM   4245  CG2 THR A 278     -10.518  -5.312  13.362  1.00 93.55           C
ATOM   4246 1HG2 THR A 278     -10.355  -4.271  13.643  1.00 93.55           H
ATOM   4247 2HG2 THR A 278     -11.269  -5.752  14.017  1.00 93.55           H
ATOM   4248 3HG2 THR A 278     -10.863  -5.360  12.329  1.00 93.55           H
ATOM   4249  HN  THR A 278      -7.074  -7.102  14.055  1.00 93.55           H
ATOM   4250  N   ILE A 279      -9.444  -8.141  15.865  1.00 94.98           N
ATOM   4251  CA  ILE A 279     -10.239  -8.987  16.740  1.00 94.98           C
ATOM   4252  C   ILE A 279      -9.831  -8.737  18.193  1.00 94.98           C
ATOM   4253  O   ILE A 279     -10.683  -8.652  19.075  1.00 94.98           O
ATOM   4254  HA  ILE A 279     -11.282  -8.693  16.619  1.00 94.98           H
ATOM   4255  CB  ILE A 279     -10.129 -10.452  16.313  1.00 94.98           C
ATOM   4256  HB  ILE A 279      -9.072 -10.711  16.253  1.00 94.98           H
ATOM   4257  CG1 ILE A 279     -10.726 -10.664  14.921  1.00 94.98           C
ATOM   4258 1HG1 ILE A 279     -11.814 -10.630  14.979  1.00 94.98           H
ATOM   4259 2HG1 ILE A 279     -10.417  -9.854  14.261  1.00 94.98           H
ATOM   4260  CG2 ILE A 279     -10.762 -11.376  17.356  1.00 94.98           C
ATOM   4261 1HG2 ILE A 279     -10.251 -11.250  18.310  1.00 94.98           H
ATOM   4262 2HG2 ILE A 279     -11.816 -11.124  17.472  1.00 94.98           H
ATOM   4263 3HG2 ILE A 279     -10.669 -12.411  17.028  1.00 94.98           H
ATOM   4264  CD1 ILE A 279     -10.283 -12.005  14.333  1.00 94.98           C
ATOM   4265 1HD1 ILE A 279      -9.197 -12.026  14.253  1.00 94.98           H
ATOM   4266 2HD1 ILE A 279     -10.616 -12.815  14.983  1.00 94.98           H
ATOM   4267 3HD1 ILE A 279     -10.723 -12.131  13.343  1.00 94.98           H
ATOM   4268  HN  ILE A 279      -8.842  -8.632  15.235  1.00 94.98           H
ATOM   4269  N   ASP A 280      -8.526  -8.626  18.397  1.00 93.79           N
ATOM   4270  CA  ASP A 280      -7.989  -8.462  19.737  1.00 93.79           C
ATOM   4271  C   ASP A 280      -8.368  -7.078  20.267  1.00 93.79           C
ATOM   4272  O   ASP A 280      -8.608  -6.911  21.462  1.00 93.79           O
ATOM   4273  HA  ASP A 280      -8.431  -9.268  20.323  1.00 93.79           H
ATOM   4274  CB  ASP A 280      -6.463  -8.566  19.736  1.00 93.79           C
ATOM   4275 1HB  ASP A 280      -6.157  -9.465  19.201  1.00 93.79           H
ATOM   4276 2HB  ASP A 280      -6.037  -7.717  19.201  1.00 93.79           H
ATOM   4277  CG  ASP A 280      -5.915  -8.604  21.164  1.00 93.79           C
ATOM   4278  OD1 ASP A 280      -6.429  -9.431  21.947  1.00 93.79           O
ATOM   4279  OD2 ASP A 280      -4.993  -7.806  21.439  1.00 93.79           O
ATOM   4280  HN  ASP A 280      -7.842  -8.647  17.667  1.00 93.79           H
ATOM   4281  N   ALA A 281      -8.410  -6.120  19.353  1.00 91.88           N
ATOM   4282  CA  ALA A 281      -8.795  -4.764  19.706  1.00 91.88           C
ATOM   4283  C   ALA A 281     -10.211  -4.775  20.285  1.00 91.88           C
ATOM   4284  O   ALA A 281     -10.556  -3.930  21.109  1.00 91.88           O
ATOM   4285  HA  ALA A 281      -8.102  -4.410  20.470  1.00 91.88           H
ATOM   4286  CB  ALA A 281      -8.675  -3.862  18.476  1.00 91.88           C
ATOM   4287 1HB  ALA A 281      -7.644  -3.866  18.122  1.00 91.88           H
ATOM   4288 2HB  ALA A 281      -9.331  -4.232  17.689  1.00 91.88           H
ATOM   4289 3HB  ALA A 281      -8.964  -2.845  18.742  1.00 91.88           H
ATOM   4290  HN  ALA A 281      -8.186  -6.258  18.388  1.00 91.88           H
ATOM   4291  N   TYR A 282     -10.994  -5.743  19.830  1.00 90.47           N
ATOM   4292  CA  TYR A 282     -12.369  -5.869  20.284  1.00 90.47           C
ATOM   4293  C   TYR A 282     -12.459  -6.772  21.515  1.00 90.47           C
ATOM   4294  O   TYR A 282     -13.084  -6.410  22.511  1.00 90.47           O
ATOM   4295  HA  TYR A 282     -12.729  -4.874  20.545  1.00 90.47           H
ATOM   4296  CB  TYR A 282     -13.135  -6.519  19.131  1.00 90.47           C
ATOM   4297 1HB  TYR A 282     -12.969  -5.939  18.223  1.00 90.47           H
ATOM   4298 2HB  TYR A 282     -12.727  -7.514  18.952  1.00 90.47           H
ATOM   4299  CG  TYR A 282     -14.641  -6.638  19.373  1.00 90.47           C
ATOM   4300  CD1 TYR A 282     -15.189  -7.852  19.736  1.00 90.47           C
ATOM   4301  HD1 TYR A 282     -14.548  -8.726  19.849  1.00 90.47           H
ATOM   4302  CD2 TYR A 282     -15.453  -5.530  19.230  1.00 90.47           C
ATOM   4303  HD2 TYR A 282     -15.020  -4.572  18.944  1.00 90.47           H
ATOM   4304  CE1 TYR A 282     -16.606  -7.963  19.964  1.00 90.47           C
ATOM   4305  HE1 TYR A 282     -17.051  -8.916  20.250  1.00 90.47           H
ATOM   4306  CE2 TYR A 282     -16.870  -5.642  19.458  1.00 90.47           C
ATOM   4307  HE2 TYR A 282     -17.522  -4.775  19.348  1.00 90.47           H
ATOM   4308  CZ  TYR A 282     -17.377  -6.853  19.814  1.00 90.47           C
ATOM   4309  OH  TYR A 282     -18.715  -6.958  20.030  1.00 90.47           O
ATOM   4310  HH  TYR A 282     -19.152  -6.066  19.913  1.00 90.47           H
ATOM   4311  HN  TYR A 282     -10.704  -6.431  19.165  1.00 90.47           H
ATOM   4312  N   ALA A 283     -11.826  -7.931  21.406  1.00 92.23           N
ATOM   4313  CA  ALA A 283     -12.076  -9.011  22.346  1.00 92.23           C
ATOM   4314  C   ALA A 283     -11.018  -8.975  23.451  1.00 92.23           C
ATOM   4315  O   ALA A 283     -11.217  -9.542  24.524  1.00 92.23           O
ATOM   4316  HA  ALA A 283     -13.058  -8.845  22.789  1.00 92.23           H
ATOM   4317  CB  ALA A 283     -12.092 -10.346  21.598  1.00 92.23           C
ATOM   4318 1HB  ALA A 283     -12.880 -10.330  20.844  1.00 92.23           H
ATOM   4319 2HB  ALA A 283     -11.129 -10.502  21.113  1.00 92.23           H
ATOM   4320 3HB  ALA A 283     -12.280 -11.156  22.303  1.00 92.23           H
ATOM   4321  HN  ALA A 283     -11.155  -8.138  20.694  1.00 92.23           H
ATOM   4322  N   MET A 284      -9.916  -8.304  23.149  1.00 89.71           N
ATOM   4323  CA  MET A 284      -8.812  -8.217  24.090  1.00 89.71           C
ATOM   4324  C   MET A 284      -8.462  -9.596  24.654  1.00 89.71           C
ATOM   4325  O   MET A 284      -8.319  -9.757  25.864  1.00 89.71           O
ATOM   4326  HA  MET A 284      -7.970  -7.826  23.519  1.00 89.71           H
ATOM   4327  CB  MET A 284      -9.191  -7.278  25.237  1.00 89.71           C
ATOM   4328 1HB  MET A 284     -10.014  -7.707  25.807  1.00 89.71           H
ATOM   4329 2HB  MET A 284      -8.349  -7.176  25.921  1.00 89.71           H
ATOM   4330  CG  MET A 284      -9.594  -5.900  24.706  1.00 89.71           C
ATOM   4331 1HG  MET A 284      -8.756  -5.445  24.178  1.00 89.71           H
ATOM   4332 2HG  MET A 284     -10.407  -6.002  23.987  1.00 89.71           H
ATOM   4333  SD  MET A 284     -10.104  -4.852  26.058  1.00 89.71           S
ATOM   4334  CE  MET A 284     -11.328  -3.851  25.228  1.00 89.71           C
ATOM   4335 1HE  MET A 284     -10.860  -3.314  24.403  1.00 89.71           H
ATOM   4336 2HE  MET A 284     -12.120  -4.492  24.842  1.00 89.71           H
ATOM   4337 3HE  MET A 284     -11.751  -3.136  25.934  1.00 89.71           H
ATOM   4338  HN  MET A 284      -9.772  -7.826  22.283  1.00 89.71           H
ATOM   4339  N   PHE A 285      -8.335 -10.555  23.748  1.00 90.80           N
ATOM   4340  CA  PHE A 285      -8.174 -11.943  24.146  1.00 90.80           C
ATOM   4341  C   PHE A 285      -6.698 -12.288  24.350  1.00 90.80           C
ATOM   4342  O   PHE A 285      -6.373 -13.298  24.972  1.00 90.80           O
ATOM   4343  HA  PHE A 285      -8.709 -12.074  25.087  1.00 90.80           H
ATOM   4344  CB  PHE A 285      -8.735 -12.802  23.011  1.00 90.80           C
ATOM   4345 1HB  PHE A 285      -8.855 -13.825  23.367  1.00 90.80           H
ATOM   4346 2HB  PHE A 285      -9.727 -12.436  22.748  1.00 90.80           H
ATOM   4347  CG  PHE A 285      -7.863 -12.815  21.753  1.00 90.80           C
ATOM   4348  CD1 PHE A 285      -8.063 -11.889  20.778  1.00 90.80           C
ATOM   4349  HD1 PHE A 285      -8.843 -11.136  20.892  1.00 90.80           H
ATOM   4350  CD2 PHE A 285      -6.890 -13.754  21.610  1.00 90.80           C
ATOM   4351  HD2 PHE A 285      -6.730 -14.497  22.392  1.00 90.80           H
ATOM   4352  CE1 PHE A 285      -7.254 -11.901  19.610  1.00 90.80           C
ATOM   4353  HE1 PHE A 285      -7.414 -11.159  18.829  1.00 90.80           H
ATOM   4354  CE2 PHE A 285      -6.081 -13.766  20.443  1.00 90.80           C
ATOM   4355  HE2 PHE A 285      -5.301 -14.519  20.329  1.00 90.80           H
ATOM   4356  CZ  PHE A 285      -6.280 -12.840  19.468  1.00 90.80           C
ATOM   4357  HZ  PHE A 285      -5.660 -12.849  18.572  1.00 90.80           H
ATOM   4358  HN  PHE A 285      -8.340 -10.396  22.761  1.00 90.80           H
ATOM   4359  N   ILE A 286      -5.843 -11.430  23.814  1.00 91.54           N
ATOM   4360  CA  ILE A 286      -4.409 -11.620  23.946  1.00 91.54           C
ATOM   4361  C   ILE A 286      -3.933 -10.984  25.254  1.00 91.54           C
ATOM   4362  O   ILE A 286      -3.573  -9.808  25.282  1.00 91.54           O
ATOM   4363  HA  ILE A 286      -4.225 -12.693  23.998  1.00 91.54           H
ATOM   4364  CB  ILE A 286      -3.682 -11.094  22.707  1.00 91.54           C
ATOM   4365  HB  ILE A 286      -3.865 -10.022  22.632  1.00 91.54           H
ATOM   4366  CG1 ILE A 286      -4.233 -11.738  21.434  1.00 91.54           C
ATOM   4367 1HG1 ILE A 286      -3.952 -12.790  21.402  1.00 91.54           H
ATOM   4368 2HG1 ILE A 286      -5.323 -11.699  21.445  1.00 91.54           H
ATOM   4369  CG2 ILE A 286      -2.169 -11.285  22.837  1.00 91.54           C
ATOM   4370 1HG2 ILE A 286      -1.808 -10.742  23.710  1.00 91.54           H
ATOM   4371 2HG2 ILE A 286      -1.945 -12.346  22.950  1.00 91.54           H
ATOM   4372 3HG2 ILE A 286      -1.677 -10.903  21.943  1.00 91.54           H
ATOM   4373  CD1 ILE A 286      -3.706 -11.026  20.186  1.00 91.54           C
ATOM   4374 1HD1 ILE A 286      -4.010  -9.979  20.209  1.00 91.54           H
ATOM   4375 2HD1 ILE A 286      -2.617 -11.087  20.166  1.00 91.54           H
ATOM   4376 3HD1 ILE A 286      -4.113 -11.503  19.295  1.00 91.54           H
ATOM   4377  HN  ILE A 286      -6.116 -10.618  23.297  1.00 91.54           H
ATOM   4378  N   SER A 287      -3.948 -11.789  26.306  1.00 89.39           N
ATOM   4379  CA  SER A 287      -3.486 -11.331  27.606  1.00 89.39           C
ATOM   4380  C   SER A 287      -2.030 -11.751  27.821  1.00 89.39           C
ATOM   4381  O   SER A 287      -1.349 -11.215  28.693  1.00 89.39           O
ATOM   4382  HA  SER A 287      -3.570 -10.245  27.576  1.00 89.39           H
ATOM   4383  CB  SER A 287      -4.368 -11.880  28.729  1.00 89.39           C
ATOM   4384 1HB  SER A 287      -3.983 -11.541  29.691  1.00 89.39           H
ATOM   4385 2HB  SER A 287      -5.376 -11.477  28.628  1.00 89.39           H
ATOM   4386  OG  SER A 287      -4.424 -13.304  28.716  1.00 89.39           O
ATOM   4387  HG  SER A 287      -5.044 -13.629  29.431  1.00 89.39           H
ATOM   4388  HN  SER A 287      -4.267 -12.737  26.281  1.00 89.39           H
ATOM   4389  N   ASN A 288      -1.597 -12.706  27.011  1.00 92.53           N
ATOM   4390  CA  ASN A 288      -0.279 -13.294  27.185  1.00 92.53           C
ATOM   4391  C   ASN A 288       0.759 -12.427  26.469  1.00 92.53           C
ATOM   4392  O   ASN A 288       0.659 -12.200  25.264  1.00 92.53           O
ATOM   4393  HA  ASN A 288      -0.121 -13.329  28.262  1.00 92.53           H
ATOM   4394  CB  ASN A 288      -0.219 -14.698  26.582  1.00 92.53           C
ATOM   4395 1HB  ASN A 288      -1.061 -15.289  26.942  1.00 92.53           H
ATOM   4396 2HB  ASN A 288      -0.314 -14.637  25.497  1.00 92.53           H
ATOM   4397  CG  ASN A 288       1.093 -15.396  26.945  1.00 92.53           C
ATOM   4398  OD1 ASN A 288       2.159 -14.803  26.955  1.00 92.53           O
ATOM   4399  ND2 ASN A 288       0.956 -16.685  27.243  1.00 92.53           N
ATOM   4400 1HD2 ASN A 288       0.052 -17.111  27.216  1.00 92.53           H
ATOM   4401 2HD2 ASN A 288       1.758 -17.228  27.494  1.00 92.53           H
ATOM   4402  HN  ASN A 288      -2.128 -13.077  26.249  1.00 92.53           H
ATOM   4403  N   CYS A 289       1.732 -11.967  27.241  1.00 91.95           N
ATOM   4404  CA  CYS A 289       2.721 -11.037  26.724  1.00 91.95           C
ATOM   4405  C   CYS A 289       3.534 -11.751  25.643  1.00 91.95           C
ATOM   4406  O   CYS A 289       3.940 -11.135  24.658  1.00 91.95           O
ATOM   4407  HA  CYS A 289       2.170 -10.196  26.303  1.00 91.95           H
ATOM   4408  CB  CYS A 289       3.614 -10.484  27.837  1.00 91.95           C
ATOM   4409 1HB  CYS A 289       3.003  -9.997  28.597  1.00 91.95           H
ATOM   4410 2HB  CYS A 289       4.143 -11.301  28.329  1.00 91.95           H
ATOM   4411  SG  CYS A 289       4.815  -9.291  27.142  1.00 91.95           S
ATOM   4412  HN  CYS A 289       1.851 -12.220  28.202  1.00 91.95           H
ATOM   4413  N   ALA A 290       3.746 -13.041  25.861  1.00 93.76           N
ATOM   4414  CA  ALA A 290       4.557 -13.831  24.951  1.00 93.76           C
ATOM   4415  C   ALA A 290       3.886 -13.865  23.576  1.00 93.76           C
ATOM   4416  O   ALA A 290       4.547 -13.688  22.554  1.00 93.76           O
ATOM   4417  HA  ALA A 290       5.527 -13.341  24.860  1.00 93.76           H
ATOM   4418  CB  ALA A 290       4.763 -15.230  25.534  1.00 93.76           C
ATOM   4419 1HB  ALA A 290       5.270 -15.152  26.496  1.00 93.76           H
ATOM   4420 2HB  ALA A 290       3.796 -15.713  25.671  1.00 93.76           H
ATOM   4421 3HB  ALA A 290       5.372 -15.822  24.850  1.00 93.76           H
ATOM   4422  HN  ALA A 290       3.376 -13.544  26.642  1.00 93.76           H
ATOM   4423  N   VAL A 291       2.581 -14.094  23.596  1.00 93.90           N
ATOM   4424  CA  VAL A 291       1.815 -14.162  22.363  1.00 93.90           C
ATOM   4425  C   VAL A 291       1.816 -12.787  21.690  1.00 93.90           C
ATOM   4426  O   VAL A 291       2.010 -12.685  20.480  1.00 93.90           O
ATOM   4427  HA  VAL A 291       2.312 -14.875  21.705  1.00 93.90           H
ATOM   4428  CB  VAL A 291       0.406 -14.684  22.651  1.00 93.90           C
ATOM   4429  HB  VAL A 291      -0.060 -14.012  23.372  1.00 93.90           H
ATOM   4430  CG1 VAL A 291      -0.450 -14.680  21.383  1.00 93.90           C
ATOM   4431 1HG1 VAL A 291      -0.527 -13.663  20.999  1.00 93.90           H
ATOM   4432 2HG1 VAL A 291       0.013 -15.319  20.630  1.00 93.90           H
ATOM   4433 3HG1 VAL A 291      -1.446 -15.057  21.616  1.00 93.90           H
ATOM   4434  CG2 VAL A 291       0.456 -16.081  23.274  1.00 93.90           C
ATOM   4435 1HG2 VAL A 291       0.950 -16.768  22.588  1.00 93.90           H
ATOM   4436 2HG2 VAL A 291       1.012 -16.041  24.211  1.00 93.90           H
ATOM   4437 3HG2 VAL A 291      -0.559 -16.428  23.469  1.00 93.90           H
ATOM   4438  HN  VAL A 291       2.050 -14.231  24.432  1.00 93.90           H
ATOM   4439  N   SER A 292       1.599 -11.765  22.504  1.00 92.71           N
ATOM   4440  CA  SER A 292       1.536 -10.405  21.997  1.00 92.71           C
ATOM   4441  C   SER A 292       2.863 -10.032  21.333  1.00 92.71           C
ATOM   4442  O   SER A 292       2.877  -9.409  20.272  1.00 92.71           O
ATOM   4443  HA  SER A 292       0.729 -10.407  21.265  1.00 92.71           H
ATOM   4444  CB  SER A 292       1.207  -9.415  23.116  1.00 92.71           C
ATOM   4445 1HB  SER A 292       0.313  -9.748  23.643  1.00 92.71           H
ATOM   4446 2HB  SER A 292       2.020  -9.404  23.842  1.00 92.71           H
ATOM   4447  OG  SER A 292       0.999  -8.096  22.618  1.00 92.71           O
ATOM   4448  HG  SER A 292       0.128  -8.048  22.128  1.00 92.71           H
ATOM   4449  HN  SER A 292       1.467 -11.854  23.492  1.00 92.71           H
ATOM   4450  N   THR A 293       3.946 -10.430  21.983  1.00 92.80           N
ATOM   4451  CA  THR A 293       5.275 -10.118  21.485  1.00 92.80           C
ATOM   4452  C   THR A 293       5.478 -10.721  20.094  1.00 92.80           C
ATOM   4453  O   THR A 293       5.979 -10.052  19.191  1.00 92.80           O
ATOM   4454  HA  THR A 293       5.358  -9.037  21.381  1.00 92.80           H
ATOM   4455  CB  THR A 293       6.294 -10.611  22.515  1.00 92.80           C
ATOM   4456  HB  THR A 293       6.151 -11.670  22.728  1.00 92.80           H
ATOM   4457  OG1 THR A 293       6.120  -9.732  23.623  1.00 92.80           O
ATOM   4458  HG1 THR A 293       5.510 -10.148  24.298  1.00 92.80           H
ATOM   4459  CG2 THR A 293       7.738 -10.371  22.072  1.00 92.80           C
ATOM   4460 1HG2 THR A 293       7.900  -9.303  21.924  1.00 92.80           H
ATOM   4461 2HG2 THR A 293       7.924 -10.899  21.137  1.00 92.80           H
ATOM   4462 3HG2 THR A 293       8.420 -10.739  22.839  1.00 92.80           H
ATOM   4463  HN  THR A 293       3.926 -10.955  22.834  1.00 92.80           H
ATOM   4464  N   ASN A 294       5.079 -11.978  19.964  1.00 94.34           N
ATOM   4465  CA  ASN A 294       5.271 -12.699  18.717  1.00 94.34           C
ATOM   4466  C   ASN A 294       4.405 -12.063  17.627  1.00 94.34           C
ATOM   4467  O   ASN A 294       4.832 -11.949  16.479  1.00 94.34           O
ATOM   4468  HA  ASN A 294       6.336 -12.621  18.502  1.00 94.34           H
ATOM   4469  CB  ASN A 294       4.853 -14.164  18.859  1.00 94.34           C
ATOM   4470 1HB  ASN A 294       3.882 -14.223  19.351  1.00 94.34           H
ATOM   4471 2HB  ASN A 294       4.736 -14.609  17.871  1.00 94.34           H
ATOM   4472  CG  ASN A 294       5.888 -14.954  19.662  1.00 94.34           C
ATOM   4473  OD1 ASN A 294       7.019 -14.537  19.846  1.00 94.34           O
ATOM   4474  ND2 ASN A 294       5.438 -16.116  20.128  1.00 94.34           N
ATOM   4475 1HD2 ASN A 294       4.497 -16.400  19.941  1.00 94.34           H
ATOM   4476 2HD2 ASN A 294       6.040 -16.706  20.666  1.00 94.34           H
ATOM   4477  HN  ASN A 294       4.633 -12.501  20.690  1.00 94.34           H
ATOM   4478  N   ILE A 295       3.206 -11.666  18.025  1.00 93.22           N
ATOM   4479  CA  ILE A 295       2.259 -11.088  17.087  1.00 93.22           C
ATOM   4480  C   ILE A 295       2.822  -9.771  16.548  1.00 93.22           C
ATOM   4481  O   ILE A 295       2.682  -9.471  15.363  1.00 93.22           O
ATOM   4482  HA  ILE A 295       2.156 -11.785  16.256  1.00 93.22           H
ATOM   4483  CB  ILE A 295       0.880 -10.948  17.735  1.00 93.22           C
ATOM   4484  HB  ILE A 295       1.016 -10.581  18.752  1.00 93.22           H
ATOM   4485  CG1 ILE A 295       0.180 -12.305  17.834  1.00 93.22           C
ATOM   4486 1HG1 ILE A 295      -0.093 -12.650  16.837  1.00 93.22           H
ATOM   4487 2HG1 ILE A 295       0.866 -13.042  18.249  1.00 93.22           H
ATOM   4488  CG2 ILE A 295       0.028  -9.916  16.992  1.00 93.22           C
ATOM   4489 1HG2 ILE A 295       0.526  -8.947  17.018  1.00 93.22           H
ATOM   4490 2HG2 ILE A 295      -0.102 -10.230  15.957  1.00 93.22           H
ATOM   4491 3HG2 ILE A 295      -0.947  -9.836  17.474  1.00 93.22           H
ATOM   4492  CD1 ILE A 295      -1.071 -12.214  18.709  1.00 93.22           C
ATOM   4493 1HD1 ILE A 295      -0.791 -11.891  19.712  1.00 93.22           H
ATOM   4494 2HD1 ILE A 295      -1.765 -11.493  18.277  1.00 93.22           H
ATOM   4495 3HD1 ILE A 295      -1.549 -13.192  18.762  1.00 93.22           H
ATOM   4496  HN  ILE A 295       2.878 -11.734  18.968  1.00 93.22           H
ATOM   4497  N   ASP A 296       3.447  -9.021  17.443  1.00 93.27           N
ATOM   4498  CA  ASP A 296       4.004  -7.729  17.079  1.00 93.27           C
ATOM   4499  C   ASP A 296       5.157  -7.935  16.095  1.00 93.27           C
ATOM   4500  O   ASP A 296       5.293  -7.187  15.127  1.00 93.27           O
ATOM   4501  HA  ASP A 296       3.175  -7.173  16.641  1.00 93.27           H
ATOM   4502  CB  ASP A 296       4.555  -7.002  18.307  1.00 93.27           C
ATOM   4503 1HB  ASP A 296       5.208  -7.670  18.868  1.00 93.27           H
ATOM   4504 2HB  ASP A 296       5.163  -6.154  17.990  1.00 93.27           H
ATOM   4505  CG  ASP A 296       3.421  -6.513  19.210  1.00 93.27           C
ATOM   4506  OD1 ASP A 296       2.279  -6.454  18.704  1.00 93.27           O
ATOM   4507  OD2 ASP A 296       3.721  -6.209  20.384  1.00 93.27           O
ATOM   4508  HN  ASP A 296       3.575  -9.282  18.400  1.00 93.27           H
ATOM   4509  N   ILE A 297       5.958  -8.952  16.375  1.00 94.12           N
ATOM   4510  CA  ILE A 297       7.059  -9.303  15.494  1.00 94.12           C
ATOM   4511  C   ILE A 297       6.504  -9.703  14.125  1.00 94.12           C
ATOM   4512  O   ILE A 297       7.023  -9.281  13.093  1.00 94.12           O
ATOM   4513  HA  ILE A 297       7.675  -8.412  15.369  1.00 94.12           H
ATOM   4514  CB  ILE A 297       7.940 -10.376  16.137  1.00 94.12           C
ATOM   4515  HB  ILE A 297       7.291 -11.147  16.553  1.00 94.12           H
ATOM   4516  CG1 ILE A 297       8.752  -9.796  17.297  1.00 94.12           C
ATOM   4517 1HG1 ILE A 297       9.567  -9.187  16.906  1.00 94.12           H
ATOM   4518 2HG1 ILE A 297       8.120  -9.137  17.893  1.00 94.12           H
ATOM   4519  CG2 ILE A 297       8.832 -11.051  15.094  1.00 94.12           C
ATOM   4520 1HG2 ILE A 297       8.210 -11.520  14.332  1.00 94.12           H
ATOM   4521 2HG2 ILE A 297       9.475 -10.304  14.628  1.00 94.12           H
ATOM   4522 3HG2 ILE A 297       9.448 -11.809  15.578  1.00 94.12           H
ATOM   4523  CD1 ILE A 297       9.317 -10.909  18.182  1.00 94.12           C
ATOM   4524 1HD1 ILE A 297       8.497 -11.500  18.590  1.00 94.12           H
ATOM   4525 2HD1 ILE A 297       9.966 -11.551  17.587  1.00 94.12           H
ATOM   4526 3HD1 ILE A 297       9.889 -10.468  18.998  1.00 94.12           H
ATOM   4527  HN  ILE A 297       5.865  -9.531  17.185  1.00 94.12           H
ATOM   4528  N   CYS A 298       5.455 -10.512  14.161  1.00 94.46           N
ATOM   4529  CA  CYS A 298       4.828 -10.979  12.936  1.00 94.46           C
ATOM   4530  C   CYS A 298       4.371  -9.759  12.135  1.00 94.46           C
ATOM   4531  O   CYS A 298       4.499  -9.732  10.912  1.00 94.46           O
ATOM   4532  HA  CYS A 298       5.588 -11.539  12.390  1.00 94.46           H
ATOM   4533  CB  CYS A 298       3.672 -11.940  13.223  1.00 94.46           C
ATOM   4534 1HB  CYS A 298       3.035 -11.531  14.008  1.00 94.46           H
ATOM   4535 2HB  CYS A 298       3.051 -12.050  12.334  1.00 94.46           H
ATOM   4536  SG  CYS A 298       4.326 -13.571  13.735  1.00 94.46           S
ATOM   4537  HG  CYS A 298       4.677 -13.200  14.963  1.00 94.46           H
ATOM   4538  HN  CYS A 298       5.035 -10.847  15.005  1.00 94.46           H
ATOM   4539  N   PHE A 299       3.847  -8.779  12.856  1.00 93.14           N
ATOM   4540  CA  PHE A 299       3.367  -7.560  12.228  1.00 93.14           C
ATOM   4541  C   PHE A 299       4.495  -6.851  11.475  1.00 93.14           C
ATOM   4542  O   PHE A 299       4.316  -6.429  10.334  1.00 93.14           O
ATOM   4543  HA  PHE A 299       2.586  -7.846  11.523  1.00 93.14           H
ATOM   4544  CB  PHE A 299       2.865  -6.647  13.347  1.00 93.14           C
ATOM   4545 1HB  PHE A 299       2.106  -7.178  13.922  1.00 93.14           H
ATOM   4546 2HB  PHE A 299       3.690  -6.435  14.028  1.00 93.14           H
ATOM   4547  CG  PHE A 299       2.277  -5.323  12.854  1.00 93.14           C
ATOM   4548  CD1 PHE A 299       3.071  -4.224  12.750  1.00 93.14           C
ATOM   4549  HD1 PHE A 299       4.126  -4.286  13.018  1.00 93.14           H
ATOM   4550  CD2 PHE A 299       0.961  -5.246  12.520  1.00 93.14           C
ATOM   4551  HD2 PHE A 299       0.325  -6.127  12.604  1.00 93.14           H
ATOM   4552  CE1 PHE A 299       2.525  -2.995  12.292  1.00 93.14           C
ATOM   4553  HE1 PHE A 299       3.161  -2.114  12.209  1.00 93.14           H
ATOM   4554  CE2 PHE A 299       0.415  -4.017  12.063  1.00 93.14           C
ATOM   4555  HE2 PHE A 299      -0.639  -3.956  11.795  1.00 93.14           H
ATOM   4556  CZ  PHE A 299       1.209  -2.918  11.958  1.00 93.14           C
ATOM   4557  HZ  PHE A 299       0.790  -1.975  11.607  1.00 93.14           H
ATOM   4558  HN  PHE A 299       3.748  -8.809  13.851  1.00 93.14           H
ATOM   4559  N   GLN A 300       5.633  -6.742  12.145  1.00 93.33           N
ATOM   4560  CA  GLN A 300       6.776  -6.051  11.572  1.00 93.33           C
ATOM   4561  C   GLN A 300       7.194  -6.715  10.259  1.00 93.33           C
ATOM   4562  O   GLN A 300       7.423  -6.034   9.260  1.00 93.33           O
ATOM   4563  HA  GLN A 300       6.432  -5.034  11.380  1.00 93.33           H
ATOM   4564  CB  GLN A 300       7.943  -6.008  12.561  1.00 93.33           C
ATOM   4565 1HB  GLN A 300       8.136  -7.009  12.945  1.00 93.33           H
ATOM   4566 2HB  GLN A 300       8.848  -5.683  12.047  1.00 93.33           H
ATOM   4567  CG  GLN A 300       7.642  -5.059  13.723  1.00 93.33           C
ATOM   4568 1HG  GLN A 300       7.417  -4.065  13.336  1.00 93.33           H
ATOM   4569 2HG  GLN A 300       6.755  -5.401  14.256  1.00 93.33           H
ATOM   4570  CD  GLN A 300       8.827  -4.981  14.688  1.00 93.33           C
ATOM   4571  OE1 GLN A 300       9.969  -5.217  14.330  1.00 93.33           O
ATOM   4572  NE2 GLN A 300       8.492  -4.638  15.928  1.00 93.33           N
ATOM   4573 1HE2 GLN A 300       7.535  -4.458  16.157  1.00 93.33           H
ATOM   4574 2HE2 GLN A 300       9.197  -4.561  16.633  1.00 93.33           H
ATOM   4575  HN  GLN A 300       5.781  -7.115  13.061  1.00 93.33           H
ATOM   4576  N   VAL A 301       7.281  -8.036  10.302  1.00 94.99           N
ATOM   4577  CA  VAL A 301       7.785  -8.791   9.167  1.00 94.99           C
ATOM   4578  C   VAL A 301       6.837  -8.613   7.980  1.00 94.99           C
ATOM   4579  O   VAL A 301       7.265  -8.240   6.889  1.00 94.99           O
ATOM   4580  HA  VAL A 301       8.759  -8.377   8.904  1.00 94.99           H
ATOM   4581  CB  VAL A 301       7.983 -10.256   9.560  1.00 94.99           C
ATOM   4582  HB  VAL A 301       7.039 -10.627   9.959  1.00 94.99           H
ATOM   4583  CG1 VAL A 301       8.343 -11.107   8.340  1.00 94.99           C
ATOM   4584 1HG1 VAL A 301       7.540 -11.047   7.605  1.00 94.99           H
ATOM   4585 2HG1 VAL A 301       9.268 -10.735   7.898  1.00 94.99           H
ATOM   4586 3HG1 VAL A 301       8.478 -12.144   8.647  1.00 94.99           H
ATOM   4587  CG2 VAL A 301       9.042 -10.392  10.655  1.00 94.99           C
ATOM   4588 1HG2 VAL A 301       9.991  -9.996  10.294  1.00 94.99           H
ATOM   4589 2HG2 VAL A 301       8.727  -9.834  11.537  1.00 94.99           H
ATOM   4590 3HG2 VAL A 301       9.163 -11.444  10.915  1.00 94.99           H
ATOM   4591  HN  VAL A 301       7.015  -8.589  11.092  1.00 94.99           H
ATOM   4592  N   THR A 302       5.565  -8.887   8.233  1.00 94.36           N
ATOM   4593  CA  THR A 302       4.575  -8.892   7.169  1.00 94.36           C
ATOM   4594  C   THR A 302       4.399  -7.484   6.598  1.00 94.36           C
ATOM   4595  O   THR A 302       4.160  -7.320   5.403  1.00 94.36           O
ATOM   4596  HA  THR A 302       4.944  -9.522   6.359  1.00 94.36           H
ATOM   4597  CB  THR A 302       3.282  -9.487   7.730  1.00 94.36           C
ATOM   4598  HB  THR A 302       2.503  -9.512   6.969  1.00 94.36           H
ATOM   4599  OG1 THR A 302       2.998  -8.685   8.874  1.00 94.36           O
ATOM   4600  HG1 THR A 302       3.370  -9.118   9.695  1.00 94.36           H
ATOM   4601  CG2 THR A 302       3.483 -10.892   8.301  1.00 94.36           C
ATOM   4602 1HG2 THR A 302       4.213 -10.855   9.109  1.00 94.36           H
ATOM   4603 2HG2 THR A 302       3.844 -11.555   7.515  1.00 94.36           H
ATOM   4604 3HG2 THR A 302       2.535 -11.267   8.686  1.00 94.36           H
ATOM   4605  HN  THR A 302       5.210  -9.103   9.142  1.00 94.36           H
ATOM   4606  N   GLN A 303       4.523  -6.502   7.480  1.00 93.27           N
ATOM   4607  CA  GLN A 303       4.436  -5.112   7.069  1.00 93.27           C
ATOM   4608  C   GLN A 303       5.548  -4.783   6.070  1.00 93.27           C
ATOM   4609  O   GLN A 303       5.314  -4.089   5.082  1.00 93.27           O
ATOM   4610  HA  GLN A 303       3.464  -5.013   6.586  1.00 93.27           H
ATOM   4611  CB  GLN A 303       4.492  -4.177   8.279  1.00 93.27           C
ATOM   4612 1HB  GLN A 303       3.658  -4.392   8.947  1.00 93.27           H
ATOM   4613 2HB  GLN A 303       5.407  -4.361   8.842  1.00 93.27           H
ATOM   4614  CG  GLN A 303       4.440  -2.712   7.843  1.00 93.27           C
ATOM   4615 1HG  GLN A 303       5.408  -2.414   7.439  1.00 93.27           H
ATOM   4616 2HG  GLN A 303       3.710  -2.592   7.042  1.00 93.27           H
ATOM   4617  CD  GLN A 303       4.070  -1.803   9.017  1.00 93.27           C
ATOM   4618  OE1 GLN A 303       4.905  -1.396   9.808  1.00 93.27           O
ATOM   4619  NE2 GLN A 303       2.774  -1.509   9.087  1.00 93.27           N
ATOM   4620 1HE2 GLN A 303       2.141  -1.877   8.405  1.00 93.27           H
ATOM   4621 2HE2 GLN A 303       2.434  -0.921   9.820  1.00 93.27           H
ATOM   4622  HN  GLN A 303       4.680  -6.645   8.457  1.00 93.27           H
ATOM   4623  N   THR A 304       6.733  -5.296   6.363  1.00 94.06           N
ATOM   4624  CA  THR A 304       7.894  -5.021   5.533  1.00 94.06           C
ATOM   4625  C   THR A 304       7.712  -5.632   4.143  1.00 94.06           C
ATOM   4626  O   THR A 304       8.059  -5.012   3.138  1.00 94.06           O
ATOM   4627  HA  THR A 304       7.973  -3.942   5.401  1.00 94.06           H
ATOM   4628  CB  THR A 304       9.133  -5.537   6.267  1.00 94.06           C
ATOM   4629  HB  THR A 304       9.113  -6.624   6.346  1.00 94.06           H
ATOM   4630  OG1 THR A 304       9.124  -4.830   7.504  1.00 94.06           O
ATOM   4631  HG1 THR A 304       8.756  -5.413   8.229  1.00 94.06           H
ATOM   4632  CG2 THR A 304      10.436  -5.098   5.597  1.00 94.06           C
ATOM   4633 1HG2 THR A 304      10.486  -4.009   5.578  1.00 94.06           H
ATOM   4634 2HG2 THR A 304      10.467  -5.480   4.576  1.00 94.06           H
ATOM   4635 3HG2 THR A 304      11.284  -5.491   6.157  1.00 94.06           H
ATOM   4636  HN  THR A 304       6.907  -5.889   7.149  1.00 94.06           H
ATOM   4637  N   ILE A 305       7.169  -6.840   4.128  1.00 94.02           N
ATOM   4638  CA  ILE A 305       6.911  -7.530   2.876  1.00 94.02           C
ATOM   4639  C   ILE A 305       5.953  -6.693   2.026  1.00 94.02           C
ATOM   4640  O   ILE A 305       6.114  -6.602   0.810  1.00 94.02           O
ATOM   4641  HA  ILE A 305       7.860  -7.612   2.346  1.00 94.02           H
ATOM   4642  CB  ILE A 305       6.415  -8.953   3.140  1.00 94.02           C
ATOM   4643  HB  ILE A 305       5.580  -8.900   3.839  1.00 94.02           H
ATOM   4644  CG1 ILE A 305       7.505  -9.799   3.803  1.00 94.02           C
ATOM   4645 1HG1 ILE A 305       8.283 -10.030   3.075  1.00 94.02           H
ATOM   4646 2HG1 ILE A 305       7.976  -9.229   4.604  1.00 94.02           H
ATOM   4647  CG2 ILE A 305       5.890  -9.598   1.856  1.00 94.02           C
ATOM   4648 1HG2 ILE A 305       5.062  -9.007   1.465  1.00 94.02           H
ATOM   4649 2HG2 ILE A 305       6.689  -9.638   1.116  1.00 94.02           H
ATOM   4650 3HG2 ILE A 305       5.544 -10.609   2.073  1.00 94.02           H
ATOM   4651  CD1 ILE A 305       6.924 -11.098   4.366  1.00 94.02           C
ATOM   4652 1HD1 ILE A 305       6.163 -10.863   5.110  1.00 94.02           H
ATOM   4653 2HD1 ILE A 305       6.475 -11.676   3.558  1.00 94.02           H
ATOM   4654 3HD1 ILE A 305       7.720 -11.680   4.831  1.00 94.02           H
ATOM   4655  HN  ILE A 305       6.908  -7.345   4.951  1.00 94.02           H
ATOM   4656  N   ALA A 306       4.976  -6.103   2.700  1.00 91.75           N
ATOM   4657  CA  ALA A 306       3.953  -5.333   2.014  1.00 91.75           C
ATOM   4658  C   ALA A 306       4.597  -4.117   1.346  1.00 91.75           C
ATOM   4659  O   ALA A 306       4.163  -3.687   0.279  1.00 91.75           O
ATOM   4660  HA  ALA A 306       3.517  -5.971   1.245  1.00 91.75           H
ATOM   4661  CB  ALA A 306       2.857  -4.941   3.007  1.00 91.75           C
ATOM   4662 1HB  ALA A 306       2.411  -5.841   3.431  1.00 91.75           H
ATOM   4663 2HB  ALA A 306       3.290  -4.339   3.806  1.00 91.75           H
ATOM   4664 3HB  ALA A 306       2.089  -4.363   2.492  1.00 91.75           H
ATOM   4665  HN  ALA A 306       4.878  -6.145   3.694  1.00 91.75           H
ATOM   4666  N   PHE A 307       5.623  -3.596   2.003  1.00 92.75           N
ATOM   4667  CA  PHE A 307       6.274  -2.384   1.535  1.00 92.75           C
ATOM   4668  C   PHE A 307       7.103  -2.658   0.279  1.00 92.75           C
ATOM   4669  O   PHE A 307       7.224  -1.795  -0.590  1.00 92.75           O
ATOM   4670  HA  PHE A 307       5.489  -1.665   1.301  1.00 92.75           H
ATOM   4671  CB  PHE A 307       7.206  -1.916   2.655  1.00 92.75           C
ATOM   4672 1HB  PHE A 307       7.817  -2.758   2.981  1.00 92.75           H
ATOM   4673 2HB  PHE A 307       7.887  -1.164   2.256  1.00 92.75           H
ATOM   4674  CG  PHE A 307       6.478  -1.333   3.867  1.00 92.75           C
ATOM   4675  CD1 PHE A 307       5.119  -1.323   3.904  1.00 92.75           C
ATOM   4676  HD1 PHE A 307       4.548  -1.731   3.070  1.00 92.75           H
ATOM   4677  CD2 PHE A 307       7.191  -0.823   4.908  1.00 92.75           C
ATOM   4678  HD2 PHE A 307       8.280  -0.831   4.878  1.00 92.75           H
ATOM   4679  CE1 PHE A 307       4.443  -0.781   5.030  1.00 92.75           C
ATOM   4680  HE1 PHE A 307       3.354  -0.774   5.060  1.00 92.75           H
ATOM   4681  CE2 PHE A 307       6.515  -0.282   6.034  1.00 92.75           C
ATOM   4682  HE2 PHE A 307       7.086   0.126   6.868  1.00 92.75           H
ATOM   4683  CZ  PHE A 307       5.156  -0.272   6.071  1.00 92.75           C
ATOM   4684  HZ  PHE A 307       4.637   0.143   6.935  1.00 92.75           H
ATOM   4685  HN  PHE A 307       6.009  -3.987   2.839  1.00 92.75           H
ATOM   4686  N   PHE A 308       7.653  -3.862   0.222  1.00 92.31           N
ATOM   4687  CA  PHE A 308       8.457  -4.264  -0.920  1.00 92.31           C
ATOM   4688  C   PHE A 308       7.648  -4.184  -2.216  1.00 92.31           C
ATOM   4689  O   PHE A 308       8.216  -4.048  -3.299  1.00 92.31           O
ATOM   4690  HA  PHE A 308       9.302  -3.578  -0.978  1.00 92.31           H
ATOM   4691  CB  PHE A 308       8.876  -5.716  -0.683  1.00 92.31           C
ATOM   4692 1HB  PHE A 308       8.161  -6.184  -0.006  1.00 92.31           H
ATOM   4693 2HB  PHE A 308       8.822  -6.258  -1.627  1.00 92.31           H
ATOM   4694  CG  PHE A 308      10.283  -5.871  -0.101  1.00 92.31           C
ATOM   4695  CD1 PHE A 308      11.368  -5.786  -0.916  1.00 92.31           C
ATOM   4696  HD1 PHE A 308      11.236  -5.607  -1.983  1.00 92.31           H
ATOM   4697  CD2 PHE A 308      10.448  -6.094   1.230  1.00 92.31           C
ATOM   4698  HD2 PHE A 308       9.578  -6.163   1.883  1.00 92.31           H
ATOM   4699  CE1 PHE A 308      12.674  -5.930  -0.377  1.00 92.31           C
ATOM   4700  HE1 PHE A 308      13.544  -5.862  -1.030  1.00 92.31           H
ATOM   4701  CE2 PHE A 308      11.753  -6.238   1.769  1.00 92.31           C
ATOM   4702  HE2 PHE A 308      11.885  -6.417   2.837  1.00 92.31           H
ATOM   4703  CZ  PHE A 308      12.839  -6.153   0.955  1.00 92.31           C
ATOM   4704  HZ  PHE A 308      13.841  -6.264   1.369  1.00 92.31           H
ATOM   4705  HN  PHE A 308       7.557  -4.555   0.936  1.00 92.31           H
ATOM   4706  N   HIS A 309       6.335  -4.272  -2.063  1.00 88.50           N
ATOM   4707  CA  HIS A 309       5.447  -4.287  -3.213  1.00 88.50           C
ATOM   4708  C   HIS A 309       5.638  -3.004  -4.025  1.00 88.50           C
ATOM   4709  O   HIS A 309       5.561  -3.025  -5.252  1.00 88.50           O
ATOM   4710  HA  HIS A 309       5.740  -5.140  -3.824  1.00 88.50           H
ATOM   4711  CB  HIS A 309       3.996  -4.502  -2.776  1.00 88.50           C
ATOM   4712 1HB  HIS A 309       3.942  -5.400  -2.161  1.00 88.50           H
ATOM   4713 2HB  HIS A 309       3.689  -3.666  -2.147  1.00 88.50           H
ATOM   4714  CG  HIS A 309       3.023  -4.634  -3.923  1.00 88.50           C
ATOM   4715  ND1 HIS A 309       2.385  -3.546  -4.494  1.00 88.50           N
ATOM   4716  HD1 HIS A 309       2.497  -2.592  -4.218  1.00 88.50           H
ATOM   4717  CD2 HIS A 309       2.586  -5.735  -4.599  1.00 88.50           C
ATOM   4718  HD2 HIS A 309       2.890  -6.764  -4.405  1.00 88.50           H
ATOM   4719  CE1 HIS A 309       1.602  -3.985  -5.468  1.00 88.50           C
ATOM   4720  HE1 HIS A 309       0.968  -3.370  -6.107  1.00 88.50           H
ATOM   4721  NE2 HIS A 309       1.727  -5.342  -5.531  1.00 88.50           N
ATOM   4722  HN  HIS A 309       5.878  -4.333  -1.175  1.00 88.50           H
ATOM   4723  N   SER A 310       5.882  -1.918  -3.307  1.00 89.16           N
ATOM   4724  CA  SER A 310       5.929  -0.605  -3.928  1.00 89.16           C
ATOM   4725  C   SER A 310       7.180  -0.484  -4.801  1.00 89.16           C
ATOM   4726  O   SER A 310       7.297   0.446  -5.597  1.00 89.16           O
ATOM   4727  HA  SER A 310       5.029  -0.542  -4.538  1.00 89.16           H
ATOM   4728  CB  SER A 310       5.909   0.504  -2.874  1.00 89.16           C
ATOM   4729 1HB  SER A 310       6.687   0.315  -2.134  1.00 89.16           H
ATOM   4730 2HB  SER A 310       6.143   1.458  -3.347  1.00 89.16           H
ATOM   4731  OG  SER A 310       4.646   0.596  -2.220  1.00 89.16           O
ATOM   4732  HG  SER A 310       3.969   0.995  -2.839  1.00 89.16           H
ATOM   4733  HN  SER A 310       6.046  -1.925  -2.320  1.00 89.16           H
ATOM   4734  N   CYS A 311       8.082  -1.438  -4.623  1.00 91.17           N
ATOM   4735  CA  CYS A 311       9.308  -1.463  -5.402  1.00 91.17           C
ATOM   4736  C   CYS A 311       9.193  -2.578  -6.443  1.00 91.17           C
ATOM   4737  O   CYS A 311      10.060  -2.722  -7.303  1.00 91.17           O
ATOM   4738  HA  CYS A 311       9.392  -0.490  -5.885  1.00 91.17           H
ATOM   4739  CB  CYS A 311      10.540  -1.639  -4.512  1.00 91.17           C
ATOM   4740 1HB  CYS A 311      11.444  -1.417  -5.080  1.00 91.17           H
ATOM   4741 2HB  CYS A 311      10.504  -0.932  -3.683  1.00 91.17           H
ATOM   4742  SG  CYS A 311      10.611  -3.351  -3.871  1.00 91.17           S
ATOM   4743  HG  CYS A 311      11.738  -3.196  -3.183  1.00 91.17           H
ATOM   4744  HN  CYS A 311       7.986  -2.182  -3.962  1.00 91.17           H
ATOM   4745  N   LEU A 312       8.114  -3.339  -6.331  1.00 87.94           N
ATOM   4746  CA  LEU A 312       7.931  -4.508  -7.175  1.00 87.94           C
ATOM   4747  C   LEU A 312       7.238  -4.091  -8.474  1.00 87.94           C
ATOM   4748  O   LEU A 312       7.452  -4.701  -9.520  1.00 87.94           O
ATOM   4749  HA  LEU A 312       8.922  -4.891  -7.421  1.00 87.94           H
ATOM   4750  CB  LEU A 312       7.195  -5.611  -6.412  1.00 87.94           C
ATOM   4751 1HB  LEU A 312       6.320  -5.172  -5.932  1.00 87.94           H
ATOM   4752 2HB  LEU A 312       6.831  -6.343  -7.132  1.00 87.94           H
ATOM   4753  CG  LEU A 312       8.010  -6.347  -5.347  1.00 87.94           C
ATOM   4754  HG  LEU A 312       8.343  -5.619  -4.607  1.00 87.94           H
ATOM   4755  CD1 LEU A 312       7.149  -7.376  -4.612  1.00 87.94           C
ATOM   4756 1HD1 LEU A 312       6.314  -6.871  -4.126  1.00 87.94           H
ATOM   4757 2HD1 LEU A 312       6.766  -8.106  -5.325  1.00 87.94           H
ATOM   4758 3HD1 LEU A 312       7.752  -7.885  -3.860  1.00 87.94           H
ATOM   4759  CD2 LEU A 312       9.264  -6.979  -5.955  1.00 87.94           C
ATOM   4760 1HD2 LEU A 312       8.974  -7.691  -6.727  1.00 87.94           H
ATOM   4761 2HD2 LEU A 312       9.887  -6.200  -6.394  1.00 87.94           H
ATOM   4762 3HD2 LEU A 312       9.825  -7.496  -5.176  1.00 87.94           H
ATOM   4763  HN  LEU A 312       7.374  -3.169  -5.680  1.00 87.94           H
ATOM   4764  N   ASN A 313       6.420  -3.054  -8.363  1.00 80.26           N
ATOM   4765  CA  ASN A 313       5.580  -2.641  -9.475  1.00 80.26           C
ATOM   4766  C   ASN A 313       6.458  -2.377 -10.701  1.00 80.26           C
ATOM   4767  O   ASN A 313       6.237  -2.956 -11.763  1.00 80.26           O
ATOM   4768  HA  ASN A 313       4.885  -3.466  -9.631  1.00 80.26           H
ATOM   4769  CB  ASN A 313       4.826  -1.352  -9.147  1.00 80.26           C
ATOM   4770 1HB  ASN A 313       5.488  -0.662  -8.623  1.00 80.26           H
ATOM   4771 2HB  ASN A 313       4.520  -0.860 -10.070  1.00 80.26           H
ATOM   4772  CG  ASN A 313       3.596  -1.640  -8.285  1.00 80.26           C
ATOM   4773  OD1 ASN A 313       3.054  -2.734  -8.277  1.00 80.26           O
ATOM   4774  ND2 ASN A 313       3.186  -0.602  -7.562  1.00 80.26           N
ATOM   4775 1HD2 ASN A 313       3.676   0.268  -7.614  1.00 80.26           H
ATOM   4776 2HD2 ASN A 313       2.388  -0.692  -6.965  1.00 80.26           H
ATOM   4777  HN  ASN A 313       6.326  -2.501  -7.535  1.00 80.26           H
ATOM   4778  N   PRO A 314       7.465  -1.502 -10.576  1.00 79.63           N
ATOM   4779  CA  PRO A 314       8.323  -1.171 -11.716  1.00 79.63           C
ATOM   4780  C   PRO A 314       8.910  -2.409 -12.374  1.00 79.63           C
ATOM   4781  O   PRO A 314       8.987  -2.489 -13.599  1.00 79.63           O
ATOM   4782  HA  PRO A 314       7.738  -0.685 -12.497  1.00 79.63           H
ATOM   4783  CB  PRO A 314       9.409  -0.282 -11.107  1.00 79.63           C
ATOM   4784 1HB  PRO A 314      10.275  -0.865 -10.793  1.00 79.63           H
ATOM   4785 2HB  PRO A 314       9.767   0.460 -11.821  1.00 79.63           H
ATOM   4786  CG  PRO A 314       8.708   0.369  -9.921  1.00 79.63           C
ATOM   4787 1HG  PRO A 314       9.421   0.748  -9.188  1.00 79.63           H
ATOM   4788 2HG  PRO A 314       8.102   1.221 -10.228  1.00 79.63           H
ATOM   4789  CD  PRO A 314       7.862  -0.763  -9.363  1.00 79.63           C
ATOM   4790 1HD  PRO A 314       8.430  -1.394  -8.679  1.00 79.63           H
ATOM   4791 2HD  PRO A 314       7.001  -0.390  -8.808  1.00 79.63           H
ATOM   4792  N   VAL A 315       9.314  -3.351 -11.534  1.00 81.97           N
ATOM   4793  CA  VAL A 315      10.008  -4.534 -12.014  1.00 81.97           C
ATOM   4794  C   VAL A 315       9.069  -5.342 -12.913  1.00 81.97           C
ATOM   4795  O   VAL A 315       9.484  -5.849 -13.954  1.00 81.97           O
ATOM   4796  HA  VAL A 315      10.859  -4.199 -12.608  1.00 81.97           H
ATOM   4797  CB  VAL A 315      10.545  -5.342 -10.831  1.00 81.97           C
ATOM   4798  HB  VAL A 315       9.696  -5.635 -10.213  1.00 81.97           H
ATOM   4799  CG1 VAL A 315      11.241  -6.618 -11.309  1.00 81.97           C
ATOM   4800 1HG1 VAL A 315      10.530  -7.235 -11.860  1.00 81.97           H
ATOM   4801 2HG1 VAL A 315      12.075  -6.355 -11.960  1.00 81.97           H
ATOM   4802 3HG1 VAL A 315      11.612  -7.173 -10.448  1.00 81.97           H
ATOM   4803  CG2 VAL A 315      11.483  -4.495  -9.970  1.00 81.97           C
ATOM   4804 1HG2 VAL A 315      12.326  -4.159 -10.574  1.00 81.97           H
ATOM   4805 2HG2 VAL A 315      10.943  -3.630  -9.586  1.00 81.97           H
ATOM   4806 3HG2 VAL A 315      11.850  -5.094  -9.136  1.00 81.97           H
ATOM   4807  HN  VAL A 315       9.174  -3.316 -10.545  1.00 81.97           H
ATOM   4808  N   LEU A 316       7.821  -5.436 -12.478  1.00 77.71           N
ATOM   4809  CA  LEU A 316       6.826  -6.193 -13.217  1.00 77.71           C
ATOM   4810  C   LEU A 316       6.704  -5.622 -14.632  1.00 77.71           C
ATOM   4811  O   LEU A 316       6.588  -6.372 -15.600  1.00 77.71           O
ATOM   4812  HA  LEU A 316       7.184  -7.220 -13.289  1.00 77.71           H
ATOM   4813  CB  LEU A 316       5.501  -6.228 -12.452  1.00 77.71           C
ATOM   4814 1HB  LEU A 316       5.201  -5.202 -12.239  1.00 77.71           H
ATOM   4815 2HB  LEU A 316       4.739  -6.655 -13.104  1.00 77.71           H
ATOM   4816  CG  LEU A 316       5.506  -7.012 -11.138  1.00 77.71           C
ATOM   4817  HG  LEU A 316       6.313  -6.628 -10.514  1.00 77.71           H
ATOM   4818  CD1 LEU A 316       4.200  -6.801 -10.369  1.00 77.71           C
ATOM   4819 1HD1 LEU A 316       4.078  -5.742 -10.144  1.00 77.71           H
ATOM   4820 2HD1 LEU A 316       3.362  -7.143 -10.977  1.00 77.71           H
ATOM   4821 3HD1 LEU A 316       4.231  -7.370  -9.440  1.00 77.71           H
ATOM   4822  CD2 LEU A 316       5.793  -8.494 -11.385  1.00 77.71           C
ATOM   4823 1HD2 LEU A 316       5.025  -8.910 -12.037  1.00 77.71           H
ATOM   4824 2HD2 LEU A 316       6.769  -8.601 -11.860  1.00 77.71           H
ATOM   4825 3HD2 LEU A 316       5.791  -9.028 -10.435  1.00 77.71           H
ATOM   4826  HN  LEU A 316       7.488  -5.007 -11.638  1.00 77.71           H
ATOM   4827  N   TYR A 317       6.735  -4.300 -14.706  1.00 73.94           N
ATOM   4828  CA  TYR A 317       6.572  -3.618 -15.979  1.00 73.94           C
ATOM   4829  C   TYR A 317       7.752  -3.906 -16.910  1.00 73.94           C
ATOM   4830  O   TYR A 317       7.573  -4.057 -18.117  1.00 73.94           O
ATOM   4831  HA  TYR A 317       5.656  -3.984 -16.442  1.00 73.94           H
ATOM   4832  CB  TYR A 317       6.546  -2.123 -15.656  1.00 73.94           C
ATOM   4833 1HB  TYR A 317       7.513  -1.833 -15.247  1.00 73.94           H
ATOM   4834 2HB  TYR A 317       6.411  -1.564 -16.582  1.00 73.94           H
ATOM   4835  CG  TYR A 317       5.449  -1.719 -14.669  1.00 73.94           C
ATOM   4836  CD1 TYR A 317       4.269  -2.433 -14.619  1.00 73.94           C
ATOM   4837  HD1 TYR A 317       4.118  -3.285 -15.282  1.00 73.94           H
ATOM   4838  CD2 TYR A 317       5.639  -0.640 -13.829  1.00 73.94           C
ATOM   4839  HD2 TYR A 317       6.571  -0.076 -13.869  1.00 73.94           H
ATOM   4840  CE1 TYR A 317       3.236  -2.053 -13.689  1.00 73.94           C
ATOM   4841  HE1 TYR A 317       2.300  -2.608 -13.639  1.00 73.94           H
ATOM   4842  CE2 TYR A 317       4.607  -0.260 -12.900  1.00 73.94           C
ATOM   4843  HE2 TYR A 317       4.744   0.589 -12.231  1.00 73.94           H
ATOM   4844  CZ  TYR A 317       3.456  -0.985 -12.876  1.00 73.94           C
ATOM   4845  OH  TYR A 317       2.481  -0.626 -11.999  1.00 73.94           O
ATOM   4846  HH  TYR A 317       1.859  -1.394 -11.846  1.00 73.94           H
ATOM   4847  HN  TYR A 317       6.867  -3.698 -13.919  1.00 73.94           H
ATOM   4848  N   VAL A 318       8.933  -3.973 -16.312  1.00 72.98           N
ATOM   4849  CA  VAL A 318      10.146  -4.210 -17.077  1.00 72.98           C
ATOM   4850  C   VAL A 318      10.063  -5.583 -17.745  1.00 72.98           C
ATOM   4851  O   VAL A 318      10.179  -5.692 -18.965  1.00 72.98           O
ATOM   4852  HA  VAL A 318      10.201  -3.445 -17.852  1.00 72.98           H
ATOM   4853  CB  VAL A 318      11.371  -4.058 -16.173  1.00 72.98           C
ATOM   4854  HB  VAL A 318      11.237  -4.713 -15.313  1.00 72.98           H
ATOM   4855  CG1 VAL A 318      12.646  -4.492 -16.901  1.00 72.98           C
ATOM   4856 1HG1 VAL A 318      12.557  -5.537 -17.197  1.00 72.98           H
ATOM   4857 2HG1 VAL A 318      12.786  -3.874 -17.788  1.00 72.98           H
ATOM   4858 3HG1 VAL A 318      13.501  -4.374 -16.236  1.00 72.98           H
ATOM   4859  CG2 VAL A 318      11.497  -2.623 -15.656  1.00 72.98           C
ATOM   4860 1HG2 VAL A 318      11.598  -1.940 -16.500  1.00 72.98           H
ATOM   4861 2HG2 VAL A 318      10.606  -2.364 -15.083  1.00 72.98           H
ATOM   4862 3HG2 VAL A 318      12.376  -2.543 -15.017  1.00 72.98           H
ATOM   4863  HN  VAL A 318       9.068  -3.870 -15.327  1.00 72.98           H
ATOM   4864  N   PHE A 319       9.861  -6.598 -16.917  1.00 72.55           N
ATOM   4865  CA  PHE A 319       9.988  -7.972 -17.373  1.00 72.55           C
ATOM   4866  C   PHE A 319       8.774  -8.387 -18.207  1.00 72.55           C
ATOM   4867  O   PHE A 319       8.909  -9.129 -19.178  1.00 72.55           O
ATOM   4868  HA  PHE A 319      10.886  -8.027 -17.988  1.00 72.55           H
ATOM   4869  CB  PHE A 319      10.058  -8.852 -16.123  1.00 72.55           C
ATOM   4870 1HB  PHE A 319       9.309  -8.511 -15.408  1.00 72.55           H
ATOM   4871 2HB  PHE A 319       9.796  -9.874 -16.396  1.00 72.55           H
ATOM   4872  CG  PHE A 319      11.428  -8.858 -15.442  1.00 72.55           C
ATOM   4873  CD1 PHE A 319      12.498  -9.416 -16.070  1.00 72.55           C
ATOM   4874  HD1 PHE A 319      12.379  -9.860 -17.058  1.00 72.55           H
ATOM   4875  CD2 PHE A 319      11.576  -8.304 -14.209  1.00 72.55           C
ATOM   4876  HD2 PHE A 319      10.719  -7.857 -13.705  1.00 72.55           H
ATOM   4877  CE1 PHE A 319      13.769  -9.421 -15.437  1.00 72.55           C
ATOM   4878  HE1 PHE A 319      14.626  -9.868 -15.940  1.00 72.55           H
ATOM   4879  CE2 PHE A 319      12.848  -8.309 -13.576  1.00 72.55           C
ATOM   4880  HE2 PHE A 319      12.967  -7.865 -12.588  1.00 72.55           H
ATOM   4881  CZ  PHE A 319      13.917  -8.867 -14.204  1.00 72.55           C
ATOM   4882  HZ  PHE A 319      14.893  -8.871 -13.719  1.00 72.55           H
ATOM   4883  HN  PHE A 319       9.616  -6.493 -15.953  1.00 72.55           H
ATOM   4884  N   VAL A 320       7.617  -7.889 -17.797  1.00 68.83           N
ATOM   4885  CA  VAL A 320       6.357  -8.424 -18.287  1.00 68.83           C
ATOM   4886  C   VAL A 320       5.794  -7.489 -19.359  1.00 68.83           C
ATOM   4887  O   VAL A 320       5.072  -7.928 -20.254  1.00 68.83           O
ATOM   4888  HA  VAL A 320       6.566  -9.393 -18.741  1.00 68.83           H
ATOM   4889  CB  VAL A 320       5.393  -8.645 -17.120  1.00 68.83           C
ATOM   4890  HB  VAL A 320       5.019  -7.670 -16.806  1.00 68.83           H
ATOM   4891  CG1 VAL A 320       4.195  -9.492 -17.551  1.00 68.83           C
ATOM   4892 1HG1 VAL A 320       3.661  -8.984 -18.354  1.00 68.83           H
ATOM   4893 2HG1 VAL A 320       4.544 -10.463 -17.904  1.00 68.83           H
ATOM   4894 3HG1 VAL A 320       3.526  -9.634 -16.702  1.00 68.83           H
ATOM   4895  CG2 VAL A 320       6.112  -9.278 -15.927  1.00 68.83           C
ATOM   4896 1HG2 VAL A 320       6.528 -10.241 -16.223  1.00 68.83           H
ATOM   4897 2HG2 VAL A 320       6.917  -8.621 -15.597  1.00 68.83           H
ATOM   4898 3HG2 VAL A 320       5.404  -9.424 -15.111  1.00 68.83           H
ATOM   4899  HN  VAL A 320       7.531  -7.137 -17.145  1.00 68.83           H
ATOM   4900  N   GLY A 321       6.145  -6.218 -19.234  1.00 70.73           N
ATOM   4901  CA  GLY A 321       5.645  -5.210 -20.154  1.00 70.73           C
ATOM   4902  C   GLY A 321       6.512  -5.138 -21.412  1.00 70.73           C
ATOM   4903  O   GLY A 321       7.591  -4.547 -21.395  1.00 70.73           O
ATOM   4904 1HA  GLY A 321       4.616  -5.441 -20.429  1.00 70.73           H
ATOM   4905 2HA  GLY A 321       5.632  -4.237 -19.661  1.00 70.73           H
ATOM   4906  HN  GLY A 321       6.757  -5.874 -18.522  1.00 70.73           H
ATOM   4907  N   GLU A 322       6.008  -5.749 -22.475  1.00 75.38           N
ATOM   4908  CA  GLU A 322       6.632  -5.615 -23.780  1.00 75.38           C
ATOM   4909  C   GLU A 322       6.674  -4.145 -24.201  1.00 75.38           C
ATOM   4910  O   GLU A 322       7.700  -3.660 -24.675  1.00 75.38           O
ATOM   4911  HA  GLU A 322       7.646  -5.994 -23.657  1.00 75.38           H
ATOM   4912  CB  GLU A 322       5.903  -6.463 -24.825  1.00 75.38           C
ATOM   4913 1HB  GLU A 322       4.831  -6.279 -24.765  1.00 75.38           H
ATOM   4914 2HB  GLU A 322       6.320  -6.267 -25.813  1.00 75.38           H
ATOM   4915  CG  GLU A 322       6.109  -7.956 -24.560  1.00 75.38           C
ATOM   4916 1HG  GLU A 322       7.169  -8.160 -24.411  1.00 75.38           H
ATOM   4917 2HG  GLU A 322       5.597  -8.240 -23.640  1.00 75.38           H
ATOM   4918  CD  GLU A 322       5.581  -8.797 -25.724  1.00 75.38           C
ATOM   4919  OE1 GLU A 322       6.080  -9.934 -25.874  1.00 75.38           O
ATOM   4920  OE2 GLU A 322       4.691  -8.285 -26.436  1.00 75.38           O
ATOM   4921  HN  GLU A 322       5.191  -6.325 -22.453  1.00 75.38           H
ATOM   4922  N   ARG A 323       5.546  -3.475 -24.011  1.00 76.06           N
ATOM   4923  CA  ARG A 323       5.422  -2.087 -24.421  1.00 76.06           C
ATOM   4924  C   ARG A 323       6.435  -1.219 -23.672  1.00 76.06           C
ATOM   4925  O   ARG A 323       7.071  -0.349 -24.264  1.00 76.06           O
ATOM   4926  HA  ARG A 323       5.628  -2.094 -25.492  1.00 76.06           H
ATOM   4927  CB  ARG A 323       4.011  -1.558 -24.155  1.00 76.06           C
ATOM   4928 1HB  ARG A 323       3.361  -2.381 -23.858  1.00 76.06           H
ATOM   4929 2HB  ARG A 323       4.034  -0.854 -23.323  1.00 76.06           H
ATOM   4930  CG  ARG A 323       3.440  -0.871 -25.397  1.00 76.06           C
ATOM   4931 1HG  ARG A 323       4.100  -0.060 -25.704  1.00 76.06           H
ATOM   4932 2HG  ARG A 323       3.401  -1.580 -26.224  1.00 76.06           H
ATOM   4933  CD  ARG A 323       2.039  -0.321 -25.123  1.00 76.06           C
ATOM   4934 1HD  ARG A 323       1.471  -1.032 -24.523  1.00 76.06           H
ATOM   4935 2HD  ARG A 323       2.107   0.600 -24.545  1.00 76.06           H
ATOM   4936  NE  ARG A 323       1.337  -0.064 -26.401  1.00 76.06           N
ATOM   4937  HE  ARG A 323       1.823  -0.265 -27.251  1.00 76.06           H
ATOM   4938  CZ  ARG A 323       0.091   0.421 -26.489  1.00 76.06           C
ATOM   4939  NH1 ARG A 323      -0.607   0.708 -25.382  1.00 76.06           N
ATOM   4940 1HH1 ARG A 323      -0.199   0.561 -24.481  1.00 76.06           H
ATOM   4941 2HH1 ARG A 323      -1.536   1.070 -25.457  1.00 76.06           H
ATOM   4942  NH2 ARG A 323      -0.446   0.614 -27.702  1.00 76.06           N
ATOM   4943 1HH2 ARG A 323      -1.375   0.976 -27.785  1.00 76.06           H
ATOM   4944 2HH2 ARG A 323       0.082   0.397 -28.523  1.00 76.06           H
ATOM   4945  HN  ARG A 323       4.729  -3.865 -23.586  1.00 76.06           H
ATOM   4946  N   PHE A 324       6.553  -1.486 -22.379  1.00 78.18           N
ATOM   4947  CA  PHE A 324       7.425  -0.695 -21.528  1.00 78.18           C
ATOM   4948  C   PHE A 324       8.889  -0.860 -21.939  1.00 78.18           C
ATOM   4949  O   PHE A 324       9.637   0.116 -21.992  1.00 78.18           O
ATOM   4950  HA  PHE A 324       7.132   0.348 -21.646  1.00 78.18           H
ATOM   4951  CB  PHE A 324       7.246  -1.213 -20.100  1.00 78.18           C
ATOM   4952 1HB  PHE A 324       6.181  -1.263 -19.873  1.00 78.18           H
ATOM   4953 2HB  PHE A 324       7.633  -2.231 -20.042  1.00 78.18           H
ATOM   4954  CG  PHE A 324       7.940  -0.359 -19.037  1.00 78.18           C
ATOM   4955  CD1 PHE A 324       9.186  -0.691 -18.605  1.00 78.18           C
ATOM   4956  HD1 PHE A 324       9.691  -1.565 -19.017  1.00 78.18           H
ATOM   4957  CD2 PHE A 324       7.311   0.732 -18.523  1.00 78.18           C
ATOM   4958  HD2 PHE A 324       6.312   0.997 -18.869  1.00 78.18           H
ATOM   4959  CE1 PHE A 324       9.830   0.102 -17.618  1.00 78.18           C
ATOM   4960  HE1 PHE A 324      10.829  -0.164 -17.272  1.00 78.18           H
ATOM   4961  CE2 PHE A 324       7.954   1.524 -17.537  1.00 78.18           C
ATOM   4962  HE2 PHE A 324       7.450   2.398 -17.125  1.00 78.18           H
ATOM   4963  CZ  PHE A 324       9.201   1.193 -17.105  1.00 78.18           C
ATOM   4964  HZ  PHE A 324       9.695   1.801 -16.348  1.00 78.18           H
ATOM   4965  HN  PHE A 324       6.067  -2.226 -21.914  1.00 78.18           H
ATOM   4966  N   ARG A 325       9.256  -2.102 -22.219  1.00 81.14           N
ATOM   4967  CA  ARG A 325      10.610  -2.404 -22.648  1.00 81.14           C
ATOM   4968  C   ARG A 325      10.953  -1.617 -23.915  1.00 81.14           C
ATOM   4969  O   ARG A 325      12.052  -1.079 -24.038  1.00 81.14           O
ATOM   4970  HA  ARG A 325      11.242  -2.098 -21.814  1.00 81.14           H
ATOM   4971  CB  ARG A 325      10.781  -3.899 -22.923  1.00 81.14           C
ATOM   4972 1HB  ARG A 325       9.864  -4.300 -23.354  1.00 81.14           H
ATOM   4973 2HB  ARG A 325      11.571  -4.050 -23.659  1.00 81.14           H
ATOM   4974  CG  ARG A 325      11.121  -4.657 -21.638  1.00 81.14           C
ATOM   4975 1HG  ARG A 325      12.011  -4.224 -21.181  1.00 81.14           H
ATOM   4976 2HG  ARG A 325      10.308  -4.548 -20.921  1.00 81.14           H
ATOM   4977  CD  ARG A 325      11.360  -6.141 -21.924  1.00 81.14           C
ATOM   4978 1HD  ARG A 325      11.873  -6.258 -22.879  1.00 81.14           H
ATOM   4979 2HD  ARG A 325      12.009  -6.568 -21.160  1.00 81.14           H
ATOM   4980  NE  ARG A 325      10.070  -6.866 -21.953  1.00 81.14           N
ATOM   4981  HE  ARG A 325       9.241  -6.356 -21.721  1.00 81.14           H
ATOM   4982  CZ  ARG A 325       9.943  -8.162 -22.269  1.00 81.14           C
ATOM   4983  NH1 ARG A 325      11.019  -8.893 -22.587  1.00 81.14           N
ATOM   4984 1HH1 ARG A 325      11.927  -8.472 -22.590  1.00 81.14           H
ATOM   4985 2HH1 ARG A 325      10.916  -9.859 -22.822  1.00 81.14           H
ATOM   4986  NH2 ARG A 325       8.722  -8.715 -22.262  1.00 81.14           N
ATOM   4987 1HH2 ARG A 325       8.610  -9.681 -22.495  1.00 81.14           H
ATOM   4988 2HH2 ARG A 325       7.924  -8.162 -22.023  1.00 81.14           H
ATOM   4989  HN  ARG A 325       8.646  -2.892 -22.156  1.00 81.14           H
ATOM   4990  N   ARG A 326       9.991  -1.575 -24.825  1.00 81.74           N
ATOM   4991  CA  ARG A 326      10.166  -0.838 -26.065  1.00 81.74           C
ATOM   4992  C   ARG A 326      10.334   0.655 -25.776  1.00 81.74           C
ATOM   4993  O   ARG A 326      11.219   1.303 -26.332  1.00 81.74           O
ATOM   4994  HA  ARG A 326      11.068  -1.255 -26.513  1.00 81.74           H
ATOM   4995  CB  ARG A 326       8.970  -1.038 -26.998  1.00 81.74           C
ATOM   4996 1HB  ARG A 326       8.043  -0.900 -26.441  1.00 81.74           H
ATOM   4997 2HB  ARG A 326       8.986  -0.281 -27.783  1.00 81.74           H
ATOM   4998  CG  ARG A 326       8.992  -2.433 -27.626  1.00 81.74           C
ATOM   4999 1HG  ARG A 326       9.893  -2.550 -28.229  1.00 81.74           H
ATOM   5000 2HG  ARG A 326       9.032  -3.188 -26.842  1.00 81.74           H
ATOM   5001  CD  ARG A 326       7.755  -2.661 -28.498  1.00 81.74           C
ATOM   5002 1HD  ARG A 326       6.862  -2.326 -27.971  1.00 81.74           H
ATOM   5003 2HD  ARG A 326       7.829  -2.068 -29.410  1.00 81.74           H
ATOM   5004  NE  ARG A 326       7.633  -4.096 -28.838  1.00 81.74           N
ATOM   5005  HE  ARG A 326       7.787  -4.764 -28.110  1.00 81.74           H
ATOM   5006  CZ  ARG A 326       7.329  -4.556 -30.059  1.00 81.74           C
ATOM   5007  NH1 ARG A 326       7.112  -3.705 -31.072  1.00 81.74           N
ATOM   5008 1HH1 ARG A 326       7.177  -2.719 -30.919  1.00 81.74           H
ATOM   5009 2HH1 ARG A 326       6.886  -4.056 -31.980  1.00 81.74           H
ATOM   5010  NH2 ARG A 326       7.245  -5.879 -30.253  1.00 81.74           N
ATOM   5011 1HH2 ARG A 326       7.019  -6.238 -31.158  1.00 81.74           H
ATOM   5012 2HH2 ARG A 326       7.408  -6.507 -29.492  1.00 81.74           H
ATOM   5013  HN  ARG A 326       9.108  -2.033 -24.727  1.00 81.74           H
ATOM   5014  N   ASP A 327       9.471   1.157 -24.905  1.00 81.89           N
ATOM   5015  CA  ASP A 327       9.480   2.572 -24.573  1.00 81.89           C
ATOM   5016  C   ASP A 327      10.795   2.918 -23.871  1.00 81.89           C
ATOM   5017  O   ASP A 327      11.386   3.964 -24.134  1.00 81.89           O
ATOM   5018  HA  ASP A 327       9.367   3.090 -25.525  1.00 81.89           H
ATOM   5019  CB  ASP A 327       8.331   2.923 -23.626  1.00 81.89           C
ATOM   5020 1HB  ASP A 327       8.399   2.314 -22.724  1.00 81.89           H
ATOM   5021 2HB  ASP A 327       8.417   3.964 -23.314  1.00 81.89           H
ATOM   5022  CG  ASP A 327       6.976   2.697 -24.299  1.00 81.89           C
ATOM   5023  OD1 ASP A 327       6.932   2.825 -25.542  1.00 81.89           O
ATOM   5024  OD2 ASP A 327       6.016   2.400 -23.556  1.00 81.89           O
ATOM   5025  HN  ASP A 327       8.776   0.617 -24.431  1.00 81.89           H
ATOM   5026  N   LEU A 328      11.213   2.020 -22.991  1.00 83.80           N
ATOM   5027  CA  LEU A 328      12.424   2.238 -22.218  1.00 83.80           C
ATOM   5028  C   LEU A 328      13.609   2.401 -23.171  1.00 83.80           C
ATOM   5029  O   LEU A 328      14.358   3.372 -23.075  1.00 83.80           O
ATOM   5030  HA  LEU A 328      12.296   3.167 -21.664  1.00 83.80           H
ATOM   5031  CB  LEU A 328      12.611   1.120 -21.190  1.00 83.80           C
ATOM   5032 1HB  LEU A 328      11.767   1.142 -20.501  1.00 83.80           H
ATOM   5033 2HB  LEU A 328      12.572   0.164 -21.711  1.00 83.80           H
ATOM   5034  CG  LEU A 328      13.903   1.171 -20.372  1.00 83.80           C
ATOM   5035  HG  LEU A 328      14.744   1.221 -21.065  1.00 83.80           H
ATOM   5036  CD1 LEU A 328      13.955   2.431 -19.506  1.00 83.80           C
ATOM   5037 1HD1 LEU A 328      13.911   3.313 -20.145  1.00 83.80           H
ATOM   5038 2HD1 LEU A 328      13.107   2.436 -18.821  1.00 83.80           H
ATOM   5039 3HD1 LEU A 328      14.884   2.441 -18.936  1.00 83.80           H
ATOM   5040  CD2 LEU A 328      14.077  -0.103 -19.542  1.00 83.80           C
ATOM   5041 1HD2 LEU A 328      13.235  -0.209 -18.859  1.00 83.80           H
ATOM   5042 2HD2 LEU A 328      14.117  -0.967 -20.206  1.00 83.80           H
ATOM   5043 3HD2 LEU A 328      15.003  -0.041 -18.971  1.00 83.80           H
ATOM   5044  HN  LEU A 328      10.740   1.159 -22.803  1.00 83.80           H
ATOM   5045  N   VAL A 329      13.743   1.436 -24.070  1.00 83.36           N
ATOM   5046  CA  VAL A 329      14.867   1.421 -24.990  1.00 83.36           C
ATOM   5047  C   VAL A 329      14.818   2.673 -25.869  1.00 83.36           C
ATOM   5048  O   VAL A 329      15.856   3.232 -26.218  1.00 83.36           O
ATOM   5049  HA  VAL A 329      15.780   1.447 -24.395  1.00 83.36           H
ATOM   5050  CB  VAL A 329      14.864   0.123 -25.799  1.00 83.36           C
ATOM   5051  HB  VAL A 329      13.899   0.041 -26.299  1.00 83.36           H
ATOM   5052  CG1 VAL A 329      15.950   0.145 -26.876  1.00 83.36           C
ATOM   5053 1HG1 VAL A 329      15.772   0.979 -27.554  1.00 83.36           H
ATOM   5054 2HG1 VAL A 329      16.926   0.261 -26.405  1.00 83.36           H
ATOM   5055 3HG1 VAL A 329      15.926  -0.790 -27.436  1.00 83.36           H
ATOM   5056  CG2 VAL A 329      15.023  -1.093 -24.884  1.00 83.36           C
ATOM   5057 1HG2 VAL A 329      15.967  -1.020 -24.344  1.00 83.36           H
ATOM   5058 2HG2 VAL A 329      14.199  -1.123 -24.172  1.00 83.36           H
ATOM   5059 3HG2 VAL A 329      15.018  -2.003 -25.484  1.00 83.36           H
ATOM   5060  HN  VAL A 329      13.101   0.677 -24.174  1.00 83.36           H
ATOM   5061  N   LYS A 330      13.600   3.075 -26.203  1.00 82.28           N
[truncated: 117,320 more chars]
