# Supplementary material for: Noncanonical roles of chemokine regions in CCR9 activation revealed by structural modeling and mutational mapping
Source: Nat Commun. 2025 Aug 18;16:7695. doi: 10.1038/s41467-025-62321-9 (PMC12361432; doi:10.1038/s41467-025-62321-9)
Supplement: Supplementary file 4 — Supplementary Data 2 [file 41467_2025_62321_MOESM4_ESM.zip › CCR9_CCL25_rnk211.pdb]

SSBOND   1 CYS A   38    CYS A  289 
SSBOND   2 CYS A  119    CYS A  198 
SSBOND   3 CYS B    7    CYS B   35 
SSBOND   4 CYS B    8    CYS B   52 
ATOM      1  N   GLU A  20      -2.849  -3.635  60.984  1.00 49.16           N
ATOM      2  CA  GLU A  20      -3.102  -3.310  59.591  1.00 49.16           C
ATOM      3  C   GLU A  20      -1.832  -3.509  58.760  1.00 49.16           C
ATOM      4  O   GLU A  20      -1.905  -3.825  57.574  1.00 49.16           O
ATOM      5  HA  GLU A  20      -3.871  -4.011  59.265  1.00 49.16           H
ATOM      6  CB  GLU A  20      -3.632  -1.882  59.448  1.00 49.16           C
ATOM      7 1HB  GLU A  20      -3.211  -1.254  60.233  1.00 49.16           H
ATOM      8 2HB  GLU A  20      -3.427  -1.512  58.444  1.00 49.16           H
ATOM      9  CG  GLU A  20      -5.152  -1.842  59.620  1.00 49.16           C
ATOM     10 1HG  GLU A  20      -5.596  -2.728  59.167  1.00 49.16           H
ATOM     11 2HG  GLU A  20      -5.403  -1.866  60.680  1.00 49.16           H
ATOM     12  CD  GLU A  20      -5.743  -0.584  58.980  1.00 49.16           C
ATOM     13  OE1 GLU A  20      -6.976  -0.578  58.774  1.00 49.16           O
ATOM     14  OE2 GLU A  20      -4.949   0.343  58.710  1.00 49.16           O
ATOM     15  HN  GLU A  20      -1.908  -3.903  61.191  1.00 49.16           H
ATOM     16  N   SER A  21      -0.698  -3.315  59.417  1.00 53.79           N
ATOM     17  CA  SER A  21       0.585  -3.432  58.745  1.00 53.79           C
ATOM     18  C   SER A  21       0.824  -4.884  58.324  1.00 53.79           C
ATOM     19  O   SER A  21       1.269  -5.145  57.207  1.00 53.79           O
ATOM     20  HA  SER A  21       0.513  -2.787  57.870  1.00 53.79           H
ATOM     21  CB  SER A  21       1.724  -2.946  59.644  1.00 53.79           C
ATOM     22 1HB  SER A  21       2.611  -2.761  59.037  1.00 53.79           H
ATOM     23 2HB  SER A  21       1.446  -1.995  60.099  1.00 53.79           H
ATOM     24  OG  SER A  21       2.037  -3.888  60.666  1.00 53.79           O
ATOM     25  HG  SER A  21       2.803  -3.554  61.216  1.00 53.79           H
ATOM     26  HN  SER A  21      -0.647  -3.082  60.388  1.00 53.79           H
ATOM     27  N   THR A  22       0.519  -5.790  59.241  1.00 52.90           N
ATOM     28  CA  THR A  22       0.806  -7.198  59.026  1.00 52.90           C
ATOM     29  C   THR A  22      -0.073  -7.758  57.906  1.00 52.90           C
ATOM     30  O   THR A  22       0.430  -8.353  56.955  1.00 52.90           O
ATOM     31  HA  THR A  22       1.841  -7.291  58.696  1.00 52.90           H
ATOM     32  CB  THR A  22       0.628  -7.926  60.360  1.00 52.90           C
ATOM     33  HB  THR A  22      -0.426  -7.994  60.628  1.00 52.90           H
ATOM     34  OG1 THR A  22       1.447  -7.194  61.267  1.00 52.90           O
ATOM     35  HG1 THR A  22       1.227  -7.449  62.209  1.00 52.90           H
ATOM     36  CG2 THR A  22       1.243  -9.327  60.350  1.00 52.90           C
ATOM     37 1HG2 THR A  22       2.312  -9.253  60.148  1.00 52.90           H
ATOM     38 2HG2 THR A  22       0.768  -9.927  59.574  1.00 52.90           H
ATOM     39 3HG2 THR A  22       1.089  -9.799  61.320  1.00 52.90           H
ATOM     40  HN  THR A  22       0.083  -5.577  60.115  1.00 52.90           H
ATOM     41  N   SER A  23      -1.373  -7.547  58.056  1.00 54.82           N
ATOM     42  CA  SER A  23      -2.326  -8.008  57.061  1.00 54.82           C
ATOM     43  C   SER A  23      -2.047  -7.333  55.717  1.00 54.82           C
ATOM     44  O   SER A  23      -2.153  -7.965  54.667  1.00 54.82           O
ATOM     45  HA  SER A  23      -2.169  -9.084  56.989  1.00 54.82           H
ATOM     46  CB  SER A  23      -3.763  -7.731  57.506  1.00 54.82           C
ATOM     47 1HB  SER A  23      -4.454  -8.088  56.742  1.00 54.82           H
ATOM     48 2HB  SER A  23      -3.976  -8.293  58.415  1.00 54.82           H
ATOM     49  OG  SER A  23      -3.992  -6.344  57.740  1.00 54.82           O
ATOM     50  HG  SER A  23      -4.947  -6.194  57.997  1.00 54.82           H
ATOM     51  HN  SER A  23      -1.775  -7.071  58.839  1.00 54.82           H
ATOM     52  N   SER A  24      -1.695  -6.058  55.793  1.00 61.06           N
ATOM     53  CA  SER A  24      -1.365  -5.300  54.598  1.00 61.06           C
ATOM     54  C   SER A  24      -0.122  -5.891  53.929  1.00 61.06           C
ATOM     55  O   SER A  24       0.054  -5.767  52.719  1.00 61.06           O
ATOM     56  HA  SER A  24      -2.233  -5.397  53.946  1.00 61.06           H
ATOM     57  CB  SER A  24      -1.139  -3.823  54.927  1.00 61.06           C
ATOM     58 1HB  SER A  24      -1.287  -3.224  54.028  1.00 61.06           H
ATOM     59 2HB  SER A  24      -1.883  -3.495  55.654  1.00 61.06           H
ATOM     60  OG  SER A  24       0.167  -3.585  55.446  1.00 61.06           O
ATOM     61  HG  SER A  24       0.437  -4.336  56.049  1.00 61.06           H
ATOM     62  HN  SER A  24      -1.634  -5.544  56.649  1.00 61.06           H
ATOM     63  N   MET A  25       0.707  -6.521  54.748  1.00 61.87           N
ATOM     64  CA  MET A  25       1.918  -7.150  54.248  1.00 61.87           C
ATOM     65  C   MET A  25       1.608  -8.503  53.606  1.00 61.87           C
ATOM     66  O   MET A  25       2.125  -8.820  52.536  1.00 61.87           O
ATOM     67  HA  MET A  25       2.315  -6.466  53.497  1.00 61.87           H
ATOM     68  CB  MET A  25       2.905  -7.346  55.400  1.00 61.87           C
ATOM     69 1HB  MET A  25       2.909  -6.459  56.035  1.00 61.87           H
ATOM     70 2HB  MET A  25       2.583  -8.181  56.022  1.00 61.87           H
ATOM     71  CG  MET A  25       4.317  -7.609  54.874  1.00 61.87           C
ATOM     72 1HG  MET A  25       4.967  -7.920  55.691  1.00 61.87           H
ATOM     73 2HG  MET A  25       4.299  -8.426  54.153  1.00 61.87           H
ATOM     74  SD  MET A  25       4.968  -6.135  54.106  1.00 61.87           S
ATOM     75  CE  MET A  25       6.706  -6.345  54.455  1.00 61.87           C
ATOM     76 1HE  MET A  25       6.858  -6.387  55.533  1.00 61.87           H
ATOM     77 2HE  MET A  25       7.058  -7.272  54.002  1.00 61.87           H
ATOM     78 3HE  MET A  25       7.264  -5.504  54.042  1.00 61.87           H
ATOM     79  HN  MET A  25       0.563  -6.606  55.734  1.00 61.87           H
ATOM     80  N   GLU A  26       0.764  -9.266  54.286  1.00 61.93           N
ATOM     81  CA  GLU A  26       0.354 -10.565  53.779  1.00 61.93           C
ATOM     82  C   GLU A  26      -0.405 -10.404  52.461  1.00 61.93           C
ATOM     83  O   GLU A  26      -0.132 -11.113  51.493  1.00 61.93           O
ATOM     84  HA  GLU A  26       1.280 -11.114  53.609  1.00 61.93           H
ATOM     85  CB  GLU A  26      -0.491 -11.314  54.811  1.00 61.93           C
ATOM     86 1HB  GLU A  26      -1.233 -10.639  55.238  1.00 61.93           H
ATOM     87 2HB  GLU A  26      -0.929 -12.201  54.354  1.00 61.93           H
ATOM     88  CG  GLU A  26       0.373 -11.809  55.973  1.00 61.93           C
ATOM     89 1HG  GLU A  26       1.179 -12.434  55.590  1.00 61.93           H
ATOM     90 2HG  GLU A  26       0.838 -10.959  56.473  1.00 61.93           H
ATOM     91  CD  GLU A  26      -0.463 -12.604  56.978  1.00 61.93           C
ATOM     92  OE1 GLU A  26       0.153 -13.377  57.742  1.00 61.93           O
ATOM     93  OE2 GLU A  26      -1.699 -12.421  56.958  1.00 61.93           O
ATOM     94  HN  GLU A  26       0.364  -9.010  55.166  1.00 61.93           H
ATOM     95  N   ASP A  27      -1.343  -9.468  52.465  1.00 61.60           N
ATOM     96  CA  ASP A  27      -2.145  -9.207  51.282  1.00 61.60           C
ATOM     97  C   ASP A  27      -1.221  -8.904  50.101  1.00 61.60           C
ATOM     98  O   ASP A  27      -1.478  -9.338  48.979  1.00 61.60           O
ATOM     99  HA  ASP A  27      -2.733 -10.113  51.129  1.00 61.60           H
ATOM    100  CB  ASP A  27      -3.058  -7.998  51.491  1.00 61.60           C
ATOM    101 1HB  ASP A  27      -2.499  -7.194  51.971  1.00 61.60           H
ATOM    102 2HB  ASP A  27      -3.394  -7.619  50.525  1.00 61.60           H
ATOM    103  CG  ASP A  27      -4.270  -8.367  52.349  1.00 61.60           C
ATOM    104  OD1 ASP A  27      -4.480  -9.584  52.540  1.00 61.60           O
ATOM    105  OD2 ASP A  27      -4.959  -7.424  52.794  1.00 61.60           O
ATOM    106  HN  ASP A  27      -1.557  -8.895  53.256  1.00 61.60           H
ATOM    107  N   TYR A  28      -0.164  -8.159  50.394  1.00 64.23           N
ATOM    108  CA  TYR A  28       0.790  -7.779  49.367  1.00 64.23           C
ATOM    109  C   TYR A  28       1.577  -8.994  48.872  1.00 64.23           C
ATOM    110  O   TYR A  28       1.849  -9.118  47.679  1.00 64.23           O
ATOM    111  HA  TYR A  28       0.235  -7.351  48.532  1.00 64.23           H
ATOM    112  CB  TYR A  28       1.757  -6.797  50.033  1.00 64.23           C
ATOM    113 1HB  TYR A  28       1.184  -5.980  50.471  1.00 64.23           H
ATOM    114 2HB  TYR A  28       2.267  -7.304  50.852  1.00 64.23           H
ATOM    115  CG  TYR A  28       2.804  -6.213  49.082  1.00 64.23           C
ATOM    116  CD1 TYR A  28       4.001  -6.872  48.886  1.00 64.23           C
ATOM    117  HD1 TYR A  28       4.200  -7.808  49.408  1.00 64.23           H
ATOM    118  CD2 TYR A  28       2.552  -5.028  48.422  1.00 64.23           C
ATOM    119  HD2 TYR A  28       1.606  -4.508  48.577  1.00 64.23           H
ATOM    120  CE1 TYR A  28       4.987  -6.322  47.991  1.00 64.23           C
ATOM    121  HE1 TYR A  28       5.936  -6.832  47.827  1.00 64.23           H
ATOM    122  CE2 TYR A  28       3.537  -4.479  47.527  1.00 64.23           C
ATOM    123  HE2 TYR A  28       3.351  -3.544  46.999  1.00 64.23           H
ATOM    124  CZ  TYR A  28       4.706  -5.153  47.356  1.00 64.23           C
ATOM    125  OH  TYR A  28       5.637  -4.634  46.511  1.00 64.23           O
ATOM    126  HH  TYR A  28       6.158  -5.372  46.082  1.00 64.23           H
ATOM    127  HN  TYR A  28       0.043  -7.819  51.311  1.00 64.23           H
ATOM    128  N   VAL A  29       1.921  -9.860  49.814  1.00 61.53           N
ATOM    129  CA  VAL A  29       2.747 -11.014  49.504  1.00 61.53           C
ATOM    130  C   VAL A  29       1.917 -12.034  48.723  1.00 61.53           C
ATOM    131  O   VAL A  29       2.428 -12.693  47.818  1.00 61.53           O
ATOM    132  HA  VAL A  29       3.568 -10.672  48.873  1.00 61.53           H
ATOM    133  CB  VAL A  29       3.346 -11.590  50.789  1.00 61.53           C
ATOM    134  HB  VAL A  29       2.532 -12.012  51.378  1.00 61.53           H
ATOM    135  CG1 VAL A  29       4.334 -12.715  50.478  1.00 61.53           C
ATOM    136 1HG1 VAL A  29       3.819 -13.514  49.944  1.00 61.53           H
ATOM    137 2HG1 VAL A  29       5.143 -12.327  49.859  1.00 61.53           H
ATOM    138 3HG1 VAL A  29       4.745 -13.106  51.409  1.00 61.53           H
ATOM    139  CG2 VAL A  29       4.010 -10.492  51.624  1.00 61.53           C
ATOM    140 1HG2 VAL A  29       4.807 -10.027  51.045  1.00 61.53           H
ATOM    141 2HG2 VAL A  29       3.268  -9.740  51.891  1.00 61.53           H
ATOM    142 3HG2 VAL A  29       4.427 -10.929  52.532  1.00 61.53           H
ATOM    143  HN  VAL A  29       1.646  -9.782  50.773  1.00 61.53           H
ATOM    144  N   ASN A  30       0.651 -12.134  49.100  1.00 63.29           N
ATOM    145  CA  ASN A  30      -0.220 -13.152  48.538  1.00 63.29           C
ATOM    146  C   ASN A  30      -0.790 -12.651  47.210  1.00 63.29           C
ATOM    147  O   ASN A  30      -1.378 -13.422  46.453  1.00 63.29           O
ATOM    148  HA  ASN A  30       0.410 -14.033  48.416  1.00 63.29           H
ATOM    149  CB  ASN A  30      -1.393 -13.451  49.474  1.00 63.29           C
ATOM    150 1HB  ASN A  30      -1.840 -12.516  49.813  1.00 63.29           H
ATOM    151 2HB  ASN A  30      -2.166 -13.995  48.931  1.00 63.29           H
ATOM    152  CG  ASN A  30      -0.936 -14.272  50.681  1.00 63.29           C
ATOM    153  OD1 ASN A  30       0.089 -14.934  50.662  1.00 63.29           O
ATOM    154  ND2 ASN A  30      -1.750 -14.191  51.730  1.00 63.29           N
ATOM    155 1HD2 ASN A  30      -2.575 -13.629  51.680  1.00 63.29           H
ATOM    156 2HD2 ASN A  30      -1.537 -14.692  52.568  1.00 63.29           H
ATOM    157  HN  ASN A  30       0.221 -11.536  49.776  1.00 63.29           H
ATOM    158  N   PHE A  31      -0.597 -11.363  46.967  1.00 66.68           N
ATOM    159  CA  PHE A  31      -1.041 -10.762  45.721  1.00 66.68           C
ATOM    160  C   PHE A  31      -0.332 -11.395  44.522  1.00 66.68           C
ATOM    161  O   PHE A  31       0.892 -11.338  44.420  1.00 66.68           O
ATOM    162  HA  PHE A  31      -2.114 -10.938  45.641  1.00 66.68           H
ATOM    163  CB  PHE A  31      -0.678  -9.277  45.787  1.00 66.68           C
ATOM    164 1HB  PHE A  31      -1.068  -8.859  46.715  1.00 66.68           H
ATOM    165 2HB  PHE A  31       0.407  -9.180  45.824  1.00 66.68           H
ATOM    166  CG  PHE A  31      -1.209  -8.454  44.611  1.00 66.68           C
ATOM    167  CD1 PHE A  31      -0.378  -8.111  43.591  1.00 66.68           C
ATOM    168  HD1 PHE A  31       0.666  -8.424  43.610  1.00 66.68           H
ATOM    169  CD2 PHE A  31      -2.512  -8.064  44.587  1.00 66.68           C
ATOM    170  HD2 PHE A  31      -3.178  -8.339  45.405  1.00 66.68           H
ATOM    171  CE1 PHE A  31      -0.870  -7.347  42.500  1.00 66.68           C
ATOM    172  HE1 PHE A  31      -0.204  -7.073  41.682  1.00 66.68           H
ATOM    173  CE2 PHE A  31      -3.004  -7.300  43.496  1.00 66.68           C
ATOM    174  HE2 PHE A  31      -4.048  -6.988  43.477  1.00 66.68           H
ATOM    175  CZ  PHE A  31      -2.173  -6.958  42.476  1.00 66.68           C
ATOM    176  HZ  PHE A  31      -2.551  -6.372  41.638  1.00 66.68           H
ATOM    177  HN  PHE A  31      -0.147 -10.736  47.602  1.00 66.68           H
ATOM    178  N   ASN A  32      -1.132 -11.985  43.646  1.00 65.43           N
ATOM    179  CA  ASN A  32      -0.596 -12.629  42.459  1.00 65.43           C
ATOM    180  C   ASN A  32      -0.248 -11.562  41.419  1.00 65.43           C
ATOM    181  O   ASN A  32      -1.114 -11.114  40.669  1.00 65.43           O
ATOM    182  HA  ASN A  32       0.281 -13.179  42.802  1.00 65.43           H
ATOM    183  CB  ASN A  32      -1.622 -13.578  41.837  1.00 65.43           C
ATOM    184 1HB  ASN A  32      -2.158 -14.107  42.624  1.00 65.43           H
ATOM    185 2HB  ASN A  32      -2.361 -13.005  41.277  1.00 65.43           H
ATOM    186  CG  ASN A  32      -0.943 -14.587  40.908  1.00 65.43           C
ATOM    187  OD1 ASN A  32       0.259 -14.564  40.696  1.00 65.43           O
ATOM    188  ND2 ASN A  32      -1.776 -15.473  40.369  1.00 65.43           N
ATOM    189 1HD2 ASN A  32      -2.752 -15.437  40.585  1.00 65.43           H
ATOM    190 2HD2 ASN A  32      -1.427 -16.174  39.748  1.00 65.43           H
ATOM    191  HN  ASN A  32      -2.127 -12.028  43.737  1.00 65.43           H
ATOM    192  N   PHE A  33       1.023 -11.185  41.407  1.00 70.68           N
ATOM    193  CA  PHE A  33       1.520 -10.264  40.400  1.00 70.68           C
ATOM    194  C   PHE A  33       1.720 -10.972  39.059  1.00 70.68           C
ATOM    195  O   PHE A  33       2.837 -11.038  38.548  1.00 70.68           O
ATOM    196  HA  PHE A  33       0.775  -9.476  40.285  1.00 70.68           H
ATOM    197  CB  PHE A  33       2.872  -9.746  40.896  1.00 70.68           C
ATOM    198 1HB  PHE A  33       3.522 -10.597  41.101  1.00 70.68           H
ATOM    199 2HB  PHE A  33       3.343  -9.169  40.101  1.00 70.68           H
ATOM    200  CG  PHE A  33       2.782  -8.877  42.152  1.00 70.68           C
ATOM    201  CD1 PHE A  33       2.628  -7.531  42.038  1.00 70.68           C
ATOM    202  HD1 PHE A  33       2.567  -7.071  41.051  1.00 70.68           H
ATOM    203  CD2 PHE A  33       2.858  -9.451  43.383  1.00 70.68           C
ATOM    204  HD2 PHE A  33       2.982 -10.530  43.475  1.00 70.68           H
ATOM    205  CE1 PHE A  33       2.545  -6.724  43.203  1.00 70.68           C
ATOM    206  HE1 PHE A  33       2.421  -5.645  43.112  1.00 70.68           H
ATOM    207  CE2 PHE A  33       2.775  -8.644  44.549  1.00 70.68           C
ATOM    208  HE2 PHE A  33       2.835  -9.104  45.535  1.00 70.68           H
ATOM    209  CZ  PHE A  33       2.620  -7.298  44.434  1.00 70.68           C
ATOM    210  HZ  PHE A  33       2.556  -6.678  45.329  1.00 70.68           H
ATOM    211  HN  PHE A  33       1.705 -11.499  42.067  1.00 70.68           H
ATOM    212  N   THR A  34       0.620 -11.484  38.527  1.00 74.20           N
ATOM    213  CA  THR A  34       0.577 -11.873  37.127  1.00 74.20           C
ATOM    214  C   THR A  34       1.060 -10.725  36.239  1.00 74.20           C
ATOM    215  O   THR A  34       0.576  -9.600  36.355  1.00 74.20           O
ATOM    216  HA  THR A  34       1.267 -12.704  36.980  1.00 74.20           H
ATOM    217  CB  THR A  34      -0.848 -12.331  36.808  1.00 74.20           C
ATOM    218  HB  THR A  34      -1.516 -11.477  36.702  1.00 74.20           H
ATOM    219  OG1 THR A  34      -1.167 -13.235  37.862  1.00 74.20           O
ATOM    220  HG1 THR A  34      -2.157 -13.366  37.913  1.00 74.20           H
ATOM    221  CG2 THR A  34      -0.917 -13.192  35.545  1.00 74.20           C
ATOM    222 1HG2 THR A  34      -0.300 -14.081  35.677  1.00 74.20           H
ATOM    223 2HG2 THR A  34      -0.550 -12.618  34.694  1.00 74.20           H
ATOM    224 3HG2 THR A  34      -1.950 -13.489  35.364  1.00 74.20           H
ATOM    225  HN  THR A  34      -0.229 -11.634  39.033  1.00 74.20           H
ATOM    226  N   ASP A  35       2.008 -11.048  35.372  1.00 81.74           N
ATOM    227  CA  ASP A  35       2.711 -10.026  34.617  1.00 81.74           C
ATOM    228  C   ASP A  35       1.854  -9.600  33.423  1.00 81.74           C
ATOM    229  O   ASP A  35       2.115 -10.005  32.291  1.00 81.74           O
ATOM    230  HA  ASP A  35       2.878  -9.211  35.322  1.00 81.74           H
ATOM    231  CB  ASP A  35       4.042 -10.556  34.078  1.00 81.74           C
ATOM    232 1HB  ASP A  35       4.426 -11.328  34.744  1.00 81.74           H
ATOM    233 2HB  ASP A  35       3.884 -11.023  33.106  1.00 81.74           H
ATOM    234  CG  ASP A  35       5.069  -9.429  33.948  1.00 81.74           C
ATOM    235  OD1 ASP A  35       4.756  -8.318  34.427  1.00 81.74           O
ATOM    236  OD2 ASP A  35       6.144  -9.704  33.373  1.00 81.74           O
ATOM    237  HN  ASP A  35       2.297 -11.987  35.184  1.00 81.74           H
ATOM    238  N   PHE A  36       0.849  -8.788  33.717  1.00 89.31           N
ATOM    239  CA  PHE A  36      -0.025  -8.272  32.676  1.00 89.31           C
ATOM    240  C   PHE A  36       0.605  -7.064  31.981  1.00 89.31           C
ATOM    241  O   PHE A  36       0.118  -6.617  30.944  1.00 89.31           O
ATOM    242  HA  PHE A  36      -0.171  -9.072  31.950  1.00 89.31           H
ATOM    243  CB  PHE A  36      -1.322  -7.834  33.359  1.00 89.31           C
ATOM    244 1HB  PHE A  36      -1.079  -7.166  34.185  1.00 89.31           H
ATOM    245 2HB  PHE A  36      -1.917  -7.259  32.649  1.00 89.31           H
ATOM    246  CG  PHE A  36      -2.168  -8.993  33.890  1.00 89.31           C
ATOM    247  CD1 PHE A  36      -2.322 -10.120  33.145  1.00 89.31           C
ATOM    248  HD1 PHE A  36      -1.842 -10.198  32.170  1.00 89.31           H
ATOM    249  CD2 PHE A  36      -2.766  -8.896  35.108  1.00 89.31           C
ATOM    250  HD2 PHE A  36      -2.643  -7.992  35.705  1.00 89.31           H
ATOM    251  CE1 PHE A  36      -3.107 -11.196  33.639  1.00 89.31           C
ATOM    252  HE1 PHE A  36      -3.230 -12.099  33.042  1.00 89.31           H
ATOM    253  CE2 PHE A  36      -3.551  -9.971  35.601  1.00 89.31           C
ATOM    254  HE2 PHE A  36      -4.030  -9.893  36.577  1.00 89.31           H
ATOM    255  CZ  PHE A  36      -3.705 -11.099  34.856  1.00 89.31           C
ATOM    256  HZ  PHE A  36      -4.307 -11.924  35.235  1.00 89.31           H
ATOM    257  HN  PHE A  36       0.628  -8.484  34.643  1.00 89.31           H
ATOM    258  N   TYR A  37       1.679  -6.570  32.580  1.00 91.39           N
ATOM    259  CA  TYR A  37       2.470  -5.524  31.954  1.00 91.39           C
ATOM    260  C   TYR A  37       3.577  -6.122  31.082  1.00 91.39           C
ATOM    261  O   TYR A  37       4.467  -6.805  31.585  1.00 91.39           O
ATOM    262  HA  TYR A  37       1.806  -4.929  31.327  1.00 91.39           H
ATOM    263  CB  TYR A  37       3.109  -4.737  33.099  1.00 91.39           C
ATOM    264 1HB  TYR A  37       2.321  -4.350  33.745  1.00 91.39           H
ATOM    265 2HB  TYR A  37       3.711  -5.416  33.702  1.00 91.39           H
ATOM    266  CG  TYR A  37       3.988  -3.572  32.639  1.00 91.39           C
ATOM    267  CD1 TYR A  37       5.349  -3.748  32.498  1.00 91.39           C
ATOM    268  HD1 TYR A  37       5.799  -4.717  32.714  1.00 91.39           H
ATOM    269  CD2 TYR A  37       3.419  -2.345  32.364  1.00 91.39           C
ATOM    270  HD2 TYR A  37       2.344  -2.205  32.476  1.00 91.39           H
ATOM    271  CE1 TYR A  37       6.176  -2.652  32.064  1.00 91.39           C
ATOM    272  HE1 TYR A  37       7.253  -2.777  31.949  1.00 91.39           H
ATOM    273  CE2 TYR A  37       4.246  -1.248  31.931  1.00 91.39           C
ATOM    274  HE2 TYR A  37       3.810  -0.274  31.711  1.00 91.39           H
ATOM    275  CZ  TYR A  37       5.584  -1.456  31.802  1.00 91.39           C
ATOM    276  OH  TYR A  37       6.365  -0.421  31.393  1.00 91.39           O
ATOM    277  HH  TYR A  37       5.796   0.374  31.182  1.00 91.39           H
ATOM    278  HN  TYR A  37       2.009  -6.872  33.474  1.00 91.39           H
ATOM    279  N   CYS A  38       3.484  -5.843  29.790  1.00 90.81           N
ATOM    280  CA  CYS A  38       4.383  -6.453  28.826  1.00 90.81           C
ATOM    281  C   CYS A  38       5.420  -5.409  28.407  1.00 90.81           C
ATOM    282  O   CYS A  38       5.070  -4.376  27.838  1.00 90.81           O
ATOM    283  HA  CYS A  38       4.862  -7.292  29.332  1.00 90.81           H
ATOM    284  CB  CYS A  38       3.625  -7.019  27.624  1.00 90.81           C
ATOM    285 1HB  CYS A  38       2.806  -7.652  27.965  1.00 90.81           H
ATOM    286 2HB  CYS A  38       3.180  -6.206  27.049  1.00 90.81           H
ATOM    287  SG  CYS A  38       4.762  -7.984  26.564  1.00 90.81           S
ATOM    288  HN  CYS A  38       2.811  -5.213  29.401  1.00 90.81           H
ATOM    289  N   GLU A  39       6.674  -5.714  28.705  1.00 89.41           N
ATOM    290  CA  GLU A  39       7.779  -4.919  28.196  1.00 89.41           C
ATOM    291  C   GLU A  39       8.157  -5.377  26.786  1.00 89.41           C
ATOM    292  O   GLU A  39       8.543  -6.528  26.586  1.00 89.41           O
ATOM    293  HA  GLU A  39       7.408  -3.894  28.164  1.00 89.41           H
ATOM    294  CB  GLU A  39       8.983  -4.988  29.136  1.00 89.41           C
ATOM    295 1HB  GLU A  39       9.207  -6.028  29.371  1.00 89.41           H
ATOM    296 2HB  GLU A  39       9.826  -4.456  28.694  1.00 89.41           H
ATOM    297  CG  GLU A  39       8.683  -4.291  30.464  1.00 89.41           C
ATOM    298 1HG  GLU A  39       8.282  -3.295  30.274  1.00 89.41           H
ATOM    299 2HG  GLU A  39       7.916  -4.845  31.005  1.00 89.41           H
ATOM    300  CD  GLU A  39       9.943  -4.183  31.325  1.00 89.41           C
ATOM    301  OE1 GLU A  39       9.830  -3.604  32.427  1.00 89.41           O
ATOM    302  OE2 GLU A  39      10.992  -4.681  30.860  1.00 89.41           O
ATOM    303  HN  GLU A  39       6.940  -6.486  29.281  1.00 89.41           H
ATOM    304  N   LYS A  40       8.033  -4.453  25.844  1.00 89.28           N
ATOM    305  CA  LYS A  40       8.199  -4.788  24.440  1.00 89.28           C
ATOM    306  C   LYS A  40       9.654  -4.551  24.033  1.00 89.28           C
ATOM    307  O   LYS A  40       9.939  -4.271  22.869  1.00 89.28           O
ATOM    308  HA  LYS A  40       7.978  -5.849  24.329  1.00 89.28           H
ATOM    309  CB  LYS A  40       7.188  -4.023  23.584  1.00 89.28           C
ATOM    310 1HB  LYS A  40       7.323  -2.951  23.725  1.00 89.28           H
ATOM    311 2HB  LYS A  40       7.369  -4.230  22.529  1.00 89.28           H
ATOM    312  CG  LYS A  40       5.754  -4.414  23.947  1.00 89.28           C
ATOM    313 1HG  LYS A  40       5.618  -4.348  25.027  1.00 89.28           H
ATOM    314 2HG  LYS A  40       5.056  -3.710  23.494  1.00 89.28           H
ATOM    315  CD  LYS A  40       5.436  -5.833  23.474  1.00 89.28           C
ATOM    316 1HD  LYS A  40       5.687  -5.933  22.418  1.00 89.28           H
ATOM    317 2HD  LYS A  40       6.053  -6.549  24.017  1.00 89.28           H
ATOM    318  CE  LYS A  40       3.957  -6.163  23.685  1.00 89.28           C
ATOM    319 1HE  LYS A  40       3.775  -6.387  24.736  1.00 89.28           H
ATOM    320 2HE  LYS A  40       3.345  -5.297  23.434  1.00 89.28           H
ATOM    321  NZ  LYS A  40       3.559  -7.318  22.850  1.00 89.28           N
ATOM    322 1HZ  LYS A  40       2.575  -7.518  22.996  1.00 89.28           H
ATOM    323 2HZ  LYS A  40       3.718  -7.099  21.872  1.00 89.28           H
ATOM    324 3HZ  LYS A  40       4.110  -8.129  23.108  1.00 89.28           H
ATOM    325  HN  LYS A  40       7.823  -3.492  26.028  1.00 89.28           H
ATOM    326  N   ASN A  41      10.537  -4.672  25.013  1.00 87.60           N
ATOM    327  CA  ASN A  41      11.947  -4.401  24.788  1.00 87.60           C
ATOM    328  C   ASN A  41      12.464  -5.305  23.668  1.00 87.60           C
ATOM    329  O   ASN A  41      13.182  -4.850  22.779  1.00 87.60           O
ATOM    330  HA  ASN A  41      11.997  -3.344  24.527  1.00 87.60           H
ATOM    331  CB  ASN A  41      12.770  -4.687  26.046  1.00 87.60           C
ATOM    332 1HB  ASN A  41      12.466  -5.642  26.474  1.00 87.60           H
ATOM    333 2HB  ASN A  41      13.824  -4.777  25.782  1.00 87.60           H
ATOM    334  CG  ASN A  41      12.592  -3.577  27.083  1.00 87.60           C
ATOM    335  OD1 ASN A  41      12.276  -2.441  26.767  1.00 87.60           O
ATOM    336  ND2 ASN A  41      12.810  -3.966  28.336  1.00 87.60           N
ATOM    337 1HD2 ASN A  41      13.066  -4.914  28.527  1.00 87.60           H
ATOM    338 2HD2 ASN A  41      12.718  -3.312  29.086  1.00 87.60           H
ATOM    339  HN  ASN A  41      10.304  -4.950  25.945  1.00 87.60           H
ATOM    340  N   ASN A  42      12.079  -6.571  23.748  1.00 89.28           N
ATOM    341  CA  ASN A  42      12.552  -7.558  22.792  1.00 89.28           C
ATOM    342  C   ASN A  42      12.107  -7.154  21.385  1.00 89.28           C
ATOM    343  O   ASN A  42      12.865  -7.294  20.427  1.00 89.28           O
ATOM    344  HA  ASN A  42      13.636  -7.566  22.901  1.00 89.28           H
ATOM    345  CB  ASN A  42      11.968  -8.940  23.094  1.00 89.28           C
ATOM    346 1HB  ASN A  42      10.885  -8.866  23.198  1.00 89.28           H
ATOM    347 2HB  ASN A  42      12.163  -9.611  22.257  1.00 89.28           H
ATOM    348  CG  ASN A  42      12.570  -9.523  24.374  1.00 89.28           C
ATOM    349  OD1 ASN A  42      13.532  -9.014  24.925  1.00 89.28           O
ATOM    350  ND2 ASN A  42      11.953 -10.616  24.813  1.00 89.28           N
ATOM    351 1HD2 ASN A  42      11.169 -10.982  24.313  1.00 89.28           H
ATOM    352 2HD2 ASN A  42      12.273 -11.071  25.644  1.00 89.28           H
ATOM    353  HN  ASN A  42      11.457  -6.923  24.447  1.00 89.28           H
ATOM    354  N   VAL A  43      10.880  -6.660  21.306  1.00 89.68           N
ATOM    355  CA  VAL A  43      10.307  -6.283  20.025  1.00 89.68           C
ATOM    356  C   VAL A  43      11.059  -5.071  19.471  1.00 89.68           C
ATOM    357  O   VAL A  43      11.368  -5.019  18.282  1.00 89.68           O
ATOM    358  HA  VAL A  43      10.443  -7.122  19.344  1.00 89.68           H
ATOM    359  CB  VAL A  43       8.805  -6.035  20.177  1.00 89.68           C
ATOM    360  HB  VAL A  43       8.672  -5.075  20.676  1.00 89.68           H
ATOM    361  CG1 VAL A  43       8.121  -5.953  18.811  1.00 89.68           C
ATOM    362 1HG1 VAL A  43       8.554  -5.134  18.237  1.00 89.68           H
ATOM    363 2HG1 VAL A  43       8.268  -6.891  18.275  1.00 89.68           H
ATOM    364 3HG1 VAL A  43       7.055  -5.777  18.948  1.00 89.68           H
ATOM    365  CG2 VAL A  43       8.157  -7.111  21.051  1.00 89.68           C
ATOM    366 1HG2 VAL A  43       8.305  -8.089  20.592  1.00 89.68           H
ATOM    367 2HG2 VAL A  43       8.615  -7.101  22.040  1.00 89.68           H
ATOM    368 3HG2 VAL A  43       7.089  -6.911  21.142  1.00 89.68           H
ATOM    369  HN  VAL A  43      10.283  -6.517  22.095  1.00 89.68           H
ATOM    370  N   ARG A  44      11.333  -4.128  20.360  1.00 88.78           N
ATOM    371  CA  ARG A  44      12.016  -2.906  19.969  1.00 88.78           C
ATOM    372  C   ARG A  44      13.428  -3.223  19.474  1.00 88.78           C
ATOM    373  O   ARG A  44      13.901  -2.624  18.509  1.00 88.78           O
ATOM    374  HA  ARG A  44      11.404  -2.490  19.168  1.00 88.78           H
ATOM    375  CB  ARG A  44      12.100  -1.923  21.138  1.00 88.78           C
ATOM    376 1HB  ARG A  44      12.519  -2.426  22.010  1.00 88.78           H
ATOM    377 2HB  ARG A  44      12.777  -1.108  20.884  1.00 88.78           H
ATOM    378  CG  ARG A  44      10.720  -1.360  21.481  1.00 88.78           C
ATOM    379 1HG  ARG A  44      10.225  -1.020  20.571  1.00 88.78           H
ATOM    380 2HG  ARG A  44      10.098  -2.146  21.908  1.00 88.78           H
ATOM    381  CD  ARG A  44      10.833  -0.198  22.471  1.00 88.78           C
ATOM    382 1HD  ARG A  44      11.672   0.442  22.199  1.00 88.78           H
ATOM    383 2HD  ARG A  44       9.935   0.418  22.425  1.00 88.78           H
ATOM    384  NE  ARG A  44      11.018  -0.719  23.844  1.00 88.78           N
ATOM    385  HE  ARG A  44      11.720  -1.416  23.990  1.00 88.78           H
ATOM    386  CZ  ARG A  44      10.303  -0.315  24.903  1.00 88.78           C
ATOM    387  NH1 ARG A  44       9.350   0.616  24.765  1.00 88.78           N
ATOM    388 1HH1 ARG A  44       9.166   1.015  23.867  1.00 88.78           H
ATOM    389 2HH1 ARG A  44       8.821   0.912  25.561  1.00 88.78           H
ATOM    390  NH2 ARG A  44      10.557  -0.856  26.102  1.00 88.78           N
ATOM    391 1HH2 ARG A  44      10.033  -0.566  26.903  1.00 88.78           H
ATOM    392 2HH2 ARG A  44      11.270  -1.551  26.197  1.00 88.78           H
ATOM    393  HN  ARG A  44      11.097  -4.188  21.330  1.00 88.78           H
ATOM    394  N   GLN A  45      14.063  -4.164  20.158  1.00 90.11           N
ATOM    395  CA  GLN A  45      15.428  -4.537  19.828  1.00 90.11           C
ATOM    396  C   GLN A  45      15.483  -5.170  18.436  1.00 90.11           C
ATOM    397  O   GLN A  45      16.374  -4.864  17.645  1.00 90.11           O
ATOM    398  HA  GLN A  45      15.993  -3.604  19.832  1.00 90.11           H
ATOM    399  CB  GLN A  45      16.009  -5.480  20.883  1.00 90.11           C
ATOM    400 1HB  GLN A  45      15.891  -5.041  21.873  1.00 90.11           H
ATOM    401 2HB  GLN A  45      15.455  -6.419  20.882  1.00 90.11           H
ATOM    402  CG  GLN A  45      17.490  -5.756  20.615  1.00 90.11           C
ATOM    403 1HG  GLN A  45      17.609  -6.197  19.626  1.00 90.11           H
ATOM    404 2HG  GLN A  45      18.044  -4.817  20.615  1.00 90.11           H
ATOM    405  CD  GLN A  45      18.072  -6.698  21.672  1.00 90.11           C
ATOM    406  OE1 GLN A  45      17.376  -7.218  22.528  1.00 90.11           O
ATOM    407  NE2 GLN A  45      19.384  -6.886  21.564  1.00 90.11           N
ATOM    408 1HE2 GLN A  45      19.897  -6.428  20.838  1.00 90.11           H
ATOM    409 2HE2 GLN A  45      19.858  -7.486  22.210  1.00 90.11           H
ATOM    410  HN  GLN A  45      13.661  -4.666  20.924  1.00 90.11           H
ATOM    411  N   PHE A  46      14.519  -6.042  18.179  1.00 92.45           N
ATOM    412  CA  PHE A  46      14.416  -6.682  16.879  1.00 92.45           C
ATOM    413  C   PHE A  46      14.220  -5.645  15.771  1.00 92.45           C
ATOM    414  O   PHE A  46      14.908  -5.682  14.752  1.00 92.45           O
ATOM    415  HA  PHE A  46      15.347  -7.221  16.709  1.00 92.45           H
ATOM    416  CB  PHE A  46      13.190  -7.597  16.927  1.00 92.45           C
ATOM    417 1HB  PHE A  46      13.364  -8.382  17.662  1.00 92.45           H
ATOM    418 2HB  PHE A  46      12.332  -7.020  17.273  1.00 92.45           H
ATOM    419  CG  PHE A  46      12.843  -8.243  15.584  1.00 92.45           C
ATOM    420  CD1 PHE A  46      11.836  -7.734  14.825  1.00 92.45           C
ATOM    421  HD1 PHE A  46      11.276  -6.867  15.173  1.00 92.45           H
ATOM    422  CD2 PHE A  46      13.542  -9.326  15.150  1.00 92.45           C
ATOM    423  HD2 PHE A  46      14.349  -9.734  15.758  1.00 92.45           H
ATOM    424  CE1 PHE A  46      11.514  -8.334  13.578  1.00 92.45           C
ATOM    425  HE1 PHE A  46      10.707  -7.927  12.970  1.00 92.45           H
ATOM    426  CE2 PHE A  46      13.220  -9.926  13.903  1.00 92.45           C
ATOM    427  HE2 PHE A  46      13.780 -10.794  13.555  1.00 92.45           H
ATOM    428  CZ  PHE A  46      12.213  -9.417  13.144  1.00 92.45           C
ATOM    429  HZ  PHE A  46      11.966  -9.877  12.187  1.00 92.45           H
ATOM    430  HN  PHE A  46      13.818  -6.311  18.840  1.00 92.45           H
ATOM    431  N   ALA A  47      13.278  -4.743  16.008  1.00 90.70           N
ATOM    432  CA  ALA A  47      12.907  -3.766  14.999  1.00 90.70           C
ATOM    433  C   ALA A  47      14.138  -2.942  14.617  1.00 90.70           C
ATOM    434  O   ALA A  47      14.359  -2.659  13.441  1.00 90.70           O
ATOM    435  HA  ALA A  47      12.558  -4.310  14.122  1.00 90.70           H
ATOM    436  CB  ALA A  47      11.764  -2.896  15.527  1.00 90.70           C
ATOM    437 1HB  ALA A  47      10.904  -3.526  15.756  1.00 90.70           H
ATOM    438 2HB  ALA A  47      12.087  -2.380  16.431  1.00 90.70           H
ATOM    439 3HB  ALA A  47      11.486  -2.163  14.770  1.00 90.70           H
ATOM    440  HN  ALA A  47      12.773  -4.675  16.869  1.00 90.70           H
ATOM    441  N   SER A  48      14.907  -2.579  15.633  1.00 91.51           N
ATOM    442  CA  SER A  48      15.980  -1.616  15.454  1.00 91.51           C
ATOM    443  C   SER A  48      17.060  -2.200  14.540  1.00 91.51           C
ATOM    444  O   SER A  48      17.791  -1.459  13.885  1.00 91.51           O
ATOM    445  HA  SER A  48      15.514  -0.748  14.989  1.00 91.51           H
ATOM    446  CB  SER A  48      16.586  -1.210  16.799  1.00 91.51           C
ATOM    447 1HB  SER A  48      17.277  -0.380  16.649  1.00 91.51           H
ATOM    448 2HB  SER A  48      15.796  -0.852  17.459  1.00 91.51           H
ATOM    449  OG  SER A  48      17.273  -2.291  17.423  1.00 91.51           O
ATOM    450  HG  SER A  48      17.647  -1.997  18.303  1.00 91.51           H
ATOM    451  HN  SER A  48      14.806  -2.931  16.564  1.00 91.51           H
ATOM    452  N   HIS A  49      17.125  -3.523  14.525  1.00 92.18           N
ATOM    453  CA  HIS A  49      18.130  -4.214  13.734  1.00 92.18           C
ATOM    454  C   HIS A  49      17.548  -4.572  12.365  1.00 92.18           C
ATOM    455  O   HIS A  49      18.242  -4.496  11.353  1.00 92.18           O
ATOM    456  HA  HIS A  49      18.955  -3.515  13.597  1.00 92.18           H
ATOM    457  CB  HIS A  49      18.670  -5.432  14.486  1.00 92.18           C
ATOM    458 1HB  HIS A  49      17.831  -6.053  14.801  1.00 92.18           H
ATOM    459 2HB  HIS A  49      19.270  -6.031  13.802  1.00 92.18           H
ATOM    460  CG  HIS A  49      19.505  -5.087  15.696  1.00 92.18           C
ATOM    461  ND1 HIS A  49      18.950  -4.702  16.904  1.00 92.18           N
ATOM    462  HD1 HIS A  49      17.973  -4.615  17.098  1.00 92.18           H
ATOM    463  CD2 HIS A  49      20.857  -5.073  15.871  1.00 92.18           C
ATOM    464  HD2 HIS A  49      21.600  -5.325  15.115  1.00 92.18           H
ATOM    465  CE1 HIS A  49      19.934  -4.469  17.760  1.00 92.18           C
ATOM    466  HE1 HIS A  49      19.820  -4.149  18.796  1.00 92.18           H
ATOM    467  NE2 HIS A  49      21.115  -4.699  17.118  1.00 92.18           N
ATOM    468  HN  HIS A  49      16.509  -4.120  15.039  1.00 92.18           H
ATOM    469  N   PHE A  50      16.280  -4.955  12.378  1.00 93.50           N
ATOM    470  CA  PHE A  50      15.680  -5.597  11.221  1.00 93.50           C
ATOM    471  C   PHE A  50      15.185  -4.558  10.213  1.00 93.50           C
ATOM    472  O   PHE A  50      15.456  -4.669   9.018  1.00 93.50           O
ATOM    473  HA  PHE A  50      16.450  -6.212  10.757  1.00 93.50           H
ATOM    474  CB  PHE A  50      14.485  -6.407  11.729  1.00 93.50           C
ATOM    475 1HB  PHE A  50      14.831  -7.107  12.490  1.00 93.50           H
ATOM    476 2HB  PHE A  50      13.780  -5.731  12.213  1.00 93.50           H
ATOM    477  CG  PHE A  50      13.752  -7.187  10.635  1.00 93.50           C
ATOM    478  CD1 PHE A  50      12.522  -6.783  10.220  1.00 93.50           C
ATOM    479  HD1 PHE A  50      12.057  -5.904  10.667  1.00 93.50           H
ATOM    480  CD2 PHE A  50      14.332  -8.284  10.077  1.00 93.50           C
ATOM    481  HD2 PHE A  50      15.318  -8.607  10.410  1.00 93.50           H
ATOM    482  CE1 PHE A  50      11.842  -7.506   9.205  1.00 93.50           C
ATOM    483  HE1 PHE A  50      10.855  -7.183   8.873  1.00 93.50           H
ATOM    484  CE2 PHE A  50      13.652  -9.007   9.062  1.00 93.50           C
ATOM    485  HE2 PHE A  50      14.116  -9.886   8.615  1.00 93.50           H
ATOM    486  CZ  PHE A  50      12.421  -8.603   8.648  1.00 93.50           C
ATOM    487  HZ  PHE A  50      11.899  -9.159   7.868  1.00 93.50           H
ATOM    488  HN  PHE A  50      15.667  -4.832  13.159  1.00 93.50           H
ATOM    489  N   LEU A  51      14.467  -3.572  10.731  1.00 93.52           N
ATOM    490  CA  LEU A  51      13.645  -2.721   9.888  1.00 93.52           C
ATOM    491  C   LEU A  51      14.549  -1.802   9.063  1.00 93.52           C
ATOM    492  O   LEU A  51      14.423  -1.735   7.841  1.00 93.52           O
ATOM    493  HA  LEU A  51      13.097  -3.369   9.205  1.00 93.52           H
ATOM    494  CB  LEU A  51      12.611  -1.971  10.729  1.00 93.52           C
ATOM    495 1HB  LEU A  51      13.140  -1.361  11.461  1.00 93.52           H
ATOM    496 2HB  LEU A  51      12.068  -1.287  10.077  1.00 93.52           H
ATOM    497  CG  LEU A  51      11.593  -2.840  11.471  1.00 93.52           C
ATOM    498  HG  LEU A  51      12.134  -3.482  12.166  1.00 93.52           H
ATOM    499  CD1 LEU A  51      10.637  -1.979  12.299  1.00 93.52           C
ATOM    500 1HD1 LEU A  51      11.206  -1.406  13.031  1.00 93.52           H
ATOM    501 2HD1 LEU A  51      10.100  -1.296  11.641  1.00 93.52           H
ATOM    502 3HD1 LEU A  51       9.924  -2.622  12.815  1.00 93.52           H
ATOM    503  CD2 LEU A  51      10.844  -3.756  10.500  1.00 93.52           C
ATOM    504 1HD2 LEU A  51      10.316  -3.151   9.763  1.00 93.52           H
ATOM    505 2HD2 LEU A  51      11.556  -4.408   9.993  1.00 93.52           H
ATOM    506 3HD2 LEU A  51      10.127  -4.363  11.054  1.00 93.52           H
ATOM    507  HN  LEU A  51      14.442  -3.351  11.706  1.00 93.52           H
ATOM    508  N   PRO A  52      15.473  -1.081   9.712  1.00 94.76           N
ATOM    509  CA  PRO A  52      16.175   0.020   9.047  1.00 94.76           C
ATOM    510  C   PRO A  52      16.810  -0.409   7.735  1.00 94.76           C
ATOM    511  O   PRO A  52      16.582   0.213   6.698  1.00 94.76           O
ATOM    512  HA  PRO A  52      15.469   0.806   8.779  1.00 94.76           H
ATOM    513  CB  PRO A  52      17.225   0.452  10.073  1.00 94.76           C
ATOM    514 1HB  PRO A  52      18.171  -0.068   9.921  1.00 94.76           H
ATOM    515 2HB  PRO A  52      17.435   1.520  10.007  1.00 94.76           H
ATOM    516  CG  PRO A  52      16.589   0.084  11.407  1.00 94.76           C
ATOM    517 1HG  PRO A  52      17.331  -0.001  12.200  1.00 94.76           H
ATOM    518 2HG  PRO A  52      15.874   0.838  11.736  1.00 94.76           H
ATOM    519  CD  PRO A  52      15.918  -1.247  11.108  1.00 94.76           C
ATOM    520 1HD  PRO A  52      16.611  -2.082  11.211  1.00 94.76           H
ATOM    521 2HD  PRO A  52      15.086  -1.442  11.784  1.00 94.76           H
ATOM    522  N   PRO A  53      17.619  -1.477   7.747  1.00 95.44           N
ATOM    523  CA  PRO A  53      18.285  -1.933   6.525  1.00 95.44           C
ATOM    524  C   PRO A  53      17.308  -2.149   5.381  1.00 95.44           C
ATOM    525  O   PRO A  53      17.585  -1.772   4.244  1.00 95.44           O
ATOM    526  HA  PRO A  53      18.977  -1.170   6.169  1.00 95.44           H
ATOM    527  CB  PRO A  53      18.963  -3.239   6.947  1.00 95.44           C
ATOM    528 1HB  PRO A  53      18.322  -4.101   6.762  1.00 95.44           H
ATOM    529 2HB  PRO A  53      19.888  -3.407   6.397  1.00 95.44           H
ATOM    530  CG  PRO A  53      19.221  -3.037   8.435  1.00 95.44           C
ATOM    531 1HG  PRO A  53      19.370  -3.986   8.952  1.00 95.44           H
ATOM    532 2HG  PRO A  53      20.119  -2.446   8.614  1.00 95.44           H
ATOM    533  CD  PRO A  53      17.964  -2.323   8.904  1.00 95.44           C
ATOM    534 1HD  PRO A  53      17.164  -3.024   9.140  1.00 95.44           H
ATOM    535 2HD  PRO A  53      18.144  -1.735   9.805  1.00 95.44           H
ATOM    536  N   LEU A  54      16.179  -2.756   5.716  1.00 94.79           N
ATOM    537  CA  LEU A  54      15.216  -3.157   4.705  1.00 94.79           C
ATOM    538  C   LEU A  54      14.553  -1.911   4.115  1.00 94.79           C
ATOM    539  O   LEU A  54      14.399  -1.801   2.900  1.00 94.79           O
ATOM    540  HA  LEU A  54      15.767  -3.663   3.912  1.00 94.79           H
ATOM    541  CB  LEU A  54      14.223  -4.168   5.281  1.00 94.79           C
ATOM    542 1HB  LEU A  54      13.781  -3.741   6.182  1.00 94.79           H
ATOM    543 2HB  LEU A  54      13.415  -4.304   4.563  1.00 94.79           H
ATOM    544  CG  LEU A  54      14.793  -5.544   5.631  1.00 94.79           C
ATOM    545  HG  LEU A  54      15.649  -5.402   6.291  1.00 94.79           H
ATOM    546  CD1 LEU A  54      13.768  -6.385   6.395  1.00 94.79           C
ATOM    547 1HD1 LEU A  54      13.496  -5.874   7.319  1.00 94.79           H
ATOM    548 2HD1 LEU A  54      12.879  -6.521   5.779  1.00 94.79           H
ATOM    549 3HD1 LEU A  54      14.200  -7.358   6.630  1.00 94.79           H
ATOM    550  CD2 LEU A  54      15.303  -6.260   4.378  1.00 94.79           C
ATOM    551 1HD2 LEU A  54      14.481  -6.391   3.675  1.00 94.79           H
ATOM    552 2HD2 LEU A  54      16.088  -5.664   3.913  1.00 94.79           H
ATOM    553 3HD2 LEU A  54      15.703  -7.236   4.655  1.00 94.79           H
ATOM    554  HN  LEU A  54      15.918  -2.972   6.657  1.00 94.79           H
ATOM    555  N   TYR A  55      14.177  -1.003   5.004  1.00 94.44           N
ATOM    556  CA  TYR A  55      13.468   0.197   4.594  1.00 94.44           C
ATOM    557  C   TYR A  55      14.348   1.077   3.704  1.00 94.44           C
ATOM    558  O   TYR A  55      13.856   1.713   2.773  1.00 94.44           O
ATOM    559  HA  TYR A  55      12.586  -0.109   4.031  1.00 94.44           H
ATOM    560  CB  TYR A  55      13.145   0.957   5.882  1.00 94.44           C
ATOM    561 1HB  TYR A  55      14.032   0.972   6.515  1.00 94.44           H
ATOM    562 2HB  TYR A  55      12.914   1.993   5.633  1.00 94.44           H
ATOM    563  CG  TYR A  55      11.979   0.367   6.677  1.00 94.44           C
ATOM    564  CD1 TYR A  55      11.302  -0.735   6.195  1.00 94.44           C
ATOM    565  HD1 TYR A  55      11.599  -1.184   5.247  1.00 94.44           H
ATOM    566  CD2 TYR A  55      11.604   0.936   7.877  1.00 94.44           C
ATOM    567  HD2 TYR A  55      12.138   1.806   8.259  1.00 94.44           H
ATOM    568  CE1 TYR A  55      10.205  -1.291   6.943  1.00 94.44           C
ATOM    569  HE1 TYR A  55       9.662  -2.160   6.574  1.00 94.44           H
ATOM    570  CE2 TYR A  55      10.507   0.380   8.626  1.00 94.44           C
ATOM    571  HE2 TYR A  55      10.200   0.820   9.575  1.00 94.44           H
ATOM    572  CZ  TYR A  55       9.861  -0.705   8.122  1.00 94.44           C
ATOM    573  OH  TYR A  55       8.825  -1.230   8.829  1.00 94.44           O
ATOM    574  HH  TYR A  55       8.462  -2.035   8.358  1.00 94.44           H
ATOM    575  HN  TYR A  55      14.349  -1.077   5.986  1.00 94.44           H
ATOM    576  N   TRP A  56      15.634   1.085   4.021  1.00 95.51           N
ATOM    577  CA  TRP A  56      16.601   1.804   3.209  1.00 95.51           C
ATOM    578  C   TRP A  56      16.678   1.115   1.844  1.00 95.51           C
ATOM    579  O   TRP A  56      16.699   1.780   0.810  1.00 95.51           O
ATOM    580  HA  TRP A  56      16.241   2.826   3.090  1.00 95.51           H
ATOM    581  CB  TRP A  56      17.956   1.887   3.914  1.00 95.51           C
ATOM    582 1HB  TRP A  56      18.102   0.984   4.506  1.00 95.51           H
ATOM    583 2HB  TRP A  56      18.745   1.906   3.162  1.00 95.51           H
ATOM    584  CG  TRP A  56      18.110   3.107   4.824  1.00 95.51           C
ATOM    585  CD1 TRP A  56      18.228   3.130   6.159  1.00 95.51           C
ATOM    586  HD1 TRP A  56      18.228   2.242   6.791  1.00 95.51           H
ATOM    587  CD2 TRP A  56      18.159   4.488   4.410  1.00 95.51           C
ATOM    588  NE1 TRP A  56      18.349   4.421   6.633  1.00 95.51           N
ATOM    589  HE1 TRP A  56      18.449   4.693   7.590  1.00 95.51           H
ATOM    590  CE2 TRP A  56      18.305   5.273   5.536  1.00 95.51           C
ATOM    591  CE3 TRP A  56      18.082   5.056   3.126  1.00 95.51           C
ATOM    592  HE3 TRP A  56      17.967   4.459   2.222  1.00 95.51           H
ATOM    593  CZ2 TRP A  56      18.387   6.670   5.491  1.00 95.51           C
ATOM    594  HZ2 TRP A  56      18.503   7.267   6.396  1.00 95.51           H
ATOM    595  CZ3 TRP A  56      18.166   6.453   3.099  1.00 95.51           C
ATOM    596  HZ3 TRP A  56      18.112   6.945   2.128  1.00 95.51           H
ATOM    597  CH2 TRP A  56      18.313   7.257   4.223  1.00 95.51           C
ATOM    598  HH2 TRP A  56      18.370   8.341   4.118  1.00 95.51           H
ATOM    599  HN  TRP A  56      16.017   0.612   4.814  1.00 95.51           H
ATOM    600  N   LEU A  57      16.718  -0.208   1.887  1.00 95.09           N
ATOM    601  CA  LEU A  57      16.812  -0.994   0.668  1.00 95.09           C
ATOM    602  C   LEU A  57      15.584  -0.724  -0.204  1.00 95.09           C
ATOM    603  O   LEU A  57      15.713  -0.434  -1.392  1.00 95.09           O
ATOM    604  HA  LEU A  57      17.698  -0.657   0.130  1.00 95.09           H
ATOM    605  CB  LEU A  57      17.018  -2.473   0.999  1.00 95.09           C
ATOM    606 1HB  LEU A  57      17.926  -2.569   1.595  1.00 95.09           H
ATOM    607 2HB  LEU A  57      16.189  -2.804   1.624  1.00 95.09           H
ATOM    608  CG  LEU A  57      17.127  -3.419  -0.199  1.00 95.09           C
ATOM    609  HG  LEU A  57      16.280  -3.233  -0.859  1.00 95.09           H
ATOM    610  CD1 LEU A  57      18.398  -3.141  -1.004  1.00 95.09           C
ATOM    611 1HD1 LEU A  57      18.379  -2.115  -1.370  1.00 95.09           H
ATOM    612 2HD1 LEU A  57      19.270  -3.283  -0.366  1.00 95.09           H
ATOM    613 3HD1 LEU A  57      18.450  -3.828  -1.849  1.00 95.09           H
ATOM    614  CD2 LEU A  57      17.039  -4.880   0.247  1.00 95.09           C
ATOM    615 1HD2 LEU A  57      17.851  -5.099   0.939  1.00 95.09           H
ATOM    616 2HD2 LEU A  57      16.083  -5.052   0.742  1.00 95.09           H
ATOM    617 3HD2 LEU A  57      17.118  -5.531  -0.624  1.00 95.09           H
ATOM    618  HN  LEU A  57      16.687  -0.742   2.732  1.00 95.09           H
ATOM    619  N   VAL A  58      14.420  -0.828   0.421  1.00 94.56           N
ATOM    620  CA  VAL A  58      13.168  -0.664  -0.297  1.00 94.56           C
ATOM    621  C   VAL A  58      13.105   0.746  -0.888  1.00 94.56           C
ATOM    622  O   VAL A  58      12.697   0.925  -2.035  1.00 94.56           O
ATOM    623  HA  VAL A  58      13.159  -1.387  -1.113  1.00 94.56           H
ATOM    624  CB  VAL A  58      11.989  -0.977   0.626  1.00 94.56           C
ATOM    625  HB  VAL A  58      12.089  -0.359   1.519  1.00 94.56           H
ATOM    626  CG1 VAL A  58      10.659  -0.625  -0.043  1.00 94.56           C
ATOM    627 1HG1 VAL A  58      10.643   0.438  -0.281  1.00 94.56           H
ATOM    628 2HG1 VAL A  58      10.549  -1.205  -0.959  1.00 94.56           H
ATOM    629 3HG1 VAL A  58       9.839  -0.858   0.636  1.00 94.56           H
ATOM    630  CG2 VAL A  58      12.011  -2.443   1.065  1.00 94.56           C
ATOM    631 1HG2 VAL A  58      11.948  -3.086   0.187  1.00 94.56           H
ATOM    632 2HG2 VAL A  58      12.939  -2.648   1.599  1.00 94.56           H
ATOM    633 3HG2 VAL A  58      11.163  -2.639   1.721  1.00 94.56           H
ATOM    634  HN  VAL A  58      14.325  -1.021   1.398  1.00 94.56           H
ATOM    635  N   PHE A  59      13.517   1.711  -0.079  1.00 96.33           N
ATOM    636  CA  PHE A  59      13.514   3.100  -0.508  1.00 96.33           C
ATOM    637  C   PHE A  59      14.329   3.279  -1.790  1.00 96.33           C
ATOM    638  O   PHE A  59      13.834   3.827  -2.774  1.00 96.33           O
ATOM    639  HA  PHE A  59      12.477   3.378  -0.697  1.00 96.33           H
ATOM    640  CB  PHE A  59      14.162   3.915   0.612  1.00 96.33           C
ATOM    641 1HB  PHE A  59      13.528   3.866   1.498  1.00 96.33           H
ATOM    642 2HB  PHE A  59      15.115   3.457   0.877  1.00 96.33           H
ATOM    643  CG  PHE A  59      14.400   5.384   0.255  1.00 96.33           C
ATOM    644  CD1 PHE A  59      15.669   5.865   0.170  1.00 96.33           C
ATOM    645  HD1 PHE A  59      16.516   5.205   0.356  1.00 96.33           H
ATOM    646  CD2 PHE A  59      13.343   6.207   0.023  1.00 96.33           C
ATOM    647  HD2 PHE A  59      12.326   5.821   0.092  1.00 96.33           H
ATOM    648  CE1 PHE A  59      15.891   7.228  -0.161  1.00 96.33           C
ATOM    649  HE1 PHE A  59      16.908   7.614  -0.230  1.00 96.33           H
ATOM    650  CE2 PHE A  59      13.565   7.570  -0.308  1.00 96.33           C
ATOM    651  HE2 PHE A  59      12.717   8.231  -0.494  1.00 96.33           H
ATOM    652  CZ  PHE A  59      14.834   8.052  -0.394  1.00 96.33           C
ATOM    653  HZ  PHE A  59      15.003   9.098  -0.648  1.00 96.33           H
ATOM    654  HN  PHE A  59      13.846   1.557   0.852  1.00 96.33           H
ATOM    655  N   ILE A  60      15.566   2.806  -1.738  1.00 95.99           N
ATOM    656  CA  ILE A  60      16.507   3.050  -2.818  1.00 95.99           C
ATOM    657  C   ILE A  60      15.979   2.409  -4.103  1.00 95.99           C
ATOM    658  O   ILE A  60      15.897   3.064  -5.140  1.00 95.99           O
ATOM    659  HA  ILE A  60      16.560   4.128  -2.968  1.00 95.99           H
ATOM    660  CB  ILE A  60      17.908   2.577  -2.426  1.00 95.99           C
ATOM    661  HB  ILE A  60      17.830   1.562  -2.038  1.00 95.99           H
ATOM    662  CG1 ILE A  60      18.486   3.445  -1.306  1.00 95.99           C
ATOM    663 1HG1 ILE A  60      18.748   4.427  -1.700  1.00 95.99           H
ATOM    664 2HG1 ILE A  60      17.730   3.603  -0.536  1.00 95.99           H
ATOM    665  CG2 ILE A  60      18.831   2.526  -3.645  1.00 95.99           C
ATOM    666 1HG2 ILE A  60      18.422   1.833  -4.381  1.00 95.99           H
ATOM    667 2HG2 ILE A  60      18.908   3.520  -4.085  1.00 95.99           H
ATOM    668 3HG2 ILE A  60      19.820   2.187  -3.337  1.00 95.99           H
ATOM    669  CD1 ILE A  60      19.722   2.791  -0.687  1.00 95.99           C
ATOM    670 1HD1 ILE A  60      19.451   1.820  -0.272  1.00 95.99           H
ATOM    671 2HD1 ILE A  60      20.485   2.657  -1.455  1.00 95.99           H
ATOM    672 3HD1 ILE A  60      20.113   3.429   0.106  1.00 95.99           H
ATOM    673  HN  ILE A  60      15.927   2.266  -0.977  1.00 95.99           H
ATOM    674  N   VAL A  61      15.635   1.134  -3.992  1.00 94.14           N
ATOM    675  CA  VAL A  61      15.237   0.362  -5.157  1.00 94.14           C
ATOM    676  C   VAL A  61      13.938   0.936  -5.725  1.00 94.14           C
ATOM    677  O   VAL A  61      13.795   1.074  -6.939  1.00 94.14           O
ATOM    678  HA  VAL A  61      16.023   0.466  -5.905  1.00 94.14           H
ATOM    679  CB  VAL A  61      15.126  -1.119  -4.790  1.00 94.14           C
ATOM    680  HB  VAL A  61      14.420  -1.208  -3.964  1.00 94.14           H
ATOM    681  CG1 VAL A  61      14.582  -1.936  -5.964  1.00 94.14           C
ATOM    682 1HG1 VAL A  61      13.592  -1.568  -6.234  1.00 94.14           H
ATOM    683 2HG1 VAL A  61      15.252  -1.836  -6.818  1.00 94.14           H
ATOM    684 3HG1 VAL A  61      14.513  -2.985  -5.676  1.00 94.14           H
ATOM    685  CG2 VAL A  61      16.474  -1.670  -4.318  1.00 94.14           C
ATOM    686 1HG2 VAL A  61      17.210  -1.561  -5.114  1.00 94.14           H
ATOM    687 2HG2 VAL A  61      16.805  -1.116  -3.439  1.00 94.14           H
ATOM    688 3HG2 VAL A  61      16.366  -2.724  -4.063  1.00 94.14           H
ATOM    689  HN  VAL A  61      15.624   0.631  -3.128  1.00 94.14           H
ATOM    690  N   GLY A  62      13.024   1.255  -4.820  1.00 94.95           N
ATOM    691  CA  GLY A  62      11.708   1.725  -5.219  1.00 94.95           C
ATOM    692  C   GLY A  62      11.793   3.109  -5.866  1.00 94.95           C
ATOM    693  O   GLY A  62      11.113   3.378  -6.855  1.00 94.95           O
ATOM    694 1HA  GLY A  62      11.263   1.018  -5.920  1.00 94.95           H
ATOM    695 2HA  GLY A  62      11.054   1.766  -4.349  1.00 94.95           H
ATOM    696  HN  GLY A  62      13.171   1.197  -3.833  1.00 94.95           H
ATOM    697  N   ALA A  63      12.635   3.949  -5.283  1.00 95.33           N
ATOM    698  CA  ALA A  63      12.782   5.313  -5.761  1.00 95.33           C
ATOM    699  C   ALA A  63      13.307   5.292  -7.197  1.00 95.33           C
ATOM    700  O   ALA A  63      12.794   6.002  -8.060  1.00 95.33           O
ATOM    701  HA  ALA A  63      11.795   5.777  -5.750  1.00 95.33           H
ATOM    702  CB  ALA A  63      13.701   6.089  -4.815  1.00 95.33           C
ATOM    703 1HB  ALA A  63      13.268   6.100  -3.815  1.00 95.33           H
ATOM    704 2HB  ALA A  63      14.679   5.609  -4.783  1.00 95.33           H
ATOM    705 3HB  ALA A  63      13.811   7.113  -5.174  1.00 95.33           H
ATOM    706  HN  ALA A  63      13.208   3.712  -4.498  1.00 95.33           H
ATOM    707  N   LEU A  64      14.324   4.469  -7.409  1.00 93.23           N
ATOM    708  CA  LEU A  64      14.939   4.363  -8.721  1.00 93.23           C
ATOM    709  C   LEU A  64      13.914   3.820  -9.718  1.00 93.23           C
ATOM    710  O   LEU A  64      13.766   4.355 -10.816  1.00 93.23           O
ATOM    711  HA  LEU A  64      15.224   5.368  -9.032  1.00 93.23           H
ATOM    712  CB  LEU A  64      16.222   3.533  -8.646  1.00 93.23           C
ATOM    713 1HB  LEU A  64      15.989   2.582  -8.166  1.00 93.23           H
ATOM    714 2HB  LEU A  64      16.546   3.307  -9.662  1.00 93.23           H
ATOM    715  CG  LEU A  64      17.393   4.175  -7.899  1.00 93.23           C
ATOM    716  HG  LEU A  64      17.047   4.468  -6.908  1.00 93.23           H
ATOM    717  CD1 LEU A  64      18.533   3.173  -7.701  1.00 93.23           C
ATOM    718 1HD1 LEU A  64      18.172   2.323  -7.121  1.00 93.23           H
ATOM    719 2HD1 LEU A  64      18.885   2.827  -8.672  1.00 93.23           H
ATOM    720 3HD1 LEU A  64      19.352   3.655  -7.167  1.00 93.23           H
ATOM    721  CD2 LEU A  64      17.865   5.446  -8.608  1.00 93.23           C
ATOM    722 1HD2 LEU A  64      18.188   5.199  -9.619  1.00 93.23           H
ATOM    723 2HD2 LEU A  64      17.045   6.162  -8.653  1.00 93.23           H
ATOM    724 3HD2 LEU A  64      18.698   5.882  -8.056  1.00 93.23           H
ATOM    725  HN  LEU A  64      14.726   3.884  -6.705  1.00 93.23           H
ATOM    726  N   GLY A  65      13.232   2.764  -9.301  1.00 91.64           N
ATOM    727  CA  GLY A  65      12.325   2.059 -10.191  1.00 91.64           C
ATOM    728  C   GLY A  65      11.195   2.977 -10.661  1.00 91.64           C
ATOM    729  O   GLY A  65      10.958   3.112 -11.861  1.00 91.64           O
ATOM    730 1HA  GLY A  65      12.875   1.682 -11.053  1.00 91.64           H
ATOM    731 2HA  GLY A  65      11.905   1.194  -9.677  1.00 91.64           H
ATOM    732  HN  GLY A  65      13.291   2.390  -8.375  1.00 91.64           H
ATOM    733  N   ASN A  66      10.527   3.585  -9.692  1.00 93.62           N
ATOM    734  CA  ASN A  66       9.323   4.347  -9.977  1.00 93.62           C
ATOM    735  C   ASN A  66       9.701   5.635 -10.711  1.00 93.62           C
ATOM    736  O   ASN A  66       8.946   6.118 -11.553  1.00 93.62           O
ATOM    737  HA  ASN A  66       8.703   3.687 -10.584  1.00 93.62           H
ATOM    738  CB  ASN A  66       8.598   4.734  -8.686  1.00 93.62           C
ATOM    739 1HB  ASN A  66       9.318   5.108  -7.958  1.00 93.62           H
ATOM    740 2HB  ASN A  66       7.898   5.546  -8.887  1.00 93.62           H
ATOM    741  CG  ASN A  66       7.845   3.538  -8.100  1.00 93.62           C
ATOM    742  OD1 ASN A  66       6.911   3.014  -8.682  1.00 93.62           O
ATOM    743  ND2 ASN A  66       8.303   3.138  -6.917  1.00 93.62           N
ATOM    744 1HD2 ASN A  66       9.074   3.613  -6.493  1.00 93.62           H
ATOM    745 2HD2 ASN A  66       7.876   2.363  -6.452  1.00 93.62           H
ATOM    746  HN  ASN A  66      10.795   3.563  -8.729  1.00 93.62           H
ATOM    747  N   SER A  67      10.870   6.153 -10.366  1.00 92.53           N
ATOM    748  CA  SER A  67      11.385   7.342 -11.024  1.00 92.53           C
ATOM    749  C   SER A  67      11.605   7.062 -12.512  1.00 92.53           C
ATOM    750  O   SER A  67      11.365   7.927 -13.353  1.00 92.53           O
ATOM    751  HA  SER A  67      10.617   8.103 -10.888  1.00 92.53           H
ATOM    752  CB  SER A  67      12.689   7.811 -10.374  1.00 92.53           C
ATOM    753 1HB  SER A  67      13.427   7.010 -10.424  1.00 92.53           H
ATOM    754 2HB  SER A  67      13.093   8.652 -10.937  1.00 92.53           H
ATOM    755  OG  SER A  67      12.499   8.197  -9.016  1.00 92.53           O
ATOM    756  HG  SER A  67      12.958   7.549  -8.408  1.00 92.53           H
ATOM    757  HN  SER A  67      11.460   5.776  -9.652  1.00 92.53           H
ATOM    758  N   LEU A  68      12.060   5.849 -12.793  1.00 88.63           N
ATOM    759  CA  LEU A  68      12.302   5.440 -14.166  1.00 88.63           C
ATOM    760  C   LEU A  68      10.972   5.393 -14.922  1.00 88.63           C
ATOM    761  O   LEU A  68      10.903   5.781 -16.087  1.00 88.63           O
ATOM    762  HA  LEU A  68      12.934   6.199 -14.626  1.00 88.63           H
ATOM    763  CB  LEU A  68      13.077   4.121 -14.203  1.00 88.63           C
ATOM    764 1HB  LEU A  68      13.991   4.244 -13.622  1.00 88.63           H
ATOM    765 2HB  LEU A  68      12.481   3.358 -13.703  1.00 88.63           H
ATOM    766  CG  LEU A  68      13.455   3.604 -15.593  1.00 88.63           C
ATOM    767  HG  LEU A  68      12.547   3.541 -16.192  1.00 88.63           H
ATOM    768  CD1 LEU A  68      14.398   4.578 -16.302  1.00 88.63           C
ATOM    769 1HD1 LEU A  68      13.908   5.545 -16.410  1.00 88.63           H
ATOM    770 2HD1 LEU A  68      15.308   4.696 -15.714  1.00 88.63           H
ATOM    771 3HD1 LEU A  68      14.651   4.186 -17.287  1.00 88.63           H
ATOM    772  CD2 LEU A  68      14.042   2.194 -15.512  1.00 88.63           C
ATOM    773 1HD2 LEU A  68      14.936   2.207 -14.889  1.00 88.63           H
ATOM    774 2HD2 LEU A  68      13.305   1.518 -15.076  1.00 88.63           H
ATOM    775 3HD2 LEU A  68      14.302   1.850 -16.513  1.00 88.63           H
ATOM    776  HN  LEU A  68      12.261   5.154 -12.103  1.00 88.63           H
ATOM    777  N   VAL A  69       9.950   4.914 -14.228  1.00 88.67           N
ATOM    778  CA  VAL A  69       8.635   4.776 -14.830  1.00 88.67           C
ATOM    779  C   VAL A  69       8.141   6.151 -15.284  1.00 88.67           C
ATOM    780  O   VAL A  69       7.664   6.303 -16.408  1.00 88.67           O
ATOM    781  HA  VAL A  69       8.740   4.135 -15.705  1.00 88.67           H
ATOM    782  CB  VAL A  69       7.680   4.091 -13.851  1.00 88.67           C
ATOM    783  HB  VAL A  69       7.716   4.638 -12.909  1.00 88.67           H
ATOM    784  CG1 VAL A  69       6.240   4.138 -14.367  1.00 88.67           C
ATOM    785 1HG1 VAL A  69       5.931   5.176 -14.487  1.00 88.67           H
ATOM    786 2HG1 VAL A  69       6.182   3.627 -15.328  1.00 88.67           H
ATOM    787 3HG1 VAL A  69       5.582   3.643 -13.652  1.00 88.67           H
ATOM    788  CG2 VAL A  69       8.118   2.651 -13.576  1.00 88.67           C
ATOM    789 1HG2 VAL A  69       8.124   2.088 -14.510  1.00 88.67           H
ATOM    790 2HG2 VAL A  69       9.119   2.651 -13.145  1.00 88.67           H
ATOM    791 3HG2 VAL A  69       7.422   2.187 -12.877  1.00 88.67           H
ATOM    792  HN  VAL A  69      10.010   4.624 -13.272  1.00 88.67           H
ATOM    793  N   ILE A  70       8.271   7.118 -14.387  1.00 90.19           N
ATOM    794  CA  ILE A  70       7.796   8.463 -14.662  1.00 90.19           C
ATOM    795  C   ILE A  70       8.564   9.037 -15.854  1.00 90.19           C
ATOM    796  O   ILE A  70       7.975   9.662 -16.735  1.00 90.19           O
ATOM    797  HA  ILE A  70       6.743   8.388 -14.934  1.00 90.19           H
ATOM    798  CB  ILE A  70       7.878   9.328 -13.403  1.00 90.19           C
ATOM    799  HB  ILE A  70       8.889   9.252 -13.002  1.00 90.19           H
ATOM    800  CG1 ILE A  70       6.924   8.815 -12.322  1.00 90.19           C
ATOM    801 1HG1 ILE A  70       5.898   8.861 -12.687  1.00 90.19           H
ATOM    802 2HG1 ILE A  70       7.140   7.769 -12.108  1.00 90.19           H
ATOM    803  CG2 ILE A  70       7.632  10.801 -13.733  1.00 90.19           C
ATOM    804 1HG2 ILE A  70       8.384  11.146 -14.443  1.00 90.19           H
ATOM    805 2HG2 ILE A  70       6.640  10.915 -14.171  1.00 90.19           H
ATOM    806 3HG2 ILE A  70       7.696  11.394 -12.820  1.00 90.19           H
ATOM    807  CD1 ILE A  70       7.052   9.641 -11.041  1.00 90.19           C
ATOM    808 1HD1 ILE A  70       8.074   9.573 -10.666  1.00 90.19           H
ATOM    809 2HD1 ILE A  70       6.812  10.682 -11.254  1.00 90.19           H
ATOM    810 3HD1 ILE A  70       6.363   9.255 -10.289  1.00 90.19           H
ATOM    811  HN  ILE A  70       8.691   6.993 -13.489  1.00 90.19           H
ATOM    812  N   LEU A  71       9.869   8.805 -15.843  1.00 87.08           N
ATOM    813  CA  LEU A  71      10.737   9.366 -16.864  1.00 87.08           C
ATOM    814  C   LEU A  71      10.347   8.795 -18.229  1.00 87.08           C
ATOM    815  O   LEU A  71      10.293   9.524 -19.219  1.00 87.08           O
ATOM    816  HA  LEU A  71      10.569  10.443 -16.880  1.00 87.08           H
ATOM    817  CB  LEU A  71      12.206   9.142 -16.501  1.00 87.08           C
ATOM    818 1HB  LEU A  71      12.391   9.591 -15.525  1.00 87.08           H
ATOM    819 2HB  LEU A  71      12.374   8.070 -16.396  1.00 87.08           H
ATOM    820  CG  LEU A  71      13.234   9.697 -17.489  1.00 87.08           C
ATOM    821  HG  LEU A  71      12.778  10.529 -18.025  1.00 87.08           H
ATOM    822  CD1 LEU A  71      14.458  10.249 -16.755  1.00 87.08           C
ATOM    823 1HD1 LEU A  71      14.148  11.051 -16.086  1.00 87.08           H
ATOM    824 2HD1 LEU A  71      14.924   9.452 -16.176  1.00 87.08           H
ATOM    825 3HD1 LEU A  71      15.172  10.637 -17.481  1.00 87.08           H
ATOM    826  CD2 LEU A  71      13.617   8.644 -18.531  1.00 87.08           C
ATOM    827 1HD2 LEU A  71      14.047   7.776 -18.029  1.00 87.08           H
ATOM    828 2HD2 LEU A  71      12.729   8.340 -19.084  1.00 87.08           H
ATOM    829 3HD2 LEU A  71      14.349   9.064 -19.221  1.00 87.08           H
ATOM    830  HN  LEU A  71      10.332   8.247 -15.155  1.00 87.08           H
ATOM    831  N   VAL A  72      10.085   7.497 -18.239  1.00 84.18           N
ATOM    832  CA  VAL A  72       9.722   6.816 -19.470  1.00 84.18           C
ATOM    833  C   VAL A  72       8.402   7.386 -19.992  1.00 84.18           C
ATOM    834  O   VAL A  72       8.228   7.555 -21.198  1.00 84.18           O
ATOM    835  HA  VAL A  72      10.505   7.017 -20.201  1.00 84.18           H
ATOM    836  CB  VAL A  72       9.670   5.305 -19.236  1.00 84.18           C
ATOM    837  HB  VAL A  72       9.021   5.120 -18.380  1.00 84.18           H
ATOM    838  CG1 VAL A  72       9.070   4.583 -20.445  1.00 84.18           C
ATOM    839 1HG1 VAL A  72       8.056   4.945 -20.618  1.00 84.18           H
ATOM    840 2HG1 VAL A  72       9.681   4.780 -21.326  1.00 84.18           H
ATOM    841 3HG1 VAL A  72       9.045   3.511 -20.252  1.00 84.18           H
ATOM    842  CG2 VAL A  72      11.057   4.753 -18.902  1.00 84.18           C
ATOM    843 1HG2 VAL A  72      11.738   4.956 -19.729  1.00 84.18           H
ATOM    844 2HG2 VAL A  72      11.431   5.234 -17.998  1.00 84.18           H
ATOM    845 3HG2 VAL A  72      10.992   3.677 -18.740  1.00 84.18           H
ATOM    846  HN  VAL A  72      10.118   6.914 -17.427  1.00 84.18           H
ATOM    847  N   TYR A  73       7.504   7.666 -19.059  1.00 83.92           N
ATOM    848  CA  TYR A  73       6.194   8.185 -19.412  1.00 83.92           C
ATOM    849  C   TYR A  73       6.313   9.526 -20.140  1.00 83.92           C
ATOM    850  O   TYR A  73       5.606   9.771 -21.115  1.00 83.92           O
ATOM    851  HA  TYR A  73       5.713   7.463 -20.072  1.00 83.92           H
ATOM    852  CB  TYR A  73       5.455   8.401 -18.089  1.00 83.92           C
ATOM    853 1HB  TYR A  73       5.408   7.453 -17.553  1.00 83.92           H
ATOM    854 2HB  TYR A  73       6.031   9.089 -17.471  1.00 83.92           H
ATOM    855  CG  TYR A  73       4.036   8.949 -18.252  1.00 83.92           C
ATOM    856  CD1 TYR A  73       3.827  10.312 -18.319  1.00 83.92           C
ATOM    857  HD1 TYR A  73       4.672  10.997 -18.258  1.00 83.92           H
ATOM    858  CD2 TYR A  73       2.966   8.082 -18.330  1.00 83.92           C
ATOM    859  HD2 TYR A  73       3.131   7.006 -18.276  1.00 83.92           H
ATOM    860  CE1 TYR A  73       2.491  10.828 -18.472  1.00 83.92           C
ATOM    861  HE1 TYR A  73       2.312  11.902 -18.527  1.00 83.92           H
ATOM    862  CE2 TYR A  73       1.630   8.598 -18.482  1.00 83.92           C
ATOM    863  HE2 TYR A  73       0.776   7.924 -18.546  1.00 83.92           H
ATOM    864  CZ  TYR A  73       1.459   9.946 -18.546  1.00 83.92           C
ATOM    865  OH  TYR A  73       0.198  10.434 -18.690  1.00 83.92           O
ATOM    866  HH  TYR A  73      -0.437   9.686 -18.886  1.00 83.92           H
ATOM    867  HN  TYR A  73       7.660   7.544 -18.078  1.00 83.92           H
ATOM    868  N   TRP A  74       7.214  10.357 -19.638  1.00 85.03           N
ATOM    869  CA  TRP A  74       7.353  11.709 -20.151  1.00 85.03           C
ATOM    870  C   TRP A  74       7.958  11.623 -21.554  1.00 85.03           C
ATOM    871  O   TRP A  74       7.432  12.210 -22.498  1.00 85.03           O
ATOM    872  HA  TRP A  74       6.357  12.151 -20.201  1.00 85.03           H
ATOM    873  CB  TRP A  74       8.177  12.577 -19.197  1.00 85.03           C
ATOM    874 1HB  TRP A  74       8.917  11.949 -18.700  1.00 85.03           H
ATOM    875 2HB  TRP A  74       8.726  13.318 -19.778  1.00 85.03           H
ATOM    876  CG  TRP A  74       7.344  13.297 -18.135  1.00 85.03           C
ATOM    877  CD1 TRP A  74       6.082  13.736 -18.233  1.00 85.03           C
ATOM    878  HD1 TRP A  74       5.463  13.629 -19.124  1.00 85.03           H
ATOM    879  CD2 TRP A  74       7.769  13.646 -16.801  1.00 85.03           C
ATOM    880  NE1 TRP A  74       5.664  14.341 -17.065  1.00 85.03           N
ATOM    881  HE1 TRP A  74       4.765  14.745 -16.897  1.00 85.03           H
ATOM    882  CE2 TRP A  74       6.723  14.284 -16.166  1.00 85.03           C
ATOM    883  CE3 TRP A  74       8.997  13.430 -16.151  1.00 85.03           C
ATOM    884  HE3 TRP A  74       9.839  12.929 -16.630  1.00 85.03           H
ATOM    885  CZ2 TRP A  74       6.798  14.758 -14.851  1.00 85.03           C
ATOM    886  HZ2 TRP A  74       5.957  15.259 -14.372  1.00 85.03           H
ATOM    887  CZ3 TRP A  74       9.056  13.910 -14.837  1.00 85.03           C
ATOM    888  HZ3 TRP A  74       9.987  13.768 -14.287  1.00 85.03           H
ATOM    889  CH2 TRP A  74       8.012  14.554 -14.184  1.00 85.03           C
ATOM    890  HH2 TRP A  74       8.137  14.899 -13.158  1.00 85.03           H
ATOM    891  HN  TRP A  74       7.841  10.121 -18.895  1.00 85.03           H
ATOM    892  N   TYR A  75       9.055  10.885 -21.646  1.00 79.98           N
ATOM    893  CA  TYR A  75       9.871  10.905 -22.847  1.00 79.98           C
ATOM    894  C   TYR A  75       9.308   9.959 -23.910  1.00 79.98           C
ATOM    895  O   TYR A  75       9.768   9.956 -25.050  1.00 79.98           O
ATOM    896  HA  TYR A  75       9.868  11.923 -23.239  1.00 79.98           H
ATOM    897  CB  TYR A  75      11.256  10.411 -22.425  1.00 79.98           C
ATOM    898 1HB  TYR A  75      11.138   9.556 -21.759  1.00 79.98           H
ATOM    899 2HB  TYR A  75      11.789  10.057 -23.307  1.00 79.98           H
ATOM    900  CG  TYR A  75      12.108  11.471 -21.723  1.00 79.98           C
ATOM    901  CD1 TYR A  75      12.708  12.472 -22.460  1.00 79.98           C
ATOM    902  HD1 TYR A  75      12.576  12.507 -23.541  1.00 79.98           H
ATOM    903  CD2 TYR A  75      12.275  11.427 -20.354  1.00 79.98           C
ATOM    904  HD2 TYR A  75      11.800  10.637 -19.772  1.00 79.98           H
ATOM    905  CE1 TYR A  75      13.510  13.470 -21.800  1.00 79.98           C
ATOM    906  HE1 TYR A  75      13.990  14.265 -22.369  1.00 79.98           H
ATOM    907  CE2 TYR A  75      13.076  12.425 -19.694  1.00 79.98           C
ATOM    908  HE2 TYR A  75      13.217  12.401 -18.613  1.00 79.98           H
ATOM    909  CZ  TYR A  75      13.654  13.397 -20.449  1.00 79.98           C
ATOM    910  OH  TYR A  75      14.411  14.339 -19.826  1.00 79.98           O
ATOM    911  HH  TYR A  75      14.422  14.172 -18.840  1.00 79.98           H
ATOM    912  HN  TYR A  75       9.386  10.283 -20.920  1.00 79.98           H
ATOM    913  N   CYS A  76       8.319   9.179 -23.497  1.00 72.84           N
ATOM    914  CA  CYS A  76       7.633   8.290 -24.418  1.00 72.84           C
ATOM    915  C   CYS A  76       6.857   9.145 -25.423  1.00 72.84           C
ATOM    916  O   CYS A  76       5.912   9.840 -25.052  1.00 72.84           O
ATOM    917  HA  CYS A  76       8.403   7.705 -24.921  1.00 72.84           H
ATOM    918  CB  CYS A  76       6.721   7.306 -23.682  1.00 72.84           C
ATOM    919 1HB  CYS A  76       7.301   6.729 -22.963  1.00 72.84           H
ATOM    920 2HB  CYS A  76       5.965   7.852 -23.117  1.00 72.84           H
ATOM    921  SG  CYS A  76       5.916   6.182 -24.881  1.00 72.84           S
ATOM    922  HG  CYS A  76       7.039   5.634 -25.334  1.00 72.84           H
ATOM    923  HN  CYS A  76       7.988   9.148 -22.554  1.00 72.84           H
ATOM    924  N   THR A  77       7.285   9.066 -26.674  1.00 64.81           N
ATOM    925  CA  THR A  77       6.754   9.943 -27.704  1.00 64.81           C
ATOM    926  C   THR A  77       5.392   9.438 -28.183  1.00 64.81           C
ATOM    927  O   THR A  77       4.698  10.128 -28.929  1.00 64.81           O
ATOM    928  HA  THR A  77       6.595  10.928 -27.267  1.00 64.81           H
ATOM    929  CB  THR A  77       7.794  10.042 -28.822  1.00 64.81           C
ATOM    930  HB  THR A  77       7.450  10.707 -29.614  1.00 64.81           H
ATOM    931  OG1 THR A  77       8.017   8.689 -29.209  1.00 64.81           O
ATOM    932  HG1 THR A  77       8.469   8.658 -30.101  1.00 64.81           H
ATOM    933  CG2 THR A  77       9.157  10.514 -28.314  1.00 64.81           C
ATOM    934 1HG2 THR A  77       9.531   9.811 -27.570  1.00 64.81           H
ATOM    935 2HG2 THR A  77       9.055  11.501 -27.863  1.00 64.81           H
ATOM    936 3HG2 THR A  77       9.857  10.567 -29.148  1.00 64.81           H
ATOM    937  HN  THR A  77       7.981   8.419 -26.987  1.00 64.81           H
ATOM    938  N   ARG A  78       5.049   8.240 -27.735  1.00 69.28           N
ATOM    939  CA  ARG A  78       3.816   7.604 -28.166  1.00 69.28           C
ATOM    940  C   ARG A  78       2.622   8.194 -27.412  1.00 69.28           C
ATOM    941  O   ARG A  78       2.741   8.560 -26.244  1.00 69.28           O
ATOM    942  HA  ARG A  78       3.750   7.818 -29.233  1.00 69.28           H
ATOM    943  CB  ARG A  78       3.863   6.093 -27.930  1.00 69.28           C
ATOM    944 1HB  ARG A  78       3.174   5.593 -28.610  1.00 69.28           H
ATOM    945 2HB  ARG A  78       4.861   5.717 -28.154  1.00 69.28           H
ATOM    946  CG  ARG A  78       3.497   5.753 -26.484  1.00 69.28           C
ATOM    947 1HG  ARG A  78       4.108   6.344 -25.801  1.00 69.28           H
ATOM    948 2HG  ARG A  78       2.457   6.021 -26.295  1.00 69.28           H
ATOM    949  CD  ARG A  78       3.704   4.263 -26.202  1.00 69.28           C
ATOM    950 1HD  ARG A  78       2.866   3.690 -26.598  1.00 69.28           H
ATOM    951 2HD  ARG A  78       4.601   3.909 -26.710  1.00 69.28           H
ATOM    952  NE  ARG A  78       3.827   4.036 -24.745  1.00 69.28           N
ATOM    953  HE  ARG A  78       4.740   4.083 -24.338  1.00 69.28           H
ATOM    954  CZ  ARG A  78       2.792   3.771 -23.935  1.00 69.28           C
ATOM    955  NH1 ARG A  78       1.547   3.696 -24.426  1.00 69.28           N
ATOM    956 1HH1 ARG A  78       1.385   3.838 -25.402  1.00 69.28           H
ATOM    957 2HH1 ARG A  78       0.781   3.498 -23.815  1.00 69.28           H
ATOM    958  NH2 ARG A  78       3.021   3.582 -22.629  1.00 69.28           N
ATOM    959 1HH2 ARG A  78       2.260   3.384 -22.011  1.00 69.28           H
ATOM    960 2HH2 ARG A  78       3.953   3.640 -22.271  1.00 69.28           H
ATOM    961  HN  ARG A  78       5.596   7.706 -27.090  1.00 69.28           H
ATOM    962  N   VAL A  79       1.499   8.268 -28.111  1.00 74.02           N
ATOM    963  CA  VAL A  79       0.254   8.681 -27.486  1.00 74.02           C
ATOM    964  C   VAL A  79       0.039   7.872 -26.206  1.00 74.02           C
ATOM    965  O   VAL A  79       0.108   6.644 -26.224  1.00 74.02           O
ATOM    966  HA  VAL A  79       0.352   9.734 -27.223  1.00 74.02           H
ATOM    967  CB  VAL A  79      -0.901   8.546 -28.480  1.00 74.02           C
ATOM    968  HB  VAL A  79      -1.069   7.483 -28.657  1.00 74.02           H
ATOM    969  CG1 VAL A  79      -2.190   9.136 -27.907  1.00 74.02           C
ATOM    970 1HG1 VAL A  79      -2.455   8.609 -26.990  1.00 74.02           H
ATOM    971 2HG1 VAL A  79      -2.039  10.194 -27.688  1.00 74.02           H
ATOM    972 3HG1 VAL A  79      -2.995   9.027 -28.634  1.00 74.02           H
ATOM    973  CG2 VAL A  79      -0.549   9.195 -29.821  1.00 74.02           C
ATOM    974 1HG2 VAL A  79      -0.342  10.254 -29.668  1.00 74.02           H
ATOM    975 2HG2 VAL A  79       0.332   8.709 -30.240  1.00 74.02           H
ATOM    976 3HG2 VAL A  79      -1.387   9.084 -30.509  1.00 74.02           H
ATOM    977  HN  VAL A  79       1.432   8.052 -29.085  1.00 74.02           H
ATOM    978  N   LYS A  80      -0.218   8.593 -25.124  1.00 78.73           N
ATOM    979  CA  LYS A  80      -0.525   7.955 -23.855  1.00 78.73           C
ATOM    980  C   LYS A  80      -1.828   7.165 -23.988  1.00 78.73           C
ATOM    981  O   LYS A  80      -2.647   7.453 -24.859  1.00 78.73           O
ATOM    982  HA  LYS A  80       0.282   7.256 -23.637  1.00 78.73           H
ATOM    983  CB  LYS A  80      -0.545   8.989 -22.727  1.00 78.73           C
ATOM    984 1HB  LYS A  80      -1.417   9.634 -22.835  1.00 78.73           H
ATOM    985 2HB  LYS A  80      -0.640   8.483 -21.767  1.00 78.73           H
ATOM    986  CG  LYS A  80       0.728   9.838 -22.739  1.00 78.73           C
ATOM    987 1HG  LYS A  80       0.769  10.426 -23.656  1.00 78.73           H
ATOM    988 2HG  LYS A  80       0.707  10.543 -21.908  1.00 78.73           H
ATOM    989  CD  LYS A  80       1.975   8.957 -22.635  1.00 78.73           C
ATOM    990 1HD  LYS A  80       1.876   8.278 -21.788  1.00 78.73           H
ATOM    991 2HD  LYS A  80       2.065   8.340 -23.529  1.00 78.73           H
ATOM    992  CE  LYS A  80       3.235   9.809 -22.468  1.00 78.73           C
ATOM    993 1HE  LYS A  80       3.126  10.742 -23.020  1.00 78.73           H
ATOM    994 2HE  LYS A  80       3.367  10.073 -21.419  1.00 78.73           H
ATOM    995  NZ  LYS A  80       4.425   9.075 -22.954  1.00 78.73           N
ATOM    996 1HZ  LYS A  80       5.265   9.573 -22.681  1.00 78.73           H
ATOM    997 2HZ  LYS A  80       4.437   8.145 -22.549  1.00 78.73           H
ATOM    998 3HZ  LYS A  80       4.389   9.003 -23.965  1.00 78.73           H
ATOM    999  HN  LYS A  80      -0.220   9.593 -25.106  1.00 78.73           H
ATOM   1000  N   THR A  81      -1.980   6.184 -23.110  1.00 80.62           N
ATOM   1001  CA  THR A  81      -3.265   5.528 -22.936  1.00 80.62           C
ATOM   1002  C   THR A  81      -3.798   5.768 -21.522  1.00 80.62           C
ATOM   1003  O   THR A  81      -3.072   6.252 -20.654  1.00 80.62           O
ATOM   1004  HA  THR A  81      -3.977   5.979 -23.627  1.00 80.62           H
ATOM   1005  CB  THR A  81      -3.090   4.047 -23.276  1.00 80.62           C
ATOM   1006  HB  THR A  81      -4.056   3.547 -23.346  1.00 80.62           H
ATOM   1007  OG1 THR A  81      -2.217   3.558 -22.261  1.00 80.62           O
ATOM   1008  HG1 THR A  81      -2.236   2.558 -22.245  1.00 80.62           H
ATOM   1009  CG2 THR A  81      -2.309   3.832 -24.574  1.00 80.62           C
ATOM   1010 1HG2 THR A  81      -1.317   4.274 -24.479  1.00 80.62           H
ATOM   1011 2HG2 THR A  81      -2.840   4.306 -25.400  1.00 80.62           H
ATOM   1012 3HG2 THR A  81      -2.214   2.764 -24.768  1.00 80.62           H
ATOM   1013  HN  THR A  81      -1.246   5.837 -22.527  1.00 80.62           H
ATOM   1014  N   MET A  82      -5.062   5.418 -21.333  1.00 84.22           N
ATOM   1015  CA  MET A  82      -5.658   5.454 -20.009  1.00 84.22           C
ATOM   1016  C   MET A  82      -4.849   4.612 -19.020  1.00 84.22           C
ATOM   1017  O   MET A  82      -4.646   5.016 -17.876  1.00 84.22           O
ATOM   1018  HA  MET A  82      -5.638   6.501 -19.706  1.00 84.22           H
ATOM   1019  CB  MET A  82      -7.091   4.922 -20.079  1.00 84.22           C
ATOM   1020 1HB  MET A  82      -7.689   5.563 -20.727  1.00 84.22           H
ATOM   1021 2HB  MET A  82      -7.092   3.928 -20.526  1.00 84.22           H
ATOM   1022  CG  MET A  82      -7.723   4.863 -18.687  1.00 84.22           C
ATOM   1023 1HG  MET A  82      -7.376   3.975 -18.159  1.00 84.22           H
ATOM   1024 2HG  MET A  82      -7.411   5.726 -18.100  1.00 84.22           H
ATOM   1025  SD  MET A  82      -9.503   4.832 -18.826  1.00 84.22           S
ATOM   1026  CE  MET A  82      -9.951   5.080 -17.116  1.00 84.22           C
ATOM   1027 1HE  MET A  82      -9.540   4.272 -16.511  1.00 84.22           H
ATOM   1028 2HE  MET A  82      -9.550   6.033 -16.770  1.00 84.22           H
ATOM   1029 3HE  MET A  82     -11.037   5.088 -17.022  1.00 84.22           H
ATOM   1030  HN  MET A  82      -5.673   5.116 -22.064  1.00 84.22           H
ATOM   1031  N   THR A  83      -4.410   3.456 -19.497  1.00 82.13           N
ATOM   1032  CA  THR A  83      -3.540   2.602 -18.706  1.00 82.13           C
ATOM   1033  C   THR A  83      -2.302   3.377 -18.251  1.00 82.13           C
ATOM   1034  O   THR A  83      -1.911   3.302 -17.087  1.00 82.13           O
ATOM   1035  HA  THR A  83      -4.078   2.303 -17.807  1.00 82.13           H
ATOM   1036  CB  THR A  83      -3.209   1.363 -19.540  1.00 82.13           C
ATOM   1037  HB  THR A  83      -2.355   1.548 -20.191  1.00 82.13           H
ATOM   1038  OG1 THR A  83      -4.432   1.054 -20.204  1.00 82.13           O
ATOM   1039  HG1 THR A  83      -5.204   1.208 -19.587  1.00 82.13           H
ATOM   1040  CG2 THR A  83      -2.934   0.131 -18.675  1.00 82.13           C
ATOM   1041 1HG2 THR A  83      -3.815  -0.094 -18.073  1.00 82.13           H
ATOM   1042 2HG2 THR A  83      -2.087   0.331 -18.019  1.00 82.13           H
ATOM   1043 3HG2 THR A  83      -2.705  -0.719 -19.316  1.00 82.13           H
ATOM   1044  HN  THR A  83      -4.638   3.103 -20.405  1.00 82.13           H
ATOM   1045  N   ASP A  84      -1.718   4.103 -19.193  1.00 83.85           N
ATOM   1046  CA  ASP A  84      -0.474   4.807 -18.933  1.00 83.85           C
ATOM   1047  C   ASP A  84      -0.704   5.851 -17.837  1.00 83.85           C
ATOM   1048  O   ASP A  84       0.173   6.089 -17.008  1.00 83.85           O
ATOM   1049  HA  ASP A  84       0.234   4.036 -18.631  1.00 83.85           H
ATOM   1050  CB  ASP A  84       0.019   5.537 -20.184  1.00 83.85           C
ATOM   1051 1HB  ASP A  84      -0.708   6.294 -20.478  1.00 83.85           H
ATOM   1052 2HB  ASP A  84       0.950   6.058 -19.962  1.00 83.85           H
ATOM   1053  CG  ASP A  84       0.238   4.557 -21.339  1.00 83.85           C
ATOM   1054  OD1 ASP A  84       0.724   3.442 -21.052  1.00 83.85           O
ATOM   1055  OD2 ASP A  84      -0.085   4.946 -22.482  1.00 83.85           O
ATOM   1056  HN  ASP A  84      -2.081   4.214 -20.119  1.00 83.85           H
ATOM   1057  N   MET A  85      -1.888   6.445 -17.869  1.00 88.37           N
ATOM   1058  CA  MET A  85      -2.239   7.466 -16.897  1.00 88.37           C
ATOM   1059  C   MET A  85      -2.263   6.890 -15.480  1.00 88.37           C
ATOM   1060  O   MET A  85      -1.743   7.501 -14.548  1.00 88.37           O
ATOM   1061  HA  MET A  85      -1.460   8.225 -16.974  1.00 88.37           H
ATOM   1062  CB  MET A  85      -3.614   8.044 -17.237  1.00 88.37           C
ATOM   1063 1HB  MET A  85      -3.632   8.361 -18.280  1.00 88.37           H
ATOM   1064 2HB  MET A  85      -4.375   7.271 -17.126  1.00 88.37           H
ATOM   1065  CG  MET A  85      -3.949   9.231 -16.332  1.00 88.37           C
ATOM   1066 1HG  MET A  85      -4.952   9.596 -16.553  1.00 88.37           H
ATOM   1067 2HG  MET A  85      -3.947   8.916 -15.289  1.00 88.37           H
ATOM   1068  SD  MET A  85      -2.759  10.539 -16.576  1.00 88.37           S
ATOM   1069  CE  MET A  85      -3.184  11.040 -18.236  1.00 88.37           C
ATOM   1070 1HE  MET A  85      -3.059  10.195 -18.913  1.00 88.37           H
ATOM   1071 2HE  MET A  85      -4.221  11.374 -18.260  1.00 88.37           H
ATOM   1072 3HE  MET A  85      -2.532  11.856 -18.548  1.00 88.37           H
ATOM   1073  HN  MET A  85      -2.599   6.239 -18.542  1.00 88.37           H
ATOM   1074  N   PHE A  86      -2.873   5.719 -15.362  1.00 89.33           N
ATOM   1075  CA  PHE A  86      -2.986   5.060 -14.072  1.00 89.33           C
ATOM   1076  C   PHE A  86      -1.620   4.574 -13.584  1.00 89.33           C
ATOM   1077  O   PHE A  86      -1.319   4.650 -12.394  1.00 89.33           O
ATOM   1078  HA  PHE A  86      -3.382   5.792 -13.369  1.00 89.33           H
ATOM   1079  CB  PHE A  86      -3.904   3.852 -14.266  1.00 89.33           C
ATOM   1080 1HB  PHE A  86      -3.500   3.224 -15.059  1.00 89.33           H
ATOM   1081 2HB  PHE A  86      -3.900   3.256 -13.354  1.00 89.33           H
ATOM   1082  CG  PHE A  86      -5.349   4.218 -14.612  1.00 89.33           C
ATOM   1083  CD1 PHE A  86      -5.941   5.288 -14.017  1.00 89.33           C
ATOM   1084  HD1 PHE A  86      -5.385   5.886 -13.294  1.00 89.33           H
ATOM   1085  CD2 PHE A  86      -6.042   3.473 -15.514  1.00 89.33           C
ATOM   1086  HD2 PHE A  86      -5.568   2.615 -15.991  1.00 89.33           H
ATOM   1087  CE1 PHE A  86      -7.281   5.628 -14.338  1.00 89.33           C
ATOM   1088  HE1 PHE A  86      -7.756   6.486 -13.861  1.00 89.33           H
ATOM   1089  CE2 PHE A  86      -7.383   3.812 -15.835  1.00 89.33           C
ATOM   1090  HE2 PHE A  86      -7.938   3.215 -16.558  1.00 89.33           H
ATOM   1091  CZ  PHE A  86      -7.974   4.883 -15.240  1.00 89.33           C
ATOM   1092  HZ  PHE A  86      -9.004   5.143 -15.486  1.00 89.33           H
ATOM   1093  HN  PHE A  86      -3.285   5.224 -16.127  1.00 89.33           H
ATOM   1094  N   LEU A  87      -0.828   4.086 -14.528  1.00 86.51           N
ATOM   1095  CA  LEU A  87       0.500   3.591 -14.210  1.00 86.51           C
ATOM   1096  C   LEU A  87       1.348   4.737 -13.655  1.00 86.51           C
ATOM   1097  O   LEU A  87       2.154   4.535 -12.749  1.00 86.51           O
ATOM   1098  HA  LEU A  87       0.389   2.836 -13.432  1.00 86.51           H
ATOM   1099  CB  LEU A  87       1.120   2.900 -15.426  1.00 86.51           C
ATOM   1100 1HB  LEU A  87       1.033   3.569 -16.282  1.00 86.51           H
ATOM   1101 2HB  LEU A  87       2.184   2.761 -15.236  1.00 86.51           H
ATOM   1102  CG  LEU A  87       0.517   1.547 -15.808  1.00 86.51           C
ATOM   1103  HG  LEU A  87      -0.548   1.687 -15.991  1.00 86.51           H
ATOM   1104  CD1 LEU A  87       1.133   1.019 -17.106  1.00 86.51           C
ATOM   1105 1HD1 LEU A  87       0.942   1.727 -17.912  1.00 86.51           H
ATOM   1106 2HD1 LEU A  87       2.208   0.898 -16.975  1.00 86.51           H
ATOM   1107 3HD1 LEU A  87       0.687   0.056 -17.354  1.00 86.51           H
ATOM   1108  CD2 LEU A  87       0.651   0.543 -14.661  1.00 86.51           C
ATOM   1109 1HD2 LEU A  87       1.705   0.402 -14.423  1.00 86.51           H
ATOM   1110 2HD2 LEU A  87       0.128   0.923 -13.783  1.00 86.51           H
ATOM   1111 3HD2 LEU A  87       0.215  -0.410 -14.959  1.00 86.51           H
ATOM   1112  HN  LEU A  87      -1.081   4.027 -15.494  1.00 86.51           H
ATOM   1113  N   LEU A  88       1.136   5.916 -14.222  1.00 89.70           N
ATOM   1114  CA  LEU A  88       1.851   7.100 -13.778  1.00 89.70           C
ATOM   1115  C   LEU A  88       1.499   7.384 -12.316  1.00 89.70           C
ATOM   1116  O   LEU A  88       2.387   7.535 -11.478  1.00 89.70           O
ATOM   1117  HA  LEU A  88       2.917   6.880 -13.840  1.00 89.70           H
ATOM   1118  CB  LEU A  88       1.577   8.276 -14.717  1.00 89.70           C
ATOM   1119 1HB  LEU A  88       1.976   8.031 -15.701  1.00 89.70           H
ATOM   1120 2HB  LEU A  88       0.497   8.381 -14.829  1.00 89.70           H
ATOM   1121  CG  LEU A  88       2.151   9.627 -14.286  1.00 89.70           C
ATOM   1122  HG  LEU A  88       1.879   9.797 -13.244  1.00 89.70           H
ATOM   1123  CD1 LEU A  88       3.679   9.621 -14.359  1.00 89.70           C
ATOM   1124 1HD1 LEU A  88       4.072   8.847 -13.698  1.00 89.70           H
ATOM   1125 2HD1 LEU A  88       3.994   9.418 -15.383  1.00 89.70           H
ATOM   1126 3HD1 LEU A  88       4.062  10.593 -14.047  1.00 89.70           H
ATOM   1127  CD2 LEU A  88       1.543  10.768 -15.104  1.00 89.70           C
ATOM   1128 1HD2 LEU A  88       1.763  10.615 -16.160  1.00 89.70           H
ATOM   1129 2HD2 LEU A  88       0.463  10.784 -14.957  1.00 89.70           H
ATOM   1130 3HD2 LEU A  88       1.969  11.716 -14.777  1.00 89.70           H
ATOM   1131  HN  LEU A  88       0.491   6.068 -14.971  1.00 89.70           H
ATOM   1132  N   ASN A  89       0.202   7.449 -12.055  1.00 93.46           N
ATOM   1133  CA  ASN A  89      -0.278   7.832 -10.738  1.00 93.46           C
ATOM   1134  C   ASN A  89       0.143   6.773  -9.718  1.00 93.46           C
ATOM   1135  O   ASN A  89       0.355   7.083  -8.547  1.00 93.46           O
ATOM   1136  HA  ASN A  89       0.173   8.804 -10.541  1.00 93.46           H
ATOM   1137  CB  ASN A  89      -1.805   7.929 -10.716  1.00 93.46           C
ATOM   1138 1HB  ASN A  89      -2.234   7.115 -11.300  1.00 93.46           H
ATOM   1139 2HB  ASN A  89      -2.165   7.811  -9.694  1.00 93.46           H
ATOM   1140  CG  ASN A  89      -2.278   9.271 -11.277  1.00 93.46           C
ATOM   1141  OD1 ASN A  89      -2.517  10.226 -10.556  1.00 93.46           O
ATOM   1142  ND2 ASN A  89      -2.398   9.291 -12.602  1.00 93.46           N
ATOM   1143 1HD2 ASN A  89      -2.185   8.473 -13.136  1.00 93.46           H
ATOM   1144 2HD2 ASN A  89      -2.701  10.125 -13.064  1.00 93.46           H
ATOM   1145  HN  ASN A  89      -0.514   7.245 -12.723  1.00 93.46           H
ATOM   1146  N   LEU A  90       0.253   5.543 -10.200  1.00 91.00           N
ATOM   1147  CA  LEU A  90       0.668   4.440  -9.350  1.00 91.00           C
ATOM   1148  C   LEU A  90       2.103   4.679  -8.877  1.00 91.00           C
ATOM   1149  O   LEU A  90       2.399   4.551  -7.690  1.00 91.00           O
ATOM   1150  HA  LEU A  90       0.014   4.435  -8.479  1.00 91.00           H
ATOM   1151  CB  LEU A  90       0.473   3.105 -10.071  1.00 91.00           C
ATOM   1152 1HB  LEU A  90      -0.487   3.131 -10.588  1.00 91.00           H
ATOM   1153 2HB  LEU A  90       1.244   3.011 -10.836  1.00 91.00           H
ATOM   1154  CG  LEU A  90       0.512   1.855  -9.190  1.00 91.00           C
ATOM   1155  HG  LEU A  90       1.301   1.984  -8.450  1.00 91.00           H
ATOM   1156  CD1 LEU A  90      -0.802   1.681  -8.426  1.00 91.00           C
ATOM   1157 1HD1 LEU A  90      -0.970   2.551  -7.791  1.00 91.00           H
ATOM   1158 2HD1 LEU A  90      -1.624   1.584  -9.134  1.00 91.00           H
ATOM   1159 3HD1 LEU A  90      -0.747   0.786  -7.807  1.00 91.00           H
ATOM   1160  CD2 LEU A  90       0.864   0.614 -10.014  1.00 91.00           C
ATOM   1161 1HD2 LEU A  90       0.114   0.470 -10.792  1.00 91.00           H
ATOM   1162 2HD2 LEU A  90       1.843   0.749 -10.474  1.00 91.00           H
ATOM   1163 3HD2 LEU A  90       0.885  -0.260  -9.363  1.00 91.00           H
ATOM   1164  HN  LEU A  90       0.063   5.296 -11.151  1.00 91.00           H
ATOM   1165  N   ALA A  91       2.957   5.023  -9.830  1.00 92.74           N
ATOM   1166  CA  ALA A  91       4.366   5.224  -9.536  1.00 92.74           C
ATOM   1167  C   ALA A  91       4.520   6.418  -8.592  1.00 92.74           C
ATOM   1168  O   ALA A  91       5.412   6.433  -7.745  1.00 92.74           O
ATOM   1169  HA  ALA A  91       4.732   4.327  -9.037  1.00 92.74           H
ATOM   1170  CB  ALA A  91       5.139   5.411 -10.843  1.00 92.74           C
ATOM   1171 1HB  ALA A  91       5.021   4.524 -11.465  1.00 92.74           H
ATOM   1172 2HB  ALA A  91       4.751   6.281 -11.374  1.00 92.74           H
ATOM   1173 3HB  ALA A  91       6.195   5.562 -10.622  1.00 92.74           H
ATOM   1174  HN  ALA A  91       2.701   5.164 -10.787  1.00 92.74           H
ATOM   1175  N   ILE A  92       3.636   7.390  -8.768  1.00 94.50           N
ATOM   1176  CA  ILE A  92       3.652   8.577  -7.931  1.00 94.50           C
ATOM   1177  C   ILE A  92       3.276   8.192  -6.499  1.00 94.50           C
ATOM   1178  O   ILE A  92       3.927   8.617  -5.547  1.00 94.50           O
ATOM   1179  HA  ILE A  92       4.672   8.961  -7.929  1.00 94.50           H
ATOM   1180  CB  ILE A  92       2.760   9.667  -8.530  1.00 94.50           C
ATOM   1181  HB  ILE A  92       1.797   9.221  -8.778  1.00 94.50           H
ATOM   1182  CG1 ILE A  92       3.355  10.209  -9.831  1.00 94.50           C
ATOM   1183 1HG1 ILE A  92       4.255  10.784  -9.611  1.00 94.50           H
ATOM   1184 2HG1 ILE A  92       3.655   9.380 -10.471  1.00 94.50           H
ATOM   1185  CG2 ILE A  92       2.496  10.779  -7.513  1.00 94.50           C
ATOM   1186 1HG2 ILE A  92       1.997  10.360  -6.638  1.00 94.50           H
ATOM   1187 2HG2 ILE A  92       3.442  11.228  -7.212  1.00 94.50           H
ATOM   1188 3HG2 ILE A  92       1.859  11.540  -7.964  1.00 94.50           H
ATOM   1189  CD1 ILE A  92       2.346  11.092 -10.569  1.00 94.50           C
ATOM   1190 1HD1 ILE A  92       1.458  10.507 -10.808  1.00 94.50           H
ATOM   1191 2HD1 ILE A  92       2.067  11.933  -9.934  1.00 94.50           H
ATOM   1192 3HD1 ILE A  92       2.795  11.464 -11.490  1.00 94.50           H
ATOM   1193  HN  ILE A  92       2.920   7.374  -9.467  1.00 94.50           H
ATOM   1194  N   ALA A  93       2.226   7.390  -6.393  1.00 94.75           N
ATOM   1195  CA  ALA A  93       1.726   6.981  -5.091  1.00 94.75           C
ATOM   1196  C   ALA A  93       2.830   6.235  -4.338  1.00 94.75           C
ATOM   1197  O   ALA A  93       3.022   6.447  -3.142  1.00 94.75           O
ATOM   1198  HA  ALA A  93       1.465   7.882  -4.537  1.00 94.75           H
ATOM   1199  CB  ALA A  93       0.467   6.131  -5.272  1.00 94.75           C
ATOM   1200 1HB  ALA A  93      -0.296   6.716  -5.786  1.00 94.75           H
ATOM   1201 2HB  ALA A  93       0.707   5.247  -5.864  1.00 94.75           H
ATOM   1202 3HB  ALA A  93       0.093   5.824  -4.296  1.00 94.75           H
ATOM   1203  HN  ALA A  93       1.721   7.024  -7.174  1.00 94.75           H
ATOM   1204  N   ASP A  94       3.526   5.377  -5.069  1.00 94.37           N
ATOM   1205  CA  ASP A  94       4.583   4.575  -4.477  1.00 94.37           C
ATOM   1206  C   ASP A  94       5.689   5.497  -3.960  1.00 94.37           C
ATOM   1207  O   ASP A  94       6.167   5.331  -2.839  1.00 94.37           O
ATOM   1208  HA  ASP A  94       4.101   4.012  -3.677  1.00 94.37           H
ATOM   1209  CB  ASP A  94       5.200   3.629  -5.510  1.00 94.37           C
ATOM   1210 1HB  ASP A  94       5.405   4.174  -6.431  1.00 94.37           H
ATOM   1211 2HB  ASP A  94       6.155   3.256  -5.141  1.00 94.37           H
ATOM   1212  CG  ASP A  94       4.266   2.453  -5.803  1.00 94.37           C
ATOM   1213  OD1 ASP A  94       3.400   2.187  -4.942  1.00 94.37           O
ATOM   1214  OD2 ASP A  94       4.439   1.847  -6.883  1.00 94.37           O
ATOM   1215  HN  ASP A  94       3.378   5.227  -6.047  1.00 94.37           H
ATOM   1216  N   LEU A  95       6.064   6.449  -4.803  1.00 95.26           N
ATOM   1217  CA  LEU A  95       7.156   7.350  -4.476  1.00 95.26           C
ATOM   1218  C   LEU A  95       6.818   8.108  -3.190  1.00 95.26           C
ATOM   1219  O   LEU A  95       7.668   8.263  -2.315  1.00 95.26           O
ATOM   1220  HA  LEU A  95       8.040   6.739  -4.294  1.00 95.26           H
ATOM   1221  CB  LEU A  95       7.471   8.262  -5.663  1.00 95.26           C
ATOM   1222 1HB  LEU A  95       6.530   8.585  -6.108  1.00 95.26           H
ATOM   1223 2HB  LEU A  95       7.969   9.155  -5.287  1.00 95.26           H
ATOM   1224  CG  LEU A  95       8.342   7.652  -6.764  1.00 95.26           C
ATOM   1225  HG  LEU A  95       7.928   6.678  -7.026  1.00 95.26           H
ATOM   1226  CD1 LEU A  95       8.308   8.513  -8.029  1.00 95.26           C
ATOM   1227 1HD1 LEU A  95       7.282   8.584  -8.392  1.00 95.26           H
ATOM   1228 2HD1 LEU A  95       8.682   9.510  -7.800  1.00 95.26           H
ATOM   1229 3HD1 LEU A  95       8.934   8.057  -8.795  1.00 95.26           H
ATOM   1230  CD2 LEU A  95       9.770   7.419  -6.268  1.00 95.26           C
ATOM   1231 1HD2 LEU A  95      10.208   8.369  -5.962  1.00 95.26           H
ATOM   1232 2HD2 LEU A  95       9.752   6.736  -5.418  1.00 95.26           H
ATOM   1233 3HD2 LEU A  95      10.367   6.985  -7.070  1.00 95.26           H
ATOM   1234  HN  LEU A  95       5.636   6.608  -5.692  1.00 95.26           H
ATOM   1235  N   LEU A  96       5.575   8.560  -3.117  1.00 94.77           N
ATOM   1236  CA  LEU A  96       5.148   9.401  -2.011  1.00 94.77           C
ATOM   1237  C   LEU A  96       5.366   8.652  -0.695  1.00 94.77           C
ATOM   1238  O   LEU A  96       5.810   9.239   0.291  1.00 94.77           O
ATOM   1239  HA  LEU A  96       5.780  10.289  -2.013  1.00 94.77           H
ATOM   1240  CB  LEU A  96       3.707   9.870  -2.220  1.00 94.77           C
ATOM   1241 1HB  LEU A  96       3.099   9.006  -2.487  1.00 94.77           H
ATOM   1242 2HB  LEU A  96       3.327  10.247  -1.270  1.00 94.77           H
ATOM   1243  CG  LEU A  96       3.501  10.951  -3.284  1.00 94.77           C
ATOM   1244  HG  LEU A  96       3.822  10.549  -4.245  1.00 94.77           H
ATOM   1245  CD1 LEU A  96       2.021  11.314  -3.417  1.00 94.77           C
ATOM   1246 1HD1 LEU A  96       1.454  10.429  -3.704  1.00 94.77           H
ATOM   1247 2HD1 LEU A  96       1.652  11.689  -2.462  1.00 94.77           H
ATOM   1248 3HD1 LEU A  96       1.903  12.084  -4.180  1.00 94.77           H
ATOM   1249  CD2 LEU A  96       4.369  12.177  -2.995  1.00 94.77           C
ATOM   1250 1HD2 LEU A  96       4.103  12.589  -2.022  1.00 94.77           H
ATOM   1251 2HD2 LEU A  96       5.420  11.886  -2.991  1.00 94.77           H
ATOM   1252 3HD2 LEU A  96       4.204  12.929  -3.766  1.00 94.77           H
ATOM   1253  HN  LEU A  96       4.867   8.362  -3.795  1.00 94.77           H
ATOM   1254  N   PHE A  97       5.043   7.368  -0.720  1.00 95.63           N
ATOM   1255  CA  PHE A  97       5.182   6.537   0.464  1.00 95.63           C
ATOM   1256  C   PHE A  97       6.655   6.255   0.767  1.00 95.63           C
ATOM   1257  O   PHE A  97       7.091   6.378   1.910  1.00 95.63           O
ATOM   1258  HA  PHE A  97       4.740   7.085   1.296  1.00 95.63           H
ATOM   1259  CB  PHE A  97       4.472   5.215   0.168  1.00 95.63           C
ATOM   1260 1HB  PHE A  97       3.396   5.390   0.136  1.00 95.63           H
ATOM   1261 2HB  PHE A  97       4.768   4.868  -0.822  1.00 95.63           H
ATOM   1262  CG  PHE A  97       4.763   4.111   1.187  1.00 95.63           C
ATOM   1263  CD1 PHE A  97       5.366   2.959   0.788  1.00 95.63           C
ATOM   1264  HD1 PHE A  97       5.642   2.822  -0.258  1.00 95.63           H
ATOM   1265  CD2 PHE A  97       4.419   4.281   2.492  1.00 95.63           C
ATOM   1266  HD2 PHE A  97       3.936   5.204   2.812  1.00 95.63           H
ATOM   1267  CE1 PHE A  97       5.637   1.934   1.733  1.00 95.63           C
ATOM   1268  HE1 PHE A  97       6.120   1.011   1.413  1.00 95.63           H
ATOM   1269  CE2 PHE A  97       4.690   3.257   3.437  1.00 95.63           C
ATOM   1270  HE2 PHE A  97       4.414   3.393   4.483  1.00 95.63           H
ATOM   1271  CZ  PHE A  97       5.293   2.105   3.038  1.00 95.63           C
ATOM   1272  HZ  PHE A  97       5.500   1.319   3.763  1.00 95.63           H
ATOM   1273  HN  PHE A  97       4.694   6.895  -1.529  1.00 95.63           H
ATOM   1274  N   LEU A  98       7.380   5.883  -0.278  1.00 95.69           N
ATOM   1275  CA  LEU A  98       8.750   5.428  -0.113  1.00 95.69           C
ATOM   1276  C   LEU A  98       9.553   6.500   0.627  1.00 95.69           C
ATOM   1277  O   LEU A  98      10.415   6.180   1.444  1.00 95.69           O
ATOM   1278  HA  LEU A  98       8.724   4.529   0.502  1.00 95.69           H
ATOM   1279  CB  LEU A  98       9.349   5.035  -1.465  1.00 95.69           C
ATOM   1280 1HB  LEU A  98       9.157   5.840  -2.174  1.00 95.69           H
ATOM   1281 2HB  LEU A  98      10.431   4.960  -1.352  1.00 95.69           H
ATOM   1282  CG  LEU A  98       8.836   3.727  -2.071  1.00 95.69           C
ATOM   1283  HG  LEU A  98       7.752   3.703  -1.962  1.00 95.69           H
ATOM   1284  CD1 LEU A  98       9.142   3.659  -3.569  1.00 95.69           C
ATOM   1285 1HD1 LEU A  98       8.658   4.494  -4.076  1.00 95.69           H
ATOM   1286 2HD1 LEU A  98      10.220   3.717  -3.722  1.00 95.69           H
ATOM   1287 3HD1 LEU A  98       8.767   2.720  -3.974  1.00 95.69           H
ATOM   1288  CD2 LEU A  98       9.393   2.518  -1.317  1.00 95.69           C
ATOM   1289 1HD2 LEU A  98      10.482   2.525  -1.372  1.00 95.69           H
ATOM   1290 2HD2 LEU A  98       9.082   2.565  -0.274  1.00 95.69           H
ATOM   1291 3HD2 LEU A  98       9.013   1.601  -1.768  1.00 95.69           H
ATOM   1292  HN  LEU A  98       7.047   5.889  -1.220  1.00 95.69           H
ATOM   1293  N   VAL A  99       9.242   7.749   0.314  1.00 95.15           N
ATOM   1294  CA  VAL A  99       9.974   8.867   0.884  1.00 95.15           C
ATOM   1295  C   VAL A  99       9.778   8.879   2.401  1.00 95.15           C
ATOM   1296  O   VAL A  99      10.532   9.530   3.123  1.00 95.15           O
ATOM   1297  HA  VAL A  99      11.031   8.714   0.668  1.00 95.15           H
ATOM   1298  CB  VAL A  99       9.538  10.173   0.215  1.00 95.15           C
ATOM   1299  HB  VAL A  99       8.450  10.219   0.248  1.00 95.15           H
ATOM   1300  CG1 VAL A  99      10.083  11.385   0.973  1.00 95.15           C
ATOM   1301 1HG1 VAL A  99       9.707  11.374   1.995  1.00 95.15           H
ATOM   1302 2HG1 VAL A  99      11.173  11.346   0.986  1.00 95.15           H
ATOM   1303 3HG1 VAL A  99       9.759  12.300   0.476  1.00 95.15           H
ATOM   1304  CG2 VAL A  99       9.967  10.206  -1.253  1.00 95.15           C
ATOM   1305 1HG2 VAL A  99      11.052  10.125  -1.317  1.00 95.15           H
ATOM   1306 2HG2 VAL A  99       9.509   9.371  -1.784  1.00 95.15           H
ATOM   1307 3HG2 VAL A  99       9.645  11.144  -1.705  1.00 95.15           H
ATOM   1308  HN  VAL A  99       8.507   8.001  -0.315  1.00 95.15           H
ATOM   1309  N   THR A 100       8.762   8.151   2.841  1.00 94.36           N
ATOM   1310  CA  THR A 100       8.433   8.101   4.255  1.00 94.36           C
ATOM   1311  C   THR A 100       9.263   7.025   4.958  1.00 94.36           C
ATOM   1312  O   THR A 100       9.385   7.030   6.182  1.00 94.36           O
ATOM   1313  HA  THR A 100       8.703   9.057   4.704  1.00 94.36           H
ATOM   1314  CB  THR A 100       6.924   7.885   4.382  1.00 94.36           C
ATOM   1315  HB  THR A 100       6.583   8.107   5.393  1.00 94.36           H
ATOM   1316  OG1 THR A 100       6.728   6.541   3.949  1.00 94.36           O
ATOM   1317  HG1 THR A 100       6.682   6.507   2.951  1.00 94.36           H
ATOM   1318  CG2 THR A 100       6.126   8.720   3.379  1.00 94.36           C
ATOM   1319 1HG2 THR A 100       6.420   8.448   2.365  1.00 94.36           H
ATOM   1320 2HG2 THR A 100       6.328   9.778   3.545  1.00 94.36           H
ATOM   1321 3HG2 THR A 100       5.061   8.528   3.513  1.00 94.36           H
ATOM   1322  HN  THR A 100       8.170   7.603   2.250  1.00 94.36           H
ATOM   1323  N   LEU A 101       9.813   6.127   4.153  1.00 94.33           N
ATOM   1324  CA  LEU A 101      10.471   4.947   4.687  1.00 94.33           C
ATOM   1325  C   LEU A 101      11.719   5.372   5.463  1.00 94.33           C
ATOM   1326  O   LEU A 101      11.998   4.839   6.536  1.00 94.33           O
ATOM   1327  HA  LEU A 101       9.778   4.472   5.381  1.00 94.33           H
ATOM   1328  CB  LEU A 101      10.755   3.940   3.570  1.00 94.33           C
ATOM   1329 1HB  LEU A 101      11.275   4.459   2.764  1.00 94.33           H
ATOM   1330 2HB  LEU A 101      11.438   3.183   3.955  1.00 94.33           H
ATOM   1331  CG  LEU A 101       9.534   3.232   2.979  1.00 94.33           C
ATOM   1332  HG  LEU A 101       8.922   3.975   2.468  1.00 94.33           H
ATOM   1333  CD1 LEU A 101       9.954   2.196   1.934  1.00 94.33           C
ATOM   1334 1HD1 LEU A 101      10.495   2.692   1.128  1.00 94.33           H
ATOM   1335 2HD1 LEU A 101      10.599   1.451   2.400  1.00 94.33           H
ATOM   1336 3HD1 LEU A 101       9.067   1.708   1.530  1.00 94.33           H
ATOM   1337  CD2 LEU A 101       8.670   2.616   4.082  1.00 94.33           C
ATOM   1338 1HD2 LEU A 101       9.259   1.890   4.641  1.00 94.33           H
ATOM   1339 2HD2 LEU A 101       8.327   3.402   4.755  1.00 94.33           H
ATOM   1340 3HD2 LEU A 101       7.810   2.119   3.634  1.00 94.33           H
ATOM   1341  HN  LEU A 101       9.813   6.196   3.155  1.00 94.33           H
ATOM   1342  N   PRO A 102      12.489   6.335   4.939  1.00 93.95           N
ATOM   1343  CA  PRO A 102      13.700   6.790   5.626  1.00 93.95           C
ATOM   1344  C   PRO A 102      13.429   7.195   7.065  1.00 93.95           C
ATOM   1345  O   PRO A 102      14.227   6.906   7.956  1.00 93.95           O
ATOM   1346  HA  PRO A 102      14.423   5.977   5.690  1.00 93.95           H
ATOM   1347  CB  PRO A 102      14.171   7.976   4.781  1.00 93.95           C
ATOM   1348 1HB  PRO A 102      13.766   8.918   5.151  1.00 93.95           H
ATOM   1349 2HB  PRO A 102      15.257   8.071   4.793  1.00 93.95           H
ATOM   1350  CG  PRO A 102      13.649   7.647   3.388  1.00 93.95           C
ATOM   1351 1HG  PRO A 102      13.591   8.534   2.757  1.00 93.95           H
ATOM   1352 2HG  PRO A 102      14.300   6.944   2.868  1.00 93.95           H
ATOM   1353  CD  PRO A 102      12.278   7.055   3.670  1.00 93.95           C
ATOM   1354 1HD  PRO A 102      11.516   7.828   3.770  1.00 93.95           H
ATOM   1355 2HD  PRO A 102      11.951   6.391   2.869  1.00 93.95           H
ATOM   1356  N   PHE A 103      12.299   7.860   7.257  1.00 93.17           N
ATOM   1357  CA  PHE A 103      11.942   8.366   8.571  1.00 93.17           C
ATOM   1358  C   PHE A 103      11.612   7.219   9.529  1.00 93.17           C
ATOM   1359  O   PHE A 103      11.958   7.272  10.708  1.00 93.17           O
ATOM   1360  HA  PHE A 103      12.802   8.918   8.950  1.00 93.17           H
ATOM   1361  CB  PHE A 103      10.698   9.239   8.392  1.00 93.17           C
ATOM   1362 1HB  PHE A 103       9.924   8.653   7.896  1.00 93.17           H
ATOM   1363 2HB  PHE A 103      10.312   9.510   9.375  1.00 93.17           H
ATOM   1364  CG  PHE A 103      10.945  10.516   7.587  1.00 93.17           C
ATOM   1365  CD1 PHE A 103      11.380  11.642   8.214  1.00 93.17           C
ATOM   1366  HD1 PHE A 103      11.553  11.634   9.290  1.00 93.17           H
ATOM   1367  CD2 PHE A 103      10.729  10.526   6.244  1.00 93.17           C
ATOM   1368  HD2 PHE A 103      10.380   9.624   5.742  1.00 93.17           H
ATOM   1369  CE1 PHE A 103      11.609  12.827   7.466  1.00 93.17           C
ATOM   1370  HE1 PHE A 103      11.958  13.729   7.969  1.00 93.17           H
ATOM   1371  CE2 PHE A 103      10.958  11.711   5.497  1.00 93.17           C
ATOM   1372  HE2 PHE A 103      10.785  11.719   4.421  1.00 93.17           H
ATOM   1373  CZ  PHE A 103      11.393  12.837   6.124  1.00 93.17           C
ATOM   1374  HZ  PHE A 103      11.569  13.747   5.550  1.00 93.17           H
ATOM   1375  HN  PHE A 103      11.635   8.054   6.535  1.00 93.17           H
ATOM   1376  N   TRP A 104      10.948   6.210   8.986  1.00 91.10           N
ATOM   1377  CA  TRP A 104      10.624   5.024   9.761  1.00 91.10           C
ATOM   1378  C   TRP A 104      11.938   4.364  10.186  1.00 91.10           C
ATOM   1379  O   TRP A 104      12.054   3.869  11.306  1.00 91.10           O
ATOM   1380  HA  TRP A 104      10.065   5.343  10.641  1.00 91.10           H
ATOM   1381  CB  TRP A 104       9.712   4.084   8.970  1.00 91.10           C
ATOM   1382 1HB  TRP A 104      10.019   4.092   7.924  1.00 91.10           H
ATOM   1383 2HB  TRP A 104       9.851   3.067   9.335  1.00 91.10           H
ATOM   1384  CG  TRP A 104       8.227   4.442   9.053  1.00 91.10           C
ATOM   1385  CD1 TRP A 104       7.403   4.782   8.053  1.00 91.10           C
ATOM   1386  HD1 TRP A 104       7.702   4.849   7.007  1.00 91.10           H
ATOM   1387  CD2 TRP A 104       7.418   4.481  10.248  1.00 91.10           C
ATOM   1388  NE1 TRP A 104       6.127   5.037   8.513  1.00 91.10           N
ATOM   1389  HE1 TRP A 104       5.341   5.308   7.958  1.00 91.10           H
ATOM   1390  CE2 TRP A 104       6.137   4.848   9.890  1.00 91.10           C
ATOM   1391  CE3 TRP A 104       7.758   4.216  11.586  1.00 91.10           C
ATOM   1392  HE3 TRP A 104       8.762   3.924  11.893  1.00 91.10           H
ATOM   1393  CZ2 TRP A 104       5.092   4.983  10.813  1.00 91.10           C
ATOM   1394  HZ2 TRP A 104       4.088   5.274  10.505  1.00 91.10           H
ATOM   1395  CZ3 TRP A 104       6.703   4.355  12.496  1.00 91.10           C
ATOM   1396  HZ3 TRP A 104       6.912   4.161  13.548  1.00 91.10           H
ATOM   1397  CH2 TRP A 104       5.408   4.723  12.152  1.00 91.10           C
ATOM   1398  HH2 TRP A 104       4.641   4.810  12.922  1.00 91.10           H
ATOM   1399  HN  TRP A 104      10.632   6.194   8.037  1.00 91.10           H
ATOM   1400  N   ALA A 105      12.895   4.380   9.270  1.00 93.16           N
ATOM   1401  CA  ALA A 105      14.161   3.705   9.498  1.00 93.16           C
ATOM   1402  C   ALA A 105      14.868   4.348  10.694  1.00 93.16           C
ATOM   1403  O   ALA A 105      15.358   3.649  11.579  1.00 93.16           O
ATOM   1404  HA  ALA A 105      13.945   2.663   9.733  1.00 93.16           H
ATOM   1405  CB  ALA A 105      15.006   3.759   8.224  1.00 93.16           C
ATOM   1406 1HB  ALA A 105      14.472   3.263   7.413  1.00 93.16           H
ATOM   1407 2HB  ALA A 105      15.192   4.799   7.955  1.00 93.16           H
ATOM   1408 3HB  ALA A 105      15.956   3.253   8.396  1.00 93.16           H
ATOM   1409  HN  ALA A 105      12.815   4.841   8.386  1.00 93.16           H
ATOM   1410  N   ILE A 106      14.897   5.673  10.680  1.00 92.71           N
ATOM   1411  CA  ILE A 106      15.575   6.417  11.729  1.00 92.71           C
ATOM   1412  C   ILE A 106      14.874   6.160  13.064  1.00 92.71           C
ATOM   1413  O   ILE A 106      15.531   5.943  14.082  1.00 92.71           O
ATOM   1414  HA  ILE A 106      16.594   6.035  11.794  1.00 92.71           H
ATOM   1415  CB  ILE A 106      15.669   7.898  11.359  1.00 92.71           C
ATOM   1416  HB  ILE A 106      14.684   8.233  11.034  1.00 92.71           H
ATOM   1417  CG1 ILE A 106      16.628   8.110  10.185  1.00 92.71           C
ATOM   1418 1HG1 ILE A 106      17.657   7.989  10.525  1.00 92.71           H
ATOM   1419 2HG1 ILE A 106      16.452   7.349   9.425  1.00 92.71           H
ATOM   1420  CG2 ILE A 106      16.056   8.744  12.574  1.00 92.71           C
ATOM   1421 1HG2 ILE A 106      15.302   8.625  13.353  1.00 92.71           H
ATOM   1422 2HG2 ILE A 106      17.024   8.415  12.952  1.00 92.71           H
ATOM   1423 3HG2 ILE A 106      16.116   9.792  12.283  1.00 92.71           H
ATOM   1424  CD1 ILE A 106      16.447   9.501   9.574  1.00 92.71           C
ATOM   1425 1HD1 ILE A 106      15.424   9.609   9.213  1.00 92.71           H
ATOM   1426 2HD1 ILE A 106      16.648  10.260  10.330  1.00 92.71           H
ATOM   1427 3HD1 ILE A 106      17.140   9.625   8.742  1.00 92.71           H
ATOM   1428  HN  ILE A 106      14.470   6.235   9.972  1.00 92.71           H
ATOM   1429  N   ALA A 107      13.551   6.194  13.018  1.00 90.63           N
ATOM   1430  CA  ALA A 107      12.756   6.070  14.229  1.00 90.63           C
ATOM   1431  C   ALA A 107      12.945   4.670  14.817  1.00 90.63           C
ATOM   1432  O   ALA A 107      12.865   4.487  16.031  1.00 90.63           O
ATOM   1433  HA  ALA A 107      13.122   6.808  14.943  1.00 90.63           H
ATOM   1434  CB  ALA A 107      11.291   6.376  13.911  1.00 90.63           C
ATOM   1435 1HB  ALA A 107      11.208   7.391  13.524  1.00 90.63           H
ATOM   1436 2HB  ALA A 107      10.926   5.671  13.164  1.00 90.63           H
ATOM   1437 3HB  ALA A 107      10.695   6.283  14.819  1.00 90.63           H
ATOM   1438  HN  ALA A 107      13.023   6.303  12.176  1.00 90.63           H
ATOM   1439  N   ALA A 108      13.193   3.718  13.929  1.00 90.31           N
ATOM   1440  CA  ALA A 108      13.373   2.337  14.343  1.00 90.31           C
ATOM   1441  C   ALA A 108      14.781   2.161  14.915  1.00 90.31           C
ATOM   1442  O   ALA A 108      14.990   1.358  15.823  1.00 90.31           O
ATOM   1443  HA  ALA A 108      12.644   2.127  15.125  1.00 90.31           H
ATOM   1444  CB  ALA A 108      13.105   1.409  13.157  1.00 90.31           C
ATOM   1445 1HB  ALA A 108      12.083   1.553  12.807  1.00 90.31           H
ATOM   1446 2HB  ALA A 108      13.801   1.640  12.350  1.00 90.31           H
ATOM   1447 3HB  ALA A 108      13.241   0.374  13.468  1.00 90.31           H
ATOM   1448  HN  ALA A 108      13.270   3.878  12.945  1.00 90.31           H
ATOM   1449  N   ALA A 109      15.711   2.924  14.359  1.00 89.82           N
ATOM   1450  CA  ALA A 109      17.110   2.789  14.729  1.00 89.82           C
ATOM   1451  C   ALA A 109      17.309   3.313  16.153  1.00 89.82           C
ATOM   1452  O   ALA A 109      18.154   2.808  16.891  1.00 89.82           O
ATOM   1453  HA  ALA A 109      17.359   1.728  14.703  1.00 89.82           H
ATOM   1454  CB  ALA A 109      17.981   3.525  13.710  1.00 89.82           C
ATOM   1455 1HB  ALA A 109      17.824   3.096  12.720  1.00 89.82           H
ATOM   1456 2HB  ALA A 109      17.710   4.581  13.695  1.00 89.82           H
ATOM   1457 3HB  ALA A 109      19.030   3.424  13.987  1.00 89.82           H
ATOM   1458  HN  ALA A 109      15.522   3.624  13.670  1.00 89.82           H
ATOM   1459  N   ASP A 110      16.518   4.319  16.496  1.00 86.53           N
ATOM   1460  CA  ASP A 110      16.665   4.983  17.780  1.00 86.53           C
ATOM   1461  C   ASP A 110      15.283   5.373  18.309  1.00 86.53           C
ATOM   1462  O   ASP A 110      14.508   4.512  18.723  1.00 86.53           O
ATOM   1463  HA  ASP A 110      17.168   4.259  18.421  1.00 86.53           H
ATOM   1464  CB  ASP A 110      17.498   6.259  17.647  1.00 86.53           C
ATOM   1465 1HB  ASP A 110      18.431   6.037  17.129  1.00 86.53           H
ATOM   1466 2HB  ASP A 110      16.961   6.987  17.039  1.00 86.53           H
ATOM   1467  CG  ASP A 110      17.802   6.860  19.021  1.00 86.53           C
ATOM   1468  OD1 ASP A 110      17.619   6.125  20.015  1.00 86.53           O
ATOM   1469  OD2 ASP A 110      18.211   8.041  19.046  1.00 86.53           O
ATOM   1470  HN  ASP A 110      15.789   4.680  15.914  1.00 86.53           H
ATOM   1471  N   GLN A 111      15.018   6.670  18.278  1.00 84.92           N
ATOM   1472  CA  GLN A 111      13.719   7.178  18.686  1.00 84.92           C
ATOM   1473  C   GLN A 111      13.214   8.215  17.680  1.00 84.92           C
ATOM   1474  O   GLN A 111      13.970   8.675  16.826  1.00 84.92           O
ATOM   1475  HA  GLN A 111      13.057   6.312  18.688  1.00 84.92           H
ATOM   1476  CB  GLN A 111      13.779   7.767  20.097  1.00 84.92           C
ATOM   1477 1HB  GLN A 111      12.800   8.157  20.374  1.00 84.92           H
ATOM   1478 2HB  GLN A 111      14.023   6.982  20.812  1.00 84.92           H
ATOM   1479  CG  GLN A 111      14.821   8.883  20.181  1.00 84.92           C
ATOM   1480 1HG  GLN A 111      15.805   8.488  19.927  1.00 84.92           H
ATOM   1481 2HG  GLN A 111      14.591   9.657  19.449  1.00 84.92           H
ATOM   1482  CD  GLN A 111      14.858   9.495  21.583  1.00 84.92           C
ATOM   1483  OE1 GLN A 111      13.844   9.672  22.238  1.00 84.92           O
ATOM   1484  NE2 GLN A 111      16.080   9.806  22.006  1.00 84.92           N
ATOM   1485 1HE2 GLN A 111      16.871   9.635  21.418  1.00 84.92           H
ATOM   1486 2HE2 GLN A 111      16.208  10.211  22.911  1.00 84.92           H
ATOM   1487  HN  GLN A 111      15.670   7.368  17.982  1.00 84.92           H
ATOM   1488  N   TRP A 112      11.940   8.552  17.815  1.00 89.38           N
ATOM   1489  CA  TRP A 112      11.327   9.528  16.930  1.00 89.38           C
ATOM   1490  C   TRP A 112      11.878  10.908  17.293  1.00 89.38           C
ATOM   1491  O   TRP A 112      11.565  11.446  18.354  1.00 89.38           O
ATOM   1492  HA  TRP A 112      11.605   9.272  15.908  1.00 89.38           H
ATOM   1493  CB  TRP A 112       9.800   9.454  17.007  1.00 89.38           C
ATOM   1494 1HB  TRP A 112       9.486   8.428  16.818  1.00 89.38           H
ATOM   1495 2HB  TRP A 112       9.485   9.702  18.021  1.00 89.38           H
ATOM   1496  CG  TRP A 112       9.082  10.381  16.024  1.00 89.38           C
ATOM   1497  CD1 TRP A 112       8.640  11.628  16.239  1.00 89.38           C
ATOM   1498  HD1 TRP A 112       8.742  12.160  17.185  1.00 89.38           H
ATOM   1499  CD2 TRP A 112       8.739  10.083  14.655  1.00 89.38           C
ATOM   1500  NE1 TRP A 112       8.039  12.152  15.113  1.00 89.38           N
ATOM   1501  HE1 TRP A 112       7.634  13.063  15.028  1.00 89.38           H
ATOM   1502  CE2 TRP A 112       8.102  11.183  14.119  1.00 89.38           C
ATOM   1503  CE3 TRP A 112       8.961   8.921  13.894  1.00 89.38           C
ATOM   1504  HE3 TRP A 112       9.462   8.040  14.294  1.00 89.38           H
ATOM   1505  CZ2 TRP A 112       7.633  11.231  12.800  1.00 89.38           C
ATOM   1506  HZ2 TRP A 112       7.132  12.112  12.400  1.00 89.38           H
ATOM   1507  CZ3 TRP A 112       8.486   8.985  12.578  1.00 89.38           C
ATOM   1508  HZ3 TRP A 112       8.632   8.110  11.944  1.00 89.38           H
ATOM   1509  CH2 TRP A 112       7.842  10.085  12.024  1.00 89.38           C
ATOM   1510  HH2 TRP A 112       7.502  10.056  10.988  1.00 89.38           H
ATOM   1511  HN  TRP A 112      11.332   8.172  18.512  1.00 89.38           H
ATOM   1512  N   LYS A 113      12.689  11.442  16.392  1.00 90.02           N
ATOM   1513  CA  LYS A 113      13.383  12.691  16.656  1.00 90.02           C
ATOM   1514  C   LYS A 113      12.653  13.835  15.950  1.00 90.02           C
ATOM   1515  O   LYS A 113      13.055  14.992  16.056  1.00 90.02           O
ATOM   1516  HA  LYS A 113      13.342  12.866  17.731  1.00 90.02           H
ATOM   1517  CB  LYS A 113      14.860  12.574  16.273  1.00 90.02           C
ATOM   1518 1HB  LYS A 113      14.946  12.232  15.242  1.00 90.02           H
ATOM   1519 2HB  LYS A 113      15.331  13.556  16.322  1.00 90.02           H
ATOM   1520  CG  LYS A 113      15.592  11.604  17.202  1.00 90.02           C
ATOM   1521 1HG  LYS A 113      15.563  11.981  18.224  1.00 90.02           H
ATOM   1522 2HG  LYS A 113      15.082  10.641  17.203  1.00 90.02           H
ATOM   1523  CD  LYS A 113      17.046  11.416  16.763  1.00 90.02           C
ATOM   1524 1HD  LYS A 113      17.076  11.068  15.730  1.00 90.02           H
ATOM   1525 2HD  LYS A 113      17.565  12.375  16.790  1.00 90.02           H
ATOM   1526  CE  LYS A 113      17.767  10.414  17.666  1.00 90.02           C
ATOM   1527 1HE  LYS A 113      17.822  10.805  18.682  1.00 90.02           H
ATOM   1528 2HE  LYS A 113      17.199   9.484  17.714  1.00 90.02           H
ATOM   1529  NZ  LYS A 113      19.130  10.144  17.157  1.00 90.02           N
ATOM   1530 1HZ  LYS A 113      19.534   9.367  17.668  1.00 90.02           H
ATOM   1531 2HZ  LYS A 113      19.082   9.912  16.171  1.00 90.02           H
ATOM   1532 3HZ  LYS A 113      19.707  10.968  17.283  1.00 90.02           H
ATOM   1533  HN  LYS A 113      12.874  11.037  15.496  1.00 90.02           H
ATOM   1534  N   PHE A 114      11.592  13.471  15.244  1.00 91.65           N
ATOM   1535  CA  PHE A 114      10.936  14.404  14.344  1.00 91.65           C
ATOM   1536  C   PHE A 114       9.699  15.020  15.000  1.00 91.65           C
ATOM   1537  O   PHE A 114       9.247  14.552  16.044  1.00 91.65           O
ATOM   1538  HA  PHE A 114      11.654  15.191  14.114  1.00 91.65           H
ATOM   1539  CB  PHE A 114      10.502  13.607  13.112  1.00 91.65           C
ATOM   1540 1HB  PHE A 114       9.712  12.913  13.401  1.00 91.65           H
ATOM   1541 2HB  PHE A 114      10.072  14.292  12.381  1.00 91.65           H
ATOM   1542  CG  PHE A 114      11.634  12.820  12.449  1.00 91.65           C
ATOM   1543  CD1 PHE A 114      12.563  13.469  11.697  1.00 91.65           C
ATOM   1544  HD1 PHE A 114      12.500  14.550  11.567  1.00 91.65           H
ATOM   1545  CD2 PHE A 114      11.711  11.472  12.611  1.00 91.65           C
ATOM   1546  HD2 PHE A 114      10.967  10.952  13.213  1.00 91.65           H
ATOM   1547  CE1 PHE A 114      13.614  12.740  11.081  1.00 91.65           C
ATOM   1548  HE1 PHE A 114      14.358  13.260  10.478  1.00 91.65           H
ATOM   1549  CE2 PHE A 114      12.762  10.742  11.995  1.00 91.65           C
ATOM   1550  HE2 PHE A 114      12.824   9.662  12.125  1.00 91.65           H
ATOM   1551  CZ  PHE A 114      13.691  11.392  11.243  1.00 91.65           C
ATOM   1552  HZ  PHE A 114      14.498  10.831  10.770  1.00 91.65           H
ATOM   1553  HN  PHE A 114      11.183  12.559  15.280  1.00 91.65           H
ATOM   1554  N   GLN A 115       9.186  16.062  14.361  1.00 91.59           N
ATOM   1555  CA  GLN A 115       8.032  16.769  14.888  1.00 91.59           C
ATOM   1556  C   GLN A 115       6.759  15.952  14.659  1.00 91.59           C
ATOM   1557  O   GLN A 115       6.754  15.013  13.865  1.00 91.59           O
ATOM   1558  HA  GLN A 115       8.219  16.872  15.957  1.00 91.59           H
ATOM   1559  CB  GLN A 115       7.910  18.161  14.264  1.00 91.59           C
ATOM   1560 1HB  GLN A 115       7.901  18.077  13.177  1.00 91.59           H
ATOM   1561 2HB  GLN A 115       6.962  18.613  14.556  1.00 91.59           H
ATOM   1562  CG  GLN A 115       9.067  19.061  14.701  1.00 91.59           C
ATOM   1563 1HG  GLN A 115      10.016  18.599  14.429  1.00 91.59           H
ATOM   1564 2HG  GLN A 115       9.012  20.013  14.172  1.00 91.59           H
ATOM   1565  CD  GLN A 115       9.029  19.308  16.211  1.00 91.59           C
ATOM   1566  OE1 GLN A 115       7.998  19.211  16.856  1.00 91.59           O
ATOM   1567  NE2 GLN A 115      10.208  19.632  16.736  1.00 91.59           N
ATOM   1568 1HE2 GLN A 115      11.016  19.695  16.150  1.00 91.59           H
ATOM   1569 2HE2 GLN A 115      10.285  19.813  17.716  1.00 91.59           H
ATOM   1570  HN  GLN A 115       9.546  16.421  13.500  1.00 91.59           H
ATOM   1571  N   THR A 116       5.710  16.340  15.370  1.00 92.26           N
ATOM   1572  CA  THR A 116       4.458  15.604  15.318  1.00 92.26           C
ATOM   1573  C   THR A 116       3.891  15.614  13.897  1.00 92.26           C
ATOM   1574  O   THR A 116       3.278  14.640  13.463  1.00 92.26           O
ATOM   1575  HA  THR A 116       4.660  14.564  15.575  1.00 92.26           H
ATOM   1576  CB  THR A 116       3.510  16.210  16.355  1.00 92.26           C
ATOM   1577  HB  THR A 116       3.209  17.217  16.065  1.00 92.26           H
ATOM   1578  OG1 THR A 116       4.229  16.113  17.582  1.00 92.26           O
ATOM   1579  HG1 THR A 116       3.816  16.712  18.268  1.00 92.26           H
ATOM   1580  CG2 THR A 116       2.265  15.351  16.583  1.00 92.26           C
ATOM   1581 1HG2 THR A 116       2.564  14.365  16.939  1.00 92.26           H
ATOM   1582 2HG2 THR A 116       1.717  15.248  15.647  1.00 92.26           H
ATOM   1583 3HG2 THR A 116       1.626  15.827  17.328  1.00 92.26           H
ATOM   1584  HN  THR A 116       5.706  17.139  15.971  1.00 92.26           H
ATOM   1585  N   PHE A 117       4.117  16.725  13.212  1.00 93.24           N
ATOM   1586  CA  PHE A 117       3.647  16.870  11.845  1.00 93.24           C
ATOM   1587  C   PHE A 117       4.120  15.702  10.976  1.00 93.24           C
ATOM   1588  O   PHE A 117       3.333  15.121  10.231  1.00 93.24           O
ATOM   1589  HA  PHE A 117       2.558  16.879  11.877  1.00 93.24           H
ATOM   1590  CB  PHE A 117       4.245  18.169  11.302  1.00 93.24           C
ATOM   1591 1HB  PHE A 117       3.878  19.004  11.899  1.00 93.24           H
ATOM   1592 2HB  PHE A 117       5.328  18.139  11.427  1.00 93.24           H
ATOM   1593  CG  PHE A 117       3.925  18.434   9.829  1.00 93.24           C
ATOM   1594  CD1 PHE A 117       4.874  18.224   8.878  1.00 93.24           C
ATOM   1595  HD1 PHE A 117       5.863  17.866   9.165  1.00 93.24           H
ATOM   1596  CD2 PHE A 117       2.691  18.879   9.471  1.00 93.24           C
ATOM   1597  HD2 PHE A 117       1.930  19.048  10.234  1.00 93.24           H
ATOM   1598  CE1 PHE A 117       4.576  18.469   7.511  1.00 93.24           C
ATOM   1599  HE1 PHE A 117       5.337  18.301   6.749  1.00 93.24           H
ATOM   1600  CE2 PHE A 117       2.393  19.125   8.105  1.00 93.24           C
ATOM   1601  HE2 PHE A 117       1.404  19.482   7.818  1.00 93.24           H
ATOM   1602  CZ  PHE A 117       3.342  18.915   7.154  1.00 93.24           C
ATOM   1603  HZ  PHE A 117       3.114  19.103   6.105  1.00 93.24           H
ATOM   1604  HN  PHE A 117       4.610  17.515  13.576  1.00 93.24           H
ATOM   1605  N   MET A 118       5.402  15.394  11.101  1.00 92.49           N
ATOM   1606  CA  MET A 118       5.999  14.336  10.304  1.00 92.49           C
ATOM   1607  C   MET A 118       5.383  12.978  10.646  1.00 92.49           C
ATOM   1608  O   MET A 118       5.230  12.124   9.774  1.00 92.49           O
ATOM   1609  HA  MET A 118       5.780  14.591   9.267  1.00 92.49           H
ATOM   1610  CB  MET A 118       7.507  14.293  10.559  1.00 92.49           C
ATOM   1611 1HB  MET A 118       7.920  15.299  10.491  1.00 92.49           H
ATOM   1612 2HB  MET A 118       7.697  13.938  11.572  1.00 92.49           H
ATOM   1613  CG  MET A 118       8.207  13.378   9.553  1.00 92.49           C
ATOM   1614 1HG  MET A 118       9.272  13.322   9.780  1.00 92.49           H
ATOM   1615 2HG  MET A 118       7.810  12.366   9.631  1.00 92.49           H
ATOM   1616  SD  MET A 118       7.970  13.999   7.896  1.00 92.49           S
ATOM   1617  CE  MET A 118       9.014  15.446   7.954  1.00 92.49           C
ATOM   1618 1HE  MET A 118       8.658  16.119   8.735  1.00 92.49           H
ATOM   1619 2HE  MET A 118      10.039  15.146   8.172  1.00 92.49           H
ATOM   1620 3HE  MET A 118       8.981  15.956   6.992  1.00 92.49           H
ATOM   1621  HN  MET A 118       6.029  15.853  11.731  1.00 92.49           H
ATOM   1622  N   CYS A 119       5.047  12.820  11.918  1.00 92.31           N
ATOM   1623  CA  CYS A 119       4.465  11.575  12.390  1.00 92.31           C
ATOM   1624  C   CYS A 119       3.120  11.378  11.688  1.00 92.31           C
ATOM   1625  O   CYS A 119       2.813  10.280  11.226  1.00 92.31           O
ATOM   1626  HA  CYS A 119       5.163  10.782  12.121  1.00 92.31           H
ATOM   1627  CB  CYS A 119       4.321  11.559  13.913  1.00 92.31           C
ATOM   1628 1HB  CYS A 119       5.305  11.613  14.380  1.00 92.31           H
ATOM   1629 2HB  CYS A 119       3.764  12.436  14.243  1.00 92.31           H
ATOM   1630  SG  CYS A 119       3.460  10.034  14.444  1.00 92.31           S
ATOM   1631  HN  CYS A 119       5.166  13.523  12.619  1.00 92.31           H
ATOM   1632  N   LYS A 120       2.355  12.458  11.629  1.00 93.16           N
ATOM   1633  CA  LYS A 120       1.048  12.415  10.996  1.00 93.16           C
ATOM   1634  C   LYS A 120       1.205  11.970   9.541  1.00 93.16           C
ATOM   1635  O   LYS A 120       0.547  11.029   9.101  1.00 93.16           O
ATOM   1636  HA  LYS A 120       0.453  11.669  11.523  1.00 93.16           H
ATOM   1637  CB  LYS A 120       0.332  13.758  11.155  1.00 93.16           C
ATOM   1638 1HB  LYS A 120       0.985  14.565  10.824  1.00 93.16           H
ATOM   1639 2HB  LYS A 120      -0.551  13.781  10.516  1.00 93.16           H
ATOM   1640  CG  LYS A 120      -0.079  13.992  12.610  1.00 93.16           C
ATOM   1641 1HG  LYS A 120      -0.712  13.171  12.949  1.00 93.16           H
ATOM   1642 2HG  LYS A 120       0.806  13.995  13.246  1.00 93.16           H
ATOM   1643  CD  LYS A 120      -0.828  15.317  12.762  1.00 93.16           C
ATOM   1644 1HD  LYS A 120      -0.157  16.146  12.536  1.00 93.16           H
ATOM   1645 2HD  LYS A 120      -1.645  15.362  12.042  1.00 93.16           H
ATOM   1646  CE  LYS A 120      -1.383  15.474  14.180  1.00 93.16           C
ATOM   1647 1HE  LYS A 120      -1.798  14.526  14.521  1.00 93.16           H
ATOM   1648 2HE  LYS A 120      -0.576  15.734  14.865  1.00 93.16           H
ATOM   1649  NZ  LYS A 120      -2.427  16.522  14.215  1.00 93.16           N
ATOM   1650 1HZ  LYS A 120      -2.768  16.628  15.164  1.00 93.16           H
ATOM   1651 2HZ  LYS A 120      -2.035  17.401  13.896  1.00 93.16           H
ATOM   1652 3HZ  LYS A 120      -3.195  16.254  13.608  1.00 93.16           H
ATOM   1653  HN  LYS A 120       2.614  13.348  12.004  1.00 93.16           H
ATOM   1654  N   VAL A 121       2.080  12.669   8.833  1.00 91.91           N
ATOM   1655  CA  VAL A 121       2.258  12.425   7.412  1.00 91.91           C
ATOM   1656  C   VAL A 121       2.671  10.968   7.196  1.00 91.91           C
ATOM   1657  O   VAL A 121       2.096  10.273   6.360  1.00 91.91           O
ATOM   1658  HA  VAL A 121       1.297  12.593   6.926  1.00 91.91           H
ATOM   1659  CB  VAL A 121       3.263  13.423   6.832  1.00 91.91           C
ATOM   1660  HB  VAL A 121       4.167  13.380   7.439  1.00 91.91           H
ATOM   1661  CG1 VAL A 121       3.643  13.048   5.398  1.00 91.91           C
ATOM   1662 1HG1 VAL A 121       4.092  12.054   5.389  1.00 91.91           H
ATOM   1663 2HG1 VAL A 121       2.749  13.048   4.773  1.00 91.91           H
ATOM   1664 3HG1 VAL A 121       4.357  13.773   5.010  1.00 91.91           H
ATOM   1665  CG2 VAL A 121       2.718  14.851   6.899  1.00 91.91           C
ATOM   1666 1HG2 VAL A 121       1.793  14.914   6.327  1.00 91.91           H
ATOM   1667 2HG2 VAL A 121       2.522  15.117   7.938  1.00 91.91           H
ATOM   1668 3HG2 VAL A 121       3.452  15.540   6.480  1.00 91.91           H
ATOM   1669  HN  VAL A 121       2.660  13.389   9.214  1.00 91.91           H
ATOM   1670  N   VAL A 122       3.664  10.547   7.966  1.00 91.01           N
ATOM   1671  CA  VAL A 122       4.331   9.283   7.704  1.00 91.01           C
ATOM   1672  C   VAL A 122       3.341   8.136   7.915  1.00 91.01           C
ATOM   1673  O   VAL A 122       3.372   7.143   7.189  1.00 91.01           O
ATOM   1674  HA  VAL A 122       4.646   9.288   6.660  1.00 91.01           H
ATOM   1675  CB  VAL A 122       5.582   9.161   8.576  1.00 91.01           C
ATOM   1676  HB  VAL A 122       5.301   9.400   9.601  1.00 91.01           H
ATOM   1677  CG1 VAL A 122       6.125   7.730   8.558  1.00 91.01           C
ATOM   1678 1HG1 VAL A 122       5.365   7.049   8.940  1.00 91.01           H
ATOM   1679 2HG1 VAL A 122       6.382   7.452   7.537  1.00 91.01           H
ATOM   1680 3HG1 VAL A 122       7.014   7.672   9.186  1.00 91.01           H
ATOM   1681  CG2 VAL A 122       6.655  10.160   8.138  1.00 91.01           C
ATOM   1682 1HG2 VAL A 122       6.931   9.966   7.102  1.00 91.01           H
ATOM   1683 2HG2 VAL A 122       6.266  11.174   8.226  1.00 91.01           H
ATOM   1684 3HG2 VAL A 122       7.534  10.051   8.774  1.00 91.01           H
ATOM   1685  HN  VAL A 122       4.013  11.053   8.755  1.00 91.01           H
ATOM   1686  N   ASN A 123       2.486   8.310   8.911  1.00 90.14           N
ATOM   1687  CA  ASN A 123       1.503   7.292   9.241  1.00 90.14           C
ATOM   1688  C   ASN A 123       0.443   7.236   8.138  1.00 90.14           C
ATOM   1689  O   ASN A 123      -0.028   6.158   7.779  1.00 90.14           O
ATOM   1690  HA  ASN A 123       2.068   6.364   9.323  1.00 90.14           H
ATOM   1691  CB  ASN A 123       0.796   7.615  10.559  1.00 90.14           C
ATOM   1692 1HB  ASN A 123       0.683   8.694  10.661  1.00 90.14           H
ATOM   1693 2HB  ASN A 123      -0.207   7.189  10.552  1.00 90.14           H
ATOM   1694  CG  ASN A 123       1.582   7.065  11.751  1.00 90.14           C
ATOM   1695  OD1 ASN A 123       2.369   6.140  11.635  1.00 90.14           O
ATOM   1696  ND2 ASN A 123       1.325   7.683  12.900  1.00 90.14           N
ATOM   1697 1HD2 ASN A 123       0.667   8.436  12.927  1.00 90.14           H
ATOM   1698 2HD2 ASN A 123       1.789   7.395  13.738  1.00 90.14           H
ATOM   1699  HN  ASN A 123       2.457   9.127   9.487  1.00 90.14           H
ATOM   1700  N   SER A 124       0.100   8.412   7.632  1.00 92.35           N
ATOM   1701  CA  SER A 124      -1.012   8.530   6.704  1.00 92.35           C
ATOM   1702  C   SER A 124      -0.575   8.093   5.305  1.00 92.35           C
ATOM   1703  O   SER A 124      -1.376   7.557   4.540  1.00 92.35           O
ATOM   1704  HA  SER A 124      -1.783   7.863   7.090  1.00 92.35           H
ATOM   1705  CB  SER A 124      -1.549   9.962   6.669  1.00 92.35           C
ATOM   1706 1HB  SER A 124      -0.750  10.642   6.374  1.00 92.35           H
ATOM   1707 2HB  SER A 124      -2.328  10.039   5.910  1.00 92.35           H
ATOM   1708  OG  SER A 124      -2.075  10.367   7.930  1.00 92.35           O
ATOM   1709  HG  SER A 124      -1.344  10.740   8.501  1.00 92.35           H
ATOM   1710  HN  SER A 124       0.566   9.270   7.845  1.00 92.35           H
ATOM   1711  N   MET A 125       0.694   8.337   5.012  1.00 92.64           N
ATOM   1712  CA  MET A 125       1.192   8.186   3.656  1.00 92.64           C
ATOM   1713  C   MET A 125       1.005   6.751   3.159  1.00 92.64           C
ATOM   1714  O   MET A 125       0.664   6.531   1.998  1.00 92.64           O
ATOM   1715  HA  MET A 125       0.598   8.868   3.047  1.00 92.64           H
ATOM   1716  CB  MET A 125       2.677   8.552   3.613  1.00 92.64           C
ATOM   1717 1HB  MET A 125       3.181   8.142   4.488  1.00 92.64           H
ATOM   1718 2HB  MET A 125       3.141   8.099   2.737  1.00 92.64           H
ATOM   1719  CG  MET A 125       2.867  10.069   3.571  1.00 92.64           C
ATOM   1720 1HG  MET A 125       2.344  10.533   4.408  1.00 92.64           H
ATOM   1721 2HG  MET A 125       3.923  10.315   3.680  1.00 92.64           H
ATOM   1722  SD  MET A 125       2.246  10.720   2.029  1.00 92.64           S
ATOM   1723  CE  MET A 125       0.790  11.571   2.616  1.00 92.64           C
ATOM   1724 1HE  MET A 125       0.121  10.857   3.097  1.00 92.64           H
ATOM   1725 2HE  MET A 125       1.082  12.337   3.334  1.00 92.64           H
ATOM   1726 3HE  MET A 125       0.279  12.038   1.774  1.00 92.64           H
ATOM   1727  HN  MET A 125       1.375   8.632   5.682  1.00 92.64           H
ATOM   1728  N   TYR A 126       1.237   5.811   4.064  1.00 88.19           N
ATOM   1729  CA  TYR A 126       1.134   4.402   3.723  1.00 88.19           C
ATOM   1730  C   TYR A 126      -0.296   4.038   3.319  1.00 88.19           C
ATOM   1731  O   TYR A 126      -0.510   3.388   2.297  1.00 88.19           O
ATOM   1732  HA  TYR A 126       1.801   4.210   2.883  1.00 88.19           H
ATOM   1733  CB  TYR A 126       1.504   3.633   4.993  1.00 88.19           C
ATOM   1734 1HB  TYR A 126       2.543   3.845   5.244  1.00 88.19           H
ATOM   1735 2HB  TYR A 126       0.895   4.000   5.818  1.00 88.19           H
ATOM   1736  CG  TYR A 126       1.321   2.118   4.878  1.00 88.19           C
ATOM   1737  CD1 TYR A 126       0.480   1.456   5.749  1.00 88.19           C
ATOM   1738  HD1 TYR A 126      -0.054   2.013   6.519  1.00 88.19           H
ATOM   1739  CD2 TYR A 126       1.998   1.413   3.903  1.00 88.19           C
ATOM   1740  HD2 TYR A 126       2.662   1.936   3.215  1.00 88.19           H
ATOM   1741  CE1 TYR A 126       0.308   0.031   5.641  1.00 88.19           C
ATOM   1742  HE1 TYR A 126      -0.353  -0.504   6.323  1.00 88.19           H
ATOM   1743  CE2 TYR A 126       1.826  -0.012   3.795  1.00 88.19           C
ATOM   1744  HE2 TYR A 126       2.354  -0.581   3.030  1.00 88.19           H
ATOM   1745  CZ  TYR A 126       0.989  -0.633   4.669  1.00 88.19           C
ATOM   1746  OH  TYR A 126       0.827  -1.979   4.567  1.00 88.19           O
ATOM   1747  HH  TYR A 126       0.929  -2.265   3.614  1.00 88.19           H
ATOM   1748  HN  TYR A 126       1.490   5.998   5.013  1.00 88.19           H
ATOM   1749  N   LYS A 127      -1.239   4.475   4.142  1.00 88.00           N
ATOM   1750  CA  LYS A 127      -2.634   4.130   3.931  1.00 88.00           C
ATOM   1751  C   LYS A 127      -3.114   4.746   2.615  1.00 88.00           C
ATOM   1752  O   LYS A 127      -3.904   4.140   1.893  1.00 88.00           O
ATOM   1753  HA  LYS A 127      -2.694   3.045   3.846  1.00 88.00           H
ATOM   1754  CB  LYS A 127      -3.476   4.536   5.142  1.00 88.00           C
ATOM   1755 1HB  LYS A 127      -3.245   5.564   5.422  1.00 88.00           H
ATOM   1756 2HB  LYS A 127      -4.533   4.508   4.881  1.00 88.00           H
ATOM   1757  CG  LYS A 127      -3.212   3.607   6.329  1.00 88.00           C
ATOM   1758 1HG  LYS A 127      -2.146   3.593   6.554  1.00 88.00           H
ATOM   1759 2HG  LYS A 127      -3.719   3.990   7.215  1.00 88.00           H
ATOM   1760  CD  LYS A 127      -3.695   2.187   6.031  1.00 88.00           C
ATOM   1761 1HD  LYS A 127      -4.731   2.215   5.691  1.00 88.00           H
ATOM   1762 2HD  LYS A 127      -3.105   1.761   5.220  1.00 88.00           H
ATOM   1763  CE  LYS A 127      -3.584   1.298   7.272  1.00 88.00           C
ATOM   1764 1HE  LYS A 127      -2.550   1.274   7.617  1.00 88.00           H
ATOM   1765 2HE  LYS A 127      -4.181   1.717   8.081  1.00 88.00           H
ATOM   1766  NZ  LYS A 127      -4.043  -0.076   6.968  1.00 88.00           N
ATOM   1767 1HZ  LYS A 127      -3.996  -0.641   7.809  1.00 88.00           H
ATOM   1768 2HZ  LYS A 127      -5.000  -0.046   6.634  1.00 88.00           H
ATOM   1769 3HZ  LYS A 127      -3.448  -0.481   6.254  1.00 88.00           H
ATOM   1770  HN  LYS A 127      -1.062   5.052   4.939  1.00 88.00           H
ATOM   1771  N   MET A 128      -2.616   5.944   2.343  1.00 91.82           N
ATOM   1772  CA  MET A 128      -2.962   6.637   1.114  1.00 91.82           C
ATOM   1773  C   MET A 128      -2.459   5.869  -0.110  1.00 91.82           C
ATOM   1774  O   MET A 128      -3.182   5.717  -1.093  1.00 91.82           O
ATOM   1775  HA  MET A 128      -4.051   6.683   1.100  1.00 91.82           H
ATOM   1776  CB  MET A 128      -2.347   8.038   1.127  1.00 91.82           C
ATOM   1777 1HB  MET A 128      -2.636   8.558   2.040  1.00 91.82           H
ATOM   1778 2HB  MET A 128      -1.259   7.961   1.135  1.00 91.82           H
ATOM   1779  CG  MET A 128      -2.797   8.846  -0.092  1.00 91.82           C
ATOM   1780 1HG  MET A 128      -2.653   8.260  -1.000  1.00 91.82           H
ATOM   1781 2HG  MET A 128      -3.862   9.064  -0.020  1.00 91.82           H
ATOM   1782  SD  MET A 128      -1.868  10.367  -0.194  1.00 91.82           S
ATOM   1783  CE  MET A 128      -0.252   9.717  -0.584  1.00 91.82           C
ATOM   1784 1HE  MET A 128       0.075   9.051   0.214  1.00 91.82           H
ATOM   1785 2HE  MET A 128      -0.300   9.164  -1.522  1.00 91.82           H
ATOM   1786 3HE  MET A 128       0.456  10.540  -0.684  1.00 91.82           H
ATOM   1787  HN  MET A 128      -1.987   6.438   2.944  1.00 91.82           H
ATOM   1788  N   ASN A 129      -1.222   5.405  -0.009  1.00 92.10           N
ATOM   1789  CA  ASN A 129      -0.626   4.625  -1.081  1.00 92.10           C
ATOM   1790  C   ASN A 129      -1.471   3.373  -1.325  1.00 92.10           C
ATOM   1791  O   ASN A 129      -1.856   3.091  -2.459  1.00 92.10           O
ATOM   1792  HA  ASN A 129      -0.608   5.290  -1.944  1.00 92.10           H
ATOM   1793  CB  ASN A 129       0.790   4.176  -0.714  1.00 92.10           C
ATOM   1794 1HB  ASN A 129       1.461   5.034  -0.722  1.00 92.10           H
ATOM   1795 2HB  ASN A 129       0.797   3.775   0.300  1.00 92.10           H
ATOM   1796  CG  ASN A 129       1.299   3.114  -1.691  1.00 92.10           C
ATOM   1797  OD1 ASN A 129       1.064   1.927  -1.535  1.00 92.10           O
ATOM   1798  ND2 ASN A 129       2.007   3.606  -2.703  1.00 92.10           N
ATOM   1799 1HD2 ASN A 129       2.163   4.591  -2.772  1.00 92.10           H
ATOM   1800 2HD2 ASN A 129       2.383   2.990  -3.396  1.00 92.10           H
ATOM   1801  HN  ASN A 129      -0.631   5.554   0.784  1.00 92.10           H
ATOM   1802  N   PHE A 130      -1.734   2.655  -0.243  1.00 89.27           N
ATOM   1803  CA  PHE A 130      -2.388   1.361  -0.344  1.00 89.27           C
ATOM   1804  C   PHE A 130      -3.720   1.476  -1.088  1.00 89.27           C
ATOM   1805  O   PHE A 130      -3.954   0.763  -2.062  1.00 89.27           O
ATOM   1806  HA  PHE A 130      -1.719   0.704  -0.899  1.00 89.27           H
ATOM   1807  CB  PHE A 130      -2.655   0.883   1.085  1.00 89.27           C
ATOM   1808 1HB  PHE A 130      -1.706   0.810   1.616  1.00 89.27           H
ATOM   1809 2HB  PHE A 130      -3.253   1.632   1.603  1.00 89.27           H
ATOM   1810  CG  PHE A 130      -3.373  -0.466   1.165  1.00 89.27           C
ATOM   1811  CD1 PHE A 130      -4.731  -0.511   1.226  1.00 89.27           C
ATOM   1812  HD1 PHE A 130      -5.307   0.414   1.217  1.00 89.27           H
ATOM   1813  CD2 PHE A 130      -2.653  -1.620   1.176  1.00 89.27           C
ATOM   1814  HD2 PHE A 130      -1.565  -1.584   1.127  1.00 89.27           H
ATOM   1815  CE1 PHE A 130      -5.397  -1.763   1.300  1.00 89.27           C
ATOM   1816  HE1 PHE A 130      -6.485  -1.799   1.349  1.00 89.27           H
ATOM   1817  CE2 PHE A 130      -3.319  -2.872   1.250  1.00 89.27           C
ATOM   1818  HE2 PHE A 130      -2.742  -3.797   1.259  1.00 89.27           H
ATOM   1819  CZ  PHE A 130      -4.677  -2.917   1.311  1.00 89.27           C
ATOM   1820  HZ  PHE A 130      -5.189  -3.878   1.368  1.00 89.27           H
ATOM   1821  HN  PHE A 130      -1.510   2.944   0.688  1.00 89.27           H
ATOM   1822  N   TYR A 131      -4.557   2.380  -0.600  1.00 88.22           N
ATOM   1823  CA  TYR A 131      -5.900   2.522  -1.137  1.00 88.22           C
ATOM   1824  C   TYR A 131      -5.862   2.975  -2.598  1.00 88.22           C
ATOM   1825  O   TYR A 131      -6.612   2.465  -3.429  1.00 88.22           O
ATOM   1826  HA  TYR A 131      -6.390   1.550  -1.078  1.00 88.22           H
ATOM   1827  CB  TYR A 131      -6.577   3.607  -0.297  1.00 88.22           C
ATOM   1828 1HB  TYR A 131      -5.970   4.511  -0.332  1.00 88.22           H
ATOM   1829 2HB  TYR A 131      -7.540   3.852  -0.746  1.00 88.22           H
ATOM   1830  CG  TYR A 131      -6.798   3.215   1.165  1.00 88.22           C
ATOM   1831  CD1 TYR A 131      -7.142   1.917   1.487  1.00 88.22           C
ATOM   1832  HD1 TYR A 131      -7.255   1.172   0.700  1.00 88.22           H
ATOM   1833  CD2 TYR A 131      -6.654   4.158   2.162  1.00 88.22           C
ATOM   1834  HD2 TYR A 131      -6.383   5.183   1.908  1.00 88.22           H
ATOM   1835  CE1 TYR A 131      -7.350   1.548   2.864  1.00 88.22           C
ATOM   1836  HE1 TYR A 131      -7.621   0.527   3.132  1.00 88.22           H
ATOM   1837  CE2 TYR A 131      -6.862   3.789   3.539  1.00 88.22           C
ATOM   1838  HE2 TYR A 131      -6.751   4.524   4.336  1.00 88.22           H
ATOM   1839  CZ  TYR A 131      -7.199   2.502   3.821  1.00 88.22           C
ATOM   1840  OH  TYR A 131      -7.396   2.153   5.121  1.00 88.22           O
ATOM   1841  HH  TYR A 131      -7.415   2.971   5.695  1.00 88.22           H
ATOM   1842  HN  TYR A 131      -4.332   3.007   0.146  1.00 88.22           H
ATOM   1843  N   SER A 132      -4.980   3.927  -2.866  1.00 91.01           N
ATOM   1844  CA  SER A 132      -4.863   4.483  -4.203  1.00 91.01           C
ATOM   1845  C   SER A 132      -4.395   3.402  -5.180  1.00 91.01           C
ATOM   1846  O   SER A 132      -4.884   3.324  -6.306  1.00 91.01           O
ATOM   1847  HA  SER A 132      -5.865   4.825  -4.463  1.00 91.01           H
ATOM   1848  CB  SER A 132      -3.898   5.670  -4.224  1.00 91.01           C
ATOM   1849 1HB  SER A 132      -3.795   6.035  -5.245  1.00 91.01           H
ATOM   1850 2HB  SER A 132      -4.316   6.486  -3.634  1.00 91.01           H
ATOM   1851  OG  SER A 132      -2.615   5.324  -3.711  1.00 91.01           O
ATOM   1852  HG  SER A 132      -2.499   5.703  -2.793  1.00 91.01           H
ATOM   1853  HN  SER A 132      -4.355   4.316  -2.190  1.00 91.01           H
ATOM   1854  N   CYS A 133      -3.454   2.595  -4.714  1.00 87.05           N
ATOM   1855  CA  CYS A 133      -2.898   1.537  -5.540  1.00 87.05           C
ATOM   1856  C   CYS A 133      -4.021   0.559  -5.889  1.00 87.05           C
ATOM   1857  O   CYS A 133      -4.186   0.185  -7.049  1.00 87.05           O
ATOM   1858  HA  CYS A 133      -2.507   2.014  -6.439  1.00 87.05           H
ATOM   1859  CB  CYS A 133      -1.725   0.837  -4.850  1.00 87.05           C
ATOM   1860 1HB  CYS A 133      -1.976   0.629  -3.810  1.00 87.05           H
ATOM   1861 2HB  CYS A 133      -1.531  -0.123  -5.328  1.00 87.05           H
ATOM   1862  SG  CYS A 133      -0.231   1.890  -4.933  1.00 87.05           S
ATOM   1863  HG  CYS A 133      -0.605   2.738  -3.980  1.00 87.05           H
ATOM   1864  HN  CYS A 133      -3.072   2.655  -3.791  1.00 87.05           H
ATOM   1865  N   VAL A 134      -4.765   0.172  -4.863  1.00 85.69           N
ATOM   1866  CA  VAL A 134      -5.831  -0.800  -5.035  1.00 85.69           C
ATOM   1867  C   VAL A 134      -6.812  -0.293  -6.095  1.00 85.69           C
ATOM   1868  O   VAL A 134      -7.192  -1.035  -6.999  1.00 85.69           O
ATOM   1869  HA  VAL A 134      -5.378  -1.725  -5.391  1.00 85.69           H
ATOM   1870  CB  VAL A 134      -6.501  -1.088  -3.690  1.00 85.69           C
ATOM   1871  HB  VAL A 134      -6.813  -0.136  -3.261  1.00 85.69           H
ATOM   1872  CG1 VAL A 134      -7.749  -1.953  -3.873  1.00 85.69           C
ATOM   1873 1HG1 VAL A 134      -8.461  -1.432  -4.513  1.00 85.69           H
ATOM   1874 2HG1 VAL A 134      -7.470  -2.900  -4.334  1.00 85.69           H
ATOM   1875 3HG1 VAL A 134      -8.205  -2.142  -2.901  1.00 85.69           H
ATOM   1876  CG2 VAL A 134      -5.517  -1.742  -2.717  1.00 85.69           C
ATOM   1877 1HG2 VAL A 134      -5.161  -2.682  -3.138  1.00 85.69           H
ATOM   1878 2HG2 VAL A 134      -4.672  -1.074  -2.551  1.00 85.69           H
ATOM   1879 3HG2 VAL A 134      -6.019  -1.935  -1.769  1.00 85.69           H
ATOM   1880  HN  VAL A 134      -4.650   0.511  -3.929  1.00 85.69           H
ATOM   1881  N   LEU A 135      -7.193   0.968  -5.947  1.00 87.12           N
ATOM   1882  CA  LEU A 135      -8.204   1.550  -6.813  1.00 87.12           C
ATOM   1883  C   LEU A 135      -7.657   1.645  -8.238  1.00 87.12           C
ATOM   1884  O   LEU A 135      -8.375   1.384  -9.202  1.00 87.12           O
ATOM   1885  HA  LEU A 135      -9.059   0.874  -6.816  1.00 87.12           H
ATOM   1886  CB  LEU A 135      -8.687   2.887  -6.248  1.00 87.12           C
ATOM   1887 1HB  LEU A 135      -7.819   3.527  -6.091  1.00 87.12           H
ATOM   1888 2HB  LEU A 135      -9.310   3.373  -7.000  1.00 87.12           H
ATOM   1889  CG  LEU A 135      -9.477   2.817  -4.940  1.00 87.12           C
ATOM   1890  HG  LEU A 135      -8.898   2.237  -4.221  1.00 87.12           H
ATOM   1891  CD1 LEU A 135      -9.673   4.212  -4.342  1.00 87.12           C
ATOM   1892 1HD1 LEU A 135      -8.701   4.660  -4.140  1.00 87.12           H
ATOM   1893 2HD1 LEU A 135     -10.221   4.836  -5.048  1.00 87.12           H
ATOM   1894 3HD1 LEU A 135     -10.238   4.133  -3.413  1.00 87.12           H
ATOM   1895  CD2 LEU A 135     -10.807   2.088  -5.141  1.00 87.12           C
ATOM   1896 1HD2 LEU A 135     -11.405   2.619  -5.882  1.00 87.12           H
ATOM   1897 2HD2 LEU A 135     -10.616   1.072  -5.488  1.00 87.12           H
ATOM   1898 3HD2 LEU A 135     -11.349   2.052  -4.196  1.00 87.12           H
ATOM   1899  HN  LEU A 135      -6.823   1.586  -5.254  1.00 87.12           H
ATOM   1900  N   LEU A 136      -6.389   2.021  -8.327  1.00 88.73           N
ATOM   1901  CA  LEU A 136      -5.752   2.206  -9.620  1.00 88.73           C
ATOM   1902  C   LEU A 136      -5.700   0.865 -10.354  1.00 88.73           C
ATOM   1903  O   LEU A 136      -6.007   0.792 -11.543  1.00 88.73           O
ATOM   1904  HA  LEU A 136      -6.374   2.891 -10.195  1.00 88.73           H
ATOM   1905  CB  LEU A 136      -4.383   2.869  -9.452  1.00 88.73           C
ATOM   1906 1HB  LEU A 136      -3.858   2.371  -8.637  1.00 88.73           H
ATOM   1907 2HB  LEU A 136      -3.804   2.694 -10.359  1.00 88.73           H
ATOM   1908  CG  LEU A 136      -4.396   4.373  -9.171  1.00 88.73           C
ATOM   1909  HG  LEU A 136      -5.109   4.564  -8.368  1.00 88.73           H
ATOM   1910  CD1 LEU A 136      -3.027   4.851  -8.683  1.00 88.73           C
ATOM   1911 1HD1 LEU A 136      -2.765   4.326  -7.765  1.00 88.73           H
ATOM   1912 2HD1 LEU A 136      -2.277   4.645  -9.447  1.00 88.73           H
ATOM   1913 3HD1 LEU A 136      -3.064   5.923  -8.490  1.00 88.73           H
ATOM   1914  CD2 LEU A 136      -4.874   5.156 -10.395  1.00 88.73           C
ATOM   1915 1HD2 LEU A 136      -4.205   4.963 -11.234  1.00 88.73           H
ATOM   1916 2HD2 LEU A 136      -5.884   4.841 -10.657  1.00 88.73           H
ATOM   1917 3HD2 LEU A 136      -4.874   6.222 -10.168  1.00 88.73           H
ATOM   1918  HN  LEU A 136      -5.802   2.199  -7.537  1.00 88.73           H
ATOM   1919  N   ILE A 137      -5.310  -0.163  -9.615  1.00 83.28           N
ATOM   1920  CA  ILE A 137      -5.179  -1.491 -10.191  1.00 83.28           C
ATOM   1921  C   ILE A 137      -6.531  -1.936 -10.750  1.00 83.28           C
ATOM   1922  O   ILE A 137      -6.603  -2.487 -11.847  1.00 83.28           O
ATOM   1923  HA  ILE A 137      -4.470  -1.420 -11.016  1.00 83.28           H
ATOM   1924  CB  ILE A 137      -4.586  -2.462  -9.168  1.00 83.28           C
ATOM   1925  HB  ILE A 137      -5.099  -2.312  -8.218  1.00 83.28           H
ATOM   1926  CG1 ILE A 137      -3.103  -2.171  -8.931  1.00 83.28           C
ATOM   1927 1HG1 ILE A 137      -2.528  -2.453  -9.814  1.00 83.28           H
ATOM   1928 2HG1 ILE A 137      -2.957  -1.101  -8.785  1.00 83.28           H
ATOM   1929  CG2 ILE A 137      -4.826  -3.914  -9.587  1.00 83.28           C
ATOM   1930 1HG2 ILE A 137      -5.898  -4.098  -9.663  1.00 83.28           H
ATOM   1931 2HG2 ILE A 137      -4.357  -4.095 -10.554  1.00 83.28           H
ATOM   1932 3HG2 ILE A 137      -4.395  -4.583  -8.842  1.00 83.28           H
ATOM   1933  CD1 ILE A 137      -2.582  -2.935  -7.712  1.00 83.28           C
ATOM   1934 1HD1 ILE A 137      -3.143  -2.632  -6.827  1.00 83.28           H
ATOM   1935 2HD1 ILE A 137      -2.707  -4.005  -7.872  1.00 83.28           H
ATOM   1936 3HD1 ILE A 137      -1.525  -2.710  -7.566  1.00 83.28           H
ATOM   1937  HN  ILE A 137      -5.086  -0.100  -8.643  1.00 83.28           H
ATOM   1938  N   MET A 138      -7.571  -1.681  -9.969  1.00 83.89           N
ATOM   1939  CA  MET A 138      -8.920  -2.028 -10.382  1.00 83.89           C
ATOM   1940  C   MET A 138      -9.285  -1.336 -11.698  1.00 83.89           C
ATOM   1941  O   MET A 138      -9.828  -1.966 -12.604  1.00 83.89           O
ATOM   1942  HA  MET A 138      -8.916  -3.109 -10.521  1.00 83.89           H
ATOM   1943  CB  MET A 138      -9.911  -1.610  -9.294  1.00 83.89           C
ATOM   1944 1HB  MET A 138      -9.587  -2.005  -8.331  1.00 83.89           H
ATOM   1945 2HB  MET A 138      -9.923  -0.524  -9.205  1.00 83.89           H
ATOM   1946  CG  MET A 138     -11.319  -2.117  -9.611  1.00 83.89           C
ATOM   1947 1HG  MET A 138     -11.633  -1.756 -10.590  1.00 83.89           H
ATOM   1948 2HG  MET A 138     -11.321  -3.206  -9.657  1.00 83.89           H
ATOM   1949  SD  MET A 138     -12.465  -1.560  -8.360  1.00 83.89           S
ATOM   1950  CE  MET A 138     -12.395   0.201  -8.638  1.00 83.89           C
ATOM   1951 1HE  MET A 138     -11.374   0.552  -8.491  1.00 83.89           H
ATOM   1952 2HE  MET A 138     -12.712   0.421  -9.658  1.00 83.89           H
ATOM   1953 3HE  MET A 138     -13.057   0.707  -7.935  1.00 83.89           H
ATOM   1954  HN  MET A 138      -7.503  -1.246  -9.071  1.00 83.89           H
ATOM   1955  N   CYS A 139      -8.973  -0.050 -11.760  1.00 86.35           N
ATOM   1956  CA  CYS A 139      -9.330   0.751 -12.918  1.00 86.35           C
ATOM   1957  C   CYS A 139      -8.561   0.216 -14.128  1.00 86.35           C
ATOM   1958  O   CYS A 139      -9.086   0.190 -15.240  1.00 86.35           O
ATOM   1959  HA  CYS A 139     -10.404   0.635 -13.060  1.00 86.35           H
ATOM   1960  CB  CYS A 139      -9.058   2.238 -12.682  1.00 86.35           C
ATOM   1961 1HB  CYS A 139      -8.036   2.379 -12.331  1.00 86.35           H
ATOM   1962 2HB  CYS A 139      -9.152   2.787 -13.620  1.00 86.35           H
ATOM   1963  SG  CYS A 139     -10.238   2.902 -11.451  1.00 86.35           S
ATOM   1964  HG  CYS A 139      -9.612   2.416 -10.383  1.00 86.35           H
ATOM   1965  HN  CYS A 139      -8.486   0.442 -11.039  1.00 86.35           H
ATOM   1966  N   ILE A 140      -7.329  -0.198 -13.870  1.00 83.66           N
ATOM   1967  CA  ILE A 140      -6.480  -0.724 -14.926  1.00 83.66           C
ATOM   1968  C   ILE A 140      -7.138  -1.963 -15.534  1.00 83.66           C
ATOM   1969  O   ILE A 140      -7.171  -2.118 -16.754  1.00 83.66           O
ATOM   1970  HA  ILE A 140      -6.406   0.042 -15.698  1.00 83.66           H
ATOM   1971  CB  ILE A 140      -5.065  -0.974 -14.401  1.00 83.66           C
ATOM   1972  HB  ILE A 140      -5.143  -1.451 -13.424  1.00 83.66           H
ATOM   1973  CG1 ILE A 140      -4.313   0.343 -14.201  1.00 83.66           C
ATOM   1974 1HG1 ILE A 140      -4.054   0.769 -15.171  1.00 83.66           H
ATOM   1975 2HG1 ILE A 140      -4.959   1.063 -13.700  1.00 83.66           H
ATOM   1976  CG2 ILE A 140      -4.303  -1.937 -15.314  1.00 83.66           C
ATOM   1977 1HG2 ILE A 140      -4.832  -2.889 -15.361  1.00 83.66           H
ATOM   1978 2HG2 ILE A 140      -4.234  -1.510 -16.315  1.00 83.66           H
ATOM   1979 3HG2 ILE A 140      -3.301  -2.097 -14.917  1.00 83.66           H
ATOM   1980  CD1 ILE A 140      -3.042   0.130 -13.377  1.00 83.66           C
ATOM   1981 1HD1 ILE A 140      -3.306  -0.273 -12.399  1.00 83.66           H
ATOM   1982 2HD1 ILE A 140      -2.387  -0.572 -13.894  1.00 83.66           H
ATOM   1983 3HD1 ILE A 140      -2.526   1.082 -13.250  1.00 83.66           H
ATOM   1984  HN  ILE A 140      -6.911  -0.178 -12.962  1.00 83.66           H
ATOM   1985  N   SER A 141      -7.647  -2.816 -14.656  1.00 80.52           N
ATOM   1986  CA  SER A 141      -8.229  -4.075 -15.086  1.00 80.52           C
ATOM   1987  C   SER A 141      -9.482  -3.814 -15.924  1.00 80.52           C
ATOM   1988  O   SER A 141      -9.707  -4.478 -16.934  1.00 80.52           O
ATOM   1989  HA  SER A 141      -7.459  -4.558 -15.689  1.00 80.52           H
ATOM   1990  CB  SER A 141      -8.567  -4.964 -13.887  1.00 80.52           C
ATOM   1991 1HB  SER A 141      -9.171  -4.399 -13.177  1.00 80.52           H
ATOM   1992 2HB  SER A 141      -9.173  -5.807 -14.220  1.00 80.52           H
ATOM   1993  OG  SER A 141      -7.397  -5.449 -13.235  1.00 80.52           O
ATOM   1994  HG  SER A 141      -7.651  -5.966 -12.417  1.00 80.52           H
ATOM   1995  HN  SER A 141      -7.665  -2.657 -13.669  1.00 80.52           H
ATOM   1996  N   VAL A 142     -10.265  -2.845 -15.473  1.00 81.28           N
ATOM   1997  CA  VAL A 142     -11.478  -2.472 -16.181  1.00 81.28           C
ATOM   1998  C   VAL A 142     -11.108  -1.880 -17.542  1.00 81.28           C
ATOM   1999  O   VAL A 142     -11.760  -2.166 -18.545  1.00 81.28           O
ATOM   2000  HA  VAL A 142     -12.058  -3.382 -16.340  1.00 81.28           H
ATOM   2001  CB  VAL A 142     -12.314  -1.521 -15.322  1.00 81.28           C
ATOM   2002  HB  VAL A 142     -11.684  -0.675 -15.048  1.00 81.28           H
ATOM   2003  CG1 VAL A 142     -13.511  -0.982 -16.107  1.00 81.28           C
ATOM   2004 1HG1 VAL A 142     -13.155  -0.440 -16.984  1.00 81.28           H
ATOM   2005 2HG1 VAL A 142     -14.142  -1.812 -16.424  1.00 81.28           H
ATOM   2006 3HG1 VAL A 142     -14.087  -0.308 -15.473  1.00 81.28           H
ATOM   2007  CG2 VAL A 142     -12.769  -2.205 -14.031  1.00 81.28           C
ATOM   2008 1HG2 VAL A 142     -13.374  -3.078 -14.276  1.00 81.28           H
ATOM   2009 2HG2 VAL A 142     -11.896  -2.518 -13.458  1.00 81.28           H
ATOM   2010 3HG2 VAL A 142     -13.361  -1.507 -13.439  1.00 81.28           H
ATOM   2011  HN  VAL A 142     -10.082  -2.319 -14.642  1.00 81.28           H
ATOM   2012  N   ASP A 143     -10.063  -1.065 -17.532  1.00 80.74           N
ATOM   2013  CA  ASP A 143      -9.643  -0.373 -18.739  1.00 80.74           C
ATOM   2014  C   ASP A 143      -9.191  -1.399 -19.779  1.00 80.74           C
ATOM   2015  O   ASP A 143      -9.486  -1.258 -20.965  1.00 80.74           O
ATOM   2016  HA  ASP A 143     -10.517   0.193 -19.064  1.00 80.74           H
ATOM   2017  CB  ASP A 143      -8.467   0.564 -18.455  1.00 80.74           C
ATOM   2018 1HB  ASP A 143      -8.729   1.249 -17.649  1.00 80.74           H
ATOM   2019 2HB  ASP A 143      -7.610  -0.017 -18.114  1.00 80.74           H
ATOM   2020  CG  ASP A 143      -8.086   1.360 -19.705  1.00 80.74           C
ATOM   2021  OD1 ASP A 143      -9.003   1.986 -20.280  1.00 80.74           O
ATOM   2022  OD2 ASP A 143      -6.888   1.324 -20.058  1.00 80.74           O
ATOM   2023  HN  ASP A 143      -9.509  -0.875 -16.722  1.00 80.74           H
ATOM   2024  N   ARG A 144      -8.481  -2.409 -19.297  1.00 75.83           N
ATOM   2025  CA  ARG A 144      -7.968  -3.448 -20.173  1.00 75.83           C
ATOM   2026  C   ARG A 144      -9.122  -4.260 -20.765  1.00 75.83           C
ATOM   2027  O   ARG A 144      -9.089  -4.627 -21.939  1.00 75.83           O
ATOM   2028  HA  ARG A 144      -7.425  -2.913 -20.952  1.00 75.83           H
ATOM   2029  CB  ARG A 144      -7.026  -4.389 -19.420  1.00 75.83           C
ATOM   2030 1HB  ARG A 144      -7.423  -4.587 -18.424  1.00 75.83           H
ATOM   2031 2HB  ARG A 144      -6.971  -5.347 -19.937  1.00 75.83           H
ATOM   2032  CG  ARG A 144      -5.625  -3.785 -19.305  1.00 75.83           C
ATOM   2033 1HG  ARG A 144      -5.250  -3.536 -20.297  1.00 75.83           H
ATOM   2034 2HG  ARG A 144      -5.671  -2.855 -18.739  1.00 75.83           H
ATOM   2035  CD  ARG A 144      -4.663  -4.758 -18.619  1.00 75.83           C
ATOM   2036 1HD  ARG A 144      -4.873  -4.798 -17.550  1.00 75.83           H
ATOM   2037 2HD  ARG A 144      -4.810  -5.764 -19.011  1.00 75.83           H
ATOM   2038  NE  ARG A 144      -3.264  -4.328 -18.842  1.00 75.83           N
ATOM   2039  HE  ARG A 144      -3.080  -3.348 -18.906  1.00 75.83           H
ATOM   2040  CZ  ARG A 144      -2.230  -5.171 -18.964  1.00 75.83           C
ATOM   2041  NH1 ARG A 144      -2.419  -6.496 -18.887  1.00 75.83           N
ATOM   2042 1HH1 ARG A 144      -3.338  -6.862 -18.737  1.00 75.83           H
ATOM   2043 2HH1 ARG A 144      -1.642  -7.118 -18.979  1.00 75.83           H
ATOM   2044  NH2 ARG A 144      -1.004  -4.670 -19.165  1.00 75.83           N
ATOM   2045 1HH2 ARG A 144      -0.221  -5.286 -19.258  1.00 75.83           H
ATOM   2046 2HH2 ARG A 144      -0.871  -3.681 -19.222  1.00 75.83           H
ATOM   2047  HN  ARG A 144      -8.255  -2.523 -18.330  1.00 75.83           H
ATOM   2048  N   TYR A 145     -10.114  -4.517 -19.926  1.00 77.05           N
ATOM   2049  CA  TYR A 145     -11.306  -5.220 -20.369  1.00 77.05           C
ATOM   2050  C   TYR A 145     -11.945  -4.514 -21.567  1.00 77.05           C
ATOM   2051  O   TYR A 145     -12.175  -5.131 -22.606  1.00 77.05           O
ATOM   2052  HA  TYR A 145     -11.013  -6.227 -20.665  1.00 77.05           H
ATOM   2053  CB  TYR A 145     -12.281  -5.181 -19.191  1.00 77.05           C
ATOM   2054 1HB  TYR A 145     -11.863  -5.761 -18.368  1.00 77.05           H
ATOM   2055 2HB  TYR A 145     -12.373  -4.153 -18.842  1.00 77.05           H
ATOM   2056  CG  TYR A 145     -13.675  -5.720 -19.518  1.00 77.05           C
ATOM   2057  CD1 TYR A 145     -14.776  -4.894 -19.418  1.00 77.05           C
ATOM   2058  HD1 TYR A 145     -14.652  -3.857 -19.106  1.00 77.05           H
ATOM   2059  CD2 TYR A 145     -13.832  -7.033 -19.913  1.00 77.05           C
ATOM   2060  HD2 TYR A 145     -12.963  -7.686 -19.992  1.00 77.05           H
ATOM   2061  CE1 TYR A 145     -16.087  -5.401 -19.726  1.00 77.05           C
ATOM   2062  HE1 TYR A 145     -16.965  -4.759 -19.652  1.00 77.05           H
ATOM   2063  CE2 TYR A 145     -15.144  -7.541 -20.222  1.00 77.05           C
ATOM   2064  HE2 TYR A 145     -15.282  -8.576 -20.535  1.00 77.05           H
ATOM   2065  CZ  TYR A 145     -16.207  -6.699 -20.113  1.00 77.05           C
ATOM   2066  OH  TYR A 145     -17.446  -7.179 -20.404  1.00 77.05           O
ATOM   2067  HH  TYR A 145     -18.127  -6.454 -20.295  1.00 77.05           H
ATOM   2068  HN  TYR A 145     -10.113  -4.255 -18.961  1.00 77.05           H
ATOM   2069  N   ILE A 146     -12.214  -3.229 -21.382  1.00 77.74           N
ATOM   2070  CA  ILE A 146     -12.932  -2.463 -22.386  1.00 77.74           C
ATOM   2071  C   ILE A 146     -12.123  -2.449 -23.685  1.00 77.74           C
ATOM   2072  O   ILE A 146     -12.684  -2.578 -24.772  1.00 77.74           O
ATOM   2073  HA  ILE A 146     -13.876  -2.973 -22.574  1.00 77.74           H
ATOM   2074  CB  ILE A 146     -13.268  -1.068 -21.856  1.00 77.74           C
ATOM   2075  HB  ILE A 146     -12.348  -0.610 -21.492  1.00 77.74           H
ATOM   2076  CG1 ILE A 146     -14.232  -1.149 -20.671  1.00 77.74           C
ATOM   2077 1HG1 ILE A 146     -15.224  -1.430 -21.023  1.00 77.74           H
ATOM   2078 2HG1 ILE A 146     -13.904  -1.930 -19.984  1.00 77.74           H
ATOM   2079  CG2 ILE A 146     -13.807  -0.172 -22.973  1.00 77.74           C
ATOM   2080 1HG2 ILE A 146     -13.056  -0.076 -23.757  1.00 77.74           H
ATOM   2081 2HG2 ILE A 146     -14.712  -0.615 -23.389  1.00 77.74           H
ATOM   2082 3HG2 ILE A 146     -14.038   0.814 -22.569  1.00 77.74           H
ATOM   2083  CD1 ILE A 146     -14.306   0.189 -19.932  1.00 77.74           C
ATOM   2084 1HD1 ILE A 146     -13.317   0.454 -19.560  1.00 77.74           H
ATOM   2085 2HD1 ILE A 146     -14.657   0.962 -20.615  1.00 77.74           H
ATOM   2086 3HD1 ILE A 146     -14.998   0.103 -19.094  1.00 77.74           H
ATOM   2087  HN  ILE A 146     -11.951  -2.715 -20.566  1.00 77.74           H
ATOM   2088  N   ALA A 147     -10.816  -2.291 -23.529  1.00 76.63           N
ATOM   2089  CA  ALA A 147      -9.932  -2.196 -24.678  1.00 76.63           C
ATOM   2090  C   ALA A 147     -10.031  -3.481 -25.501  1.00 76.63           C
ATOM   2091  O   ALA A 147      -9.889  -3.453 -26.723  1.00 76.63           O
ATOM   2092  HA  ALA A 147     -10.269  -1.357 -25.287  1.00 76.63           H
ATOM   2093  CB  ALA A 147      -8.505  -1.917 -24.202  1.00 76.63           C
ATOM   2094 1HB  ALA A 147      -8.483  -0.979 -23.648  1.00 76.63           H
ATOM   2095 2HB  ALA A 147      -8.173  -2.729 -23.555  1.00 76.63           H
ATOM   2096 3HB  ALA A 147      -7.842  -1.845 -25.064  1.00 76.63           H
ATOM   2097  HN  ALA A 147     -10.362  -2.230 -22.640  1.00 76.63           H
ATOM   2098  N   ILE A 148     -10.275  -4.578 -24.800  1.00 73.03           N
ATOM   2099  CA  ILE A 148     -10.227  -5.891 -25.421  1.00 73.03           C
ATOM   2100  C   ILE A 148     -11.606  -6.233 -25.988  1.00 73.03           C
ATOM   2101  O   ILE A 148     -11.711  -6.812 -27.068  1.00 73.03           O
ATOM   2102  HA  ILE A 148      -9.518  -5.835 -26.248  1.00 73.03           H
ATOM   2103  CB  ILE A 148      -9.691  -6.931 -24.435  1.00 73.03           C
ATOM   2104  HB  ILE A 148     -10.274  -6.863 -23.517  1.00 73.03           H
ATOM   2105  CG1 ILE A 148      -8.235  -6.641 -24.069  1.00 73.03           C
ATOM   2106 1HG1 ILE A 148      -7.594  -6.832 -24.930  1.00 73.03           H
ATOM   2107 2HG1 ILE A 148      -8.123  -5.586 -23.816  1.00 73.03           H
ATOM   2108  CG2 ILE A 148      -9.873  -8.349 -24.982  1.00 73.03           C
ATOM   2109 1HG2 ILE A 148     -10.933  -8.540 -25.150  1.00 73.03           H
ATOM   2110 2HG2 ILE A 148      -9.332  -8.448 -25.922  1.00 73.03           H
ATOM   2111 3HG2 ILE A 148      -9.485  -9.068 -24.261  1.00 73.03           H
ATOM   2112  CD1 ILE A 148      -7.784  -7.504 -22.889  1.00 73.03           C
ATOM   2113 1HD1 ILE A 148      -8.411  -7.292 -22.023  1.00 73.03           H
ATOM   2114 2HD1 ILE A 148      -7.874  -8.557 -23.154  1.00 73.03           H
ATOM   2115 3HD1 ILE A 148      -6.745  -7.277 -22.649  1.00 73.03           H
ATOM   2116  HN  ILE A 148     -10.502  -4.580 -23.826  1.00 73.03           H
ATOM   2117  N   ALA A 149     -12.630  -5.860 -25.234  1.00 74.52           N
ATOM   2118  CA  ALA A 149     -13.988  -6.248 -25.573  1.00 74.52           C
ATOM   2119  C   ALA A 149     -14.526  -5.312 -26.657  1.00 74.52           C
ATOM   2120  O   ALA A 149     -15.151  -5.762 -27.616  1.00 74.52           O
ATOM   2121  HA  ALA A 149     -13.956  -7.264 -25.965  1.00 74.52           H
ATOM   2122  CB  ALA A 149     -14.852  -6.235 -24.310  1.00 74.52           C
ATOM   2123 1HB  ALA A 149     -14.445  -6.938 -23.583  1.00 74.52           H
ATOM   2124 2HB  ALA A 149     -14.857  -5.232 -23.883  1.00 74.52           H
ATOM   2125 3HB  ALA A 149     -15.872  -6.526 -24.564  1.00 74.52           H
ATOM   2126  HN  ALA A 149     -12.542  -5.305 -24.407  1.00 74.52           H
ATOM   2127  N   GLN A 150     -14.265  -4.027 -26.467  1.00 74.51           N
ATOM   2128  CA  GLN A 150     -14.779  -3.017 -27.376  1.00 74.51           C
ATOM   2129  C   GLN A 150     -13.649  -2.458 -28.243  1.00 74.51           C
ATOM   2130  O   GLN A 150     -13.603  -1.258 -28.512  1.00 74.51           O
ATOM   2131  HA  GLN A 150     -15.506  -3.534 -28.003  1.00 74.51           H
ATOM   2132  CB  GLN A 150     -15.486  -1.897 -26.608  1.00 74.51           C
ATOM   2133 1HB  GLN A 150     -14.777  -1.403 -25.944  1.00 74.51           H
ATOM   2134 2HB  GLN A 150     -15.846  -1.143 -27.308  1.00 74.51           H
ATOM   2135  CG  GLN A 150     -16.658  -2.447 -25.794  1.00 74.51           C
ATOM   2136 1HG  GLN A 150     -17.229  -3.150 -26.400  1.00 74.51           H
ATOM   2137 2HG  GLN A 150     -16.281  -3.001 -24.934  1.00 74.51           H
ATOM   2138  CD  GLN A 150     -17.572  -1.316 -25.317  1.00 74.51           C
ATOM   2139  OE1 GLN A 150     -17.338  -0.146 -25.569  1.00 74.51           O
ATOM   2140  NE2 GLN A 150     -18.623  -1.730 -24.615  1.00 74.51           N
ATOM   2141 1HE2 GLN A 150     -18.757  -2.706 -24.443  1.00 74.51           H
ATOM   2142 2HE2 GLN A 150     -19.280  -1.065 -24.259  1.00 74.51           H
ATOM   2143  HN  GLN A 150     -13.713  -3.674 -25.711  1.00 74.51           H
ATOM   2144  N   ALA A 151     -12.765  -3.354 -28.657  1.00 69.49           N
ATOM   2145  CA  ALA A 151     -11.561  -2.948 -29.361  1.00 69.49           C
ATOM   2146  C   ALA A 151     -11.942  -2.049 -30.539  1.00 69.49           C
ATOM   2147  O   ALA A 151     -11.210  -1.121 -30.878  1.00 69.49           O
ATOM   2148  HA  ALA A 151     -10.946  -2.378 -28.664  1.00 69.49           H
ATOM   2149  CB  ALA A 151     -10.784  -4.190 -29.802  1.00 69.49           C
ATOM   2150 1HB  ALA A 151     -10.511  -4.778 -28.926  1.00 69.49           H
ATOM   2151 2HB  ALA A 151     -11.406  -4.791 -30.465  1.00 69.49           H
ATOM   2152 3HB  ALA A 151      -9.880  -3.884 -30.330  1.00 69.49           H
ATOM   2153  HN  ALA A 151     -12.862  -4.340 -28.518  1.00 69.49           H
ATOM   2154  N   MET A 152     -13.087  -2.357 -31.130  1.00 62.92           N
ATOM   2155  CA  MET A 152     -13.530  -1.648 -32.319  1.00 62.92           C
ATOM   2156  C   MET A 152     -13.908  -0.203 -31.987  1.00 62.92           C
ATOM   2157  O   MET A 152     -13.624   0.710 -32.761  1.00 62.92           O
ATOM   2158  HA  MET A 152     -12.680  -1.661 -33.001  1.00 62.92           H
ATOM   2159  CB  MET A 152     -14.739  -2.367 -32.921  1.00 62.92           C
ATOM   2160 1HB  MET A 152     -15.493  -2.526 -32.150  1.00 62.92           H
ATOM   2161 2HB  MET A 152     -15.194  -1.740 -33.687  1.00 62.92           H
ATOM   2162  CG  MET A 152     -14.332  -3.711 -33.528  1.00 62.92           C
ATOM   2163 1HG  MET A 152     -13.252  -3.741 -33.673  1.00 62.92           H
ATOM   2164 2HG  MET A 152     -14.585  -4.520 -32.844  1.00 62.92           H
ATOM   2165  SD  MET A 152     -15.162  -3.951 -35.090  1.00 62.92           S
ATOM   2166  CE  MET A 152     -16.830  -4.222 -34.516  1.00 62.92           C
ATOM   2167 1HE  MET A 152     -16.852  -5.095 -33.864  1.00 62.92           H
ATOM   2168 2HE  MET A 152     -17.171  -3.347 -33.964  1.00 62.92           H
ATOM   2169 3HE  MET A 152     -17.485  -4.391 -35.371  1.00 62.92           H
ATOM   2170  HN  MET A 152     -13.707  -3.074 -30.810  1.00 62.92           H
ATOM   2171  N   ARG A 153     -14.542  -0.041 -30.835  1.00 65.81           N
ATOM   2172  CA  ARG A 153     -15.009   1.270 -30.416  1.00 65.81           C
ATOM   2173  C   ARG A 153     -13.919   1.993 -29.623  1.00 65.81           C
ATOM   2174  O   ARG A 153     -13.980   3.208 -29.443  1.00 65.81           O
ATOM   2175  HA  ARG A 153     -15.233   1.796 -31.345  1.00 65.81           H
ATOM   2176  CB  ARG A 153     -16.267   1.157 -29.553  1.00 65.81           C
ATOM   2177 1HB  ARG A 153     -16.127   0.383 -28.799  1.00 65.81           H
ATOM   2178 2HB  ARG A 153     -16.434   2.094 -29.022  1.00 65.81           H
ATOM   2179  CG  ARG A 153     -17.491   0.825 -30.410  1.00 65.81           C
ATOM   2180 1HG  ARG A 153     -17.563   1.531 -31.237  1.00 65.81           H
ATOM   2181 2HG  ARG A 153     -17.376  -0.167 -30.846  1.00 65.81           H
ATOM   2182  CD  ARG A 153     -18.774   0.876 -29.576  1.00 65.81           C
ATOM   2183 1HD  ARG A 153     -18.760   0.088 -28.824  1.00 65.81           H
ATOM   2184 2HD  ARG A 153     -18.833   1.825 -29.043  1.00 65.81           H
ATOM   2185  NE  ARG A 153     -19.954   0.717 -30.454  1.00 65.81           N
ATOM   2186  HE  ARG A 153     -19.798   0.615 -31.437  1.00 65.81           H
ATOM   2187  CZ  ARG A 153     -21.220   0.700 -30.015  1.00 65.81           C
ATOM   2188  NH1 ARG A 153     -21.489   0.832 -28.709  1.00 65.81           N
ATOM   2189 1HH1 ARG A 153     -20.742   0.944 -28.054  1.00 65.81           H
ATOM   2190 2HH1 ARG A 153     -22.436   0.818 -28.389  1.00 65.81           H
ATOM   2191  NH2 ARG A 153     -22.214   0.549 -30.901  1.00 65.81           N
ATOM   2192 1HH2 ARG A 153     -23.164   0.534 -30.590  1.00 65.81           H
ATOM   2193 2HH2 ARG A 153     -22.005   0.451 -31.874  1.00 65.81           H
ATOM   2194  HN  ARG A 153     -14.738  -0.783 -30.195  1.00 65.81           H
ATOM   2195  N   ALA A 154     -12.946   1.216 -29.172  1.00 63.29           N
ATOM   2196  CA  ALA A 154     -12.003   1.698 -28.177  1.00 63.29           C
ATOM   2197  C   ALA A 154     -11.192   2.854 -28.768  1.00 63.29           C
ATOM   2198  O   ALA A 154     -10.717   3.721 -28.036  1.00 63.29           O
ATOM   2199  HA  ALA A 154     -12.576   2.065 -27.326  1.00 63.29           H
ATOM   2200  CB  ALA A 154     -11.115   0.542 -27.712  1.00 63.29           C
ATOM   2201 1HB  ALA A 154     -11.736  -0.239 -27.274  1.00 63.29           H
ATOM   2202 2HB  ALA A 154     -10.569   0.138 -28.564  1.00 63.29           H
ATOM   2203 3HB  ALA A 154     -10.408   0.905 -26.966  1.00 63.29           H
ATOM   2204  HN  ALA A 154     -12.797   0.274 -29.473  1.00 63.29           H
ATOM   2205  N   HIS A 155     -11.060   2.829 -30.086  1.00 64.91           N
ATOM   2206  CA  HIS A 155     -10.184   3.767 -30.768  1.00 64.91           C
ATOM   2207  C   HIS A 155     -10.827   5.155 -30.778  1.00 64.91           C
ATOM   2208  O   HIS A 155     -10.187   6.142 -30.420  1.00 64.91           O
ATOM   2209  HA  HIS A 155      -9.260   3.808 -30.191  1.00 64.91           H
ATOM   2210  CB  HIS A 155      -9.836   3.264 -32.170  1.00 64.91           C
ATOM   2211 1HB  HIS A 155      -9.549   2.214 -32.108  1.00 64.91           H
ATOM   2212 2HB  HIS A 155     -10.729   3.313 -32.794  1.00 64.91           H
ATOM   2213  CG  HIS A 155      -8.726   4.036 -32.842  1.00 64.91           C
ATOM   2214  ND1 HIS A 155      -8.953   5.177 -33.591  1.00 64.91           N
ATOM   2215  HD1 HIS A 155      -9.845   5.597 -33.762  1.00 64.91           H
ATOM   2216  CD2 HIS A 155      -7.379   3.820 -32.868  1.00 64.91           C
ATOM   2217  HD2 HIS A 155      -6.856   3.000 -32.376  1.00 64.91           H
ATOM   2218  CE1 HIS A 155      -7.789   5.619 -34.044  1.00 64.91           C
ATOM   2219  HE1 HIS A 155      -7.636   6.501 -34.666  1.00 64.91           H
ATOM   2220  NE2 HIS A 155      -6.815   4.776 -33.595  1.00 64.91           N
ATOM   2221  HN  HIS A 155     -11.538   2.186 -30.684  1.00 64.91           H
ATOM   2222  N   THR A 156     -12.085   5.187 -31.194  1.00 68.22           N
ATOM   2223  CA  THR A 156     -12.782   6.449 -31.376  1.00 68.22           C
ATOM   2224  C   THR A 156     -13.034   7.118 -30.023  1.00 68.22           C
ATOM   2225  O   THR A 156     -13.255   8.326 -29.956  1.00 68.22           O
ATOM   2226  HA  THR A 156     -12.138   7.117 -31.948  1.00 68.22           H
ATOM   2227  CB  THR A 156     -14.062   6.172 -32.166  1.00 68.22           C
ATOM   2228  HB  THR A 156     -14.748   7.018 -32.104  1.00 68.22           H
ATOM   2229  OG1 THR A 156     -14.547   4.947 -31.623  1.00 68.22           O
ATOM   2230  HG1 THR A 156     -15.511   4.825 -31.861  1.00 68.22           H
ATOM   2231  CG2 THR A 156     -13.785   5.846 -33.635  1.00 68.22           C
ATOM   2232 1HG2 THR A 156     -13.155   4.959 -33.697  1.00 68.22           H
ATOM   2233 2HG2 THR A 156     -13.277   6.688 -34.104  1.00 68.22           H
ATOM   2234 3HG2 THR A 156     -14.728   5.658 -34.149  1.00 68.22           H
ATOM   2235  HN  THR A 156     -12.625   4.372 -31.404  1.00 68.22           H
ATOM   2236  N   TRP A 157     -12.994   6.304 -28.979  1.00 76.39           N
ATOM   2237  CA  TRP A 157     -13.374   6.765 -27.655  1.00 76.39           C
ATOM   2238  C   TRP A 157     -12.095   7.074 -26.876  1.00 76.39           C
ATOM   2239  O   TRP A 157     -12.136   7.284 -25.664  1.00 76.39           O
ATOM   2240  HA  TRP A 157     -13.966   7.673 -27.776  1.00 76.39           H
ATOM   2241  CB  TRP A 157     -14.269   5.741 -26.953  1.00 76.39           C
ATOM   2242 1HB  TRP A 157     -13.834   4.749 -27.077  1.00 76.39           H
ATOM   2243 2HB  TRP A 157     -14.278   5.953 -25.884  1.00 76.39           H
ATOM   2244  CG  TRP A 157     -15.710   5.717 -27.467  1.00 76.39           C
ATOM   2245  CD1 TRP A 157     -16.133   5.708 -28.738  1.00 76.39           C
ATOM   2246  HD1 TRP A 157     -15.471   5.715 -29.605  1.00 76.39           H
ATOM   2247  CD2 TRP A 157     -16.908   5.701 -26.663  1.00 76.39           C
ATOM   2248  NE1 TRP A 157     -17.510   5.686 -28.813  1.00 76.39           N
ATOM   2249  HE1 TRP A 157     -18.058   5.676 -29.650  1.00 76.39           H
ATOM   2250  CE2 TRP A 157     -17.997   5.682 -27.511  1.00 76.39           C
ATOM   2251  CE3 TRP A 157     -17.067   5.702 -25.266  1.00 76.39           C
ATOM   2252  HE3 TRP A 157     -16.224   5.716 -24.576  1.00 76.39           H
ATOM   2253  CZ2 TRP A 157     -19.321   5.663 -27.057  1.00 76.39           C
ATOM   2254  HZ2 TRP A 157     -20.165   5.649 -27.748  1.00 76.39           H
ATOM   2255  CZ3 TRP A 157     -18.397   5.683 -24.829  1.00 76.39           C
ATOM   2256  HZ3 TRP A 157     -18.577   5.683 -23.754  1.00 76.39           H
ATOM   2257  CH2 TRP A 157     -19.504   5.664 -25.669  1.00 76.39           C
ATOM   2258  HH2 TRP A 157     -20.510   5.650 -25.250  1.00 76.39           H
ATOM   2259  HN  TRP A 157     -12.708   5.347 -29.027  1.00 76.39           H
ATOM   2260  N   ARG A 158     -10.987   7.093 -27.603  1.00 73.67           N
ATOM   2261  CA  ARG A 158      -9.679   7.154 -26.973  1.00 73.67           C
ATOM   2262  C   ARG A 158      -9.530   8.456 -26.183  1.00 73.67           C
ATOM   2263  O   ARG A 158      -9.062   8.446 -25.046  1.00 73.67           O
ATOM   2264  HA  ARG A 158      -9.648   6.288 -26.311  1.00 73.67           H
ATOM   2265  CB  ARG A 158      -8.562   7.066 -28.014  1.00 73.67           C
ATOM   2266 1HB  ARG A 158      -8.734   6.210 -28.667  1.00 73.67           H
ATOM   2267 2HB  ARG A 158      -8.576   7.955 -28.644  1.00 73.67           H
ATOM   2268  CG  ARG A 158      -7.194   6.933 -27.341  1.00 73.67           C
ATOM   2269 1HG  ARG A 158      -6.996   7.817 -26.735  1.00 73.67           H
ATOM   2270 2HG  ARG A 158      -7.199   6.077 -26.665  1.00 73.67           H
ATOM   2271  CD  ARG A 158      -6.085   6.762 -28.381  1.00 73.67           C
ATOM   2272 1HD  ARG A 158      -6.316   5.921 -29.035  1.00 73.67           H
ATOM   2273 2HD  ARG A 158      -6.026   7.649 -29.011  1.00 73.67           H
ATOM   2274  NE  ARG A 158      -4.788   6.535 -27.705  1.00 73.67           N
ATOM   2275  HE  ARG A 158      -4.753   6.638 -26.711  1.00 73.67           H
ATOM   2276  CZ  ARG A 158      -3.657   6.202 -28.343  1.00 73.67           C
ATOM   2277  NH1 ARG A 158      -3.646   6.051 -29.674  1.00 73.67           N
ATOM   2278 1HH1 ARG A 158      -4.486   6.187 -30.200  1.00 73.67           H
ATOM   2279 2HH1 ARG A 158      -2.798   5.801 -30.142  1.00 73.67           H
ATOM   2280  NH2 ARG A 158      -2.538   6.021 -27.628  1.00 73.67           N
ATOM   2281 1HH2 ARG A 158      -1.686   5.772 -28.088  1.00 73.67           H
ATOM   2282 2HH2 ARG A 158      -2.555   6.136 -26.635  1.00 73.67           H
ATOM   2283  HN  ARG A 158     -10.974   7.068 -28.602  1.00 73.67           H
ATOM   2284  N   GLU A 159      -9.937   9.545 -26.818  1.00 77.33           N
ATOM   2285  CA  GLU A 159      -9.793  10.860 -26.216  1.00 77.33           C
ATOM   2286  C   GLU A 159     -10.667  10.969 -24.965  1.00 77.33           C
ATOM   2287  O   GLU A 159     -10.202  11.407 -23.914  1.00 77.33           O
ATOM   2288  HA  GLU A 159      -8.742  10.939 -25.940  1.00 77.33           H
ATOM   2289  CB  GLU A 159     -10.133  11.963 -27.220  1.00 77.33           C
ATOM   2290 1HB  GLU A 159     -11.085  11.741 -27.702  1.00 77.33           H
ATOM   2291 2HB  GLU A 159     -10.118  12.932 -26.720  1.00 77.33           H
ATOM   2292  CG  GLU A 159      -9.083  12.035 -28.331  1.00 77.33           C
ATOM   2293 1HG  GLU A 159      -8.087  12.093 -27.892  1.00 77.33           H
ATOM   2294 2HG  GLU A 159      -9.116  11.124 -28.927  1.00 77.33           H
ATOM   2295  CD  GLU A 159      -9.321  13.249 -29.232  1.00 77.33           C
ATOM   2296  OE1 GLU A 159      -8.368  13.618 -29.951  1.00 77.33           O
ATOM   2297  OE2 GLU A 159     -10.451  13.781 -29.181  1.00 77.33           O
ATOM   2298  HN  GLU A 159     -10.357   9.540 -27.726  1.00 77.33           H
ATOM   2299  N   LYS A 160     -11.919  10.563 -25.119  1.00 82.42           N
ATOM   2300  CA  LYS A 160     -12.859  10.598 -24.012  1.00 82.42           C
ATOM   2301  C   LYS A 160     -12.300   9.779 -22.847  1.00 82.42           C
ATOM   2302  O   LYS A 160     -12.353  10.212 -21.697  1.00 82.42           O
ATOM   2303  HA  LYS A 160     -12.948  11.637 -23.692  1.00 82.42           H
ATOM   2304  CB  LYS A 160     -14.247  10.146 -24.473  1.00 82.42           C
ATOM   2305 1HB  LYS A 160     -14.172   9.178 -24.969  1.00 82.42           H
ATOM   2306 2HB  LYS A 160     -14.895  10.010 -23.607  1.00 82.42           H
ATOM   2307  CG  LYS A 160     -14.868  11.168 -25.427  1.00 82.42           C
ATOM   2308 1HG  LYS A 160     -14.859  12.155 -24.964  1.00 82.42           H
ATOM   2309 2HG  LYS A 160     -14.268  11.236 -26.334  1.00 82.42           H
ATOM   2310  CD  LYS A 160     -16.304  10.780 -25.786  1.00 82.42           C
ATOM   2311 1HD  LYS A 160     -16.306   9.820 -26.302  1.00 82.42           H
ATOM   2312 2HD  LYS A 160     -16.889  10.655 -24.876  1.00 82.42           H
ATOM   2313  CE  LYS A 160     -16.953  11.844 -26.674  1.00 82.42           C
ATOM   2314 1HE  LYS A 160     -16.922  12.812 -26.174  1.00 82.42           H
ATOM   2315 2HE  LYS A 160     -16.389  11.946 -27.601  1.00 82.42           H
ATOM   2316  NZ  LYS A 160     -18.355  11.480 -26.977  1.00 82.42           N
ATOM   2317 1HZ  LYS A 160     -18.772  12.198 -27.560  1.00 82.42           H
ATOM   2318 2HZ  LYS A 160     -18.376  10.593 -27.468  1.00 82.42           H
ATOM   2319 3HZ  LYS A 160     -18.878  11.401 -26.112  1.00 82.42           H
ATOM   2320  HN  LYS A 160     -12.292  10.215 -25.980  1.00 82.42           H
ATOM   2321  N   ARG A 161     -11.777   8.609 -23.186  1.00 82.80           N
ATOM   2322  CA  ARG A 161     -11.231   7.715 -22.180  1.00 82.80           C
ATOM   2323  C   ARG A 161     -10.107   8.408 -21.407  1.00 82.80           C
ATOM   2324  O   ARG A 161      -9.955   8.200 -20.205  1.00 82.80           O
ATOM   2325  HA  ARG A 161     -12.072   7.484 -21.526  1.00 82.80           H
ATOM   2326  CB  ARG A 161     -10.688   6.435 -22.817  1.00 82.80           C
ATOM   2327 1HB  ARG A 161     -10.071   6.687 -23.680  1.00 82.80           H
ATOM   2328 2HB  ARG A 161     -10.045   5.915 -22.107  1.00 82.80           H
ATOM   2329  CG  ARG A 161     -11.828   5.512 -23.252  1.00 82.80           C
ATOM   2330 1HG  ARG A 161     -12.345   5.127 -22.372  1.00 82.80           H
ATOM   2331 2HG  ARG A 161     -12.560   6.078 -23.828  1.00 82.80           H
ATOM   2332  CD  ARG A 161     -11.301   4.346 -24.091  1.00 82.80           C
ATOM   2333 1HD  ARG A 161     -12.133   3.815 -24.553  1.00 82.80           H
ATOM   2334 2HD  ARG A 161     -10.676   4.724 -24.900  1.00 82.80           H
ATOM   2335  NE  ARG A 161     -10.522   3.421 -23.239  1.00 82.80           N
ATOM   2336  HE  ARG A 161     -10.518   3.583 -22.252  1.00 82.80           H
ATOM   2337  CZ  ARG A 161      -9.820   2.380 -23.707  1.00 82.80           C
ATOM   2338  NH1 ARG A 161      -9.789   2.116 -25.021  1.00 82.80           N
ATOM   2339 1HH1 ARG A 161     -10.292   2.698 -25.660  1.00 82.80           H
ATOM   2340 2HH1 ARG A 161      -9.262   1.337 -25.362  1.00 82.80           H
ATOM   2341  NH2 ARG A 161      -9.149   1.607 -22.842  1.00 82.80           N
ATOM   2342 1HH2 ARG A 161      -8.621   0.826 -23.175  1.00 82.80           H
ATOM   2343 2HH2 ARG A 161      -9.178   1.810 -21.864  1.00 82.80           H
ATOM   2344  HN  ARG A 161     -11.724   8.272 -24.125  1.00 82.80           H
ATOM   2345  N   LEU A 162      -9.348   9.219 -22.130  1.00 84.98           N
ATOM   2346  CA  LEU A 162      -8.198   9.887 -21.545  1.00 84.98           C
ATOM   2347  C   LEU A 162      -8.680  10.959 -20.566  1.00 84.98           C
ATOM   2348  O   LEU A 162      -8.075  11.161 -19.514  1.00 84.98           O
ATOM   2349  HA  LEU A 162      -7.634   9.139 -20.988  1.00 84.98           H
ATOM   2350  CB  LEU A 162      -7.276  10.425 -22.642  1.00 84.98           C
ATOM   2351 1HB  LEU A 162      -7.443   9.842 -23.548  1.00 84.98           H
ATOM   2352 2HB  LEU A 162      -7.568  11.451 -22.864  1.00 84.98           H
ATOM   2353  CG  LEU A 162      -5.778  10.408 -22.327  1.00 84.98           C
ATOM   2354  HG  LEU A 162      -5.608   9.701 -21.514  1.00 84.98           H
ATOM   2355  CD1 LEU A 162      -4.971   9.916 -23.530  1.00 84.98           C
ATOM   2356 1HD1 LEU A 162      -5.285   8.905 -23.789  1.00 84.98           H
ATOM   2357 2HD1 LEU A 162      -5.142  10.578 -24.378  1.00 84.98           H
ATOM   2358 3HD1 LEU A 162      -3.910   9.913 -23.279  1.00 84.98           H
ATOM   2359  CD2 LEU A 162      -5.305  11.779 -21.841  1.00 84.98           C
ATOM   2360 1HD2 LEU A 162      -5.491  12.523 -22.615  1.00 84.98           H
ATOM   2361 2HD2 LEU A 162      -5.849  12.051 -20.936  1.00 84.98           H
ATOM   2362 3HD2 LEU A 162      -4.237  11.739 -21.624  1.00 84.98           H
ATOM   2363  HN  LEU A 162      -9.507   9.420 -23.097  1.00 84.98           H
ATOM   2364  N   LEU A 163      -9.764  11.618 -20.947  1.00 87.31           N
ATOM   2365  CA  LEU A 163     -10.365  12.628 -20.092  1.00 87.31           C
ATOM   2366  C   LEU A 163     -10.862  11.970 -18.804  1.00 87.31           C
ATOM   2367  O   LEU A 163     -10.548  12.428 -17.707  1.00 87.31           O
ATOM   2368  HA  LEU A 163      -9.584  13.345 -19.835  1.00 87.31           H
ATOM   2369  CB  LEU A 163     -11.450  13.395 -20.850  1.00 87.31           C
ATOM   2370 1HB  LEU A 163     -11.017  13.783 -21.772  1.00 87.31           H
ATOM   2371 2HB  LEU A 163     -12.232  12.690 -21.137  1.00 87.31           H
ATOM   2372  CG  LEU A 163     -12.101  14.557 -20.097  1.00 87.31           C
ATOM   2373  HG  LEU A 163     -12.458  14.184 -19.137  1.00 87.31           H
ATOM   2374  CD1 LEU A 163     -11.082  15.659 -19.804  1.00 87.31           C
ATOM   2375 1HD1 LEU A 163     -10.275  15.255 -19.193  1.00 87.31           H
ATOM   2376 2HD1 LEU A 163     -10.674  16.036 -20.742  1.00 87.31           H
ATOM   2377 3HD1 LEU A 163     -11.571  16.473 -19.268  1.00 87.31           H
ATOM   2378  CD2 LEU A 163     -13.319  15.088 -20.855  1.00 87.31           C
ATOM   2379 1HD2 LEU A 163     -13.009  15.440 -21.839  1.00 87.31           H
ATOM   2380 2HD2 LEU A 163     -14.053  14.291 -20.969  1.00 87.31           H
ATOM   2381 3HD2 LEU A 163     -13.762  15.914 -20.298  1.00 87.31           H
ATOM   2382  HN  LEU A 163     -10.229  11.472 -21.820  1.00 87.31           H
ATOM   2383  N   TYR A 164     -11.630  10.904 -18.980  1.00 88.77           N
ATOM   2384  CA  TYR A 164     -12.176  10.179 -17.846  1.00 88.77           C
ATOM   2385  C   TYR A 164     -11.058   9.654 -16.942  1.00 88.77           C
ATOM   2386  O   TYR A 164     -11.197   9.644 -15.720  1.00 88.77           O
ATOM   2387  HA  TYR A 164     -12.800  10.867 -17.276  1.00 88.77           H
ATOM   2388  CB  TYR A 164     -12.941   8.992 -18.432  1.00 88.77           C
ATOM   2389 1HB  TYR A 164     -12.353   8.556 -19.240  1.00 88.77           H
ATOM   2390 2HB  TYR A 164     -13.046   8.225 -17.665  1.00 88.77           H
ATOM   2391  CG  TYR A 164     -14.329   9.350 -18.968  1.00 88.77           C
ATOM   2392  CD1 TYR A 164     -15.287   9.860 -18.116  1.00 88.77           C
ATOM   2393  HD1 TYR A 164     -15.055  10.008 -17.061  1.00 88.77           H
ATOM   2394  CD2 TYR A 164     -14.623   9.162 -20.303  1.00 88.77           C
ATOM   2395  HD2 TYR A 164     -13.866   8.759 -20.977  1.00 88.77           H
ATOM   2396  CE1 TYR A 164     -16.593  10.197 -18.620  1.00 88.77           C
ATOM   2397  HE1 TYR A 164     -17.359  10.601 -17.958  1.00 88.77           H
ATOM   2398  CE2 TYR A 164     -15.929   9.499 -20.807  1.00 88.77           C
ATOM   2399  HE2 TYR A 164     -16.174   9.356 -21.860  1.00 88.77           H
ATOM   2400  CZ  TYR A 164     -16.850  10.000 -19.941  1.00 88.77           C
ATOM   2401  OH  TYR A 164     -18.083  10.318 -20.417  1.00 88.77           O
ATOM   2402  HH  TYR A 164     -18.645  10.700 -19.683  1.00 88.77           H
ATOM   2403  HN  TYR A 164     -11.879  10.537 -19.876  1.00 88.77           H
ATOM   2404  N   SER A 165      -9.976   9.229 -17.578  1.00 89.96           N
ATOM   2405  CA  SER A 165      -8.848   8.677 -16.849  1.00 89.96           C
ATOM   2406  C   SER A 165      -8.290   9.721 -15.879  1.00 89.96           C
ATOM   2407  O   SER A 165      -7.856   9.382 -14.779  1.00 89.96           O
ATOM   2408  HA  SER A 165      -9.247   7.822 -16.303  1.00 89.96           H
ATOM   2409  CB  SER A 165      -7.752   8.203 -17.806  1.00 89.96           C
ATOM   2410 1HB  SER A 165      -7.087   7.516 -17.283  1.00 89.96           H
ATOM   2411 2HB  SER A 165      -8.204   7.646 -18.627  1.00 89.96           H
ATOM   2412  OG  SER A 165      -6.995   9.289 -18.330  1.00 89.96           O
ATOM   2413  HG  SER A 165      -7.594   9.916 -18.828  1.00 89.96           H
ATOM   2414  HN  SER A 165      -9.864   9.258 -18.571  1.00 89.96           H
ATOM   2415  N   LYS A 166      -8.320  10.969 -16.322  1.00 91.85           N
ATOM   2416  CA  LYS A 166      -7.809  12.063 -15.513  1.00 91.85           C
ATOM   2417  C   LYS A 166      -8.716  12.259 -14.296  1.00 91.85           C
ATOM   2418  O   LYS A 166      -8.234  12.362 -13.169  1.00 91.85           O
ATOM   2419  HA  LYS A 166      -6.818  11.774 -15.162  1.00 91.85           H
ATOM   2420  CB  LYS A 166      -7.638  13.323 -16.363  1.00 91.85           C
ATOM   2421 1HB  LYS A 166      -8.549  13.508 -16.933  1.00 91.85           H
ATOM   2422 2HB  LYS A 166      -7.489  14.186 -15.714  1.00 91.85           H
ATOM   2423  CG  LYS A 166      -6.451  13.185 -17.317  1.00 91.85           C
ATOM   2424 1HG  LYS A 166      -5.537  13.026 -16.746  1.00 91.85           H
ATOM   2425 2HG  LYS A 166      -6.588  12.307 -17.949  1.00 91.85           H
ATOM   2426  CD  LYS A 166      -6.302  14.431 -18.192  1.00 91.85           C
ATOM   2427 1HD  LYS A 166      -7.176  14.535 -18.836  1.00 91.85           H
ATOM   2428 2HD  LYS A 166      -6.265  15.320 -17.562  1.00 91.85           H
ATOM   2429  CE  LYS A 166      -5.037  14.353 -19.048  1.00 91.85           C
ATOM   2430 1HE  LYS A 166      -4.169  14.188 -18.411  1.00 91.85           H
ATOM   2431 2HE  LYS A 166      -5.101  13.501 -19.725  1.00 91.85           H
ATOM   2432  NZ  LYS A 166      -4.859  15.599 -19.826  1.00 91.85           N
ATOM   2433 1HZ  LYS A 166      -4.023  15.526 -20.395  1.00 91.85           H
ATOM   2434 2HZ  LYS A 166      -5.664  15.741 -20.426  1.00 91.85           H
ATOM   2435 3HZ  LYS A 166      -4.769  16.384 -19.191  1.00 91.85           H
ATOM   2436  HN  LYS A 166      -8.684  11.237 -17.213  1.00 91.85           H
ATOM   2437  N   MET A 167     -10.012  12.304 -14.566  1.00 93.52           N
ATOM   2438  CA  MET A 167     -10.988  12.526 -13.512  1.00 93.52           C
ATOM   2439  C   MET A 167     -10.942  11.401 -12.476  1.00 93.52           C
ATOM   2440  O   MET A 167     -10.996  11.657 -11.274  1.00 93.52           O
ATOM   2441  HA  MET A 167     -10.707  13.470 -13.046  1.00 93.52           H
ATOM   2442  CB  MET A 167     -12.389  12.601 -14.122  1.00 93.52           C
ATOM   2443 1HB  MET A 167     -12.576  11.712 -14.725  1.00 93.52           H
ATOM   2444 2HB  MET A 167     -13.135  12.610 -13.328  1.00 93.52           H
ATOM   2445  CG  MET A 167     -12.544  13.853 -14.988  1.00 93.52           C
ATOM   2446 1HG  MET A 167     -12.127  14.717 -14.471  1.00 93.52           H
ATOM   2447 2HG  MET A 167     -11.982  13.735 -15.915  1.00 93.52           H
ATOM   2448  SD  MET A 167     -14.268  14.134 -15.352  1.00 93.52           S
ATOM   2449  CE  MET A 167     -14.605  12.712 -16.377  1.00 93.52           C
ATOM   2450 1HE  MET A 167     -13.958  12.734 -17.254  1.00 93.52           H
ATOM   2451 2HE  MET A 167     -14.415  11.801 -15.809  1.00 93.52           H
ATOM   2452 3HE  MET A 167     -15.647  12.731 -16.695  1.00 93.52           H
ATOM   2453  HN  MET A 167     -10.397  12.192 -15.482  1.00 93.52           H
ATOM   2454  N   VAL A 168     -10.841  10.180 -12.979  1.00 93.68           N
ATOM   2455  CA  VAL A 168     -10.807   9.014 -12.113  1.00 93.68           C
ATOM   2456  C   VAL A 168      -9.600   9.113 -11.178  1.00 93.68           C
ATOM   2457  O   VAL A 168      -9.709   8.834  -9.986  1.00 93.68           O
ATOM   2458  HA  VAL A 168     -11.717   9.023 -11.513  1.00 93.68           H
ATOM   2459  CB  VAL A 168     -10.808   7.736 -12.955  1.00 93.68           C
ATOM   2460  HB  VAL A 168     -10.030   7.833 -13.712  1.00 93.68           H
ATOM   2461  CG1 VAL A 168     -10.479   6.514 -12.096  1.00 93.68           C
ATOM   2462 1HG1 VAL A 168      -9.492   6.638 -11.650  1.00 93.68           H
ATOM   2463 2HG1 VAL A 168     -11.224   6.413 -11.307  1.00 93.68           H
ATOM   2464 3HG1 VAL A 168     -10.487   5.619 -12.719  1.00 93.68           H
ATOM   2465  CG2 VAL A 168     -12.145   7.556 -13.676  1.00 93.68           C
ATOM   2466 1HG2 VAL A 168     -12.948   7.491 -12.942  1.00 93.68           H
ATOM   2467 2HG2 VAL A 168     -12.322   8.407 -14.333  1.00 93.68           H
ATOM   2468 3HG2 VAL A 168     -12.119   6.640 -14.267  1.00 93.68           H
ATOM   2469  HN  VAL A 168     -10.784   9.981 -13.958  1.00 93.68           H
ATOM   2470  N   CYS A 169      -8.476   9.512 -11.756  1.00 94.02           N
ATOM   2471  CA  CYS A 169      -7.243   9.625 -10.995  1.00 94.02           C
ATOM   2472  C   CYS A 169      -7.469  10.623  -9.859  1.00 94.02           C
ATOM   2473  O   CYS A 169      -7.117  10.354  -8.712  1.00 94.02           O
ATOM   2474  HA  CYS A 169      -7.027   8.632 -10.601  1.00 94.02           H
ATOM   2475  CB  CYS A 169      -6.065  10.029 -11.884  1.00 94.02           C
ATOM   2476 1HB  CYS A 169      -6.323  10.915 -12.464  1.00 94.02           H
ATOM   2477 2HB  CYS A 169      -5.206  10.290 -11.267  1.00 94.02           H
ATOM   2478  SG  CYS A 169      -5.630   8.653 -13.009  1.00 94.02           S
ATOM   2479  HG  CYS A 169      -6.518   8.956 -13.951  1.00 94.02           H
ATOM   2480  HN  CYS A 169      -8.400   9.756 -12.723  1.00 94.02           H
ATOM   2481  N   PHE A 170      -8.056  11.756 -10.217  1.00 95.51           N
ATOM   2482  CA  PHE A 170      -8.300  12.811  -9.248  1.00 95.51           C
ATOM   2483  C   PHE A 170      -9.194  12.315  -8.110  1.00 95.51           C
ATOM   2484  O   PHE A 170      -8.902  12.549  -6.939  1.00 95.51           O
ATOM   2485  HA  PHE A 170      -7.333  13.110  -8.844  1.00 95.51           H
ATOM   2486  CB  PHE A 170      -9.018  13.941  -9.989  1.00 95.51           C
ATOM   2487 1HB  PHE A 170      -8.416  14.239 -10.848  1.00 95.51           H
ATOM   2488 2HB  PHE A 170      -9.964  13.564 -10.378  1.00 95.51           H
ATOM   2489  CG  PHE A 170      -9.294  15.174  -9.126  1.00 95.51           C
ATOM   2490  CD1 PHE A 170     -10.526  15.360  -8.580  1.00 95.51           C
ATOM   2491  HD1 PHE A 170     -11.316  14.630  -8.756  1.00 95.51           H
ATOM   2492  CD2 PHE A 170      -8.308  16.085  -8.906  1.00 95.51           C
ATOM   2493  HD2 PHE A 170      -7.321  15.936  -9.344  1.00 95.51           H
ATOM   2494  CE1 PHE A 170     -10.782  16.504  -7.779  1.00 95.51           C
ATOM   2495  HE1 PHE A 170     -11.769  16.653  -7.341  1.00 95.51           H
ATOM   2496  CE2 PHE A 170      -8.565  17.229  -8.105  1.00 95.51           C
ATOM   2497  HE2 PHE A 170      -7.774  17.959  -7.929  1.00 95.51           H
ATOM   2498  CZ  PHE A 170      -9.796  17.415  -7.559  1.00 95.51           C
ATOM   2499  HZ  PHE A 170      -9.993  18.293  -6.944  1.00 95.51           H
ATOM   2500  HN  PHE A 170      -8.362  11.958 -11.147  1.00 95.51           H
ATOM   2501  N   THR A 171     -10.266  11.638  -8.495  1.00 95.63           N
ATOM   2502  CA  THR A 171     -11.218  11.128  -7.523  1.00 95.63           C
ATOM   2503  C   THR A 171     -10.529  10.164  -6.556  1.00 95.63           C
ATOM   2504  O   THR A 171     -10.827  10.157  -5.363  1.00 95.63           O
ATOM   2505  HA  THR A 171     -11.587  11.966  -6.931  1.00 95.63           H
ATOM   2506  CB  THR A 171     -12.381  10.493  -8.288  1.00 95.63           C
ATOM   2507  HB  THR A 171     -12.055   9.599  -8.820  1.00 95.63           H
ATOM   2508  OG1 THR A 171     -12.876  11.549  -9.107  1.00 95.63           O
ATOM   2509  HG1 THR A 171     -12.448  11.512 -10.010  1.00 95.63           H
ATOM   2510  CG2 THR A 171     -13.560  10.144  -7.378  1.00 95.63           C
ATOM   2511 1HG2 THR A 171     -13.929  11.050  -6.898  1.00 95.63           H
ATOM   2512 2HG2 THR A 171     -13.233   9.436  -6.616  1.00 95.63           H
ATOM   2513 3HG2 THR A 171     -14.358   9.697  -7.971  1.00 95.63           H
ATOM   2514  HN  THR A 171     -10.488  11.437  -9.449  1.00 95.63           H
ATOM   2515  N   ILE A 172      -9.619   9.373  -7.107  1.00 94.76           N
ATOM   2516  CA  ILE A 172      -8.917   8.376  -6.318  1.00 94.76           C
ATOM   2517  C   ILE A 172      -8.086   9.077  -5.241  1.00 94.76           C
ATOM   2518  O   ILE A 172      -8.092   8.667  -4.082  1.00 94.76           O
ATOM   2519  HA  ILE A 172      -9.670   7.760  -5.826  1.00 94.76           H
ATOM   2520  CB  ILE A 172      -8.098   7.454  -7.224  1.00 94.76           C
ATOM   2521  HB  ILE A 172      -7.585   8.070  -7.962  1.00 94.76           H
ATOM   2522  CG1 ILE A 172      -9.007   6.491  -7.991  1.00 94.76           C
ATOM   2523 1HG1 ILE A 172      -9.459   5.783  -7.297  1.00 94.76           H
ATOM   2524 2HG1 ILE A 172      -9.821   7.047  -8.456  1.00 94.76           H
ATOM   2525  CG2 ILE A 172      -7.023   6.715  -6.425  1.00 94.76           C
ATOM   2526 1HG2 ILE A 172      -6.351   7.438  -5.964  1.00 94.76           H
ATOM   2527 2HG2 ILE A 172      -7.496   6.112  -5.650  1.00 94.76           H
ATOM   2528 3HG2 ILE A 172      -6.456   6.067  -7.093  1.00 94.76           H
ATOM   2529  CD1 ILE A 172      -8.221   5.733  -9.063  1.00 94.76           C
ATOM   2530 1HD1 ILE A 172      -7.790   6.444  -9.768  1.00 94.76           H
ATOM   2531 2HD1 ILE A 172      -7.423   5.160  -8.591  1.00 94.76           H
ATOM   2532 3HD1 ILE A 172      -8.891   5.056  -9.593  1.00 94.76           H
ATOM   2533  HN  ILE A 172      -9.361   9.406  -8.073  1.00 94.76           H
ATOM   2534  N   TRP A 173      -7.391  10.123  -5.663  1.00 95.29           N
ATOM   2535  CA  TRP A 173      -6.503  10.843  -4.766  1.00 95.29           C
ATOM   2536  C   TRP A 173      -7.349  11.424  -3.631  1.00 95.29           C
ATOM   2537  O   TRP A 173      -6.987  11.309  -2.461  1.00 95.29           O
ATOM   2538  HA  TRP A 173      -5.782  10.130  -4.367  1.00 95.29           H
ATOM   2539  CB  TRP A 173      -5.705  11.908  -5.522  1.00 95.29           C
ATOM   2540 1HB  TRP A 173      -6.363  12.398  -6.240  1.00 95.29           H
ATOM   2541 2HB  TRP A 173      -5.379  12.671  -4.816  1.00 95.29           H
ATOM   2542  CG  TRP A 173      -4.483  11.361  -6.262  1.00 95.29           C
ATOM   2543  CD1 TRP A 173      -4.295  11.262  -7.585  1.00 95.29           C
ATOM   2544  HD1 TRP A 173      -5.024  11.574  -8.333  1.00 95.29           H
ATOM   2545  CD2 TRP A 173      -3.279  10.838  -5.663  1.00 95.29           C
ATOM   2546  NE1 TRP A 173      -3.063  10.716  -7.881  1.00 95.29           N
ATOM   2547  HE1 TRP A 173      -2.697  10.544  -8.796  1.00 95.29           H
ATOM   2548  CE2 TRP A 173      -2.425  10.450  -6.675  1.00 95.29           C
ATOM   2549  CE3 TRP A 173      -2.922  10.698  -4.310  1.00 95.29           C
ATOM   2550  HE3 TRP A 173      -3.578  10.997  -3.492  1.00 95.29           H
ATOM   2551  CZ2 TRP A 173      -1.161   9.896  -6.442  1.00 95.29           C
ATOM   2552  HZ2 TRP A 173      -0.505   9.598  -7.260  1.00 95.29           H
ATOM   2553  CZ3 TRP A 173      -1.655  10.143  -4.094  1.00 95.29           C
ATOM   2554  HZ3 TRP A 173      -1.328  10.012  -3.062  1.00 95.29           H
ATOM   2555  CH2 TRP A 173      -0.784   9.747  -5.102  1.00 95.29           C
ATOM   2556  HH2 TRP A 173       0.188   9.322  -4.851  1.00 95.29           H
ATOM   2557  HN  TRP A 173      -7.426  10.478  -6.598  1.00 95.29           H
ATOM   2558  N   VAL A 174      -8.459  12.035  -4.016  1.00 95.51           N
ATOM   2559  CA  VAL A 174      -9.325  12.693  -3.051  1.00 95.51           C
ATOM   2560  C   VAL A 174      -9.850  11.657  -2.055  1.00 95.51           C
ATOM   2561  O   VAL A 174      -9.850  11.896  -0.848  1.00 95.51           O
ATOM   2562  HA  VAL A 174      -8.721  13.423  -2.512  1.00 95.51           H
ATOM   2563  CB  VAL A 174     -10.442  13.444  -3.778  1.00 95.51           C
ATOM   2564  HB  VAL A 174     -10.940  12.741  -4.445  1.00 95.51           H
ATOM   2565  CG1 VAL A 174     -11.483  13.970  -2.787  1.00 95.51           C
ATOM   2566 1HG1 VAL A 174     -11.921  13.133  -2.243  1.00 95.51           H
ATOM   2567 2HG1 VAL A 174     -11.004  14.650  -2.084  1.00 95.51           H
ATOM   2568 3HG1 VAL A 174     -12.266  14.500  -3.330  1.00 95.51           H
ATOM   2569  CG2 VAL A 174      -9.874  14.580  -4.631  1.00 95.51           C
ATOM   2570 1HG2 VAL A 174      -9.340  15.283  -3.991  1.00 95.51           H
ATOM   2571 2HG2 VAL A 174      -9.189  14.170  -5.373  1.00 95.51           H
ATOM   2572 3HG2 VAL A 174     -10.690  15.098  -5.136  1.00 95.51           H
ATOM   2573  HN  VAL A 174      -8.770  12.086  -4.965  1.00 95.51           H
ATOM   2574  N   LEU A 175     -10.285  10.529  -2.597  1.00 93.41           N
ATOM   2575  CA  LEU A 175     -10.896   9.494  -1.781  1.00 93.41           C
ATOM   2576  C   LEU A 175      -9.860   8.950  -0.795  1.00 93.41           C
ATOM   2577  O   LEU A 175     -10.155   8.774   0.386  1.00 93.41           O
ATOM   2578  HA  LEU A 175     -11.702   9.958  -1.213  1.00 93.41           H
ATOM   2579  CB  LEU A 175     -11.527   8.417  -2.666  1.00 93.41           C
ATOM   2580 1HB  LEU A 175     -12.218   8.901  -3.356  1.00 93.41           H
ATOM   2581 2HB  LEU A 175     -10.740   7.963  -3.268  1.00 93.41           H
ATOM   2582  CG  LEU A 175     -12.278   7.303  -1.934  1.00 93.41           C
ATOM   2583  HG  LEU A 175     -11.612   6.878  -1.183  1.00 93.41           H
ATOM   2584  CD1 LEU A 175     -13.498   7.858  -1.195  1.00 93.41           C
ATOM   2585 1HD1 LEU A 175     -13.174   8.599  -0.465  1.00 93.41           H
ATOM   2586 2HD1 LEU A 175     -14.175   8.324  -1.911  1.00 93.41           H
ATOM   2587 3HD1 LEU A 175     -14.013   7.045  -0.684  1.00 93.41           H
ATOM   2588  CD2 LEU A 175     -12.655   6.173  -2.894  1.00 93.41           C
ATOM   2589 1HD2 LEU A 175     -13.295   6.566  -3.684  1.00 93.41           H
ATOM   2590 2HD2 LEU A 175     -11.750   5.754  -3.335  1.00 93.41           H
ATOM   2591 3HD2 LEU A 175     -13.188   5.394  -2.348  1.00 93.41           H
ATOM   2592  HN  LEU A 175     -10.226  10.318  -3.573  1.00 93.41           H
ATOM   2593  N   ALA A 176      -8.668   8.699  -1.316  1.00 93.22           N
ATOM   2594  CA  ALA A 176      -7.608   8.113  -0.513  1.00 93.22           C
ATOM   2595  C   ALA A 176      -7.247   9.071   0.623  1.00 93.22           C
ATOM   2596  O   ALA A 176      -6.981   8.638   1.744  1.00 93.22           O
ATOM   2597  HA  ALA A 176      -7.989   7.185  -0.088  1.00 93.22           H
ATOM   2598  CB  ALA A 176      -6.410   7.790  -1.407  1.00 93.22           C
ATOM   2599 1HB  ALA A 176      -6.712   7.084  -2.180  1.00 93.22           H
ATOM   2600 2HB  ALA A 176      -6.047   8.706  -1.874  1.00 93.22           H
ATOM   2601 3HB  ALA A 176      -5.615   7.351  -0.805  1.00 93.22           H
ATOM   2602  HN  ALA A 176      -8.423   8.889  -2.267  1.00 93.22           H
ATOM   2603  N   ALA A 177      -7.248  10.355   0.296  1.00 93.22           N
ATOM   2604  CA  ALA A 177      -6.882  11.375   1.264  1.00 93.22           C
ATOM   2605  C   ALA A 177      -7.889  11.362   2.416  1.00 93.22           C
ATOM   2606  O   ALA A 177      -7.502  11.403   3.583  1.00 93.22           O
ATOM   2607  HA  ALA A 177      -5.895  11.125   1.652  1.00 93.22           H
ATOM   2608  CB  ALA A 177      -6.809  12.736   0.569  1.00 93.22           C
ATOM   2609 1HB  ALA A 177      -6.059  12.700  -0.222  1.00 93.22           H
ATOM   2610 2HB  ALA A 177      -7.780  12.977   0.137  1.00 93.22           H
ATOM   2611 3HB  ALA A 177      -6.534  13.501   1.295  1.00 93.22           H
ATOM   2612  HN  ALA A 177      -7.492  10.701  -0.610  1.00 93.22           H
ATOM   2613  N   ALA A 178      -9.160  11.305   2.048  1.00 93.69           N
ATOM   2614  CA  ALA A 178     -10.227  11.365   3.033  1.00 93.69           C
ATOM   2615  C   ALA A 178     -10.139  10.144   3.950  1.00 93.69           C
ATOM   2616  O   ALA A 178     -10.392  10.243   5.149  1.00 93.69           O
ATOM   2617  HA  ALA A 178     -10.080  12.267   3.628  1.00 93.69           H
ATOM   2618  CB  ALA A 178     -11.577  11.461   2.318  1.00 93.69           C
ATOM   2619 1HB  ALA A 178     -11.599  12.361   1.703  1.00 93.69           H
ATOM   2620 2HB  ALA A 178     -11.715  10.585   1.685  1.00 93.69           H
ATOM   2621 3HB  ALA A 178     -12.377  11.506   3.057  1.00 93.69           H
ATOM   2622  HN  ALA A 178      -9.465  11.220   1.100  1.00 93.69           H
ATOM   2623  N   LEU A 179      -9.778   9.018   3.350  1.00 91.47           N
ATOM   2624  CA  LEU A 179      -9.750   7.760   4.075  1.00 91.47           C
ATOM   2625  C   LEU A 179      -8.573   7.766   5.053  1.00 91.47           C
ATOM   2626  O   LEU A 179      -8.502   6.927   5.949  1.00 91.47           O
ATOM   2627  HA  LEU A 179     -10.675   7.692   4.648  1.00 91.47           H
ATOM   2628  CB  LEU A 179      -9.734   6.580   3.101  1.00 91.47           C
ATOM   2629 1HB  LEU A 179      -8.932   6.740   2.380  1.00 91.47           H
ATOM   2630 2HB  LEU A 179      -9.486   5.677   3.659  1.00 91.47           H
ATOM   2631  CG  LEU A 179     -11.032   6.329   2.330  1.00 91.47           C
ATOM   2632  HG  LEU A 179     -11.294   7.243   1.797  1.00 91.47           H
ATOM   2633  CD1 LEU A 179     -10.842   5.232   1.280  1.00 91.47           C
ATOM   2634 1HD1 LEU A 179     -10.069   5.534   0.574  1.00 91.47           H
ATOM   2635 2HD1 LEU A 179     -10.544   4.306   1.772  1.00 91.47           H
ATOM   2636 3HD1 LEU A 179     -11.780   5.074   0.747  1.00 91.47           H
ATOM   2637  CD2 LEU A 179     -12.185   6.016   3.285  1.00 91.47           C
ATOM   2638 1HD2 LEU A 179     -11.945   5.125   3.865  1.00 91.47           H
ATOM   2639 2HD2 LEU A 179     -12.337   6.859   3.960  1.00 91.47           H
ATOM   2640 3HD2 LEU A 179     -13.095   5.842   2.711  1.00 91.47           H
ATOM   2641  HN  LEU A 179      -9.510   8.958   2.388  1.00 91.47           H
ATOM   2642  N   CYS A 180      -7.679   8.721   4.846  1.00 92.58           N
ATOM   2643  CA  CYS A 180      -6.459   8.788   5.634  1.00 92.58           C
ATOM   2644  C   CYS A 180      -6.655   9.830   6.736  1.00 92.58           C
ATOM   2645  O   CYS A 180      -5.723  10.139   7.476  1.00 92.58           O
ATOM   2646  HA  CYS A 180      -6.308   7.796   6.061  1.00 92.58           H
ATOM   2647  CB  CYS A 180      -5.240   9.100   4.763  1.00 92.58           C
ATOM   2648 1HB  CYS A 180      -5.401  10.029   4.217  1.00 92.58           H
ATOM   2649 2HB  CYS A 180      -4.362   9.247   5.392  1.00 92.58           H
ATOM   2650  SG  CYS A 180      -4.943   7.729   3.588  1.00 92.58           S
ATOM   2651  HG  CYS A 180      -6.025   7.946   2.845  1.00 92.58           H
ATOM   2652  HN  CYS A 180      -7.777   9.440   4.158  1.00 92.58           H
ATOM   2653  N   ILE A 181      -7.874  10.345   6.810  1.00 93.21           N
ATOM   2654  CA  ILE A 181      -8.194  11.375   7.784  1.00 93.21           C
ATOM   2655  C   ILE A 181      -7.906  10.846   9.191  1.00 93.21           C
ATOM   2656  O   ILE A 181      -7.252  11.517   9.988  1.00 93.21           O
ATOM   2657  HA  ILE A 181      -7.535  12.222   7.592  1.00 93.21           H
ATOM   2658  CB  ILE A 181      -9.630  11.865   7.593  1.00 93.21           C
ATOM   2659  HB  ILE A 181     -10.268  10.997   7.426  1.00 93.21           H
ATOM   2660  CG1 ILE A 181      -9.745  12.756   6.354  1.00 93.21           C
ATOM   2661 1HG1 ILE A 181      -9.162  13.665   6.501  1.00 93.21           H
ATOM   2662 2HG1 ILE A 181      -9.322  12.242   5.492  1.00 93.21           H
ATOM   2663  CG2 ILE A 181     -10.142  12.566   8.853  1.00 93.21           C
ATOM   2664 1HG2 ILE A 181     -10.120  11.870   9.691  1.00 93.21           H
ATOM   2665 2HG2 ILE A 181      -9.507  13.423   9.076  1.00 93.21           H
ATOM   2666 3HG2 ILE A 181     -11.165  12.905   8.690  1.00 93.21           H
ATOM   2667  CD1 ILE A 181     -11.205  13.119   6.074  1.00 93.21           C
ATOM   2668 1HD1 ILE A 181     -11.779  12.209   5.904  1.00 93.21           H
ATOM   2669 2HD1 ILE A 181     -11.617  13.655   6.929  1.00 93.21           H
ATOM   2670 3HD1 ILE A 181     -11.258  13.753   5.188  1.00 93.21           H
ATOM   2671  HN  ILE A 181      -8.634  10.070   6.220  1.00 93.21           H
ATOM   2672  N   PRO A 182      -8.388   9.640   9.521  1.00 91.69           N
ATOM   2673  CA  PRO A 182      -8.239   9.114  10.880  1.00 91.69           C
ATOM   2674  C   PRO A 182      -6.796   9.144  11.355  1.00 91.69           C
ATOM   2675  O   PRO A 182      -6.518   9.545  12.484  1.00 91.69           O
ATOM   2676  HA  PRO A 182      -8.784   9.741  11.586  1.00 91.69           H
ATOM   2677  CB  PRO A 182      -8.773   7.684  10.775  1.00 91.69           C
ATOM   2678 1HB  PRO A 182      -7.977   6.974  10.555  1.00 91.69           H
ATOM   2679 2HB  PRO A 182      -9.239   7.361  11.706  1.00 91.69           H
ATOM   2680  CG  PRO A 182      -9.785   7.767   9.639  1.00 91.69           C
ATOM   2681 1HG  PRO A 182      -9.993   6.788   9.209  1.00 91.69           H
ATOM   2682 2HG  PRO A 182     -10.743   8.162   9.978  1.00 91.69           H
ATOM   2683  CD  PRO A 182      -9.105   8.695   8.646  1.00 91.69           C
ATOM   2684 1HD  PRO A 182      -8.419   8.155   7.992  1.00 91.69           H
ATOM   2685 2HD  PRO A 182      -9.826   9.197   8.001  1.00 91.69           H
ATOM   2686  N   GLU A 183      -5.906   8.714  10.472  1.00 92.13           N
ATOM   2687  CA  GLU A 183      -4.494   8.641  10.806  1.00 92.13           C
ATOM   2688  C   GLU A 183      -3.955  10.034  11.138  1.00 92.13           C
ATOM   2689  O   GLU A 183      -3.131  10.186  12.038  1.00 92.13           O
ATOM   2690  HA  GLU A 183      -4.438   8.003  11.688  1.00 92.13           H
ATOM   2691  CB  GLU A 183      -3.694   8.000   9.670  1.00 92.13           C
ATOM   2692 1HB  GLU A 183      -4.021   8.409   8.714  1.00 92.13           H
ATOM   2693 2HB  GLU A 183      -2.628   8.131   9.853  1.00 92.13           H
ATOM   2694  CG  GLU A 183      -3.939   6.491   9.611  1.00 92.13           C
ATOM   2695 1HG  GLU A 183      -3.146   6.013   9.036  1.00 92.13           H
ATOM   2696 2HG  GLU A 183      -3.900   6.073  10.617  1.00 92.13           H
ATOM   2697  CD  GLU A 183      -5.296   6.180   8.976  1.00 92.13           C
ATOM   2698  OE1 GLU A 183      -5.669   4.988   8.991  1.00 92.13           O
ATOM   2699  OE2 GLU A 183      -5.929   7.142   8.490  1.00 92.13           O
ATOM   2700  HN  GLU A 183      -6.137   8.419   9.544  1.00 92.13           H
ATOM   2701  N   ILE A 184      -4.444  11.016  10.394  1.00 93.43           N
ATOM   2702  CA  ILE A 184      -3.947  12.375  10.528  1.00 93.43           C
ATOM   2703  C   ILE A 184      -4.334  12.922  11.903  1.00 93.43           C
ATOM   2704  O   ILE A 184      -3.563  13.650  12.525  1.00 93.43           O
ATOM   2705  HA  ILE A 184      -2.859  12.332  10.467  1.00 93.43           H
ATOM   2706  CB  ILE A 184      -4.432  13.240   9.363  1.00 93.43           C
ATOM   2707  HB  ILE A 184      -5.520  13.179   9.323  1.00 93.43           H
ATOM   2708  CG1 ILE A 184      -3.900  12.712   8.029  1.00 93.43           C
ATOM   2709 1HG1 ILE A 184      -2.813  12.788   8.011  1.00 93.43           H
ATOM   2710 2HG1 ILE A 184      -4.147  11.655   7.928  1.00 93.43           H
ATOM   2711  CG2 ILE A 184      -4.069  14.710   9.583  1.00 93.43           C
ATOM   2712 1HG2 ILE A 184      -4.537  15.066  10.501  1.00 93.43           H
ATOM   2713 2HG2 ILE A 184      -2.987  14.808   9.664  1.00 93.43           H
ATOM   2714 3HG2 ILE A 184      -4.426  15.302   8.740  1.00 93.43           H
ATOM   2715  CD1 ILE A 184      -4.492  13.494   6.855  1.00 93.43           C
ATOM   2716 1HD1 ILE A 184      -5.577  13.395   6.862  1.00 93.43           H
ATOM   2717 2HD1 ILE A 184      -4.222  14.546   6.947  1.00 93.43           H
ATOM   2718 3HD1 ILE A 184      -4.097  13.098   5.919  1.00 93.43           H
ATOM   2719  HN  ILE A 184      -5.164  10.894   9.711  1.00 93.43           H
ATOM   2720  N   LEU A 185      -5.529  12.549  12.338  1.00 93.10           N
ATOM   2721  CA  LEU A 185      -6.123  13.164  13.512  1.00 93.10           C
ATOM   2722  C   LEU A 185      -5.429  12.632  14.768  1.00 93.10           C
ATOM   2723  O   LEU A 185      -5.021  13.407  15.631  1.00 93.10           O
ATOM   2724  HA  LEU A 185      -5.943  14.237  13.446  1.00 93.10           H
ATOM   2725  CB  LEU A 185      -7.640  12.959  13.515  1.00 93.10           C
ATOM   2726 1HB  LEU A 185      -7.843  11.899  13.363  1.00 93.10           H
ATOM   2727 2HB  LEU A 185      -8.019  13.218  14.504  1.00 93.10           H
ATOM   2728  CG  LEU A 185      -8.426  13.756  12.473  1.00 93.10           C
ATOM   2729  HG  LEU A 185      -8.074  13.464  11.483  1.00 93.10           H
ATOM   2730  CD1 LEU A 185      -9.918  13.423  12.539  1.00 93.10           C
ATOM   2731 1HD1 LEU A 185     -10.062  12.359  12.347  1.00 93.10           H
ATOM   2732 2HD1 LEU A 185     -10.302  13.669  13.529  1.00 93.10           H
ATOM   2733 3HD1 LEU A 185     -10.453  14.003  11.787  1.00 93.10           H
ATOM   2734  CD2 LEU A 185      -8.167  15.257  12.620  1.00 93.10           C
ATOM   2735 1HD2 LEU A 185      -8.474  15.583  13.613  1.00 93.10           H
ATOM   2736 2HD2 LEU A 185      -7.104  15.457  12.484  1.00 93.10           H
ATOM   2737 3HD2 LEU A 185      -8.738  15.799  11.867  1.00 93.10           H
ATOM   2738  HN  LEU A 185      -6.087  11.842  11.903  1.00 93.10           H
ATOM   2739  N   TYR A 186      -5.315  11.313  14.829  1.00 92.85           N
ATOM   2740  CA  TYR A 186      -4.977  10.648  16.076  1.00 92.85           C
ATOM   2741  C   TYR A 186      -3.472  10.385  16.166  1.00 92.85           C
ATOM   2742  O   TYR A 186      -2.973   9.971  17.211  1.00 92.85           O
ATOM   2743  HA  TYR A 186      -5.274  11.301  16.896  1.00 92.85           H
ATOM   2744  CB  TYR A 186      -5.717   9.309  16.053  1.00 92.85           C
ATOM   2745 1HB  TYR A 186      -5.382   8.735  15.189  1.00 92.85           H
ATOM   2746 2HB  TYR A 186      -5.442   8.739  16.940  1.00 92.85           H
ATOM   2747  CG  TYR A 186      -7.240   9.441  16.001  1.00 92.85           C
ATOM   2748  CD1 TYR A 186      -7.897  10.228  16.925  1.00 92.85           C
ATOM   2749  HD1 TYR A 186      -7.330  10.757  17.691  1.00 92.85           H
ATOM   2750  CD2 TYR A 186      -7.958   8.772  15.030  1.00 92.85           C
ATOM   2751  HD2 TYR A 186      -7.439   8.150  14.300  1.00 92.85           H
ATOM   2752  CE1 TYR A 186      -9.331  10.352  16.875  1.00 92.85           C
ATOM   2753  HE1 TYR A 186      -9.862  10.971  17.599  1.00 92.85           H
ATOM   2754  CE2 TYR A 186      -9.391   8.896  14.981  1.00 92.85           C
ATOM   2755  HE2 TYR A 186      -9.970   8.373  14.219  1.00 92.85           H
ATOM   2756  CZ  TYR A 186     -10.007   9.680  15.906  1.00 92.85           C
ATOM   2757  OH  TYR A 186     -11.361   9.797  15.859  1.00 92.85           O
ATOM   2758  HH  TYR A 186     -11.671  10.454  16.546  1.00 92.85           H
ATOM   2759  HN  TYR A 186      -5.449  10.704  14.047  1.00 92.85           H
ATOM   2760  N   SER A 187      -2.792  10.635  15.057  1.00 92.95           N
ATOM   2761  CA  SER A 187      -1.347  10.493  15.018  1.00 92.95           C
ATOM   2762  C   SER A 187      -0.692  11.553  15.905  1.00 92.95           C
ATOM   2763  O   SER A 187      -0.862  12.750  15.677  1.00 92.95           O
ATOM   2764  HA  SER A 187      -1.144   9.493  15.403  1.00 92.95           H
ATOM   2765  CB  SER A 187      -0.822  10.603  13.585  1.00 92.95           C
ATOM   2766 1HB  SER A 187      -1.183  11.528  13.136  1.00 92.95           H
ATOM   2767 2HB  SER A 187       0.267  10.660  13.601  1.00 92.95           H
ATOM   2768  OG  SER A 187      -1.226   9.497  12.782  1.00 92.95           O
ATOM   2769  HG  SER A 187      -1.724   9.822  11.978  1.00 92.95           H
ATOM   2770  HN  SER A 187      -3.212  10.930  14.198  1.00 92.95           H
ATOM   2771  N   GLN A 188       0.042  11.075  16.899  1.00 91.46           N
ATOM   2772  CA  GLN A 188       0.720  11.967  17.825  1.00 91.46           C
ATOM   2773  C   GLN A 188       2.045  11.352  18.281  1.00 91.46           C
ATOM   2774  O   GLN A 188       2.287  10.165  18.069  1.00 91.46           O
ATOM   2775  HA  GLN A 188       0.911  12.880  17.260  1.00 91.46           H
ATOM   2776  CB  GLN A 188      -0.173  12.296  19.023  1.00 91.46           C
ATOM   2777 1HB  GLN A 188      -0.444  11.377  19.542  1.00 91.46           H
ATOM   2778 2HB  GLN A 188       0.378  12.913  19.733  1.00 91.46           H
ATOM   2779  CG  GLN A 188      -1.440  13.029  18.577  1.00 91.46           C
ATOM   2780 1HG  GLN A 188      -1.175  13.841  17.900  1.00 91.46           H
ATOM   2781 2HG  GLN A 188      -2.082  12.346  18.021  1.00 91.46           H
ATOM   2782  CD  GLN A 188      -2.201  13.589  19.780  1.00 91.46           C
ATOM   2783  OE1 GLN A 188      -1.732  13.574  20.906  1.00 91.46           O
ATOM   2784  NE2 GLN A 188      -3.400  14.081  19.480  1.00 91.46           N
ATOM   2785 1HE2 GLN A 188      -3.726  14.062  18.535  1.00 91.46           H
ATOM   2786 2HE2 GLN A 188      -3.975  14.470  20.200  1.00 91.46           H
ATOM   2787  HN  GLN A 188       0.177  10.100  17.076  1.00 91.46           H
ATOM   2788  N   ILE A 189       2.867  12.187  18.899  1.00 91.26           N
ATOM   2789  CA  ILE A 189       4.078  11.707  19.541  1.00 91.26           C
ATOM   2790  C   ILE A 189       3.776  11.369  21.003  1.00 91.26           C
ATOM   2791  O   ILE A 189       3.258  12.205  21.742  1.00 91.26           O
ATOM   2792  HA  ILE A 189       4.378  10.792  19.031  1.00 91.26           H
ATOM   2793  CB  ILE A 189       5.215  12.716  19.366  1.00 91.26           C
ATOM   2794  HB  ILE A 189       4.888  13.672  19.774  1.00 91.26           H
ATOM   2795  CG1 ILE A 189       5.525  12.940  17.884  1.00 91.26           C
ATOM   2796 1HG1 ILE A 189       5.941  12.029  17.455  1.00 91.26           H
ATOM   2797 2HG1 ILE A 189       4.603  13.155  17.344  1.00 91.26           H
ATOM   2798  CG2 ILE A 189       6.455  12.288  20.153  1.00 91.26           C
ATOM   2799 1HG2 ILE A 189       6.207  12.221  21.212  1.00 91.26           H
ATOM   2800 2HG2 ILE A 189       6.793  11.315  19.797  1.00 91.26           H
ATOM   2801 3HG2 ILE A 189       7.247  13.023  20.011  1.00 91.26           H
ATOM   2802  CD1 ILE A 189       6.512  14.095  17.699  1.00 91.26           C
ATOM   2803 1HD1 ILE A 189       6.082  15.009  18.109  1.00 91.26           H
ATOM   2804 2HD1 ILE A 189       7.441  13.865  18.221  1.00 91.26           H
ATOM   2805 3HD1 ILE A 189       6.715  14.232  16.637  1.00 91.26           H
ATOM   2806  HN  ILE A 189       2.717  13.174  18.964  1.00 91.26           H
ATOM   2807  N   LYS A 190       4.112  10.143  21.375  1.00 87.56           N
ATOM   2808  CA  LYS A 190       3.984   9.720  22.759  1.00 87.56           C
ATOM   2809  C   LYS A 190       5.379   9.525  23.359  1.00 87.56           C
ATOM   2810  O   LYS A 190       6.220   8.845  22.774  1.00 87.56           O
ATOM   2811  HA  LYS A 190       3.485  10.523  23.302  1.00 87.56           H
ATOM   2812  CB  LYS A 190       3.092   8.481  22.861  1.00 87.56           C
ATOM   2813 1HB  LYS A 190       2.158   8.656  22.329  1.00 87.56           H
ATOM   2814 2HB  LYS A 190       3.581   7.636  22.377  1.00 87.56           H
ATOM   2815  CG  LYS A 190       2.797   8.137  24.323  1.00 87.56           C
ATOM   2816 1HG  LYS A 190       3.729   7.923  24.845  1.00 87.56           H
ATOM   2817 2HG  LYS A 190       2.344   8.997  24.818  1.00 87.56           H
ATOM   2818  CD  LYS A 190       1.859   6.932  24.424  1.00 87.56           C
ATOM   2819 1HD  LYS A 190       0.872   7.203  24.049  1.00 87.56           H
ATOM   2820 2HD  LYS A 190       2.230   6.125  23.792  1.00 87.56           H
ATOM   2821  CE  LYS A 190       1.747   6.445  25.870  1.00 87.56           C
ATOM   2822 1HE  LYS A 190       2.741   6.348  26.305  1.00 87.56           H
ATOM   2823 2HE  LYS A 190       1.207   7.180  26.467  1.00 87.56           H
ATOM   2824  NZ  LYS A 190       1.046   5.142  25.924  1.00 87.56           N
ATOM   2825 1HZ  LYS A 190       1.165   4.733  26.844  1.00 87.56           H
ATOM   2826 2HZ  LYS A 190       0.058   5.282  25.742  1.00 87.56           H
ATOM   2827 3HZ  LYS A 190       1.434   4.520  25.224  1.00 87.56           H
ATOM   2828  HN  LYS A 190       4.464   9.446  20.751  1.00 87.56           H
ATOM   2829  N   GLU A 191       5.580  10.134  24.518  1.00 85.57           N
ATOM   2830  CA  GLU A 191       6.817   9.946  25.257  1.00 85.57           C
ATOM   2831  C   GLU A 191       6.643   8.852  26.312  1.00 85.57           C
ATOM   2832  O   GLU A 191       5.711   8.899  27.113  1.00 85.57           O
ATOM   2833  HA  GLU A 191       7.552   9.633  24.516  1.00 85.57           H
ATOM   2834  CB  GLU A 191       7.278  11.257  25.897  1.00 85.57           C
ATOM   2835 1HB  GLU A 191       6.437  11.736  26.399  1.00 85.57           H
ATOM   2836 2HB  GLU A 191       8.122  11.066  26.559  1.00 85.57           H
ATOM   2837  CG  GLU A 191       7.776  12.240  24.836  1.00 85.57           C
ATOM   2838 1HG  GLU A 191       8.534  11.760  24.217  1.00 85.57           H
ATOM   2839 2HG  GLU A 191       6.953  12.516  24.176  1.00 85.57           H
ATOM   2840  CD  GLU A 191       8.360  13.497  25.484  1.00 85.57           C
ATOM   2841  OE1 GLU A 191       8.824  14.368  24.716  1.00 85.57           O
ATOM   2842  OE2 GLU A 191       8.330  13.558  26.732  1.00 85.57           O
ATOM   2843  HN  GLU A 191       4.918  10.746  24.951  1.00 85.57           H
ATOM   2844  N   GLU A 192       7.557   7.893  26.279  1.00 78.18           N
ATOM   2845  CA  GLU A 192       7.514   6.786  27.220  1.00 78.18           C
ATOM   2846  C   GLU A 192       8.916   6.488  27.754  1.00 78.18           C
ATOM   2847  O   GLU A 192       9.798   6.080  27.000  1.00 78.18           O
ATOM   2848  HA  GLU A 192       6.872   7.123  28.034  1.00 78.18           H
ATOM   2849  CB  GLU A 192       6.897   5.543  26.576  1.00 78.18           C
ATOM   2850 1HB  GLU A 192       5.850   5.732  26.341  1.00 78.18           H
ATOM   2851 2HB  GLU A 192       7.487   5.248  25.708  1.00 78.18           H
ATOM   2852  CG  GLU A 192       6.926   4.355  27.539  1.00 78.18           C
ATOM   2853 1HG  GLU A 192       7.835   3.775  27.380  1.00 78.18           H
ATOM   2854 2HG  GLU A 192       6.954   4.716  28.567  1.00 78.18           H
ATOM   2855  CD  GLU A 192       5.702   3.459  27.342  1.00 78.18           C
ATOM   2856  OE1 GLU A 192       5.248   2.885  28.356  1.00 78.18           O
ATOM   2857  OE2 GLU A 192       5.247   3.367  26.181  1.00 78.18           O
ATOM   2858  HN  GLU A 192       8.314   7.864  25.627  1.00 78.18           H
ATOM   2859  N   SER A 193       9.079   6.705  29.051  1.00 73.79           N
ATOM   2860  CA  SER A 193      10.312   6.331  29.723  1.00 73.79           C
ATOM   2861  C   SER A 193      11.506   6.995  29.033  1.00 73.79           C
ATOM   2862  O   SER A 193      12.587   6.412  28.959  1.00 73.79           O
ATOM   2863  HA  SER A 193      10.208   6.699  30.744  1.00 73.79           H
ATOM   2864  CB  SER A 193      10.489   4.812  29.745  1.00 73.79           C
ATOM   2865 1HB  SER A 193      10.669   4.453  28.732  1.00 73.79           H
ATOM   2866 2HB  SER A 193      11.370   4.558  30.334  1.00 73.79           H
ATOM   2867  OG  SER A 193       9.349   4.150  30.287  1.00 73.79           O
ATOM   2868  HG  SER A 193       9.458   3.159  30.204  1.00 73.79           H
ATOM   2869  HN  SER A 193       8.389   7.127  29.639  1.00 73.79           H
ATOM   2870  N   GLY A 194      11.270   8.204  28.546  1.00 75.48           N
ATOM   2871  CA  GLY A 194      12.327   8.974  27.912  1.00 75.48           C
ATOM   2872  C   GLY A 194      12.475   8.593  26.438  1.00 75.48           C
ATOM   2873  O   GLY A 194      13.372   9.082  25.753  1.00 75.48           O
ATOM   2874 1HA  GLY A 194      12.106  10.038  27.995  1.00 75.48           H
ATOM   2875 2HA  GLY A 194      13.269   8.803  28.432  1.00 75.48           H
ATOM   2876  HN  GLY A 194      10.379   8.656  28.578  1.00 75.48           H
ATOM   2877  N   ILE A 195      11.581   7.722  25.992  1.00 81.97           N
ATOM   2878  CA  ILE A 195      11.553   7.328  24.594  1.00 81.97           C
ATOM   2879  C   ILE A 195      10.357   7.989  23.906  1.00 81.97           C
ATOM   2880  O   ILE A 195       9.218   7.824  24.339  1.00 81.97           O
ATOM   2881  HA  ILE A 195      12.467   7.700  24.131  1.00 81.97           H
ATOM   2882  CB  ILE A 195      11.569   5.803  24.466  1.00 81.97           C
ATOM   2883  HB  ILE A 195      10.679   5.410  24.957  1.00 81.97           H
ATOM   2884  CG1 ILE A 195      12.781   5.206  25.184  1.00 81.97           C
ATOM   2885 1HG1 ILE A 195      13.698   5.570  24.720  1.00 81.97           H
ATOM   2886 2HG1 ILE A 195      12.795   5.539  26.221  1.00 81.97           H
ATOM   2887  CG2 ILE A 195      11.503   5.375  22.999  1.00 81.97           C
ATOM   2888 1HG2 ILE A 195      10.584   5.753  22.551  1.00 81.97           H
ATOM   2889 2HG2 ILE A 195      12.361   5.780  22.463  1.00 81.97           H
ATOM   2890 3HG2 ILE A 195      11.516   4.287  22.937  1.00 81.97           H
ATOM   2891  CD1 ILE A 195      12.750   3.677  25.133  1.00 81.97           C
ATOM   2892 1HD1 ILE A 195      11.844   3.316  25.619  1.00 81.97           H
ATOM   2893 2HD1 ILE A 195      12.761   3.347  24.094  1.00 81.97           H
ATOM   2894 3HD1 ILE A 195      13.623   3.278  25.650  1.00 81.97           H
ATOM   2895  HN  ILE A 195      10.887   7.289  26.567  1.00 81.97           H
ATOM   2896  N   ALA A 196      10.657   8.725  22.846  1.00 88.83           N
ATOM   2897  CA  ALA A 196       9.614   9.318  22.027  1.00 88.83           C
ATOM   2898  C   ALA A 196       9.144   8.297  20.989  1.00 88.83           C
ATOM   2899  O   ALA A 196       9.958   7.704  20.283  1.00 88.83           O
ATOM   2900  HA  ALA A 196       8.779   9.568  22.682  1.00 88.83           H
ATOM   2901  CB  ALA A 196      10.138  10.604  21.384  1.00 88.83           C
ATOM   2902 1HB  ALA A 196      10.431  11.307  22.163  1.00 88.83           H
ATOM   2903 2HB  ALA A 196      11.002  10.372  20.760  1.00 88.83           H
ATOM   2904 3HB  ALA A 196       9.355  11.048  20.769  1.00 88.83           H
ATOM   2905  HN  ALA A 196      11.591   8.918  22.546  1.00 88.83           H
ATOM   2906  N   ILE A 197       7.832   8.121  20.931  1.00 88.00           N
ATOM   2907  CA  ILE A 197       7.245   7.165  20.008  1.00 88.00           C
ATOM   2908  C   ILE A 197       6.168   7.861  19.174  1.00 88.00           C
ATOM   2909  O   ILE A 197       5.290   8.527  19.719  1.00 88.00           O
ATOM   2910  HA  ILE A 197       8.037   6.829  19.338  1.00 88.00           H
ATOM   2911  CB  ILE A 197       6.739   5.934  20.762  1.00 88.00           C
ATOM   2912  HB  ILE A 197       6.016   6.264  21.509  1.00 88.00           H
ATOM   2913  CG1 ILE A 197       7.879   5.243  21.513  1.00 88.00           C
ATOM   2914 1HG1 ILE A 197       8.593   4.834  20.799  1.00 88.00           H
ATOM   2915 2HG1 ILE A 197       8.416   5.973  22.118  1.00 88.00           H
ATOM   2916  CG2 ILE A 197       6.009   4.975  19.820  1.00 88.00           C
ATOM   2917 1HG2 ILE A 197       5.156   5.485  19.371  1.00 88.00           H
ATOM   2918 2HG2 ILE A 197       6.691   4.647  19.035  1.00 88.00           H
ATOM   2919 3HG2 ILE A 197       5.659   4.109  20.382  1.00 88.00           H
ATOM   2920  CD1 ILE A 197       7.346   4.123  22.409  1.00 88.00           C
ATOM   2921 1HD1 ILE A 197       6.651   4.540  23.137  1.00 88.00           H
ATOM   2922 2HD1 ILE A 197       6.831   3.382  21.797  1.00 88.00           H
ATOM   2923 3HD1 ILE A 197       8.177   3.648  22.930  1.00 88.00           H
ATOM   2924  HN  ILE A 197       7.175   8.619  21.498  1.00 88.00           H
ATOM   2925  N   CYS A 198       6.271   7.683  17.865  1.00 90.59           N
ATOM   2926  CA  CYS A 198       5.210   8.105  16.967  1.00 90.59           C
ATOM   2927  C   CYS A 198       4.128   7.023  16.960  1.00 90.59           C
ATOM   2928  O   CYS A 198       4.335   5.937  16.420  1.00 90.59           O
ATOM   2929  HA  CYS A 198       4.818   9.041  17.363  1.00 90.59           H
ATOM   2930  CB  CYS A 198       5.739   8.391  15.560  1.00 90.59           C
ATOM   2931 1HB  CYS A 198       6.373   9.278  15.575  1.00 90.59           H
ATOM   2932 2HB  CYS A 198       6.359   7.562  15.220  1.00 90.59           H
ATOM   2933  SG  CYS A 198       4.343   8.642  14.404  1.00 90.59           S
ATOM   2934  HN  CYS A 198       7.060   7.261  17.418  1.00 90.59           H
ATOM   2935  N   THR A 199       2.998   7.356  17.566  1.00 90.71           N
ATOM   2936  CA  THR A 199       1.882   6.428  17.632  1.00 90.71           C
ATOM   2937  C   THR A 199       0.563   7.162  17.379  1.00 90.71           C
ATOM   2938  O   THR A 199       0.542   8.386  17.261  1.00 90.71           O
ATOM   2939  HA  THR A 199       1.997   5.695  16.834  1.00 90.71           H
ATOM   2940  CB  THR A 199       1.934   5.722  18.988  1.00 90.71           C
ATOM   2941  HB  THR A 199       2.950   5.402  19.221  1.00 90.71           H
ATOM   2942  OG1 THR A 199       0.972   4.677  18.872  1.00 90.71           O
ATOM   2943  HG1 THR A 199       1.102   4.009  19.605  1.00 90.71           H
ATOM   2944  CG2 THR A 199       1.401   6.596  20.125  1.00 90.71           C
ATOM   2945 1HG2 THR A 199       0.363   6.860  19.924  1.00 90.71           H
ATOM   2946 2HG2 THR A 199       1.999   7.504  20.196  1.00 90.71           H
ATOM   2947 3HG2 THR A 199       1.461   6.046  21.064  1.00 90.71           H
ATOM   2948  HN  THR A 199       2.839   8.240  18.005  1.00 90.71           H
ATOM   2949  N   MET A 200      -0.506   6.382  17.304  1.00 91.88           N
ATOM   2950  CA  MET A 200      -1.845   6.941  17.359  1.00 91.88           C
ATOM   2951  C   MET A 200      -2.399   6.899  18.785  1.00 91.88           C
ATOM   2952  O   MET A 200      -2.290   5.881  19.467  1.00 91.88           O
ATOM   2953  HA  MET A 200      -1.745   7.976  17.032  1.00 91.88           H
ATOM   2954  CB  MET A 200      -2.768   6.150  16.429  1.00 91.88           C
ATOM   2955 1HB  MET A 200      -2.759   5.098  16.712  1.00 91.88           H
ATOM   2956 2HB  MET A 200      -3.793   6.503  16.543  1.00 91.88           H
ATOM   2957  CG  MET A 200      -2.331   6.296  14.970  1.00 91.88           C
ATOM   2958 1HG  MET A 200      -2.287   7.351  14.699  1.00 91.88           H
ATOM   2959 2HG  MET A 200      -1.328   5.891  14.840  1.00 91.88           H
ATOM   2960  SD  MET A 200      -3.477   5.439  13.902  1.00 91.88           S
ATOM   2961  CE  MET A 200      -3.356   3.791  14.576  1.00 91.88           C
ATOM   2962 1HE  MET A 200      -2.327   3.440  14.495  1.00 91.88           H
ATOM   2963 2HE  MET A 200      -3.653   3.804  15.624  1.00 91.88           H
ATOM   2964 3HE  MET A 200      -4.013   3.122  14.020  1.00 91.88           H
ATOM   2965  HN  MET A 200      -0.467   5.388  17.206  1.00 91.88           H
ATOM   2966  N   VAL A 201      -2.980   8.017  19.194  1.00 92.43           N
ATOM   2967  CA  VAL A 201      -3.600   8.102  20.505  1.00 92.43           C
ATOM   2968  C   VAL A 201      -5.094   8.390  20.340  1.00 92.43           C
ATOM   2969  O   VAL A 201      -5.476   9.317  19.628  1.00 92.43           O
ATOM   2970  HA  VAL A 201      -3.481   7.133  20.989  1.00 92.43           H
ATOM   2971  CB  VAL A 201      -2.880   9.149  21.357  1.00 92.43           C
ATOM   2972  HB  VAL A 201      -3.025  10.122  20.887  1.00 92.43           H
ATOM   2973  CG1 VAL A 201      -3.477   9.215  22.765  1.00 92.43           C
ATOM   2974 1HG1 VAL A 201      -4.531   9.482  22.700  1.00 92.43           H
ATOM   2975 2HG1 VAL A 201      -3.377   8.243  23.247  1.00 92.43           H
ATOM   2976 3HG1 VAL A 201      -2.946   9.967  23.349  1.00 92.43           H
ATOM   2977  CG2 VAL A 201      -1.376   8.872  21.411  1.00 92.43           C
ATOM   2978 1HG2 VAL A 201      -1.204   7.888  21.847  1.00 92.43           H
ATOM   2979 2HG2 VAL A 201      -0.965   8.899  20.402  1.00 92.43           H
ATOM   2980 3HG2 VAL A 201      -0.889   9.630  22.024  1.00 92.43           H
ATOM   2981  HN  VAL A 201      -3.032   8.853  18.647  1.00 92.43           H
ATOM   2982  N   TYR A 202      -5.898   7.578  21.011  1.00 91.46           N
ATOM   2983  CA  TYR A 202      -7.341   7.733  20.946  1.00 91.46           C
ATOM   2984  C   TYR A 202      -7.875   8.431  22.199  1.00 91.46           C
ATOM   2985  O   TYR A 202      -7.412   8.164  23.307  1.00 91.46           O
ATOM   2986  HA  TYR A 202      -7.576   8.341  20.073  1.00 91.46           H
ATOM   2987  CB  TYR A 202      -7.915   6.316  20.883  1.00 91.46           C
ATOM   2988 1HB  TYR A 202      -7.589   5.763  21.765  1.00 91.46           H
ATOM   2989 2HB  TYR A 202      -9.002   6.372  20.927  1.00 91.46           H
ATOM   2990  CG  TYR A 202      -7.509   5.535  19.631  1.00 91.46           C
ATOM   2991  CD1 TYR A 202      -8.222   5.691  18.460  1.00 91.46           C
ATOM   2992  HD1 TYR A 202      -9.074   6.370  18.427  1.00 91.46           H
ATOM   2993  CD2 TYR A 202      -6.430   4.676  19.674  1.00 91.46           C
ATOM   2994  HD2 TYR A 202      -5.867   4.553  20.599  1.00 91.46           H
ATOM   2995  CE1 TYR A 202      -7.840   4.957  17.282  1.00 91.46           C
ATOM   2996  HE1 TYR A 202      -8.395   5.070  16.350  1.00 91.46           H
ATOM   2997  CE2 TYR A 202      -6.048   3.941  18.495  1.00 91.46           C
ATOM   2998  HE2 TYR A 202      -5.198   3.259  18.515  1.00 91.46           H
ATOM   2999  CZ  TYR A 202      -6.772   4.118  17.358  1.00 91.46           C
ATOM   3000  OH  TYR A 202      -6.411   3.425  16.245  1.00 91.46           O
ATOM   3001  HH  TYR A 202      -7.129   3.493  15.551  1.00 91.46           H
ATOM   3002  HN  TYR A 202      -5.579   6.828  21.590  1.00 91.46           H
ATOM   3003  N   PRO A 203      -8.854   9.333  22.048  1.00 83.24           N
ATOM   3004  CA  PRO A 203      -9.322  10.136  23.180  1.00 83.24           C
ATOM   3005  C   PRO A 203     -10.061   9.301  24.213  1.00 83.24           C
ATOM   3006  O   PRO A 203     -10.719   8.321  23.868  1.00 83.24           O
ATOM   3007  HA  PRO A 203      -8.473  10.563  23.715  1.00 83.24           H
ATOM   3008  CB  PRO A 203     -10.236  11.178  22.532  1.00 83.24           C
ATOM   3009 1HB  PRO A 203     -11.056  11.458  23.193  1.00 83.24           H
ATOM   3010 2HB  PRO A 203      -9.694  12.093  22.292  1.00 83.24           H
ATOM   3011  CG  PRO A 203     -10.736  10.492  21.293  1.00 83.24           C
ATOM   3012 1HG  PRO A 203     -11.605   9.871  21.510  1.00 83.24           H
ATOM   3013 2HG  PRO A 203     -11.042  11.215  20.538  1.00 83.24           H
ATOM   3014  CD  PRO A 203      -9.584   9.660  20.809  1.00 83.24           C
ATOM   3015 1HD  PRO A 203      -9.926   8.761  20.295  1.00 83.24           H
ATOM   3016 2HD  PRO A 203      -8.958  10.211  20.108  1.00 83.24           H
ATOM   3017  N   SER A 204      -9.931   9.715  25.465  1.00 73.72           N
ATOM   3018  CA  SER A 204     -10.121   8.802  26.579  1.00 73.72           C
ATOM   3019  C   SER A 204     -11.523   8.192  26.523  1.00 73.72           C
ATOM   3020  O   SER A 204     -11.691   6.992  26.736  1.00 73.72           O
ATOM   3021  HA  SER A 204      -9.362   8.029  26.451  1.00 73.72           H
ATOM   3022  CB  SER A 204      -9.904   9.512  27.916  1.00 73.72           C
ATOM   3023 1HB  SER A 204     -10.232   8.863  28.729  1.00 73.72           H
ATOM   3024 2HB  SER A 204      -8.839   9.693  28.063  1.00 73.72           H
ATOM   3025  OG  SER A 204     -10.608  10.749  27.984  1.00 73.72           O
ATOM   3026  HG  SER A 204     -11.574  10.582  28.186  1.00 73.72           H
ATOM   3027  HN  SER A 204      -9.702  10.654  25.722  1.00 73.72           H
ATOM   3028  N   ASP A 205     -12.494   9.046  26.234  1.00 74.86           N
ATOM   3029  CA  ASP A 205     -13.868   8.775  26.621  1.00 74.86           C
ATOM   3030  C   ASP A 205     -14.321   7.458  25.988  1.00 74.86           C
ATOM   3031  O   ASP A 205     -14.736   6.538  26.691  1.00 74.86           O
ATOM   3032  HA  ASP A 205     -13.856   8.732  27.710  1.00 74.86           H
ATOM   3033  CB  ASP A 205     -14.806   9.882  26.134  1.00 74.86           C
ATOM   3034 1HB  ASP A 205     -14.664  10.038  25.064  1.00 74.86           H
ATOM   3035 2HB  ASP A 205     -15.842   9.574  26.276  1.00 74.86           H
ATOM   3036  CG  ASP A 205     -14.548  11.189  26.885  1.00 74.86           C
ATOM   3037  OD1 ASP A 205     -13.955  11.106  27.982  1.00 74.86           O
ATOM   3038  OD2 ASP A 205     -14.950  12.243  26.345  1.00 74.86           O
ATOM   3039  HN  ASP A 205     -12.354   9.908  25.747  1.00 74.86           H
ATOM   3040  N   GLU A 206     -14.227   7.410  24.667  1.00 83.65           N
ATOM   3041  CA  GLU A 206     -14.599   6.212  23.934  1.00 83.65           C
ATOM   3042  C   GLU A 206     -13.398   5.674  23.153  1.00 83.65           C
ATOM   3043  O   GLU A 206     -13.548   5.192  22.031  1.00 83.65           O
ATOM   3044  HA  GLU A 206     -14.900   5.490  24.692  1.00 83.65           H
ATOM   3045  CB  GLU A 206     -15.781   6.484  23.002  1.00 83.65           C
ATOM   3046 1HB  GLU A 206     -15.559   7.342  22.366  1.00 83.65           H
ATOM   3047 2HB  GLU A 206     -16.021   5.582  22.440  1.00 83.65           H
ATOM   3048  CG  GLU A 206     -17.037   6.842  23.800  1.00 83.65           C
ATOM   3049 1HG  GLU A 206     -16.936   6.483  24.824  1.00 83.65           H
ATOM   3050 2HG  GLU A 206     -17.144   7.925  23.850  1.00 83.65           H
ATOM   3051  CD  GLU A 206     -18.285   6.229  23.161  1.00 83.65           C
ATOM   3052  OE1 GLU A 206     -19.138   5.743  23.934  1.00 83.65           O
ATOM   3053  OE2 GLU A 206     -18.358   6.262  21.913  1.00 83.65           O
ATOM   3054  HN  GLU A 206     -13.905   8.169  24.102  1.00 83.65           H
ATOM   3055  N   SER A 207     -12.234   5.775  23.777  1.00 88.92           N
ATOM   3056  CA  SER A 207     -10.991   5.438  23.102  1.00 88.92           C
ATOM   3057  C   SER A 207     -11.103   4.053  22.462  1.00 88.92           C
ATOM   3058  O   SER A 207     -10.732   3.868  21.304  1.00 88.92           O
ATOM   3059  HA  SER A 207     -10.861   6.203  22.337  1.00 88.92           H
ATOM   3060  CB  SER A 207      -9.809   5.481  24.072  1.00 88.92           C
ATOM   3061 1HB  SER A 207      -8.949   4.990  23.617  1.00 88.92           H
ATOM   3062 2HB  SER A 207      -9.526   6.518  24.253  1.00 88.92           H
ATOM   3063  OG  SER A 207     -10.113   4.849  25.313  1.00 88.92           O
ATOM   3064  HG  SER A 207     -10.337   5.539  26.002  1.00 88.92           H
ATOM   3065  HN  SER A 207     -12.131   6.081  24.724  1.00 88.92           H
ATOM   3066  N   THR A 208     -11.616   3.114  23.245  1.00 89.86           N
ATOM   3067  CA  THR A 208     -11.640   1.723  22.827  1.00 89.86           C
ATOM   3068  C   THR A 208     -12.549   1.546  21.610  1.00 89.86           C
ATOM   3069  O   THR A 208     -12.177   0.882  20.643  1.00 89.86           O
ATOM   3070  HA  THR A 208     -10.633   1.440  22.518  1.00 89.86           H
ATOM   3071  CB  THR A 208     -12.062   0.876  24.029  1.00 89.86           C
ATOM   3072  HB  THR A 208     -12.087  -0.183  23.770  1.00 89.86           H
ATOM   3073  OG1 THR A 208     -13.308   1.440  24.431  1.00 89.86           O
ATOM   3074  HG1 THR A 208     -13.803   0.795  25.013  1.00 89.86           H
ATOM   3075  CG2 THR A 208     -11.151   1.083  25.241  1.00 89.86           C
ATOM   3076 1HG2 THR A 208     -11.180   2.130  25.542  1.00 89.86           H
ATOM   3077 2HG2 THR A 208     -10.130   0.808  24.979  1.00 89.86           H
ATOM   3078 3HG2 THR A 208     -11.496   0.459  26.066  1.00 89.86           H
ATOM   3079  HN  THR A 208     -12.010   3.292  24.146  1.00 89.86           H
ATOM   3080  N   LYS A 209     -13.724   2.152  21.696  1.00 91.13           N
ATOM   3081  CA  LYS A 209     -14.680   2.091  20.604  1.00 91.13           C
ATOM   3082  C   LYS A 209     -14.046   2.681  19.343  1.00 91.13           C
ATOM   3083  O   LYS A 209     -14.178   2.120  18.256  1.00 91.13           O
ATOM   3084  HA  LYS A 209     -14.899   1.039  20.420  1.00 91.13           H
ATOM   3085  CB  LYS A 209     -15.995   2.763  21.003  1.00 91.13           C
ATOM   3086 1HB  LYS A 209     -15.795   3.765  21.385  1.00 91.13           H
ATOM   3087 2HB  LYS A 209     -16.630   2.879  20.125  1.00 91.13           H
ATOM   3088  CG  LYS A 209     -16.729   1.944  22.067  1.00 91.13           C
ATOM   3089 1HG  LYS A 209     -16.874   0.925  21.709  1.00 91.13           H
ATOM   3090 2HG  LYS A 209     -16.119   1.882  22.968  1.00 91.13           H
ATOM   3091  CD  LYS A 209     -18.083   2.570  22.404  1.00 91.13           C
ATOM   3092 1HD  LYS A 209     -17.950   3.625  22.646  1.00 91.13           H
ATOM   3093 2HD  LYS A 209     -18.736   2.524  21.532  1.00 91.13           H
ATOM   3094  CE  LYS A 209     -18.743   1.850  23.581  1.00 91.13           C
ATOM   3095 1HE  LYS A 209     -19.014   0.835  23.288  1.00 91.13           H
ATOM   3096 2HE  LYS A 209     -18.036   1.765  24.406  1.00 91.13           H
ATOM   3097  NZ  LYS A 209     -19.950   2.582  24.027  1.00 91.13           N
ATOM   3098 1HZ  LYS A 209     -20.379   2.087  24.801  1.00 91.13           H
ATOM   3099 2HZ  LYS A 209     -19.688   3.515  24.325  1.00 91.13           H
ATOM   3100 3HZ  LYS A 209     -20.609   2.646  23.259  1.00 91.13           H
ATOM   3101  HN  LYS A 209     -14.026   2.677  22.492  1.00 91.13           H
ATOM   3102  N   LEU A 210     -13.371   3.806  19.529  1.00 92.17           N
ATOM   3103  CA  LEU A 210     -12.814   4.540  18.406  1.00 92.17           C
ATOM   3104  C   LEU A 210     -11.737   3.689  17.730  1.00 92.17           C
ATOM   3105  O   LEU A 210     -11.721   3.556  16.508  1.00 92.17           O
ATOM   3106  HA  LEU A 210     -13.620   4.706  17.692  1.00 92.17           H
ATOM   3107  CB  LEU A 210     -12.318   5.915  18.857  1.00 92.17           C
ATOM   3108 1HB  LEU A 210     -13.126   6.412  19.394  1.00 92.17           H
ATOM   3109 2HB  LEU A 210     -11.505   5.771  19.568  1.00 92.17           H
ATOM   3110  CG  LEU A 210     -11.829   6.849  17.748  1.00 92.17           C
ATOM   3111  HG  LEU A 210     -11.038   6.340  17.197  1.00 92.17           H
ATOM   3112  CD1 LEU A 210     -12.951   7.150  16.751  1.00 92.17           C
ATOM   3113 1HD1 LEU A 210     -13.295   6.220  16.299  1.00 92.17           H
ATOM   3114 2HD1 LEU A 210     -13.780   7.630  17.272  1.00 92.17           H
ATOM   3115 3HD1 LEU A 210     -12.576   7.816  15.974  1.00 92.17           H
ATOM   3116  CD2 LEU A 210     -11.224   8.126  18.333  1.00 92.17           C
ATOM   3117 1HD2 LEU A 210     -11.978   8.648  18.923  1.00 92.17           H
ATOM   3118 2HD2 LEU A 210     -10.379   7.868  18.971  1.00 92.17           H
ATOM   3119 3HD2 LEU A 210     -10.885   8.772  17.523  1.00 92.17           H
ATOM   3120  HN  LEU A 210     -13.204   4.215  20.426  1.00 92.17           H
ATOM   3121  N   LYS A 211     -10.862   3.134  18.557  1.00 92.62           N
ATOM   3122  CA  LYS A 211      -9.802   2.275  18.057  1.00 92.62           C
ATOM   3123  C   LYS A 211     -10.416   1.134  17.244  1.00 92.62           C
ATOM   3124  O   LYS A 211      -9.984   0.861  16.125  1.00 92.62           O
ATOM   3125  HA  LYS A 211      -9.179   2.875  17.394  1.00 92.62           H
ATOM   3126  CB  LYS A 211      -8.910   1.800  19.207  1.00 92.62           C
ATOM   3127 1HB  LYS A 211      -8.429   2.658  19.677  1.00 92.62           H
ATOM   3128 2HB  LYS A 211      -9.521   1.320  19.971  1.00 92.62           H
ATOM   3129  CG  LYS A 211      -7.846   0.821  18.707  1.00 92.62           C
ATOM   3130 1HG  LYS A 211      -8.319  -0.114  18.409  1.00 92.62           H
ATOM   3131 2HG  LYS A 211      -7.359   1.229  17.822  1.00 92.62           H
ATOM   3132  CD  LYS A 211      -6.802   0.547  19.791  1.00 92.62           C
ATOM   3133 1HD  LYS A 211      -6.375   1.489  20.137  1.00 92.62           H
ATOM   3134 2HD  LYS A 211      -7.279   0.078  20.651  1.00 92.62           H
ATOM   3135  CE  LYS A 211      -5.688  -0.359  19.262  1.00 92.62           C
ATOM   3136 1HE  LYS A 211      -6.085  -1.355  19.063  1.00 92.62           H
ATOM   3137 2HE  LYS A 211      -5.313   0.030  18.316  1.00 92.62           H
ATOM   3138  NZ  LYS A 211      -4.582  -0.448  20.242  1.00 92.62           N
ATOM   3139 1HZ  LYS A 211      -3.749  -0.796  19.781  1.00 92.62           H
ATOM   3140 2HZ  LYS A 211      -4.397   0.472  20.627  1.00 92.62           H
ATOM   3141 3HZ  LYS A 211      -4.844  -1.080  20.991  1.00 92.62           H
ATOM   3142  HN  LYS A 211     -10.869   3.263  19.548  1.00 92.62           H
ATOM   3143  N   SER A 212     -11.415   0.497  17.839  1.00 92.37           N
ATOM   3144  CA  SER A 212     -12.039  -0.659  17.220  1.00 92.37           C
ATOM   3145  C   SER A 212     -12.639  -0.269  15.867  1.00 92.37           C
ATOM   3146  O   SER A 212     -12.511  -1.007  14.892  1.00 92.37           O
ATOM   3147  HA  SER A 212     -11.236  -1.385  17.087  1.00 92.37           H
ATOM   3148  CB  SER A 212     -13.118  -1.255  18.127  1.00 92.37           C
ATOM   3149 1HB  SER A 212     -12.695  -1.450  19.113  1.00 92.37           H
ATOM   3150 2HB  SER A 212     -13.919  -0.528  18.262  1.00 92.37           H
ATOM   3151  OG  SER A 212     -13.657  -2.462  17.595  1.00 92.37           O
ATOM   3152  HG  SER A 212     -12.939  -3.153  17.520  1.00 92.37           H
ATOM   3153  HN  SER A 212     -11.796   0.759  18.725  1.00 92.37           H
ATOM   3154  N   ALA A 213     -13.280   0.890  15.853  1.00 92.12           N
ATOM   3155  CA  ALA A 213     -13.930   1.370  14.645  1.00 92.12           C
ATOM   3156  C   ALA A 213     -12.872   1.638  13.574  1.00 92.12           C
ATOM   3157  O   ALA A 213     -13.029   1.227  12.425  1.00 92.12           O
ATOM   3158  HA  ALA A 213     -14.600   0.586  14.294  1.00 92.12           H
ATOM   3159  CB  ALA A 213     -14.758   2.615  14.971  1.00 92.12           C
ATOM   3160 1HB  ALA A 213     -15.514   2.364  15.716  1.00 92.12           H
ATOM   3161 2HB  ALA A 213     -14.104   3.393  15.366  1.00 92.12           H
ATOM   3162 3HB  ALA A 213     -15.245   2.975  14.065  1.00 92.12           H
ATOM   3163  HN  ALA A 213     -13.360   1.495  16.645  1.00 92.12           H
ATOM   3164  N   VAL A 214     -11.817   2.325  13.987  1.00 91.77           N
ATOM   3165  CA  VAL A 214     -10.762   2.705  13.064  1.00 91.77           C
ATOM   3166  C   VAL A 214     -10.103   1.443  12.503  1.00 91.77           C
ATOM   3167  O   VAL A 214      -9.801   1.373  11.312  1.00 91.77           O
ATOM   3168  HA  VAL A 214     -11.224   3.254  12.243  1.00 91.77           H
ATOM   3169  CB  VAL A 214      -9.769   3.639  13.759  1.00 91.77           C
ATOM   3170  HB  VAL A 214      -9.461   3.167  14.691  1.00 91.77           H
ATOM   3171  CG1 VAL A 214      -8.519   3.847  12.901  1.00 91.77           C
ATOM   3172 1HG1 VAL A 214      -8.033   2.887  12.729  1.00 91.77           H
ATOM   3173 2HG1 VAL A 214      -8.803   4.287  11.945  1.00 91.77           H
ATOM   3174 3HG1 VAL A 214      -7.831   4.515  13.419  1.00 91.77           H
ATOM   3175  CG2 VAL A 214     -10.426   4.977  14.104  1.00 91.77           C
ATOM   3176 1HG2 VAL A 214     -10.776   5.457  13.190  1.00 91.77           H
ATOM   3177 2HG2 VAL A 214     -11.270   4.806  14.771  1.00 91.77           H
ATOM   3178 3HG2 VAL A 214      -9.698   5.622  14.597  1.00 91.77           H
ATOM   3179  HN  VAL A 214     -11.678   2.621  14.933  1.00 91.77           H
ATOM   3180  N   LEU A 215      -9.899   0.478  13.387  1.00 91.73           N
ATOM   3181  CA  LEU A 215      -9.261  -0.769  12.999  1.00 91.73           C
ATOM   3182  C   LEU A 215     -10.165  -1.516  12.017  1.00 91.73           C
ATOM   3183  O   LEU A 215      -9.690  -2.061  11.022  1.00 91.73           O
ATOM   3184  HA  LEU A 215      -8.332  -0.516  12.489  1.00 91.73           H
ATOM   3185  CB  LEU A 215      -8.889  -1.588  14.237  1.00 91.73           C
ATOM   3186 1HB  LEU A 215      -9.716  -1.534  14.946  1.00 91.73           H
ATOM   3187 2HB  LEU A 215      -8.790  -2.632  13.941  1.00 91.73           H
ATOM   3188  CG  LEU A 215      -7.607  -1.167  14.959  1.00 91.73           C
ATOM   3189  HG  LEU A 215      -7.665  -0.097  15.162  1.00 91.73           H
ATOM   3190  CD1 LEU A 215      -7.480  -1.876  16.309  1.00 91.73           C
ATOM   3191 1HD1 LEU A 215      -8.335  -1.620  16.936  1.00 91.73           H
ATOM   3192 2HD1 LEU A 215      -7.455  -2.955  16.152  1.00 91.73           H
ATOM   3193 3HD1 LEU A 215      -6.561  -1.559  16.801  1.00 91.73           H
ATOM   3194  CD2 LEU A 215      -6.380  -1.394  14.075  1.00 91.73           C
ATOM   3195 1HD2 LEU A 215      -6.306  -2.451  13.820  1.00 91.73           H
ATOM   3196 2HD2 LEU A 215      -6.476  -0.806  13.162  1.00 91.73           H
ATOM   3197 3HD2 LEU A 215      -5.483  -1.087  14.612  1.00 91.73           H
ATOM   3198  HN  LEU A 215     -10.161   0.537  14.350  1.00 91.73           H
ATOM   3199  N   THR A 216     -11.453  -1.518  12.331  1.00 92.41           N
ATOM   3200  CA  THR A 216     -12.426  -2.199  11.495  1.00 92.41           C
ATOM   3201  C   THR A 216     -12.415  -1.617  10.080  1.00 92.41           C
ATOM   3202  O   THR A 216     -12.439  -2.359   9.100  1.00 92.41           O
ATOM   3203  HA  THR A 216     -12.134  -3.246  11.412  1.00 92.41           H
ATOM   3204  CB  THR A 216     -13.790  -2.102  12.182  1.00 92.41           C
ATOM   3205  HB  THR A 216     -14.111  -1.064  12.264  1.00 92.41           H
ATOM   3206  OG1 THR A 216     -13.606  -2.788  13.417  1.00 92.41           O
ATOM   3207  HG1 THR A 216     -13.452  -2.130  14.154  1.00 92.41           H
ATOM   3208  CG2 THR A 216     -14.868  -2.914  11.461  1.00 92.41           C
ATOM   3209 1HG2 THR A 216     -14.577  -3.965  11.439  1.00 92.41           H
ATOM   3210 2HG2 THR A 216     -14.978  -2.547  10.441  1.00 92.41           H
ATOM   3211 3HG2 THR A 216     -15.815  -2.811  11.990  1.00 92.41           H
ATOM   3212  HN  THR A 216     -11.832  -1.065  13.138  1.00 92.41           H
ATOM   3213  N   LEU A 217     -12.379  -0.294  10.020  1.00 89.63           N
ATOM   3214  CA  LEU A 217     -12.341   0.396   8.742  1.00 89.63           C
ATOM   3215  C   LEU A 217     -11.093  -0.037   7.970  1.00 89.63           C
ATOM   3216  O   LEU A 217     -11.153  -0.265   6.763  1.00 89.63           O
ATOM   3217  HA  LEU A 217     -13.221   0.086   8.177  1.00 89.63           H
ATOM   3218  CB  LEU A 217     -12.444   1.909   8.946  1.00 89.63           C
ATOM   3219 1HB  LEU A 217     -13.357   2.119   9.503  1.00 89.63           H
ATOM   3220 2HB  LEU A 217     -11.610   2.229   9.570  1.00 89.63           H
ATOM   3221  CG  LEU A 217     -12.449   2.759   7.674  1.00 89.63           C
ATOM   3222  HG  LEU A 217     -11.579   2.484   7.077  1.00 89.63           H
ATOM   3223  CD1 LEU A 217     -13.689   2.470   6.826  1.00 89.63           C
ATOM   3224 1HD1 LEU A 217     -13.698   1.417   6.543  1.00 89.63           H
ATOM   3225 2HD1 LEU A 217     -14.585   2.699   7.402  1.00 89.63           H
ATOM   3226 3HD1 LEU A 217     -13.667   3.087   5.928  1.00 89.63           H
ATOM   3227  CD2 LEU A 217     -12.317   4.246   8.008  1.00 89.63           C
ATOM   3228 1HD2 LEU A 217     -13.153   4.553   8.636  1.00 89.63           H
ATOM   3229 2HD2 LEU A 217     -11.381   4.417   8.539  1.00 89.63           H
ATOM   3230 3HD2 LEU A 217     -12.323   4.827   7.086  1.00 89.63           H
ATOM   3231  HN  LEU A 217     -12.376   0.303  10.822  1.00 89.63           H
ATOM   3232  N   LYS A 218      -9.991  -0.137   8.699  1.00 88.16           N
ATOM   3233  CA  LYS A 218      -8.725  -0.515   8.094  1.00 88.16           C
ATOM   3234  C   LYS A 218      -8.845  -1.925   7.511  1.00 88.16           C
ATOM   3235  O   LYS A 218      -8.285  -2.213   6.454  1.00 88.16           O
ATOM   3236  HA  LYS A 218      -8.533   0.181   7.278  1.00 88.16           H
ATOM   3237  CB  LYS A 218      -7.583  -0.360   9.100  1.00 88.16           C
ATOM   3238 1HB  LYS A 218      -7.886  -0.765  10.066  1.00 88.16           H
ATOM   3239 2HB  LYS A 218      -6.721  -0.939   8.769  1.00 88.16           H
ATOM   3240  CG  LYS A 218      -7.188   1.109   9.259  1.00 88.16           C
ATOM   3241 1HG  LYS A 218      -6.722   1.465   8.340  1.00 88.16           H
ATOM   3242 2HG  LYS A 218      -8.080   1.714   9.419  1.00 88.16           H
ATOM   3243  CD  LYS A 218      -6.222   1.294  10.431  1.00 88.16           C
ATOM   3244 1HD  LYS A 218      -6.726   1.042  11.365  1.00 88.16           H
ATOM   3245 2HD  LYS A 218      -5.382   0.607  10.327  1.00 88.16           H
ATOM   3246  CE  LYS A 218      -5.707   2.733  10.496  1.00 88.16           C
ATOM   3247 1HE  LYS A 218      -5.155   2.969   9.587  1.00 88.16           H
ATOM   3248 2HE  LYS A 218      -6.548   3.425  10.547  1.00 88.16           H
ATOM   3249  NZ  LYS A 218      -4.834   2.918  11.676  1.00 88.16           N
ATOM   3250 1HZ  LYS A 218      -4.524   3.883  11.720  1.00 88.16           H
ATOM   3251 2HZ  LYS A 218      -5.350   2.691  12.518  1.00 88.16           H
ATOM   3252 3HZ  LYS A 218      -4.027   2.308  11.599  1.00 88.16           H
ATOM   3253  HN  LYS A 218      -9.954   0.034   9.684  1.00 88.16           H
ATOM   3254  N   VAL A 219      -9.577  -2.766   8.227  1.00 88.57           N
ATOM   3255  CA  VAL A 219      -9.724  -4.156   7.827  1.00 88.57           C
ATOM   3256  C   VAL A 219     -10.615  -4.233   6.586  1.00 88.57           C
ATOM   3257  O   VAL A 219     -10.310  -4.961   5.643  1.00 88.57           O
ATOM   3258  HA  VAL A 219      -8.734  -4.532   7.572  1.00 88.57           H
ATOM   3259  CB  VAL A 219     -10.258  -4.983   8.998  1.00 88.57           C
ATOM   3260  HB  VAL A 219     -11.136  -4.474   9.396  1.00 88.57           H
ATOM   3261  CG1 VAL A 219     -10.692  -6.374   8.534  1.00 88.57           C
ATOM   3262 1HG1 VAL A 219     -11.480  -6.279   7.786  1.00 88.57           H
ATOM   3263 2HG1 VAL A 219      -9.839  -6.895   8.098  1.00 88.57           H
ATOM   3264 3HG1 VAL A 219     -11.067  -6.941   9.386  1.00 88.57           H
ATOM   3265  CG2 VAL A 219      -9.221  -5.078  10.120  1.00 88.57           C
ATOM   3266 1HG2 VAL A 219      -8.317  -5.553   9.739  1.00 88.57           H
ATOM   3267 2HG2 VAL A 219      -8.982  -4.077  10.479  1.00 88.57           H
ATOM   3268 3HG2 VAL A 219      -9.626  -5.671  10.939  1.00 88.57           H
ATOM   3269  HN  VAL A 219     -10.063  -2.513   9.063  1.00 88.57           H
ATOM   3270  N   ILE A 220     -11.699  -3.472   6.626  1.00 87.19           N
ATOM   3271  CA  ILE A 220     -12.653  -3.469   5.530  1.00 87.19           C
ATOM   3272  C   ILE A 220     -11.947  -3.027   4.247  1.00 87.19           C
ATOM   3273  O   ILE A 220     -12.050  -3.692   3.217  1.00 87.19           O
ATOM   3274  HA  ILE A 220     -13.001  -4.493   5.397  1.00 87.19           H
ATOM   3275  CB  ILE A 220     -13.874  -2.618   5.885  1.00 87.19           C
ATOM   3276  HB  ILE A 220     -13.523  -1.668   6.287  1.00 87.19           H
ATOM   3277  CG1 ILE A 220     -14.712  -3.289   6.975  1.00 87.19           C
ATOM   3278 1HG1 ILE A 220     -15.178  -4.190   6.577  1.00 87.19           H
ATOM   3279 2HG1 ILE A 220     -14.065  -3.600   7.796  1.00 87.19           H
ATOM   3280  CG2 ILE A 220     -14.703  -2.302   4.638  1.00 87.19           C
ATOM   3281 1HG2 ILE A 220     -14.090  -1.753   3.924  1.00 87.19           H
ATOM   3282 2HG2 ILE A 220     -15.045  -3.232   4.184  1.00 87.19           H
ATOM   3283 3HG2 ILE A 220     -15.565  -1.697   4.919  1.00 87.19           H
ATOM   3284  CD1 ILE A 220     -15.790  -2.339   7.500  1.00 87.19           C
ATOM   3285 1HD1 ILE A 220     -15.319  -1.450   7.919  1.00 87.19           H
ATOM   3286 2HD1 ILE A 220     -16.449  -2.050   6.682  1.00 87.19           H
ATOM   3287 3HD1 ILE A 220     -16.371  -2.841   8.274  1.00 87.19           H
ATOM   3288  HN  ILE A 220     -11.929  -2.866   7.388  1.00 87.19           H
ATOM   3289  N   LEU A 221     -11.247  -1.907   4.350  1.00 83.76           N
ATOM   3290  CA  LEU A 221     -10.614  -1.310   3.186  1.00 83.76           C
ATOM   3291  C   LEU A 221      -9.316  -2.058   2.876  1.00 83.76           C
ATOM   3292  O   LEU A 221      -8.841  -2.042   1.742  1.00 83.76           O
ATOM   3293  HA  LEU A 221     -11.294  -1.436   2.344  1.00 83.76           H
ATOM   3294  CB  LEU A 221     -10.423   0.194   3.393  1.00 83.76           C
ATOM   3295 1HB  LEU A 221      -9.728   0.341   4.219  1.00 83.76           H
ATOM   3296 2HB  LEU A 221      -9.950   0.606   2.501  1.00 83.76           H
ATOM   3297  CG  LEU A 221     -11.692   0.998   3.680  1.00 83.76           C
ATOM   3298  HG  LEU A 221     -12.221   0.518   4.505  1.00 83.76           H
ATOM   3299  CD1 LEU A 221     -11.351   2.420   4.129  1.00 83.76           C
ATOM   3300 1HD1 LEU A 221     -10.749   2.380   5.037  1.00 83.76           H
ATOM   3301 2HD1 LEU A 221     -10.789   2.924   3.343  1.00 83.76           H
ATOM   3302 3HD1 LEU A 221     -12.271   2.970   4.327  1.00 83.76           H
ATOM   3303  CD2 LEU A 221     -12.633   0.988   2.474  1.00 83.76           C
ATOM   3304 1HD2 LEU A 221     -12.127   1.429   1.615  1.00 83.76           H
ATOM   3305 2HD2 LEU A 221     -12.915  -0.039   2.242  1.00 83.76           H
ATOM   3306 3HD2 LEU A 221     -13.527   1.567   2.706  1.00 83.76           H
ATOM   3307  HN  LEU A 221     -11.109  -1.411   5.207  1.00 83.76           H
ATOM   3308  N   GLY A 222      -8.778  -2.696   3.906  1.00 78.72           N
ATOM   3309  CA  GLY A 222      -7.474  -3.327   3.797  1.00 78.72           C
ATOM   3310  C   GLY A 222      -7.585  -4.710   3.152  1.00 78.72           C
ATOM   3311  O   GLY A 222      -6.725  -5.104   2.366  1.00 78.72           O
ATOM   3312 1HA  GLY A 222      -6.810  -2.698   3.203  1.00 78.72           H
ATOM   3313 2HA  GLY A 222      -7.026  -3.418   4.786  1.00 78.72           H
ATOM   3314  HN  GLY A 222      -9.217  -2.785   4.800  1.00 78.72           H
ATOM   3315  N   PHE A 223      -8.653  -5.409   3.509  1.00 78.86           N
ATOM   3316  CA  PHE A 223      -8.758  -6.825   3.199  1.00 78.86           C
ATOM   3317  C   PHE A 223      -9.833  -7.076   2.141  1.00 78.86           C
ATOM   3318  O   PHE A 223      -9.555  -7.658   1.094  1.00 78.86           O
ATOM   3319  HA  PHE A 223      -7.789  -7.144   2.813  1.00 78.86           H
ATOM   3320  CB  PHE A 223      -9.156  -7.538   4.493  1.00 78.86           C
ATOM   3321 1HB  PHE A 223      -8.497  -7.206   5.296  1.00 78.86           H
ATOM   3322 2HB  PHE A 223     -10.167  -7.236   4.766  1.00 78.86           H
ATOM   3323  CG  PHE A 223      -9.101  -9.064   4.405  1.00 78.86           C
ATOM   3324  CD1 PHE A 223     -10.253  -9.784   4.344  1.00 78.86           C
ATOM   3325  HD1 PHE A 223     -11.216  -9.273   4.359  1.00 78.86           H
ATOM   3326  CD2 PHE A 223      -7.899  -9.701   4.387  1.00 78.86           C
ATOM   3327  HD2 PHE A 223      -6.976  -9.125   4.435  1.00 78.86           H
ATOM   3328  CE1 PHE A 223     -10.202 -11.201   4.263  1.00 78.86           C
ATOM   3329  HE1 PHE A 223     -11.125 -11.777   4.214  1.00 78.86           H
ATOM   3330  CE2 PHE A 223      -7.848 -11.118   4.305  1.00 78.86           C
ATOM   3331  HE2 PHE A 223      -6.885 -11.629   4.291  1.00 78.86           H
ATOM   3332  CZ  PHE A 223      -9.000 -11.838   4.245  1.00 78.86           C
ATOM   3333  HZ  PHE A 223      -8.961 -12.925   4.182  1.00 78.86           H
ATOM   3334  HN  PHE A 223      -9.435  -5.025   4.000  1.00 78.86           H
ATOM   3335  N   PHE A 224     -11.040  -6.625   2.450  1.00 82.06           N
ATOM   3336  CA  PHE A 224     -12.194  -6.949   1.629  1.00 82.06           C
ATOM   3337  C   PHE A 224     -12.116  -6.248   0.271  1.00 82.06           C
ATOM   3338  O   PHE A 224     -12.498  -6.819  -0.749  1.00 82.06           O
ATOM   3339  HA  PHE A 224     -12.191  -8.029   1.480  1.00 82.06           H
ATOM   3340  CB  PHE A 224     -13.431  -6.448   2.378  1.00 82.06           C
ATOM   3341 1HB  PHE A 224     -13.229  -5.449   2.765  1.00 82.06           H
ATOM   3342 2HB  PHE A 224     -14.257  -6.356   1.673  1.00 82.06           H
ATOM   3343  CG  PHE A 224     -13.865  -7.349   3.535  1.00 82.06           C
ATOM   3344  CD1 PHE A 224     -14.707  -8.392   3.306  1.00 82.06           C
ATOM   3345  HD1 PHE A 224     -15.073  -8.586   2.297  1.00 82.06           H
ATOM   3346  CD2 PHE A 224     -13.410  -7.107   4.794  1.00 82.06           C
ATOM   3347  HD2 PHE A 224     -12.735  -6.271   4.977  1.00 82.06           H
ATOM   3348  CE1 PHE A 224     -15.111  -9.229   4.380  1.00 82.06           C
ATOM   3349  HE1 PHE A 224     -15.786 -10.065   4.196  1.00 82.06           H
ATOM   3350  CE2 PHE A 224     -13.813  -7.944   5.868  1.00 82.06           C
ATOM   3351  HE2 PHE A 224     -13.448  -7.750   6.876  1.00 82.06           H
ATOM   3352  CZ  PHE A 224     -14.655  -8.987   5.638  1.00 82.06           C
ATOM   3353  HZ  PHE A 224     -14.964  -9.629   6.463  1.00 82.06           H
ATOM   3354  HN  PHE A 224     -11.235  -6.048   3.244  1.00 82.06           H
ATOM   3355  N   LEU A 225     -11.618  -5.021   0.303  1.00 78.04           N
ATOM   3356  CA  LEU A 225     -11.526  -4.219  -0.906  1.00 78.04           C
ATOM   3357  C   LEU A 225     -10.617  -4.926  -1.914  1.00 78.04           C
ATOM   3358  O   LEU A 225     -11.009  -5.150  -3.058  1.00 78.04           O
ATOM   3359  HA  LEU A 225     -12.527  -4.154  -1.331  1.00 78.04           H
ATOM   3360  CB  LEU A 225     -11.081  -2.794  -0.571  1.00 78.04           C
ATOM   3361 1HB  LEU A 225     -11.791  -2.371   0.140  1.00 78.04           H
ATOM   3362 2HB  LEU A 225     -10.117  -2.845  -0.066  1.00 78.04           H
ATOM   3363  CG  LEU A 225     -10.956  -1.835  -1.756  1.00 78.04           C
ATOM   3364  HG  LEU A 225     -10.414  -2.345  -2.553  1.00 78.04           H
ATOM   3365  CD1 LEU A 225     -12.333  -1.466  -2.311  1.00 78.04           C
ATOM   3366 1HD1 LEU A 225     -12.844  -2.369  -2.645  1.00 78.04           H
ATOM   3367 2HD1 LEU A 225     -12.921  -0.983  -1.531  1.00 78.04           H
ATOM   3368 3HD1 LEU A 225     -12.214  -0.783  -3.153  1.00 78.04           H
ATOM   3369  CD2 LEU A 225     -10.140  -0.597  -1.376  1.00 78.04           C
ATOM   3370 1HD2 LEU A 225     -10.633  -0.076  -0.555  1.00 78.04           H
ATOM   3371 2HD2 LEU A 225      -9.141  -0.902  -1.065  1.00 78.04           H
ATOM   3372 3HD2 LEU A 225     -10.067   0.068  -2.237  1.00 78.04           H
ATOM   3373  HN  LEU A 225     -11.281  -4.575   1.132  1.00 78.04           H
ATOM   3374  N   PRO A 226      -9.392  -5.289  -1.510  1.00 76.37           N
ATOM   3375  CA  PRO A 226      -8.504  -6.055  -2.388  1.00 76.37           C
ATOM   3376  C   PRO A 226      -9.168  -7.313  -2.924  1.00 76.37           C
ATOM   3377  O   PRO A 226      -9.015  -7.647  -4.097  1.00 76.37           O
ATOM   3378  HA  PRO A 226      -8.252  -5.467  -3.271  1.00 76.37           H
ATOM   3379  CB  PRO A 226      -7.305  -6.382  -1.495  1.00 76.37           C
ATOM   3380 1HB  PRO A 226      -7.427  -7.344  -0.997  1.00 76.37           H
ATOM   3381 2HB  PRO A 226      -6.380  -6.436  -2.069  1.00 76.37           H
ATOM   3382  CG  PRO A 226      -7.283  -5.230  -0.497  1.00 76.37           C
ATOM   3383 1HG  PRO A 226      -6.725  -5.485   0.404  1.00 76.37           H
ATOM   3384 2HG  PRO A 226      -6.805  -4.343  -0.913  1.00 76.37           H
ATOM   3385  CD  PRO A 226      -8.758  -5.001  -0.210  1.00 76.37           C
ATOM   3386 1HD  PRO A 226      -9.127  -5.667   0.570  1.00 76.37           H
ATOM   3387 2HD  PRO A 226      -8.952  -3.983   0.127  1.00 76.37           H
ATOM   3388  N   PHE A 227      -9.894  -7.982  -2.041  1.00 81.32           N
ATOM   3389  CA  PHE A 227     -10.529  -9.241  -2.394  1.00 81.32           C
ATOM   3390  C   PHE A 227     -11.589  -9.034  -3.478  1.00 81.32           C
ATOM   3391  O   PHE A 227     -11.656  -9.799  -4.439  1.00 81.32           O
ATOM   3392  HA  PHE A 227      -9.749  -9.901  -2.772  1.00 81.32           H
ATOM   3393  CB  PHE A 227     -11.207  -9.771  -1.129  1.00 81.32           C
ATOM   3394 1HB  PHE A 227     -10.473  -9.806  -0.324  1.00 81.32           H
ATOM   3395 2HB  PHE A 227     -11.982  -9.068  -0.823  1.00 81.32           H
ATOM   3396  CG  PHE A 227     -11.831 -11.158  -1.292  1.00 81.32           C
ATOM   3397  CD1 PHE A 227     -13.159 -11.278  -1.559  1.00 81.32           C
ATOM   3398  HD1 PHE A 227     -13.779 -10.386  -1.657  1.00 81.32           H
ATOM   3399  CD2 PHE A 227     -11.059 -12.270  -1.170  1.00 81.32           C
ATOM   3400  HD2 PHE A 227      -9.994 -12.174  -0.956  1.00 81.32           H
ATOM   3401  CE1 PHE A 227     -13.739 -12.565  -1.710  1.00 81.32           C
ATOM   3402  HE1 PHE A 227     -14.804 -12.662  -1.924  1.00 81.32           H
ATOM   3403  CE2 PHE A 227     -11.638 -13.558  -1.322  1.00 81.32           C
ATOM   3404  HE2 PHE A 227     -11.019 -14.449  -1.224  1.00 81.32           H
ATOM   3405  CZ  PHE A 227     -12.967 -13.678  -1.589  1.00 81.32           C
ATOM   3406  HZ  PHE A 227     -13.412 -14.666  -1.705  1.00 81.32           H
ATOM   3407  HN  PHE A 227     -10.051  -7.679  -1.101  1.00 81.32           H
ATOM   3408  N   VAL A 228     -12.391  -7.997  -3.286  1.00 81.88           N
ATOM   3409  CA  VAL A 228     -13.415  -7.653  -4.259  1.00 81.88           C
ATOM   3410  C   VAL A 228     -12.751  -7.331  -5.599  1.00 81.88           C
ATOM   3411  O   VAL A 228     -13.221  -7.767  -6.649  1.00 81.88           O
ATOM   3412  HA  VAL A 228     -14.055  -8.526  -4.385  1.00 81.88           H
ATOM   3413  CB  VAL A 228     -14.277  -6.506  -3.727  1.00 81.88           C
ATOM   3414  HB  VAL A 228     -13.610  -5.703  -3.412  1.00 81.88           H
ATOM   3415  CG1 VAL A 228     -15.191  -5.954  -4.823  1.00 81.88           C
ATOM   3416 1HG1 VAL A 228     -14.585  -5.582  -5.649  1.00 81.88           H
ATOM   3417 2HG1 VAL A 228     -15.847  -6.747  -5.182  1.00 81.88           H
ATOM   3418 3HG1 VAL A 228     -15.793  -5.140  -4.418  1.00 81.88           H
ATOM   3419  CG2 VAL A 228     -15.087  -6.949  -2.508  1.00 81.88           C
ATOM   3420 1HG2 VAL A 228     -15.740  -7.776  -2.786  1.00 81.88           H
ATOM   3421 2HG2 VAL A 228     -14.409  -7.271  -1.718  1.00 81.88           H
ATOM   3422 3HG2 VAL A 228     -15.691  -6.115  -2.150  1.00 81.88           H
ATOM   3423  HN  VAL A 228     -12.349  -7.398  -2.487  1.00 81.88           H
ATOM   3424  N   VAL A 229     -11.670  -6.569  -5.520  1.00 76.45           N
ATOM   3425  CA  VAL A 229     -10.954  -6.160  -6.716  1.00 76.45           C
ATOM   3426  C   VAL A 229     -10.449  -7.401  -7.454  1.00 76.45           C
ATOM   3427  O   VAL A 229     -10.574  -7.497  -8.674  1.00 76.45           O
ATOM   3428  HA  VAL A 229     -11.660  -5.634  -7.359  1.00 76.45           H
ATOM   3429  CB  VAL A 229      -9.833  -5.186  -6.348  1.00 76.45           C
ATOM   3430  HB  VAL A 229      -9.243  -5.640  -5.552  1.00 76.45           H
ATOM   3431  CG1 VAL A 229      -8.905  -4.941  -7.540  1.00 76.45           C
ATOM   3432 1HG1 VAL A 229      -8.459  -5.885  -7.853  1.00 76.45           H
ATOM   3433 2HG1 VAL A 229      -9.478  -4.519  -8.365  1.00 76.45           H
ATOM   3434 3HG1 VAL A 229      -8.118  -4.246  -7.250  1.00 76.45           H
ATOM   3435  CG2 VAL A 229     -10.403  -3.869  -5.817  1.00 76.45           C
ATOM   3436 1HG2 VAL A 229     -11.028  -3.409  -6.583  1.00 76.45           H
ATOM   3437 2HG2 VAL A 229     -11.003  -4.064  -4.928  1.00 76.45           H
ATOM   3438 3HG2 VAL A 229      -9.585  -3.195  -5.563  1.00 76.45           H
ATOM   3439  HN  VAL A 229     -11.283  -6.234  -4.661  1.00 76.45           H
ATOM   3440  N   MET A 230      -9.889  -8.322  -6.682  1.00 78.97           N
ATOM   3441  CA  MET A 230      -9.364  -9.553  -7.247  1.00 78.97           C
ATOM   3442  C   MET A 230     -10.459 -10.331  -7.980  1.00 78.97           C
ATOM   3443  O   MET A 230     -10.267 -10.758  -9.117  1.00 78.97           O
ATOM   3444  HA  MET A 230      -8.592  -9.247  -7.952  1.00 78.97           H
ATOM   3445  CB  MET A 230      -8.784 -10.421  -6.128  1.00 78.97           C
ATOM   3446 1HB  MET A 230      -9.474 -10.444  -5.285  1.00 78.97           H
ATOM   3447 2HB  MET A 230      -8.674 -11.447  -6.479  1.00 78.97           H
ATOM   3448  CG  MET A 230      -7.426  -9.886  -5.668  1.00 78.97           C
ATOM   3449 1HG  MET A 230      -6.679 -10.048  -6.446  1.00 78.97           H
ATOM   3450 2HG  MET A 230      -7.487  -8.811  -5.503  1.00 78.97           H
ATOM   3451  SD  MET A 230      -6.925 -10.706  -4.163  1.00 78.97           S
ATOM   3452  CE  MET A 230      -5.908  -9.430  -3.440  1.00 78.97           C
ATOM   3453 1HE  MET A 230      -5.083  -9.198  -4.113  1.00 78.97           H
ATOM   3454 2HE  MET A 230      -6.508  -8.535  -3.278  1.00 78.97           H
ATOM   3455 3HE  MET A 230      -5.511  -9.779  -2.486  1.00 78.97           H
ATOM   3456  HN  MET A 230      -9.791  -8.236  -5.691  1.00 78.97           H
ATOM   3457  N   ALA A 231     -11.584 -10.490  -7.299  1.00 82.64           N
ATOM   3458  CA  ALA A 231     -12.695 -11.244  -7.855  1.00 82.64           C
ATOM   3459  C   ALA A 231     -13.144 -10.593  -9.165  1.00 82.64           C
ATOM   3460  O   ALA A 231     -13.394 -11.284 -10.151  1.00 82.64           O
ATOM   3461  HA  ALA A 231     -12.340 -12.253  -8.063  1.00 82.64           H
ATOM   3462  CB  ALA A 231     -13.825 -11.323  -6.826  1.00 82.64           C
ATOM   3463 1HB  ALA A 231     -13.463 -11.819  -5.926  1.00 82.64           H
ATOM   3464 2HB  ALA A 231     -14.159 -10.316  -6.576  1.00 82.64           H
ATOM   3465 3HB  ALA A 231     -14.658 -11.889  -7.243  1.00 82.64           H
ATOM   3466  HN  ALA A 231     -11.743 -10.115  -6.386  1.00 82.64           H
ATOM   3467  N   CYS A 232     -13.231  -9.272  -9.132  1.00 79.96           N
ATOM   3468  CA  CYS A 232     -13.634  -8.519 -10.307  1.00 79.96           C
ATOM   3469  C   CYS A 232     -12.584  -8.735 -11.399  1.00 79.96           C
ATOM   3470  O   CYS A 232     -12.926  -8.929 -12.564  1.00 79.96           O
ATOM   3471  HA  CYS A 232     -14.601  -8.915 -10.617  1.00 79.96           H
ATOM   3472  CB  CYS A 232     -13.830  -7.035  -9.989  1.00 79.96           C
ATOM   3473 1HB  CYS A 232     -12.961  -6.651  -9.455  1.00 79.96           H
ATOM   3474 2HB  CYS A 232     -13.913  -6.464 -10.914  1.00 79.96           H
ATOM   3475  SG  CYS A 232     -15.337  -6.806  -8.977  1.00 79.96           S
ATOM   3476  HG  CYS A 232     -14.783  -7.155  -7.820  1.00 79.96           H
ATOM   3477  HN  CYS A 232     -13.033  -8.718  -8.323  1.00 79.96           H
ATOM   3478  N   CYS A 233     -11.327  -8.692 -10.983  1.00 75.73           N
ATOM   3479  CA  CYS A 233     -10.223  -8.783 -11.924  1.00 75.73           C
ATOM   3480  C   CYS A 233     -10.301 -10.140 -12.626  1.00 75.73           C
ATOM   3481  O   CYS A 233     -10.238 -10.214 -13.852  1.00 75.73           O
ATOM   3482  HA  CYS A 233     -10.354  -7.970 -12.638  1.00 75.73           H
ATOM   3483  CB  CYS A 233      -8.874  -8.572 -11.235  1.00 75.73           C
ATOM   3484 1HB  CYS A 233      -8.794  -9.226 -10.366  1.00 75.73           H
ATOM   3485 2HB  CYS A 233      -8.064  -8.843 -11.913  1.00 75.73           H
ATOM   3486  SG  CYS A 233      -8.699  -6.825 -10.721  1.00 75.73           S
ATOM   3487  HG  CYS A 233      -9.704  -6.836  -9.850  1.00 75.73           H
ATOM   3488  HN  CYS A 233     -11.058  -8.599 -10.024  1.00 75.73           H
ATOM   3489  N   TYR A 234     -10.436 -11.182 -11.817  1.00 77.81           N
ATOM   3490  CA  TYR A 234     -10.423 -12.539 -12.336  1.00 77.81           C
ATOM   3491  C   TYR A 234     -11.664 -12.811 -13.189  1.00 77.81           C
ATOM   3492  O   TYR A 234     -11.574 -13.454 -14.234  1.00 77.81           O
ATOM   3493  HA  TYR A 234      -9.533 -12.654 -12.955  1.00 77.81           H
ATOM   3494  CB  TYR A 234     -10.448 -13.458 -11.114  1.00 77.81           C
ATOM   3495 1HB  TYR A 234     -11.119 -13.035 -10.367  1.00 77.81           H
ATOM   3496 2HB  TYR A 234     -10.863 -14.423 -11.405  1.00 77.81           H
ATOM   3497  CG  TYR A 234      -9.075 -13.682 -10.476  1.00 77.81           C
ATOM   3498  CD1 TYR A 234      -8.053 -14.240 -11.216  1.00 77.81           C
ATOM   3499  HD1 TYR A 234      -8.224 -14.522 -12.255  1.00 77.81           H
ATOM   3500  CD2 TYR A 234      -8.859 -13.325  -9.160  1.00 77.81           C
ATOM   3501  HD2 TYR A 234      -9.666 -12.884  -8.576  1.00 77.81           H
ATOM   3502  CE1 TYR A 234      -6.761 -14.451 -10.616  1.00 77.81           C
ATOM   3503  HE1 TYR A 234      -5.945 -14.891 -11.189  1.00 77.81           H
ATOM   3504  CE2 TYR A 234      -7.567 -13.536  -8.560  1.00 77.81           C
ATOM   3505  HE2 TYR A 234      -7.383 -13.259  -7.522  1.00 77.81           H
ATOM   3506  CZ  TYR A 234      -6.582 -14.088  -9.318  1.00 77.81           C
ATOM   3507  OH  TYR A 234      -5.362 -14.287  -8.751  1.00 77.81           O
ATOM   3508  HH  TYR A 234      -4.698 -14.550  -9.451  1.00 77.81           H
ATOM   3509  HN  TYR A 234     -10.553 -11.109 -10.827  1.00 77.81           H
ATOM   3510  N   THR A 235     -12.793 -12.308 -12.712  1.00 82.93           N
ATOM   3511  CA  THR A 235     -14.044 -12.457 -13.437  1.00 82.93           C
ATOM   3512  C   THR A 235     -13.935 -11.822 -14.824  1.00 82.93           C
ATOM   3513  O   THR A 235     -14.368 -12.408 -15.815  1.00 82.93           O
ATOM   3514  HA  THR A 235     -14.230 -13.520 -13.586  1.00 82.93           H
ATOM   3515  CB  THR A 235     -15.161 -11.857 -12.580  1.00 82.93           C
ATOM   3516  HB  THR A 235     -16.092 -11.794 -13.143  1.00 82.93           H
ATOM   3517  OG1 THR A 235     -14.626 -10.614 -12.133  1.00 82.93           O
ATOM   3518  HG1 THR A 235     -14.810  -9.900 -12.808  1.00 82.93           H
ATOM   3519  CG2 THR A 235     -15.398 -12.647 -11.291  1.00 82.93           C
ATOM   3520 1HG2 THR A 235     -14.484 -12.653 -10.696  1.00 82.93           H
ATOM   3521 2HG2 THR A 235     -15.677 -13.671 -11.538  1.00 82.93           H
ATOM   3522 3HG2 THR A 235     -16.200 -12.179 -10.721  1.00 82.93           H
ATOM   3523  HN  THR A 235     -12.862 -11.808 -11.849  1.00 82.93           H
ATOM   3524  N   ILE A 236     -13.353 -10.631 -14.851  1.00 78.69           N
ATOM   3525  CA  ILE A 236     -13.088  -9.956 -16.110  1.00 78.69           C
ATOM   3526  C   ILE A 236     -12.152 -10.818 -16.959  1.00 78.69           C
ATOM   3527  O   ILE A 236     -12.390 -11.011 -18.151  1.00 78.69           O
ATOM   3528  HA  ILE A 236     -14.039  -9.859 -16.635  1.00 78.69           H
ATOM   3529  CB  ILE A 236     -12.563  -8.541 -15.859  1.00 78.69           C
ATOM   3530  HB  ILE A 236     -11.882  -8.576 -15.009  1.00 78.69           H
ATOM   3531  CG1 ILE A 236     -13.702  -7.591 -15.488  1.00 78.69           C
ATOM   3532 1HG1 ILE A 236     -14.327  -7.407 -16.362  1.00 78.69           H
ATOM   3533 2HG1 ILE A 236     -14.338  -8.056 -14.734  1.00 78.69           H
ATOM   3534  CG2 ILE A 236     -11.761  -8.033 -17.059  1.00 78.69           C
ATOM   3535 1HG2 ILE A 236     -10.913  -8.695 -17.236  1.00 78.69           H
ATOM   3536 2HG2 ILE A 236     -12.400  -8.017 -17.942  1.00 78.69           H
ATOM   3537 3HG2 ILE A 236     -11.399  -7.026 -16.854  1.00 78.69           H
ATOM   3538  CD1 ILE A 236     -13.158  -6.264 -14.955  1.00 78.69           C
ATOM   3539 1HD1 ILE A 236     -12.554  -6.449 -14.067  1.00 78.69           H
ATOM   3540 2HD1 ILE A 236     -12.543  -5.790 -15.721  1.00 78.69           H
ATOM   3541 3HD1 ILE A 236     -13.989  -5.607 -14.699  1.00 78.69           H
ATOM   3542  HN  ILE A 236     -13.066 -10.131 -14.035  1.00 78.69           H
ATOM   3543  N   ILE A 237     -11.107 -11.314 -16.313  1.00 75.62           N
ATOM   3544  CA  ILE A 237     -10.087 -12.076 -17.012  1.00 75.62           C
ATOM   3545  C   ILE A 237     -10.734 -13.285 -17.690  1.00 75.62           C
ATOM   3546  O   ILE A 237     -10.536 -13.512 -18.883  1.00 75.62           O
ATOM   3547  HA  ILE A 237      -9.669 -11.430 -17.784  1.00 75.62           H
ATOM   3548  CB  ILE A 237      -8.945 -12.441 -16.061  1.00 75.62           C
ATOM   3549  HB  ILE A 237      -9.365 -12.599 -15.068  1.00 75.62           H
ATOM   3550  CG1 ILE A 237      -7.937 -11.296 -15.949  1.00 75.62           C
ATOM   3551 1HG1 ILE A 237      -7.277 -11.301 -16.817  1.00 75.62           H
ATOM   3552 2HG1 ILE A 237      -8.463 -10.342 -15.954  1.00 75.62           H
ATOM   3553  CG2 ILE A 237      -8.278 -13.752 -16.484  1.00 75.62           C
ATOM   3554 1HG2 ILE A 237      -9.015 -14.555 -16.470  1.00 75.62           H
ATOM   3555 2HG2 ILE A 237      -7.875 -13.647 -17.490  1.00 75.62           H
ATOM   3556 3HG2 ILE A 237      -7.471 -13.989 -15.791  1.00 75.62           H
ATOM   3557  CD1 ILE A 237      -7.107 -11.420 -14.670  1.00 75.62           C
ATOM   3558 1HD1 ILE A 237      -7.768 -11.390 -13.803  1.00 75.62           H
ATOM   3559 2HD1 ILE A 237      -6.563 -12.364 -14.679  1.00 75.62           H
ATOM   3560 3HD1 ILE A 237      -6.398 -10.593 -14.615  1.00 75.62           H
ATOM   3561  HN  ILE A 237     -10.953 -11.203 -15.331  1.00 75.62           H
ATOM   3562  N   ILE A 238     -11.493 -14.030 -16.900  1.00 79.89           N
ATOM   3563  CA  ILE A 238     -12.120 -15.245 -17.393  1.00 79.89           C
ATOM   3564  C   ILE A 238     -13.015 -14.903 -18.586  1.00 79.89           C
ATOM   3565  O   ILE A 238     -12.952 -15.563 -19.623  1.00 79.89           O
ATOM   3566  HA  ILE A 238     -11.325 -15.907 -17.736  1.00 79.89           H
ATOM   3567  CB  ILE A 238     -12.853 -15.967 -16.261  1.00 79.89           C
ATOM   3568  HB  ILE A 238     -13.465 -15.237 -15.731  1.00 79.89           H
ATOM   3569  CG1 ILE A 238     -11.863 -16.547 -15.249  1.00 79.89           C
ATOM   3570 1HG1 ILE A 238     -11.390 -17.436 -15.667  1.00 79.89           H
ATOM   3571 2HG1 ILE A 238     -11.070 -15.825 -15.056  1.00 79.89           H
ATOM   3572  CG2 ILE A 238     -13.800 -17.034 -16.814  1.00 79.89           C
ATOM   3573 1HG2 ILE A 238     -14.538 -16.563 -17.464  1.00 79.89           H
ATOM   3574 2HG2 ILE A 238     -13.229 -17.767 -17.383  1.00 79.89           H
ATOM   3575 3HG2 ILE A 238     -14.308 -17.531 -15.988  1.00 79.89           H
ATOM   3576  CD1 ILE A 238     -12.566 -16.905 -13.938  1.00 79.89           C
ATOM   3577 1HD1 ILE A 238     -13.017 -16.009 -13.511  1.00 79.89           H
ATOM   3578 2HD1 ILE A 238     -13.342 -17.645 -14.132  1.00 79.89           H
ATOM   3579 3HD1 ILE A 238     -11.839 -17.315 -13.237  1.00 79.89           H
ATOM   3580  HN  ILE A 238     -11.682 -13.816 -15.942  1.00 79.89           H
ATOM   3581  N   HIS A 239     -13.828 -13.874 -18.400  1.00 80.55           N
ATOM   3582  CA  HIS A 239     -14.787 -13.483 -19.420  1.00 80.55           C
ATOM   3583  C   HIS A 239     -14.046 -13.113 -20.706  1.00 80.55           C
ATOM   3584  O   HIS A 239     -14.493 -13.446 -21.803  1.00 80.55           O
ATOM   3585  HA  HIS A 239     -15.413 -14.355 -19.610  1.00 80.55           H
ATOM   3586  CB  HIS A 239     -15.692 -12.359 -18.912  1.00 80.55           C
ATOM   3587 1HB  HIS A 239     -16.150 -12.671 -17.974  1.00 80.55           H
ATOM   3588 2HB  HIS A 239     -15.079 -11.484 -18.693  1.00 80.55           H
ATOM   3589  CG  HIS A 239     -16.781 -11.963 -19.881  1.00 80.55           C
ATOM   3590  ND1 HIS A 239     -16.635 -10.933 -20.793  1.00 80.55           N
ATOM   3591  HD1 HIS A 239     -15.822 -10.361 -20.905  1.00 80.55           H
ATOM   3592  CD2 HIS A 239     -18.033 -12.470 -20.070  1.00 80.55           C
ATOM   3593  HD2 HIS A 239     -18.476 -13.296 -19.514  1.00 80.55           H
ATOM   3594  CE1 HIS A 239     -17.755 -10.833 -21.494  1.00 80.55           C
ATOM   3595  HE1 HIS A 239     -17.951 -10.115 -22.290  1.00 80.55           H
ATOM   3596  NE2 HIS A 239     -18.621 -11.786 -21.043  1.00 80.55           N
ATOM   3597  HN  HIS A 239     -13.838 -13.312 -17.573  1.00 80.55           H
ATOM   3598  N   THR A 240     -12.925 -12.429 -20.530  1.00 74.77           N
ATOM   3599  CA  THR A 240     -12.125 -11.997 -21.663  1.00 74.77           C
ATOM   3600  C   THR A 240     -11.538 -13.206 -22.394  1.00 74.77           C
ATOM   3601  O   THR A 240     -11.557 -13.263 -23.622  1.00 74.77           O
ATOM   3602  HA  THR A 240     -12.779 -11.483 -22.369  1.00 74.77           H
ATOM   3603  CB  THR A 240     -11.063 -11.023 -21.149  1.00 74.77           C
ATOM   3604  HB  THR A 240     -10.350 -11.531 -20.500  1.00 74.77           H
ATOM   3605  OG1 THR A 240     -11.816  -9.979 -20.537  1.00 74.77           O
ATOM   3606  HG1 THR A 240     -11.779 -10.069 -19.542  1.00 74.77           H
ATOM   3607  CG2 THR A 240     -10.311 -10.324 -22.284  1.00 74.77           C
ATOM   3608 1HG2 THR A 240     -11.017  -9.759 -22.894  1.00 74.77           H
ATOM   3609 2HG2 THR A 240      -9.812 -11.069 -22.902  1.00 74.77           H
ATOM   3610 3HG2 THR A 240      -9.570  -9.644 -21.864  1.00 74.77           H
ATOM   3611  HN  THR A 240     -12.562 -12.170 -19.634  1.00 74.77           H
ATOM   3612  N   LEU A 241     -11.030 -14.143 -21.607  1.00 74.42           N
ATOM   3613  CA  LEU A 241     -10.405 -15.331 -22.164  1.00 74.42           C
ATOM   3614  C   LEU A 241     -11.421 -16.076 -23.032  1.00 74.42           C
ATOM   3615  O   LEU A 241     -11.073 -16.600 -24.089  1.00 74.42           O
ATOM   3616  HA  LEU A 241      -9.584 -15.000 -22.800  1.00 74.42           H
ATOM   3617  CB  LEU A 241      -9.799 -16.189 -21.052  1.00 74.42           C
ATOM   3618 1HB  LEU A 241     -10.530 -16.276 -20.248  1.00 74.42           H
ATOM   3619 2HB  LEU A 241      -9.634 -17.193 -21.444  1.00 74.42           H
ATOM   3620  CG  LEU A 241      -8.484 -15.683 -20.455  1.00 74.42           C
ATOM   3621  HG  LEU A 241      -8.588 -14.616 -20.256  1.00 74.42           H
ATOM   3622  CD1 LEU A 241      -8.190 -16.365 -19.118  1.00 74.42           C
ATOM   3623 1HD1 LEU A 241      -8.996 -16.154 -18.417  1.00 74.42           H
ATOM   3624 2HD1 LEU A 241      -8.113 -17.442 -19.269  1.00 74.42           H
ATOM   3625 3HD1 LEU A 241      -7.250 -15.987 -18.716  1.00 74.42           H
ATOM   3626  CD2 LEU A 241      -7.332 -15.847 -21.449  1.00 74.42           C
ATOM   3627 1HD2 LEU A 241      -7.218 -16.901 -21.702  1.00 74.42           H
ATOM   3628 2HD2 LEU A 241      -7.548 -15.277 -22.353  1.00 74.42           H
ATOM   3629 3HD2 LEU A 241      -6.409 -15.479 -20.999  1.00 74.42           H
ATOM   3630  HN  LEU A 241     -11.041 -14.100 -20.608  1.00 74.42           H
ATOM   3631  N   ILE A 242     -12.656 -16.101 -22.552  1.00 77.04           N
ATOM   3632  CA  ILE A 242     -13.714 -16.816 -23.246  1.00 77.04           C
ATOM   3633  C   ILE A 242     -13.996 -16.128 -24.584  1.00 77.04           C
ATOM   3634  O   ILE A 242     -14.182 -16.794 -25.601  1.00 77.04           O
ATOM   3635  HA  ILE A 242     -13.350 -17.824 -23.446  1.00 77.04           H
ATOM   3636  CB  ILE A 242     -14.947 -16.949 -22.351  1.00 77.04           C
ATOM   3637  HB  ILE A 242     -15.196 -15.961 -21.964  1.00 77.04           H
ATOM   3638  CG1 ILE A 242     -14.656 -17.846 -21.146  1.00 77.04           C
ATOM   3639 1HG1 ILE A 242     -14.601 -18.886 -21.468  1.00 77.04           H
ATOM   3640 2HG1 ILE A 242     -13.684 -17.591 -20.725  1.00 77.04           H
ATOM   3641  CG2 ILE A 242     -16.156 -17.438 -23.151  1.00 77.04           C
ATOM   3642 1HG2 ILE A 242     -16.377 -16.727 -23.947  1.00 77.04           H
ATOM   3643 2HG2 ILE A 242     -15.933 -18.413 -23.587  1.00 77.04           H
ATOM   3644 3HG2 ILE A 242     -17.018 -17.524 -22.491  1.00 77.04           H
ATOM   3645  CD1 ILE A 242     -15.738 -17.695 -20.076  1.00 77.04           C
ATOM   3646 1HD1 ILE A 242     -15.774 -16.659 -19.739  1.00 77.04           H
ATOM   3647 2HD1 ILE A 242     -16.705 -17.974 -20.494  1.00 77.04           H
ATOM   3648 3HD1 ILE A 242     -15.507 -18.344 -19.231  1.00 77.04           H
ATOM   3649  HN  ILE A 242     -12.937 -15.646 -21.708  1.00 77.04           H
ATOM   3650  N   GLN A 243     -14.019 -14.804 -24.538  1.00 71.30           N
ATOM   3651  CA  GLN A 243     -14.350 -14.021 -25.716  1.00 71.30           C
ATOM   3652  C   GLN A 243     -13.154 -13.962 -26.668  1.00 71.30           C
ATOM   3653  O   GLN A 243     -13.326 -13.856 -27.882  1.00 71.30           O
ATOM   3654  HA  GLN A 243     -15.176 -14.549 -26.192  1.00 71.30           H
ATOM   3655  CB  GLN A 243     -14.812 -12.615 -25.328  1.00 71.30           C
ATOM   3656 1HB  GLN A 243     -14.091 -12.168 -24.643  1.00 71.30           H
ATOM   3657 2HB  GLN A 243     -14.845 -11.981 -26.214  1.00 71.30           H
ATOM   3658  CG  GLN A 243     -16.192 -12.653 -24.670  1.00 71.30           C
ATOM   3659 1HG  GLN A 243     -16.866 -13.270 -25.265  1.00 71.30           H
ATOM   3660 2HG  GLN A 243     -16.118 -13.119 -23.687  1.00 71.30           H
ATOM   3661  CD  GLN A 243     -16.772 -11.244 -24.530  1.00 71.30           C
ATOM   3662  OE1 GLN A 243     -16.076 -10.247 -24.619  1.00 71.30           O
ATOM   3663  NE2 GLN A 243     -18.083 -11.219 -24.307  1.00 71.30           N
ATOM   3664 1HE2 GLN A 243     -18.597 -12.075 -24.245  1.00 71.30           H
ATOM   3665 2HE2 GLN A 243     -18.555 -10.343 -24.202  1.00 71.30           H
ATOM   3666  HN  GLN A 243     -13.817 -14.269 -23.718  1.00 71.30           H
ATOM   3667  N   ALA A 244     -11.968 -14.034 -26.082  1.00 62.95           N
ATOM   3668  CA  ALA A 244     -10.743 -13.887 -26.851  1.00 62.95           C
ATOM   3669  C   ALA A 244     -10.516 -15.149 -27.685  1.00 62.95           C
ATOM   3670  O   ALA A 244      -9.711 -16.004 -27.319  1.00 62.95           O
ATOM   3671  HA  ALA A 244     -10.872 -13.037 -27.521  1.00 62.95           H
ATOM   3672  CB  ALA A 244      -9.578 -13.597 -25.903  1.00 62.95           C
ATOM   3673 1HB  ALA A 244      -9.775 -12.675 -25.356  1.00 62.95           H
ATOM   3674 2HB  ALA A 244      -9.468 -14.421 -25.199  1.00 62.95           H
ATOM   3675 3HB  ALA A 244      -8.659 -13.487 -26.480  1.00 62.95           H
ATOM   3676  HN  ALA A 244     -11.836 -14.189 -25.103  1.00 62.95           H
ATOM   3677  N   LYS A 245     -11.240 -15.227 -28.792  1.00 56.50           N
ATOM   3678  CA  LYS A 245     -11.029 -16.298 -29.751  1.00 56.50           C
ATOM   3679  C   LYS A 245      -9.566 -16.295 -30.198  1.00 56.50           C
ATOM   3680  O   LYS A 245      -9.059 -17.306 -30.683  1.00 56.50           O
ATOM   3681  HA  LYS A 245     -11.232 -17.239 -29.240  1.00 56.50           H
ATOM   3682  CB  LYS A 245     -12.025 -16.186 -30.907  1.00 56.50           C
ATOM   3683 1HB  LYS A 245     -12.070 -15.154 -31.255  1.00 56.50           H
ATOM   3684 2HB  LYS A 245     -11.683 -16.790 -31.747  1.00 56.50           H
ATOM   3685  CG  LYS A 245     -13.419 -16.646 -30.476  1.00 56.50           C
ATOM   3686 1HG  LYS A 245     -13.345 -17.595 -29.946  1.00 56.50           H
ATOM   3687 2HG  LYS A 245     -13.845 -15.924 -29.779  1.00 56.50           H
ATOM   3688  CD  LYS A 245     -14.344 -16.802 -31.685  1.00 56.50           C
ATOM   3689 1HD  LYS A 245     -14.508 -15.830 -32.150  1.00 56.50           H
ATOM   3690 2HD  LYS A 245     -13.866 -17.435 -32.433  1.00 56.50           H
ATOM   3691  CE  LYS A 245     -15.685 -17.411 -31.275  1.00 56.50           C
ATOM   3692 1HE  LYS A 245     -15.517 -18.317 -30.692  1.00 56.50           H
ATOM   3693 2HE  LYS A 245     -16.227 -16.716 -30.634  1.00 56.50           H
ATOM   3694  NZ  LYS A 245     -16.498 -17.728 -32.470  1.00 56.50           N
ATOM   3695 1HZ  LYS A 245     -17.394 -18.106 -32.180  1.00 56.50           H
ATOM   3696 2HZ  LYS A 245     -16.647 -16.884 -33.011  1.00 56.50           H
ATOM   3697 3HZ  LYS A 245     -16.011 -18.412 -33.039  1.00 56.50           H
ATOM   3698  HN  LYS A 245     -11.959 -14.576 -29.037  1.00 56.50           H
ATOM   3699  N   LYS A 246      -8.928 -15.147 -30.020  1.00 56.00           N
ATOM   3700  CA  LYS A 246      -7.595 -14.940 -30.561  1.00 56.00           C
ATOM   3701  C   LYS A 246      -6.565 -15.087 -29.439  1.00 56.00           C
ATOM   3702  O   LYS A 246      -6.631 -14.381 -28.434  1.00 56.00           O
ATOM   3703  HA  LYS A 246      -7.417 -15.722 -31.299  1.00 56.00           H
ATOM   3704  CB  LYS A 246      -7.518 -13.599 -31.294  1.00 56.00           C
ATOM   3705 1HB  LYS A 246      -7.929 -12.811 -30.664  1.00 56.00           H
ATOM   3706 2HB  LYS A 246      -6.475 -13.344 -31.484  1.00 56.00           H
ATOM   3707  CG  LYS A 246      -8.285 -13.653 -32.617  1.00 56.00           C
ATOM   3708 1HG  LYS A 246      -8.079 -14.597 -33.123  1.00 56.00           H
ATOM   3709 2HG  LYS A 246      -9.357 -13.624 -32.422  1.00 56.00           H
ATOM   3710  CD  LYS A 246      -7.894 -12.486 -33.525  1.00 56.00           C
ATOM   3711 1HD  LYS A 246      -8.205 -11.546 -33.070  1.00 56.00           H
ATOM   3712 2HD  LYS A 246      -6.809 -12.447 -33.628  1.00 56.00           H
ATOM   3713  CE  LYS A 246      -8.537 -12.626 -34.907  1.00 56.00           C
ATOM   3714 1HE  LYS A 246      -8.395 -13.641 -35.279  1.00 56.00           H
ATOM   3715 2HE  LYS A 246      -9.612 -12.461 -34.832  1.00 56.00           H
ATOM   3716  NZ  LYS A 246      -7.945 -11.657 -35.855  1.00 56.00           N
ATOM   3717 1HZ  LYS A 246      -8.382 -11.763 -36.764  1.00 56.00           H
ATOM   3718 2HZ  LYS A 246      -8.097 -10.714 -35.514  1.00 56.00           H
ATOM   3719 3HZ  LYS A 246      -6.949 -11.830 -35.937  1.00 56.00           H
ATOM   3720  HN  LYS A 246      -9.306 -14.370 -29.517  1.00 56.00           H
ATOM   3721  N   SER A 247      -5.638 -16.010 -29.648  1.00 53.56           N
ATOM   3722  CA  SER A 247      -4.714 -16.395 -28.595  1.00 53.56           C
ATOM   3723  C   SER A 247      -3.938 -15.170 -28.106  1.00 53.56           C
ATOM   3724  O   SER A 247      -3.592 -15.080 -26.929  1.00 53.56           O
ATOM   3725  HA  SER A 247      -5.338 -16.797 -27.796  1.00 53.56           H
ATOM   3726  CB  SER A 247      -3.747 -17.477 -29.079  1.00 53.56           C
ATOM   3727 1HB  SER A 247      -4.293 -18.408 -29.236  1.00 53.56           H
ATOM   3728 2HB  SER A 247      -3.330 -17.186 -30.043  1.00 53.56           H
ATOM   3729  OG  SER A 247      -2.688 -17.701 -28.152  1.00 53.56           O
ATOM   3730  HG  SER A 247      -2.062 -18.394 -28.508  1.00 53.56           H
ATOM   3731  HN  SER A 247      -5.513 -16.491 -30.516  1.00 53.56           H
ATOM   3732  N   SER A 248      -3.688 -14.259 -29.034  1.00 55.89           N
ATOM   3733  CA  SER A 248      -2.706 -13.212 -28.810  1.00 55.89           C
ATOM   3734  C   SER A 248      -3.066 -12.417 -27.554  1.00 55.89           C
ATOM   3735  O   SER A 248      -2.221 -11.723 -26.990  1.00 55.89           O
ATOM   3736  HA  SER A 248      -1.757 -13.731 -28.675  1.00 55.89           H
ATOM   3737  CB  SER A 248      -2.608 -12.279 -30.019  1.00 55.89           C
ATOM   3738 1HB  SER A 248      -1.742 -11.628 -29.905  1.00 55.89           H
ATOM   3739 2HB  SER A 248      -2.447 -12.870 -30.921  1.00 55.89           H
ATOM   3740  OG  SER A 248      -3.781 -11.485 -30.177  1.00 55.89           O
ATOM   3741  HG  SER A 248      -3.668 -10.857 -30.946  1.00 55.89           H
ATOM   3742  HN  SER A 248      -4.143 -14.228 -29.925  1.00 55.89           H
ATOM   3743  N   LYS A 249      -4.322 -12.544 -27.152  1.00 60.74           N
ATOM   3744  CA  LYS A 249      -4.833 -11.765 -26.036  1.00 60.74           C
ATOM   3745  C   LYS A 249      -4.260 -12.316 -24.730  1.00 60.74           C
ATOM   3746  O   LYS A 249      -4.282 -11.639 -23.703  1.00 60.74           O
ATOM   3747  HA  LYS A 249      -4.480 -10.741 -26.164  1.00 60.74           H
ATOM   3748  CB  LYS A 249      -6.362 -11.724 -26.068  1.00 60.74           C
ATOM   3749 1HB  LYS A 249      -6.755 -12.734 -26.180  1.00 60.74           H
ATOM   3750 2HB  LYS A 249      -6.739 -11.339 -25.120  1.00 60.74           H
ATOM   3751  CG  LYS A 249      -6.864 -10.846 -27.216  1.00 60.74           C
ATOM   3752 1HG  LYS A 249      -6.526  -9.820 -27.069  1.00 60.74           H
ATOM   3753 2HG  LYS A 249      -6.434 -11.191 -28.157  1.00 60.74           H
ATOM   3754  CD  LYS A 249      -8.391 -10.877 -27.305  1.00 60.74           C
ATOM   3755 1HD  LYS A 249      -8.718 -11.857 -27.655  1.00 60.74           H
ATOM   3756 2HD  LYS A 249      -8.819 -10.734 -26.313  1.00 60.74           H
ATOM   3757  CE  LYS A 249      -8.908  -9.793 -28.252  1.00 60.74           C
ATOM   3758 1HE  LYS A 249      -8.387  -8.855 -28.059  1.00 60.74           H
ATOM   3759 2HE  LYS A 249      -8.694 -10.070 -29.284  1.00 60.74           H
ATOM   3760  NZ  LYS A 249     -10.365  -9.602 -28.076  1.00 60.74           N
ATOM   3761 1HZ  LYS A 249     -10.594  -8.621 -28.189  1.00 60.74           H
ATOM   3762 2HZ  LYS A 249     -10.863 -10.148 -28.770  1.00 60.74           H
ATOM   3763 3HZ  LYS A 249     -10.636  -9.908 -27.148  1.00 60.74           H
ATOM   3764  HN  LYS A 249      -4.984 -13.163 -27.573  1.00 60.74           H
ATOM   3765  N   HIS A 250      -3.760 -13.541 -24.810  1.00 64.94           N
ATOM   3766  CA  HIS A 250      -3.250 -14.220 -23.631  1.00 64.94           C
ATOM   3767  C   HIS A 250      -2.072 -13.432 -23.054  1.00 64.94           C
ATOM   3768  O   HIS A 250      -1.932 -13.320 -21.837  1.00 64.94           O
ATOM   3769  HA  HIS A 250      -4.060 -14.231 -22.902  1.00 64.94           H
ATOM   3770  CB  HIS A 250      -2.891 -15.672 -23.953  1.00 64.94           C
ATOM   3771 1HB  HIS A 250      -2.185 -15.686 -24.783  1.00 64.94           H
ATOM   3772 2HB  HIS A 250      -2.383 -16.109 -23.094  1.00 64.94           H
ATOM   3773  CG  HIS A 250      -4.079 -16.534 -24.308  1.00 64.94           C
ATOM   3774  ND1 HIS A 250      -5.103 -16.803 -23.417  1.00 64.94           N
ATOM   3775  HD1 HIS A 250      -5.164 -16.468 -22.477  1.00 64.94           H
ATOM   3776  CD2 HIS A 250      -4.396 -17.182 -25.466  1.00 64.94           C
ATOM   3777  HD2 HIS A 250      -3.801 -17.182 -26.379  1.00 64.94           H
ATOM   3778  CE1 HIS A 250      -5.990 -17.580 -24.021  1.00 64.94           C
ATOM   3779  HE1 HIS A 250      -6.910 -17.965 -23.581  1.00 64.94           H
ATOM   3780  NE2 HIS A 250      -5.550 -17.814 -25.291  1.00 64.94           N
ATOM   3781  HN  HIS A 250      -3.700 -14.065 -25.659  1.00 64.94           H
ATOM   3782  N   LYS A 251      -1.255 -12.907 -23.955  1.00 63.72           N
ATOM   3783  CA  LYS A 251      -0.052 -12.198 -23.552  1.00 63.72           C
ATOM   3784  C   LYS A 251      -0.438 -11.007 -22.672  1.00 63.72           C
ATOM   3785  O   LYS A 251       0.174 -10.776 -21.630  1.00 63.72           O
ATOM   3786  HA  LYS A 251       0.549 -12.886 -22.957  1.00 63.72           H
ATOM   3787  CB  LYS A 251       0.780 -11.813 -24.777  1.00 63.72           C
ATOM   3788 1HB  LYS A 251       0.130 -11.720 -25.648  1.00 63.72           H
ATOM   3789 2HB  LYS A 251       1.240 -10.838 -24.617  1.00 63.72           H
ATOM   3790  CG  LYS A 251       1.865 -12.856 -25.052  1.00 63.72           C
ATOM   3791 1HG  LYS A 251       2.391 -13.091 -24.127  1.00 63.72           H
ATOM   3792 2HG  LYS A 251       1.405 -13.781 -25.401  1.00 63.72           H
ATOM   3793  CD  LYS A 251       2.860 -12.349 -26.098  1.00 63.72           C
ATOM   3794 1HD  LYS A 251       2.368 -12.275 -27.068  1.00 63.72           H
ATOM   3795 2HD  LYS A 251       3.192 -11.345 -25.832  1.00 63.72           H
ATOM   3796  CE  LYS A 251       4.069 -13.281 -26.202  1.00 63.72           C
ATOM   3797 1HE  LYS A 251       4.416 -13.549 -25.204  1.00 63.72           H
ATOM   3798 2HE  LYS A 251       3.779 -14.208 -26.697  1.00 63.72           H
ATOM   3799  NZ  LYS A 251       5.163 -12.630 -26.956  1.00 63.72           N
ATOM   3800 1HZ  LYS A 251       5.956 -13.259 -27.013  1.00 63.72           H
ATOM   3801 2HZ  LYS A 251       4.841 -12.405 -27.891  1.00 63.72           H
ATOM   3802 3HZ  LYS A 251       5.441 -11.778 -26.480  1.00 63.72           H
ATOM   3803  HN  LYS A 251      -1.403 -12.959 -24.943  1.00 63.72           H
ATOM   3804  N   ALA A 252      -1.451 -10.282 -23.123  1.00 65.23           N
ATOM   3805  CA  ALA A 252      -1.852  -9.057 -22.453  1.00 65.23           C
ATOM   3806  C   ALA A 252      -2.304  -9.386 -21.028  1.00 65.23           C
ATOM   3807  O   ALA A 252      -1.968  -8.670 -20.086  1.00 65.23           O
ATOM   3808  HA  ALA A 252      -0.982  -8.403 -22.407  1.00 65.23           H
ATOM   3809  CB  ALA A 252      -2.947  -8.365 -23.266  1.00 65.23           C
ATOM   3810 1HB  ALA A 252      -2.566  -8.127 -24.259  1.00 65.23           H
ATOM   3811 2HB  ALA A 252      -3.808  -9.028 -23.357  1.00 65.23           H
ATOM   3812 3HB  ALA A 252      -3.248  -7.446 -22.763  1.00 65.23           H
ATOM   3813  HN  ALA A 252      -1.992 -10.519 -23.930  1.00 65.23           H
ATOM   3814  N   LEU A 253      -3.059 -10.469 -20.916  1.00 74.37           N
ATOM   3815  CA  LEU A 253      -3.642 -10.845 -19.639  1.00 74.37           C
ATOM   3816  C   LEU A 253      -2.522 -11.151 -18.642  1.00 74.37           C
ATOM   3817  O   LEU A 253      -2.646 -10.854 -17.455  1.00 74.37           O
ATOM   3818  HA  LEU A 253      -4.207  -9.988 -19.272  1.00 74.37           H
ATOM   3819  CB  LEU A 253      -4.634 -11.996 -19.822  1.00 74.37           C
ATOM   3820 1HB  LEU A 253      -4.508 -12.402 -20.825  1.00 74.37           H
ATOM   3821 2HB  LEU A 253      -4.372 -12.789 -19.121  1.00 74.37           H
ATOM   3822  CG  LEU A 253      -6.110 -11.647 -19.625  1.00 74.37           C
ATOM   3823  HG  LEU A 253      -6.174 -10.818 -18.920  1.00 74.37           H
ATOM   3824  CD1 LEU A 253      -6.741 -11.174 -20.936  1.00 74.37           C
ATOM   3825 1HD1 LEU A 253      -6.217 -10.288 -21.293  1.00 74.37           H
ATOM   3826 2HD1 LEU A 253      -6.666 -11.966 -21.682  1.00 74.37           H
ATOM   3827 3HD1 LEU A 253      -7.791 -10.933 -20.768  1.00 74.37           H
ATOM   3828  CD2 LEU A 253      -6.875 -12.821 -19.011  1.00 74.37           C
ATOM   3829 1HD2 LEU A 253      -6.805 -13.685 -19.672  1.00 74.37           H
ATOM   3830 2HD2 LEU A 253      -6.442 -13.070 -18.042  1.00 74.37           H
ATOM   3831 3HD2 LEU A 253      -7.921 -12.546 -18.882  1.00 74.37           H
ATOM   3832  HN  LEU A 253      -3.273 -11.083 -21.676  1.00 74.37           H
ATOM   3833  N   LYS A 254      -1.455 -11.740 -19.162  1.00 74.38           N
ATOM   3834  CA  LYS A 254      -0.383 -12.229 -18.312  1.00 74.38           C
ATOM   3835  C   LYS A 254       0.044 -11.121 -17.348  1.00 74.38           C
ATOM   3836  O   LYS A 254       0.218 -11.364 -16.155  1.00 74.38           O
ATOM   3837  HA  LYS A 254      -0.781 -13.060 -17.729  1.00 74.38           H
ATOM   3838  CB  LYS A 254       0.764 -12.781 -19.162  1.00 74.38           C
ATOM   3839 1HB  LYS A 254       0.375 -13.500 -19.882  1.00 74.38           H
ATOM   3840 2HB  LYS A 254       1.220 -11.972 -19.733  1.00 74.38           H
ATOM   3841  CG  LYS A 254       1.823 -13.452 -18.284  1.00 74.38           C
ATOM   3842 1HG  LYS A 254       2.266 -12.715 -17.615  1.00 74.38           H
ATOM   3843 2HG  LYS A 254       1.353 -14.210 -17.657  1.00 74.38           H
ATOM   3844  CD  LYS A 254       2.916 -14.095 -19.139  1.00 74.38           C
ATOM   3845 1HD  LYS A 254       2.472 -14.823 -19.818  1.00 74.38           H
ATOM   3846 2HD  LYS A 254       3.394 -13.334 -19.757  1.00 74.38           H
ATOM   3847  CE  LYS A 254       3.966 -14.781 -18.262  1.00 74.38           C
ATOM   3848 1HE  LYS A 254       4.456 -14.043 -17.627  1.00 74.38           H
ATOM   3849 2HE  LYS A 254       3.482 -15.499 -17.601  1.00 74.38           H
ATOM   3850  NZ  LYS A 254       4.972 -15.470 -19.101  1.00 74.38           N
ATOM   3851 1HZ  LYS A 254       5.655 -15.924 -18.505  1.00 74.38           H
ATOM   3852 2HZ  LYS A 254       4.512 -16.165 -19.678  1.00 74.38           H
ATOM   3853 3HZ  LYS A 254       5.438 -14.793 -19.695  1.00 74.38           H
ATOM   3854  HN  LYS A 254      -1.318 -11.884 -20.141  1.00 74.38           H
ATOM   3855  N   VAL A 255       0.201  -9.927 -17.901  1.00 74.81           N
ATOM   3856  CA  VAL A 255       0.689  -8.801 -17.123  1.00 74.81           C
ATOM   3857  C   VAL A 255      -0.237  -8.573 -15.927  1.00 74.81           C
ATOM   3858  O   VAL A 255       0.226  -8.439 -14.795  1.00 74.81           O
ATOM   3859  HA  VAL A 255       1.681  -9.060 -16.754  1.00 74.81           H
ATOM   3860  CB  VAL A 255       0.824  -7.567 -18.018  1.00 74.81           C
ATOM   3861  HB  VAL A 255      -0.160  -7.342 -18.429  1.00 74.81           H
ATOM   3862  CG1 VAL A 255       1.285  -6.352 -17.210  1.00 74.81           C
ATOM   3863 1HG1 VAL A 255       0.557  -6.138 -16.428  1.00 74.81           H
ATOM   3864 2HG1 VAL A 255       2.254  -6.563 -16.757  1.00 74.81           H
ATOM   3865 3HG1 VAL A 255       1.373  -5.489 -17.870  1.00 74.81           H
ATOM   3866  CG2 VAL A 255       1.771  -7.839 -19.188  1.00 74.81           C
ATOM   3867 1HG2 VAL A 255       2.757  -8.102 -18.804  1.00 74.81           H
ATOM   3868 2HG2 VAL A 255       1.383  -8.663 -19.786  1.00 74.81           H
ATOM   3869 3HG2 VAL A 255       1.849  -6.946 -19.808  1.00 74.81           H
ATOM   3870  HN  VAL A 255       0.002  -9.724 -18.859  1.00 74.81           H
ATOM   3871  N   THR A 256      -1.529  -8.536 -16.218  1.00 74.54           N
ATOM   3872  CA  THR A 256      -2.515  -8.198 -15.206  1.00 74.54           C
ATOM   3873  C   THR A 256      -2.515  -9.245 -14.090  1.00 74.54           C
ATOM   3874  O   THR A 256      -2.553  -8.900 -12.910  1.00 74.54           O
ATOM   3875  HA  THR A 256      -2.231  -7.248 -14.753  1.00 74.54           H
ATOM   3876  CB  THR A 256      -3.872  -8.048 -15.898  1.00 74.54           C
ATOM   3877  HB  THR A 256      -4.159  -8.975 -16.396  1.00 74.54           H
ATOM   3878  OG1 THR A 256      -3.704  -6.919 -16.750  1.00 74.54           O
ATOM   3879  HG1 THR A 256      -3.367  -6.139 -16.222  1.00 74.54           H
ATOM   3880  CG2 THR A 256      -4.979  -7.624 -14.931  1.00 74.54           C
ATOM   3881 1HG2 THR A 256      -4.723  -6.664 -14.484  1.00 74.54           H
ATOM   3882 2HG2 THR A 256      -5.083  -8.374 -14.147  1.00 74.54           H
ATOM   3883 3HG2 THR A 256      -5.920  -7.533 -15.474  1.00 74.54           H
ATOM   3884  HN  THR A 256      -1.904  -8.732 -17.124  1.00 74.54           H
ATOM   3885  N   ILE A 257      -2.471 -10.503 -14.503  1.00 77.29           N
ATOM   3886  CA  ILE A 257      -2.508 -11.603 -13.554  1.00 77.29           C
ATOM   3887  C   ILE A 257      -1.327 -11.480 -12.590  1.00 77.29           C
ATOM   3888  O   ILE A 257      -1.502 -11.561 -11.375  1.00 77.29           O
ATOM   3889  HA  ILE A 257      -3.432 -11.511 -12.983  1.00 77.29           H
ATOM   3890  CB  ILE A 257      -2.564 -12.943 -14.291  1.00 77.29           C
ATOM   3891  HB  ILE A 257      -1.760 -12.962 -15.027  1.00 77.29           H
ATOM   3892  CG1 ILE A 257      -3.881 -13.095 -15.054  1.00 77.29           C
ATOM   3893 1HG1 ILE A 257      -4.692 -13.287 -14.352  1.00 77.29           H
ATOM   3894 2HG1 ILE A 257      -4.117 -12.163 -15.568  1.00 77.29           H
ATOM   3895  CG2 ILE A 257      -2.321 -14.108 -13.328  1.00 77.29           C
ATOM   3896 1HG2 ILE A 257      -1.338 -14.002 -12.870  1.00 77.29           H
ATOM   3897 2HG2 ILE A 257      -3.087 -14.104 -12.552  1.00 77.29           H
ATOM   3898 3HG2 ILE A 257      -2.366 -15.048 -13.878  1.00 77.29           H
ATOM   3899  CD1 ILE A 257      -3.797 -14.237 -16.070  1.00 77.29           C
ATOM   3900 1HD1 ILE A 257      -3.001 -14.030 -16.784  1.00 77.29           H
ATOM   3901 2HD1 ILE A 257      -3.585 -15.171 -15.549  1.00 77.29           H
ATOM   3902 3HD1 ILE A 257      -4.746 -14.323 -16.598  1.00 77.29           H
ATOM   3903  HN  ILE A 257      -2.411 -10.775 -15.463  1.00 77.29           H
ATOM   3904  N   THR A 258      -0.150 -11.287 -13.168  1.00 81.69           N
ATOM   3905  CA  THR A 258       1.074 -11.267 -12.385  1.00 81.69           C
ATOM   3906  C   THR A 258       1.012 -10.162 -11.327  1.00 81.69           C
ATOM   3907  O   THR A 258       1.310 -10.401 -10.158  1.00 81.69           O
ATOM   3908  HA  THR A 258       1.157 -12.214 -11.853  1.00 81.69           H
ATOM   3909  CB  THR A 258       2.251 -11.118 -13.351  1.00 81.69           C
ATOM   3910  HB  THR A 258       2.224 -10.150 -13.850  1.00 81.69           H
ATOM   3911  OG1 THR A 258       2.144 -12.254 -14.205  1.00 81.69           O
ATOM   3912  HG1 THR A 258       1.568 -12.037 -14.993  1.00 81.69           H
ATOM   3913  CG2 THR A 258       3.603 -11.298 -12.658  1.00 81.69           C
ATOM   3914 1HG2 THR A 258       3.655 -12.293 -12.216  1.00 81.69           H
ATOM   3915 2HG2 THR A 258       3.713 -10.546 -11.876  1.00 81.69           H
ATOM   3916 3HG2 THR A 258       4.404 -11.182 -13.389  1.00 81.69           H
ATOM   3917  HN  THR A 258      -0.026 -11.146 -14.150  1.00 81.69           H
ATOM   3918  N   VAL A 259       0.624  -8.978 -11.776  1.00 78.79           N
ATOM   3919  CA  VAL A 259       0.574  -7.823 -10.896  1.00 78.79           C
ATOM   3920  C   VAL A 259      -0.390  -8.108  -9.743  1.00 78.79           C
ATOM   3921  O   VAL A 259      -0.079  -7.829  -8.586  1.00 78.79           O
ATOM   3922  HA  VAL A 259       1.574  -7.676 -10.488  1.00 78.79           H
ATOM   3923  CB  VAL A 259       0.199  -6.573 -11.693  1.00 78.79           C
ATOM   3924  HB  VAL A 259      -0.699  -6.798 -12.268  1.00 78.79           H
ATOM   3925  CG1 VAL A 259      -0.121  -5.403 -10.760  1.00 78.79           C
ATOM   3926 1HG1 VAL A 259      -0.958  -5.671 -10.116  1.00 78.79           H
ATOM   3927 2HG1 VAL A 259       0.752  -5.178 -10.148  1.00 78.79           H
ATOM   3928 3HG1 VAL A 259      -0.384  -4.527 -11.353  1.00 78.79           H
ATOM   3929  CG2 VAL A 259       1.307  -6.199 -12.681  1.00 78.79           C
ATOM   3930 1HG2 VAL A 259       2.229  -6.002 -12.135  1.00 78.79           H
ATOM   3931 2HG2 VAL A 259       1.466  -7.023 -13.377  1.00 78.79           H
ATOM   3932 3HG2 VAL A 259       1.014  -5.307 -13.235  1.00 78.79           H
ATOM   3933  HN  VAL A 259       0.348  -8.801 -12.721  1.00 78.79           H
ATOM   3934  N   LEU A 260      -1.541  -8.661 -10.098  1.00 77.36           N
ATOM   3935  CA  LEU A 260      -2.572  -8.941  -9.114  1.00 77.36           C
ATOM   3936  C   LEU A 260      -2.031  -9.934  -8.083  1.00 77.36           C
ATOM   3937  O   LEU A 260      -2.154  -9.713  -6.879  1.00 77.36           O
ATOM   3938  HA  LEU A 260      -2.801  -8.005  -8.605  1.00 77.36           H
ATOM   3939  CB  LEU A 260      -3.857  -9.407  -9.802  1.00 77.36           C
ATOM   3940 1HB  LEU A 260      -4.108  -8.690 -10.583  1.00 77.36           H
ATOM   3941 2HB  LEU A 260      -3.657 -10.358 -10.295  1.00 77.36           H
ATOM   3942  CG  LEU A 260      -5.078  -9.580  -8.896  1.00 77.36           C
ATOM   3943  HG  LEU A 260      -4.781 -10.178  -8.034  1.00 77.36           H
ATOM   3944  CD1 LEU A 260      -5.563  -8.230  -8.365  1.00 77.36           C
ATOM   3945 1HD1 LEU A 260      -4.766  -7.758  -7.791  1.00 77.36           H
ATOM   3946 2HD1 LEU A 260      -5.837  -7.588  -9.203  1.00 77.36           H
ATOM   3947 3HD1 LEU A 260      -6.431  -8.382  -7.725  1.00 77.36           H
ATOM   3948  CD2 LEU A 260      -6.190 -10.346  -9.616  1.00 77.36           C
ATOM   3949 1HD2 LEU A 260      -6.491  -9.797 -10.507  1.00 77.36           H
ATOM   3950 2HD2 LEU A 260      -5.825 -11.332  -9.903  1.00 77.36           H
ATOM   3951 3HD2 LEU A 260      -7.045 -10.455  -8.950  1.00 77.36           H
ATOM   3952  HN  LEU A 260      -1.772  -8.915 -11.037  1.00 77.36           H
ATOM   3953  N   THR A 261      -1.445 -11.007  -8.593  1.00 82.80           N
ATOM   3954  CA  THR A 261      -0.968 -12.078  -7.735  1.00 82.80           C
ATOM   3955  C   THR A 261       0.072 -11.546  -6.747  1.00 82.80           C
ATOM   3956  O   THR A 261       0.030 -11.871  -5.561  1.00 82.80           O
ATOM   3957  HA  THR A 261      -1.808 -12.448  -7.148  1.00 82.80           H
ATOM   3958  CB  THR A 261      -0.437 -13.200  -8.630  1.00 82.80           C
ATOM   3959  HB  THR A 261       0.448 -12.875  -9.178  1.00 82.80           H
ATOM   3960  OG1 THR A 261      -1.558 -13.564  -9.432  1.00 82.80           O
ATOM   3961  HG1 THR A 261      -1.575 -13.013 -10.266  1.00 82.80           H
ATOM   3962  CG2 THR A 261      -0.112 -14.472  -7.845  1.00 82.80           C
ATOM   3963 1HG2 THR A 261      -1.014 -14.834  -7.351  1.00 82.80           H
ATOM   3964 2HG2 THR A 261       0.649 -14.252  -7.096  1.00 82.80           H
ATOM   3965 3HG2 THR A 261       0.260 -15.235  -8.527  1.00 82.80           H
ATOM   3966  HN  THR A 261      -1.295 -11.150  -9.572  1.00 82.80           H
ATOM   3967  N   VAL A 262       0.981 -10.737  -7.271  1.00 84.65           N
ATOM   3968  CA  VAL A 262       2.073 -10.216  -6.466  1.00 84.65           C
ATOM   3969  C   VAL A 262       1.503  -9.338  -5.350  1.00 84.65           C
ATOM   3970  O   VAL A 262       1.971  -9.391  -4.214  1.00 84.65           O
ATOM   3971  HA  VAL A 262       2.585 -11.066  -6.016  1.00 84.65           H
ATOM   3972  CB  VAL A 262       3.073  -9.476  -7.357  1.00 84.65           C
ATOM   3973  HB  VAL A 262       2.522  -8.736  -7.937  1.00 84.65           H
ATOM   3974  CG1 VAL A 262       4.112  -8.734  -6.514  1.00 84.65           C
ATOM   3975 1HG1 VAL A 262       3.610  -8.008  -5.875  1.00 84.65           H
ATOM   3976 2HG1 VAL A 262       4.656  -9.448  -5.896  1.00 84.65           H
ATOM   3977 3HG1 VAL A 262       4.811  -8.217  -7.172  1.00 84.65           H
ATOM   3978  CG2 VAL A 262       3.747 -10.437  -8.338  1.00 84.65           C
ATOM   3979 1HG2 VAL A 262       4.279 -11.210  -7.783  1.00 84.65           H
ATOM   3980 2HG2 VAL A 262       2.991 -10.899  -8.972  1.00 84.65           H
ATOM   3981 3HG2 VAL A 262       4.453  -9.885  -8.959  1.00 84.65           H
ATOM   3982  HN  VAL A 262       0.980 -10.439  -8.226  1.00 84.65           H
ATOM   3983  N   PHE A 263       0.500  -8.552  -5.712  1.00 81.25           N
ATOM   3984  CA  PHE A 263      -0.158  -7.686  -4.749  1.00 81.25           C
ATOM   3985  C   PHE A 263      -0.817  -8.504  -3.637  1.00 81.25           C
ATOM   3986  O   PHE A 263      -0.673  -8.184  -2.458  1.00 81.25           O
ATOM   3987  HA  PHE A 263       0.608  -7.040  -4.318  1.00 81.25           H
ATOM   3988  CB  PHE A 263      -1.240  -6.914  -5.507  1.00 81.25           C
ATOM   3989 1HB  PHE A 263      -0.788  -6.434  -6.376  1.00 81.25           H
ATOM   3990 2HB  PHE A 263      -1.980  -7.620  -5.882  1.00 81.25           H
ATOM   3991  CG  PHE A 263      -1.950  -5.850  -4.667  1.00 81.25           C
ATOM   3992  CD1 PHE A 263      -3.135  -6.138  -4.066  1.00 81.25           C
ATOM   3993  HD1 PHE A 263      -3.580  -7.127  -4.183  1.00 81.25           H
ATOM   3994  CD2 PHE A 263      -1.395  -4.617  -4.521  1.00 81.25           C
ATOM   3995  HD2 PHE A 263      -0.445  -4.387  -5.002  1.00 81.25           H
ATOM   3996  CE1 PHE A 263      -3.794  -5.151  -3.287  1.00 81.25           C
ATOM   3997  HE1 PHE A 263      -4.745  -5.382  -2.805  1.00 81.25           H
ATOM   3998  CE2 PHE A 263      -2.054  -3.630  -3.741  1.00 81.25           C
ATOM   3999  HE2 PHE A 263      -1.610  -2.642  -3.624  1.00 81.25           H
ATOM   4000  CZ  PHE A 263      -3.240  -3.918  -3.140  1.00 81.25           C
ATOM   4001  HZ  PHE A 263      -3.746  -3.160  -2.542  1.00 81.25           H
ATOM   4002  HN  PHE A 263       0.138  -8.500  -6.643  1.00 81.25           H
ATOM   4003  N   VAL A 264      -1.525  -9.544  -4.051  1.00 81.71           N
ATOM   4004  CA  VAL A 264      -2.219 -10.402  -3.106  1.00 81.71           C
ATOM   4005  C   VAL A 264      -1.222 -10.923  -2.069  1.00 81.71           C
ATOM   4006  O   VAL A 264      -1.439 -10.781  -0.867  1.00 81.71           O
ATOM   4007  HA  VAL A 264      -2.967  -9.793  -2.597  1.00 81.71           H
ATOM   4008  CB  VAL A 264      -2.947 -11.522  -3.851  1.00 81.71           C
ATOM   4009  HB  VAL A 264      -2.195 -12.204  -4.248  1.00 81.71           H
ATOM   4010  CG1 VAL A 264      -3.848 -12.317  -2.904  1.00 81.71           C
ATOM   4011 1HG1 VAL A 264      -3.242 -12.759  -2.113  1.00 81.71           H
ATOM   4012 2HG1 VAL A 264      -4.590 -11.650  -2.464  1.00 81.71           H
ATOM   4013 3HG1 VAL A 264      -4.353 -13.106  -3.460  1.00 81.71           H
ATOM   4014  CG2 VAL A 264      -3.746 -10.966  -5.031  1.00 81.71           C
ATOM   4015 1HG2 VAL A 264      -4.485 -10.253  -4.665  1.00 81.71           H
ATOM   4016 2HG2 VAL A 264      -3.071 -10.466  -5.725  1.00 81.71           H
ATOM   4017 3HG2 VAL A 264      -4.254 -11.783  -5.544  1.00 81.71           H
ATOM   4018  HN  VAL A 264      -1.628  -9.804  -5.011  1.00 81.71           H
ATOM   4019  N   LEU A 265      -0.149 -11.516  -2.573  1.00 86.15           N
ATOM   4020  CA  LEU A 265       0.716 -12.333  -1.738  1.00 86.15           C
ATOM   4021  C   LEU A 265       1.459 -11.434  -0.748  1.00 86.15           C
ATOM   4022  O   LEU A 265       1.809 -11.869   0.348  1.00 86.15           O
ATOM   4023  HA  LEU A 265       0.078 -13.014  -1.175  1.00 86.15           H
ATOM   4024  CB  LEU A 265       1.641 -13.191  -2.604  1.00 86.15           C
ATOM   4025 1HB  LEU A 265       2.174 -12.535  -3.291  1.00 86.15           H
ATOM   4026 2HB  LEU A 265       2.388 -13.650  -1.957  1.00 86.15           H
ATOM   4027  CG  LEU A 265       0.964 -14.295  -3.419  1.00 86.15           C
ATOM   4028  HG  LEU A 265       0.185 -13.839  -4.030  1.00 86.15           H
ATOM   4029  CD1 LEU A 265       1.958 -14.959  -4.374  1.00 86.15           C
ATOM   4030 1HD1 LEU A 265       2.356 -14.211  -5.061  1.00 86.15           H
ATOM   4031 2HD1 LEU A 265       2.775 -15.398  -3.801  1.00 86.15           H
ATOM   4032 3HD1 LEU A 265       1.451 -15.739  -4.941  1.00 86.15           H
ATOM   4033  CD2 LEU A 265       0.282 -15.313  -2.503  1.00 86.15           C
ATOM   4034 1HD2 LEU A 265       1.026 -15.768  -1.848  1.00 86.15           H
ATOM   4035 2HD2 LEU A 265      -0.474 -14.810  -1.900  1.00 86.15           H
ATOM   4036 3HD2 LEU A 265      -0.191 -16.087  -3.108  1.00 86.15           H
ATOM   4037  HN  LEU A 265       0.131 -11.446  -3.530  1.00 86.15           H
ATOM   4038  N   SER A 266       1.677 -10.197  -1.169  1.00 87.82           N
ATOM   4039  CA  SER A 266       2.437  -9.256  -0.365  1.00 87.82           C
ATOM   4040  C   SER A 266       1.539  -8.644   0.713  1.00 87.82           C
ATOM   4041  O   SER A 266       1.972  -8.444   1.847  1.00 87.82           O
ATOM   4042  HA  SER A 266       3.235  -9.843   0.090  1.00 87.82           H
ATOM   4043  CB  SER A 266       3.048  -8.156  -1.234  1.00 87.82           C
ATOM   4044 1HB  SER A 266       3.546  -7.424  -0.598  1.00 87.82           H
ATOM   4045 2HB  SER A 266       3.812  -8.587  -1.881  1.00 87.82           H
ATOM   4046  OG  SER A 266       2.067  -7.499  -2.032  1.00 87.82           O
ATOM   4047  HG  SER A 266       1.935  -7.996  -2.890  1.00 87.82           H
ATOM   4048  HN  SER A 266       1.345  -9.837  -2.041  1.00 87.82           H
ATOM   4049  N   GLN A 267       0.305  -8.363   0.320  1.00 86.88           N
ATOM   4050  CA  GLN A 267      -0.577  -7.555   1.145  1.00 86.88           C
ATOM   4051  C   GLN A 267      -1.359  -8.443   2.115  1.00 86.88           C
ATOM   4052  O   GLN A 267      -1.688  -8.019   3.221  1.00 86.88           O
ATOM   4053  HA  GLN A 267       0.080  -6.887   1.702  1.00 86.88           H
ATOM   4054  CB  GLN A 267      -1.524  -6.721   0.280  1.00 86.88           C
ATOM   4055 1HB  GLN A 267      -2.096  -7.377  -0.376  1.00 86.88           H
ATOM   4056 2HB  GLN A 267      -2.241  -6.202   0.916  1.00 86.88           H
ATOM   4057  CG  GLN A 267      -0.748  -5.703  -0.558  1.00 86.88           C
ATOM   4058 1HG  GLN A 267      -0.040  -6.222  -1.204  1.00 86.88           H
ATOM   4059 2HG  GLN A 267      -1.435  -5.162  -1.209  1.00 86.88           H
ATOM   4060  CD  GLN A 267       0.001  -4.713   0.337  1.00 86.88           C
ATOM   4061  OE1 GLN A 267      -0.475  -4.297   1.380  1.00 86.88           O
ATOM   4062  NE2 GLN A 267       1.196  -4.360  -0.129  1.00 86.88           N
ATOM   4063 1HE2 GLN A 267       1.527  -4.738  -0.993  1.00 86.88           H
ATOM   4064 2HE2 GLN A 267       1.762  -3.716   0.386  1.00 86.88           H
ATOM   4065  HN  GLN A 267      -0.092  -8.677  -0.542  1.00 86.88           H
ATOM   4066  N   PHE A 268      -1.633  -9.658   1.664  1.00 87.43           N
ATOM   4067  CA  PHE A 268      -2.541 -10.536   2.382  1.00 87.43           C
ATOM   4068  C   PHE A 268      -2.042 -10.795   3.805  1.00 87.43           C
ATOM   4069  O   PHE A 268      -2.787 -10.621   4.769  1.00 87.43           O
ATOM   4070  HA  PHE A 268      -3.509 -10.036   2.424  1.00 87.43           H
ATOM   4071  CB  PHE A 268      -2.580 -11.861   1.619  1.00 87.43           C
ATOM   4072 1HB  PHE A 268      -2.865 -11.666   0.586  1.00 87.43           H
ATOM   4073 2HB  PHE A 268      -1.576 -12.286   1.598  1.00 87.43           H
ATOM   4074  CG  PHE A 268      -3.542 -12.893   2.212  1.00 87.43           C
ATOM   4075  CD1 PHE A 268      -3.064 -13.895   2.998  1.00 87.43           C
ATOM   4076  HD1 PHE A 268      -1.996 -13.963   3.205  1.00 87.43           H
ATOM   4077  CD2 PHE A 268      -4.874 -12.807   1.954  1.00 87.43           C
ATOM   4078  HD2 PHE A 268      -5.257 -12.004   1.324  1.00 87.43           H
ATOM   4079  CE1 PHE A 268      -3.957 -14.852   3.548  1.00 87.43           C
ATOM   4080  HE1 PHE A 268      -3.574 -15.656   4.177  1.00 87.43           H
ATOM   4081  CE2 PHE A 268      -5.767 -13.765   2.504  1.00 87.43           C
ATOM   4082  HE2 PHE A 268      -6.835 -13.696   2.297  1.00 87.43           H
ATOM   4083  CZ  PHE A 268      -5.290 -14.767   3.290  1.00 87.43           C
ATOM   4084  HZ  PHE A 268      -5.975 -15.502   3.712  1.00 87.43           H
ATOM   4085  HN  PHE A 268      -1.246 -10.044   0.826  1.00 87.43           H
ATOM   4086  N   PRO A 269      -0.779 -11.213   3.963  1.00 91.66           N
ATOM   4087  CA  PRO A 269      -0.260 -11.563   5.288  1.00 91.66           C
ATOM   4088  C   PRO A 269      -0.473 -10.451   6.302  1.00 91.66           C
ATOM   4089  O   PRO A 269      -0.886 -10.708   7.432  1.00 91.66           O
ATOM   4090  HA  PRO A 269      -0.800 -12.421   5.687  1.00 91.66           H
ATOM   4091  CB  PRO A 269       1.226 -11.826   5.036  1.00 91.66           C
ATOM   4092 1HB  PRO A 269       1.823 -10.926   5.185  1.00 91.66           H
ATOM   4093 2HB  PRO A 269       1.620 -12.584   5.714  1.00 91.66           H
ATOM   4094  CG  PRO A 269       1.262 -12.293   3.586  1.00 91.66           C
ATOM   4095 1HG  PRO A 269       2.255 -12.184   3.150  1.00 91.66           H
ATOM   4096 2HG  PRO A 269       1.001 -13.347   3.494  1.00 91.66           H
ATOM   4097  CD  PRO A 269       0.241 -11.390   2.913  1.00 91.66           C
ATOM   4098 1HD  PRO A 269       0.677 -10.437   2.615  1.00 91.66           H
ATOM   4099 2HD  PRO A 269      -0.170 -11.846   2.012  1.00 91.66           H
ATOM   4100  N   TYR A 270      -0.181  -9.234   5.868  1.00 91.41           N
ATOM   4101  CA  TYR A 270      -0.246  -8.087   6.758  1.00 91.41           C
ATOM   4102  C   TYR A 270      -1.678  -7.844   7.236  1.00 91.41           C
ATOM   4103  O   TYR A 270      -1.906  -7.571   8.414  1.00 91.41           O
ATOM   4104  HA  TYR A 270       0.387  -8.295   7.621  1.00 91.41           H
ATOM   4105  CB  TYR A 270       0.214  -6.885   5.930  1.00 91.41           C
ATOM   4106 1HB  TYR A 270       1.268  -7.009   5.683  1.00 91.41           H
ATOM   4107 2HB  TYR A 270      -0.335  -6.874   4.989  1.00 91.41           H
ATOM   4108  CG  TYR A 270       0.024  -5.538   6.631  1.00 91.41           C
ATOM   4109  CD1 TYR A 270      -0.860  -4.612   6.117  1.00 91.41           C
ATOM   4110  HD1 TYR A 270      -1.424  -4.840   5.212  1.00 91.41           H
ATOM   4111  CD2 TYR A 270       0.737  -5.250   7.777  1.00 91.41           C
ATOM   4112  HD2 TYR A 270       1.436  -5.981   8.183  1.00 91.41           H
ATOM   4113  CE1 TYR A 270      -1.039  -3.344   6.776  1.00 91.41           C
ATOM   4114  HE1 TYR A 270      -1.734  -2.603   6.381  1.00 91.41           H
ATOM   4115  CE2 TYR A 270       0.559  -3.982   8.436  1.00 91.41           C
ATOM   4116  HE2 TYR A 270       1.116  -3.741   9.341  1.00 91.41           H
ATOM   4117  CZ  TYR A 270      -0.321  -3.092   7.903  1.00 91.41           C
ATOM   4118  OH  TYR A 270      -0.490  -1.894   8.526  1.00 91.41           O
ATOM   4119  HH  TYR A 270       0.034  -1.875   9.378  1.00 91.41           H
ATOM   4120  HN  TYR A 270       0.094  -9.026   4.930  1.00 91.41           H
ATOM   4121  N   ASN A 271      -2.608  -7.952   6.298  1.00 88.49           N
ATOM   4122  CA  ASN A 271      -4.003  -7.673   6.591  1.00 88.49           C
ATOM   4123  C   ASN A 271      -4.553  -8.760   7.517  1.00 88.49           C
ATOM   4124  O   ASN A 271      -5.480  -8.514   8.287  1.00 88.49           O
ATOM   4125  HA  ASN A 271      -4.006  -6.688   7.058  1.00 88.49           H
ATOM   4126  CB  ASN A 271      -4.845  -7.670   5.314  1.00 88.49           C
ATOM   4127 1HB  ASN A 271      -4.571  -8.522   4.691  1.00 88.49           H
ATOM   4128 2HB  ASN A 271      -5.898  -7.787   5.567  1.00 88.49           H
ATOM   4129  CG  ASN A 271      -4.645  -6.372   4.528  1.00 88.49           C
ATOM   4130  OD1 ASN A 271      -5.102  -5.308   4.911  1.00 88.49           O
ATOM   4131  ND2 ASN A 271      -3.938  -6.520   3.411  1.00 88.49           N
ATOM   4132 1HD2 ASN A 271      -3.591  -7.422   3.154  1.00 88.49           H
ATOM   4133 2HD2 ASN A 271      -3.753  -5.728   2.828  1.00 88.49           H
ATOM   4134  HN  ASN A 271      -2.421  -8.224   5.354  1.00 88.49           H
ATOM   4135  N   CYS A 272      -3.958  -9.939   7.411  1.00 91.02           N
ATOM   4136  CA  CYS A 272      -4.322 -11.042   8.284  1.00 91.02           C
ATOM   4137  C   CYS A 272      -4.009 -10.636   9.726  1.00 91.02           C
ATOM   4138  O   CYS A 272      -4.823 -10.848  10.624  1.00 91.02           O
ATOM   4139  HA  CYS A 272      -5.391 -11.207   8.151  1.00 91.02           H
ATOM   4140  CB  CYS A 272      -3.608 -12.336   7.888  1.00 91.02           C
ATOM   4141 1HB  CYS A 272      -2.543 -12.147   7.750  1.00 91.02           H
ATOM   4142 2HB  CYS A 272      -3.700 -13.071   8.688  1.00 91.02           H
ATOM   4143  SG  CYS A 272      -4.329 -13.001   6.343  1.00 91.02           S
ATOM   4144  HG  CYS A 272      -3.764 -12.111   5.532  1.00 91.02           H
ATOM   4145  HN  CYS A 272      -3.242 -10.146   6.745  1.00 91.02           H
ATOM   4146  N   ILE A 273      -2.829 -10.060   9.902  1.00 92.89           N
ATOM   4147  CA  ILE A 273      -2.386  -9.653  11.224  1.00 92.89           C
ATOM   4148  C   ILE A 273      -3.239  -8.476  11.704  1.00 92.89           C
ATOM   4149  O   ILE A 273      -3.597  -8.402  12.878  1.00 92.89           O
ATOM   4150  HA  ILE A 273      -2.549 -10.494  11.898  1.00 92.89           H
ATOM   4151  CB  ILE A 273      -0.884  -9.361  11.220  1.00 92.89           C
ATOM   4152  HB  ILE A 273      -0.687  -8.595  10.470  1.00 92.89           H
ATOM   4153  CG1 ILE A 273      -0.086 -10.603  10.817  1.00 92.89           C
ATOM   4154 1HG1 ILE A 273      -0.390 -10.929   9.823  1.00 92.89           H
ATOM   4155 2HG1 ILE A 273       0.974 -10.356  10.761  1.00 92.89           H
ATOM   4156  CG2 ILE A 273      -0.430  -8.801  12.569  1.00 92.89           C
ATOM   4157 1HG2 ILE A 273      -0.965  -7.874  12.776  1.00 92.89           H
ATOM   4158 2HG2 ILE A 273      -0.643  -9.526  13.354  1.00 92.89           H
ATOM   4159 3HG2 ILE A 273       0.642  -8.603  12.538  1.00 92.89           H
ATOM   4160  CD1 ILE A 273      -0.298 -11.740  11.819  1.00 92.89           C
ATOM   4161 1HD1 ILE A 273       0.030 -11.419  12.808  1.00 92.89           H
ATOM   4162 2HD1 ILE A 273      -1.356 -12.000  11.855  1.00 92.89           H
ATOM   4163 3HD1 ILE A 273       0.280 -12.610  11.509  1.00 92.89           H
ATOM   4164  HN  ILE A 273      -2.183  -9.872   9.163  1.00 92.89           H
ATOM   4165  N   LEU A 274      -3.540  -7.586  10.770  1.00 91.33           N
ATOM   4166  CA  LEU A 274      -4.394  -6.449  11.068  1.00 91.33           C
ATOM   4167  C   LEU A 274      -5.727  -6.950  11.626  1.00 91.33           C
ATOM   4168  O   LEU A 274      -6.270  -6.368  12.563  1.00 91.33           O
ATOM   4169  HA  LEU A 274      -3.897  -5.860  11.839  1.00 91.33           H
ATOM   4170  CB  LEU A 274      -4.540  -5.552   9.837  1.00 91.33           C
ATOM   4171 1HB  LEU A 274      -4.460  -6.175   8.946  1.00 91.33           H
ATOM   4172 2HB  LEU A 274      -5.544  -5.127   9.839  1.00 91.33           H
ATOM   4173  CG  LEU A 274      -3.532  -4.407   9.717  1.00 91.33           C
ATOM   4174  HG  LEU A 274      -2.542  -4.799   9.950  1.00 91.33           H
ATOM   4175  CD1 LEU A 274      -3.481  -3.868   8.286  1.00 91.33           C
ATOM   4176 1HD1 LEU A 274      -3.184  -4.668   7.607  1.00 91.33           H
ATOM   4177 2HD1 LEU A 274      -4.466  -3.498   8.002  1.00 91.33           H
ATOM   4178 3HD1 LEU A 274      -2.757  -3.056   8.229  1.00 91.33           H
ATOM   4179  CD2 LEU A 274      -3.832  -3.304  10.734  1.00 91.33           C
ATOM   4180 1HD2 LEU A 274      -4.832  -2.909  10.558  1.00 91.33           H
ATOM   4181 2HD2 LEU A 274      -3.776  -3.715  11.743  1.00 91.33           H
ATOM   4182 3HD2 LEU A 274      -3.100  -2.503  10.628  1.00 91.33           H
ATOM   4183  HN  LEU A 274      -3.212  -7.632   9.826  1.00 91.33           H
ATOM   4184  N   LEU A 275      -6.217  -8.025  11.025  1.00 92.59           N
ATOM   4185  CA  LEU A 275      -7.483  -8.604  11.442  1.00 92.59           C
ATOM   4186  C   LEU A 275      -7.379  -9.047  12.903  1.00 92.59           C
ATOM   4187  O   LEU A 275      -8.259  -8.748  13.709  1.00 92.59           O
ATOM   4188  HA  LEU A 275      -8.239  -7.822  11.371  1.00 92.59           H
ATOM   4189  CB  LEU A 275      -7.900  -9.724  10.487  1.00 92.59           C
ATOM   4190 1HB  LEU A 275      -8.004  -9.303   9.487  1.00 92.59           H
ATOM   4191 2HB  LEU A 275      -7.093 -10.456  10.443  1.00 92.59           H
ATOM   4192  CG  LEU A 275      -9.196 -10.457  10.839  1.00 92.59           C
ATOM   4193  HG  LEU A 275      -9.116 -10.820  11.863  1.00 92.59           H
ATOM   4194  CD1 LEU A 275     -10.394  -9.507  10.788  1.00 92.59           C
ATOM   4195 1HD1 LEU A 275     -10.246  -8.697  11.502  1.00 92.59           H
ATOM   4196 2HD1 LEU A 275     -10.488  -9.093   9.784  1.00 92.59           H
ATOM   4197 3HD1 LEU A 275     -11.302 -10.053  11.042  1.00 92.59           H
ATOM   4198  CD2 LEU A 275      -9.395 -11.679   9.941  1.00 92.59           C
ATOM   4199 1HD2 LEU A 275      -9.445 -11.361   8.899  1.00 92.59           H
ATOM   4200 2HD2 LEU A 275      -8.559 -12.366  10.071  1.00 92.59           H
ATOM   4201 3HD2 LEU A 275     -10.324 -12.182  10.212  1.00 92.59           H
ATOM   4202  HN  LEU A 275      -5.765  -8.497  10.269  1.00 92.59           H
ATOM   4203  N   VAL A 276      -6.298  -9.753  13.199  1.00 94.06           N
ATOM   4204  CA  VAL A 276      -6.075 -10.253  14.545  1.00 94.06           C
ATOM   4205  C   VAL A 276      -6.070  -9.078  15.526  1.00 94.06           C
ATOM   4206  O   VAL A 276      -6.715  -9.135  16.571  1.00 94.06           O
ATOM   4207  HA  VAL A 276      -6.907 -10.912  14.792  1.00 94.06           H
ATOM   4208  CB  VAL A 276      -4.787 -11.076  14.591  1.00 94.06           C
ATOM   4209  HB  VAL A 276      -3.980 -10.458  14.197  1.00 94.06           H
ATOM   4210  CG1 VAL A 276      -4.430 -11.456  16.029  1.00 94.06           C
ATOM   4211 1HG1 VAL A 276      -4.287 -10.550  16.619  1.00 94.06           H
ATOM   4212 2HG1 VAL A 276      -5.238 -12.047  16.460  1.00 94.06           H
ATOM   4213 3HG1 VAL A 276      -3.510 -12.041  16.033  1.00 94.06           H
ATOM   4214  CG2 VAL A 276      -4.900 -12.320  13.707  1.00 94.06           C
ATOM   4215 1HG2 VAL A 276      -5.724 -12.941  14.058  1.00 94.06           H
ATOM   4216 2HG2 VAL A 276      -5.085 -12.019  12.677  1.00 94.06           H
ATOM   4217 3HG2 VAL A 276      -3.970 -12.888  13.759  1.00 94.06           H
ATOM   4218  HN  VAL A 276      -5.583  -9.983  12.539  1.00 94.06           H
ATOM   4219  N   GLN A 277      -5.334  -8.041  15.153  1.00 92.83           N
ATOM   4220  CA  GLN A 277      -5.214  -6.866  16.000  1.00 92.83           C
ATOM   4221  C   GLN A 277      -6.587  -6.232  16.227  1.00 92.83           C
ATOM   4222  O   GLN A 277      -6.849  -5.674  17.291  1.00 92.83           O
ATOM   4223  HA  GLN A 277      -4.814  -7.231  16.946  1.00 92.83           H
ATOM   4224  CB  GLN A 277      -4.236  -5.855  15.399  1.00 92.83           C
ATOM   4225 1HB  GLN A 277      -4.457  -5.714  14.341  1.00 92.83           H
ATOM   4226 2HB  GLN A 277      -4.364  -4.887  15.883  1.00 92.83           H
ATOM   4227  CG  GLN A 277      -2.789  -6.326  15.564  1.00 92.83           C
ATOM   4228 1HG  GLN A 277      -2.571  -6.479  16.621  1.00 92.83           H
ATOM   4229 2HG  GLN A 277      -2.657  -7.288  15.069  1.00 92.83           H
ATOM   4230  CD  GLN A 277      -1.810  -5.306  14.978  1.00 92.83           C
ATOM   4231  OE1 GLN A 277      -2.141  -4.519  14.107  1.00 92.83           O
ATOM   4232  NE2 GLN A 277      -0.590  -5.365  15.503  1.00 92.83           N
ATOM   4233 1HE2 GLN A 277      -0.384  -6.035  16.216  1.00 92.83           H
ATOM   4234 2HE2 GLN A 277       0.122  -4.738  15.185  1.00 92.83           H
ATOM   4235  HN  GLN A 277      -4.827  -7.995  14.292  1.00 92.83           H
ATOM   4236  N   THR A 278      -7.429  -6.340  15.209  1.00 93.00           N
ATOM   4237  CA  THR A 278      -8.754  -5.748  15.268  1.00 93.00           C
ATOM   4238  C   THR A 278      -9.632  -6.503  16.268  1.00 93.00           C
ATOM   4239  O   THR A 278     -10.333  -5.889  17.071  1.00 93.00           O
ATOM   4240  HA  THR A 278      -8.658  -4.726  15.635  1.00 93.00           H
ATOM   4241  CB  THR A 278      -9.327  -5.729  13.849  1.00 93.00           C
ATOM   4242  HB  THR A 278      -9.511  -6.742  13.490  1.00 93.00           H
ATOM   4243  OG1 THR A 278      -8.378  -4.974  13.101  1.00 93.00           O
ATOM   4244  HG1 THR A 278      -7.724  -5.588  12.659  1.00 93.00           H
ATOM   4245  CG2 THR A 278     -10.616  -4.911  13.749  1.00 93.00           C
ATOM   4246 1HG2 THR A 278     -10.417  -3.881  14.044  1.00 93.00           H
ATOM   4247 2HG2 THR A 278     -11.370  -5.339  14.410  1.00 93.00           H
ATOM   4248 3HG2 THR A 278     -10.980  -4.931  12.722  1.00 93.00           H
ATOM   4249  HN  THR A 278      -7.218  -6.821  14.357  1.00 93.00           H
ATOM   4250  N   ILE A 279      -9.565  -7.823  16.186  1.00 94.28           N
ATOM   4251  CA  ILE A 279     -10.345  -8.669  17.074  1.00 94.28           C
ATOM   4252  C   ILE A 279      -9.897  -8.435  18.518  1.00 94.28           C
ATOM   4253  O   ILE A 279     -10.725  -8.351  19.423  1.00 94.28           O
ATOM   4254  HA  ILE A 279     -11.388  -8.364  16.982  1.00 94.28           H
ATOM   4255  CB  ILE A 279     -10.260 -10.131  16.633  1.00 94.28           C
ATOM   4256  HB  ILE A 279      -9.208 -10.407  16.565  1.00 94.28           H
ATOM   4257  CG1 ILE A 279     -10.868 -10.320  15.241  1.00 94.28           C
ATOM   4258 1HG1 ILE A 279     -11.954 -10.261  15.303  1.00 94.28           H
ATOM   4259 2HG1 ILE A 279     -10.541  -9.513  14.585  1.00 94.28           H
ATOM   4260  CG2 ILE A 279     -10.904 -11.055  17.669  1.00 94.28           C
ATOM   4261 1HG2 ILE A 279     -10.387 -10.947  18.623  1.00 94.28           H
ATOM   4262 2HG2 ILE A 279     -11.953 -10.787  17.792  1.00 94.28           H
ATOM   4263 3HG2 ILE A 279     -10.830 -12.088  17.331  1.00 94.28           H
ATOM   4264  CD1 ILE A 279     -10.459 -11.668  14.643  1.00 94.28           C
ATOM   4265 1HD1 ILE A 279      -9.373 -11.714  14.560  1.00 94.28           H
ATOM   4266 2HD1 ILE A 279     -10.808 -12.473  15.289  1.00 94.28           H
ATOM   4267 3HD1 ILE A 279     -10.904 -11.777  13.654  1.00 94.28           H
ATOM   4268  HN  ILE A 279      -8.993  -8.315  15.529  1.00 94.28           H
ATOM   4269  N   ASP A 280      -8.586  -8.336  18.688  1.00 93.92           N
ATOM   4270  CA  ASP A 280      -8.014  -8.179  20.014  1.00 93.92           C
ATOM   4271  C   ASP A 280      -8.367  -6.792  20.556  1.00 93.92           C
ATOM   4272  O   ASP A 280      -8.544  -6.620  21.761  1.00 93.92           O
ATOM   4273  HA  ASP A 280      -8.447  -8.982  20.610  1.00 93.92           H
ATOM   4274  CB  ASP A 280      -6.489  -8.297  19.973  1.00 93.92           C
ATOM   4275 1HB  ASP A 280      -6.205  -9.198  19.430  1.00 93.92           H
ATOM   4276 2HB  ASP A 280      -6.070  -7.450  19.429  1.00 93.92           H
ATOM   4277  CG  ASP A 280      -5.905  -8.341  21.387  1.00 93.92           C
ATOM   4278  OD1 ASP A 280      -6.416  -9.154  22.187  1.00 93.92           O
ATOM   4279  OD2 ASP A 280      -4.960  -7.561  21.635  1.00 93.92           O
ATOM   4280  HN  ASP A 280      -7.922  -8.362  17.941  1.00 93.92           H
ATOM   4281  N   ALA A 281      -8.458  -5.839  19.640  1.00 92.03           N
ATOM   4282  CA  ALA A 281      -8.823  -4.481  20.007  1.00 92.03           C
ATOM   4283  C   ALA A 281     -10.228  -4.481  20.612  1.00 92.03           C
ATOM   4284  O   ALA A 281     -10.549  -3.634  21.444  1.00 92.03           O
ATOM   4285  HA  ALA A 281      -8.112  -4.138  20.759  1.00 92.03           H
ATOM   4286  CB  ALA A 281      -8.716  -3.575  18.779  1.00 92.03           C
ATOM   4287 1HB  ALA A 281      -7.692  -3.588  18.405  1.00 92.03           H
ATOM   4288 2HB  ALA A 281      -9.391  -3.935  18.002  1.00 92.03           H
ATOM   4289 3HB  ALA A 281      -8.990  -2.557  19.054  1.00 92.03           H
ATOM   4290  HN  ALA A 281      -8.288  -5.983  18.665  1.00 92.03           H
ATOM   4291  N   TYR A 282     -11.028  -5.441  20.170  1.00 90.80           N
ATOM   4292  CA  TYR A 282     -12.396  -5.553  20.647  1.00 90.80           C
ATOM   4293  C   TYR A 282     -12.474  -6.462  21.876  1.00 90.80           C
ATOM   4294  O   TYR A 282     -13.095  -6.107  22.876  1.00 90.80           O
ATOM   4295  HA  TYR A 282     -12.740  -4.556  20.920  1.00 90.80           H
ATOM   4296  CB  TYR A 282     -13.190  -6.190  19.505  1.00 90.80           C
ATOM   4297 1HB  TYR A 282     -12.997  -5.634  18.588  1.00 90.80           H
ATOM   4298 2HB  TYR A 282     -12.826  -7.205  19.345  1.00 90.80           H
ATOM   4299  CG  TYR A 282     -14.700  -6.237  19.748  1.00 90.80           C
ATOM   4300  CD1 TYR A 282     -15.291  -7.402  20.192  1.00 90.80           C
ATOM   4301  HD1 TYR A 282     -14.683  -8.288  20.371  1.00 90.80           H
ATOM   4302  CD2 TYR A 282     -15.470  -5.114  19.521  1.00 90.80           C
ATOM   4303  HD2 TYR A 282     -15.003  -4.194  19.170  1.00 90.80           H
ATOM   4304  CE1 TYR A 282     -16.713  -7.446  20.421  1.00 90.80           C
ATOM   4305  HE1 TYR A 282     -17.193  -8.359  20.772  1.00 90.80           H
ATOM   4306  CE2 TYR A 282     -16.891  -5.158  19.750  1.00 90.80           C
ATOM   4307  HE2 TYR A 282     -17.511  -4.279  19.575  1.00 90.80           H
ATOM   4308  CZ  TYR A 282     -17.442  -6.322  20.188  1.00 90.80           C
ATOM   4309  OH  TYR A 282     -18.784  -6.363  20.404  1.00 90.80           O
ATOM   4310  HH  TYR A 282     -19.049  -7.267  20.742  1.00 90.80           H
ATOM   4311  HN  TYR A 282     -10.756  -6.131  19.500  1.00 90.80           H
ATOM   4312  N   ALA A 283     -11.836  -7.618  21.759  1.00 91.63           N
ATOM   4313  CA  ALA A 283     -12.062  -8.696  22.706  1.00 91.63           C
ATOM   4314  C   ALA A 283     -10.970  -8.665  23.778  1.00 91.63           C
ATOM   4315  O   ALA A 283     -11.141  -9.226  24.859  1.00 91.63           O
ATOM   4316  HA  ALA A 283     -13.029  -8.525  23.180  1.00 91.63           H
ATOM   4317  CB  ALA A 283     -12.108 -10.031  21.960  1.00 91.63           C
ATOM   4318 1HB  ALA A 283     -12.919 -10.012  21.231  1.00 91.63           H
ATOM   4319 2HB  ALA A 283     -11.161 -10.192  21.445  1.00 91.63           H
ATOM   4320 3HB  ALA A 283     -12.278 -10.839  22.671  1.00 91.63           H
ATOM   4321  HN  ALA A 283     -11.177  -7.822  21.035  1.00 91.63           H
ATOM   4322  N   MET A 284      -9.873  -8.004  23.440  1.00 89.28           N
ATOM   4323  CA  MET A 284      -8.733  -7.936  24.339  1.00 89.28           C
ATOM   4324  C   MET A 284      -8.385  -9.320  24.889  1.00 89.28           C
ATOM   4325  O   MET A 284      -8.223  -9.489  26.097  1.00 89.28           O
ATOM   4326  HA  MET A 284      -7.907  -7.558  23.737  1.00 89.28           H
ATOM   4327  CB  MET A 284      -9.054  -6.991  25.499  1.00 89.28           C
ATOM   4328 1HB  MET A 284      -9.952  -7.333  26.013  1.00 89.28           H
ATOM   4329 2HB  MET A 284      -8.243  -7.013  26.226  1.00 89.28           H
ATOM   4330  CG  MET A 284      -9.260  -5.559  24.999  1.00 89.28           C
ATOM   4331 1HG  MET A 284      -8.322  -5.163  24.609  1.00 89.28           H
ATOM   4332 2HG  MET A 284      -9.975  -5.552  24.177  1.00 89.28           H
ATOM   4333  SD  MET A 284      -9.850  -4.527  26.330  1.00 89.28           S
ATOM   4334  CE  MET A 284     -11.586  -4.944  26.299  1.00 89.28           C
ATOM   4335 1HE  MET A 284     -12.003  -4.692  25.324  1.00 89.28           H
ATOM   4336 2HE  MET A 284     -11.706  -6.012  26.480  1.00 89.28           H
ATOM   4337 3HE  MET A 284     -12.108  -4.383  27.074  1.00 89.28           H
ATOM   4338  HN  MET A 284      -9.755  -7.522  22.571  1.00 89.28           H
ATOM   4339  N   PHE A 285      -8.281 -10.275  23.977  1.00 90.76           N
ATOM   4340  CA  PHE A 285      -8.131 -11.668  24.365  1.00 90.76           C
ATOM   4341  C   PHE A 285      -6.655 -12.034  24.533  1.00 90.76           C
ATOM   4342  O   PHE A 285      -6.331 -13.067  25.118  1.00 90.76           O
ATOM   4343  HA  PHE A 285      -8.646 -11.795  25.317  1.00 90.76           H
ATOM   4344  CB  PHE A 285      -8.729 -12.513  23.238  1.00 90.76           C
ATOM   4345 1HB  PHE A 285      -8.852 -13.536  23.591  1.00 90.76           H
ATOM   4346 2HB  PHE A 285      -9.724 -12.135  23.003  1.00 90.76           H
ATOM   4347  CG  PHE A 285      -7.890 -12.527  21.959  1.00 90.76           C
ATOM   4348  CD1 PHE A 285      -8.111 -11.598  20.990  1.00 90.76           C
ATOM   4349  HD1 PHE A 285      -8.886 -10.844  21.125  1.00 90.76           H
ATOM   4350  CD2 PHE A 285      -6.923 -13.468  21.790  1.00 90.76           C
ATOM   4351  HD2 PHE A 285      -6.746 -14.213  22.566  1.00 90.76           H
ATOM   4352  CE1 PHE A 285      -7.333 -11.612  19.803  1.00 90.76           C
ATOM   4353  HE1 PHE A 285      -7.510 -10.868  19.026  1.00 90.76           H
ATOM   4354  CE2 PHE A 285      -6.145 -13.482  20.602  1.00 90.76           C
ATOM   4355  HE2 PHE A 285      -5.370 -14.236  20.467  1.00 90.76           H
ATOM   4356  CZ  PHE A 285      -6.366 -12.553  19.634  1.00 90.76           C
ATOM   4357  HZ  PHE A 285      -5.768 -12.563  18.722  1.00 90.76           H
ATOM   4358  HN  PHE A 285      -8.297 -10.111  22.991  1.00 90.76           H
ATOM   4359  N   ILE A 286      -5.800 -11.168  24.010  1.00 91.11           N
ATOM   4360  CA  ILE A 286      -4.366 -11.373  24.120  1.00 91.11           C
ATOM   4361  C   ILE A 286      -3.868 -10.767  25.434  1.00 91.11           C
ATOM   4362  O   ILE A 286      -3.460  -9.608  25.472  1.00 91.11           O
ATOM   4363  HA  ILE A 286      -4.190 -12.448  24.148  1.00 91.11           H
ATOM   4364  CB  ILE A 286      -3.650 -10.829  22.883  1.00 91.11           C
ATOM   4365  HB  ILE A 286      -3.812  -9.752  22.840  1.00 91.11           H
ATOM   4366  CG1 ILE A 286      -4.237 -11.426  21.602  1.00 91.11           C
ATOM   4367 1HG1 ILE A 286      -3.987 -12.485  21.543  1.00 91.11           H
ATOM   4368 2HG1 ILE A 286      -5.325 -11.356  21.630  1.00 91.11           H
ATOM   4369  CG2 ILE A 286      -2.139 -11.055  22.979  1.00 91.11           C
ATOM   4370 1HG2 ILE A 286      -1.751 -10.543  23.861  1.00 91.11           H
ATOM   4371 2HG2 ILE A 286      -1.936 -12.122  23.060  1.00 91.11           H
ATOM   4372 3HG2 ILE A 286      -1.655 -10.659  22.087  1.00 91.11           H
ATOM   4373  CD1 ILE A 286      -3.706 -10.701  20.365  1.00 91.11           C
ATOM   4374 1HD1 ILE A 286      -3.979  -9.647  20.416  1.00 91.11           H
ATOM   4375 2HD1 ILE A 286      -2.620 -10.793  20.327  1.00 91.11           H
ATOM   4376 3HD1 ILE A 286      -4.139 -11.145  19.469  1.00 91.11           H
ATOM   4377  HN  ILE A 286      -6.072 -10.341  23.518  1.00 91.11           H
ATOM   4378  N   SER A 287      -3.919 -11.579  26.480  1.00 88.87           N
ATOM   4379  CA  SER A 287      -3.460 -11.145  27.788  1.00 88.87           C
ATOM   4380  C   SER A 287      -2.005 -11.568  27.999  1.00 88.87           C
ATOM   4381  O   SER A 287      -1.330 -11.058  28.892  1.00 88.87           O
ATOM   4382  HA  SER A 287      -3.545 -10.058  27.777  1.00 88.87           H
ATOM   4383  CB  SER A 287      -4.345 -11.713  28.900  1.00 88.87           C
ATOM   4384 1HB  SER A 287      -3.981 -11.365  29.866  1.00 88.87           H
ATOM   4385 2HB  SER A 287      -5.360 -11.333  28.785  1.00 88.87           H
ATOM   4386  OG  SER A 287      -4.368 -13.138  28.887  1.00 88.87           O
ATOM   4387  HG  SER A 287      -4.974 -13.477  29.606  1.00 88.87           H
ATOM   4388  HN  SER A 287      -4.265 -12.517  26.444  1.00 88.87           H
ATOM   4389  N   ASN A 288      -1.565 -12.496  27.163  1.00 91.69           N
ATOM   4390  CA  ASN A 288      -0.249 -13.090  27.329  1.00 91.69           C
ATOM   4391  C   ASN A 288       0.791 -12.221  26.619  1.00 91.69           C
ATOM   4392  O   ASN A 288       0.672 -11.955  25.424  1.00 91.69           O
ATOM   4393  HA  ASN A 288      -0.089 -13.136  28.406  1.00 91.69           H
ATOM   4394  CB  ASN A 288      -0.195 -14.490  26.713  1.00 91.69           C
ATOM   4395 1HB  ASN A 288      -1.028 -15.087  27.084  1.00 91.69           H
ATOM   4396 2HB  ASN A 288      -0.309 -14.420  25.632  1.00 91.69           H
ATOM   4397  CG  ASN A 288       1.126 -15.186  27.049  1.00 91.69           C
ATOM   4398  OD1 ASN A 288       2.202 -14.626  26.920  1.00 91.69           O
ATOM   4399  ND2 ASN A 288       0.984 -16.434  27.485  1.00 91.69           N
ATOM   4400 1HD2 ASN A 288       0.072 -16.834  27.567  1.00 91.69           H
ATOM   4401 2HD2 ASN A 288       1.791 -16.973  27.730  1.00 91.69           H
ATOM   4402  HN  ASN A 288      -2.089 -12.842  26.385  1.00 91.69           H
ATOM   4403  N   CYS A 289       1.788 -11.802  27.385  1.00 90.96           N
ATOM   4404  CA  CYS A 289       2.782 -10.872  26.878  1.00 90.96           C
ATOM   4405  C   CYS A 289       3.586 -11.578  25.783  1.00 90.96           C
ATOM   4406  O   CYS A 289       3.961 -10.961  24.788  1.00 90.96           O
ATOM   4407  HA  CYS A 289       2.236 -10.022  26.469  1.00 90.96           H
ATOM   4408  CB  CYS A 289       3.683 -10.342  27.995  1.00 90.96           C
ATOM   4409 1HB  CYS A 289       3.079  -9.854  28.760  1.00 90.96           H
ATOM   4410 2HB  CYS A 289       4.202 -11.170  28.479  1.00 90.96           H
ATOM   4411  SG  CYS A 289       4.898  -9.158  27.310  1.00 90.96           S
ATOM   4412  HN  CYS A 289       1.921 -12.087  28.334  1.00 90.96           H
ATOM   4413  N   ALA A 290       3.825 -12.862  26.005  1.00 92.68           N
ATOM   4414  CA  ALA A 290       4.628 -13.644  25.080  1.00 92.68           C
ATOM   4415  C   ALA A 290       3.927 -13.696  23.721  1.00 92.68           C
ATOM   4416  O   ALA A 290       4.559 -13.496  22.684  1.00 92.68           O
ATOM   4417  HA  ALA A 290       5.588 -13.139  24.965  1.00 92.68           H
ATOM   4418  CB  ALA A 290       4.871 -15.037  25.664  1.00 92.68           C
ATOM   4419 1HB  ALA A 290       5.397 -14.945  26.614  1.00 92.68           H
ATOM   4420 2HB  ALA A 290       3.914 -15.534  25.825  1.00 92.68           H
ATOM   4421 3HB  ALA A 290       5.473 -15.623  24.970  1.00 92.68           H
ATOM   4422  HN  ALA A 290       3.483 -13.367  26.797  1.00 92.68           H
ATOM   4423  N   VAL A 291       2.631 -13.965  23.770  1.00 93.08           N
ATOM   4424  CA  VAL A 291       1.836 -14.043  22.556  1.00 93.08           C
ATOM   4425  C   VAL A 291       1.811 -12.671  21.879  1.00 93.08           C
ATOM   4426  O   VAL A 291       1.959 -12.572  20.662  1.00 93.08           O
ATOM   4427  HA  VAL A 291       2.324 -14.754  21.888  1.00 93.08           H
ATOM   4428  CB  VAL A 291       0.439 -14.577  22.878  1.00 93.08           C
ATOM   4429  HB  VAL A 291      -0.022 -13.898  23.596  1.00 93.08           H
ATOM   4430  CG1 VAL A 291      -0.440 -14.603  21.626  1.00 93.08           C
ATOM   4431 1HG1 VAL A 291      -0.535 -13.593  21.227  1.00 93.08           H
ATOM   4432 2HG1 VAL A 291       0.016 -15.249  20.875  1.00 93.08           H
ATOM   4433 3HG1 VAL A 291      -1.427 -14.987  21.883  1.00 93.08           H
ATOM   4434  CG2 VAL A 291       0.516 -15.962  23.523  1.00 93.08           C
ATOM   4435 1HG2 VAL A 291       1.006 -16.655  22.838  1.00 93.08           H
ATOM   4436 2HG2 VAL A 291       1.089 -15.900  24.448  1.00 93.08           H
ATOM   4437 3HG2 VAL A 291      -0.490 -16.318  23.742  1.00 93.08           H
ATOM   4438  HN  VAL A 291       2.125 -14.128  24.617  1.00 93.08           H
ATOM   4439  N   SER A 292       1.621 -11.646  22.698  1.00 92.39           N
ATOM   4440  CA  SER A 292       1.539 -10.288  22.190  1.00 92.39           C
ATOM   4441  C   SER A 292       2.844  -9.914  21.483  1.00 92.39           C
ATOM   4442  O   SER A 292       2.822  -9.312  20.410  1.00 92.39           O
ATOM   4443  HA  SER A 292       0.709 -10.293  21.483  1.00 92.39           H
ATOM   4444  CB  SER A 292       1.243  -9.295  23.316  1.00 92.39           C
ATOM   4445 1HB  SER A 292       0.385  -9.645  23.891  1.00 92.39           H
ATOM   4446 2HB  SER A 292       2.091  -9.259  24.000  1.00 92.39           H
ATOM   4447  OG  SER A 292       0.979  -7.986  22.818  1.00 92.39           O
ATOM   4448  HG  SER A 292       0.076  -7.959  22.390  1.00 92.39           H
ATOM   4449  HN  SER A 292       1.524 -11.733  23.689  1.00 92.39           H
ATOM   4450  N   THR A 293       3.948 -10.286  22.112  1.00 92.28           N
ATOM   4451  CA  THR A 293       5.260  -9.964  21.576  1.00 92.28           C
ATOM   4452  C   THR A 293       5.436 -10.584  20.189  1.00 92.28           C
ATOM   4453  O   THR A 293       5.901  -9.921  19.263  1.00 92.28           O
ATOM   4454  HA  THR A 293       5.325  -8.883  21.453  1.00 92.28           H
ATOM   4455  CB  THR A 293       6.311 -10.427  22.587  1.00 92.28           C
ATOM   4456  HB  THR A 293       6.228 -11.498  22.771  1.00 92.28           H
ATOM   4457  OG1 THR A 293       6.095  -9.590  23.720  1.00 92.28           O
ATOM   4458  HG1 THR A 293       5.586 -10.089  24.422  1.00 92.28           H
ATOM   4459  CG2 THR A 293       7.737 -10.094  22.144  1.00 92.28           C
ATOM   4460 1HG2 THR A 293       7.838  -9.015  22.026  1.00 92.28           H
ATOM   4461 2HG2 THR A 293       7.946 -10.585  21.193  1.00 92.28           H
ATOM   4462 3HG2 THR A 293       8.443 -10.444  22.897  1.00 92.28           H
ATOM   4463  HN  THR A 293       3.957 -10.798  22.971  1.00 92.28           H
ATOM   4464  N   ASN A 294       5.056 -11.850  20.089  1.00 93.57           N
ATOM   4465  CA  ASN A 294       5.231 -12.588  18.849  1.00 93.57           C
ATOM   4466  C   ASN A 294       4.347 -11.970  17.764  1.00 93.57           C
ATOM   4467  O   ASN A 294       4.747 -11.889  16.604  1.00 93.57           O
ATOM   4468  HA  ASN A 294       6.293 -12.509  18.617  1.00 93.57           H
ATOM   4469  CB  ASN A 294       4.820 -14.052  19.018  1.00 93.57           C
ATOM   4470 1HB  ASN A 294       3.854 -14.107  19.520  1.00 93.57           H
ATOM   4471 2HB  ASN A 294       4.696 -14.513  18.038  1.00 93.57           H
ATOM   4472  CG  ASN A 294       5.865 -14.826  19.823  1.00 93.57           C
ATOM   4473  OD1 ASN A 294       7.008 -14.422  19.956  1.00 93.57           O
ATOM   4474  ND2 ASN A 294       5.410 -15.958  20.353  1.00 93.57           N
ATOM   4475 1HD2 ASN A 294       4.460 -16.232  20.206  1.00 93.57           H
ATOM   4476 2HD2 ASN A 294       6.019 -16.535  20.897  1.00 93.57           H
ATOM   4477  HN  ASN A 294       4.637 -12.368  20.834  1.00 93.57           H
ATOM   4478  N   ILE A 295       3.161 -11.550  18.180  1.00 93.00           N
ATOM   4479  CA  ILE A 295       2.198 -10.987  17.249  1.00 93.00           C
ATOM   4480  C   ILE A 295       2.740  -9.666  16.698  1.00 93.00           C
ATOM   4481  O   ILE A 295       2.566  -9.363  15.519  1.00 93.00           O
ATOM   4482  HA  ILE A 295       2.094 -11.689  16.421  1.00 93.00           H
ATOM   4483  CB  ILE A 295       0.824 -10.860  17.910  1.00 93.00           C
ATOM   4484  HB  ILE A 295       0.965 -10.466  18.917  1.00 93.00           H
ATOM   4485  CG1 ILE A 295       0.154 -12.228  18.049  1.00 93.00           C
ATOM   4486 1HG1 ILE A 295      -0.118 -12.605  17.063  1.00 93.00           H
ATOM   4487 2HG1 ILE A 295       0.858 -12.940  18.480  1.00 93.00           H
ATOM   4488  CG2 ILE A 295      -0.058  -9.863  17.155  1.00 93.00           C
ATOM   4489 1HG2 ILE A 295       0.421  -8.884  17.152  1.00 93.00           H
ATOM   4490 2HG2 ILE A 295      -0.194 -10.204  16.129  1.00 93.00           H
ATOM   4491 3HG2 ILE A 295      -1.028  -9.792  17.646  1.00 93.00           H
ATOM   4492  CD1 ILE A 295      -1.095 -12.140  18.929  1.00 93.00           C
ATOM   4493 1HD1 ILE A 295      -0.815 -11.785  19.921  1.00 93.00           H
ATOM   4494 2HD1 ILE A 295      -1.806 -11.446  18.482  1.00 93.00           H
ATOM   4495 3HD1 ILE A 295      -1.551 -13.126  19.011  1.00 93.00           H
ATOM   4496  HN  ILE A 295       2.855 -11.591  19.131  1.00 93.00           H
ATOM   4497  N   ASP A 296       3.386  -8.916  17.579  1.00 92.54           N
ATOM   4498  CA  ASP A 296       3.930  -7.622  17.203  1.00 92.54           C
ATOM   4499  C   ASP A 296       5.081  -7.824  16.216  1.00 92.54           C
ATOM   4500  O   ASP A 296       5.220  -7.067  15.256  1.00 92.54           O
ATOM   4501  HA  ASP A 296       3.094  -7.077  16.764  1.00 92.54           H
ATOM   4502  CB  ASP A 296       4.478  -6.879  18.423  1.00 92.54           C
ATOM   4503 1HB  ASP A 296       5.104  -7.551  19.011  1.00 92.54           H
ATOM   4504 2HB  ASP A 296       5.114  -6.056  18.097  1.00 92.54           H
ATOM   4505  CG  ASP A 296       3.342  -6.340  19.294  1.00 92.54           C
ATOM   4506  OD1 ASP A 296       2.217  -6.236  18.758  1.00 92.54           O
ATOM   4507  OD2 ASP A 296       3.623  -6.044  20.475  1.00 92.54           O
ATOM   4508  HN  ASP A 296       3.540  -9.178  18.531  1.00 92.54           H
ATOM   4509  N   ILE A 297       5.877  -8.848  16.486  1.00 93.62           N
ATOM   4510  CA  ILE A 297       6.969  -9.202  15.595  1.00 93.62           C
ATOM   4511  C   ILE A 297       6.402  -9.599  14.231  1.00 93.62           C
ATOM   4512  O   ILE A 297       6.909  -9.171  13.196  1.00 93.62           O
ATOM   4513  HA  ILE A 297       7.587  -8.313  15.467  1.00 93.62           H
ATOM   4514  CB  ILE A 297       7.851 -10.278  16.231  1.00 93.62           C
ATOM   4515  HB  ILE A 297       7.205 -11.069  16.611  1.00 93.62           H
ATOM   4516  CG1 ILE A 297       8.627  -9.717  17.424  1.00 93.62           C
ATOM   4517 1HG1 ILE A 297       9.372  -9.002  17.074  1.00 93.62           H
ATOM   4518 2HG1 ILE A 297       7.948  -9.174  18.082  1.00 93.62           H
ATOM   4519  CG2 ILE A 297       8.778 -10.912  15.192  1.00 93.62           C
ATOM   4520 1HG2 ILE A 297       8.181 -11.371  14.404  1.00 93.62           H
ATOM   4521 2HG2 ILE A 297       9.420 -10.144  14.761  1.00 93.62           H
ATOM   4522 3HG2 ILE A 297       9.394 -11.674  15.670  1.00 93.62           H
ATOM   4523  CD1 ILE A 297       9.316 -10.837  18.207  1.00 93.62           C
ATOM   4524 1HD1 ILE A 297       8.566 -11.537  18.575  1.00 93.62           H
ATOM   4525 2HD1 ILE A 297      10.012 -11.362  17.552  1.00 93.62           H
ATOM   4526 3HD1 ILE A 297       9.860 -10.410  19.049  1.00 93.62           H
ATOM   4527  HN  ILE A 297       5.785  -9.430  17.294  1.00 93.62           H
ATOM   4528  N   CYS A 298       5.357 -10.412  14.274  1.00 93.57           N
ATOM   4529  CA  CYS A 298       4.713 -10.869  13.055  1.00 93.57           C
ATOM   4530  C   CYS A 298       4.242  -9.642  12.271  1.00 93.57           C
ATOM   4531  O   CYS A 298       4.350  -9.604  11.047  1.00 93.57           O
ATOM   4532  HA  CYS A 298       5.465 -11.422  12.492  1.00 93.57           H
ATOM   4533  CB  CYS A 298       3.563 -11.834  13.349  1.00 93.57           C
ATOM   4534 1HB  CYS A 298       2.959 -11.453  14.173  1.00 93.57           H
ATOM   4535 2HB  CYS A 298       2.908 -11.908  12.481  1.00 93.57           H
ATOM   4536  SG  CYS A 298       4.225 -13.486  13.773  1.00 93.57           S
ATOM   4537  HG  CYS A 298       4.603 -13.172  15.009  1.00 93.57           H
ATOM   4538  HN  CYS A 298       4.951 -10.757  15.121  1.00 93.57           H
ATOM   4539  N   PHE A 299       3.730  -8.669  13.010  1.00 93.28           N
ATOM   4540  CA  PHE A 299       3.234  -7.447  12.399  1.00 93.28           C
ATOM   4541  C   PHE A 299       4.338  -6.743  11.608  1.00 93.28           C
ATOM   4542  O   PHE A 299       4.124  -6.330  10.469  1.00 93.28           O
ATOM   4543  HA  PHE A 299       2.427  -7.728  11.722  1.00 93.28           H
ATOM   4544  CB  PHE A 299       2.776  -6.532  13.537  1.00 93.28           C
ATOM   4545 1HB  PHE A 299       2.012  -7.049  14.119  1.00 93.28           H
ATOM   4546 2HB  PHE A 299       3.617  -6.350  14.205  1.00 93.28           H
ATOM   4547  CG  PHE A 299       2.216  -5.188  13.067  1.00 93.28           C
ATOM   4548  CD1 PHE A 299       3.023  -4.095  13.019  1.00 93.28           C
ATOM   4549  HD1 PHE A 299       4.069  -4.176  13.316  1.00 93.28           H
ATOM   4550  CD2 PHE A 299       0.911  -5.087  12.697  1.00 93.28           C
ATOM   4551  HD2 PHE A 299       0.264  -5.963  12.735  1.00 93.28           H
ATOM   4552  CE1 PHE A 299       2.504  -2.847  12.583  1.00 93.28           C
ATOM   4553  HE1 PHE A 299       3.151  -1.971  12.546  1.00 93.28           H
ATOM   4554  CE2 PHE A 299       0.392  -3.839  12.261  1.00 93.28           C
ATOM   4555  HE2 PHE A 299      -0.654  -3.758  11.965  1.00 93.28           H
ATOM   4556  CZ  PHE A 299       1.199  -2.746  12.213  1.00 93.28           C
ATOM   4557  HZ  PHE A 299       0.800  -1.788  11.879  1.00 93.28           H
ATOM   4558  HN  PHE A 299       3.651  -8.705  14.006  1.00 93.28           H
ATOM   4559  N   GLN A 300       5.495  -6.627  12.243  1.00 92.24           N
ATOM   4560  CA  GLN A 300       6.613  -5.921  11.639  1.00 92.24           C
ATOM   4561  C   GLN A 300       7.073  -6.642  10.370  1.00 92.24           C
ATOM   4562  O   GLN A 300       7.346  -6.005   9.354  1.00 92.24           O
ATOM   4563  HA  GLN A 300       6.228  -4.934  11.385  1.00 92.24           H
ATOM   4564  CB  GLN A 300       7.766  -5.769  12.632  1.00 92.24           C
ATOM   4565 1HB  GLN A 300       7.935  -6.715  13.148  1.00 92.24           H
ATOM   4566 2HB  GLN A 300       8.685  -5.531  12.096  1.00 92.24           H
ATOM   4567  CG  GLN A 300       7.468  -4.671  13.655  1.00 92.24           C
ATOM   4568 1HG  GLN A 300       7.020  -3.813  13.153  1.00 92.24           H
ATOM   4569 2HG  GLN A 300       6.738  -5.033  14.380  1.00 92.24           H
ATOM   4570  CD  GLN A 300       8.743  -4.236  14.381  1.00 92.24           C
ATOM   4571  OE1 GLN A 300       9.815  -4.787  14.191  1.00 92.24           O
ATOM   4572  NE2 GLN A 300       8.568  -3.219  15.220  1.00 92.24           N
ATOM   4573 1HE2 GLN A 300       7.661  -2.812  15.329  1.00 92.24           H
ATOM   4574 2HE2 GLN A 300       9.343  -2.862  15.741  1.00 92.24           H
ATOM   4575  HN  GLN A 300       5.675  -7.005  13.151  1.00 92.24           H
ATOM   4576  N   VAL A 301       7.145  -7.961  10.471  1.00 93.66           N
ATOM   4577  CA  VAL A 301       7.631  -8.770   9.366  1.00 93.66           C
ATOM   4578  C   VAL A 301       6.699  -8.598   8.165  1.00 93.66           C
ATOM   4579  O   VAL A 301       7.151  -8.299   7.061  1.00 93.66           O
ATOM   4580  HA  VAL A 301       8.621  -8.401   9.098  1.00 93.66           H
ATOM   4581  CB  VAL A 301       7.773 -10.228   9.808  1.00 93.66           C
ATOM   4582  HB  VAL A 301       6.814 -10.550  10.214  1.00 93.66           H
ATOM   4583  CG1 VAL A 301       8.107 -11.131   8.619  1.00 93.66           C
ATOM   4584 1HG1 VAL A 301       7.310 -11.067   7.878  1.00 93.66           H
ATOM   4585 2HG1 VAL A 301       9.047 -10.809   8.171  1.00 93.66           H
ATOM   4586 3HG1 VAL A 301       8.203 -12.162   8.961  1.00 93.66           H
ATOM   4587  CG2 VAL A 301       8.822 -10.366  10.913  1.00 93.66           C
ATOM   4588 1HG2 VAL A 301       9.786 -10.017  10.545  1.00 93.66           H
ATOM   4589 2HG2 VAL A 301       8.523  -9.768  11.774  1.00 93.66           H
ATOM   4590 3HG2 VAL A 301       8.903 -11.412  11.209  1.00 93.66           H
ATOM   4591  HN  VAL A 301       6.880  -8.475  11.286  1.00 93.66           H
ATOM   4592  N   THR A 302       5.413  -8.794   8.421  1.00 92.97           N
ATOM   4593  CA  THR A 302       4.424  -8.754   7.358  1.00 92.97           C
ATOM   4594  C   THR A 302       4.301  -7.336   6.797  1.00 92.97           C
ATOM   4595  O   THR A 302       4.062  -7.155   5.604  1.00 92.97           O
ATOM   4596  HA  THR A 302       4.769  -9.391   6.543  1.00 92.97           H
ATOM   4597  CB  THR A 302       3.109  -9.304   7.915  1.00 92.97           C
ATOM   4598  HB  THR A 302       2.331  -9.297   7.152  1.00 92.97           H
ATOM   4599  OG1 THR A 302       2.854  -8.498   9.062  1.00 92.97           O
ATOM   4600  HG1 THR A 302       3.234  -8.934   9.877  1.00 92.97           H
ATOM   4601  CG2 THR A 302       3.258 -10.718   8.479  1.00 92.97           C
ATOM   4602 1HG2 THR A 302       3.989 -10.712   9.288  1.00 92.97           H
ATOM   4603 2HG2 THR A 302       3.596 -11.390   7.690  1.00 92.97           H
ATOM   4604 3HG2 THR A 302       2.296 -11.060   8.861  1.00 92.97           H
ATOM   4605  HN  THR A 302       5.047  -8.976   9.333  1.00 92.97           H
ATOM   4606  N   GLN A 303       4.469  -6.366   7.684  1.00 91.38           N
ATOM   4607  CA  GLN A 303       4.440  -4.971   7.281  1.00 91.38           C
ATOM   4608  C   GLN A 303       5.546  -4.689   6.262  1.00 91.38           C
ATOM   4609  O   GLN A 303       5.317  -4.006   5.265  1.00 91.38           O
ATOM   4610  HA  GLN A 303       3.464  -4.823   6.819  1.00 91.38           H
ATOM   4611  CB  GLN A 303       4.565  -4.047   8.495  1.00 91.38           C
ATOM   4612 1HB  GLN A 303       3.716  -4.200   9.161  1.00 91.38           H
ATOM   4613 2HB  GLN A 303       5.463  -4.301   9.058  1.00 91.38           H
ATOM   4614  CG  GLN A 303       4.624  -2.580   8.064  1.00 91.38           C
ATOM   4615 1HG  GLN A 303       5.621  -2.348   7.689  1.00 91.38           H
ATOM   4616 2HG  GLN A 303       3.927  -2.410   7.243  1.00 91.38           H
ATOM   4617  CD  GLN A 303       4.283  -1.652   9.231  1.00 91.38           C
ATOM   4618  OE1 GLN A 303       5.105  -1.354  10.082  1.00 91.38           O
ATOM   4619  NE2 GLN A 303       3.028  -1.212   9.223  1.00 91.38           N
ATOM   4620 1HE2 GLN A 303       2.403  -1.495   8.495  1.00 91.38           H
ATOM   4621 2HE2 GLN A 303       2.708  -0.599   9.945  1.00 91.38           H
ATOM   4622  HN  GLN A 303       4.622  -6.522   8.660  1.00 91.38           H
ATOM   4623  N   THR A 304       6.721  -5.230   6.547  1.00 91.95           N
ATOM   4624  CA  THR A 304       7.879  -4.993   5.702  1.00 91.95           C
ATOM   4625  C   THR A 304       7.659  -5.597   4.314  1.00 91.95           C
ATOM   4626  O   THR A 304       8.047  -5.006   3.307  1.00 91.95           O
ATOM   4627  HA  THR A 304       7.992  -3.917   5.568  1.00 91.95           H
ATOM   4628  CB  THR A 304       9.110  -5.550   6.419  1.00 91.95           C
ATOM   4629  HB  THR A 304       9.059  -6.636   6.492  1.00 91.95           H
ATOM   4630  OG1 THR A 304       9.135  -4.851   7.661  1.00 91.95           O
ATOM   4631  HG1 THR A 304       8.678  -5.391   8.367  1.00 91.95           H
ATOM   4632  CG2 THR A 304      10.418  -5.145   5.737  1.00 91.95           C
ATOM   4633 1HG2 THR A 304      10.500  -4.058   5.725  1.00 91.95           H
ATOM   4634 2HG2 THR A 304      10.427  -5.522   4.715  1.00 91.95           H
ATOM   4635 3HG2 THR A 304      11.260  -5.567   6.287  1.00 91.95           H
ATOM   4636  HN  THR A 304       6.888  -5.821   7.337  1.00 91.95           H
ATOM   4637  N   ILE A 305       7.038  -6.767   4.304  1.00 91.68           N
ATOM   4638  CA  ILE A 305       6.734  -7.443   3.054  1.00 91.68           C
ATOM   4639  C   ILE A 305       5.765  -6.585   2.238  1.00 91.68           C
ATOM   4640  O   ILE A 305       5.907  -6.469   1.022  1.00 91.68           O
ATOM   4641  HA  ILE A 305       7.666  -7.536   2.498  1.00 91.68           H
ATOM   4642  CB  ILE A 305       6.224  -8.861   3.322  1.00 91.68           C
ATOM   4643  HB  ILE A 305       5.408  -8.800   4.043  1.00 91.68           H
ATOM   4644  CG1 ILE A 305       7.317  -9.728   3.949  1.00 91.68           C
ATOM   4645 1HG1 ILE A 305       8.073  -9.964   3.200  1.00 91.68           H
ATOM   4646 2HG1 ILE A 305       7.818  -9.171   4.742  1.00 91.68           H
ATOM   4647  CG2 ILE A 305       5.655  -9.488   2.048  1.00 91.68           C
ATOM   4648 1HG2 ILE A 305       4.826  -8.882   1.683  1.00 91.68           H
ATOM   4649 2HG2 ILE A 305       6.433  -9.535   1.287  1.00 91.68           H
ATOM   4650 3HG2 ILE A 305       5.299 -10.495   2.267  1.00 91.68           H
ATOM   4651  CD1 ILE A 305       6.732 -11.022   4.518  1.00 91.68           C
ATOM   4652 1HD1 ILE A 305       5.995 -10.781   5.284  1.00 91.68           H
ATOM   4653 2HD1 ILE A 305       6.254 -11.587   3.718  1.00 91.68           H
ATOM   4654 3HD1 ILE A 305       7.531 -11.619   4.958  1.00 91.68           H
ATOM   4655  HN  ILE A 305       6.744  -7.251   5.129  1.00 91.68           H
ATOM   4656  N   ALA A 306       4.802  -6.006   2.940  1.00 90.10           N
ATOM   4657  CA  ALA A 306       3.786  -5.196   2.290  1.00 90.10           C
ATOM   4658  C   ALA A 306       4.453  -3.999   1.609  1.00 90.10           C
ATOM   4659  O   ALA A 306       4.068  -3.614   0.506  1.00 90.10           O
ATOM   4660  HA  ALA A 306       3.305  -5.813   1.531  1.00 90.10           H
ATOM   4661  CB  ALA A 306       2.736  -4.771   3.319  1.00 90.10           C
ATOM   4662 1HB  ALA A 306       2.272  -5.658   3.751  1.00 90.10           H
ATOM   4663 2HB  ALA A 306       3.214  -4.190   4.107  1.00 90.10           H
ATOM   4664 3HB  ALA A 306       1.974  -4.164   2.830  1.00 90.10           H
ATOM   4665  HN  ALA A 306       4.710  -6.082   3.933  1.00 90.10           H
ATOM   4666  N   PHE A 307       5.441  -3.443   2.295  1.00 89.75           N
ATOM   4667  CA  PHE A 307       6.114  -2.251   1.806  1.00 89.75           C
ATOM   4668  C   PHE A 307       6.964  -2.568   0.574  1.00 89.75           C
ATOM   4669  O   PHE A 307       7.078  -1.746  -0.334  1.00 89.75           O
ATOM   4670  HA  PHE A 307       5.341  -1.531   1.537  1.00 89.75           H
ATOM   4671  CB  PHE A 307       7.029  -1.762   2.930  1.00 89.75           C
ATOM   4672 1HB  PHE A 307       7.617  -2.602   3.298  1.00 89.75           H
ATOM   4673 2HB  PHE A 307       7.731  -1.035   2.523  1.00 89.75           H
ATOM   4674  CG  PHE A 307       6.284  -1.126   4.106  1.00 89.75           C
ATOM   4675  CD1 PHE A 307       4.924  -1.126   4.130  1.00 89.75           C
ATOM   4676  HD1 PHE A 307       4.365  -1.579   3.312  1.00 89.75           H
ATOM   4677  CD2 PHE A 307       6.982  -0.561   5.127  1.00 89.75           C
ATOM   4678  HD2 PHE A 307       8.072  -0.561   5.108  1.00 89.75           H
ATOM   4679  CE1 PHE A 307       4.234  -0.536   5.222  1.00 89.75           C
ATOM   4680  HE1 PHE A 307       3.144  -0.536   5.241  1.00 89.75           H
ATOM   4681  CE2 PHE A 307       6.291   0.029   6.219  1.00 89.75           C
ATOM   4682  HE2 PHE A 307       6.851   0.482   7.037  1.00 89.75           H
ATOM   4683  CZ  PHE A 307       4.932   0.029   6.243  1.00 89.75           C
ATOM   4684  HZ  PHE A 307       4.401   0.482   7.081  1.00 89.75           H
ATOM   4685  HN  PHE A 307       5.782  -3.793   3.167  1.00 89.75           H
ATOM   4686  N   PHE A 308       7.539  -3.762   0.582  1.00 89.15           N
ATOM   4687  CA  PHE A 308       8.423  -4.174  -0.495  1.00 89.15           C
ATOM   4688  C   PHE A 308       7.688  -4.176  -1.837  1.00 89.15           C
ATOM   4689  O   PHE A 308       8.312  -4.063  -2.891  1.00 89.15           O
ATOM   4690  HA  PHE A 308       9.242  -3.456  -0.533  1.00 89.15           H
ATOM   4691  CB  PHE A 308       8.883  -5.597  -0.176  1.00 89.15           C
ATOM   4692 1HB  PHE A 308       9.191  -5.644   0.869  1.00 89.15           H
ATOM   4693 2HB  PHE A 308       8.037  -6.276  -0.289  1.00 89.15           H
ATOM   4694  CG  PHE A 308      10.035  -6.091  -1.054  1.00 89.15           C
ATOM   4695  CD1 PHE A 308       9.780  -6.900  -2.118  1.00 89.15           C
ATOM   4696  HD1 PHE A 308       8.756  -7.196  -2.344  1.00 89.15           H
ATOM   4697  CD2 PHE A 308      11.312  -5.720  -0.772  1.00 89.15           C
ATOM   4698  HD2 PHE A 308      11.516  -5.072   0.081  1.00 89.15           H
ATOM   4699  CE1 PHE A 308      10.849  -7.357  -2.933  1.00 89.15           C
ATOM   4700  HE1 PHE A 308      10.646  -8.006  -3.785  1.00 89.15           H
ATOM   4701  CE2 PHE A 308      12.381  -6.178  -1.587  1.00 89.15           C
ATOM   4702  HE2 PHE A 308      13.405  -5.881  -1.360  1.00 89.15           H
ATOM   4703  CZ  PHE A 308      12.127  -6.987  -2.650  1.00 89.15           C
ATOM   4704  HZ  PHE A 308      12.947  -7.338  -3.276  1.00 89.15           H
ATOM   4705  HN  PHE A 308       7.409  -4.440   1.305  1.00 89.15           H
ATOM   4706  N   HIS A 309       6.372  -4.307  -1.755  1.00 86.37           N
ATOM   4707  CA  HIS A 309       5.547  -4.342  -2.950  1.00 86.37           C
ATOM   4708  C   HIS A 309       5.773  -3.067  -3.766  1.00 86.37           C
ATOM   4709  O   HIS A 309       5.761  -3.103  -4.996  1.00 86.37           O
ATOM   4710  HA  HIS A 309       5.878  -5.200  -3.534  1.00 86.37           H
ATOM   4711  CB  HIS A 309       4.077  -4.562  -2.589  1.00 86.37           C
ATOM   4712 1HB  HIS A 309       3.990  -5.477  -2.004  1.00 86.37           H
ATOM   4713 2HB  HIS A 309       3.743  -3.743  -1.952  1.00 86.37           H
ATOM   4714  CG  HIS A 309       3.159  -4.656  -3.785  1.00 86.37           C
ATOM   4715  ND1 HIS A 309       2.568  -3.547  -4.365  1.00 86.37           N
ATOM   4716  HD1 HIS A 309       2.682  -2.600  -4.066  1.00 86.37           H
ATOM   4717  CD2 HIS A 309       2.737  -5.737  -4.502  1.00 86.37           C
ATOM   4718  HD2 HIS A 309       3.014  -6.774  -4.314  1.00 86.37           H
ATOM   4719  CE1 HIS A 309       1.826  -3.954  -5.385  1.00 86.37           C
ATOM   4720  HE1 HIS A 309       1.235  -3.317  -6.042  1.00 86.37           H
ATOM   4721  NE2 HIS A 309       1.932  -5.312  -5.467  1.00 86.37           N
ATOM   4722  HN  HIS A 309       5.871  -4.389  -0.893  1.00 86.37           H
ATOM   4723  N   SER A 310       5.975  -1.971  -3.049  1.00 85.66           N
ATOM   4724  CA  SER A 310       5.952  -0.657  -3.669  1.00 85.66           C
ATOM   4725  C   SER A 310       7.169  -0.487  -4.580  1.00 85.66           C
ATOM   4726  O   SER A 310       7.208   0.424  -5.406  1.00 85.66           O
ATOM   4727  HA  SER A 310       5.031  -0.629  -4.251  1.00 85.66           H
ATOM   4728  CB  SER A 310       5.921   0.449  -2.612  1.00 85.66           C
ATOM   4729 1HB  SER A 310       6.916   0.570  -2.185  1.00 85.66           H
ATOM   4730 2HB  SER A 310       5.660   1.396  -3.086  1.00 85.66           H
ATOM   4731  OG  SER A 310       4.989   0.168  -1.571  1.00 85.66           O
ATOM   4732  HG  SER A 310       4.055   0.276  -1.910  1.00 85.66           H
ATOM   4733  HN  SER A 310       6.151  -1.972  -2.065  1.00 85.66           H
ATOM   4734  N   CYS A 311       8.133  -1.378  -4.400  1.00 87.46           N
ATOM   4735  CA  CYS A 311       9.346  -1.339  -5.197  1.00 87.46           C
ATOM   4736  C   CYS A 311       9.234  -2.400  -6.294  1.00 87.46           C
ATOM   4737  O   CYS A 311      10.061  -2.447  -7.204  1.00 87.46           O
ATOM   4738  HA  CYS A 311       9.405  -0.341  -5.630  1.00 87.46           H
ATOM   4739  CB  CYS A 311      10.596  -1.538  -4.337  1.00 87.46           C
ATOM   4740 1HB  CYS A 311      11.486  -1.275  -4.907  1.00 87.46           H
ATOM   4741 2HB  CYS A 311      10.562  -0.874  -3.474  1.00 87.46           H
ATOM   4742  SG  CYS A 311      10.702  -3.279  -3.781  1.00 87.46           S
ATOM   4743  HG  CYS A 311      11.845  -3.143  -3.115  1.00 87.46           H
ATOM   4744  HN  CYS A 311       8.094  -2.115  -3.724  1.00 87.46           H
ATOM   4745  N   LEU A 312       8.205  -3.226  -6.172  1.00 84.62           N
ATOM   4746  CA  LEU A 312       8.056  -4.372  -7.052  1.00 84.62           C
ATOM   4747  C   LEU A 312       7.338  -3.938  -8.331  1.00 84.62           C
ATOM   4748  O   LEU A 312       7.589  -4.485  -9.404  1.00 84.62           O
ATOM   4749  HA  LEU A 312       9.057  -4.713  -7.316  1.00 84.62           H
ATOM   4750  CB  LEU A 312       7.365  -5.524  -6.320  1.00 84.62           C
ATOM   4751 1HB  LEU A 312       6.494  -5.126  -5.798  1.00 84.62           H
ATOM   4752 2HB  LEU A 312       6.996  -6.231  -7.062  1.00 84.62           H
ATOM   4753  CG  LEU A 312       8.223  -6.288  -5.310  1.00 84.62           C
ATOM   4754  HG  LEU A 312       8.500  -5.603  -4.509  1.00 84.62           H
ATOM   4755  CD1 LEU A 312       7.432  -7.433  -4.673  1.00 84.62           C
ATOM   4756 1HD1 LEU A 312       6.562  -7.029  -4.157  1.00 84.62           H
ATOM   4757 2HD1 LEU A 312       7.106  -8.125  -5.450  1.00 84.62           H
ATOM   4758 3HD1 LEU A 312       8.066  -7.960  -3.960  1.00 84.62           H
ATOM   4759  CD2 LEU A 312       9.522  -6.778  -5.955  1.00 84.62           C
ATOM   4760 1HD2 LEU A 312       9.287  -7.442  -6.787  1.00 84.62           H
ATOM   4761 2HD2 LEU A 312      10.091  -5.923  -6.321  1.00 84.62           H
ATOM   4762 3HD2 LEU A 312      10.113  -7.319  -5.216  1.00 84.62           H
ATOM   4763  HN  LEU A 312       7.482  -3.121  -5.488  1.00 84.62           H
ATOM   4764  N   ASN A 313       6.460  -2.958  -8.176  1.00 78.45           N
ATOM   4765  CA  ASN A 313       5.573  -2.569  -9.259  1.00 78.45           C
ATOM   4766  C   ASN A 313       6.403  -2.248 -10.503  1.00 78.45           C
ATOM   4767  O   ASN A 313       6.168  -2.807 -11.572  1.00 78.45           O
ATOM   4768  HA  ASN A 313       4.912  -3.423  -9.408  1.00 78.45           H
ATOM   4769  CB  ASN A 313       4.769  -1.320  -8.891  1.00 78.45           C
ATOM   4770 1HB  ASN A 313       5.409  -0.615  -8.360  1.00 78.45           H
ATOM   4771 2HB  ASN A 313       4.430  -0.821  -9.799  1.00 78.45           H
ATOM   4772  CG  ASN A 313       3.564  -1.681  -8.020  1.00 78.45           C
ATOM   4773  OD1 ASN A 313       3.062  -2.793  -8.038  1.00 78.45           O
ATOM   4774  ND2 ASN A 313       3.129  -0.681  -7.258  1.00 78.45           N
ATOM   4775 1HD2 ASN A 313       3.586   0.208  -7.291  1.00 78.45           H
ATOM   4776 2HD2 ASN A 313       2.344  -0.818  -6.653  1.00 78.45           H
ATOM   4777  HN  ASN A 313       6.350  -2.435  -7.331  1.00 78.45           H
ATOM   4778  N   PRO A 314       7.386  -1.344 -10.386  1.00 76.10           N
ATOM   4779  CA  PRO A 314       8.201  -0.963 -11.543  1.00 76.10           C
ATOM   4780  C   PRO A 314       8.807  -2.167 -12.244  1.00 76.10           C
ATOM   4781  O   PRO A 314       8.819  -2.234 -13.472  1.00 76.10           O
ATOM   4782  HA  PRO A 314       7.579  -0.478 -12.295  1.00 76.10           H
ATOM   4783  CB  PRO A 314       9.276  -0.054 -10.944  1.00 76.10           C
ATOM   4784 1HB  PRO A 314      10.168  -0.616 -10.667  1.00 76.10           H
ATOM   4785 2HB  PRO A 314       9.591   0.714 -11.651  1.00 76.10           H
ATOM   4786  CG  PRO A 314       8.590   0.550  -9.725  1.00 76.10           C
ATOM   4787 1HG  PRO A 314       9.311   0.935  -9.004  1.00 76.10           H
ATOM   4788 2HG  PRO A 314       7.949   1.389  -9.995  1.00 76.10           H
ATOM   4789  CD  PRO A 314       7.795  -0.620  -9.169  1.00 76.10           C
ATOM   4790 1HD  PRO A 314       8.401  -1.247  -8.515  1.00 76.10           H
ATOM   4791 2HD  PRO A 314       6.939  -0.286  -8.582  1.00 76.10           H
ATOM   4792  N   VAL A 315       9.299  -3.096 -11.437  1.00 78.01           N
ATOM   4793  CA  VAL A 315      10.008  -4.248 -11.967  1.00 78.01           C
ATOM   4794  C   VAL A 315       9.063  -5.060 -12.854  1.00 78.01           C
ATOM   4795  O   VAL A 315       9.446  -5.499 -13.938  1.00 78.01           O
ATOM   4796  HA  VAL A 315      10.830  -3.876 -12.578  1.00 78.01           H
ATOM   4797  CB  VAL A 315      10.604  -5.068 -10.821  1.00 78.01           C
ATOM   4798  HB  VAL A 315       9.787  -5.372 -10.166  1.00 78.01           H
ATOM   4799  CG1 VAL A 315      11.280  -6.336 -11.347  1.00 78.01           C
ATOM   4800 1HG1 VAL A 315      10.546  -6.949 -11.870  1.00 78.01           H
ATOM   4801 2HG1 VAL A 315      12.081  -6.062 -12.034  1.00 78.01           H
ATOM   4802 3HG1 VAL A 315      11.695  -6.900 -10.512  1.00 78.01           H
ATOM   4803  CG2 VAL A 315      11.581  -4.228  -9.996  1.00 78.01           C
ATOM   4804 1HG2 VAL A 315      12.392  -3.881 -10.636  1.00 78.01           H
ATOM   4805 2HG2 VAL A 315      11.057  -3.370  -9.575  1.00 78.01           H
ATOM   4806 3HG2 VAL A 315      11.990  -4.835  -9.188  1.00 78.01           H
ATOM   4807  HN  VAL A 315       9.219  -3.071 -10.441  1.00 78.01           H
ATOM   4808  N   LEU A 316       7.845  -5.236 -12.362  1.00 76.30           N
ATOM   4809  CA  LEU A 316       6.868  -6.056 -13.057  1.00 76.30           C
ATOM   4810  C   LEU A 316       6.642  -5.492 -14.461  1.00 76.30           C
ATOM   4811  O   LEU A 316       6.527  -6.247 -15.426  1.00 76.30           O
ATOM   4812  HA  LEU A 316       7.290  -7.057 -13.151  1.00 76.30           H
ATOM   4813  CB  LEU A 316       5.587  -6.180 -12.230  1.00 76.30           C
ATOM   4814 1HB  LEU A 316       5.209  -5.178 -12.030  1.00 76.30           H
ATOM   4815 2HB  LEU A 316       4.836  -6.690 -12.834  1.00 76.30           H
ATOM   4816  CG  LEU A 316       5.718  -6.921 -10.898  1.00 76.30           C
ATOM   4817  HG  LEU A 316       6.462  -6.404 -10.291  1.00 76.30           H
ATOM   4818  CD1 LEU A 316       4.400  -6.890 -10.121  1.00 76.30           C
ATOM   4819 1HD1 LEU A 316       4.121  -5.856  -9.920  1.00 76.30           H
ATOM   4820 2HD1 LEU A 316       3.619  -7.368 -10.712  1.00 76.30           H
ATOM   4821 3HD1 LEU A 316       4.521  -7.424  -9.178  1.00 76.30           H
ATOM   4822  CD2 LEU A 316       6.223  -8.350 -11.112  1.00 76.30           C
ATOM   4823 1HD2 LEU A 316       5.522  -8.892 -11.746  1.00 76.30           H
ATOM   4824 2HD2 LEU A 316       7.201  -8.321 -11.593  1.00 76.30           H
ATOM   4825 3HD2 LEU A 316       6.307  -8.854 -10.149  1.00 76.30           H
ATOM   4826  HN  LEU A 316       7.524  -4.830 -11.506  1.00 76.30           H
ATOM   4827  N   TYR A 317       6.583  -4.171 -14.531  1.00 71.29           N
ATOM   4828  CA  TYR A 317       6.322  -3.498 -15.792  1.00 71.29           C
ATOM   4829  C   TYR A 317       7.507  -3.646 -16.748  1.00 71.29           C
ATOM   4830  O   TYR A 317       7.321  -3.815 -17.952  1.00 71.29           O
ATOM   4831  HA  TYR A 317       5.442  -3.958 -16.242  1.00 71.29           H
ATOM   4832  CB  TYR A 317       6.138  -2.018 -15.451  1.00 71.29           C
ATOM   4833 1HB  TYR A 317       7.051  -1.647 -14.987  1.00 71.29           H
ATOM   4834 2HB  TYR A 317       5.999  -1.457 -16.375  1.00 71.29           H
ATOM   4835  CG  TYR A 317       4.958  -1.737 -14.518  1.00 71.29           C
ATOM   4836  CD1 TYR A 317       3.767  -2.412 -14.689  1.00 71.29           C
ATOM   4837  HD1 TYR A 317       3.666  -3.146 -15.489  1.00 71.29           H
ATOM   4838  CD2 TYR A 317       5.086  -0.807 -13.506  1.00 71.29           C
ATOM   4839  HD2 TYR A 317       6.027  -0.274 -13.371  1.00 71.29           H
ATOM   4840  CE1 TYR A 317       2.657  -2.147 -13.812  1.00 71.29           C
ATOM   4841  HE1 TYR A 317       1.710  -2.673 -13.936  1.00 71.29           H
ATOM   4842  CE2 TYR A 317       3.975  -0.542 -12.628  1.00 71.29           C
ATOM   4843  HE2 TYR A 317       4.062   0.190 -11.825  1.00 71.29           H
ATOM   4844  CZ  TYR A 317       2.816  -1.225 -12.824  1.00 71.29           C
ATOM   4845  OH  TYR A 317       1.767  -0.974 -11.995  1.00 71.29           O
ATOM   4846  HH  TYR A 317       1.007  -1.588 -12.210  1.00 71.29           H
ATOM   4847  HN  TYR A 317       6.711  -3.563 -13.747  1.00 71.29           H
ATOM   4848  N   VAL A 318       8.700  -3.576 -16.175  1.00 69.19           N
ATOM   4849  CA  VAL A 318       9.916  -3.670 -16.965  1.00 69.19           C
ATOM   4850  C   VAL A 318       9.951  -5.022 -17.681  1.00 69.19           C
ATOM   4851  O   VAL A 318      10.161  -5.082 -18.892  1.00 69.19           O
ATOM   4852  HA  VAL A 318       9.885  -2.878 -17.713  1.00 69.19           H
ATOM   4853  CB  VAL A 318      11.138  -3.433 -16.075  1.00 69.19           C
ATOM   4854  HB  VAL A 318      11.071  -4.113 -15.226  1.00 69.19           H
ATOM   4855  CG1 VAL A 318      12.433  -3.748 -16.827  1.00 69.19           C
ATOM   4856 1HG1 VAL A 318      12.426  -4.791 -17.142  1.00 69.19           H
ATOM   4857 2HG1 VAL A 318      12.509  -3.104 -17.704  1.00 69.19           H
ATOM   4858 3HG1 VAL A 318      13.286  -3.571 -16.172  1.00 69.19           H
ATOM   4859  CG2 VAL A 318      11.152  -2.003 -15.533  1.00 69.19           C
ATOM   4860 1HG2 VAL A 318      11.184  -1.299 -16.364  1.00 69.19           H
ATOM   4861 2HG2 VAL A 318      10.252  -1.829 -14.944  1.00 69.19           H
ATOM   4862 3HG2 VAL A 318      12.031  -1.862 -14.903  1.00 69.19           H
ATOM   4863  HN  VAL A 318       8.843  -3.458 -15.193  1.00 69.19           H
ATOM   4864  N   PHE A 319       9.741  -6.073 -16.903  1.00 68.38           N
ATOM   4865  CA  PHE A 319      10.014  -7.420 -17.375  1.00 68.38           C
ATOM   4866  C   PHE A 319       8.822  -7.981 -18.152  1.00 68.38           C
ATOM   4867  O   PHE A 319       8.999  -8.677 -19.150  1.00 68.38           O
ATOM   4868  HA  PHE A 319      10.880  -7.362 -18.034  1.00 68.38           H
ATOM   4869  CB  PHE A 319      10.255  -8.287 -16.138  1.00 68.38           C
ATOM   4870 1HB  PHE A 319       9.512  -8.037 -15.380  1.00 68.38           H
ATOM   4871 2HB  PHE A 319      10.100  -9.333 -16.403  1.00 68.38           H
ATOM   4872  CG  PHE A 319      11.652  -8.133 -15.532  1.00 68.38           C
ATOM   4873  CD1 PHE A 319      12.738  -8.613 -16.195  1.00 68.38           C
ATOM   4874  HD1 PHE A 319      12.613  -9.109 -17.158  1.00 68.38           H
ATOM   4875  CD2 PHE A 319      11.807  -7.514 -14.330  1.00 68.38           C
ATOM   4876  HD2 PHE A 319      10.937  -7.129 -13.799  1.00 68.38           H
ATOM   4877  CE1 PHE A 319      14.034  -8.470 -15.632  1.00 68.38           C
ATOM   4878  HE1 PHE A 319      14.904  -8.855 -16.164  1.00 68.38           H
ATOM   4879  CE2 PHE A 319      13.103  -7.371 -13.768  1.00 68.38           C
ATOM   4880  HE2 PHE A 319      13.228  -6.875 -12.805  1.00 68.38           H
ATOM   4881  CZ  PHE A 319      14.189  -7.852 -14.431  1.00 68.38           C
ATOM   4882  HZ  PHE A 319      15.184  -7.741 -14.000  1.00 68.38           H
ATOM   4883  HN  PHE A 319       9.392  -6.016 -15.968  1.00 68.38           H
ATOM   4884  N   VAL A 320       7.633  -7.657 -17.664  1.00 69.19           N
ATOM   4885  CA  VAL A 320       6.420  -8.269 -18.180  1.00 69.19           C
ATOM   4886  C   VAL A 320       5.802  -7.352 -19.238  1.00 69.19           C
ATOM   4887  O   VAL A 320       5.081  -7.815 -20.121  1.00 69.19           O
ATOM   4888  HA  VAL A 320       6.702  -9.210 -18.653  1.00 69.19           H
ATOM   4889  CB  VAL A 320       5.463  -8.585 -17.030  1.00 69.19           C
ATOM   4890  HB  VAL A 320       4.899  -7.679 -16.804  1.00 69.19           H
ATOM   4891  CG1 VAL A 320       4.464  -9.672 -17.430  1.00 69.19           C
ATOM   4892 1HG1 VAL A 320       3.881  -9.332 -18.287  1.00 69.19           H
ATOM   4893 2HG1 VAL A 320       5.003 -10.581 -17.695  1.00 69.19           H
ATOM   4894 3HG1 VAL A 320       3.795  -9.877 -16.594  1.00 69.19           H
ATOM   4895  CG2 VAL A 320       6.233  -8.985 -15.769  1.00 69.19           C
ATOM   4896 1HG2 VAL A 320       6.834  -9.870 -15.977  1.00 69.19           H
ATOM   4897 2HG2 VAL A 320       6.885  -8.166 -15.467  1.00 69.19           H
ATOM   4898 3HG2 VAL A 320       5.528  -9.204 -14.967  1.00 69.19           H
ATOM   4899  HN  VAL A 320       7.492  -6.992 -16.931  1.00 69.19           H
ATOM   4900  N   GLY A 321       6.107  -6.069 -19.114  1.00 70.19           N
ATOM   4901  CA  GLY A 321       5.531  -5.073 -20.002  1.00 70.19           C
ATOM   4902  C   GLY A 321       6.353  -4.942 -21.285  1.00 70.19           C
ATOM   4903  O   GLY A 321       7.325  -4.189 -21.330  1.00 70.19           O
ATOM   4904 1HA  GLY A 321       4.506  -5.351 -20.249  1.00 70.19           H
ATOM   4905 2HA  GLY A 321       5.487  -4.110 -19.494  1.00 70.19           H
ATOM   4906  HN  GLY A 321       6.734  -5.707 -18.424  1.00 70.19           H
ATOM   4907  N   GLU A 322       5.933  -5.686 -22.298  1.00 72.15           N
ATOM   4908  CA  GLU A 322       6.563  -5.597 -23.604  1.00 72.15           C
ATOM   4909  C   GLU A 322       6.578  -4.146 -24.088  1.00 72.15           C
ATOM   4910  O   GLU A 322       7.576  -3.681 -24.636  1.00 72.15           O
ATOM   4911  HA  GLU A 322       7.585  -5.948 -23.457  1.00 72.15           H
ATOM   4912  CB  GLU A 322       5.861  -6.506 -24.615  1.00 72.15           C
ATOM   4913 1HB  GLU A 322       4.781  -6.397 -24.517  1.00 72.15           H
ATOM   4914 2HB  GLU A 322       6.227  -6.290 -25.619  1.00 72.15           H
ATOM   4915  CG  GLU A 322       6.182  -7.977 -24.346  1.00 72.15           C
ATOM   4916 1HG  GLU A 322       7.262  -8.110 -24.277  1.00 72.15           H
ATOM   4917 2HG  GLU A 322       5.763  -8.275 -23.385  1.00 72.15           H
ATOM   4918  CD  GLU A 322       5.622  -8.872 -25.453  1.00 72.15           C
ATOM   4919  OE1 GLU A 322       5.935 -10.081 -25.418  1.00 72.15           O
ATOM   4920  OE2 GLU A 322       4.892  -8.326 -26.309  1.00 72.15           O
ATOM   4921  HN  GLU A 322       5.178  -6.339 -22.236  1.00 72.15           H
ATOM   4922  N   ARG A 323       5.459  -3.471 -23.869  1.00 73.75           N
ATOM   4923  CA  ARG A 323       5.307  -2.103 -24.334  1.00 73.75           C
ATOM   4924  C   ARG A 323       6.299  -1.185 -23.616  1.00 73.75           C
ATOM   4925  O   ARG A 323       6.944  -0.349 -24.247  1.00 73.75           O
ATOM   4926  HA  ARG A 323       5.516  -2.147 -25.403  1.00 73.75           H
ATOM   4927  CB  ARG A 323       3.885  -1.593 -24.091  1.00 73.75           C
ATOM   4928 1HB  ARG A 323       3.175  -2.411 -24.220  1.00 73.75           H
ATOM   4929 2HB  ARG A 323       3.789  -1.247 -23.062  1.00 73.75           H
ATOM   4930  CG  ARG A 323       3.539  -0.455 -25.053  1.00 73.75           C
ATOM   4931 1HG  ARG A 323       4.227   0.377 -24.900  1.00 73.75           H
ATOM   4932 2HG  ARG A 323       3.669  -0.790 -26.082  1.00 73.75           H
ATOM   4933  CD  ARG A 323       2.100   0.022 -24.844  1.00 73.75           C
ATOM   4934 1HD  ARG A 323       1.497  -0.787 -24.429  1.00 73.75           H
ATOM   4935 2HD  ARG A 323       2.080   0.837 -24.121  1.00 73.75           H
ATOM   4936  NE  ARG A 323       1.524   0.472 -26.130  1.00 73.75           N
ATOM   4937  HE  ARG A 323       2.086   0.383 -26.952  1.00 73.75           H
ATOM   4938  CZ  ARG A 323       0.296   0.993 -26.262  1.00 73.75           C
ATOM   4939  NH1 ARG A 323      -0.501   1.135 -25.194  1.00 73.75           N
ATOM   4940 1HH1 ARG A 323      -0.180   0.853 -24.290  1.00 73.75           H
ATOM   4941 2HH1 ARG A 323      -1.416   1.524 -25.302  1.00 73.75           H
ATOM   4942  NH2 ARG A 323      -0.123   1.368 -27.478  1.00 73.75           N
ATOM   4943 1HH2 ARG A 323      -1.036   1.758 -27.594  1.00 73.75           H
ATOM   4944 2HH2 ARG A 323       0.478   1.258 -28.270  1.00 73.75           H
ATOM   4945  HN  ARG A 323       4.667  -3.843 -23.384  1.00 73.75           H
ATOM   4946  N   PHE A 324       6.390  -1.372 -22.308  1.00 75.83           N
ATOM   4947  CA  PHE A 324       7.263  -0.545 -21.492  1.00 75.83           C
ATOM   4948  C   PHE A 324       8.727  -0.735 -21.891  1.00 75.83           C
ATOM   4949  O   PHE A 324       9.490   0.229 -21.942  1.00 75.83           O
ATOM   4950  HA  PHE A 324       6.974   0.492 -21.659  1.00 75.83           H
ATOM   4951  CB  PHE A 324       7.079  -0.996 -20.041  1.00 75.83           C
ATOM   4952 1HB  PHE A 324       6.014  -1.020 -19.811  1.00 75.83           H
ATOM   4953 2HB  PHE A 324       7.449  -2.016 -19.939  1.00 75.83           H
ATOM   4954  CG  PHE A 324       7.788  -0.106 -19.019  1.00 75.83           C
ATOM   4955  CD1 PHE A 324       9.082  -0.355 -18.682  1.00 75.83           C
ATOM   4956  HD1 PHE A 324       9.614  -1.188 -19.141  1.00 75.83           H
ATOM   4957  CD2 PHE A 324       7.124   0.933 -18.446  1.00 75.83           C
ATOM   4958  HD2 PHE A 324       6.086   1.132 -18.715  1.00 75.83           H
ATOM   4959  CE1 PHE A 324       9.740   0.472 -17.733  1.00 75.83           C
ATOM   4960  HE1 PHE A 324      10.777   0.272 -17.463  1.00 75.83           H
ATOM   4961  CE2 PHE A 324       7.781   1.759 -17.496  1.00 75.83           C
ATOM   4962  HE2 PHE A 324       7.249   2.592 -17.037  1.00 75.83           H
ATOM   4963  CZ  PHE A 324       9.076   1.511 -17.160  1.00 75.83           C
ATOM   4964  HZ  PHE A 324       9.581   2.145 -16.431  1.00 75.83           H
ATOM   4965  HN  PHE A 324       5.881  -2.072 -21.806  1.00 75.83           H
ATOM   4966  N   ARG A 325       9.077  -1.984 -22.163  1.00 75.55           N
ATOM   4967  CA  ARG A 325      10.440  -2.314 -22.540  1.00 75.55           C
ATOM   4968  C   ARG A 325      10.833  -1.569 -23.818  1.00 75.55           C
ATOM   4969  O   ARG A 325      11.950  -1.067 -23.929  1.00 75.55           O
ATOM   4970  HA  ARG A 325      11.049  -1.992 -21.695  1.00 75.55           H
ATOM   4971  CB  ARG A 325      10.600  -3.819 -22.766  1.00 75.55           C
ATOM   4972 1HB  ARG A 325       9.945  -4.364 -22.087  1.00 75.55           H
ATOM   4973 2HB  ARG A 325      10.291  -4.073 -23.780  1.00 75.55           H
ATOM   4974  CG  ARG A 325      12.050  -4.256 -22.545  1.00 75.55           C
ATOM   4975 1HG  ARG A 325      12.697  -3.762 -23.270  1.00 75.55           H
ATOM   4976 2HG  ARG A 325      12.381  -3.940 -21.556  1.00 75.55           H
ATOM   4977  CD  ARG A 325      12.191  -5.773 -22.676  1.00 75.55           C
ATOM   4978 1HD  ARG A 325      11.374  -6.270 -22.152  1.00 75.55           H
ATOM   4979 2HD  ARG A 325      12.121  -6.064 -23.724  1.00 75.55           H
ATOM   4980  NE  ARG A 325      13.490  -6.211 -22.117  1.00 75.55           N
ATOM   4981  HE  ARG A 325      14.117  -5.508 -21.782  1.00 75.55           H
ATOM   4982  CZ  ARG A 325      13.878  -7.491 -22.031  1.00 75.55           C
ATOM   4983  NH1 ARG A 325      13.078  -8.474 -22.465  1.00 75.55           N
ATOM   4984 1HH1 ARG A 325      12.184  -8.256 -22.856  1.00 75.55           H
ATOM   4985 2HH1 ARG A 325      13.375  -9.427 -22.397  1.00 75.55           H
ATOM   4986  NH2 ARG A 325      15.078  -7.772 -21.506  1.00 75.55           N
ATOM   4987 1HH2 ARG A 325      15.383  -8.721 -21.435  1.00 75.55           H
ATOM   4988 2HH2 ARG A 325      15.669  -7.032 -21.185  1.00 75.55           H
ATOM   4989  HN  ARG A 325       8.448  -2.760 -22.129  1.00 75.55           H
ATOM   4990  N   ARG A 326       9.892  -1.522 -24.750  1.00 77.08           N
ATOM   4991  CA  ARG A 326      10.101  -0.790 -25.988  1.00 77.08           C
ATOM   4992  C   ARG A 326      10.264   0.704 -25.700  1.00 77.08           C
ATOM   4993  O   ARG A 326      11.175   1.344 -26.223  1.00 77.08           O
ATOM   4994  HA  ARG A 326      11.015  -1.210 -26.409  1.00 77.08           H
ATOM   4995  CB  ARG A 326       8.930  -0.992 -26.951  1.00 77.08           C
ATOM   4996 1HB  ARG A 326       7.990  -0.932 -26.404  1.00 77.08           H
ATOM   4997 2HB  ARG A 326       8.921  -0.191 -27.691  1.00 77.08           H
ATOM   4998  CG  ARG A 326       9.029  -2.345 -27.658  1.00 77.08           C
ATOM   4999 1HG  ARG A 326       9.934  -2.377 -28.266  1.00 77.08           H
ATOM   5000 2HG  ARG A 326       9.115  -3.141 -26.918  1.00 77.08           H
ATOM   5001  CD  ARG A 326       7.805  -2.593 -28.542  1.00 77.08           C
ATOM   5002 1HD  ARG A 326       6.893  -2.410 -27.974  1.00 77.08           H
ATOM   5003 2HD  ARG A 326       7.804  -1.896 -29.380  1.00 77.08           H
ATOM   5004  NE  ARG A 326       7.817  -3.985 -29.044  1.00 77.08           N
ATOM   5005  HE  ARG A 326       8.522  -4.603 -28.697  1.00 77.08           H
ATOM   5006  CZ  ARG A 326       6.942  -4.469 -29.936  1.00 77.08           C
ATOM   5007  NH1 ARG A 326       5.976  -3.686 -30.435  1.00 77.08           N
ATOM   5008 1HH1 ARG A 326       5.904  -2.733 -30.143  1.00 77.08           H
ATOM   5009 2HH1 ARG A 326       5.327  -4.055 -31.100  1.00 77.08           H
ATOM   5010  NH2 ARG A 326       7.047  -5.749 -30.321  1.00 77.08           N
ATOM   5011 1HH2 ARG A 326       6.402  -6.126 -30.985  1.00 77.08           H
ATOM   5012 2HH2 ARG A 326       7.770  -6.327 -29.943  1.00 77.08           H
ATOM   5013  HN  ARG A 326       9.002  -1.971 -24.670  1.00 77.08           H
ATOM   5014  N   ASP A 327       9.368   1.215 -24.870  1.00 79.44           N
ATOM   5015  CA  ASP A 327       9.343   2.639 -24.579  1.00 79.44           C
ATOM   5016  C   ASP A 327      10.628   3.028 -23.847  1.00 79.44           C
ATOM   5017  O   ASP A 327      11.185   4.098 -24.090  1.00 79.44           O
ATOM   5018  HA  ASP A 327       9.251   3.127 -25.550  1.00 79.44           H
ATOM   5019  CB  ASP A 327       8.159   2.997 -23.679  1.00 79.44           C
ATOM   5020 1HB  ASP A 327       8.204   2.408 -22.762  1.00 79.44           H
ATOM   5021 2HB  ASP A 327       8.222   4.045 -23.388  1.00 79.44           H
ATOM   5022  CG  ASP A 327       6.830   2.739 -24.392  1.00 79.44           C
ATOM   5023  OD1 ASP A 327       6.821   2.861 -25.636  1.00 79.44           O
ATOM   5024  OD2 ASP A 327       5.853   2.427 -23.677  1.00 79.44           O
ATOM   5025  HN  ASP A 327       8.669   0.676 -24.400  1.00 79.44           H
ATOM   5026  N   LEU A 328      11.062   2.139 -22.966  1.00 79.60           N
ATOM   5027  CA  LEU A 328      12.268   2.380 -22.192  1.00 79.60           C
ATOM   5028  C   LEU A 328      13.458   2.532 -23.143  1.00 79.60           C
ATOM   5029  O   LEU A 328      14.228   3.484 -23.032  1.00 79.60           O
ATOM   5030  HA  LEU A 328      12.132   3.320 -21.658  1.00 79.60           H
ATOM   5031  CB  LEU A 328      12.458   1.284 -21.141  1.00 79.60           C
ATOM   5032 1HB  LEU A 328      11.615   1.322 -20.450  1.00 79.60           H
ATOM   5033 2HB  LEU A 328      12.417   0.317 -21.642  1.00 79.60           H
ATOM   5034  CG  LEU A 328      13.752   1.352 -20.327  1.00 79.60           C
ATOM   5035  HG  LEU A 328      14.591   1.387 -21.022  1.00 79.60           H
ATOM   5036  CD1 LEU A 328      13.806   2.630 -19.489  1.00 79.60           C
ATOM   5037 1HD1 LEU A 328      13.761   3.498 -20.147  1.00 79.60           H
ATOM   5038 2HD1 LEU A 328      12.960   2.651 -18.802  1.00 79.60           H
ATOM   5039 3HD1 LEU A 328      14.736   2.653 -18.921  1.00 79.60           H
ATOM   5040  CD2 LEU A 328      13.927   0.096 -19.470  1.00 79.60           C
ATOM   5041 1HD2 LEU A 328      13.086   0.006 -18.783  1.00 79.60           H
ATOM   5042 2HD2 LEU A 328      13.965  -0.781 -20.115  1.00 79.60           H
ATOM   5043 3HD2 LEU A 328      14.854   0.171 -18.902  1.00 79.60           H
ATOM   5044  HN  LEU A 328      10.606   1.269 -22.778  1.00 79.60           H
ATOM   5045  N   VAL A 329      13.570   1.578 -24.056  1.00 78.03           N
ATOM   5046  CA  VAL A 329      14.694   1.552 -24.977  1.00 78.03           C
ATOM   5047  C   VAL A 329      14.651   2.798 -25.863  1.00 78.03           C
ATOM   5048  O   VAL A 329      15.692   3.353 -26.211  1.00 78.03           O
ATOM   5049  HA  VAL A 329      15.607   1.576 -24.381  1.00 78.03           H
ATOM   5050  CB  VAL A 329      14.685   0.248 -25.777  1.00 78.03           C
ATOM   5051  HB  VAL A 329      13.728   0.179 -26.294  1.00 78.03           H
ATOM   5052  CG1 VAL A 329      15.791   0.245 -26.834  1.00 78.03           C
ATOM   5053 1HG1 VAL A 329      15.639   1.078 -27.520  1.00 78.03           H
ATOM   5054 2HG1 VAL A 329      16.760   0.349 -26.345  1.00 78.03           H
ATOM   5055 3HG1 VAL A 329      15.762  -0.693 -27.388  1.00 78.03           H
ATOM   5056  CG2 VAL A 329      14.807  -0.964 -24.851  1.00 78.03           C
ATOM   5057 1HG2 VAL A 329      15.742  -0.903 -24.294  1.00 78.03           H
ATOM   5058 2HG2 VAL A 329      13.969  -0.976 -24.154  1.00 78.03           H
ATOM   5059 3HG2 VAL A 329      14.798  -1.878 -25.446  1.00 78.03           H
ATOM   5060  HN  VAL A 329      12.911   0.835 -24.173  1.00 78.03           H
ATOM   5061  N   LYS A 330      13.436   3.201 -26.204  1.00 78.03           N
[truncated: 117,320 more chars]
