# Supplementary material for: Noncanonical roles of chemokine regions in CCR9 activation revealed by structural modeling and mutational mapping
Source: Nat Commun. 2025 Aug 18;16:7695. doi: 10.1038/s41467-025-62321-9 (PMC12361432; doi:10.1038/s41467-025-62321-9)
Supplement: Supplementary file 4 — Supplementary Data 2 [file 41467_2025_62321_MOESM4_ESM.zip › CCR9_CCL25_rnk212.pdb]

SSBOND   1 CYS A   38    CYS A  289 
SSBOND   2 CYS A  119    CYS A  198 
SSBOND   3 CYS B    7    CYS B   35 
SSBOND   4 CYS B    8    CYS B   52 
ATOM      1  N   GLU A  20      -2.519  -3.488  61.506  1.00 50.25           N
ATOM      2  CA  GLU A  20      -2.691  -3.038  60.135  1.00 50.25           C
ATOM      3  C   GLU A  20      -1.406  -3.265  59.337  1.00 50.25           C
ATOM      4  O   GLU A  20      -1.450  -3.438  58.120  1.00 50.25           O
ATOM      5  HA  GLU A  20      -3.494  -3.653  59.728  1.00 50.25           H
ATOM      6  CB  GLU A  20      -3.113  -1.568  60.089  1.00 50.25           C
ATOM      7 1HB  GLU A  20      -2.777  -1.061  60.994  1.00 50.25           H
ATOM      8 2HB  GLU A  20      -2.742  -1.108  59.174  1.00 50.25           H
ATOM      9  CG  GLU A  20      -4.637  -1.436  60.050  1.00 50.25           C
ATOM     10 1HG  GLU A  20      -5.062  -2.259  59.474  1.00 50.25           H
ATOM     11 2HG  GLU A  20      -5.039  -1.514  61.061  1.00 50.25           H
ATOM     12  CD  GLU A  20      -5.056  -0.102  59.430  1.00 50.25           C
ATOM     13  OE1 GLU A  20      -6.240  -0.004  59.041  1.00 50.25           O
ATOM     14  OE2 GLU A  20      -4.183   0.790  59.358  1.00 50.25           O
ATOM     15  HN  GLU A  20      -1.610  -3.843  61.723  1.00 50.25           H
ATOM     16  N   SER A  21      -0.292  -3.256  60.054  1.00 56.12           N
ATOM     17  CA  SER A  21       1.005  -3.434  59.424  1.00 56.12           C
ATOM     18  C   SER A  21       1.152  -4.873  58.926  1.00 56.12           C
ATOM     19  O   SER A  21       1.620  -5.103  57.812  1.00 56.12           O
ATOM     20  HA  SER A  21       1.018  -2.736  58.587  1.00 56.12           H
ATOM     21  CB  SER A  21       2.139  -3.089  60.392  1.00 56.12           C
ATOM     22 1HB  SER A  21       3.054  -2.907  59.828  1.00 56.12           H
ATOM     23 2HB  SER A  21       1.899  -2.165  60.917  1.00 56.12           H
ATOM     24  OG  SER A  21       2.366  -4.129  61.340  1.00 56.12           O
ATOM     25  HG  SER A  21       3.123  -3.881  61.945  1.00 56.12           H
ATOM     26  HN  SER A  21      -0.267  -3.131  61.046  1.00 56.12           H
ATOM     27  N   THR A  22       0.743  -5.804  59.775  1.00 57.02           N
ATOM     28  CA  THR A  22       0.961  -7.215  59.501  1.00 57.02           C
ATOM     29  C   THR A  22       0.066  -7.680  58.351  1.00 57.02           C
ATOM     30  O   THR A  22       0.546  -8.276  57.388  1.00 57.02           O
ATOM     31  HA  THR A  22       1.994  -7.346  59.176  1.00 57.02           H
ATOM     32  CB  THR A  22       0.733  -7.989  60.801  1.00 57.02           C
ATOM     33  HB  THR A  22      -0.306  -8.309  60.885  1.00 57.02           H
ATOM     34  OG1 THR A  22       1.188  -7.102  61.818  1.00 57.02           O
ATOM     35  HG1 THR A  22       0.883  -7.425  62.715  1.00 57.02           H
ATOM     36  CG2 THR A  22       1.653  -9.205  60.927  1.00 57.02           C
ATOM     37 1HG2 THR A  22       2.693  -8.877  60.910  1.00 57.02           H
ATOM     38 2HG2 THR A  22       1.473  -9.885  60.095  1.00 57.02           H
ATOM     39 3HG2 THR A  22       1.450  -9.719  61.867  1.00 57.02           H
ATOM     40  HN  THR A  22       0.271  -5.609  60.634  1.00 57.02           H
ATOM     41  N   SER A  23      -1.219  -7.390  58.489  1.00 59.53           N
ATOM     42  CA  SER A  23      -2.190  -7.796  57.487  1.00 59.53           C
ATOM     43  C   SER A  23      -1.867  -7.135  56.146  1.00 59.53           C
ATOM     44  O   SER A  23      -2.005  -7.756  55.094  1.00 59.53           O
ATOM     45  HA  SER A  23      -2.092  -8.879  57.413  1.00 59.53           H
ATOM     46  CB  SER A  23      -3.613  -7.443  57.924  1.00 59.53           C
ATOM     47 1HB  SER A  23      -4.319  -7.771  57.161  1.00 59.53           H
ATOM     48 2HB  SER A  23      -3.857  -7.986  58.837  1.00 59.53           H
ATOM     49  OG  SER A  23      -3.772  -6.045  58.147  1.00 59.53           O
ATOM     50  HG  SER A  23      -4.714  -5.846  58.417  1.00 59.53           H
ATOM     51  HN  SER A  23      -1.599  -6.888  59.266  1.00 59.53           H
ATOM     52  N   SER A  24      -1.443  -5.882  56.228  1.00 65.78           N
ATOM     53  CA  SER A  24      -1.093  -5.131  55.034  1.00 65.78           C
ATOM     54  C   SER A  24       0.114  -5.773  54.347  1.00 65.78           C
ATOM     55  O   SER A  24       0.282  -5.649  53.135  1.00 65.78           O
ATOM     56  HA  SER A  24      -1.972  -5.185  54.391  1.00 65.78           H
ATOM     57  CB  SER A  24      -0.796  -3.668  55.371  1.00 65.78           C
ATOM     58 1HB  SER A  24      -0.920  -3.058  54.476  1.00 65.78           H
ATOM     59 2HB  SER A  24      -1.520  -3.311  56.103  1.00 65.78           H
ATOM     60  OG  SER A  24       0.522  -3.495  55.883  1.00 65.78           O
ATOM     61  HG  SER A  24       0.665  -4.096  56.670  1.00 65.78           H
ATOM     62  HN  SER A  24      -1.338  -5.382  57.087  1.00 65.78           H
ATOM     63  N   MET A  25       0.924  -6.446  55.152  1.00 67.05           N
ATOM     64  CA  MET A  25       2.100  -7.124  54.634  1.00 67.05           C
ATOM     65  C   MET A  25       1.719  -8.445  53.962  1.00 67.05           C
ATOM     66  O   MET A  25       2.252  -8.785  52.907  1.00 67.05           O
ATOM     67  HA  MET A  25       2.530  -6.445  53.898  1.00 67.05           H
ATOM     68  CB  MET A  25       3.078  -7.397  55.779  1.00 67.05           C
ATOM     69 1HB  MET A  25       3.102  -6.541  56.453  1.00 67.05           H
ATOM     70 2HB  MET A  25       2.733  -8.251  56.361  1.00 67.05           H
ATOM     71  CG  MET A  25       4.485  -7.672  55.244  1.00 67.05           C
ATOM     72 1HG  MET A  25       5.096  -8.128  56.022  1.00 67.05           H
ATOM     73 2HG  MET A  25       4.437  -8.382  54.419  1.00 67.05           H
ATOM     74  SD  MET A  25       5.237  -6.149  54.693  1.00 67.05           S
ATOM     75  CE  MET A  25       6.918  -6.700  54.460  1.00 67.05           C
ATOM     76 1HE  MET A  25       7.313  -7.072  55.405  1.00 67.05           H
ATOM     77 2HE  MET A  25       6.940  -7.498  53.718  1.00 67.05           H
ATOM     78 3HE  MET A  25       7.529  -5.866  54.114  1.00 67.05           H
ATOM     79  HN  MET A  25       0.788  -6.530  56.139  1.00 67.05           H
ATOM     80  N   GLU A  26       0.800  -9.154  54.602  1.00 68.62           N
ATOM     81  CA  GLU A  26       0.320 -10.416  54.064  1.00 68.62           C
ATOM     82  C   GLU A  26      -0.425 -10.183  52.748  1.00 68.62           C
ATOM     83  O   GLU A  26      -0.216 -10.907  51.776  1.00 68.62           O
ATOM     84  HA  GLU A  26       1.214 -11.012  53.883  1.00 68.62           H
ATOM     85  CB  GLU A  26      -0.569 -11.140  55.077  1.00 68.62           C
ATOM     86 1HB  GLU A  26      -1.290 -10.441  55.499  1.00 68.62           H
ATOM     87 2HB  GLU A  26      -1.034 -12.006  54.604  1.00 68.62           H
ATOM     88  CG  GLU A  26       0.258 -11.680  56.245  1.00 68.62           C
ATOM     89 1HG  GLU A  26       1.016 -12.369  55.872  1.00 68.62           H
ATOM     90 2HG  GLU A  26       0.785 -10.859  56.732  1.00 68.62           H
ATOM     91  CD  GLU A  26      -0.633 -12.396  57.263  1.00 68.62           C
ATOM     92  OE1 GLU A  26      -0.070 -13.184  58.054  1.00 68.62           O
ATOM     93  OE2 GLU A  26      -1.855 -12.140  57.226  1.00 68.62           O
ATOM     94  HN  GLU A  26       0.386  -8.880  55.470  1.00 68.62           H
ATOM     95  N   ASP A  27      -1.278  -9.170  52.759  1.00 68.89           N
ATOM     96  CA  ASP A  27      -2.074  -8.848  51.587  1.00 68.89           C
ATOM     97  C   ASP A  27      -1.144  -8.617  50.393  1.00 68.89           C
ATOM     98  O   ASP A  27      -1.448  -9.033  49.276  1.00 68.89           O
ATOM     99  HA  ASP A  27      -2.732  -9.705  51.443  1.00 68.89           H
ATOM    100  CB  ASP A  27      -2.887  -7.571  51.806  1.00 68.89           C
ATOM    101 1HB  ASP A  27      -2.263  -6.815  52.281  1.00 68.89           H
ATOM    102 2HB  ASP A  27      -3.203  -7.167  50.844  1.00 68.89           H
ATOM    103  CG  ASP A  27      -4.115  -7.846  52.677  1.00 68.89           C
ATOM    104  OD1 ASP A  27      -4.449  -9.042  52.826  1.00 68.89           O
ATOM    105  OD2 ASP A  27      -4.691  -6.855  53.175  1.00 68.89           O
ATOM    106  HN  ASP A  27      -1.431  -8.575  53.549  1.00 68.89           H
ATOM    107  N   TYR A  28      -0.031  -7.955  50.671  1.00 70.99           N
ATOM    108  CA  TYR A  28       0.934  -7.644  49.630  1.00 70.99           C
ATOM    109  C   TYR A  28       1.649  -8.908  49.150  1.00 70.99           C
ATOM    110  O   TYR A  28       1.958  -9.040  47.966  1.00 70.99           O
ATOM    111  HA  TYR A  28       0.394  -7.200  48.793  1.00 70.99           H
ATOM    112  CB  TYR A  28       1.958  -6.705  50.271  1.00 70.99           C
ATOM    113 1HB  TYR A  28       1.438  -5.830  50.663  1.00 70.99           H
ATOM    114 2HB  TYR A  28       2.417  -7.210  51.120  1.00 70.99           H
ATOM    115  CG  TYR A  28       3.059  -6.240  49.316  1.00 70.99           C
ATOM    116  CD1 TYR A  28       4.268  -6.905  49.280  1.00 70.99           C
ATOM    117  HD1 TYR A  28       4.438  -7.762  49.933  1.00 70.99           H
ATOM    118  CD2 TYR A  28       2.844  -5.155  48.490  1.00 70.99           C
ATOM    119  HD2 TYR A  28       1.889  -4.630  48.518  1.00 70.99           H
ATOM    120  CE1 TYR A  28       5.304  -6.468  48.382  1.00 70.99           C
ATOM    121  HE1 TYR A  28       6.263  -6.984  48.344  1.00 70.99           H
ATOM    122  CE2 TYR A  28       3.880  -4.718  47.591  1.00 70.99           C
ATOM    123  HE2 TYR A  28       3.724  -3.863  46.934  1.00 70.99           H
ATOM    124  CZ  TYR A  28       5.060  -5.396  47.581  1.00 70.99           C
ATOM    125  OH  TYR A  28       6.038  -4.983  46.733  1.00 70.99           O
ATOM    126  HH  TYR A  28       5.684  -4.278  46.118  1.00 70.99           H
ATOM    127  HN  TYR A  28       0.215  -7.633  51.585  1.00 70.99           H
ATOM    128  N   VAL A  29       1.893  -9.806  50.093  1.00 67.94           N
ATOM    129  CA  VAL A  29       2.653 -11.010  49.802  1.00 67.94           C
ATOM    130  C   VAL A  29       1.772 -11.987  49.021  1.00 67.94           C
ATOM    131  O   VAL A  29       2.255 -12.698  48.142  1.00 67.94           O
ATOM    132  HA  VAL A  29       3.498 -10.723  49.176  1.00 67.94           H
ATOM    133  CB  VAL A  29       3.204 -11.607  51.098  1.00 67.94           C
ATOM    134  HB  VAL A  29       2.376 -11.710  51.799  1.00 67.94           H
ATOM    135  CG1 VAL A  29       3.791 -12.999  50.855  1.00 67.94           C
ATOM    136 1HG1 VAL A  29       3.013 -13.658  50.470  1.00 67.94           H
ATOM    137 2HG1 VAL A  29       4.601 -12.930  50.129  1.00 67.94           H
ATOM    138 3HG1 VAL A  29       4.176 -13.400  51.792  1.00 67.94           H
ATOM    139  CG2 VAL A  29       4.242 -10.678  51.731  1.00 67.94           C
ATOM    140 1HG2 VAL A  29       5.068 -10.528  51.036  1.00 67.94           H
ATOM    141 2HG2 VAL A  29       3.780  -9.717  51.958  1.00 67.94           H
ATOM    142 3HG2 VAL A  29       4.618 -11.126  52.651  1.00 67.94           H
ATOM    143  HN  VAL A  29       1.582  -9.721  51.040  1.00 67.94           H
ATOM    144  N   ASN A  30       0.494 -11.992  49.372  1.00 71.13           N
ATOM    145  CA  ASN A  30      -0.433 -12.958  48.808  1.00 71.13           C
ATOM    146  C   ASN A  30      -0.945 -12.443  47.462  1.00 71.13           C
ATOM    147  O   ASN A  30      -1.608 -13.172  46.725  1.00 71.13           O
ATOM    148  HA  ASN A  30       0.139 -13.881  48.712  1.00 71.13           H
ATOM    149  CB  ASN A  30      -1.640 -13.163  49.726  1.00 71.13           C
ATOM    150 1HB  ASN A  30      -1.985 -12.199  50.100  1.00 71.13           H
ATOM    151 2HB  ASN A  30      -2.464 -13.597  49.158  1.00 71.13           H
ATOM    152  CG  ASN A  30      -1.287 -14.076  50.902  1.00 71.13           C
ATOM    153  OD1 ASN A  30      -0.340 -14.844  50.862  1.00 71.13           O
ATOM    154  ND2 ASN A  30      -2.099 -13.950  51.948  1.00 71.13           N
ATOM    155 1HD2 ASN A  30      -2.859 -13.300  51.915  1.00 71.13           H
ATOM    156 2HD2 ASN A  30      -1.950 -14.505  52.766  1.00 71.13           H
ATOM    157  HN  ASN A  30       0.091 -11.352  50.026  1.00 71.13           H
ATOM    158  N   PHE A  31      -0.618 -11.191  47.180  1.00 77.07           N
ATOM    159  CA  PHE A  31      -1.010 -10.579  45.922  1.00 77.07           C
ATOM    160  C   PHE A  31      -0.327 -11.270  44.740  1.00 77.07           C
ATOM    161  O   PHE A  31       0.900 -11.330  44.676  1.00 77.07           O
ATOM    162  HA  PHE A  31      -2.090 -10.691  45.831  1.00 77.07           H
ATOM    163  CB  PHE A  31      -0.558  -9.118  45.974  1.00 77.07           C
ATOM    164 1HB  PHE A  31      -0.972  -8.652  46.868  1.00 77.07           H
ATOM    165 2HB  PHE A  31       0.527  -9.088  46.072  1.00 77.07           H
ATOM    166  CG  PHE A  31      -0.968  -8.296  44.751  1.00 77.07           C
ATOM    167  CD1 PHE A  31      -0.081  -8.092  43.740  1.00 77.07           C
ATOM    168  HD1 PHE A  31       0.921  -8.515  43.801  1.00 77.07           H
ATOM    169  CD2 PHE A  31      -2.219  -7.768  44.675  1.00 77.07           C
ATOM    170  HD2 PHE A  31      -2.930  -7.931  45.485  1.00 77.07           H
ATOM    171  CE1 PHE A  31      -0.462  -7.329  42.605  1.00 77.07           C
ATOM    172  HE1 PHE A  31       0.248  -7.166  41.795  1.00 77.07           H
ATOM    173  CE2 PHE A  31      -2.600  -7.005  43.540  1.00 77.07           C
ATOM    174  HE2 PHE A  31      -3.603  -6.582  43.478  1.00 77.07           H
ATOM    175  CZ  PHE A  31      -1.713  -6.801  42.529  1.00 77.07           C
ATOM    176  HZ  PHE A  31      -2.006  -6.216  41.657  1.00 77.07           H
ATOM    177  HN  PHE A  31      -0.095 -10.598  47.793  1.00 77.07           H
ATOM    178  N   ASN A  32      -1.152 -11.775  43.834  1.00 74.33           N
ATOM    179  CA  ASN A  32      -0.642 -12.426  42.639  1.00 74.33           C
ATOM    180  C   ASN A  32      -0.207 -11.361  41.630  1.00 74.33           C
ATOM    181  O   ASN A  32      -1.032 -10.825  40.892  1.00 74.33           O
ATOM    182  HA  ASN A  32       0.190 -13.041  42.980  1.00 74.33           H
ATOM    183  CB  ASN A  32      -1.720 -13.289  41.980  1.00 74.33           C
ATOM    184 1HB  ASN A  32      -2.208 -13.907  42.734  1.00 74.33           H
ATOM    185 2HB  ASN A  32      -2.489 -12.649  41.546  1.00 74.33           H
ATOM    186  CG  ASN A  32      -1.119 -14.182  40.892  1.00 74.33           C
ATOM    187  OD1 ASN A  32       0.044 -14.074  40.537  1.00 74.33           O
ATOM    188  ND2 ASN A  32      -1.973 -15.066  40.385  1.00 74.33           N
ATOM    189 1HD2 ASN A  32      -2.914 -15.102  40.721  1.00 74.33           H
ATOM    190 2HD2 ASN A  32      -1.674 -15.695  39.668  1.00 74.33           H
ATOM    191  HN  ASN A  32      -2.148 -11.744  43.906  1.00 74.33           H
ATOM    192  N   PHE A  33       1.090 -11.087  41.629  1.00 75.30           N
ATOM    193  CA  PHE A  33       1.664 -10.189  40.642  1.00 75.30           C
ATOM    194  C   PHE A  33       1.851 -10.898  39.299  1.00 75.30           C
ATOM    195  O   PHE A  33       2.968 -10.994  38.794  1.00 75.30           O
ATOM    196  HA  PHE A  33       0.970  -9.357  40.519  1.00 75.30           H
ATOM    197  CB  PHE A  33       3.033  -9.758  41.173  1.00 75.30           C
ATOM    198 1HB  PHE A  33       3.628 -10.648  41.379  1.00 75.30           H
ATOM    199 2HB  PHE A  33       3.554  -9.200  40.394  1.00 75.30           H
ATOM    200  CG  PHE A  33       2.969  -8.900  42.438  1.00 75.30           C
ATOM    201  CD1 PHE A  33       2.806  -7.554  42.339  1.00 75.30           C
ATOM    202  HD1 PHE A  33       2.722  -7.086  41.358  1.00 75.30           H
ATOM    203  CD2 PHE A  33       3.073  -9.484  43.662  1.00 75.30           C
ATOM    204  HD2 PHE A  33       3.203 -10.564  43.741  1.00 75.30           H
ATOM    205  CE1 PHE A  33       2.746  -6.757  43.513  1.00 75.30           C
ATOM    206  HE1 PHE A  33       2.617  -5.678  43.434  1.00 75.30           H
ATOM    207  CE2 PHE A  33       3.013  -8.688  44.836  1.00 75.30           C
ATOM    208  HE2 PHE A  33       3.097  -9.156  45.817  1.00 75.30           H
ATOM    209  CZ  PHE A  33       2.851  -7.342  44.737  1.00 75.30           C
ATOM    210  HZ  PHE A  33       2.805  -6.730  45.638  1.00 75.30           H
ATOM    211  HN  PHE A  33       1.741 -11.466  42.287  1.00 75.30           H
ATOM    212  N   THR A  34       0.739 -11.375  38.759  1.00 75.90           N
ATOM    213  CA  THR A  34       0.714 -11.833  37.380  1.00 75.90           C
ATOM    214  C   THR A  34       1.189 -10.723  36.441  1.00 75.90           C
ATOM    215  O   THR A  34       0.749  -9.580  36.552  1.00 75.90           O
ATOM    216  HA  THR A  34       1.417 -12.660  37.280  1.00 75.90           H
ATOM    217  CB  THR A  34      -0.701 -12.326  37.072  1.00 75.90           C
ATOM    218  HB  THR A  34      -1.383 -11.488  36.930  1.00 75.90           H
ATOM    219  OG1 THR A  34      -1.011 -13.195  38.158  1.00 75.90           O
ATOM    220  HG1 THR A  34      -0.245 -13.815  38.329  1.00 75.90           H
ATOM    221  CG2 THR A  34      -0.749 -13.235  35.842  1.00 75.90           C
ATOM    222 1HG2 THR A  34      -0.119 -14.109  36.011  1.00 75.90           H
ATOM    223 2HG2 THR A  34      -0.387 -12.688  34.971  1.00 75.90           H
ATOM    224 3HG2 THR A  34      -1.776 -13.556  35.667  1.00 75.90           H
ATOM    225  HN  THR A  34      -0.131 -11.452  39.246  1.00 75.90           H
ATOM    226  N   ASP A  35       2.082 -11.099  35.536  1.00 82.29           N
ATOM    227  CA  ASP A  35       2.793 -10.118  34.734  1.00 82.29           C
ATOM    228  C   ASP A  35       1.917  -9.700  33.552  1.00 82.29           C
ATOM    229  O   ASP A  35       2.151 -10.124  32.421  1.00 82.29           O
ATOM    230  HA  ASP A  35       3.001  -9.290  35.412  1.00 82.29           H
ATOM    231  CB  ASP A  35       4.093 -10.701  34.177  1.00 82.29           C
ATOM    232 1HB  ASP A  35       4.469 -11.472  34.850  1.00 82.29           H
ATOM    233 2HB  ASP A  35       3.898 -11.183  33.218  1.00 82.29           H
ATOM    234  CG  ASP A  35       5.151  -9.611  34.000  1.00 82.29           C
ATOM    235  OD1 ASP A  35       4.904  -8.493  34.502  1.00 82.29           O
ATOM    236  OD2 ASP A  35       6.184  -9.919  33.367  1.00 82.29           O
ATOM    237  HN  ASP A  35       2.320 -12.052  35.348  1.00 82.29           H
ATOM    238  N   PHE A  36       0.925  -8.875  33.854  1.00 90.60           N
ATOM    239  CA  PHE A  36       0.043  -8.356  32.822  1.00 90.60           C
ATOM    240  C   PHE A  36       0.676  -7.158  32.111  1.00 90.60           C
ATOM    241  O   PHE A  36       0.194  -6.727  31.065  1.00 90.60           O
ATOM    242  HA  PHE A  36      -0.121  -9.158  32.103  1.00 90.60           H
ATOM    243  CB  PHE A  36      -1.240  -7.900  33.519  1.00 90.60           C
ATOM    244 1HB  PHE A  36      -0.979  -7.232  34.340  1.00 90.60           H
ATOM    245 2HB  PHE A  36      -1.838  -7.322  32.815  1.00 90.60           H
ATOM    246  CG  PHE A  36      -2.092  -9.047  34.067  1.00 90.60           C
ATOM    247  CD1 PHE A  36      -2.255 -10.183  33.336  1.00 90.60           C
ATOM    248  HD1 PHE A  36      -1.778 -10.275  32.360  1.00 90.60           H
ATOM    249  CD2 PHE A  36      -2.687  -8.931  35.284  1.00 90.60           C
ATOM    250  HD2 PHE A  36      -2.557  -8.021  35.870  1.00 90.60           H
ATOM    251  CE1 PHE A  36      -3.045 -11.247  33.844  1.00 90.60           C
ATOM    252  HE1 PHE A  36      -3.175 -12.157  33.258  1.00 90.60           H
ATOM    253  CE2 PHE A  36      -3.478  -9.996  35.793  1.00 90.60           C
ATOM    254  HE2 PHE A  36      -3.954  -9.903  36.768  1.00 90.60           H
ATOM    255  CZ  PHE A  36      -3.640 -11.131  35.062  1.00 90.60           C
ATOM    256  HZ  PHE A  36      -4.247 -11.948  35.452  1.00 90.60           H
ATOM    257  HN  PHE A  36       0.721  -8.562  34.781  1.00 90.60           H
ATOM    258  N   TYR A  37       1.746  -6.654  32.708  1.00 91.96           N
ATOM    259  CA  TYR A  37       2.546  -5.625  32.066  1.00 91.96           C
ATOM    260  C   TYR A  37       3.624  -6.244  31.175  1.00 91.96           C
ATOM    261  O   TYR A  37       4.522  -6.928  31.664  1.00 91.96           O
ATOM    262  HA  TYR A  37       1.882  -5.017  31.452  1.00 91.96           H
ATOM    263  CB  TYR A  37       3.221  -4.848  33.199  1.00 91.96           C
ATOM    264 1HB  TYR A  37       2.455  -4.480  33.881  1.00 91.96           H
ATOM    265 2HB  TYR A  37       3.853  -5.531  33.767  1.00 91.96           H
ATOM    266  CG  TYR A  37       4.071  -3.668  32.723  1.00 91.96           C
ATOM    267  CD1 TYR A  37       5.403  -3.855  32.418  1.00 91.96           C
ATOM    268  HD1 TYR A  37       5.851  -4.844  32.516  1.00 91.96           H
ATOM    269  CD2 TYR A  37       3.503  -2.416  32.600  1.00 91.96           C
ATOM    270  HD2 TYR A  37       2.451  -2.268  32.841  1.00 91.96           H
ATOM    271  CE1 TYR A  37       6.203  -2.744  31.971  1.00 91.96           C
ATOM    272  HE1 TYR A  37       7.256  -2.878  31.727  1.00 91.96           H
ATOM    273  CE2 TYR A  37       4.303  -1.304  32.152  1.00 91.96           C
ATOM    274  HE2 TYR A  37       3.867  -0.310  32.050  1.00 91.96           H
ATOM    275  CZ  TYR A  37       5.613  -1.523  31.860  1.00 91.96           C
ATOM    276  OH  TYR A  37       6.367  -0.474  31.438  1.00 91.96           O
ATOM    277  HH  TYR A  37       7.048  -0.787  30.774  1.00 91.96           H
ATOM    278  HN  TYR A  37       2.068  -6.938  33.612  1.00 91.96           H
ATOM    279  N   CYS A  38       3.500  -5.982  29.882  1.00 91.74           N
ATOM    280  CA  CYS A  38       4.401  -6.575  28.908  1.00 91.74           C
ATOM    281  C   CYS A  38       5.427  -5.516  28.496  1.00 91.74           C
ATOM    282  O   CYS A  38       5.071  -4.502  27.898  1.00 91.74           O
ATOM    283  HA  CYS A  38       4.889  -7.414  29.404  1.00 91.74           H
ATOM    284  CB  CYS A  38       3.643  -7.134  27.703  1.00 91.74           C
ATOM    285 1HB  CYS A  38       2.849  -7.801  28.040  1.00 91.74           H
ATOM    286 2HB  CYS A  38       3.166  -6.322  27.154  1.00 91.74           H
ATOM    287  SG  CYS A  38       4.794  -8.039  26.605  1.00 91.74           S
ATOM    288  HN  CYS A  38       2.801  -5.378  29.498  1.00 91.74           H
ATOM    289  N   GLU A  39       6.679  -5.789  28.833  1.00 90.13           N
ATOM    290  CA  GLU A  39       7.785  -5.019  28.290  1.00 90.13           C
ATOM    291  C   GLU A  39       8.133  -5.509  26.883  1.00 90.13           C
ATOM    292  O   GLU A  39       8.509  -6.666  26.701  1.00 90.13           O
ATOM    293  HA  GLU A  39       7.427  -3.990  28.246  1.00 90.13           H
ATOM    294  CB  GLU A  39       9.004  -5.086  29.211  1.00 90.13           C
ATOM    295 1HB  GLU A  39       9.177  -6.118  29.518  1.00 90.13           H
ATOM    296 2HB  GLU A  39       9.864  -4.634  28.717  1.00 90.13           H
ATOM    297  CG  GLU A  39       8.770  -4.280  30.491  1.00 90.13           C
ATOM    298 1HG  GLU A  39       8.448  -3.270  30.235  1.00 90.13           H
ATOM    299 2HG  GLU A  39       7.966  -4.734  31.069  1.00 90.13           H
ATOM    300  CD  GLU A  39      10.042  -4.216  31.339  1.00 90.13           C
ATOM    301  OE1 GLU A  39       9.958  -3.641  32.445  1.00 90.13           O
ATOM    302  OE2 GLU A  39      11.070  -4.743  30.861  1.00 90.13           O
ATOM    303  HN  GLU A  39       6.942  -6.519  29.464  1.00 90.13           H
ATOM    304  N   LYS A  40       7.994  -4.605  25.925  1.00 89.83           N
ATOM    305  CA  LYS A  40       8.162  -4.964  24.527  1.00 89.83           C
ATOM    306  C   LYS A  40       9.577  -4.598  24.077  1.00 89.83           C
ATOM    307  O   LYS A  40       9.794  -4.256  22.915  1.00 89.83           O
ATOM    308  HA  LYS A  40       8.044  -6.045  24.451  1.00 89.83           H
ATOM    309  CB  LYS A  40       7.062  -4.328  23.675  1.00 89.83           C
ATOM    310 1HB  LYS A  40       7.130  -3.242  23.737  1.00 89.83           H
ATOM    311 2HB  LYS A  40       7.206  -4.596  22.628  1.00 89.83           H
ATOM    312  CG  LYS A  40       5.677  -4.784  24.137  1.00 89.83           C
ATOM    313 1HG  LYS A  40       5.704  -5.845  24.389  1.00 89.83           H
ATOM    314 2HG  LYS A  40       5.397  -4.249  25.045  1.00 89.83           H
ATOM    315  CD  LYS A  40       4.627  -4.540  23.051  1.00 89.83           C
ATOM    316 1HD  LYS A  40       4.624  -3.485  22.775  1.00 89.83           H
ATOM    317 2HD  LYS A  40       4.888  -5.103  22.155  1.00 89.83           H
ATOM    318  CE  LYS A  40       3.234  -4.951  23.531  1.00 89.83           C
ATOM    319 1HE  LYS A  40       3.239  -6.002  23.823  1.00 89.83           H
ATOM    320 2HE  LYS A  40       2.964  -4.376  24.417  1.00 89.83           H
ATOM    321  NZ  LYS A  40       2.232  -4.731  22.464  1.00 89.83           N
ATOM    322 1HZ  LYS A  40       1.325  -5.053  22.782  1.00 89.83           H
ATOM    323 2HZ  LYS A  40       2.183  -3.742  22.246  1.00 89.83           H
ATOM    324 3HZ  LYS A  40       2.503  -5.247  21.635  1.00 89.83           H
ATOM    325  HN  LYS A  40       7.773  -3.644  26.091  1.00 89.83           H
ATOM    326  N   ASN A  41      10.504  -4.683  25.020  1.00 88.33           N
ATOM    327  CA  ASN A  41      11.888  -4.337  24.742  1.00 88.33           C
ATOM    328  C   ASN A  41      12.420  -5.238  23.626  1.00 88.33           C
ATOM    329  O   ASN A  41      13.132  -4.775  22.736  1.00 88.33           O
ATOM    330  HA  ASN A  41      11.869  -3.286  24.456  1.00 88.33           H
ATOM    331  CB  ASN A  41      12.766  -4.546  25.978  1.00 88.33           C
ATOM    332 1HB  ASN A  41      12.508  -5.490  26.457  1.00 88.33           H
ATOM    333 2HB  ASN A  41      13.812  -4.616  25.677  1.00 88.33           H
ATOM    334  CG  ASN A  41      12.592  -3.398  26.974  1.00 88.33           C
ATOM    335  OD1 ASN A  41      12.293  -2.271  26.616  1.00 88.33           O
ATOM    336  ND2 ASN A  41      12.796  -3.747  28.242  1.00 88.33           N
ATOM    337 1HD2 ASN A  41      13.039  -4.690  28.468  1.00 88.33           H
ATOM    338 2HD2 ASN A  41      12.705  -3.066  28.968  1.00 88.33           H
ATOM    339  HN  ASN A  41      10.323  -4.981  25.957  1.00 88.33           H
ATOM    340  N   ASN A  42      12.055  -6.509  23.710  1.00 90.75           N
ATOM    341  CA  ASN A  42      12.522  -7.488  22.743  1.00 90.75           C
ATOM    342  C   ASN A  42      12.015  -7.105  21.351  1.00 90.75           C
ATOM    343  O   ASN A  42      12.740  -7.231  20.366  1.00 90.75           O
ATOM    344  HA  ASN A  42      13.610  -7.462  22.812  1.00 90.75           H
ATOM    345  CB  ASN A  42      11.992  -8.884  23.072  1.00 90.75           C
ATOM    346 1HB  ASN A  42      10.912  -8.843  23.216  1.00 90.75           H
ATOM    347 2HB  ASN A  42      12.175  -9.554  22.232  1.00 90.75           H
ATOM    348  CG  ASN A  42      12.658  -9.441  24.332  1.00 90.75           C
ATOM    349  OD1 ASN A  42      13.649  -8.925  24.821  1.00 90.75           O
ATOM    350  ND2 ASN A  42      12.061 -10.521  24.828  1.00 90.75           N
ATOM    351 1HD2 ASN A  42      11.250 -10.895  24.377  1.00 90.75           H
ATOM    352 2HD2 ASN A  42      12.422 -10.959  25.651  1.00 90.75           H
ATOM    353  HN  ASN A  42      11.453  -6.872  24.421  1.00 90.75           H
ATOM    354  N   VAL A  43      10.772  -6.646  21.315  1.00 91.31           N
ATOM    355  CA  VAL A  43      10.161  -6.238  20.061  1.00 91.31           C
ATOM    356  C   VAL A  43      10.946  -5.063  19.475  1.00 91.31           C
ATOM    357  O   VAL A  43      11.236  -5.040  18.279  1.00 91.31           O
ATOM    358  HA  VAL A  43      10.227  -7.082  19.374  1.00 91.31           H
ATOM    359  CB  VAL A  43       8.681  -5.918  20.280  1.00 91.31           C
ATOM    360  HB  VAL A  43       8.619  -5.042  20.925  1.00 91.31           H
ATOM    361  CG1 VAL A  43       7.993  -5.578  18.957  1.00 91.31           C
ATOM    362 1HG1 VAL A  43       8.475  -4.710  18.509  1.00 91.31           H
ATOM    363 2HG1 VAL A  43       8.070  -6.427  18.278  1.00 91.31           H
ATOM    364 3HG1 VAL A  43       6.942  -5.355  19.141  1.00 91.31           H
ATOM    365  CG2 VAL A  43       7.970  -7.073  20.987  1.00 91.31           C
ATOM    366 1HG2 VAL A  43       8.046  -7.975  20.379  1.00 91.31           H
ATOM    367 2HG2 VAL A  43       8.436  -7.249  21.957  1.00 91.31           H
ATOM    368 3HG2 VAL A  43       6.919  -6.820  21.130  1.00 91.31           H
ATOM    369  HN  VAL A  43      10.188  -6.550  22.121  1.00 91.31           H
ATOM    370  N   ARG A  44      11.269  -4.116  20.343  1.00 89.98           N
ATOM    371  CA  ARG A  44      11.956  -2.909  19.914  1.00 89.98           C
ATOM    372  C   ARG A  44      13.360  -3.249  19.412  1.00 89.98           C
ATOM    373  O   ARG A  44      13.824  -2.682  18.423  1.00 89.98           O
ATOM    374  HA  ARG A  44      11.338  -2.508  19.110  1.00 89.98           H
ATOM    375  CB  ARG A  44      12.060  -1.899  21.058  1.00 89.98           C
ATOM    376 1HB  ARG A  44      12.483  -2.383  21.938  1.00 89.98           H
ATOM    377 2HB  ARG A  44      12.743  -1.096  20.777  1.00 89.98           H
ATOM    378  CG  ARG A  44      10.689  -1.314  21.400  1.00 89.98           C
ATOM    379 1HG  ARG A  44      10.169  -1.035  20.483  1.00 89.98           H
ATOM    380 2HG  ARG A  44      10.080  -2.070  21.894  1.00 89.98           H
ATOM    381  CD  ARG A  44      10.826  -0.089  22.307  1.00 89.98           C
ATOM    382 1HD  ARG A  44      11.650   0.536  21.965  1.00 89.98           H
ATOM    383 2HD  ARG A  44       9.922   0.517  22.252  1.00 89.98           H
ATOM    384  NE  ARG A  44      11.062  -0.518  23.703  1.00 89.98           N
ATOM    385  HE  ARG A  44      11.940  -0.944  23.921  1.00 89.98           H
ATOM    386  CZ  ARG A  44      10.174  -0.370  24.695  1.00 89.98           C
ATOM    387  NH1 ARG A  44       8.981   0.195  24.462  1.00 89.98           N
ATOM    388 1HH1 ARG A  44       8.749   0.510  23.541  1.00 89.98           H
ATOM    389 2HH1 ARG A  44       8.324   0.301  25.207  1.00 89.98           H
ATOM    390  NH2 ARG A  44      10.495  -0.796  25.924  1.00 89.98           N
ATOM    391 1HH2 ARG A  44       9.843  -0.693  26.676  1.00 89.98           H
ATOM    392 2HH2 ARG A  44      11.387  -1.217  26.091  1.00 89.98           H
ATOM    393  HN  ARG A  44      11.069  -4.163  21.322  1.00 89.98           H
ATOM    394  N   GLN A  45      13.999  -4.172  20.116  1.00 91.70           N
ATOM    395  CA  GLN A  45      15.365  -4.548  19.792  1.00 91.70           C
ATOM    396  C   GLN A  45      15.422  -5.197  18.407  1.00 91.70           C
ATOM    397  O   GLN A  45      16.324  -4.911  17.621  1.00 91.70           O
ATOM    398  HA  GLN A  45      15.929  -3.616  19.787  1.00 91.70           H
ATOM    399  CB  GLN A  45      15.944  -5.480  20.858  1.00 91.70           C
ATOM    400 1HB  GLN A  45      15.823  -5.030  21.844  1.00 91.70           H
ATOM    401 2HB  GLN A  45      15.390  -6.419  20.866  1.00 91.70           H
ATOM    402  CG  GLN A  45      17.426  -5.758  20.597  1.00 91.70           C
ATOM    403 1HG  GLN A  45      17.546  -6.209  19.611  1.00 91.70           H
ATOM    404 2HG  GLN A  45      17.980  -4.820  20.588  1.00 91.70           H
ATOM    405  CD  GLN A  45      18.005  -6.689  21.664  1.00 91.70           C
ATOM    406  OE1 GLN A  45      17.300  -7.241  22.492  1.00 91.70           O
ATOM    407  NE2 GLN A  45      19.326  -6.832  21.597  1.00 91.70           N
ATOM    408 1HE2 GLN A  45      19.846  -6.350  20.892  1.00 91.70           H
ATOM    409 2HE2 GLN A  45      19.799  -7.421  22.253  1.00 91.70           H
ATOM    410  HN  GLN A  45      13.600  -4.658  20.893  1.00 91.70           H
ATOM    411  N   PHE A  46      14.448  -6.058  18.151  1.00 93.49           N
ATOM    412  CA  PHE A  46      14.343  -6.704  16.854  1.00 93.49           C
ATOM    413  C   PHE A  46      14.153  -5.672  15.741  1.00 93.49           C
ATOM    414  O   PHE A  46      14.839  -5.721  14.721  1.00 93.49           O
ATOM    415  HA  PHE A  46      15.272  -7.249  16.688  1.00 93.49           H
ATOM    416  CB  PHE A  46      13.112  -7.613  16.906  1.00 93.49           C
ATOM    417 1HB  PHE A  46      13.280  -8.392  17.649  1.00 93.49           H
ATOM    418 2HB  PHE A  46      12.256  -7.029  17.244  1.00 93.49           H
ATOM    419  CG  PHE A  46      12.767  -8.270  15.568  1.00 93.49           C
ATOM    420  CD1 PHE A  46      11.760  -7.768  14.804  1.00 93.49           C
ATOM    421  HD1 PHE A  46      11.199  -6.898  15.145  1.00 93.49           H
ATOM    422  CD2 PHE A  46      13.468  -9.355  15.143  1.00 93.49           C
ATOM    423  HD2 PHE A  46      14.275  -9.757  15.755  1.00 93.49           H
ATOM    424  CE1 PHE A  46      11.440  -8.378  13.562  1.00 93.49           C
ATOM    425  HE1 PHE A  46      10.633  -7.976  12.950  1.00 93.49           H
ATOM    426  CE2 PHE A  46      13.147  -9.965  13.901  1.00 93.49           C
ATOM    427  HE2 PHE A  46      13.709 -10.835  13.560  1.00 93.49           H
ATOM    428  CZ  PHE A  46      12.140  -9.464  13.137  1.00 93.49           C
ATOM    429  HZ  PHE A  46      11.895  -9.932  12.184  1.00 93.49           H
ATOM    430  HN  PHE A  46      13.741  -6.314  18.810  1.00 93.49           H
ATOM    431  N   ALA A  47      13.220  -4.761  15.974  1.00 92.20           N
ATOM    432  CA  ALA A  47      12.866  -3.776  14.967  1.00 92.20           C
ATOM    433  C   ALA A  47      14.111  -2.969  14.590  1.00 92.20           C
ATOM    434  O   ALA A  47      14.341  -2.688  13.415  1.00 92.20           O
ATOM    435  HA  ALA A  47      12.513  -4.313  14.087  1.00 92.20           H
ATOM    436  CB  ALA A  47      11.734  -2.891  15.492  1.00 92.20           C
ATOM    437 1HB  ALA A  47      10.865  -3.509  15.717  1.00 92.20           H
ATOM    438 2HB  ALA A  47      12.062  -2.382  16.399  1.00 92.20           H
ATOM    439 3HB  ALA A  47      11.470  -2.152  14.736  1.00 92.20           H
ATOM    440  HN  ALA A  47      12.710  -4.690  16.832  1.00 92.20           H
ATOM    441  N   SER A  48      14.881  -2.619  15.610  1.00 92.37           N
ATOM    442  CA  SER A  48      15.962  -1.664  15.438  1.00 92.37           C
ATOM    443  C   SER A  48      17.032  -2.247  14.513  1.00 92.37           C
ATOM    444  O   SER A  48      17.759  -1.505  13.854  1.00 92.37           O
ATOM    445  HA  SER A  48      15.502  -0.786  14.986  1.00 92.37           H
ATOM    446  CB  SER A  48      16.578  -1.281  16.786  1.00 92.37           C
ATOM    447 1HB  SER A  48      17.216  -0.407  16.657  1.00 92.37           H
ATOM    448 2HB  SER A  48      15.786  -0.997  17.479  1.00 92.37           H
ATOM    449  OG  SER A  48      17.340  -2.346  17.347  1.00 92.37           O
ATOM    450  HG  SER A  48      16.786  -3.177  17.391  1.00 92.37           H
ATOM    451  HN  SER A  48      14.775  -2.975  16.539  1.00 92.37           H
ATOM    452  N   HIS A  49      17.095  -3.570  14.493  1.00 93.79           N
ATOM    453  CA  HIS A  49      18.095  -4.260  13.695  1.00 93.79           C
ATOM    454  C   HIS A  49      17.504  -4.617  12.329  1.00 93.79           C
ATOM    455  O   HIS A  49      18.190  -4.538  11.312  1.00 93.79           O
ATOM    456  HA  HIS A  49      18.919  -3.561  13.553  1.00 93.79           H
ATOM    457  CB  HIS A  49      18.640  -5.479  14.442  1.00 93.79           C
ATOM    458 1HB  HIS A  49      17.805  -6.114  14.738  1.00 93.79           H
ATOM    459 2HB  HIS A  49      19.258  -6.063  13.760  1.00 93.79           H
ATOM    460  CG  HIS A  49      19.453  -5.135  15.667  1.00 93.79           C
ATOM    461  ND1 HIS A  49      18.879  -4.875  16.899  1.00 93.79           N
ATOM    462  HD1 HIS A  49      17.900  -4.888  17.102  1.00 93.79           H
ATOM    463  CD2 HIS A  49      20.801  -5.011  15.837  1.00 93.79           C
ATOM    464  HD2 HIS A  49      21.556  -5.150  15.063  1.00 93.79           H
ATOM    465  CE1 HIS A  49      19.846  -4.608  17.764  1.00 93.79           C
ATOM    466  HE1 HIS A  49      19.714  -4.364  18.818  1.00 93.79           H
ATOM    467  NE2 HIS A  49      21.037  -4.693  17.103  1.00 93.79           N
ATOM    468  HN  HIS A  49      16.480  -4.167  15.008  1.00 93.79           H
ATOM    469  N   PHE A  50      16.236  -5.002  12.351  1.00 94.85           N
ATOM    470  CA  PHE A  50      15.627  -5.636  11.195  1.00 94.85           C
ATOM    471  C   PHE A  50      15.136  -4.591  10.191  1.00 94.85           C
ATOM    472  O   PHE A  50      15.384  -4.712   8.992  1.00 94.85           O
ATOM    473  HA  PHE A  50      16.391  -6.257  10.726  1.00 94.85           H
ATOM    474  CB  PHE A  50      14.428  -6.439  11.705  1.00 94.85           C
ATOM    475 1HB  PHE A  50      14.775  -7.164  12.441  1.00 94.85           H
ATOM    476 2HB  PHE A  50      13.745  -5.764  12.220  1.00 94.85           H
ATOM    477  CG  PHE A  50      13.660  -7.176  10.606  1.00 94.85           C
ATOM    478  CD1 PHE A  50      12.426  -6.745  10.232  1.00 94.85           C
ATOM    479  HD1 PHE A  50      11.984  -5.873  10.714  1.00 94.85           H
ATOM    480  CD2 PHE A  50      14.211  -8.264  10.004  1.00 94.85           C
ATOM    481  HD2 PHE A  50      15.200  -8.610  10.304  1.00 94.85           H
ATOM    482  CE1 PHE A  50      11.713  -7.429   9.212  1.00 94.85           C
ATOM    483  HE1 PHE A  50      10.724  -7.083   8.912  1.00 94.85           H
ATOM    484  CE2 PHE A  50      13.499  -8.949   8.985  1.00 94.85           C
ATOM    485  HE2 PHE A  50      13.941  -9.821   8.502  1.00 94.85           H
ATOM    486  CZ  PHE A  50      12.265  -8.517   8.610  1.00 94.85           C
ATOM    487  HZ  PHE A  50      11.718  -9.043   7.827  1.00 94.85           H
ATOM    488  HN  PHE A  50      15.630  -4.886  13.138  1.00 94.85           H
ATOM    489  N   LEU A  51      14.448  -3.589  10.717  1.00 94.70           N
ATOM    490  CA  LEU A  51      13.629  -2.724   9.884  1.00 94.70           C
ATOM    491  C   LEU A  51      14.536  -1.800   9.069  1.00 94.70           C
ATOM    492  O   LEU A  51      14.414  -1.724   7.848  1.00 94.70           O
ATOM    493  HA  LEU A  51      13.077  -3.363   9.194  1.00 94.70           H
ATOM    494  CB  LEU A  51      12.598  -1.980  10.735  1.00 94.70           C
ATOM    495 1HB  LEU A  51      13.131  -1.380  11.473  1.00 94.70           H
ATOM    496 2HB  LEU A  51      12.057  -1.287  10.091  1.00 94.70           H
ATOM    497  CG  LEU A  51      11.578  -2.853  11.469  1.00 94.70           C
ATOM    498  HG  LEU A  51      12.116  -3.486  12.176  1.00 94.70           H
ATOM    499  CD1 LEU A  51      10.605  -1.996  12.280  1.00 94.70           C
ATOM    500 1HD1 LEU A  51      11.159  -1.413  13.015  1.00 94.70           H
ATOM    501 2HD1 LEU A  51      10.070  -1.321  11.611  1.00 94.70           H
ATOM    502 3HD1 LEU A  51       9.891  -2.641  12.791  1.00 94.70           H
ATOM    503  CD2 LEU A  51      10.850  -3.782  10.495  1.00 94.70           C
ATOM    504 1HD2 LEU A  51      10.326  -3.186   9.748  1.00 94.70           H
ATOM    505 2HD2 LEU A  51      11.574  -4.430  10.001  1.00 94.70           H
ATOM    506 3HD2 LEU A  51      10.131  -4.391  11.042  1.00 94.70           H
ATOM    507  HN  LEU A  51      14.444  -3.364  11.691  1.00 94.70           H
ATOM    508  N   PRO A  52      15.458  -1.084   9.727  1.00 95.54           N
ATOM    509  CA  PRO A  52      16.170   0.014   9.069  1.00 95.54           C
ATOM    510  C   PRO A  52      16.815  -0.417   7.762  1.00 95.54           C
ATOM    511  O   PRO A  52      16.611   0.214   6.726  1.00 95.54           O
ATOM    512  HA  PRO A  52      15.471   0.804   8.794  1.00 95.54           H
ATOM    513  CB  PRO A  52      17.214   0.440  10.103  1.00 95.54           C
ATOM    514 1HB  PRO A  52      18.159  -0.084   9.959  1.00 95.54           H
ATOM    515 2HB  PRO A  52      17.430   1.507  10.040  1.00 95.54           H
ATOM    516  CG  PRO A  52      16.564   0.075  11.432  1.00 95.54           C
ATOM    517 1HG  PRO A  52      17.299  -0.014  12.232  1.00 95.54           H
ATOM    518 2HG  PRO A  52      15.850   0.832  11.756  1.00 95.54           H
ATOM    519  CD  PRO A  52      15.889  -1.252  11.126  1.00 95.54           C
ATOM    520 1HD  PRO A  52      16.577  -2.091  11.235  1.00 95.54           H
ATOM    521 2HD  PRO A  52      15.050  -1.444  11.795  1.00 95.54           H
ATOM    522  N   PRO A  53      17.606  -1.499   7.778  1.00 96.51           N
ATOM    523  CA  PRO A  53      18.277  -1.961   6.560  1.00 96.51           C
ATOM    524  C   PRO A  53      17.308  -2.155   5.406  1.00 96.51           C
ATOM    525  O   PRO A  53      17.596  -1.764   4.276  1.00 96.51           O
ATOM    526  HA  PRO A  53      18.985  -1.208   6.214  1.00 96.51           H
ATOM    527  CB  PRO A  53      18.928  -3.279   6.983  1.00 96.51           C
ATOM    528 1HB  PRO A  53      18.275  -4.130   6.788  1.00 96.51           H
ATOM    529 2HB  PRO A  53      19.856  -3.461   6.441  1.00 96.51           H
ATOM    530  CG  PRO A  53      19.175  -3.089   8.475  1.00 96.51           C
ATOM    531 1HG  PRO A  53      19.303  -4.042   8.989  1.00 96.51           H
ATOM    532 2HG  PRO A  53      20.081  -2.514   8.665  1.00 96.51           H
ATOM    533  CD  PRO A  53      17.925  -2.355   8.934  1.00 96.51           C
ATOM    534 1HD  PRO A  53      17.111  -3.044   9.159  1.00 96.51           H
ATOM    535 2HD  PRO A  53      18.106  -1.775   9.839  1.00 96.51           H
ATOM    536  N   LEU A  54      16.173  -2.761   5.723  1.00 95.81           N
ATOM    537  CA  LEU A  54      15.214  -3.140   4.699  1.00 95.81           C
ATOM    538  C   LEU A  54      14.572  -1.879   4.116  1.00 95.81           C
ATOM    539  O   LEU A  54      14.425  -1.758   2.901  1.00 95.81           O
ATOM    540  HA  LEU A  54      15.766  -3.644   3.906  1.00 95.81           H
ATOM    541  CB  LEU A  54      14.203  -4.144   5.256  1.00 95.81           C
ATOM    542 1HB  LEU A  54      13.770  -3.727   6.165  1.00 95.81           H
ATOM    543 2HB  LEU A  54      13.392  -4.250   4.536  1.00 95.81           H
ATOM    544  CG  LEU A  54      14.748  -5.537   5.576  1.00 95.81           C
ATOM    545  HG  LEU A  54      15.579  -5.427   6.273  1.00 95.81           H
ATOM    546  CD1 LEU A  54      13.688  -6.395   6.269  1.00 95.81           C
ATOM    547 1HD1 LEU A  54      13.384  -5.916   7.199  1.00 95.81           H
ATOM    548 2HD1 LEU A  54      12.822  -6.500   5.615  1.00 95.81           H
ATOM    549 3HD1 LEU A  54      14.101  -7.380   6.485  1.00 95.81           H
ATOM    550  CD2 LEU A  54      15.301  -6.212   4.319  1.00 95.81           C
ATOM    551 1HD2 LEU A  54      14.505  -6.309   3.580  1.00 95.81           H
ATOM    552 2HD2 LEU A  54      16.108  -5.607   3.907  1.00 95.81           H
ATOM    553 3HD2 LEU A  54      15.682  -7.201   4.575  1.00 95.81           H
ATOM    554  HN  LEU A  54      15.905  -2.992   6.659  1.00 95.81           H
ATOM    555  N   TYR A  55      14.207  -0.972   5.010  1.00 95.10           N
ATOM    556  CA  TYR A  55      13.509   0.237   4.608  1.00 95.10           C
ATOM    557  C   TYR A  55      14.393   1.109   3.715  1.00 95.10           C
ATOM    558  O   TYR A  55      13.906   1.737   2.776  1.00 95.10           O
ATOM    559  HA  TYR A  55      12.620  -0.058   4.050  1.00 95.10           H
ATOM    560  CB  TYR A  55      13.202   0.997   5.900  1.00 95.10           C
ATOM    561 1HB  TYR A  55      14.098   1.014   6.521  1.00 95.10           H
ATOM    562 2HB  TYR A  55      12.966   2.032   5.654  1.00 95.10           H
ATOM    563  CG  TYR A  55      12.048   0.404   6.712  1.00 95.10           C
ATOM    564  CD1 TYR A  55      11.355  -0.687   6.230  1.00 95.10           C
ATOM    565  HD1 TYR A  55      11.629  -1.127   5.271  1.00 95.10           H
ATOM    566  CD2 TYR A  55      11.701   0.962   7.926  1.00 95.10           C
ATOM    567  HD2 TYR A  55      12.249   1.824   8.306  1.00 95.10           H
ATOM    568  CE1 TYR A  55      10.269  -1.244   6.993  1.00 95.10           C
ATOM    569  HE1 TYR A  55       9.712  -2.106   6.624  1.00 95.10           H
ATOM    570  CE2 TYR A  55      10.615   0.404   8.689  1.00 95.10           C
ATOM    571  HE2 TYR A  55      10.331   0.834   9.649  1.00 95.10           H
ATOM    572  CZ  TYR A  55       9.952  -0.671   8.186  1.00 95.10           C
ATOM    573  OH  TYR A  55       8.927  -1.198   8.907  1.00 95.10           O
ATOM    574  HH  TYR A  55       8.484  -1.930   8.388  1.00 95.10           H
ATOM    575  HN  TYR A  55      14.380  -1.053   5.992  1.00 95.10           H
ATOM    576  N   TRP A  56      15.678   1.121   4.039  1.00 96.28           N
ATOM    577  CA  TRP A  56      16.647   1.841   3.231  1.00 96.28           C
ATOM    578  C   TRP A  56      16.721   1.160   1.863  1.00 96.28           C
ATOM    579  O   TRP A  56      16.739   1.831   0.832  1.00 96.28           O
ATOM    580  HA  TRP A  56      16.292   2.865   3.119  1.00 96.28           H
ATOM    581  CB  TRP A  56      18.003   1.913   3.936  1.00 96.28           C
ATOM    582 1HB  TRP A  56      18.146   1.005   4.522  1.00 96.28           H
ATOM    583 2HB  TRP A  56      18.792   1.935   3.184  1.00 96.28           H
ATOM    584  CG  TRP A  56      18.162   3.126   4.856  1.00 96.28           C
ATOM    585  CD1 TRP A  56      18.294   3.139   6.189  1.00 96.28           C
ATOM    586  HD1 TRP A  56      18.305   2.245   6.813  1.00 96.28           H
ATOM    587  CD2 TRP A  56      18.201   4.511   4.453  1.00 96.28           C
ATOM    588  NE1 TRP A  56      18.415   4.425   6.673  1.00 96.28           N
ATOM    589  HE1 TRP A  56      18.524   4.689   7.632  1.00 96.28           H
ATOM    590  CE2 TRP A  56      18.356   5.286   5.584  1.00 96.28           C
ATOM    591  CE3 TRP A  56      18.109   5.090   3.175  1.00 96.28           C
ATOM    592  HE3 TRP A  56      17.986   4.500   2.267  1.00 96.28           H
ATOM    593  CZ2 TRP A  56      18.433   6.684   5.551  1.00 96.28           C
ATOM    594  HZ2 TRP A  56      18.555   7.274   6.459  1.00 96.28           H
ATOM    595  CZ3 TRP A  56      18.186   6.488   3.159  1.00 96.28           C
ATOM    596  HZ3 TRP A  56      18.120   6.988   2.193  1.00 96.28           H
ATOM    597  CH2 TRP A  56      18.342   7.282   4.288  1.00 96.28           C
ATOM    598  HH2 TRP A  56      18.394   8.367   4.192  1.00 96.28           H
ATOM    599  HN  TRP A  56      16.058   0.651   4.836  1.00 96.28           H
ATOM    600  N   LEU A  57      16.761  -0.164   1.897  1.00 96.46           N
ATOM    601  CA  LEU A  57      16.852  -0.942   0.674  1.00 96.46           C
ATOM    602  C   LEU A  57      15.626  -0.661  -0.197  1.00 96.46           C
ATOM    603  O   LEU A  57      15.759  -0.353  -1.381  1.00 96.46           O
ATOM    604  HA  LEU A  57      17.741  -0.606   0.139  1.00 96.46           H
ATOM    605  CB  LEU A  57      17.052  -2.424   0.995  1.00 96.46           C
ATOM    606 1HB  LEU A  57      17.926  -2.522   1.639  1.00 96.46           H
ATOM    607 2HB  LEU A  57      16.193  -2.770   1.570  1.00 96.46           H
ATOM    608  CG  LEU A  57      17.232  -3.353  -0.207  1.00 96.46           C
ATOM    609  HG  LEU A  57      17.056  -2.775  -1.115  1.00 96.46           H
ATOM    610  CD1 LEU A  57      18.666  -3.883  -0.280  1.00 96.46           C
ATOM    611 1HD1 LEU A  57      19.358  -3.047  -0.378  1.00 96.46           H
ATOM    612 2HD1 LEU A  57      18.894  -4.440   0.629  1.00 96.46           H
ATOM    613 3HD1 LEU A  57      18.766  -4.541  -1.144  1.00 96.46           H
ATOM    614  CD2 LEU A  57      16.203  -4.485  -0.185  1.00 96.46           C
ATOM    615 1HD2 LEU A  57      16.323  -5.068   0.728  1.00 96.46           H
ATOM    616 2HD2 LEU A  57      15.198  -4.063  -0.217  1.00 96.46           H
ATOM    617 3HD2 LEU A  57      16.354  -5.130  -1.051  1.00 96.46           H
ATOM    618  HN  LEU A  57      16.731  -0.702   2.739  1.00 96.46           H
ATOM    619  N   VAL A  58      14.461  -0.777   0.422  1.00 95.80           N
ATOM    620  CA  VAL A  58      13.210  -0.616  -0.300  1.00 95.80           C
ATOM    621  C   VAL A  58      13.145   0.795  -0.888  1.00 95.80           C
ATOM    622  O   VAL A  58      12.739   0.975  -2.035  1.00 95.80           O
ATOM    623  HA  VAL A  58      13.207  -1.337  -1.118  1.00 95.80           H
ATOM    624  CB  VAL A  58      12.030  -0.936   0.619  1.00 95.80           C
ATOM    625  HB  VAL A  58      12.124  -0.319   1.513  1.00 95.80           H
ATOM    626  CG1 VAL A  58      10.701  -0.589  -0.054  1.00 95.80           C
ATOM    627 1HG1 VAL A  58      10.680   0.475  -0.291  1.00 95.80           H
ATOM    628 2HG1 VAL A  58      10.596  -1.168  -0.972  1.00 95.80           H
ATOM    629 3HG1 VAL A  58       9.879  -0.827   0.621  1.00 95.80           H
ATOM    630  CG2 VAL A  58      12.057  -2.402   1.056  1.00 95.80           C
ATOM    631 1HG2 VAL A  58      12.000  -3.044   0.177  1.00 95.80           H
ATOM    632 2HG2 VAL A  58      12.984  -2.604   1.593  1.00 95.80           H
ATOM    633 3HG2 VAL A  58      11.208  -2.603   1.708  1.00 95.80           H
ATOM    634  HN  VAL A  58      14.363  -0.978   1.397  1.00 95.80           H
ATOM    635  N   PHE A  59      13.549   1.760  -0.075  1.00 97.06           N
ATOM    636  CA  PHE A  59      13.551   3.148  -0.503  1.00 97.06           C
ATOM    637  C   PHE A  59      14.367   3.326  -1.785  1.00 97.06           C
ATOM    638  O   PHE A  59      13.873   3.875  -2.769  1.00 97.06           O
ATOM    639  HA  PHE A  59      12.515   3.429  -0.693  1.00 97.06           H
ATOM    640  CB  PHE A  59      14.200   3.962   0.618  1.00 97.06           C
ATOM    641 1HB  PHE A  59      13.565   3.914   1.503  1.00 97.06           H
ATOM    642 2HB  PHE A  59      15.152   3.501   0.883  1.00 97.06           H
ATOM    643  CG  PHE A  59      14.444   5.430   0.261  1.00 97.06           C
ATOM    644  CD1 PHE A  59      15.712   5.919   0.223  1.00 97.06           C
ATOM    645  HD1 PHE A  59      16.555   5.265   0.446  1.00 97.06           H
ATOM    646  CD2 PHE A  59      13.392   6.245  -0.018  1.00 97.06           C
ATOM    647  HD2 PHE A  59      12.375   5.853   0.013  1.00 97.06           H
ATOM    648  CE1 PHE A  59      15.938   7.281  -0.108  1.00 97.06           C
ATOM    649  HE1 PHE A  59      16.955   7.673  -0.139  1.00 97.06           H
ATOM    650  CE2 PHE A  59      13.618   7.607  -0.349  1.00 97.06           C
ATOM    651  HE2 PHE A  59      12.774   8.261  -0.572  1.00 97.06           H
ATOM    652  CZ  PHE A  59      14.886   8.097  -0.387  1.00 97.06           C
ATOM    653  HZ  PHE A  59      15.059   9.142  -0.641  1.00 97.06           H
ATOM    654  HN  PHE A  59      13.871   1.606   0.859  1.00 97.06           H
ATOM    655  N   ILE A  60      15.603   2.851  -1.732  1.00 97.13           N
ATOM    656  CA  ILE A  60      16.544   3.091  -2.812  1.00 97.13           C
ATOM    657  C   ILE A  60      16.015   2.449  -4.096  1.00 97.13           C
ATOM    658  O   ILE A  60      15.918   3.108  -5.130  1.00 97.13           O
ATOM    659  HA  ILE A  60      16.600   4.169  -2.964  1.00 97.13           H
ATOM    660  CB  ILE A  60      17.944   2.616  -2.419  1.00 97.13           C
ATOM    661  HB  ILE A  60      17.863   1.603  -2.027  1.00 97.13           H
ATOM    662  CG1 ILE A  60      18.525   3.487  -1.303  1.00 97.13           C
ATOM    663 1HG1 ILE A  60      18.785   4.468  -1.701  1.00 97.13           H
ATOM    664 2HG1 ILE A  60      17.772   3.646  -0.531  1.00 97.13           H
ATOM    665  CG2 ILE A  60      18.866   2.557  -3.639  1.00 97.13           C
ATOM    666 1HG2 ILE A  60      18.455   1.863  -4.371  1.00 97.13           H
ATOM    667 2HG2 ILE A  60      18.945   3.549  -4.083  1.00 97.13           H
ATOM    668 3HG2 ILE A  60      19.855   2.217  -3.331  1.00 97.13           H
ATOM    669  CD1 ILE A  60      19.765   2.836  -0.688  1.00 97.13           C
ATOM    670 1HD1 ILE A  60      19.496   1.866  -0.270  1.00 97.13           H
ATOM    671 2HD1 ILE A  60      20.525   2.701  -1.458  1.00 97.13           H
ATOM    672 3HD1 ILE A  60      20.158   3.475   0.102  1.00 97.13           H
ATOM    673  HN  ILE A  60      15.962   2.311  -0.970  1.00 97.13           H
ATOM    674  N   VAL A  61      15.687   1.169  -3.988  1.00 95.45           N
ATOM    675  CA  VAL A  61      15.297   0.396  -5.155  1.00 95.45           C
ATOM    676  C   VAL A  61      13.997   0.964  -5.727  1.00 95.45           C
ATOM    677  O   VAL A  61      13.857   1.104  -6.941  1.00 95.45           O
ATOM    678  HA  VAL A  61      16.085   0.504  -5.900  1.00 95.45           H
ATOM    679  CB  VAL A  61      15.191  -1.086  -4.789  1.00 95.45           C
ATOM    680  HB  VAL A  61      14.475  -1.179  -3.972  1.00 95.45           H
ATOM    681  CG1 VAL A  61      14.668  -1.906  -5.969  1.00 95.45           C
ATOM    682 1HG1 VAL A  61      13.679  -1.545  -6.252  1.00 95.45           H
ATOM    683 2HG1 VAL A  61      15.348  -1.803  -6.814  1.00 95.45           H
ATOM    684 3HG1 VAL A  61      14.602  -2.956  -5.682  1.00 95.45           H
ATOM    685  CG2 VAL A  61      16.536  -1.627  -4.299  1.00 95.45           C
ATOM    686 1HG2 VAL A  61      17.282  -1.514  -5.086  1.00 95.45           H
ATOM    687 2HG2 VAL A  61      16.852  -1.070  -3.416  1.00 95.45           H
ATOM    688 3HG2 VAL A  61      16.433  -2.682  -4.045  1.00 95.45           H
ATOM    689  HN  VAL A  61      15.685   0.664  -3.126  1.00 95.45           H
ATOM    690  N   GLY A  62      13.078   1.278  -4.825  1.00 95.78           N
ATOM    691  CA  GLY A  62      11.765   1.750  -5.228  1.00 95.78           C
ATOM    692  C   GLY A  62      11.857   3.125  -5.894  1.00 95.78           C
ATOM    693  O   GLY A  62      11.188   3.380  -6.894  1.00 95.78           O
ATOM    694 1HA  GLY A  62      11.314   1.038  -5.919  1.00 95.78           H
ATOM    695 2HA  GLY A  62      11.112   1.807  -4.357  1.00 95.78           H
ATOM    696  HN  GLY A  62      13.219   1.213  -3.837  1.00 95.78           H
ATOM    697  N   ALA A  63      12.690   3.974  -5.312  1.00 96.22           N
ATOM    698  CA  ALA A  63      12.830   5.337  -5.796  1.00 96.22           C
ATOM    699  C   ALA A  63      13.364   5.312  -7.229  1.00 96.22           C
ATOM    700  O   ALA A  63      12.856   6.019  -8.098  1.00 96.22           O
ATOM    701  HA  ALA A  63      11.840   5.793  -5.795  1.00 96.22           H
ATOM    702  CB  ALA A  63      13.737   6.125  -4.849  1.00 96.22           C
ATOM    703 1HB  ALA A  63      13.298   6.138  -3.852  1.00 96.22           H
ATOM    704 2HB  ALA A  63      14.718   5.653  -4.808  1.00 96.22           H
ATOM    705 3HB  ALA A  63      13.841   7.148  -5.213  1.00 96.22           H
ATOM    706  HN  ALA A  63      13.263   3.745  -4.524  1.00 96.22           H
ATOM    707  N   LEU A  64      14.383   4.490  -7.433  1.00 94.59           N
ATOM    708  CA  LEU A  64      15.004   4.376  -8.742  1.00 94.59           C
ATOM    709  C   LEU A  64      13.982   3.827  -9.740  1.00 94.59           C
ATOM    710  O   LEU A  64      13.832   4.361 -10.837  1.00 94.59           O
ATOM    711  HA  LEU A  64      15.289   5.380  -9.056  1.00 94.59           H
ATOM    712  CB  LEU A  64      16.287   3.547  -8.656  1.00 94.59           C
ATOM    713 1HB  LEU A  64      16.051   2.598  -8.175  1.00 94.59           H
ATOM    714 2HB  LEU A  64      16.615   3.317  -9.670  1.00 94.59           H
ATOM    715  CG  LEU A  64      17.454   4.192  -7.906  1.00 94.59           C
ATOM    716  HG  LEU A  64      17.103   4.486  -6.917  1.00 94.59           H
ATOM    717  CD1 LEU A  64      18.595   3.194  -7.703  1.00 94.59           C
ATOM    718 1HD1 LEU A  64      18.234   2.343  -7.124  1.00 94.59           H
ATOM    719 2HD1 LEU A  64      18.951   2.848  -8.673  1.00 94.59           H
ATOM    720 3HD1 LEU A  64      19.411   3.678  -7.167  1.00 94.59           H
ATOM    721  CD2 LEU A  64      17.924   5.464  -8.614  1.00 94.59           C
ATOM    722 1HD2 LEU A  64      18.252   5.218  -9.624  1.00 94.59           H
ATOM    723 2HD2 LEU A  64      17.103   6.179  -8.663  1.00 94.59           H
ATOM    724 3HD2 LEU A  64      18.754   5.903  -8.060  1.00 94.59           H
ATOM    725  HN  LEU A  64      14.784   3.909  -6.724  1.00 94.59           H
ATOM    726  N   GLY A  65      13.305   2.767  -9.322  1.00 92.84           N
ATOM    727  CA  GLY A  65      12.409   2.052 -10.215  1.00 92.84           C
ATOM    728  C   GLY A  65      11.268   2.956 -10.686  1.00 92.84           C
ATOM    729  O   GLY A  65      11.021   3.077 -11.885  1.00 92.84           O
ATOM    730 1HA  GLY A  65      12.966   1.684 -11.077  1.00 92.84           H
ATOM    731 2HA  GLY A  65      12.000   1.181  -9.704  1.00 92.84           H
ATOM    732  HN  GLY A  65      13.362   2.397  -8.395  1.00 92.84           H
ATOM    733  N   ASN A  66      10.603   3.569  -9.717  1.00 94.16           N
ATOM    734  CA  ASN A  66       9.401   4.333 -10.003  1.00 94.16           C
ATOM    735  C   ASN A  66       9.780   5.611 -10.753  1.00 94.16           C
ATOM    736  O   ASN A  66       9.031   6.078 -11.610  1.00 94.16           O
ATOM    737  HA  ASN A  66       8.774   3.670 -10.600  1.00 94.16           H
ATOM    738  CB  ASN A  66       8.685   4.737  -8.712  1.00 94.16           C
ATOM    739 1HB  ASN A  66       9.410   5.127  -7.997  1.00 94.16           H
ATOM    740 2HB  ASN A  66       7.979   5.541  -8.920  1.00 94.16           H
ATOM    741  CG  ASN A  66       7.945   3.547  -8.099  1.00 94.16           C
ATOM    742  OD1 ASN A  66       7.002   3.014  -8.660  1.00 94.16           O
ATOM    743  ND2 ASN A  66       8.425   3.160  -6.920  1.00 94.16           N
ATOM    744 1HD2 ASN A  66       9.202   3.641  -6.515  1.00 94.16           H
ATOM    745 2HD2 ASN A  66       8.007   2.389  -6.439  1.00 94.16           H
ATOM    746  HN  ASN A  66      10.872   3.549  -8.754  1.00 94.16           H
ATOM    747  N   SER A  67      10.944   6.141 -10.405  1.00 92.90           N
ATOM    748  CA  SER A  67      11.459   7.322 -11.075  1.00 92.90           C
ATOM    749  C   SER A  67      11.680   7.027 -12.560  1.00 92.90           C
ATOM    750  O   SER A  67      11.428   7.879 -13.410  1.00 92.90           O
ATOM    751  HA  SER A  67      10.691   8.085 -10.947  1.00 92.90           H
ATOM    752  CB  SER A  67      12.762   7.797 -10.429  1.00 92.90           C
ATOM    753 1HB  SER A  67      13.505   7.002 -10.484  1.00 92.90           H
ATOM    754 2HB  SER A  67      13.158   8.643 -10.992  1.00 92.90           H
ATOM    755  OG  SER A  67      12.576   8.179  -9.069  1.00 92.90           O
ATOM    756  HG  SER A  67      13.047   7.535  -8.466  1.00 92.90           H
ATOM    757  HN  SER A  67      11.529   5.777  -9.680  1.00 92.90           H
ATOM    758  N   LEU A  68      12.148   5.816 -12.827  1.00 89.94           N
ATOM    759  CA  LEU A  68      12.387   5.391 -14.195  1.00 89.94           C
ATOM    760  C   LEU A  68      11.056   5.339 -14.949  1.00 89.94           C
ATOM    761  O   LEU A  68      10.984   5.724 -16.115  1.00 89.94           O
ATOM    762  HA  LEU A  68      13.021   6.143 -14.665  1.00 89.94           H
ATOM    763  CB  LEU A  68      13.158   4.070 -14.219  1.00 89.94           C
ATOM    764 1HB  LEU A  68      14.098   4.211 -13.685  1.00 89.94           H
ATOM    765 2HB  LEU A  68      12.585   3.327 -13.664  1.00 89.94           H
ATOM    766  CG  LEU A  68      13.471   3.500 -15.604  1.00 89.94           C
ATOM    767  HG  LEU A  68      12.537   3.419 -16.159  1.00 89.94           H
ATOM    768  CD1 LEU A  68      14.384   4.443 -16.391  1.00 89.94           C
ATOM    769 1HD1 LEU A  68      13.891   5.408 -16.513  1.00 89.94           H
ATOM    770 2HD1 LEU A  68      15.320   4.579 -15.849  1.00 89.94           H
ATOM    771 3HD1 LEU A  68      14.591   4.014 -17.371  1.00 89.94           H
ATOM    772  CD2 LEU A  68      14.058   2.091 -15.498  1.00 89.94           C
ATOM    773 1HD2 LEU A  68      14.979   2.124 -14.917  1.00 89.94           H
ATOM    774 2HD2 LEU A  68      13.340   1.435 -15.005  1.00 89.94           H
ATOM    775 3HD2 LEU A  68      14.271   1.710 -16.497  1.00 89.94           H
ATOM    776  HN  LEU A  68      12.362   5.133 -12.128  1.00 89.94           H
ATOM    777  N   VAL A  69      10.036   4.860 -14.252  1.00 89.21           N
ATOM    778  CA  VAL A  69       8.720   4.722 -14.851  1.00 89.21           C
ATOM    779  C   VAL A  69       8.236   6.092 -15.331  1.00 89.21           C
ATOM    780  O   VAL A  69       7.763   6.228 -16.458  1.00 89.21           O
ATOM    781  HA  VAL A  69       8.818   4.063 -15.714  1.00 89.21           H
ATOM    782  CB  VAL A  69       7.760   4.063 -13.859  1.00 89.21           C
ATOM    783  HB  VAL A  69       7.806   4.624 -12.925  1.00 89.21           H
ATOM    784  CG1 VAL A  69       6.319   4.119 -14.370  1.00 89.21           C
ATOM    785 1HG1 VAL A  69       6.022   5.159 -14.506  1.00 89.21           H
ATOM    786 2HG1 VAL A  69       6.251   3.595 -15.323  1.00 89.21           H
ATOM    787 3HG1 VAL A  69       5.657   3.644 -13.646  1.00 89.21           H
ATOM    788  CG2 VAL A  69       8.181   2.622 -13.563  1.00 89.21           C
ATOM    789 1HG2 VAL A  69       8.177   2.046 -14.488  1.00 89.21           H
ATOM    790 2HG2 VAL A  69       9.183   2.617 -13.135  1.00 89.21           H
ATOM    791 3HG2 VAL A  69       7.482   2.178 -12.855  1.00 89.21           H
ATOM    792  HN  VAL A  69      10.098   4.570 -13.297  1.00 89.21           H
ATOM    793  N   ILE A  70       8.371   7.074 -14.451  1.00 90.08           N
ATOM    794  CA  ILE A  70       7.900   8.416 -14.748  1.00 90.08           C
ATOM    795  C   ILE A  70       8.677   8.971 -15.944  1.00 90.08           C
ATOM    796  O   ILE A  70       8.097   9.599 -16.828  1.00 90.08           O
ATOM    797  HA  ILE A  70       6.849   8.339 -15.025  1.00 90.08           H
ATOM    798  CB  ILE A  70       7.977   9.299 -13.501  1.00 90.08           C
ATOM    799  HB  ILE A  70       8.988   9.235 -13.099  1.00 90.08           H
ATOM    800  CG1 ILE A  70       7.026   8.796 -12.413  1.00 90.08           C
ATOM    801 1HG1 ILE A  70       5.998   8.851 -12.771  1.00 90.08           H
ATOM    802 2HG1 ILE A  70       7.233   7.747 -12.200  1.00 90.08           H
ATOM    803  CG2 ILE A  70       7.722  10.766 -13.852  1.00 90.08           C
ATOM    804 1HG2 ILE A  70       8.473  11.104 -14.566  1.00 90.08           H
ATOM    805 2HG2 ILE A  70       6.730  10.868 -14.291  1.00 90.08           H
ATOM    806 3HG2 ILE A  70       7.783  11.372 -12.947  1.00 90.08           H
ATOM    807  CD1 ILE A  70       7.171   9.621 -11.133  1.00 90.08           C
ATOM    808 1HD1 ILE A  70       8.195   9.544 -10.765  1.00 90.08           H
ATOM    809 2HD1 ILE A  70       6.939  10.665 -11.345  1.00 90.08           H
ATOM    810 3HD1 ILE A  70       6.484   9.242 -10.377  1.00 90.08           H
ATOM    811  HN  ILE A  70       8.793   6.963 -13.551  1.00 90.08           H
ATOM    812  N   LEU A  71       9.978   8.719 -15.932  1.00 87.82           N
ATOM    813  CA  LEU A  71      10.856   9.273 -16.949  1.00 87.82           C
ATOM    814  C   LEU A  71      10.480   8.692 -18.313  1.00 87.82           C
ATOM    815  O   LEU A  71      10.406   9.420 -19.302  1.00 87.82           O
ATOM    816  HA  LEU A  71      10.689  10.350 -16.974  1.00 87.82           H
ATOM    817  CB  LEU A  71      12.322   9.051 -16.569  1.00 87.82           C
ATOM    818 1HB  LEU A  71      12.475   9.427 -15.557  1.00 87.82           H
ATOM    819 2HB  LEU A  71      12.511   7.978 -16.542  1.00 87.82           H
ATOM    820  CG  LEU A  71      13.358   9.702 -17.488  1.00 87.82           C
ATOM    821  HG  LEU A  71      12.948  10.643 -17.852  1.00 87.82           H
ATOM    822  CD1 LEU A  71      14.640  10.033 -16.720  1.00 87.82           C
ATOM    823 1HD1 LEU A  71      14.409  10.724 -15.909  1.00 87.82           H
ATOM    824 2HD1 LEU A  71      15.063   9.117 -16.308  1.00 87.82           H
ATOM    825 3HD1 LEU A  71      15.359  10.494 -17.397  1.00 87.82           H
ATOM    826  CD2 LEU A  71      13.633   8.825 -18.711  1.00 87.82           C
ATOM    827 1HD2 LEU A  71      14.013   7.856 -18.386  1.00 87.82           H
ATOM    828 2HD2 LEU A  71      12.709   8.683 -19.272  1.00 87.82           H
ATOM    829 3HD2 LEU A  71      14.373   9.311 -19.347  1.00 87.82           H
ATOM    830  HN  LEU A  71      10.431   8.149 -15.247  1.00 87.82           H
ATOM    831  N   VAL A  72      10.252   7.387 -18.323  1.00 83.59           N
ATOM    832  CA  VAL A  72       9.890   6.699 -19.551  1.00 83.59           C
ATOM    833  C   VAL A  72       8.578   7.276 -20.085  1.00 83.59           C
ATOM    834  O   VAL A  72       8.431   7.482 -21.289  1.00 83.59           O
ATOM    835  HA  VAL A  72      10.679   6.890 -20.279  1.00 83.59           H
ATOM    836  CB  VAL A  72       9.825   5.191 -19.306  1.00 83.59           C
ATOM    837  HB  VAL A  72       9.168   5.017 -18.454  1.00 83.59           H
ATOM    838  CG1 VAL A  72       9.229   4.464 -20.514  1.00 83.59           C
ATOM    839 1HG1 VAL A  72       8.220   4.833 -20.697  1.00 83.59           H
ATOM    840 2HG1 VAL A  72       9.849   4.650 -21.391  1.00 83.59           H
ATOM    841 3HG1 VAL A  72       9.195   3.394 -20.313  1.00 83.59           H
ATOM    842  CG2 VAL A  72      11.206   4.632 -18.956  1.00 83.59           C
ATOM    843 1HG2 VAL A  72      11.894   4.823 -19.780  1.00 83.59           H
ATOM    844 2HG2 VAL A  72      11.576   5.117 -18.053  1.00 83.59           H
ATOM    845 3HG2 VAL A  72      11.131   3.558 -18.787  1.00 83.59           H
ATOM    846  HN  VAL A  72      10.311   6.803 -17.513  1.00 83.59           H
ATOM    847  N   TYR A  73       7.657   7.519 -19.164  1.00 83.22           N
ATOM    848  CA  TYR A  73       6.352   8.043 -19.530  1.00 83.22           C
ATOM    849  C   TYR A  73       6.483   9.390 -20.245  1.00 83.22           C
ATOM    850  O   TYR A  73       5.781   9.650 -21.220  1.00 83.22           O
ATOM    851  HA  TYR A  73       5.879   7.328 -20.203  1.00 83.22           H
ATOM    852  CB  TYR A  73       5.596   8.248 -18.216  1.00 83.22           C
ATOM    853 1HB  TYR A  73       5.534   7.295 -17.692  1.00 83.22           H
ATOM    854 2HB  TYR A  73       6.168   8.925 -17.581  1.00 83.22           H
ATOM    855  CG  TYR A  73       4.183   8.809 -18.392  1.00 83.22           C
ATOM    856  CD1 TYR A  73       3.983  10.173 -18.440  1.00 83.22           C
ATOM    857  HD1 TYR A  73       4.832  10.852 -18.353  1.00 83.22           H
ATOM    858  CD2 TYR A  73       3.109   7.949 -18.503  1.00 83.22           C
ATOM    859  HD2 TYR A  73       3.267   6.872 -18.465  1.00 83.22           H
ATOM    860  CE1 TYR A  73       2.654  10.701 -18.605  1.00 83.22           C
ATOM    861  HE1 TYR A  73       2.482  11.777 -18.645  1.00 83.22           H
ATOM    862  CE2 TYR A  73       1.779   8.477 -18.668  1.00 83.22           C
ATOM    863  HE2 TYR A  73       0.922   7.810 -18.757  1.00 83.22           H
ATOM    864  CZ  TYR A  73       1.617   9.827 -18.711  1.00 83.22           C
ATOM    865  OH  TYR A  73       0.362  10.325 -18.868  1.00 83.22           O
ATOM    866  HH  TYR A  73      -0.282   9.581 -19.046  1.00 83.22           H
ATOM    867  HN  TYR A  73       7.790   7.363 -18.185  1.00 83.22           H
ATOM    868  N   TRP A  74       7.388  10.210 -19.731  1.00 83.59           N
ATOM    869  CA  TRP A  74       7.499  11.584 -20.190  1.00 83.59           C
ATOM    870  C   TRP A  74       8.120  11.567 -21.588  1.00 83.59           C
ATOM    871  O   TRP A  74       7.604  12.198 -22.509  1.00 83.59           O
ATOM    872  HA  TRP A  74       6.493  12.003 -20.234  1.00 83.59           H
ATOM    873  CB  TRP A  74       8.292  12.433 -19.194  1.00 83.59           C
ATOM    874 1HB  TRP A  74       8.477  11.843 -18.297  1.00 83.59           H
ATOM    875 2HB  TRP A  74       9.264  12.669 -19.627  1.00 83.59           H
ATOM    876  CG  TRP A  74       7.597  13.737 -18.796  1.00 83.59           C
ATOM    877  CD1 TRP A  74       6.878  14.559 -19.572  1.00 83.59           C
ATOM    878  HD1 TRP A  74       6.690  14.393 -20.633  1.00 83.59           H
ATOM    879  CD2 TRP A  74       7.584  14.338 -17.484  1.00 83.59           C
ATOM    880  NE1 TRP A  74       6.405  15.642 -18.860  1.00 83.59           N
ATOM    881  HE1 TRP A  74       5.846  16.389 -19.220  1.00 83.59           H
ATOM    882  CE2 TRP A  74       6.848  15.503 -17.550  1.00 83.59           C
ATOM    883  CE3 TRP A  74       8.175  13.911 -16.282  1.00 83.59           C
ATOM    884  HE3 TRP A  74       8.760  12.995 -16.204  1.00 83.59           H
ATOM    885  CZ2 TRP A  74       6.634  16.338 -16.446  1.00 83.59           C
ATOM    886  HZ2 TRP A  74       6.048  17.254 -16.524  1.00 83.59           H
ATOM    887  CZ3 TRP A  74       7.952  14.757 -15.188  1.00 83.59           C
ATOM    888  HZ3 TRP A  74       8.388  14.473 -14.231  1.00 83.59           H
ATOM    889  CH2 TRP A  74       7.213  15.933 -15.238  1.00 83.59           C
ATOM    890  HH2 TRP A  74       7.086  16.538 -14.340  1.00 83.59           H
ATOM    891  HN  TRP A  74       8.036   9.951 -19.015  1.00 83.59           H
ATOM    892  N   TYR A  75       9.219  10.836 -21.703  1.00 76.94           N
ATOM    893  CA  TYR A  75      10.051  10.918 -22.892  1.00 76.94           C
ATOM    894  C   TYR A  75       9.509  10.017 -24.003  1.00 76.94           C
ATOM    895  O   TYR A  75       9.913  10.139 -25.159  1.00 76.94           O
ATOM    896  HA  TYR A  75      10.044  11.952 -23.237  1.00 76.94           H
ATOM    897  CB  TYR A  75      11.434  10.415 -22.474  1.00 76.94           C
ATOM    898 1HB  TYR A  75      11.314   9.549 -21.824  1.00 76.94           H
ATOM    899 2HB  TYR A  75      11.970  10.076 -23.361  1.00 76.94           H
ATOM    900  CG  TYR A  75      12.285  11.462 -21.752  1.00 76.94           C
ATOM    901  CD1 TYR A  75      12.923  12.450 -22.474  1.00 76.94           C
ATOM    902  HD1 TYR A  75      12.821  12.484 -23.559  1.00 76.94           H
ATOM    903  CD2 TYR A  75      12.413  11.419 -20.379  1.00 76.94           C
ATOM    904  HD2 TYR A  75      11.909  10.639 -19.808  1.00 76.94           H
ATOM    905  CE1 TYR A  75      13.723  13.436 -21.795  1.00 76.94           C
ATOM    906  HE1 TYR A  75      14.233  14.221 -22.353  1.00 76.94           H
ATOM    907  CE2 TYR A  75      13.214  12.405 -19.699  1.00 76.94           C
ATOM    908  HE2 TYR A  75      13.324  12.382 -18.615  1.00 76.94           H
ATOM    909  CZ  TYR A  75      13.829  13.364 -20.441  1.00 76.94           C
ATOM    910  OH  TYR A  75      14.585  14.295 -19.799  1.00 76.94           O
ATOM    911  HH  TYR A  75      14.978  14.933 -20.461  1.00 76.94           H
ATOM    912  HN  TYR A  75       9.543  10.199 -21.004  1.00 76.94           H
ATOM    913  N   CYS A  76       8.601   9.133 -23.615  1.00 68.65           N
ATOM    914  CA  CYS A  76       7.926   8.281 -24.579  1.00 68.65           C
ATOM    915  C   CYS A  76       6.986   9.152 -25.414  1.00 68.65           C
ATOM    916  O   CYS A  76       5.961   9.618 -24.919  1.00 68.65           O
ATOM    917  HA  CYS A  76       8.702   7.839 -25.203  1.00 68.65           H
ATOM    918  CB  CYS A  76       7.181   7.132 -23.894  1.00 68.65           C
ATOM    919 1HB  CYS A  76       7.853   6.605 -23.217  1.00 68.65           H
ATOM    920 2HB  CYS A  76       6.364   7.527 -23.291  1.00 68.65           H
ATOM    921  SG  CYS A  76       6.527   5.974 -25.151  1.00 68.65           S
ATOM    922  HG  CYS A  76       7.712   5.594 -25.621  1.00 68.65           H
ATOM    923  HN  CYS A  76       8.327   8.994 -22.663  1.00 68.65           H
ATOM    924  N   THR A  77       7.370   9.347 -26.668  1.00 60.71           N
ATOM    925  CA  THR A  77       6.644  10.254 -27.540  1.00 60.71           C
ATOM    926  C   THR A  77       5.354   9.598 -28.038  1.00 60.71           C
ATOM    927  O   THR A  77       4.606  10.198 -28.808  1.00 60.71           O
ATOM    928  HA  THR A  77       6.354  11.130 -26.960  1.00 60.71           H
ATOM    929  CB  THR A  77       7.585  10.678 -28.670  1.00 60.71           C
ATOM    930  HB  THR A  77       7.099  11.393 -29.333  1.00 60.71           H
ATOM    931  OG1 THR A  77       7.980   9.449 -29.272  1.00 60.71           O
ATOM    932  HG1 THR A  77       8.378   9.622 -30.173  1.00 60.71           H
ATOM    933  CG2 THR A  77       8.894  11.274 -28.148  1.00 60.71           C
ATOM    934 1HG2 THR A  77       9.413  10.535 -27.539  1.00 60.71           H
ATOM    935 2HG2 THR A  77       8.677  12.155 -27.544  1.00 60.71           H
ATOM    936 3HG2 THR A  77       9.525  11.558 -28.991  1.00 60.71           H
ATOM    937  HN  THR A  77       8.159   8.898 -27.087  1.00 60.71           H
ATOM    938  N   ARG A  78       5.134   8.376 -27.577  1.00 64.82           N
ATOM    939  CA  ARG A  78       3.978   7.609 -28.012  1.00 64.82           C
ATOM    940  C   ARG A  78       2.704   8.163 -27.372  1.00 64.82           C
ATOM    941  O   ARG A  78       2.739   8.683 -26.258  1.00 64.82           O
ATOM    942  HA  ARG A  78       3.957   7.727 -29.095  1.00 64.82           H
ATOM    943  CB  ARG A  78       4.127   6.132 -27.642  1.00 64.82           C
ATOM    944 1HB  ARG A  78       3.551   5.520 -28.337  1.00 64.82           H
ATOM    945 2HB  ARG A  78       5.170   5.831 -27.741  1.00 64.82           H
ATOM    946  CG  ARG A  78       3.649   5.874 -26.211  1.00 64.82           C
ATOM    947 1HG  ARG A  78       4.281   6.420 -25.510  1.00 64.82           H
ATOM    948 2HG  ARG A  78       2.635   6.254 -26.089  1.00 64.82           H
ATOM    949  CD  ARG A  78       3.684   4.380 -25.882  1.00 64.82           C
ATOM    950 1HD  ARG A  78       3.067   3.829 -26.592  1.00 64.82           H
ATOM    951 2HD  ARG A  78       4.701   4.001 -25.983  1.00 64.82           H
ATOM    952  NE  ARG A  78       3.194   4.154 -24.504  1.00 64.82           N
ATOM    953  HE  ARG A  78       2.747   4.915 -24.035  1.00 64.82           H
ATOM    954  CZ  ARG A  78       3.313   2.993 -23.846  1.00 64.82           C
ATOM    955  NH1 ARG A  78       3.904   1.940 -24.426  1.00 64.82           N
ATOM    956 1HH1 ARG A  78       4.260   2.016 -25.358  1.00 64.82           H
ATOM    957 2HH1 ARG A  78       3.989   1.077 -23.928  1.00 64.82           H
ATOM    958  NH2 ARG A  78       2.832   2.901 -22.599  1.00 64.82           N
ATOM    959 1HH2 ARG A  78       2.913   2.042 -22.094  1.00 64.82           H
ATOM    960 2HH2 ARG A  78       2.393   3.692 -22.173  1.00 64.82           H
ATOM    961  HN  ARG A  78       5.727   7.910 -26.921  1.00 64.82           H
ATOM    962  N   VAL A  79       1.607   8.032 -28.104  1.00 68.87           N
ATOM    963  CA  VAL A  79       0.304   8.389 -27.571  1.00 68.87           C
ATOM    964  C   VAL A  79       0.065   7.626 -26.266  1.00 68.87           C
ATOM    965  O   VAL A  79       0.211   6.406 -26.221  1.00 68.87           O
ATOM    966  HA  VAL A  79       0.318   9.457 -27.354  1.00 68.87           H
ATOM    967  CB  VAL A  79      -0.780   8.133 -28.620  1.00 68.87           C
ATOM    968  HB  VAL A  79      -0.941   7.056 -28.680  1.00 68.87           H
ATOM    969  CG1 VAL A  79      -2.103   8.784 -28.213  1.00 68.87           C
ATOM    970 1HG1 VAL A  79      -2.434   8.370 -27.261  1.00 68.87           H
ATOM    971 2HG1 VAL A  79      -1.962   9.860 -28.112  1.00 68.87           H
ATOM    972 3HG1 VAL A  79      -2.855   8.586 -28.976  1.00 68.87           H
ATOM    973  CG2 VAL A  79      -0.331   8.618 -30.000  1.00 68.87           C
ATOM    974 1HG2 VAL A  79      -0.129   9.688 -29.961  1.00 68.87           H
ATOM    975 2HG2 VAL A  79       0.574   8.087 -30.296  1.00 68.87           H
ATOM    976 3HG2 VAL A  79      -1.120   8.423 -30.727  1.00 68.87           H
ATOM    977  HN  VAL A  79       1.600   7.689 -29.044  1.00 68.87           H
ATOM    978  N   LYS A  80      -0.299   8.377 -25.237  1.00 76.94           N
ATOM    979  CA  LYS A  80      -0.570   7.785 -23.938  1.00 76.94           C
ATOM    980  C   LYS A  80      -1.877   6.993 -24.005  1.00 76.94           C
ATOM    981  O   LYS A  80      -2.712   7.239 -24.874  1.00 76.94           O
ATOM    982  HA  LYS A  80       0.243   7.092 -23.718  1.00 76.94           H
ATOM    983  CB  LYS A  80      -0.556   8.858 -22.847  1.00 76.94           C
ATOM    984 1HB  LYS A  80      -1.435   9.496 -22.948  1.00 76.94           H
ATOM    985 2HB  LYS A  80      -0.617   8.386 -21.867  1.00 76.94           H
ATOM    986  CG  LYS A  80       0.712   9.710 -22.932  1.00 76.94           C
ATOM    987 1HG  LYS A  80       0.711  10.278 -23.862  1.00 76.94           H
ATOM    988 2HG  LYS A  80       0.723  10.433 -22.116  1.00 76.94           H
ATOM    989  CD  LYS A  80       1.965   8.836 -22.863  1.00 76.94           C
ATOM    990 1HD  LYS A  80       1.897   8.162 -22.009  1.00 76.94           H
ATOM    991 2HD  LYS A  80       2.028   8.213 -23.755  1.00 76.94           H
ATOM    992  CE  LYS A  80       3.226   9.694 -22.743  1.00 76.94           C
ATOM    993 1HE  LYS A  80       3.170  10.533 -23.437  1.00 76.94           H
ATOM    994 2HE  LYS A  80       3.293  10.114 -21.740  1.00 76.94           H
ATOM    995  NZ  LYS A  80       4.432   8.885 -23.030  1.00 76.94           N
ATOM    996 1HZ  LYS A  80       5.262   9.422 -22.802  1.00 76.94           H
ATOM    997 2HZ  LYS A  80       4.413   8.039 -22.472  1.00 76.94           H
ATOM    998 3HZ  LYS A  80       4.449   8.640 -24.014  1.00 76.94           H
ATOM    999  HN  LYS A  80      -0.410   9.370 -25.280  1.00 76.94           H
ATOM   1000  N   THR A  81      -2.013   6.058 -23.076  1.00 79.04           N
ATOM   1001  CA  THR A  81      -3.270   5.347 -22.909  1.00 79.04           C
ATOM   1002  C   THR A  81      -3.812   5.550 -21.492  1.00 79.04           C
ATOM   1003  O   THR A  81      -3.110   6.064 -20.623  1.00 79.04           O
ATOM   1004  HA  THR A  81      -4.001   5.775 -23.595  1.00 79.04           H
ATOM   1005  CB  THR A  81      -3.033   3.878 -23.264  1.00 79.04           C
ATOM   1006  HB  THR A  81      -3.973   3.327 -23.285  1.00 79.04           H
ATOM   1007  OG1 THR A  81      -2.083   3.436 -22.299  1.00 79.04           O
ATOM   1008  HG1 THR A  81      -1.166   3.738 -22.559  1.00 79.04           H
ATOM   1009  CG2 THR A  81      -2.312   3.708 -24.603  1.00 79.04           C
ATOM   1010 1HG2 THR A  81      -1.342   4.203 -24.558  1.00 79.04           H
ATOM   1011 2HG2 THR A  81      -2.911   4.154 -25.397  1.00 79.04           H
ATOM   1012 3HG2 THR A  81      -2.170   2.647 -24.807  1.00 79.04           H
ATOM   1013  HN  THR A  81      -1.286   5.784 -22.447  1.00 79.04           H
ATOM   1014  N   MET A  82      -5.056   5.135 -21.305  1.00 84.15           N
ATOM   1015  CA  MET A  82      -5.681   5.211 -19.995  1.00 84.15           C
ATOM   1016  C   MET A  82      -4.882   4.417 -18.959  1.00 84.15           C
ATOM   1017  O   MET A  82      -4.671   4.885 -17.841  1.00 84.15           O
ATOM   1018  HA  MET A  82      -5.681   6.269 -19.731  1.00 84.15           H
ATOM   1019  CB  MET A  82      -7.105   4.657 -20.075  1.00 84.15           C
ATOM   1020 1HB  MET A  82      -7.709   5.290 -20.726  1.00 84.15           H
ATOM   1021 2HB  MET A  82      -7.088   3.664 -20.522  1.00 84.15           H
ATOM   1022  CG  MET A  82      -7.745   4.587 -18.687  1.00 84.15           C
ATOM   1023 1HG  MET A  82      -7.359   3.725 -18.143  1.00 84.15           H
ATOM   1024 2HG  MET A  82      -7.479   5.473 -18.110  1.00 84.15           H
ATOM   1025  SD  MET A  82      -9.519   4.468 -18.838  1.00 84.15           S
ATOM   1026  CE  MET A  82     -10.002   4.907 -17.177  1.00 84.15           C
ATOM   1027 1HE  MET A  82      -9.569   4.197 -16.473  1.00 84.15           H
ATOM   1028 2HE  MET A  82      -9.644   5.911 -16.948  1.00 84.15           H
ATOM   1029 3HE  MET A  82     -11.089   4.882 -17.096  1.00 84.15           H
ATOM   1030  HN  MET A  82      -5.634   4.754 -22.026  1.00 84.15           H
ATOM   1031  N   THR A  83      -4.459   3.230 -19.369  1.00 83.09           N
ATOM   1032  CA  THR A  83      -3.595   2.414 -18.532  1.00 83.09           C
ATOM   1033  C   THR A  83      -2.351   3.203 -18.121  1.00 83.09           C
ATOM   1034  O   THR A  83      -1.948   3.173 -16.959  1.00 83.09           O
ATOM   1035  HA  THR A  83      -4.135   2.169 -17.617  1.00 83.09           H
ATOM   1036  CB  THR A  83      -3.275   1.128 -19.296  1.00 83.09           C
ATOM   1037  HB  THR A  83      -2.735   1.347 -20.217  1.00 83.09           H
ATOM   1038  OG1 THR A  83      -4.542   0.497 -19.461  1.00 83.09           O
ATOM   1039  HG1 THR A  83      -5.276   1.159 -19.310  1.00 83.09           H
ATOM   1040  CG2 THR A  83      -2.469   0.134 -18.457  1.00 83.09           C
ATOM   1041 1HG2 THR A  83      -3.039  -0.137 -17.568  1.00 83.09           H
ATOM   1042 2HG2 THR A  83      -1.526   0.591 -18.158  1.00 83.09           H
ATOM   1043 3HG2 THR A  83      -2.269  -0.761 -19.047  1.00 83.09           H
ATOM   1044  HN  THR A  83      -4.696   2.826 -20.252  1.00 83.09           H
ATOM   1045  N   ASP A  84      -1.776   3.891 -19.097  1.00 83.51           N
ATOM   1046  CA  ASP A  84      -0.533   4.610 -18.875  1.00 83.51           C
ATOM   1047  C   ASP A  84      -0.747   5.668 -17.791  1.00 83.51           C
ATOM   1048  O   ASP A  84       0.137   5.908 -16.970  1.00 83.51           O
ATOM   1049  HA  ASP A  84       0.189   3.848 -18.578  1.00 83.51           H
ATOM   1050  CB  ASP A  84      -0.074   5.323 -20.148  1.00 83.51           C
ATOM   1051 1HB  ASP A  84      -0.847   6.017 -20.479  1.00 83.51           H
ATOM   1052 2HB  ASP A  84       0.817   5.915 -19.936  1.00 83.51           H
ATOM   1053  CG  ASP A  84       0.228   4.318 -21.261  1.00 83.51           C
ATOM   1054  OD1 ASP A  84       0.963   3.351 -20.969  1.00 83.51           O
ATOM   1055  OD2 ASP A  84      -0.284   4.540 -22.380  1.00 83.51           O
ATOM   1056  HN  ASP A  84      -2.145   3.962 -20.024  1.00 83.51           H
ATOM   1057  N   MET A  85      -1.926   6.272 -17.823  1.00 88.68           N
ATOM   1058  CA  MET A  85      -2.255   7.321 -16.873  1.00 88.68           C
ATOM   1059  C   MET A  85      -2.268   6.781 -15.442  1.00 88.68           C
ATOM   1060  O   MET A  85      -1.762   7.428 -14.526  1.00 88.68           O
ATOM   1061  HA  MET A  85      -1.469   8.070 -16.980  1.00 88.68           H
ATOM   1062  CB  MET A  85      -3.628   7.904 -17.212  1.00 88.68           C
ATOM   1063 1HB  MET A  85      -3.649   8.211 -18.258  1.00 88.68           H
ATOM   1064 2HB  MET A  85      -4.393   7.137 -17.090  1.00 88.68           H
ATOM   1065  CG  MET A  85      -3.952   9.101 -16.316  1.00 88.68           C
ATOM   1066 1HG  MET A  85      -4.941   9.490 -16.558  1.00 88.68           H
ATOM   1067 2HG  MET A  85      -3.979   8.789 -15.273  1.00 88.68           H
ATOM   1068  SD  MET A  85      -2.725  10.378 -16.538  1.00 88.68           S
ATOM   1069  CE  MET A  85      -3.108  10.891 -18.204  1.00 88.68           C
ATOM   1070 1HE  MET A  85      -2.993  10.044 -18.880  1.00 88.68           H
ATOM   1071 2HE  MET A  85      -4.136  11.252 -18.246  1.00 88.68           H
ATOM   1072 3HE  MET A  85      -2.430  11.690 -18.503  1.00 88.68           H
ATOM   1073  HN  MET A  85      -2.647   6.056 -18.481  1.00 88.68           H
ATOM   1074  N   PHE A  86      -2.852   5.601 -15.294  1.00 90.06           N
ATOM   1075  CA  PHE A  86      -2.948   4.972 -13.988  1.00 90.06           C
ATOM   1076  C   PHE A  86      -1.575   4.502 -13.504  1.00 90.06           C
ATOM   1077  O   PHE A  86      -1.259   4.611 -12.320  1.00 90.06           O
ATOM   1078  HA  PHE A  86      -3.338   5.720 -13.297  1.00 90.06           H
ATOM   1079  CB  PHE A  86      -3.865   3.758 -14.142  1.00 90.06           C
ATOM   1080 1HB  PHE A  86      -3.469   3.114 -14.927  1.00 90.06           H
ATOM   1081 2HB  PHE A  86      -3.846   3.181 -13.217  1.00 90.06           H
ATOM   1082  CG  PHE A  86      -5.315   4.112 -14.476  1.00 90.06           C
ATOM   1083  CD1 PHE A  86      -5.894   5.207 -13.916  1.00 90.06           C
ATOM   1084  HD1 PHE A  86      -5.325   5.833 -13.229  1.00 90.06           H
ATOM   1085  CD2 PHE A  86      -6.026   3.331 -15.334  1.00 90.06           C
ATOM   1086  HD2 PHE A  86      -5.562   2.453 -15.783  1.00 90.06           H
ATOM   1087  CE1 PHE A  86      -7.241   5.536 -14.226  1.00 90.06           C
ATOM   1088  HE1 PHE A  86      -7.705   6.414 -13.777  1.00 90.06           H
ATOM   1089  CE2 PHE A  86      -7.372   3.659 -15.644  1.00 90.06           C
ATOM   1090  HE2 PHE A  86      -7.941   3.033 -16.331  1.00 90.06           H
ATOM   1091  CZ  PHE A  86      -7.951   4.755 -15.083  1.00 90.06           C
ATOM   1092  HZ  PHE A  86      -8.984   5.007 -15.321  1.00 90.06           H
ATOM   1093  HN  PHE A  86      -3.254   5.078 -16.045  1.00 90.06           H
ATOM   1094  N   LEU A  87      -0.796   3.987 -14.444  1.00 87.85           N
ATOM   1095  CA  LEU A  87       0.538   3.505 -14.129  1.00 87.85           C
ATOM   1096  C   LEU A  87       1.381   4.663 -13.591  1.00 87.85           C
ATOM   1097  O   LEU A  87       2.180   4.480 -12.674  1.00 87.85           O
ATOM   1098  HA  LEU A  87       0.438   2.756 -13.343  1.00 87.85           H
ATOM   1099  CB  LEU A  87       1.156   2.807 -15.342  1.00 87.85           C
ATOM   1100 1HB  LEU A  87       1.085   3.478 -16.198  1.00 87.85           H
ATOM   1101 2HB  LEU A  87       2.217   2.651 -15.146  1.00 87.85           H
ATOM   1102  CG  LEU A  87       0.535   1.463 -15.731  1.00 87.85           C
ATOM   1103  HG  LEU A  87      -0.522   1.624 -15.942  1.00 87.85           H
ATOM   1104  CD1 LEU A  87       1.173   0.914 -17.009  1.00 87.85           C
ATOM   1105 1HD1 LEU A  87       1.017   1.620 -17.825  1.00 87.85           H
ATOM   1106 2HD1 LEU A  87       2.242   0.773 -16.850  1.00 87.85           H
ATOM   1107 3HD1 LEU A  87       0.713  -0.041 -17.263  1.00 87.85           H
ATOM   1108  CD2 LEU A  87       0.620   0.465 -14.574  1.00 87.85           C
ATOM   1109 1HD2 LEU A  87       1.664   0.304 -14.309  1.00 87.85           H
ATOM   1110 2HD2 LEU A  87       0.083   0.862 -13.713  1.00 87.85           H
ATOM   1111 3HD2 LEU A  87       0.172  -0.481 -14.877  1.00 87.85           H
ATOM   1112  HN  LEU A  87      -1.062   3.898 -15.403  1.00 87.85           H
ATOM   1113  N   LEU A  88       1.174   5.829 -14.185  1.00 89.81           N
ATOM   1114  CA  LEU A  88       1.892   7.021 -13.765  1.00 89.81           C
ATOM   1115  C   LEU A  88       1.541   7.335 -12.309  1.00 89.81           C
ATOM   1116  O   LEU A  88       2.430   7.513 -11.477  1.00 89.81           O
ATOM   1117  HA  LEU A  88       2.957   6.798 -13.823  1.00 89.81           H
ATOM   1118  CB  LEU A  88       1.618   8.178 -14.727  1.00 89.81           C
ATOM   1119 1HB  LEU A  88       2.030   7.919 -15.702  1.00 89.81           H
ATOM   1120 2HB  LEU A  88       0.540   8.273 -14.852  1.00 89.81           H
ATOM   1121  CG  LEU A  88       2.178   9.541 -14.313  1.00 89.81           C
ATOM   1122  HG  LEU A  88       1.868   9.740 -13.287  1.00 89.81           H
ATOM   1123  CD1 LEU A  88       3.708   9.533 -14.331  1.00 89.81           C
ATOM   1124 1HD1 LEU A  88       4.075   8.779 -13.635  1.00 89.81           H
ATOM   1125 2HD1 LEU A  88       4.058   9.302 -15.337  1.00 89.81           H
ATOM   1126 3HD1 LEU A  88       4.079  10.514 -14.033  1.00 89.81           H
ATOM   1127  CD2 LEU A  88       1.600  10.658 -15.184  1.00 89.81           C
ATOM   1128 1HD2 LEU A  88       1.858  10.476 -16.228  1.00 89.81           H
ATOM   1129 2HD2 LEU A  88       0.515  10.678 -15.077  1.00 89.81           H
ATOM   1130 3HD2 LEU A  88       2.014  11.616 -14.869  1.00 89.81           H
ATOM   1131  HN  LEU A  88       0.531   5.967 -14.938  1.00 89.81           H
ATOM   1132  N   ASN A  89       0.244   7.394 -12.045  1.00 93.46           N
ATOM   1133  CA  ASN A  89      -0.236   7.805 -10.737  1.00 93.46           C
ATOM   1134  C   ASN A  89       0.204   6.779  -9.691  1.00 93.46           C
ATOM   1135  O   ASN A  89       0.430   7.125  -8.533  1.00 93.46           O
ATOM   1136  HA  ASN A  89       0.203   8.788 -10.567  1.00 93.46           H
ATOM   1137  CB  ASN A  89      -1.764   7.882 -10.710  1.00 93.46           C
ATOM   1138 1HB  ASN A  89      -2.183   7.063 -11.295  1.00 93.46           H
ATOM   1139 2HB  ASN A  89      -2.120   7.757  -9.687  1.00 93.46           H
ATOM   1140  CG  ASN A  89      -2.256   9.219 -11.267  1.00 93.46           C
ATOM   1141  OD1 ASN A  89      -2.542  10.156 -10.541  1.00 93.46           O
ATOM   1142  ND2 ASN A  89      -2.338   9.255 -12.594  1.00 93.46           N
ATOM   1143 1HD2 ASN A  89      -2.088   8.450 -13.133  1.00 93.46           H
ATOM   1144 2HD2 ASN A  89      -2.650  10.086 -13.054  1.00 93.46           H
ATOM   1145  HN  ASN A  89      -0.472   7.167 -12.706  1.00 93.46           H
ATOM   1146  N   LEU A  90       0.313   5.536 -10.138  1.00 91.88           N
ATOM   1147  CA  LEU A  90       0.736   4.459  -9.258  1.00 91.88           C
ATOM   1148  C   LEU A  90       2.177   4.708  -8.810  1.00 91.88           C
ATOM   1149  O   LEU A  90       2.492   4.589  -7.627  1.00 91.88           O
ATOM   1150  HA  LEU A  90       0.092   4.484  -8.379  1.00 91.88           H
ATOM   1151  CB  LEU A  90       0.527   3.102  -9.934  1.00 91.88           C
ATOM   1152 1HB  LEU A  90      -0.426   3.124 -10.462  1.00 91.88           H
ATOM   1153 2HB  LEU A  90       1.306   2.970 -10.686  1.00 91.88           H
ATOM   1154  CG  LEU A  90       0.538   1.884  -9.009  1.00 91.88           C
ATOM   1155  HG  LEU A  90       1.331   2.020  -8.274  1.00 91.88           H
ATOM   1156  CD1 LEU A  90      -0.778   1.768  -8.239  1.00 91.88           C
ATOM   1157 1HD1 LEU A  90      -0.925   2.664  -7.635  1.00 91.88           H
ATOM   1158 2HD1 LEU A  90      -1.604   1.665  -8.943  1.00 91.88           H
ATOM   1159 3HD1 LEU A  90      -0.743   0.894  -7.589  1.00 91.88           H
ATOM   1160  CD2 LEU A  90       0.860   0.607  -9.789  1.00 91.88           C
ATOM   1161 1HD2 LEU A  90       0.106   0.453 -10.561  1.00 91.88           H
ATOM   1162 2HD2 LEU A  90       1.842   0.702 -10.253  1.00 91.88           H
ATOM   1163 3HD2 LEU A  90       0.862  -0.244  -9.107  1.00 91.88           H
ATOM   1164  HN  LEU A  90       0.120   5.261 -11.079  1.00 91.88           H
ATOM   1165  N   ALA A  91       3.014   5.050  -9.779  1.00 92.88           N
ATOM   1166  CA  ALA A  91       4.423   5.277  -9.505  1.00 92.88           C
ATOM   1167  C   ALA A  91       4.568   6.476  -8.566  1.00 92.88           C
ATOM   1168  O   ALA A  91       5.451   6.494  -7.709  1.00 92.88           O
ATOM   1169  HA  ALA A  91       4.812   4.388  -9.009  1.00 92.88           H
ATOM   1170  CB  ALA A  91       5.173   5.475 -10.824  1.00 92.88           C
ATOM   1171 1HB  ALA A  91       5.063   4.584 -11.442  1.00 92.88           H
ATOM   1172 2HB  ALA A  91       4.762   6.336 -11.350  1.00 92.88           H
ATOM   1173 3HB  ALA A  91       6.230   5.646 -10.618  1.00 92.88           H
ATOM   1174  HN  ALA A  91       2.744   5.171 -10.734  1.00 92.88           H
ATOM   1175  N   ILE A  92       3.690   7.449  -8.759  1.00 94.80           N
ATOM   1176  CA  ILE A  92       3.703   8.644  -7.933  1.00 94.80           C
ATOM   1177  C   ILE A  92       3.334   8.270  -6.496  1.00 94.80           C
ATOM   1178  O   ILE A  92       3.980   8.716  -5.549  1.00 94.80           O
ATOM   1179  HA  ILE A  92       4.722   9.033  -7.937  1.00 94.80           H
ATOM   1180  CB  ILE A  92       2.804   9.724  -8.538  1.00 94.80           C
ATOM   1181  HB  ILE A  92       1.839   9.274  -8.771  1.00 94.80           H
ATOM   1182  CG1 ILE A  92       3.386  10.249  -9.852  1.00 94.80           C
ATOM   1183 1HG1 ILE A  92       4.283  10.833  -9.649  1.00 94.80           H
ATOM   1184 2HG1 ILE A  92       3.687   9.411 -10.481  1.00 94.80           H
ATOM   1185  CG2 ILE A  92       2.547  10.850  -7.535  1.00 94.80           C
ATOM   1186 1HG2 ILE A  92       2.058  10.443  -6.650  1.00 94.80           H
ATOM   1187 2HG2 ILE A  92       3.496  11.305  -7.249  1.00 94.80           H
ATOM   1188 3HG2 ILE A  92       1.906  11.604  -7.991  1.00 94.80           H
ATOM   1189  CD1 ILE A  92       2.366  11.112 -10.598  1.00 94.80           C
ATOM   1190 1HD1 ILE A  92       1.480  10.516 -10.821  1.00 94.80           H
ATOM   1191 2HD1 ILE A  92       2.085  11.961  -9.976  1.00 94.80           H
ATOM   1192 3HD1 ILE A  92       2.805  11.472 -11.528  1.00 94.80           H
ATOM   1193  HN  ILE A  92       2.979   7.429  -9.462  1.00 94.80           H
ATOM   1194  N   ALA A  93       2.295   7.456  -6.379  1.00 95.58           N
ATOM   1195  CA  ALA A  93       1.791   7.069  -5.072  1.00 95.58           C
ATOM   1196  C   ALA A  93       2.889   6.329  -4.305  1.00 95.58           C
ATOM   1197  O   ALA A  93       3.074   6.551  -3.110  1.00 95.58           O
ATOM   1198  HA  ALA A  93       1.534   7.981  -4.532  1.00 95.58           H
ATOM   1199  CB  ALA A  93       0.527   6.223  -5.242  1.00 95.58           C
ATOM   1200 1HB  ALA A  93      -0.231   6.805  -5.766  1.00 95.58           H
ATOM   1201 2HB  ALA A  93       0.763   5.330  -5.819  1.00 95.58           H
ATOM   1202 3HB  ALA A  93       0.150   5.934  -4.261  1.00 95.58           H
ATOM   1203  HN  ALA A  93       1.801   7.064  -7.155  1.00 95.58           H
ATOM   1204  N   ASP A  94       3.589   5.465  -5.025  1.00 95.09           N
ATOM   1205  CA  ASP A  94       4.652   4.677  -4.423  1.00 95.09           C
ATOM   1206  C   ASP A  94       5.761   5.613  -3.937  1.00 95.09           C
ATOM   1207  O   ASP A  94       6.258   5.465  -2.822  1.00 95.09           O
ATOM   1208  HA  ASP A  94       4.178   4.133  -3.607  1.00 95.09           H
ATOM   1209  CB  ASP A  94       5.262   3.708  -5.438  1.00 95.09           C
ATOM   1210 1HB  ASP A  94       5.397   4.214  -6.394  1.00 95.09           H
ATOM   1211 2HB  ASP A  94       6.250   3.397  -5.100  1.00 95.09           H
ATOM   1212  CG  ASP A  94       4.370   2.479  -5.627  1.00 95.09           C
ATOM   1213  OD1 ASP A  94       3.692   2.113  -4.642  1.00 95.09           O
ATOM   1214  OD2 ASP A  94       4.387   1.934  -6.752  1.00 95.09           O
ATOM   1215  HN  ASP A  94       3.440   5.299  -6.000  1.00 95.09           H
ATOM   1216  N   LEU A  95       6.116   6.555  -4.798  1.00 96.11           N
ATOM   1217  CA  LEU A  95       7.200   7.475  -4.496  1.00 96.11           C
ATOM   1218  C   LEU A  95       6.873   8.236  -3.210  1.00 96.11           C
ATOM   1219  O   LEU A  95       7.733   8.398  -2.345  1.00 96.11           O
ATOM   1220  HA  LEU A  95       8.097   6.879  -4.327  1.00 96.11           H
ATOM   1221  CB  LEU A  95       7.481   8.384  -5.695  1.00 96.11           C
ATOM   1222 1HB  LEU A  95       6.527   8.698  -6.118  1.00 96.11           H
ATOM   1223 2HB  LEU A  95       7.981   9.282  -5.334  1.00 96.11           H
ATOM   1224  CG  LEU A  95       8.329   7.776  -6.814  1.00 96.11           C
ATOM   1225  HG  LEU A  95       7.810   6.896  -7.196  1.00 96.11           H
ATOM   1226  CD1 LEU A  95       8.480   8.754  -7.980  1.00 96.11           C
ATOM   1227 1HD1 LEU A  95       7.495   8.997  -8.380  1.00 96.11           H
ATOM   1228 2HD1 LEU A  95       8.964   9.665  -7.630  1.00 96.11           H
ATOM   1229 3HD1 LEU A  95       9.087   8.296  -8.762  1.00 96.11           H
ATOM   1230  CD2 LEU A  95       9.684   7.305  -6.281  1.00 96.11           C
ATOM   1231 1HD2 LEU A  95      10.221   8.153  -5.856  1.00 96.11           H
ATOM   1232 2HD2 LEU A  95       9.529   6.550  -5.510  1.00 96.11           H
ATOM   1233 3HD2 LEU A  95      10.266   6.877  -7.097  1.00 96.11           H
ATOM   1234  HN  LEU A  95       5.679   6.695  -5.687  1.00 96.11           H
ATOM   1235  N   LEU A  96       5.629   8.683  -3.125  1.00 96.00           N
ATOM   1236  CA  LEU A  96       5.208   9.516  -2.011  1.00 96.00           C
ATOM   1237  C   LEU A  96       5.439   8.762  -0.700  1.00 96.00           C
ATOM   1238  O   LEU A  96       5.872   9.350   0.290  1.00 96.00           O
ATOM   1239  HA  LEU A  96       5.837  10.406  -2.013  1.00 96.00           H
ATOM   1240  CB  LEU A  96       3.764   9.982  -2.207  1.00 96.00           C
ATOM   1241 1HB  LEU A  96       3.156   9.116  -2.472  1.00 96.00           H
ATOM   1242 2HB  LEU A  96       3.390  10.352  -1.252  1.00 96.00           H
ATOM   1243  CG  LEU A  96       3.546  11.066  -3.263  1.00 96.00           C
ATOM   1244  HG  LEU A  96       3.835  10.661  -4.233  1.00 96.00           H
ATOM   1245  CD1 LEU A  96       2.068  11.452  -3.357  1.00 96.00           C
ATOM   1246 1HD1 LEU A  96       1.480  10.575  -3.630  1.00 96.00           H
ATOM   1247 2HD1 LEU A  96       1.729  11.831  -2.393  1.00 96.00           H
ATOM   1248 3HD1 LEU A  96       1.941  12.224  -4.116  1.00 96.00           H
ATOM   1249  CD2 LEU A  96       4.439  12.280  -2.996  1.00 96.00           C
ATOM   1250 1HD2 LEU A  96       4.204  12.695  -2.016  1.00 96.00           H
ATOM   1251 2HD2 LEU A  96       5.484  11.973  -3.020  1.00 96.00           H
ATOM   1252 3HD2 LEU A  96       4.264  13.035  -3.762  1.00 96.00           H
ATOM   1253  HN  LEU A  96       4.916   8.486  -3.798  1.00 96.00           H
ATOM   1254  N   PHE A  97       5.139   7.472  -0.736  1.00 96.68           N
ATOM   1255  CA  PHE A  97       5.288   6.636   0.444  1.00 96.68           C
ATOM   1256  C   PHE A  97       6.765   6.369   0.743  1.00 96.68           C
ATOM   1257  O   PHE A  97       7.203   6.496   1.885  1.00 96.68           O
ATOM   1258  HA  PHE A  97       4.842   7.174   1.280  1.00 96.68           H
ATOM   1259  CB  PHE A  97       4.593   5.308   0.141  1.00 96.68           C
ATOM   1260 1HB  PHE A  97       3.517   5.474   0.097  1.00 96.68           H
ATOM   1261 2HB  PHE A  97       4.903   4.964  -0.846  1.00 96.68           H
ATOM   1262  CG  PHE A  97       4.883   4.207   1.163  1.00 96.68           C
ATOM   1263  CD1 PHE A  97       5.491   3.056   0.769  1.00 96.68           C
ATOM   1264  HD1 PHE A  97       5.773   2.918  -0.275  1.00 96.68           H
ATOM   1265  CD2 PHE A  97       4.532   4.379   2.466  1.00 96.68           C
ATOM   1266  HD2 PHE A  97       4.044   5.301   2.781  1.00 96.68           H
ATOM   1267  CE1 PHE A  97       5.760   2.034   1.718  1.00 96.68           C
ATOM   1268  HE1 PHE A  97       6.248   1.112   1.402  1.00 96.68           H
ATOM   1269  CE2 PHE A  97       4.801   3.357   3.414  1.00 96.68           C
ATOM   1270  HE2 PHE A  97       4.519   3.495   4.458  1.00 96.68           H
ATOM   1271  CZ  PHE A  97       5.409   2.206   3.020  1.00 96.68           C
ATOM   1272  HZ  PHE A  97       5.616   1.422   3.749  1.00 96.68           H
ATOM   1273  HN  PHE A  97       4.801   6.999  -1.549  1.00 96.68           H
ATOM   1274  N   LEU A  98       7.491   6.003  -0.303  1.00 96.36           N
ATOM   1275  CA  LEU A  98       8.867   5.564  -0.142  1.00 96.36           C
ATOM   1276  C   LEU A  98       9.662   6.648   0.589  1.00 96.36           C
ATOM   1277  O   LEU A  98      10.532   6.342   1.403  1.00 96.36           O
ATOM   1278  HA  LEU A  98       8.853   4.668   0.478  1.00 96.36           H
ATOM   1279  CB  LEU A  98       9.465   5.170  -1.494  1.00 96.36           C
ATOM   1280 1HB  LEU A  98       9.277   5.977  -2.202  1.00 96.36           H
ATOM   1281 2HB  LEU A  98      10.546   5.091  -1.381  1.00 96.36           H
ATOM   1282  CG  LEU A  98       8.946   3.865  -2.102  1.00 96.36           C
ATOM   1283  HG  LEU A  98       7.862   3.846  -1.994  1.00 96.36           H
ATOM   1284  CD1 LEU A  98       9.254   3.798  -3.599  1.00 96.36           C
ATOM   1285 1HD1 LEU A  98       8.774   4.635  -4.107  1.00 96.36           H
ATOM   1286 2HD1 LEU A  98      10.332   3.850  -3.752  1.00 96.36           H
ATOM   1287 3HD1 LEU A  98       8.874   2.860  -4.006  1.00 96.36           H
ATOM   1288  CD2 LEU A  98       9.497   2.652  -1.349  1.00 96.36           C
ATOM   1289 1HD2 LEU A  98      10.586   2.655  -1.403  1.00 96.36           H
ATOM   1290 2HD2 LEU A  98       9.185   2.700  -0.305  1.00 96.36           H
ATOM   1291 3HD2 LEU A  98       9.113   1.738  -1.801  1.00 96.36           H
ATOM   1292  HN  LEU A  98       7.155   6.004  -1.245  1.00 96.36           H
ATOM   1293  N   VAL A  99       9.333   7.892   0.273  1.00 96.43           N
ATOM   1294  CA  VAL A  99      10.045   9.022   0.846  1.00 96.43           C
ATOM   1295  C   VAL A  99       9.869   9.013   2.366  1.00 96.43           C
ATOM   1296  O   VAL A  99      10.635   9.650   3.087  1.00 96.43           O
ATOM   1297  HA  VAL A  99      11.102   8.897   0.615  1.00 96.43           H
ATOM   1298  CB  VAL A  99       9.569  10.324   0.197  1.00 96.43           C
ATOM   1299  HB  VAL A  99       8.480  10.343   0.245  1.00 96.43           H
ATOM   1300  CG1 VAL A  99      10.094  11.541   0.961  1.00 96.43           C
ATOM   1301 1HG1 VAL A  99       9.732  11.510   1.988  1.00 96.43           H
ATOM   1302 2HG1 VAL A  99      11.184  11.528   0.959  1.00 96.43           H
ATOM   1303 3HG1 VAL A  99       9.741  12.452   0.478  1.00 96.43           H
ATOM   1304  CG2 VAL A  99       9.976  10.383  -1.276  1.00 96.43           C
ATOM   1305 1HG2 VAL A  99      11.062  10.329  -1.355  1.00 96.43           H
ATOM   1306 2HG2 VAL A  99       9.531   9.543  -1.810  1.00 96.43           H
ATOM   1307 3HG2 VAL A  99       9.625  11.318  -1.713  1.00 96.43           H
ATOM   1308  HN  VAL A  99       8.598   8.133  -0.360  1.00 96.43           H
ATOM   1309  N   THR A 100       8.855   8.283   2.808  1.00 95.62           N
ATOM   1310  CA  THR A 100       8.535   8.227   4.224  1.00 95.62           C
ATOM   1311  C   THR A 100       9.350   7.131   4.913  1.00 95.62           C
ATOM   1312  O   THR A 100       9.470   7.119   6.137  1.00 95.62           O
ATOM   1313  HA  THR A 100       8.823   9.175   4.679  1.00 95.62           H
ATOM   1314  CB  THR A 100       7.023   8.035   4.359  1.00 95.62           C
ATOM   1315  HB  THR A 100       6.693   8.247   5.376  1.00 95.62           H
ATOM   1316  OG1 THR A 100       6.800   6.702   3.906  1.00 95.62           O
ATOM   1317  HG1 THR A 100       6.767   6.682   2.906  1.00 95.62           H
ATOM   1318  CG2 THR A 100       6.232   8.900   3.375  1.00 95.62           C
ATOM   1319 1HG2 THR A 100       6.514   8.640   2.355  1.00 95.62           H
ATOM   1320 2HG2 THR A 100       6.454   9.952   3.557  1.00 95.62           H
ATOM   1321 3HG2 THR A 100       5.165   8.725   3.514  1.00 95.62           H
ATOM   1322  HN  THR A 100       8.260   7.737   2.218  1.00 95.62           H
ATOM   1323  N   LEU A 101       9.890   6.238   4.097  1.00 95.34           N
ATOM   1324  CA  LEU A 101      10.548   5.051   4.616  1.00 95.34           C
ATOM   1325  C   LEU A 101      11.785   5.466   5.415  1.00 95.34           C
ATOM   1326  O   LEU A 101      12.057   4.911   6.478  1.00 95.34           O
ATOM   1327  HA  LEU A 101       9.848   4.560   5.293  1.00 95.34           H
ATOM   1328  CB  LEU A 101      10.849   4.067   3.484  1.00 95.34           C
ATOM   1329 1HB  LEU A 101      11.355   4.607   2.684  1.00 95.34           H
ATOM   1330 2HB  LEU A 101      11.549   3.319   3.856  1.00 95.34           H
ATOM   1331  CG  LEU A 101       9.641   3.342   2.887  1.00 95.34           C
ATOM   1332  HG  LEU A 101       9.016   4.078   2.382  1.00 95.34           H
ATOM   1333  CD1 LEU A 101      10.079   2.323   1.833  1.00 95.34           C
ATOM   1334 1HD1 LEU A 101      10.611   2.836   1.031  1.00 95.34           H
ATOM   1335 2HD1 LEU A 101      10.738   1.586   2.292  1.00 95.34           H
ATOM   1336 3HD1 LEU A 101       9.201   1.822   1.424  1.00 95.34           H
ATOM   1337  CD2 LEU A 101       8.789   2.701   3.984  1.00 95.34           C
ATOM   1338 1HD2 LEU A 101       9.391   1.980   4.537  1.00 95.34           H
ATOM   1339 2HD2 LEU A 101       8.431   3.473   4.664  1.00 95.34           H
ATOM   1340 3HD2 LEU A 101       7.937   2.192   3.532  1.00 95.34           H
ATOM   1341  HN  LEU A 101       9.883   6.315   3.100  1.00 95.34           H
ATOM   1342  N   PRO A 102      12.553   6.447   4.920  1.00 94.96           N
ATOM   1343  CA  PRO A 102      13.755   6.893   5.629  1.00 94.96           C
ATOM   1344  C   PRO A 102      13.469   7.262   7.075  1.00 94.96           C
ATOM   1345  O   PRO A 102      14.256   6.949   7.967  1.00 94.96           O
ATOM   1346  HA  PRO A 102      14.482   6.083   5.679  1.00 94.96           H
ATOM   1347  CB  PRO A 102      14.225   8.103   4.818  1.00 94.96           C
ATOM   1348 1HB  PRO A 102      13.810   9.032   5.207  1.00 94.96           H
ATOM   1349 2HB  PRO A 102      15.310   8.204   4.841  1.00 94.96           H
ATOM   1350  CG  PRO A 102      13.718   7.804   3.412  1.00 94.96           C
ATOM   1351 1HG  PRO A 102      13.658   8.706   2.803  1.00 94.96           H
ATOM   1352 2HG  PRO A 102      14.378   7.118   2.881  1.00 94.96           H
ATOM   1353  CD  PRO A 102      12.348   7.196   3.667  1.00 94.96           C
ATOM   1354 1HD  PRO A 102      11.580   7.961   3.780  1.00 94.96           H
ATOM   1355 2HD  PRO A 102      12.033   6.550   2.848  1.00 94.96           H
ATOM   1356  N   PHE A 103      12.337   7.923   7.272  1.00 94.46           N
ATOM   1357  CA  PHE A 103      11.961   8.385   8.597  1.00 94.46           C
ATOM   1358  C   PHE A 103      11.608   7.208   9.509  1.00 94.46           C
ATOM   1359  O   PHE A 103      11.949   7.209  10.690  1.00 94.46           O
ATOM   1360  HA  PHE A 103      12.818   8.917   9.009  1.00 94.46           H
ATOM   1361  CB  PHE A 103      10.725   9.271   8.427  1.00 94.46           C
ATOM   1362 1HB  PHE A 103       9.948   8.701   7.918  1.00 94.46           H
ATOM   1363 2HB  PHE A 103      10.337   9.529   9.413  1.00 94.46           H
ATOM   1364  CG  PHE A 103      10.987  10.560   7.645  1.00 94.46           C
ATOM   1365  CD1 PHE A 103      11.394  11.681   8.299  1.00 94.46           C
ATOM   1366  HD1 PHE A 103      11.534  11.661   9.380  1.00 94.46           H
ATOM   1367  CD2 PHE A 103      10.812  10.585   6.297  1.00 94.46           C
ATOM   1368  HD2 PHE A 103      10.486   9.686   5.773  1.00 94.46           H
ATOM   1369  CE1 PHE A 103      11.636  12.877   7.573  1.00 94.46           C
ATOM   1370  HE1 PHE A 103      11.962  13.776   8.097  1.00 94.46           H
ATOM   1371  CE2 PHE A 103      11.055  11.781   5.571  1.00 94.46           C
ATOM   1372  HE2 PHE A 103      10.915  11.801   4.490  1.00 94.46           H
ATOM   1373  CZ  PHE A 103      11.462  12.902   6.225  1.00 94.46           C
ATOM   1374  HZ  PHE A 103      11.648  13.820   5.668  1.00 94.46           H
ATOM   1375  HN  PHE A 103      11.685   8.142   6.546  1.00 94.46           H
ATOM   1376  N   TRP A 104      10.929   6.231   8.925  1.00 92.48           N
ATOM   1377  CA  TRP A 104      10.573   5.027   9.655  1.00 92.48           C
ATOM   1378  C   TRP A 104      11.867   4.356  10.120  1.00 92.48           C
ATOM   1379  O   TRP A 104      11.938   3.841  11.235  1.00 92.48           O
ATOM   1380  HA  TRP A 104       9.977   5.324  10.518  1.00 92.48           H
ATOM   1381  CB  TRP A 104       9.696   4.107   8.803  1.00 92.48           C
ATOM   1382 1HB  TRP A 104      10.054   4.132   7.774  1.00 92.48           H
ATOM   1383 2HB  TRP A 104       9.812   3.082   9.155  1.00 92.48           H
ATOM   1384  CG  TRP A 104       8.211   4.473   8.820  1.00 92.48           C
ATOM   1385  CD1 TRP A 104       7.445   4.860   7.791  1.00 92.48           C
ATOM   1386  HD1 TRP A 104       7.802   4.968   6.767  1.00 92.48           H
ATOM   1387  CD2 TRP A 104       7.338   4.469   9.969  1.00 92.48           C
ATOM   1388  NE1 TRP A 104       6.147   5.106   8.191  1.00 92.48           N
ATOM   1389  HE1 TRP A 104       5.394   5.406   7.605  1.00 92.48           H
ATOM   1390  CE2 TRP A 104       6.080   4.861   9.557  1.00 92.48           C
ATOM   1391  CE3 TRP A 104       7.602   4.146  11.311  1.00 92.48           C
ATOM   1392  HE3 TRP A 104       8.586   3.834  11.661  1.00 92.48           H
ATOM   1393  CZ2 TRP A 104       4.987   4.965  10.426  1.00 92.48           C
ATOM   1394  HZ2 TRP A 104       4.003   5.277  10.076  1.00 92.48           H
ATOM   1395  CZ3 TRP A 104       6.499   4.255  12.167  1.00 92.48           C
ATOM   1396  HZ3 TRP A 104       6.649   4.016  13.220  1.00 92.48           H
ATOM   1397  CH2 TRP A 104       5.227   4.648  11.769  1.00 92.48           C
ATOM   1398  HH2 TRP A 104       4.419   4.709  12.498  1.00 92.48           H
ATOM   1399  HN  TRP A 104      10.625   6.253   7.972  1.00 92.48           H
ATOM   1400  N   ALA A 105      12.859   4.384   9.242  1.00 94.09           N
ATOM   1401  CA  ALA A 105      14.114   3.701   9.508  1.00 94.09           C
ATOM   1402  C   ALA A 105      14.783   4.330  10.732  1.00 94.09           C
ATOM   1403  O   ALA A 105      15.228   3.622  11.634  1.00 94.09           O
ATOM   1404  HA  ALA A 105      13.884   2.658   9.727  1.00 94.09           H
ATOM   1405  CB  ALA A 105      15.002   3.760   8.264  1.00 94.09           C
ATOM   1406 1HB  ALA A 105      14.493   3.273   7.431  1.00 94.09           H
ATOM   1407 2HB  ALA A 105      15.202   4.800   8.009  1.00 94.09           H
ATOM   1408 3HB  ALA A 105      15.943   3.247   8.464  1.00 94.09           H
ATOM   1409  HN  ALA A 105      12.816   4.861   8.364  1.00 94.09           H
ATOM   1410  N   ILE A 106      14.833   5.654  10.724  1.00 93.65           N
ATOM   1411  CA  ILE A 106      15.486   6.385  11.796  1.00 93.65           C
ATOM   1412  C   ILE A 106      14.757   6.110  13.113  1.00 93.65           C
ATOM   1413  O   ILE A 106      15.392   5.891  14.144  1.00 93.65           O
ATOM   1414  HA  ILE A 106      16.504   6.004  11.879  1.00 93.65           H
ATOM   1415  CB  ILE A 106      15.586   7.872  11.448  1.00 93.65           C
ATOM   1416  HB  ILE A 106      14.610   8.207  11.097  1.00 93.65           H
ATOM   1417  CG1 ILE A 106      16.580   8.102  10.308  1.00 93.65           C
ATOM   1418 1HG1 ILE A 106      17.597   7.960  10.673  1.00 93.65           H
ATOM   1419 2HG1 ILE A 106      16.416   7.363   9.523  1.00 93.65           H
ATOM   1420  CG2 ILE A 106      15.931   8.703  12.686  1.00 93.65           C
ATOM   1421 1HG2 ILE A 106      15.154   8.572  13.439  1.00 93.65           H
ATOM   1422 2HG2 ILE A 106      16.888   8.373  13.089  1.00 93.65           H
ATOM   1423 3HG2 ILE A 106      15.996   9.755  12.410  1.00 93.65           H
ATOM   1424  CD1 ILE A 106      16.432   9.510   9.728  1.00 93.65           C
ATOM   1425 1HD1 ILE A 106      15.421   9.640   9.342  1.00 93.65           H
ATOM   1426 2HD1 ILE A 106      16.620  10.246  10.509  1.00 93.65           H
ATOM   1427 3HD1 ILE A 106      17.150   9.647   8.919  1.00 93.65           H
ATOM   1428  HN  ILE A 106      14.438   6.224  10.003  1.00 93.65           H
ATOM   1429  N   ALA A 107      13.435   6.128  13.035  1.00 92.23           N
ATOM   1430  CA  ALA A 107      12.613   5.978  14.224  1.00 92.23           C
ATOM   1431  C   ALA A 107      12.822   4.579  14.809  1.00 92.23           C
ATOM   1432  O   ALA A 107      12.790   4.400  16.026  1.00 92.23           O
ATOM   1433  HA  ALA A 107      12.943   6.719  14.952  1.00 92.23           H
ATOM   1434  CB  ALA A 107      11.149   6.250  13.872  1.00 92.23           C
ATOM   1435 1HB  ALA A 107      11.051   7.265  13.488  1.00 92.23           H
ATOM   1436 2HB  ALA A 107      10.821   5.541  13.111  1.00 92.23           H
ATOM   1437 3HB  ALA A 107      10.533   6.137  14.764  1.00 92.23           H
ATOM   1438  HN  ALA A 107      12.926   6.244  12.182  1.00 92.23           H
ATOM   1439  N   ALA A 108      13.030   3.624  13.915  1.00 91.56           N
ATOM   1440  CA  ALA A 108      13.208   2.241  14.325  1.00 91.56           C
ATOM   1441  C   ALA A 108      14.609   2.066  14.916  1.00 91.56           C
ATOM   1442  O   ALA A 108      14.810   1.247  15.812  1.00 91.56           O
ATOM   1443  HA  ALA A 108      12.468   2.026  15.096  1.00 91.56           H
ATOM   1444  CB  ALA A 108      12.959   1.318  13.131  1.00 91.56           C
ATOM   1445 1HB  ALA A 108      11.941   1.461  12.768  1.00 91.56           H
ATOM   1446 2HB  ALA A 108      13.665   1.555  12.335  1.00 91.56           H
ATOM   1447 3HB  ALA A 108      13.093   0.281  13.439  1.00 91.56           H
ATOM   1448  HN  ALA A 108      13.078   3.782  12.929  1.00 91.56           H
ATOM   1449  N   ALA A 109      15.540   2.847  14.390  1.00 91.46           N
ATOM   1450  CA  ALA A 109      16.937   2.704  14.765  1.00 91.46           C
ATOM   1451  C   ALA A 109      17.123   3.172  16.209  1.00 91.46           C
ATOM   1452  O   ALA A 109      17.931   2.611  16.948  1.00 91.46           O
ATOM   1453  HA  ALA A 109      17.191   1.646  14.699  1.00 91.46           H
ATOM   1454  CB  ALA A 109      17.812   3.484  13.782  1.00 91.46           C
ATOM   1455 1HB  ALA A 109      17.665   3.093  12.775  1.00 91.46           H
ATOM   1456 2HB  ALA A 109      17.536   4.538  13.807  1.00 91.46           H
ATOM   1457 3HB  ALA A 109      18.860   3.376  14.064  1.00 91.46           H
ATOM   1458  HN  ALA A 109      15.354   3.566  13.720  1.00 91.46           H
ATOM   1459  N   ASP A 110      16.361   4.194  16.569  1.00 87.59           N
ATOM   1460  CA  ASP A 110      16.529   4.833  17.864  1.00 87.59           C
ATOM   1461  C   ASP A 110      15.162   5.276  18.390  1.00 87.59           C
ATOM   1462  O   ASP A 110      14.424   4.475  18.961  1.00 87.59           O
ATOM   1463  HA  ASP A 110      16.995   4.079  18.497  1.00 87.59           H
ATOM   1464  CB  ASP A 110      17.418   6.074  17.755  1.00 87.59           C
ATOM   1465 1HB  ASP A 110      18.384   5.797  17.334  1.00 87.59           H
ATOM   1466 2HB  ASP A 110      16.965   6.791  17.070  1.00 87.59           H
ATOM   1467  CG  ASP A 110      17.619   6.726  19.124  1.00 87.59           C
ATOM   1468  OD1 ASP A 110      17.328   6.040  20.128  1.00 87.59           O
ATOM   1469  OD2 ASP A 110      18.061   7.895  19.137  1.00 87.59           O
ATOM   1470  HN  ASP A 110      15.642   4.585  15.995  1.00 87.59           H
ATOM   1471  N   GLN A 111      14.866   6.550  18.178  1.00 87.33           N
ATOM   1472  CA  GLN A 111      13.593   7.103  18.606  1.00 87.33           C
ATOM   1473  C   GLN A 111      13.096   8.137  17.593  1.00 87.33           C
ATOM   1474  O   GLN A 111      13.846   8.561  16.716  1.00 87.33           O
ATOM   1475  HA  GLN A 111      12.906   6.258  18.640  1.00 87.33           H
ATOM   1476  CB  GLN A 111      13.703   7.715  20.004  1.00 87.33           C
ATOM   1477 1HB  GLN A 111      12.732   8.103  20.313  1.00 87.33           H
ATOM   1478 2HB  GLN A 111      13.980   6.943  20.722  1.00 87.33           H
ATOM   1479  CG  GLN A 111      14.740   8.839  20.031  1.00 87.33           C
ATOM   1480 1HG  GLN A 111      15.716   8.445  19.747  1.00 87.33           H
ATOM   1481 2HG  GLN A 111      14.477   9.599  19.295  1.00 87.33           H
ATOM   1482  CD  GLN A 111      14.825   9.475  21.420  1.00 87.33           C
ATOM   1483  OE1 GLN A 111      13.829   9.727  22.077  1.00 87.33           O
ATOM   1484  NE2 GLN A 111      16.067   9.718  21.829  1.00 87.33           N
ATOM   1485 1HE2 GLN A 111      16.842   9.486  21.240  1.00 87.33           H
ATOM   1486 2HE2 GLN A 111      16.227  10.132  22.725  1.00 87.33           H
ATOM   1487  HN  GLN A 111      15.477   7.198  17.725  1.00 87.33           H
ATOM   1488  N   TRP A 112      11.834   8.511  17.749  1.00 90.05           N
ATOM   1489  CA  TRP A 112      11.240   9.517  16.884  1.00 90.05           C
ATOM   1490  C   TRP A 112      11.826  10.877  17.268  1.00 90.05           C
ATOM   1491  O   TRP A 112      11.545  11.395  18.348  1.00 90.05           O
ATOM   1492  HA  TRP A 112      11.508   9.272  15.856  1.00 90.05           H
ATOM   1493  CB  TRP A 112       9.713   9.479  16.967  1.00 90.05           C
ATOM   1494 1HB  TRP A 112       9.375   8.460  16.779  1.00 90.05           H
ATOM   1495 2HB  TRP A 112       9.408   9.733  17.982  1.00 90.05           H
ATOM   1496  CG  TRP A 112       9.013  10.423  15.988  1.00 90.05           C
ATOM   1497  CD1 TRP A 112       8.599  11.678  16.206  1.00 90.05           C
ATOM   1498  HD1 TRP A 112       8.715  12.207  17.151  1.00 90.05           H
ATOM   1499  CD2 TRP A 112       8.660  10.134  14.619  1.00 90.05           C
ATOM   1500  NE1 TRP A 112       8.006  12.217  15.082  1.00 90.05           N
ATOM   1501  HE1 TRP A 112       7.621  13.136  14.999  1.00 90.05           H
ATOM   1502  CE2 TRP A 112       8.045  11.248  14.086  1.00 90.05           C
ATOM   1503  CE3 TRP A 112       8.853   8.969  13.856  1.00 90.05           C
ATOM   1504  HE3 TRP A 112       9.336   8.076  14.253  1.00 90.05           H
ATOM   1505  CZ2 TRP A 112       7.573  11.308  12.769  1.00 90.05           C
ATOM   1506  HZ2 TRP A 112       7.091  12.201  12.372  1.00 90.05           H
ATOM   1507  CZ3 TRP A 112       8.376   9.044  12.542  1.00 90.05           C
ATOM   1508  HZ3 TRP A 112       8.501   8.168  11.906  1.00 90.05           H
ATOM   1509  CH2 TRP A 112       7.755  10.159  11.990  1.00 90.05           C
ATOM   1510  HH2 TRP A 112       7.411  10.138  10.956  1.00 90.05           H
ATOM   1511  HN  TRP A 112      11.223   8.141  18.448  1.00 90.05           H
ATOM   1512  N   LYS A 113      12.631  11.416  16.364  1.00 90.89           N
ATOM   1513  CA  LYS A 113      13.364  12.637  16.648  1.00 90.89           C
ATOM   1514  C   LYS A 113      12.662  13.817  15.974  1.00 90.89           C
ATOM   1515  O   LYS A 113      13.106  14.959  16.092  1.00 90.89           O
ATOM   1516  HA  LYS A 113      13.338  12.791  17.727  1.00 90.89           H
ATOM   1517  CB  LYS A 113      14.833  12.486  16.248  1.00 90.89           C
ATOM   1518 1HB  LYS A 113      14.901  12.214  15.195  1.00 90.89           H
ATOM   1519 2HB  LYS A 113      15.346  13.441  16.364  1.00 90.89           H
ATOM   1520  CG  LYS A 113      15.527  11.421  17.101  1.00 90.89           C
ATOM   1521 1HG  LYS A 113      15.487  11.710  18.151  1.00 90.89           H
ATOM   1522 2HG  LYS A 113      14.996  10.474  17.010  1.00 90.89           H
ATOM   1523  CD  LYS A 113      16.984  11.239  16.672  1.00 90.89           C
ATOM   1524 1HD  LYS A 113      17.027  10.997  15.609  1.00 90.89           H
ATOM   1525 2HD  LYS A 113      17.527  12.174  16.808  1.00 90.89           H
ATOM   1526  CE  LYS A 113      17.659  10.129  17.480  1.00 90.89           C
ATOM   1527 1HE  LYS A 113      17.634  10.377  18.541  1.00 90.89           H
ATOM   1528 2HE  LYS A 113      17.108   9.196  17.358  1.00 90.89           H
ATOM   1529  NZ  LYS A 113      19.060   9.945  17.040  1.00 90.89           N
ATOM   1530 1HZ  LYS A 113      19.473   9.168  17.542  1.00 90.89           H
ATOM   1531 2HZ  LYS A 113      19.079   9.753  16.044  1.00 90.89           H
ATOM   1532 3HZ  LYS A 113      19.587  10.790  17.231  1.00 90.89           H
ATOM   1533  HN  LYS A 113      12.785  11.033  15.453  1.00 90.89           H
ATOM   1534  N   PHE A 114      11.578  13.502  15.281  1.00 92.33           N
ATOM   1535  CA  PHE A 114      10.947  14.468  14.397  1.00 92.33           C
ATOM   1536  C   PHE A 114       9.711  15.086  15.053  1.00 92.33           C
ATOM   1537  O   PHE A 114       9.239  14.599  16.079  1.00 92.33           O
ATOM   1538  HA  PHE A 114      11.680  15.249  14.197  1.00 92.33           H
ATOM   1539  CB  PHE A 114      10.517  13.709  13.140  1.00 92.33           C
ATOM   1540 1HB  PHE A 114       9.704  13.030  13.398  1.00 92.33           H
ATOM   1541 2HB  PHE A 114      10.120  14.421  12.416  1.00 92.33           H
ATOM   1542  CG  PHE A 114      11.641  12.908  12.481  1.00 92.33           C
ATOM   1543  CD1 PHE A 114      12.603  13.549  11.763  1.00 92.33           C
ATOM   1544  HD1 PHE A 114      12.572  14.633  11.658  1.00 92.33           H
ATOM   1545  CD2 PHE A 114      11.680  11.555  12.613  1.00 92.33           C
ATOM   1546  HD2 PHE A 114      10.909  11.041  13.188  1.00 92.33           H
ATOM   1547  CE1 PHE A 114      13.646  12.805  11.152  1.00 92.33           C
ATOM   1548  HE1 PHE A 114      14.417  13.318  10.576  1.00 92.33           H
ATOM   1549  CE2 PHE A 114      12.723  10.811  12.001  1.00 92.33           C
ATOM   1550  HE2 PHE A 114      12.754   9.727  12.107  1.00 92.33           H
ATOM   1551  CZ  PHE A 114      13.685  11.452  11.284  1.00 92.33           C
ATOM   1552  HZ  PHE A 114      14.486  10.881  10.814  1.00 92.33           H
ATOM   1553  HN  PHE A 114      11.132  12.607  15.316  1.00 92.33           H
ATOM   1554  N   GLN A 115       9.223  16.151  14.435  1.00 92.97           N
ATOM   1555  CA  GLN A 115       8.075  16.865  14.967  1.00 92.97           C
ATOM   1556  C   GLN A 115       6.799  16.045  14.764  1.00 92.97           C
ATOM   1557  O   GLN A 115       6.780  15.106  13.970  1.00 92.97           O
ATOM   1558  HA  GLN A 115       8.274  16.981  16.033  1.00 92.97           H
ATOM   1559  CB  GLN A 115       7.945  18.249  14.328  1.00 92.97           C
ATOM   1560 1HB  GLN A 115       7.944  18.154  13.243  1.00 92.97           H
ATOM   1561 2HB  GLN A 115       6.991  18.695  14.609  1.00 92.97           H
ATOM   1562  CG  GLN A 115       9.090  19.164  14.765  1.00 92.97           C
ATOM   1563 1HG  GLN A 115      10.045  18.688  14.545  1.00 92.97           H
ATOM   1564 2HG  GLN A 115       9.057  20.092  14.194  1.00 92.97           H
ATOM   1565  CD  GLN A 115       9.003  19.476  16.261  1.00 92.97           C
ATOM   1566  OE1 GLN A 115       7.956  19.383  16.880  1.00 92.97           O
ATOM   1567  NE2 GLN A 115      10.158  19.851  16.803  1.00 92.97           N
ATOM   1568 1HE2 GLN A 115      10.981  19.907  16.238  1.00 92.97           H
ATOM   1569 2HE2 GLN A 115      10.203  20.076  17.777  1.00 92.97           H
ATOM   1570  HN  GLN A 115       9.597  16.526  13.586  1.00 92.97           H
ATOM   1571  N   THR A 116       5.763  16.431  15.495  1.00 93.46           N
ATOM   1572  CA  THR A 116       4.510  15.696  15.464  1.00 93.46           C
ATOM   1573  C   THR A 116       3.924  15.699  14.050  1.00 93.46           C
ATOM   1574  O   THR A 116       3.330  14.713  13.618  1.00 93.46           O
ATOM   1575  HA  THR A 116       4.715  14.657  15.722  1.00 93.46           H
ATOM   1576  CB  THR A 116       3.577  16.308  16.510  1.00 93.46           C
ATOM   1577  HB  THR A 116       3.207  17.279  16.181  1.00 93.46           H
ATOM   1578  OG1 THR A 116       4.353  16.318  17.705  1.00 93.46           O
ATOM   1579  HG1 THR A 116       3.940  16.933  18.376  1.00 93.46           H
ATOM   1580  CG2 THR A 116       2.393  15.397  16.843  1.00 93.46           C
ATOM   1581 1HG2 THR A 116       2.762  14.450  17.236  1.00 93.46           H
ATOM   1582 2HG2 THR A 116       1.811  15.213  15.940  1.00 93.46           H
ATOM   1583 3HG2 THR A 116       1.763  15.879  17.590  1.00 93.46           H
ATOM   1584  HN  THR A 116       5.770  17.228  16.098  1.00 93.46           H
ATOM   1585  N   PHE A 117       4.112  16.820  13.369  1.00 94.43           N
ATOM   1586  CA  PHE A 117       3.613  16.964  12.012  1.00 94.43           C
ATOM   1587  C   PHE A 117       4.092  15.812  11.126  1.00 94.43           C
ATOM   1588  O   PHE A 117       3.306  15.229  10.381  1.00 94.43           O
ATOM   1589  HA  PHE A 117       2.524  16.951  12.065  1.00 94.43           H
ATOM   1590  CB  PHE A 117       4.173  18.279  11.466  1.00 94.43           C
ATOM   1591 1HB  PHE A 117       3.781  19.104  12.061  1.00 94.43           H
ATOM   1592 2HB  PHE A 117       5.256  18.281  11.594  1.00 94.43           H
ATOM   1593  CG  PHE A 117       3.847  18.530   9.993  1.00 94.43           C
ATOM   1594  CD1 PHE A 117       4.808  18.362   9.045  1.00 94.43           C
ATOM   1595  HD1 PHE A 117       5.811  18.048   9.336  1.00 94.43           H
ATOM   1596  CD2 PHE A 117       2.596  18.922   9.630  1.00 94.43           C
ATOM   1597  HD2 PHE A 117       1.826  19.057  10.390  1.00 94.43           H
ATOM   1598  CE1 PHE A 117       4.505  18.595   7.678  1.00 94.43           C
ATOM   1599  HE1 PHE A 117       5.276  18.461   6.918  1.00 94.43           H
ATOM   1600  CE2 PHE A 117       2.293  19.155   8.263  1.00 94.43           C
ATOM   1601  HE2 PHE A 117       1.291  19.469   7.973  1.00 94.43           H
ATOM   1602  CZ  PHE A 117       3.255  18.987   7.315  1.00 94.43           C
ATOM   1603  HZ  PHE A 117       3.022  19.166   6.266  1.00 94.43           H
ATOM   1604  HN  PHE A 117       4.595  17.619  13.729  1.00 94.43           H
ATOM   1605  N   MET A 118       5.379  15.519  11.237  1.00 94.14           N
ATOM   1606  CA  MET A 118       5.981  14.474  10.426  1.00 94.14           C
ATOM   1607  C   MET A 118       5.392  13.105  10.772  1.00 94.14           C
ATOM   1608  O   MET A 118       5.244  12.251   9.899  1.00 94.14           O
ATOM   1609  HA  MET A 118       5.742  14.730   9.394  1.00 94.14           H
ATOM   1610  CB  MET A 118       7.493  14.454  10.659  1.00 94.14           C
ATOM   1611 1HB  MET A 118       7.885  15.470  10.618  1.00 94.14           H
ATOM   1612 2HB  MET A 118       7.705  14.071  11.657  1.00 94.14           H
ATOM   1613  CG  MET A 118       8.197  13.587   9.614  1.00 94.14           C
ATOM   1614 1HG  MET A 118       9.265  13.541   9.827  1.00 94.14           H
ATOM   1615 2HG  MET A 118       7.819  12.566   9.661  1.00 94.14           H
ATOM   1616  SD  MET A 118       7.930  14.260   7.982  1.00 94.14           S
ATOM   1617  CE  MET A 118       8.941  15.727   8.083  1.00 94.14           C
ATOM   1618 1HE  MET A 118       8.578  16.364   8.890  1.00 94.14           H
ATOM   1619 2HE  MET A 118       9.975  15.444   8.281  1.00 94.14           H
ATOM   1620 3HE  MET A 118       8.888  16.271   7.139  1.00 94.14           H
ATOM   1621  HN  MET A 118       6.006  15.980  11.865  1.00 94.14           H
ATOM   1622  N   CYS A 119       5.073  12.938  12.047  1.00 93.32           N
ATOM   1623  CA  CYS A 119       4.503  11.687  12.518  1.00 93.32           C
ATOM   1624  C   CYS A 119       3.157  11.480  11.821  1.00 93.32           C
ATOM   1625  O   CYS A 119       2.861  10.383  11.349  1.00 93.32           O
ATOM   1626  HA  CYS A 119       5.206  10.900  12.244  1.00 93.32           H
ATOM   1627  CB  CYS A 119       4.366  11.667  14.042  1.00 93.32           C
ATOM   1628 1HB  CYS A 119       5.354  11.669  14.504  1.00 93.32           H
ATOM   1629 2HB  CYS A 119       3.853  12.566  14.381  1.00 93.32           H
ATOM   1630  SG  CYS A 119       3.435  10.181  14.566  1.00 93.32           S
ATOM   1631  HN  CYS A 119       5.198  13.637  12.751  1.00 93.32           H
ATOM   1632  N   LYS A 120       2.378  12.551  11.779  1.00 94.39           N
ATOM   1633  CA  LYS A 120       1.062  12.494  11.165  1.00 94.39           C
ATOM   1634  C   LYS A 120       1.203  12.066   9.704  1.00 94.39           C
ATOM   1635  O   LYS A 120       0.508  11.158   9.249  1.00 94.39           O
ATOM   1636  HA  LYS A 120       0.487  11.734  11.694  1.00 94.39           H
ATOM   1637  CB  LYS A 120       0.329  13.825  11.348  1.00 94.39           C
ATOM   1638 1HB  LYS A 120       0.966  14.645  11.017  1.00 94.39           H
ATOM   1639 2HB  LYS A 120      -0.563  13.842  10.721  1.00 94.39           H
ATOM   1640  CG  LYS A 120      -0.066  14.037  12.811  1.00 94.39           C
ATOM   1641 1HG  LYS A 120      -0.671  13.197  13.153  1.00 94.39           H
ATOM   1642 2HG  LYS A 120       0.828  14.060  13.433  1.00 94.39           H
ATOM   1643  CD  LYS A 120      -0.848  15.340  12.984  1.00 94.39           C
ATOM   1644 1HD  LYS A 120      -0.202  16.189  12.759  1.00 94.39           H
ATOM   1645 2HD  LYS A 120      -1.674  15.371  12.273  1.00 94.39           H
ATOM   1646  CE  LYS A 120      -1.391  15.469  14.409  1.00 94.39           C
ATOM   1647 1HE  LYS A 120      -1.503  14.480  14.853  1.00 94.39           H
ATOM   1648 2HE  LYS A 120      -0.679  16.017  15.027  1.00 94.39           H
ATOM   1649  NZ  LYS A 120      -2.695  16.168  14.406  1.00 94.39           N
ATOM   1650 1HZ  LYS A 120      -3.029  16.266  15.359  1.00 94.39           H
ATOM   1651 2HZ  LYS A 120      -2.585  17.087  13.991  1.00 94.39           H
ATOM   1652 3HZ  LYS A 120      -3.365  15.631  13.866  1.00 94.39           H
ATOM   1653  HN  LYS A 120       2.632  13.442  12.154  1.00 94.39           H
ATOM   1654  N   VAL A 121       2.108  12.739   9.008  1.00 94.16           N
ATOM   1655  CA  VAL A 121       2.278  12.511   7.583  1.00 94.16           C
ATOM   1656  C   VAL A 121       2.715  11.063   7.351  1.00 94.16           C
ATOM   1657  O   VAL A 121       2.122  10.354   6.539  1.00 94.16           O
ATOM   1658  HA  VAL A 121       1.309  12.665   7.107  1.00 94.16           H
ATOM   1659  CB  VAL A 121       3.259  13.531   7.003  1.00 94.16           C
ATOM   1660  HB  VAL A 121       4.170  13.497   7.599  1.00 94.16           H
ATOM   1661  CG1 VAL A 121       3.627  13.179   5.560  1.00 94.16           C
ATOM   1662 1HG1 VAL A 121       4.093  12.193   5.535  1.00 94.16           H
ATOM   1663 2HG1 VAL A 121       2.727  13.172   4.946  1.00 94.16           H
ATOM   1664 3HG1 VAL A 121       4.326  13.920   5.172  1.00 94.16           H
ATOM   1665  CG2 VAL A 121       2.691  14.950   7.092  1.00 94.16           C
ATOM   1666 1HG2 VAL A 121       1.758  15.004   6.532  1.00 94.16           H
ATOM   1667 2HG2 VAL A 121       2.503  15.200   8.136  1.00 94.16           H
ATOM   1668 3HG2 VAL A 121       3.409  15.655   6.673  1.00 94.16           H
ATOM   1669  HN  VAL A 121       2.716  13.428   9.401  1.00 94.16           H
ATOM   1670  N   VAL A 122       3.748  10.667   8.079  1.00 92.82           N
ATOM   1671  CA  VAL A 122       4.427   9.413   7.796  1.00 92.82           C
ATOM   1672  C   VAL A 122       3.456   8.252   8.017  1.00 92.82           C
ATOM   1673  O   VAL A 122       3.463   7.280   7.264  1.00 92.82           O
ATOM   1674  HA  VAL A 122       4.722   9.429   6.747  1.00 92.82           H
ATOM   1675  CB  VAL A 122       5.695   9.302   8.644  1.00 92.82           C
ATOM   1676  HB  VAL A 122       5.429   9.525   9.677  1.00 92.82           H
ATOM   1677  CG1 VAL A 122       6.261   7.881   8.600  1.00 92.82           C
ATOM   1678 1HG1 VAL A 122       5.519   7.183   8.988  1.00 92.82           H
ATOM   1679 2HG1 VAL A 122       6.504   7.618   7.571  1.00 92.82           H
ATOM   1680 3HG1 VAL A 122       7.162   7.830   9.211  1.00 92.82           H
ATOM   1681  CG2 VAL A 122       6.744  10.323   8.198  1.00 92.82           C
ATOM   1682 1HG2 VAL A 122       7.004  10.145   7.155  1.00 92.82           H
ATOM   1683 2HG2 VAL A 122       6.340  11.330   8.305  1.00 92.82           H
ATOM   1684 3HG2 VAL A 122       7.636  10.222   8.817  1.00 92.82           H
ATOM   1685  HN  VAL A 122       4.122  11.185   8.849  1.00 92.82           H
ATOM   1686  N   ASN A 123       2.643   8.391   9.055  1.00 91.33           N
ATOM   1687  CA  ASN A 123       1.671   7.364   9.386  1.00 91.33           C
ATOM   1688  C   ASN A 123       0.625   7.278   8.272  1.00 91.33           C
ATOM   1689  O   ASN A 123       0.169   6.190   7.927  1.00 91.33           O
ATOM   1690  HA  ASN A 123       2.248   6.445   9.488  1.00 91.33           H
ATOM   1691  CB  ASN A 123       0.944   7.694  10.692  1.00 91.33           C
ATOM   1692 1HB  ASN A 123       0.874   8.776  10.810  1.00 91.33           H
ATOM   1693 2HB  ASN A 123      -0.076   7.312  10.651  1.00 91.33           H
ATOM   1694  CG  ASN A 123       1.674   7.091  11.894  1.00 91.33           C
ATOM   1695  OD1 ASN A 123       2.480   6.183  11.771  1.00 91.33           O
ATOM   1696  ND2 ASN A 123       1.347   7.644  13.058  1.00 91.33           N
ATOM   1697 1HD2 ASN A 123       0.678   8.386  13.089  1.00 91.33           H
ATOM   1698 2HD2 ASN A 123       1.771   7.317  13.903  1.00 91.33           H
ATOM   1699  HN  ASN A 123       2.642   9.186   9.662  1.00 91.33           H
ATOM   1700  N   SER A 124       0.277   8.441   7.741  1.00 93.41           N
ATOM   1701  CA  SER A 124      -0.857   8.541   6.838  1.00 93.41           C
ATOM   1702  C   SER A 124      -0.443   8.112   5.429  1.00 93.41           C
ATOM   1703  O   SER A 124      -1.258   7.587   4.672  1.00 93.41           O
ATOM   1704  HA  SER A 124      -1.607   7.861   7.240  1.00 93.41           H
ATOM   1705  CB  SER A 124      -1.419   9.964   6.816  1.00 93.41           C
ATOM   1706 1HB  SER A 124      -0.696  10.632   6.348  1.00 93.41           H
ATOM   1707 2HB  SER A 124      -2.319   9.988   6.202  1.00 93.41           H
ATOM   1708  OG  SER A 124      -1.725  10.438   8.124  1.00 93.41           O
ATOM   1709  HG  SER A 124      -1.139  11.215   8.352  1.00 93.41           H
ATOM   1710  HN  SER A 124       0.753   9.302   7.918  1.00 93.41           H
ATOM   1711  N   MET A 125       0.823   8.352   5.120  1.00 93.99           N
ATOM   1712  CA  MET A 125       1.295   8.230   3.751  1.00 93.99           C
ATOM   1713  C   MET A 125       1.113   6.802   3.233  1.00 93.99           C
ATOM   1714  O   MET A 125       0.755   6.599   2.073  1.00 93.99           O
ATOM   1715  HA  MET A 125       0.681   8.917   3.167  1.00 93.99           H
ATOM   1716  CB  MET A 125       2.774   8.613   3.685  1.00 93.99           C
ATOM   1717 1HB  MET A 125       3.304   8.178   4.532  1.00 93.99           H
ATOM   1718 2HB  MET A 125       3.221   8.198   2.782  1.00 93.99           H
ATOM   1719  CG  MET A 125       2.948  10.133   3.693  1.00 93.99           C
ATOM   1720 1HG  MET A 125       2.371  10.569   4.509  1.00 93.99           H
ATOM   1721 2HG  MET A 125       3.993  10.387   3.871  1.00 93.99           H
ATOM   1722  SD  MET A 125       2.412  10.818   2.134  1.00 93.99           S
ATOM   1723  CE  MET A 125       1.432  12.191   2.719  1.00 93.99           C
ATOM   1724 1HE  MET A 125       0.619  11.818   3.342  1.00 93.99           H
ATOM   1725 2HE  MET A 125       2.061  12.862   3.305  1.00 93.99           H
ATOM   1726 3HE  MET A 125       1.019  12.731   1.868  1.00 93.99           H
ATOM   1727  HN  MET A 125       1.519   8.624   5.784  1.00 93.99           H
ATOM   1728  N   TYR A 126       1.368   5.849   4.117  1.00 88.97           N
ATOM   1729  CA  TYR A 126       1.249   4.446   3.760  1.00 88.97           C
ATOM   1730  C   TYR A 126      -0.190   4.099   3.372  1.00 88.97           C
ATOM   1731  O   TYR A 126      -0.424   3.462   2.346  1.00 88.97           O
ATOM   1732  HA  TYR A 126       1.902   4.259   2.908  1.00 88.97           H
ATOM   1733  CB  TYR A 126       1.630   3.658   5.015  1.00 88.97           C
ATOM   1734 1HB  TYR A 126       2.686   3.822   5.228  1.00 88.97           H
ATOM   1735 2HB  TYR A 126       1.069   4.051   5.863  1.00 88.97           H
ATOM   1736  CG  TYR A 126       1.374   2.153   4.906  1.00 88.97           C
ATOM   1737  CD1 TYR A 126       0.534   1.529   5.806  1.00 88.97           C
ATOM   1738  HD1 TYR A 126       0.052   2.108   6.593  1.00 88.97           H
ATOM   1739  CD2 TYR A 126       1.985   1.420   3.909  1.00 88.97           C
ATOM   1740  HD2 TYR A 126       2.648   1.913   3.198  1.00 88.97           H
ATOM   1741  CE1 TYR A 126       0.293   0.113   5.703  1.00 88.97           C
ATOM   1742  HE1 TYR A 126      -0.368  -0.392   6.407  1.00 88.97           H
ATOM   1743  CE2 TYR A 126       1.744   0.004   3.807  1.00 88.97           C
ATOM   1744  HE2 TYR A 126       2.220  -0.587   3.024  1.00 88.97           H
ATOM   1745  CZ  TYR A 126       0.910  -0.580   4.709  1.00 88.97           C
ATOM   1746  OH  TYR A 126       0.683  -1.917   4.612  1.00 88.97           O
ATOM   1747  HH  TYR A 126       0.866  -2.229   3.680  1.00 88.97           H
ATOM   1748  HN  TYR A 126       1.651   6.023   5.060  1.00 88.97           H
ATOM   1749  N   LYS A 127      -1.117   4.534   4.213  1.00 89.92           N
ATOM   1750  CA  LYS A 127      -2.519   4.206   4.017  1.00 89.92           C
ATOM   1751  C   LYS A 127      -3.004   4.825   2.704  1.00 89.92           C
ATOM   1752  O   LYS A 127      -3.802   4.222   1.987  1.00 89.92           O
ATOM   1753  HA  LYS A 127      -2.592   3.121   3.935  1.00 89.92           H
ATOM   1754  CB  LYS A 127      -3.343   4.625   5.236  1.00 89.92           C
ATOM   1755 1HB  LYS A 127      -3.100   5.652   5.508  1.00 89.92           H
ATOM   1756 2HB  LYS A 127      -4.404   4.604   4.986  1.00 89.92           H
ATOM   1757  CG  LYS A 127      -3.075   3.699   6.424  1.00 89.92           C
ATOM   1758 1HG  LYS A 127      -2.004   3.664   6.628  1.00 89.92           H
ATOM   1759 2HG  LYS A 127      -3.557   4.097   7.316  1.00 89.92           H
ATOM   1760  CD  LYS A 127      -3.592   2.286   6.146  1.00 89.92           C
ATOM   1761 1HD  LYS A 127      -4.643   2.330   5.860  1.00 89.92           H
ATOM   1762 2HD  LYS A 127      -3.051   1.855   5.303  1.00 89.92           H
ATOM   1763  CE  LYS A 127      -3.429   1.390   7.375  1.00 89.92           C
ATOM   1764 1HE  LYS A 127      -2.403   1.445   7.739  1.00 89.92           H
ATOM   1765 2HE  LYS A 127      -4.072   1.747   8.180  1.00 89.92           H
ATOM   1766  NZ  LYS A 127      -3.770  -0.011   7.045  1.00 89.92           N
ATOM   1767 1HZ  LYS A 127      -3.665  -0.589   7.872  1.00 89.92           H
ATOM   1768 2HZ  LYS A 127      -4.730  -0.058   6.720  1.00 89.92           H
ATOM   1769 3HZ  LYS A 127      -3.150  -0.347   6.317  1.00 89.92           H
ATOM   1770  HN  LYS A 127      -0.924   5.099   5.015  1.00 89.92           H
ATOM   1771  N   MET A 128      -2.502   6.020   2.429  1.00 93.40           N
ATOM   1772  CA  MET A 128      -2.846   6.711   1.199  1.00 93.40           C
ATOM   1773  C   MET A 128      -2.356   5.932  -0.024  1.00 93.40           C
ATOM   1774  O   MET A 128      -3.085   5.783  -1.003  1.00 93.40           O
ATOM   1775  HA  MET A 128      -3.935   6.768   1.189  1.00 93.40           H
ATOM   1776  CB  MET A 128      -2.216   8.105   1.203  1.00 93.40           C
ATOM   1777 1HB  MET A 128      -2.498   8.633   2.114  1.00 93.40           H
ATOM   1778 2HB  MET A 128      -1.130   8.017   1.208  1.00 93.40           H
ATOM   1779  CG  MET A 128      -2.662   8.912  -0.019  1.00 93.40           C
ATOM   1780 1HG  MET A 128      -2.479   8.341  -0.929  1.00 93.40           H
ATOM   1781 2HG  MET A 128      -3.735   9.098   0.030  1.00 93.40           H
ATOM   1782  SD  MET A 128      -1.777  10.461  -0.083  1.00 93.40           S
ATOM   1783  CE  MET A 128      -0.133   9.864  -0.439  1.00 93.40           C
ATOM   1784 1HE  MET A 128       0.194   9.200   0.362  1.00 93.40           H
ATOM   1785 2HE  MET A 128      -0.141   9.318  -1.382  1.00 93.40           H
ATOM   1786 3HE  MET A 128       0.552  10.708  -0.513  1.00 93.40           H
ATOM   1787  HN  MET A 128      -1.872   6.513   3.029  1.00 93.40           H
ATOM   1788  N   ASN A 129      -1.123   5.456   0.074  1.00 93.10           N
ATOM   1789  CA  ASN A 129      -0.541   4.663  -0.996  1.00 93.10           C
ATOM   1790  C   ASN A 129      -1.384   3.404  -1.208  1.00 93.10           C
ATOM   1791  O   ASN A 129      -1.772   3.096  -2.334  1.00 93.10           O
ATOM   1792  HA  ASN A 129      -0.540   5.316  -1.868  1.00 93.10           H
ATOM   1793  CB  ASN A 129       0.882   4.225  -0.644  1.00 93.10           C
ATOM   1794 1HB  ASN A 129       1.544   5.092  -0.645  1.00 93.10           H
ATOM   1795 2HB  ASN A 129       0.901   3.811   0.364  1.00 93.10           H
ATOM   1796  CG  ASN A 129       1.397   3.183  -1.639  1.00 93.10           C
ATOM   1797  OD1 ASN A 129       1.225   1.987  -1.470  1.00 93.10           O
ATOM   1798  ND2 ASN A 129       2.036   3.702  -2.684  1.00 93.10           N
ATOM   1799 1HD2 ASN A 129       2.143   4.693  -2.763  1.00 93.10           H
ATOM   1800 2HD2 ASN A 129       2.410   3.100  -3.390  1.00 93.10           H
ATOM   1801  HN  ASN A 129      -0.527   5.604   0.863  1.00 93.10           H
ATOM   1802  N   PHE A 130      -1.642   2.711  -0.109  1.00 89.48           N
ATOM   1803  CA  PHE A 130      -2.319   1.427  -0.176  1.00 89.48           C
ATOM   1804  C   PHE A 130      -3.654   1.548  -0.912  1.00 89.48           C
ATOM   1805  O   PHE A 130      -3.908   0.818  -1.869  1.00 89.48           O
ATOM   1806  HA  PHE A 130      -1.666   0.745  -0.722  1.00 89.48           H
ATOM   1807  CB  PHE A 130      -2.582   0.984   1.265  1.00 89.48           C
ATOM   1808 1HB  PHE A 130      -1.629   0.876   1.781  1.00 89.48           H
ATOM   1809 2HB  PHE A 130      -3.136   1.770   1.779  1.00 89.48           H
ATOM   1810  CG  PHE A 130      -3.360  -0.328   1.380  1.00 89.48           C
ATOM   1811  CD1 PHE A 130      -4.712  -0.307   1.523  1.00 89.48           C
ATOM   1812  HD1 PHE A 130      -5.242   0.646   1.556  1.00 89.48           H
ATOM   1813  CD2 PHE A 130      -2.699  -1.516   1.340  1.00 89.48           C
ATOM   1814  HD2 PHE A 130      -1.616  -1.533   1.225  1.00 89.48           H
ATOM   1815  CE1 PHE A 130      -5.434  -1.525   1.631  1.00 89.48           C
ATOM   1816  HE1 PHE A 130      -6.518  -1.507   1.746  1.00 89.48           H
ATOM   1817  CE2 PHE A 130      -3.421  -2.734   1.447  1.00 89.48           C
ATOM   1818  HE2 PHE A 130      -2.892  -3.686   1.415  1.00 89.48           H
ATOM   1819  CZ  PHE A 130      -4.774  -2.713   1.590  1.00 89.48           C
ATOM   1820  HZ  PHE A 130      -5.328  -3.648   1.673  1.00 89.48           H
ATOM   1821  HN  PHE A 130      -1.398   3.012   0.812  1.00 89.48           H
ATOM   1822  N   TYR A 131      -4.473   2.476  -0.438  1.00 90.66           N
ATOM   1823  CA  TYR A 131      -5.816   2.631  -0.969  1.00 90.66           C
ATOM   1824  C   TYR A 131      -5.780   3.058  -2.438  1.00 90.66           C
ATOM   1825  O   TYR A 131      -6.543   2.547  -3.256  1.00 90.66           O
ATOM   1826  HA  TYR A 131      -6.322   1.668  -0.891  1.00 90.66           H
ATOM   1827  CB  TYR A 131      -6.471   3.740  -0.144  1.00 90.66           C
ATOM   1828 1HB  TYR A 131      -5.830   4.622  -0.166  1.00 90.66           H
ATOM   1829 2HB  TYR A 131      -7.414   4.020  -0.613  1.00 90.66           H
ATOM   1830  CG  TYR A 131      -6.737   3.358   1.314  1.00 90.66           C
ATOM   1831  CD1 TYR A 131      -7.175   2.087   1.624  1.00 90.66           C
ATOM   1832  HD1 TYR A 131      -7.332   1.355   0.831  1.00 90.66           H
ATOM   1833  CD2 TYR A 131      -6.538   4.284   2.317  1.00 90.66           C
ATOM   1834  HD2 TYR A 131      -6.192   5.288   2.072  1.00 90.66           H
ATOM   1835  CE1 TYR A 131      -7.425   1.727   2.996  1.00 90.66           C
ATOM   1836  HE1 TYR A 131      -7.772   0.726   3.255  1.00 90.66           H
ATOM   1837  CE2 TYR A 131      -6.788   3.924   3.689  1.00 90.66           C
ATOM   1838  HE2 TYR A 131      -6.635   4.645   4.491  1.00 90.66           H
ATOM   1839  CZ  TYR A 131      -7.219   2.663   3.960  1.00 90.66           C
ATOM   1840  OH  TYR A 131      -7.455   2.323   5.256  1.00 90.66           O
ATOM   1841  HH  TYR A 131      -7.402   3.134   5.838  1.00 90.66           H
ATOM   1842  HN  TYR A 131      -4.232   3.113   0.294  1.00 90.66           H
ATOM   1843  N   SER A 132      -4.884   3.990  -2.728  1.00 91.48           N
ATOM   1844  CA  SER A 132      -4.756   4.511  -4.078  1.00 91.48           C
ATOM   1845  C   SER A 132      -4.301   3.400  -5.027  1.00 91.48           C
ATOM   1846  O   SER A 132      -4.787   3.304  -6.153  1.00 91.48           O
ATOM   1847  HA  SER A 132      -5.753   4.861  -4.348  1.00 91.48           H
ATOM   1848  CB  SER A 132      -3.775   5.684  -4.125  1.00 91.48           C
ATOM   1849 1HB  SER A 132      -3.647   6.009  -5.158  1.00 91.48           H
ATOM   1850 2HB  SER A 132      -4.192   6.528  -3.575  1.00 91.48           H
ATOM   1851  OG  SER A 132      -2.506   5.341  -3.575  1.00 91.48           O
ATOM   1852  HG  SER A 132      -2.388   5.782  -2.686  1.00 91.48           H
ATOM   1853  HN  SER A 132      -4.254   4.387  -2.060  1.00 91.48           H
ATOM   1854  N   CYS A 133      -3.374   2.590  -4.537  1.00 87.77           N
ATOM   1855  CA  CYS A 133      -2.843   1.495  -5.330  1.00 87.77           C
ATOM   1856  C   CYS A 133      -3.994   0.548  -5.673  1.00 87.77           C
ATOM   1857  O   CYS A 133      -4.162   0.162  -6.829  1.00 87.77           O
ATOM   1858  HA  CYS A 133      -2.423   1.937  -6.234  1.00 87.77           H
ATOM   1859  CB  CYS A 133      -1.706   0.772  -4.606  1.00 87.77           C
ATOM   1860 1HB  CYS A 133      -1.969   0.618  -3.560  1.00 87.77           H
ATOM   1861 2HB  CYS A 133      -1.553  -0.214  -5.045  1.00 87.77           H
ATOM   1862  SG  CYS A 133      -0.165   1.753  -4.724  1.00 87.77           S
ATOM   1863  HG  CYS A 133      -0.523   2.681  -3.841  1.00 87.77           H
ATOM   1864  HN  CYS A 133      -2.988   2.673  -3.618  1.00 87.77           H
ATOM   1865  N   VAL A 134      -4.758   0.200  -4.648  1.00 86.93           N
ATOM   1866  CA  VAL A 134      -5.853  -0.740  -4.815  1.00 86.93           C
ATOM   1867  C   VAL A 134      -6.797  -0.228  -5.905  1.00 86.93           C
ATOM   1868  O   VAL A 134      -7.166  -0.972  -6.812  1.00 86.93           O
ATOM   1869  HA  VAL A 134      -5.426  -1.689  -5.139  1.00 86.93           H
ATOM   1870  CB  VAL A 134      -6.556  -0.969  -3.475  1.00 86.93           C
ATOM   1871  HB  VAL A 134      -6.840   0.005  -3.075  1.00 86.93           H
ATOM   1872  CG1 VAL A 134      -7.832  -1.792  -3.659  1.00 86.93           C
ATOM   1873 1HG1 VAL A 134      -8.514  -1.262  -4.325  1.00 86.93           H
ATOM   1874 2HG1 VAL A 134      -7.581  -2.760  -4.092  1.00 86.93           H
ATOM   1875 3HG1 VAL A 134      -8.312  -1.940  -2.691  1.00 86.93           H
ATOM   1876  CG2 VAL A 134      -5.614  -1.634  -2.469  1.00 86.93           C
ATOM   1877 1HG2 VAL A 134      -5.286  -2.597  -2.861  1.00 86.93           H
ATOM   1878 2HG2 VAL A 134      -4.747  -0.994  -2.305  1.00 86.93           H
ATOM   1879 3HG2 VAL A 134      -6.139  -1.785  -1.526  1.00 86.93           H
ATOM   1880  HN  VAL A 134      -4.638   0.548  -3.718  1.00 86.93           H
ATOM   1881  N   LEU A 135      -7.161   1.040  -5.780  1.00 89.29           N
ATOM   1882  CA  LEU A 135      -8.171   1.618  -6.651  1.00 89.29           C
ATOM   1883  C   LEU A 135      -7.622   1.701  -8.076  1.00 89.29           C
ATOM   1884  O   LEU A 135      -8.357   1.498  -9.041  1.00 89.29           O
ATOM   1885  HA  LEU A 135      -9.028   0.945  -6.650  1.00 89.29           H
ATOM   1886  CB  LEU A 135      -8.650   2.962  -6.097  1.00 89.29           C
ATOM   1887 1HB  LEU A 135      -7.783   3.609  -5.967  1.00 89.29           H
ATOM   1888 2HB  LEU A 135      -9.290   3.432  -6.844  1.00 89.29           H
ATOM   1889  CG  LEU A 135      -9.414   2.907  -4.773  1.00 89.29           C
ATOM   1890  HG  LEU A 135      -8.819   2.338  -4.059  1.00 89.29           H
ATOM   1891  CD1 LEU A 135      -9.600   4.309  -4.189  1.00 89.29           C
ATOM   1892 1HD1 LEU A 135      -8.625   4.762  -4.012  1.00 89.29           H
ATOM   1893 2HD1 LEU A 135     -10.163   4.924  -4.892  1.00 89.29           H
ATOM   1894 3HD1 LEU A 135     -10.146   4.242  -3.248  1.00 89.29           H
ATOM   1895  CD2 LEU A 135     -10.746   2.173  -4.938  1.00 89.29           C
ATOM   1896 1HD2 LEU A 135     -11.359   2.694  -5.673  1.00 89.29           H
ATOM   1897 2HD2 LEU A 135     -10.560   1.154  -5.276  1.00 89.29           H
ATOM   1898 3HD2 LEU A 135     -11.269   2.149  -3.981  1.00 89.29           H
ATOM   1899  HN  LEU A 135      -6.780   1.667  -5.101  1.00 89.29           H
ATOM   1900  N   LEU A 136      -6.334   2.000  -8.164  1.00 90.15           N
ATOM   1901  CA  LEU A 136      -5.689   2.162  -9.456  1.00 90.15           C
ATOM   1902  C   LEU A 136      -5.640   0.809 -10.170  1.00 90.15           C
ATOM   1903  O   LEU A 136      -5.930   0.722 -11.362  1.00 90.15           O
ATOM   1904  HA  LEU A 136      -6.305   2.841 -10.045  1.00 90.15           H
ATOM   1905  CB  LEU A 136      -4.318   2.821  -9.292  1.00 90.15           C
ATOM   1906 1HB  LEU A 136      -3.799   2.333  -8.467  1.00 90.15           H
ATOM   1907 2HB  LEU A 136      -3.735   2.631 -10.193  1.00 90.15           H
ATOM   1908  CG  LEU A 136      -4.326   4.329  -9.031  1.00 90.15           C
ATOM   1909  HG  LEU A 136      -5.032   4.533  -8.226  1.00 90.15           H
ATOM   1910  CD1 LEU A 136      -2.952   4.811  -8.561  1.00 90.15           C
ATOM   1911 1HD1 LEU A 136      -2.684   4.298  -7.637  1.00 90.15           H
ATOM   1912 2HD1 LEU A 136      -2.208   4.592  -9.327  1.00 90.15           H
ATOM   1913 3HD1 LEU A 136      -2.985   5.886  -8.383  1.00 90.15           H
ATOM   1914  CD2 LEU A 136      -4.811   5.095 -10.263  1.00 90.15           C
ATOM   1915 1HD2 LEU A 136      -4.149   4.889 -11.104  1.00 90.15           H
ATOM   1916 2HD2 LEU A 136      -5.824   4.779 -10.512  1.00 90.15           H
ATOM   1917 3HD2 LEU A 136      -4.807   6.164 -10.051  1.00 90.15           H
ATOM   1918  HN  LEU A 136      -5.735   2.130  -7.373  1.00 90.15           H
ATOM   1919  N   ILE A 137      -5.270  -0.211  -9.410  1.00 85.12           N
ATOM   1920  CA  ILE A 137      -5.165  -1.553  -9.959  1.00 85.12           C
ATOM   1921  C   ILE A 137      -6.525  -1.981 -10.513  1.00 85.12           C
ATOM   1922  O   ILE A 137      -6.605  -2.555 -11.597  1.00 85.12           O
ATOM   1923  HA  ILE A 137      -4.453  -1.514 -10.783  1.00 85.12           H
ATOM   1924  CB  ILE A 137      -4.596  -2.515  -8.914  1.00 85.12           C
ATOM   1925  HB  ILE A 137      -5.105  -2.333  -7.968  1.00 85.12           H
ATOM   1926  CG1 ILE A 137      -3.106  -2.256  -8.684  1.00 85.12           C
ATOM   1927 1HG1 ILE A 137      -2.541  -2.543  -9.571  1.00 85.12           H
ATOM   1928 2HG1 ILE A 137      -2.938  -1.190  -8.531  1.00 85.12           H
ATOM   1929  CG2 ILE A 137      -4.871  -3.970  -9.302  1.00 85.12           C
ATOM   1930 1HG2 ILE A 137      -5.947  -4.129  -9.374  1.00 85.12           H
ATOM   1931 2HG2 ILE A 137      -4.406  -4.183 -10.264  1.00 85.12           H
ATOM   1932 3HG2 ILE A 137      -4.456  -4.633  -8.543  1.00 85.12           H
ATOM   1933  CD1 ILE A 137      -2.594  -3.037  -7.472  1.00 85.12           C
ATOM   1934 1HD1 ILE A 137      -3.144  -2.730  -6.583  1.00 85.12           H
ATOM   1935 2HD1 ILE A 137      -2.741  -4.104  -7.639  1.00 85.12           H
ATOM   1936 3HD1 ILE A 137      -1.532  -2.835  -7.331  1.00 85.12           H
ATOM   1937  HN  ILE A 137      -5.045  -0.133  -8.439  1.00 85.12           H
ATOM   1938  N   MET A 138      -7.562  -1.684  -9.743  1.00 85.67           N
ATOM   1939  CA  MET A 138      -8.917  -2.013 -10.152  1.00 85.67           C
ATOM   1940  C   MET A 138      -9.259  -1.357 -11.491  1.00 85.67           C
ATOM   1941  O   MET A 138      -9.819  -2.001 -12.377  1.00 85.67           O
ATOM   1942  HA  MET A 138      -8.937  -3.098 -10.256  1.00 85.67           H
ATOM   1943  CB  MET A 138      -9.903  -1.538  -9.084  1.00 85.67           C
ATOM   1944 1HB  MET A 138      -9.626  -1.956  -8.116  1.00 85.67           H
ATOM   1945 2HB  MET A 138      -9.848  -0.453  -8.989  1.00 85.67           H
ATOM   1946  CG  MET A 138     -11.333  -1.953  -9.434  1.00 85.67           C
ATOM   1947 1HG  MET A 138     -11.601  -1.570 -10.419  1.00 85.67           H
ATOM   1948 2HG  MET A 138     -11.404  -3.039  -9.484  1.00 85.67           H
ATOM   1949  SD  MET A 138     -12.469  -1.325  -8.208  1.00 85.67           S
ATOM   1950  CE  MET A 138     -12.327   0.426  -8.522  1.00 85.67           C
ATOM   1951 1HE  MET A 138     -11.294   0.740  -8.371  1.00 85.67           H
ATOM   1952 2HE  MET A 138     -12.624   0.637  -9.550  1.00 85.67           H
ATOM   1953 3HE  MET A 138     -12.976   0.972  -7.838  1.00 85.67           H
ATOM   1954  HN  MET A 138      -7.488  -1.228  -8.856  1.00 85.67           H
ATOM   1955  N   CYS A 139      -8.908  -0.084 -11.597  1.00 87.71           N
ATOM   1956  CA  CYS A 139      -9.262   0.695 -12.772  1.00 87.71           C
ATOM   1957  C   CYS A 139      -8.510   0.119 -13.974  1.00 87.71           C
ATOM   1958  O   CYS A 139      -9.049   0.063 -15.078  1.00 87.71           O
ATOM   1959  HA  CYS A 139     -10.339   0.592 -12.903  1.00 87.71           H
ATOM   1960  CB  CYS A 139      -8.966   2.183 -12.574  1.00 87.71           C
ATOM   1961 1HB  CYS A 139      -7.931   2.318 -12.260  1.00 87.71           H
ATOM   1962 2HB  CYS A 139      -9.085   2.714 -13.518  1.00 87.71           H
ATOM   1963  SG  CYS A 139     -10.096   2.884 -11.317  1.00 87.71           S
ATOM   1964  HG  CYS A 139      -9.428   2.429 -10.261  1.00 87.71           H
ATOM   1965  HN  CYS A 139      -8.393   0.414 -10.900  1.00 87.71           H
ATOM   1966  N   ILE A 140      -7.278  -0.296 -13.718  1.00 84.21           N
ATOM   1967  CA  ILE A 140      -6.448  -0.866 -14.765  1.00 84.21           C
ATOM   1968  C   ILE A 140      -7.132  -2.112 -15.331  1.00 84.21           C
ATOM   1969  O   ILE A 140      -7.163  -2.310 -16.544  1.00 84.21           O
ATOM   1970  HA  ILE A 140      -6.369  -0.124 -15.560  1.00 84.21           H
ATOM   1971  CB  ILE A 140      -5.032  -1.124 -14.245  1.00 84.21           C
ATOM   1972  HB  ILE A 140      -5.109  -1.608 -13.272  1.00 84.21           H
ATOM   1973  CG1 ILE A 140      -4.276   0.190 -14.038  1.00 84.21           C
ATOM   1974 1HG1 ILE A 140      -4.033   0.630 -15.005  1.00 84.21           H
ATOM   1975 2HG1 ILE A 140      -4.915   0.903 -13.515  1.00 84.21           H
ATOM   1976  CG2 ILE A 140      -4.275  -2.081 -15.168  1.00 84.21           C
ATOM   1977 1HG2 ILE A 140      -4.806  -3.031 -15.221  1.00 84.21           H
ATOM   1978 2HG2 ILE A 140      -4.207  -1.647 -16.166  1.00 84.21           H
ATOM   1979 3HG2 ILE A 140      -3.272  -2.247 -14.775  1.00 84.21           H
ATOM   1980  CD1 ILE A 140      -2.993  -0.036 -13.237  1.00 84.21           C
ATOM   1981 1HD1 ILE A 140      -3.242  -0.453 -12.261  1.00 84.21           H
ATOM   1982 2HD1 ILE A 140      -2.346  -0.730 -13.774  1.00 84.21           H
ATOM   1983 3HD1 ILE A 140      -2.475   0.914 -13.104  1.00 84.21           H
ATOM   1984  HN  ILE A 140      -6.848  -0.247 -12.817  1.00 84.21           H
ATOM   1985  N   SER A 141      -7.663  -2.919 -14.425  1.00 80.01           N
ATOM   1986  CA  SER A 141      -8.270  -4.182 -14.811  1.00 80.01           C
ATOM   1987  C   SER A 141      -9.516  -3.924 -15.661  1.00 80.01           C
ATOM   1988  O   SER A 141      -9.752  -4.617 -16.649  1.00 80.01           O
ATOM   1989  HA  SER A 141      -7.510  -4.701 -15.394  1.00 80.01           H
ATOM   1990  CB  SER A 141      -8.630  -5.019 -13.582  1.00 80.01           C
ATOM   1991 1HB  SER A 141      -9.225  -4.418 -12.895  1.00 80.01           H
ATOM   1992 2HB  SER A 141      -9.249  -5.862 -13.886  1.00 80.01           H
ATOM   1993  OG  SER A 141      -7.471  -5.501 -12.907  1.00 80.01           O
ATOM   1994  HG  SER A 141      -7.739  -6.029 -12.101  1.00 80.01           H
ATOM   1995  HN  SER A 141      -7.682  -2.724 -13.444  1.00 80.01           H
ATOM   1996  N   VAL A 142     -10.281  -2.925 -15.245  1.00 81.74           N
ATOM   1997  CA  VAL A 142     -11.484  -2.552 -15.969  1.00 81.74           C
ATOM   1998  C   VAL A 142     -11.100  -2.045 -17.361  1.00 81.74           C
ATOM   1999  O   VAL A 142     -11.748  -2.383 -18.350  1.00 81.74           O
ATOM   2000  HA  VAL A 142     -12.094  -3.449 -16.079  1.00 81.74           H
ATOM   2001  CB  VAL A 142     -12.286  -1.530 -15.161  1.00 81.74           C
ATOM   2002  HB  VAL A 142     -11.627  -0.693 -14.931  1.00 81.74           H
ATOM   2003  CG1 VAL A 142     -13.464  -0.991 -15.974  1.00 81.74           C
ATOM   2004 1HG1 VAL A 142     -13.091  -0.507 -16.877  1.00 81.74           H
ATOM   2005 2HG1 VAL A 142     -14.124  -1.814 -16.249  1.00 81.74           H
ATOM   2006 3HG1 VAL A 142     -14.017  -0.267 -15.376  1.00 81.74           H
ATOM   2007  CG2 VAL A 142     -12.763  -2.131 -13.837  1.00 81.74           C
ATOM   2008 1HG2 VAL A 142     -13.398  -2.994 -14.037  1.00 81.74           H
ATOM   2009 2HG2 VAL A 142     -11.900  -2.443 -13.248  1.00 81.74           H
ATOM   2010 3HG2 VAL A 142     -13.330  -1.384 -13.282  1.00 81.74           H
ATOM   2011  HN  VAL A 142     -10.091  -2.377 -14.431  1.00 81.74           H
ATOM   2012  N   ASP A 143     -10.046  -1.242 -17.392  1.00 82.40           N
ATOM   2013  CA  ASP A 143      -9.618  -0.618 -18.633  1.00 82.40           C
ATOM   2014  C   ASP A 143      -9.178  -1.703 -19.618  1.00 82.40           C
ATOM   2015  O   ASP A 143      -9.471  -1.620 -20.810  1.00 82.40           O
ATOM   2016  HA  ASP A 143     -10.484  -0.060 -18.987  1.00 82.40           H
ATOM   2017  CB  ASP A 143      -8.430   0.316 -18.398  1.00 82.40           C
ATOM   2018 1HB  ASP A 143      -8.659   1.005 -17.585  1.00 82.40           H
ATOM   2019 2HB  ASP A 143      -7.561  -0.264 -18.088  1.00 82.40           H
ATOM   2020  CG  ASP A 143      -8.095   1.107 -19.665  1.00 82.40           C
ATOM   2021  OD1 ASP A 143      -9.047   1.658 -20.257  1.00 82.40           O
ATOM   2022  OD2 ASP A 143      -6.895   1.142 -20.011  1.00 82.40           O
ATOM   2023  HN  ASP A 143      -9.491  -1.016 -16.592  1.00 82.40           H
ATOM   2024  N   ARG A 144      -8.483  -2.696 -19.084  1.00 77.56           N
ATOM   2025  CA  ARG A 144      -7.967  -3.777 -19.908  1.00 77.56           C
ATOM   2026  C   ARG A 144      -9.120  -4.603 -20.481  1.00 77.56           C
ATOM   2027  O   ARG A 144      -9.055  -5.057 -21.623  1.00 77.56           O
ATOM   2028  HA  ARG A 144      -7.408  -3.281 -20.701  1.00 77.56           H
ATOM   2029  CB  ARG A 144      -7.044  -4.693 -19.101  1.00 77.56           C
ATOM   2030 1HB  ARG A 144      -7.481  -4.883 -18.120  1.00 77.56           H
ATOM   2031 2HB  ARG A 144      -6.954  -5.656 -19.602  1.00 77.56           H
ATOM   2032  CG  ARG A 144      -5.659  -4.066 -18.935  1.00 77.56           C
ATOM   2033 1HG  ARG A 144      -5.286  -3.736 -19.905  1.00 77.56           H
ATOM   2034 2HG  ARG A 144      -5.729  -3.181 -18.303  1.00 77.56           H
ATOM   2035  CD  ARG A 144      -4.676  -5.063 -18.317  1.00 77.56           C
ATOM   2036 1HD  ARG A 144      -4.986  -5.310 -17.302  1.00 77.56           H
ATOM   2037 2HD  ARG A 144      -4.682  -5.992 -18.887  1.00 77.56           H
ATOM   2038  NE  ARG A 144      -3.313  -4.488 -18.304  1.00 77.56           N
ATOM   2039  HE  ARG A 144      -3.178  -3.591 -18.725  1.00 77.56           H
ATOM   2040  CZ  ARG A 144      -2.247  -5.094 -17.764  1.00 77.56           C
ATOM   2041  NH1 ARG A 144      -2.369  -6.298 -17.187  1.00 77.56           N
ATOM   2042 1HH1 ARG A 144      -3.260  -6.750 -17.157  1.00 77.56           H
ATOM   2043 2HH1 ARG A 144      -1.568  -6.744 -16.786  1.00 77.56           H
ATOM   2044  NH2 ARG A 144      -1.057  -4.479 -17.809  1.00 77.56           N
ATOM   2045 1HH2 ARG A 144      -0.252  -4.918 -17.411  1.00 77.56           H
ATOM   2046 2HH2 ARG A 144      -0.975  -3.582 -18.242  1.00 77.56           H
ATOM   2047  HN  ARG A 144      -8.271  -2.770 -18.110  1.00 77.56           H
ATOM   2048  N   TYR A 145     -10.148  -4.774 -19.663  1.00 77.73           N
ATOM   2049  CA  TYR A 145     -11.348  -5.465 -20.103  1.00 77.73           C
ATOM   2050  C   TYR A 145     -11.946  -4.792 -21.340  1.00 77.73           C
ATOM   2051  O   TYR A 145     -12.201  -5.451 -22.347  1.00 77.73           O
ATOM   2052  HA  TYR A 145     -11.073  -6.490 -20.353  1.00 77.73           H
ATOM   2053  CB  TYR A 145     -12.344  -5.358 -18.946  1.00 77.73           C
ATOM   2054 1HB  TYR A 145     -11.988  -5.968 -18.116  1.00 77.73           H
ATOM   2055 2HB  TYR A 145     -12.370  -4.326 -18.597  1.00 77.73           H
ATOM   2056  CG  TYR A 145     -13.765  -5.795 -19.307  1.00 77.73           C
ATOM   2057  CD1 TYR A 145     -14.785  -4.866 -19.339  1.00 77.73           C
ATOM   2058  HD1 TYR A 145     -14.579  -3.822 -19.108  1.00 77.73           H
ATOM   2059  CD2 TYR A 145     -14.027  -7.118 -19.600  1.00 77.73           C
ATOM   2060  HD2 TYR A 145     -13.221  -7.852 -19.575  1.00 77.73           H
ATOM   2061  CE1 TYR A 145     -16.123  -5.277 -19.678  1.00 77.73           C
ATOM   2062  HE1 TYR A 145     -16.938  -4.554 -19.707  1.00 77.73           H
ATOM   2063  CE2 TYR A 145     -15.365  -7.529 -19.939  1.00 77.73           C
ATOM   2064  HE2 TYR A 145     -15.585  -8.571 -20.173  1.00 77.73           H
ATOM   2065  CZ  TYR A 145     -16.347  -6.589 -19.962  1.00 77.73           C
ATOM   2066  OH  TYR A 145     -17.610  -6.977 -20.283  1.00 77.73           O
ATOM   2067  HH  TYR A 145     -17.625  -7.955 -20.491  1.00 77.73           H
ATOM   2068  HN  TYR A 145     -10.170  -4.450 -18.717  1.00 77.73           H
ATOM   2069  N   ILE A 146     -12.154  -3.489 -21.223  1.00 78.84           N
ATOM   2070  CA  ILE A 146     -12.797  -2.735 -22.285  1.00 78.84           C
ATOM   2071  C   ILE A 146     -11.956  -2.839 -23.559  1.00 78.84           C
ATOM   2072  O   ILE A 146     -12.496  -2.984 -24.654  1.00 78.84           O
ATOM   2073  HA  ILE A 146     -13.766  -3.198 -22.474  1.00 78.84           H
ATOM   2074  CB  ILE A 146     -13.061  -1.296 -21.838  1.00 78.84           C
ATOM   2075  HB  ILE A 146     -12.125  -0.875 -21.473  1.00 78.84           H
ATOM   2076  CG1 ILE A 146     -14.057  -1.257 -20.676  1.00 78.84           C
ATOM   2077 1HG1 ILE A 146     -15.053  -1.510 -21.038  1.00 78.84           H
ATOM   2078 2HG1 ILE A 146     -13.786  -2.010 -19.936  1.00 78.84           H
ATOM   2079  CG2 ILE A 146     -13.519  -0.431 -23.014  1.00 78.84           C
ATOM   2080 1HG2 ILE A 146     -12.744  -0.422 -23.781  1.00 78.84           H
ATOM   2081 2HG2 ILE A 146     -14.438  -0.842 -23.431  1.00 78.84           H
ATOM   2082 3HG2 ILE A 146     -13.699   0.586 -22.668  1.00 78.84           H
ATOM   2083  CD1 ILE A 146     -14.081   0.125 -20.021  1.00 78.84           C
ATOM   2084 1HD1 ILE A 146     -13.088   0.364 -19.639  1.00 78.84           H
ATOM   2085 2HD1 ILE A 146     -14.375   0.872 -20.759  1.00 78.84           H
ATOM   2086 3HD1 ILE A 146     -14.796   0.125 -19.199  1.00 78.84           H
ATOM   2087  HN  ILE A 146     -11.892  -2.951 -20.422  1.00 78.84           H
ATOM   2088  N   ALA A 147     -10.646  -2.759 -23.373  1.00 77.74           N
ATOM   2089  CA  ALA A 147      -9.730  -2.743 -24.500  1.00 77.74           C
ATOM   2090  C   ALA A 147      -9.847  -4.062 -25.266  1.00 77.74           C
ATOM   2091  O   ALA A 147      -9.643  -4.101 -26.479  1.00 77.74           O
ATOM   2092  HA  ALA A 147     -10.025  -1.925 -25.157  1.00 77.74           H
ATOM   2093  CB  ALA A 147      -8.308  -2.484 -23.999  1.00 77.74           C
ATOM   2094 1HB  ALA A 147      -8.272  -1.522 -23.488  1.00 77.74           H
ATOM   2095 2HB  ALA A 147      -8.017  -3.274 -23.306  1.00 77.74           H
ATOM   2096 3HB  ALA A 147      -7.621  -2.472 -24.845  1.00 77.74           H
ATOM   2097  HN  ALA A 147     -10.211  -2.707 -22.474  1.00 77.74           H
ATOM   2098  N   ILE A 148     -10.175  -5.112 -24.527  1.00 73.43           N
ATOM   2099  CA  ILE A 148     -10.178  -6.452 -25.089  1.00 73.43           C
ATOM   2100  C   ILE A 148     -11.580  -6.779 -25.608  1.00 73.43           C
ATOM   2101  O   ILE A 148     -11.730  -7.338 -26.693  1.00 73.43           O
ATOM   2102  HA  ILE A 148      -9.489  -6.454 -25.934  1.00 73.43           H
ATOM   2103  CB  ILE A 148      -9.648  -7.462 -24.070  1.00 73.43           C
ATOM   2104  HB  ILE A 148     -10.246  -7.377 -23.162  1.00 73.43           H
ATOM   2105  CG1 ILE A 148      -8.201  -7.148 -23.688  1.00 73.43           C
ATOM   2106 1HG1 ILE A 148      -7.544  -7.359 -24.532  1.00 73.43           H
ATOM   2107 2HG1 ILE A 148      -8.102  -6.085 -23.466  1.00 73.43           H
ATOM   2108  CG2 ILE A 148      -9.808  -8.894 -24.583  1.00 73.43           C
ATOM   2109 1HG2 ILE A 148     -10.863  -9.101 -24.764  1.00 73.43           H
ATOM   2110 2HG2 ILE A 148      -9.251  -9.011 -25.513  1.00 73.43           H
ATOM   2111 3HG2 ILE A 148      -9.423  -9.592 -23.839  1.00 73.43           H
ATOM   2112  CD1 ILE A 148      -7.762  -7.971 -22.475  1.00 73.43           C
ATOM   2113 1HD1 ILE A 148      -8.406  -7.739 -21.627  1.00 73.43           H
ATOM   2114 2HD1 ILE A 148      -7.839  -9.033 -22.710  1.00 73.43           H
ATOM   2115 3HD1 ILE A 148      -6.729  -7.728 -22.225  1.00 73.43           H
ATOM   2116  HN  ILE A 148     -10.434  -5.058 -23.563  1.00 73.43           H
ATOM   2117  N   ALA A 149     -12.572  -6.416 -24.807  1.00 75.05           N
ATOM   2118  CA  ALA A 149     -13.943  -6.803 -25.092  1.00 75.05           C
ATOM   2119  C   ALA A 149     -14.516  -5.879 -26.168  1.00 75.05           C
ATOM   2120  O   ALA A 149     -15.206  -6.334 -27.079  1.00 75.05           O
ATOM   2121  HA  ALA A 149     -13.928  -7.824 -25.473  1.00 75.05           H
ATOM   2122  CB  ALA A 149     -14.762  -6.771 -23.800  1.00 75.05           C
ATOM   2123 1HB  ALA A 149     -14.331  -7.466 -23.080  1.00 75.05           H
ATOM   2124 2HB  ALA A 149     -14.748  -5.763 -23.386  1.00 75.05           H
ATOM   2125 3HB  ALA A 149     -15.790  -7.062 -24.014  1.00 75.05           H
ATOM   2126  HN  ALA A 149     -12.451  -5.869 -23.979  1.00 75.05           H
ATOM   2127  N   GLN A 150     -14.209  -4.598 -26.028  1.00 77.00           N
ATOM   2128  CA  GLN A 150     -14.774  -3.591 -26.911  1.00 77.00           C
ATOM   2129  C   GLN A 150     -13.669  -2.929 -27.736  1.00 77.00           C
ATOM   2130  O   GLN A 150     -13.683  -1.716 -27.937  1.00 77.00           O
ATOM   2131  HA  GLN A 150     -15.454  -4.132 -27.569  1.00 77.00           H
ATOM   2132  CB  GLN A 150     -15.566  -2.549 -26.118  1.00 77.00           C
ATOM   2133 1HB  GLN A 150     -14.903  -2.036 -25.422  1.00 77.00           H
ATOM   2134 2HB  GLN A 150     -15.962  -1.794 -26.798  1.00 77.00           H
ATOM   2135  CG  GLN A 150     -16.716  -3.203 -25.348  1.00 77.00           C
ATOM   2136 1HG  GLN A 150     -17.246  -3.897 -26.000  1.00 77.00           H
ATOM   2137 2HG  GLN A 150     -16.317  -3.786 -24.519  1.00 77.00           H
ATOM   2138  CD  GLN A 150     -17.689  -2.149 -24.817  1.00 77.00           C
ATOM   2139  OE1 GLN A 150     -17.565  -0.964 -25.080  1.00 77.00           O
ATOM   2140  NE2 GLN A 150     -18.661  -2.645 -24.057  1.00 77.00           N
ATOM   2141 1HE2 GLN A 150     -18.705  -3.628 -23.880  1.00 77.00           H
ATOM   2142 2HE2 GLN A 150     -19.348  -2.035 -23.662  1.00 77.00           H
ATOM   2143  HN  GLN A 150     -13.588  -4.245 -25.328  1.00 77.00           H
ATOM   2144  N   ALA A 151     -12.739  -3.755 -28.192  1.00 72.70           N
ATOM   2145  CA  ALA A 151     -11.509  -3.248 -28.775  1.00 72.70           C
ATOM   2146  C   ALA A 151     -11.844  -2.165 -29.802  1.00 72.70           C
ATOM   2147  O   ALA A 151     -11.186  -1.127 -29.852  1.00 72.70           O
ATOM   2148  HA  ALA A 151     -10.919  -2.806 -27.972  1.00 72.70           H
ATOM   2149  CB  ALA A 151     -10.718  -4.407 -29.386  1.00 72.70           C
ATOM   2150 1HB  ALA A 151     -10.480  -5.134 -28.609  1.00 72.70           H
ATOM   2151 2HB  ALA A 151     -11.316  -4.886 -30.161  1.00 72.70           H
ATOM   2152 3HB  ALA A 151      -9.795  -4.026 -29.823  1.00 72.70           H
ATOM   2153  HN  ALA A 151     -12.816  -4.752 -28.168  1.00 72.70           H
ATOM   2154  N   MET A 152     -12.867  -2.445 -30.596  1.00 68.29           N
ATOM   2155  CA  MET A 152     -13.275  -1.523 -31.643  1.00 68.29           C
ATOM   2156  C   MET A 152     -13.688  -0.173 -31.054  1.00 68.29           C
ATOM   2157  O   MET A 152     -13.112   0.860 -31.395  1.00 68.29           O
ATOM   2158  HA  MET A 152     -12.400  -1.397 -32.280  1.00 68.29           H
ATOM   2159  CB  MET A 152     -14.449  -2.121 -32.421  1.00 68.29           C
ATOM   2160 1HB  MET A 152     -15.183  -2.525 -31.724  1.00 68.29           H
ATOM   2161 2HB  MET A 152     -14.949  -1.338 -32.991  1.00 68.29           H
ATOM   2162  CG  MET A 152     -13.974  -3.225 -33.367  1.00 68.29           C
ATOM   2163 1HG  MET A 152     -13.006  -3.604 -33.041  1.00 68.29           H
ATOM   2164 2HG  MET A 152     -14.670  -4.064 -33.339  1.00 68.29           H
ATOM   2165  SD  MET A 152     -13.851  -2.592 -35.031  1.00 68.29           S
ATOM   2166  CE  MET A 152     -15.560  -2.705 -35.533  1.00 68.29           C
ATOM   2167 1HE  MET A 152     -15.887  -3.743 -35.478  1.00 68.29           H
ATOM   2168 2HE  MET A 152     -16.175  -2.094 -34.871  1.00 68.29           H
ATOM   2169 3HE  MET A 152     -15.663  -2.346 -36.557  1.00 68.29           H
ATOM   2170  HN  MET A 152     -13.411  -3.281 -30.534  1.00 68.29           H
ATOM   2171  N   ARG A 153     -14.681  -0.223 -30.178  1.00 73.16           N
ATOM   2172  CA  ARG A 153     -15.213   0.988 -29.578  1.00 73.16           C
ATOM   2173  C   ARG A 153     -14.136   1.681 -28.740  1.00 73.16           C
ATOM   2174  O   ARG A 153     -14.106   2.908 -28.654  1.00 73.16           O
ATOM   2175  HA  ARG A 153     -15.513   1.609 -30.422  1.00 73.16           H
ATOM   2176  CB  ARG A 153     -16.420   0.680 -28.691  1.00 73.16           C
ATOM   2177 1HB  ARG A 153     -16.189  -0.159 -28.034  1.00 73.16           H
ATOM   2178 2HB  ARG A 153     -16.634   1.536 -28.051  1.00 73.16           H
ATOM   2179  CG  ARG A 153     -17.651   0.348 -29.536  1.00 73.16           C
ATOM   2180 1HG  ARG A 153     -17.849   1.164 -30.232  1.00 73.16           H
ATOM   2181 2HG  ARG A 153     -17.457  -0.542 -30.135  1.00 73.16           H
ATOM   2182  CD  ARG A 153     -18.878   0.116 -28.651  1.00 73.16           C
ATOM   2183 1HD  ARG A 153     -18.732  -0.773 -28.039  1.00 73.16           H
ATOM   2184 2HD  ARG A 153     -19.008   0.956 -27.968  1.00 73.16           H
ATOM   2185  NE  ARG A 153     -20.086  -0.042 -29.492  1.00 73.16           N
ATOM   2186  HE  ARG A 153     -19.976   0.011 -30.485  1.00 73.16           H
ATOM   2187  CZ  ARG A 153     -21.317  -0.253 -29.006  1.00 73.16           C
ATOM   2188  NH1 ARG A 153     -21.522  -0.333 -27.684  1.00 73.16           N
ATOM   2189 1HH1 ARG A 153     -20.753  -0.235 -27.052  1.00 73.16           H
ATOM   2190 2HH1 ARG A 153     -22.443  -0.490 -27.330  1.00 73.16           H
ATOM   2191  NH2 ARG A 153     -22.340  -0.382 -29.862  1.00 73.16           N
ATOM   2192 1HH2 ARG A 153     -23.264  -0.539 -29.516  1.00 73.16           H
ATOM   2193 2HH2 ARG A 153     -22.178  -0.321 -30.847  1.00 73.16           H
ATOM   2194  HN  ARG A 153     -15.120  -1.071 -29.880  1.00 73.16           H
ATOM   2195  N   ALA A 154     -13.279   0.866 -28.144  1.00 71.95           N
ATOM   2196  CA  ALA A 154     -12.281   1.375 -27.219  1.00 71.95           C
ATOM   2197  C   ALA A 154     -11.328   2.309 -27.968  1.00 71.95           C
ATOM   2198  O   ALA A 154     -10.779   3.241 -27.382  1.00 71.95           O
ATOM   2199  HA  ALA A 154     -12.802   1.943 -26.448  1.00 71.95           H
ATOM   2200  CB  ALA A 154     -11.551   0.203 -26.559  1.00 71.95           C
ATOM   2201 1HB  ALA A 154     -12.269  -0.412 -26.016  1.00 71.95           H
ATOM   2202 2HB  ALA A 154     -11.063  -0.398 -27.325  1.00 71.95           H
ATOM   2203 3HB  ALA A 154     -10.802   0.586 -25.865  1.00 71.95           H
ATOM   2204  HN  ALA A 154     -13.260  -0.124 -28.284  1.00 71.95           H
ATOM   2205  N   HIS A 155     -11.159   2.025 -29.251  1.00 73.21           N
ATOM   2206  CA  HIS A 155     -10.282   2.828 -30.086  1.00 73.21           C
ATOM   2207  C   HIS A 155     -10.923   4.195 -30.338  1.00 73.21           C
ATOM   2208  O   HIS A 155     -10.268   5.226 -30.199  1.00 73.21           O
ATOM   2209  HA  HIS A 155      -9.358   2.968 -29.525  1.00 73.21           H
ATOM   2210  CB  HIS A 155      -9.936   2.088 -31.380  1.00 73.21           C
ATOM   2211 1HB  HIS A 155      -9.696   1.052 -31.141  1.00 73.21           H
ATOM   2212 2HB  HIS A 155     -10.816   2.072 -32.023  1.00 73.21           H
ATOM   2213  CG  HIS A 155      -8.783   2.694 -32.144  1.00 73.21           C
ATOM   2214  ND1 HIS A 155      -8.939   3.753 -33.021  1.00 73.21           N
ATOM   2215  HD1 HIS A 155      -9.800   4.213 -33.235  1.00 73.21           H
ATOM   2216  CD2 HIS A 155      -7.456   2.379 -32.152  1.00 73.21           C
ATOM   2217  HD2 HIS A 155      -6.986   1.587 -31.570  1.00 73.21           H
ATOM   2218  CE1 HIS A 155      -7.752   4.052 -33.530  1.00 73.21           C
ATOM   2219  HE1 HIS A 155      -7.546   4.842 -34.252  1.00 73.21           H
ATOM   2220  NE2 HIS A 155      -6.835   3.200 -32.990  1.00 73.21           N
ATOM   2221  HN  HIS A 155     -11.608   1.264 -29.719  1.00 73.21           H
ATOM   2222  N   THR A 156     -12.196   4.157 -30.703  1.00 73.95           N
ATOM   2223  CA  THR A 156     -12.901   5.369 -31.084  1.00 73.95           C
ATOM   2224  C   THR A 156     -13.009   6.321 -29.890  1.00 73.95           C
ATOM   2225  O   THR A 156     -12.955   7.539 -30.056  1.00 73.95           O
ATOM   2226  HA  THR A 156     -12.317   5.881 -31.849  1.00 73.95           H
ATOM   2227  CB  THR A 156     -14.258   4.965 -31.663  1.00 73.95           C
ATOM   2228  HB  THR A 156     -14.990   4.811 -30.869  1.00 73.95           H
ATOM   2229  OG1 THR A 156     -13.968   3.822 -32.462  1.00 73.95           O
ATOM   2230  HG1 THR A 156     -14.802   3.291 -32.616  1.00 73.95           H
ATOM   2231  CG2 THR A 156     -14.798   5.991 -32.661  1.00 73.95           C
ATOM   2232 1HG2 THR A 156     -14.098   6.095 -33.490  1.00 73.95           H
ATOM   2233 2HG2 THR A 156     -14.919   6.953 -32.164  1.00 73.95           H
ATOM   2234 3HG2 THR A 156     -15.763   5.655 -33.041  1.00 73.95           H
ATOM   2235  HN  THR A 156     -12.743   3.321 -30.742  1.00 73.95           H
ATOM   2236  N   TRP A 157     -13.159   5.729 -28.714  1.00 80.68           N
ATOM   2237  CA  TRP A 157     -13.471   6.501 -27.523  1.00 80.68           C
ATOM   2238  C   TRP A 157     -12.166   6.748 -26.765  1.00 80.68           C
ATOM   2239  O   TRP A 157     -12.183   7.020 -25.565  1.00 80.68           O
ATOM   2240  HA  TRP A 157     -13.902   7.449 -27.844  1.00 80.68           H
ATOM   2241  CB  TRP A 157     -14.531   5.795 -26.675  1.00 80.68           C
ATOM   2242 1HB  TRP A 157     -14.250   4.748 -26.559  1.00 80.68           H
ATOM   2243 2HB  TRP A 157     -14.537   6.236 -25.678  1.00 80.68           H
ATOM   2244  CG  TRP A 157     -15.944   5.867 -27.257  1.00 80.68           C
ATOM   2245  CD1 TRP A 157     -16.302   6.099 -28.527  1.00 80.68           C
ATOM   2246  HD1 TRP A 157     -15.598   6.274 -29.341  1.00 80.68           H
ATOM   2247  CD2 TRP A 157     -17.181   5.695 -26.534  1.00 80.68           C
ATOM   2248  NE1 TRP A 157     -17.674   6.090 -28.676  1.00 80.68           N
ATOM   2249  HE1 TRP A 157     -18.178   6.239 -29.526  1.00 80.68           H
ATOM   2250  CE2 TRP A 157     -18.226   5.837 -27.425  1.00 80.68           C
ATOM   2251  CE3 TRP A 157     -17.410   5.429 -25.173  1.00 80.68           C
ATOM   2252  HE3 TRP A 157     -16.603   5.313 -24.450  1.00 80.68           H
ATOM   2253  CZ2 TRP A 157     -19.571   5.729 -27.053  1.00 80.68           C
ATOM   2254  HZ2 TRP A 157     -20.378   5.845 -27.776  1.00 80.68           H
ATOM   2255  CZ3 TRP A 157     -18.760   5.324 -24.817  1.00 80.68           C
ATOM   2256  HZ3 TRP A 157     -18.994   5.118 -23.772  1.00 80.68           H
ATOM   2257  CH2 TRP A 157     -19.823   5.464 -25.701  1.00 80.68           C
ATOM   2258  HH2 TRP A 157     -20.849   5.368 -25.345  1.00 80.68           H
ATOM   2259  HN  TRP A 157     -13.071   4.744 -28.569  1.00 80.68           H
ATOM   2260  N   ARG A 158     -11.065   6.645 -27.496  1.00 79.24           N
ATOM   2261  CA  ARG A 158      -9.750   6.709 -26.881  1.00 79.24           C
ATOM   2262  C   ARG A 158      -9.587   8.023 -26.114  1.00 79.24           C
ATOM   2263  O   ARG A 158      -9.100   8.029 -24.984  1.00 79.24           O
ATOM   2264  HA  ARG A 158      -9.716   5.854 -26.207  1.00 79.24           H
ATOM   2265  CB  ARG A 158      -8.645   6.601 -27.934  1.00 79.24           C
ATOM   2266 1HB  ARG A 158      -8.784   5.693 -28.520  1.00 79.24           H
ATOM   2267 2HB  ARG A 158      -8.712   7.441 -28.625  1.00 79.24           H
ATOM   2268  CG  ARG A 158      -7.263   6.583 -27.277  1.00 79.24           C
ATOM   2269 1HG  ARG A 158      -7.141   7.469 -26.654  1.00 79.24           H
ATOM   2270 2HG  ARG A 158      -7.179   5.718 -26.620  1.00 79.24           H
ATOM   2271  CD  ARG A 158      -6.155   6.538 -28.332  1.00 79.24           C
ATOM   2272 1HD  ARG A 158      -6.305   5.684 -28.992  1.00 79.24           H
ATOM   2273 2HD  ARG A 158      -6.197   7.433 -28.953  1.00 79.24           H
ATOM   2274  NE  ARG A 158      -4.833   6.442 -27.674  1.00 79.24           N
ATOM   2275  HE  ARG A 158      -4.779   6.651 -26.698  1.00 79.24           H
ATOM   2276  CZ  ARG A 158      -3.704   6.091 -28.305  1.00 79.24           C
ATOM   2277  NH1 ARG A 158      -3.718   5.800 -29.612  1.00 79.24           N
ATOM   2278 1HH1 ARG A 158      -4.575   5.843 -30.125  1.00 79.24           H
ATOM   2279 2HH1 ARG A 158      -2.871   5.539 -30.076  1.00 79.24           H
ATOM   2280  NH2 ARG A 158      -2.561   6.036 -27.608  1.00 79.24           N
ATOM   2281 1HH2 ARG A 158      -1.710   5.777 -28.063  1.00 79.24           H
ATOM   2282 2HH2 ARG A 158      -2.559   6.256 -26.632  1.00 79.24           H
ATOM   2283  HN  ARG A 158     -11.063   6.520 -28.488  1.00 79.24           H
ATOM   2284  N   GLU A 159     -10.002   9.103 -26.758  1.00 80.43           N
ATOM   2285  CA  GLU A 159      -9.816  10.429 -26.193  1.00 80.43           C
ATOM   2286  C   GLU A 159     -10.688  10.603 -24.947  1.00 80.43           C
ATOM   2287  O   GLU A 159     -10.210  11.057 -23.909  1.00 80.43           O
ATOM   2288  HA  GLU A 159      -8.763  10.481 -25.917  1.00 80.43           H
ATOM   2289  CB  GLU A 159     -10.118  11.514 -27.229  1.00 80.43           C
ATOM   2290 1HB  GLU A 159     -11.077  11.309 -27.706  1.00 80.43           H
ATOM   2291 2HB  GLU A 159     -10.073  12.495 -26.757  1.00 80.43           H
ATOM   2292  CG  GLU A 159      -9.065  11.521 -28.338  1.00 80.43           C
ATOM   2293 1HG  GLU A 159      -8.069  11.558 -27.899  1.00 80.43           H
ATOM   2294 2HG  GLU A 159      -9.127  10.594 -28.909  1.00 80.43           H
ATOM   2295  CD  GLU A 159      -9.262  12.716 -29.273  1.00 80.43           C
ATOM   2296  OE1 GLU A 159      -8.307  13.012 -30.023  1.00 80.43           O
ATOM   2297  OE2 GLU A 159     -10.362  13.306 -29.217  1.00 80.43           O
ATOM   2298  HN  GLU A 159     -10.458   9.083 -27.647  1.00 80.43           H
ATOM   2299  N   LYS A 160     -11.951  10.231 -25.092  1.00 84.77           N
ATOM   2300  CA  LYS A 160     -12.892  10.333 -23.989  1.00 84.77           C
ATOM   2301  C   LYS A 160     -12.365   9.527 -22.799  1.00 84.77           C
ATOM   2302  O   LYS A 160     -12.453   9.973 -21.656  1.00 84.77           O
ATOM   2303  HA  LYS A 160     -12.944  11.382 -23.699  1.00 84.77           H
ATOM   2304  CB  LYS A 160     -14.294   9.918 -24.440  1.00 84.77           C
ATOM   2305 1HB  LYS A 160     -14.245   8.958 -24.956  1.00 84.77           H
ATOM   2306 2HB  LYS A 160     -14.934   9.779 -23.569  1.00 84.77           H
ATOM   2307  CG  LYS A 160     -14.905  10.970 -25.367  1.00 84.77           C
ATOM   2308 1HG  LYS A 160     -14.852  11.951 -24.894  1.00 84.77           H
ATOM   2309 2HG  LYS A 160     -14.326  11.029 -26.289  1.00 84.77           H
ATOM   2310  CD  LYS A 160     -16.362  10.633 -25.693  1.00 84.77           C
ATOM   2311 1HD  LYS A 160     -16.409   9.683 -26.225  1.00 84.77           H
ATOM   2312 2HD  LYS A 160     -16.926  10.509 -24.769  1.00 84.77           H
ATOM   2313  CE  LYS A 160     -17.001  11.733 -26.544  1.00 84.77           C
ATOM   2314 1HE  LYS A 160     -16.916  12.692 -26.034  1.00 84.77           H
ATOM   2315 2HE  LYS A 160     -16.467  11.826 -27.490  1.00 84.77           H
ATOM   2316  NZ  LYS A 160     -18.426  11.426 -26.802  1.00 84.77           N
ATOM   2317 1HZ  LYS A 160     -18.833  12.162 -27.368  1.00 84.77           H
ATOM   2318 2HZ  LYS A 160     -18.498  10.542 -27.293  1.00 84.77           H
ATOM   2319 3HZ  LYS A 160     -18.923  11.364 -25.920  1.00 84.77           H
ATOM   2320  HN  LYS A 160     -12.334   9.867 -25.941  1.00 84.77           H
ATOM   2321  N   ARG A 161     -11.830   8.355 -23.109  1.00 85.47           N
ATOM   2322  CA  ARG A 161     -11.308   7.475 -22.078  1.00 85.47           C
ATOM   2323  C   ARG A 161     -10.158   8.154 -21.333  1.00 85.47           C
ATOM   2324  O   ARG A 161      -9.999   7.969 -20.127  1.00 85.47           O
ATOM   2325  HA  ARG A 161     -12.153   7.293 -21.413  1.00 85.47           H
ATOM   2326  CB  ARG A 161     -10.811   6.158 -22.678  1.00 85.47           C
ATOM   2327 1HB  ARG A 161     -10.188   6.363 -23.548  1.00 85.47           H
ATOM   2328 2HB  ARG A 161     -10.185   5.638 -21.953  1.00 85.47           H
ATOM   2329  CG  ARG A 161     -11.984   5.263 -23.083  1.00 85.47           C
ATOM   2330 1HG  ARG A 161     -12.481   4.882 -22.191  1.00 85.47           H
ATOM   2331 2HG  ARG A 161     -12.721   5.849 -23.632  1.00 85.47           H
ATOM   2332  CD  ARG A 161     -11.508   4.094 -23.947  1.00 85.47           C
ATOM   2333 1HD  ARG A 161     -12.366   3.539 -24.328  1.00 85.47           H
ATOM   2334 2HD  ARG A 161     -10.962   4.469 -24.812  1.00 85.47           H
ATOM   2335  NE  ARG A 161     -10.641   3.197 -23.152  1.00 85.47           N
ATOM   2336  HE  ARG A 161     -10.759   3.189 -22.159  1.00 85.47           H
ATOM   2337  CZ  ARG A 161      -9.706   2.394 -23.679  1.00 85.47           C
ATOM   2338  NH1 ARG A 161      -9.504   2.363 -25.003  1.00 85.47           N
ATOM   2339 1HH1 ARG A 161     -10.053   2.942 -25.606  1.00 85.47           H
ATOM   2340 2HH1 ARG A 161      -8.805   1.760 -25.388  1.00 85.47           H
ATOM   2341  NH2 ARG A 161      -8.977   1.622 -22.861  1.00 85.47           N
ATOM   2342 1HH2 ARG A 161      -8.275   1.017 -23.238  1.00 85.47           H
ATOM   2343 2HH2 ARG A 161      -9.134   1.651 -21.874  1.00 85.47           H
ATOM   2344  HN  ARG A 161     -11.751   8.006 -24.043  1.00 85.47           H
ATOM   2345  N   LEU A 162      -9.384   8.927 -22.081  1.00 86.28           N
ATOM   2346  CA  LEU A 162      -8.233   9.608 -21.514  1.00 86.28           C
ATOM   2347  C   LEU A 162      -8.713  10.737 -20.600  1.00 86.28           C
ATOM   2348  O   LEU A 162      -8.077  11.038 -19.591  1.00 86.28           O
ATOM   2349  HA  LEU A 162      -7.690   8.882 -20.909  1.00 86.28           H
ATOM   2350  CB  LEU A 162      -7.286  10.073 -22.621  1.00 86.28           C
ATOM   2351 1HB  LEU A 162      -7.130   9.244 -23.311  1.00 86.28           H
ATOM   2352 2HB  LEU A 162      -7.779  10.867 -23.183  1.00 86.28           H
ATOM   2353  CG  LEU A 162      -5.918  10.584 -22.164  1.00 86.28           C
ATOM   2354  HG  LEU A 162      -6.071  11.274 -21.334  1.00 86.28           H
ATOM   2355  CD1 LEU A 162      -5.051   9.436 -21.643  1.00 86.28           C
ATOM   2356 1HD1 LEU A 162      -5.547   8.960 -20.797  1.00 86.28           H
ATOM   2357 2HD1 LEU A 162      -4.903   8.704 -22.437  1.00 86.28           H
ATOM   2358 3HD1 LEU A 162      -4.084   9.827 -21.324  1.00 86.28           H
ATOM   2359  CD2 LEU A 162      -5.224  11.367 -23.280  1.00 86.28           C
ATOM   2360 1HD2 LEU A 162      -5.083  10.719 -24.145  1.00 86.28           H
ATOM   2361 2HD2 LEU A 162      -5.839  12.221 -23.562  1.00 86.28           H
ATOM   2362 3HD2 LEU A 162      -4.254  11.718 -22.928  1.00 86.28           H
ATOM   2363  HN  LEU A 162      -9.533   9.090 -23.057  1.00 86.28           H
ATOM   2364  N   LEU A 163      -9.832  11.333 -20.987  1.00 89.71           N
ATOM   2365  CA  LEU A 163     -10.436  12.384 -20.186  1.00 89.71           C
ATOM   2366  C   LEU A 163     -10.908  11.798 -18.854  1.00 89.71           C
ATOM   2367  O   LEU A 163     -10.568  12.312 -17.790  1.00 89.71           O
ATOM   2368  HA  LEU A 163      -9.662  13.124 -19.982  1.00 89.71           H
ATOM   2369  CB  LEU A 163     -11.541  13.090 -20.973  1.00 89.71           C
ATOM   2370 1HB  LEU A 163     -11.156  13.332 -21.964  1.00 89.71           H
ATOM   2371 2HB  LEU A 163     -12.364  12.389 -21.113  1.00 89.71           H
ATOM   2372  CG  LEU A 163     -12.098  14.370 -20.347  1.00 89.71           C
ATOM   2373  HG  LEU A 163     -12.136  14.233 -19.266  1.00 89.71           H
ATOM   2374  CD1 LEU A 163     -11.177  15.560 -20.620  1.00 89.71           C
ATOM   2375 1HD1 LEU A 163     -10.193  15.363 -20.195  1.00 89.71           H
ATOM   2376 2HD1 LEU A 163     -11.084  15.709 -21.696  1.00 89.71           H
ATOM   2377 3HD1 LEU A 163     -11.596  16.457 -20.164  1.00 89.71           H
ATOM   2378  CD2 LEU A 163     -13.530  14.633 -20.819  1.00 89.71           C
ATOM   2379 1HD2 LEU A 163     -13.541  14.741 -21.904  1.00 89.71           H
ATOM   2380 2HD2 LEU A 163     -14.167  13.797 -20.531  1.00 89.71           H
ATOM   2381 3HD2 LEU A 163     -13.902  15.549 -20.359  1.00 89.71           H
ATOM   2382  HN  LEU A 163     -10.324  11.108 -21.828  1.00 89.71           H
ATOM   2383  N   TYR A 164     -11.685  10.729 -18.957  1.00 89.92           N
ATOM   2384  CA  TYR A 164     -12.249  10.097 -17.776  1.00 89.92           C
ATOM   2385  C   TYR A 164     -11.145   9.579 -16.852  1.00 89.92           C
ATOM   2386  O   TYR A 164     -11.296   9.590 -15.631  1.00 89.92           O
ATOM   2387  HA  TYR A 164     -12.837  10.844 -17.243  1.00 89.92           H
ATOM   2388  CB  TYR A 164     -13.070   8.911 -18.284  1.00 89.92           C
ATOM   2389 1HB  TYR A 164     -12.465   8.337 -18.986  1.00 89.92           H
ATOM   2390 2HB  TYR A 164     -13.296   8.253 -17.445  1.00 89.92           H
ATOM   2391  CG  TYR A 164     -14.379   9.308 -18.969  1.00 89.92           C
ATOM   2392  CD1 TYR A 164     -15.178  10.287 -18.415  1.00 89.92           C
ATOM   2393  HD1 TYR A 164     -14.877  10.778 -17.489  1.00 89.92           H
ATOM   2394  CD2 TYR A 164     -14.761   8.688 -20.141  1.00 89.92           C
ATOM   2395  HD2 TYR A 164     -14.130   7.914 -20.579  1.00 89.92           H
ATOM   2396  CE1 TYR A 164     -16.410  10.662 -19.060  1.00 89.92           C
ATOM   2397  HE1 TYR A 164     -17.051  11.433 -18.633  1.00 89.92           H
ATOM   2398  CE2 TYR A 164     -15.993   9.062 -20.786  1.00 89.92           C
ATOM   2399  HE2 TYR A 164     -16.306   8.579 -21.712  1.00 89.92           H
ATOM   2400  CZ  TYR A 164     -16.757  10.030 -20.214  1.00 89.92           C
ATOM   2401  OH  TYR A 164     -17.920  10.384 -20.823  1.00 89.92           O
ATOM   2402  HH  TYR A 164     -18.059   9.829 -21.643  1.00 89.92           H
ATOM   2403  HN  TYR A 164     -11.930  10.297 -19.825  1.00 89.92           H
ATOM   2404  N   SER A 165     -10.059   9.138 -17.469  1.00 90.42           N
ATOM   2405  CA  SER A 165      -8.946   8.581 -16.720  1.00 90.42           C
ATOM   2406  C   SER A 165      -8.347   9.649 -15.801  1.00 90.42           C
ATOM   2407  O   SER A 165      -7.895   9.342 -14.699  1.00 90.42           O
ATOM   2408  HA  SER A 165      -9.371   7.767 -16.133  1.00 90.42           H
ATOM   2409  CB  SER A 165      -7.872   8.026 -17.658  1.00 90.42           C
ATOM   2410 1HB  SER A 165      -7.228   7.341 -17.107  1.00 90.42           H
ATOM   2411 2HB  SER A 165      -8.347   7.448 -18.451  1.00 90.42           H
ATOM   2412  OG  SER A 165      -7.080   9.061 -18.235  1.00 90.42           O
ATOM   2413  HG  SER A 165      -7.661   9.835 -18.488  1.00 90.42           H
ATOM   2414  HN  SER A 165      -9.933   9.156 -18.461  1.00 90.42           H
ATOM   2415  N   LYS A 166      -8.364  10.880 -16.289  1.00 92.88           N
ATOM   2416  CA  LYS A 166      -7.878  12.003 -15.505  1.00 92.88           C
ATOM   2417  C   LYS A 166      -8.787  12.204 -14.291  1.00 92.88           C
ATOM   2418  O   LYS A 166      -8.307  12.344 -13.168  1.00 92.88           O
ATOM   2419  HA  LYS A 166      -6.880  11.745 -15.150  1.00 92.88           H
ATOM   2420  CB  LYS A 166      -7.738  13.249 -16.382  1.00 92.88           C
ATOM   2421 1HB  LYS A 166      -8.662  13.413 -16.937  1.00 92.88           H
ATOM   2422 2HB  LYS A 166      -7.585  14.125 -15.753  1.00 92.88           H
ATOM   2423  CG  LYS A 166      -6.569  13.104 -17.358  1.00 92.88           C
ATOM   2424 1HG  LYS A 166      -5.640  12.973 -16.802  1.00 92.88           H
ATOM   2425 2HG  LYS A 166      -6.706  12.209 -17.965  1.00 92.88           H
ATOM   2426  CD  LYS A 166      -6.457  14.331 -18.265  1.00 92.88           C
ATOM   2427 1HD  LYS A 166      -7.369  14.438 -18.852  1.00 92.88           H
ATOM   2428 2HD  LYS A 166      -6.362  15.230 -17.657  1.00 92.88           H
ATOM   2429  CE  LYS A 166      -5.252  14.213 -19.201  1.00 92.88           C
ATOM   2430 1HE  LYS A 166      -4.351  14.016 -18.620  1.00 92.88           H
ATOM   2431 2HE  LYS A 166      -5.388  13.366 -19.874  1.00 92.88           H
ATOM   2432  NZ  LYS A 166      -5.082  15.456 -19.986  1.00 92.88           N
ATOM   2433 1HZ  LYS A 166      -4.290  15.355 -20.611  1.00 92.88           H
ATOM   2434 2HZ  LYS A 166      -5.920  15.631 -20.528  1.00 92.88           H
ATOM   2435 3HZ  LYS A 166      -4.918  16.234 -19.356  1.00 92.88           H
ATOM   2436  HN  LYS A 166      -8.701  11.116 -17.201  1.00 92.88           H
ATOM   2437  N   MET A 167     -10.085  12.210 -14.559  1.00 94.63           N
ATOM   2438  CA  MET A 167     -11.064  12.452 -13.513  1.00 94.63           C
ATOM   2439  C   MET A 167     -11.017  11.349 -12.454  1.00 94.63           C
ATOM   2440  O   MET A 167     -11.119  11.626 -11.259  1.00 94.63           O
ATOM   2441  HA  MET A 167     -10.787  13.406 -13.066  1.00 94.63           H
ATOM   2442  CB  MET A 167     -12.464  12.510 -14.127  1.00 94.63           C
ATOM   2443 1HB  MET A 167     -12.662  11.591 -14.679  1.00 94.63           H
ATOM   2444 2HB  MET A 167     -13.210  12.574 -13.335  1.00 94.63           H
ATOM   2445  CG  MET A 167     -12.602  13.713 -15.063  1.00 94.63           C
ATOM   2446 1HG  MET A 167     -12.387  14.633 -14.520  1.00 94.63           H
ATOM   2447 2HG  MET A 167     -11.874  13.642 -15.871  1.00 94.63           H
ATOM   2448  SD  MET A 167     -14.254  13.776 -15.737  1.00 94.63           S
ATOM   2449  CE  MET A 167     -15.163  14.270 -14.282  1.00 94.63           C
ATOM   2450 1HE  MET A 167     -15.032  13.522 -13.500  1.00 94.63           H
ATOM   2451 2HE  MET A 167     -14.791  15.233 -13.931  1.00 94.63           H
ATOM   2452 3HE  MET A 167     -16.222  14.357 -14.528  1.00 94.63           H
ATOM   2453  HN  MET A 167     -10.469  12.055 -15.470  1.00 94.63           H
ATOM   2454  N   VAL A 168     -10.863  10.122 -12.929  1.00 94.57           N
ATOM   2455  CA  VAL A 168     -10.814   8.975 -12.038  1.00 94.57           C
ATOM   2456  C   VAL A 168      -9.592   9.095 -11.125  1.00 94.57           C
ATOM   2457  O   VAL A 168      -9.688   8.866  -9.921  1.00 94.57           O
ATOM   2458  HA  VAL A 168     -11.714   8.997 -11.424  1.00 94.57           H
ATOM   2459  CB  VAL A 168     -10.827   7.679 -12.852  1.00 94.57           C
ATOM   2460  HB  VAL A 168     -10.061   7.760 -13.624  1.00 94.57           H
ATOM   2461  CG1 VAL A 168     -10.482   6.476 -11.973  1.00 94.57           C
ATOM   2462 1HG1 VAL A 168      -9.488   6.611 -11.546  1.00 94.57           H
ATOM   2463 2HG1 VAL A 168     -11.214   6.391 -11.169  1.00 94.57           H
ATOM   2464 3HG1 VAL A 168     -10.498   5.568 -12.576  1.00 94.57           H
ATOM   2465  CG2 VAL A 168     -12.176   7.482 -13.547  1.00 94.57           C
ATOM   2466 1HG2 VAL A 168     -12.966   7.432 -12.799  1.00 94.57           H
ATOM   2467 2HG2 VAL A 168     -12.364   8.319 -14.220  1.00 94.57           H
ATOM   2468 3HG2 VAL A 168     -12.157   6.554 -14.119  1.00 94.57           H
ATOM   2469  HN  VAL A 168     -10.772   9.906 -13.901  1.00 94.57           H
ATOM   2470  N   CYS A 169      -8.471   9.454 -11.734  1.00 94.40           N
ATOM   2471  CA  CYS A 169      -7.230   9.598 -10.992  1.00 94.40           C
ATOM   2472  C   CYS A 169      -7.462  10.596  -9.856  1.00 94.40           C
ATOM   2473  O   CYS A 169      -7.110  10.328  -8.708  1.00 94.40           O
ATOM   2474  HA  CYS A 169      -6.985   8.612 -10.598  1.00 94.40           H
ATOM   2475  CB  CYS A 169      -6.075  10.025 -11.900  1.00 94.40           C
ATOM   2476 1HB  CYS A 169      -6.388  10.854 -12.535  1.00 94.40           H
ATOM   2477 2HB  CYS A 169      -5.241  10.383 -11.297  1.00 94.40           H
ATOM   2478  SG  CYS A 169      -5.538   8.615 -12.935  1.00 94.40           S
ATOM   2479  HG  CYS A 169      -6.526   8.708 -13.821  1.00 94.40           H
ATOM   2480  HN  CYS A 169      -8.403   9.645 -12.713  1.00 94.40           H
ATOM   2481  N   PHE A 170      -8.054  11.726 -10.215  1.00 95.96           N
ATOM   2482  CA  PHE A 170      -8.306  12.779  -9.246  1.00 95.96           C
ATOM   2483  C   PHE A 170      -9.193  12.274  -8.106  1.00 95.96           C
ATOM   2484  O   PHE A 170      -8.906  12.522  -6.936  1.00 95.96           O
ATOM   2485  HA  PHE A 170      -7.341  13.087  -8.844  1.00 95.96           H
ATOM   2486  CB  PHE A 170      -9.036  13.901  -9.986  1.00 95.96           C
ATOM   2487 1HB  PHE A 170      -8.438  14.206 -10.845  1.00 95.96           H
ATOM   2488 2HB  PHE A 170      -9.978  13.514 -10.375  1.00 95.96           H
ATOM   2489  CG  PHE A 170      -9.326  15.131  -9.122  1.00 95.96           C
ATOM   2490  CD1 PHE A 170     -10.559  15.303  -8.576  1.00 95.96           C
ATOM   2491  HD1 PHE A 170     -11.342  14.565  -8.753  1.00 95.96           H
ATOM   2492  CD2 PHE A 170      -8.349  16.051  -8.901  1.00 95.96           C
ATOM   2493  HD2 PHE A 170      -7.361  15.913  -9.339  1.00 95.96           H
ATOM   2494  CE1 PHE A 170     -10.828  16.443  -7.774  1.00 95.96           C
ATOM   2495  HE1 PHE A 170     -11.816  16.581  -7.336  1.00 95.96           H
ATOM   2496  CE2 PHE A 170      -8.618  17.192  -8.099  1.00 95.96           C
ATOM   2497  HE2 PHE A 170      -7.836  17.930  -7.922  1.00 95.96           H
ATOM   2498  CZ  PHE A 170      -9.851  17.364  -7.553  1.00 95.96           C
ATOM   2499  HZ  PHE A 170     -10.057  18.240  -6.937  1.00 95.96           H
ATOM   2500  HN  PHE A 170      -8.357  11.926 -11.146  1.00 95.96           H
ATOM   2501  N   THR A 171     -10.252  11.575  -8.488  1.00 96.40           N
ATOM   2502  CA  THR A 171     -11.207  11.073  -7.515  1.00 96.40           C
ATOM   2503  C   THR A 171     -10.519  10.123  -6.533  1.00 96.40           C
ATOM   2504  O   THR A 171     -10.816  10.136  -5.340  1.00 96.40           O
ATOM   2505  HA  THR A 171     -11.582  11.916  -6.935  1.00 96.40           H
ATOM   2506  CB  THR A 171     -12.363  10.425  -8.279  1.00 96.40           C
ATOM   2507  HB  THR A 171     -12.043   9.499  -8.757  1.00 96.40           H
ATOM   2508  OG1 THR A 171     -12.814  11.449  -9.162  1.00 96.40           O
ATOM   2509  HG1 THR A 171     -12.389  11.337 -10.060  1.00 96.40           H
ATOM   2510  CG2 THR A 171     -13.573  10.146  -7.385  1.00 96.40           C
ATOM   2511 1HG2 THR A 171     -13.934  11.082  -6.960  1.00 96.40           H
ATOM   2512 2HG2 THR A 171     -13.282   9.470  -6.580  1.00 96.40           H
ATOM   2513 3HG2 THR A 171     -14.364   9.686  -7.977  1.00 96.40           H
ATOM   2514  HN  THR A 171     -10.461  11.352  -9.440  1.00 96.40           H
ATOM   2515  N   ILE A 172      -9.613   9.320  -7.072  1.00 95.29           N
ATOM   2516  CA  ILE A 172      -8.915   8.332  -6.268  1.00 95.29           C
ATOM   2517  C   ILE A 172      -8.080   9.044  -5.203  1.00 95.29           C
ATOM   2518  O   ILE A 172      -8.081   8.646  -4.039  1.00 95.29           O
ATOM   2519  HA  ILE A 172      -9.671   7.727  -5.766  1.00 95.29           H
ATOM   2520  CB  ILE A 172      -8.102   7.392  -7.160  1.00 95.29           C
ATOM   2521  HB  ILE A 172      -7.583   7.993  -7.906  1.00 95.29           H
ATOM   2522  CG1 ILE A 172      -9.017   6.426  -7.916  1.00 95.29           C
ATOM   2523 1HG1 ILE A 172      -9.482   5.734  -7.213  1.00 95.29           H
ATOM   2524 2HG1 ILE A 172      -9.822   6.982  -8.396  1.00 95.29           H
ATOM   2525  CG2 ILE A 172      -7.034   6.655  -6.350  1.00 95.29           C
ATOM   2526 1HG2 ILE A 172      -6.357   7.379  -5.897  1.00 95.29           H
ATOM   2527 2HG2 ILE A 172      -7.513   6.066  -5.568  1.00 95.29           H
ATOM   2528 3HG2 ILE A 172      -6.471   5.993  -7.009  1.00 95.29           H
ATOM   2529  CD1 ILE A 172      -8.233   5.640  -8.970  1.00 95.29           C
ATOM   2530 1HD1 ILE A 172      -7.790   6.334  -9.685  1.00 95.29           H
ATOM   2531 2HD1 ILE A 172      -7.444   5.067  -8.483  1.00 95.29           H
ATOM   2532 3HD1 ILE A 172      -8.907   4.961  -9.492  1.00 95.29           H
ATOM   2533  HN  ILE A 172      -9.354   9.338  -8.038  1.00 95.29           H
ATOM   2534  N   TRP A 173      -7.387  10.086  -5.639  1.00 96.02           N
ATOM   2535  CA  TRP A 173      -6.492  10.813  -4.755  1.00 96.02           C
ATOM   2536  C   TRP A 173      -7.325  11.390  -3.609  1.00 96.02           C
ATOM   2537  O   TRP A 173      -6.950  11.271  -2.443  1.00 96.02           O
ATOM   2538  HA  TRP A 173      -5.761  10.104  -4.365  1.00 96.02           H
ATOM   2539  CB  TRP A 173      -5.710  11.880  -5.523  1.00 96.02           C
ATOM   2540 1HB  TRP A 173      -6.370  12.341  -6.258  1.00 96.02           H
ATOM   2541 2HB  TRP A 173      -5.409  12.665  -4.829  1.00 96.02           H
ATOM   2542  CG  TRP A 173      -4.467  11.348  -6.238  1.00 96.02           C
ATOM   2543  CD1 TRP A 173      -4.265  11.221  -7.557  1.00 96.02           C
ATOM   2544  HD1 TRP A 173      -4.995  11.494  -8.319  1.00 96.02           H
ATOM   2545  CD2 TRP A 173      -3.254  10.873  -5.616  1.00 96.02           C
ATOM   2546  NE1 TRP A 173      -3.016  10.701  -7.829  1.00 96.02           N
ATOM   2547  HE1 TRP A 173      -2.637  10.515  -8.736  1.00 96.02           H
ATOM   2548  CE2 TRP A 173      -2.382  10.482  -6.612  1.00 96.02           C
ATOM   2549  CE3 TRP A 173      -2.906  10.776  -4.257  1.00 96.02           C
ATOM   2550  HE3 TRP A 173      -3.577  11.078  -3.453  1.00 96.02           H
ATOM   2551  CZ2 TRP A 173      -1.105   9.969  -6.354  1.00 96.02           C
ATOM   2552  HZ2 TRP A 173      -0.434   9.667  -7.158  1.00 96.02           H
ATOM   2553  CZ3 TRP A 173      -1.627  10.261  -4.017  1.00 96.02           C
ATOM   2554  HZ3 TRP A 173      -1.307  10.165  -2.979  1.00 96.02           H
ATOM   2555  CH2 TRP A 173      -0.737   9.863  -5.007  1.00 96.02           C
ATOM   2556  HH2 TRP A 173       0.244   9.471  -4.737  1.00 96.02           H
ATOM   2557  HN  TRP A 173      -7.430  10.433  -6.576  1.00 96.02           H
ATOM   2558  N   VAL A 174      -8.439  12.003  -3.980  1.00 96.31           N
ATOM   2559  CA  VAL A 174      -9.296  12.654  -3.004  1.00 96.31           C
ATOM   2560  C   VAL A 174      -9.802  11.615  -2.002  1.00 96.31           C
ATOM   2561  O   VAL A 174      -9.791  11.854  -0.796  1.00 96.31           O
ATOM   2562  HA  VAL A 174      -8.690  13.388  -2.472  1.00 96.31           H
ATOM   2563  CB  VAL A 174     -10.427  13.400  -3.715  1.00 96.31           C
ATOM   2564  HB  VAL A 174     -10.930  12.694  -4.377  1.00 96.31           H
ATOM   2565  CG1 VAL A 174     -11.458  13.918  -2.711  1.00 96.31           C
ATOM   2566 1HG1 VAL A 174     -11.884  13.079  -2.161  1.00 96.31           H
ATOM   2567 2HG1 VAL A 174     -10.974  14.602  -2.013  1.00 96.31           H
ATOM   2568 3HG1 VAL A 174     -12.251  14.444  -3.243  1.00 96.31           H
ATOM   2569  CG2 VAL A 174      -9.877  14.540  -4.575  1.00 96.31           C
ATOM   2570 1HG2 VAL A 174      -9.338  15.245  -3.942  1.00 96.31           H
ATOM   2571 2HG2 VAL A 174      -9.199  14.134  -5.326  1.00 96.31           H
ATOM   2572 3HG2 VAL A 174     -10.702  15.052  -5.069  1.00 96.31           H
ATOM   2573  HN  VAL A 174      -8.758  12.059  -4.926  1.00 96.31           H
ATOM   2574  N   LEU A 175     -10.234  10.483  -2.539  1.00 94.79           N
ATOM   2575  CA  LEU A 175     -10.845   9.451  -1.719  1.00 94.79           C
ATOM   2576  C   LEU A 175      -9.807   8.904  -0.738  1.00 94.79           C
ATOM   2577  O   LEU A 175     -10.096   8.732   0.445  1.00 94.79           O
ATOM   2578  HA  LEU A 175     -11.647   9.920  -1.148  1.00 94.79           H
ATOM   2579  CB  LEU A 175     -11.486   8.376  -2.600  1.00 94.79           C
ATOM   2580 1HB  LEU A 175     -12.095   8.870  -3.356  1.00 94.79           H
ATOM   2581 2HB  LEU A 175     -10.692   7.846  -3.126  1.00 94.79           H
ATOM   2582  CG  LEU A 175     -12.355   7.347  -1.876  1.00 94.79           C
ATOM   2583  HG  LEU A 175     -11.810   6.994  -1.001  1.00 94.79           H
ATOM   2584  CD1 LEU A 175     -13.654   7.982  -1.374  1.00 94.79           C
ATOM   2585 1HD1 LEU A 175     -13.419   8.790  -0.681  1.00 94.79           H
ATOM   2586 2HD1 LEU A 175     -14.214   8.380  -2.220  1.00 94.79           H
ATOM   2587 3HD1 LEU A 175     -14.253   7.228  -0.863  1.00 94.79           H
ATOM   2588  CD2 LEU A 175     -12.619   6.130  -2.765  1.00 94.79           C
ATOM   2589 1HD2 LEU A 175     -13.134   6.447  -3.672  1.00 94.79           H
ATOM   2590 2HD2 LEU A 175     -11.671   5.662  -3.031  1.00 94.79           H
ATOM   2591 3HD2 LEU A 175     -13.240   5.414  -2.226  1.00 94.79           H
ATOM   2592  HN  LEU A 175     -10.172  10.268  -3.514  1.00 94.79           H
ATOM   2593  N   ALA A 176      -8.619   8.646  -1.266  1.00 94.37           N
ATOM   2594  CA  ALA A 176      -7.559   8.053  -0.468  1.00 94.37           C
ATOM   2595  C   ALA A 176      -7.192   9.003   0.673  1.00 94.37           C
ATOM   2596  O   ALA A 176      -6.914   8.563   1.787  1.00 94.37           O
ATOM   2597  HA  ALA A 176      -7.941   7.123  -0.047  1.00 94.37           H
ATOM   2598  CB  ALA A 176      -6.363   7.731  -1.367  1.00 94.37           C
ATOM   2599 1HB  ALA A 176      -6.670   7.030  -2.143  1.00 94.37           H
ATOM   2600 2HB  ALA A 176      -6.000   8.649  -1.830  1.00 94.37           H
ATOM   2601 3HB  ALA A 176      -5.568   7.287  -0.769  1.00 94.37           H
ATOM   2602  HN  ALA A 176      -8.377   8.834  -2.217  1.00 94.37           H
ATOM   2603  N   ALA A 177      -7.204  10.290   0.355  1.00 94.67           N
ATOM   2604  CA  ALA A 177      -6.848  11.305   1.333  1.00 94.67           C
ATOM   2605  C   ALA A 177      -7.854  11.272   2.485  1.00 94.67           C
ATOM   2606  O   ALA A 177      -7.468  11.303   3.652  1.00 94.67           O
ATOM   2607  HA  ALA A 177      -5.858  11.061   1.719  1.00 94.67           H
ATOM   2608  CB  ALA A 177      -6.788  12.672   0.649  1.00 94.67           C
ATOM   2609 1HB  ALA A 177      -6.038  12.651  -0.141  1.00 94.67           H
ATOM   2610 2HB  ALA A 177      -7.762  12.907   0.220  1.00 94.67           H
ATOM   2611 3HB  ALA A 177      -6.521  13.433   1.383  1.00 94.67           H
ATOM   2612  HN  ALA A 177      -7.450  10.641  -0.548  1.00 94.67           H
ATOM   2613  N   ALA A 178      -9.126  11.211   2.116  1.00 94.77           N
ATOM   2614  CA  ALA A 178     -10.193  11.261   3.100  1.00 94.77           C
ATOM   2615  C   ALA A 178     -10.087  10.046   4.024  1.00 94.77           C
ATOM   2616  O   ALA A 178     -10.353  10.146   5.221  1.00 94.77           O
ATOM   2617  HA  ALA A 178     -10.059  12.168   3.690  1.00 94.77           H
ATOM   2618  CB  ALA A 178     -11.544  11.334   2.385  1.00 94.77           C
ATOM   2619 1HB  ALA A 178     -11.579  12.230   1.766  1.00 94.77           H
ATOM   2620 2HB  ALA A 178     -11.671  10.452   1.757  1.00 94.77           H
ATOM   2621 3HB  ALA A 178     -12.345  11.372   3.124  1.00 94.77           H
ATOM   2622  HN  ALA A 178      -9.429  11.128   1.167  1.00 94.77           H
ATOM   2623  N   LEU A 179      -9.699   8.925   3.433  1.00 92.71           N
ATOM   2624  CA  LEU A 179      -9.650   7.671   4.165  1.00 92.71           C
ATOM   2625  C   LEU A 179      -8.481   7.707   5.151  1.00 92.71           C
ATOM   2626  O   LEU A 179      -8.403   6.879   6.057  1.00 92.71           O
ATOM   2627  HA  LEU A 179     -10.577   7.587   4.731  1.00 92.71           H
ATOM   2628  CB  LEU A 179      -9.602   6.487   3.197  1.00 92.71           C
ATOM   2629 1HB  LEU A 179      -8.794   6.658   2.485  1.00 92.71           H
ATOM   2630 2HB  LEU A 179      -9.344   5.592   3.762  1.00 92.71           H
ATOM   2631  CG  LEU A 179     -10.886   6.209   2.412  1.00 92.71           C
ATOM   2632  HG  LEU A 179     -11.157   7.115   1.871  1.00 92.71           H
ATOM   2633  CD1 LEU A 179     -10.665   5.109   1.372  1.00 92.71           C
ATOM   2634 1HD1 LEU A 179      -9.889   5.420   0.673  1.00 92.71           H
ATOM   2635 2HD1 LEU A 179     -10.356   4.192   1.873  1.00 92.71           H
ATOM   2636 3HD1 LEU A 179     -11.593   4.932   0.829  1.00 92.71           H
ATOM   2637  CD2 LEU A 179     -12.045   5.882   3.356  1.00 92.71           C
ATOM   2638 1HD2 LEU A 179     -11.796   4.999   3.944  1.00 92.71           H
ATOM   2639 2HD2 LEU A 179     -12.219   6.726   4.024  1.00 92.71           H
ATOM   2640 3HD2 LEU A 179     -12.945   5.689   2.772  1.00 92.71           H
ATOM   2641  HN  LEU A 179      -9.423   8.866   2.474  1.00 92.71           H
ATOM   2642  N   CYS A 180      -7.601   8.675   4.942  1.00 93.44           N
ATOM   2643  CA  CYS A 180      -6.388   8.769   5.736  1.00 93.44           C
ATOM   2644  C   CYS A 180      -6.620   9.794   6.848  1.00 93.44           C
ATOM   2645  O   CYS A 180      -5.702  10.118   7.600  1.00 93.44           O
ATOM   2646  HA  CYS A 180      -6.211   7.778   6.155  1.00 93.44           H
ATOM   2647  CB  CYS A 180      -5.174   9.124   4.876  1.00 93.44           C
ATOM   2648 1HB  CYS A 180      -5.349  10.067   4.357  1.00 93.44           H
ATOM   2649 2HB  CYS A 180      -4.298   9.266   5.509  1.00 93.44           H
ATOM   2650  SG  CYS A 180      -4.857   7.793   3.660  1.00 93.44           S
ATOM   2651  HG  CYS A 180      -5.939   8.020   2.920  1.00 93.44           H
ATOM   2652  HN  CYS A 180      -7.706   9.386   4.246  1.00 93.44           H
ATOM   2653  N   ILE A 181      -7.852  10.277   6.916  1.00 94.20           N
ATOM   2654  CA  ILE A 181      -8.205  11.289   7.898  1.00 94.20           C
ATOM   2655  C   ILE A 181      -7.900  10.760   9.301  1.00 94.20           C
ATOM   2656  O   ILE A 181      -7.284  11.453  10.109  1.00 94.20           O
ATOM   2657  HA  ILE A 181      -7.576  12.159   7.712  1.00 94.20           H
ATOM   2658  CB  ILE A 181      -9.657  11.733   7.710  1.00 94.20           C
ATOM   2659  HB  ILE A 181     -10.266  10.845   7.537  1.00 94.20           H
ATOM   2660  CG1 ILE A 181      -9.802  12.628   6.478  1.00 94.20           C
ATOM   2661 1HG1 ILE A 181      -9.242  13.551   6.627  1.00 94.20           H
ATOM   2662 2HG1 ILE A 181      -9.370  12.130   5.609  1.00 94.20           H
ATOM   2663  CG2 ILE A 181     -10.192  12.408   8.975  1.00 94.20           C
ATOM   2664 1HG2 ILE A 181     -10.146  11.707   9.808  1.00 94.20           H
ATOM   2665 2HG2 ILE A 181      -9.586  13.284   9.203  1.00 94.20           H
ATOM   2666 3HG2 ILE A 181     -11.226  12.713   8.814  1.00 94.20           H
ATOM   2667  CD1 ILE A 181     -11.272  12.954   6.206  1.00 94.20           C
ATOM   2668 1HD1 ILE A 181     -11.824  12.030   6.034  1.00 94.20           H
ATOM   2669 2HD1 ILE A 181     -11.694  13.473   7.067  1.00 94.20           H
ATOM   2670 3HD1 ILE A 181     -11.346  13.591   5.325  1.00 94.20           H
ATOM   2671  HN  ILE A 181      -8.599   9.989   6.318  1.00 94.20           H
ATOM   2672  N   PRO A 182      -8.324   9.528   9.615  1.00 92.38           N
ATOM   2673  CA  PRO A 182      -8.145   8.990  10.966  1.00 92.38           C
ATOM   2674  C   PRO A 182      -6.702   9.079  11.435  1.00 92.38           C
ATOM   2675  O   PRO A 182      -6.436   9.498  12.561  1.00 92.38           O
ATOM   2676  HA  PRO A 182      -8.714   9.581  11.683  1.00 92.38           H
ATOM   2677  CB  PRO A 182      -8.613   7.539  10.843  1.00 92.38           C
ATOM   2678 1HB  PRO A 182      -7.786   6.869  10.608  1.00 92.38           H
ATOM   2679 2HB  PRO A 182      -9.058   7.181  11.771  1.00 92.38           H
ATOM   2680  CG  PRO A 182      -9.634   7.592   9.712  1.00 92.38           C
ATOM   2681 1HG  PRO A 182      -9.798   6.610   9.269  1.00 92.38           H
ATOM   2682 2HG  PRO A 182     -10.607   7.937  10.061  1.00 92.38           H
ATOM   2683  CD  PRO A 182      -9.002   8.564   8.730  1.00 92.38           C
ATOM   2684 1HD  PRO A 182      -8.295   8.066   8.066  1.00 92.38           H
ATOM   2685 2HD  PRO A 182      -9.748   9.041   8.095  1.00 92.38           H
ATOM   2686  N   GLU A 183      -5.800   8.680  10.551  1.00 92.56           N
ATOM   2687  CA  GLU A 183      -4.384   8.670  10.877  1.00 92.56           C
ATOM   2688  C   GLU A 183      -3.915  10.079  11.247  1.00 92.56           C
ATOM   2689  O   GLU A 183      -3.136  10.252  12.183  1.00 92.56           O
ATOM   2690  HA  GLU A 183      -4.290   8.011  11.740  1.00 92.56           H
ATOM   2691  CB  GLU A 183      -3.558   8.104   9.721  1.00 92.56           C
ATOM   2692 1HB  GLU A 183      -3.951   8.473   8.774  1.00 92.56           H
ATOM   2693 2HB  GLU A 183      -2.504   8.340   9.872  1.00 92.56           H
ATOM   2694  CG  GLU A 183      -3.655   6.578   9.674  1.00 92.56           C
ATOM   2695 1HG  GLU A 183      -2.899   6.182   8.996  1.00 92.56           H
ATOM   2696 2HG  GLU A 183      -3.445   6.166  10.661  1.00 92.56           H
ATOM   2697  CD  GLU A 183      -5.044   6.131   9.213  1.00 92.56           C
ATOM   2698  OE1 GLU A 183      -5.358   4.941   9.431  1.00 92.56           O
ATOM   2699  OE2 GLU A 183      -5.760   6.990   8.655  1.00 92.56           O
ATOM   2700  HN  GLU A 183      -6.022   8.366   9.627  1.00 92.56           H
ATOM   2701  N   ILE A 184      -4.411  11.050  10.494  1.00 93.91           N
ATOM   2702  CA  ILE A 184      -3.945  12.419  10.635  1.00 93.91           C
ATOM   2703  C   ILE A 184      -4.356  12.953  12.008  1.00 93.91           C
ATOM   2704  O   ILE A 184      -3.609  13.703  12.636  1.00 93.91           O
ATOM   2705  HA  ILE A 184      -2.856  12.401  10.583  1.00 93.91           H
ATOM   2706  CB  ILE A 184      -4.440  13.276   9.468  1.00 93.91           C
ATOM   2707  HB  ILE A 184      -5.522  13.169   9.401  1.00 93.91           H
ATOM   2708  CG1 ILE A 184      -3.854  12.788   8.142  1.00 93.91           C
ATOM   2709 1HG1 ILE A 184      -2.795  13.043   8.092  1.00 93.91           H
ATOM   2710 2HG1 ILE A 184      -3.923  11.702   8.088  1.00 93.91           H
ATOM   2711  CG2 ILE A 184      -4.147  14.758   9.714  1.00 93.91           C
ATOM   2712 1HG2 ILE A 184      -4.651  15.082  10.624  1.00 93.91           H
ATOM   2713 2HG2 ILE A 184      -3.072  14.902   9.823  1.00 93.91           H
ATOM   2714 3HG2 ILE A 184      -4.509  15.345   8.869  1.00 93.91           H
ATOM   2715  CD1 ILE A 184      -4.591  13.411   6.955  1.00 93.91           C
ATOM   2716 1HD1 ILE A 184      -5.644  13.134   6.995  1.00 93.91           H
ATOM   2717 2HD1 ILE A 184      -4.499  14.497   6.999  1.00 93.91           H
ATOM   2718 3HD1 ILE A 184      -4.154  13.047   6.025  1.00 93.91           H
ATOM   2719  HN  ILE A 184      -5.116  10.913   9.798  1.00 93.91           H
ATOM   2720  N   LEU A 185      -5.543  12.547  12.435  1.00 93.57           N
ATOM   2721  CA  LEU A 185      -6.155  13.135  13.615  1.00 93.57           C
ATOM   2722  C   LEU A 185      -5.446  12.611  14.866  1.00 93.57           C
ATOM   2723  O   LEU A 185      -5.041  13.391  15.727  1.00 93.57           O
ATOM   2724  HA  LEU A 185      -6.004  14.213  13.559  1.00 93.57           H
ATOM   2725  CB  LEU A 185      -7.665  12.888  13.615  1.00 93.57           C
ATOM   2726 1HB  LEU A 185      -7.839  11.827  13.437  1.00 93.57           H
ATOM   2727 2HB  LEU A 185      -8.050  13.112  14.609  1.00 93.57           H
ATOM   2728  CG  LEU A 185      -8.475  13.688  12.592  1.00 93.57           C
ATOM   2729  HG  LEU A 185      -8.124  13.421  11.595  1.00 93.57           H
ATOM   2730  CD1 LEU A 185      -9.959  13.323  12.663  1.00 93.57           C
ATOM   2731 1HD1 LEU A 185     -10.082  12.261  12.453  1.00 93.57           H
ATOM   2732 2HD1 LEU A 185     -10.340  13.543  13.660  1.00 93.57           H
ATOM   2733 3HD1 LEU A 185     -10.511  13.906  11.926  1.00 93.57           H
ATOM   2734  CD2 LEU A 185      -8.244  15.190  12.765  1.00 93.57           C
ATOM   2735 1HD2 LEU A 185      -8.551  15.492  13.766  1.00 93.57           H
ATOM   2736 2HD2 LEU A 185      -7.187  15.414  12.625  1.00 93.57           H
ATOM   2737 3HD2 LEU A 185      -8.832  15.735  12.026  1.00 93.57           H
ATOM   2738  HN  LEU A 185      -6.082  11.832  11.991  1.00 93.57           H
ATOM   2739  N   TYR A 186      -5.319  11.294  14.927  1.00 93.24           N
ATOM   2740  CA  TYR A 186      -5.010  10.629  16.182  1.00 93.24           C
ATOM   2741  C   TYR A 186      -3.509  10.354  16.301  1.00 93.24           C
ATOM   2742  O   TYR A 186      -3.036   9.921  17.351  1.00 93.24           O
ATOM   2743  HA  TYR A 186      -5.316  11.287  16.995  1.00 93.24           H
ATOM   2744  CB  TYR A 186      -5.760   9.296  16.149  1.00 93.24           C
ATOM   2745 1HB  TYR A 186      -5.426   8.724  15.284  1.00 93.24           H
ATOM   2746 2HB  TYR A 186      -5.494   8.719  17.035  1.00 93.24           H
ATOM   2747  CG  TYR A 186      -7.282   9.440  16.090  1.00 93.24           C
ATOM   2748  CD1 TYR A 186      -7.938  10.216  17.025  1.00 93.24           C
ATOM   2749  HD1 TYR A 186      -7.372  10.725  17.804  1.00 93.24           H
ATOM   2750  CD2 TYR A 186      -7.998   8.795  15.103  1.00 93.24           C
ATOM   2751  HD2 TYR A 186      -7.480   8.183  14.365  1.00 93.24           H
ATOM   2752  CE1 TYR A 186      -9.371  10.351  16.969  1.00 93.24           C
ATOM   2753  HE1 TYR A 186      -9.902  10.960  17.701  1.00 93.24           H
ATOM   2754  CE2 TYR A 186      -9.431   8.931  15.048  1.00 93.24           C
ATOM   2755  HE2 TYR A 186     -10.009   8.426  14.273  1.00 93.24           H
ATOM   2756  CZ  TYR A 186     -10.046   9.702  15.983  1.00 93.24           C
ATOM   2757  OH  TYR A 186     -11.399   9.830  15.931  1.00 93.24           O
ATOM   2758  HH  TYR A 186     -11.741   9.493  15.054  1.00 93.24           H
ATOM   2759  HN  TYR A 186      -5.423  10.685  14.141  1.00 93.24           H
ATOM   2760  N   SER A 187      -2.803  10.615  15.211  1.00 93.21           N
ATOM   2761  CA  SER A 187      -1.355  10.498  15.211  1.00 93.21           C
ATOM   2762  C   SER A 187      -0.742  11.594  16.085  1.00 93.21           C
ATOM   2763  O   SER A 187      -0.924  12.781  15.818  1.00 93.21           O
ATOM   2764  HA  SER A 187      -1.145   9.514  15.629  1.00 93.21           H
ATOM   2765  CB  SER A 187      -0.796  10.579  13.789  1.00 93.21           C
ATOM   2766 1HB  SER A 187      -1.156  11.488  13.309  1.00 93.21           H
ATOM   2767 2HB  SER A 187       0.291  10.649  13.831  1.00 93.21           H
ATOM   2768  OG  SER A 187      -1.169   9.449  13.005  1.00 93.21           O
ATOM   2769  HG  SER A 187      -2.165   9.378  12.960  1.00 93.21           H
ATOM   2770  HN  SER A 187      -3.204  10.902  14.341  1.00 93.21           H
ATOM   2771  N   GLN A 188      -0.028  11.157  17.113  1.00 91.73           N
ATOM   2772  CA  GLN A 188       0.757  12.073  17.922  1.00 91.73           C
ATOM   2773  C   GLN A 188       2.010  11.373  18.452  1.00 91.73           C
ATOM   2774  O   GLN A 188       2.142  10.156  18.334  1.00 91.73           O
ATOM   2775  HA  GLN A 188       1.042  12.883  17.249  1.00 91.73           H
ATOM   2776  CB  GLN A 188      -0.078  12.646  19.069  1.00 91.73           C
ATOM   2777 1HB  GLN A 188       0.488  13.423  19.583  1.00 91.73           H
ATOM   2778 2HB  GLN A 188      -0.976  13.117  18.670  1.00 91.73           H
ATOM   2779  CG  GLN A 188      -0.469  11.550  20.062  1.00 91.73           C
ATOM   2780 1HG  GLN A 188      -1.044  10.778  19.550  1.00 91.73           H
ATOM   2781 2HG  GLN A 188       0.429  11.072  20.454  1.00 91.73           H
ATOM   2782  CD  GLN A 188      -1.292  12.125  21.217  1.00 91.73           C
ATOM   2783  OE1 GLN A 188      -1.739  13.259  21.190  1.00 91.73           O
ATOM   2784  NE2 GLN A 188      -1.465  11.281  22.231  1.00 91.73           N
ATOM   2785 1HE2 GLN A 188      -1.070  10.363  22.190  1.00 91.73           H
ATOM   2786 2HE2 GLN A 188      -1.989  11.565  23.033  1.00 91.73           H
ATOM   2787  HN  GLN A 188       0.018  10.199  17.394  1.00 91.73           H
ATOM   2788  N   ILE A 189       2.899  12.172  19.024  1.00 91.38           N
ATOM   2789  CA  ILE A 189       4.089  11.634  19.661  1.00 91.38           C
ATOM   2790  C   ILE A 189       3.790  11.351  21.135  1.00 91.38           C
ATOM   2791  O   ILE A 189       3.284  12.217  21.847  1.00 91.38           O
ATOM   2792  HA  ILE A 189       4.324  10.690  19.169  1.00 91.38           H
ATOM   2793  CB  ILE A 189       5.281  12.567  19.444  1.00 91.38           C
ATOM   2794  HB  ILE A 189       5.034  13.541  19.866  1.00 91.38           H
ATOM   2795  CG1 ILE A 189       5.550  12.776  17.952  1.00 91.38           C
ATOM   2796 1HG1 ILE A 189       5.921  11.850  17.513  1.00 91.38           H
ATOM   2797 2HG1 ILE A 189       4.618  13.019  17.442  1.00 91.38           H
ATOM   2798  CG2 ILE A 189       6.519  12.056  20.183  1.00 91.38           C
ATOM   2799 1HG2 ILE A 189       6.308  12.001  21.251  1.00 91.38           H
ATOM   2800 2HG2 ILE A 189       6.780  11.064  19.813  1.00 91.38           H
ATOM   2801 3HG2 ILE A 189       7.352  12.738  20.011  1.00 91.38           H
ATOM   2802  CD1 ILE A 189       6.567  13.897  17.729  1.00 91.38           C
ATOM   2803 1HD1 ILE A 189       6.181  14.826  18.148  1.00 91.38           H
ATOM   2804 2HD1 ILE A 189       7.505  13.639  18.220  1.00 91.38           H
ATOM   2805 3HD1 ILE A 189       6.739  14.024  16.660  1.00 91.38           H
ATOM   2806  HN  ILE A 189       2.815  13.168  19.058  1.00 91.38           H
ATOM   2807  N   LYS A 190       4.115  10.135  21.548  1.00 88.22           N
ATOM   2808  CA  LYS A 190       4.025   9.773  22.953  1.00 88.22           C
ATOM   2809  C   LYS A 190       5.426   9.481  23.492  1.00 88.22           C
ATOM   2810  O   LYS A 190       6.189   8.736  22.878  1.00 88.22           O
ATOM   2811  HA  LYS A 190       3.622  10.634  23.487  1.00 88.22           H
ATOM   2812  CB  LYS A 190       3.039   8.618  23.146  1.00 88.22           C
ATOM   2813 1HB  LYS A 190       2.073   8.883  22.715  1.00 88.22           H
ATOM   2814 2HB  LYS A 190       3.395   7.738  22.610  1.00 88.22           H
ATOM   2815  CG  LYS A 190       2.868   8.286  24.629  1.00 88.22           C
ATOM   2816 1HG  LYS A 190       3.733   7.723  24.981  1.00 88.22           H
ATOM   2817 2HG  LYS A 190       2.830   9.207  25.210  1.00 88.22           H
ATOM   2818  CD  LYS A 190       1.594   7.473  24.866  1.00 88.22           C
ATOM   2819 1HD  LYS A 190       0.729   8.136  24.856  1.00 88.22           H
ATOM   2820 2HD  LYS A 190       1.457   6.759  24.053  1.00 88.22           H
ATOM   2821  CE  LYS A 190       1.658   6.728  26.201  1.00 88.22           C
ATOM   2822 1HE  LYS A 190       2.679   6.743  26.583  1.00 88.22           H
ATOM   2823 2HE  LYS A 190       1.034   7.235  26.937  1.00 88.22           H
ATOM   2824  NZ  LYS A 190       1.205   5.329  26.036  1.00 88.22           N
ATOM   2825 1HZ  LYS A 190       1.318   4.832  26.912  1.00 88.22           H
ATOM   2826 2HZ  LYS A 190       0.227   5.320  25.767  1.00 88.22           H
ATOM   2827 3HZ  LYS A 190       1.757   4.877  25.317  1.00 88.22           H
ATOM   2828  HN  LYS A 190       4.436   9.405  20.944  1.00 88.22           H
ATOM   2829  N   GLU A 191       5.724  10.084  24.633  1.00 85.13           N
ATOM   2830  CA  GLU A 191       6.988   9.834  25.304  1.00 85.13           C
ATOM   2831  C   GLU A 191       6.817   8.753  26.373  1.00 85.13           C
ATOM   2832  O   GLU A 191       5.923   8.841  27.213  1.00 85.13           O
ATOM   2833  HA  GLU A 191       7.665   9.481  24.526  1.00 85.13           H
ATOM   2834  CB  GLU A 191       7.551  11.121  25.911  1.00 85.13           C
ATOM   2835 1HB  GLU A 191       6.761  11.653  26.442  1.00 85.13           H
ATOM   2836 2HB  GLU A 191       8.410  10.885  26.540  1.00 85.13           H
ATOM   2837  CG  GLU A 191       8.062  12.064  24.820  1.00 85.13           C
ATOM   2838 1HG  GLU A 191       8.800  11.548  24.205  1.00 85.13           H
ATOM   2839 2HG  GLU A 191       7.239  12.345  24.163  1.00 85.13           H
ATOM   2840  CD  GLU A 191       8.687  13.320  25.430  1.00 85.13           C
ATOM   2841  OE1 GLU A 191       9.171  14.156  24.637  1.00 85.13           O
ATOM   2842  OE2 GLU A 191       8.667  13.416  26.676  1.00 85.13           O
ATOM   2843  HN  GLU A 191       5.120  10.732  25.097  1.00 85.13           H
ATOM   2844  N   GLU A 192       7.688   7.757  26.307  1.00 75.88           N
ATOM   2845  CA  GLU A 192       7.611   6.632  27.224  1.00 75.88           C
ATOM   2846  C   GLU A 192       9.011   6.231  27.691  1.00 75.88           C
ATOM   2847  O   GLU A 192       9.849   5.835  26.883  1.00 75.88           O
ATOM   2848  HA  GLU A 192       7.026   6.990  28.071  1.00 75.88           H
ATOM   2849  CB  GLU A 192       6.887   5.448  26.579  1.00 75.88           C
ATOM   2850 1HB  GLU A 192       5.865   5.734  26.330  1.00 75.88           H
ATOM   2851 2HB  GLU A 192       7.457   5.093  25.720  1.00 75.88           H
ATOM   2852  CG  GLU A 192       6.791   4.270  27.550  1.00 75.88           C
ATOM   2853 1HG  GLU A 192       7.595   3.561  27.348  1.00 75.88           H
ATOM   2854 2HG  GLU A 192       6.928   4.624  28.572  1.00 75.88           H
ATOM   2855  CD  GLU A 192       5.439   3.565  27.425  1.00 75.88           C
ATOM   2856  OE1 GLU A 192       5.193   2.658  28.250  1.00 75.88           O
ATOM   2857  OE2 GLU A 192       4.682   3.949  26.508  1.00 75.88           O
ATOM   2858  HN  GLU A 192       8.435   7.711  25.644  1.00 75.88           H
ATOM   2859  N   SER A 193       9.221   6.347  28.994  1.00 71.54           N
ATOM   2860  CA  SER A 193      10.456   5.876  29.598  1.00 71.54           C
ATOM   2861  C   SER A 193      11.657   6.526  28.907  1.00 71.54           C
ATOM   2862  O   SER A 193      12.716   5.912  28.788  1.00 71.54           O
ATOM   2863  HA  SER A 193      10.403   6.185  30.642  1.00 71.54           H
ATOM   2864  CB  SER A 193      10.561   4.352  29.522  1.00 71.54           C
ATOM   2865 1HB  SER A 193      10.685   4.049  28.482  1.00 71.54           H
ATOM   2866 2HB  SER A 193      11.451   4.022  30.058  1.00 71.54           H
ATOM   2867  OG  SER A 193       9.413   3.710  30.070  1.00 71.54           O
ATOM   2868  HG  SER A 193       9.469   2.723  29.919  1.00 71.54           H
ATOM   2869  HN  SER A 193       8.566   6.752  29.632  1.00 71.54           H
ATOM   2870  N   GLY A 194      11.451   7.760  28.470  1.00 76.19           N
ATOM   2871  CA  GLY A 194      12.520   8.520  27.844  1.00 76.19           C
ATOM   2872  C   GLY A 194      12.638   8.179  26.357  1.00 76.19           C
ATOM   2873  O   GLY A 194      13.566   8.627  25.686  1.00 76.19           O
ATOM   2874 1HA  GLY A 194      12.329   9.587  27.962  1.00 76.19           H
ATOM   2875 2HA  GLY A 194      13.464   8.308  28.346  1.00 76.19           H
ATOM   2876  HN  GLY A 194      10.576   8.238  28.537  1.00 76.19           H
ATOM   2877  N   ILE A 195      11.684   7.388  25.887  1.00 82.89           N
ATOM   2878  CA  ILE A 195      11.627   7.042  24.477  1.00 82.89           C
ATOM   2879  C   ILE A 195      10.428   7.741  23.833  1.00 82.89           C
ATOM   2880  O   ILE A 195       9.291   7.556  24.266  1.00 82.89           O
ATOM   2881  HA  ILE A 195      12.537   7.419  24.011  1.00 82.89           H
ATOM   2882  CB  ILE A 195      11.623   5.523  24.298  1.00 82.89           C
ATOM   2883  HB  ILE A 195      10.742   5.122  24.799  1.00 82.89           H
ATOM   2884  CG1 ILE A 195      12.847   4.889  24.961  1.00 82.89           C
ATOM   2885 1HG1 ILE A 195      13.753   5.220  24.452  1.00 82.89           H
ATOM   2886 2HG1 ILE A 195      12.921   5.226  25.995  1.00 82.89           H
ATOM   2887  CG2 ILE A 195      11.512   5.145  22.819  1.00 82.89           C
ATOM   2888 1HG2 ILE A 195      10.585   5.548  22.410  1.00 82.89           H
ATOM   2889 2HG2 ILE A 195      12.360   5.559  22.274  1.00 82.89           H
ATOM   2890 3HG2 ILE A 195      11.511   4.060  22.721  1.00 82.89           H
ATOM   2891  CD1 ILE A 195      12.763   3.362  24.922  1.00 82.89           C
ATOM   2892 1HD1 ILE A 195      11.869   3.033  25.453  1.00 82.89           H
ATOM   2893 2HD1 ILE A 195      12.714   3.027  23.886  1.00 82.89           H
ATOM   2894 3HD1 ILE A 195      13.646   2.937  25.400  1.00 82.89           H
ATOM   2895  HN  ILE A 195      10.962   6.987  26.450  1.00 82.89           H
ATOM   2896  N   ALA A 196      10.722   8.529  22.810  1.00 89.96           N
ATOM   2897  CA  ALA A 196       9.674   9.160  22.026  1.00 89.96           C
ATOM   2898  C   ALA A 196       9.181   8.181  20.959  1.00 89.96           C
ATOM   2899  O   ALA A 196       9.978   7.636  20.196  1.00 89.96           O
ATOM   2900  HA  ALA A 196       8.850   9.394  22.700  1.00 89.96           H
ATOM   2901  CB  ALA A 196      10.202  10.463  21.422  1.00 89.96           C
ATOM   2902 1HB  ALA A 196      10.511  11.135  22.223  1.00 89.96           H
ATOM   2903 2HB  ALA A 196      11.055  10.246  20.780  1.00 89.96           H
ATOM   2904 3HB  ALA A 196       9.415  10.936  20.834  1.00 89.96           H
ATOM   2905  HN  ALA A 196      11.654   8.738  22.515  1.00 89.96           H
ATOM   2906  N   ILE A 197       7.870   7.987  20.939  1.00 88.95           N
ATOM   2907  CA  ILE A 197       7.266   7.058  19.999  1.00 88.95           C
ATOM   2908  C   ILE A 197       6.164   7.776  19.217  1.00 88.95           C
ATOM   2909  O   ILE A 197       5.294   8.415  19.807  1.00 88.95           O
ATOM   2910  HA  ILE A 197       8.042   6.750  19.298  1.00 88.95           H
ATOM   2911  CB  ILE A 197       6.785   5.799  20.724  1.00 88.95           C
ATOM   2912  HB  ILE A 197       6.089   6.101  21.507  1.00 88.95           H
ATOM   2913  CG1 ILE A 197       7.951   5.081  21.407  1.00 88.95           C
ATOM   2914 1HG1 ILE A 197       8.641   4.702  20.653  1.00 88.95           H
ATOM   2915 2HG1 ILE A 197       8.507   5.788  22.023  1.00 88.95           H
ATOM   2916  CG2 ILE A 197       6.022   4.876  19.772  1.00 88.95           C
ATOM   2917 1HG2 ILE A 197       5.155   5.402  19.373  1.00 88.95           H
ATOM   2918 2HG2 ILE A 197       6.676   4.579  18.952  1.00 88.95           H
ATOM   2919 3HG2 ILE A 197       5.692   3.989  20.313  1.00 88.95           H
ATOM   2920  CD1 ILE A 197       7.449   3.925  22.275  1.00 88.95           C
ATOM   2921 1HD1 ILE A 197       6.779   4.311  23.042  1.00 88.95           H
ATOM   2922 2HD1 ILE A 197       6.914   3.209  21.652  1.00 88.95           H
ATOM   2923 3HD1 ILE A 197       8.298   3.432  22.749  1.00 88.95           H
ATOM   2924  HN  ILE A 197       7.227   8.450  21.548  1.00 88.95           H
ATOM   2925  N   CYS A 198       6.237   7.647  17.900  1.00 91.85           N
ATOM   2926  CA  CYS A 198       5.158   8.107  17.043  1.00 91.85           C
ATOM   2927  C   CYS A 198       4.070   7.031  17.019  1.00 91.85           C
ATOM   2928  O   CYS A 198       4.273   5.951  16.466  1.00 91.85           O
ATOM   2929  HA  CYS A 198       4.779   9.030  17.483  1.00 91.85           H
ATOM   2930  CB  CYS A 198       5.657   8.444  15.636  1.00 91.85           C
ATOM   2931 1HB  CYS A 198       6.300   9.323  15.671  1.00 91.85           H
ATOM   2932 2HB  CYS A 198       6.261   7.622  15.250  1.00 91.85           H
ATOM   2933  SG  CYS A 198       4.237   8.752  14.524  1.00 91.85           S
ATOM   2934  HN  CYS A 198       7.013   7.238  17.421  1.00 91.85           H
ATOM   2935  N   THR A 199       2.941   7.363  17.627  1.00 91.10           N
ATOM   2936  CA  THR A 199       1.840   6.420  17.727  1.00 91.10           C
ATOM   2937  C   THR A 199       0.503   7.138  17.529  1.00 91.10           C
ATOM   2938  O   THR A 199       0.435   8.363  17.609  1.00 91.10           O
ATOM   2939  HA  THR A 199       1.935   5.693  16.920  1.00 91.10           H
ATOM   2940  CB  THR A 199       1.951   5.704  19.075  1.00 91.10           C
ATOM   2941  HB  THR A 199       2.973   5.370  19.255  1.00 91.10           H
ATOM   2942  OG1 THR A 199       0.971   4.672  19.002  1.00 91.10           O
ATOM   2943  HG1 THR A 199       1.060   4.060  19.787  1.00 91.10           H
ATOM   2944  CG2 THR A 199       1.487   6.577  20.242  1.00 91.10           C
ATOM   2945 1HG2 THR A 199       0.443   6.855  20.095  1.00 91.10           H
ATOM   2946 2HG2 THR A 199       2.099   7.477  20.288  1.00 91.10           H
ATOM   2947 3HG2 THR A 199       1.587   6.021  21.174  1.00 91.10           H
ATOM   2948  HN  THR A 199       2.772   8.255  18.045  1.00 91.10           H
ATOM   2949  N   MET A 200      -0.527   6.344  17.275  1.00 92.01           N
ATOM   2950  CA  MET A 200      -1.891   6.837  17.361  1.00 92.01           C
ATOM   2951  C   MET A 200      -2.432   6.707  18.786  1.00 92.01           C
ATOM   2952  O   MET A 200      -2.355   5.637  19.388  1.00 92.01           O
ATOM   2953  HA  MET A 200      -1.841   7.888  17.078  1.00 92.01           H
ATOM   2954  CB  MET A 200      -2.782   6.044  16.402  1.00 92.01           C
ATOM   2955 1HB  MET A 200      -2.655   4.976  16.582  1.00 92.01           H
ATOM   2956 2HB  MET A 200      -3.829   6.278  16.596  1.00 92.01           H
ATOM   2957  CG  MET A 200      -2.442   6.366  14.946  1.00 92.01           C
ATOM   2958 1HG  MET A 200      -2.518   7.439  14.774  1.00 92.01           H
ATOM   2959 2HG  MET A 200      -1.412   6.081  14.732  1.00 92.01           H
ATOM   2960  SD  MET A 200      -3.554   5.495  13.853  1.00 92.01           S
ATOM   2961  CE  MET A 200      -3.033   3.815  14.156  1.00 92.01           C
ATOM   2962 1HE  MET A 200      -1.981   3.707  13.895  1.00 92.01           H
ATOM   2963 2HE  MET A 200      -3.172   3.576  15.211  1.00 92.01           H
ATOM   2964 3HE  MET A 200      -3.630   3.134  13.549  1.00 92.01           H
ATOM   2965  HN  MET A 200      -0.441   5.382  17.014  1.00 92.01           H
ATOM   2966  N   VAL A 201      -2.967   7.812  19.285  1.00 92.47           N
ATOM   2967  CA  VAL A 201      -3.632   7.805  20.577  1.00 92.47           C
ATOM   2968  C   VAL A 201      -5.098   8.202  20.393  1.00 92.47           C
ATOM   2969  O   VAL A 201      -5.397   9.202  19.744  1.00 92.47           O
ATOM   2970  HA  VAL A 201      -3.590   6.786  20.962  1.00 92.47           H
ATOM   2971  CB  VAL A 201      -2.884   8.713  21.555  1.00 92.47           C
ATOM   2972  HB  VAL A 201      -2.918   9.729  21.161  1.00 92.47           H
ATOM   2973  CG1 VAL A 201      -3.563   8.718  22.926  1.00 92.47           C
ATOM   2974 1HG1 VAL A 201      -4.586   9.081  22.824  1.00 92.47           H
ATOM   2975 2HG1 VAL A 201      -3.575   7.706  23.329  1.00 92.47           H
ATOM   2976 3HG1 VAL A 201      -3.011   9.372  23.602  1.00 92.47           H
ATOM   2977  CG2 VAL A 201      -1.415   8.303  21.672  1.00 92.47           C
ATOM   2978 1HG2 VAL A 201      -1.353   7.276  22.031  1.00 92.47           H
ATOM   2979 2HG2 VAL A 201      -0.939   8.375  20.694  1.00 92.47           H
ATOM   2980 3HG2 VAL A 201      -0.907   8.965  22.373  1.00 92.47           H
ATOM   2981  HN  VAL A 201      -2.951   8.699  18.822  1.00 92.47           H
ATOM   2982  N   TYR A 202      -5.973   7.396  20.977  1.00 91.59           N
ATOM   2983  CA  TYR A 202      -7.402   7.632  20.859  1.00 91.59           C
ATOM   2984  C   TYR A 202      -7.951   8.315  22.113  1.00 91.59           C
ATOM   2985  O   TYR A 202      -8.139   7.669  23.143  1.00 91.59           O
ATOM   2986  HA  TYR A 202      -7.565   8.283  19.999  1.00 91.59           H
ATOM   2987  CB  TYR A 202      -8.047   6.252  20.719  1.00 91.59           C
ATOM   2988 1HB  TYR A 202      -7.802   5.657  21.599  1.00 91.59           H
ATOM   2989 2HB  TYR A 202      -9.131   6.368  20.705  1.00 91.59           H
ATOM   2990  CG  TYR A 202      -7.614   5.486  19.468  1.00 91.59           C
ATOM   2991  CD1 TYR A 202      -8.243   5.723  18.262  1.00 91.59           C
ATOM   2992  HD1 TYR A 202      -9.048   6.455  18.202  1.00 91.59           H
ATOM   2993  CD2 TYR A 202      -6.595   4.559  19.544  1.00 91.59           C
ATOM   2994  HD2 TYR A 202      -6.099   4.372  20.496  1.00 91.59           H
ATOM   2995  CE1 TYR A 202      -7.836   5.002  17.084  1.00 91.59           C
ATOM   2996  HE1 TYR A 202      -8.324   5.179  16.126  1.00 91.59           H
ATOM   2997  CE2 TYR A 202      -6.188   3.838  18.366  1.00 91.59           C
ATOM   2998  HE2 TYR A 202      -5.385   3.103  18.412  1.00 91.59           H
ATOM   2999  CZ  TYR A 202      -6.828   4.095  17.194  1.00 91.59           C
ATOM   3000  OH  TYR A 202      -6.443   3.415  16.081  1.00 91.59           O
ATOM   3001  HH  TYR A 202      -5.795   2.694  16.328  1.00 91.59           H
ATOM   3002  HN  TYR A 202      -5.721   6.597  21.522  1.00 91.59           H
ATOM   3003  N   PRO A 203      -8.218   9.626  22.050  1.00 80.78           N
ATOM   3004  CA  PRO A 203      -8.850  10.322  23.173  1.00 80.78           C
ATOM   3005  C   PRO A 203     -10.295   9.897  23.376  1.00 80.78           C
ATOM   3006  O   PRO A 203     -10.884   9.254  22.508  1.00 80.78           O
ATOM   3007  HA  PRO A 203      -8.346  10.068  24.106  1.00 80.78           H
ATOM   3008  CB  PRO A 203      -8.742  11.800  22.791  1.00 80.78           C
ATOM   3009 1HB  PRO A 203      -9.589  12.375  23.167  1.00 80.78           H
ATOM   3010 2HB  PRO A 203      -7.841  12.256  23.203  1.00 80.78           H
ATOM   3011  CG  PRO A 203      -8.712  11.778  21.290  1.00 80.78           C
ATOM   3012 1HG  PRO A 203      -9.720  11.750  20.876  1.00 80.78           H
ATOM   3013 2HG  PRO A 203      -8.230  12.671  20.892  1.00 80.78           H
ATOM   3014  CD  PRO A 203      -7.944  10.541  20.927  1.00 80.78           C
ATOM   3015 1HD  PRO A 203      -8.281  10.123  19.978  1.00 80.78           H
ATOM   3016 2HD  PRO A 203      -6.878  10.745  20.826  1.00 80.78           H
ATOM   3017  N   SER A 204     -10.833  10.269  24.528  1.00 73.09           N
ATOM   3018  CA  SER A 204     -12.238  10.032  24.810  1.00 73.09           C
ATOM   3019  C   SER A 204     -12.388   8.842  25.759  1.00 73.09           C
ATOM   3020  O   SER A 204     -11.530   7.961  25.797  1.00 73.09           O
ATOM   3021  HA  SER A 204     -12.596  10.947  25.283  1.00 73.09           H
ATOM   3022  CB  SER A 204     -13.024   9.785  23.521  1.00 73.09           C
ATOM   3023 1HB  SER A 204     -14.074  10.031  23.683  1.00 73.09           H
ATOM   3024 2HB  SER A 204     -12.658  10.451  22.739  1.00 73.09           H
ATOM   3025  OG  SER A 204     -12.917   8.433  23.081  1.00 73.09           O
ATOM   3026  HG  SER A 204     -13.416   8.312  22.223  1.00 73.09           H
ATOM   3027  HN  SER A 204     -10.326  10.725  25.260  1.00 73.09           H
ATOM   3028  N   ASP A 205     -13.484   8.854  26.504  1.00 74.35           N
ATOM   3029  CA  ASP A 205     -13.792   7.753  27.400  1.00 74.35           C
ATOM   3030  C   ASP A 205     -14.078   6.495  26.577  1.00 74.35           C
ATOM   3031  O   ASP A 205     -13.973   5.380  27.084  1.00 74.35           O
ATOM   3032  HA  ASP A 205     -12.912   7.645  28.034  1.00 74.35           H
ATOM   3033  CB  ASP A 205     -15.032   8.059  28.243  1.00 74.35           C
ATOM   3034 1HB  ASP A 205     -15.836   8.414  27.598  1.00 74.35           H
ATOM   3035 2HB  ASP A 205     -15.386   7.145  28.720  1.00 74.35           H
ATOM   3036  CG  ASP A 205     -14.723   9.111  29.310  1.00 74.35           C
ATOM   3037  OD1 ASP A 205     -13.646   8.990  29.932  1.00 74.35           O
ATOM   3038  OD2 ASP A 205     -15.572  10.013  29.479  1.00 74.35           O
ATOM   3039  HN  ASP A 205     -14.154   9.596  26.501  1.00 74.35           H
ATOM   3040  N   GLU A 206     -14.435   6.718  25.321  1.00 85.26           N
ATOM   3041  CA  GLU A 206     -14.769   5.618  24.432  1.00 85.26           C
ATOM   3042  C   GLU A 206     -13.604   5.329  23.484  1.00 85.26           C
ATOM   3043  O   GLU A 206     -13.812   4.887  22.355  1.00 85.26           O
ATOM   3044  HA  GLU A 206     -14.938   4.760  25.083  1.00 85.26           H
ATOM   3045  CB  GLU A 206     -16.051   5.914  23.651  1.00 85.26           C
ATOM   3046 1HB  GLU A 206     -15.930   6.838  23.084  1.00 85.26           H
ATOM   3047 2HB  GLU A 206     -16.308   5.057  23.028  1.00 85.26           H
ATOM   3048  CG  GLU A 206     -17.233   6.129  24.598  1.00 85.26           C
ATOM   3049 1HG  GLU A 206     -17.017   5.673  25.564  1.00 85.26           H
ATOM   3050 2HG  GLU A 206     -17.374   7.196  24.773  1.00 85.26           H
ATOM   3051  CD  GLU A 206     -18.516   5.528  24.019  1.00 85.26           C
ATOM   3052  OE1 GLU A 206     -19.292   4.967  24.822  1.00 85.26           O
ATOM   3053  OE2 GLU A 206     -18.690   5.644  22.787  1.00 85.26           O
ATOM   3054  HN  GLU A 206     -14.497   7.627  24.910  1.00 85.26           H
ATOM   3055  N   SER A 207     -12.402   5.591  23.977  1.00 89.81           N
ATOM   3056  CA  SER A 207     -11.208   5.430  23.165  1.00 89.81           C
ATOM   3057  C   SER A 207     -11.139   4.005  22.613  1.00 89.81           C
ATOM   3058  O   SER A 207     -10.657   3.788  21.502  1.00 89.81           O
ATOM   3059  HA  SER A 207     -11.312   6.150  22.354  1.00 89.81           H
ATOM   3060  CB  SER A 207      -9.947   5.749  23.970  1.00 89.81           C
ATOM   3061 1HB  SER A 207      -9.067   5.456  23.397  1.00 89.81           H
ATOM   3062 2HB  SER A 207      -9.880   6.825  24.129  1.00 89.81           H
ATOM   3063  OG  SER A 207      -9.935   5.083  25.230  1.00 89.81           O
ATOM   3064  HG  SER A 207      -9.192   5.436  25.797  1.00 89.81           H
ATOM   3065  HN  SER A 207     -12.238   5.906  24.912  1.00 89.81           H
ATOM   3066  N   THR A 208     -11.628   3.069  23.413  1.00 90.51           N
ATOM   3067  CA  THR A 208     -11.608   1.669  23.028  1.00 90.51           C
ATOM   3068  C   THR A 208     -12.515   1.436  21.818  1.00 90.51           C
ATOM   3069  O   THR A 208     -12.128   0.755  20.869  1.00 90.51           O
ATOM   3070  HA  THR A 208     -10.594   1.411  22.722  1.00 90.51           H
ATOM   3071  CB  THR A 208     -12.000   0.836  24.250  1.00 90.51           C
ATOM   3072  HB  THR A 208     -11.974  -0.229  24.020  1.00 90.51           H
ATOM   3073  OG1 THR A 208     -13.273   1.353  24.629  1.00 90.51           O
ATOM   3074  HG1 THR A 208     -13.739   0.705  25.231  1.00 90.51           H
ATOM   3075  CG2 THR A 208     -11.108   1.118  25.461  1.00 90.51           C
ATOM   3076 1HG2 THR A 208     -11.187   2.171  25.733  1.00 90.51           H
ATOM   3077 2HG2 THR A 208     -10.073   0.883  25.213  1.00 90.51           H
ATOM   3078 3HG2 THR A 208     -11.429   0.501  26.300  1.00 90.51           H
ATOM   3079  HN  THR A 208     -12.032   3.255  24.309  1.00 90.51           H
ATOM   3080  N   LYS A 209     -13.705   2.013  21.890  1.00 92.29           N
ATOM   3081  CA  LYS A 209     -14.660   1.899  20.801  1.00 92.29           C
ATOM   3082  C   LYS A 209     -14.064   2.522  19.538  1.00 92.29           C
ATOM   3083  O   LYS A 209     -14.200   1.972  18.446  1.00 92.29           O
ATOM   3084  HA  LYS A 209     -14.822   0.836  20.619  1.00 92.29           H
ATOM   3085  CB  LYS A 209     -16.008   2.499  21.206  1.00 92.29           C
ATOM   3086 1HB  LYS A 209     -15.860   3.507  21.593  1.00 92.29           H
ATOM   3087 2HB  LYS A 209     -16.649   2.587  20.329  1.00 92.29           H
ATOM   3088  CG  LYS A 209     -16.698   1.636  22.264  1.00 92.29           C
ATOM   3089 1HG  LYS A 209     -16.821   0.621  21.887  1.00 92.29           H
ATOM   3090 2HG  LYS A 209     -16.069   1.571  23.152  1.00 92.29           H
ATOM   3091  CD  LYS A 209     -18.063   2.216  22.641  1.00 92.29           C
ATOM   3092 1HD  LYS A 209     -17.947   3.252  22.958  1.00 92.29           H
ATOM   3093 2HD  LYS A 209     -18.713   2.222  21.766  1.00 92.29           H
ATOM   3094  CE  LYS A 209     -18.713   1.402  23.761  1.00 92.29           C
ATOM   3095 1HE  LYS A 209     -18.945   0.399  23.404  1.00 92.29           H
ATOM   3096 2HE  LYS A 209     -18.015   1.292  24.591  1.00 92.29           H
ATOM   3097  NZ  LYS A 209     -19.950   2.065  24.231  1.00 92.29           N
ATOM   3098 1HZ  LYS A 209     -20.422   1.466  24.900  1.00 92.29           H
ATOM   3099 2HZ  LYS A 209     -19.714   2.946  24.675  1.00 92.29           H
ATOM   3100 3HZ  LYS A 209     -20.562   2.238  23.442  1.00 92.29           H
ATOM   3101  HN  LYS A 209     -14.019   2.551  22.673  1.00 92.29           H
ATOM   3102  N   LEU A 210     -13.416   3.662  19.728  1.00 93.02           N
ATOM   3103  CA  LEU A 210     -12.864   4.405  18.608  1.00 93.02           C
ATOM   3104  C   LEU A 210     -11.798   3.555  17.913  1.00 93.02           C
ATOM   3105  O   LEU A 210     -11.806   3.421  16.691  1.00 93.02           O
ATOM   3106  HA  LEU A 210     -13.676   4.584  17.903  1.00 93.02           H
ATOM   3107  CB  LEU A 210     -12.356   5.772  19.070  1.00 93.02           C
ATOM   3108 1HB  LEU A 210     -13.163   6.276  19.603  1.00 93.02           H
ATOM   3109 2HB  LEU A 210     -11.550   5.615  19.786  1.00 93.02           H
ATOM   3110  CG  LEU A 210     -11.848   6.706  17.969  1.00 93.02           C
ATOM   3111  HG  LEU A 210     -11.048   6.197  17.432  1.00 93.02           H
ATOM   3112  CD1 LEU A 210     -12.952   7.010  16.955  1.00 93.02           C
ATOM   3113 1HD1 LEU A 210     -13.290   6.080  16.496  1.00 93.02           H
ATOM   3114 2HD1 LEU A 210     -13.790   7.490  17.462  1.00 93.02           H
ATOM   3115 3HD1 LEU A 210     -12.564   7.675  16.184  1.00 93.02           H
ATOM   3116  CD2 LEU A 210     -11.251   7.982  18.566  1.00 93.02           C
ATOM   3117 1HD2 LEU A 210     -12.013   8.505  19.143  1.00 93.02           H
ATOM   3118 2HD2 LEU A 210     -10.416   7.723  19.217  1.00 93.02           H
ATOM   3119 3HD2 LEU A 210     -10.897   8.628  17.762  1.00 93.02           H
ATOM   3120  HN  LEU A 210     -13.265   4.077  20.625  1.00 93.02           H
ATOM   3121  N   LYS A 211     -10.906   3.005  18.723  1.00 93.13           N
ATOM   3122  CA  LYS A 211      -9.847   2.155  18.204  1.00 93.13           C
ATOM   3123  C   LYS A 211     -10.467   1.009  17.402  1.00 93.13           C
ATOM   3124  O   LYS A 211     -10.066   0.752  16.268  1.00 93.13           O
ATOM   3125  HA  LYS A 211      -9.243   2.761  17.529  1.00 93.13           H
ATOM   3126  CB  LYS A 211      -8.931   1.688  19.337  1.00 93.13           C
ATOM   3127 1HB  LYS A 211      -8.470   2.551  19.816  1.00 93.13           H
ATOM   3128 2HB  LYS A 211      -9.520   1.178  20.099  1.00 93.13           H
ATOM   3129  CG  LYS A 211      -7.844   0.749  18.810  1.00 93.13           C
ATOM   3130 1HG  LYS A 211      -8.299  -0.175  18.452  1.00 93.13           H
ATOM   3131 2HG  LYS A 211      -7.342   1.209  17.959  1.00 93.13           H
ATOM   3132  CD  LYS A 211      -6.820   0.429  19.902  1.00 93.13           C
ATOM   3133 1HD  LYS A 211      -6.398   1.355  20.291  1.00 93.13           H
ATOM   3134 2HD  LYS A 211      -7.315  -0.071  20.734  1.00 93.13           H
ATOM   3135  CE  LYS A 211      -5.700  -0.460  19.359  1.00 93.13           C
ATOM   3136 1HE  LYS A 211      -6.091  -1.452  19.134  1.00 93.13           H
ATOM   3137 2HE  LYS A 211      -5.321  -0.048  18.423  1.00 93.13           H
ATOM   3138  NZ  LYS A 211      -4.599  -0.566  20.342  1.00 93.13           N
ATOM   3139 1HZ  LYS A 211      -3.779  -0.956  19.892  1.00 93.13           H
ATOM   3140 2HZ  LYS A 211      -4.379   0.356  20.704  1.00 93.13           H
ATOM   3141 3HZ  LYS A 211      -4.885  -1.169  21.106  1.00 93.13           H
ATOM   3142  HN  LYS A 211     -10.898   3.131  19.715  1.00 93.13           H
ATOM   3143  N   SER A 212     -11.435   0.350  18.023  1.00 92.39           N
ATOM   3144  CA  SER A 212     -12.095  -0.780  17.392  1.00 92.39           C
ATOM   3145  C   SER A 212     -12.625  -0.375  16.015  1.00 92.39           C
ATOM   3146  O   SER A 212     -12.349  -1.041  15.019  1.00 92.39           O
ATOM   3147  HA  SER A 212     -11.326  -1.546  17.295  1.00 92.39           H
ATOM   3148  CB  SER A 212     -13.235  -1.309  18.264  1.00 92.39           C
ATOM   3149 1HB  SER A 212     -12.820  -1.870  19.102  1.00 92.39           H
ATOM   3150 2HB  SER A 212     -13.789  -0.471  18.686  1.00 92.39           H
ATOM   3151  OG  SER A 212     -14.126  -2.145  17.530  1.00 92.39           O
ATOM   3152  HG  SER A 212     -13.651  -2.973  17.232  1.00 92.39           H
ATOM   3153  HN  SER A 212     -11.768   0.577  18.938  1.00 92.39           H
ATOM   3154  N   ALA A 213     -13.377   0.717  16.003  1.00 93.32           N
ATOM   3155  CA  ALA A 213     -14.050   1.148  14.790  1.00 93.32           C
ATOM   3156  C   ALA A 213     -13.006   1.464  13.717  1.00 93.32           C
ATOM   3157  O   ALA A 213     -13.145   1.046  12.569  1.00 93.32           O
ATOM   3158  HA  ALA A 213     -14.675   0.324  14.446  1.00 93.32           H
ATOM   3159  CB  ALA A 213     -14.945   2.349  15.103  1.00 93.32           C
ATOM   3160 1HB  ALA A 213     -15.688   2.064  15.848  1.00 93.32           H
ATOM   3161 2HB  ALA A 213     -14.336   3.165  15.491  1.00 93.32           H
ATOM   3162 3HB  ALA A 213     -15.450   2.673  14.193  1.00 93.32           H
ATOM   3163  HN  ALA A 213     -13.528   1.300  16.801  1.00 93.32           H
ATOM   3164  N   VAL A 214     -11.983   2.199  14.130  1.00 92.65           N
ATOM   3165  CA  VAL A 214     -10.941   2.616  13.207  1.00 92.65           C
ATOM   3166  C   VAL A 214     -10.269   1.378  12.610  1.00 92.65           C
ATOM   3167  O   VAL A 214      -9.950   1.352  11.422  1.00 92.65           O
ATOM   3168  HA  VAL A 214     -11.418   3.178  12.404  1.00 92.65           H
ATOM   3169  CB  VAL A 214      -9.956   3.547  13.917  1.00 92.65           C
ATOM   3170  HB  VAL A 214      -9.660   3.072  14.852  1.00 92.65           H
ATOM   3171  CG1 VAL A 214      -8.695   3.754  13.076  1.00 92.65           C
ATOM   3172 1HG1 VAL A 214      -8.208   2.793  12.908  1.00 92.65           H
ATOM   3173 2HG1 VAL A 214      -8.966   4.197  12.117  1.00 92.65           H
ATOM   3174 3HG1 VAL A 214      -8.012   4.420  13.604  1.00 92.65           H
ATOM   3175  CG2 VAL A 214     -10.615   4.885  14.257  1.00 92.65           C
ATOM   3176 1HG2 VAL A 214     -10.952   5.368  13.339  1.00 92.65           H
ATOM   3177 2HG2 VAL A 214     -11.468   4.714  14.913  1.00 92.65           H
ATOM   3178 3HG2 VAL A 214      -9.892   5.528  14.760  1.00 92.65           H
ATOM   3179  HN  VAL A 214     -11.861   2.507  15.073  1.00 92.65           H
ATOM   3180  N   LEU A 215     -10.074   0.381  13.461  1.00 92.54           N
ATOM   3181  CA  LEU A 215      -9.332  -0.805  13.067  1.00 92.54           C
ATOM   3182  C   LEU A 215     -10.204  -1.665  12.150  1.00 92.54           C
ATOM   3183  O   LEU A 215      -9.707  -2.259  11.194  1.00 92.54           O
ATOM   3184  HA  LEU A 215      -8.460  -0.473  12.504  1.00 92.54           H
ATOM   3185  CB  LEU A 215      -8.817  -1.549  14.301  1.00 92.54           C
ATOM   3186 1HB  LEU A 215      -8.550  -0.813  15.059  1.00 92.54           H
ATOM   3187 2HB  LEU A 215      -9.634  -2.144  14.709  1.00 92.54           H
ATOM   3188  CG  LEU A 215      -7.616  -2.469  14.077  1.00 92.54           C
ATOM   3189  HG  LEU A 215      -7.922  -3.273  13.407  1.00 92.54           H
ATOM   3190  CD1 LEU A 215      -6.472  -1.720  13.390  1.00 92.54           C
ATOM   3191 1HD1 LEU A 215      -6.811  -1.345  12.424  1.00 92.54           H
ATOM   3192 2HD1 LEU A 215      -6.159  -0.883  14.015  1.00 92.54           H
ATOM   3193 3HD1 LEU A 215      -5.631  -2.397  13.243  1.00 92.54           H
ATOM   3194  CD2 LEU A 215      -7.170  -3.119  15.388  1.00 92.54           C
ATOM   3195 1HD2 LEU A 215      -6.888  -2.343  16.100  1.00 92.54           H
ATOM   3196 2HD2 LEU A 215      -7.990  -3.708  15.798  1.00 92.54           H
ATOM   3197 3HD2 LEU A 215      -6.315  -3.768  15.200  1.00 92.54           H
ATOM   3198  HN  LEU A 215     -10.412   0.375  14.402  1.00 92.54           H
ATOM   3199  N   THR A 216     -11.488  -1.704  12.472  1.00 93.15           N
ATOM   3200  CA  THR A 216     -12.449  -2.401  11.635  1.00 93.15           C
ATOM   3201  C   THR A 216     -12.452  -1.813  10.223  1.00 93.15           C
ATOM   3202  O   THR A 216     -12.421  -2.550   9.239  1.00 93.15           O
ATOM   3203  HA  THR A 216     -12.137  -3.442  11.547  1.00 93.15           H
ATOM   3204  CB  THR A 216     -13.814  -2.334  12.324  1.00 93.15           C
ATOM   3205  HB  THR A 216     -14.147  -1.301  12.427  1.00 93.15           H
ATOM   3206  OG1 THR A 216     -13.621  -3.041  13.546  1.00 93.15           O
ATOM   3207  HG1 THR A 216     -13.295  -2.417  14.256  1.00 93.15           H
ATOM   3208  CG2 THR A 216     -14.882  -3.144  11.588  1.00 93.15           C
ATOM   3209 1HG2 THR A 216     -14.579  -4.190  11.546  1.00 93.15           H
ATOM   3210 2HG2 THR A 216     -14.998  -2.758  10.576  1.00 93.15           H
ATOM   3211 3HG2 THR A 216     -15.830  -3.062  12.119  1.00 93.15           H
ATOM   3212  HN  THR A 216     -11.873  -1.271  13.287  1.00 93.15           H
ATOM   3213  N   LEU A 217     -12.489  -0.489  10.168  1.00 91.59           N
ATOM   3214  CA  LEU A 217     -12.505   0.206   8.892  1.00 91.59           C
ATOM   3215  C   LEU A 217     -11.272  -0.196   8.081  1.00 91.59           C
ATOM   3216  O   LEU A 217     -11.364  -0.420   6.875  1.00 91.59           O
ATOM   3217  HA  LEU A 217     -13.395  -0.120   8.353  1.00 91.59           H
ATOM   3218  CB  LEU A 217     -12.635   1.716   9.107  1.00 91.59           C
ATOM   3219 1HB  LEU A 217     -13.556   1.907   9.657  1.00 91.59           H
ATOM   3220 2HB  LEU A 217     -11.811   2.044   9.740  1.00 91.59           H
ATOM   3221  CG  LEU A 217     -12.642   2.575   7.841  1.00 91.59           C
ATOM   3222  HG  LEU A 217     -11.753   2.333   7.259  1.00 91.59           H
ATOM   3223  CD1 LEU A 217     -13.856   2.253   6.967  1.00 91.59           C
ATOM   3224 1HD1 LEU A 217     -13.827   1.203   6.676  1.00 91.59           H
ATOM   3225 2HD1 LEU A 217     -14.770   2.450   7.528  1.00 91.59           H
ATOM   3226 3HD1 LEU A 217     -13.837   2.878   6.074  1.00 91.59           H
ATOM   3227  CD2 LEU A 217     -12.564   4.063   8.188  1.00 91.59           C
ATOM   3228 1HD2 LEU A 217     -13.421   4.339   8.802  1.00 91.59           H
ATOM   3229 2HD2 LEU A 217     -11.644   4.260   8.738  1.00 91.59           H
ATOM   3230 3HD2 LEU A 217     -12.570   4.651   7.270  1.00 91.59           H
ATOM   3231  HN  LEU A 217     -12.508   0.104  10.973  1.00 91.59           H
ATOM   3232  N   LYS A 218     -10.147  -0.276   8.775  1.00 89.92           N
ATOM   3233  CA  LYS A 218      -8.889  -0.607   8.127  1.00 89.92           C
ATOM   3234  C   LYS A 218      -8.967  -2.029   7.569  1.00 89.92           C
ATOM   3235  O   LYS A 218      -8.432  -2.310   6.498  1.00 89.92           O
ATOM   3236  HA  LYS A 218      -8.759   0.084   7.294  1.00 89.92           H
ATOM   3237  CB  LYS A 218      -7.717  -0.386   9.086  1.00 89.92           C
ATOM   3238 1HB  LYS A 218      -7.928  -0.868  10.041  1.00 89.92           H
ATOM   3239 2HB  LYS A 218      -6.820  -0.855   8.683  1.00 89.92           H
ATOM   3240  CG  LYS A 218      -7.464   1.106   9.307  1.00 89.92           C
ATOM   3241 1HG  LYS A 218      -7.094   1.556   8.386  1.00 89.92           H
ATOM   3242 2HG  LYS A 218      -8.401   1.606   9.551  1.00 89.92           H
ATOM   3243  CD  LYS A 218      -6.452   1.330  10.433  1.00 89.92           C
ATOM   3244 1HD  LYS A 218      -6.759   0.774  11.318  1.00 89.92           H
ATOM   3245 2HD  LYS A 218      -5.479   0.940  10.134  1.00 89.92           H
ATOM   3246  CE  LYS A 218      -6.330   2.816  10.773  1.00 89.92           C
ATOM   3247 1HE  LYS A 218      -6.358   3.409   9.858  1.00 89.92           H
ATOM   3248 2HE  LYS A 218      -7.180   3.128  11.380  1.00 89.92           H
ATOM   3249  NZ  LYS A 218      -5.069   3.079  11.502  1.00 89.92           N
ATOM   3250 1HZ  LYS A 218      -4.920   4.080  11.570  1.00 89.92           H
ATOM   3251 2HZ  LYS A 218      -5.128   2.682  12.433  1.00 89.92           H
ATOM   3252 3HZ  LYS A 218      -4.295   2.655  11.003  1.00 89.92           H
ATOM   3253  HN  LYS A 218     -10.085  -0.119   9.761  1.00 89.92           H
ATOM   3254  N   VAL A 219      -9.638  -2.890   8.320  1.00 90.10           N
ATOM   3255  CA  VAL A 219      -9.784  -4.279   7.919  1.00 90.10           C
ATOM   3256  C   VAL A 219     -10.674  -4.355   6.677  1.00 90.10           C
ATOM   3257  O   VAL A 219     -10.374  -5.093   5.739  1.00 90.10           O
ATOM   3258  HA  VAL A 219      -8.793  -4.654   7.665  1.00 90.10           H
ATOM   3259  CB  VAL A 219     -10.319  -5.108   9.089  1.00 90.10           C
ATOM   3260  HB  VAL A 219     -11.184  -4.588   9.501  1.00 90.10           H
ATOM   3261  CG1 VAL A 219     -10.781  -6.488   8.617  1.00 90.10           C
ATOM   3262 1HG1 VAL A 219     -11.575  -6.372   7.879  1.00 90.10           H
ATOM   3263 2HG1 VAL A 219      -9.942  -7.018   8.167  1.00 90.10           H
ATOM   3264 3HG1 VAL A 219     -11.156  -7.056   9.468  1.00 90.10           H
ATOM   3265  CG2 VAL A 219      -9.272  -5.230  10.198  1.00 90.10           C
ATOM   3266 1HG2 VAL A 219      -8.380  -5.717   9.803  1.00 90.10           H
ATOM   3267 2HG2 VAL A 219      -9.012  -4.237  10.563  1.00 90.10           H
ATOM   3268 3HG2 VAL A 219      -9.678  -5.824  11.017  1.00 90.10           H
ATOM   3269  HN  VAL A 219     -10.077  -2.652   9.187  1.00 90.10           H
ATOM   3270  N   ILE A 220     -11.750  -3.583   6.710  1.00 89.96           N
ATOM   3271  CA  ILE A 220     -12.698  -3.573   5.609  1.00 89.96           C
ATOM   3272  C   ILE A 220     -11.985  -3.124   4.332  1.00 89.96           C
ATOM   3273  O   ILE A 220     -12.087  -3.780   3.296  1.00 89.96           O
ATOM   3274  HA  ILE A 220     -13.046  -4.597   5.468  1.00 89.96           H
ATOM   3275  CB  ILE A 220     -13.920  -2.723   5.962  1.00 89.96           C
ATOM   3276  HB  ILE A 220     -13.570  -1.772   6.363  1.00 89.96           H
ATOM   3277  CG1 ILE A 220     -14.758  -3.394   7.052  1.00 89.96           C
ATOM   3278 1HG1 ILE A 220     -15.245  -4.281   6.647  1.00 89.96           H
ATOM   3279 2HG1 ILE A 220     -14.108  -3.728   7.861  1.00 89.96           H
ATOM   3280  CG2 ILE A 220     -14.748  -2.409   4.714  1.00 89.96           C
ATOM   3281 1HG2 ILE A 220     -14.135  -1.860   4.000  1.00 89.96           H
ATOM   3282 2HG2 ILE A 220     -15.089  -3.340   4.260  1.00 89.96           H
ATOM   3283 3HG2 ILE A 220     -15.611  -1.804   4.993  1.00 89.96           H
ATOM   3284  CD1 ILE A 220     -15.814  -2.433   7.602  1.00 89.96           C
ATOM   3285 1HD1 ILE A 220     -15.322  -1.558   8.027  1.00 89.96           H
ATOM   3286 2HD1 ILE A 220     -16.476  -2.120   6.794  1.00 89.96           H
ATOM   3287 3HD1 ILE A 220     -16.395  -2.935   8.375  1.00 89.96           H
ATOM   3288  HN  ILE A 220     -11.978  -2.974   7.469  1.00 89.96           H
ATOM   3289  N   LEU A 221     -11.278  -2.010   4.447  1.00 87.02           N
ATOM   3290  CA  LEU A 221     -10.644  -1.402   3.290  1.00 87.02           C
ATOM   3291  C   LEU A 221      -9.364  -2.169   2.953  1.00 87.02           C
ATOM   3292  O   LEU A 221      -8.887  -2.122   1.821  1.00 87.02           O
ATOM   3293  HA  LEU A 221     -11.334  -1.498   2.451  1.00 87.02           H
ATOM   3294  CB  LEU A 221     -10.421   0.093   3.524  1.00 87.02           C
ATOM   3295 1HB  LEU A 221      -9.738   0.211   4.365  1.00 87.02           H
ATOM   3296 2HB  LEU A 221      -9.922   0.508   2.648  1.00 87.02           H
ATOM   3297  CG  LEU A 221     -11.676   0.923   3.802  1.00 87.02           C
ATOM   3298  HG  LEU A 221     -12.235   0.439   4.603  1.00 87.02           H
ATOM   3299  CD1 LEU A 221     -11.309   2.326   4.291  1.00 87.02           C
ATOM   3300 1HD1 LEU A 221     -10.730   2.249   5.211  1.00 87.02           H
ATOM   3301 2HD1 LEU A 221     -10.717   2.833   3.530  1.00 87.02           H
ATOM   3302 3HD1 LEU A 221     -12.220   2.894   4.481  1.00 87.02           H
ATOM   3303  CD2 LEU A 221     -12.589   0.965   2.575  1.00 87.02           C
ATOM   3304 1HD2 LEU A 221     -12.053   1.412   1.738  1.00 87.02           H
ATOM   3305 2HD2 LEU A 221     -12.891  -0.049   2.312  1.00 87.02           H
ATOM   3306 3HD2 LEU A 221     -13.473   1.561   2.800  1.00 87.02           H
ATOM   3307  HN  LEU A 221     -11.136  -1.524   5.310  1.00 87.02           H
ATOM   3308  N   GLY A 222      -8.844  -2.858   3.959  1.00 81.98           N
ATOM   3309  CA  GLY A 222      -7.558  -3.522   3.825  1.00 81.98           C
ATOM   3310  C   GLY A 222      -7.718  -4.903   3.185  1.00 81.98           C
ATOM   3311  O   GLY A 222      -6.881  -5.321   2.386  1.00 81.98           O
ATOM   3312 1HA  GLY A 222      -6.891  -2.911   3.217  1.00 81.98           H
ATOM   3313 2HA  GLY A 222      -7.093  -3.623   4.806  1.00 81.98           H
ATOM   3314  HN  GLY A 222      -9.284  -2.967   4.850  1.00 81.98           H
ATOM   3315  N   PHE A 223      -8.798  -5.572   3.560  1.00 81.62           N
ATOM   3316  CA  PHE A 223      -8.965  -6.974   3.218  1.00 81.62           C
ATOM   3317  C   PHE A 223     -10.079  -7.158   2.186  1.00 81.62           C
ATOM   3318  O   PHE A 223      -9.839  -7.666   1.092  1.00 81.62           O
ATOM   3319  HA  PHE A 223      -8.021  -7.320   2.797  1.00 81.62           H
ATOM   3320  CB  PHE A 223      -9.353  -7.705   4.505  1.00 81.62           C
ATOM   3321 1HB  PHE A 223      -8.702  -7.369   5.312  1.00 81.62           H
ATOM   3322 2HB  PHE A 223     -10.370  -7.424   4.778  1.00 81.62           H
ATOM   3323  CG  PHE A 223      -9.271  -9.230   4.404  1.00 81.62           C
ATOM   3324  CD1 PHE A 223     -10.409  -9.966   4.284  1.00 81.62           C
ATOM   3325  HD1 PHE A 223     -11.379  -9.469   4.260  1.00 81.62           H
ATOM   3326  CD2 PHE A 223      -8.061  -9.849   4.434  1.00 81.62           C
ATOM   3327  HD2 PHE A 223      -7.149  -9.259   4.530  1.00 81.62           H
ATOM   3328  CE1 PHE A 223     -10.332 -11.380   4.190  1.00 81.62           C
ATOM   3329  HE1 PHE A 223     -11.244 -11.970   4.094  1.00 81.62           H
ATOM   3330  CE2 PHE A 223      -7.984 -11.264   4.340  1.00 81.62           C
ATOM   3331  HE2 PHE A 223      -7.014 -11.760   4.364  1.00 81.62           H
ATOM   3332  CZ  PHE A 223      -9.122 -12.000   4.220  1.00 81.62           C
ATOM   3333  HZ  PHE A 223      -9.063 -13.086   4.148  1.00 81.62           H
ATOM   3334  HN  PHE A 223      -9.548  -5.173   4.087  1.00 81.62           H
ATOM   3335  N   PHE A 224     -11.274  -6.734   2.570  1.00 85.86           N
ATOM   3336  CA  PHE A 224     -12.463  -7.040   1.792  1.00 85.86           C
ATOM   3337  C   PHE A 224     -12.430  -6.328   0.438  1.00 85.86           C
ATOM   3338  O   PHE A 224     -12.822  -6.901  -0.577  1.00 85.86           O
ATOM   3339  HA  PHE A 224     -12.477  -8.118   1.634  1.00 85.86           H
ATOM   3340  CB  PHE A 224     -13.664  -6.532   2.593  1.00 85.86           C
ATOM   3341 1HB  PHE A 224     -13.437  -5.538   2.978  1.00 85.86           H
ATOM   3342 2HB  PHE A 224     -14.516  -6.427   1.921  1.00 85.86           H
ATOM   3343  CG  PHE A 224     -14.061  -7.438   3.760  1.00 85.86           C
ATOM   3344  CD1 PHE A 224     -14.921  -8.472   3.556  1.00 85.86           C
ATOM   3345  HD1 PHE A 224     -15.326  -8.656   2.561  1.00 85.86           H
ATOM   3346  CD2 PHE A 224     -13.555  -7.208   5.001  1.00 85.86           C
ATOM   3347  HD2 PHE A 224     -12.867  -6.379   5.165  1.00 85.86           H
ATOM   3348  CE1 PHE A 224     -15.290  -9.312   4.640  1.00 85.86           C
ATOM   3349  HE1 PHE A 224     -15.978 -10.141   4.477  1.00 85.86           H
ATOM   3350  CE2 PHE A 224     -13.924  -8.049   6.085  1.00 85.86           C
ATOM   3351  HE2 PHE A 224     -13.519  -7.865   7.080  1.00 85.86           H
ATOM   3352  CZ  PHE A 224     -14.784  -9.083   5.881  1.00 85.86           C
ATOM   3353  HZ  PHE A 224     -15.067  -9.728   6.713  1.00 85.86           H
ATOM   3354  HN  PHE A 224     -11.437  -6.192   3.395  1.00 85.86           H
ATOM   3355  N   LEU A 225     -11.958  -5.090   0.467  1.00 81.91           N
ATOM   3356  CA  LEU A 225     -11.908  -4.280  -0.738  1.00 81.91           C
ATOM   3357  C   LEU A 225     -10.994  -4.955  -1.763  1.00 81.91           C
ATOM   3358  O   LEU A 225     -11.411  -5.226  -2.888  1.00 81.91           O
ATOM   3359  HA  LEU A 225     -12.917  -4.241  -1.148  1.00 81.91           H
ATOM   3360  CB  LEU A 225     -11.499  -2.845  -0.402  1.00 81.91           C
ATOM   3361 1HB  LEU A 225     -12.250  -2.421   0.265  1.00 81.91           H
ATOM   3362 2HB  LEU A 225     -10.561  -2.875   0.153  1.00 81.91           H
ATOM   3363  CG  LEU A 225     -11.325  -1.901  -1.593  1.00 81.91           C
ATOM   3364  HG  LEU A 225     -10.715  -2.405  -2.343  1.00 81.91           H
ATOM   3365  CD1 LEU A 225     -12.673  -1.585  -2.244  1.00 81.91           C
ATOM   3366 1HD1 LEU A 225     -13.132  -2.509  -2.595  1.00 81.91           H
ATOM   3367 2HD1 LEU A 225     -13.326  -1.109  -1.514  1.00 81.91           H
ATOM   3368 3HD1 LEU A 225     -12.520  -0.912  -3.088  1.00 81.91           H
ATOM   3369  CD2 LEU A 225     -10.575  -0.632  -1.182  1.00 81.91           C
ATOM   3370 1HD2 LEU A 225     -11.138  -0.114  -0.405  1.00 81.91           H
ATOM   3371 2HD2 LEU A 225      -9.590  -0.899  -0.800  1.00 81.91           H
ATOM   3372 3HD2 LEU A 225     -10.465   0.022  -2.047  1.00 81.91           H
ATOM   3373  HN  LEU A 225     -11.615  -4.642   1.293  1.00 81.91           H
ATOM   3374  N   PRO A 226      -9.737  -5.239  -1.396  1.00 80.15           N
ATOM   3375  CA  PRO A 226      -8.839  -5.977  -2.287  1.00 80.15           C
ATOM   3376  C   PRO A 226      -9.449  -7.284  -2.767  1.00 80.15           C
ATOM   3377  O   PRO A 226      -9.294  -7.655  -3.930  1.00 80.15           O
ATOM   3378  HA  PRO A 226      -8.651  -5.400  -3.192  1.00 80.15           H
ATOM   3379  CB  PRO A 226      -7.593  -6.214  -1.430  1.00 80.15           C
ATOM   3380 1HB  PRO A 226      -7.643  -7.168  -0.905  1.00 80.15           H
ATOM   3381 2HB  PRO A 226      -6.687  -6.232  -2.036  1.00 80.15           H
ATOM   3382  CG  PRO A 226      -7.601  -5.037  -0.463  1.00 80.15           C
ATOM   3383 1HG  PRO A 226      -6.998  -5.237   0.423  1.00 80.15           H
ATOM   3384 2HG  PRO A 226      -7.188  -4.136  -0.917  1.00 80.15           H
ATOM   3385  CD  PRO A 226      -9.076  -4.883  -0.127  1.00 80.15           C
ATOM   3386 1HD  PRO A 226      -9.378  -5.547   0.682  1.00 80.15           H
ATOM   3387 2HD  PRO A 226      -9.315  -3.868   0.191  1.00 80.15           H
ATOM   3388  N   PHE A 227     -10.135  -7.952  -1.851  1.00 84.98           N
ATOM   3389  CA  PHE A 227     -10.743  -9.235  -2.160  1.00 84.98           C
ATOM   3390  C   PHE A 227     -11.817  -9.088  -3.239  1.00 84.98           C
ATOM   3391  O   PHE A 227     -11.861  -9.870  -4.187  1.00 84.98           O
ATOM   3392  HA  PHE A 227      -9.950  -9.889  -2.525  1.00 84.98           H
ATOM   3393  CB  PHE A 227     -11.396  -9.742  -0.872  1.00 84.98           C
ATOM   3394 1HB  PHE A 227     -10.640  -9.793  -0.089  1.00 84.98           H
ATOM   3395 2HB  PHE A 227     -12.143  -9.018  -0.547  1.00 84.98           H
ATOM   3396  CG  PHE A 227     -12.061 -11.113  -1.010  1.00 84.98           C
ATOM   3397  CD1 PHE A 227     -13.410 -11.202  -1.160  1.00 84.98           C
ATOM   3398  HD1 PHE A 227     -14.017 -10.297  -1.183  1.00 84.98           H
ATOM   3399  CD2 PHE A 227     -11.304 -12.242  -0.981  1.00 84.98           C
ATOM   3400  HD2 PHE A 227     -10.223 -12.170  -0.861  1.00 84.98           H
ATOM   3401  CE1 PHE A 227     -14.027 -12.475  -1.288  1.00 84.98           C
ATOM   3402  HE1 PHE A 227     -15.108 -12.547  -1.408  1.00 84.98           H
ATOM   3403  CE2 PHE A 227     -11.921 -13.515  -1.109  1.00 84.98           C
ATOM   3404  HE2 PHE A 227     -11.314 -14.420  -1.086  1.00 84.98           H
ATOM   3405  CZ  PHE A 227     -13.270 -13.604  -1.259  1.00 84.98           C
ATOM   3406  HZ  PHE A 227     -13.743 -14.581  -1.357  1.00 84.98           H
ATOM   3407  HN  PHE A 227     -10.277  -7.632  -0.915  1.00 84.98           H
ATOM   3408  N   VAL A 228     -12.656  -8.079  -3.059  1.00 85.37           N
ATOM   3409  CA  VAL A 228     -13.704  -7.795  -4.026  1.00 85.37           C
ATOM   3410  C   VAL A 228     -13.069  -7.490  -5.384  1.00 85.37           C
ATOM   3411  O   VAL A 228     -13.530  -7.981  -6.413  1.00 85.37           O
ATOM   3412  HA  VAL A 228     -14.317  -8.691  -4.118  1.00 85.37           H
ATOM   3413  CB  VAL A 228     -14.594  -6.661  -3.514  1.00 85.37           C
ATOM   3414  HB  VAL A 228     -13.949  -5.829  -3.233  1.00 85.37           H
ATOM   3415  CG1 VAL A 228     -15.541  -6.171  -4.612  1.00 85.37           C
ATOM   3416 1HG1 VAL A 228     -14.959  -5.804  -5.457  1.00 85.37           H
ATOM   3417 2HG1 VAL A 228     -16.177  -6.994  -4.938  1.00 85.37           H
ATOM   3418 3HG1 VAL A 228     -16.163  -5.365  -4.221  1.00 85.37           H
ATOM   3419  CG2 VAL A 228     -15.373  -7.094  -2.271  1.00 85.37           C
ATOM   3420 1HG2 VAL A 228     -16.003  -7.949  -2.516  1.00 85.37           H
ATOM   3421 2HG2 VAL A 228     -14.674  -7.372  -1.482  1.00 85.37           H
ATOM   3422 3HG2 VAL A 228     -15.998  -6.269  -1.928  1.00 85.37           H
ATOM   3423  HN  VAL A 228     -12.630  -7.462  -2.272  1.00 85.37           H
ATOM   3424  N   VAL A 229     -12.020  -6.682  -5.343  1.00 79.11           N
ATOM   3425  CA  VAL A 229     -11.329  -6.291  -6.560  1.00 79.11           C
ATOM   3426  C   VAL A 229     -10.776  -7.539  -7.251  1.00 79.11           C
ATOM   3427  O   VAL A 229     -10.897  -7.685  -8.466  1.00 79.11           O
ATOM   3428  HA  VAL A 229     -12.060  -5.821  -7.218  1.00 79.11           H
ATOM   3429  CB  VAL A 229     -10.247  -5.257  -6.239  1.00 79.11           C
ATOM   3430  HB  VAL A 229      -9.632  -5.656  -5.432  1.00 79.11           H
ATOM   3431  CG1 VAL A 229      -9.340  -5.019  -7.447  1.00 79.11           C
ATOM   3432 1HG1 VAL A 229      -8.857  -5.955  -7.729  1.00 79.11           H
ATOM   3433 2HG1 VAL A 229      -9.937  -4.652  -8.283  1.00 79.11           H
ATOM   3434 3HG1 VAL A 229      -8.580  -4.280  -7.191  1.00 79.11           H
ATOM   3435  CG2 VAL A 229     -10.869  -3.947  -5.753  1.00 79.11           C
ATOM   3436 1HG2 VAL A 229     -11.518  -3.543  -6.529  1.00 79.11           H
ATOM   3437 2HG2 VAL A 229     -11.453  -4.133  -4.851  1.00 79.11           H
ATOM   3438 3HG2 VAL A 229     -10.078  -3.230  -5.531  1.00 79.11           H
ATOM   3439  HN  VAL A 229     -11.643  -6.297  -4.501  1.00 79.11           H
ATOM   3440  N   MET A 230     -10.181  -8.407  -6.446  1.00 81.88           N
ATOM   3441  CA  MET A 230      -9.615  -9.642  -6.964  1.00 81.88           C
ATOM   3442  C   MET A 230     -10.667 -10.448  -7.729  1.00 81.88           C
ATOM   3443  O   MET A 230     -10.453 -10.818  -8.883  1.00 81.88           O
ATOM   3444  HA  MET A 230      -8.818  -9.337  -7.642  1.00 81.88           H
ATOM   3445  CB  MET A 230      -9.071 -10.480  -5.806  1.00 81.88           C
ATOM   3446 1HB  MET A 230      -9.752 -10.418  -4.957  1.00 81.88           H
ATOM   3447 2HB  MET A 230      -9.025 -11.528  -6.101  1.00 81.88           H
ATOM   3448  CG  MET A 230      -7.680  -9.999  -5.387  1.00 81.88           C
ATOM   3449 1HG  MET A 230      -7.021  -9.967  -6.255  1.00 81.88           H
ATOM   3450 2HG  MET A 230      -7.740  -8.984  -4.994  1.00 81.88           H
ATOM   3451  SD  MET A 230      -7.004 -11.093  -4.148  1.00 81.88           S
ATOM   3452  CE  MET A 230      -7.242 -10.092  -2.689  1.00 81.88           C
ATOM   3453 1HE  MET A 230      -6.696  -9.155  -2.798  1.00 81.88           H
ATOM   3454 2HE  MET A 230      -8.304  -9.882  -2.562  1.00 81.88           H
ATOM   3455 3HE  MET A 230      -6.871 -10.629  -1.816  1.00 81.88           H
ATOM   3456  HN  MET A 230     -10.083  -8.279  -5.460  1.00 81.88           H
ATOM   3457  N   ALA A 231     -11.780 -10.698  -7.055  1.00 85.55           N
ATOM   3458  CA  ALA A 231     -12.814 -11.555  -7.610  1.00 85.55           C
ATOM   3459  C   ALA A 231     -13.309 -10.961  -8.930  1.00 85.55           C
ATOM   3460  O   ALA A 231     -13.512 -11.685  -9.903  1.00 85.55           O
ATOM   3461  HA  ALA A 231     -12.367 -12.530  -7.805  1.00 85.55           H
ATOM   3462  CB  ALA A 231     -13.940 -11.724  -6.588  1.00 85.55           C
ATOM   3463 1HB  ALA A 231     -13.541 -12.177  -5.680  1.00 85.55           H
ATOM   3464 2HB  ALA A 231     -14.365 -10.749  -6.351  1.00 85.55           H
ATOM   3465 3HB  ALA A 231     -14.715 -12.367  -7.004  1.00 85.55           H
ATOM   3466  HN  ALA A 231     -11.980 -10.327  -6.149  1.00 85.55           H
ATOM   3467  N   CYS A 232     -13.490  -9.648  -8.920  1.00 81.95           N
ATOM   3468  CA  CYS A 232     -13.938  -8.946 -10.111  1.00 81.95           C
ATOM   3469  C   CYS A 232     -12.887  -9.138 -11.206  1.00 81.95           C
ATOM   3470  O   CYS A 232     -13.225  -9.433 -12.351  1.00 81.95           O
ATOM   3471  HA  CYS A 232     -14.887  -9.396 -10.402  1.00 81.95           H
ATOM   3472  CB  CYS A 232     -14.203  -7.466  -9.828  1.00 81.95           C
ATOM   3473 1HB  CYS A 232     -13.338  -7.020  -9.337  1.00 81.95           H
ATOM   3474 2HB  CYS A 232     -14.350  -6.929 -10.765  1.00 81.95           H
ATOM   3475  SG  CYS A 232     -15.684  -7.287  -8.767  1.00 81.95           S
ATOM   3476  HG  CYS A 232     -15.063  -7.542  -7.619  1.00 81.95           H
ATOM   3477  HN  CYS A 232     -13.336  -9.069  -8.120  1.00 81.95           H
ATOM   3478  N   CYS A 233     -11.633  -8.964 -10.815  1.00 77.29           N
ATOM   3479  CA  CYS A 233     -10.539  -9.008 -11.770  1.00 77.29           C
ATOM   3480  C   CYS A 233     -10.545 -10.381 -12.445  1.00 77.29           C
ATOM   3481  O   CYS A 233     -10.526 -10.474 -13.671  1.00 77.29           O
ATOM   3482  HA  CYS A 233     -10.726  -8.218 -12.498  1.00 77.29           H
ATOM   3483  CB  CYS A 233      -9.195  -8.705 -11.105  1.00 77.29           C
ATOM   3484 1HB  CYS A 233      -9.059  -9.343 -10.232  1.00 77.29           H
ATOM   3485 2HB  CYS A 233      -8.380  -8.930 -11.794  1.00 77.29           H
ATOM   3486  SG  CYS A 233      -9.125  -6.945 -10.609  1.00 77.29           S
ATOM   3487  HG  CYS A 233     -10.086  -7.020  -9.693  1.00 77.29           H
ATOM   3488  HN  CYS A 233     -11.360  -8.795  -9.868  1.00 77.29           H
ATOM   3489  N   TYR A 234     -10.571 -11.413 -11.614  1.00 80.98           N
ATOM   3490  CA  TYR A 234     -10.495 -12.776 -12.112  1.00 80.98           C
ATOM   3491  C   TYR A 234     -11.735 -13.128 -12.937  1.00 80.98           C
ATOM   3492  O   TYR A 234     -11.632 -13.800 -13.962  1.00 80.98           O
ATOM   3493  HA  TYR A 234      -9.612 -12.855 -12.745  1.00 80.98           H
ATOM   3494  CB  TYR A 234     -10.450 -13.674 -10.874  1.00 80.98           C
ATOM   3495 1HB  TYR A 234     -11.135 -13.279 -10.125  1.00 80.98           H
ATOM   3496 2HB  TYR A 234     -10.811 -14.667 -11.145  1.00 80.98           H
ATOM   3497  CG  TYR A 234      -9.058 -13.806 -10.252  1.00 80.98           C
ATOM   3498  CD1 TYR A 234      -8.022 -14.348 -10.986  1.00 80.98           C
ATOM   3499  HD1 TYR A 234      -8.196 -14.682 -12.009  1.00 80.98           H
ATOM   3500  CD2 TYR A 234      -8.838 -13.383  -8.957  1.00 80.98           C
ATOM   3501  HD2 TYR A 234      -9.656 -12.955  -8.377  1.00 80.98           H
ATOM   3502  CE1 TYR A 234      -6.713 -14.472 -10.401  1.00 80.98           C
ATOM   3503  HE1 TYR A 234      -5.886 -14.898 -10.969  1.00 80.98           H
ATOM   3504  CE2 TYR A 234      -7.529 -13.507  -8.371  1.00 80.98           C
ATOM   3505  HE2 TYR A 234      -7.342 -13.177  -7.350  1.00 80.98           H
ATOM   3506  CZ  TYR A 234      -6.531 -14.045  -9.122  1.00 80.98           C
ATOM   3507  OH  TYR A 234      -5.294 -14.162  -8.569  1.00 80.98           O
ATOM   3508  HH  TYR A 234      -4.625 -14.399  -9.274  1.00 80.98           H
ATOM   3509  HN  TYR A 234     -10.642 -11.329 -10.621  1.00 80.98           H
ATOM   3510  N   THR A 235     -12.878 -12.657 -12.460  1.00 84.47           N
ATOM   3511  CA  THR A 235     -14.129 -12.874 -13.166  1.00 84.47           C
ATOM   3512  C   THR A 235     -14.043 -12.316 -14.588  1.00 84.47           C
ATOM   3513  O   THR A 235     -14.448 -12.976 -15.543  1.00 84.47           O
ATOM   3514  HA  THR A 235     -14.293 -13.948 -13.253  1.00 84.47           H
ATOM   3515  CB  THR A 235     -15.254 -12.251 -12.336  1.00 84.47           C
ATOM   3516  HB  THR A 235     -15.151 -11.167 -12.292  1.00 84.47           H
ATOM   3517  OG1 THR A 235     -15.176 -12.927 -11.083  1.00 84.47           O
ATOM   3518  HG1 THR A 235     -14.778 -12.323 -10.393  1.00 84.47           H
ATOM   3519  CG2 THR A 235     -16.642 -12.611 -12.868  1.00 84.47           C
ATOM   3520 1HG2 THR A 235     -16.770 -13.693 -12.848  1.00 84.47           H
ATOM   3521 2HG2 THR A 235     -16.743 -12.252 -13.892  1.00 84.47           H
ATOM   3522 3HG2 THR A 235     -17.403 -12.144 -12.243  1.00 84.47           H
ATOM   3523  HN  THR A 235     -12.957 -12.137 -11.609  1.00 84.47           H
ATOM   3524  N   ILE A 236     -13.513 -11.105 -14.683  1.00 79.50           N
ATOM   3525  CA  ILE A 236     -13.355 -10.457 -15.974  1.00 79.50           C
ATOM   3526  C   ILE A 236     -12.378 -11.265 -16.829  1.00 79.50           C
ATOM   3527  O   ILE A 236     -12.621 -11.486 -18.015  1.00 79.50           O
ATOM   3528  HA  ILE A 236     -14.329 -10.462 -16.463  1.00 79.50           H
ATOM   3529  CB  ILE A 236     -12.948  -8.993 -15.792  1.00 79.50           C
ATOM   3530  HB  ILE A 236     -12.204  -8.942 -14.997  1.00 79.50           H
ATOM   3531  CG1 ILE A 236     -14.141  -8.143 -15.350  1.00 79.50           C
ATOM   3532 1HG1 ILE A 236     -14.857  -8.062 -16.167  1.00 79.50           H
ATOM   3533 2HG1 ILE A 236     -14.655  -8.633 -14.523  1.00 79.50           H
ATOM   3534  CG2 ILE A 236     -12.292  -8.445 -17.061  1.00 79.50           C
ATOM   3535 1HG2 ILE A 236     -11.401  -9.029 -17.291  1.00 79.50           H
ATOM   3536 2HG2 ILE A 236     -12.995  -8.511 -17.891  1.00 79.50           H
ATOM   3537 3HG2 ILE A 236     -12.013  -7.403 -16.904  1.00 79.50           H
ATOM   3538  CD1 ILE A 236     -13.689  -6.746 -14.920  1.00 79.50           C
ATOM   3539 1HD1 ILE A 236     -12.992  -6.829 -14.087  1.00 79.50           H
ATOM   3540 2HD1 ILE A 236     -13.198  -6.250 -15.757  1.00 79.50           H
ATOM   3541 3HD1 ILE A 236     -14.557  -6.162 -14.611  1.00 79.50           H
ATOM   3542  HN  ILE A 236     -13.195 -10.570 -13.900  1.00 79.50           H
ATOM   3543  N   ILE A 237     -11.293 -11.684 -16.195  1.00 75.47           N
ATOM   3544  CA  ILE A 237     -10.231 -12.377 -16.905  1.00 75.47           C
ATOM   3545  C   ILE A 237     -10.793 -13.654 -17.534  1.00 75.47           C
ATOM   3546  O   ILE A 237     -10.581 -13.913 -18.718  1.00 75.47           O
ATOM   3547  HA  ILE A 237      -9.890 -11.720 -17.705  1.00 75.47           H
ATOM   3548  CB  ILE A 237      -9.037 -12.621 -15.980  1.00 75.47           C
ATOM   3549  HB  ILE A 237      -9.417 -12.941 -15.010  1.00 75.47           H
ATOM   3550  CG1 ILE A 237      -8.247 -11.330 -15.753  1.00 75.47           C
ATOM   3551 1HG1 ILE A 237      -7.702 -11.069 -16.660  1.00 75.47           H
ATOM   3552 2HG1 ILE A 237      -8.935 -10.510 -15.548  1.00 75.47           H
ATOM   3553  CG2 ILE A 237      -8.152 -13.749 -16.513  1.00 75.47           C
ATOM   3554 1HG2 ILE A 237      -8.735 -14.667 -16.581  1.00 75.47           H
ATOM   3555 2HG2 ILE A 237      -7.779 -13.481 -17.502  1.00 75.47           H
ATOM   3556 3HG2 ILE A 237      -7.311 -13.901 -15.837  1.00 75.47           H
ATOM   3557  CD1 ILE A 237      -7.267 -11.485 -14.588  1.00 75.47           C
ATOM   3558 1HD1 ILE A 237      -7.819 -11.722 -13.679  1.00 75.47           H
ATOM   3559 2HD1 ILE A 237      -6.566 -12.290 -14.808  1.00 75.47           H
ATOM   3560 3HD1 ILE A 237      -6.719 -10.553 -14.449  1.00 75.47           H
ATOM   3561  HN  ILE A 237     -11.133 -11.558 -15.216  1.00 75.47           H
ATOM   3562  N   ILE A 238     -11.498 -14.419 -16.713  1.00 80.07           N
ATOM   3563  CA  ILE A 238     -12.068 -15.676 -17.166  1.00 80.07           C
ATOM   3564  C   ILE A 238     -12.989 -15.413 -18.359  1.00 80.07           C
ATOM   3565  O   ILE A 238     -12.899 -16.094 -19.379  1.00 80.07           O
ATOM   3566  HA  ILE A 238     -11.244 -16.308 -17.498  1.00 80.07           H
ATOM   3567  CB  ILE A 238     -12.756 -16.401 -16.007  1.00 80.07           C
ATOM   3568  HB  ILE A 238     -13.404 -15.689 -15.495  1.00 80.07           H
ATOM   3569  CG1 ILE A 238     -11.731 -16.895 -14.985  1.00 80.07           C
ATOM   3570 1HG1 ILE A 238     -11.204 -17.763 -15.383  1.00 80.07           H
ATOM   3571 2HG1 ILE A 238     -10.984 -16.121 -14.810  1.00 80.07           H
ATOM   3572  CG2 ILE A 238     -13.646 -17.534 -16.521  1.00 80.07           C
ATOM   3573 1HG2 ILE A 238     -14.411 -17.125 -17.180  1.00 80.07           H
ATOM   3574 2HG2 ILE A 238     -13.039 -18.253 -17.071  1.00 80.07           H
ATOM   3575 3HG2 ILE A 238     -14.123 -18.033 -15.677  1.00 80.07           H
ATOM   3576  CD1 ILE A 238     -12.409 -17.265 -13.664  1.00 80.07           C
ATOM   3577 1HD1 ILE A 238     -12.914 -16.389 -13.257  1.00 80.07           H
ATOM   3578 2HD1 ILE A 238     -13.138 -18.056 -13.839  1.00 80.07           H
ATOM   3579 3HD1 ILE A 238     -11.658 -17.613 -12.955  1.00 80.07           H
ATOM   3580  HN  ILE A 238     -11.681 -14.192 -15.756  1.00 80.07           H
ATOM   3581  N   HIS A 239     -13.853 -14.422 -18.192  1.00 80.70           N
ATOM   3582  CA  HIS A 239     -14.841 -14.111 -19.211  1.00 80.70           C
ATOM   3583  C   HIS A 239     -14.133 -13.745 -20.518  1.00 80.70           C
ATOM   3584  O   HIS A 239     -14.580 -14.127 -21.598  1.00 80.70           O
ATOM   3585  HA  HIS A 239     -15.426 -15.017 -19.367  1.00 80.70           H
ATOM   3586  CB  HIS A 239     -15.794 -13.017 -18.727  1.00 80.70           C
ATOM   3587 1HB  HIS A 239     -16.129 -13.261 -17.719  1.00 80.70           H
ATOM   3588 2HB  HIS A 239     -15.248 -12.076 -18.663  1.00 80.70           H
ATOM   3589  CG  HIS A 239     -17.003 -12.821 -19.611  1.00 80.70           C
ATOM   3590  ND1 HIS A 239     -17.024 -11.925 -20.665  1.00 80.70           N
ATOM   3591  HD1 HIS A 239     -16.268 -11.333 -20.945  1.00 80.70           H
ATOM   3592  CD2 HIS A 239     -18.231 -13.415 -19.586  1.00 80.70           C
ATOM   3593  HD2 HIS A 239     -18.556 -14.176 -18.877  1.00 80.70           H
ATOM   3594  CE1 HIS A 239     -18.216 -11.985 -21.241  1.00 80.70           C
ATOM   3595  HE1 HIS A 239     -18.542 -11.399 -22.101  1.00 80.70           H
ATOM   3596  NE2 HIS A 239     -18.962 -12.909 -20.571  1.00 80.70           N
ATOM   3597  HN  HIS A 239     -13.884 -13.838 -17.381  1.00 80.70           H
ATOM   3598  N   THR A 240     -13.040 -13.010 -20.376  1.00 75.27           N
ATOM   3599  CA  THR A 240     -12.289 -12.554 -21.533  1.00 75.27           C
ATOM   3600  C   THR A 240     -11.633 -13.739 -22.244  1.00 75.27           C
ATOM   3601  O   THR A 240     -11.642 -13.815 -23.471  1.00 75.27           O
ATOM   3602  HA  THR A 240     -12.987 -12.104 -22.240  1.00 75.27           H
ATOM   3603  CB  THR A 240     -11.288 -11.498 -21.061  1.00 75.27           C
ATOM   3604  HB  THR A 240     -10.525 -11.943 -20.422  1.00 75.27           H
ATOM   3605  OG1 THR A 240     -12.099 -10.500 -20.447  1.00 75.27           O
ATOM   3606  HG1 THR A 240     -12.054 -10.588 -19.452  1.00 75.27           H
ATOM   3607  CG2 THR A 240     -10.615 -10.767 -22.225  1.00 75.27           C
ATOM   3608 1HG2 THR A 240     -11.374 -10.266 -22.826  1.00 75.27           H
ATOM   3609 2HG2 THR A 240     -10.078 -11.486 -22.844  1.00 75.27           H
ATOM   3610 3HG2 THR A 240      -9.915 -10.029 -21.835  1.00 75.27           H
ATOM   3611  HN  THR A 240     -12.668 -12.726 -19.492  1.00 75.27           H
ATOM   3612  N   LEU A 241     -11.079 -14.636 -21.441  1.00 75.49           N
ATOM   3613  CA  LEU A 241     -10.386 -15.795 -21.978  1.00 75.49           C
ATOM   3614  C   LEU A 241     -11.362 -16.624 -22.816  1.00 75.49           C
ATOM   3615  O   LEU A 241     -10.993 -17.151 -23.864  1.00 75.49           O
ATOM   3616  HA  LEU A 241      -9.595 -15.428 -22.632  1.00 75.49           H
ATOM   3617  CB  LEU A 241      -9.714 -16.586 -20.854  1.00 75.49           C
ATOM   3618 1HB  LEU A 241     -10.435 -16.715 -20.047  1.00 75.49           H
ATOM   3619 2HB  LEU A 241      -9.475 -17.581 -21.230  1.00 75.49           H
ATOM   3620  CG  LEU A 241      -8.440 -15.972 -20.270  1.00 75.49           C
ATOM   3621  HG  LEU A 241      -8.632 -14.919 -20.063  1.00 75.49           H
ATOM   3622  CD1 LEU A 241      -8.072 -16.634 -18.941  1.00 75.49           C
ATOM   3623 1HD1 LEU A 241      -8.885 -16.496 -18.228  1.00 75.49           H
ATOM   3624 2HD1 LEU A 241      -7.905 -17.700 -19.099  1.00 75.49           H
ATOM   3625 3HD1 LEU A 241      -7.163 -16.179 -18.548  1.00 75.49           H
ATOM   3626  CD2 LEU A 241      -7.291 -16.032 -21.278  1.00 75.49           C
ATOM   3627 1HD2 LEU A 241      -7.090 -17.071 -21.539  1.00 75.49           H
ATOM   3628 2HD2 LEU A 241      -7.566 -15.478 -22.176  1.00 75.49           H
ATOM   3629 3HD2 LEU A 241      -6.398 -15.589 -20.837  1.00 75.49           H
ATOM   3630  HN  LEU A 241     -11.097 -14.580 -20.443  1.00 75.49           H
ATOM   3631  N   ILE A 242     -12.588 -16.713 -22.322  1.00 77.82           N
ATOM   3632  CA  ILE A 242     -13.605 -17.512 -22.984  1.00 77.82           C
ATOM   3633  C   ILE A 242     -13.950 -16.876 -24.332  1.00 77.82           C
ATOM   3634  O   ILE A 242     -14.159 -17.580 -25.319  1.00 77.82           O
ATOM   3635  HA  ILE A 242     -13.178 -18.498 -23.167  1.00 77.82           H
ATOM   3636  CB  ILE A 242     -14.814 -17.706 -22.067  1.00 77.82           C
ATOM   3637  HB  ILE A 242     -15.117 -16.729 -21.690  1.00 77.82           H
ATOM   3638  CG1 ILE A 242     -14.452 -18.567 -20.855  1.00 77.82           C
ATOM   3639 1HG1 ILE A 242     -14.317 -19.602 -21.167  1.00 77.82           H
ATOM   3640 2HG1 ILE A 242     -13.501 -18.233 -20.439  1.00 77.82           H
ATOM   3641  CG2 ILE A 242     -16.003 -18.279 -22.842  1.00 77.82           C
ATOM   3642 1HG2 ILE A 242     -16.278 -17.594 -23.643  1.00 77.82           H
ATOM   3643 2HG2 ILE A 242     -15.728 -19.244 -23.267  1.00 77.82           H
ATOM   3644 3HG2 ILE A 242     -16.849 -18.407 -22.166  1.00 77.82           H
ATOM   3645  CD1 ILE A 242     -15.539 -18.488 -19.782  1.00 77.82           C
ATOM   3646 1HD1 ILE A 242     -15.654 -17.455 -19.455  1.00 77.82           H
ATOM   3647 2HD1 ILE A 242     -16.483 -18.846 -20.194  1.00 77.82           H
ATOM   3648 3HD1 ILE A 242     -15.256 -19.109 -18.932  1.00 77.82           H
ATOM   3649  HN  ILE A 242     -12.889 -16.252 -21.487  1.00 77.82           H
ATOM   3650  N   GLN A 243     -14.000 -15.552 -24.329  1.00 72.28           N
ATOM   3651  CA  GLN A 243     -14.405 -14.817 -25.515  1.00 72.28           C
ATOM   3652  C   GLN A 243     -13.227 -14.676 -26.481  1.00 72.28           C
ATOM   3653  O   GLN A 243     -13.419 -14.407 -27.666  1.00 72.28           O
ATOM   3654  HA  GLN A 243     -15.190 -15.417 -25.975  1.00 72.28           H
ATOM   3655  CB  GLN A 243     -14.975 -13.447 -25.143  1.00 72.28           C
ATOM   3656 1HB  GLN A 243     -14.274 -12.921 -24.494  1.00 72.28           H
ATOM   3657 2HB  GLN A 243     -15.092 -12.841 -26.041  1.00 72.28           H
ATOM   3658  CG  GLN A 243     -16.324 -13.588 -24.436  1.00 72.28           C
ATOM   3659 1HG  GLN A 243     -16.978 -14.237 -25.019  1.00 72.28           H
ATOM   3660 2HG  GLN A 243     -16.183 -14.065 -23.466  1.00 72.28           H
ATOM   3661  CD  GLN A 243     -16.989 -12.223 -24.246  1.00 72.28           C
ATOM   3662  OE1 GLN A 243     -16.349 -11.184 -24.260  1.00 72.28           O
ATOM   3663  NE2 GLN A 243     -18.306 -12.283 -24.069  1.00 72.28           N
ATOM   3664 1HE2 GLN A 243     -18.771 -13.168 -24.069  1.00 72.28           H
ATOM   3665 2HE2 GLN A 243     -18.832 -11.442 -23.937  1.00 72.28           H
ATOM   3666  HN  GLN A 243     -13.770 -14.985 -23.538  1.00 72.28           H
ATOM   3667  N   ALA A 244     -12.033 -14.865 -25.939  1.00 65.74           N
ATOM   3668  CA  ALA A 244     -10.818 -14.612 -26.696  1.00 65.74           C
ATOM   3669  C   ALA A 244     -10.604 -15.746 -27.701  1.00 65.74           C
ATOM   3670  O   ALA A 244      -9.910 -16.718 -27.407  1.00 65.74           O
ATOM   3671  HA  ALA A 244     -10.955 -13.677 -27.239  1.00 65.74           H
ATOM   3672  CB  ALA A 244      -9.640 -14.456 -25.733  1.00 65.74           C
ATOM   3673 1HB  ALA A 244      -9.829 -13.619 -25.060  1.00 65.74           H
ATOM   3674 2HB  ALA A 244      -9.521 -15.370 -25.152  1.00 65.74           H
ATOM   3675 3HB  ALA A 244      -8.729 -14.266 -26.301  1.00 65.74           H
ATOM   3676  HN  ALA A 244     -11.888 -15.184 -25.002  1.00 65.74           H
ATOM   3677  N   LYS A 245     -11.212 -15.583 -28.867  1.00 61.28           N
ATOM   3678  CA  LYS A 245     -11.002 -16.519 -29.958  1.00 61.28           C
ATOM   3679  C   LYS A 245      -9.525 -16.506 -30.358  1.00 61.28           C
ATOM   3680  O   LYS A 245      -9.022 -17.478 -30.920  1.00 61.28           O
ATOM   3681  HA  LYS A 245     -11.250 -17.514 -29.587  1.00 61.28           H
ATOM   3682  CB  LYS A 245     -11.955 -16.216 -31.115  1.00 61.28           C
ATOM   3683 1HB  LYS A 245     -11.915 -15.154 -31.356  1.00 61.28           H
ATOM   3684 2HB  LYS A 245     -11.635 -16.757 -32.006  1.00 61.28           H
ATOM   3685  CG  LYS A 245     -13.390 -16.610 -30.760  1.00 61.28           C
ATOM   3686 1HG  LYS A 245     -13.400 -17.610 -30.325  1.00 61.28           H
ATOM   3687 2HG  LYS A 245     -13.782 -15.930 -30.005  1.00 61.28           H
ATOM   3688  CD  LYS A 245     -14.289 -16.579 -31.998  1.00 61.28           C
ATOM   3689 1HD  LYS A 245     -14.356 -15.559 -32.377  1.00 61.28           H
ATOM   3690 2HD  LYS A 245     -13.847 -17.185 -32.789  1.00 61.28           H
ATOM   3691  CE  LYS A 245     -15.690 -17.101 -31.672  1.00 61.28           C
ATOM   3692 1HE  LYS A 245     -15.617 -18.063 -31.165  1.00 61.28           H
ATOM   3693 2HE  LYS A 245     -16.189 -16.416 -30.986  1.00 61.28           H
ATOM   3694  NZ  LYS A 245     -16.491 -17.244 -32.908  1.00 61.28           N
ATOM   3695 1HZ  LYS A 245     -17.424 -17.563 -32.672  1.00 61.28           H
ATOM   3696 2HZ  LYS A 245     -16.549 -16.348 -33.379  1.00 61.28           H
ATOM   3697 3HZ  LYS A 245     -16.048 -17.920 -33.521  1.00 61.28           H
ATOM   3698  HN  LYS A 245     -11.837 -14.830 -29.071  1.00 61.28           H
ATOM   3699  N   LYS A 246      -8.872 -15.394 -30.053  1.00 59.28           N
ATOM   3700  CA  LYS A 246      -7.508 -15.179 -30.506  1.00 59.28           C
ATOM   3701  C   LYS A 246      -6.549 -15.373 -29.330  1.00 59.28           C
ATOM   3702  O   LYS A 246      -6.696 -14.731 -28.291  1.00 59.28           O
ATOM   3703  HA  LYS A 246      -7.290 -15.937 -31.258  1.00 59.28           H
ATOM   3704  CB  LYS A 246      -7.378 -13.815 -31.186  1.00 59.28           C
ATOM   3705 1HB  LYS A 246      -7.901 -13.060 -30.599  1.00 59.28           H
ATOM   3706 2HB  LYS A 246      -6.330 -13.521 -31.222  1.00 59.28           H
ATOM   3707  CG  LYS A 246      -7.952 -13.854 -32.604  1.00 59.28           C
ATOM   3708 1HG  LYS A 246      -7.620 -14.760 -33.110  1.00 59.28           H
ATOM   3709 2HG  LYS A 246      -9.040 -13.894 -32.559  1.00 59.28           H
ATOM   3710  CD  LYS A 246      -7.515 -12.626 -33.406  1.00 59.28           C
ATOM   3711 1HD  LYS A 246      -7.932 -11.725 -32.956  1.00 59.28           H
ATOM   3712 2HD  LYS A 246      -6.430 -12.528 -33.366  1.00 59.28           H
ATOM   3713  CE  LYS A 246      -7.969 -12.732 -34.863  1.00 59.28           C
ATOM   3714 1HE  LYS A 246      -7.680 -13.701 -35.270  1.00 59.28           H
ATOM   3715 2HE  LYS A 246      -9.056 -12.675 -34.917  1.00 59.28           H
ATOM   3716  NZ  LYS A 246      -7.369 -11.649 -35.674  1.00 59.28           N
ATOM   3717 1HZ  LYS A 246      -7.703 -11.717 -36.629  1.00 59.28           H
ATOM   3718 2HZ  LYS A 246      -7.635 -10.750 -35.286  1.00 59.28           H
ATOM   3719 3HZ  LYS A 246      -6.359 -11.737 -35.661  1.00 59.28           H
ATOM   3720  HN  LYS A 246      -9.259 -14.650 -29.508  1.00 59.28           H
ATOM   3721  N   SER A 247      -5.587 -16.261 -29.533  1.00 58.36           N
ATOM   3722  CA  SER A 247      -4.705 -16.670 -28.452  1.00 58.36           C
ATOM   3723  C   SER A 247      -3.904 -15.468 -27.948  1.00 58.36           C
ATOM   3724  O   SER A 247      -3.564 -15.395 -26.768  1.00 58.36           O
ATOM   3725  HA  SER A 247      -5.363 -17.046 -27.669  1.00 58.36           H
ATOM   3726  CB  SER A 247      -3.761 -17.786 -28.904  1.00 58.36           C
ATOM   3727 1HB  SER A 247      -3.416 -18.343 -28.033  1.00 58.36           H
ATOM   3728 2HB  SER A 247      -4.305 -18.488 -29.536  1.00 58.36           H
ATOM   3729  OG  SER A 247      -2.637 -17.278 -29.618  1.00 58.36           O
ATOM   3730  HG  SER A 247      -2.051 -18.032 -29.915  1.00 58.36           H
ATOM   3731  HN  SER A 247      -5.406 -16.698 -30.414  1.00 58.36           H
ATOM   3732  N   SER A 248      -3.625 -14.556 -28.867  1.00 59.58           N
ATOM   3733  CA  SER A 248      -2.707 -13.465 -28.585  1.00 59.58           C
ATOM   3734  C   SER A 248      -3.184 -12.682 -27.361  1.00 59.58           C
ATOM   3735  O   SER A 248      -2.408 -11.957 -26.742  1.00 59.58           O
ATOM   3736  HA  SER A 248      -1.747 -13.941 -28.385  1.00 59.58           H
ATOM   3737  CB  SER A 248      -2.571 -12.534 -29.791  1.00 59.58           C
ATOM   3738 1HB  SER A 248      -1.816 -11.776 -29.581  1.00 59.58           H
ATOM   3739 2HB  SER A 248      -2.219 -13.103 -30.652  1.00 59.58           H
ATOM   3740  OG  SER A 248      -3.803 -11.897 -30.116  1.00 59.58           O
ATOM   3741  HG  SER A 248      -3.679 -11.290 -30.901  1.00 59.58           H
ATOM   3742  HN  SER A 248      -4.014 -14.553 -29.789  1.00 59.58           H
ATOM   3743  N   LYS A 249      -4.460 -12.855 -27.048  1.00 63.93           N
ATOM   3744  CA  LYS A 249      -5.054 -12.165 -25.916  1.00 63.93           C
ATOM   3745  C   LYS A 249      -4.433 -12.691 -24.621  1.00 63.93           C
ATOM   3746  O   LYS A 249      -4.407 -11.989 -23.611  1.00 63.93           O
ATOM   3747  HA  LYS A 249      -4.807 -11.107 -26.013  1.00 63.93           H
ATOM   3748  CB  LYS A 249      -6.579 -12.279 -25.958  1.00 63.93           C
ATOM   3749 1HB  LYS A 249      -6.866 -13.323 -26.084  1.00 63.93           H
ATOM   3750 2HB  LYS A 249      -6.999 -11.945 -25.009  1.00 63.93           H
ATOM   3751  CG  LYS A 249      -7.160 -11.444 -27.101  1.00 63.93           C
ATOM   3752 1HG  LYS A 249      -6.908 -10.394 -26.953  1.00 63.93           H
ATOM   3753 2HG  LYS A 249      -6.709 -11.749 -28.045  1.00 63.93           H
ATOM   3754  CD  LYS A 249      -8.680 -11.604 -27.179  1.00 63.93           C
ATOM   3755 1HD  LYS A 249      -8.926 -12.603 -27.539  1.00 63.93           H
ATOM   3756 2HD  LYS A 249      -9.111 -11.508 -26.183  1.00 63.93           H
ATOM   3757  CE  LYS A 249      -9.294 -10.556 -28.110  1.00 63.93           C
ATOM   3758 1HE  LYS A 249      -8.855  -9.579 -27.907  1.00 63.93           H
ATOM   3759 2HE  LYS A 249      -9.062 -10.801 -29.146  1.00 63.93           H
ATOM   3760  NZ  LYS A 249     -10.761 -10.495 -27.925  1.00 63.93           N
ATOM   3761 1HZ  LYS A 249     -11.141  -9.739 -28.484  1.00 63.93           H
ATOM   3762 2HZ  LYS A 249     -11.175 -11.373 -28.218  1.00 63.93           H
ATOM   3763 3HZ  LYS A 249     -10.972 -10.332 -26.947  1.00 63.93           H
ATOM   3764  HN  LYS A 249      -5.083 -13.454 -27.552  1.00 63.93           H
ATOM   3765  N   HIS A 250      -3.949 -13.922 -24.692  1.00 67.75           N
ATOM   3766  CA  HIS A 250      -3.425 -14.589 -23.512  1.00 67.75           C
ATOM   3767  C   HIS A 250      -2.266 -13.775 -22.934  1.00 67.75           C
ATOM   3768  O   HIS A 250      -2.129 -13.661 -21.716  1.00 67.75           O
ATOM   3769  HA  HIS A 250      -4.235 -14.620 -22.784  1.00 67.75           H
ATOM   3770  CB  HIS A 250      -3.032 -16.033 -23.833  1.00 67.75           C
ATOM   3771 1HB  HIS A 250      -2.377 -16.035 -24.704  1.00 67.75           H
ATOM   3772 2HB  HIS A 250      -2.457 -16.436 -23.000  1.00 67.75           H
ATOM   3773  CG  HIS A 250      -4.207 -16.943 -24.103  1.00 67.75           C
ATOM   3774  ND1 HIS A 250      -5.124 -17.291 -23.127  1.00 67.75           N
ATOM   3775  HD1 HIS A 250      -5.109 -16.989 -22.174  1.00 67.75           H
ATOM   3776  CD2 HIS A 250      -4.604 -17.571 -25.247  1.00 67.75           C
ATOM   3777  HD2 HIS A 250      -4.102 -17.513 -26.212  1.00 67.75           H
ATOM   3778  CE1 HIS A 250      -6.028 -18.094 -23.670  1.00 67.75           C
ATOM   3779  HE1 HIS A 250      -6.881 -18.539 -23.158  1.00 67.75           H
ATOM   3780  NE2 HIS A 250      -5.703 -18.267 -24.984  1.00 67.75           N
ATOM   3781  HN  HIS A 250      -3.911 -14.460 -25.533  1.00 67.75           H
ATOM   3782  N   LYS A 251      -1.462 -13.228 -23.834  1.00 65.81           N
ATOM   3783  CA  LYS A 251      -0.223 -12.582 -23.435  1.00 65.81           C
ATOM   3784  C   LYS A 251      -0.546 -11.327 -22.621  1.00 65.81           C
ATOM   3785  O   LYS A 251       0.103 -11.053 -21.613  1.00 65.81           O
ATOM   3786  HA  LYS A 251       0.319 -13.279 -22.796  1.00 65.81           H
ATOM   3787  CB  LYS A 251       0.657 -12.312 -24.658  1.00 65.81           C
ATOM   3788 1HB  LYS A 251       0.578 -13.142 -25.359  1.00 65.81           H
ATOM   3789 2HB  LYS A 251       0.302 -11.422 -25.177  1.00 65.81           H
ATOM   3790  CG  LYS A 251       2.119 -12.120 -24.249  1.00 65.81           C
ATOM   3791 1HG  LYS A 251       2.213 -11.231 -23.625  1.00 65.81           H
ATOM   3792 2HG  LYS A 251       2.446 -12.968 -23.646  1.00 65.81           H
ATOM   3793  CD  LYS A 251       3.019 -11.984 -25.479  1.00 65.81           C
ATOM   3794 1HD  LYS A 251       2.723 -12.713 -26.233  1.00 65.81           H
ATOM   3795 2HD  LYS A 251       2.889 -10.997 -25.922  1.00 65.81           H
ATOM   3796  CE  LYS A 251       4.489 -12.194 -25.108  1.00 65.81           C
ATOM   3797 1HE  LYS A 251       4.815 -11.406 -24.429  1.00 65.81           H
ATOM   3798 2HE  LYS A 251       4.606 -13.139 -24.579  1.00 65.81           H
ATOM   3799  NZ  LYS A 251       5.335 -12.190 -26.323  1.00 65.81           N
ATOM   3800 1HZ  LYS A 251       6.256 -12.547 -26.094  1.00 65.81           H
ATOM   3801 2HZ  LYS A 251       4.911 -12.778 -27.032  1.00 65.81           H
ATOM   3802 3HZ  LYS A 251       5.417 -11.243 -26.675  1.00 65.81           H
ATOM   3803  HN  LYS A 251      -1.644 -13.223 -24.817  1.00 65.81           H
ATOM   3804  N   ALA A 252      -1.549 -10.599 -23.089  1.00 66.65           N
ATOM   3805  CA  ALA A 252      -1.927  -9.349 -22.452  1.00 66.65           C
ATOM   3806  C   ALA A 252      -2.482  -9.641 -21.056  1.00 66.65           C
ATOM   3807  O   ALA A 252      -2.261  -8.871 -20.123  1.00 66.65           O
ATOM   3808  HA  ALA A 252      -1.028  -8.740 -22.356  1.00 66.65           H
ATOM   3809  CB  ALA A 252      -2.933  -8.609 -23.336  1.00 66.65           C
ATOM   3810 1HB  ALA A 252      -2.480  -8.400 -24.305  1.00 66.65           H
ATOM   3811 2HB  ALA A 252      -3.819  -9.228 -23.475  1.00 66.65           H
ATOM   3812 3HB  ALA A 252      -3.216  -7.672 -22.857  1.00 66.65           H
ATOM   3813  HN  ALA A 252      -2.098 -10.850 -23.887  1.00 66.65           H
ATOM   3814  N   LEU A 253      -3.193 -10.755 -20.958  1.00 75.38           N
ATOM   3815  CA  LEU A 253      -3.834 -11.125 -19.707  1.00 75.38           C
ATOM   3816  C   LEU A 253      -2.763 -11.499 -18.681  1.00 75.38           C
ATOM   3817  O   LEU A 253      -2.922 -11.236 -17.490  1.00 75.38           O
ATOM   3818  HA  LEU A 253      -4.371 -10.249 -19.343  1.00 75.38           H
ATOM   3819  CB  LEU A 253      -4.871 -12.226 -19.943  1.00 75.38           C
ATOM   3820 1HB  LEU A 253      -4.469 -12.925 -20.676  1.00 75.38           H
ATOM   3821 2HB  LEU A 253      -5.002 -12.779 -19.013  1.00 75.38           H
ATOM   3822  CG  LEU A 253      -6.246 -11.759 -20.424  1.00 75.38           C
ATOM   3823  HG  LEU A 253      -6.110 -10.868 -21.036  1.00 75.38           H
ATOM   3824  CD1 LEU A 253      -6.905 -12.819 -21.310  1.00 75.38           C
ATOM   3825 1HD1 LEU A 253      -6.276 -13.007 -22.180  1.00 75.38           H
ATOM   3826 2HD1 LEU A 253      -7.028 -13.741 -20.743  1.00 75.38           H
ATOM   3827 3HD1 LEU A 253      -7.881 -12.461 -21.639  1.00 75.38           H
ATOM   3828  CD2 LEU A 253      -7.136 -11.365 -19.244  1.00 75.38           C
ATOM   3829 1HD2 LEU A 253      -7.269 -12.224 -18.586  1.00 75.38           H
ATOM   3830 2HD2 LEU A 253      -6.666 -10.553 -18.690  1.00 75.38           H
ATOM   3831 3HD2 LEU A 253      -8.107 -11.038 -19.614  1.00 75.38           H
ATOM   3832  HN  LEU A 253      -3.333 -11.397 -21.711  1.00 75.38           H
ATOM   3833  N   LYS A 254      -1.696 -12.106 -19.180  1.00 75.02           N
ATOM   3834  CA  LYS A 254      -0.626 -12.571 -18.314  1.00 75.02           C
ATOM   3835  C   LYS A 254      -0.167 -11.422 -17.415  1.00 75.02           C
ATOM   3836  O   LYS A 254       0.047 -11.612 -16.219  1.00 75.02           O
ATOM   3837  HA  LYS A 254      -1.036 -13.360 -17.683  1.00 75.02           H
ATOM   3838  CB  LYS A 254       0.500 -13.193 -19.141  1.00 75.02           C
ATOM   3839 1HB  LYS A 254       0.088 -13.930 -19.830  1.00 75.02           H
ATOM   3840 2HB  LYS A 254       0.978 -12.424 -19.748  1.00 75.02           H
ATOM   3841  CG  LYS A 254       1.541 -13.858 -18.238  1.00 75.02           C
ATOM   3842 1HG  LYS A 254       1.987 -13.111 -17.580  1.00 75.02           H
ATOM   3843 2HG  LYS A 254       1.056 -14.596 -17.600  1.00 75.02           H
ATOM   3844  CD  LYS A 254       2.636 -14.532 -19.068  1.00 75.02           C
ATOM   3845 1HD  LYS A 254       2.192 -15.286 -19.718  1.00 75.02           H
ATOM   3846 2HD  LYS A 254       3.114 -13.796 -19.713  1.00 75.02           H
ATOM   3847  CE  LYS A 254       3.685 -15.185 -18.164  1.00 75.02           C
ATOM   3848 1HE  LYS A 254       4.192 -14.421 -17.575  1.00 75.02           H
ATOM   3849 2HE  LYS A 254       3.198 -15.859 -17.460  1.00 75.02           H
ATOM   3850  NZ  LYS A 254       4.673 -15.933 -18.974  1.00 75.02           N
ATOM   3851 1HZ  LYS A 254       5.358 -16.360 -18.360  1.00 75.02           H
ATOM   3852 2HZ  LYS A 254       4.198 -16.654 -19.504  1.00 75.02           H
ATOM   3853 3HZ  LYS A 254       5.139 -15.296 -19.610  1.00 75.02           H
ATOM   3854  HN  LYS A 254      -1.557 -12.281 -20.155  1.00 75.02           H
ATOM   3855  N   VAL A 255      -0.030 -10.254 -18.026  1.00 75.91           N
ATOM   3856  CA  VAL A 255       0.470  -9.091 -17.313  1.00 75.91           C
ATOM   3857  C   VAL A 255      -0.422  -8.819 -16.100  1.00 75.91           C
ATOM   3858  O   VAL A 255       0.075  -8.563 -15.004  1.00 75.91           O
ATOM   3859  HA  VAL A 255       1.475  -9.326 -16.963  1.00 75.91           H
ATOM   3860  CB  VAL A 255       0.566  -7.896 -18.264  1.00 75.91           C
ATOM   3861  HB  VAL A 255      -0.445  -7.628 -18.569  1.00 75.91           H
ATOM   3862  CG1 VAL A 255       1.181  -6.684 -17.560  1.00 75.91           C
ATOM   3863 1HG1 VAL A 255       0.560  -6.404 -16.709  1.00 75.91           H
ATOM   3864 2HG1 VAL A 255       2.183  -6.935 -17.212  1.00 75.91           H
ATOM   3865 3HG1 VAL A 255       1.238  -5.849 -18.259  1.00 75.91           H
ATOM   3866  CG2 VAL A 255       1.357  -8.259 -19.522  1.00 75.91           C
ATOM   3867 1HG2 VAL A 255       2.365  -8.565 -19.242  1.00 75.91           H
ATOM   3868 2HG2 VAL A 255       0.859  -9.078 -20.040  1.00 75.91           H
ATOM   3869 3HG2 VAL A 255       1.410  -7.392 -20.181  1.00 75.91           H
ATOM   3870  HN  VAL A 255      -0.252 -10.096 -18.988  1.00 75.91           H
ATOM   3871  N   THR A 256      -1.724  -8.885 -16.337  1.00 75.95           N
ATOM   3872  CA  THR A 256      -2.690  -8.504 -15.320  1.00 75.95           C
ATOM   3873  C   THR A 256      -2.622  -9.467 -14.133  1.00 75.95           C
ATOM   3874  O   THR A 256      -2.609  -9.037 -12.980  1.00 75.95           O
ATOM   3875  HA  THR A 256      -2.423  -7.516 -14.946  1.00 75.95           H
ATOM   3876  CB  THR A 256      -4.070  -8.446 -15.977  1.00 75.95           C
ATOM   3877  HB  THR A 256      -4.546  -9.427 -15.969  1.00 75.95           H
ATOM   3878  OG1 THR A 256      -3.818  -7.895 -17.267  1.00 75.95           O
ATOM   3879  HG1 THR A 256      -4.553  -8.148 -17.896  1.00 75.95           H
ATOM   3880  CG2 THR A 256      -4.994  -7.426 -15.310  1.00 75.95           C
ATOM   3881 1HG2 THR A 256      -4.548  -6.433 -15.377  1.00 75.95           H
ATOM   3882 2HG2 THR A 256      -5.132  -7.691 -14.261  1.00 75.95           H
ATOM   3883 3HG2 THR A 256      -5.960  -7.425 -15.814  1.00 75.95           H
ATOM   3884  HN  THR A 256      -2.120  -9.191 -17.202  1.00 75.95           H
ATOM   3885  N   ILE A 257      -2.579 -10.751 -14.455  1.00 78.64           N
ATOM   3886  CA  ILE A 257      -2.617 -11.781 -13.431  1.00 78.64           C
ATOM   3887  C   ILE A 257      -1.410 -11.619 -12.505  1.00 78.64           C
ATOM   3888  O   ILE A 257      -1.548 -11.668 -11.284  1.00 78.64           O
ATOM   3889  HA  ILE A 257      -3.524 -11.627 -12.846  1.00 78.64           H
ATOM   3890  CB  ILE A 257      -2.721 -13.168 -14.069  1.00 78.64           C
ATOM   3891  HB  ILE A 257      -1.904 -13.278 -14.782  1.00 78.64           H
ATOM   3892  CG1 ILE A 257      -4.027 -13.315 -14.852  1.00 78.64           C
ATOM   3893 1HG1 ILE A 257      -4.864 -13.394 -14.158  1.00 78.64           H
ATOM   3894 2HG1 ILE A 257      -4.196 -12.423 -15.455  1.00 78.64           H
ATOM   3895  CG2 ILE A 257      -2.555 -14.269 -13.019  1.00 78.64           C
ATOM   3896 1HG2 ILE A 257      -1.578 -14.174 -12.545  1.00 78.64           H
ATOM   3897 2HG2 ILE A 257      -3.336 -14.172 -12.265  1.00 78.64           H
ATOM   3898 3HG2 ILE A 257      -2.633 -15.244 -13.500  1.00 78.64           H
ATOM   3899  CD1 ILE A 257      -3.988 -14.549 -15.756  1.00 78.64           C
ATOM   3900 1HD1 ILE A 257      -3.165 -14.455 -16.464  1.00 78.64           H
ATOM   3901 2HD1 ILE A 257      -3.844 -15.441 -15.147  1.00 78.64           H
ATOM   3902 3HD1 ILE A 257      -4.929 -14.629 -16.301  1.00 78.64           H
ATOM   3903  HN  ILE A 257      -2.520 -11.091 -15.394  1.00 78.64           H
ATOM   3904  N   THR A 258      -0.253 -11.429 -13.122  1.00 82.55           N
ATOM   3905  CA  THR A 258       0.992 -11.360 -12.375  1.00 82.55           C
ATOM   3906  C   THR A 258       0.943 -10.216 -11.361  1.00 82.55           C
ATOM   3907  O   THR A 258       1.285 -10.401 -10.194  1.00 82.55           O
ATOM   3908  HA  THR A 258       1.104 -12.285 -11.809  1.00 82.55           H
ATOM   3909  CB  THR A 258       2.140 -11.234 -13.379  1.00 82.55           C
ATOM   3910  HB  THR A 258       2.104 -10.273 -13.892  1.00 82.55           H
ATOM   3911  OG1 THR A 258       2.000 -12.382 -14.212  1.00 82.55           O
ATOM   3912  HG1 THR A 258       1.406 -12.171 -14.988  1.00 82.55           H
ATOM   3913  CG2 THR A 258       3.511 -11.412 -12.725  1.00 82.55           C
ATOM   3914 1HG2 THR A 258       3.571 -12.401 -12.270  1.00 82.55           H
ATOM   3915 2HG2 THR A 258       3.650 -10.650 -11.959  1.00 82.55           H
ATOM   3916 3HG2 THR A 258       4.290 -11.314 -13.482  1.00 82.55           H
ATOM   3917  HN  THR A 258      -0.158 -11.322 -14.112  1.00 82.55           H
ATOM   3918  N   VAL A 259       0.515  -9.058 -11.843  1.00 81.14           N
ATOM   3919  CA  VAL A 259       0.476  -7.869 -11.010  1.00 81.14           C
ATOM   3920  C   VAL A 259      -0.471  -8.107  -9.832  1.00 81.14           C
ATOM   3921  O   VAL A 259      -0.141  -7.786  -8.691  1.00 81.14           O
ATOM   3922  HA  VAL A 259       1.482  -7.705 -10.624  1.00 81.14           H
ATOM   3923  CB  VAL A 259       0.088  -6.652 -11.853  1.00 81.14           C
ATOM   3924  HB  VAL A 259      -0.829  -6.894 -12.389  1.00 81.14           H
ATOM   3925  CG1 VAL A 259      -0.193  -5.438 -10.965  1.00 81.14           C
ATOM   3926 1HG1 VAL A 259      -1.013  -5.668 -10.285  1.00 81.14           H
ATOM   3927 2HG1 VAL A 259       0.699  -5.194 -10.389  1.00 81.14           H
ATOM   3928 3HG1 VAL A 259      -0.467  -4.587 -11.589  1.00 81.14           H
ATOM   3929  CG2 VAL A 259       1.169  -6.335 -12.888  1.00 81.14           C
ATOM   3930 1HG2 VAL A 259       2.109  -6.122 -12.379  1.00 81.14           H
ATOM   3931 2HG2 VAL A 259       1.300  -7.191 -13.550  1.00 81.14           H
ATOM   3932 3HG2 VAL A 259       0.868  -5.466 -13.473  1.00 81.14           H
ATOM   3933  HN  VAL A 259       0.198  -8.927 -12.783  1.00 81.14           H
ATOM   3934  N   LEU A 260      -1.629  -8.667 -10.149  1.00 81.47           N
ATOM   3935  CA  LEU A 260      -2.648  -8.901  -9.140  1.00 81.47           C
ATOM   3936  C   LEU A 260      -2.106  -9.874  -8.090  1.00 81.47           C
ATOM   3937  O   LEU A 260      -2.201  -9.615  -6.892  1.00 81.47           O
ATOM   3938  HA  LEU A 260      -2.852  -7.947  -8.655  1.00 81.47           H
ATOM   3939  CB  LEU A 260      -3.952  -9.365  -9.793  1.00 81.47           C
ATOM   3940 1HB  LEU A 260      -4.220  -8.649 -10.570  1.00 81.47           H
ATOM   3941 2HB  LEU A 260      -3.768 -10.319 -10.288  1.00 81.47           H
ATOM   3942  CG  LEU A 260      -5.149  -9.531  -8.856  1.00 81.47           C
ATOM   3943  HG  LEU A 260      -4.840 -10.150  -8.013  1.00 81.47           H
ATOM   3944  CD1 LEU A 260      -5.592  -8.181  -8.287  1.00 81.47           C
ATOM   3945 1HD1 LEU A 260      -4.770  -7.735  -7.728  1.00 81.47           H
ATOM   3946 2HD1 LEU A 260      -5.878  -7.519  -9.105  1.00 81.47           H
ATOM   3947 3HD1 LEU A 260      -6.445  -8.329  -7.624  1.00 81.47           H
ATOM   3948  CD2 LEU A 260      -6.296 -10.263  -9.556  1.00 81.47           C
ATOM   3949 1HD2 LEU A 260      -6.613  -9.692 -10.429  1.00 81.47           H
ATOM   3950 2HD2 LEU A 260      -5.959 -11.250  -9.870  1.00 81.47           H
ATOM   3951 3HD2 LEU A 260      -7.135 -10.367  -8.867  1.00 81.47           H
ATOM   3952  HN  LEU A 260      -1.875  -8.959 -11.074  1.00 81.47           H
ATOM   3953  N   THR A 261      -1.550 -10.973  -8.579  1.00 84.15           N
ATOM   3954  CA  THR A 261      -1.098 -12.037  -7.699  1.00 84.15           C
ATOM   3955  C   THR A 261      -0.042 -11.512  -6.725  1.00 84.15           C
ATOM   3956  O   THR A 261      -0.075 -11.830  -5.537  1.00 84.15           O
ATOM   3957  HA  THR A 261      -1.946 -12.372  -7.101  1.00 84.15           H
ATOM   3958  CB  THR A 261      -0.600 -13.192  -8.571  1.00 84.15           C
ATOM   3959  HB  THR A 261       0.238 -12.876  -9.192  1.00 84.15           H
ATOM   3960  OG1 THR A 261      -1.762 -13.620  -9.277  1.00 84.15           O
ATOM   3961  HG1 THR A 261      -1.885 -13.066 -10.101  1.00 84.15           H
ATOM   3962  CG2 THR A 261      -0.193 -14.415  -7.747  1.00 84.15           C
ATOM   3963 1HG2 THR A 261      -1.052 -14.771  -7.177  1.00 84.15           H
ATOM   3964 2HG2 THR A 261       0.609 -14.141  -7.062  1.00 84.15           H
ATOM   3965 3HG2 THR A 261       0.152 -15.204  -8.414  1.00 84.15           H
ATOM   3966  HN  THR A 261      -1.407 -11.141  -9.554  1.00 84.15           H
ATOM   3967  N   VAL A 262       0.871 -10.717  -7.264  1.00 87.26           N
ATOM   3968  CA  VAL A 262       1.982 -10.212  -6.477  1.00 87.26           C
ATOM   3969  C   VAL A 262       1.447  -9.292  -5.378  1.00 87.26           C
ATOM   3970  O   VAL A 262       1.892  -9.362  -4.233  1.00 87.26           O
ATOM   3971  HA  VAL A 262       2.471 -11.068  -6.010  1.00 87.26           H
ATOM   3972  CB  VAL A 262       3.000  -9.524  -7.389  1.00 87.26           C
ATOM   3973  HB  VAL A 262       2.469  -8.784  -7.986  1.00 87.26           H
ATOM   3974  CG1 VAL A 262       4.064  -8.791  -6.569  1.00 87.26           C
ATOM   3975 1HG1 VAL A 262       3.585  -8.035  -5.947  1.00 87.26           H
ATOM   3976 2HG1 VAL A 262       4.589  -9.505  -5.934  1.00 87.26           H
ATOM   3977 3HG1 VAL A 262       4.774  -8.311  -7.242  1.00 87.26           H
ATOM   3978  CG2 VAL A 262       3.643 -10.528  -8.348  1.00 87.26           C
ATOM   3979 1HG2 VAL A 262       4.154 -11.302  -7.775  1.00 87.26           H
ATOM   3980 2HG2 VAL A 262       2.871 -10.985  -8.967  1.00 87.26           H
ATOM   3981 3HG2 VAL A 262       4.362 -10.013  -8.985  1.00 87.26           H
ATOM   3982  HN  VAL A 262       0.859 -10.418  -8.218  1.00 87.26           H
ATOM   3983  N   PHE A 263       0.500  -8.450  -5.764  1.00 85.47           N
ATOM   3984  CA  PHE A 263      -0.109  -7.525  -4.824  1.00 85.47           C
ATOM   3985  C   PHE A 263      -0.784  -8.276  -3.675  1.00 85.47           C
ATOM   3986  O   PHE A 263      -0.618  -7.917  -2.510  1.00 85.47           O
ATOM   3987  HA  PHE A 263       0.688  -6.897  -4.426  1.00 85.47           H
ATOM   3988  CB  PHE A 263      -1.169  -6.736  -5.595  1.00 85.47           C
ATOM   3989 1HB  PHE A 263      -0.693  -6.232  -6.436  1.00 85.47           H
ATOM   3990 2HB  PHE A 263      -1.895  -7.434  -6.011  1.00 85.47           H
ATOM   3991  CG  PHE A 263      -1.909  -5.697  -4.749  1.00 85.47           C
ATOM   3992  CD1 PHE A 263      -3.166  -5.957  -4.300  1.00 85.47           C
ATOM   3993  HD1 PHE A 263      -3.646  -6.905  -4.542  1.00 85.47           H
ATOM   3994  CD2 PHE A 263      -1.310  -4.514  -4.447  1.00 85.47           C
ATOM   3995  HD2 PHE A 263      -0.303  -4.306  -4.807  1.00 85.47           H
ATOM   3996  CE1 PHE A 263      -3.853  -4.993  -3.515  1.00 85.47           C
ATOM   3997  HE1 PHE A 263      -4.861  -5.202  -3.155  1.00 85.47           H
ATOM   3998  CE2 PHE A 263      -1.997  -3.551  -3.662  1.00 85.47           C
ATOM   3999  HE2 PHE A 263      -1.517  -2.603  -3.420  1.00 85.47           H
ATOM   4000  CZ  PHE A 263      -3.254  -3.810  -3.213  1.00 85.47           C
ATOM   4001  HZ  PHE A 263      -3.781  -3.071  -2.611  1.00 85.47           H
ATOM   4002  HN  PHE A 263       0.150  -8.393  -6.699  1.00 85.47           H
ATOM   4003  N   VAL A 264      -1.532  -9.306  -4.043  1.00 84.80           N
ATOM   4004  CA  VAL A 264      -2.357 -10.014  -3.079  1.00 84.80           C
ATOM   4005  C   VAL A 264      -1.456 -10.733  -2.073  1.00 84.80           C
ATOM   4006  O   VAL A 264      -1.678 -10.650  -0.866  1.00 84.80           O
ATOM   4007  HA  VAL A 264      -2.953  -9.271  -2.548  1.00 84.80           H
ATOM   4008  CB  VAL A 264      -3.316 -10.960  -3.805  1.00 84.80           C
ATOM   4009  HB  VAL A 264      -2.725 -11.594  -4.466  1.00 84.80           H
ATOM   4010  CG1 VAL A 264      -4.047 -11.867  -2.814  1.00 84.80           C
ATOM   4011 1HG1 VAL A 264      -3.320 -12.462  -2.262  1.00 84.80           H
ATOM   4012 2HG1 VAL A 264      -4.621 -11.256  -2.117  1.00 84.80           H
ATOM   4013 3HG1 VAL A 264      -4.722 -12.529  -3.356  1.00 84.80           H
ATOM   4014  CG2 VAL A 264      -4.308 -10.178  -4.668  1.00 84.80           C
ATOM   4015 1HG2 VAL A 264      -4.891  -9.508  -4.036  1.00 84.80           H
ATOM   4016 2HG2 VAL A 264      -3.764  -9.595  -5.410  1.00 84.80           H
ATOM   4017 3HG2 VAL A 264      -4.978 -10.874  -5.173  1.00 84.80           H
ATOM   4018  HN  VAL A 264      -1.579  -9.658  -4.978  1.00 84.80           H
ATOM   4019  N   LEU A 265      -0.459 -11.422  -2.607  1.00 88.55           N
ATOM   4020  CA  LEU A 265       0.388 -12.271  -1.786  1.00 88.55           C
ATOM   4021  C   LEU A 265       1.177 -11.402  -0.805  1.00 88.55           C
ATOM   4022  O   LEU A 265       1.526 -11.850   0.286  1.00 88.55           O
ATOM   4023  HA  LEU A 265      -0.266 -12.930  -1.214  1.00 88.55           H
ATOM   4024  CB  LEU A 265       1.268 -13.161  -2.666  1.00 88.55           C
ATOM   4025 1HB  LEU A 265       1.779 -12.528  -3.392  1.00 88.55           H
ATOM   4026 2HB  LEU A 265       2.037 -13.611  -2.038  1.00 88.55           H
ATOM   4027  CG  LEU A 265       0.548 -14.279  -3.423  1.00 88.55           C
ATOM   4028  HG  LEU A 265      -0.222 -13.827  -4.048  1.00 88.55           H
ATOM   4029  CD1 LEU A 265       1.510 -15.018  -4.355  1.00 88.55           C
ATOM   4030 1HD1 LEU A 265       1.925 -14.317  -5.079  1.00 88.55           H
ATOM   4031 2HD1 LEU A 265       2.318 -15.456  -3.769  1.00 88.55           H
ATOM   4032 3HD1 LEU A 265       0.973 -15.807  -4.881  1.00 88.55           H
ATOM   4033  CD2 LEU A 265      -0.157 -15.231  -2.455  1.00 88.55           C
ATOM   4034 1HD2 LEU A 265       0.578 -15.679  -1.786  1.00 88.55           H
ATOM   4035 2HD2 LEU A 265      -0.890 -14.676  -1.869  1.00 88.55           H
ATOM   4036 3HD2 LEU A 265      -0.661 -16.016  -3.019  1.00 88.55           H
ATOM   4037  HN  LEU A 265      -0.227 -11.407  -3.579  1.00 88.55           H
ATOM   4038  N   SER A 266       1.436 -10.174  -1.229  1.00 90.19           N
ATOM   4039  CA  SER A 266       2.243  -9.263  -0.436  1.00 90.19           C
ATOM   4040  C   SER A 266       1.389  -8.629   0.664  1.00 90.19           C
ATOM   4041  O   SER A 266       1.848  -8.461   1.792  1.00 90.19           O
ATOM   4042  HA  SER A 266       3.031  -9.879  -0.001  1.00 90.19           H
ATOM   4043  CB  SER A 266       2.871  -8.177  -1.312  1.00 90.19           C
ATOM   4044 1HB  SER A 266       3.449  -7.496  -0.687  1.00 90.19           H
ATOM   4045 2HB  SER A 266       3.569  -8.636  -2.013  1.00 90.19           H
ATOM   4046  OG  SER A 266       1.889  -7.440  -2.035  1.00 90.19           O
ATOM   4047  HG  SER A 266       1.677  -7.905  -2.895  1.00 90.19           H
ATOM   4048  HN  SER A 266       1.105  -9.800  -2.096  1.00 90.19           H
ATOM   4049  N   GLN A 267       0.161  -8.293   0.295  1.00 89.93           N
ATOM   4050  CA  GLN A 267      -0.691  -7.501   1.166  1.00 89.93           C
ATOM   4051  C   GLN A 267      -1.450  -8.410   2.136  1.00 89.93           C
ATOM   4052  O   GLN A 267      -1.758  -8.007   3.256  1.00 89.93           O
ATOM   4053  HA  GLN A 267      -0.015  -6.851   1.720  1.00 89.93           H
ATOM   4054  CB  GLN A 267      -1.658  -6.640   0.351  1.00 89.93           C
ATOM   4055 1HB  GLN A 267      -2.270  -7.279  -0.287  1.00 89.93           H
ATOM   4056 2HB  GLN A 267      -2.338  -6.115   1.022  1.00 89.93           H
ATOM   4057  CG  GLN A 267      -0.900  -5.628  -0.510  1.00 89.93           C
ATOM   4058 1HG  GLN A 267      -0.249  -6.154  -1.208  1.00 89.93           H
ATOM   4059 2HG  GLN A 267      -1.606  -5.050  -1.106  1.00 89.93           H
ATOM   4060  CD  GLN A 267      -0.067  -4.684   0.360  1.00 89.93           C
ATOM   4061  OE1 GLN A 267      -0.493  -4.224   1.407  1.00 89.93           O
ATOM   4062  NE2 GLN A 267       1.142  -4.422  -0.130  1.00 89.93           N
ATOM   4063 1HE2 GLN A 267       1.430  -4.833  -0.995  1.00 89.93           H
ATOM   4064 2HE2 GLN A 267       1.762  -3.815   0.367  1.00 89.93           H
ATOM   4065  HN  GLN A 267      -0.251  -8.552  -0.578  1.00 89.93           H
ATOM   4066  N   PHE A 268      -1.728  -9.618   1.669  1.00 90.44           N
ATOM   4067  CA  PHE A 268      -2.621 -10.510   2.388  1.00 90.44           C
ATOM   4068  C   PHE A 268      -2.109 -10.773   3.806  1.00 90.44           C
ATOM   4069  O   PHE A 268      -2.847 -10.609   4.777  1.00 90.44           O
ATOM   4070  HA  PHE A 268      -3.594 -10.021   2.440  1.00 90.44           H
ATOM   4071  CB  PHE A 268      -2.652 -11.831   1.616  1.00 90.44           C
ATOM   4072 1HB  PHE A 268      -3.017 -11.642   0.607  1.00 90.44           H
ATOM   4073 2HB  PHE A 268      -1.633 -12.207   1.521  1.00 90.44           H
ATOM   4074  CG  PHE A 268      -3.521 -12.911   2.264  1.00 90.44           C
ATOM   4075  CD1 PHE A 268      -2.943 -13.895   3.004  1.00 90.44           C
ATOM   4076  HD1 PHE A 268      -1.861 -13.915   3.135  1.00 90.44           H
ATOM   4077  CD2 PHE A 268      -4.870 -12.886   2.101  1.00 90.44           C
ATOM   4078  HD2 PHE A 268      -5.333 -12.097   1.508  1.00 90.44           H
ATOM   4079  CE1 PHE A 268      -3.749 -14.897   3.605  1.00 90.44           C
ATOM   4080  HE1 PHE A 268      -3.287 -15.687   4.197  1.00 90.44           H
ATOM   4081  CE2 PHE A 268      -5.677 -13.888   2.702  1.00 90.44           C
ATOM   4082  HE2 PHE A 268      -6.759 -13.868   2.571  1.00 90.44           H
ATOM   4083  CZ  PHE A 268      -5.099 -14.873   3.442  1.00 90.44           C
ATOM   4084  HZ  PHE A 268      -5.719 -15.642   3.903  1.00 90.44           H
ATOM   4085  HN  PHE A 268      -1.355  -9.989   0.818  1.00 90.44           H
ATOM   4086  N   PRO A 269      -0.842 -11.185   3.951  1.00 93.55           N
ATOM   4087  CA  PRO A 269      -0.313 -11.550   5.267  1.00 93.55           C
ATOM   4088  C   PRO A 269      -0.529 -10.454   6.299  1.00 93.55           C
ATOM   4089  O   PRO A 269      -0.927 -10.731   7.429  1.00 93.55           O
ATOM   4090  HA  PRO A 269      -0.845 -12.417   5.657  1.00 93.55           H
ATOM   4091  CB  PRO A 269       1.173 -11.798   5.004  1.00 93.55           C
ATOM   4092 1HB  PRO A 269       1.765 -10.896   5.163  1.00 93.55           H
ATOM   4093 2HB  PRO A 269       1.576 -12.562   5.669  1.00 93.55           H
ATOM   4094  CG  PRO A 269       1.205 -12.243   3.547  1.00 93.55           C
ATOM   4095 1HG  PRO A 269       2.195 -12.121   3.108  1.00 93.55           H
ATOM   4096 2HG  PRO A 269       0.951 -13.298   3.441  1.00 93.55           H
ATOM   4097  CD  PRO A 269       0.173 -11.339   2.893  1.00 93.55           C
ATOM   4098 1HD  PRO A 269       0.601 -10.378   2.606  1.00 93.55           H
ATOM   4099 2HD  PRO A 269      -0.239 -11.784   1.988  1.00 93.55           H
ATOM   4100  N   TYR A 270      -0.256  -9.228   5.879  1.00 92.64           N
ATOM   4101  CA  TYR A 270      -0.340  -8.092   6.781  1.00 92.64           C
ATOM   4102  C   TYR A 270      -1.774  -7.886   7.272  1.00 92.64           C
ATOM   4103  O   TYR A 270      -2.001  -7.660   8.460  1.00 92.64           O
ATOM   4104  HA  TYR A 270       0.304  -8.294   7.637  1.00 92.64           H
ATOM   4105  CB  TYR A 270       0.087  -6.871   5.963  1.00 92.64           C
ATOM   4106 1HB  TYR A 270       1.150  -6.952   5.737  1.00 92.64           H
ATOM   4107 2HB  TYR A 270      -0.443  -6.882   5.011  1.00 92.64           H
ATOM   4108  CG  TYR A 270      -0.171  -5.534   6.660  1.00 92.64           C
ATOM   4109  CD1 TYR A 270      -1.138  -4.678   6.173  1.00 92.64           C
ATOM   4110  HD1 TYR A 270      -1.717  -4.954   5.292  1.00 92.64           H
ATOM   4111  CD2 TYR A 270       0.562  -5.184   7.775  1.00 92.64           C
ATOM   4112  HD2 TYR A 270       1.326  -5.860   8.160  1.00 92.64           H
ATOM   4113  CE1 TYR A 270      -1.381  -3.419   6.828  1.00 92.64           C
ATOM   4114  HE1 TYR A 270      -2.141  -2.733   6.454  1.00 92.64           H
ATOM   4115  CE2 TYR A 270       0.319  -3.925   8.431  1.00 92.64           C
ATOM   4116  HE2 TYR A 270       0.891  -3.636   9.312  1.00 92.64           H
ATOM   4117  CZ  TYR A 270      -0.640  -3.105   7.925  1.00 92.64           C
ATOM   4118  OH  TYR A 270      -0.870  -1.916   8.545  1.00 92.64           O
ATOM   4119  HH  TYR A 270      -0.267  -1.821   9.336  1.00 92.64           H
ATOM   4120  HN  TYR A 270       0.016  -9.005   4.943  1.00 92.64           H
ATOM   4121  N   ASN A 271      -2.705  -7.970   6.333  1.00 90.88           N
ATOM   4122  CA  ASN A 271      -4.103  -7.721   6.641  1.00 90.88           C
ATOM   4123  C   ASN A 271      -4.620  -8.820   7.571  1.00 90.88           C
ATOM   4124  O   ASN A 271      -5.531  -8.590   8.364  1.00 90.88           O
ATOM   4125  HA  ASN A 271      -4.122  -6.736   7.108  1.00 90.88           H
ATOM   4126  CB  ASN A 271      -4.957  -7.735   5.372  1.00 90.88           C
ATOM   4127 1HB  ASN A 271      -4.678  -8.586   4.750  1.00 90.88           H
ATOM   4128 2HB  ASN A 271      -6.007  -7.864   5.637  1.00 90.88           H
ATOM   4129  CG  ASN A 271      -4.782  -6.438   4.579  1.00 90.88           C
ATOM   4130  OD1 ASN A 271      -5.275  -5.384   4.945  1.00 90.88           O
ATOM   4131  ND2 ASN A 271      -4.054  -6.574   3.474  1.00 90.88           N
ATOM   4132 1HD2 ASN A 271      -3.678  -7.468   3.230  1.00 90.88           H
ATOM   4133 2HD2 ASN A 271      -3.883  -5.782   2.887  1.00 90.88           H
ATOM   4134  HN  ASN A 271      -2.517  -8.203   5.379  1.00 90.88           H
ATOM   4135  N   CYS A 272      -4.015  -9.992   7.442  1.00 92.87           N
ATOM   4136  CA  CYS A 272      -4.355 -11.109   8.308  1.00 92.87           C
ATOM   4137  C   CYS A 272      -4.036 -10.712   9.751  1.00 92.87           C
ATOM   4138  O   CYS A 272      -4.854 -10.908  10.648  1.00 92.87           O
ATOM   4139  HA  CYS A 272      -5.423 -11.288   8.183  1.00 92.87           H
ATOM   4140  CB  CYS A 272      -3.626 -12.388   7.894  1.00 92.87           C
ATOM   4141 1HB  CYS A 272      -2.563 -12.185   7.762  1.00 92.87           H
ATOM   4142 2HB  CYS A 272      -3.712 -13.137   8.681  1.00 92.87           H
ATOM   4143  SG  CYS A 272      -4.335 -13.036   6.336  1.00 92.87           S
ATOM   4144  HG  CYS A 272      -3.744 -12.152   5.536  1.00 92.87           H
ATOM   4145  HN  CYS A 272      -3.306 -10.185   6.764  1.00 92.87           H
ATOM   4146  N   ILE A 273      -2.844 -10.161   9.930  1.00 93.47           N
ATOM   4147  CA  ILE A 273      -2.397  -9.757  11.252  1.00 93.47           C
ATOM   4148  C   ILE A 273      -3.264  -8.598  11.747  1.00 93.47           C
ATOM   4149  O   ILE A 273      -3.612  -8.538  12.925  1.00 93.47           O
ATOM   4150  HA  ILE A 273      -2.542 -10.606  11.920  1.00 93.47           H
ATOM   4151  CB  ILE A 273      -0.899  -9.443  11.238  1.00 93.47           C
ATOM   4152  HB  ILE A 273      -0.719  -8.674  10.487  1.00 93.47           H
ATOM   4153  CG1 ILE A 273      -0.084 -10.672  10.831  1.00 93.47           C
ATOM   4154 1HG1 ILE A 273      -0.392 -11.005   9.840  1.00 93.47           H
ATOM   4155 2HG1 ILE A 273       0.971 -10.407  10.765  1.00 93.47           H
ATOM   4156  CG2 ILE A 273      -0.446  -8.874  12.585  1.00 93.47           C
ATOM   4157 1HG2 ILE A 273      -0.995  -7.956  12.795  1.00 93.47           H
ATOM   4158 2HG2 ILE A 273      -0.643  -9.603  13.371  1.00 93.47           H
ATOM   4159 3HG2 ILE A 273       0.622  -8.660  12.548  1.00 93.47           H
ATOM   4160  CD1 ILE A 273      -0.269 -11.810  11.838  1.00 93.47           C
ATOM   4161 1HD1 ILE A 273       0.063 -11.481  12.823  1.00 93.47           H
ATOM   4162 2HD1 ILE A 273      -1.322 -12.088  11.883  1.00 93.47           H
ATOM   4163 3HD1 ILE A 273       0.321 -12.671  11.524  1.00 93.47           H
ATOM   4164  HN  ILE A 273      -2.190  -9.991   9.192  1.00 93.47           H
ATOM   4165  N   LEU A 274      -3.589  -7.707  10.822  1.00 92.48           N
ATOM   4166  CA  LEU A 274      -4.394  -6.543  11.153  1.00 92.48           C
ATOM   4167  C   LEU A 274      -5.756  -7.003  11.676  1.00 92.48           C
ATOM   4168  O   LEU A 274      -6.323  -6.381  12.573  1.00 92.48           O
ATOM   4169  HA  LEU A 274      -3.880  -6.008  11.951  1.00 92.48           H
ATOM   4170  CB  LEU A 274      -4.483  -5.595   9.956  1.00 92.48           C
ATOM   4171 1HB  LEU A 274      -3.503  -5.547   9.482  1.00 92.48           H
ATOM   4172 2HB  LEU A 274      -5.169  -6.026   9.227  1.00 92.48           H
ATOM   4173  CG  LEU A 274      -4.941  -4.168  10.263  1.00 92.48           C
ATOM   4174  HG  LEU A 274      -5.824  -4.222  10.900  1.00 92.48           H
ATOM   4175  CD1 LEU A 274      -3.868  -3.404  11.042  1.00 92.48           C
ATOM   4176 1HD1 LEU A 274      -3.667  -3.917  11.983  1.00 92.48           H
ATOM   4177 2HD1 LEU A 274      -2.953  -3.358  10.451  1.00 92.48           H
ATOM   4178 3HD1 LEU A 274      -4.219  -2.393  11.248  1.00 92.48           H
ATOM   4179  CD2 LEU A 274      -5.351  -3.436   8.984  1.00 92.48           C
ATOM   4180 1HD2 LEU A 274      -4.501  -3.391   8.303  1.00 92.48           H
ATOM   4181 2HD2 LEU A 274      -6.172  -3.971   8.506  1.00 92.48           H
ATOM   4182 3HD2 LEU A 274      -5.672  -2.424   9.231  1.00 92.48           H
ATOM   4183  HN  LEU A 274      -3.312  -7.770   9.863  1.00 92.48           H
ATOM   4184  N   LEU A 275      -6.242  -8.089  11.093  1.00 94.04           N
ATOM   4185  CA  LEU A 275      -7.505  -8.666  11.521  1.00 94.04           C
ATOM   4186  C   LEU A 275      -7.390  -9.113  12.979  1.00 94.04           C
ATOM   4187  O   LEU A 275      -8.263  -8.818  13.793  1.00 94.04           O
ATOM   4188  HA  LEU A 275      -8.260  -7.882  11.458  1.00 94.04           H
ATOM   4189  CB  LEU A 275      -7.934  -9.783  10.567  1.00 94.04           C
ATOM   4190 1HB  LEU A 275      -8.077  -9.353   9.576  1.00 94.04           H
ATOM   4191 2HB  LEU A 275      -7.116 -10.500  10.488  1.00 94.04           H
ATOM   4192  CG  LEU A 275      -9.205 -10.543  10.952  1.00 94.04           C
ATOM   4193  HG  LEU A 275      -9.083 -10.921  11.967  1.00 94.04           H
ATOM   4194  CD1 LEU A 275     -10.419  -9.612  10.959  1.00 94.04           C
ATOM   4195 1HD1 LEU A 275     -10.258  -8.811  11.680  1.00 94.04           H
ATOM   4196 2HD1 LEU A 275     -10.555  -9.184   9.966  1.00 94.04           H
ATOM   4197 3HD1 LEU A 275     -11.309 -10.177  11.236  1.00 94.04           H
ATOM   4198  CD2 LEU A 275      -9.417 -11.754  10.042  1.00 94.04           C
ATOM   4199 1HD2 LEU A 275      -9.508 -11.421   9.008  1.00 94.04           H
ATOM   4200 2HD2 LEU A 275      -8.566 -12.429  10.131  1.00 94.04           H
ATOM   4201 3HD2 LEU A 275     -10.327 -12.276  10.337  1.00 94.04           H
ATOM   4202  HN  LEU A 275      -5.789  -8.572  10.344  1.00 94.04           H
ATOM   4203  N   VAL A 276      -6.304  -9.817  13.265  1.00 94.74           N
ATOM   4204  CA  VAL A 276      -6.072 -10.323  14.607  1.00 94.74           C
ATOM   4205  C   VAL A 276      -6.067  -9.154  15.594  1.00 94.74           C
ATOM   4206  O   VAL A 276      -6.705  -9.221  16.644  1.00 94.74           O
ATOM   4207  HA  VAL A 276      -6.899 -10.988  14.855  1.00 94.74           H
ATOM   4208  CB  VAL A 276      -4.780 -11.141  14.642  1.00 94.74           C
ATOM   4209  HB  VAL A 276      -3.975 -10.512  14.261  1.00 94.74           H
ATOM   4210  CG1 VAL A 276      -4.423 -11.542  16.075  1.00 94.74           C
ATOM   4211 1HG1 VAL A 276      -4.286 -10.646  16.680  1.00 94.74           H
ATOM   4212 2HG1 VAL A 276      -5.229 -12.145  16.494  1.00 94.74           H
ATOM   4213 3HG1 VAL A 276      -3.500 -12.122  16.070  1.00 94.74           H
ATOM   4214  CG2 VAL A 276      -4.884 -12.370  13.737  1.00 94.74           C
ATOM   4215 1HG2 VAL A 276      -5.706 -13.002  14.076  1.00 94.74           H
ATOM   4216 2HG2 VAL A 276      -5.069 -12.052  12.711  1.00 94.74           H
ATOM   4217 3HG2 VAL A 276      -3.952 -12.934  13.781  1.00 94.74           H
ATOM   4218  HN  VAL A 276      -5.593 -10.042  12.600  1.00 94.74           H
ATOM   4219  N   GLN A 277      -5.340  -8.111  15.223  1.00 93.35           N
ATOM   4220  CA  GLN A 277      -5.236  -6.933  16.067  1.00 93.35           C
ATOM   4221  C   GLN A 277      -6.617  -6.310  16.283  1.00 93.35           C
ATOM   4222  O   GLN A 277      -6.885  -5.736  17.337  1.00 93.35           O
ATOM   4223  HA  GLN A 277      -4.839  -7.292  17.017  1.00 93.35           H
ATOM   4224  CB  GLN A 277      -4.263  -5.915  15.470  1.00 93.35           C
ATOM   4225 1HB  GLN A 277      -4.491  -5.763  14.415  1.00 93.35           H
ATOM   4226 2HB  GLN A 277      -4.389  -4.952  15.965  1.00 93.35           H
ATOM   4227  CG  GLN A 277      -2.815  -6.386  15.621  1.00 93.35           C
ATOM   4228 1HG  GLN A 277      -2.596  -6.568  16.673  1.00 93.35           H
ATOM   4229 2HG  GLN A 277      -2.681  -7.333  15.098  1.00 93.35           H
ATOM   4230  CD  GLN A 277      -1.839  -5.347  15.063  1.00 93.35           C
ATOM   4231  OE1 GLN A 277      -2.182  -4.514  14.241  1.00 93.35           O
ATOM   4232  NE2 GLN A 277      -0.607  -5.444  15.555  1.00 93.35           N
ATOM   4233 1HE2 GLN A 277      -0.392  -6.151  16.228  1.00 93.35           H
ATOM   4234 2HE2 GLN A 277       0.103  -4.808  15.252  1.00 93.35           H
ATOM   4235  HN  GLN A 277      -4.829  -8.062  14.365  1.00 93.35           H
ATOM   4236  N   THR A 278      -7.457  -6.446  15.268  1.00 93.61           N
ATOM   4237  CA  THR A 278      -8.804  -5.906  15.334  1.00 93.61           C
ATOM   4238  C   THR A 278      -9.620  -6.637  16.402  1.00 93.61           C
ATOM   4239  O   THR A 278     -10.278  -6.004  17.227  1.00 93.61           O
ATOM   4240  HA  THR A 278      -8.741  -4.861  15.639  1.00 93.61           H
ATOM   4241  CB  THR A 278      -9.418  -5.994  13.935  1.00 93.61           C
ATOM   4242  HB  THR A 278      -9.665  -7.025  13.683  1.00 93.61           H
ATOM   4243  OG1 THR A 278      -8.454  -5.368  13.093  1.00 93.61           O
ATOM   4244  HG1 THR A 278      -7.734  -6.021  12.854  1.00 93.61           H
ATOM   4245  CG2 THR A 278     -10.665  -5.120  13.787  1.00 93.61           C
ATOM   4246 1HG2 THR A 278     -10.403  -4.078  13.974  1.00 93.61           H
ATOM   4247 2HG2 THR A 278     -11.420  -5.439  14.506  1.00 93.61           H
ATOM   4248 3HG2 THR A 278     -11.060  -5.219  12.776  1.00 93.61           H
ATOM   4249  HN  THR A 278      -7.230  -6.913  14.413  1.00 93.61           H
ATOM   4250  N   ILE A 279      -9.549  -7.959  16.354  1.00 95.06           N
ATOM   4251  CA  ILE A 279     -10.330  -8.784  17.259  1.00 95.06           C
ATOM   4252  C   ILE A 279      -9.870  -8.532  18.697  1.00 95.06           C
ATOM   4253  O   ILE A 279     -10.692  -8.437  19.607  1.00 95.06           O
ATOM   4254  HA  ILE A 279     -11.371  -8.473  17.170  1.00 95.06           H
ATOM   4255  CB  ILE A 279     -10.260 -10.254  16.840  1.00 95.06           C
ATOM   4256  HB  ILE A 279      -9.210 -10.545  16.789  1.00 95.06           H
ATOM   4257  CG1 ILE A 279     -10.853 -10.455  15.445  1.00 95.06           C
ATOM   4258 1HG1 ILE A 279     -11.940 -10.385  15.494  1.00 95.06           H
ATOM   4259 2HG1 ILE A 279     -10.512  -9.660  14.782  1.00 95.06           H
ATOM   4260  CG2 ILE A 279     -10.928 -11.154  17.882  1.00 95.06           C
ATOM   4261 1HG2 ILE A 279     -10.420 -11.039  18.840  1.00 95.06           H
ATOM   4262 2HG2 ILE A 279     -11.975 -10.870  17.989  1.00 95.06           H
ATOM   4263 3HG2 ILE A 279     -10.863 -12.193  17.560  1.00 95.06           H
ATOM   4264  CD1 ILE A 279     -10.449 -11.814  14.868  1.00 95.06           C
ATOM   4265 1HD1 ILE A 279      -9.363 -11.871  14.798  1.00 95.06           H
ATOM   4266 2HD1 ILE A 279     -10.813 -12.608  15.520  1.00 95.06           H
ATOM   4267 3HD1 ILE A 279     -10.884 -11.931  13.876  1.00 95.06           H
ATOM   4268  HN  ILE A 279      -8.973  -8.465  15.712  1.00 95.06           H
ATOM   4269  N   ASP A 280      -8.559  -8.430  18.856  1.00 94.43           N
ATOM   4270  CA  ASP A 280      -7.976  -8.259  20.176  1.00 94.43           C
ATOM   4271  C   ASP A 280      -8.312  -6.861  20.699  1.00 94.43           C
ATOM   4272  O   ASP A 280      -8.504  -6.674  21.900  1.00 94.43           O
ATOM   4273  HA  ASP A 280      -8.413  -9.049  20.786  1.00 94.43           H
ATOM   4274  CB  ASP A 280      -6.453  -8.393  20.127  1.00 94.43           C
ATOM   4275 1HB  ASP A 280      -6.181  -9.309  19.603  1.00 94.43           H
ATOM   4276 2HB  ASP A 280      -6.030  -7.564  19.559  1.00 94.43           H
ATOM   4277  CG  ASP A 280      -5.858  -8.409  21.536  1.00 94.43           C
ATOM   4278  OD1 ASP A 280      -6.379  -9.189  22.363  1.00 94.43           O
ATOM   4279  OD2 ASP A 280      -4.896  -7.641  21.755  1.00 94.43           O
ATOM   4280  HN  ASP A 280      -7.900  -8.463  18.104  1.00 94.43           H
ATOM   4281  N   ALA A 281      -8.372  -5.916  19.773  1.00 92.35           N
ATOM   4282  CA  ALA A 281      -8.709  -4.547  20.122  1.00 92.35           C
ATOM   4283  C   ALA A 281     -10.109  -4.512  20.739  1.00 92.35           C
ATOM   4284  O   ALA A 281     -10.402  -3.660  21.576  1.00 92.35           O
ATOM   4285  HA  ALA A 281      -7.987  -4.205  20.863  1.00 92.35           H
ATOM   4286  CB  ALA A 281      -8.598  -3.660  18.880  1.00 92.35           C
ATOM   4287 1HB  ALA A 281      -7.578  -3.697  18.498  1.00 92.35           H
ATOM   4288 2HB  ALA A 281      -9.285  -4.020  18.114  1.00 92.35           H
ATOM   4289 3HB  ALA A 281      -8.851  -2.633  19.143  1.00 92.35           H
ATOM   4290  HN  ALA A 281      -8.195  -6.073  18.801  1.00 92.35           H
ATOM   4291  N   TYR A 282     -10.937  -5.450  20.302  1.00 90.86           N
ATOM   4292  CA  TYR A 282     -12.306  -5.524  20.783  1.00 90.86           C
ATOM   4293  C   TYR A 282     -12.409  -6.435  22.007  1.00 90.86           C
ATOM   4294  O   TYR A 282     -13.017  -6.067  23.011  1.00 90.86           O
ATOM   4295  HA  TYR A 282     -12.619  -4.517  21.061  1.00 90.86           H
ATOM   4296  CB  TYR A 282     -13.122  -6.130  19.640  1.00 90.86           C
ATOM   4297 1HB  TYR A 282     -12.949  -5.549  18.735  1.00 90.86           H
ATOM   4298 2HB  TYR A 282     -12.761  -7.140  19.445  1.00 90.86           H
ATOM   4299  CG  TYR A 282     -14.627  -6.187  19.912  1.00 90.86           C
ATOM   4300  CD1 TYR A 282     -15.215  -7.375  20.295  1.00 90.86           C
ATOM   4301  HD1 TYR A 282     -14.607  -8.274  20.403  1.00 90.86           H
ATOM   4302  CD2 TYR A 282     -15.396  -5.049  19.775  1.00 90.86           C
ATOM   4303  HD2 TYR A 282     -14.932  -4.110  19.473  1.00 90.86           H
ATOM   4304  CE1 TYR A 282     -16.631  -7.428  20.551  1.00 90.86           C
ATOM   4305  HE1 TYR A 282     -17.108  -8.361  20.853  1.00 90.86           H
ATOM   4306  CE2 TYR A 282     -16.812  -5.102  20.031  1.00 90.86           C
ATOM   4307  HE2 TYR A 282     -17.431  -4.211  19.927  1.00 90.86           H
ATOM   4308  CZ  TYR A 282     -17.360  -6.289  20.406  1.00 90.86           C
ATOM   4309  OH  TYR A 282     -18.697  -6.339  20.648  1.00 90.86           O
ATOM   4310  HH  TYR A 282     -18.957  -7.260  20.941  1.00 90.86           H
ATOM   4311  HN  TYR A 282     -10.686  -6.150  19.633  1.00 90.86           H
ATOM   4312  N   ALA A 283     -11.805  -7.608  21.884  1.00 92.42           N
ATOM   4313  CA  ALA A 283     -12.056  -8.682  22.830  1.00 92.42           C
ATOM   4314  C   ALA A 283     -10.974  -8.666  23.912  1.00 92.42           C
ATOM   4315  O   ALA A 283     -11.165  -9.218  24.995  1.00 92.42           O
ATOM   4316  HA  ALA A 283     -13.024  -8.496  23.294  1.00 92.42           H
ATOM   4317  CB  ALA A 283     -12.115 -10.017  22.084  1.00 92.42           C
ATOM   4318 1HB  ALA A 283     -12.918  -9.986  21.348  1.00 92.42           H
ATOM   4319 2HB  ALA A 283     -11.165 -10.193  21.579  1.00 92.42           H
ATOM   4320 3HB  ALA A 283     -12.303 -10.822  22.794  1.00 92.42           H
ATOM   4321  HN  ALA A 283     -11.155  -7.829  21.157  1.00 92.42           H
ATOM   4322  N   MET A 284      -9.861  -8.028  23.582  1.00 90.98           N
ATOM   4323  CA  MET A 284      -8.733  -7.969  24.496  1.00 90.98           C
ATOM   4324  C   MET A 284      -8.415  -9.353  25.065  1.00 90.98           C
ATOM   4325  O   MET A 284      -8.271  -9.512  26.276  1.00 90.98           O
ATOM   4326  HA  MET A 284      -7.892  -7.611  23.901  1.00 90.98           H
ATOM   4327  CB  MET A 284      -9.053  -7.007  25.641  1.00 90.98           C
ATOM   4328 1HB  MET A 284      -9.959  -7.333  26.152  1.00 90.98           H
ATOM   4329 2HB  MET A 284      -8.248  -7.029  26.376  1.00 90.98           H
ATOM   4330  CG  MET A 284      -9.238  -5.579  25.123  1.00 90.98           C
ATOM   4331 1HG  MET A 284      -8.297  -5.204  24.722  1.00 90.98           H
ATOM   4332 2HG  MET A 284      -9.959  -5.571  24.305  1.00 90.98           H
ATOM   4333  SD  MET A 284      -9.803  -4.519  26.443  1.00 90.98           S
ATOM   4334  CE  MET A 284     -11.538  -4.939  26.458  1.00 90.98           C
ATOM   4335 1HE  MET A 284     -11.976  -4.709  25.486  1.00 90.98           H
ATOM   4336 2HE  MET A 284     -11.652  -6.003  26.664  1.00 90.98           H
ATOM   4337 3HE  MET A 284     -12.045  -4.362  27.231  1.00 90.98           H
ATOM   4338  HN  MET A 284      -9.724  -7.557  22.710  1.00 90.98           H
ATOM   4339  N   PHE A 285      -8.316 -10.320  24.164  1.00 90.91           N
ATOM   4340  CA  PHE A 285      -8.185 -11.709  24.568  1.00 90.91           C
ATOM   4341  C   PHE A 285      -6.714 -12.091  24.749  1.00 90.91           C
ATOM   4342  O   PHE A 285      -6.406 -13.123  25.343  1.00 90.91           O
ATOM   4343  HA  PHE A 285      -8.707 -11.820  25.519  1.00 90.91           H
ATOM   4344  CB  PHE A 285      -8.786 -12.560  23.448  1.00 90.91           C
ATOM   4345 1HB  PHE A 285      -8.936 -13.575  23.816  1.00 90.91           H
ATOM   4346 2HB  PHE A 285      -9.770 -12.164  23.193  1.00 90.91           H
ATOM   4347  CG  PHE A 285      -7.931 -12.614  22.180  1.00 90.91           C
ATOM   4348  CD1 PHE A 285      -8.124 -11.703  21.189  1.00 90.91           C
ATOM   4349  HD1 PHE A 285      -8.889 -10.934  21.298  1.00 90.91           H
ATOM   4350  CD2 PHE A 285      -6.977 -13.574  22.045  1.00 90.91           C
ATOM   4351  HD2 PHE A 285      -6.822 -14.304  22.839  1.00 90.91           H
ATOM   4352  CE1 PHE A 285      -7.330 -11.754  20.013  1.00 90.91           C
ATOM   4353  HE1 PHE A 285      -7.486 -11.024  19.219  1.00 90.91           H
ATOM   4354  CE2 PHE A 285      -6.183 -13.625  20.868  1.00 90.91           C
ATOM   4355  HE2 PHE A 285      -5.418 -14.394  20.760  1.00 90.91           H
ATOM   4356  CZ  PHE A 285      -6.376 -12.714  19.877  1.00 90.91           C
ATOM   4357  HZ  PHE A 285      -5.767 -12.752  18.975  1.00 90.91           H
ATOM   4358  HN  PHE A 285      -8.324 -10.166  23.176  1.00 90.91           H
ATOM   4359  N   ILE A 286      -5.846 -11.238  24.226  1.00 91.13           N
ATOM   4360  CA  ILE A 286      -4.415 -11.451  24.358  1.00 91.13           C
ATOM   4361  C   ILE A 286      -3.935 -10.858  25.684  1.00 91.13           C
ATOM   4362  O   ILE A 286      -3.640  -9.666  25.764  1.00 91.13           O
ATOM   4363  HA  ILE A 286      -4.246 -12.528  24.381  1.00 91.13           H
ATOM   4364  CB  ILE A 286      -3.676 -10.903  23.135  1.00 91.13           C
ATOM   4365  HB  ILE A 286      -3.865  -9.831  23.074  1.00 91.13           H
ATOM   4366  CG1 ILE A 286      -4.209 -11.530  21.846  1.00 91.13           C
ATOM   4367 1HG1 ILE A 286      -3.952 -12.589  21.819  1.00 91.13           H
ATOM   4368 2HG1 ILE A 286      -5.297 -11.467  21.829  1.00 91.13           H
ATOM   4369  CG2 ILE A 286      -2.164 -11.087  23.280  1.00 91.13           C
ATOM   4370 1HG2 ILE A 286      -1.816 -10.556  24.166  1.00 91.13           H
ATOM   4371 2HG2 ILE A 286      -1.935 -12.148  23.380  1.00 91.13           H
ATOM   4372 3HG2 ILE A 286      -1.664 -10.689  22.397  1.00 91.13           H
ATOM   4373  CD1 ILE A 286      -3.633 -10.828  20.615  1.00 91.13           C
ATOM   4374 1HD1 ILE A 286      -3.913  -9.775  20.633  1.00 91.13           H
ATOM   4375 2HD1 ILE A 286      -2.546 -10.915  20.623  1.00 91.13           H
ATOM   4376 3HD1 ILE A 286      -4.028 -11.293  19.712  1.00 91.13           H
ATOM   4377  HN  ILE A 286      -6.105 -10.415  23.721  1.00 91.13           H
ATOM   4378  N   SER A 287      -3.872 -11.716  26.691  1.00 88.99           N
ATOM   4379  CA  SER A 287      -3.391 -11.301  27.998  1.00 88.99           C
ATOM   4380  C   SER A 287      -1.929 -11.718  28.174  1.00 88.99           C
ATOM   4381  O   SER A 287      -1.242 -11.224  29.067  1.00 88.99           O
ATOM   4382  HA  SER A 287      -3.483 -10.215  28.009  1.00 88.99           H
ATOM   4383  CB  SER A 287      -4.250 -11.896  29.116  1.00 88.99           C
ATOM   4384 1HB  SER A 287      -3.868 -11.565  30.082  1.00 88.99           H
ATOM   4385 2HB  SER A 287      -5.269 -11.517  29.030  1.00 88.99           H
ATOM   4386  OG  SER A 287      -4.268 -13.320  29.075  1.00 88.99           O
ATOM   4387  HG  SER A 287      -4.858 -13.675  29.800  1.00 88.99           H
ATOM   4388  HN  SER A 287      -4.142 -12.676  26.626  1.00 88.99           H
ATOM   4389  N   ASN A 288      -1.497 -12.623  27.308  1.00 92.69           N
ATOM   4390  CA  ASN A 288      -0.174 -13.210  27.437  1.00 92.69           C
ATOM   4391  C   ASN A 288       0.841 -12.340  26.692  1.00 92.69           C
ATOM   4392  O   ASN A 288       0.693 -12.094  25.496  1.00 92.69           O
ATOM   4393  HA  ASN A 288       0.019 -13.249  28.509  1.00 92.69           H
ATOM   4394  CB  ASN A 288      -0.132 -14.613  26.828  1.00 92.69           C
ATOM   4395 1HB  ASN A 288      -0.968 -15.202  27.205  1.00 92.69           H
ATOM   4396 2HB  ASN A 288      -0.252 -14.547  25.746  1.00 92.69           H
ATOM   4397  CG  ASN A 288       1.186 -15.315  27.159  1.00 92.69           C
ATOM   4398  OD1 ASN A 288       2.255 -14.728  27.138  1.00 92.69           O
ATOM   4399  ND2 ASN A 288       1.051 -16.603  27.464  1.00 92.69           N
ATOM   4400 1HD2 ASN A 288       0.144 -17.025  27.462  1.00 92.69           H
ATOM   4401 2HD2 ASN A 288       1.856 -17.149  27.696  1.00 92.69           H
ATOM   4402  HN  ASN A 288      -2.032 -12.954  26.531  1.00 92.69           H
ATOM   4403  N   CYS A 289       1.849 -11.899  27.430  1.00 91.78           N
ATOM   4404  CA  CYS A 289       2.823 -10.968  26.886  1.00 91.78           C
ATOM   4405  C   CYS A 289       3.603 -11.682  25.780  1.00 91.78           C
ATOM   4406  O   CYS A 289       3.979 -11.065  24.784  1.00 91.78           O
ATOM   4407  HA  CYS A 289       2.260 -10.127  26.482  1.00 91.78           H
ATOM   4408  CB  CYS A 289       3.748 -10.418  27.973  1.00 91.78           C
ATOM   4409 1HB  CYS A 289       3.160  -9.936  28.754  1.00 91.78           H
ATOM   4410 2HB  CYS A 289       4.294 -11.235  28.445  1.00 91.78           H
ATOM   4411  SG  CYS A 289       4.924  -9.219  27.247  1.00 91.78           S
ATOM   4412  HN  CYS A 289       2.004 -12.166  28.381  1.00 91.78           H
ATOM   4413  N   ALA A 290       3.823 -12.971  25.992  1.00 93.82           N
ATOM   4414  CA  ALA A 290       4.587 -13.765  25.046  1.00 93.82           C
ATOM   4415  C   ALA A 290       3.861 -13.786  23.699  1.00 93.82           C
ATOM   4416  O   ALA A 290       4.489 -13.657  22.649  1.00 93.82           O
ATOM   4417  HA  ALA A 290       5.558 -13.286  24.918  1.00 93.82           H
ATOM   4418  CB  ALA A 290       4.802 -15.170  25.614  1.00 93.82           C
ATOM   4419 1HB  ALA A 290       5.348 -15.101  26.555  1.00 93.82           H
ATOM   4420 2HB  ALA A 290       3.836 -15.643  25.787  1.00 93.82           H
ATOM   4421 3HB  ALA A 290       5.376 -15.765  24.903  1.00 93.82           H
ATOM   4422  HN  ALA A 290       3.489 -13.471  26.791  1.00 93.82           H
ATOM   4423  N   VAL A 291       2.548 -13.948  23.774  1.00 93.85           N
ATOM   4424  CA  VAL A 291       1.731 -14.000  22.573  1.00 93.85           C
ATOM   4425  C   VAL A 291       1.731 -12.625  21.902  1.00 93.85           C
ATOM   4426  O   VAL A 291       1.848 -12.526  20.682  1.00 93.85           O
ATOM   4427  HA  VAL A 291       2.188 -14.721  21.895  1.00 93.85           H
ATOM   4428  CB  VAL A 291       0.326 -14.497  22.918  1.00 93.85           C
ATOM   4429  HB  VAL A 291      -0.104 -13.810  23.647  1.00 93.85           H
ATOM   4430  CG1 VAL A 291      -0.575 -14.494  21.681  1.00 93.85           C
ATOM   4431 1HG1 VAL A 291      -0.650 -13.480  21.289  1.00 93.85           H
ATOM   4432 2HG1 VAL A 291      -0.150 -15.148  20.920  1.00 93.85           H
ATOM   4433 3HG1 VAL A 291      -1.568 -14.852  21.954  1.00 93.85           H
ATOM   4434  CG2 VAL A 291       0.377 -15.887  23.555  1.00 93.85           C
ATOM   4435 1HG2 VAL A 291       0.836 -16.589  22.859  1.00 93.85           H
ATOM   4436 2HG2 VAL A 291       0.967 -15.845  24.471  1.00 93.85           H
ATOM   4437 3HG2 VAL A 291      -0.635 -16.217  23.790  1.00 93.85           H
ATOM   4438  HN  VAL A 291       2.044 -14.043  24.632  1.00 93.85           H
ATOM   4439  N   SER A 292       1.598 -11.598  22.729  1.00 93.66           N
ATOM   4440  CA  SER A 292       1.586 -10.233  22.231  1.00 93.66           C
ATOM   4441  C   SER A 292       2.888  -9.937  21.484  1.00 93.66           C
ATOM   4442  O   SER A 292       2.866  -9.379  20.388  1.00 93.66           O
ATOM   4443  HA  SER A 292       0.735 -10.181  21.552  1.00 93.66           H
ATOM   4444  CB  SER A 292       1.388  -9.233  23.371  1.00 93.66           C
ATOM   4445 1HB  SER A 292       0.442  -9.436  23.872  1.00 93.66           H
ATOM   4446 2HB  SER A 292       2.176  -9.367  24.113  1.00 93.66           H
ATOM   4447  OG  SER A 292       1.399  -7.885  22.908  1.00 93.66           O
ATOM   4448  HG  SER A 292       0.627  -7.730  22.291  1.00 93.66           H
ATOM   4449  HN  SER A 292       1.500 -11.687  23.720  1.00 93.66           H
ATOM   4450  N   THR A 293       3.991 -10.323  22.108  1.00 93.41           N
ATOM   4451  CA  THR A 293       5.304 -10.026  21.560  1.00 93.41           C
ATOM   4452  C   THR A 293       5.443 -10.620  20.157  1.00 93.41           C
ATOM   4453  O   THR A 293       5.903  -9.947  19.237  1.00 93.41           O
ATOM   4454  HA  THR A 293       5.398  -8.944  21.460  1.00 93.41           H
ATOM   4455  CB  THR A 293       6.355 -10.540  22.545  1.00 93.41           C
ATOM   4456  HB  THR A 293       6.231 -11.608  22.725  1.00 93.41           H
ATOM   4457  OG1 THR A 293       6.200  -9.702  23.688  1.00 93.41           O
ATOM   4458  HG1 THR A 293       5.541 -10.107  24.322  1.00 93.41           H
ATOM   4459  CG2 THR A 293       7.784 -10.266  22.073  1.00 93.41           C
ATOM   4460 1HG2 THR A 293       7.929  -9.191  21.959  1.00 93.41           H
ATOM   4461 2HG2 THR A 293       7.952 -10.759  21.116  1.00 93.41           H
ATOM   4462 3HG2 THR A 293       8.490 -10.651  22.809  1.00 93.41           H
ATOM   4463  HN  THR A 293       3.998 -10.829  22.971  1.00 93.41           H
ATOM   4464  N   ASN A 294       5.037 -11.876  20.039  1.00 94.60           N
ATOM   4465  CA  ASN A 294       5.191 -12.597  18.787  1.00 94.60           C
ATOM   4466  C   ASN A 294       4.305 -11.952  17.719  1.00 94.60           C
ATOM   4467  O   ASN A 294       4.706 -11.836  16.562  1.00 94.60           O
ATOM   4468  HA  ASN A 294       6.252 -12.529  18.545  1.00 94.60           H
ATOM   4469  CB  ASN A 294       4.762 -14.058  18.936  1.00 94.60           C
ATOM   4470 1HB  ASN A 294       3.798 -14.108  19.442  1.00 94.60           H
ATOM   4471 2HB  ASN A 294       4.628 -14.504  17.951  1.00 94.60           H
ATOM   4472  CG  ASN A 294       5.802 -14.856  19.726  1.00 94.60           C
ATOM   4473  OD1 ASN A 294       6.934 -14.440  19.909  1.00 94.60           O
ATOM   4474  ND2 ASN A 294       5.355 -16.023  20.183  1.00 94.60           N
ATOM   4475 1HD2 ASN A 294       4.414 -16.305  19.998  1.00 94.60           H
ATOM   4476 2HD2 ASN A 294       5.960 -16.617  20.712  1.00 94.60           H
ATOM   4477  HN  ASN A 294       4.610 -12.398  20.777  1.00 94.60           H
ATOM   4478  N   ILE A 295       3.117 -11.548  18.145  1.00 93.63           N
ATOM   4479  CA  ILE A 295       2.152 -10.964  17.230  1.00 93.63           C
ATOM   4480  C   ILE A 295       2.707  -9.647  16.683  1.00 93.63           C
ATOM   4481  O   ILE A 295       2.553  -9.348  15.500  1.00 93.63           O
ATOM   4482  HA  ILE A 295       2.028 -11.658  16.399  1.00 93.63           H
ATOM   4483  CB  ILE A 295       0.788 -10.822  17.908  1.00 93.63           C
ATOM   4484  HB  ILE A 295       0.948 -10.454  18.922  1.00 93.63           H
ATOM   4485  CG1 ILE A 295       0.090 -12.178  18.025  1.00 93.63           C
ATOM   4486 1HG1 ILE A 295      -0.225 -12.514  17.037  1.00 93.63           H
ATOM   4487 2HG1 ILE A 295       0.791 -12.920  18.406  1.00 93.63           H
ATOM   4488  CG2 ILE A 295      -0.079  -9.790  17.184  1.00 93.63           C
ATOM   4489 1HG2 ILE A 295       0.420  -8.821  17.198  1.00 93.63           H
ATOM   4490 2HG2 ILE A 295      -0.233 -10.105  16.152  1.00 93.63           H
ATOM   4491 3HG2 ILE A 295      -1.043  -9.709  17.687  1.00 93.63           H
ATOM   4492  CD1 ILE A 295      -1.125 -12.091  18.951  1.00 93.63           C
ATOM   4493 1HD1 ILE A 295      -0.802 -11.778  19.944  1.00 93.63           H
ATOM   4494 2HD1 ILE A 295      -1.834 -11.365  18.554  1.00 93.63           H
ATOM   4495 3HD1 ILE A 295      -1.603 -13.069  19.016  1.00 93.63           H
ATOM   4496  HN  ILE A 295       2.812 -11.615  19.095  1.00 93.63           H
ATOM   4497  N   ASP A 296       3.342  -8.895  17.570  1.00 93.60           N
ATOM   4498  CA  ASP A 296       3.884  -7.599  17.201  1.00 93.60           C
ATOM   4499  C   ASP A 296       5.038  -7.795  16.216  1.00 93.60           C
ATOM   4500  O   ASP A 296       5.195  -7.018  15.275  1.00 93.60           O
ATOM   4501  HA  ASP A 296       3.049  -7.053  16.762  1.00 93.60           H
ATOM   4502  CB  ASP A 296       4.429  -6.861  18.426  1.00 93.60           C
ATOM   4503 1HB  ASP A 296       5.126  -7.504  18.963  1.00 93.60           H
ATOM   4504 2HB  ASP A 296       4.988  -5.982  18.106  1.00 93.60           H
ATOM   4505  CG  ASP A 296       3.294  -6.437  19.360  1.00 93.60           C
ATOM   4506  OD1 ASP A 296       2.160  -6.301  18.851  1.00 93.60           O
ATOM   4507  OD2 ASP A 296       3.585  -6.260  20.563  1.00 93.60           O
ATOM   4508  HN  ASP A 296       3.488  -9.158  18.524  1.00 93.60           H
ATOM   4509  N   ILE A 297       5.817  -8.838  16.466  1.00 94.25           N
ATOM   4510  CA  ILE A 297       6.910  -9.187  15.574  1.00 94.25           C
ATOM   4511  C   ILE A 297       6.342  -9.579  14.208  1.00 94.25           C
ATOM   4512  O   ILE A 297       6.850  -9.149  13.174  1.00 94.25           O
ATOM   4513  HA  ILE A 297       7.526  -8.296  15.449  1.00 94.25           H
ATOM   4514  CB  ILE A 297       7.793 -10.264  16.206  1.00 94.25           C
ATOM   4515  HB  ILE A 297       7.148 -11.053  16.592  1.00 94.25           H
ATOM   4516  CG1 ILE A 297       8.579  -9.702  17.392  1.00 94.25           C
ATOM   4517 1HG1 ILE A 297       9.321  -8.988  17.036  1.00 94.25           H
ATOM   4518 2HG1 ILE A 297       7.906  -9.158  18.054  1.00 94.25           H
ATOM   4519  CG2 ILE A 297       8.711 -10.903  15.161  1.00 94.25           C
ATOM   4520 1HG2 ILE A 297       8.107 -11.361  14.378  1.00 94.25           H
ATOM   4521 2HG2 ILE A 297       9.352 -10.137  14.724  1.00 94.25           H
ATOM   4522 3HG2 ILE A 297       9.328 -11.665  15.637  1.00 94.25           H
ATOM   4523  CD1 ILE A 297       9.274 -10.822  18.170  1.00 94.25           C
ATOM   4524 1HD1 ILE A 297       8.526 -11.521  18.545  1.00 94.25           H
ATOM   4525 2HD1 ILE A 297       9.964 -11.348  17.510  1.00 94.25           H
ATOM   4526 3HD1 ILE A 297       9.825 -10.395  19.007  1.00 94.25           H
ATOM   4527  HN  ILE A 297       5.710  -9.438  17.259  1.00 94.25           H
ATOM   4528  N   CYS A 298       5.297 -10.392  14.249  1.00 94.50           N
ATOM   4529  CA  CYS A 298       4.658 -10.851  13.027  1.00 94.50           C
ATOM   4530  C   CYS A 298       4.182  -9.626  12.244  1.00 94.50           C
ATOM   4531  O   CYS A 298       4.294  -9.585  11.020  1.00 94.50           O
ATOM   4532  HA  CYS A 298       5.414 -11.400  12.466  1.00 94.50           H
ATOM   4533  CB  CYS A 298       3.512 -11.822  13.319  1.00 94.50           C
ATOM   4534 1HB  CYS A 298       2.880 -11.425  14.113  1.00 94.50           H
ATOM   4535 2HB  CYS A 298       2.883 -11.931  12.435  1.00 94.50           H
ATOM   4536  SG  CYS A 298       4.183 -13.452  13.812  1.00 94.50           S
ATOM   4537  HG  CYS A 298       4.538 -13.090  15.042  1.00 94.50           H
ATOM   4538  HN  CYS A 298       4.888 -10.736  15.095  1.00 94.50           H
ATOM   4539  N   PHE A 299       3.662  -8.657  12.983  1.00 93.86           N
ATOM   4540  CA  PHE A 299       3.166  -7.435  12.373  1.00 93.86           C
ATOM   4541  C   PHE A 299       4.273  -6.724  11.592  1.00 93.86           C
ATOM   4542  O   PHE A 299       4.061  -6.300  10.456  1.00 93.86           O
ATOM   4543  HA  PHE A 299       2.365  -7.717  11.690  1.00 93.86           H
ATOM   4544  CB  PHE A 299       2.696  -6.526  13.510  1.00 93.86           C
ATOM   4545 1HB  PHE A 299       1.940  -7.052  14.094  1.00 93.86           H
ATOM   4546 2HB  PHE A 299       3.536  -6.332  14.178  1.00 93.86           H
ATOM   4547  CG  PHE A 299       2.118  -5.189  13.040  1.00 93.86           C
ATOM   4548  CD1 PHE A 299       2.922  -4.096  12.949  1.00 93.86           C
ATOM   4549  HD1 PHE A 299       3.977  -4.172  13.210  1.00 93.86           H
ATOM   4550  CD2 PHE A 299       0.801  -5.095  12.715  1.00 93.86           C
ATOM   4551  HD2 PHE A 299       0.157  -5.971  12.789  1.00 93.86           H
ATOM   4552  CE1 PHE A 299       2.386  -2.855  12.512  1.00 93.86           C
ATOM   4553  HE1 PHE A 299       3.030  -1.979  12.439  1.00 93.86           H
ATOM   4554  CE2 PHE A 299       0.265  -3.854  12.279  1.00 93.86           C
ATOM   4555  HE2 PHE A 299      -0.790  -3.778  12.018  1.00 93.86           H
ATOM   4556  CZ  PHE A 299       1.069  -2.761  12.187  1.00 93.86           C
ATOM   4557  HZ  PHE A 299       0.657  -1.809  11.852  1.00 93.86           H
ATOM   4558  HN  PHE A 299       3.577  -8.697  13.979  1.00 93.86           H
ATOM   4559  N   GLN A 300       5.428  -6.616  12.230  1.00 93.26           N
ATOM   4560  CA  GLN A 300       6.548  -5.905  11.637  1.00 93.26           C
ATOM   4561  C   GLN A 300       6.997  -6.602  10.351  1.00 93.26           C
ATOM   4562  O   GLN A 300       7.258  -5.947   9.344  1.00 93.26           O
ATOM   4563  HA  GLN A 300       6.169  -4.910  11.405  1.00 93.26           H
ATOM   4564  CB  GLN A 300       7.707  -5.782  12.628  1.00 93.26           C
ATOM   4565 1HB  GLN A 300       7.912  -6.754  13.076  1.00 93.26           H
ATOM   4566 2HB  GLN A 300       8.611  -5.478  12.100  1.00 93.26           H
ATOM   4567  CG  GLN A 300       7.384  -4.766  13.725  1.00 93.26           C
ATOM   4568 1HG  GLN A 300       6.920  -3.884  13.284  1.00 93.26           H
ATOM   4569 2HG  GLN A 300       6.661  -5.193  14.420  1.00 93.26           H
ATOM   4570  CD  GLN A 300       8.649  -4.357  14.483  1.00 93.26           C
ATOM   4571  OE1 GLN A 300       9.750  -4.789  14.184  1.00 93.26           O
ATOM   4572  NE2 GLN A 300       8.431  -3.504  15.479  1.00 93.26           N
ATOM   4573 1HE2 GLN A 300       7.502  -3.188  15.673  1.00 93.26           H
ATOM   4574 2HE2 GLN A 300       9.196  -3.177  16.035  1.00 93.26           H
ATOM   4575  HN  GLN A 300       5.605  -7.002  13.136  1.00 93.26           H
ATOM   4576  N   VAL A 301       7.074  -7.923  10.428  1.00 94.53           N
ATOM   4577  CA  VAL A 301       7.557  -8.711   9.306  1.00 94.53           C
ATOM   4578  C   VAL A 301       6.614  -8.526   8.116  1.00 94.53           C
ATOM   4579  O   VAL A 301       7.056  -8.208   7.013  1.00 94.53           O
ATOM   4580  HA  VAL A 301       8.542  -8.330   9.036  1.00 94.53           H
ATOM   4581  CB  VAL A 301       7.713 -10.174   9.724  1.00 94.53           C
ATOM   4582  HB  VAL A 301       6.760 -10.510  10.132  1.00 94.53           H
ATOM   4583  CG1 VAL A 301       8.044 -11.056   8.518  1.00 94.53           C
ATOM   4584 1HG1 VAL A 301       7.240 -10.986   7.785  1.00 94.53           H
ATOM   4585 2HG1 VAL A 301       8.978 -10.720   8.067  1.00 94.53           H
ATOM   4586 3HG1 VAL A 301       8.150 -12.091   8.843  1.00 94.53           H
ATOM   4587  CG2 VAL A 301       8.772 -10.322  10.818  1.00 94.53           C
ATOM   4588 1HG2 VAL A 301       9.731  -9.960  10.448  1.00 94.53           H
ATOM   4589 2HG2 VAL A 301       8.476  -9.739  11.691  1.00 94.53           H
ATOM   4590 3HG2 VAL A 301       8.863 -11.372  11.097  1.00 94.53           H
ATOM   4591  HN  VAL A 301       6.814  -8.452  11.235  1.00 94.53           H
ATOM   4592  N   THR A 302       5.332  -8.733   8.379  1.00 93.84           N
ATOM   4593  CA  THR A 302       4.336  -8.701   7.322  1.00 93.84           C
ATOM   4594  C   THR A 302       4.206  -7.286   6.755  1.00 93.84           C
ATOM   4595  O   THR A 302       3.971  -7.111   5.560  1.00 93.84           O
ATOM   4596  HA  THR A 302       4.677  -9.341   6.508  1.00 93.84           H
ATOM   4597  CB  THR A 302       3.026  -9.250   7.889  1.00 93.84           C
ATOM   4598  HB  THR A 302       2.239  -9.240   7.134  1.00 93.84           H
ATOM   4599  OG1 THR A 302       2.783  -8.448   9.042  1.00 93.84           O
ATOM   4600  HG1 THR A 302       3.176  -8.884   9.851  1.00 93.84           H
ATOM   4601  CG2 THR A 302       3.178 -10.667   8.447  1.00 93.84           C
ATOM   4602 1HG2 THR A 302       3.916 -10.665   9.249  1.00 93.84           H
ATOM   4603 2HG2 THR A 302       3.506 -11.337   7.653  1.00 93.84           H
ATOM   4604 3HG2 THR A 302       2.219 -11.009   8.837  1.00 93.84           H
ATOM   4605  HN  THR A 302       4.972  -8.920   9.293  1.00 93.84           H
ATOM   4606  N   GLN A 303       4.365  -6.311   7.639  1.00 92.76           N
ATOM   4607  CA  GLN A 303       4.328  -4.917   7.231  1.00 92.76           C
ATOM   4608  C   GLN A 303       5.453  -4.626   6.237  1.00 92.76           C
ATOM   4609  O   GLN A 303       5.249  -3.915   5.254  1.00 92.76           O
ATOM   4610  HA  GLN A 303       3.361  -4.783   6.746  1.00 92.76           H
ATOM   4611  CB  GLN A 303       4.413  -3.989   8.444  1.00 92.76           C
ATOM   4612 1HB  GLN A 303       3.560  -4.162   9.100  1.00 92.76           H
ATOM   4613 2HB  GLN A 303       5.310  -4.218   9.020  1.00 92.76           H
ATOM   4614  CG  GLN A 303       4.441  -2.522   8.010  1.00 92.76           C
ATOM   4615 1HG  GLN A 303       5.428  -2.272   7.620  1.00 92.76           H
ATOM   4616 2HG  GLN A 303       3.729  -2.365   7.200  1.00 92.76           H
ATOM   4617  CD  GLN A 303       4.101  -1.598   9.181  1.00 92.76           C
ATOM   4618  OE1 GLN A 303       4.809  -1.523  10.173  1.00 92.76           O
ATOM   4619  NE2 GLN A 303       2.981  -0.900   9.013  1.00 92.76           N
ATOM   4620 1HE2 GLN A 303       2.446  -1.008   8.175  1.00 92.76           H
ATOM   4621 2HE2 GLN A 303       2.675  -0.267   9.724  1.00 92.76           H
ATOM   4622  HN  GLN A 303       4.516  -6.462   8.616  1.00 92.76           H
ATOM   4623  N   THR A 304       6.617  -5.189   6.527  1.00 92.71           N
ATOM   4624  CA  THR A 304       7.790  -4.949   5.704  1.00 92.71           C
ATOM   4625  C   THR A 304       7.597  -5.551   4.311  1.00 92.71           C
ATOM   4626  O   THR A 304       8.010  -4.962   3.313  1.00 92.71           O
ATOM   4627  HA  THR A 304       7.905  -3.873   5.574  1.00 92.71           H
ATOM   4628  CB  THR A 304       9.008  -5.507   6.443  1.00 92.71           C
ATOM   4629  HB  THR A 304       8.950  -6.592   6.525  1.00 92.71           H
ATOM   4630  OG1 THR A 304       9.020  -4.797   7.678  1.00 92.71           O
ATOM   4631  HG1 THR A 304       8.592  -5.348   8.394  1.00 92.71           H
ATOM   4632  CG2 THR A 304      10.328  -5.116   5.776  1.00 92.71           C
ATOM   4633 1HG2 THR A 304      10.417  -4.030   5.754  1.00 92.71           H
ATOM   4634 2HG2 THR A 304      10.348  -5.502   4.757  1.00 92.71           H
ATOM   4635 3HG2 THR A 304      11.160  -5.538   6.340  1.00 92.71           H
ATOM   4636  HN  THR A 304       6.765  -5.799   7.306  1.00 92.71           H
ATOM   4637  N   ILE A 305       6.969  -6.718   4.287  1.00 93.24           N
ATOM   4638  CA  ILE A 305       6.659  -7.375   3.029  1.00 93.24           C
ATOM   4639  C   ILE A 305       5.712  -6.490   2.216  1.00 93.24           C
ATOM   4640  O   ILE A 305       5.863  -6.365   1.001  1.00 93.24           O
ATOM   4641  HA  ILE A 305       7.592  -7.481   2.477  1.00 93.24           H
ATOM   4642  CB  ILE A 305       6.119  -8.785   3.280  1.00 93.24           C
ATOM   4643  HB  ILE A 305       5.298  -8.714   3.994  1.00 93.24           H
ATOM   4644  CG1 ILE A 305       7.190  -9.678   3.909  1.00 93.24           C
ATOM   4645 1HG1 ILE A 305       7.955  -9.910   3.169  1.00 93.24           H
ATOM   4646 2HG1 ILE A 305       7.683  -9.143   4.721  1.00 93.24           H
ATOM   4647  CG2 ILE A 305       5.550  -9.390   1.995  1.00 93.24           C
ATOM   4648 1HG2 ILE A 305       4.736  -8.765   1.628  1.00 93.24           H
ATOM   4649 2HG2 ILE A 305       6.334  -9.446   1.241  1.00 93.24           H
ATOM   4650 3HG2 ILE A 305       5.173 -10.392   2.202  1.00 93.24           H
ATOM   4651  CD1 ILE A 305       6.578 -10.975   4.443  1.00 93.24           C
ATOM   4652 1HD1 ILE A 305       5.830 -10.739   5.200  1.00 93.24           H
ATOM   4653 2HD1 ILE A 305       6.107 -11.518   3.624  1.00 93.24           H
ATOM   4654 3HD1 ILE A 305       7.361 -11.591   4.885  1.00 93.24           H
ATOM   4655  HN  ILE A 305       6.674  -7.211   5.105  1.00 93.24           H
ATOM   4656  N   ALA A 306       4.757  -5.898   2.918  1.00 91.70           N
ATOM   4657  CA  ALA A 306       3.748  -5.080   2.267  1.00 91.70           C
ATOM   4658  C   ALA A 306       4.421  -3.872   1.612  1.00 91.70           C
ATOM   4659  O   ALA A 306       4.017  -3.442   0.533  1.00 91.70           O
ATOM   4660  HA  ALA A 306       3.277  -5.686   1.494  1.00 91.70           H
ATOM   4661  CB  ALA A 306       2.685  -4.671   3.290  1.00 91.70           C
ATOM   4662 1HB  ALA A 306       2.217  -5.564   3.704  1.00 91.70           H
ATOM   4663 2HB  ALA A 306       3.153  -4.101   4.092  1.00 91.70           H
ATOM   4664 3HB  ALA A 306       1.928  -4.057   2.801  1.00 91.70           H
ATOM   4665  HN  ALA A 306       4.667  -5.970   3.911  1.00 91.70           H
ATOM   4666  N   PHE A 307       5.436  -3.360   2.292  1.00 91.45           N
ATOM   4667  CA  PHE A 307       6.130  -2.173   1.820  1.00 91.45           C
ATOM   4668  C   PHE A 307       6.993  -2.493   0.598  1.00 91.45           C
ATOM   4669  O   PHE A 307       7.136  -1.663  -0.299  1.00 91.45           O
ATOM   4670  HA  PHE A 307       5.370  -1.442   1.545  1.00 91.45           H
ATOM   4671  CB  PHE A 307       7.036  -1.702   2.959  1.00 91.45           C
ATOM   4672 1HB  PHE A 307       7.596  -2.555   3.341  1.00 91.45           H
ATOM   4673 2HB  PHE A 307       7.763  -0.994   2.563  1.00 91.45           H
ATOM   4674  CG  PHE A 307       6.285  -1.043   4.119  1.00 91.45           C
ATOM   4675  CD1 PHE A 307       4.925  -1.035   4.131  1.00 91.45           C
ATOM   4676  HD1 PHE A 307       4.370  -1.498   3.316  1.00 91.45           H
ATOM   4677  CD2 PHE A 307       6.978  -0.465   5.137  1.00 91.45           C
ATOM   4678  HD2 PHE A 307       8.068  -0.471   5.126  1.00 91.45           H
ATOM   4679  CE1 PHE A 307       4.229  -0.424   5.207  1.00 91.45           C
ATOM   4680  HE1 PHE A 307       3.139  -0.418   5.217  1.00 91.45           H
ATOM   4681  CE2 PHE A 307       6.281   0.146   6.212  1.00 91.45           C
ATOM   4682  HE2 PHE A 307       6.836   0.609   7.028  1.00 91.45           H
ATOM   4683  CZ  PHE A 307       4.921   0.154   6.225  1.00 91.45           C
ATOM   4684  HZ  PHE A 307       4.387   0.623   7.051  1.00 91.45           H
ATOM   4685  HN  PHE A 307       5.785  -3.740   3.148  1.00 91.45           H
ATOM   4686  N   PHE A 308       7.545  -3.697   0.601  1.00 92.01           N
ATOM   4687  CA  PHE A 308       8.429  -4.118  -0.472  1.00 92.01           C
ATOM   4688  C   PHE A 308       7.701  -4.109  -1.818  1.00 92.01           C
ATOM   4689  O   PHE A 308       8.332  -4.017  -2.869  1.00 92.01           O
ATOM   4690  HA  PHE A 308       9.258  -3.411  -0.505  1.00 92.01           H
ATOM   4691  CB  PHE A 308       8.870  -5.548  -0.154  1.00 92.01           C
ATOM   4692 1HB  PHE A 308       9.204  -5.593   0.882  1.00 92.01           H
ATOM   4693 2HB  PHE A 308       8.008  -6.211  -0.239  1.00 92.01           H
ATOM   4694  CG  PHE A 308       9.987  -6.071  -1.059  1.00 92.01           C
ATOM   4695  CD1 PHE A 308       9.693  -6.913  -2.086  1.00 92.01           C
ATOM   4696  HD1 PHE A 308       8.661  -7.214  -2.265  1.00 92.01           H
ATOM   4697  CD2 PHE A 308      11.275  -5.695  -0.835  1.00 92.01           C
ATOM   4698  HD2 PHE A 308      11.511  -5.021  -0.012  1.00 92.01           H
ATOM   4699  CE1 PHE A 308      10.731  -7.398  -2.925  1.00 92.01           C
ATOM   4700  HE1 PHE A 308      10.495  -8.072  -3.749  1.00 92.01           H
ATOM   4701  CE2 PHE A 308      12.312  -6.180  -1.675  1.00 92.01           C
ATOM   4702  HE2 PHE A 308      13.344  -5.878  -1.496  1.00 92.01           H
ATOM   4703  CZ  PHE A 308      12.018  -7.021  -2.702  1.00 92.01           C
ATOM   4704  HZ  PHE A 308      12.815  -7.394  -3.346  1.00 92.01           H
ATOM   4705  HN  PHE A 308       7.398  -4.378   1.319  1.00 92.01           H
ATOM   4706  N   HIS A 309       6.381  -4.205  -1.741  1.00 90.25           N
ATOM   4707  CA  HIS A 309       5.563  -4.248  -2.941  1.00 90.25           C
ATOM   4708  C   HIS A 309       5.807  -2.987  -3.773  1.00 90.25           C
ATOM   4709  O   HIS A 309       5.815  -3.043  -5.002  1.00 90.25           O
ATOM   4710  HA  HIS A 309       5.888  -5.118  -3.511  1.00 90.25           H
ATOM   4711  CB  HIS A 309       4.088  -4.447  -2.585  1.00 90.25           C
ATOM   4712 1HB  HIS A 309       3.988  -5.356  -1.992  1.00 90.25           H
ATOM   4713 2HB  HIS A 309       3.761  -3.619  -1.957  1.00 90.25           H
ATOM   4714  CG  HIS A 309       3.175  -4.542  -3.784  1.00 90.25           C
ATOM   4715  ND1 HIS A 309       2.586  -3.434  -4.368  1.00 90.25           N
ATOM   4716  HD1 HIS A 309       2.698  -2.486  -4.069  1.00 90.25           H
ATOM   4717  CD2 HIS A 309       2.757  -5.624  -4.504  1.00 90.25           C
ATOM   4718  HD2 HIS A 309       3.035  -6.660  -4.314  1.00 90.25           H
ATOM   4719  CE1 HIS A 309       1.848  -3.842  -5.390  1.00 90.25           C
ATOM   4720  HE1 HIS A 309       1.259  -3.205  -6.050  1.00 90.25           H
ATOM   4721  NE2 HIS A 309       1.956  -5.199  -5.472  1.00 90.25           N
ATOM   4722  HN  HIS A 309       5.873  -4.254  -0.881  1.00 90.25           H
ATOM   4723  N   SER A 310       6.000  -1.881  -3.070  1.00 88.10           N
ATOM   4724  CA  SER A 310       6.027  -0.579  -3.716  1.00 88.10           C
ATOM   4725  C   SER A 310       7.264  -0.464  -4.609  1.00 88.10           C
ATOM   4726  O   SER A 310       7.342   0.425  -5.456  1.00 88.10           O
ATOM   4727  HA  SER A 310       5.118  -0.535  -4.315  1.00 88.10           H
ATOM   4728  CB  SER A 310       6.012   0.549  -2.683  1.00 88.10           C
ATOM   4729 1HB  SER A 310       6.816   0.393  -1.964  1.00 88.10           H
ATOM   4730 2HB  SER A 310       6.208   1.499  -3.180  1.00 88.10           H
ATOM   4731  OG  SER A 310       4.767   0.623  -1.992  1.00 88.10           O
ATOM   4732  HG  SER A 310       4.070   1.024  -2.587  1.00 88.10           H
ATOM   4733  HN  SER A 310       6.136  -1.864  -2.080  1.00 88.10           H
ATOM   4734  N   CYS A 311       8.200  -1.376  -4.389  1.00 90.65           N
ATOM   4735  CA  CYS A 311       9.417  -1.406  -5.184  1.00 90.65           C
ATOM   4736  C   CYS A 311       9.254  -2.469  -6.272  1.00 90.65           C
ATOM   4737  O   CYS A 311      10.061  -2.544  -7.197  1.00 90.65           O
ATOM   4738  HA  CYS A 311       9.528  -0.415  -5.624  1.00 90.65           H
ATOM   4739  CB  CYS A 311      10.652  -1.661  -4.317  1.00 90.65           C
ATOM   4740 1HB  CYS A 311      11.556  -1.445  -4.886  1.00 90.65           H
ATOM   4741 2HB  CYS A 311      10.648  -0.990  -3.458  1.00 90.65           H
ATOM   4742  SG  CYS A 311      10.670  -3.401  -3.751  1.00 90.65           S
ATOM   4743  HG  CYS A 311       9.670  -3.276  -2.883  1.00 90.65           H
ATOM   4744  HN  CYS A 311       8.137  -2.084  -3.686  1.00 90.65           H
ATOM   4745  N   LEU A 312       8.205  -3.265  -6.125  1.00 88.93           N
ATOM   4746  CA  LEU A 312       8.001  -4.404  -7.003  1.00 88.93           C
ATOM   4747  C   LEU A 312       7.264  -3.946  -8.263  1.00 88.93           C
ATOM   4748  O   LEU A 312       7.472  -4.497  -9.343  1.00 88.93           O
ATOM   4749  HA  LEU A 312       8.985  -4.773  -7.293  1.00 88.93           H
ATOM   4750  CB  LEU A 312       7.295  -5.537  -6.255  1.00 88.93           C
ATOM   4751 1HB  LEU A 312       6.442  -5.117  -5.721  1.00 88.93           H
ATOM   4752 2HB  LEU A 312       6.897  -6.238  -6.990  1.00 88.93           H
ATOM   4753  CG  LEU A 312       8.152  -6.318  -5.258  1.00 88.93           C
ATOM   4754  HG  LEU A 312       8.437  -5.644  -4.451  1.00 88.93           H
ATOM   4755  CD1 LEU A 312       7.355  -7.463  -4.629  1.00 88.93           C
ATOM   4756 1HD1 LEU A 312       6.490  -7.058  -4.104  1.00 88.93           H
ATOM   4757 2HD1 LEU A 312       7.020  -8.145  -5.411  1.00 88.93           H
ATOM   4758 3HD1 LEU A 312       7.988  -8.002  -3.924  1.00 88.93           H
ATOM   4759  CD2 LEU A 312       9.444  -6.811  -5.913  1.00 88.93           C
ATOM   4760 1HD2 LEU A 312       9.200  -7.464  -6.751  1.00 88.93           H
ATOM   4761 2HD2 LEU A 312      10.018  -5.957  -6.272  1.00 88.93           H
ATOM   4762 3HD2 LEU A 312      10.034  -7.363  -5.181  1.00 88.93           H
ATOM   4763  HN  LEU A 312       7.503  -3.141  -5.424  1.00 88.93           H
ATOM   4764  N   ASN A 313       6.418  -2.943  -8.084  1.00 80.74           N
ATOM   4765  CA  ASN A 313       5.523  -2.519  -9.148  1.00 80.74           C
ATOM   4766  C   ASN A 313       6.340  -2.226 -10.408  1.00 80.74           C
ATOM   4767  O   ASN A 313       6.058  -2.770 -11.475  1.00 80.74           O
ATOM   4768  HA  ASN A 313       4.828  -3.347  -9.284  1.00 80.74           H
ATOM   4769  CB  ASN A 313       4.775  -1.241  -8.762  1.00 80.74           C
ATOM   4770 1HB  ASN A 313       5.438  -0.583  -8.199  1.00 80.74           H
ATOM   4771 2HB  ASN A 313       4.481  -0.702  -9.662  1.00 80.74           H
ATOM   4772  CG  ASN A 313       3.536  -1.563  -7.925  1.00 80.74           C
ATOM   4773  OD1 ASN A 313       2.978  -2.647  -7.986  1.00 80.74           O
ATOM   4774  ND2 ASN A 313       3.137  -0.565  -7.142  1.00 80.74           N
ATOM   4775 1HD2 ASN A 313       3.640   0.300  -7.139  1.00 80.74           H
ATOM   4776 2HD2 ASN A 313       2.335  -0.678  -6.556  1.00 80.74           H
ATOM   4777  HN  ASN A 313       6.337  -2.425  -7.233  1.00 80.74           H
ATOM   4778  N   PRO A 314       7.362  -1.366 -10.310  1.00 78.97           N
ATOM   4779  CA  PRO A 314       8.173  -1.020 -11.480  1.00 78.97           C
ATOM   4780  C   PRO A 314       8.716  -2.251 -12.189  1.00 78.97           C
ATOM   4781  O   PRO A 314       8.691  -2.326 -13.416  1.00 78.97           O
ATOM   4782  HA  PRO A 314       7.560  -0.510 -12.223  1.00 78.97           H
ATOM   4783  CB  PRO A 314       9.296  -0.158 -10.901  1.00 78.97           C
ATOM   4784 1HB  PRO A 314      10.168  -0.757 -10.637  1.00 78.97           H
ATOM   4785 2HB  PRO A 314       9.632   0.595 -11.614  1.00 78.97           H
ATOM   4786  CG  PRO A 314       8.656   0.476  -9.671  1.00 78.97           C
ATOM   4787 1HG  PRO A 314       9.405   0.831  -8.963  1.00 78.97           H
ATOM   4788 2HG  PRO A 314       8.047   1.342  -9.933  1.00 78.97           H
ATOM   4789  CD  PRO A 314       7.821  -0.658  -9.101  1.00 78.97           C
ATOM   4790 1HD  PRO A 314       8.410  -1.310  -8.455  1.00 78.97           H
ATOM   4791 2HD  PRO A 314       6.990  -0.287  -8.500  1.00 78.97           H
ATOM   4792  N   VAL A 315       9.196  -3.192 -11.389  1.00 78.43           N
ATOM   4793  CA  VAL A 315       9.827  -4.383 -11.930  1.00 78.43           C
ATOM   4794  C   VAL A 315       8.817  -5.144 -12.792  1.00 78.43           C
ATOM   4795  O   VAL A 315       9.147  -5.599 -13.885  1.00 78.43           O
ATOM   4796  HA  VAL A 315      10.654  -4.060 -12.562  1.00 78.43           H
ATOM   4797  CB  VAL A 315      10.403  -5.232 -10.794  1.00 78.43           C
ATOM   4798  HB  VAL A 315       9.587  -5.481 -10.115  1.00 78.43           H
ATOM   4799  CG1 VAL A 315      10.985  -6.542 -11.330  1.00 78.43           C
ATOM   4800 1HG1 VAL A 315      10.201  -7.111 -11.829  1.00 78.43           H
ATOM   4801 2HG1 VAL A 315      11.782  -6.321 -12.040  1.00 78.43           H
ATOM   4802 3HG1 VAL A 315      11.388  -7.125 -10.502  1.00 78.43           H
ATOM   4803  CG2 VAL A 315      11.451  -4.449 -10.002  1.00 78.43           C
ATOM   4804 1HG2 VAL A 315      12.265  -4.156 -10.666  1.00 78.43           H
ATOM   4805 2HG2 VAL A 315      10.993  -3.557  -9.574  1.00 78.43           H
ATOM   4806 3HG2 VAL A 315      11.844  -5.075  -9.201  1.00 78.43           H
ATOM   4807  HN  VAL A 315       9.159  -3.149 -10.390  1.00 78.43           H
ATOM   4808  N   LEU A 316       7.606  -5.258 -12.266  1.00 78.06           N
ATOM   4809  CA  LEU A 316       6.575  -6.041 -12.925  1.00 78.06           C
ATOM   4810  C   LEU A 316       6.335  -5.481 -14.329  1.00 78.06           C
ATOM   4811  O   LEU A 316       6.136  -6.239 -15.277  1.00 78.06           O
ATOM   4812  HA  LEU A 316       6.948  -7.060 -13.019  1.00 78.06           H
ATOM   4813  CB  LEU A 316       5.312  -6.098 -12.062  1.00 78.06           C
ATOM   4814 1HB  LEU A 316       4.977  -5.078 -11.876  1.00 78.06           H
ATOM   4815 2HB  LEU A 316       4.527  -6.593 -12.635  1.00 78.06           H
ATOM   4816  CG  LEU A 316       5.452  -6.814 -10.717  1.00 78.06           C
ATOM   4817  HG  LEU A 316       6.257  -6.337 -10.158  1.00 78.06           H
ATOM   4818  CD1 LEU A 316       4.176  -6.669  -9.885  1.00 78.06           C
ATOM   4819 1HD1 LEU A 316       3.980  -5.613  -9.700  1.00 78.06           H
ATOM   4820 2HD1 LEU A 316       3.337  -7.105 -10.427  1.00 78.06           H
ATOM   4821 3HD1 LEU A 316       4.302  -7.187  -8.934  1.00 78.06           H
ATOM   4822  CD2 LEU A 316       5.845  -8.279 -10.914  1.00 78.06           C
ATOM   4823 1HD2 LEU A 316       5.079  -8.785 -11.501  1.00 78.06           H
ATOM   4824 2HD2 LEU A 316       6.799  -8.332 -11.438  1.00 78.06           H
ATOM   4825 3HD2 LEU A 316       5.937  -8.764  -9.942  1.00 78.06           H
ATOM   4826  HN  LEU A 316       7.326  -4.827 -11.408  1.00 78.06           H
ATOM   4827  N   TYR A 317       6.362  -4.160 -14.417  1.00 71.42           N
ATOM   4828  CA  TYR A 317       6.091  -3.488 -15.677  1.00 71.42           C
ATOM   4829  C   TYR A 317       7.258  -3.660 -16.652  1.00 71.42           C
ATOM   4830  O   TYR A 317       7.049  -3.836 -17.851  1.00 71.42           O
ATOM   4831  HA  TYR A 317       5.197  -3.935 -16.111  1.00 71.42           H
ATOM   4832  CB  TYR A 317       5.938  -2.004 -15.339  1.00 71.42           C
ATOM   4833 1HB  TYR A 317       6.873  -1.641 -14.911  1.00 71.42           H
ATOM   4834 2HB  TYR A 317       5.774  -1.447 -16.262  1.00 71.42           H
ATOM   4835  CG  TYR A 317       4.796  -1.701 -14.367  1.00 71.42           C
ATOM   4836  CD1 TYR A 317       3.665  -2.491 -14.365  1.00 71.42           C
ATOM   4837  HD1 TYR A 317       3.585  -3.330 -15.055  1.00 71.42           H
ATOM   4838  CD2 TYR A 317       4.898  -0.638 -13.493  1.00 71.42           C
ATOM   4839  HD2 TYR A 317       5.792  -0.014 -13.495  1.00 71.42           H
ATOM   4840  CE1 TYR A 317       2.590  -2.206 -13.450  1.00 71.42           C
ATOM   4841  HE1 TYR A 317       1.691  -2.822 -13.437  1.00 71.42           H
ATOM   4842  CE2 TYR A 317       3.823  -0.353 -12.578  1.00 71.42           C
ATOM   4843  HE2 TYR A 317       3.891   0.483 -11.882  1.00 71.42           H
ATOM   4844  CZ  TYR A 317       2.722  -1.151 -12.601  1.00 71.42           C
ATOM   4845  OH  TYR A 317       1.707  -0.883 -11.737  1.00 71.42           O
ATOM   4846  HH  TYR A 317       0.897  -1.414 -11.985  1.00 71.42           H
ATOM   4847  HN  TYR A 317       6.564  -3.552 -13.649  1.00 71.42           H
ATOM   4848  N   VAL A 318       8.461  -3.602 -16.100  1.00 67.55           N
ATOM   4849  CA  VAL A 318       9.662  -3.736 -16.908  1.00 67.55           C
ATOM   4850  C   VAL A 318       9.685  -5.123 -17.554  1.00 67.55           C
ATOM   4851  O   VAL A 318       9.833  -5.243 -18.769  1.00 67.55           O
ATOM   4852  HA  VAL A 318       9.614  -2.983 -17.695  1.00 67.55           H
ATOM   4853  CB  VAL A 318      10.900  -3.453 -16.056  1.00 67.55           C
ATOM   4854  HB  VAL A 318      10.878  -4.126 -15.198  1.00 67.55           H
ATOM   4855  CG1 VAL A 318      12.183  -3.735 -16.841  1.00 67.55           C
ATOM   4856 1HG1 VAL A 318      12.200  -4.782 -17.145  1.00 67.55           H
ATOM   4857 2HG1 VAL A 318      12.214  -3.099 -17.725  1.00 67.55           H
ATOM   4858 3HG1 VAL A 318      13.048  -3.526 -16.212  1.00 67.55           H
ATOM   4859  CG2 VAL A 318      10.886  -2.017 -15.527  1.00 67.55           C
ATOM   4860 1HG2 VAL A 318      10.872  -1.321 -16.366  1.00 67.55           H
ATOM   4861 2HG2 VAL A 318       9.997  -1.865 -14.914  1.00 67.55           H
ATOM   4862 3HG2 VAL A 318      11.777  -1.843 -14.924  1.00 67.55           H
ATOM   4863  HN  VAL A 318       8.623  -3.468 -15.123  1.00 67.55           H
ATOM   4864  N   PHE A 319       9.537  -6.135 -16.712  1.00 65.89           N
ATOM   4865  CA  PHE A 319       9.826  -7.499 -17.123  1.00 65.89           C
ATOM   4866  C   PHE A 319       8.625  -8.124 -17.835  1.00 65.89           C
ATOM   4867  O   PHE A 319       8.788  -9.002 -18.681  1.00 65.89           O
ATOM   4868  HA  PHE A 319      10.672  -7.457 -17.810  1.00 65.89           H
ATOM   4869  CB  PHE A 319      10.122  -8.296 -15.851  1.00 65.89           C
ATOM   4870 1HB  PHE A 319       9.388  -8.031 -15.090  1.00 65.89           H
ATOM   4871 2HB  PHE A 319       9.994  -9.357 -16.062  1.00 65.89           H
ATOM   4872  CG  PHE A 319      11.525  -8.068 -15.286  1.00 65.89           C
ATOM   4873  CD1 PHE A 319      12.599  -8.660 -15.874  1.00 65.89           C
ATOM   4874  HD1 PHE A 319      12.460  -9.296 -16.748  1.00 65.89           H
ATOM   4875  CD2 PHE A 319      11.699  -7.274 -14.195  1.00 65.89           C
ATOM   4876  HD2 PHE A 319      10.838  -6.800 -13.724  1.00 65.89           H
ATOM   4877  CE1 PHE A 319      13.902  -8.448 -15.350  1.00 65.89           C
ATOM   4878  HE1 PHE A 319      14.763  -8.923 -15.821  1.00 65.89           H
ATOM   4879  CE2 PHE A 319      13.001  -7.063 -13.671  1.00 65.89           C
ATOM   4880  HE2 PHE A 319      13.140  -6.427 -12.797  1.00 65.89           H
ATOM   4881  CZ  PHE A 319      14.075  -7.654 -14.259  1.00 65.89           C
ATOM   4882  HZ  PHE A 319      15.075  -7.492 -13.857  1.00 65.89           H
ATOM   4883  HN  PHE A 319       9.225  -6.036 -15.767  1.00 65.89           H
ATOM   4884  N   VAL A 320       7.445  -7.647 -17.466  1.00 68.20           N
ATOM   4885  CA  VAL A 320       6.212  -8.234 -17.962  1.00 68.20           C
ATOM   4886  C   VAL A 320       5.641  -7.349 -19.072  1.00 68.20           C
ATOM   4887  O   VAL A 320       4.922  -7.830 -19.947  1.00 68.20           O
ATOM   4888  HA  VAL A 320       6.458  -9.209 -18.383  1.00 68.20           H
ATOM   4889  CB  VAL A 320       5.233  -8.450 -16.807  1.00 68.20           C
ATOM   4890  HB  VAL A 320       4.652  -7.536 -16.684  1.00 68.20           H
ATOM   4891  CG1 VAL A 320       4.259  -9.588 -17.119  1.00 68.20           C
ATOM   4892 1HG1 VAL A 320       3.691  -9.344 -18.017  1.00 68.20           H
ATOM   4893 2HG1 VAL A 320       4.817 -10.510 -17.281  1.00 68.20           H
ATOM   4894 3HG1 VAL A 320       3.575  -9.720 -16.281  1.00 68.20           H
ATOM   4895  CG2 VAL A 320       5.980  -8.711 -15.497  1.00 68.20           C
ATOM   4896 1HG2 VAL A 320       6.598  -9.602 -15.603  1.00 68.20           H
ATOM   4897 2HG2 VAL A 320       6.613  -7.855 -15.263  1.00 68.20           H
ATOM   4898 3HG2 VAL A 320       5.260  -8.861 -14.692  1.00 68.20           H
ATOM   4899  HN  VAL A 320       7.324  -6.875 -16.842  1.00 68.20           H
ATOM   4900  N   GLY A 321       5.982  -6.070 -19.000  1.00 70.39           N
ATOM   4901  CA  GLY A 321       5.475  -5.105 -19.960  1.00 70.39           C
ATOM   4902  C   GLY A 321       6.319  -5.105 -21.236  1.00 70.39           C
ATOM   4903  O   GLY A 321       7.382  -4.488 -21.280  1.00 70.39           O
ATOM   4904 1HA  GLY A 321       4.439  -5.340 -20.205  1.00 70.39           H
ATOM   4905 2HA  GLY A 321       5.479  -4.109 -19.516  1.00 70.39           H
ATOM   4906  HN  GLY A 321       6.592  -5.693 -18.303  1.00 70.39           H
ATOM   4907  N   GLU A 322       5.813  -5.803 -22.242  1.00 70.97           N
ATOM   4908  CA  GLU A 322       6.438  -5.785 -23.554  1.00 70.97           C
ATOM   4909  C   GLU A 322       6.530  -4.350 -24.078  1.00 70.97           C
ATOM   4910  O   GLU A 322       7.576  -3.933 -24.574  1.00 70.97           O
ATOM   4911  HA  GLU A 322       7.439  -6.189 -23.404  1.00 70.97           H
ATOM   4912  CB  GLU A 322       5.678  -6.679 -24.535  1.00 70.97           C
ATOM   4913 1HB  GLU A 322       4.615  -6.438 -24.504  1.00 70.97           H
ATOM   4914 2HB  GLU A 322       6.112  -6.584 -25.530  1.00 70.97           H
ATOM   4915  CG  GLU A 322       5.807  -8.153 -24.147  1.00 70.97           C
ATOM   4916 1HG  GLU A 322       6.839  -8.372 -23.873  1.00 70.97           H
ATOM   4917 2HG  GLU A 322       5.195  -8.356 -23.268  1.00 70.97           H
ATOM   4918  CD  GLU A 322       5.375  -9.063 -25.298  1.00 70.97           C
ATOM   4919  OE1 GLU A 322       6.181  -9.949 -25.655  1.00 70.97           O
ATOM   4920  OE2 GLU A 322       4.247  -8.853 -25.795  1.00 70.97           O
ATOM   4921  HN  GLU A 322       4.994  -6.372 -22.172  1.00 70.97           H
ATOM   4922  N   ARG A 323       5.422  -3.635 -23.950  1.00 71.35           N
ATOM   4923  CA  ARG A 323       5.360  -2.261 -24.420  1.00 71.35           C
ATOM   4924  C   ARG A 323       6.409  -1.407 -23.705  1.00 71.35           C
ATOM   4925  O   ARG A 323       7.092  -0.601 -24.334  1.00 71.35           O
ATOM   4926  HA  ARG A 323       5.567  -2.323 -25.488  1.00 71.35           H
ATOM   4927  CB  ARG A 323       3.973  -1.660 -24.181  1.00 71.35           C
ATOM   4928 1HB  ARG A 323       3.604  -1.966 -23.203  1.00 71.35           H
ATOM   4929 2HB  ARG A 323       4.042  -0.572 -24.170  1.00 71.35           H
ATOM   4930  CG  ARG A 323       2.989  -2.103 -25.266  1.00 71.35           C
ATOM   4931 1HG  ARG A 323       3.417  -1.912 -26.250  1.00 71.35           H
ATOM   4932 2HG  ARG A 323       2.823  -3.178 -25.193  1.00 71.35           H
ATOM   4933  CD  ARG A 323       1.656  -1.365 -25.131  1.00 71.35           C
ATOM   4934 1HD  ARG A 323       1.271  -1.474 -24.117  1.00 71.35           H
ATOM   4935 2HD  ARG A 323       1.802  -0.299 -25.303  1.00 71.35           H
ATOM   4936  NE  ARG A 323       0.679  -1.904 -26.103  1.00 71.35           N
ATOM   4937  HE  ARG A 323       0.983  -2.629 -26.721  1.00 71.35           H
ATOM   4938  CZ  ARG A 323      -0.589  -1.482 -26.206  1.00 71.35           C
ATOM   4939  NH1 ARG A 323      -1.051  -0.513 -25.404  1.00 71.35           N
ATOM   4940 1HH1 ARG A 323      -0.448  -0.100 -24.721  1.00 71.35           H
ATOM   4941 2HH1 ARG A 323      -1.998  -0.204 -25.488  1.00 71.35           H
ATOM   4942  NH2 ARG A 323      -1.388  -2.043 -27.125  1.00 71.35           N
ATOM   4943 1HH2 ARG A 323      -2.336  -1.739 -27.215  1.00 71.35           H
ATOM   4944 2HH2 ARG A 323      -1.035  -2.766 -27.719  1.00 71.35           H
ATOM   4945  HN  ARG A 323       4.580  -3.978 -23.535  1.00 71.35           H
ATOM   4946  N   PHE A 324       6.503  -1.614 -22.399  1.00 72.44           N
ATOM   4947  CA  PHE A 324       7.390  -0.809 -21.577  1.00 72.44           C
ATOM   4948  C   PHE A 324       8.846  -0.972 -22.019  1.00 72.44           C
ATOM   4949  O   PHE A 324       9.595   0.003 -22.072  1.00 72.44           O
ATOM   4950  HA  PHE A 324       7.089   0.232 -21.699  1.00 72.44           H
ATOM   4951  CB  PHE A 324       7.247  -1.313 -20.139  1.00 72.44           C
ATOM   4952 1HB  PHE A 324       6.188  -1.426 -19.908  1.00 72.44           H
ATOM   4953 2HB  PHE A 324       7.697  -2.303 -20.065  1.00 72.44           H
ATOM   4954  CG  PHE A 324       7.887  -0.399 -19.092  1.00 72.44           C
ATOM   4955  CD1 PHE A 324       9.207  -0.531 -18.790  1.00 72.44           C
ATOM   4956  HD1 PHE A 324       9.808  -1.288 -19.293  1.00 72.44           H
ATOM   4957  CD2 PHE A 324       7.137   0.546 -18.465  1.00 72.44           C
ATOM   4958  HD2 PHE A 324       6.080   0.652 -18.707  1.00 72.44           H
ATOM   4959  CE1 PHE A 324       9.801   0.318 -17.818  1.00 72.44           C
ATOM   4960  HE1 PHE A 324      10.858   0.211 -17.576  1.00 72.44           H
ATOM   4961  CE2 PHE A 324       7.731   1.395 -17.493  1.00 72.44           C
ATOM   4962  HE2 PHE A 324       7.130   2.152 -16.990  1.00 72.44           H
ATOM   4963  CZ  PHE A 324       9.050   1.262 -17.191  1.00 72.44           C
ATOM   4964  HZ  PHE A 324       9.506   1.914 -16.445  1.00 72.44           H
ATOM   4965  HN  PHE A 324       5.988  -2.314 -21.905  1.00 72.44           H
ATOM   4966  N   ARG A 325       9.203  -2.210 -22.325  1.00 72.03           N
ATOM   4967  CA  ARG A 325      10.543  -2.506 -22.803  1.00 72.03           C
ATOM   4968  C   ARG A 325      10.856  -1.679 -24.051  1.00 72.03           C
ATOM   4969  O   ARG A 325      11.937  -1.103 -24.163  1.00 72.03           O
ATOM   4970  HA  ARG A 325      11.200  -2.234 -21.977  1.00 72.03           H
ATOM   4971  CB  ARG A 325      10.694  -3.993 -23.133  1.00 72.03           C
ATOM   4972 1HB  ARG A 325       9.906  -4.298 -23.822  1.00 72.03           H
ATOM   4973 2HB  ARG A 325      11.644  -4.161 -23.641  1.00 72.03           H
ATOM   4974  CG  ARG A 325      10.628  -4.846 -21.865  1.00 72.03           C
ATOM   4975 1HG  ARG A 325      11.337  -4.465 -21.129  1.00 72.03           H
ATOM   4976 2HG  ARG A 325       9.636  -4.769 -21.421  1.00 72.03           H
ATOM   4977  CD  ARG A 325      10.943  -6.311 -22.173  1.00 72.03           C
ATOM   4978 1HD  ARG A 325      10.327  -6.657 -23.003  1.00 72.03           H
ATOM   4979 2HD  ARG A 325      11.983  -6.410 -22.485  1.00 72.03           H
ATOM   4980  NE  ARG A 325      10.693  -7.145 -20.976  1.00 72.03           N
ATOM   4981  HE  ARG A 325      10.298  -6.703 -20.171  1.00 72.03           H
ATOM   4982  CZ  ARG A 325      10.964  -8.455 -20.903  1.00 72.03           C
ATOM   4983  NH1 ARG A 325      11.495  -9.099 -21.952  1.00 72.03           N
ATOM   4984 1HH1 ARG A 325      11.692  -8.602 -22.797  1.00 72.03           H
ATOM   4985 2HH1 ARG A 325      11.695 -10.077 -21.889  1.00 72.03           H
ATOM   4986  NH2 ARG A 325      10.696  -9.112 -19.767  1.00 72.03           N
ATOM   4987 1HH2 ARG A 325      10.893 -10.090 -19.696  1.00 72.03           H
ATOM   4988 2HH2 ARG A 325      10.300  -8.624 -18.989  1.00 72.03           H
ATOM   4989  HN  ARG A 325       8.596  -3.002 -22.251  1.00 72.03           H
ATOM   4990  N   ARG A 326       9.891  -1.646 -24.958  1.00 74.74           N
ATOM   4991  CA  ARG A 326      10.052  -0.902 -26.195  1.00 74.74           C
ATOM   4992  C   ARG A 326      10.210   0.591 -25.900  1.00 74.74           C
ATOM   4993  O   ARG A 326      11.064   1.256 -26.484  1.00 74.74           O
ATOM   4994  HA  ARG A 326      10.954  -1.309 -26.650  1.00 74.74           H
ATOM   4995  CB  ARG A 326       8.851  -1.107 -27.121  1.00 74.74           C
ATOM   4996 1HB  ARG A 326       7.930  -0.885 -26.583  1.00 74.74           H
ATOM   4997 2HB  ARG A 326       8.908  -0.409 -27.957  1.00 74.74           H
ATOM   4998  CG  ARG A 326       8.806  -2.542 -27.651  1.00 74.74           C
ATOM   4999 1HG  ARG A 326       9.724  -2.761 -28.197  1.00 74.74           H
ATOM   5000 2HG  ARG A 326       8.759  -3.240 -26.815  1.00 74.74           H
ATOM   5001  CD  ARG A 326       7.598  -2.751 -28.566  1.00 74.74           C
ATOM   5002 1HD  ARG A 326       6.700  -2.353 -28.094  1.00 74.74           H
ATOM   5003 2HD  ARG A 326       7.739  -2.202 -29.498  1.00 74.74           H
ATOM   5004  NE  ARG A 326       7.423  -4.192 -28.851  1.00 74.74           N
ATOM   5005  HE  ARG A 326       7.641  -4.844 -28.124  1.00 74.74           H
ATOM   5006  CZ  ARG A 326       6.989  -4.680 -30.022  1.00 74.74           C
ATOM   5007  NH1 ARG A 326       6.681  -3.853 -31.030  1.00 74.74           N
ATOM   5008 1HH1 ARG A 326       6.775  -2.864 -30.913  1.00 74.74           H
ATOM   5009 2HH1 ARG A 326       6.358  -4.224 -31.901  1.00 74.74           H
ATOM   5010  NH2 ARG A 326       6.867  -6.006 -30.168  1.00 74.74           N
ATOM   5011 1HH2 ARG A 326       6.545  -6.386 -31.035  1.00 74.74           H
ATOM   5012 2HH2 ARG A 326       7.099  -6.616 -29.411  1.00 74.74           H
ATOM   5013  HN  ARG A 326       9.014  -2.116 -24.858  1.00 74.74           H
ATOM   5014  N   ASP A 327       9.373   1.074 -24.993  1.00 75.11           N
ATOM   5015  CA  ASP A 327       9.352   2.491 -24.673  1.00 75.11           C
ATOM   5016  C   ASP A 327      10.654   2.868 -23.962  1.00 75.11           C
ATOM   5017  O   ASP A 327      11.192   3.953 -24.178  1.00 75.11           O
ATOM   5018  HA  ASP A 327       9.238   3.000 -25.630  1.00 75.11           H
ATOM   5019  CB  ASP A 327       8.189   2.828 -23.738  1.00 75.11           C
ATOM   5020 1HB  ASP A 327       8.337   2.338 -22.776  1.00 75.11           H
ATOM   5021 2HB  ASP A 327       8.169   3.902 -23.549  1.00 75.11           H
ATOM   5022  CG  ASP A 327       6.855   2.386 -24.342  1.00 75.11           C
ATOM   5023  OD1 ASP A 327       6.705   2.554 -25.571  1.00 75.11           O
ATOM   5024  OD2 ASP A 327       6.015   1.889 -23.561  1.00 75.11           O
ATOM   5025  HN  ASP A 327       8.718   0.516 -24.483  1.00 75.11           H
ATOM   5026  N   LEU A 328      11.123   1.950 -23.129  1.00 73.17           N
ATOM   5027  CA  LEU A 328      12.362   2.164 -22.401  1.00 73.17           C
ATOM   5028  C   LEU A 328      13.515   2.305 -23.396  1.00 73.17           C
ATOM   5029  O   LEU A 328      14.315   3.234 -23.297  1.00 73.17           O
ATOM   5030  HA  LEU A 328      12.262   3.101 -21.853  1.00 73.17           H
ATOM   5031  CB  LEU A 328      12.574   1.056 -21.367  1.00 73.17           C
ATOM   5032 1HB  LEU A 328      11.740   1.077 -20.665  1.00 73.17           H
ATOM   5033 2HB  LEU A 328      12.534   0.095 -21.881  1.00 73.17           H
ATOM   5034  CG  LEU A 328      13.878   1.123 -20.570  1.00 73.17           C
ATOM   5035  HG  LEU A 328      14.707   1.183 -21.275  1.00 73.17           H
ATOM   5036  CD1 LEU A 328      13.927   2.385 -19.705  1.00 73.17           C
ATOM   5037 1HD1 LEU A 328      13.862   3.266 -20.344  1.00 73.17           H
ATOM   5038 2HD1 LEU A 328      13.090   2.380 -19.007  1.00 73.17           H
ATOM   5039 3HD1 LEU A 328      14.864   2.408 -19.149  1.00 73.17           H
ATOM   5040  CD2 LEU A 328      14.080  -0.147 -19.742  1.00 73.17           C
ATOM   5041 1HD2 LEU A 328      13.250  -0.263 -19.045  1.00 73.17           H
ATOM   5042 2HD2 LEU A 328      14.121  -1.011 -20.405  1.00 73.17           H
ATOM   5043 3HD2 LEU A 328      15.014  -0.073 -19.184  1.00 73.17           H
ATOM   5044  HN  LEU A 328      10.672   1.076 -22.949  1.00 73.17           H
ATOM   5045  N   VAL A 329      13.564   1.370 -24.333  1.00 75.13           N
ATOM   5046  CA  VAL A 329      14.630   1.355 -25.321  1.00 75.13           C
ATOM   5047  C   VAL A 329      14.547   2.622 -26.174  1.00 75.13           C
ATOM   5048  O   VAL A 329      15.571   3.209 -26.521  1.00 75.13           O
ATOM   5049  HA  VAL A 329      15.578   1.356 -24.782  1.00 75.13           H
ATOM   5050  CB  VAL A 329      14.557   0.070 -26.149  1.00 75.13           C
ATOM   5051  HB  VAL A 329      13.542  -0.023 -26.535  1.00 75.13           H
ATOM   5052  CG1 VAL A 329      15.510   0.135 -27.344  1.00 75.13           C
ATOM   5053 1HG1 VAL A 329      15.239   0.977 -27.981  1.00 75.13           H
ATOM   5054 2HG1 VAL A 329      16.532   0.263 -26.988  1.00 75.13           H
ATOM   5055 3HG1 VAL A 329      15.439  -0.791 -27.916  1.00 75.13           H
ATOM   5056  CG2 VAL A 329      14.845  -1.158 -25.283  1.00 75.13           C
ATOM   5057 1HG2 VAL A 329      15.844  -1.074 -24.855  1.00 75.13           H
ATOM   5058 2HG2 VAL A 329      14.110  -1.217 -24.481  1.00 75.13           H
ATOM   5059 3HG2 VAL A 329      14.787  -2.057 -25.897  1.00 75.13           H
ATOM   5060  HN  VAL A 329      12.894   0.633 -24.423  1.00 75.13           H
ATOM   5061  N   LYS A 330      13.318   3.007 -26.486  1.00 74.58           N
[truncated: 117,320 more chars]
