# Supplementary material for: Noncanonical roles of chemokine regions in CCR9 activation revealed by structural modeling and mutational mapping
Source: Nat Commun. 2025 Aug 18;16:7695. doi: 10.1038/s41467-025-62321-9 (PMC12361432; doi:10.1038/s41467-025-62321-9)
Supplement: Supplementary file 4 — Supplementary Data 2 [file 41467_2025_62321_MOESM4_ESM.zip › CCR9_CCL25_rnk213.pdb]

SSBOND   1 CYS A   38    CYS A  289 
SSBOND   2 CYS A  119    CYS A  198 
SSBOND   3 CYS B    7    CYS B   35 
SSBOND   4 CYS B    8    CYS B   52 
ATOM      1  N   GLU A  20      -4.000  -4.081  61.129  1.00 50.08           N
ATOM      2  CA  GLU A  20      -4.149  -3.642  59.752  1.00 50.08           C
ATOM      3  C   GLU A  20      -2.846  -3.863  58.981  1.00 50.08           C
ATOM      4  O   GLU A  20      -2.866  -4.059  57.767  1.00 50.08           O
ATOM      5  HA  GLU A  20      -4.938  -4.265  59.333  1.00 50.08           H
ATOM      6  CB  GLU A  20      -4.581  -2.175  59.689  1.00 50.08           C
ATOM      7 1HB  GLU A  20      -4.395  -1.695  60.650  1.00 50.08           H
ATOM      8 2HB  GLU A  20      -4.080  -1.681  58.856  1.00 50.08           H
ATOM      9  CG  GLU A  20      -6.083  -2.057  59.420  1.00 50.08           C
ATOM     10 1HG  GLU A  20      -6.399  -2.855  58.748  1.00 50.08           H
ATOM     11 2HG  GLU A  20      -6.634  -2.188  60.352  1.00 50.08           H
ATOM     12  CD  GLU A  20      -6.424  -0.699  58.805  1.00 50.08           C
ATOM     13  OE1 GLU A  20      -7.582  -0.554  58.357  1.00 50.08           O
ATOM     14  OE2 GLU A  20      -5.520   0.164  58.797  1.00 50.08           O
ATOM     15  HN  GLU A  20      -3.094  -4.432  61.365  1.00 50.08           H
ATOM     16  N   SER A  21      -1.746  -3.825  59.718  1.00 55.72           N
ATOM     17  CA  SER A  21      -0.434  -3.974  59.111  1.00 55.72           C
ATOM     18  C   SER A  21      -0.251  -5.406  58.604  1.00 55.72           C
ATOM     19  O   SER A  21       0.262  -5.619  57.507  1.00 55.72           O
ATOM     20  HA  SER A  21      -0.418  -3.269  58.280  1.00 55.72           H
ATOM     21  CB  SER A  21       0.675  -3.617  60.103  1.00 55.72           C
ATOM     22 1HB  SER A  21       1.609  -3.463  59.563  1.00 55.72           H
ATOM     23 2HB  SER A  21       0.432  -2.675  60.595  1.00 55.72           H
ATOM     24  OG  SER A  21       0.859  -4.632  61.086  1.00 55.72           O
ATOM     25  HG  SER A  21       1.592  -4.371  61.714  1.00 55.72           H
ATOM     26  HN  SER A  21      -1.741  -3.695  60.709  1.00 55.72           H
ATOM     27  N   THR A  22      -0.682  -6.351  59.428  1.00 56.57           N
ATOM     28  CA  THR A  22      -0.427  -7.755  59.154  1.00 56.57           C
ATOM     29  C   THR A  22      -1.259  -8.225  57.959  1.00 56.57           C
ATOM     30  O   THR A  22      -0.723  -8.801  57.013  1.00 56.57           O
ATOM     31  HA  THR A  22       0.621  -7.867  58.878  1.00 56.57           H
ATOM     32  CB  THR A  22      -0.705  -8.544  60.435  1.00 56.57           C
ATOM     33  HB  THR A  22      -1.760  -8.805  60.511  1.00 56.57           H
ATOM     34  OG1 THR A  22      -0.202  -7.708  61.474  1.00 56.57           O
ATOM     35  HG1 THR A  22      -0.537  -8.026  62.361  1.00 56.57           H
ATOM     36  CG2 THR A  22       0.143  -9.814  60.536  1.00 56.57           C
ATOM     37 1HG2 THR A  22       1.200  -9.547  60.529  1.00 56.57           H
ATOM     38 2HG2 THR A  22      -0.074 -10.464  59.688  1.00 56.57           H
ATOM     39 3HG2 THR A  22      -0.093 -10.336  61.463  1.00 56.57           H
ATOM     40  HN  THR A  22      -1.195  -6.170  60.267  1.00 56.57           H
ATOM     41  N   SER A  23      -2.555  -7.962  58.040  1.00 59.53           N
ATOM     42  CA  SER A  23      -3.469  -8.372  56.988  1.00 59.53           C
ATOM     43  C   SER A  23      -3.102  -7.678  55.675  1.00 59.53           C
ATOM     44  O   SER A  23      -3.190  -8.279  54.606  1.00 59.53           O
ATOM     45  HA  SER A  23      -3.342  -9.451  56.899  1.00 59.53           H
ATOM     46  CB  SER A  23      -4.919  -8.060  57.366  1.00 59.53           C
ATOM     47 1HB  SER A  23      -5.578  -8.362  56.552  1.00 59.53           H
ATOM     48 2HB  SER A  23      -5.201  -8.649  58.239  1.00 59.53           H
ATOM     49  OG  SER A  23      -5.112  -6.676  57.645  1.00 59.53           O
ATOM     50  HG  SER A  23      -6.071  -6.503  57.868  1.00 59.53           H
ATOM     51  HN  SER A  23      -2.981  -7.479  58.806  1.00 59.53           H
ATOM     52  N   SER A  24      -2.697  -6.423  55.800  1.00 64.69           N
ATOM     53  CA  SER A  24      -2.314  -5.641  54.637  1.00 64.69           C
ATOM     54  C   SER A  24      -1.078  -6.256  53.977  1.00 64.69           C
ATOM     55  O   SER A  24      -0.871  -6.102  52.774  1.00 64.69           O
ATOM     56  HA  SER A  24      -3.170  -5.686  53.964  1.00 64.69           H
ATOM     57  CB  SER A  24      -2.042  -4.184  55.017  1.00 64.69           C
ATOM     58 1HB  SER A  24      -2.160  -3.551  54.138  1.00 64.69           H
ATOM     59 2HB  SER A  24      -2.781  -3.856  55.748  1.00 64.69           H
ATOM     60  OG  SER A  24      -0.734  -4.008  55.555  1.00 64.69           O
ATOM     61  HG  SER A  24      -0.597  -4.624  56.331  1.00 64.69           H
ATOM     62  HN  SER A  24      -2.629  -5.941  56.674  1.00 64.69           H
ATOM     63  N   MET A  25      -0.290  -6.941  54.792  1.00 66.16           N
ATOM     64  CA  MET A  25       0.912  -7.593  54.299  1.00 66.16           C
ATOM     65  C   MET A  25       0.572  -8.906  53.591  1.00 66.16           C
ATOM     66  O   MET A  25       1.140  -9.216  52.545  1.00 66.16           O
ATOM     67  HA  MET A  25       1.355  -6.894  53.590  1.00 66.16           H
ATOM     68  CB  MET A  25       1.857  -7.873  55.469  1.00 66.16           C
ATOM     69 1HB  MET A  25       1.829  -7.040  56.172  1.00 66.16           H
ATOM     70 2HB  MET A  25       1.520  -8.757  56.010  1.00 66.16           H
ATOM     71  CG  MET A  25       3.290  -8.085  54.978  1.00 66.16           C
ATOM     72 1HG  MET A  25       3.892  -8.531  55.769  1.00 66.16           H
ATOM     73 2HG  MET A  25       3.297  -8.782  54.140  1.00 66.16           H
ATOM     74  SD  MET A  25       4.000  -6.526  54.477  1.00 66.16           S
ATOM     75  CE  MET A  25       5.726  -6.977  54.416  1.00 66.16           C
ATOM     76 1HE  MET A  25       6.049  -7.315  55.401  1.00 66.16           H
ATOM     77 2HE  MET A  25       5.866  -7.780  53.692  1.00 66.16           H
ATOM     78 3HE  MET A  25       6.318  -6.112  54.117  1.00 66.16           H
ATOM     79  HN  MET A  25      -0.461  -7.054  55.771  1.00 66.16           H
ATOM     80  N   GLU A  26      -0.353  -9.642  54.190  1.00 67.66           N
ATOM     81  CA  GLU A  26      -0.795 -10.901  53.614  1.00 67.66           C
ATOM     82  C   GLU A  26      -1.489 -10.656  52.273  1.00 67.66           C
ATOM     83  O   GLU A  26      -1.236 -11.366  51.300  1.00 67.66           O
ATOM     84  HA  GLU A  26       0.113 -11.484  53.460  1.00 67.66           H
ATOM     85  CB  GLU A  26      -1.716 -11.651  54.579  1.00 67.66           C
ATOM     86 1HB  GLU A  26      -2.461 -10.966  54.982  1.00 67.66           H
ATOM     87 2HB  GLU A  26      -2.152 -12.514  54.075  1.00 67.66           H
ATOM     88  CG  GLU A  26      -0.930 -12.200  55.771  1.00 67.66           C
ATOM     89 1HG  GLU A  26      -0.144 -12.868  55.417  1.00 67.66           H
ATOM     90 2HG  GLU A  26      -0.440 -11.381  56.297  1.00 67.66           H
ATOM     91  CD  GLU A  26      -1.850 -12.953  56.734  1.00 67.66           C
ATOM     92  OE1 GLU A  26      -1.309 -13.753  57.528  1.00 67.66           O
ATOM     93  OE2 GLU A  26      -3.074 -12.711  56.655  1.00 67.66           O
ATOM     94  HN  GLU A  26      -0.796  -9.392  55.051  1.00 67.66           H
ATOM     95  N   ASP A  27      -2.350  -9.649  52.263  1.00 67.80           N
ATOM     96  CA  ASP A  27      -3.107  -9.324  51.066  1.00 67.80           C
ATOM     97  C   ASP A  27      -2.139  -9.074  49.908  1.00 67.80           C
ATOM     98  O   ASP A  27      -2.403  -9.475  48.776  1.00 67.80           O
ATOM     99  HA  ASP A  27      -3.752 -10.185  50.892  1.00 67.80           H
ATOM    100  CB  ASP A  27      -3.939  -8.056  51.269  1.00 67.80           C
ATOM    101 1HB  ASP A  27      -3.340  -7.300  51.776  1.00 67.80           H
ATOM    102 2HB  ASP A  27      -4.220  -7.642  50.301  1.00 67.80           H
ATOM    103  CG  ASP A  27      -5.197  -8.351  52.088  1.00 67.80           C
ATOM    104  OD1 ASP A  27      -5.539  -9.549  52.191  1.00 67.80           O
ATOM    105  OD2 ASP A  27      -5.789  -7.372  52.593  1.00 67.80           O
ATOM    106  HN  ASP A  27      -2.534  -9.063  53.052  1.00 67.80           H
ATOM    107  N   TYR A  28      -1.038  -8.411  50.232  1.00 70.53           N
ATOM    108  CA  TYR A  28      -0.040  -8.083  49.228  1.00 70.53           C
ATOM    109  C   TYR A  28       0.705  -9.336  48.765  1.00 70.53           C
ATOM    110  O   TYR A  28       1.065  -9.451  47.594  1.00 70.53           O
ATOM    111  HA  TYR A  28      -0.554  -7.639  48.375  1.00 70.53           H
ATOM    112  CB  TYR A  28       0.950  -7.138  49.911  1.00 70.53           C
ATOM    113 1HB  TYR A  28       0.405  -6.283  50.310  1.00 70.53           H
ATOM    114 2HB  TYR A  28       1.401  -7.653  50.760  1.00 70.53           H
ATOM    115  CG  TYR A  28       2.063  -6.631  48.991  1.00 70.53           C
ATOM    116  CD1 TYR A  28       3.271  -7.295  48.939  1.00 70.53           C
ATOM    117  HD1 TYR A  28       3.433  -8.181  49.553  1.00 70.53           H
ATOM    118  CD2 TYR A  28       1.857  -5.510  48.214  1.00 70.53           C
ATOM    119  HD2 TYR A  28       0.903  -4.985  48.255  1.00 70.53           H
ATOM    120  CE1 TYR A  28       4.318  -6.818  48.073  1.00 70.53           C
ATOM    121  HE1 TYR A  28       5.278  -7.333  48.023  1.00 70.53           H
ATOM    122  CE2 TYR A  28       2.905  -5.033  47.348  1.00 70.53           C
ATOM    123  HE2 TYR A  28       2.756  -4.148  46.728  1.00 70.53           H
ATOM    124  CZ  TYR A  28       4.083  -5.710  47.320  1.00 70.53           C
ATOM    125  OH  TYR A  28       5.072  -5.260  46.502  1.00 70.53           O
ATOM    126  HH  TYR A  28       4.830  -4.361  46.136  1.00 70.53           H
ATOM    127  HN  TYR A  28      -0.824  -8.101  51.158  1.00 70.53           H
ATOM    128  N   VAL A  29       0.914 -10.243  49.707  1.00 67.42           N
ATOM    129  CA  VAL A  29       1.691 -11.440  49.434  1.00 67.42           C
ATOM    130  C   VAL A  29       0.848 -12.414  48.609  1.00 67.42           C
ATOM    131  O   VAL A  29       1.370 -13.112  47.742  1.00 67.42           O
ATOM    132  HA  VAL A  29       2.559 -11.142  48.846  1.00 67.42           H
ATOM    133  CB  VAL A  29       2.194 -12.048  50.745  1.00 67.42           C
ATOM    134  HB  VAL A  29       1.335 -12.188  51.401  1.00 67.42           H
ATOM    135  CG1 VAL A  29       2.831 -13.418  50.506  1.00 67.42           C
ATOM    136 1HG1 VAL A  29       2.093 -14.091  50.070  1.00 67.42           H
ATOM    137 2HG1 VAL A  29       3.675 -13.312  49.824  1.00 67.42           H
ATOM    138 3HG1 VAL A  29       3.180 -13.827  51.454  1.00 67.42           H
ATOM    139  CG2 VAL A  29       3.172 -11.104  51.448  1.00 67.42           C
ATOM    140 1HG2 VAL A  29       4.027 -10.918  50.798  1.00 67.42           H
ATOM    141 2HG2 VAL A  29       2.672 -10.161  51.669  1.00 67.42           H
ATOM    142 3HG2 VAL A  29       3.514 -11.560  52.377  1.00 67.42           H
ATOM    143  HN  VAL A  29       0.563 -10.171  50.641  1.00 67.42           H
ATOM    144  N   ASN A  30      -0.443 -12.429  48.909  1.00 70.51           N
ATOM    145  CA  ASN A  30      -1.341 -13.397  48.302  1.00 70.51           C
ATOM    146  C   ASN A  30      -1.811 -12.869  46.945  1.00 70.51           C
ATOM    147  O   ASN A  30      -2.447 -13.593  46.180  1.00 70.51           O
ATOM    148  HA  ASN A  30      -0.757 -14.313  48.213  1.00 70.51           H
ATOM    149  CB  ASN A  30      -2.576 -13.626  49.174  1.00 70.51           C
ATOM    150 1HB  ASN A  30      -2.941 -12.670  49.551  1.00 70.51           H
ATOM    151 2HB  ASN A  30      -3.376 -14.057  48.572  1.00 70.51           H
ATOM    152  CG  ASN A  30      -2.256 -14.554  50.347  1.00 70.51           C
ATOM    153  OD1 ASN A  30      -1.293 -15.304  50.334  1.00 70.51           O
ATOM    154  ND2 ASN A  30      -3.113 -14.463  51.359  1.00 70.51           N
ATOM    155 1HD2 ASN A  30      -3.883 -13.827  51.307  1.00 70.51           H
ATOM    156 2HD2 ASN A  30      -2.988 -15.031  52.173  1.00 70.51           H
ATOM    157  HN  ASN A  30      -0.875 -11.797  49.552  1.00 70.51           H
ATOM    158  N   PHE A  31      -1.480 -11.612  46.688  1.00 76.58           N
ATOM    159  CA  PHE A  31      -1.839 -10.987  45.426  1.00 76.58           C
ATOM    160  C   PHE A  31      -1.111 -11.653  44.257  1.00 76.58           C
ATOM    161  O   PHE A  31       0.118 -11.695  44.229  1.00 76.58           O
ATOM    162  HA  PHE A  31      -2.915 -11.109  45.299  1.00 76.58           H
ATOM    163  CB  PHE A  31      -1.405  -9.522  45.514  1.00 76.58           C
ATOM    164 1HB  PHE A  31      -1.846  -9.076  46.405  1.00 76.58           H
ATOM    165 2HB  PHE A  31      -0.323  -9.481  45.639  1.00 76.58           H
ATOM    166  CG  PHE A  31      -1.795  -8.684  44.295  1.00 76.58           C
ATOM    167  CD1 PHE A  31      -0.884  -8.447  43.313  1.00 76.58           C
ATOM    168  HD1 PHE A  31       0.124  -8.854  43.395  1.00 76.58           H
ATOM    169  CD2 PHE A  31      -3.052  -8.176  44.192  1.00 76.58           C
ATOM    170  HD2 PHE A  31      -3.783  -8.366  44.979  1.00 76.58           H
ATOM    171  CE1 PHE A  31      -1.246  -7.669  42.182  1.00 76.58           C
ATOM    172  HE1 PHE A  31      -0.515  -7.478  41.395  1.00 76.58           H
ATOM    173  CE2 PHE A  31      -3.414  -7.398  43.061  1.00 76.58           C
ATOM    174  HE2 PHE A  31      -4.422  -6.991  42.979  1.00 76.58           H
ATOM    175  CZ  PHE A  31      -2.503  -7.161  42.080  1.00 76.58           C
ATOM    176  HZ  PHE A  31      -2.781  -6.564  41.211  1.00 76.58           H
ATOM    177  HN  PHE A  31      -0.977 -11.026  47.322  1.00 76.58           H
ATOM    178  N   ASN A  32      -1.900 -12.157  43.320  1.00 74.21           N
ATOM    179  CA  ASN A  32      -1.346 -12.786  42.133  1.00 74.21           C
ATOM    180  C   ASN A  32      -0.899 -11.703  41.149  1.00 74.21           C
ATOM    181  O   ASN A  32      -1.711 -11.174  40.391  1.00 74.21           O
ATOM    182  HA  ASN A  32      -0.514 -13.392  42.492  1.00 74.21           H
ATOM    183  CB  ASN A  32      -2.390 -13.659  41.433  1.00 74.21           C
ATOM    184 1HB  ASN A  32      -2.893 -14.288  42.167  1.00 74.21           H
ATOM    185 2HB  ASN A  32      -3.153 -13.026  40.979  1.00 74.21           H
ATOM    186  CG  ASN A  32      -1.741 -14.535  40.360  1.00 74.21           C
ATOM    187  OD1 ASN A  32      -0.570 -14.408  40.042  1.00 74.21           O
ATOM    188  ND2 ASN A  32      -2.566 -15.429  39.821  1.00 74.21           N
ATOM    189 1HD2 ASN A  32      -3.516 -15.481  40.126  1.00 74.21           H
ATOM    190 2HD2 ASN A  32      -2.235 -16.049  39.109  1.00 74.21           H
ATOM    191  HN  ASN A  32      -2.899 -12.141  43.362  1.00 74.21           H
ATOM    192  N   PHE A  33       0.391 -11.405  41.193  1.00 76.09           N
ATOM    193  CA  PHE A  33       0.980 -10.485  40.235  1.00 76.09           C
ATOM    194  C   PHE A  33       1.210 -11.170  38.886  1.00 76.09           C
ATOM    195  O   PHE A  33       2.345 -11.271  38.423  1.00 76.09           O
ATOM    196  HA  PHE A  33       0.279  -9.660  40.106  1.00 76.09           H
ATOM    197  CB  PHE A  33       2.329 -10.045  40.807  1.00 76.09           C
ATOM    198 1HB  PHE A  33       2.925 -10.931  41.026  1.00 76.09           H
ATOM    199 2HB  PHE A  33       2.867  -9.479  40.047  1.00 76.09           H
ATOM    200  CG  PHE A  33       2.220  -9.194  42.074  1.00 76.09           C
ATOM    201  CD1 PHE A  33       2.039  -7.850  41.976  1.00 76.09           C
ATOM    202  HD1 PHE A  33       1.972  -7.378  40.996  1.00 76.09           H
ATOM    203  CD2 PHE A  33       2.304  -9.782  43.297  1.00 76.09           C
ATOM    204  HD2 PHE A  33       2.449 -10.860  43.375  1.00 76.09           H
ATOM    205  CE1 PHE A  33       1.938  -7.060  43.152  1.00 76.09           C
ATOM    206  HE1 PHE A  33       1.794  -5.983  43.074  1.00 76.09           H
ATOM    207  CE2 PHE A  33       2.203  -8.993  44.473  1.00 76.09           C
ATOM    208  HE2 PHE A  33       2.270  -9.464  45.453  1.00 76.09           H
ATOM    209  CZ  PHE A  33       2.022  -7.648  44.376  1.00 76.09           C
ATOM    210  HZ  PHE A  33       1.945  -7.042  45.278  1.00 76.09           H
ATOM    211  HN  PHE A  33       1.029 -11.779  41.866  1.00 76.09           H
ATOM    212  N   THR A  34       0.115 -11.625  38.295  1.00 77.10           N
ATOM    213  CA  THR A  34       0.138 -12.058  36.908  1.00 77.10           C
ATOM    214  C   THR A  34       0.651 -10.933  36.006  1.00 77.10           C
ATOM    215  O   THR A  34       0.209  -9.791  36.121  1.00 77.10           O
ATOM    216  HA  THR A  34       0.842 -12.885  36.818  1.00 77.10           H
ATOM    217  CB  THR A  34      -1.266 -12.540  36.540  1.00 77.10           C
ATOM    218  HB  THR A  34      -1.955 -11.700  36.450  1.00 77.10           H
ATOM    219  OG1 THR A  34      -1.584 -13.490  37.553  1.00 77.10           O
ATOM    220  HG1 THR A  34      -0.817 -14.118  37.687  1.00 77.10           H
ATOM    221  CG2 THR A  34      -1.285 -13.355  35.245  1.00 77.10           C
ATOM    222 1HG2 THR A  34      -0.648 -14.233  35.360  1.00 77.10           H
ATOM    223 2HG2 THR A  34      -0.914 -12.742  34.424  1.00 77.10           H
ATOM    224 3HG2 THR A  34      -2.305 -13.673  35.030  1.00 77.10           H
ATOM    225  HN  THR A  34      -0.775 -11.699  38.746  1.00 77.10           H
ATOM    226  N   ASP A  35       1.575 -11.296  35.129  1.00 82.97           N
ATOM    227  CA  ASP A  35       2.311 -10.304  34.365  1.00 82.97           C
ATOM    228  C   ASP A  35       1.476  -9.873  33.158  1.00 82.97           C
ATOM    229  O   ASP A  35       1.750 -10.282  32.031  1.00 82.97           O
ATOM    230  HA  ASP A  35       2.494  -9.484  35.060  1.00 82.97           H
ATOM    231  CB  ASP A  35       3.632 -10.877  33.845  1.00 82.97           C
ATOM    232 1HB  ASP A  35       4.013 -11.616  34.550  1.00 82.97           H
ATOM    233 2HB  ASP A  35       3.461 -11.395  32.901  1.00 82.97           H
ATOM    234  CG  ASP A  35       4.669  -9.770  33.646  1.00 82.97           C
ATOM    235  OD1 ASP A  35       4.420  -8.660  34.163  1.00 82.97           O
ATOM    236  OD2 ASP A  35       5.688 -10.060  32.982  1.00 82.97           O
ATOM    237  HN  ASP A  35       1.823 -12.246  34.938  1.00 82.97           H
ATOM    238  N   PHE A  36       0.473  -9.053  33.435  1.00 90.84           N
ATOM    239  CA  PHE A  36      -0.382  -8.533  32.381  1.00 90.84           C
ATOM    240  C   PHE A  36       0.264  -7.327  31.697  1.00 90.84           C
ATOM    241  O   PHE A  36      -0.175  -6.906  30.628  1.00 90.84           O
ATOM    242  HA  PHE A  36      -0.520  -9.331  31.653  1.00 90.84           H
ATOM    243  CB  PHE A  36      -1.688  -8.089  33.043  1.00 90.84           C
ATOM    244 1HB  PHE A  36      -1.455  -7.427  33.877  1.00 90.84           H
ATOM    245 2HB  PHE A  36      -2.267  -7.506  32.326  1.00 90.84           H
ATOM    246  CG  PHE A  36      -2.551  -9.245  33.554  1.00 90.84           C
ATOM    247  CD1 PHE A  36      -2.691 -10.371  32.805  1.00 90.84           C
ATOM    248  HD1 PHE A  36      -2.189 -10.451  31.841  1.00 90.84           H
ATOM    249  CD2 PHE A  36      -3.178  -9.145  34.757  1.00 90.84           C
ATOM    250  HD2 PHE A  36      -3.065  -8.242  35.357  1.00 90.84           H
ATOM    251  CE1 PHE A  36      -3.492 -11.444  33.279  1.00 90.84           C
ATOM    252  HE1 PHE A  36      -3.604 -12.347  32.679  1.00 90.84           H
ATOM    253  CE2 PHE A  36      -3.978 -10.218  35.231  1.00 90.84           C
ATOM    254  HE2 PHE A  36      -4.481 -10.138  36.195  1.00 90.84           H
ATOM    255  CZ  PHE A  36      -4.118 -11.344  34.482  1.00 90.84           C
ATOM    256  HZ  PHE A  36      -4.733 -12.168  34.846  1.00 90.84           H
ATOM    257  HN  PHE A  36       0.241  -8.745  34.358  1.00 90.84           H
ATOM    258  N   TYR A  37       1.298  -6.805  32.341  1.00 92.07           N
ATOM    259  CA  TYR A  37       2.106  -5.759  31.736  1.00 92.07           C
ATOM    260  C   TYR A  37       3.222  -6.355  30.877  1.00 92.07           C
ATOM    261  O   TYR A  37       4.101  -7.047  31.388  1.00 92.07           O
ATOM    262  HA  TYR A  37       1.455  -5.154  31.105  1.00 92.07           H
ATOM    263  CB  TYR A  37       2.731  -4.984  32.898  1.00 92.07           C
ATOM    264 1HB  TYR A  37       1.937  -4.631  33.555  1.00 92.07           H
ATOM    265 2HB  TYR A  37       3.350  -5.665  33.484  1.00 92.07           H
ATOM    266  CG  TYR A  37       3.583  -3.790  32.463  1.00 92.07           C
ATOM    267  CD1 TYR A  37       4.925  -3.963  32.190  1.00 92.07           C
ATOM    268  HD1 TYR A  37       5.377  -4.950  32.284  1.00 92.07           H
ATOM    269  CD2 TYR A  37       3.010  -2.541  32.345  1.00 92.07           C
ATOM    270  HD2 TYR A  37       1.950  -2.404  32.561  1.00 92.07           H
ATOM    271  CE1 TYR A  37       5.727  -2.839  31.781  1.00 92.07           C
ATOM    272  HE1 TYR A  37       6.787  -2.962  31.562  1.00 92.07           H
ATOM    273  CE2 TYR A  37       3.812  -1.417  31.935  1.00 92.07           C
ATOM    274  HE2 TYR A  37       3.372  -0.424  31.838  1.00 92.07           H
ATOM    275  CZ  TYR A  37       5.131  -1.622  31.673  1.00 92.07           C
ATOM    276  OH  TYR A  37       5.888  -0.560  31.287  1.00 92.07           O
ATOM    277  HH  TYR A  37       6.579  -0.855  30.626  1.00 92.07           H
ATOM    278  HN  TYR A  37       1.586  -7.084  33.257  1.00 92.07           H
ATOM    279  N   CYS A  38       3.151  -6.065  29.586  1.00 91.65           N
ATOM    280  CA  CYS A  38       4.085  -6.643  28.636  1.00 91.65           C
ATOM    281  C   CYS A  38       5.109  -5.572  28.256  1.00 91.65           C
ATOM    282  O   CYS A  38       4.758  -4.558  27.653  1.00 91.65           O
ATOM    283  HA  CYS A  38       4.569  -7.479  29.142  1.00 91.65           H
ATOM    284  CB  CYS A  38       3.368  -7.208  27.408  1.00 91.65           C
ATOM    285 1HB  CYS A  38       2.553  -7.861  27.722  1.00 91.65           H
ATOM    286 2HB  CYS A  38       2.923  -6.397  26.832  1.00 91.65           H
ATOM    287  SG  CYS A  38       4.549  -8.140  26.367  1.00 91.65           S
ATOM    288  HN  CYS A  38       2.471  -5.448  29.188  1.00 91.65           H
ATOM    289  N   GLU A  39       6.355  -5.832  28.623  1.00 89.98           N
ATOM    290  CA  GLU A  39       7.464  -5.036  28.126  1.00 89.98           C
ATOM    291  C   GLU A  39       7.835  -5.470  26.706  1.00 89.98           C
ATOM    292  O   GLU A  39       8.168  -6.631  26.476  1.00 89.98           O
ATOM    293  HA  GLU A  39       7.101  -4.008  28.116  1.00 89.98           H
ATOM    294  CB  GLU A  39       8.671  -5.132  29.061  1.00 89.98           C
ATOM    295 1HB  GLU A  39       8.848  -6.174  29.327  1.00 89.98           H
ATOM    296 2HB  GLU A  39       9.533  -4.652  28.598  1.00 89.98           H
ATOM    297  CG  GLU A  39       8.412  -4.381  30.369  1.00 89.98           C
ATOM    298 1HG  GLU A  39       8.088  -3.364  30.151  1.00 89.98           H
ATOM    299 2HG  GLU A  39       7.601  -4.864  30.915  1.00 89.98           H
ATOM    300  CD  GLU A  39       9.669  -4.346  31.240  1.00 89.98           C
ATOM    301  OE1 GLU A  39       9.564  -3.820  32.369  1.00 89.98           O
ATOM    302  OE2 GLU A  39      10.708  -4.847  30.757  1.00 89.98           O
ATOM    303  HN  GLU A  39       6.611  -6.570  29.247  1.00 89.98           H
ATOM    304  N   LYS A  40       7.764  -4.513  25.792  1.00 89.76           N
ATOM    305  CA  LYS A  40       7.941  -4.812  24.381  1.00 89.76           C
ATOM    306  C   LYS A  40       9.395  -4.544  23.986  1.00 89.76           C
ATOM    307  O   LYS A  40       9.682  -4.242  22.829  1.00 89.76           O
ATOM    308  HA  LYS A  40       7.737  -5.874  24.244  1.00 89.76           H
ATOM    309  CB  LYS A  40       6.923  -4.043  23.538  1.00 89.76           C
ATOM    310 1HB  LYS A  40       7.043  -2.972  23.703  1.00 89.76           H
ATOM    311 2HB  LYS A  40       7.110  -4.224  22.480  1.00 89.76           H
ATOM    312  CG  LYS A  40       5.493  -4.461  23.888  1.00 89.76           C
ATOM    313 1HG  LYS A  40       5.339  -4.376  24.964  1.00 89.76           H
ATOM    314 2HG  LYS A  40       4.785  -3.784  23.410  1.00 89.76           H
ATOM    315  CD  LYS A  40       5.216  -5.897  23.439  1.00 89.76           C
ATOM    316 1HD  LYS A  40       5.526  -6.023  22.401  1.00 89.76           H
ATOM    317 2HD  LYS A  40       5.811  -6.589  24.035  1.00 89.76           H
ATOM    318  CE  LYS A  40       3.732  -6.239  23.579  1.00 89.76           C
ATOM    319 1HE  LYS A  40       3.505  -6.482  24.618  1.00 89.76           H
ATOM    320 2HE  LYS A  40       3.126  -5.372  23.315  1.00 89.76           H
ATOM    321  NZ  LYS A  40       3.378  -7.382  22.708  1.00 89.76           N
ATOM    322 1HZ  LYS A  40       2.394  -7.598  22.817  1.00 89.76           H
ATOM    323 2HZ  LYS A  40       3.567  -7.141  21.741  1.00 89.76           H
ATOM    324 3HZ  LYS A  40       3.933  -8.190  22.969  1.00 89.76           H
ATOM    325  HN  LYS A  40       7.589  -3.551  26.001  1.00 89.76           H
ATOM    326  N   ASN A  41      10.274  -4.664  24.970  1.00 88.13           N
ATOM    327  CA  ASN A  41      11.679  -4.361  24.760  1.00 88.13           C
ATOM    328  C   ASN A  41      12.225  -5.249  23.639  1.00 88.13           C
ATOM    329  O   ASN A  41      12.940  -4.774  22.759  1.00 88.13           O
ATOM    330  HA  ASN A  41      11.709  -3.302  24.504  1.00 88.13           H
ATOM    331  CB  ASN A  41      12.497  -4.637  26.023  1.00 88.13           C
ATOM    332 1HB  ASN A  41      12.176  -5.577  26.471  1.00 88.13           H
ATOM    333 2HB  ASN A  41      13.549  -4.752  25.761  1.00 88.13           H
ATOM    334  CG  ASN A  41      12.339  -3.502  27.037  1.00 88.13           C
ATOM    335  OD1 ASN A  41      12.103  -2.356  26.693  1.00 88.13           O
ATOM    336  ND2 ASN A  41      12.483  -3.884  28.303  1.00 88.13           N
ATOM    337 1HD2 ASN A  41      12.677  -4.842  28.517  1.00 88.13           H
ATOM    338 2HD2 ASN A  41      12.398  -3.214  29.040  1.00 88.13           H
ATOM    339  HN  ASN A  41      10.039  -4.960  25.896  1.00 88.13           H
ATOM    340  N   ASN A  42      11.867  -6.523  23.710  1.00 90.67           N
ATOM    341  CA  ASN A  42      12.360  -7.493  22.747  1.00 90.67           C
ATOM    342  C   ASN A  42      11.877  -7.107  21.348  1.00 90.67           C
ATOM    343  O   ASN A  42      12.619  -7.232  20.375  1.00 90.67           O
ATOM    344  HA  ASN A  42      13.445  -7.460  22.838  1.00 90.67           H
ATOM    345  CB  ASN A  42      11.833  -8.895  23.059  1.00 90.67           C
ATOM    346 1HB  ASN A  42      10.749  -8.864  23.172  1.00 90.67           H
ATOM    347 2HB  ASN A  42      12.047  -9.562  22.224  1.00 90.67           H
ATOM    348  CG  ASN A  42      12.468  -9.448  24.337  1.00 90.67           C
ATOM    349  OD1 ASN A  42      13.428  -8.912  24.866  1.00 90.67           O
ATOM    350  ND2 ASN A  42      11.880 -10.547  24.801  1.00 90.67           N
ATOM    351 1HD2 ASN A  42      11.095 -10.936  24.319  1.00 90.67           H
ATOM    352 2HD2 ASN A  42      12.223 -10.984  25.633  1.00 90.67           H
ATOM    353  HN  ASN A  42      11.253  -6.893  24.407  1.00 90.67           H
ATOM    354  N   VAL A  43      10.636  -6.646  21.291  1.00 91.17           N
ATOM    355  CA  VAL A  43      10.040  -6.257  20.024  1.00 91.17           C
ATOM    356  C   VAL A  43      10.814  -5.072  19.443  1.00 91.17           C
ATOM    357  O   VAL A  43      11.075  -5.025  18.242  1.00 91.17           O
ATOM    358  HA  VAL A  43      10.132  -7.104  19.343  1.00 91.17           H
ATOM    359  CB  VAL A  43       8.551  -5.963  20.215  1.00 91.17           C
ATOM    360  HB  VAL A  43       8.460  -5.133  20.916  1.00 91.17           H
ATOM    361  CG1 VAL A  43       7.902  -5.537  18.896  1.00 91.17           C
ATOM    362 1HG1 VAL A  43       8.392  -4.637  18.525  1.00 91.17           H
ATOM    363 2HG1 VAL A  43       8.009  -6.338  18.164  1.00 91.17           H
ATOM    364 3HG1 VAL A  43       6.844  -5.334  19.061  1.00 91.17           H
ATOM    365  CG2 VAL A  43       7.827  -7.168  20.819  1.00 91.17           C
ATOM    366 1HG2 VAL A  43       7.930  -8.025  20.153  1.00 91.17           H
ATOM    367 2HG2 VAL A  43       8.263  -7.406  21.788  1.00 91.17           H
ATOM    368 3HG2 VAL A  43       6.770  -6.932  20.944  1.00 91.17           H
ATOM    369  HN  VAL A  43      10.043  -6.537  22.088  1.00 91.17           H
ATOM    370  N   ARG A  44      11.159  -4.144  20.323  1.00 89.69           N
ATOM    371  CA  ARG A  44      11.839  -2.930  19.902  1.00 89.69           C
ATOM    372  C   ARG A  44      13.258  -3.254  19.430  1.00 89.69           C
ATOM    373  O   ARG A  44      13.736  -2.679  18.453  1.00 89.69           O
ATOM    374  HA  ARG A  44      11.233  -2.540  19.085  1.00 89.69           H
ATOM    375  CB  ARG A  44      11.909  -1.914  21.044  1.00 89.69           C
ATOM    376 1HB  ARG A  44      12.343  -2.383  21.927  1.00 89.69           H
ATOM    377 2HB  ARG A  44      12.566  -1.091  20.764  1.00 89.69           H
ATOM    378  CG  ARG A  44      10.518  -1.371  21.380  1.00 89.69           C
ATOM    379 1HG  ARG A  44      10.007  -1.077  20.463  1.00 89.69           H
ATOM    380 2HG  ARG A  44       9.919  -2.157  21.841  1.00 89.69           H
ATOM    381  CD  ARG A  44      10.612  -0.172  22.326  1.00 89.69           C
ATOM    382 1HD  ARG A  44      11.429   0.480  22.019  1.00 89.69           H
ATOM    383 2HD  ARG A  44       9.696   0.417  22.271  1.00 89.69           H
ATOM    384  NE  ARG A  44      10.830  -0.637  23.714  1.00 89.69           N
ATOM    385  HE  ARG A  44      11.766  -0.849  23.995  1.00 89.69           H
ATOM    386  CZ  ARG A  44       9.852  -0.793  24.616  1.00 89.69           C
ATOM    387  NH1 ARG A  44       8.580  -0.525  24.294  1.00 89.69           N
ATOM    388 1HH1 ARG A  44       8.354  -0.205  23.373  1.00 89.69           H
ATOM    389 2HH1 ARG A  44       7.856  -0.643  24.973  1.00 89.69           H
ATOM    390  NH2 ARG A  44      10.166  -1.221  25.847  1.00 89.69           N
ATOM    391 1HH2 ARG A  44       9.448  -1.343  26.532  1.00 89.69           H
ATOM    392 2HH2 ARG A  44      11.118  -1.420  26.079  1.00 89.69           H
ATOM    393  HN  ARG A  44      10.982  -4.210  21.305  1.00 89.69           H
ATOM    394  N   GLN A  45      13.891  -4.172  20.145  1.00 91.37           N
ATOM    395  CA  GLN A  45      15.264  -4.540  19.844  1.00 91.37           C
ATOM    396  C   GLN A  45      15.350  -5.179  18.457  1.00 91.37           C
ATOM    397  O   GLN A  45      16.264  -4.884  17.688  1.00 91.37           O
ATOM    398  HA  GLN A  45      15.824  -3.604  19.855  1.00 91.37           H
ATOM    399  CB  GLN A  45      15.829  -5.475  20.915  1.00 91.37           C
ATOM    400 1HB  GLN A  45      15.685  -5.033  21.901  1.00 91.37           H
ATOM    401 2HB  GLN A  45      15.281  -6.417  20.906  1.00 91.37           H
ATOM    402  CG  GLN A  45      17.317  -5.742  20.681  1.00 91.37           C
ATOM    403 1HG  GLN A  45      17.460  -6.180  19.693  1.00 91.37           H
ATOM    404 2HG  GLN A  45      17.865  -4.800  20.695  1.00 91.37           H
ATOM    405  CD  GLN A  45      17.880  -6.682  21.748  1.00 91.37           C
ATOM    406  OE1 GLN A  45      17.160  -7.256  22.549  1.00 91.37           O
ATOM    407  NE2 GLN A  45      19.204  -6.807  21.715  1.00 91.37           N
ATOM    408 1HE2 GLN A  45      19.736  -6.308  21.032  1.00 91.37           H
ATOM    409 2HE2 GLN A  45      19.666  -7.401  22.374  1.00 91.37           H
ATOM    410  HN  GLN A  45      13.482  -4.660  20.916  1.00 91.37           H
ATOM    411  N   PHE A  46      14.386  -6.045  18.178  1.00 93.42           N
ATOM    412  CA  PHE A  46      14.310  -6.687  16.877  1.00 93.42           C
ATOM    413  C   PHE A  46      14.129  -5.653  15.764  1.00 93.42           C
ATOM    414  O   PHE A  46      14.837  -5.687  14.759  1.00 93.42           O
ATOM    415  HA  PHE A  46      15.248  -7.221  16.725  1.00 93.42           H
ATOM    416  CB  PHE A  46      13.089  -7.609  16.904  1.00 93.42           C
ATOM    417 1HB  PHE A  46      13.255  -8.393  17.642  1.00 93.42           H
ATOM    418 2HB  PHE A  46      12.222  -7.037  17.235  1.00 93.42           H
ATOM    419  CG  PHE A  46      12.769  -8.257  15.555  1.00 93.42           C
ATOM    420  CD1 PHE A  46      11.776  -7.752  14.777  1.00 93.42           C
ATOM    421  HD1 PHE A  46      11.207  -6.885  15.113  1.00 93.42           H
ATOM    422  CD2 PHE A  46      13.479  -9.339  15.136  1.00 93.42           C
ATOM    423  HD2 PHE A  46      14.275  -9.744  15.760  1.00 93.42           H
ATOM    424  CE1 PHE A  46      11.479  -8.354  13.525  1.00 93.42           C
ATOM    425  HE1 PHE A  46      10.682  -7.949  12.901  1.00 93.42           H
ATOM    426  CE2 PHE A  46      13.182  -9.941  13.885  1.00 93.42           C
ATOM    427  HE2 PHE A  46      13.750 -10.808  13.548  1.00 93.42           H
ATOM    428  CZ  PHE A  46      12.188  -9.436  13.106  1.00 93.42           C
ATOM    429  HZ  PHE A  46      11.961  -9.898  12.145  1.00 93.42           H
ATOM    430  HN  PHE A  46      13.668  -6.308  18.822  1.00 93.42           H
ATOM    431  N   ALA A  47      13.177  -4.757  15.982  1.00 92.17           N
ATOM    432  CA  ALA A  47      12.832  -3.771  14.972  1.00 92.17           C
ATOM    433  C   ALA A  47      14.076  -2.956  14.615  1.00 92.17           C
ATOM    434  O   ALA A  47      14.317  -2.665  13.445  1.00 92.17           O
ATOM    435  HA  ALA A  47      12.494  -4.309  14.086  1.00 92.17           H
ATOM    436  CB  ALA A  47      11.687  -2.895  15.484  1.00 92.17           C
ATOM    437 1HB  ALA A  47      10.818  -3.518  15.695  1.00 92.17           H
ATOM    438 2HB  ALA A  47      11.999  -2.386  16.396  1.00 92.17           H
ATOM    439 3HB  ALA A  47      11.429  -2.156  14.726  1.00 92.17           H
ATOM    440  HN  ALA A  47      12.647  -4.699  16.828  1.00 92.17           H
ATOM    441  N   SER A  48      14.834  -2.610  15.646  1.00 92.23           N
ATOM    442  CA  SER A  48      15.912  -1.649  15.493  1.00 92.23           C
ATOM    443  C   SER A  48      16.997  -2.220  14.578  1.00 92.23           C
ATOM    444  O   SER A  48      17.726  -1.471  13.929  1.00 92.23           O
ATOM    445  HA  SER A  48      15.454  -0.770  15.039  1.00 92.23           H
ATOM    446  CB  SER A  48      16.508  -1.269  16.850  1.00 92.23           C
ATOM    447 1HB  SER A  48      17.160  -0.403  16.730  1.00 92.23           H
ATOM    448 2HB  SER A  48      15.708  -0.974  17.528  1.00 92.23           H
ATOM    449  OG  SER A  48      17.247  -2.342  17.427  1.00 92.23           O
ATOM    450  HG  SER A  48      17.617  -2.064  18.314  1.00 92.23           H
ATOM    451  HN  SER A  48      14.720  -2.975  16.570  1.00 92.23           H
ATOM    452  N   HIS A  49      17.070  -3.543  14.555  1.00 93.73           N
ATOM    453  CA  HIS A  49      18.080  -4.223  13.761  1.00 93.73           C
ATOM    454  C   HIS A  49      17.501  -4.579  12.390  1.00 93.73           C
ATOM    455  O   HIS A  49      18.191  -4.483  11.377  1.00 93.73           O
ATOM    456  HA  HIS A  49      18.900  -3.518  13.627  1.00 93.73           H
ATOM    457  CB  HIS A  49      18.629  -5.441  14.507  1.00 93.73           C
ATOM    458 1HB  HIS A  49      17.796  -6.083  14.796  1.00 93.73           H
ATOM    459 2HB  HIS A  49      19.256  -6.018  13.828  1.00 93.73           H
ATOM    460  CG  HIS A  49      19.430  -5.096  15.740  1.00 93.73           C
ATOM    461  ND1 HIS A  49      18.843  -4.818  16.962  1.00 93.73           N
ATOM    462  HD1 HIS A  49      17.862  -4.816  17.153  1.00 93.73           H
ATOM    463  CD2 HIS A  49      20.777  -4.987  15.926  1.00 93.73           C
ATOM    464  HD2 HIS A  49      21.540  -5.143  15.163  1.00 93.73           H
ATOM    465  CE1 HIS A  49      19.803  -4.555  17.837  1.00 93.73           C
ATOM    466  HE1 HIS A  49      19.661  -4.299  18.887  1.00 93.73           H
ATOM    467  NE2 HIS A  49      21.001  -4.660  17.192  1.00 93.73           N
ATOM    468  HN  HIS A  49      16.457  -4.146  15.064  1.00 93.73           H
ATOM    469  N   PHE A  50      16.239  -4.983  12.403  1.00 94.98           N
ATOM    470  CA  PHE A  50      15.646  -5.624  11.241  1.00 94.98           C
ATOM    471  C   PHE A  50      15.162  -4.583  10.229  1.00 94.98           C
ATOM    472  O   PHE A  50      15.424  -4.705   9.034  1.00 94.98           O
ATOM    473  HA  PHE A  50      16.419  -6.241  10.783  1.00 94.98           H
ATOM    474  CB  PHE A  50      14.446  -6.431  11.739  1.00 94.98           C
ATOM    475 1HB  PHE A  50      14.791  -7.163  12.470  1.00 94.98           H
ATOM    476 2HB  PHE A  50      13.761  -5.762  12.258  1.00 94.98           H
ATOM    477  CG  PHE A  50      13.684  -7.160  10.631  1.00 94.98           C
ATOM    478  CD1 PHE A  50      12.459  -6.714  10.241  1.00 94.98           C
ATOM    479  HD1 PHE A  50      12.021  -5.838  10.719  1.00 94.98           H
ATOM    480  CD2 PHE A  50      14.230  -8.254  10.035  1.00 94.98           C
ATOM    481  HD2 PHE A  50      15.211  -8.611  10.347  1.00 94.98           H
ATOM    482  CE1 PHE A  50      11.751  -7.390   9.213  1.00 94.98           C
ATOM    483  HE1 PHE A  50      10.770  -7.033   8.901  1.00 94.98           H
ATOM    484  CE2 PHE A  50      13.522  -8.930   9.006  1.00 94.98           C
ATOM    485  HE2 PHE A  50      13.960  -9.806   8.528  1.00 94.98           H
ATOM    486  CZ  PHE A  50      12.298  -8.484   8.617  1.00 94.98           C
ATOM    487  HZ  PHE A  50      11.755  -9.003   7.827  1.00 94.98           H
ATOM    488  HN  PHE A  50      15.627  -4.880  13.187  1.00 94.98           H
ATOM    489  N   LEU A  51      14.463  -3.583  10.746  1.00 94.60           N
ATOM    490  CA  LEU A  51      13.644  -2.728   9.904  1.00 94.60           C
ATOM    491  C   LEU A  51      14.550  -1.801   9.092  1.00 94.60           C
ATOM    492  O   LEU A  51      14.432  -1.726   7.869  1.00 94.60           O
ATOM    493  HA  LEU A  51      13.102  -3.374   9.212  1.00 94.60           H
ATOM    494  CB  LEU A  51      12.601  -1.988  10.744  1.00 94.60           C
ATOM    495 1HB  LEU A  51      13.123  -1.387  11.488  1.00 94.60           H
ATOM    496 2HB  LEU A  51      12.064  -1.297  10.094  1.00 94.60           H
ATOM    497  CG  LEU A  51      11.577  -2.866  11.466  1.00 94.60           C
ATOM    498  HG  LEU A  51      12.111  -3.509  12.166  1.00 94.60           H
ATOM    499  CD1 LEU A  51      10.606  -2.013  12.287  1.00 94.60           C
ATOM    500 1HD1 LEU A  51      11.163  -1.442  13.030  1.00 94.60           H
ATOM    501 2HD1 LEU A  51      10.076  -1.329  11.625  1.00 94.60           H
ATOM    502 3HD1 LEU A  51       9.889  -2.662  12.790  1.00 94.60           H
ATOM    503  CD2 LEU A  51      10.845  -3.779  10.481  1.00 94.60           C
ATOM    504 1HD2 LEU A  51      10.325  -3.172   9.740  1.00 94.60           H
ATOM    505 2HD2 LEU A  51      11.566  -4.425   9.980  1.00 94.60           H
ATOM    506 3HD2 LEU A  51      10.123  -4.392  11.021  1.00 94.60           H
ATOM    507  HN  LEU A  51      14.451  -3.353  11.719  1.00 94.60           H
ATOM    508  N   PRO A  52      15.467  -1.080   9.752  1.00 95.56           N
ATOM    509  CA  PRO A  52      16.174   0.023   9.097  1.00 95.56           C
ATOM    510  C   PRO A  52      16.824  -0.403   7.791  1.00 95.56           C
ATOM    511  O   PRO A  52      16.618   0.229   6.756  1.00 95.56           O
ATOM    512  HA  PRO A  52      15.471   0.809   8.823  1.00 95.56           H
ATOM    513  CB  PRO A  52      17.214   0.453  10.134  1.00 95.56           C
ATOM    514 1HB  PRO A  52      18.162  -0.066   9.991  1.00 95.56           H
ATOM    515 2HB  PRO A  52      17.424   1.521  10.073  1.00 95.56           H
ATOM    516  CG  PRO A  52      16.563   0.082  11.462  1.00 95.56           C
ATOM    517 1HG  PRO A  52      17.297  -0.005  12.262  1.00 95.56           H
ATOM    518 2HG  PRO A  52      15.844   0.835  11.785  1.00 95.56           H
ATOM    519  CD  PRO A  52      15.896  -1.249  11.152  1.00 95.56           C
ATOM    520 1HD  PRO A  52      16.589  -2.084  11.261  1.00 95.56           H
ATOM    521 2HD  PRO A  52      15.057  -1.446  11.819  1.00 95.56           H
ATOM    522  N   PRO A  53      17.620  -1.481   7.806  1.00 96.57           N
ATOM    523  CA  PRO A  53      18.293  -1.940   6.588  1.00 96.57           C
ATOM    524  C   PRO A  53      17.323  -2.140   5.435  1.00 96.57           C
ATOM    525  O   PRO A  53      17.611  -1.753   4.303  1.00 96.57           O
ATOM    526  HA  PRO A  53      18.996  -1.183   6.241  1.00 96.57           H
ATOM    527  CB  PRO A  53      18.951  -3.254   7.011  1.00 96.57           C
ATOM    528 1HB  PRO A  53      18.303  -4.109   6.817  1.00 96.57           H
ATOM    529 2HB  PRO A  53      19.880  -3.431   6.468  1.00 96.57           H
ATOM    530  CG  PRO A  53      19.199  -3.062   8.503  1.00 96.57           C
ATOM    531 1HG  PRO A  53      19.332  -4.013   9.017  1.00 96.57           H
ATOM    532 2HG  PRO A  53      20.102  -2.481   8.691  1.00 96.57           H
ATOM    533  CD  PRO A  53      17.946  -2.335   8.963  1.00 96.57           C
ATOM    534 1HD  PRO A  53      17.135  -3.028   9.189  1.00 96.57           H
ATOM    535 2HD  PRO A  53      18.125  -1.753   9.867  1.00 96.57           H
ATOM    536  N   LEU A  54      16.189  -2.746   5.755  1.00 95.83           N
ATOM    537  CA  LEU A  54      15.231  -3.129   4.733  1.00 95.83           C
ATOM    538  C   LEU A  54      14.567  -1.873   4.165  1.00 95.83           C
ATOM    539  O   LEU A  54      14.395  -1.752   2.953  1.00 95.83           O
ATOM    540  HA  LEU A  54      15.785  -3.619   3.933  1.00 95.83           H
ATOM    541  CB  LEU A  54      14.237  -4.153   5.287  1.00 95.83           C
ATOM    542 1HB  LEU A  54      13.783  -3.738   6.187  1.00 95.83           H
ATOM    543 2HB  LEU A  54      13.438  -4.285   4.558  1.00 95.83           H
ATOM    544  CG  LEU A  54      14.812  -5.529   5.628  1.00 95.83           C
ATOM    545  HG  LEU A  54      15.622  -5.393   6.344  1.00 95.83           H
ATOM    546  CD1 LEU A  54      13.758  -6.412   6.299  1.00 95.83           C
ATOM    547 1HD1 LEU A  54      13.419  -5.938   7.219  1.00 95.83           H
ATOM    548 2HD1 LEU A  54      12.912  -6.544   5.624  1.00 95.83           H
ATOM    549 3HD1 LEU A  54      14.193  -7.385   6.530  1.00 95.83           H
ATOM    550  CD2 LEU A  54      15.413  -6.195   4.388  1.00 95.83           C
ATOM    551 1HD2 LEU A  54      14.639  -6.317   3.630  1.00 95.83           H
ATOM    552 2HD2 LEU A  54      16.213  -5.570   3.992  1.00 95.83           H
ATOM    553 3HD2 LEU A  54      15.814  -7.171   4.658  1.00 95.83           H
ATOM    554  HN  LEU A  54      15.922  -2.973   6.692  1.00 95.83           H
ATOM    555  N   TYR A  55      14.213  -0.970   5.067  1.00 94.84           N
ATOM    556  CA  TYR A  55      13.515   0.243   4.677  1.00 94.84           C
ATOM    557  C   TYR A  55      14.392   1.115   3.777  1.00 94.84           C
ATOM    558  O   TYR A  55      13.895   1.755   2.852  1.00 94.84           O
ATOM    559  HA  TYR A  55      12.618  -0.046   4.128  1.00 94.84           H
ATOM    560  CB  TYR A  55      13.226   0.999   5.976  1.00 94.84           C
ATOM    561 1HB  TYR A  55      14.124   0.995   6.594  1.00 94.84           H
ATOM    562 2HB  TYR A  55      13.008   2.040   5.737  1.00 94.84           H
ATOM    563  CG  TYR A  55      12.064   0.422   6.786  1.00 94.84           C
ATOM    564  CD1 TYR A  55      11.379  -0.682   6.322  1.00 94.84           C
ATOM    565  HD1 TYR A  55      11.667  -1.144   5.377  1.00 94.84           H
ATOM    566  CD2 TYR A  55      11.700   1.007   7.982  1.00 94.84           C
ATOM    567  HD2 TYR A  55      12.240   1.879   8.349  1.00 94.84           H
ATOM    568  CE1 TYR A  55      10.285  -1.225   7.085  1.00 94.84           C
ATOM    569  HE1 TYR A  55       9.736  -2.097   6.729  1.00 94.84           H
ATOM    570  CE2 TYR A  55      10.606   0.464   8.745  1.00 94.84           C
ATOM    571  HE2 TYR A  55      10.308   0.916   9.692  1.00 94.84           H
ATOM    572  CZ  TYR A  55       9.953  -0.625   8.259  1.00 94.84           C
ATOM    573  OH  TYR A  55       8.920  -1.138   8.980  1.00 94.84           O
ATOM    574  HH  TYR A  55       8.487  -1.884   8.474  1.00 94.84           H
ATOM    575  HN  TYR A  55      14.394  -1.057   6.046  1.00 94.84           H
ATOM    576  N   TRP A  56      15.682   1.113   4.080  1.00 96.08           N
ATOM    577  CA  TRP A  56      16.646   1.818   3.253  1.00 96.08           C
ATOM    578  C   TRP A  56      16.699   1.122   1.891  1.00 96.08           C
ATOM    579  O   TRP A  56      16.705   1.782   0.853  1.00 96.08           O
ATOM    580  HA  TRP A  56      16.297   2.843   3.135  1.00 96.08           H
ATOM    581  CB  TRP A  56      18.011   1.888   3.941  1.00 96.08           C
ATOM    582 1HB  TRP A  56      18.145   0.996   4.553  1.00 96.08           H
ATOM    583 2HB  TRP A  56      18.792   1.873   3.181  1.00 96.08           H
ATOM    584  CG  TRP A  56      18.201   3.125   4.822  1.00 96.08           C
ATOM    585  CD1 TRP A  56      18.322   3.178   6.155  1.00 96.08           C
ATOM    586  HD1 TRP A  56      18.298   2.305   6.808  1.00 96.08           H
ATOM    587  CD2 TRP A  56      18.288   4.494   4.374  1.00 96.08           C
ATOM    588  NE1 TRP A  56      18.479   4.475   6.598  1.00 96.08           N
ATOM    589  HE1 TRP A  56      18.588   4.768   7.548  1.00 96.08           H
ATOM    590  CE2 TRP A  56      18.458   5.301   5.480  1.00 96.08           C
ATOM    591  CE3 TRP A  56      18.225   5.033   3.076  1.00 96.08           C
ATOM    592  HE3 TRP A  56      18.091   4.417   2.187  1.00 96.08           H
ATOM    593  CZ2 TRP A  56      18.579   6.694   5.402  1.00 96.08           C
ATOM    594  HZ2 TRP A  56      18.712   7.310   6.291  1.00 96.08           H
ATOM    595  CZ3 TRP A  56      18.347   6.426   3.015  1.00 96.08           C
ATOM    596  HZ3 TRP A  56      18.305   6.895   2.032  1.00 96.08           H
ATOM    597  CH2 TRP A  56      18.519   7.253   4.119  1.00 96.08           C
ATOM    598  HH2 TRP A  56      18.606   8.331   3.987  1.00 96.08           H
ATOM    599  HN  TRP A  56      16.069   0.642   4.873  1.00 96.08           H
ATOM    600  N   LEU A  57      16.735  -0.201   1.940  1.00 96.31           N
ATOM    601  CA  LEU A  57      16.803  -0.993   0.723  1.00 96.31           C
ATOM    602  C   LEU A  57      15.562  -0.717  -0.129  1.00 96.31           C
ATOM    603  O   LEU A  57      15.674  -0.435  -1.321  1.00 96.31           O
ATOM    604  HA  LEU A  57      17.682  -0.666   0.169  1.00 96.31           H
ATOM    605  CB  LEU A  57      17.003  -2.473   1.057  1.00 96.31           C
ATOM    606 1HB  LEU A  57      17.923  -2.574   1.632  1.00 96.31           H
ATOM    607 2HB  LEU A  57      16.186  -2.792   1.704  1.00 96.31           H
ATOM    608  CG  LEU A  57      17.074  -3.426  -0.138  1.00 96.31           C
ATOM    609  HG  LEU A  57      16.224  -3.222  -0.788  1.00 96.31           H
ATOM    610  CD1 LEU A  57      18.341  -3.182  -0.959  1.00 96.31           C
ATOM    611 1HD1 LEU A  57      18.343  -2.157  -1.330  1.00 96.31           H
ATOM    612 2HD1 LEU A  57      19.218  -3.343  -0.331  1.00 96.31           H
ATOM    613 3HD1 LEU A  57      18.367  -3.873  -1.802  1.00 96.31           H
ATOM    614  CD2 LEU A  57      16.956  -4.883   0.316  1.00 96.31           C
ATOM    615 1HD2 LEU A  57      17.772  -5.117   1.000  1.00 96.31           H
ATOM    616 2HD2 LEU A  57      16.003  -5.029   0.824  1.00 96.31           H
ATOM    617 3HD2 LEU A  57      17.010  -5.539  -0.553  1.00 96.31           H
ATOM    618  HN  LEU A  57      16.719  -0.731   2.788  1.00 96.31           H
ATOM    619  N   VAL A  58      14.408  -0.809   0.515  1.00 95.23           N
ATOM    620  CA  VAL A  58      13.146  -0.628  -0.181  1.00 95.23           C
ATOM    621  C   VAL A  58      13.102   0.774  -0.792  1.00 95.23           C
ATOM    622  O   VAL A  58      12.720   0.939  -1.949  1.00 95.23           O
ATOM    623  HA  VAL A  58      13.106  -1.363  -0.985  1.00 95.23           H
ATOM    624  CB  VAL A  58      11.980  -0.902   0.771  1.00 95.23           C
ATOM    625  HB  VAL A  58      12.130  -0.301   1.667  1.00 95.23           H
ATOM    626  CG1 VAL A  58      10.649  -0.484   0.142  1.00 95.23           C
ATOM    627 1HG1 VAL A  58      10.673   0.582  -0.083  1.00 95.23           H
ATOM    628 2HG1 VAL A  58      10.489  -1.047  -0.778  1.00 95.23           H
ATOM    629 3HG1 VAL A  58       9.837  -0.690   0.840  1.00 95.23           H
ATOM    630  CG2 VAL A  58      11.949  -2.373   1.191  1.00 95.23           C
ATOM    631 1HG2 VAL A  58      11.835  -3.001   0.308  1.00 95.23           H
ATOM    632 2HG2 VAL A  58      12.881  -2.626   1.698  1.00 95.23           H
ATOM    633 3HG2 VAL A  58      11.111  -2.541   1.867  1.00 95.23           H
ATOM    634  HN  VAL A  58      14.328  -1.003   1.493  1.00 95.23           H
ATOM    635  N   PHE A  59      13.498   1.749   0.014  1.00 96.63           N
ATOM    636  CA  PHE A  59      13.504   3.132  -0.432  1.00 96.63           C
ATOM    637  C   PHE A  59      14.304   3.287  -1.727  1.00 96.63           C
ATOM    638  O   PHE A  59      13.802   3.830  -2.709  1.00 96.63           O
ATOM    639  HA  PHE A  59      12.468   3.418  -0.611  1.00 96.63           H
ATOM    640  CB  PHE A  59      14.175   3.954   0.670  1.00 96.63           C
ATOM    641 1HB  PHE A  59      13.551   3.922   1.564  1.00 96.63           H
ATOM    642 2HB  PHE A  59      15.126   3.488   0.929  1.00 96.63           H
ATOM    643  CG  PHE A  59      14.425   5.415   0.292  1.00 96.63           C
ATOM    644  CD1 PHE A  59      15.696   5.898   0.250  1.00 96.63           C
ATOM    645  HD1 PHE A  59      16.536   5.245   0.485  1.00 96.63           H
ATOM    646  CD2 PHE A  59      13.377   6.230  -0.002  1.00 96.63           C
ATOM    647  HD2 PHE A  59      12.359   5.843   0.032  1.00 96.63           H
ATOM    648  CE1 PHE A  59      15.928   7.254  -0.101  1.00 96.63           C
ATOM    649  HE1 PHE A  59      16.946   7.642  -0.135  1.00 96.63           H
ATOM    650  CE2 PHE A  59      13.610   7.586  -0.353  1.00 96.63           C
ATOM    651  HE2 PHE A  59      12.770   8.240  -0.589  1.00 96.63           H
ATOM    652  CZ  PHE A  59      14.880   8.070  -0.395  1.00 96.63           C
ATOM    653  HZ  PHE A  59      15.058   9.111  -0.665  1.00 96.63           H
ATOM    654  HN  PHE A  59      13.810   1.606   0.953  1.00 96.63           H
ATOM    655  N   ILE A  60      15.536   2.800  -1.685  1.00 96.74           N
ATOM    656  CA  ILE A  60      16.468   3.029  -2.777  1.00 96.74           C
ATOM    657  C   ILE A  60      15.921   2.384  -4.052  1.00 96.74           C
ATOM    658  O   ILE A  60      15.808   3.041  -5.085  1.00 96.74           O
ATOM    659  HA  ILE A  60      16.529   4.106  -2.934  1.00 96.74           H
ATOM    660  CB  ILE A  60      17.868   2.546  -2.395  1.00 96.74           C
ATOM    661  HB  ILE A  60      17.785   1.535  -1.996  1.00 96.74           H
ATOM    662  CG1 ILE A  60      18.467   3.419  -1.290  1.00 96.74           C
ATOM    663 1HG1 ILE A  60      18.730   4.396  -1.696  1.00 96.74           H
ATOM    664 2HG1 ILE A  60      17.723   3.588  -0.512  1.00 96.74           H
ATOM    665  CG2 ILE A  60      18.777   2.474  -3.624  1.00 96.74           C
ATOM    666 1HG2 ILE A  60      18.353   1.778  -4.348  1.00 96.74           H
ATOM    667 2HG2 ILE A  60      18.859   3.463  -4.074  1.00 96.74           H
ATOM    668 3HG2 ILE A  60      19.766   2.128  -3.324  1.00 96.74           H
ATOM    669  CD1 ILE A  60      19.708   2.761  -0.683  1.00 96.74           C
ATOM    670 1HD1 ILE A  60      19.435   1.796  -0.257  1.00 96.74           H
ATOM    671 2HD1 ILE A  60      20.459   2.617  -1.460  1.00 96.74           H
ATOM    672 3HD1 ILE A  60      20.113   3.403   0.099  1.00 96.74           H
ATOM    673  HN  ILE A  60      15.898   2.259  -0.926  1.00 96.74           H
ATOM    674  N   VAL A  61      15.597   1.104  -3.937  1.00 94.87           N
ATOM    675  CA  VAL A  61      15.211   0.323  -5.100  1.00 94.87           C
ATOM    676  C   VAL A  61      13.902   0.874  -5.668  1.00 94.87           C
ATOM    677  O   VAL A  61      13.752   1.001  -6.882  1.00 94.87           O
ATOM    678  HA  VAL A  61      15.995   0.439  -5.849  1.00 94.87           H
ATOM    679  CB  VAL A  61      15.125  -1.159  -4.730  1.00 94.87           C
ATOM    680  HB  VAL A  61      14.416  -1.259  -3.908  1.00 94.87           H
ATOM    681  CG1 VAL A  61      14.602  -1.988  -5.905  1.00 94.87           C
ATOM    682 1HG1 VAL A  61      13.607  -1.639  -6.182  1.00 94.87           H
ATOM    683 2HG1 VAL A  61      15.275  -1.879  -6.755  1.00 94.87           H
ATOM    684 3HG1 VAL A  61      14.551  -3.037  -5.615  1.00 94.87           H
ATOM    685  CG2 VAL A  61      16.479  -1.684  -4.249  1.00 94.87           C
ATOM    686 1HG2 VAL A  61      17.218  -1.564  -5.041  1.00 94.87           H
ATOM    687 2HG2 VAL A  61      16.795  -1.122  -3.370  1.00 94.87           H
ATOM    688 3HG2 VAL A  61      16.390  -2.739  -3.992  1.00 94.87           H
ATOM    689  HN  VAL A  61      15.596   0.603  -3.072  1.00 94.87           H
ATOM    690  N   GLY A  62      12.987   1.188  -4.762  1.00 95.15           N
ATOM    691  CA  GLY A  62      11.670   1.655  -5.160  1.00 95.15           C
ATOM    692  C   GLY A  62      11.755   3.022  -5.841  1.00 95.15           C
ATOM    693  O   GLY A  62      11.083   3.264  -6.843  1.00 95.15           O
ATOM    694 1HA  GLY A  62      11.214   0.934  -5.839  1.00 95.15           H
ATOM    695 2HA  GLY A  62      11.024   1.721  -4.284  1.00 95.15           H
ATOM    696  HN  GLY A  62      13.134   1.128  -3.775  1.00 95.15           H
ATOM    697  N   ALA A  63      12.587   3.881  -5.271  1.00 95.80           N
ATOM    698  CA  ALA A  63      12.713   5.242  -5.765  1.00 95.80           C
ATOM    699  C   ALA A  63      13.249   5.212  -7.198  1.00 95.80           C
ATOM    700  O   ALA A  63      12.744   5.919  -8.068  1.00 95.80           O
ATOM    701  HA  ALA A  63      11.718   5.688  -5.767  1.00 95.80           H
ATOM    702  CB  ALA A  63      13.611   6.046  -4.823  1.00 95.80           C
ATOM    703 1HB  ALA A  63      13.172   6.061  -3.826  1.00 95.80           H
ATOM    704 2HB  ALA A  63      14.597   5.583  -4.779  1.00 95.80           H
ATOM    705 3HB  ALA A  63      13.706   7.067  -5.195  1.00 95.80           H
ATOM    706  HN  ALA A  63      13.167   3.661  -4.486  1.00 95.80           H
ATOM    707  N   LEU A  64      14.264   4.385  -7.398  1.00 93.85           N
ATOM    708  CA  LEU A  64      14.882   4.262  -8.708  1.00 93.85           C
ATOM    709  C   LEU A  64      13.858   3.709  -9.700  1.00 93.85           C
ATOM    710  O   LEU A  64      13.711   4.233 -10.804  1.00 93.85           O
ATOM    711  HA  LEU A  64      15.168   5.264  -9.029  1.00 93.85           H
ATOM    712  CB  LEU A  64      16.164   3.432  -8.620  1.00 93.85           C
ATOM    713 1HB  LEU A  64      15.929   2.488  -8.128  1.00 93.85           H
ATOM    714 2HB  LEU A  64      16.488   3.192  -9.633  1.00 93.85           H
ATOM    715  CG  LEU A  64      17.335   4.082  -7.881  1.00 93.85           C
ATOM    716  HG  LEU A  64      16.989   4.386  -6.893  1.00 93.85           H
ATOM    717  CD1 LEU A  64      18.475   3.083  -7.672  1.00 93.85           C
ATOM    718 1HD1 LEU A  64      18.115   2.239  -7.084  1.00 93.85           H
ATOM    719 2HD1 LEU A  64      18.827   2.727  -8.640  1.00 93.85           H
ATOM    720 3HD1 LEU A  64      19.294   3.571  -7.145  1.00 93.85           H
ATOM    721  CD2 LEU A  64      17.806   5.346  -8.603  1.00 93.85           C
ATOM    722 1HD2 LEU A  64      18.129   5.089  -9.612  1.00 93.85           H
ATOM    723 2HD2 LEU A  64      16.985   6.061  -8.656  1.00 93.85           H
ATOM    724 3HD2 LEU A  64      18.639   5.788  -8.057  1.00 93.85           H
ATOM    725  HN  LEU A  64      14.664   3.807  -6.687  1.00 93.85           H
ATOM    726  N   GLY A  65      13.175   2.657  -9.273  1.00 92.03           N
ATOM    727  CA  GLY A  65      12.273   1.940 -10.157  1.00 92.03           C
ATOM    728  C   GLY A  65      11.133   2.845 -10.628  1.00 92.03           C
ATOM    729  O   GLY A  65      10.875   2.953 -11.826  1.00 92.03           O
ATOM    730 1HA  GLY A  65      12.824   1.565 -11.020  1.00 92.03           H
ATOM    731 2HA  GLY A  65      11.863   1.073  -9.640  1.00 92.03           H
ATOM    732  HN  GLY A  65      13.231   2.294  -8.342  1.00 92.03           H
ATOM    733  N   ASN A  66      10.481   3.474  -9.661  1.00 93.57           N
ATOM    734  CA  ASN A  66       9.289   4.254  -9.947  1.00 93.57           C
ATOM    735  C   ASN A  66       9.685   5.527 -10.697  1.00 93.57           C
ATOM    736  O   ASN A  66       8.945   6.000 -11.558  1.00 93.57           O
ATOM    737  HA  ASN A  66       8.653   3.599 -10.543  1.00 93.57           H
ATOM    738  CB  ASN A  66       8.579   4.668  -8.656  1.00 93.57           C
ATOM    739 1HB  ASN A  66       9.310   5.040  -7.938  1.00 93.57           H
ATOM    740 2HB  ASN A  66       7.890   5.488  -8.862  1.00 93.57           H
ATOM    741  CG  ASN A  66       7.813   3.491  -8.049  1.00 93.57           C
ATOM    742  OD1 ASN A  66       6.839   3.002  -8.598  1.00 93.57           O
ATOM    743  ND2 ASN A  66       8.305   3.065  -6.889  1.00 93.57           N
ATOM    744 1HD2 ASN A  66       9.108   3.511  -6.493  1.00 93.57           H
ATOM    745 2HD2 ASN A  66       7.873   2.299  -6.414  1.00 93.57           H
ATOM    746  HN  ASN A  66      10.754   3.456  -8.699  1.00 93.57           H
ATOM    747  N   SER A  67      10.853   6.045 -10.344  1.00 92.69           N
ATOM    748  CA  SER A  67      11.380   7.224 -11.009  1.00 92.69           C
ATOM    749  C   SER A  67      11.595   6.934 -12.496  1.00 92.69           C
ATOM    750  O   SER A  67      11.358   7.797 -13.340  1.00 92.69           O
ATOM    751  HA  SER A  67      10.621   7.995 -10.875  1.00 92.69           H
ATOM    752  CB  SER A  67      12.690   7.681 -10.363  1.00 92.69           C
ATOM    753 1HB  SER A  67      13.421   6.874 -10.417  1.00 92.69           H
ATOM    754 2HB  SER A  67      13.099   8.520 -10.926  1.00 92.69           H
ATOM    755  OG  SER A  67      12.509   8.066  -9.003  1.00 92.69           O
ATOM    756  HG  SER A  67      12.956   7.407  -8.398  1.00 92.69           H
ATOM    757  HN  SER A  67      11.433   5.673  -9.619  1.00 92.69           H
ATOM    758  N   LEU A  68      12.040   5.717 -12.771  1.00 89.38           N
ATOM    759  CA  LEU A  68      12.268   5.296 -14.142  1.00 89.38           C
ATOM    760  C   LEU A  68      10.933   5.256 -14.888  1.00 89.38           C
ATOM    761  O   LEU A  68      10.860   5.625 -16.059  1.00 89.38           O
ATOM    762  HA  LEU A  68      12.904   6.046 -14.613  1.00 89.38           H
ATOM    763  CB  LEU A  68      13.031   3.970 -14.176  1.00 89.38           C
ATOM    764 1HB  LEU A  68      13.964   4.097 -13.628  1.00 89.38           H
ATOM    765 2HB  LEU A  68      12.445   3.223 -13.640  1.00 89.38           H
ATOM    766  CG  LEU A  68      13.359   3.419 -15.565  1.00 89.38           C
ATOM    767  HG  LEU A  68      12.430   3.345 -16.131  1.00 89.38           H
ATOM    768  CD1 LEU A  68      14.278   4.374 -16.330  1.00 89.38           C
ATOM    769 1HD1 LEU A  68      13.786   5.339 -16.444  1.00 89.38           H
ATOM    770 2HD1 LEU A  68      15.208   4.503 -15.777  1.00 89.38           H
ATOM    771 3HD1 LEU A  68      14.495   3.958 -17.314  1.00 89.38           H
ATOM    772  CD2 LEU A  68      13.946   2.010 -15.472  1.00 89.38           C
ATOM    773 1HD2 LEU A  68      14.861   2.036 -14.881  1.00 89.38           H
ATOM    774 2HD2 LEU A  68      13.224   1.347 -14.995  1.00 89.38           H
ATOM    775 3HD2 LEU A  68      14.169   1.642 -16.474  1.00 89.38           H
ATOM    776  HN  LEU A  68      12.244   5.027 -12.077  1.00 89.38           H
ATOM    777  N   VAL A  69       9.909   4.805 -14.178  1.00 88.34           N
ATOM    778  CA  VAL A  69       8.581   4.705 -14.760  1.00 88.34           C
ATOM    779  C   VAL A  69       8.144   6.082 -15.263  1.00 88.34           C
ATOM    780  O   VAL A  69       7.699   6.219 -16.401  1.00 88.34           O
ATOM    781  HA  VAL A  69       8.645   4.025 -15.610  1.00 88.34           H
ATOM    782  CB  VAL A  69       7.608   4.103 -13.744  1.00 88.34           C
ATOM    783  HB  VAL A  69       7.646   4.713 -12.841  1.00 88.34           H
ATOM    784  CG1 VAL A  69       6.173   4.136 -14.273  1.00 88.34           C
ATOM    785 1HG1 VAL A  69       5.881   5.168 -14.467  1.00 88.34           H
ATOM    786 2HG1 VAL A  69       6.113   3.561 -15.197  1.00 88.34           H
ATOM    787 3HG1 VAL A  69       5.502   3.703 -13.531  1.00 88.34           H
ATOM    788  CG2 VAL A  69       8.021   2.679 -13.366  1.00 88.34           C
ATOM    789 1HG2 VAL A  69       8.025   2.053 -14.258  1.00 88.34           H
ATOM    790 2HG2 VAL A  69       9.019   2.694 -12.928  1.00 88.34           H
ATOM    791 3HG2 VAL A  69       7.313   2.276 -12.642  1.00 88.34           H
ATOM    792  HN  VAL A  69       9.975   4.511 -13.224  1.00 88.34           H
ATOM    793  N   ILE A  70       8.287   7.068 -14.389  1.00 89.94           N
ATOM    794  CA  ILE A  70       7.824   8.411 -14.695  1.00 89.94           C
ATOM    795  C   ILE A  70       8.613   8.959 -15.886  1.00 89.94           C
ATOM    796  O   ILE A  70       8.044   9.589 -16.776  1.00 89.94           O
ATOM    797  HA  ILE A  70       6.775   8.338 -14.981  1.00 89.94           H
ATOM    798  CB  ILE A  70       7.894   9.298 -13.451  1.00 89.94           C
ATOM    799  HB  ILE A  70       8.910   9.256 -13.058  1.00 89.94           H
ATOM    800  CG1 ILE A  70       6.964   8.778 -12.353  1.00 89.94           C
ATOM    801 1HG1 ILE A  70       5.933   8.797 -12.707  1.00 89.94           H
ATOM    802 2HG1 ILE A  70       7.205   7.739 -12.129  1.00 89.94           H
ATOM    803  CG2 ILE A  70       7.606  10.759 -13.802  1.00 89.94           C
ATOM    804 1HG2 ILE A  70       8.343  11.112 -14.524  1.00 89.94           H
ATOM    805 2HG2 ILE A  70       6.608  10.839 -14.232  1.00 89.94           H
ATOM    806 3HG2 ILE A  70       7.662  11.368 -12.899  1.00 89.94           H
ATOM    807  CD1 ILE A  70       7.088   9.622 -11.083  1.00 89.94           C
ATOM    808 1HD1 ILE A  70       8.115   9.581 -10.719  1.00 89.94           H
ATOM    809 2HD1 ILE A  70       6.822  10.655 -11.306  1.00 89.94           H
ATOM    810 3HD1 ILE A  70       6.416   9.231 -10.319  1.00 89.94           H
ATOM    811  HN  ILE A  70       8.708   6.961 -13.489  1.00 89.94           H
ATOM    812  N   LEU A  71       9.912   8.699 -15.864  1.00 87.54           N
ATOM    813  CA  LEU A  71      10.801   9.242 -16.877  1.00 87.54           C
ATOM    814  C   LEU A  71      10.417   8.673 -18.245  1.00 87.54           C
ATOM    815  O   LEU A  71      10.337   9.410 -19.227  1.00 87.54           O
ATOM    816  HA  LEU A  71      10.653  10.321 -16.898  1.00 87.54           H
ATOM    817  CB  LEU A  71      12.262   8.993 -16.497  1.00 87.54           C
ATOM    818 1HB  LEU A  71      12.432   9.401 -15.500  1.00 87.54           H
ATOM    819 2HB  LEU A  71      12.422   7.917 -16.432  1.00 87.54           H
ATOM    820  CG  LEU A  71      13.311   9.581 -17.443  1.00 87.54           C
ATOM    821  HG  LEU A  71      12.923  10.517 -17.844  1.00 87.54           H
ATOM    822  CD1 LEU A  71      14.603   9.912 -16.693  1.00 87.54           C
ATOM    823 1HD1 LEU A  71      14.392  10.640 -15.909  1.00 87.54           H
ATOM    824 2HD1 LEU A  71      15.006   9.003 -16.245  1.00 87.54           H
ATOM    825 3HD1 LEU A  71      15.331  10.328 -17.389  1.00 87.54           H
ATOM    826  CD2 LEU A  71      13.561   8.649 -18.631  1.00 87.54           C
ATOM    827 1HD2 LEU A  71      13.918   7.686 -18.268  1.00 87.54           H
ATOM    828 2HD2 LEU A  71      12.632   8.508 -19.183  1.00 87.54           H
ATOM    829 3HD2 LEU A  71      14.310   9.091 -19.288  1.00 87.54           H
ATOM    830  HN  LEU A  71      10.357   8.129 -15.173  1.00 87.54           H
ATOM    831  N   VAL A  72      10.189   7.368 -18.265  1.00 82.34           N
ATOM    832  CA  VAL A  72       9.841   6.688 -19.501  1.00 82.34           C
ATOM    833  C   VAL A  72       8.523   7.251 -20.034  1.00 82.34           C
ATOM    834  O   VAL A  72       8.375   7.463 -21.237  1.00 82.34           O
ATOM    835  HA  VAL A  72      10.630   6.897 -20.224  1.00 82.34           H
ATOM    836  CB  VAL A  72       9.797   5.176 -19.272  1.00 82.34           C
ATOM    837  HB  VAL A  72       9.125   4.984 -18.435  1.00 82.34           H
ATOM    838  CG1 VAL A  72       9.239   4.452 -20.499  1.00 82.34           C
ATOM    839 1HG1 VAL A  72       8.228   4.805 -20.701  1.00 82.34           H
ATOM    840 2HG1 VAL A  72       9.874   4.656 -21.361  1.00 82.34           H
ATOM    841 3HG1 VAL A  72       9.218   3.379 -20.309  1.00 82.34           H
ATOM    842  CG2 VAL A  72      11.179   4.637 -18.897  1.00 82.34           C
ATOM    843 1HG2 VAL A  72      11.881   4.848 -19.704  1.00 82.34           H
ATOM    844 2HG2 VAL A  72      11.521   5.120 -17.982  1.00 82.34           H
ATOM    845 3HG2 VAL A  72      11.118   3.560 -18.740  1.00 82.34           H
ATOM    846  HN  VAL A  72      10.239   6.779 -17.458  1.00 82.34           H
ATOM    847  N   TYR A  73       7.597   7.477 -19.113  1.00 83.03           N
ATOM    848  CA  TYR A  73       6.291   7.999 -19.477  1.00 83.03           C
ATOM    849  C   TYR A  73       6.417   9.361 -20.164  1.00 83.03           C
ATOM    850  O   TYR A  73       5.705   9.642 -21.127  1.00 83.03           O
ATOM    851  HA  TYR A  73       5.827   7.294 -20.167  1.00 83.03           H
ATOM    852  CB  TYR A  73       5.525   8.173 -18.164  1.00 83.03           C
ATOM    853 1HB  TYR A  73       5.479   7.211 -17.653  1.00 83.03           H
ATOM    854 2HB  TYR A  73       6.082   8.851 -17.518  1.00 83.03           H
ATOM    855  CG  TYR A  73       4.103   8.710 -18.339  1.00 83.03           C
ATOM    856  CD1 TYR A  73       3.880  10.071 -18.380  1.00 83.03           C
ATOM    857  HD1 TYR A  73       4.717  10.764 -18.287  1.00 83.03           H
ATOM    858  CD2 TYR A  73       3.044   7.833 -18.457  1.00 83.03           C
ATOM    859  HD2 TYR A  73       3.220   6.758 -18.424  1.00 83.03           H
ATOM    860  CE1 TYR A  73       2.542  10.577 -18.544  1.00 83.03           C
ATOM    861  HE1 TYR A  73       2.351  11.649 -18.578  1.00 83.03           H
ATOM    862  CE2 TYR A  73       1.706   8.339 -18.621  1.00 83.03           C
ATOM    863  HE2 TYR A  73       0.860   7.657 -18.715  1.00 83.03           H
ATOM    864  CZ  TYR A  73       1.521   9.685 -18.657  1.00 83.03           C
ATOM    865  OH  TYR A  73       0.257  10.163 -18.813  1.00 83.03           O
ATOM    866  HH  TYR A  73      -0.373   9.409 -19.001  1.00 83.03           H
ATOM    867  HN  TYR A  73       7.728   7.310 -18.136  1.00 83.03           H
ATOM    868  N   TRP A  74       7.328  10.169 -19.642  1.00 83.99           N
ATOM    869  CA  TRP A  74       7.444  11.549 -20.083  1.00 83.99           C
ATOM    870  C   TRP A  74       8.020  11.545 -21.501  1.00 83.99           C
ATOM    871  O   TRP A  74       7.465  12.173 -22.401  1.00 83.99           O
ATOM    872  HA  TRP A  74       6.444  11.983 -20.088  1.00 83.99           H
ATOM    873  CB  TRP A  74       8.281  12.370 -19.100  1.00 83.99           C
ATOM    874 1HB  TRP A  74       8.117  11.988 -18.092  1.00 83.99           H
ATOM    875 2HB  TRP A  74       9.337  12.224 -19.328  1.00 83.99           H
ATOM    876  CG  TRP A  74       7.971  13.868 -19.119  1.00 83.99           C
ATOM    877  CD1 TRP A  74       8.251  14.756 -20.082  1.00 83.99           C
ATOM    878  HD1 TRP A  74       8.757  14.510 -21.016  1.00 83.99           H
ATOM    879  CD2 TRP A  74       7.307  14.622 -18.083  1.00 83.99           C
ATOM    880  NE1 TRP A  74       7.817  16.022 -19.745  1.00 83.99           N
ATOM    881  HE1 TRP A  74       7.912  16.848 -20.301  1.00 83.99           H
ATOM    882  CE2 TRP A  74       7.225  15.938 -18.490  1.00 83.99           C
ATOM    883  CE3 TRP A  74       6.792  14.205 -16.843  1.00 83.99           C
ATOM    884  HE3 TRP A  74       6.844  13.172 -16.498  1.00 83.99           H
ATOM    885  CZ2 TRP A  74       6.634  16.944 -17.717  1.00 83.99           C
ATOM    886  HZ2 TRP A  74       6.582  17.977 -18.061  1.00 83.99           H
ATOM    887  CZ3 TRP A  74       6.205  15.223 -16.082  1.00 83.99           C
ATOM    888  HZ3 TRP A  74       5.789  14.954 -15.110  1.00 83.99           H
ATOM    889  CH2 TRP A  74       6.115  16.553 -16.477  1.00 83.99           C
ATOM    890  HH2 TRP A  74       5.641  17.287 -15.826  1.00 83.99           H
ATOM    891  HN  TRP A  74       7.977   9.896 -18.933  1.00 83.99           H
ATOM    892  N   TYR A  75       9.126  10.831 -21.654  1.00 76.84           N
ATOM    893  CA  TYR A  75       9.911  10.921 -22.873  1.00 76.84           C
ATOM    894  C   TYR A  75       9.340  10.010 -23.962  1.00 76.84           C
ATOM    895  O   TYR A  75       9.726  10.110 -25.125  1.00 76.84           O
ATOM    896  HA  TYR A  75       9.878  11.954 -23.220  1.00 76.84           H
ATOM    897  CB  TYR A  75      11.316  10.438 -22.506  1.00 76.84           C
ATOM    898 1HB  TYR A  75      11.231   9.556 -21.871  1.00 76.84           H
ATOM    899 2HB  TYR A  75      11.831  10.127 -23.415  1.00 76.84           H
ATOM    900  CG  TYR A  75      12.167  11.487 -21.788  1.00 76.84           C
ATOM    901  CD1 TYR A  75      12.724  12.529 -22.500  1.00 76.84           C
ATOM    902  HD1 TYR A  75      12.558  12.605 -23.575  1.00 76.84           H
ATOM    903  CD2 TYR A  75      12.377  11.390 -20.427  1.00 76.84           C
ATOM    904  HD2 TYR A  75      11.937  10.567 -19.864  1.00 76.84           H
ATOM    905  CE1 TYR A  75      13.525  13.516 -21.824  1.00 76.84           C
ATOM    906  HE1 TYR A  75      13.971  14.344 -22.374  1.00 76.84           H
ATOM    907  CE2 TYR A  75      13.178  12.378 -19.751  1.00 76.84           C
ATOM    908  HE2 TYR A  75      13.352  12.314 -18.677  1.00 76.84           H
ATOM    909  CZ  TYR A  75      13.712  13.392 -20.482  1.00 76.84           C
ATOM    910  OH  TYR A  75      14.469  14.324 -19.844  1.00 76.84           O
ATOM    911  HH  TYR A  75      14.786  15.013 -20.496  1.00 76.84           H
ATOM    912  HN  TYR A  75       9.485  10.202 -20.965  1.00 76.84           H
ATOM    913  N   CYS A  76       8.428   9.143 -23.545  1.00 69.80           N
ATOM    914  CA  CYS A  76       7.764   8.250 -24.478  1.00 69.80           C
ATOM    915  C   CYS A  76       6.850   9.086 -25.376  1.00 69.80           C
ATOM    916  O   CYS A  76       5.893   9.694 -24.900  1.00 69.80           O
ATOM    917  HA  CYS A  76       8.548   7.769 -25.064  1.00 69.80           H
ATOM    918  CB  CYS A  76       6.994   7.144 -23.753  1.00 69.80           C
ATOM    919 1HB  CYS A  76       7.664   6.602 -23.085  1.00 69.80           H
ATOM    920 2HB  CYS A  76       6.211   7.581 -23.133  1.00 69.80           H
ATOM    921  SG  CYS A  76       6.258   5.992 -24.969  1.00 69.80           S
ATOM    922  HG  CYS A  76       7.411   5.586 -25.492  1.00 69.80           H
ATOM    923  HN  CYS A  76       8.143   9.046 -22.592  1.00 69.80           H
ATOM    924  N   THR A  77       7.177   9.089 -26.660  1.00 62.00           N
ATOM    925  CA  THR A  77       6.473   9.934 -27.610  1.00 62.00           C
ATOM    926  C   THR A  77       5.168   9.267 -28.050  1.00 62.00           C
ATOM    927  O   THR A  77       4.394   9.850 -28.809  1.00 62.00           O
ATOM    928  HA  THR A  77       6.203  10.864 -27.109  1.00 62.00           H
ATOM    929  CB  THR A  77       7.423  10.235 -28.771  1.00 62.00           C
ATOM    930  HB  THR A  77       6.948  10.888 -29.503  1.00 62.00           H
ATOM    931  OG1 THR A  77       7.804   8.948 -29.250  1.00 62.00           O
ATOM    932  HG1 THR A  77       8.207   9.029 -30.162  1.00 62.00           H
ATOM    933  CG2 THR A  77       8.737  10.863 -28.303  1.00 62.00           C
ATOM    934 1HG2 THR A  77       9.245  10.179 -27.623  1.00 62.00           H
ATOM    935 2HG2 THR A  77       8.529  11.801 -27.788  1.00 62.00           H
ATOM    936 3HG2 THR A  77       9.375  11.056 -29.166  1.00 62.00           H
ATOM    937  HN  THR A  77       7.907   8.530 -27.053  1.00 62.00           H
ATOM    938  N   ARG A  78       4.963   8.055 -27.556  1.00 65.69           N
ATOM    939  CA  ARG A  78       3.795   7.279 -27.936  1.00 65.69           C
ATOM    940  C   ARG A  78       2.534   7.876 -27.309  1.00 65.69           C
ATOM    941  O   ARG A  78       2.585   8.433 -26.213  1.00 65.69           O
ATOM    942  HA  ARG A  78       3.760   7.343 -29.024  1.00 65.69           H
ATOM    943  CB  ARG A  78       3.935   5.821 -27.494  1.00 65.69           C
ATOM    944 1HB  ARG A  78       3.323   5.184 -28.132  1.00 65.69           H
ATOM    945 2HB  ARG A  78       4.968   5.497 -27.618  1.00 65.69           H
ATOM    946  CG  ARG A  78       3.512   5.648 -26.034  1.00 65.69           C
ATOM    947 1HG  ARG A  78       4.011   6.394 -25.416  1.00 65.69           H
ATOM    948 2HG  ARG A  78       2.440   5.820 -25.939  1.00 65.69           H
ATOM    949  CD  ARG A  78       3.855   4.246 -25.526  1.00 65.69           C
ATOM    950 1HD  ARG A  78       3.168   3.517 -25.955  1.00 65.69           H
ATOM    951 2HD  ARG A  78       4.858   3.968 -25.851  1.00 65.69           H
ATOM    952  NE  ARG A  78       3.774   4.208 -24.049  1.00 65.69           N
ATOM    953  HE  ARG A  78       3.975   5.049 -23.547  1.00 65.69           H
ATOM    954  CZ  ARG A  78       3.447   3.118 -23.342  1.00 65.69           C
ATOM    955  NH1 ARG A  78       3.166   1.964 -23.962  1.00 65.69           N
ATOM    956 1HH1 ARG A  78       3.201   1.912 -24.961  1.00 65.69           H
ATOM    957 2HH1 ARG A  78       2.923   1.155 -23.427  1.00 65.69           H
ATOM    958  NH2 ARG A  78       3.404   3.199 -22.005  1.00 65.69           N
ATOM    959 1HH2 ARG A  78       3.162   2.395 -21.463  1.00 65.69           H
ATOM    960 2HH2 ARG A  78       3.614   4.064 -21.550  1.00 65.69           H
ATOM    961  HN  ARG A  78       5.578   7.605 -26.908  1.00 65.69           H
ATOM    962  N   VAL A  79       1.431   7.741 -28.031  1.00 69.12           N
ATOM    963  CA  VAL A  79       0.134   8.115 -27.494  1.00 69.12           C
ATOM    964  C   VAL A  79      -0.100   7.376 -26.175  1.00 69.12           C
ATOM    965  O   VAL A  79       0.059   6.158 -26.105  1.00 69.12           O
ATOM    966  HA  VAL A  79       0.157   9.187 -27.296  1.00 69.12           H
ATOM    967  CB  VAL A  79      -0.958   7.848 -28.531  1.00 69.12           C
ATOM    968  HB  VAL A  79      -1.066   6.768 -28.634  1.00 69.12           H
ATOM    969  CG1 VAL A  79      -2.303   8.412 -28.068  1.00 69.12           C
ATOM    970 1HG1 VAL A  79      -2.591   7.941 -27.128  1.00 69.12           H
ATOM    971 2HG1 VAL A  79      -2.215   9.489 -27.922  1.00 69.12           H
ATOM    972 3HG1 VAL A  79      -3.062   8.209 -28.823  1.00 69.12           H
ATOM    973  CG2 VAL A  79      -0.568   8.415 -29.897  1.00 69.12           C
ATOM    974 1HG2 VAL A  79      -0.419   9.491 -29.815  1.00 69.12           H
ATOM    975 2HG2 VAL A  79       0.357   7.945 -30.234  1.00 69.12           H
ATOM    976 3HG2 VAL A  79      -1.362   8.211 -30.616  1.00 69.12           H
ATOM    977  HN  VAL A  79       1.415   7.383 -28.965  1.00 69.12           H
ATOM    978  N   LYS A  80      -0.473   8.143 -25.161  1.00 77.27           N
ATOM    979  CA  LYS A  80      -0.720   7.577 -23.846  1.00 77.27           C
ATOM    980  C   LYS A  80      -1.988   6.722 -23.892  1.00 77.27           C
ATOM    981  O   LYS A  80      -2.823   6.892 -24.780  1.00 77.27           O
ATOM    982  HA  LYS A  80       0.124   6.930 -23.605  1.00 77.27           H
ATOM    983  CB  LYS A  80      -0.761   8.681 -22.787  1.00 77.27           C
ATOM    984 1HB  LYS A  80      -1.692   9.241 -22.876  1.00 77.27           H
ATOM    985 2HB  LYS A  80      -0.751   8.236 -21.792  1.00 77.27           H
ATOM    986  CG  LYS A  80       0.429   9.631 -22.939  1.00 77.27           C
ATOM    987 1HG  LYS A  80       0.379  10.129 -23.907  1.00 77.27           H
ATOM    988 2HG  LYS A  80       0.377  10.409 -22.177  1.00 77.27           H
ATOM    989  CD  LYS A  80       1.753   8.875 -22.815  1.00 77.27           C
ATOM    990 1HD  LYS A  80       1.780   8.333 -21.870  1.00 77.27           H
ATOM    991 2HD  LYS A  80       1.829   8.133 -23.610  1.00 77.27           H
ATOM    992  CE  LYS A  80       2.942   9.836 -22.892  1.00 77.27           C
ATOM    993 1HE  LYS A  80       2.822  10.504 -23.744  1.00 77.27           H
ATOM    994 2HE  LYS A  80       2.970  10.460 -21.999  1.00 77.27           H
ATOM    995  NZ  LYS A  80       4.209   9.083 -23.018  1.00 77.27           N
ATOM    996 1HZ  LYS A  80       4.988   9.691 -22.792  1.00 77.27           H
ATOM    997 2HZ  LYS A  80       4.200   8.295 -22.380  1.00 77.27           H
ATOM    998 3HZ  LYS A  80       4.309   8.746 -23.969  1.00 77.27           H
ATOM    999  HN  LYS A  80      -0.607   9.132 -25.228  1.00 77.27           H
ATOM   1000  N   THR A  81      -2.092   5.822 -22.926  1.00 79.32           N
ATOM   1001  CA  THR A  81      -3.321   5.071 -22.732  1.00 79.32           C
ATOM   1002  C   THR A  81      -3.862   5.288 -21.318  1.00 79.32           C
ATOM   1003  O   THR A  81      -3.176   5.853 -20.467  1.00 79.32           O
ATOM   1004  HA  THR A  81      -4.071   5.454 -23.424  1.00 79.32           H
ATOM   1005  CB  THR A  81      -3.032   3.603 -23.053  1.00 79.32           C
ATOM   1006  HB  THR A  81      -3.954   3.020 -23.072  1.00 79.32           H
ATOM   1007  OG1 THR A  81      -2.078   3.213 -22.070  1.00 79.32           O
ATOM   1008  HG1 THR A  81      -1.162   3.500 -22.350  1.00 79.32           H
ATOM   1009  CG2 THR A  81      -2.292   3.428 -24.381  1.00 79.32           C
ATOM   1010 1HG2 THR A  81      -1.339   3.955 -24.338  1.00 79.32           H
ATOM   1011 2HG2 THR A  81      -2.897   3.836 -25.191  1.00 79.32           H
ATOM   1012 3HG2 THR A  81      -2.113   2.368 -24.560  1.00 79.32           H
ATOM   1013  HN  THR A  81      -1.358   5.604 -22.283  1.00 79.32           H
ATOM   1014  N   MET A  82      -5.088   4.829 -21.111  1.00 83.04           N
ATOM   1015  CA  MET A  82      -5.699   4.895 -19.794  1.00 83.04           C
ATOM   1016  C   MET A  82      -4.858   4.143 -18.761  1.00 83.04           C
ATOM   1017  O   MET A  82      -4.648   4.632 -17.652  1.00 83.04           O
ATOM   1018  HA  MET A  82      -5.736   5.955 -19.541  1.00 83.04           H
ATOM   1019  CB  MET A  82      -7.101   4.287 -19.851  1.00 83.04           C
ATOM   1020 1HB  MET A  82      -7.734   4.884 -20.508  1.00 83.04           H
ATOM   1021 2HB  MET A  82      -7.051   3.287 -20.281  1.00 83.04           H
ATOM   1022  CG  MET A  82      -7.726   4.217 -18.456  1.00 83.04           C
ATOM   1023 1HG  MET A  82      -7.324   3.364 -17.911  1.00 83.04           H
ATOM   1024 2HG  MET A  82      -7.466   5.110 -17.888  1.00 83.04           H
ATOM   1025  SD  MET A  82      -9.500   4.074 -18.588  1.00 83.04           S
ATOM   1026  CE  MET A  82      -9.971   4.500 -16.920  1.00 83.04           C
ATOM   1027 1HE  MET A  82      -9.520   3.793 -16.223  1.00 83.04           H
ATOM   1028 2HE  MET A  82      -9.623   5.507 -16.691  1.00 83.04           H
ATOM   1029 3HE  MET A  82     -11.056   4.460 -16.827  1.00 83.04           H
ATOM   1030  HN  MET A  82      -5.659   4.419 -21.822  1.00 83.04           H
ATOM   1031  N   THR A  83      -4.399   2.967 -19.162  1.00 82.02           N
ATOM   1032  CA  THR A  83      -3.516   2.180 -18.317  1.00 82.02           C
ATOM   1033  C   THR A  83      -2.285   2.999 -17.924  1.00 82.02           C
ATOM   1034  O   THR A  83      -1.868   2.983 -16.767  1.00 82.02           O
ATOM   1035  HA  THR A  83      -4.047   1.939 -17.396  1.00 82.02           H
ATOM   1036  CB  THR A  83      -3.175   0.889 -19.063  1.00 82.02           C
ATOM   1037  HB  THR A  83      -2.631   1.103 -19.983  1.00 82.02           H
ATOM   1038  OG1 THR A  83      -4.433   0.240 -19.228  1.00 82.02           O
ATOM   1039  HG1 THR A  83      -5.175   0.868 -18.995  1.00 82.02           H
ATOM   1040  CG2 THR A  83      -2.363  -0.085 -18.206  1.00 82.02           C
ATOM   1041 1HG2 THR A  83      -2.936  -0.352 -17.318  1.00 82.02           H
ATOM   1042 2HG2 THR A  83      -1.428   0.387 -17.906  1.00 82.02           H
ATOM   1043 3HG2 THR A  83      -2.148  -0.985 -18.783  1.00 82.02           H
ATOM   1044  HN  THR A  83      -4.620   2.551 -20.044  1.00 82.02           H
ATOM   1045  N   ASP A  84      -1.737   3.695 -18.909  1.00 82.96           N
ATOM   1046  CA  ASP A  84      -0.505   4.437 -18.706  1.00 82.96           C
ATOM   1047  C   ASP A  84      -0.739   5.529 -17.661  1.00 82.96           C
ATOM   1048  O   ASP A  84       0.149   5.834 -16.867  1.00 82.96           O
ATOM   1049  HA  ASP A  84       0.225   3.697 -18.379  1.00 82.96           H
ATOM   1050  CB  ASP A  84      -0.049   5.113 -20.001  1.00 82.96           C
ATOM   1051 1HB  ASP A  84      -0.806   5.825 -20.330  1.00 82.96           H
ATOM   1052 2HB  ASP A  84       0.864   5.680 -19.818  1.00 82.96           H
ATOM   1053  CG  ASP A  84       0.199   4.078 -21.101  1.00 82.96           C
ATOM   1054  OD1 ASP A  84       0.891   3.083 -20.798  1.00 82.96           O
ATOM   1055  OD2 ASP A  84      -0.310   4.307 -22.220  1.00 82.96           O
ATOM   1056  HN  ASP A  84      -2.120   3.756 -19.831  1.00 82.96           H
ATOM   1057  N   MET A  85      -1.940   6.089 -17.694  1.00 88.26           N
ATOM   1058  CA  MET A  85      -2.301   7.142 -16.761  1.00 88.26           C
ATOM   1059  C   MET A  85      -2.304   6.623 -15.322  1.00 88.26           C
ATOM   1060  O   MET A  85      -1.801   7.288 -14.418  1.00 88.26           O
ATOM   1061  HA  MET A  85      -1.536   7.911 -16.876  1.00 88.26           H
ATOM   1062  CB  MET A  85      -3.689   7.682 -17.113  1.00 88.26           C
ATOM   1063 1HB  MET A  85      -3.712   7.982 -18.161  1.00 88.26           H
ATOM   1064 2HB  MET A  85      -4.431   6.893 -16.991  1.00 88.26           H
ATOM   1065  CG  MET A  85      -4.054   8.875 -16.227  1.00 88.26           C
ATOM   1066 1HG  MET A  85      -5.056   9.227 -16.471  1.00 88.26           H
ATOM   1067 2HG  MET A  85      -4.069   8.570 -15.181  1.00 88.26           H
ATOM   1068  SD  MET A  85      -2.872  10.193 -16.461  1.00 88.26           S
ATOM   1069  CE  MET A  85      -3.250  10.653 -18.144  1.00 88.26           C
ATOM   1070 1HE  MET A  85      -3.092   9.795 -18.798  1.00 88.26           H
ATOM   1071 2HE  MET A  85      -4.289  10.973 -18.208  1.00 88.26           H
ATOM   1072 3HE  MET A  85      -2.598  11.470 -18.452  1.00 88.26           H
ATOM   1073  HN  MET A  85      -2.658   5.833 -18.342  1.00 88.26           H
ATOM   1074  N   PHE A  86      -2.878   5.440 -15.155  1.00 89.28           N
ATOM   1075  CA  PHE A  86      -2.958   4.827 -13.840  1.00 89.28           C
ATOM   1076  C   PHE A  86      -1.574   4.399 -13.349  1.00 89.28           C
ATOM   1077  O   PHE A  86      -1.266   4.524 -12.165  1.00 89.28           O
ATOM   1078  HA  PHE A  86      -3.368   5.573 -13.160  1.00 89.28           H
ATOM   1079  CB  PHE A  86      -3.843   3.587 -13.979  1.00 89.28           C
ATOM   1080 1HB  PHE A  86      -3.443   2.954 -14.771  1.00 89.28           H
ATOM   1081 2HB  PHE A  86      -3.791   3.011 -13.055  1.00 89.28           H
ATOM   1082  CG  PHE A  86      -5.309   3.899 -14.287  1.00 89.28           C
ATOM   1083  CD1 PHE A  86      -5.913   4.969 -13.703  1.00 89.28           C
ATOM   1084  HD1 PHE A  86      -5.353   5.603 -13.017  1.00 89.28           H
ATOM   1085  CD2 PHE A  86      -6.007   3.107 -15.144  1.00 89.28           C
ATOM   1086  HD2 PHE A  86      -5.523   2.250 -15.611  1.00 89.28           H
ATOM   1087  CE1 PHE A  86      -7.274   5.259 -13.989  1.00 89.28           C
ATOM   1088  HE1 PHE A  86      -7.758   6.116 -13.522  1.00 89.28           H
ATOM   1089  CE2 PHE A  86      -7.368   3.397 -15.430  1.00 89.28           C
ATOM   1090  HE2 PHE A  86      -7.928   2.762 -16.117  1.00 89.28           H
ATOM   1091  CZ  PHE A  86      -7.972   4.467 -14.846  1.00 89.28           C
ATOM   1092  HZ  PHE A  86      -9.016   4.689 -15.066  1.00 89.28           H
ATOM   1093  HN  PHE A  86      -3.281   4.905 -15.897  1.00 89.28           H
ATOM   1094  N   LEU A  87      -0.776   3.904 -14.284  1.00 87.18           N
ATOM   1095  CA  LEU A  87       0.566   3.452 -13.960  1.00 87.18           C
ATOM   1096  C   LEU A  87       1.397   4.641 -13.474  1.00 87.18           C
ATOM   1097  O   LEU A  87       2.234   4.496 -12.585  1.00 87.18           O
ATOM   1098  HA  LEU A  87       0.481   2.734 -13.144  1.00 87.18           H
ATOM   1099  CB  LEU A  87       1.185   2.714 -15.149  1.00 87.18           C
ATOM   1100 1HB  LEU A  87       1.067   3.335 -16.038  1.00 87.18           H
ATOM   1101 2HB  LEU A  87       2.255   2.612 -14.971  1.00 87.18           H
ATOM   1102  CG  LEU A  87       0.611   1.328 -15.451  1.00 87.18           C
ATOM   1103  HG  LEU A  87      -0.454   1.436 -15.656  1.00 87.18           H
ATOM   1104  CD1 LEU A  87       1.254   0.729 -16.703  1.00 87.18           C
ATOM   1105 1HD1 LEU A  87       1.063   1.380 -17.557  1.00 87.18           H
ATOM   1106 2HD1 LEU A  87       2.330   0.637 -16.551  1.00 87.18           H
ATOM   1107 3HD1 LEU A  87       0.829  -0.256 -16.895  1.00 87.18           H
ATOM   1108  CD2 LEU A  87       0.747   0.403 -14.239  1.00 87.18           C
ATOM   1109 1HD2 LEU A  87       1.800   0.297 -13.979  1.00 87.18           H
ATOM   1110 2HD2 LEU A  87       0.205   0.829 -13.395  1.00 87.18           H
ATOM   1111 3HD2 LEU A  87       0.332  -0.575 -14.481  1.00 87.18           H
ATOM   1112  HN  LEU A  87      -1.034   3.809 -15.246  1.00 87.18           H
ATOM   1113  N   LEU A  88       1.136   5.791 -14.080  1.00 89.70           N
ATOM   1114  CA  LEU A  88       1.817   7.013 -13.690  1.00 89.70           C
ATOM   1115  C   LEU A  88       1.479   7.338 -12.233  1.00 89.70           C
ATOM   1116  O   LEU A  88       2.374   7.555 -11.418  1.00 89.70           O
ATOM   1117  HA  LEU A  88       2.889   6.827 -13.762  1.00 89.70           H
ATOM   1118  CB  LEU A  88       1.488   8.145 -14.665  1.00 89.70           C
ATOM   1119 1HB  LEU A  88       1.883   7.880 -15.645  1.00 89.70           H
ATOM   1120 2HB  LEU A  88       0.404   8.208 -14.764  1.00 89.70           H
ATOM   1121  CG  LEU A  88       2.019   9.530 -14.289  1.00 89.70           C
ATOM   1122  HG  LEU A  88       1.712   9.747 -13.266  1.00 89.70           H
ATOM   1123  CD1 LEU A  88       3.548   9.557 -14.319  1.00 89.70           C
ATOM   1124 1HD1 LEU A  88       3.938   8.829 -13.608  1.00 89.70           H
ATOM   1125 2HD1 LEU A  88       3.897   9.310 -15.322  1.00 89.70           H
ATOM   1126 3HD1 LEU A  88       3.899  10.553 -14.048  1.00 89.70           H
ATOM   1127  CD2 LEU A  88       1.408  10.612 -15.183  1.00 89.70           C
ATOM   1128 1HD2 LEU A  88       1.663  10.410 -16.223  1.00 89.70           H
ATOM   1129 2HD2 LEU A  88       0.325  10.610 -15.067  1.00 89.70           H
ATOM   1130 3HD2 LEU A  88       1.803  11.586 -14.895  1.00 89.70           H
ATOM   1131  HN  LEU A  88       0.474   5.894 -14.822  1.00 89.70           H
ATOM   1132  N   ASN A  89       0.185   7.361 -11.951  1.00 93.24           N
ATOM   1133  CA  ASN A  89      -0.287   7.762 -10.636  1.00 93.24           C
ATOM   1134  C   ASN A  89       0.166   6.731  -9.601  1.00 93.24           C
ATOM   1135  O   ASN A  89       0.409   7.073  -8.444  1.00 93.24           O
ATOM   1136  HA  ASN A  89       0.148   8.746 -10.463  1.00 93.24           H
ATOM   1137  CB  ASN A  89      -1.815   7.831 -10.597  1.00 93.24           C
ATOM   1138 1HB  ASN A  89      -2.235   6.998 -11.162  1.00 93.24           H
ATOM   1139 2HB  ASN A  89      -2.161   7.725  -9.569  1.00 93.24           H
ATOM   1140  CG  ASN A  89      -2.320   9.153 -11.178  1.00 93.24           C
ATOM   1141  OD1 ASN A  89      -2.593  10.108 -10.469  1.00 93.24           O
ATOM   1142  ND2 ASN A  89      -2.428   9.156 -12.503  1.00 93.24           N
ATOM   1143 1HD2 ASN A  89      -2.187   8.338 -13.026  1.00 93.24           H
ATOM   1144 2HD2 ASN A  89      -2.749   9.976 -12.977  1.00 93.24           H
ATOM   1145  HN  ASN A  89      -0.534   7.113 -12.601  1.00 93.24           H
ATOM   1146  N   LEU A  90       0.266   5.490 -10.053  1.00 91.12           N
ATOM   1147  CA  LEU A  90       0.707   4.411  -9.185  1.00 91.12           C
ATOM   1148  C   LEU A  90       2.144   4.680  -8.733  1.00 91.12           C
ATOM   1149  O   LEU A  90       2.461   4.553  -7.551  1.00 91.12           O
ATOM   1150  HA  LEU A  90       0.062   4.414  -8.306  1.00 91.12           H
ATOM   1151  CB  LEU A  90       0.523   3.058  -9.876  1.00 91.12           C
ATOM   1152 1HB  LEU A  90      -0.508   2.986 -10.221  1.00 91.12           H
ATOM   1153 2HB  LEU A  90       1.158   3.036 -10.762  1.00 91.12           H
ATOM   1154  CG  LEU A  90       0.835   1.824  -9.028  1.00 91.12           C
ATOM   1155  HG  LEU A  90       1.798   1.979  -8.540  1.00 91.12           H
ATOM   1156  CD1 LEU A  90      -0.207   1.639  -7.924  1.00 91.12           C
ATOM   1157 1HD1 LEU A  90      -0.209   2.516  -7.276  1.00 91.12           H
ATOM   1158 2HD1 LEU A  90      -1.193   1.515  -8.371  1.00 91.12           H
ATOM   1159 3HD1 LEU A  90       0.039   0.755  -7.336  1.00 91.12           H
ATOM   1160  CD2 LEU A  90       0.969   0.576  -9.904  1.00 91.12           C
ATOM   1161 1HD2 LEU A  90       0.035   0.406 -10.439  1.00 91.12           H
ATOM   1162 2HD2 LEU A  90       1.777   0.721 -10.622  1.00 91.12           H
ATOM   1163 3HD2 LEU A  90       1.191  -0.287  -9.276  1.00 91.12           H
ATOM   1164  HN  LEU A  90       0.053   5.217 -10.991  1.00 91.12           H
ATOM   1165  N   ALA A  91       2.975   5.047  -9.698  1.00 92.69           N
ATOM   1166  CA  ALA A  91       4.381   5.287  -9.422  1.00 92.69           C
ATOM   1167  C   ALA A  91       4.516   6.491  -8.488  1.00 92.69           C
ATOM   1168  O   ALA A  91       5.385   6.512  -7.618  1.00 92.69           O
ATOM   1169  HA  ALA A  91       4.777   4.403  -8.922  1.00 92.69           H
ATOM   1170  CB  ALA A  91       5.133   5.485 -10.740  1.00 92.69           C
ATOM   1171 1HB  ALA A  91       5.031   4.590 -11.355  1.00 92.69           H
ATOM   1172 2HB  ALA A  91       4.716   6.340 -11.271  1.00 92.69           H
ATOM   1173 3HB  ALA A  91       6.188   5.665 -10.534  1.00 92.69           H
ATOM   1174  HN  ALA A  91       2.702   5.179 -10.650  1.00 92.69           H
ATOM   1175  N   ILE A  92       3.642   7.464  -8.700  1.00 94.64           N
ATOM   1176  CA  ILE A  92       3.653   8.669  -7.888  1.00 94.64           C
ATOM   1177  C   ILE A  92       3.303   8.309  -6.443  1.00 94.64           C
ATOM   1178  O   ILE A  92       3.970   8.753  -5.510  1.00 94.64           O
ATOM   1179  HA  ILE A  92       4.667   9.068  -7.909  1.00 94.64           H
ATOM   1180  CB  ILE A  92       2.736   9.733  -8.496  1.00 94.64           C
ATOM   1181  HB  ILE A  92       1.776   9.268  -8.720  1.00 94.64           H
ATOM   1182  CG1 ILE A  92       3.304  10.256  -9.817  1.00 94.64           C
ATOM   1183 1HG1 ILE A  92       4.191  10.858  -9.623  1.00 94.64           H
ATOM   1184 2HG1 ILE A  92       3.617   9.417 -10.440  1.00 94.64           H
ATOM   1185  CG2 ILE A  92       2.471  10.863  -7.499  1.00 94.64           C
ATOM   1186 1HG2 ILE A  92       1.991  10.456  -6.609  1.00 94.64           H
ATOM   1187 2HG2 ILE A  92       3.414  11.332  -7.222  1.00 94.64           H
ATOM   1188 3HG2 ILE A  92       1.816  11.605  -7.957  1.00 94.64           H
ATOM   1189  CD1 ILE A  92       2.266  11.094 -10.566  1.00 94.64           C
ATOM   1190 1HD1 ILE A  92       1.390  10.482 -10.780  1.00 94.64           H
ATOM   1191 2HD1 ILE A  92       1.973  11.945  -9.951  1.00 94.64           H
ATOM   1192 3HD1 ILE A  92       2.696  11.453 -11.502  1.00 94.64           H
ATOM   1193  HN  ILE A  92       2.937   7.438  -9.408  1.00 94.64           H
ATOM   1194  N   ALA A  93       2.257   7.508  -6.303  1.00 94.85           N
ATOM   1195  CA  ALA A  93       1.775   7.130  -4.985  1.00 94.85           C
ATOM   1196  C   ALA A  93       2.887   6.396  -4.232  1.00 94.85           C
ATOM   1197  O   ALA A  93       3.103   6.640  -3.046  1.00 94.85           O
ATOM   1198  HA  ALA A  93       1.526   8.044  -4.448  1.00 94.85           H
ATOM   1199  CB  ALA A  93       0.510   6.281  -5.128  1.00 94.85           C
ATOM   1200 1HB  ALA A  93      -0.258   6.858  -5.644  1.00 94.85           H
ATOM   1201 2HB  ALA A  93       0.738   5.384  -5.703  1.00 94.85           H
ATOM   1202 3HB  ALA A  93       0.149   5.998  -4.140  1.00 94.85           H
ATOM   1203  HN  ALA A  93       1.743   7.120  -7.068  1.00 94.85           H
ATOM   1204  N   ASP A  94       3.563   5.513  -4.952  1.00 94.28           N
ATOM   1205  CA  ASP A  94       4.622   4.715  -4.356  1.00 94.28           C
ATOM   1206  C   ASP A  94       5.743   5.640  -3.877  1.00 94.28           C
ATOM   1207  O   ASP A  94       6.248   5.484  -2.767  1.00 94.28           O
ATOM   1208  HA  ASP A  94       4.147   4.176  -3.537  1.00 94.28           H
ATOM   1209  CB  ASP A  94       5.216   3.740  -5.375  1.00 94.28           C
ATOM   1210 1HB  ASP A  94       5.412   4.262  -6.312  1.00 94.28           H
ATOM   1211 2HB  ASP A  94       6.173   3.367  -5.011  1.00 94.28           H
ATOM   1212  CG  ASP A  94       4.267   2.566  -5.627  1.00 94.28           C
ATOM   1213  OD1 ASP A  94       3.441   2.301  -4.728  1.00 94.28           O
ATOM   1214  OD2 ASP A  94       4.391   1.961  -6.714  1.00 94.28           O
ATOM   1215  HN  ASP A  94       3.398   5.339  -5.923  1.00 94.28           H
ATOM   1216  N   LEU A  95       6.099   6.581  -4.739  1.00 95.81           N
ATOM   1217  CA  LEU A  95       7.194   7.490  -4.444  1.00 95.81           C
ATOM   1218  C   LEU A  95       6.884   8.255  -3.156  1.00 95.81           C
ATOM   1219  O   LEU A  95       7.749   8.403  -2.294  1.00 95.81           O
ATOM   1220  HA  LEU A  95       8.085   6.885  -4.280  1.00 95.81           H
ATOM   1221  CB  LEU A  95       7.476   8.396  -5.644  1.00 95.81           C
ATOM   1222 1HB  LEU A  95       6.523   8.728  -6.056  1.00 95.81           H
ATOM   1223 2HB  LEU A  95       7.996   9.285  -5.289  1.00 95.81           H
ATOM   1224  CG  LEU A  95       8.299   7.775  -6.775  1.00 95.81           C
ATOM   1225  HG  LEU A  95       7.756   6.912  -7.159  1.00 95.81           H
ATOM   1226  CD1 LEU A  95       8.465   8.758  -7.936  1.00 95.81           C
ATOM   1227 1HD1 LEU A  95       7.483   9.028  -8.326  1.00 95.81           H
ATOM   1228 2HD1 LEU A  95       8.975   9.654  -7.583  1.00 95.81           H
ATOM   1229 3HD1 LEU A  95       9.054   8.291  -8.725  1.00 95.81           H
ATOM   1230  CD2 LEU A  95       9.646   7.268  -6.257  1.00 95.81           C
ATOM   1231 1HD2 LEU A  95      10.208   8.099  -5.831  1.00 95.81           H
ATOM   1232 2HD2 LEU A  95       9.479   6.511  -5.490  1.00 95.81           H
ATOM   1233 3HD2 LEU A  95      10.211   6.831  -7.081  1.00 95.81           H
ATOM   1234  HN  LEU A  95       5.654   6.728  -5.622  1.00 95.81           H
ATOM   1235  N   LEU A  96       5.646   8.719  -3.064  1.00 95.39           N
ATOM   1236  CA  LEU A  96       5.243   9.559  -1.950  1.00 95.39           C
ATOM   1237  C   LEU A  96       5.463   8.801  -0.639  1.00 95.39           C
ATOM   1238  O   LEU A  96       5.897   9.383   0.354  1.00 95.39           O
ATOM   1239  HA  LEU A  96       5.888  10.438  -1.953  1.00 95.39           H
ATOM   1240  CB  LEU A  96       3.807  10.051  -2.142  1.00 95.39           C
ATOM   1241 1HB  LEU A  96       3.184   9.197  -2.408  1.00 95.39           H
ATOM   1242 2HB  LEU A  96       3.441  10.426  -1.186  1.00 95.39           H
ATOM   1243  CG  LEU A  96       3.607  11.142  -3.196  1.00 95.39           C
ATOM   1244  HG  LEU A  96       3.905  10.740  -4.164  1.00 95.39           H
ATOM   1245  CD1 LEU A  96       2.132  11.535  -3.305  1.00 95.39           C
ATOM   1246 1HD1 LEU A  96       1.543  10.663  -3.588  1.00 95.39           H
ATOM   1247 2HD1 LEU A  96       1.784  11.911  -2.342  1.00 95.39           H
ATOM   1248 3HD1 LEU A  96       2.018  12.312  -4.061  1.00 95.39           H
ATOM   1249  CD2 LEU A  96       4.502  12.349  -2.912  1.00 95.39           C
ATOM   1250 1HD2 LEU A  96       4.258  12.761  -1.933  1.00 95.39           H
ATOM   1251 2HD2 LEU A  96       5.547  12.038  -2.926  1.00 95.39           H
ATOM   1252 3HD2 LEU A  96       4.340  13.109  -3.677  1.00 95.39           H
ATOM   1253  HN  LEU A  96       4.927   8.531  -3.734  1.00 95.39           H
ATOM   1254  N   PHE A  97       5.153   7.513  -0.679  1.00 96.00           N
ATOM   1255  CA  PHE A  97       5.301   6.672   0.497  1.00 96.00           C
ATOM   1256  C   PHE A  97       6.776   6.402   0.796  1.00 96.00           C
ATOM   1257  O   PHE A  97       7.215   6.530   1.938  1.00 96.00           O
ATOM   1258  HA  PHE A  97       4.853   7.206   1.335  1.00 96.00           H
ATOM   1259  CB  PHE A  97       4.604   5.345   0.187  1.00 96.00           C
ATOM   1260 1HB  PHE A  97       3.526   5.503   0.187  1.00 96.00           H
ATOM   1261 2HB  PHE A  97       4.880   5.028  -0.819  1.00 96.00           H
ATOM   1262  CG  PHE A  97       4.940   4.222   1.170  1.00 96.00           C
ATOM   1263  CD1 PHE A  97       5.551   3.090   0.727  1.00 96.00           C
ATOM   1264  HD1 PHE A  97       5.802   2.984  -0.328  1.00 96.00           H
ATOM   1265  CD2 PHE A  97       4.628   4.355   2.487  1.00 96.00           C
ATOM   1266  HD2 PHE A  97       4.138   5.261   2.842  1.00 96.00           H
ATOM   1267  CE1 PHE A  97       5.863   2.048   1.639  1.00 96.00           C
ATOM   1268  HE1 PHE A  97       6.352   1.141   1.284  1.00 96.00           H
ATOM   1269  CE2 PHE A  97       4.940   3.312   3.400  1.00 96.00           C
ATOM   1270  HE2 PHE A  97       4.689   3.419   4.455  1.00 96.00           H
ATOM   1271  CZ  PHE A  97       5.551   2.181   2.956  1.00 96.00           C
ATOM   1272  HZ  PHE A  97       5.790   1.381   3.657  1.00 96.00           H
ATOM   1273  HN  PHE A  97       4.808   7.046  -1.492  1.00 96.00           H
ATOM   1274  N   LEU A  98       7.502   6.034  -0.250  1.00 95.87           N
ATOM   1275  CA  LEU A  98       8.873   5.581  -0.087  1.00 95.87           C
ATOM   1276  C   LEU A  98       9.682   6.663   0.631  1.00 95.87           C
ATOM   1277  O   LEU A  98      10.548   6.356   1.448  1.00 95.87           O
ATOM   1278  HA  LEU A  98       8.850   4.691   0.543  1.00 95.87           H
ATOM   1279  CB  LEU A  98       9.463   5.165  -1.436  1.00 95.87           C
ATOM   1280 1HB  LEU A  98       9.286   5.969  -2.151  1.00 95.87           H
ATOM   1281 2HB  LEU A  98      10.543   5.071  -1.324  1.00 95.87           H
ATOM   1282  CG  LEU A  98       8.924   3.863  -2.032  1.00 95.87           C
ATOM   1283  HG  LEU A  98       7.840   3.859  -1.919  1.00 95.87           H
ATOM   1284  CD1 LEU A  98       9.223   3.781  -3.530  1.00 95.87           C
ATOM   1285 1HD1 LEU A  98       8.752   4.621  -4.041  1.00 95.87           H
ATOM   1286 2HD1 LEU A  98      10.301   3.818  -3.688  1.00 95.87           H
ATOM   1287 3HD1 LEU A  98       8.829   2.846  -3.928  1.00 95.87           H
ATOM   1288  CD2 LEU A  98       9.462   2.649  -1.273  1.00 95.87           C
ATOM   1289 1HD2 LEU A  98      10.551   2.636  -1.332  1.00 95.87           H
ATOM   1290 2HD2 LEU A  98       9.156   2.709  -0.228  1.00 95.87           H
ATOM   1291 3HD2 LEU A  98       9.064   1.737  -1.717  1.00 95.87           H
ATOM   1292  HN  LEU A  98       7.168   6.042  -1.192  1.00 95.87           H
ATOM   1293  N   VAL A  99       9.370   7.907   0.300  1.00 96.03           N
ATOM   1294  CA  VAL A  99      10.098   9.035   0.857  1.00 96.03           C
ATOM   1295  C   VAL A  99       9.926   9.046   2.378  1.00 96.03           C
ATOM   1296  O   VAL A  99      10.699   9.688   3.088  1.00 96.03           O
ATOM   1297  HA  VAL A  99      11.153   8.892   0.624  1.00 96.03           H
ATOM   1298  CB  VAL A  99       9.637  10.334   0.194  1.00 96.03           C
ATOM   1299  HB  VAL A  99       8.549  10.367   0.242  1.00 96.03           H
ATOM   1300  CG1 VAL A  99      10.177  11.554   0.943  1.00 96.03           C
ATOM   1301 1HG1 VAL A  99       9.815  11.538   1.971  1.00 96.03           H
ATOM   1302 2HG1 VAL A  99      11.267  11.528   0.942  1.00 96.03           H
ATOM   1303 3HG1 VAL A  99       9.835  12.464   0.451  1.00 96.03           H
ATOM   1304  CG2 VAL A  99      10.044  10.372  -1.280  1.00 96.03           C
ATOM   1305 1HG2 VAL A  99      11.129  10.305  -1.359  1.00 96.03           H
ATOM   1306 2HG2 VAL A  99       9.589   9.531  -1.805  1.00 96.03           H
ATOM   1307 3HG2 VAL A  99       9.705  11.306  -1.727  1.00 96.03           H
ATOM   1308  HN  VAL A  99       8.636   8.150  -0.334  1.00 96.03           H
ATOM   1309  N   THR A 100       8.909   8.328   2.832  1.00 95.31           N
ATOM   1310  CA  THR A 100       8.588   8.300   4.248  1.00 95.31           C
ATOM   1311  C   THR A 100       9.382   7.199   4.954  1.00 95.31           C
ATOM   1312  O   THR A 100       9.497   7.198   6.178  1.00 95.31           O
ATOM   1313  HA  THR A 100       8.894   9.248   4.690  1.00 95.31           H
ATOM   1314  CB  THR A 100       7.072   8.138   4.386  1.00 95.31           C
ATOM   1315  HB  THR A 100       6.744   8.393   5.394  1.00 95.31           H
ATOM   1316  OG1 THR A 100       6.828   6.794   3.980  1.00 95.31           O
ATOM   1317  HG1 THR A 100       6.788   6.740   2.983  1.00 95.31           H
ATOM   1318  CG2 THR A 100       6.299   8.981   3.369  1.00 95.31           C
ATOM   1319 1HG2 THR A 100       6.579   8.679   2.360  1.00 95.31           H
ATOM   1320 2HG2 THR A 100       6.539  10.034   3.513  1.00 95.31           H
ATOM   1321 3HG2 THR A 100       5.229   8.829   3.511  1.00 95.31           H
ATOM   1322  HN  THR A 100       8.312   7.775   2.251  1.00 95.31           H
ATOM   1323  N   LEU A 101       9.911   6.287   4.150  1.00 94.94           N
ATOM   1324  CA  LEU A 101      10.553   5.099   4.686  1.00 94.94           C
ATOM   1325  C   LEU A 101      11.793   5.510   5.482  1.00 94.94           C
ATOM   1326  O   LEU A 101      12.060   4.962   6.550  1.00 94.94           O
ATOM   1327  HA  LEU A 101       9.847   4.625   5.368  1.00 94.94           H
ATOM   1328  CB  LEU A 101      10.844   4.097   3.568  1.00 94.94           C
ATOM   1329 1HB  LEU A 101      11.360   4.620   2.763  1.00 94.94           H
ATOM   1330 2HB  LEU A 101      11.533   3.344   3.951  1.00 94.94           H
ATOM   1331  CG  LEU A 101       9.629   3.380   2.976  1.00 94.94           C
ATOM   1332  HG  LEU A 101       9.005   4.121   2.476  1.00 94.94           H
ATOM   1333  CD1 LEU A 101      10.055   2.360   1.918  1.00 94.94           C
ATOM   1334 1HD1 LEU A 101      10.585   2.871   1.114  1.00 94.94           H
ATOM   1335 2HD1 LEU A 101      10.711   1.618   2.372  1.00 94.94           H
ATOM   1336 3HD1 LEU A 101       9.172   1.866   1.514  1.00 94.94           H
ATOM   1337  CD2 LEU A 101       8.779   2.743   4.076  1.00 94.94           C
ATOM   1338 1HD2 LEU A 101       9.379   2.017   4.625  1.00 94.94           H
ATOM   1339 2HD2 LEU A 101       8.429   3.517   4.760  1.00 94.94           H
ATOM   1340 3HD2 LEU A 101       7.921   2.240   3.628  1.00 94.94           H
ATOM   1341  HN  LEU A 101       9.905   6.351   3.152  1.00 94.94           H
ATOM   1342  N   PRO A 102      12.571   6.479   4.979  1.00 94.68           N
ATOM   1343  CA  PRO A 102      13.781   6.916   5.680  1.00 94.68           C
ATOM   1344  C   PRO A 102      13.504   7.296   7.126  1.00 94.68           C
ATOM   1345  O   PRO A 102      14.288   6.973   8.017  1.00 94.68           O
ATOM   1346  HA  PRO A 102      14.499   6.098   5.733  1.00 94.68           H
ATOM   1347  CB  PRO A 102      14.262   8.115   4.860  1.00 94.68           C
ATOM   1348 1HB  PRO A 102      13.859   9.052   5.245  1.00 94.68           H
ATOM   1349 2HB  PRO A 102      15.348   8.204   4.879  1.00 94.68           H
ATOM   1350  CG  PRO A 102      13.746   7.813   3.458  1.00 94.68           C
ATOM   1351 1HG  PRO A 102      13.695   8.712   2.844  1.00 94.68           H
ATOM   1352 2HG  PRO A 102      14.396   7.117   2.929  1.00 94.68           H
ATOM   1353  CD  PRO A 102      12.370   7.223   3.722  1.00 94.68           C
ATOM   1354 1HD  PRO A 102      11.612   7.998   3.833  1.00 94.68           H
ATOM   1355 2HD  PRO A 102      12.045   6.576   2.908  1.00 94.68           H
ATOM   1356  N   PHE A 103      12.385   7.977   7.321  1.00 94.38           N
ATOM   1357  CA  PHE A 103      12.019   8.451   8.645  1.00 94.38           C
ATOM   1358  C   PHE A 103      11.685   7.282   9.573  1.00 94.38           C
ATOM   1359  O   PHE A 103      12.036   7.301  10.752  1.00 94.38           O
ATOM   1360  HA  PHE A 103      12.876   8.995   9.042  1.00 94.38           H
ATOM   1361  CB  PHE A 103      10.775   9.326   8.479  1.00 94.38           C
ATOM   1362 1HB  PHE A 103      10.001   8.748   7.974  1.00 94.38           H
ATOM   1363 2HB  PHE A 103      10.388   9.582   9.466  1.00 94.38           H
ATOM   1364  CG  PHE A 103      11.021  10.616   7.694  1.00 94.38           C
ATOM   1365  CD1 PHE A 103      11.401  11.747   8.347  1.00 94.38           C
ATOM   1366  HD1 PHE A 103      11.530  11.735   9.429  1.00 94.38           H
ATOM   1367  CD2 PHE A 103      10.861  10.632   6.344  1.00 94.38           C
ATOM   1368  HD2 PHE A 103      10.556   9.726   5.821  1.00 94.38           H
ATOM   1369  CE1 PHE A 103      11.630  12.945   7.619  1.00 94.38           C
ATOM   1370  HE1 PHE A 103      11.934  13.851   8.142  1.00 94.38           H
ATOM   1371  CE2 PHE A 103      11.090  11.829   5.615  1.00 94.38           C
ATOM   1372  HE2 PHE A 103      10.961  11.842   4.533  1.00 94.38           H
ATOM   1373  CZ  PHE A 103      11.469  12.960   6.268  1.00 94.38           C
ATOM   1374  HZ  PHE A 103      11.645  13.879   5.709  1.00 94.38           H
ATOM   1375  HN  PHE A 103      11.735   8.206   6.596  1.00 94.38           H
ATOM   1376  N   TRP A 104      11.012   6.292   9.007  1.00 92.33           N
ATOM   1377  CA  TRP A 104      10.647   5.106   9.763  1.00 92.33           C
ATOM   1378  C   TRP A 104      11.936   4.389  10.170  1.00 92.33           C
ATOM   1379  O   TRP A 104      12.022   3.829  11.261  1.00 92.33           O
ATOM   1380  HA  TRP A 104      10.105   5.431  10.651  1.00 92.33           H
ATOM   1381  CB  TRP A 104       9.696   4.215   8.961  1.00 92.33           C
ATOM   1382 1HB  TRP A 104      10.049   4.158   7.932  1.00 92.33           H
ATOM   1383 2HB  TRP A 104       9.732   3.204   9.368  1.00 92.33           H
ATOM   1384  CG  TRP A 104       8.244   4.698   8.960  1.00 92.33           C
ATOM   1385  CD1 TRP A 104       7.473   4.991   7.905  1.00 92.33           C
ATOM   1386  HD1 TRP A 104       7.799   4.919   6.867  1.00 92.33           H
ATOM   1387  CD2 TRP A 104       7.415   4.933  10.118  1.00 92.33           C
ATOM   1388  NE1 TRP A 104       6.213   5.397   8.296  1.00 92.33           N
ATOM   1389  HE1 TRP A 104       5.464   5.667   7.691  1.00 92.33           H
ATOM   1390  CE2 TRP A 104       6.177   5.360   9.685  1.00 92.33           C
ATOM   1391  CE3 TRP A 104       7.703   4.789  11.487  1.00 92.33           C
ATOM   1392  HE3 TRP A 104       8.673   4.453  11.855  1.00 92.33           H
ATOM   1393  CZ2 TRP A 104       5.128   5.678  10.555  1.00 92.33           C
ATOM   1394  HZ2 TRP A 104       4.158   6.014  10.188  1.00 92.33           H
ATOM   1395  CZ3 TRP A 104       6.644   5.111  12.344  1.00 92.33           C
ATOM   1396  HZ3 TRP A 104       6.813   5.017  13.417  1.00 92.33           H
ATOM   1397  CH2 TRP A 104       5.391   5.543  11.924  1.00 92.33           C
ATOM   1398  HH2 TRP A 104       4.617   5.774  12.656  1.00 92.33           H
ATOM   1399  HN  TRP A 104      10.718   6.291   8.051  1.00 92.33           H
ATOM   1400  N   ALA A 105      12.908   4.430   9.270  1.00 94.00           N
ATOM   1401  CA  ALA A 105      14.170   3.749   9.499  1.00 94.00           C
ATOM   1402  C   ALA A 105      14.849   4.344  10.735  1.00 94.00           C
ATOM   1403  O   ALA A 105      15.324   3.611  11.600  1.00 94.00           O
ATOM   1404  HA  ALA A 105      13.951   2.698   9.687  1.00 94.00           H
ATOM   1405  CB  ALA A 105      15.043   3.855   8.247  1.00 94.00           C
ATOM   1406 1HB  ALA A 105      14.529   3.392   7.405  1.00 94.00           H
ATOM   1407 2HB  ALA A 105      15.233   4.905   8.024  1.00 94.00           H
ATOM   1408 3HB  ALA A 105      15.990   3.344   8.420  1.00 94.00           H
ATOM   1409  HN  ALA A 105      12.843   4.917   8.398  1.00 94.00           H
ATOM   1410  N   ILE A 106      14.872   5.668  10.778  1.00 93.65           N
ATOM   1411  CA  ILE A 106      15.519   6.371  11.873  1.00 93.65           C
ATOM   1412  C   ILE A 106      14.773   6.075  13.175  1.00 93.65           C
ATOM   1413  O   ILE A 106      15.393   5.818  14.206  1.00 93.65           O
ATOM   1414  HA  ILE A 106      16.533   5.978  11.959  1.00 93.65           H
ATOM   1415  CB  ILE A 106      15.637   7.863  11.557  1.00 93.65           C
ATOM   1416  HB  ILE A 106      14.666   8.217  11.211  1.00 93.65           H
ATOM   1417  CG1 ILE A 106      16.636   8.106  10.424  1.00 93.65           C
ATOM   1418 1HG1 ILE A 106      17.652   7.963  10.793  1.00 93.65           H
ATOM   1419 2HG1 ILE A 106      16.479   7.374   9.632  1.00 93.65           H
ATOM   1420  CG2 ILE A 106      15.989   8.663  12.813  1.00 93.65           C
ATOM   1421 1HG2 ILE A 106      15.209   8.525  13.561  1.00 93.65           H
ATOM   1422 2HG2 ILE A 106      16.941   8.314  13.211  1.00 93.65           H
ATOM   1423 3HG2 ILE A 106      16.067   9.721  12.560  1.00 93.65           H
ATOM   1424  CD1 ILE A 106      16.489   9.520   9.857  1.00 93.65           C
ATOM   1425 1HD1 ILE A 106      15.479   9.651   9.467  1.00 93.65           H
ATOM   1426 2HD1 ILE A 106      16.671  10.249  10.646  1.00 93.65           H
ATOM   1427 3HD1 ILE A 106      17.211   9.666   9.053  1.00 93.65           H
ATOM   1428  HN  ILE A 106      14.459   6.258  10.083  1.00 93.65           H
ATOM   1429  N   ALA A 107      13.451   6.121  13.086  1.00 92.21           N
ATOM   1430  CA  ALA A 107      12.616   5.963  14.264  1.00 92.21           C
ATOM   1431  C   ALA A 107      12.805   4.555  14.833  1.00 92.21           C
ATOM   1432  O   ALA A 107      12.741   4.358  16.045  1.00 92.21           O
ATOM   1433  HA  ALA A 107      12.944   6.692  15.004  1.00 92.21           H
ATOM   1434  CB  ALA A 107      11.158   6.252  13.899  1.00 92.21           C
ATOM   1435 1HB  ALA A 107      11.073   7.273  13.527  1.00 92.21           H
ATOM   1436 2HB  ALA A 107      10.832   5.556  13.126  1.00 92.21           H
ATOM   1437 3HB  ALA A 107      10.532   6.134  14.783  1.00 92.21           H
ATOM   1438  HN  ALA A 107      12.953   6.262  12.230  1.00 92.21           H
ATOM   1439  N   ALA A 108      13.036   3.612  13.931  1.00 91.38           N
ATOM   1440  CA  ALA A 108      13.207   2.225  14.326  1.00 91.38           C
ATOM   1441  C   ALA A 108      14.596   2.042  14.941  1.00 91.38           C
ATOM   1442  O   ALA A 108      14.777   1.225  15.842  1.00 91.38           O
ATOM   1443  HA  ALA A 108      12.453   1.998  15.079  1.00 91.38           H
ATOM   1444  CB  ALA A 108      12.982   1.318  13.114  1.00 91.38           C
ATOM   1445 1HB  ALA A 108      11.971   1.464  12.733  1.00 91.38           H
ATOM   1446 2HB  ALA A 108      13.703   1.565  12.336  1.00 91.38           H
ATOM   1447 3HB  ALA A 108      13.111   0.277  13.411  1.00 91.38           H
ATOM   1448  HN  ALA A 108      13.105   3.784  12.948  1.00 91.38           H
ATOM   1449  N   ALA A 109      15.541   2.816  14.429  1.00 91.15           N
ATOM   1450  CA  ALA A 109      16.932   2.657  14.820  1.00 91.15           C
ATOM   1451  C   ALA A 109      17.103   3.102  16.274  1.00 91.15           C
ATOM   1452  O   ALA A 109      17.896   2.524  17.014  1.00 91.15           O
ATOM   1453  HA  ALA A 109      17.180   1.599  14.741  1.00 91.15           H
ATOM   1454  CB  ALA A 109      17.825   3.446  13.860  1.00 91.15           C
ATOM   1455 1HB  ALA A 109      17.688   3.072  12.846  1.00 91.15           H
ATOM   1456 2HB  ALA A 109      17.556   4.501  13.897  1.00 91.15           H
ATOM   1457 3HB  ALA A 109      18.868   3.326  14.154  1.00 91.15           H
ATOM   1458  HN  ALA A 109      15.370   3.540  13.760  1.00 91.15           H
ATOM   1459  N   ASP A 110      16.345   4.126  16.639  1.00 87.86           N
ATOM   1460  CA  ASP A 110      16.498   4.741  17.946  1.00 87.86           C
ATOM   1461  C   ASP A 110      15.124   5.168  18.468  1.00 87.86           C
ATOM   1462  O   ASP A 110      14.399   4.362  19.050  1.00 87.86           O
ATOM   1463  HA  ASP A 110      16.962   3.977  18.570  1.00 87.86           H
ATOM   1464  CB  ASP A 110      17.382   5.987  17.868  1.00 87.86           C
ATOM   1465 1HB  ASP A 110      18.352   5.724  17.447  1.00 87.86           H
ATOM   1466 2HB  ASP A 110      16.930   6.717  17.196  1.00 87.86           H
ATOM   1467  CG  ASP A 110      17.573   6.611  19.252  1.00 87.86           C
ATOM   1468  OD1 ASP A 110      17.237   5.920  20.238  1.00 87.86           O
ATOM   1469  OD2 ASP A 110      18.050   7.766  19.293  1.00 87.86           O
ATOM   1470  HN  ASP A 110      15.639   4.533  16.060  1.00 87.86           H
ATOM   1471  N   GLN A 111      14.807   6.434  18.241  1.00 87.54           N
ATOM   1472  CA  GLN A 111      13.521   6.970  18.653  1.00 87.54           C
ATOM   1473  C   GLN A 111      13.040   8.025  17.655  1.00 87.54           C
ATOM   1474  O   GLN A 111      13.802   8.463  16.794  1.00 87.54           O
ATOM   1475  HA  GLN A 111      12.839   6.120  18.651  1.00 87.54           H
ATOM   1476  CB  GLN A 111      13.597   7.548  20.068  1.00 87.54           C
ATOM   1477 1HB  GLN A 111      12.617   7.922  20.364  1.00 87.54           H
ATOM   1478 2HB  GLN A 111      13.863   6.760  20.773  1.00 87.54           H
ATOM   1479  CG  GLN A 111      14.625   8.678  20.145  1.00 87.54           C
ATOM   1480 1HG  GLN A 111      15.609   8.299  19.867  1.00 87.54           H
ATOM   1481 2HG  GLN A 111      14.369   9.457  19.427  1.00 87.54           H
ATOM   1482  CD  GLN A 111      14.682   9.273  21.553  1.00 87.54           C
ATOM   1483  OE1 GLN A 111      13.672   9.506  22.198  1.00 87.54           O
ATOM   1484  NE2 GLN A 111      15.915   9.505  21.993  1.00 87.54           N
ATOM   1485 1HE2 GLN A 111      16.701   9.291  21.414  1.00 87.54           H
ATOM   1486 2HE2 GLN A 111      16.056   9.894  22.904  1.00 87.54           H
ATOM   1487  HN  GLN A 111      15.411   7.088  17.784  1.00 87.54           H
ATOM   1488  N   TRP A 112      11.779   8.403  17.804  1.00 90.19           N
ATOM   1489  CA  TRP A 112      11.201   9.432  16.956  1.00 90.19           C
ATOM   1490  C   TRP A 112      11.796  10.778  17.374  1.00 90.19           C
ATOM   1491  O   TRP A 112      11.506  11.278  18.460  1.00 90.19           O
ATOM   1492  HA  TRP A 112      11.476   9.207  15.925  1.00 90.19           H
ATOM   1493  CB  TRP A 112       9.673   9.405  17.026  1.00 90.19           C
ATOM   1494 1HB  TRP A 112       9.328   8.391  16.822  1.00 90.19           H
ATOM   1495 2HB  TRP A 112       9.362   9.650  18.041  1.00 90.19           H
ATOM   1496  CG  TRP A 112       8.989  10.366  16.051  1.00 90.19           C
ATOM   1497  CD1 TRP A 112       8.574  11.619  16.283  1.00 90.19           C
ATOM   1498  HD1 TRP A 112       8.677  12.132  17.239  1.00 90.19           H
ATOM   1499  CD2 TRP A 112       8.656  10.100  14.673  1.00 90.19           C
ATOM   1500  NE1 TRP A 112       7.999  12.177  15.160  1.00 90.19           N
ATOM   1501  HE1 TRP A 112       7.616  13.098  15.086  1.00 90.19           H
ATOM   1502  CE2 TRP A 112       8.051  11.224  14.149  1.00 90.19           C
ATOM   1503  CE3 TRP A 112       8.859   8.947  13.894  1.00 90.19           C
ATOM   1504  HE3 TRP A 112       9.334   8.047  14.284  1.00 90.19           H
ATOM   1505  CZ2 TRP A 112       7.599  11.306  12.827  1.00 90.19           C
ATOM   1506  HZ2 TRP A 112       7.124  12.207  12.437  1.00 90.19           H
ATOM   1507  CZ3 TRP A 112       8.401   9.045  12.574  1.00 90.19           C
ATOM   1508  HZ3 TRP A 112       8.534   8.179  11.926  1.00 90.19           H
ATOM   1509  CH2 TRP A 112       7.790  10.170  12.032  1.00 90.19           C
ATOM   1510  HH2 TRP A 112       7.462  10.167  10.993  1.00 90.19           H
ATOM   1511  HN  TRP A 112      11.158   8.020  18.487  1.00 90.19           H
ATOM   1512  N   LYS A 113      12.616  11.327  16.490  1.00 91.27           N
ATOM   1513  CA  LYS A 113      13.355  12.537  16.806  1.00 91.27           C
ATOM   1514  C   LYS A 113      12.664  13.737  16.155  1.00 91.27           C
ATOM   1515  O   LYS A 113      13.100  14.875  16.322  1.00 91.27           O
ATOM   1516  HA  LYS A 113      13.324  12.666  17.888  1.00 91.27           H
ATOM   1517  CB  LYS A 113      14.825  12.385  16.411  1.00 91.27           C
ATOM   1518 1HB  LYS A 113      14.898  12.154  15.348  1.00 91.27           H
ATOM   1519 2HB  LYS A 113      15.347  13.330  16.567  1.00 91.27           H
ATOM   1520  CG  LYS A 113      15.501  11.282  17.226  1.00 91.27           C
ATOM   1521 1HG  LYS A 113      15.439  11.519  18.288  1.00 91.27           H
ATOM   1522 2HG  LYS A 113      14.973  10.340  17.079  1.00 91.27           H
ATOM   1523  CD  LYS A 113      16.967  11.119  16.820  1.00 91.27           C
ATOM   1524 1HD  LYS A 113      17.032  10.926  15.749  1.00 91.27           H
ATOM   1525 2HD  LYS A 113      17.506  12.047  17.010  1.00 91.27           H
ATOM   1526  CE  LYS A 113      17.627   9.974  17.591  1.00 91.27           C
ATOM   1527 1HE  LYS A 113      17.553  10.159  18.663  1.00 91.27           H
ATOM   1528 2HE  LYS A 113      17.097   9.042  17.392  1.00 91.27           H
ATOM   1529  NZ  LYS A 113      19.048   9.837  17.201  1.00 91.27           N
ATOM   1530 1HZ  LYS A 113      19.460   9.054  17.697  1.00 91.27           H
ATOM   1531 2HZ  LYS A 113      19.110   9.675  16.202  1.00 91.27           H
ATOM   1532 3HZ  LYS A 113      19.547  10.687  17.438  1.00 91.27           H
ATOM   1533  HN  LYS A 113      12.778  10.960  15.574  1.00 91.27           H
ATOM   1534  N   PHE A 114      11.598  13.441  15.426  1.00 92.55           N
ATOM   1535  CA  PHE A 114      10.978  14.437  14.568  1.00 92.55           C
ATOM   1536  C   PHE A 114       9.745  15.046  15.238  1.00 92.55           C
ATOM   1537  O   PHE A 114       9.260  14.528  16.243  1.00 92.55           O
ATOM   1538  HA  PHE A 114      11.717  15.218  14.393  1.00 92.55           H
ATOM   1539  CB  PHE A 114      10.546  13.718  13.289  1.00 92.55           C
ATOM   1540 1HB  PHE A 114       9.726  13.039  13.525  1.00 92.55           H
ATOM   1541 2HB  PHE A 114      10.157  14.454  12.584  1.00 92.55           H
ATOM   1542  CG  PHE A 114      11.666  12.926  12.611  1.00 92.55           C
ATOM   1543  CD1 PHE A 114      12.635  13.579  11.915  1.00 92.55           C
ATOM   1544  HD1 PHE A 114      12.614  14.666  11.840  1.00 92.55           H
ATOM   1545  CD2 PHE A 114      11.692  11.570  12.705  1.00 92.55           C
ATOM   1546  HD2 PHE A 114      10.916  11.046  13.262  1.00 92.55           H
ATOM   1547  CE1 PHE A 114      13.675  12.844  11.286  1.00 92.55           C
ATOM   1548  HE1 PHE A 114      14.451  13.367  10.728  1.00 92.55           H
ATOM   1549  CE2 PHE A 114      12.732  10.835  12.076  1.00 92.55           C
ATOM   1550  HE2 PHE A 114      12.753   9.748  12.151  1.00 92.55           H
ATOM   1551  CZ  PHE A 114      13.701  11.488  11.380  1.00 92.55           C
ATOM   1552  HZ  PHE A 114      14.499  10.923  10.897  1.00 92.55           H
ATOM   1553  HN  PHE A 114      11.159  12.542  15.416  1.00 92.55           H
ATOM   1554  N   GLN A 115       9.273  16.138  14.655  1.00 93.26           N
ATOM   1555  CA  GLN A 115       8.132  16.848  15.207  1.00 93.26           C
ATOM   1556  C   GLN A 115       6.846  16.054  14.968  1.00 93.26           C
ATOM   1557  O   GLN A 115       6.820  15.141  14.145  1.00 93.26           O
ATOM   1558  HA  GLN A 115       8.327  16.923  16.277  1.00 93.26           H
ATOM   1559  CB  GLN A 115       8.024  18.256  14.618  1.00 93.26           C
ATOM   1560 1HB  GLN A 115       8.026  18.200  13.529  1.00 93.26           H
ATOM   1561 2HB  GLN A 115       7.076  18.706  14.912  1.00 93.26           H
ATOM   1562  CG  GLN A 115       9.182  19.138  15.090  1.00 93.26           C
ATOM   1563 1HG  GLN A 115      10.131  18.661  14.845  1.00 93.26           H
ATOM   1564 2HG  GLN A 115       9.158  20.090  14.560  1.00 93.26           H
ATOM   1565  CD  GLN A 115       9.103  19.385  16.598  1.00 93.26           C
ATOM   1566  OE1 GLN A 115       8.056  19.287  17.215  1.00 93.26           O
ATOM   1567  NE2 GLN A 115      10.267  19.711  17.154  1.00 93.26           N
ATOM   1568 1HE2 GLN A 115      11.090  19.775  16.590  1.00 93.26           H
ATOM   1569 2HE2 GLN A 115      10.318  19.892  18.136  1.00 93.26           H
ATOM   1570  HN  GLN A 115       9.656  16.537  13.821  1.00 93.26           H
ATOM   1571  N   THR A 116       5.810  16.431  15.704  1.00 93.82           N
ATOM   1572  CA  THR A 116       4.545  15.719  15.636  1.00 93.82           C
ATOM   1573  C   THR A 116       3.974  15.781  14.218  1.00 93.82           C
ATOM   1574  O   THR A 116       3.369  14.819  13.746  1.00 93.82           O
ATOM   1575  HA  THR A 116       4.730  14.669  15.861  1.00 93.82           H
ATOM   1576  CB  THR A 116       3.612  16.312  16.693  1.00 93.82           C
ATOM   1577  HB  THR A 116       3.290  17.314  16.410  1.00 93.82           H
ATOM   1578  OG1 THR A 116       4.358  16.224  17.904  1.00 93.82           O
ATOM   1579  HG1 THR A 116       3.954  16.820  18.598  1.00 93.82           H
ATOM   1580  CG2 THR A 116       2.384  15.435  16.947  1.00 93.82           C
ATOM   1581 1HG2 THR A 116       2.704  14.453  17.295  1.00 93.82           H
ATOM   1582 2HG2 THR A 116       1.817  15.326  16.023  1.00 93.82           H
ATOM   1583 3HG2 THR A 116       1.755  15.902  17.706  1.00 93.82           H
ATOM   1584  HN  THR A 116       5.825  17.206  16.335  1.00 93.82           H
ATOM   1585  N   PHE A 117       4.187  16.921  13.577  1.00 94.54           N
ATOM   1586  CA  PHE A 117       3.706  17.118  12.220  1.00 94.54           C
ATOM   1587  C   PHE A 117       4.189  15.996  11.299  1.00 94.54           C
ATOM   1588  O   PHE A 117       3.410  15.451  10.518  1.00 94.54           O
ATOM   1589  HA  PHE A 117       2.617  17.111  12.259  1.00 94.54           H
ATOM   1590  CB  PHE A 117       4.283  18.448  11.730  1.00 94.54           C
ATOM   1591 1HB  PHE A 117       3.895  19.252  12.355  1.00 94.54           H
ATOM   1592 2HB  PHE A 117       5.365  18.434  11.863  1.00 94.54           H
ATOM   1593  CG  PHE A 117       3.968  18.761  10.266  1.00 94.54           C
ATOM   1594  CD1 PHE A 117       4.932  18.621   9.318  1.00 94.54           C
ATOM   1595  HD1 PHE A 117       5.930  18.286   9.601  1.00 94.54           H
ATOM   1596  CD2 PHE A 117       2.723  19.179   9.913  1.00 94.54           C
ATOM   1597  HD2 PHE A 117       1.949  19.291  10.673  1.00 94.54           H
ATOM   1598  CE1 PHE A 117       4.640  18.911   7.959  1.00 94.54           C
ATOM   1599  HE1 PHE A 117       5.413  18.800   7.199  1.00 94.54           H
ATOM   1600  CE2 PHE A 117       2.430  19.469   8.554  1.00 94.54           C
ATOM   1601  HE2 PHE A 117       1.432  19.804   8.271  1.00 94.54           H
ATOM   1602  CZ  PHE A 117       3.395  19.330   7.606  1.00 94.54           C
ATOM   1603  HZ  PHE A 117       3.170  19.552   6.563  1.00 94.54           H
ATOM   1604  HN  PHE A 117       4.676  17.700  13.969  1.00 94.54           H
ATOM   1605  N   MET A 118       5.471  15.683  11.421  1.00 94.41           N
ATOM   1606  CA  MET A 118       6.073  14.656  10.589  1.00 94.41           C
ATOM   1607  C   MET A 118       5.462  13.284  10.883  1.00 94.41           C
ATOM   1608  O   MET A 118       5.310  12.462   9.981  1.00 94.41           O
ATOM   1609  HA  MET A 118       5.855  14.945   9.561  1.00 94.41           H
ATOM   1610  CB  MET A 118       7.581  14.609  10.847  1.00 94.41           C
ATOM   1611 1HB  MET A 118       7.987  15.620  10.834  1.00 94.41           H
ATOM   1612 2HB  MET A 118       7.771  14.201  11.839  1.00 94.41           H
ATOM   1613  CG  MET A 118       8.290  13.756   9.794  1.00 94.41           C
ATOM   1614 1HG  MET A 118       9.358  13.710  10.010  1.00 94.41           H
ATOM   1615 2HG  MET A 118       7.914  12.733   9.829  1.00 94.41           H
ATOM   1616  SD  MET A 118       8.027  14.446   8.169  1.00 94.41           S
ATOM   1617  CE  MET A 118       9.005  15.934   8.302  1.00 94.41           C
ATOM   1618 1HE  MET A 118       8.619  16.551   9.114  1.00 94.41           H
ATOM   1619 2HE  MET A 118      10.042  15.669   8.508  1.00 94.41           H
ATOM   1620 3HE  MET A 118       8.951  16.489   7.366  1.00 94.41           H
ATOM   1621  HN  MET A 118       6.093  16.118  12.072  1.00 94.41           H
ATOM   1622  N   CYS A 119       5.128  13.080  12.149  1.00 93.45           N
ATOM   1623  CA  CYS A 119       4.529  11.825  12.572  1.00 93.45           C
ATOM   1624  C   CYS A 119       3.195  11.660  11.842  1.00 93.45           C
ATOM   1625  O   CYS A 119       2.899  10.587  11.318  1.00 93.45           O
ATOM   1626  HA  CYS A 119       5.225  11.036  12.290  1.00 93.45           H
ATOM   1627  CB  CYS A 119       4.360  11.763  14.091  1.00 93.45           C
ATOM   1628 1HB  CYS A 119       5.337  11.743  14.574  1.00 93.45           H
ATOM   1629 2HB  CYS A 119       3.848  12.658  14.445  1.00 93.45           H
ATOM   1630  SG  CYS A 119       3.404  10.273  14.554  1.00 93.45           S
ATOM   1631  HN  CYS A 119       5.259  13.752  12.878  1.00 93.45           H
ATOM   1632  N   LYS A 120       2.425  12.738  11.830  1.00 94.52           N
ATOM   1633  CA  LYS A 120       1.131  12.727  11.168  1.00 94.52           C
ATOM   1634  C   LYS A 120       1.320  12.358   9.695  1.00 94.52           C
ATOM   1635  O   LYS A 120       0.691  11.424   9.201  1.00 94.52           O
ATOM   1636  HA  LYS A 120       0.528  11.954  11.643  1.00 94.52           H
ATOM   1637  CB  LYS A 120       0.409  14.059  11.381  1.00 94.52           C
ATOM   1638 1HB  LYS A 120       1.070  14.883  11.112  1.00 94.52           H
ATOM   1639 2HB  LYS A 120      -0.456  14.117  10.722  1.00 94.52           H
ATOM   1640  CG  LYS A 120      -0.040  14.213  12.836  1.00 94.52           C
ATOM   1641 1HG  LYS A 120      -0.701  13.389  13.105  1.00 94.52           H
ATOM   1642 2HG  LYS A 120       0.826  14.155  13.496  1.00 94.52           H
ATOM   1643  CD  LYS A 120      -0.763  15.544  13.049  1.00 94.52           C
ATOM   1644 1HD  LYS A 120      -0.071  16.369  12.875  1.00 94.52           H
ATOM   1645 2HD  LYS A 120      -1.568  15.645  12.322  1.00 94.52           H
ATOM   1646  CE  LYS A 120      -1.332  15.639  14.466  1.00 94.52           C
ATOM   1647 1HE  LYS A 120      -1.288  14.662  14.948  1.00 94.52           H
ATOM   1648 2HE  LYS A 120      -0.724  16.317  15.064  1.00 94.52           H
ATOM   1649  NZ  LYS A 120      -2.732  16.118  14.431  1.00 94.52           N
ATOM   1650 1HZ  LYS A 120      -3.099  16.156  15.375  1.00 94.52           H
ATOM   1651 2HZ  LYS A 120      -2.761  17.044  14.019  1.00 94.52           H
ATOM   1652 3HZ  LYS A 120      -3.293  15.483  13.875  1.00 94.52           H
ATOM   1653  HN  LYS A 120       2.672  13.606  12.261  1.00 94.52           H
ATOM   1654  N   VAL A 121       2.188  13.112   9.036  1.00 94.41           N
ATOM   1655  CA  VAL A 121       2.375  12.958   7.604  1.00 94.41           C
ATOM   1656  C   VAL A 121       2.797  11.519   7.300  1.00 94.41           C
ATOM   1657  O   VAL A 121       2.234  10.878   6.414  1.00 94.41           O
ATOM   1658  HA  VAL A 121       1.416  13.151   7.124  1.00 94.41           H
ATOM   1659  CB  VAL A 121       3.378  13.995   7.093  1.00 94.41           C
ATOM   1660  HB  VAL A 121       4.274  13.926   7.709  1.00 94.41           H
ATOM   1661  CG1 VAL A 121       3.779  13.703   5.646  1.00 94.41           C
ATOM   1662 1HG1 VAL A 121       4.238  12.715   5.588  1.00 94.41           H
ATOM   1663 2HG1 VAL A 121       2.894  13.731   5.010  1.00 94.41           H
ATOM   1664 3HG1 VAL A 121       4.493  14.455   5.308  1.00 94.41           H
ATOM   1665  CG2 VAL A 121       2.820  15.413   7.232  1.00 94.41           C
ATOM   1666 1HG2 VAL A 121       1.901  15.500   6.652  1.00 94.41           H
ATOM   1667 2HG2 VAL A 121       2.608  15.619   8.281  1.00 94.41           H
ATOM   1668 3HG2 VAL A 121       3.552  16.129   6.862  1.00 94.41           H
ATOM   1669  HN  VAL A 121       2.756  13.815   9.464  1.00 94.41           H
ATOM   1670  N   VAL A 122       3.782  11.053   8.053  1.00 92.98           N
ATOM   1671  CA  VAL A 122       4.447   9.803   7.727  1.00 92.98           C
ATOM   1672  C   VAL A 122       3.457   8.648   7.886  1.00 92.98           C
ATOM   1673  O   VAL A 122       3.464   7.706   7.095  1.00 92.98           O
ATOM   1674  HA  VAL A 122       4.757   9.858   6.684  1.00 92.98           H
ATOM   1675  CB  VAL A 122       5.702   9.638   8.586  1.00 92.98           C
ATOM   1676  HB  VAL A 122       5.428   9.839   9.622  1.00 92.98           H
ATOM   1677  CG1 VAL A 122       6.233   8.205   8.511  1.00 92.98           C
ATOM   1678 1HG1 VAL A 122       5.470   7.515   8.871  1.00 92.98           H
ATOM   1679 2HG1 VAL A 122       6.483   7.964   7.478  1.00 92.98           H
ATOM   1680 3HG1 VAL A 122       7.125   8.115   9.131  1.00 92.98           H
ATOM   1681  CG2 VAL A 122       6.780  10.645   8.181  1.00 92.98           C
ATOM   1682 1HG2 VAL A 122       7.049  10.488   7.136  1.00 92.98           H
ATOM   1683 2HG2 VAL A 122       6.399  11.658   8.310  1.00 92.98           H
ATOM   1684 3HG2 VAL A 122       7.661  10.505   8.808  1.00 92.98           H
ATOM   1685  HN  VAL A 122       4.127  11.514   8.871  1.00 92.98           H
ATOM   1686  N   ASN A 123       2.628   8.758   8.915  1.00 91.49           N
ATOM   1687  CA  ASN A 123       1.616   7.748   9.171  1.00 91.49           C
ATOM   1688  C   ASN A 123       0.580   7.773   8.046  1.00 91.49           C
ATOM   1689  O   ASN A 123       0.179   6.724   7.543  1.00 91.49           O
ATOM   1690  HA  ASN A 123       2.158   6.804   9.218  1.00 91.49           H
ATOM   1691  CB  ASN A 123       0.889   8.020  10.490  1.00 91.49           C
ATOM   1692 1HB  ASN A 123       0.829   9.094  10.661  1.00 91.49           H
ATOM   1693 2HB  ASN A 123      -0.135   7.649  10.428  1.00 91.49           H
ATOM   1694  CG  ASN A 123       1.609   7.350  11.662  1.00 91.49           C
ATOM   1695  OD1 ASN A 123       2.402   6.437  11.497  1.00 91.49           O
ATOM   1696  ND2 ASN A 123       1.291   7.853  12.851  1.00 91.49           N
ATOM   1697 1HD2 ASN A 123       0.632   8.603  12.917  1.00 91.49           H
ATOM   1698 2HD2 ASN A 123       1.710   7.482  13.680  1.00 91.49           H
ATOM   1699  HN  ASN A 123       2.641   9.518   9.564  1.00 91.49           H
ATOM   1700  N   SER A 124       0.176   8.982   7.683  1.00 93.13           N
ATOM   1701  CA  SER A 124      -0.913   9.154   6.737  1.00 93.13           C
ATOM   1702  C   SER A 124      -0.464   8.725   5.339  1.00 93.13           C
ATOM   1703  O   SER A 124      -1.246   8.157   4.579  1.00 93.13           O
ATOM   1704  HA  SER A 124      -1.713   8.508   7.097  1.00 93.13           H
ATOM   1705  CB  SER A 124      -1.400  10.605   6.716  1.00 93.13           C
ATOM   1706 1HB  SER A 124      -0.574  11.260   6.439  1.00 93.13           H
ATOM   1707 2HB  SER A 124      -2.167  10.718   5.950  1.00 93.13           H
ATOM   1708  OG  SER A 124      -1.924  11.010   7.977  1.00 93.13           O
ATOM   1709  HG  SER A 124      -1.190  11.365   8.555  1.00 93.13           H
ATOM   1710  HN  SER A 124       0.579   9.831   8.024  1.00 93.13           H
ATOM   1711  N   MET A 125       0.795   9.013   5.042  1.00 93.17           N
ATOM   1712  CA  MET A 125       1.318   8.793   3.704  1.00 93.17           C
ATOM   1713  C   MET A 125       1.235   7.315   3.319  1.00 93.17           C
ATOM   1714  O   MET A 125       0.915   6.983   2.179  1.00 93.17           O
ATOM   1715  HA  MET A 125       0.685   9.384   3.041  1.00 93.17           H
ATOM   1716  CB  MET A 125       2.774   9.256   3.642  1.00 93.17           C
ATOM   1717 1HB  MET A 125       3.306   8.917   4.531  1.00 93.17           H
ATOM   1718 2HB  MET A 125       3.268   8.802   2.783  1.00 93.17           H
ATOM   1719  CG  MET A 125       2.861  10.781   3.539  1.00 93.17           C
ATOM   1720 1HG  MET A 125       2.230  11.241   4.299  1.00 93.17           H
ATOM   1721 2HG  MET A 125       3.882  11.109   3.732  1.00 93.17           H
ATOM   1722  SD  MET A 125       2.346  11.313   1.915  1.00 93.17           S
ATOM   1723  CE  MET A 125       1.367  12.740   2.353  1.00 93.17           C
ATOM   1724 1HE  MET A 125       0.545  12.432   3.000  1.00 93.17           H
ATOM   1725 2HE  MET A 125       1.991  13.462   2.879  1.00 93.17           H
ATOM   1726 3HE  MET A 125       0.966  13.197   1.449  1.00 93.17           H
ATOM   1727  HN  MET A 125       1.452   9.389   5.695  1.00 93.17           H
ATOM   1728  N   TYR A 126       1.530   6.465   4.293  1.00 86.79           N
ATOM   1729  CA  TYR A 126       1.478   5.030   4.075  1.00 86.79           C
ATOM   1730  C   TYR A 126       0.067   4.585   3.685  1.00 86.79           C
ATOM   1731  O   TYR A 126      -0.109   3.840   2.723  1.00 86.79           O
ATOM   1732  HA  TYR A 126       2.164   4.788   3.263  1.00 86.79           H
ATOM   1733  CB  TYR A 126       1.852   4.387   5.412  1.00 86.79           C
ATOM   1734 1HB  TYR A 126       2.912   4.554   5.600  1.00 86.79           H
ATOM   1735 2HB  TYR A 126       1.303   4.887   6.210  1.00 86.79           H
ATOM   1736  CG  TYR A 126       1.567   2.885   5.481  1.00 86.79           C
ATOM   1737  CD1 TYR A 126       0.790   2.376   6.501  1.00 86.79           C
ATOM   1738  HD1 TYR A 126       0.379   3.044   7.258  1.00 86.79           H
ATOM   1739  CD2 TYR A 126       2.088   2.039   4.522  1.00 86.79           C
ATOM   1740  HD2 TYR A 126       2.702   2.441   3.716  1.00 86.79           H
ATOM   1741  CE1 TYR A 126       0.523   0.962   6.566  1.00 86.79           C
ATOM   1742  HE1 TYR A 126      -0.089   0.547   7.367  1.00 86.79           H
ATOM   1743  CE2 TYR A 126       1.821   0.626   4.587  1.00 86.79           C
ATOM   1744  HE2 TYR A 126       2.226  -0.053   3.837  1.00 86.79           H
ATOM   1745  CZ  TYR A 126       1.051   0.157   5.606  1.00 86.79           C
ATOM   1746  OH  TYR A 126       0.799  -1.178   5.667  1.00 86.79           O
ATOM   1747  HH  TYR A 126       1.224  -1.642   4.890  1.00 86.79           H
ATOM   1748  HN  TYR A 126       1.799   6.743   5.215  1.00 86.79           H
ATOM   1749  N   LYS A 127      -0.903   5.061   4.453  1.00 88.06           N
ATOM   1750  CA  LYS A 127      -2.282   4.650   4.257  1.00 88.06           C
ATOM   1751  C   LYS A 127      -2.783   5.182   2.913  1.00 88.06           C
ATOM   1752  O   LYS A 127      -3.560   4.518   2.229  1.00 88.06           O
ATOM   1753  HA  LYS A 127      -2.298   3.561   4.224  1.00 88.06           H
ATOM   1754  CB  LYS A 127      -3.143   5.079   5.447  1.00 88.06           C
ATOM   1755 1HB  LYS A 127      -2.970   6.133   5.665  1.00 88.06           H
ATOM   1756 2HB  LYS A 127      -4.198   4.976   5.193  1.00 88.06           H
ATOM   1757  CG  LYS A 127      -2.826   4.238   6.685  1.00 88.06           C
ATOM   1758 1HG  LYS A 127      -1.763   4.309   6.914  1.00 88.06           H
ATOM   1759 2HG  LYS A 127      -3.365   4.634   7.546  1.00 88.06           H
ATOM   1760  CD  LYS A 127      -3.209   2.773   6.465  1.00 88.06           C
ATOM   1761 1HD  LYS A 127      -4.269   2.703   6.221  1.00 88.06           H
ATOM   1762 2HD  LYS A 127      -2.659   2.373   5.613  1.00 88.06           H
ATOM   1763  CE  LYS A 127      -2.911   1.936   7.710  1.00 88.06           C
ATOM   1764 1HE  LYS A 127      -1.901   2.145   8.063  1.00 88.06           H
ATOM   1765 2HE  LYS A 127      -3.593   2.213   8.514  1.00 88.06           H
ATOM   1766  NZ  LYS A 127      -3.049   0.493   7.410  1.00 88.06           N
ATOM   1767 1HZ  LYS A 127      -2.861  -0.046   8.248  1.00 88.06           H
ATOM   1768 2HZ  LYS A 127      -3.992   0.303   7.090  1.00 88.06           H
ATOM   1769 3HZ  LYS A 127      -2.387   0.234   6.686  1.00 88.06           H
ATOM   1770  HN  LYS A 127      -0.758   5.714   5.196  1.00 88.06           H
ATOM   1771  N   MET A 128      -2.316   6.375   2.574  1.00 91.76           N
ATOM   1772  CA  MET A 128      -2.705   7.003   1.323  1.00 91.76           C
ATOM   1773  C   MET A 128      -2.232   6.178   0.125  1.00 91.76           C
ATOM   1774  O   MET A 128      -2.988   5.960  -0.821  1.00 91.76           O
ATOM   1775  HA  MET A 128      -3.794   7.041   1.339  1.00 91.76           H
ATOM   1776  CB  MET A 128      -2.101   8.407   1.246  1.00 91.76           C
ATOM   1777 1HB  MET A 128      -2.346   8.962   2.152  1.00 91.76           H
ATOM   1778 2HB  MET A 128      -1.014   8.337   1.200  1.00 91.76           H
ATOM   1779  CG  MET A 128      -2.621   9.162   0.022  1.00 91.76           C
ATOM   1780 1HG  MET A 128      -2.410   8.593  -0.884  1.00 91.76           H
ATOM   1781 2HG  MET A 128      -3.704   9.271   0.085  1.00 91.76           H
ATOM   1782  SD  MET A 128      -1.852  10.770  -0.076  1.00 91.76           S
ATOM   1783  CE  MET A 128      -0.163  10.287  -0.389  1.00 91.76           C
ATOM   1784 1HE  MET A 128       0.199   9.673   0.436  1.00 91.76           H
ATOM   1785 2HE  MET A 128      -0.114   9.715  -1.316  1.00 91.76           H
ATOM   1786 3HE  MET A 128       0.459  11.177  -0.479  1.00 91.76           H
ATOM   1787  HN  MET A 128      -1.685   6.909   3.137  1.00 91.76           H
ATOM   1788  N   ASN A 129      -0.984   5.740   0.204  1.00 90.72           N
ATOM   1789  CA  ASN A 129      -0.423   4.887  -0.830  1.00 90.72           C
ATOM   1790  C   ASN A 129      -1.233   3.591  -0.909  1.00 90.72           C
ATOM   1791  O   ASN A 129      -1.605   3.153  -1.997  1.00 90.72           O
ATOM   1792  HA  ASN A 129      -0.481   5.472  -1.748  1.00 90.72           H
ATOM   1793  CB  ASN A 129       1.028   4.519  -0.513  1.00 90.72           C
ATOM   1794 1HB  ASN A 129       1.664   5.395  -0.638  1.00 90.72           H
ATOM   1795 2HB  ASN A 129       1.110   4.211   0.529  1.00 90.72           H
ATOM   1796  CG  ASN A 129       1.519   3.391  -1.423  1.00 90.72           C
ATOM   1797  OD1 ASN A 129       1.405   2.216  -1.115  1.00 90.72           O
ATOM   1798  ND2 ASN A 129       2.070   3.813  -2.558  1.00 90.72           N
ATOM   1799 1HD2 ASN A 129       2.132   4.792  -2.750  1.00 90.72           H
ATOM   1800 2HD2 ASN A 129       2.421   3.150  -3.220  1.00 90.72           H
ATOM   1801  HN  ASN A 129      -0.361   5.960   0.955  1.00 90.72           H
ATOM   1802  N   PHE A 130      -1.481   3.013   0.257  1.00 84.73           N
ATOM   1803  CA  PHE A 130      -2.126   1.713   0.326  1.00 84.73           C
ATOM   1804  C   PHE A 130      -3.468   1.727  -0.409  1.00 84.73           C
ATOM   1805  O   PHE A 130      -3.724   0.875  -1.258  1.00 84.73           O
ATOM   1806  HA  PHE A 130      -1.459   0.996  -0.153  1.00 84.73           H
ATOM   1807  CB  PHE A 130      -2.371   1.413   1.806  1.00 84.73           C
ATOM   1808 1HB  PHE A 130      -1.421   1.459   2.338  1.00 84.73           H
ATOM   1809 2HB  PHE A 130      -3.008   2.193   2.223  1.00 84.73           H
ATOM   1810  CG  PHE A 130      -3.019   0.052   2.066  1.00 84.73           C
ATOM   1811  CD1 PHE A 130      -4.261  -0.016   2.616  1.00 84.73           C
ATOM   1812  HD1 PHE A 130      -4.795   0.899   2.871  1.00 84.73           H
ATOM   1813  CD2 PHE A 130      -2.353  -1.090   1.747  1.00 84.73           C
ATOM   1814  HD2 PHE A 130      -1.358  -1.036   1.307  1.00 84.73           H
ATOM   1815  CE1 PHE A 130      -4.863  -1.280   2.857  1.00 84.73           C
ATOM   1816  HE1 PHE A 130      -5.858  -1.334   3.298  1.00 84.73           H
ATOM   1817  CE2 PHE A 130      -2.955  -2.354   1.989  1.00 84.73           C
ATOM   1818  HE2 PHE A 130      -2.421  -3.269   1.733  1.00 84.73           H
ATOM   1819  CZ  PHE A 130      -4.197  -2.422   2.539  1.00 84.73           C
ATOM   1820  HZ  PHE A 130      -4.659  -3.392   2.724  1.00 84.73           H
ATOM   1821  HN  PHE A 130      -1.250   3.418   1.142  1.00 84.73           H
ATOM   1822  N   TYR A 131      -4.290   2.704  -0.054  1.00 86.89           N
ATOM   1823  CA  TYR A 131      -5.620   2.809  -0.631  1.00 86.89           C
ATOM   1824  C   TYR A 131      -5.546   3.152  -2.120  1.00 86.89           C
ATOM   1825  O   TYR A 131      -6.268   2.573  -2.931  1.00 86.89           O
ATOM   1826  HA  TYR A 131      -6.115   1.845  -0.512  1.00 86.89           H
ATOM   1827  CB  TYR A 131      -6.312   3.954   0.111  1.00 86.89           C
ATOM   1828 1HB  TYR A 131      -5.653   4.822   0.114  1.00 86.89           H
ATOM   1829 2HB  TYR A 131      -7.210   4.238  -0.437  1.00 86.89           H
ATOM   1830  CG  TYR A 131      -6.696   3.619   1.553  1.00 86.89           C
ATOM   1831  CD1 TYR A 131      -7.394   2.460   1.830  1.00 86.89           C
ATOM   1832  HD1 TYR A 131      -7.670   1.784   1.021  1.00 86.89           H
ATOM   1833  CD2 TYR A 131      -6.346   4.474   2.578  1.00 86.89           C
ATOM   1834  HD2 TYR A 131      -5.795   5.389   2.359  1.00 86.89           H
ATOM   1835  CE1 TYR A 131      -7.756   2.145   3.188  1.00 86.89           C
ATOM   1836  HE1 TYR A 131      -8.306   1.233   3.420  1.00 86.89           H
ATOM   1837  CE2 TYR A 131      -6.708   4.159   3.935  1.00 86.89           C
ATOM   1838  HE2 TYR A 131      -6.437   4.826   4.754  1.00 86.89           H
ATOM   1839  CZ  TYR A 131      -7.395   3.009   4.173  1.00 86.89           C
ATOM   1840  OH  TYR A 131      -7.736   2.711   5.455  1.00 86.89           O
ATOM   1841  HH  TYR A 131      -7.530   3.486   6.053  1.00 86.89           H
ATOM   1842  HN  TYR A 131      -4.061   3.413   0.612  1.00 86.89           H
ATOM   1843  N   SER A 132      -4.668   4.093  -2.435  1.00 88.96           N
ATOM   1844  CA  SER A 132      -4.572   4.603  -3.792  1.00 88.96           C
ATOM   1845  C   SER A 132      -4.118   3.490  -4.738  1.00 88.96           C
ATOM   1846  O   SER A 132      -4.689   3.313  -5.814  1.00 88.96           O
ATOM   1847  HA  SER A 132      -5.578   4.936  -4.047  1.00 88.96           H
ATOM   1848  CB  SER A 132      -3.608   5.789  -3.868  1.00 88.96           C
ATOM   1849 1HB  SER A 132      -3.507   6.108  -4.905  1.00 88.96           H
ATOM   1850 2HB  SER A 132      -4.026   6.631  -3.315  1.00 88.96           H
ATOM   1851  OG  SER A 132      -2.323   5.468  -3.342  1.00 88.96           O
ATOM   1852  HG  SER A 132      -2.188   5.927  -2.464  1.00 88.96           H
ATOM   1853  HN  SER A 132      -4.031   4.504  -1.783  1.00 88.96           H
ATOM   1854  N   CYS A 133      -3.096   2.768  -4.304  1.00 83.15           N
ATOM   1855  CA  CYS A 133      -2.541   1.695  -5.112  1.00 83.15           C
ATOM   1856  C   CYS A 133      -3.638   0.655  -5.349  1.00 83.15           C
ATOM   1857  O   CYS A 133      -3.822   0.186  -6.471  1.00 83.15           O
ATOM   1858  HA  CYS A 133      -2.223   2.144  -6.053  1.00 83.15           H
ATOM   1859  CB  CYS A 133      -1.302   1.078  -4.459  1.00 83.15           C
ATOM   1860 1HB  CYS A 133      -1.508   0.847  -3.414  1.00 83.15           H
ATOM   1861 2HB  CYS A 133      -1.052   0.138  -4.951  1.00 83.15           H
ATOM   1862  SG  CYS A 133       0.109   2.238  -4.575  1.00 83.15           S
ATOM   1863  HG  CYS A 133      -0.286   3.037  -3.588  1.00 83.15           H
ATOM   1864  HN  CYS A 133      -2.649   2.906  -3.420  1.00 83.15           H
ATOM   1865  N   VAL A 134      -4.338   0.325  -4.273  1.00 80.35           N
ATOM   1866  CA  VAL A 134      -5.417  -0.645  -4.352  1.00 80.35           C
ATOM   1867  C   VAL A 134      -6.397  -0.225  -5.449  1.00 80.35           C
ATOM   1868  O   VAL A 134      -6.752  -1.028  -6.310  1.00 80.35           O
ATOM   1869  HA  VAL A 134      -4.977  -1.605  -4.623  1.00 80.35           H
ATOM   1870  CB  VAL A 134      -6.083  -0.799  -2.983  1.00 80.35           C
ATOM   1871  HB  VAL A 134      -5.936   0.130  -2.432  1.00 80.35           H
ATOM   1872  CG1 VAL A 134      -7.589  -1.026  -3.128  1.00 80.35           C
ATOM   1873 1HG1 VAL A 134      -8.037  -0.175  -3.641  1.00 80.35           H
ATOM   1874 2HG1 VAL A 134      -7.766  -1.933  -3.706  1.00 80.35           H
ATOM   1875 3HG1 VAL A 134      -8.037  -1.132  -2.140  1.00 80.35           H
ATOM   1876  CG2 VAL A 134      -5.433  -1.928  -2.181  1.00 80.35           C
ATOM   1877 1HG2 VAL A 134      -5.535  -2.866  -2.726  1.00 80.35           H
ATOM   1878 2HG2 VAL A 134      -4.376  -1.707  -2.033  1.00 80.35           H
ATOM   1879 3HG2 VAL A 134      -5.925  -2.016  -1.212  1.00 80.35           H
ATOM   1880  HN  VAL A 134      -4.179   0.708  -3.363  1.00 80.35           H
ATOM   1881  N   LEU A 135      -6.806   1.034  -5.383  1.00 84.88           N
ATOM   1882  CA  LEU A 135      -7.863   1.524  -6.251  1.00 84.88           C
ATOM   1883  C   LEU A 135      -7.350   1.577  -7.691  1.00 84.88           C
ATOM   1884  O   LEU A 135      -8.103   1.327  -8.632  1.00 84.88           O
ATOM   1885  HA  LEU A 135      -8.684   0.809  -6.202  1.00 84.88           H
ATOM   1886  CB  LEU A 135      -8.398   2.863  -5.739  1.00 84.88           C
ATOM   1887 1HB  LEU A 135      -7.558   3.547  -5.622  1.00 84.88           H
ATOM   1888 2HB  LEU A 135      -9.050   3.287  -6.504  1.00 84.88           H
ATOM   1889  CG  LEU A 135      -9.170   2.816  -4.419  1.00 84.88           C
ATOM   1890  HG  LEU A 135      -8.590   2.233  -3.705  1.00 84.88           H
ATOM   1891  CD1 LEU A 135      -9.334   4.219  -3.830  1.00 84.88           C
ATOM   1892 1HD1 LEU A 135      -8.352   4.653  -3.646  1.00 84.88           H
ATOM   1893 2HD1 LEU A 135      -9.882   4.846  -4.533  1.00 84.88           H
ATOM   1894 3HD1 LEU A 135      -9.886   4.157  -2.892  1.00 84.88           H
ATOM   1895  CD2 LEU A 135     -10.515   2.107  -4.595  1.00 84.88           C
ATOM   1896 1HD2 LEU A 135     -11.114   2.642  -5.331  1.00 84.88           H
ATOM   1897 2HD2 LEU A 135     -10.345   1.086  -4.937  1.00 84.88           H
ATOM   1898 3HD2 LEU A 135     -11.043   2.088  -3.641  1.00 84.88           H
ATOM   1899  HN  LEU A 135      -6.429   1.712  -4.752  1.00 84.88           H
ATOM   1900  N   LEU A 136      -6.072   1.903  -7.819  1.00 86.94           N
ATOM   1901  CA  LEU A 136      -5.459   2.024  -9.131  1.00 86.94           C
ATOM   1902  C   LEU A 136      -5.395   0.644  -9.789  1.00 86.94           C
ATOM   1903  O   LEU A 136      -5.715   0.499 -10.968  1.00 86.94           O
ATOM   1904  HA  LEU A 136      -6.101   2.665  -9.734  1.00 86.94           H
ATOM   1905  CB  LEU A 136      -4.099   2.717  -9.024  1.00 86.94           C
ATOM   1906 1HB  LEU A 136      -3.542   2.258  -8.208  1.00 86.94           H
ATOM   1907 2HB  LEU A 136      -3.541   2.522  -9.940  1.00 86.94           H
ATOM   1908  CG  LEU A 136      -4.133   4.229  -8.793  1.00 86.94           C
ATOM   1909  HG  LEU A 136      -4.835   4.435  -7.985  1.00 86.94           H
ATOM   1910  CD1 LEU A 136      -2.764   4.747  -8.347  1.00 86.94           C
ATOM   1911 1HD1 LEU A 136      -2.476   4.258  -7.417  1.00 86.94           H
ATOM   1912 2HD1 LEU A 136      -2.025   4.528  -9.117  1.00 86.94           H
ATOM   1913 3HD1 LEU A 136      -2.817   5.825  -8.190  1.00 86.94           H
ATOM   1914  CD2 LEU A 136      -4.647   4.962 -10.035  1.00 86.94           C
ATOM   1915 1HD2 LEU A 136      -3.989   4.752 -10.878  1.00 86.94           H
ATOM   1916 2HD2 LEU A 136      -5.656   4.621 -10.266  1.00 86.94           H
ATOM   1917 3HD2 LEU A 136      -4.661   6.035  -9.843  1.00 86.94           H
ATOM   1918  HN  LEU A 136      -5.461   2.083  -7.049  1.00 86.94           H
ATOM   1919  N   ILE A 137      -4.981  -0.335  -8.998  1.00 78.67           N
ATOM   1920  CA  ILE A 137      -4.861  -1.696  -9.492  1.00 78.67           C
ATOM   1921  C   ILE A 137      -6.230  -2.182  -9.971  1.00 78.67           C
ATOM   1922  O   ILE A 137      -6.330  -2.852 -10.998  1.00 78.67           O
ATOM   1923  HA  ILE A 137      -4.184  -1.676 -10.346  1.00 78.67           H
ATOM   1924  CB  ILE A 137      -4.225  -2.597  -8.431  1.00 78.67           C
ATOM   1925  HB  ILE A 137      -4.711  -2.396  -7.477  1.00 78.67           H
ATOM   1926  CG1 ILE A 137      -2.739  -2.275  -8.258  1.00 78.67           C
ATOM   1927 1HG1 ILE A 137      -2.187  -2.609  -9.136  1.00 78.67           H
ATOM   1928 2HG1 ILE A 137      -2.603  -1.196  -8.186  1.00 78.67           H
ATOM   1929  CG2 ILE A 137      -4.458  -4.074  -8.755  1.00 78.67           C
ATOM   1930 1HG2 ILE A 137      -5.529  -4.275  -8.788  1.00 78.67           H
ATOM   1931 2HG2 ILE A 137      -4.015  -4.308  -9.724  1.00 78.67           H
ATOM   1932 3HG2 ILE A 137      -3.996  -4.692  -7.986  1.00 78.67           H
ATOM   1933  CD1 ILE A 137      -2.175  -2.951  -7.007  1.00 78.67           C
ATOM   1934 1HD1 ILE A 137      -2.714  -2.596  -6.128  1.00 78.67           H
ATOM   1935 2HD1 ILE A 137      -2.291  -4.031  -7.093  1.00 78.67           H
ATOM   1936 3HD1 ILE A 137      -1.117  -2.706  -6.907  1.00 78.67           H
ATOM   1937  HN  ILE A 137      -4.729  -0.210  -8.038  1.00 78.67           H
ATOM   1938  N   MET A 138      -7.251  -1.826  -9.205  1.00 78.89           N
ATOM   1939  CA  MET A 138      -8.614  -2.174  -9.566  1.00 78.89           C
ATOM   1940  C   MET A 138      -8.989  -1.583 -10.927  1.00 78.89           C
ATOM   1941  O   MET A 138      -9.532  -2.281 -11.782  1.00 78.89           O
ATOM   1942  HA  MET A 138      -8.636  -3.262  -9.616  1.00 78.89           H
ATOM   1943  CB  MET A 138      -9.575  -1.647  -8.498  1.00 78.89           C
ATOM   1944 1HB  MET A 138      -9.246  -1.976  -7.513  1.00 78.89           H
ATOM   1945 2HB  MET A 138      -9.557  -0.557  -8.493  1.00 78.89           H
ATOM   1946  CG  MET A 138     -11.002  -2.137  -8.755  1.00 78.89           C
ATOM   1947 1HG  MET A 138     -11.325  -1.835  -9.751  1.00 78.89           H
ATOM   1948 2HG  MET A 138     -11.032  -3.226  -8.726  1.00 78.89           H
ATOM   1949  SD  MET A 138     -12.108  -1.464  -7.526  1.00 78.89           S
ATOM   1950  CE  MET A 138     -12.117   0.251  -8.021  1.00 78.89           C
ATOM   1951 1HE  MET A 138     -11.103   0.649  -7.970  1.00 78.89           H
ATOM   1952 2HE  MET A 138     -12.488   0.332  -9.043  1.00 78.89           H
ATOM   1953 3HE  MET A 138     -12.764   0.819  -7.354  1.00 78.89           H
ATOM   1954  HN  MET A 138      -7.157  -1.311  -8.353  1.00 78.89           H
ATOM   1955  N   CYS A 139      -8.684  -0.303 -11.084  1.00 83.92           N
ATOM   1956  CA  CYS A 139      -9.062   0.413 -12.291  1.00 83.92           C
ATOM   1957  C   CYS A 139      -8.301  -0.198 -13.470  1.00 83.92           C
ATOM   1958  O   CYS A 139      -8.850  -0.339 -14.561  1.00 83.92           O
ATOM   1959  HA  CYS A 139     -10.137   0.277 -12.412  1.00 83.92           H
ATOM   1960  CB  CYS A 139      -8.803   1.915 -12.162  1.00 83.92           C
ATOM   1961 1HB  CYS A 139      -7.782   2.089 -11.823  1.00 83.92           H
ATOM   1962 2HB  CYS A 139      -8.902   2.395 -13.135  1.00 83.92           H
ATOM   1963  SG  CYS A 139      -9.988   2.654 -10.978  1.00 83.92           S
ATOM   1964  HG  CYS A 139      -9.367   2.234  -9.880  1.00 83.92           H
ATOM   1965  HN  CYS A 139      -8.190   0.242 -10.407  1.00 83.92           H
ATOM   1966  N   ILE A 140      -7.049  -0.544 -13.209  1.00 79.98           N
ATOM   1967  CA  ILE A 140      -6.211  -1.146 -14.232  1.00 79.98           C
ATOM   1968  C   ILE A 140      -6.858  -2.445 -14.716  1.00 79.98           C
ATOM   1969  O   ILE A 140      -6.861  -2.733 -15.912  1.00 79.98           O
ATOM   1970  HA  ILE A 140      -6.166  -0.449 -15.070  1.00 79.98           H
ATOM   1971  CB  ILE A 140      -4.782  -1.325 -13.716  1.00 79.98           C
ATOM   1972  HB  ILE A 140      -4.831  -1.754 -12.715  1.00 79.98           H
ATOM   1973  CG1 ILE A 140      -4.069   0.023 -13.596  1.00 79.98           C
ATOM   1974 1HG1 ILE A 140      -3.834   0.404 -14.590  1.00 79.98           H
ATOM   1975 2HG1 ILE A 140      -4.732   0.749 -13.125  1.00 79.98           H
ATOM   1976  CG2 ILE A 140      -4.002  -2.309 -14.591  1.00 79.98           C
ATOM   1977 1HG2 ILE A 140      -4.502  -3.278 -14.581  1.00 79.98           H
ATOM   1978 2HG2 ILE A 140      -3.960  -1.933 -15.613  1.00 79.98           H
ATOM   1979 3HG2 ILE A 140      -2.990  -2.419 -14.202  1.00 79.98           H
ATOM   1980  CD1 ILE A 140      -2.783  -0.108 -12.777  1.00 79.98           C
ATOM   1981 1HD1 ILE A 140      -3.025  -0.466 -11.776  1.00 79.98           H
ATOM   1982 2HD1 ILE A 140      -2.112  -0.815 -13.264  1.00 79.98           H
ATOM   1983 3HD1 ILE A 140      -2.296   0.865 -12.707  1.00 79.98           H
ATOM   1984  HN  ILE A 140      -6.608  -0.419 -12.321  1.00 79.98           H
ATOM   1985  N   SER A 141      -7.389  -3.195 -13.762  1.00 74.77           N
ATOM   1986  CA  SER A 141      -7.966  -4.494 -14.065  1.00 74.77           C
ATOM   1987  C   SER A 141      -9.207  -4.322 -14.944  1.00 74.77           C
ATOM   1988  O   SER A 141      -9.409  -5.078 -15.893  1.00 74.77           O
ATOM   1989  HA  SER A 141      -7.189  -5.037 -14.603  1.00 74.77           H
ATOM   1990  CB  SER A 141      -8.323  -5.250 -12.785  1.00 74.77           C
ATOM   1991 1HB  SER A 141      -9.072  -4.687 -12.228  1.00 74.77           H
ATOM   1992 2HB  SER A 141      -8.773  -6.209 -13.043  1.00 74.77           H
ATOM   1993  OG  SER A 141      -7.183  -5.469 -11.958  1.00 74.77           O
ATOM   1994  HG  SER A 141      -7.056  -4.695 -11.338  1.00 74.77           H
ATOM   1995  HN  SER A 141      -7.429  -2.929 -12.799  1.00 74.77           H
ATOM   1996  N   VAL A 142     -10.006  -3.324 -14.597  1.00 77.14           N
ATOM   1997  CA  VAL A 142     -11.213  -3.034 -15.352  1.00 77.14           C
ATOM   1998  C   VAL A 142     -10.831  -2.600 -16.768  1.00 77.14           C
ATOM   1999  O   VAL A 142     -11.445  -3.036 -17.741  1.00 77.14           O
ATOM   2000  HA  VAL A 142     -11.793  -3.955 -15.411  1.00 77.14           H
ATOM   2001  CB  VAL A 142     -12.054  -1.990 -14.613  1.00 77.14           C
ATOM   2002  HB  VAL A 142     -11.426  -1.117 -14.437  1.00 77.14           H
ATOM   2003  CG1 VAL A 142     -13.247  -1.547 -15.463  1.00 77.14           C
ATOM   2004 1HG1 VAL A 142     -12.887  -1.110 -16.394  1.00 77.14           H
ATOM   2005 2HG1 VAL A 142     -13.876  -2.409 -15.684  1.00 77.14           H
ATOM   2006 3HG1 VAL A 142     -13.827  -0.805 -14.914  1.00 77.14           H
ATOM   2007  CG2 VAL A 142     -12.515  -2.520 -13.254  1.00 77.14           C
ATOM   2008 1HG2 VAL A 142     -13.118  -3.416 -13.399  1.00 77.14           H
ATOM   2009 2HG2 VAL A 142     -11.645  -2.762 -12.644  1.00 77.14           H
ATOM   2010 3HG2 VAL A 142     -13.111  -1.758 -12.750  1.00 77.14           H
ATOM   2011  HN  VAL A 142      -9.840  -2.720 -13.817  1.00 77.14           H
ATOM   2012  N   ASP A 143      -9.820  -1.748 -16.840  1.00 79.72           N
ATOM   2013  CA  ASP A 143      -9.411  -1.176 -18.112  1.00 79.72           C
ATOM   2014  C   ASP A 143      -8.924  -2.295 -19.035  1.00 79.72           C
ATOM   2015  O   ASP A 143      -9.203  -2.282 -20.233  1.00 79.72           O
ATOM   2016  HA  ASP A 143     -10.297  -0.673 -18.498  1.00 79.72           H
ATOM   2017  CB  ASP A 143      -8.262  -0.183 -17.925  1.00 79.72           C
ATOM   2018 1HB  ASP A 143      -8.510   0.521 -17.132  1.00 79.72           H
ATOM   2019 2HB  ASP A 143      -7.364  -0.715 -17.610  1.00 79.72           H
ATOM   2020  CG  ASP A 143      -7.980   0.578 -19.222  1.00 79.72           C
ATOM   2021  OD1 ASP A 143      -8.963   1.072 -19.815  1.00 79.72           O
ATOM   2022  OD2 ASP A 143      -6.788   0.650 -19.590  1.00 79.72           O
ATOM   2023  HN  ASP A 143      -9.285  -1.447 -16.050  1.00 79.72           H
ATOM   2024  N   ARG A 144      -8.205  -3.237 -18.442  1.00 73.79           N
ATOM   2025  CA  ARG A 144      -7.688  -4.368 -19.194  1.00 73.79           C
ATOM   2026  C   ARG A 144      -8.839  -5.186 -19.781  1.00 73.79           C
ATOM   2027  O   ARG A 144      -8.792  -5.587 -20.943  1.00 73.79           O
ATOM   2028  HA  ARG A 144      -7.080  -3.924 -19.983  1.00 73.79           H
ATOM   2029  CB  ARG A 144      -6.828  -5.272 -18.308  1.00 73.79           C
ATOM   2030 1HB  ARG A 144      -7.291  -5.370 -17.326  1.00 73.79           H
ATOM   2031 2HB  ARG A 144      -6.781  -6.272 -18.740  1.00 73.79           H
ATOM   2032  CG  ARG A 144      -5.414  -4.708 -18.158  1.00 73.79           C
ATOM   2033 1HG  ARG A 144      -4.967  -4.569 -19.142  1.00 73.79           H
ATOM   2034 2HG  ARG A 144      -5.458  -3.726 -17.686  1.00 73.79           H
ATOM   2035  CD  ARG A 144      -4.537  -5.642 -17.321  1.00 73.79           C
ATOM   2036 1HD  ARG A 144      -4.922  -5.701 -16.303  1.00 73.79           H
ATOM   2037 2HD  ARG A 144      -4.571  -6.651 -17.733  1.00 73.79           H
ATOM   2038  NE  ARG A 144      -3.142  -5.149 -17.307  1.00 73.79           N
ATOM   2039  HE  ARG A 144      -2.956  -4.257 -17.718  1.00 73.79           H
ATOM   2040  CZ  ARG A 144      -2.113  -5.823 -16.776  1.00 73.79           C
ATOM   2041  NH1 ARG A 144      -2.304  -7.023 -16.211  1.00 73.79           N
ATOM   2042 1HH1 ARG A 144      -3.220  -7.422 -16.183  1.00 73.79           H
ATOM   2043 2HH1 ARG A 144      -1.530  -7.519 -15.817  1.00 73.79           H
ATOM   2044  NH2 ARG A 144      -0.889  -5.279 -16.819  1.00 73.79           N
ATOM   2045 1HH2 ARG A 144      -0.110  -5.768 -16.427  1.00 73.79           H
ATOM   2046 2HH2 ARG A 144      -0.755  -4.383 -17.242  1.00 73.79           H
ATOM   2047  HN  ARG A 144      -7.975  -3.236 -17.469  1.00 73.79           H
ATOM   2048  N   TYR A 145      -9.847  -5.410 -18.951  1.00 72.74           N
ATOM   2049  CA  TYR A 145     -11.018  -6.157 -19.379  1.00 72.74           C
ATOM   2050  C   TYR A 145     -11.669  -5.504 -20.600  1.00 72.74           C
ATOM   2051  O   TYR A 145     -11.938  -6.173 -21.596  1.00 72.74           O
ATOM   2052  HA  TYR A 145     -10.696  -7.164 -19.643  1.00 72.74           H
ATOM   2053  CB  TYR A 145     -12.000  -6.111 -18.206  1.00 72.74           C
ATOM   2054 1HB  TYR A 145     -11.623  -6.746 -17.405  1.00 72.74           H
ATOM   2055 2HB  TYR A 145     -12.036  -5.094 -17.816  1.00 72.74           H
ATOM   2056  CG  TYR A 145     -13.419  -6.555 -18.565  1.00 72.74           C
ATOM   2057  CD1 TYR A 145     -14.453  -5.641 -18.549  1.00 72.74           C
ATOM   2058  HD1 TYR A 145     -14.258  -4.603 -18.281  1.00 72.74           H
ATOM   2059  CD2 TYR A 145     -13.665  -7.870 -18.904  1.00 72.74           C
ATOM   2060  HD2 TYR A 145     -12.849  -8.592 -18.917  1.00 72.74           H
ATOM   2061  CE1 TYR A 145     -15.789  -6.059 -18.887  1.00 72.74           C
ATOM   2062  HE1 TYR A 145     -16.614  -5.348 -18.879  1.00 72.74           H
ATOM   2063  CE2 TYR A 145     -15.001  -8.288 -19.242  1.00 72.74           C
ATOM   2064  HE2 TYR A 145     -15.210  -9.323 -19.512  1.00 72.74           H
ATOM   2065  CZ  TYR A 145     -15.997  -7.362 -19.217  1.00 72.74           C
ATOM   2066  OH  TYR A 145     -17.259  -7.757 -19.536  1.00 72.74           O
ATOM   2067  HH  TYR A 145     -17.273  -8.740 -19.721  1.00 72.74           H
ATOM   2068  HN  TYR A 145      -9.873  -5.091 -18.003  1.00 72.74           H
ATOM   2069  N   ILE A 146     -11.904  -4.205 -20.481  1.00 74.24           N
ATOM   2070  CA  ILE A 146     -12.583  -3.469 -21.534  1.00 74.24           C
ATOM   2071  C   ILE A 146     -11.763  -3.558 -22.823  1.00 74.24           C
ATOM   2072  O   ILE A 146     -12.319  -3.735 -23.906  1.00 74.24           O
ATOM   2073  HA  ILE A 146     -13.545  -3.952 -21.703  1.00 74.24           H
ATOM   2074  CB  ILE A 146     -12.869  -2.034 -21.085  1.00 74.24           C
ATOM   2075  HB  ILE A 146     -11.941  -1.601 -20.712  1.00 74.24           H
ATOM   2076  CG1 ILE A 146     -13.874  -2.011 -19.932  1.00 74.24           C
ATOM   2077 1HG1 ILE A 146     -14.858  -2.307 -20.296  1.00 74.24           H
ATOM   2078 2HG1 ILE A 146     -13.582  -2.739 -19.176  1.00 74.24           H
ATOM   2079  CG2 ILE A 146     -13.328  -1.173 -22.263  1.00 74.24           C
ATOM   2080 1HG2 ILE A 146     -12.548  -1.152 -23.024  1.00 74.24           H
ATOM   2081 2HG2 ILE A 146     -14.239  -1.595 -22.689  1.00 74.24           H
ATOM   2082 3HG2 ILE A 146     -13.525  -0.158 -21.917  1.00 74.24           H
ATOM   2083  CD1 ILE A 146     -13.955  -0.619 -19.303  1.00 74.24           C
ATOM   2084 1HD1 ILE A 146     -12.975  -0.336 -18.919  1.00 74.24           H
ATOM   2085 2HD1 ILE A 146     -14.271   0.102 -20.057  1.00 74.24           H
ATOM   2086 3HD1 ILE A 146     -14.677  -0.630 -18.486  1.00 74.24           H
ATOM   2087  HN  ILE A 146     -11.640  -3.659 -19.686  1.00 74.24           H
ATOM   2088  N   ALA A 147     -10.453  -3.431 -22.663  1.00 75.22           N
ATOM   2089  CA  ALA A 147      -9.561  -3.383 -23.809  1.00 75.22           C
ATOM   2090  C   ALA A 147      -9.609  -4.724 -24.544  1.00 75.22           C
ATOM   2091  O   ALA A 147      -9.380  -4.783 -25.751  1.00 75.22           O
ATOM   2092  HA  ALA A 147      -9.920  -2.600 -24.477  1.00 75.22           H
ATOM   2093  CB  ALA A 147      -8.149  -3.024 -23.342  1.00 75.22           C
ATOM   2094 1HB  ALA A 147      -8.165  -2.050 -22.853  1.00 75.22           H
ATOM   2095 2HB  ALA A 147      -7.796  -3.778 -22.639  1.00 75.22           H
ATOM   2096 3HB  ALA A 147      -7.480  -2.988 -24.202  1.00 75.22           H
ATOM   2097  HN  ALA A 147     -10.003  -3.362 -21.773  1.00 75.22           H
ATOM   2098  N   ILE A 148      -9.908  -5.768 -23.785  1.00 70.28           N
ATOM   2099  CA  ILE A 148      -9.918  -7.114 -24.333  1.00 70.28           C
ATOM   2100  C   ILE A 148     -11.315  -7.432 -24.869  1.00 70.28           C
ATOM   2101  O   ILE A 148     -11.461  -7.873 -26.008  1.00 70.28           O
ATOM   2102  HA  ILE A 148      -9.216  -7.132 -25.166  1.00 70.28           H
ATOM   2103  CB  ILE A 148      -9.414  -8.119 -23.295  1.00 70.28           C
ATOM   2104  HB  ILE A 148      -9.964  -7.956 -22.368  1.00 70.28           H
ATOM   2105  CG1 ILE A 148      -7.933  -7.893 -22.987  1.00 70.28           C
ATOM   2106 1HG1 ILE A 148      -7.332  -8.166 -23.854  1.00 70.28           H
ATOM   2107 2HG1 ILE A 148      -7.754  -6.835 -22.796  1.00 70.28           H
ATOM   2108  CG2 ILE A 148      -9.695  -9.555 -23.741  1.00 70.28           C
ATOM   2109 1HG2 ILE A 148     -10.769  -9.693 -23.869  1.00 70.28           H
ATOM   2110 2HG2 ILE A 148      -9.189  -9.747 -24.687  1.00 70.28           H
ATOM   2111 3HG2 ILE A 148      -9.327 -10.249 -22.985  1.00 70.28           H
ATOM   2112  CD1 ILE A 148      -7.493  -8.717 -21.775  1.00 70.28           C
ATOM   2113 1HD1 ILE A 148      -8.079  -8.424 -20.904  1.00 70.28           H
ATOM   2114 2HD1 ILE A 148      -7.650  -9.776 -21.979  1.00 70.28           H
ATOM   2115 3HD1 ILE A 148      -6.436  -8.538 -21.578  1.00 70.28           H
ATOM   2116  HN  ILE A 148     -10.141  -5.706 -22.814  1.00 70.28           H
ATOM   2117  N   ALA A 149     -12.307  -7.195 -24.023  1.00 71.00           N
ATOM   2118  CA  ALA A 149     -13.655  -7.661 -24.301  1.00 71.00           C
ATOM   2119  C   ALA A 149     -14.284  -6.775 -25.379  1.00 71.00           C
ATOM   2120  O   ALA A 149     -15.045  -7.257 -26.217  1.00 71.00           O
ATOM   2121  HA  ALA A 149     -13.582  -8.681 -24.678  1.00 71.00           H
ATOM   2122  CB  ALA A 149     -14.469  -7.670 -23.006  1.00 71.00           C
ATOM   2123 1HB  ALA A 149     -13.996  -8.336 -22.284  1.00 71.00           H
ATOM   2124 2HB  ALA A 149     -14.511  -6.661 -22.596  1.00 71.00           H
ATOM   2125 3HB  ALA A 149     -15.480  -8.020 -23.215  1.00 71.00           H
ATOM   2126  HN  ALA A 149     -12.201  -6.695 -23.164  1.00 71.00           H
ATOM   2127  N   GLN A 150     -13.943  -5.496 -25.322  1.00 74.56           N
ATOM   2128  CA  GLN A 150     -14.559  -4.518 -26.202  1.00 74.56           C
ATOM   2129  C   GLN A 150     -13.492  -3.811 -27.040  1.00 74.56           C
ATOM   2130  O   GLN A 150     -13.551  -2.598 -27.232  1.00 74.56           O
ATOM   2131  HA  GLN A 150     -15.222  -5.089 -26.852  1.00 74.56           H
ATOM   2132  CB  GLN A 150     -15.387  -3.508 -25.404  1.00 74.56           C
ATOM   2133 1HB  GLN A 150     -14.740  -2.964 -24.716  1.00 74.56           H
ATOM   2134 2HB  GLN A 150     -15.822  -2.773 -26.082  1.00 74.56           H
ATOM   2135  CG  GLN A 150     -16.500  -4.208 -24.621  1.00 74.56           C
ATOM   2136 1HG  GLN A 150     -17.011  -4.922 -25.268  1.00 74.56           H
ATOM   2137 2HG  GLN A 150     -16.068  -4.776 -23.798  1.00 74.56           H
ATOM   2138  CD  GLN A 150     -17.508  -3.194 -24.076  1.00 74.56           C
ATOM   2139  OE1 GLN A 150     -17.445  -2.007 -24.352  1.00 74.56           O
ATOM   2140  NE2 GLN A 150     -18.438  -3.726 -23.288  1.00 74.56           N
ATOM   2141 1HE2 GLN A 150     -18.432  -4.709 -23.101  1.00 74.56           H
ATOM   2142 2HE2 GLN A 150     -19.142  -3.144 -22.882  1.00 74.56           H
ATOM   2143  HN  GLN A 150     -13.261  -5.127 -24.691  1.00 74.56           H
ATOM   2144  N   ALA A 151     -12.541  -4.601 -27.517  1.00 72.11           N
ATOM   2145  CA  ALA A 151     -11.343  -4.047 -28.125  1.00 72.11           C
ATOM   2146  C   ALA A 151     -11.742  -2.982 -29.148  1.00 72.11           C
ATOM   2147  O   ALA A 151     -11.148  -1.906 -29.193  1.00 72.11           O
ATOM   2148  HA  ALA A 151     -10.756  -3.579 -27.335  1.00 72.11           H
ATOM   2149  CB  ALA A 151     -10.519  -5.175 -28.749  1.00 72.11           C
ATOM   2150 1HB  ALA A 151     -10.237  -5.889 -27.976  1.00 72.11           H
ATOM   2151 2HB  ALA A 151     -11.113  -5.680 -29.511  1.00 72.11           H
ATOM   2152 3HB  ALA A 151      -9.621  -4.759 -29.205  1.00 72.11           H
ATOM   2153  HN  ALA A 151     -12.579  -5.600 -27.493  1.00 72.11           H
ATOM   2154  N   MET A 152     -12.746  -3.318 -29.945  1.00 68.64           N
ATOM   2155  CA  MET A 152     -13.202  -2.422 -30.994  1.00 68.64           C
ATOM   2156  C   MET A 152     -13.664  -1.085 -30.410  1.00 68.64           C
ATOM   2157  O   MET A 152     -13.130  -0.033 -30.759  1.00 68.64           O
ATOM   2158  HA  MET A 152     -12.339  -2.264 -31.641  1.00 68.64           H
ATOM   2159  CB  MET A 152     -14.357  -3.073 -31.756  1.00 68.64           C
ATOM   2160 1HB  MET A 152     -15.034  -3.557 -31.052  1.00 68.64           H
ATOM   2161 2HB  MET A 152     -14.932  -2.307 -32.276  1.00 68.64           H
ATOM   2162  CG  MET A 152     -13.839  -4.102 -32.763  1.00 68.64           C
ATOM   2163 1HG  MET A 152     -12.945  -4.588 -32.371  1.00 68.64           H
ATOM   2164 2HG  MET A 152     -14.585  -4.882 -32.915  1.00 68.64           H
ATOM   2165  SD  MET A 152     -13.467  -3.303 -34.315  1.00 68.64           S
ATOM   2166  CE  MET A 152     -15.112  -3.163 -34.993  1.00 68.64           C
ATOM   2167 1HE  MET A 152     -15.547  -4.156 -35.100  1.00 68.64           H
ATOM   2168 2HE  MET A 152     -15.731  -2.565 -34.325  1.00 68.64           H
ATOM   2169 3HE  MET A 152     -15.063  -2.681 -35.970  1.00 68.64           H
ATOM   2170  HN  MET A 152     -13.243  -4.183 -29.883  1.00 68.64           H
ATOM   2171  N   ARG A 153     -14.652  -1.170 -29.531  1.00 73.84           N
ATOM   2172  CA  ARG A 153     -15.227   0.024 -28.935  1.00 73.84           C
ATOM   2173  C   ARG A 153     -14.164   0.786 -28.142  1.00 73.84           C
ATOM   2174  O   ARG A 153     -14.166   2.016 -28.117  1.00 73.84           O
ATOM   2175  HA  ARG A 153     -15.584   0.613 -29.780  1.00 73.84           H
ATOM   2176  CB  ARG A 153     -16.390  -0.330 -28.006  1.00 73.84           C
ATOM   2177 1HB  ARG A 153     -16.096  -1.143 -27.342  1.00 73.84           H
ATOM   2178 2HB  ARG A 153     -16.630   0.525 -27.375  1.00 73.84           H
ATOM   2179  CG  ARG A 153     -17.627  -0.742 -28.808  1.00 73.84           C
ATOM   2180 1HG  ARG A 153     -17.891   0.050 -29.509  1.00 73.84           H
ATOM   2181 2HG  ARG A 153     -17.402  -1.629 -29.400  1.00 73.84           H
ATOM   2182  CD  ARG A 153     -18.811  -1.027 -27.882  1.00 73.84           C
ATOM   2183 1HD  ARG A 153     -18.597  -1.896 -27.261  1.00 73.84           H
ATOM   2184 2HD  ARG A 153     -18.967  -0.184 -27.208  1.00 73.84           H
ATOM   2185  NE  ARG A 153     -20.033  -1.267 -28.682  1.00 73.84           N
ATOM   2186  HE  ARG A 153     -19.959  -1.212 -29.678  1.00 73.84           H
ATOM   2187  CZ  ARG A 153     -21.231  -1.553 -28.156  1.00 73.84           C
ATOM   2188  NH1 ARG A 153     -21.388  -1.639 -26.828  1.00 73.84           N
ATOM   2189 1HH1 ARG A 153     -20.607  -1.490 -26.222  1.00 73.84           H
ATOM   2190 2HH1 ARG A 153     -22.286  -1.853 -26.443  1.00 73.84           H
ATOM   2191  NH2 ARG A 153     -22.271  -1.752 -28.977  1.00 73.84           N
ATOM   2192 1HH2 ARG A 153     -23.172  -1.966 -28.601  1.00 73.84           H
ATOM   2193 2HH2 ARG A 153     -22.146  -1.685 -29.967  1.00 73.84           H
ATOM   2194  HN  ARG A 153     -15.058  -2.032 -29.227  1.00 73.84           H
ATOM   2195  N   ALA A 154     -13.282   0.024 -27.512  1.00 73.11           N
ATOM   2196  CA  ALA A 154     -12.285   0.606 -26.629  1.00 73.11           C
ATOM   2197  C   ALA A 154     -11.354   1.507 -27.442  1.00 73.11           C
ATOM   2198  O   ALA A 154     -10.823   2.487 -26.922  1.00 73.11           O
ATOM   2199  HA  ALA A 154     -12.810   1.212 -25.890  1.00 73.11           H
ATOM   2200  CB  ALA A 154     -11.530  -0.511 -25.905  1.00 73.11           C
ATOM   2201 1HB  ALA A 154     -12.233  -1.104 -25.319  1.00 73.11           H
ATOM   2202 2HB  ALA A 154     -11.037  -1.150 -26.637  1.00 73.11           H
ATOM   2203 3HB  ALA A 154     -10.783  -0.074 -25.243  1.00 73.11           H
ATOM   2204  HN  ALA A 154     -13.241  -0.972 -27.598  1.00 73.11           H
ATOM   2205  N   HIS A 155     -11.184   1.143 -28.705  1.00 74.11           N
ATOM   2206  CA  HIS A 155     -10.328   1.909 -29.595  1.00 74.11           C
ATOM   2207  C   HIS A 155     -10.989   3.252 -29.912  1.00 74.11           C
ATOM   2208  O   HIS A 155     -10.359   4.302 -29.790  1.00 74.11           O
ATOM   2209  HA  HIS A 155      -9.398   2.089 -29.057  1.00 74.11           H
ATOM   2210  CB  HIS A 155      -9.992   1.103 -30.851  1.00 74.11           C
ATOM   2211 1HB  HIS A 155      -9.655   0.110 -30.554  1.00 74.11           H
ATOM   2212 2HB  HIS A 155     -10.900   0.969 -31.439  1.00 74.11           H
ATOM   2213  CG  HIS A 155      -8.935   1.737 -31.724  1.00 74.11           C
ATOM   2214  ND1 HIS A 155      -9.236   2.632 -32.736  1.00 74.11           N
ATOM   2215  HD1 HIS A 155     -10.152   2.943 -32.988  1.00 74.11           H
ATOM   2216  CD2 HIS A 155      -7.578   1.598 -31.724  1.00 74.11           C
ATOM   2217  HD2 HIS A 155      -7.003   0.964 -31.050  1.00 74.11           H
ATOM   2218  CE1 HIS A 155      -8.104   3.007 -33.313  1.00 74.11           C
ATOM   2219  HE1 HIS A 155      -8.009   3.706 -34.144  1.00 74.11           H
ATOM   2220  NE2 HIS A 155      -7.078   2.365 -32.685  1.00 74.11           N
ATOM   2221  HN  HIS A 155     -11.617   0.343 -29.119  1.00 74.11           H
ATOM   2222  N   THR A 156     -12.249   3.176 -30.313  1.00 74.67           N
ATOM   2223  CA  THR A 156     -12.970   4.360 -30.747  1.00 74.67           C
ATOM   2224  C   THR A 156     -13.116   5.350 -29.589  1.00 74.67           C
ATOM   2225  O   THR A 156     -13.109   6.562 -29.800  1.00 74.67           O
ATOM   2226  HA  THR A 156     -12.382   4.856 -31.519  1.00 74.67           H
ATOM   2227  CB  THR A 156     -14.309   3.911 -31.334  1.00 74.67           C
ATOM   2228  HB  THR A 156     -15.004   3.625 -30.544  1.00 74.67           H
ATOM   2229  OG1 THR A 156     -13.958   2.875 -32.248  1.00 74.67           O
ATOM   2230  HG1 THR A 156     -14.243   1.988 -31.885  1.00 74.67           H
ATOM   2231  CG2 THR A 156     -14.952   4.983 -32.216  1.00 74.67           C
ATOM   2232 1HG2 THR A 156     -14.284   5.220 -33.045  1.00 74.67           H
ATOM   2233 2HG2 THR A 156     -15.129   5.881 -31.624  1.00 74.67           H
ATOM   2234 3HG2 THR A 156     -15.899   4.613 -32.607  1.00 74.67           H
ATOM   2235  HN  THR A 156     -12.776   2.326 -30.343  1.00 74.67           H
ATOM   2236  N   TRP A 157     -13.243   4.797 -28.392  1.00 80.59           N
ATOM   2237  CA  TRP A 157     -13.568   5.601 -27.227  1.00 80.59           C
ATOM   2238  C   TRP A 157     -12.262   5.929 -26.500  1.00 80.59           C
ATOM   2239  O   TRP A 157     -12.274   6.275 -25.319  1.00 80.59           O
ATOM   2240  HA  TRP A 157     -14.040   6.519 -27.576  1.00 80.59           H
ATOM   2241  CB  TRP A 157     -14.586   4.889 -26.335  1.00 80.59           C
ATOM   2242 1HB  TRP A 157     -14.281   3.850 -26.211  1.00 80.59           H
ATOM   2243 2HB  TRP A 157     -14.570   5.345 -25.345  1.00 80.59           H
ATOM   2244  CG  TRP A 157     -16.018   4.924 -26.873  1.00 80.59           C
ATOM   2245  CD1 TRP A 157     -16.434   4.688 -28.125  1.00 80.59           C
ATOM   2246  HD1 TRP A 157     -15.774   4.429 -28.953  1.00 80.59           H
ATOM   2247  CD2 TRP A 157     -17.212   5.223 -26.121  1.00 80.59           C
ATOM   2248  NE1 TRP A 157     -17.804   4.813 -28.234  1.00 80.59           N
ATOM   2249  HE1 TRP A 157     -18.346   4.685 -29.065  1.00 80.59           H
ATOM   2250  CE2 TRP A 157     -18.292   5.149 -26.976  1.00 80.59           C
ATOM   2251  CE3 TRP A 157     -17.375   5.546 -24.762  1.00 80.59           C
ATOM   2252  HE3 TRP A 157     -16.538   5.611 -24.066  1.00 80.59           H
ATOM   2253  CZ2 TRP A 157     -19.611   5.385 -26.569  1.00 80.59           C
ATOM   2254  HZ2 TRP A 157     -20.447   5.320 -27.265  1.00 80.59           H
ATOM   2255  CZ3 TRP A 157     -18.698   5.779 -24.371  1.00 80.59           C
ATOM   2256  HZ3 TRP A 157     -18.881   6.034 -23.327  1.00 80.59           H
ATOM   2257  CH2 TRP A 157     -19.797   5.708 -25.220  1.00 80.59           C
ATOM   2258  HH2 TRP A 157     -20.798   5.904 -24.837  1.00 80.59           H
ATOM   2259  HN  TRP A 157     -13.129   3.820 -28.213  1.00 80.59           H
ATOM   2260  N   ARG A 158     -11.166   5.808 -27.234  1.00 80.09           N
ATOM   2261  CA  ARG A 158      -9.847   5.917 -26.635  1.00 80.09           C
ATOM   2262  C   ARG A 158      -9.697   7.263 -25.923  1.00 80.09           C
ATOM   2263  O   ARG A 158      -9.201   7.322 -24.799  1.00 80.09           O
ATOM   2264  HA  ARG A 158      -9.794   5.090 -25.927  1.00 80.09           H
ATOM   2265  CB  ARG A 158      -8.749   5.782 -27.692  1.00 80.09           C
ATOM   2266 1HB  ARG A 158      -8.869   4.841 -28.228  1.00 80.09           H
ATOM   2267 2HB  ARG A 158      -8.845   6.582 -28.426  1.00 80.09           H
ATOM   2268  CG  ARG A 158      -7.361   5.835 -27.050  1.00 80.09           C
ATOM   2269 1HG  ARG A 158      -7.256   6.756 -26.477  1.00 80.09           H
ATOM   2270 2HG  ARG A 158      -7.249   5.009 -26.348  1.00 80.09           H
ATOM   2271  CD  ARG A 158      -6.263   5.761 -28.113  1.00 80.09           C
ATOM   2272 1HD  ARG A 158      -6.387   4.861 -28.715  1.00 80.09           H
ATOM   2273 2HD  ARG A 158      -6.343   6.612 -28.790  1.00 80.09           H
ATOM   2274  NE  ARG A 158      -4.932   5.755 -27.465  1.00 80.09           N
ATOM   2275  HE  ARG A 158      -4.884   5.965 -26.489  1.00 80.09           H
ATOM   2276  CZ  ARG A 158      -3.786   5.485 -28.106  1.00 80.09           C
ATOM   2277  NH1 ARG A 158      -3.790   5.197 -29.414  1.00 80.09           N
ATOM   2278 1HH1 ARG A 158      -4.652   5.182 -29.920  1.00 80.09           H
ATOM   2279 2HH1 ARG A 158      -2.930   4.997 -29.885  1.00 80.09           H
ATOM   2280  NH2 ARG A 158      -2.636   5.508 -27.418  1.00 80.09           N
ATOM   2281 1HH2 ARG A 158      -1.772   5.309 -27.881  1.00 80.09           H
ATOM   2282 2HH2 ARG A 158      -2.642   5.725 -26.441  1.00 80.09           H
ATOM   2283  HN  ARG A 158     -11.170   5.638 -28.220  1.00 80.09           H
ATOM   2284  N   GLU A 159     -10.135   8.310 -26.607  1.00 81.13           N
ATOM   2285  CA  GLU A 159      -9.971   9.660 -26.095  1.00 81.13           C
ATOM   2286  C   GLU A 159     -10.838   9.865 -24.851  1.00 81.13           C
ATOM   2287  O   GLU A 159     -10.362  10.368 -23.835  1.00 81.13           O
ATOM   2288  HA  GLU A 159      -8.917   9.742 -25.829  1.00 81.13           H
ATOM   2289  CB  GLU A 159     -10.300  10.697 -27.170  1.00 81.13           C
ATOM   2290 1HB  GLU A 159     -11.259  10.458 -27.630  1.00 81.13           H
ATOM   2291 2HB  GLU A 159     -10.267  11.697 -26.738  1.00 81.13           H
ATOM   2292  CG  GLU A 159      -9.257  10.677 -28.289  1.00 81.13           C
ATOM   2293 1HG  GLU A 159      -8.257  10.742 -27.860  1.00 81.13           H
ATOM   2294 2HG  GLU A 159      -9.313   9.731 -28.826  1.00 81.13           H
ATOM   2295  CD  GLU A 159      -9.475  11.837 -29.263  1.00 81.13           C
ATOM   2296  OE1 GLU A 159      -8.527  12.124 -30.025  1.00 81.13           O
ATOM   2297  OE2 GLU A 159     -10.586  12.409 -29.224  1.00 81.13           O
ATOM   2298  HN  GLU A 159     -10.594   8.247 -27.493  1.00 81.13           H
ATOM   2299  N   LYS A 160     -12.095   9.465 -24.973  1.00 84.46           N
ATOM   2300  CA  LYS A 160     -13.027   9.580 -23.864  1.00 84.46           C
ATOM   2301  C   LYS A 160     -12.470   8.827 -22.654  1.00 84.46           C
ATOM   2302  O   LYS A 160     -12.551   9.311 -21.526  1.00 84.46           O
ATOM   2303  HA  LYS A 160     -13.102  10.637 -23.608  1.00 84.46           H
ATOM   2304  CB  LYS A 160     -14.423   9.117 -24.287  1.00 84.46           C
ATOM   2305 1HB  LYS A 160     -14.354   8.148 -24.781  1.00 84.46           H
ATOM   2306 2HB  LYS A 160     -15.047   8.980 -23.404  1.00 84.46           H
ATOM   2307  CG  LYS A 160     -15.075  10.131 -25.228  1.00 84.46           C
ATOM   2308 1HG  LYS A 160     -15.046  11.123 -24.777  1.00 84.46           H
ATOM   2309 2HG  LYS A 160     -14.509  10.187 -26.158  1.00 84.46           H
ATOM   2310  CD  LYS A 160     -16.525   9.745 -25.530  1.00 84.46           C
ATOM   2311 1HD  LYS A 160     -16.550   8.776 -26.029  1.00 84.46           H
ATOM   2312 2HD  LYS A 160     -17.078   9.638 -24.598  1.00 84.46           H
ATOM   2313  CE  LYS A 160     -17.200  10.797 -26.413  1.00 84.46           C
ATOM   2314 1HE  LYS A 160     -17.151  11.772 -25.928  1.00 84.46           H
ATOM   2315 2HE  LYS A 160     -16.665  10.884 -27.359  1.00 84.46           H
ATOM   2316  NZ  LYS A 160     -18.611  10.432 -26.666  1.00 84.46           N
ATOM   2317 1HZ  LYS A 160     -19.042  11.137 -27.254  1.00 84.46           H
ATOM   2318 2HZ  LYS A 160     -18.650   9.533 -27.133  1.00 84.46           H
ATOM   2319 3HZ  LYS A 160     -19.110  10.377 -25.785  1.00 84.46           H
ATOM   2320  HN  LYS A 160     -12.478   9.070 -25.807  1.00 84.46           H
ATOM   2321  N   ARG A 161     -11.915   7.656 -22.931  1.00 85.32           N
ATOM   2322  CA  ARG A 161     -11.364   6.822 -21.876  1.00 85.32           C
ATOM   2323  C   ARG A 161     -10.226   7.553 -21.161  1.00 85.32           C
ATOM   2324  O   ARG A 161     -10.067   7.425 -19.948  1.00 85.32           O
ATOM   2325  HA  ARG A 161     -12.199   6.639 -21.200  1.00 85.32           H
ATOM   2326  CB  ARG A 161     -10.838   5.500 -22.439  1.00 85.32           C
ATOM   2327 1HB  ARG A 161     -10.238   5.692 -23.329  1.00 85.32           H
ATOM   2328 2HB  ARG A 161     -10.182   5.025 -21.709  1.00 85.32           H
ATOM   2329  CG  ARG A 161     -11.990   4.555 -22.788  1.00 85.32           C
ATOM   2330 1HG  ARG A 161     -12.465   4.202 -21.873  1.00 85.32           H
ATOM   2331 2HG  ARG A 161     -12.749   5.095 -23.353  1.00 85.32           H
ATOM   2332  CD  ARG A 161     -11.491   3.361 -23.604  1.00 85.32           C
ATOM   2333 1HD  ARG A 161     -12.337   2.761 -23.940  1.00 85.32           H
ATOM   2334 2HD  ARG A 161     -10.973   3.710 -24.497  1.00 85.32           H
ATOM   2335  NE  ARG A 161     -10.580   2.532 -22.783  1.00 85.32           N
ATOM   2336  HE  ARG A 161     -10.710   2.534 -21.792  1.00 85.32           H
ATOM   2337  CZ  ARG A 161      -9.591   1.780 -23.286  1.00 85.32           C
ATOM   2338  NH1 ARG A 161      -9.372   1.739 -24.607  1.00 85.32           N
ATOM   2339 1HH1 ARG A 161      -9.948   2.273 -25.226  1.00 85.32           H
ATOM   2340 2HH1 ARG A 161      -8.632   1.175 -24.974  1.00 85.32           H
ATOM   2341  NH2 ARG A 161      -8.826   1.068 -22.447  1.00 85.32           N
ATOM   2342 1HH2 ARG A 161      -8.084   0.501 -22.806  1.00 85.32           H
ATOM   2343 2HH2 ARG A 161      -8.996   1.104 -21.462  1.00 85.32           H
ATOM   2344  HN  ARG A 161     -11.840   7.277 -23.853  1.00 85.32           H
ATOM   2345  N   LEU A 162      -9.464   8.303 -21.943  1.00 86.55           N
ATOM   2346  CA  LEU A 162      -8.327   9.030 -21.405  1.00 86.55           C
ATOM   2347  C   LEU A 162      -8.830  10.170 -20.517  1.00 86.55           C
ATOM   2348  O   LEU A 162      -8.210  10.494 -19.505  1.00 86.55           O
ATOM   2349  HA  LEU A 162      -7.758   8.336 -20.787  1.00 86.55           H
ATOM   2350  CB  LEU A 162      -7.403   9.492 -22.534  1.00 86.55           C
ATOM   2351 1HB  LEU A 162      -7.199   8.639 -23.181  1.00 86.55           H
ATOM   2352 2HB  LEU A 162      -7.937  10.228 -23.135  1.00 86.55           H
ATOM   2353  CG  LEU A 162      -6.068  10.101 -22.102  1.00 86.55           C
ATOM   2354  HG  LEU A 162      -6.266  10.849 -21.334  1.00 86.55           H
ATOM   2355  CD1 LEU A 162      -5.159   9.041 -21.475  1.00 86.55           C
ATOM   2356 1HD1 LEU A 162      -5.649   8.614 -20.600  1.00 86.55           H
ATOM   2357 2HD1 LEU A 162      -4.965   8.253 -22.203  1.00 86.55           H
ATOM   2358 3HD1 LEU A 162      -4.217   9.500 -21.177  1.00 86.55           H
ATOM   2359  CD2 LEU A 162      -5.389  10.819 -23.269  1.00 86.55           C
ATOM   2360 1HD2 LEU A 162      -5.205  10.109 -24.075  1.00 86.55           H
ATOM   2361 2HD2 LEU A 162      -6.036  11.619 -23.630  1.00 86.55           H
ATOM   2362 3HD2 LEU A 162      -4.442  11.243 -22.934  1.00 86.55           H
ATOM   2363  HN  LEU A 162      -9.612   8.417 -22.926  1.00 86.55           H
ATOM   2364  N   LEU A 163      -9.950  10.747 -20.928  1.00 89.40           N
ATOM   2365  CA  LEU A 163     -10.561  11.822 -20.164  1.00 89.40           C
ATOM   2366  C   LEU A 163     -11.045  11.275 -18.820  1.00 89.40           C
ATOM   2367  O   LEU A 163     -10.720  11.826 -17.769  1.00 89.40           O
ATOM   2368  HA  LEU A 163      -9.790  12.569 -19.976  1.00 89.40           H
ATOM   2369  CB  LEU A 163     -11.660  12.503 -20.983  1.00 89.40           C
ATOM   2370 1HB  LEU A 163     -11.245  12.779 -21.952  1.00 89.40           H
ATOM   2371 2HB  LEU A 163     -12.450  11.775 -21.170  1.00 89.40           H
ATOM   2372  CG  LEU A 163     -12.290  13.748 -20.356  1.00 89.40           C
ATOM   2373  HG  LEU A 163     -12.601  13.499 -19.341  1.00 89.40           H
ATOM   2374  CD1 LEU A 163     -11.270  14.884 -20.250  1.00 89.40           C
ATOM   2375 1HD1 LEU A 163     -10.434  14.564 -19.628  1.00 89.40           H
ATOM   2376 2HD1 LEU A 163     -10.907  15.140 -21.245  1.00 89.40           H
ATOM   2377 3HD1 LEU A 163     -11.744  15.756 -19.800  1.00 89.40           H
ATOM   2378  CD2 LEU A 163     -13.544  14.173 -21.121  1.00 89.40           C
ATOM   2379 1HD2 LEU A 163     -13.280  14.398 -22.155  1.00 89.40           H
ATOM   2380 2HD2 LEU A 163     -14.274  13.364 -21.101  1.00 89.40           H
ATOM   2381 3HD2 LEU A 163     -13.972  15.060 -20.655  1.00 89.40           H
ATOM   2382  HN  LEU A 163     -10.436  10.493 -21.764  1.00 89.40           H
ATOM   2383  N   TYR A 164     -11.813  10.199 -18.897  1.00 89.68           N
ATOM   2384  CA  TYR A 164     -12.357   9.580 -17.700  1.00 89.68           C
ATOM   2385  C   TYR A 164     -11.238   9.111 -16.768  1.00 89.68           C
ATOM   2386  O   TYR A 164     -11.381   9.158 -15.547  1.00 89.68           O
ATOM   2387  HA  TYR A 164     -12.963  10.324 -17.182  1.00 89.68           H
ATOM   2388  CB  TYR A 164     -13.151   8.363 -18.178  1.00 89.68           C
ATOM   2389 1HB  TYR A 164     -12.548   7.807 -18.895  1.00 89.68           H
ATOM   2390 2HB  TYR A 164     -13.328   7.702 -17.330  1.00 89.68           H
ATOM   2391  CG  TYR A 164     -14.494   8.710 -18.824  1.00 89.68           C
ATOM   2392  CD1 TYR A 164     -15.346   9.604 -18.207  1.00 89.68           C
ATOM   2393  HD1 TYR A 164     -15.063  10.062 -17.260  1.00 89.68           H
ATOM   2394  CD2 TYR A 164     -14.853   8.130 -20.024  1.00 89.68           C
ATOM   2395  HD2 TYR A 164     -14.180   7.424 -20.511  1.00 89.68           H
ATOM   2396  CE1 TYR A 164     -16.610   9.930 -18.816  1.00 89.68           C
ATOM   2397  HE1 TYR A 164     -17.292  10.634 -18.339  1.00 89.68           H
ATOM   2398  CE2 TYR A 164     -16.116   8.457 -20.632  1.00 89.68           C
ATOM   2399  HE2 TYR A 164     -16.412   8.006 -21.579  1.00 89.68           H
ATOM   2400  CZ  TYR A 164     -16.932   9.341 -19.998  1.00 89.68           C
ATOM   2401  OH  TYR A 164     -18.126   9.650 -20.573  1.00 89.68           O
ATOM   2402  HH  TYR A 164     -18.243   9.130 -21.419  1.00 89.68           H
ATOM   2403  HN  TYR A 164     -12.064   9.751 -19.755  1.00 89.68           H
ATOM   2404  N   SER A 165     -10.149   8.669 -17.380  1.00 89.86           N
ATOM   2405  CA  SER A 165      -9.020   8.157 -16.621  1.00 89.86           C
ATOM   2406  C   SER A 165      -8.442   9.262 -15.735  1.00 89.86           C
ATOM   2407  O   SER A 165      -7.966   8.994 -14.633  1.00 89.86           O
ATOM   2408  HA  SER A 165      -9.425   7.350 -16.011  1.00 89.86           H
ATOM   2409  CB  SER A 165      -7.939   7.601 -17.550  1.00 89.86           C
ATOM   2410 1HB  SER A 165      -7.299   6.917 -16.992  1.00 89.86           H
ATOM   2411 2HB  SER A 165      -8.407   7.022 -18.346  1.00 89.86           H
ATOM   2412  OG  SER A 165      -7.143   8.635 -18.121  1.00 89.86           O
ATOM   2413  HG  SER A 165      -7.725   9.394 -18.413  1.00 89.86           H
ATOM   2414  HN  SER A 165     -10.031   8.656 -18.373  1.00 89.86           H
ATOM   2415  N   LYS A 166      -8.501  10.482 -16.250  1.00 92.04           N
ATOM   2416  CA  LYS A 166      -8.033  11.635 -15.500  1.00 92.04           C
ATOM   2417  C   LYS A 166      -8.940  11.852 -14.287  1.00 92.04           C
ATOM   2418  O   LYS A 166      -8.458  12.031 -13.170  1.00 92.04           O
ATOM   2419  HA  LYS A 166      -7.029  11.406 -15.143  1.00 92.04           H
ATOM   2420  CB  LYS A 166      -7.922  12.858 -16.411  1.00 92.04           C
ATOM   2421 1HB  LYS A 166      -8.849  12.986 -16.970  1.00 92.04           H
ATOM   2422 2HB  LYS A 166      -7.789  13.756 -15.807  1.00 92.04           H
ATOM   2423  CG  LYS A 166      -6.749  12.713 -17.384  1.00 92.04           C
ATOM   2424 1HG  LYS A 166      -5.819  12.614 -16.825  1.00 92.04           H
ATOM   2425 2HG  LYS A 166      -6.868  11.800 -17.968  1.00 92.04           H
ATOM   2426  CD  LYS A 166      -6.663  13.918 -18.322  1.00 92.04           C
ATOM   2427 1HD  LYS A 166      -7.585  14.004 -18.896  1.00 92.04           H
ATOM   2428 2HD  LYS A 166      -6.564  14.832 -17.737  1.00 92.04           H
ATOM   2429  CE  LYS A 166      -5.473  13.786 -19.276  1.00 92.04           C
ATOM   2430 1HE  LYS A 166      -4.561  13.610 -18.706  1.00 92.04           H
ATOM   2431 2HE  LYS A 166      -5.615  12.922 -19.926  1.00 92.04           H
ATOM   2432  NZ  LYS A 166      -5.326  15.010 -20.093  1.00 92.04           N
ATOM   2433 1HZ  LYS A 166      -4.546  14.899 -20.732  1.00 92.04           H
ATOM   2434 2HZ  LYS A 166      -6.176  15.168 -20.623  1.00 92.04           H
ATOM   2435 3HZ  LYS A 166      -5.154  15.804 -19.486  1.00 92.04           H
ATOM   2436  HN  LYS A 166      -8.861  10.688 -17.160  1.00 92.04           H
ATOM   2437  N   MET A 167     -10.239  11.829 -14.548  1.00 93.73           N
ATOM   2438  CA  MET A 167     -11.218  12.067 -13.501  1.00 93.73           C
ATOM   2439  C   MET A 167     -11.135  10.990 -12.418  1.00 93.73           C
ATOM   2440  O   MET A 167     -11.229  11.292 -11.229  1.00 93.73           O
ATOM   2441  HA  MET A 167     -10.963  13.039 -13.077  1.00 93.73           H
ATOM   2442  CB  MET A 167     -12.623  12.075 -14.107  1.00 93.73           C
ATOM   2443 1HB  MET A 167     -12.803  11.135 -14.628  1.00 93.73           H
ATOM   2444 2HB  MET A 167     -13.365  12.147 -13.312  1.00 93.73           H
ATOM   2445  CG  MET A 167     -12.794  13.244 -15.079  1.00 93.73           C
ATOM   2446 1HG  MET A 167     -12.611  14.187 -14.563  1.00 93.73           H
ATOM   2447 2HG  MET A 167     -12.059  13.172 -15.881  1.00 93.73           H
ATOM   2448  SD  MET A 167     -14.443  13.234 -15.762  1.00 93.73           S
ATOM   2449  CE  MET A 167     -15.376  13.740 -14.328  1.00 93.73           C
ATOM   2450 1HE  MET A 167     -15.225  13.020 -13.523  1.00 93.73           H
ATOM   2451 2HE  MET A 167     -15.038  14.724 -14.003  1.00 93.73           H
ATOM   2452 3HE  MET A 167     -16.435  13.786 -14.581  1.00 93.73           H
ATOM   2453  HN  MET A 167     -10.624  11.651 -15.454  1.00 93.73           H
ATOM   2454  N   VAL A 168     -10.960   9.756 -12.867  1.00 93.75           N
ATOM   2455  CA  VAL A 168     -10.877   8.631 -11.951  1.00 93.75           C
ATOM   2456  C   VAL A 168      -9.654   8.803 -11.048  1.00 93.75           C
ATOM   2457  O   VAL A 168      -9.734   8.580  -9.841  1.00 93.75           O
ATOM   2458  HA  VAL A 168     -11.775   8.643 -11.333  1.00 93.75           H
ATOM   2459  CB  VAL A 168     -10.860   7.318 -12.736  1.00 93.75           C
ATOM   2460  HB  VAL A 168     -10.094   7.399 -13.508  1.00 93.75           H
ATOM   2461  CG1 VAL A 168     -10.490   6.142 -11.830  1.00 93.75           C
ATOM   2462 1HG1 VAL A 168      -9.500   6.308 -11.405  1.00 93.75           H
ATOM   2463 2HG1 VAL A 168     -11.222   6.059 -11.026  1.00 93.75           H
ATOM   2464 3HG1 VAL A 168     -10.485   5.221 -12.413  1.00 93.75           H
ATOM   2465  CG2 VAL A 168     -12.202   7.075 -13.429  1.00 93.75           C
ATOM   2466 1HG2 VAL A 168     -12.993   7.025 -12.681  1.00 93.75           H
ATOM   2467 2HG2 VAL A 168     -12.407   7.893 -14.120  1.00 93.75           H
ATOM   2468 3HG2 VAL A 168     -12.162   6.135 -13.980  1.00 93.75           H
ATOM   2469  HN  VAL A 168     -10.876   9.520 -13.835  1.00 93.75           H
ATOM   2470  N   CYS A 169      -8.552   9.200 -11.667  1.00 93.38           N
ATOM   2471  CA  CYS A 169      -7.310   9.386 -10.937  1.00 93.38           C
ATOM   2472  C   CYS A 169      -7.552  10.413  -9.829  1.00 93.38           C
ATOM   2473  O   CYS A 169      -7.195  10.183  -8.675  1.00 93.38           O
ATOM   2474  HA  CYS A 169      -7.047   8.416 -10.515  1.00 93.38           H
ATOM   2475  CB  CYS A 169      -6.166   9.805 -11.863  1.00 93.38           C
ATOM   2476 1HB  CYS A 169      -6.478  10.648 -12.480  1.00 93.38           H
ATOM   2477 2HB  CYS A 169      -5.313  10.140 -11.273  1.00 93.38           H
ATOM   2478  SG  CYS A 169      -5.677   8.400 -12.928  1.00 93.38           S
ATOM   2479  HG  CYS A 169      -6.590   8.614 -13.870  1.00 93.38           H
ATOM   2480  HN  CYS A 169      -8.500   9.393 -12.647  1.00 93.38           H
ATOM   2481  N   PHE A 170      -8.158  11.525 -10.219  1.00 95.42           N
ATOM   2482  CA  PHE A 170      -8.429  12.599  -9.279  1.00 95.42           C
ATOM   2483  C   PHE A 170      -9.301  12.109  -8.122  1.00 95.42           C
ATOM   2484  O   PHE A 170      -9.022  12.403  -6.961  1.00 95.42           O
ATOM   2485  HA  PHE A 170      -7.469  12.938  -8.890  1.00 95.42           H
ATOM   2486  CB  PHE A 170      -9.184  13.686 -10.047  1.00 95.42           C
ATOM   2487 1HB  PHE A 170      -8.592  13.984 -10.912  1.00 95.42           H
ATOM   2488 2HB  PHE A 170     -10.116  13.266 -10.428  1.00 95.42           H
ATOM   2489  CG  PHE A 170      -9.505  14.928  -9.214  1.00 95.42           C
ATOM   2490  CD1 PHE A 170     -10.747  15.090  -8.684  1.00 95.42           C
ATOM   2491  HD1 PHE A 170     -11.514  14.335  -8.853  1.00 95.42           H
ATOM   2492  CD2 PHE A 170      -8.547  15.871  -9.003  1.00 95.42           C
ATOM   2493  HD2 PHE A 170      -7.552  15.741  -9.427  1.00 95.42           H
ATOM   2494  CE1 PHE A 170     -11.044  16.243  -7.910  1.00 95.42           C
ATOM   2495  HE1 PHE A 170     -12.040  16.373  -7.486  1.00 95.42           H
ATOM   2496  CE2 PHE A 170      -8.845  17.024  -8.229  1.00 95.42           C
ATOM   2497  HE2 PHE A 170      -8.078  17.780  -8.060  1.00 95.42           H
ATOM   2498  CZ  PHE A 170     -10.087  17.186  -7.699  1.00 95.42           C
ATOM   2499  HZ  PHE A 170     -10.315  18.071  -7.105  1.00 95.42           H
ATOM   2500  HN  PHE A 170      -8.462  11.697 -11.156  1.00 95.42           H
ATOM   2501  N   THR A 171     -10.341  11.369  -8.479  1.00 95.76           N
ATOM   2502  CA  THR A 171     -11.282  10.874  -7.489  1.00 95.76           C
ATOM   2503  C   THR A 171     -10.571   9.966  -6.484  1.00 95.76           C
ATOM   2504  O   THR A 171     -10.859  10.012  -5.289  1.00 95.76           O
ATOM   2505  HA  THR A 171     -11.673  11.725  -6.931  1.00 95.76           H
ATOM   2506  CB  THR A 171     -12.427  10.180  -8.231  1.00 95.76           C
ATOM   2507  HB  THR A 171     -12.089   9.247  -8.683  1.00 95.76           H
ATOM   2508  OG1 THR A 171     -12.900  11.169  -9.142  1.00 95.76           O
ATOM   2509  HG1 THR A 171     -12.485  11.032 -10.041  1.00 95.76           H
ATOM   2510  CG2 THR A 171     -13.628   9.903  -7.325  1.00 95.76           C
ATOM   2511 1HG2 THR A 171     -14.008  10.844  -6.927  1.00 95.76           H
ATOM   2512 2HG2 THR A 171     -13.321   9.257  -6.502  1.00 95.76           H
ATOM   2513 3HG2 THR A 171     -14.411   9.410  -7.901  1.00 95.76           H
ATOM   2514  HN  THR A 171     -10.543  11.107  -9.423  1.00 95.76           H
ATOM   2515  N   ILE A 172      -9.656   9.162  -7.005  1.00 94.09           N
ATOM   2516  CA  ILE A 172      -8.935   8.212  -6.175  1.00 94.09           C
ATOM   2517  C   ILE A 172      -8.113   8.974  -5.133  1.00 94.09           C
ATOM   2518  O   ILE A 172      -8.105   8.611  -3.958  1.00 94.09           O
ATOM   2519  HA  ILE A 172      -9.675   7.605  -5.654  1.00 94.09           H
ATOM   2520  CB  ILE A 172      -8.103   7.266  -7.043  1.00 94.09           C
ATOM   2521  HB  ILE A 172      -7.604   7.857  -7.811  1.00 94.09           H
ATOM   2522  CG1 ILE A 172      -8.996   6.253  -7.762  1.00 94.09           C
ATOM   2523 1HG1 ILE A 172      -9.436   5.571  -7.034  1.00 94.09           H
ATOM   2524 2HG1 ILE A 172      -9.820   6.772  -8.251  1.00 94.09           H
ATOM   2525  CG2 ILE A 172      -7.010   6.583  -6.218  1.00 94.09           C
ATOM   2526 1HG2 ILE A 172      -6.350   7.339  -5.793  1.00 94.09           H
ATOM   2527 2HG2 ILE A 172      -7.469   6.007  -5.414  1.00 94.09           H
ATOM   2528 3HG2 ILE A 172      -6.434   5.916  -6.860  1.00 94.09           H
ATOM   2529  CD1 ILE A 172      -8.200   5.458  -8.798  1.00 94.09           C
ATOM   2530 1HD1 ILE A 172      -7.782   6.141  -9.538  1.00 94.09           H
ATOM   2531 2HD1 ILE A 172      -7.392   4.921  -8.302  1.00 94.09           H
ATOM   2532 3HD1 ILE A 172      -8.859   4.745  -9.294  1.00 94.09           H
ATOM   2533  HN  ILE A 172      -9.407   9.152  -7.973  1.00 94.09           H
ATOM   2534  N   TRP A 173      -7.440  10.014  -5.602  1.00 95.31           N
ATOM   2535  CA  TRP A 173      -6.559  10.786  -4.742  1.00 95.31           C
ATOM   2536  C   TRP A 173      -7.404  11.382  -3.614  1.00 95.31           C
ATOM   2537  O   TRP A 173      -7.030  11.302  -2.445  1.00 95.31           O
ATOM   2538  HA  TRP A 173      -5.815  10.104  -4.330  1.00 95.31           H
ATOM   2539  CB  TRP A 173      -5.799  11.844  -5.544  1.00 95.31           C
ATOM   2540 1HB  TRP A 173      -6.467  12.266  -6.294  1.00 95.31           H
ATOM   2541 2HB  TRP A 173      -5.516  12.657  -4.875  1.00 95.31           H
ATOM   2542  CG  TRP A 173      -4.543  11.314  -6.239  1.00 95.31           C
ATOM   2543  CD1 TRP A 173      -4.338  11.141  -7.552  1.00 95.31           C
ATOM   2544  HD1 TRP A 173      -5.075  11.367  -8.323  1.00 95.31           H
ATOM   2545  CD2 TRP A 173      -3.319  10.893  -5.601  1.00 95.31           C
ATOM   2546  NE1 TRP A 173      -3.077  10.642  -7.806  1.00 95.31           N
ATOM   2547  HE1 TRP A 173      -2.694  10.430  -8.705  1.00 95.31           H
ATOM   2548  CE2 TRP A 173      -2.438  10.486  -6.581  1.00 95.31           C
ATOM   2549  CE3 TRP A 173      -2.969  10.858  -4.240  1.00 95.31           C
ATOM   2550  HE3 TRP A 173      -3.646  11.174  -3.447  1.00 95.31           H
ATOM   2551  CZ2 TRP A 173      -1.149  10.014  -6.306  1.00 95.31           C
ATOM   2552  HZ2 TRP A 173      -0.471   9.698  -7.098  1.00 95.31           H
ATOM   2553  CZ3 TRP A 173      -1.677  10.383  -3.981  1.00 95.31           C
ATOM   2554  HZ3 TRP A 173      -1.354  10.335  -2.941  1.00 95.31           H
ATOM   2555  CH2 TRP A 173      -0.778   9.969  -4.956  1.00 95.31           C
ATOM   2556  HH2 TRP A 173       0.212   9.612  -4.672  1.00 95.31           H
ATOM   2557  HN  TRP A 173      -7.490  10.332  -6.549  1.00 95.31           H
ATOM   2558  N   VAL A 174      -8.527  11.967  -4.005  1.00 95.73           N
ATOM   2559  CA  VAL A 174      -9.393  12.636  -3.049  1.00 95.73           C
ATOM   2560  C   VAL A 174      -9.882  11.622  -2.013  1.00 95.73           C
ATOM   2561  O   VAL A 174      -9.883  11.904  -0.816  1.00 95.73           O
ATOM   2562  HA  VAL A 174      -8.799  13.397  -2.542  1.00 95.73           H
ATOM   2563  CB  VAL A 174     -10.537  13.339  -3.783  1.00 95.73           C
ATOM   2564  HB  VAL A 174     -11.022  12.606  -4.428  1.00 95.73           H
ATOM   2565  CG1 VAL A 174     -11.583  13.861  -2.796  1.00 95.73           C
ATOM   2566 1HG1 VAL A 174     -11.993  13.028  -2.226  1.00 95.73           H
ATOM   2567 2HG1 VAL A 174     -11.116  14.572  -2.114  1.00 95.73           H
ATOM   2568 3HG1 VAL A 174     -12.384  14.357  -3.344  1.00 95.73           H
ATOM   2569  CG2 VAL A 174     -10.008  14.468  -4.670  1.00 95.73           C
ATOM   2570 1HG2 VAL A 174      -9.486  15.200  -4.053  1.00 95.73           H
ATOM   2571 2HG2 VAL A 174      -9.319  14.058  -5.408  1.00 95.73           H
ATOM   2572 3HG2 VAL A 174     -10.841  14.951  -5.180  1.00 95.73           H
ATOM   2573  HN  VAL A 174      -8.846  11.989  -4.952  1.00 95.73           H
ATOM   2574  N   LEU A 175     -10.285  10.462  -2.512  1.00 93.54           N
ATOM   2575  CA  LEU A 175     -10.896   9.454  -1.662  1.00 93.54           C
ATOM   2576  C   LEU A 175      -9.845   8.905  -0.695  1.00 93.54           C
ATOM   2577  O   LEU A 175     -10.134   8.680   0.480  1.00 93.54           O
ATOM   2578  HA  LEU A 175     -11.676   9.946  -1.081  1.00 93.54           H
ATOM   2579  CB  LEU A 175     -11.574   8.377  -2.510  1.00 93.54           C
ATOM   2580 1HB  LEU A 175     -12.234   8.868  -3.225  1.00 93.54           H
ATOM   2581 2HB  LEU A 175     -10.807   7.861  -3.088  1.00 93.54           H
ATOM   2582  CG  LEU A 175     -12.386   7.331  -1.744  1.00 93.54           C
ATOM   2583  HG  LEU A 175     -12.634   7.742  -0.765  1.00 93.54           H
ATOM   2584  CD1 LEU A 175     -13.706   7.031  -2.457  1.00 93.54           C
ATOM   2585 1HD1 LEU A 175     -14.295   7.945  -2.531  1.00 93.54           H
ATOM   2586 2HD1 LEU A 175     -13.500   6.649  -3.457  1.00 93.54           H
ATOM   2587 3HD1 LEU A 175     -14.263   6.284  -1.890  1.00 93.54           H
ATOM   2588  CD2 LEU A 175     -11.562   6.064  -1.505  1.00 93.54           C
ATOM   2589 1HD2 LEU A 175     -11.262   5.640  -2.464  1.00 93.54           H
ATOM   2590 2HD2 LEU A 175     -10.674   6.313  -0.924  1.00 93.54           H
ATOM   2591 3HD2 LEU A 175     -12.162   5.338  -0.958  1.00 93.54           H
ATOM   2592  HN  LEU A 175     -10.201  10.208  -3.475  1.00 93.54           H
ATOM   2593  N   ALA A 176      -8.648   8.703  -1.224  1.00 93.55           N
ATOM   2594  CA  ALA A 176      -7.559   8.162  -0.429  1.00 93.55           C
ATOM   2595  C   ALA A 176      -7.216   9.143   0.694  1.00 93.55           C
ATOM   2596  O   ALA A 176      -6.931   8.731   1.817  1.00 93.55           O
ATOM   2597  HA  ALA A 176      -7.903   7.225   0.011  1.00 93.55           H
ATOM   2598  CB  ALA A 176      -6.360   7.871  -1.334  1.00 93.55           C
ATOM   2599 1HB  ALA A 176      -6.648   7.146  -2.096  1.00 93.55           H
ATOM   2600 2HB  ALA A 176      -6.035   8.793  -1.815  1.00 93.55           H
ATOM   2601 3HB  ALA A 176      -5.544   7.465  -0.737  1.00 93.55           H
ATOM   2602  HN  ALA A 176      -8.417   8.902  -2.177  1.00 93.55           H
ATOM   2603  N   ALA A 177      -7.257  10.422   0.351  1.00 94.11           N
ATOM   2604  CA  ALA A 177      -6.921  11.464   1.307  1.00 94.11           C
ATOM   2605  C   ALA A 177      -7.923  11.432   2.462  1.00 94.11           C
ATOM   2606  O   ALA A 177      -7.535  11.503   3.627  1.00 94.11           O
ATOM   2607  HA  ALA A 177      -5.925  11.250   1.695  1.00 94.11           H
ATOM   2608  CB  ALA A 177      -6.892  12.819   0.597  1.00 94.11           C
ATOM   2609 1HB  ALA A 177      -6.144  12.798  -0.196  1.00 94.11           H
ATOM   2610 2HB  ALA A 177      -7.872  13.024   0.166  1.00 94.11           H
ATOM   2611 3HB  ALA A 177      -6.640  13.600   1.314  1.00 94.11           H
ATOM   2612  HN  ALA A 177      -7.513  10.750  -0.558  1.00 94.11           H
ATOM   2613  N   ALA A 178      -9.193  11.326   2.100  1.00 94.08           N
ATOM   2614  CA  ALA A 178     -10.259  11.363   3.086  1.00 94.08           C
ATOM   2615  C   ALA A 178     -10.108  10.175   4.039  1.00 94.08           C
ATOM   2616  O   ALA A 178     -10.356  10.301   5.237  1.00 94.08           O
ATOM   2617  HA  ALA A 178     -10.154  12.288   3.653  1.00 94.08           H
ATOM   2618  CB  ALA A 178     -11.613  11.372   2.375  1.00 94.08           C
ATOM   2619 1HB  ALA A 178     -11.681  12.250   1.733  1.00 94.08           H
ATOM   2620 2HB  ALA A 178     -11.711  10.471   1.769  1.00 94.08           H
ATOM   2621 3HB  ALA A 178     -12.413  11.400   3.115  1.00 94.08           H
ATOM   2622  HN  ALA A 178      -9.497  11.216   1.153  1.00 94.08           H
ATOM   2623  N   LEU A 179      -9.702   9.049   3.470  1.00 91.91           N
ATOM   2624  CA  LEU A 179      -9.601   7.819   4.235  1.00 91.91           C
ATOM   2625  C   LEU A 179      -8.424   7.922   5.207  1.00 91.91           C
ATOM   2626  O   LEU A 179      -8.317   7.134   6.145  1.00 91.91           O
ATOM   2627  HA  LEU A 179     -10.519   7.718   4.815  1.00 91.91           H
ATOM   2628  CB  LEU A 179      -9.522   6.611   3.300  1.00 91.91           C
ATOM   2629 1HB  LEU A 179      -8.745   6.800   2.559  1.00 91.91           H
ATOM   2630 2HB  LEU A 179      -9.205   5.745   3.882  1.00 91.91           H
ATOM   2631  CG  LEU A 179     -10.813   6.248   2.562  1.00 91.91           C
ATOM   2632  HG  LEU A 179     -11.134   7.118   1.989  1.00 91.91           H
ATOM   2633  CD1 LEU A 179     -10.574   5.114   1.564  1.00 91.91           C
ATOM   2634 1HD1 LEU A 179      -9.828   5.424   0.832  1.00 91.91           H
ATOM   2635 2HD1 LEU A 179     -10.215   4.232   2.095  1.00 91.91           H
ATOM   2636 3HD1 LEU A 179     -11.507   4.876   1.053  1.00 91.91           H
ATOM   2637  CD2 LEU A 179     -11.934   5.917   3.549  1.00 91.91           C
ATOM   2638 1HD2 LEU A 179     -11.635   5.070   4.167  1.00 91.91           H
ATOM   2639 2HD2 LEU A 179     -12.126   6.782   4.184  1.00 91.91           H
ATOM   2640 3HD2 LEU A 179     -12.840   5.663   2.998  1.00 91.91           H
ATOM   2641  HN  LEU A 179      -9.446   8.970   2.507  1.00 91.91           H
ATOM   2642  N   CYS A 180      -7.568   8.901   4.947  1.00 93.07           N
ATOM   2643  CA  CYS A 180      -6.347   9.051   5.720  1.00 93.07           C
ATOM   2644  C   CYS A 180      -6.601  10.078   6.825  1.00 93.07           C
ATOM   2645  O   CYS A 180      -5.691  10.425   7.576  1.00 93.07           O
ATOM   2646  HA  CYS A 180      -6.123   8.073   6.144  1.00 93.07           H
ATOM   2647  CB  CYS A 180      -5.163   9.447   4.835  1.00 93.07           C
ATOM   2648 1HB  CYS A 180      -5.397  10.359   4.286  1.00 93.07           H
ATOM   2649 2HB  CYS A 180      -4.292   9.662   5.454  1.00 93.07           H
ATOM   2650  SG  CYS A 180      -4.779   8.095   3.663  1.00 93.07           S
ATOM   2651  HG  CYS A 180      -5.886   8.221   2.937  1.00 93.07           H
ATOM   2652  HN  CYS A 180      -7.699   9.581   4.226  1.00 93.07           H
ATOM   2653  N   ILE A 181      -7.844  10.534   6.890  1.00 93.91           N
ATOM   2654  CA  ILE A 181      -8.222  11.536   7.873  1.00 93.91           C
ATOM   2655  C   ILE A 181      -7.898  11.016   9.275  1.00 93.91           C
ATOM   2656  O   ILE A 181      -7.299  11.726  10.081  1.00 93.91           O
ATOM   2657  HA  ILE A 181      -7.617  12.423   7.685  1.00 93.91           H
ATOM   2658  CB  ILE A 181      -9.687  11.939   7.690  1.00 93.91           C
ATOM   2659  HB  ILE A 181     -10.272  11.035   7.523  1.00 93.91           H
ATOM   2660  CG1 ILE A 181      -9.861  12.825   6.454  1.00 93.91           C
ATOM   2661 1HG1 ILE A 181      -9.331  13.766   6.600  1.00 93.91           H
ATOM   2662 2HG1 ILE A 181      -9.414  12.338   5.587  1.00 93.91           H
ATOM   2663  CG2 ILE A 181     -10.234  12.605   8.954  1.00 93.91           C
ATOM   2664 1HG2 ILE A 181     -10.166  11.908   9.790  1.00 93.91           H
ATOM   2665 2HG2 ILE A 181      -9.651  13.498   9.176  1.00 93.91           H
ATOM   2666 3HG2 ILE A 181     -11.277  12.881   8.796  1.00 93.91           H
ATOM   2667  CD1 ILE A 181     -11.341  13.103   6.183  1.00 93.91           C
ATOM   2668 1HD1 ILE A 181     -11.863  12.161   6.014  1.00 93.91           H
ATOM   2669 2HD1 ILE A 181     -11.778  13.611   7.042  1.00 93.91           H
ATOM   2670 3HD1 ILE A 181     -11.436  13.734   5.300  1.00 93.91           H
ATOM   2671  HN  ILE A 181      -8.583  10.232   6.288  1.00 93.91           H
ATOM   2672  N   PRO A 182      -8.287   9.773   9.591  1.00 91.76           N
ATOM   2673  CA  PRO A 182      -8.082   9.238  10.939  1.00 91.76           C
ATOM   2674  C   PRO A 182      -6.638   9.364  11.396  1.00 91.76           C
ATOM   2675  O   PRO A 182      -6.374   9.783  12.522  1.00 91.76           O
ATOM   2676  HA  PRO A 182      -8.661   9.813  11.662  1.00 91.76           H
ATOM   2677  CB  PRO A 182      -8.513   7.775  10.818  1.00 91.76           C
ATOM   2678 1HB  PRO A 182      -7.671   7.127  10.575  1.00 91.76           H
ATOM   2679 2HB  PRO A 182      -8.941   7.404  11.749  1.00 91.76           H
ATOM   2680  CG  PRO A 182      -9.544   7.803   9.696  1.00 91.76           C
ATOM   2681 1HG  PRO A 182      -9.686   6.817   9.252  1.00 91.76           H
ATOM   2682 2HG  PRO A 182     -10.523   8.122  10.054  1.00 91.76           H
ATOM   2683  CD  PRO A 182      -8.946   8.793   8.709  1.00 91.76           C
ATOM   2684 1HD  PRO A 182      -8.233   8.314   8.039  1.00 91.76           H
ATOM   2685 2HD  PRO A 182      -9.711   9.251   8.082  1.00 91.76           H
ATOM   2686  N   GLU A 183      -5.733   8.995  10.501  1.00 92.35           N
ATOM   2687  CA  GLU A 183      -4.315   9.017  10.818  1.00 92.35           C
ATOM   2688  C   GLU A 183      -3.871  10.438  11.168  1.00 92.35           C
ATOM   2689  O   GLU A 183      -3.054  10.633  12.067  1.00 92.35           O
ATOM   2690  HA  GLU A 183      -4.203   8.369  11.688  1.00 92.35           H
ATOM   2691  CB  GLU A 183      -3.486   8.452   9.662  1.00 92.35           C
ATOM   2692 1HB  GLU A 183      -3.878   8.823   8.715  1.00 92.35           H
ATOM   2693 2HB  GLU A 183      -2.433   8.689   9.816  1.00 92.35           H
ATOM   2694  CG  GLU A 183      -3.583   6.926   9.613  1.00 92.35           C
ATOM   2695 1HG  GLU A 183      -2.849   6.535   8.908  1.00 92.35           H
ATOM   2696 2HG  GLU A 183      -3.339   6.511  10.590  1.00 92.35           H
ATOM   2697  CD  GLU A 183      -4.986   6.479   9.197  1.00 92.35           C
ATOM   2698  OE1 GLU A 183      -5.318   5.309   9.488  1.00 92.35           O
ATOM   2699  OE2 GLU A 183      -5.694   7.316   8.598  1.00 92.35           O
ATOM   2700  HN  GLU A 183      -5.955   8.687   9.576  1.00 92.35           H
ATOM   2701  N   ILE A 184      -4.428  11.395  10.440  1.00 93.87           N
ATOM   2702  CA  ILE A 184      -4.010  12.779  10.577  1.00 93.87           C
ATOM   2703  C   ILE A 184      -4.398  13.290  11.966  1.00 93.87           C
ATOM   2704  O   ILE A 184      -3.656  14.054  12.581  1.00 93.87           O
ATOM   2705  HA  ILE A 184      -2.923  12.803  10.492  1.00 93.87           H
ATOM   2706  CB  ILE A 184      -4.571  13.625   9.432  1.00 93.87           C
ATOM   2707  HB  ILE A 184      -5.653  13.494   9.410  1.00 93.87           H
ATOM   2708  CG1 ILE A 184      -4.031  13.148   8.082  1.00 93.87           C
ATOM   2709 1HG1 ILE A 184      -2.955  13.317   8.038  1.00 93.87           H
ATOM   2710 2HG1 ILE A 184      -4.189  12.074   7.982  1.00 93.87           H
ATOM   2711  CG2 ILE A 184      -4.301  15.112   9.665  1.00 93.87           C
ATOM   2712 1HG2 ILE A 184      -4.774  15.426  10.595  1.00 93.87           H
ATOM   2713 2HG2 ILE A 184      -3.226  15.281   9.729  1.00 93.87           H
ATOM   2714 3HG2 ILE A 184      -4.711  15.690   8.836  1.00 93.87           H
ATOM   2715  CD1 ILE A 184      -4.716  13.881   6.927  1.00 93.87           C
ATOM   2716 1HD1 ILE A 184      -5.789  13.690   6.961  1.00 93.87           H
ATOM   2717 2HD1 ILE A 184      -4.535  14.952   7.018  1.00 93.87           H
ATOM   2718 3HD1 ILE A 184      -4.313  13.524   5.980  1.00 93.87           H
ATOM   2719  HN  ILE A 184      -5.150  11.236   9.767  1.00 93.87           H
ATOM   2720  N   LEU A 185      -5.562  12.846  12.420  1.00 93.62           N
ATOM   2721  CA  LEU A 185      -6.157  13.404  13.623  1.00 93.62           C
ATOM   2722  C   LEU A 185      -5.436  12.844  14.850  1.00 93.62           C
ATOM   2723  O   LEU A 185      -5.002  13.600  15.718  1.00 93.62           O
ATOM   2724  HA  LEU A 185      -6.003  14.482  13.594  1.00 93.62           H
ATOM   2725  CB  LEU A 185      -7.668  13.162  13.634  1.00 93.62           C
ATOM   2726 1HB  LEU A 185      -7.847  12.100  13.466  1.00 93.62           H
ATOM   2727 2HB  LEU A 185      -8.046  13.396  14.629  1.00 93.62           H
ATOM   2728  CG  LEU A 185      -8.482  13.957  12.610  1.00 93.62           C
ATOM   2729  HG  LEU A 185      -8.141  13.679  11.613  1.00 93.62           H
ATOM   2730  CD1 LEU A 185      -9.967  13.602  12.696  1.00 93.62           C
ATOM   2731 1HD1 LEU A 185     -10.099  12.538  12.497  1.00 93.62           H
ATOM   2732 2HD1 LEU A 185     -10.339  13.833  13.694  1.00 93.62           H
ATOM   2733 3HD1 LEU A 185     -10.522  14.181  11.958  1.00 93.62           H
ATOM   2734  CD2 LEU A 185      -8.242  15.460  12.767  1.00 93.62           C
ATOM   2735 1HD2 LEU A 185      -8.538  15.773  13.768  1.00 93.62           H
ATOM   2736 2HD2 LEU A 185      -7.184  15.676  12.617  1.00 93.62           H
ATOM   2737 3HD2 LEU A 185      -8.832  16.001  12.027  1.00 93.62           H
ATOM   2738  HN  LEU A 185      -6.093  12.121  11.982  1.00 93.62           H
ATOM   2739  N   TYR A 186      -5.329  11.524  14.884  1.00 92.80           N
ATOM   2740  CA  TYR A 186      -5.046  10.827  16.127  1.00 92.80           C
ATOM   2741  C   TYR A 186      -3.554  10.512  16.251  1.00 92.80           C
ATOM   2742  O   TYR A 186      -3.100  10.039  17.292  1.00 92.80           O
ATOM   2743  HA  TYR A 186      -5.343  11.475  16.951  1.00 92.80           H
ATOM   2744  CB  TYR A 186      -5.828   9.513  16.062  1.00 92.80           C
ATOM   2745 1HB  TYR A 186      -5.483   8.939  15.201  1.00 92.80           H
ATOM   2746 2HB  TYR A 186      -5.602   8.923  16.950  1.00 92.80           H
ATOM   2747  CG  TYR A 186      -7.344   9.696  15.961  1.00 92.80           C
ATOM   2748  CD1 TYR A 186      -7.999  10.529  16.844  1.00 92.80           C
ATOM   2749  HD1 TYR A 186      -7.436  11.057  17.615  1.00 92.80           H
ATOM   2750  CD2 TYR A 186      -8.056   9.027  14.985  1.00 92.80           C
ATOM   2751  HD2 TYR A 186      -7.538   8.369  14.287  1.00 92.80           H
ATOM   2752  CE1 TYR A 186      -9.425  10.700  16.749  1.00 92.80           C
ATOM   2753  HE1 TYR A 186      -9.955  11.355  17.441  1.00 92.80           H
ATOM   2754  CE2 TYR A 186      -9.482   9.199  14.890  1.00 92.80           C
ATOM   2755  HE2 TYR A 186     -10.057   8.677  14.125  1.00 92.80           H
ATOM   2756  CZ  TYR A 186     -10.097  10.027  15.777  1.00 92.80           C
ATOM   2757  OH  TYR A 186     -11.444  10.189  15.687  1.00 92.80           O
ATOM   2758  HH  TYR A 186     -11.792   9.716  14.878  1.00 92.80           H
ATOM   2759  HN  TYR A 186      -5.433  10.934  14.083  1.00 92.80           H
ATOM   2760  N   SER A 187      -2.832  10.788  15.175  1.00 93.06           N
ATOM   2761  CA  SER A 187      -1.386  10.645  15.187  1.00 93.06           C
ATOM   2762  C   SER A 187      -0.762  11.705  16.097  1.00 93.06           C
ATOM   2763  O   SER A 187      -0.932  12.902  15.868  1.00 93.06           O
ATOM   2764  HA  SER A 187      -1.198   9.645  15.580  1.00 93.06           H
ATOM   2765  CB  SER A 187      -0.810  10.752  13.774  1.00 93.06           C
ATOM   2766 1HB  SER A 187      -1.112  11.701  13.331  1.00 93.06           H
ATOM   2767 2HB  SER A 187       0.279  10.757  13.825  1.00 93.06           H
ATOM   2768  OG  SER A 187      -1.241   9.681  12.939  1.00 93.06           O
ATOM   2769  HG  SER A 187      -1.709  10.043  12.133  1.00 93.06           H
ATOM   2770  HN  SER A 187      -3.218  11.104  14.308  1.00 93.06           H
ATOM   2771  N   GLN A 188      -0.054  11.228  17.109  1.00 91.93           N
ATOM   2772  CA  GLN A 188       0.727  12.111  17.959  1.00 91.93           C
ATOM   2773  C   GLN A 188       1.966  11.384  18.484  1.00 91.93           C
ATOM   2774  O   GLN A 188       2.094  10.172  18.323  1.00 91.93           O
ATOM   2775  HA  GLN A 188       1.027  12.939  17.317  1.00 91.93           H
ATOM   2776  CB  GLN A 188      -0.121  12.653  19.112  1.00 91.93           C
ATOM   2777 1HB  GLN A 188       0.451  13.393  19.672  1.00 91.93           H
ATOM   2778 2HB  GLN A 188      -0.999  13.162  18.715  1.00 91.93           H
ATOM   2779  CG  GLN A 188      -0.559  11.525  20.048  1.00 91.93           C
ATOM   2780 1HG  GLN A 188      -1.144  10.793  19.491  1.00 91.93           H
ATOM   2781 2HG  GLN A 188       0.318  11.005  20.432  1.00 91.93           H
ATOM   2782  CD  GLN A 188      -1.388  12.069  21.213  1.00 91.93           C
ATOM   2783  OE1 GLN A 188      -1.754  13.232  21.258  1.00 91.93           O
ATOM   2784  NE2 GLN A 188      -1.662  11.166  22.150  1.00 91.93           N
ATOM   2785 1HE2 GLN A 188      -1.330  10.228  22.053  1.00 91.93           H
ATOM   2786 2HE2 GLN A 188      -2.199  11.426  22.953  1.00 91.93           H
ATOM   2787  HN  GLN A 188      -0.008  10.259  17.352  1.00 91.93           H
ATOM   2788  N   ILE A 189       2.849  12.156  19.101  1.00 91.59           N
ATOM   2789  CA  ILE A 189       4.024  11.588  19.738  1.00 91.59           C
ATOM   2790  C   ILE A 189       3.704  11.270  21.200  1.00 91.59           C
ATOM   2791  O   ILE A 189       3.195  12.122  21.927  1.00 91.59           O
ATOM   2792  HA  ILE A 189       4.255  10.654  19.225  1.00 91.59           H
ATOM   2793  CB  ILE A 189       5.230  12.512  19.559  1.00 91.59           C
ATOM   2794  HB  ILE A 189       4.989  13.478  20.003  1.00 91.59           H
ATOM   2795  CG1 ILE A 189       5.520  12.755  18.077  1.00 91.59           C
ATOM   2796 1HG1 ILE A 189       5.878  11.834  17.617  1.00 91.59           H
ATOM   2797 2HG1 ILE A 189       4.599  13.031  17.563  1.00 91.59           H
ATOM   2798  CG2 ILE A 189       6.453  11.968  20.301  1.00 91.59           C
ATOM   2799 1HG2 ILE A 189       6.228  11.889  21.364  1.00 91.59           H
ATOM   2800 2HG2 ILE A 189       6.707  10.983  19.909  1.00 91.59           H
ATOM   2801 3HG2 ILE A 189       7.296  12.644  20.157  1.00 91.59           H
ATOM   2802  CD1 ILE A 189       6.563  13.860  17.896  1.00 91.59           C
ATOM   2803 1HD1 ILE A 189       6.191  14.786  18.336  1.00 91.59           H
ATOM   2804 2HD1 ILE A 189       7.490  13.570  18.390  1.00 91.59           H
ATOM   2805 3HD1 ILE A 189       6.750  14.012  16.833  1.00 91.59           H
ATOM   2806  HN  ILE A 189       2.770  13.151  19.170  1.00 91.59           H
ATOM   2807  N   LYS A 190       4.016  10.042  21.588  1.00 88.39           N
ATOM   2808  CA  LYS A 190       3.908   9.648  22.982  1.00 88.39           C
ATOM   2809  C   LYS A 190       5.301   9.323  23.525  1.00 88.39           C
ATOM   2810  O   LYS A 190       6.062   8.591  22.894  1.00 88.39           O
ATOM   2811  HA  LYS A 190       3.512  10.501  23.534  1.00 88.39           H
ATOM   2812  CB  LYS A 190       2.905   8.503  23.139  1.00 88.39           C
ATOM   2813 1HB  LYS A 190       1.948   8.790  22.703  1.00 88.39           H
ATOM   2814 2HB  LYS A 190       3.255   7.629  22.589  1.00 88.39           H
ATOM   2815  CG  LYS A 190       2.712   8.141  24.613  1.00 88.39           C
ATOM   2816 1HG  LYS A 190       3.581   7.591  24.973  1.00 88.39           H
ATOM   2817 2HG  LYS A 190       2.642   9.052  25.208  1.00 88.39           H
ATOM   2818  CD  LYS A 190       1.450   7.298  24.810  1.00 88.39           C
ATOM   2819 1HD  LYS A 190       0.578   7.950  24.868  1.00 88.39           H
ATOM   2820 2HD  LYS A 190       1.304   6.648  23.947  1.00 88.39           H
ATOM   2821  CE  LYS A 190       1.548   6.453  26.081  1.00 88.39           C
ATOM   2822 1HE  LYS A 190       2.595   6.314  26.353  1.00 88.39           H
ATOM   2823 2HE  LYS A 190       1.071   6.976  26.910  1.00 88.39           H
ATOM   2824  NZ  LYS A 190       0.902   5.137  25.880  1.00 88.39           N
ATOM   2825 1HZ  LYS A 190       1.010   4.576  26.718  1.00 88.39           H
ATOM   2826 2HZ  LYS A 190      -0.084   5.270  25.687  1.00 88.39           H
ATOM   2827 3HZ  LYS A 190       1.339   4.662  25.097  1.00 88.39           H
ATOM   2828  HN  LYS A 190       4.336   9.325  20.969  1.00 88.39           H
ATOM   2829  N   GLU A 191       5.593   9.884  24.689  1.00 85.55           N
ATOM   2830  CA  GLU A 191       6.846   9.595  25.366  1.00 85.55           C
ATOM   2831  C   GLU A 191       6.642   8.499  26.414  1.00 85.55           C
ATOM   2832  O   GLU A 191       5.739   8.589  27.244  1.00 85.55           O
ATOM   2833  HA  GLU A 191       7.521   9.241  24.587  1.00 85.55           H
ATOM   2834  CB  GLU A 191       7.430  10.859  26.000  1.00 85.55           C
ATOM   2835 1HB  GLU A 191       6.648  11.397  26.535  1.00 85.55           H
ATOM   2836 2HB  GLU A 191       8.279  10.594  26.632  1.00 85.55           H
ATOM   2837  CG  GLU A 191       7.970  11.810  24.931  1.00 85.55           C
ATOM   2838 1HG  GLU A 191       8.691  11.287  24.303  1.00 85.55           H
ATOM   2839 2HG  GLU A 191       7.155  12.131  24.281  1.00 85.55           H
ATOM   2840  CD  GLU A 191       8.633  13.033  25.568  1.00 85.55           C
ATOM   2841  OE1 GLU A 191       9.120  13.883  24.792  1.00 85.55           O
ATOM   2842  OE2 GLU A 191       8.637  13.089  26.817  1.00 85.55           O
ATOM   2843  HN  GLU A 191       4.992  10.525  25.168  1.00 85.55           H
ATOM   2844  N   GLU A 192       7.497   7.489  26.341  1.00 76.41           N
ATOM   2845  CA  GLU A 192       7.389   6.352  27.240  1.00 76.41           C
ATOM   2846  C   GLU A 192       8.780   5.885  27.673  1.00 76.41           C
ATOM   2847  O   GLU A 192       9.603   5.515  26.837  1.00 76.41           O
ATOM   2848  HA  GLU A 192       6.836   6.717  28.105  1.00 76.41           H
ATOM   2849  CB  GLU A 192       6.606   5.211  26.588  1.00 76.41           C
ATOM   2850 1HB  GLU A 192       5.604   5.554  26.329  1.00 76.41           H
ATOM   2851 2HB  GLU A 192       7.162   4.823  25.735  1.00 76.41           H
ATOM   2852  CG  GLU A 192       6.433   4.040  27.558  1.00 76.41           C
ATOM   2853 1HG  GLU A 192       7.188   3.280  27.354  1.00 76.41           H
ATOM   2854 2HG  GLU A 192       6.595   4.383  28.580  1.00 76.41           H
ATOM   2855  CD  GLU A 192       5.037   3.427  27.435  1.00 76.41           C
ATOM   2856  OE1 GLU A 192       4.722   2.559  28.278  1.00 76.41           O
ATOM   2857  OE2 GLU A 192       4.317   3.840  26.501  1.00 76.41           O
ATOM   2858  HN  GLU A 192       8.250   7.440  25.686  1.00 76.41           H
ATOM   2859  N   SER A 193       9.000   5.916  28.979  1.00 71.86           N
ATOM   2860  CA  SER A 193      10.232   5.393  29.544  1.00 71.86           C
ATOM   2861  C   SER A 193      11.437   6.062  28.881  1.00 71.86           C
ATOM   2862  O   SER A 193      12.484   5.438  28.712  1.00 71.86           O
ATOM   2863  HA  SER A 193      10.192   5.641  30.604  1.00 71.86           H
ATOM   2864  CB  SER A 193      10.311   3.874  29.379  1.00 71.86           C
ATOM   2865 1HB  SER A 193      10.378   3.627  28.320  1.00 71.86           H
ATOM   2866 2HB  SER A 193      11.223   3.505  29.851  1.00 71.86           H
ATOM   2867  OG  SER A 193       9.183   3.215  29.949  1.00 71.86           O
ATOM   2868  HG  SER A 193       8.452   3.142  29.271  1.00 71.86           H
ATOM   2869  HN  SER A 193       8.355   6.290  29.646  1.00 71.86           H
ATOM   2870  N   GLY A 194      11.250   7.324  28.522  1.00 76.54           N
ATOM   2871  CA  GLY A 194      12.328   8.104  27.938  1.00 76.54           C
ATOM   2872  C   GLY A 194      12.465   7.817  26.442  1.00 76.54           C
ATOM   2873  O   GLY A 194      13.416   8.266  25.804  1.00 76.54           O
ATOM   2874 1HA  GLY A 194      12.138   9.166  28.093  1.00 76.54           H
ATOM   2875 2HA  GLY A 194      13.265   7.871  28.444  1.00 76.54           H
ATOM   2876  HN  GLY A 194      10.383   7.811  28.624  1.00 76.54           H
ATOM   2877  N   ILE A 195      11.500   7.071  25.924  1.00 83.43           N
ATOM   2878  CA  ILE A 195      11.462   6.778  24.501  1.00 83.43           C
ATOM   2879  C   ILE A 195      10.285   7.520  23.864  1.00 83.43           C
ATOM   2880  O   ILE A 195       9.141   7.355  24.285  1.00 83.43           O
ATOM   2881  HA  ILE A 195      12.386   7.158  24.065  1.00 83.43           H
ATOM   2882  CB  ILE A 195      11.437   5.267  24.266  1.00 83.43           C
ATOM   2883  HB  ILE A 195      10.535   4.864  24.727  1.00 83.43           H
ATOM   2884  CG1 ILE A 195      12.631   4.587  24.940  1.00 83.43           C
ATOM   2885 1HG1 ILE A 195      13.558   4.947  24.494  1.00 83.43           H
ATOM   2886 2HG1 ILE A 195      12.659   4.857  25.996  1.00 83.43           H
ATOM   2887  CG2 ILE A 195      11.363   4.946  22.772  1.00 83.43           C
ATOM   2888 1HG2 ILE A 195      10.456   5.380  22.352  1.00 83.43           H
ATOM   2889 2HG2 ILE A 195      12.234   5.364  22.267  1.00 83.43           H
ATOM   2890 3HG2 ILE A 195      11.346   3.865  22.633  1.00 83.43           H
ATOM   2891  CD1 ILE A 195      12.547   3.066  24.799  1.00 83.43           C
ATOM   2892 1HD1 ILE A 195      11.630   2.707  25.267  1.00 83.43           H
ATOM   2893 2HD1 ILE A 195      12.544   2.799  23.742  1.00 83.43           H
ATOM   2894 3HD1 ILE A 195      13.408   2.608  25.287  1.00 83.43           H
ATOM   2895  HN  ILE A 195      10.755   6.671  26.458  1.00 83.43           H
ATOM   2896  N   ALA A 196      10.606   8.319  22.857  1.00 90.13           N
ATOM   2897  CA  ALA A 196       9.580   8.998  22.084  1.00 90.13           C
ATOM   2898  C   ALA A 196       9.065   8.058  20.993  1.00 90.13           C
ATOM   2899  O   ALA A 196       9.850   7.491  20.235  1.00 90.13           O
ATOM   2900  HA  ALA A 196       8.760   9.240  22.760  1.00 90.13           H
ATOM   2901  CB  ALA A 196      10.148  10.299  21.512  1.00 90.13           C
ATOM   2902 1HB  ALA A 196      10.473  10.943  22.329  1.00 90.13           H
ATOM   2903 2HB  ALA A 196      10.998  10.072  20.868  1.00 90.13           H
ATOM   2904 3HB  ALA A 196       9.378  10.807  20.932  1.00 90.13           H
ATOM   2905  HN  ALA A 196      11.545   8.506  22.569  1.00 90.13           H
ATOM   2906  N   ILE A 197       7.748   7.921  20.947  1.00 88.92           N
ATOM   2907  CA  ILE A 197       7.122   7.011  20.003  1.00 88.92           C
ATOM   2908  C   ILE A 197       6.036   7.758  19.225  1.00 88.92           C
ATOM   2909  O   ILE A 197       5.179   8.409  19.819  1.00 88.92           O
ATOM   2910  HA  ILE A 197       7.890   6.690  19.300  1.00 88.92           H
ATOM   2911  CB  ILE A 197       6.612   5.760  20.721  1.00 88.92           C
ATOM   2912  HB  ILE A 197       5.878   6.068  21.466  1.00 88.92           H
ATOM   2913  CG1 ILE A 197       7.747   5.057  21.469  1.00 88.92           C
ATOM   2914 1HG1 ILE A 197       8.528   4.770  20.766  1.00 88.92           H
ATOM   2915 2HG1 ILE A 197       8.199   5.747  22.183  1.00 88.92           H
ATOM   2916  CG2 ILE A 197       5.900   4.820  19.746  1.00 88.92           C
ATOM   2917 1HG2 ILE A 197       5.051   5.336  19.299  1.00 88.92           H
ATOM   2918 2HG2 ILE A 197       6.594   4.515  18.963  1.00 88.92           H
ATOM   2919 3HG2 ILE A 197       5.548   3.939  20.283  1.00 88.92           H
ATOM   2920  CD1 ILE A 197       7.234   3.817  22.204  1.00 88.92           C
ATOM   2921 1HD1 ILE A 197       6.470   4.112  22.924  1.00 88.92           H
ATOM   2922 2HD1 ILE A 197       6.805   3.120  21.485  1.00 88.92           H
ATOM   2923 3HD1 ILE A 197       8.061   3.337  22.728  1.00 88.92           H
ATOM   2924  HN  ILE A 197       7.113   8.417  21.540  1.00 88.92           H
ATOM   2925  N   CYS A 198       6.109   7.639  17.907  1.00 91.69           N
ATOM   2926  CA  CYS A 198       5.042   8.128  17.051  1.00 91.69           C
ATOM   2927  C   CYS A 198       3.944   7.065  16.997  1.00 91.69           C
ATOM   2928  O   CYS A 198       4.144   5.988  16.438  1.00 91.69           O
ATOM   2929  HA  CYS A 198       4.671   9.046  17.508  1.00 91.69           H
ATOM   2930  CB  CYS A 198       5.556   8.489  15.656  1.00 91.69           C
ATOM   2931 1HB  CYS A 198       6.195   9.370  15.711  1.00 91.69           H
ATOM   2932 2HB  CYS A 198       6.168   7.676  15.264  1.00 91.69           H
ATOM   2933  SG  CYS A 198       4.147   8.808  14.533  1.00 91.69           S
ATOM   2934  HN  CYS A 198       6.878   7.218  17.426  1.00 91.69           H
ATOM   2935  N   THR A 199       2.806   7.404  17.587  1.00 90.90           N
ATOM   2936  CA  THR A 199       1.692   6.474  17.654  1.00 90.90           C
ATOM   2937  C   THR A 199       0.367   7.214  17.454  1.00 90.90           C
ATOM   2938  O   THR A 199       0.318   8.440  17.541  1.00 90.90           O
ATOM   2939  HA  THR A 199       1.788   5.763  16.834  1.00 90.90           H
ATOM   2940  CB  THR A 199       1.777   5.730  18.988  1.00 90.90           C
ATOM   2941  HB  THR A 199       2.797   5.400  19.185  1.00 90.90           H
ATOM   2942  OG1 THR A 199       0.807   4.693  18.870  1.00 90.90           O
ATOM   2943  HG1 THR A 199       0.890   4.058  19.638  1.00 90.90           H
ATOM   2944  CG2 THR A 199       1.279   6.575  20.163  1.00 90.90           C
ATOM   2945 1HG2 THR A 199       0.237   6.848  19.997  1.00 90.90           H
ATOM   2946 2HG2 THR A 199       1.883   7.478  20.243  1.00 90.90           H
ATOM   2947 3HG2 THR A 199       1.361   6.000  21.085  1.00 90.90           H
ATOM   2948  HN  THR A 199       2.641   8.294  18.012  1.00 90.90           H
ATOM   2949  N   MET A 200      -0.673   6.437  17.190  1.00 91.56           N
ATOM   2950  CA  MET A 200      -2.028   6.959  17.242  1.00 91.56           C
ATOM   2951  C   MET A 200      -2.623   6.801  18.643  1.00 91.56           C
ATOM   2952  O   MET A 200      -2.469   5.755  19.272  1.00 91.56           O
ATOM   2953  HA  MET A 200      -1.945   8.017  16.993  1.00 91.56           H
ATOM   2954  CB  MET A 200      -2.901   6.215  16.230  1.00 91.56           C
ATOM   2955 1HB  MET A 200      -2.811   5.140  16.387  1.00 91.56           H
ATOM   2956 2HB  MET A 200      -3.948   6.473  16.387  1.00 91.56           H
ATOM   2957  CG  MET A 200      -2.494   6.561  14.796  1.00 91.56           C
ATOM   2958 1HG  MET A 200      -2.511   7.642  14.656  1.00 91.56           H
ATOM   2959 2HG  MET A 200      -1.472   6.232  14.609  1.00 91.56           H
ATOM   2960  SD  MET A 200      -3.607   5.780  13.640  1.00 91.56           S
ATOM   2961  CE  MET A 200      -3.286   4.064  14.012  1.00 91.56           C
ATOM   2962 1HE  MET A 200      -2.234   3.844  13.832  1.00 91.56           H
ATOM   2963 2HE  MET A 200      -3.524   3.868  15.057  1.00 91.56           H
ATOM   2964 3HE  MET A 200      -3.903   3.432  13.374  1.00 91.56           H
ATOM   2965  HN  MET A 200      -0.601   5.471  16.945  1.00 91.56           H
ATOM   2966  N   VAL A 201      -3.291   7.854  19.090  1.00 92.01           N
ATOM   2967  CA  VAL A 201      -3.964   7.823  20.377  1.00 92.01           C
ATOM   2968  C   VAL A 201      -5.448   8.136  20.180  1.00 92.01           C
ATOM   2969  O   VAL A 201      -5.798   9.125  19.538  1.00 92.01           O
ATOM   2970  HA  VAL A 201      -3.868   6.812  20.774  1.00 92.01           H
ATOM   2971  CB  VAL A 201      -3.275   8.781  21.351  1.00 92.01           C
ATOM   2972  HB  VAL A 201      -3.364   9.790  20.948  1.00 92.01           H
ATOM   2973  CG1 VAL A 201      -3.961   8.760  22.719  1.00 92.01           C
ATOM   2974 1HG1 VAL A 201      -5.002   9.063  22.608  1.00 92.01           H
ATOM   2975 2HG1 VAL A 201      -3.918   7.751  23.131  1.00 92.01           H
ATOM   2976 3HG1 VAL A 201      -3.452   9.449  23.392  1.00 92.01           H
ATOM   2977  CG2 VAL A 201      -1.786   8.455  21.480  1.00 92.01           C
ATOM   2978 1HG2 VAL A 201      -1.667   7.437  21.849  1.00 92.01           H
ATOM   2979 2HG2 VAL A 201      -1.308   8.546  20.504  1.00 92.01           H
ATOM   2980 3HG2 VAL A 201      -1.321   9.151  22.178  1.00 92.01           H
ATOM   2981  HN  VAL A 201      -3.376   8.716  18.590  1.00 92.01           H
ATOM   2982  N   TYR A 202      -6.282   7.274  20.743  1.00 91.09           N
ATOM   2983  CA  TYR A 202      -7.720   7.411  20.586  1.00 91.09           C
ATOM   2984  C   TYR A 202      -8.344   8.080  21.813  1.00 91.09           C
ATOM   2985  O   TYR A 202      -8.005   7.745  22.947  1.00 91.09           O
ATOM   2986  HA  TYR A 202      -7.905   8.033  19.710  1.00 91.09           H
ATOM   2987  CB  TYR A 202      -8.269   5.989  20.461  1.00 91.09           C
ATOM   2988 1HB  TYR A 202      -7.976   5.418  21.343  1.00 91.09           H
ATOM   2989 2HB  TYR A 202      -9.358   6.029  20.455  1.00 91.09           H
ATOM   2990  CG  TYR A 202      -7.793   5.246  19.211  1.00 91.09           C
ATOM   2991  CD1 TYR A 202      -8.467   5.404  18.017  1.00 91.09           C
ATOM   2992  HD1 TYR A 202      -9.337   6.058  17.964  1.00 91.09           H
ATOM   2993  CD2 TYR A 202      -6.691   4.418  19.277  1.00 91.09           C
ATOM   2994  HD2 TYR A 202      -6.160   4.293  20.221  1.00 91.09           H
ATOM   2995  CE1 TYR A 202      -8.019   4.705  16.840  1.00 91.09           C
ATOM   2996  HE1 TYR A 202      -8.542   4.821  15.890  1.00 91.09           H
ATOM   2997  CE2 TYR A 202      -6.244   3.719  18.101  1.00 91.09           C
ATOM   2998  HE2 TYR A 202      -5.375   3.062  18.139  1.00 91.09           H
ATOM   2999  CZ  TYR A 202      -6.930   3.897  16.940  1.00 91.09           C
ATOM   3000  OH  TYR A 202      -6.507   3.237  15.828  1.00 91.09           O
ATOM   3001  HH  TYR A 202      -7.196   3.306  15.107  1.00 91.09           H
ATOM   3002  HN  TYR A 202      -5.990   6.494  21.298  1.00 91.09           H
ATOM   3003  N   PRO A 203      -9.263   9.033  21.610  1.00 83.67           N
ATOM   3004  CA  PRO A 203      -9.745   9.865  22.716  1.00 83.67           C
ATOM   3005  C   PRO A 203     -10.581   9.075  23.710  1.00 83.67           C
ATOM   3006  O   PRO A 203     -11.215   8.086  23.346  1.00 83.67           O
ATOM   3007  HA  PRO A 203      -8.903  10.247  23.294  1.00 83.67           H
ATOM   3008  CB  PRO A 203     -10.566  10.952  22.021  1.00 83.67           C
ATOM   3009 1HB  PRO A 203     -11.403  11.279  22.639  1.00 83.67           H
ATOM   3010 2HB  PRO A 203      -9.964  11.836  21.809  1.00 83.67           H
ATOM   3011  CG  PRO A 203     -11.038  10.289  20.759  1.00 83.67           C
ATOM   3012 1HG  PRO A 203     -11.950   9.717  20.931  1.00 83.67           H
ATOM   3013 2HG  PRO A 203     -11.265  11.026  19.988  1.00 83.67           H
ATOM   3014  CD  PRO A 203      -9.910   9.394  20.336  1.00 83.67           C
ATOM   3015 1HD  PRO A 203     -10.273   8.514  19.806  1.00 83.67           H
ATOM   3016 2HD  PRO A 203      -9.219   9.908  19.667  1.00 83.67           H
ATOM   3017  N   SER A 204     -10.559   9.537  24.952  1.00 70.35           N
ATOM   3018  CA  SER A 204     -10.813   8.659  26.082  1.00 70.35           C
ATOM   3019  C   SER A 204     -12.048   7.799  25.809  1.00 70.35           C
ATOM   3020  O   SER A 204     -11.943   6.581  25.673  1.00 70.35           O
ATOM   3021  HA  SER A 204      -9.923   8.035  26.168  1.00 70.35           H
ATOM   3022  CB  SER A 204     -10.999   9.461  27.371  1.00 70.35           C
ATOM   3023 1HB  SER A 204     -11.269   8.785  28.183  1.00 70.35           H
ATOM   3024 2HB  SER A 204     -10.054   9.928  27.648  1.00 70.35           H
ATOM   3025  OG  SER A 204     -12.002  10.464  27.236  1.00 70.35           O
ATOM   3026  HG  SER A 204     -12.854  10.154  27.658  1.00 70.35           H
ATOM   3027  HN  SER A 204     -10.373  10.490  25.191  1.00 70.35           H
ATOM   3028  N   ASP A 205     -13.190   8.466  25.736  1.00 69.55           N
ATOM   3029  CA  ASP A 205     -14.435   7.871  26.192  1.00 69.55           C
ATOM   3030  C   ASP A 205     -14.725   6.614  25.369  1.00 69.55           C
ATOM   3031  O   ASP A 205     -14.983   5.548  25.927  1.00 69.55           O
ATOM   3032  HA  ASP A 205     -14.277   7.651  27.248  1.00 69.55           H
ATOM   3033  CB  ASP A 205     -15.607   8.837  26.009  1.00 69.55           C
ATOM   3034 1HB  ASP A 205     -15.582   9.259  25.004  1.00 69.55           H
ATOM   3035 2HB  ASP A 205     -16.548   8.295  26.103  1.00 69.55           H
ATOM   3036  CG  ASP A 205     -15.555   9.964  27.043  1.00 69.55           C
ATOM   3037  OD1 ASP A 205     -14.713   9.854  27.960  1.00 69.55           O
ATOM   3038  OD2 ASP A 205     -16.359  10.909  26.892  1.00 69.55           O
ATOM   3039  HN  ASP A 205     -13.273   9.395  25.375  1.00 69.55           H
ATOM   3040  N   GLU A 206     -14.674   6.780  24.056  1.00 82.94           N
ATOM   3041  CA  GLU A 206     -15.027   5.699  23.150  1.00 82.94           C
ATOM   3042  C   GLU A 206     -13.795   5.239  22.369  1.00 82.94           C
ATOM   3043  O   GLU A 206     -13.903   4.843  21.209  1.00 82.94           O
ATOM   3044  HA  GLU A 206     -15.383   4.891  23.789  1.00 82.94           H
ATOM   3045  CB  GLU A 206     -16.150   6.123  22.202  1.00 82.94           C
ATOM   3046 1HB  GLU A 206     -15.930   7.107  21.788  1.00 82.94           H
ATOM   3047 2HB  GLU A 206     -16.296   5.358  21.440  1.00 82.94           H
ATOM   3048  CG  GLU A 206     -17.480   6.246  22.948  1.00 82.94           C
ATOM   3049 1HG  GLU A 206     -17.331   6.795  23.878  1.00 82.94           H
ATOM   3050 2HG  GLU A 206     -18.187   6.820  22.348  1.00 82.94           H
ATOM   3051  CD  GLU A 206     -18.067   4.866  23.255  1.00 82.94           C
ATOM   3052  OE1 GLU A 206     -19.147   4.835  23.883  1.00 82.94           O
ATOM   3053  OE2 GLU A 206     -17.421   3.873  22.854  1.00 82.94           O
ATOM   3054  HN  GLU A 206     -14.399   7.632  23.610  1.00 82.94           H
ATOM   3055  N   SER A 207     -12.651   5.306  23.036  1.00 89.29           N
ATOM   3056  CA  SER A 207     -11.383   5.054  22.373  1.00 89.29           C
ATOM   3057  C   SER A 207     -11.380   3.651  21.764  1.00 89.29           C
ATOM   3058  O   SER A 207     -10.943   3.464  20.629  1.00 89.29           O
ATOM   3059  HA  SER A 207     -11.311   5.811  21.592  1.00 89.29           H
ATOM   3060  CB  SER A 207     -10.213   5.213  23.346  1.00 89.29           C
ATOM   3061 1HB  SER A 207      -9.310   4.799  22.897  1.00 89.29           H
ATOM   3062 2HB  SER A 207     -10.025   6.273  23.517  1.00 89.29           H
ATOM   3063  OG  SER A 207     -10.462   4.568  24.591  1.00 89.29           O
ATOM   3064  HG  SER A 207     -10.741   5.242  25.276  1.00 89.29           H
ATOM   3065  HN  SER A 207     -12.584   5.526  24.009  1.00 89.29           H
ATOM   3066  N   THR A 208     -11.872   2.700  22.544  1.00 89.57           N
ATOM   3067  CA  THR A 208     -11.808   1.303  22.153  1.00 89.57           C
ATOM   3068  C   THR A 208     -12.669   1.057  20.912  1.00 89.57           C
ATOM   3069  O   THR A 208     -12.224   0.418  19.960  1.00 89.57           O
ATOM   3070  HA  THR A 208     -10.779   1.069  21.879  1.00 89.57           H
ATOM   3071  CB  THR A 208     -12.222   0.454  23.357  1.00 89.57           C
ATOM   3072  HB  THR A 208     -12.165  -0.608  23.122  1.00 89.57           H
ATOM   3073  OG1 THR A 208     -13.517   0.941  23.696  1.00 89.57           O
ATOM   3074  HG1 THR A 208     -13.988   0.281  24.281  1.00 89.57           H
ATOM   3075  CG2 THR A 208     -11.377   0.749  24.598  1.00 89.57           C
ATOM   3076 1HG2 THR A 208     -11.487   1.798  24.873  1.00 89.57           H
ATOM   3077 2HG2 THR A 208     -10.329   0.538  24.383  1.00 89.57           H
ATOM   3078 3HG2 THR A 208     -11.712   0.120  25.423  1.00 89.57           H
ATOM   3079  HN  THR A 208     -12.306   2.872  23.429  1.00 89.57           H
ATOM   3080  N   LYS A 209     -13.887   1.577  20.964  1.00 91.32           N
ATOM   3081  CA  LYS A 209     -14.811   1.429  19.853  1.00 91.32           C
ATOM   3082  C   LYS A 209     -14.227   2.113  18.615  1.00 91.32           C
ATOM   3083  O   LYS A 209     -14.334   1.592  17.505  1.00 91.32           O
ATOM   3084  HA  LYS A 209     -14.906   0.363  19.646  1.00 91.32           H
ATOM   3085  CB  LYS A 209     -16.200   1.941  20.240  1.00 91.32           C
ATOM   3086 1HB  LYS A 209     -16.128   2.969  20.595  1.00 91.32           H
ATOM   3087 2HB  LYS A 209     -16.845   1.953  19.361  1.00 91.32           H
ATOM   3088  CG  LYS A 209     -16.825   1.063  21.326  1.00 91.32           C
ATOM   3089 1HG  LYS A 209     -16.605   0.015  21.123  1.00 91.32           H
ATOM   3090 2HG  LYS A 209     -16.380   1.301  22.292  1.00 91.32           H
ATOM   3091  CD  LYS A 209     -18.340   1.268  21.392  1.00 91.32           C
ATOM   3092 1HD  LYS A 209     -18.577   2.316  21.211  1.00 91.32           H
ATOM   3093 2HD  LYS A 209     -18.823   0.691  20.604  1.00 91.32           H
ATOM   3094  CE  LYS A 209     -18.891   0.843  22.755  1.00 91.32           C
ATOM   3095 1HE  LYS A 209     -19.370  -0.133  22.672  1.00 91.32           H
ATOM   3096 2HE  LYS A 209     -18.074   0.737  23.468  1.00 91.32           H
ATOM   3097  NZ  LYS A 209     -19.866   1.839  23.253  1.00 91.32           N
ATOM   3098 1HZ  LYS A 209     -20.355   1.461  24.057  1.00 91.32           H
ATOM   3099 2HZ  LYS A 209     -19.377   2.685  23.522  1.00 91.32           H
ATOM   3100 3HZ  LYS A 209     -20.534   2.054  22.521  1.00 91.32           H
ATOM   3101  HN  LYS A 209     -14.243   2.090  21.745  1.00 91.32           H
ATOM   3102  N   LEU A 210     -13.623   3.269  18.846  1.00 92.45           N
ATOM   3103  CA  LEU A 210     -13.070   4.056  17.756  1.00 92.45           C
ATOM   3104  C   LEU A 210     -11.941   3.269  17.087  1.00 92.45           C
ATOM   3105  O   LEU A 210     -11.895   3.165  15.862  1.00 92.45           O
ATOM   3106  HA  LEU A 210     -13.865   4.207  17.027  1.00 92.45           H
ATOM   3107  CB  LEU A 210     -12.644   5.438  18.256  1.00 92.45           C
ATOM   3108 1HB  LEU A 210     -13.502   5.910  18.735  1.00 92.45           H
ATOM   3109 2HB  LEU A 210     -11.883   5.306  19.025  1.00 92.45           H
ATOM   3110  CG  LEU A 210     -12.097   6.395  17.195  1.00 92.45           C
ATOM   3111  HG  LEU A 210     -11.263   5.906  16.691  1.00 92.45           H
ATOM   3112  CD1 LEU A 210     -13.155   6.696  16.131  1.00 92.45           C
ATOM   3113 1HD1 LEU A 210     -13.454   5.768  15.643  1.00 92.45           H
ATOM   3114 2HD1 LEU A 210     -14.024   7.156  16.602  1.00 92.45           H
ATOM   3115 3HD1 LEU A 210     -12.740   7.379  15.389  1.00 92.45           H
ATOM   3116  CD2 LEU A 210     -11.552   7.672  17.838  1.00 92.45           C
ATOM   3117 1HD2 LEU A 210     -12.350   8.174  18.383  1.00 92.45           H
ATOM   3118 2HD2 LEU A 210     -10.746   7.416  18.526  1.00 92.45           H
ATOM   3119 3HD2 LEU A 210     -11.169   8.335  17.061  1.00 92.45           H
ATOM   3120  HN  LEU A 210     -13.508   3.668  19.756  1.00 92.45           H
ATOM   3121  N   LYS A 211     -11.060   2.736  17.920  1.00 92.59           N
ATOM   3122  CA  LYS A 211      -9.947   1.944  17.425  1.00 92.59           C
ATOM   3123  C   LYS A 211     -10.485   0.795  16.569  1.00 92.59           C
ATOM   3124  O   LYS A 211     -10.047   0.602  15.436  1.00 92.59           O
ATOM   3125  HA  LYS A 211      -9.341   2.592  16.791  1.00 92.59           H
ATOM   3126  CB  LYS A 211      -9.059   1.485  18.583  1.00 92.59           C
ATOM   3127 1HB  LYS A 211      -8.665   2.353  19.111  1.00 92.59           H
ATOM   3128 2HB  LYS A 211      -9.654   0.920  19.300  1.00 92.59           H
ATOM   3129  CG  LYS A 211      -7.902   0.620  18.078  1.00 92.59           C
ATOM   3130 1HG  LYS A 211      -8.292  -0.316  17.676  1.00 92.59           H
ATOM   3131 2HG  LYS A 211      -7.392   1.130  17.261  1.00 92.59           H
ATOM   3132  CD  LYS A 211      -6.907   0.324  19.202  1.00 92.59           C
ATOM   3133 1HD  LYS A 211      -6.552   1.260  19.634  1.00 92.59           H
ATOM   3134 2HD  LYS A 211      -7.407  -0.226  20.000  1.00 92.59           H
ATOM   3135  CE  LYS A 211      -5.719  -0.488  18.683  1.00 92.59           C
ATOM   3136 1HE  LYS A 211      -6.054  -1.479  18.377  1.00 92.59           H
ATOM   3137 2HE  LYS A 211      -5.300  -0.006  17.799  1.00 92.59           H
ATOM   3138  NZ  LYS A 211      -4.678  -0.610  19.728  1.00 92.59           N
ATOM   3139 1HZ  LYS A 211      -3.821  -0.957  19.313  1.00 92.59           H
ATOM   3140 2HZ  LYS A 211      -4.508   0.299  20.144  1.00 92.59           H
ATOM   3141 3HZ  LYS A 211      -4.993  -1.255  20.444  1.00 92.59           H
ATOM   3142  HN  LYS A 211     -11.097   2.838  18.914  1.00 92.59           H
ATOM   3143  N   SER A 212     -11.427   0.062  17.145  1.00 91.56           N
ATOM   3144  CA  SER A 212     -11.969  -1.113  16.484  1.00 91.56           C
ATOM   3145  C   SER A 212     -12.534  -0.729  15.115  1.00 91.56           C
ATOM   3146  O   SER A 212     -12.309  -1.429  14.129  1.00 91.56           O
ATOM   3147  HA  SER A 212     -11.127  -1.796  16.372  1.00 91.56           H
ATOM   3148  CB  SER A 212     -13.051  -1.775  17.339  1.00 91.56           C
ATOM   3149 1HB  SER A 212     -12.629  -2.059  18.302  1.00 91.56           H
ATOM   3150 2HB  SER A 212     -13.846  -1.056  17.539  1.00 91.56           H
ATOM   3151  OG  SER A 212     -13.602  -2.926  16.705  1.00 91.56           O
ATOM   3152  HG  SER A 212     -12.870  -3.554  16.441  1.00 91.56           H
ATOM   3153  HN  SER A 212     -11.817   0.259  18.044  1.00 91.56           H
ATOM   3154  N   ALA A 213     -13.257   0.381  15.099  1.00 92.28           N
ATOM   3155  CA  ALA A 213     -13.908   0.833  13.881  1.00 92.28           C
ATOM   3156  C   ALA A 213     -12.844   1.172  12.835  1.00 92.28           C
ATOM   3157  O   ALA A 213     -12.955   0.770  11.678  1.00 92.28           O
ATOM   3158  HA  ALA A 213     -14.522   0.013  13.509  1.00 92.28           H
ATOM   3159  CB  ALA A 213     -14.814   2.024  14.198  1.00 92.28           C
ATOM   3160 1HB  ALA A 213     -15.570   1.722  14.923  1.00 92.28           H
ATOM   3161 2HB  ALA A 213     -14.217   2.835  14.612  1.00 92.28           H
ATOM   3162 3HB  ALA A 213     -15.302   2.362  13.284  1.00 92.28           H
ATOM   3163  HN  ALA A 213     -13.401   0.967  15.897  1.00 92.28           H
ATOM   3164  N   VAL A 214     -11.836   1.909  13.280  1.00 91.09           N
ATOM   3165  CA  VAL A 214     -10.789   2.364  12.382  1.00 91.09           C
ATOM   3166  C   VAL A 214     -10.074   1.151  11.783  1.00 91.09           C
ATOM   3167  O   VAL A 214      -9.781   1.126  10.588  1.00 91.09           O
ATOM   3168  HA  VAL A 214     -11.265   2.923  11.576  1.00 91.09           H
ATOM   3169  CB  VAL A 214      -9.842   3.312  13.120  1.00 91.09           C
ATOM   3170  HB  VAL A 214      -9.540   2.828  14.049  1.00 91.09           H
ATOM   3171  CG1 VAL A 214      -8.580   3.577  12.297  1.00 91.09           C
ATOM   3172 1HG1 VAL A 214      -8.060   2.636  12.114  1.00 91.09           H
ATOM   3173 2HG1 VAL A 214      -8.855   4.031  11.345  1.00 91.09           H
ATOM   3174 3HG1 VAL A 214      -7.924   4.254  12.845  1.00 91.09           H
ATOM   3175  CG2 VAL A 214     -10.547   4.621  13.480  1.00 91.09           C
ATOM   3176 1HG2 VAL A 214     -10.891   5.111  12.569  1.00 91.09           H
ATOM   3177 2HG2 VAL A 214     -11.401   4.409  14.124  1.00 91.09           H
ATOM   3178 3HG2 VAL A 214      -9.851   5.276  14.004  1.00 91.09           H
ATOM   3179  HN  VAL A 214     -11.730   2.194  14.232  1.00 91.09           H
ATOM   3180  N   LEU A 215      -9.813   0.175  12.640  1.00 91.32           N
ATOM   3181  CA  LEU A 215      -9.125  -1.031  12.214  1.00 91.32           C
ATOM   3182  C   LEU A 215      -9.997  -1.781  11.205  1.00 91.32           C
ATOM   3183  O   LEU A 215      -9.502  -2.255  10.183  1.00 91.32           O
ATOM   3184  HA  LEU A 215      -8.206  -0.724  11.715  1.00 91.32           H
ATOM   3185  CB  LEU A 215      -8.722  -1.875  13.426  1.00 91.32           C
ATOM   3186 1HB  LEU A 215      -9.441  -1.693  14.225  1.00 91.32           H
ATOM   3187 2HB  LEU A 215      -8.806  -2.927  13.155  1.00 91.32           H
ATOM   3188  CG  LEU A 215      -7.316  -1.629  13.977  1.00 91.32           C
ATOM   3189  HG  LEU A 215      -6.831  -0.878  13.353  1.00 91.32           H
ATOM   3190  CD1 LEU A 215      -7.375  -1.067  15.398  1.00 91.32           C
ATOM   3191 1HD1 LEU A 215      -7.918  -0.122  15.393  1.00 91.32           H
ATOM   3192 2HD1 LEU A 215      -7.886  -1.776  16.049  1.00 91.32           H
ATOM   3193 3HD1 LEU A 215      -6.362  -0.902  15.766  1.00 91.32           H
ATOM   3194  CD2 LEU A 215      -6.467  -2.899  13.898  1.00 91.32           C
ATOM   3195 1HD2 LEU A 215      -6.939  -3.689  14.483  1.00 91.32           H
ATOM   3196 2HD2 LEU A 215      -6.384  -3.217  12.858  1.00 91.32           H
ATOM   3197 3HD2 LEU A 215      -5.473  -2.697  14.295  1.00 91.32           H
ATOM   3198  HN  LEU A 215     -10.063   0.200  13.608  1.00 91.32           H
ATOM   3199  N   THR A 216     -11.279  -1.866  11.527  1.00 92.10           N
ATOM   3200  CA  THR A 216     -12.219  -2.576  10.677  1.00 92.10           C
ATOM   3201  C   THR A 216     -12.234  -1.967   9.273  1.00 92.10           C
ATOM   3202  O   THR A 216     -12.211  -2.690   8.278  1.00 92.10           O
ATOM   3203  HA  THR A 216     -11.878  -3.607  10.574  1.00 92.10           H
ATOM   3204  CB  THR A 216     -13.586  -2.556  11.363  1.00 92.10           C
ATOM   3205  HB  THR A 216     -13.948  -1.534  11.479  1.00 92.10           H
ATOM   3206  OG1 THR A 216     -13.377  -3.276  12.575  1.00 92.10           O
ATOM   3207  HG1 THR A 216     -13.227  -2.637  13.330  1.00 92.10           H
ATOM   3208  CG2 THR A 216     -14.630  -3.385  10.612  1.00 92.10           C
ATOM   3209 1HG2 THR A 216     -14.299  -4.422  10.556  1.00 92.10           H
ATOM   3210 2HG2 THR A 216     -14.754  -2.988   9.605  1.00 92.10           H
ATOM   3211 3HG2 THR A 216     -15.582  -3.337  11.142  1.00 92.10           H
ATOM   3212  HN  THR A 216     -11.677  -1.461  12.350  1.00 92.10           H
ATOM   3213  N   LEU A 217     -12.273  -0.643   9.238  1.00 89.28           N
ATOM   3214  CA  LEU A 217     -12.330   0.071   7.974  1.00 89.28           C
ATOM   3215  C   LEU A 217     -11.090  -0.269   7.145  1.00 89.28           C
ATOM   3216  O   LEU A 217     -11.177  -0.436   5.930  1.00 89.28           O
ATOM   3217  HA  LEU A 217     -13.211  -0.283   7.438  1.00 89.28           H
ATOM   3218  CB  LEU A 217     -12.518   1.570   8.213  1.00 89.28           C
ATOM   3219 1HB  LEU A 217     -13.383   1.709   8.861  1.00 89.28           H
ATOM   3220 2HB  LEU A 217     -11.650   1.943   8.757  1.00 89.28           H
ATOM   3221  CG  LEU A 217     -12.709   2.430   6.962  1.00 89.28           C
ATOM   3222  HG  LEU A 217     -11.907   2.198   6.262  1.00 89.28           H
ATOM   3223  CD1 LEU A 217     -14.029   2.097   6.264  1.00 89.28           C
ATOM   3224 1HD1 LEU A 217     -14.030   1.047   5.970  1.00 89.28           H
ATOM   3225 2HD1 LEU A 217     -14.859   2.283   6.947  1.00 89.28           H
ATOM   3226 3HD1 LEU A 217     -14.140   2.722   5.379  1.00 89.28           H
ATOM   3227  CD2 LEU A 217     -12.599   3.919   7.298  1.00 89.28           C
ATOM   3228 1HD2 LEU A 217     -13.366   4.185   8.026  1.00 89.28           H
ATOM   3229 2HD2 LEU A 217     -11.614   4.125   7.717  1.00 89.28           H
ATOM   3230 3HD2 LEU A 217     -12.739   4.507   6.391  1.00 89.28           H
ATOM   3231  HN  LEU A 217     -12.266  -0.061  10.052  1.00 89.28           H
ATOM   3232  N   LYS A 218      -9.963  -0.361   7.836  1.00 87.64           N
ATOM   3233  CA  LYS A 218      -8.699  -0.635   7.173  1.00 87.64           C
ATOM   3234  C   LYS A 218      -8.751  -2.027   6.540  1.00 87.64           C
ATOM   3235  O   LYS A 218      -8.293  -2.218   5.415  1.00 87.64           O
ATOM   3236  HA  LYS A 218      -8.580   0.102   6.378  1.00 87.64           H
ATOM   3237  CB  LYS A 218      -7.532  -0.445   8.144  1.00 87.64           C
ATOM   3238 1HB  LYS A 218      -7.759  -0.932   9.092  1.00 87.64           H
ATOM   3239 2HB  LYS A 218      -6.639  -0.926   7.744  1.00 87.64           H
ATOM   3240  CG  LYS A 218      -7.254   1.041   8.383  1.00 87.64           C
ATOM   3241 1HG  LYS A 218      -6.799   1.477   7.493  1.00 87.64           H
ATOM   3242 2HG  LYS A 218      -8.193   1.568   8.551  1.00 87.64           H
ATOM   3243  CD  LYS A 218      -6.328   1.239   9.584  1.00 87.64           C
ATOM   3244 1HD  LYS A 218      -6.783   0.804  10.474  1.00 87.64           H
ATOM   3245 2HD  LYS A 218      -5.389   0.712   9.416  1.00 87.64           H
ATOM   3246  CE  LYS A 218      -6.050   2.725   9.823  1.00 87.64           C
ATOM   3247 1HE  LYS A 218      -5.556   3.153   8.950  1.00 87.64           H
ATOM   3248 2HE  LYS A 218      -6.990   3.261   9.951  1.00 87.64           H
ATOM   3249  NZ  LYS A 218      -5.200   2.907  11.021  1.00 87.64           N
ATOM   3250 1HZ  LYS A 218      -4.922   3.880  11.093  1.00 87.64           H
ATOM   3251 2HZ  LYS A 218      -5.722   2.642  11.849  1.00 87.64           H
ATOM   3252 3HZ  LYS A 218      -4.374   2.324  10.941  1.00 87.64           H
ATOM   3253  HN  LYS A 218      -9.904  -0.252   8.828  1.00 87.64           H
ATOM   3254  N   VAL A 219      -9.315  -2.962   7.290  1.00 88.35           N
ATOM   3255  CA  VAL A 219      -9.354  -4.348   6.854  1.00 88.35           C
ATOM   3256  C   VAL A 219     -10.245  -4.463   5.616  1.00 88.35           C
ATOM   3257  O   VAL A 219      -9.879  -5.119   4.642  1.00 88.35           O
ATOM   3258  HA  VAL A 219      -8.338  -4.637   6.583  1.00 88.35           H
ATOM   3259  CB  VAL A 219      -9.811  -5.246   8.005  1.00 88.35           C
ATOM   3260  HB  VAL A 219     -10.730  -4.825   8.414  1.00 88.35           H
ATOM   3261  CG1 VAL A 219     -10.122  -6.659   7.508  1.00 88.35           C
ATOM   3262 1HG1 VAL A 219     -10.916  -6.615   6.763  1.00 88.35           H
ATOM   3263 2HG1 VAL A 219      -9.227  -7.092   7.061  1.00 88.35           H
ATOM   3264 3HG1 VAL A 219     -10.444  -7.276   8.347  1.00 88.35           H
ATOM   3265  CG2 VAL A 219      -8.768  -5.275   9.125  1.00 88.35           C
ATOM   3266 1HG2 VAL A 219      -7.827  -5.660   8.734  1.00 88.35           H
ATOM   3267 2HG2 VAL A 219      -8.617  -4.266   9.508  1.00 88.35           H
ATOM   3268 3HG2 VAL A 219      -9.118  -5.921   9.930  1.00 88.35           H
ATOM   3269  HN  VAL A 219      -9.738  -2.787   8.179  1.00 88.35           H
ATOM   3270  N   ILE A 220     -11.399  -3.816   5.694  1.00 87.75           N
ATOM   3271  CA  ILE A 220     -12.395  -3.933   4.643  1.00 87.75           C
ATOM   3272  C   ILE A 220     -11.845  -3.316   3.355  1.00 87.75           C
ATOM   3273  O   ILE A 220     -11.789  -3.978   2.320  1.00 87.75           O
ATOM   3274  HA  ILE A 220     -12.566  -4.995   4.471  1.00 87.75           H
ATOM   3275  CB  ILE A 220     -13.725  -3.327   5.095  1.00 87.75           C
ATOM   3276  HB  ILE A 220     -13.527  -2.340   5.513  1.00 87.75           H
ATOM   3277  CG1 ILE A 220     -14.361  -4.168   6.204  1.00 87.75           C
ATOM   3278 1HG1 ILE A 220     -14.647  -5.142   5.808  1.00 87.75           H
ATOM   3279 2HG1 ILE A 220     -13.631  -4.347   6.994  1.00 87.75           H
ATOM   3280  CG2 ILE A 220     -14.672  -3.134   3.909  1.00 87.75           C
ATOM   3281 1HG2 ILE A 220     -14.212  -2.463   3.183  1.00 87.75           H
ATOM   3282 2HG2 ILE A 220     -14.868  -4.098   3.439  1.00 87.75           H
ATOM   3283 3HG2 ILE A 220     -15.609  -2.702   4.259  1.00 87.75           H
ATOM   3284  CD1 ILE A 220     -15.590  -3.468   6.787  1.00 87.75           C
ATOM   3285 1HD1 ILE A 220     -15.295  -2.504   7.204  1.00 87.75           H
ATOM   3286 2HD1 ILE A 220     -16.327  -3.312   6.000  1.00 87.75           H
ATOM   3287 3HD1 ILE A 220     -16.022  -4.087   7.573  1.00 87.75           H
ATOM   3288  HN  ILE A 220     -11.657  -3.223   6.456  1.00 87.75           H
ATOM   3289  N   LEU A 221     -11.453  -2.055   3.461  1.00 82.92           N
ATOM   3290  CA  LEU A 221     -11.111  -1.276   2.283  1.00 82.92           C
ATOM   3291  C   LEU A 221      -9.696  -1.640   1.830  1.00 82.92           C
ATOM   3292  O   LEU A 221      -9.343  -1.445   0.668  1.00 82.92           O
ATOM   3293  HA  LEU A 221     -11.809  -1.554   1.493  1.00 82.92           H
ATOM   3294  CB  LEU A 221     -11.305   0.218   2.554  1.00 82.92           C
ATOM   3295 1HB  LEU A 221     -10.702   0.491   3.419  1.00 82.92           H
ATOM   3296 2HB  LEU A 221     -10.913   0.775   1.703  1.00 82.92           H
ATOM   3297  CG  LEU A 221     -12.744   0.672   2.805  1.00 82.92           C
ATOM   3298  HG  LEU A 221     -13.108   0.172   3.703  1.00 82.92           H
ATOM   3299  CD1 LEU A 221     -12.805   2.178   3.070  1.00 82.92           C
ATOM   3300 1HD1 LEU A 221     -12.205   2.417   3.947  1.00 82.92           H
ATOM   3301 2HD1 LEU A 221     -12.415   2.715   2.205  1.00 82.92           H
ATOM   3302 3HD1 LEU A 221     -13.839   2.474   3.246  1.00 82.92           H
ATOM   3303  CD2 LEU A 221     -13.661   0.255   1.653  1.00 82.92           C
ATOM   3304 1HD2 LEU A 221     -13.308   0.708   0.727  1.00 82.92           H
ATOM   3305 2HD2 LEU A 221     -13.649  -0.830   1.555  1.00 82.92           H
ATOM   3306 3HD2 LEU A 221     -14.677   0.591   1.858  1.00 82.92           H
ATOM   3307  HN  LEU A 221     -11.368  -1.567   4.330  1.00 82.92           H
ATOM   3308  N   GLY A 222      -8.923  -2.162   2.771  1.00 75.99           N
ATOM   3309  CA  GLY A 222      -7.513  -2.414   2.527  1.00 75.99           C
ATOM   3310  C   GLY A 222      -7.318  -3.690   1.705  1.00 75.99           C
ATOM   3311  O   GLY A 222      -6.419  -3.762   0.869  1.00 75.99           O
ATOM   3312 1HA  GLY A 222      -7.075  -1.567   2.000  1.00 75.99           H
ATOM   3313 2HA  GLY A 222      -6.987  -2.505   3.477  1.00 75.99           H
ATOM   3314  HN  GLY A 222      -9.245  -2.411   3.684  1.00 75.99           H
ATOM   3315  N   PHE A 223      -8.176  -4.664   1.971  1.00 77.93           N
ATOM   3316  CA  PHE A 223      -7.927  -6.023   1.523  1.00 77.93           C
ATOM   3317  C   PHE A 223      -9.165  -6.611   0.843  1.00 77.93           C
ATOM   3318  O   PHE A 223      -9.114  -6.991  -0.326  1.00 77.93           O
ATOM   3319  HA  PHE A 223      -7.106  -5.982   0.807  1.00 77.93           H
ATOM   3320  CB  PHE A 223      -7.601  -6.852   2.767  1.00 77.93           C
ATOM   3321 1HB  PHE A 223      -6.757  -6.395   3.284  1.00 77.93           H
ATOM   3322 2HB  PHE A 223      -8.451  -6.815   3.449  1.00 77.93           H
ATOM   3323  CG  PHE A 223      -7.267  -8.315   2.470  1.00 77.93           C
ATOM   3324  CD1 PHE A 223      -8.136  -9.298   2.828  1.00 77.93           C
ATOM   3325  HD1 PHE A 223      -9.071  -9.043   3.328  1.00 77.93           H
ATOM   3326  CD2 PHE A 223      -6.100  -8.633   1.847  1.00 77.93           C
ATOM   3327  HD2 PHE A 223      -5.403  -7.846   1.560  1.00 77.93           H
ATOM   3328  CE1 PHE A 223      -7.826 -10.656   2.553  1.00 77.93           C
ATOM   3329  HE1 PHE A 223      -8.523 -11.443   2.840  1.00 77.93           H
ATOM   3330  CE2 PHE A 223      -5.790  -9.991   1.571  1.00 77.93           C
ATOM   3331  HE2 PHE A 223      -4.855 -10.247   1.072  1.00 77.93           H
ATOM   3332  CZ  PHE A 223      -6.659 -10.974   1.930  1.00 77.93           C
ATOM   3333  HZ  PHE A 223      -6.421 -12.016   1.718  1.00 77.93           H
ATOM   3334  HN  PHE A 223      -9.026  -4.536   2.483  1.00 77.93           H
ATOM   3335  N   PHE A 224     -10.248  -6.669   1.604  1.00 83.92           N
ATOM   3336  CA  PHE A 224     -11.416  -7.427   1.188  1.00 83.92           C
ATOM   3337  C   PHE A 224     -11.993  -6.873  -0.116  1.00 83.92           C
ATOM   3338  O   PHE A 224     -12.188  -7.615  -1.077  1.00 83.92           O
ATOM   3339  HA  PHE A 224     -11.095  -8.457   1.033  1.00 83.92           H
ATOM   3340  CB  PHE A 224     -12.461  -7.282   2.297  1.00 83.92           C
ATOM   3341 1HB  PHE A 224     -12.371  -6.290   2.739  1.00 83.92           H
ATOM   3342 2HB  PHE A 224     -13.455  -7.344   1.854  1.00 83.92           H
ATOM   3343  CG  PHE A 224     -12.344  -8.331   3.404  1.00 83.92           C
ATOM   3344  CD1 PHE A 224     -12.901  -9.561   3.237  1.00 83.92           C
ATOM   3345  HD1 PHE A 224     -13.430  -9.799   2.314  1.00 83.92           H
ATOM   3346  CD2 PHE A 224     -11.683  -8.035   4.555  1.00 83.92           C
ATOM   3347  HD2 PHE A 224     -11.237  -7.049   4.689  1.00 83.92           H
ATOM   3348  CE1 PHE A 224     -12.792 -10.535   4.264  1.00 83.92           C
ATOM   3349  HE1 PHE A 224     -13.238 -11.520   4.130  1.00 83.92           H
ATOM   3350  CE2 PHE A 224     -11.574  -9.009   5.582  1.00 83.92           C
ATOM   3351  HE2 PHE A 224     -11.045  -8.771   6.505  1.00 83.92           H
ATOM   3352  CZ  PHE A 224     -12.131 -10.238   5.415  1.00 83.92           C
ATOM   3353  HZ  PHE A 224     -12.047 -10.986   6.204  1.00 83.92           H
ATOM   3354  HN  PHE A 224     -10.335  -6.210   2.489  1.00 83.92           H
ATOM   3355  N   LEU A 225     -12.250  -5.573  -0.107  1.00 81.71           N
ATOM   3356  CA  LEU A 225     -12.862  -4.924  -1.254  1.00 81.71           C
ATOM   3357  C   LEU A 225     -11.954  -5.089  -2.474  1.00 81.71           C
ATOM   3358  O   LEU A 225     -12.394  -5.562  -3.521  1.00 81.71           O
ATOM   3359  HA  LEU A 225     -13.805  -5.434  -1.453  1.00 81.71           H
ATOM   3360  CB  LEU A 225     -13.196  -3.467  -0.929  1.00 81.71           C
ATOM   3361 1HB  LEU A 225     -13.943  -3.454  -0.136  1.00 81.71           H
ATOM   3362 2HB  LEU A 225     -12.301  -2.989  -0.531  1.00 81.71           H
ATOM   3363  CG  LEU A 225     -13.716  -2.622  -2.094  1.00 81.71           C
ATOM   3364  HG  LEU A 225     -13.045  -2.760  -2.942  1.00 81.71           H
ATOM   3365  CD1 LEU A 225     -15.104  -3.090  -2.535  1.00 81.71           C
ATOM   3366 1HD1 LEU A 225     -15.052  -4.131  -2.853  1.00 81.71           H
ATOM   3367 2HD1 LEU A 225     -15.800  -3.000  -1.700  1.00 81.71           H
ATOM   3368 3HD1 LEU A 225     -15.450  -2.473  -3.364  1.00 81.71           H
ATOM   3369  CD2 LEU A 225     -13.698  -1.133  -1.743  1.00 81.71           C
ATOM   3370 1HD2 LEU A 225     -14.332  -0.957  -0.874  1.00 81.71           H
ATOM   3371 2HD2 LEU A 225     -12.677  -0.825  -1.516  1.00 81.71           H
ATOM   3372 3HD2 LEU A 225     -14.072  -0.555  -2.588  1.00 81.71           H
ATOM   3373  HN  LEU A 225     -12.047  -4.968   0.662  1.00 81.71           H
ATOM   3374  N   PRO A 226     -10.675  -4.706  -2.363  1.00 75.40           N
ATOM   3375  CA  PRO A 226      -9.734  -4.886  -3.471  1.00 75.40           C
ATOM   3376  C   PRO A 226      -9.709  -6.318  -3.980  1.00 75.40           C
ATOM   3377  O   PRO A 226      -9.754  -6.553  -5.186  1.00 75.40           O
ATOM   3378  HA  PRO A 226     -10.043  -4.285  -4.326  1.00 75.40           H
ATOM   3379  CB  PRO A 226      -8.387  -4.471  -2.874  1.00 75.40           C
ATOM   3380 1HB  PRO A 226      -7.854  -5.325  -2.456  1.00 75.40           H
ATOM   3381 2HB  PRO A 226      -7.735  -4.026  -3.626  1.00 75.40           H
ATOM   3382  CG  PRO A 226      -8.773  -3.466  -1.796  1.00 75.40           C
ATOM   3383 1HG  PRO A 226      -7.983  -3.343  -1.055  1.00 75.40           H
ATOM   3384 2HG  PRO A 226      -8.958  -2.476  -2.214  1.00 75.40           H
ATOM   3385  CD  PRO A 226     -10.029  -4.076  -1.196  1.00 75.40           C
ATOM   3386 1HD  PRO A 226      -9.794  -4.809  -0.425  1.00 75.40           H
ATOM   3387 2HD  PRO A 226     -10.664  -3.322  -0.732  1.00 75.40           H
ATOM   3388  N   PHE A 227      -9.637  -7.246  -3.037  1.00 80.68           N
ATOM   3389  CA  PHE A 227      -9.526  -8.653  -3.379  1.00 80.68           C
ATOM   3390  C   PHE A 227     -10.734  -9.117  -4.195  1.00 80.68           C
ATOM   3391  O   PHE A 227     -10.580  -9.799  -5.207  1.00 80.68           O
ATOM   3392  HA  PHE A 227      -8.620  -8.771  -3.975  1.00 80.68           H
ATOM   3393  CB  PHE A 227      -9.485  -9.432  -2.062  1.00 80.68           C
ATOM   3394 1HB  PHE A 227      -8.636  -9.086  -1.473  1.00 80.68           H
ATOM   3395 2HB  PHE A 227     -10.384  -9.204  -1.489  1.00 80.68           H
ATOM   3396  CG  PHE A 227      -9.382 -10.948  -2.239  1.00 80.68           C
ATOM   3397  CD1 PHE A 227     -10.479 -11.731  -2.053  1.00 80.68           C
ATOM   3398  HD1 PHE A 227     -11.432 -11.277  -1.779  1.00 80.68           H
ATOM   3399  CD2 PHE A 227      -8.194 -11.514  -2.581  1.00 80.68           C
ATOM   3400  HD2 PHE A 227      -7.315 -10.887  -2.730  1.00 80.68           H
ATOM   3401  CE1 PHE A 227     -10.383 -13.138  -2.217  1.00 80.68           C
ATOM   3402  HE1 PHE A 227     -11.262 -13.765  -2.068  1.00 80.68           H
ATOM   3403  CE2 PHE A 227      -8.098 -12.921  -2.745  1.00 80.68           C
ATOM   3404  HE2 PHE A 227      -7.145 -13.374  -3.020  1.00 80.68           H
ATOM   3405  CZ  PHE A 227      -9.195 -13.703  -2.560  1.00 80.68           C
ATOM   3406  HZ  PHE A 227      -9.121 -14.784  -2.686  1.00 80.68           H
ATOM   3407  HN  PHE A 227      -9.654  -7.049  -2.056  1.00 80.68           H
ATOM   3408  N   VAL A 228     -11.910  -8.728  -3.724  1.00 83.38           N
ATOM   3409  CA  VAL A 228     -13.146  -9.138  -4.368  1.00 83.38           C
ATOM   3410  C   VAL A 228     -13.139  -8.667  -5.824  1.00 83.38           C
ATOM   3411  O   VAL A 228     -13.438  -9.441  -6.732  1.00 83.38           O
ATOM   3412  HA  VAL A 228     -13.180 -10.227  -4.352  1.00 83.38           H
ATOM   3413  CB  VAL A 228     -14.347  -8.615  -3.577  1.00 83.38           C
ATOM   3414  HB  VAL A 228     -14.193  -7.550  -3.399  1.00 83.38           H
ATOM   3415  CG1 VAL A 228     -15.642  -8.776  -4.375  1.00 83.38           C
ATOM   3416 1HG1 VAL A 228     -15.567  -8.216  -5.307  1.00 83.38           H
ATOM   3417 2HG1 VAL A 228     -15.803  -9.831  -4.597  1.00 83.38           H
ATOM   3418 3HG1 VAL A 228     -16.479  -8.397  -3.789  1.00 83.38           H
ATOM   3419  CG2 VAL A 228     -14.451  -9.308  -2.216  1.00 83.38           C
ATOM   3420 1HG2 VAL A 228     -14.570 -10.381  -2.364  1.00 83.38           H
ATOM   3421 2HG2 VAL A 228     -13.544  -9.118  -1.642  1.00 83.38           H
ATOM   3422 3HG2 VAL A 228     -15.312  -8.917  -1.675  1.00 83.38           H
ATOM   3423  HN  VAL A 228     -12.025  -8.144  -2.920  1.00 83.38           H
ATOM   3424  N   VAL A 229     -12.794  -7.400  -6.001  1.00 76.66           N
ATOM   3425  CA  VAL A 229     -12.909  -6.768  -7.304  1.00 76.66           C
ATOM   3426  C   VAL A 229     -11.903  -7.405  -8.265  1.00 76.66           C
ATOM   3427  O   VAL A 229     -12.224  -7.662  -9.425  1.00 76.66           O
ATOM   3428  HA  VAL A 229     -13.916  -6.958  -7.674  1.00 76.66           H
ATOM   3429  CB  VAL A 229     -12.731  -5.255  -7.169  1.00 76.66           C
ATOM   3430  HB  VAL A 229     -11.712  -5.065  -6.832  1.00 76.66           H
ATOM   3431  CG1 VAL A 229     -12.916  -4.559  -8.519  1.00 76.66           C
ATOM   3432 1HG1 VAL A 229     -12.177  -4.935  -9.227  1.00 76.66           H
ATOM   3433 2HG1 VAL A 229     -13.918  -4.760  -8.898  1.00 76.66           H
ATOM   3434 3HG1 VAL A 229     -12.784  -3.484  -8.395  1.00 76.66           H
ATOM   3435  CG2 VAL A 229     -13.687  -4.682  -6.121  1.00 76.66           C
ATOM   3436 1HG2 VAL A 229     -14.716  -4.888  -6.417  1.00 76.66           H
ATOM   3437 2HG2 VAL A 229     -13.487  -5.144  -5.155  1.00 76.66           H
ATOM   3438 3HG2 VAL A 229     -13.540  -3.604  -6.046  1.00 76.66           H
ATOM   3439  HN  VAL A 229     -12.441  -6.810  -5.274  1.00 76.66           H
ATOM   3440  N   MET A 230     -10.706  -7.641  -7.748  1.00 77.26           N
ATOM   3441  CA  MET A 230      -9.656  -8.256  -8.542  1.00 77.26           C
ATOM   3442  C   MET A 230     -10.056  -9.665  -8.984  1.00 77.26           C
ATOM   3443  O   MET A 230      -9.878 -10.029 -10.145  1.00 77.26           O
ATOM   3444  HA  MET A 230      -9.534  -7.615  -9.415  1.00 77.26           H
ATOM   3445  CB  MET A 230      -8.368  -8.326  -7.719  1.00 77.26           C
ATOM   3446 1HB  MET A 230      -8.595  -8.674  -6.711  1.00 77.26           H
ATOM   3447 2HB  MET A 230      -7.688  -9.053  -8.162  1.00 77.26           H
ATOM   3448  CG  MET A 230      -7.687  -6.958  -7.650  1.00 77.26           C
ATOM   3449 1HG  MET A 230      -7.574  -6.547  -8.653  1.00 77.26           H
ATOM   3450 2HG  MET A 230      -8.308  -6.260  -7.088  1.00 77.26           H
ATOM   3451  SD  MET A 230      -6.088  -7.110  -6.872  1.00 77.26           S
ATOM   3452  CE  MET A 230      -6.591  -7.466  -5.196  1.00 77.26           C
ATOM   3453 1HE  MET A 230      -7.192  -6.641  -4.815  1.00 77.26           H
ATOM   3454 2HE  MET A 230      -7.180  -8.383  -5.181  1.00 77.26           H
ATOM   3455 3HE  MET A 230      -5.707  -7.592  -4.570  1.00 77.26           H
ATOM   3456  HN  MET A 230     -10.450  -7.421  -6.807  1.00 77.26           H
ATOM   3457  N   ALA A 231     -10.589 -10.420  -8.034  1.00 80.58           N
ATOM   3458  CA  ALA A 231     -10.969 -11.797  -8.297  1.00 80.58           C
ATOM   3459  C   ALA A 231     -12.013 -11.829  -9.415  1.00 80.58           C
ATOM   3460  O   ALA A 231     -11.952 -12.678 -10.303  1.00 80.58           O
ATOM   3461  HA  ALA A 231     -10.077 -12.330  -8.629  1.00 80.58           H
ATOM   3462  CB  ALA A 231     -11.477 -12.443  -7.007  1.00 80.58           C
ATOM   3463 1HB  ALA A 231     -10.688 -12.421  -6.255  1.00 80.58           H
ATOM   3464 2HB  ALA A 231     -12.343 -11.891  -6.641  1.00 80.58           H
ATOM   3465 3HB  ALA A 231     -11.761 -13.476  -7.205  1.00 80.58           H
ATOM   3466  HN  ALA A 231     -10.762 -10.105  -7.101  1.00 80.58           H
ATOM   3467  N   CYS A 232     -12.948 -10.893  -9.335  1.00 80.51           N
ATOM   3468  CA  CYS A 232     -14.000 -10.800 -10.332  1.00 80.51           C
ATOM   3469  C   CYS A 232     -13.360 -10.437 -11.674  1.00 80.51           C
ATOM   3470  O   CYS A 232     -13.627 -11.080 -12.687  1.00 80.51           O
ATOM   3471  HA  CYS A 232     -14.473 -11.781 -10.382  1.00 80.51           H
ATOM   3472  CB  CYS A 232     -15.079  -9.794  -9.924  1.00 80.51           C
ATOM   3473 1HB  CYS A 232     -14.621  -8.836  -9.681  1.00 80.51           H
ATOM   3474 2HB  CYS A 232     -15.760  -9.620 -10.757  1.00 80.51           H
ATOM   3475  SG  CYS A 232     -16.008 -10.426  -8.480  1.00 80.51           S
ATOM   3476  HG  CYS A 232     -16.776  -9.350  -8.327  1.00 80.51           H
ATOM   3477  HN  CYS A 232     -12.993 -10.209  -8.607  1.00 80.51           H
ATOM   3478  N   CYS A 233     -12.528  -9.406 -11.636  1.00 73.10           N
ATOM   3479  CA  CYS A 233     -11.989  -8.835 -12.859  1.00 73.10           C
ATOM   3480  C   CYS A 233     -11.233  -9.933 -13.610  1.00 73.10           C
ATOM   3481  O   CYS A 233     -11.452 -10.138 -14.803  1.00 73.10           O
ATOM   3482  HA  CYS A 233     -12.840  -8.483 -13.442  1.00 73.10           H
ATOM   3483  CB  CYS A 233     -11.100  -7.623 -12.573  1.00 73.10           C
ATOM   3484 1HB  CYS A 233     -10.370  -7.871 -11.802  1.00 73.10           H
ATOM   3485 2HB  CYS A 233     -10.540  -7.353 -13.468  1.00 73.10           H
ATOM   3486  SG  CYS A 233     -12.126  -6.209 -12.029  1.00 73.10           S
ATOM   3487  HG  CYS A 233     -12.391  -6.687 -10.817  1.00 73.10           H
ATOM   3488  HN  CYS A 233     -12.223  -8.964 -10.793  1.00 73.10           H
ATOM   3489  N   TYR A 234     -10.359 -10.610 -12.880  1.00 75.92           N
ATOM   3490  CA  TYR A 234      -9.457 -11.570 -13.493  1.00 75.92           C
ATOM   3491  C   TYR A 234     -10.207 -12.833 -13.919  1.00 75.92           C
ATOM   3492  O   TYR A 234      -9.851 -13.466 -14.912  1.00 75.92           O
ATOM   3493  HA  TYR A 234      -9.017 -11.103 -14.374  1.00 75.92           H
ATOM   3494  CB  TYR A 234      -8.436 -11.938 -12.414  1.00 75.92           C
ATOM   3495 1HB  TYR A 234      -8.955 -12.062 -11.464  1.00 75.92           H
ATOM   3496 2HB  TYR A 234      -7.991 -12.901 -12.663  1.00 75.92           H
ATOM   3497  CG  TYR A 234      -7.319 -10.907 -12.238  1.00 75.92           C
ATOM   3498  CD1 TYR A 234      -6.583 -10.494 -13.330  1.00 75.92           C
ATOM   3499  HD1 TYR A 234      -6.797 -10.901 -14.317  1.00 75.92           H
ATOM   3500  CD2 TYR A 234      -7.047 -10.391 -10.987  1.00 75.92           C
ATOM   3501  HD2 TYR A 234      -7.628 -10.718 -10.125  1.00 75.92           H
ATOM   3502  CE1 TYR A 234      -5.531  -9.524 -13.164  1.00 75.92           C
ATOM   3503  HE1 TYR A 234      -4.942  -9.189 -14.017  1.00 75.92           H
ATOM   3504  CE2 TYR A 234      -5.996  -9.422 -10.821  1.00 75.92           C
ATOM   3505  HE2 TYR A 234      -5.771  -9.006  -9.839  1.00 75.92           H
ATOM   3506  CZ  TYR A 234      -5.290  -9.036 -11.917  1.00 75.92           C
ATOM   3507  OH  TYR A 234      -4.297  -8.120 -11.761  1.00 75.92           O
ATOM   3508  HH  TYR A 234      -4.260  -7.815 -10.809  1.00 75.92           H
ATOM   3509  HN  TYR A 234     -10.262 -10.512 -11.890  1.00 75.92           H
ATOM   3510  N   THR A 235     -11.233 -13.163 -13.148  1.00 81.20           N
ATOM   3511  CA  THR A 235     -12.108 -14.268 -13.498  1.00 81.20           C
ATOM   3512  C   THR A 235     -12.667 -14.080 -14.910  1.00 81.20           C
ATOM   3513  O   THR A 235     -12.660 -15.011 -15.713  1.00 81.20           O
ATOM   3514  HA  THR A 235     -11.518 -15.184 -13.507  1.00 81.20           H
ATOM   3515  CB  THR A 235     -13.193 -14.371 -12.424  1.00 81.20           C
ATOM   3516  HB  THR A 235     -13.791 -13.460 -12.387  1.00 81.20           H
ATOM   3517  OG1 THR A 235     -12.475 -14.684 -11.234  1.00 81.20           O
ATOM   3518  HG1 THR A 235     -12.489 -13.902 -10.610  1.00 81.20           H
ATOM   3519  CG2 THR A 235     -14.111 -15.577 -12.632  1.00 81.20           C
ATOM   3520 1HG2 THR A 235     -13.521 -16.492 -12.602  1.00 81.20           H
ATOM   3521 2HG2 THR A 235     -14.605 -15.494 -13.601  1.00 81.20           H
ATOM   3522 3HG2 THR A 235     -14.863 -15.602 -11.843  1.00 81.20           H
ATOM   3523  HN  THR A 235     -11.468 -12.689 -12.299  1.00 81.20           H
ATOM   3524  N   ILE A 236     -13.137 -12.868 -15.168  1.00 77.75           N
ATOM   3525  CA  ILE A 236     -13.747 -12.560 -16.451  1.00 77.75           C
ATOM   3526  C   ILE A 236     -12.666 -12.542 -17.533  1.00 77.75           C
ATOM   3527  O   ILE A 236     -12.861 -13.086 -18.619  1.00 77.75           O
ATOM   3528  HA  ILE A 236     -14.450 -13.362 -16.679  1.00 77.75           H
ATOM   3529  CB  ILE A 236     -14.553 -11.262 -16.363  1.00 77.75           C
ATOM   3530  HB  ILE A 236     -13.880 -10.464 -16.050  1.00 77.75           H
ATOM   3531  CG1 ILE A 236     -15.652 -11.370 -15.305  1.00 77.75           C
ATOM   3532 1HG1 ILE A 236     -16.452 -12.014 -15.670  1.00 77.75           H
ATOM   3533 2HG1 ILE A 236     -15.252 -11.838 -14.406  1.00 77.75           H
ATOM   3534  CG2 ILE A 236     -15.111 -10.871 -17.733  1.00 77.75           C
ATOM   3535 1HG2 ILE A 236     -14.289 -10.725 -18.433  1.00 77.75           H
ATOM   3536 2HG2 ILE A 236     -15.764 -11.663 -18.099  1.00 77.75           H
ATOM   3537 3HG2 ILE A 236     -15.679  -9.945 -17.642  1.00 77.75           H
ATOM   3538  CD1 ILE A 236     -16.218  -9.990 -14.960  1.00 77.75           C
ATOM   3539 1HD1 ILE A 236     -15.420  -9.357 -14.573  1.00 77.75           H
ATOM   3540 2HD1 ILE A 236     -16.639  -9.536 -15.857  1.00 77.75           H
ATOM   3541 3HD1 ILE A 236     -16.997 -10.095 -14.206  1.00 77.75           H
ATOM   3542  HN  ILE A 236     -13.107 -12.106 -14.521  1.00 77.75           H
ATOM   3543  N   ILE A 237     -11.551 -11.910 -17.200  1.00 74.34           N
ATOM   3544  CA  ILE A 237     -10.459 -11.767 -18.148  1.00 74.34           C
ATOM   3545  C   ILE A 237     -10.023 -13.152 -18.630  1.00 74.34           C
ATOM   3546  O   ILE A 237      -9.872 -13.377 -19.829  1.00 74.34           O
ATOM   3547  HA  ILE A 237     -10.840 -11.209 -19.004  1.00 74.34           H
ATOM   3548  CB  ILE A 237      -9.324 -10.942 -17.539  1.00 74.34           C
ATOM   3549  HB  ILE A 237      -9.169 -11.279 -16.514  1.00 74.34           H
ATOM   3550  CG1 ILE A 237      -9.696  -9.459 -17.476  1.00 74.34           C
ATOM   3551 1HG1 ILE A 237      -9.728  -9.046 -18.484  1.00 74.34           H
ATOM   3552 2HG1 ILE A 237     -10.695  -9.349 -17.054  1.00 74.34           H
ATOM   3553  CG2 ILE A 237      -8.013 -11.172 -18.293  1.00 74.34           C
ATOM   3554 1HG2 ILE A 237      -7.744 -12.227 -18.241  1.00 74.34           H
ATOM   3555 2HG2 ILE A 237      -8.137 -10.879 -19.335  1.00 74.34           H
ATOM   3556 3HG2 ILE A 237      -7.223 -10.574 -17.839  1.00 74.34           H
ATOM   3557  CD1 ILE A 237      -8.690  -8.677 -16.629  1.00 74.34           C
ATOM   3558 1HD1 ILE A 237      -8.679  -9.078 -15.616  1.00 74.34           H
ATOM   3559 2HD1 ILE A 237      -7.696  -8.770 -17.068  1.00 74.34           H
ATOM   3560 3HD1 ILE A 237      -8.978  -7.626 -16.601  1.00 74.34           H
ATOM   3561  HN  ILE A 237     -11.387 -11.500 -16.302  1.00 74.34           H
ATOM   3562  N   ILE A 238      -9.833 -14.045 -17.669  1.00 75.47           N
ATOM   3563  CA  ILE A 238      -9.362 -15.385 -17.975  1.00 75.47           C
ATOM   3564  C   ILE A 238     -10.352 -16.065 -18.923  1.00 75.47           C
ATOM   3565  O   ILE A 238      -9.948 -16.708 -19.890  1.00 75.47           O
ATOM   3566  HA  ILE A 238      -8.405 -15.286 -18.487  1.00 75.47           H
ATOM   3567  CB  ILE A 238      -9.106 -16.170 -16.687  1.00 75.47           C
ATOM   3568  HB  ILE A 238      -9.948 -16.006 -16.014  1.00 75.47           H
ATOM   3569  CG1 ILE A 238      -7.852 -15.660 -15.973  1.00 75.47           C
ATOM   3570 1HG1 ILE A 238      -6.965 -15.970 -16.524  1.00 75.47           H
ATOM   3571 2HG1 ILE A 238      -7.855 -14.570 -15.961  1.00 75.47           H
ATOM   3572  CG2 ILE A 238      -9.036 -17.672 -16.965  1.00 75.47           C
ATOM   3573 1HG2 ILE A 238      -9.980 -18.007 -17.396  1.00 75.47           H
ATOM   3574 2HG2 ILE A 238      -8.225 -17.875 -17.664  1.00 75.47           H
ATOM   3575 3HG2 ILE A 238      -8.854 -18.207 -16.033  1.00 75.47           H
ATOM   3576  CD1 ILE A 238      -7.782 -16.192 -14.540  1.00 75.47           C
ATOM   3577 1HD1 ILE A 238      -8.659 -15.859 -13.986  1.00 75.47           H
ATOM   3578 2HD1 ILE A 238      -7.755 -17.281 -14.558  1.00 75.47           H
ATOM   3579 3HD1 ILE A 238      -6.881 -15.814 -14.057  1.00 75.47           H
ATOM   3580  HN  ILE A 238      -9.995 -13.865 -16.699  1.00 75.47           H
ATOM   3581  N   HIS A 239     -11.629 -15.898 -18.612  1.00 80.67           N
ATOM   3582  CA  HIS A 239     -12.678 -16.525 -19.399  1.00 80.67           C
ATOM   3583  C   HIS A 239     -12.597 -16.034 -20.846  1.00 80.67           C
ATOM   3584  O   HIS A 239     -12.670 -16.831 -21.780  1.00 80.67           O
ATOM   3585  HA  HIS A 239     -12.487 -17.598 -19.377  1.00 80.67           H
ATOM   3586  CB  HIS A 239     -14.050 -16.282 -18.767  1.00 80.67           C
ATOM   3587 1HB  HIS A 239     -14.017 -16.591 -17.722  1.00 80.67           H
ATOM   3588 2HB  HIS A 239     -14.259 -15.212 -18.776  1.00 80.67           H
ATOM   3589  CG  HIS A 239     -15.181 -17.007 -19.456  1.00 80.67           C
ATOM   3590  ND1 HIS A 239     -15.972 -16.414 -20.424  1.00 80.67           N
ATOM   3591  HD1 HIS A 239     -15.882 -15.476 -20.759  1.00 80.67           H
ATOM   3592  CD2 HIS A 239     -15.644 -18.282 -19.308  1.00 80.67           C
ATOM   3593  HD2 HIS A 239     -15.245 -19.029 -18.622  1.00 80.67           H
ATOM   3594  CE1 HIS A 239     -16.868 -17.301 -20.833  1.00 80.67           C
ATOM   3595  HE1 HIS A 239     -17.634 -17.135 -21.590  1.00 80.67           H
ATOM   3596  NE2 HIS A 239     -16.663 -18.457 -20.139  1.00 80.67           N
ATOM   3597  HN  HIS A 239     -11.950 -15.349 -17.841  1.00 80.67           H
ATOM   3598  N   THR A 240     -12.447 -14.725 -20.986  1.00 73.83           N
ATOM   3599  CA  THR A 240     -12.408 -14.113 -22.303  1.00 73.83           C
ATOM   3600  C   THR A 240     -11.154 -14.556 -23.060  1.00 73.83           C
ATOM   3601  O   THR A 240     -11.209 -14.811 -24.262  1.00 73.83           O
ATOM   3602  HA  THR A 240     -13.267 -14.467 -22.872  1.00 73.83           H
ATOM   3603  CB  THR A 240     -12.505 -12.597 -22.123  1.00 73.83           C
ATOM   3604  HB  THR A 240     -11.584 -12.196 -21.697  1.00 73.83           H
ATOM   3605  OG1 THR A 240     -13.677 -12.415 -21.333  1.00 73.83           O
ATOM   3606  HG1 THR A 240     -13.620 -11.553 -20.829  1.00 73.83           H
ATOM   3607  CG2 THR A 240     -12.820 -11.870 -23.432  1.00 73.83           C
ATOM   3608 1HG2 THR A 240     -13.775 -12.223 -23.822  1.00 73.83           H
ATOM   3609 2HG2 THR A 240     -12.033 -12.072 -24.158  1.00 73.83           H
ATOM   3610 3HG2 THR A 240     -12.877 -10.798 -23.247  1.00 73.83           H
ATOM   3611  HN  THR A 240     -12.353 -14.088 -20.221  1.00 73.83           H
ATOM   3612  N   LEU A 241     -10.055 -14.634 -22.325  1.00 74.37           N
ATOM   3613  CA  LEU A 241      -8.775 -14.970 -22.926  1.00 74.37           C
ATOM   3614  C   LEU A 241      -8.825 -16.407 -23.451  1.00 74.37           C
ATOM   3615  O   LEU A 241      -8.263 -16.707 -24.503  1.00 74.37           O
ATOM   3616  HA  LEU A 241      -8.625 -14.299 -23.772  1.00 74.37           H
ATOM   3617  CB  LEU A 241      -7.635 -14.716 -21.938  1.00 74.37           C
ATOM   3618 1HB  LEU A 241      -7.941 -15.085 -20.959  1.00 74.37           H
ATOM   3619 2HB  LEU A 241      -6.774 -15.308 -22.247  1.00 74.37           H
ATOM   3620  CG  LEU A 241      -7.191 -13.260 -21.788  1.00 74.37           C
ATOM   3621  HG  LEU A 241      -8.054 -12.668 -21.484  1.00 74.37           H
ATOM   3622  CD1 LEU A 241      -6.137 -13.119 -20.687  1.00 74.37           C
ATOM   3623 1HD1 LEU A 241      -6.555 -13.457 -19.739  1.00 74.37           H
ATOM   3624 2HD1 LEU A 241      -5.267 -13.726 -20.937  1.00 74.37           H
ATOM   3625 3HD1 LEU A 241      -5.838 -12.074 -20.601  1.00 74.37           H
ATOM   3626  CD2 LEU A 241      -6.704 -12.694 -23.123  1.00 74.37           C
ATOM   3627 1HD2 LEU A 241      -5.858 -13.283 -23.480  1.00 74.37           H
ATOM   3628 2HD2 LEU A 241      -7.512 -12.739 -23.853  1.00 74.37           H
ATOM   3629 3HD2 LEU A 241      -6.394 -11.658 -22.988  1.00 74.37           H
ATOM   3630  HN  LEU A 241     -10.029 -14.472 -21.339  1.00 74.37           H
ATOM   3631  N   ILE A 242      -9.502 -17.257 -22.693  1.00 75.55           N
ATOM   3632  CA  ILE A 242      -9.624 -18.656 -23.063  1.00 75.55           C
ATOM   3633  C   ILE A 242     -10.386 -18.766 -24.385  1.00 75.55           C
ATOM   3634  O   ILE A 242     -10.026 -19.564 -25.249  1.00 75.55           O
ATOM   3635  HA  ILE A 242      -8.616 -19.044 -23.213  1.00 75.55           H
ATOM   3636  CB  ILE A 242     -10.253 -19.459 -21.923  1.00 75.55           C
ATOM   3637  HB  ILE A 242     -11.097 -18.892 -21.531  1.00 75.55           H
ATOM   3638  CG1 ILE A 242      -9.261 -19.647 -20.773  1.00 75.55           C
ATOM   3639 1HG1 ILE A 242      -8.474 -20.337 -21.076  1.00 75.55           H
ATOM   3640 2HG1 ILE A 242      -8.781 -18.696 -20.543  1.00 75.55           H
ATOM   3641  CG2 ILE A 242     -10.802 -20.794 -22.430  1.00 75.55           C
ATOM   3642 1HG2 ILE A 242     -11.563 -20.609 -23.188  1.00 75.55           H
ATOM   3643 2HG2 ILE A 242      -9.992 -21.379 -22.864  1.00 75.55           H
ATOM   3644 3HG2 ILE A 242     -11.244 -21.345 -21.599  1.00 75.55           H
ATOM   3645  CD1 ILE A 242      -9.965 -20.184 -19.525  1.00 75.55           C
ATOM   3646 1HD1 ILE A 242     -10.735 -19.480 -19.210  1.00 75.55           H
ATOM   3647 2HD1 ILE A 242     -10.423 -21.147 -19.752  1.00 75.55           H
ATOM   3648 3HD1 ILE A 242      -9.237 -20.309 -18.723  1.00 75.55           H
ATOM   3649  HN  ILE A 242      -9.962 -17.003 -21.842  1.00 75.55           H
ATOM   3650  N   GLN A 243     -11.425 -17.952 -24.502  1.00 73.50           N
ATOM   3651  CA  GLN A 243     -12.269 -17.979 -25.684  1.00 73.50           C
ATOM   3652  C   GLN A 243     -11.516 -17.405 -26.887  1.00 73.50           C
ATOM   3653  O   GLN A 243     -11.844 -17.711 -28.032  1.00 73.50           O
ATOM   3654  HA  GLN A 243     -12.493 -19.032 -25.856  1.00 73.50           H
ATOM   3655  CB  GLN A 243     -13.576 -17.222 -25.443  1.00 73.50           C
ATOM   3656 1HB  GLN A 243     -13.357 -16.224 -25.062  1.00 73.50           H
ATOM   3657 2HB  GLN A 243     -14.105 -17.093 -26.387  1.00 73.50           H
ATOM   3658  CG  GLN A 243     -14.468 -17.969 -24.450  1.00 73.50           C
ATOM   3659 1HG  GLN A 243     -14.636 -18.987 -24.802  1.00 73.50           H
ATOM   3660 2HG  GLN A 243     -13.963 -18.044 -23.487  1.00 73.50           H
ATOM   3661  CD  GLN A 243     -15.810 -17.257 -24.275  1.00 73.50           C
ATOM   3662  OE1 GLN A 243     -15.990 -16.113 -24.658  1.00 73.50           O
ATOM   3663  NE2 GLN A 243     -16.740 -17.995 -23.675  1.00 73.50           N
ATOM   3664 1HE2 GLN A 243     -16.527 -18.928 -23.384  1.00 73.50           H
ATOM   3665 2HE2 GLN A 243     -17.652 -17.617 -23.515  1.00 73.50           H
ATOM   3666  HN  GLN A 243     -11.693 -17.284 -23.807  1.00 73.50           H
ATOM   3667  N   ALA A 244     -10.521 -16.584 -26.584  1.00 68.22           N
ATOM   3668  CA  ALA A 244      -9.708 -15.979 -27.625  1.00 68.22           C
ATOM   3669  C   ALA A 244      -8.956 -17.076 -28.381  1.00 68.22           C
ATOM   3670  O   ALA A 244      -8.321 -17.933 -27.769  1.00 68.22           O
ATOM   3671  HA  ALA A 244     -10.379 -15.468 -28.316  1.00 68.22           H
ATOM   3672  CB  ALA A 244      -8.765 -14.948 -27.002  1.00 68.22           C
ATOM   3673 1HB  ALA A 244      -9.350 -14.175 -26.503  1.00 68.22           H
ATOM   3674 2HB  ALA A 244      -8.118 -15.440 -26.276  1.00 68.22           H
ATOM   3675 3HB  ALA A 244      -8.155 -14.494 -27.783  1.00 68.22           H
ATOM   3676  HN  ALA A 244     -10.269 -16.332 -25.650  1.00 68.22           H
ATOM   3677  N   LYS A 245      -9.051 -17.013 -29.701  1.00 60.11           N
ATOM   3678  CA  LYS A 245      -8.332 -17.948 -30.549  1.00 60.11           C
ATOM   3679  C   LYS A 245      -6.906 -17.438 -30.769  1.00 60.11           C
ATOM   3680  O   LYS A 245      -6.124 -18.061 -31.486  1.00 60.11           O
ATOM   3681  HA  LYS A 245      -8.280 -18.898 -30.017  1.00 60.11           H
ATOM   3682  CB  LYS A 245      -9.103 -18.197 -31.847  1.00 60.11           C
ATOM   3683 1HB  LYS A 245      -9.382 -17.245 -32.297  1.00 60.11           H
ATOM   3684 2HB  LYS A 245      -8.462 -18.712 -32.562  1.00 60.11           H
ATOM   3685  CG  LYS A 245     -10.359 -19.032 -31.587  1.00 60.11           C
ATOM   3686 1HG  LYS A 245     -10.102 -19.904 -30.986  1.00 60.11           H
ATOM   3687 2HG  LYS A 245     -11.075 -18.447 -31.010  1.00 60.11           H
ATOM   3688  CD  LYS A 245     -11.000 -19.482 -32.901  1.00 60.11           C
ATOM   3689 1HD  LYS A 245     -11.327 -18.611 -33.468  1.00 60.11           H
ATOM   3690 2HD  LYS A 245     -10.260 -20.001 -33.512  1.00 60.11           H
ATOM   3691  CE  LYS A 245     -12.192 -20.405 -32.641  1.00 60.11           C
ATOM   3692 1HE  LYS A 245     -11.885 -21.235 -32.004  1.00 60.11           H
ATOM   3693 2HE  LYS A 245     -12.970 -19.862 -32.105  1.00 60.11           H
ATOM   3694  NZ  LYS A 245     -12.732 -20.926 -33.917  1.00 60.11           N
ATOM   3695 1HZ  LYS A 245     -13.519 -21.537 -33.727  1.00 60.11           H
ATOM   3696 2HZ  LYS A 245     -13.037 -20.151 -34.496  1.00 60.11           H
ATOM   3697 3HZ  LYS A 245     -12.010 -21.446 -34.403  1.00 60.11           H
ATOM   3698  HN  LYS A 245      -9.606 -16.340 -30.190  1.00 60.11           H
ATOM   3699  N   LYS A 246      -6.612 -16.310 -30.140  1.00 59.60           N
ATOM   3700  CA  LYS A 246      -5.332 -15.652 -30.342  1.00 59.60           C
ATOM   3701  C   LYS A 246      -4.260 -16.370 -29.519  1.00 59.60           C
ATOM   3702  O   LYS A 246      -4.430 -16.581 -28.320  1.00 59.60           O
ATOM   3703  HA  LYS A 246      -5.078 -15.748 -31.397  1.00 59.60           H
ATOM   3704  CB  LYS A 246      -5.443 -14.157 -30.036  1.00 59.60           C
ATOM   3705 1HB  LYS A 246      -5.978 -14.013 -29.097  1.00 59.60           H
ATOM   3706 2HB  LYS A 246      -4.447 -13.735 -29.902  1.00 59.60           H
ATOM   3707  CG  LYS A 246      -6.169 -13.420 -31.162  1.00 59.60           C
ATOM   3708 1HG  LYS A 246      -5.718 -13.677 -32.120  1.00 59.60           H
ATOM   3709 2HG  LYS A 246      -7.209 -13.744 -31.202  1.00 59.60           H
ATOM   3710  CD  LYS A 246      -6.109 -11.905 -30.954  1.00 59.60           C
ATOM   3711 1HD  LYS A 246      -6.644 -11.638 -30.043  1.00 59.60           H
ATOM   3712 2HD  LYS A 246      -5.073 -11.594 -30.818  1.00 59.60           H
ATOM   3713  CE  LYS A 246      -6.717 -11.163 -32.146  1.00 59.60           C
ATOM   3714 1HE  LYS A 246      -6.196 -11.445 -33.061  1.00 59.60           H
ATOM   3715 2HE  LYS A 246      -7.759 -11.455 -32.270  1.00 59.60           H
ATOM   3716  NZ  LYS A 246      -6.626  -9.700 -31.947  1.00 59.60           N
ATOM   3717 1HZ  LYS A 246      -7.051  -9.224 -32.735  1.00 59.60           H
ATOM   3718 2HZ  LYS A 246      -7.113  -9.444 -31.095  1.00 59.60           H
ATOM   3719 3HZ  LYS A 246      -5.652  -9.428 -31.873  1.00 59.60           H
ATOM   3720  HN  LYS A 246      -7.229 -15.847 -29.504  1.00 59.60           H
ATOM   3721  N   SER A 247      -3.178 -16.726 -30.197  1.00 59.87           N
ATOM   3722  CA  SER A 247      -2.117 -17.491 -29.566  1.00 59.87           C
ATOM   3723  C   SER A 247      -1.483 -16.675 -28.438  1.00 59.87           C
ATOM   3724  O   SER A 247      -1.094 -17.227 -27.410  1.00 59.87           O
ATOM   3725  HA  SER A 247      -2.602 -18.382 -29.167  1.00 59.87           H
ATOM   3726  CB  SER A 247      -1.053 -17.903 -30.585  1.00 59.87           C
ATOM   3727 1HB  SER A 247      -0.283 -18.493 -30.088  1.00 59.87           H
ATOM   3728 2HB  SER A 247      -1.505 -18.543 -31.343  1.00 59.87           H
ATOM   3729  OG  SER A 247      -0.453 -16.775 -31.216  1.00 59.87           O
ATOM   3730  HG  SER A 247       0.232 -17.077 -31.879  1.00 59.87           H
ATOM   3731  HN  SER A 247      -3.022 -16.500 -31.159  1.00 59.87           H
ATOM   3732  N   SER A 248      -1.399 -15.373 -28.668  1.00 63.95           N
ATOM   3733  CA  SER A 248      -0.761 -14.483 -27.712  1.00 63.95           C
ATOM   3734  C   SER A 248      -1.525 -14.506 -26.387  1.00 63.95           C
ATOM   3735  O   SER A 248      -1.087 -13.910 -25.404  1.00 63.95           O
ATOM   3736  HA  SER A 248       0.247 -14.877 -27.580  1.00 63.95           H
ATOM   3737  CB  SER A 248      -0.683 -13.055 -28.256  1.00 63.95           C
ATOM   3738 1HB  SER A 248      -0.193 -12.415 -27.523  1.00 63.95           H
ATOM   3739 2HB  SER A 248      -0.065 -13.042 -29.154  1.00 63.95           H
ATOM   3740  OG  SER A 248      -1.972 -12.528 -28.560  1.00 63.95           O
ATOM   3741  HG  SER A 248      -1.887 -11.592 -28.899  1.00 63.95           H
ATOM   3742  HN  SER A 248      -1.755 -14.926 -29.489  1.00 63.95           H
ATOM   3743  N   LYS A 249      -2.653 -15.200 -26.402  1.00 68.84           N
ATOM   3744  CA  LYS A 249      -3.501 -15.277 -25.225  1.00 68.84           C
ATOM   3745  C   LYS A 249      -2.699 -15.867 -24.063  1.00 68.84           C
ATOM   3746  O   LYS A 249      -2.844 -15.435 -22.920  1.00 68.84           O
ATOM   3747  HA  LYS A 249      -3.790 -14.259 -24.963  1.00 68.84           H
ATOM   3748  CB  LYS A 249      -4.785 -16.046 -25.538  1.00 68.84           C
ATOM   3749 1HB  LYS A 249      -5.498 -15.920 -24.723  1.00 68.84           H
ATOM   3750 2HB  LYS A 249      -5.250 -15.635 -26.434  1.00 68.84           H
ATOM   3751  CG  LYS A 249      -4.497 -17.535 -25.745  1.00 68.84           C
ATOM   3752 1HG  LYS A 249      -3.670 -17.655 -26.445  1.00 68.84           H
ATOM   3753 2HG  LYS A 249      -4.182 -17.982 -24.802  1.00 68.84           H
ATOM   3754  CD  LYS A 249      -5.732 -18.265 -26.275  1.00 68.84           C
ATOM   3755 1HD  LYS A 249      -6.594 -18.030 -25.649  1.00 68.84           H
ATOM   3756 2HD  LYS A 249      -5.964 -17.913 -27.280  1.00 68.84           H
ATOM   3757  CE  LYS A 249      -5.508 -19.778 -26.297  1.00 68.84           C
ATOM   3758 1HE  LYS A 249      -4.767 -20.030 -27.056  1.00 68.84           H
ATOM   3759 2HE  LYS A 249      -5.106 -20.106 -25.339  1.00 68.84           H
ATOM   3760  NZ  LYS A 249      -6.777 -20.486 -26.579  1.00 68.84           N
ATOM   3761 1HZ  LYS A 249      -6.593 -21.477 -26.692  1.00 68.84           H
ATOM   3762 2HZ  LYS A 249      -7.419 -20.347 -25.807  1.00 68.84           H
ATOM   3763 3HZ  LYS A 249      -7.187 -20.119 -27.430  1.00 68.84           H
ATOM   3764  HN  LYS A 249      -2.990 -15.702 -27.199  1.00 68.84           H
ATOM   3765  N   HIS A 250      -1.869 -16.846 -24.395  1.00 72.08           N
ATOM   3766  CA  HIS A 250      -1.157 -17.600 -23.377  1.00 72.08           C
ATOM   3767  C   HIS A 250      -0.208 -16.669 -22.619  1.00 72.08           C
ATOM   3768  O   HIS A 250      -0.070 -16.775 -21.402  1.00 72.08           O
ATOM   3769  HA  HIS A 250      -1.908 -17.980 -22.686  1.00 72.08           H
ATOM   3770  CB  HIS A 250      -0.440 -18.802 -23.995  1.00 72.08           C
ATOM   3771 1HB  HIS A 250       0.167 -18.460 -24.833  1.00 72.08           H
ATOM   3772 2HB  HIS A 250       0.243 -19.224 -23.257  1.00 72.08           H
ATOM   3773  CG  HIS A 250      -1.370 -19.890 -24.478  1.00 72.08           C
ATOM   3774  ND1 HIS A 250      -1.963 -20.803 -23.624  1.00 72.08           N
ATOM   3775  HD1 HIS A 250      -1.844 -20.839 -22.632  1.00 72.08           H
ATOM   3776  CD2 HIS A 250      -1.803 -20.200 -25.734  1.00 72.08           C
ATOM   3777  HD2 HIS A 250      -1.527 -19.677 -26.650  1.00 72.08           H
ATOM   3778  CE1 HIS A 250      -2.716 -21.621 -24.344  1.00 72.08           C
ATOM   3779  HE1 HIS A 250      -3.312 -22.449 -23.959  1.00 72.08           H
ATOM   3780  NE2 HIS A 250      -2.615 -21.246 -25.652  1.00 72.08           N
ATOM   3781  HN  HIS A 250      -1.682 -17.125 -25.336  1.00 72.08           H
ATOM   3782  N   LYS A 251       0.422 -15.779 -23.371  1.00 71.26           N
ATOM   3783  CA  LYS A 251       1.357 -14.833 -22.786  1.00 71.26           C
ATOM   3784  C   LYS A 251       0.602 -13.892 -21.846  1.00 71.26           C
ATOM   3785  O   LYS A 251       1.011 -13.690 -20.703  1.00 71.26           O
ATOM   3786  HA  LYS A 251       2.076 -15.404 -22.199  1.00 71.26           H
ATOM   3787  CB  LYS A 251       2.142 -14.108 -23.881  1.00 71.26           C
ATOM   3788 1HB  LYS A 251       2.567 -14.836 -24.573  1.00 71.26           H
ATOM   3789 2HB  LYS A 251       1.468 -13.476 -24.459  1.00 71.26           H
ATOM   3790  CG  LYS A 251       3.261 -13.255 -23.281  1.00 71.26           C
ATOM   3791 1HG  LYS A 251       2.830 -12.416 -22.735  1.00 71.26           H
ATOM   3792 2HG  LYS A 251       3.828 -13.846 -22.561  1.00 71.26           H
ATOM   3793  CD  LYS A 251       4.198 -12.733 -24.371  1.00 71.26           C
ATOM   3794 1HD  LYS A 251       4.585 -13.569 -24.954  1.00 71.26           H
ATOM   3795 2HD  LYS A 251       3.643 -12.095 -25.059  1.00 71.26           H
ATOM   3796  CE  LYS A 251       5.362 -11.946 -23.764  1.00 71.26           C
ATOM   3797 1HE  LYS A 251       5.008 -10.979 -23.408  1.00 71.26           H
ATOM   3798 2HE  LYS A 251       5.757 -12.479 -22.900  1.00 71.26           H
ATOM   3799  NZ  LYS A 251       6.433 -11.750 -24.766  1.00 71.26           N
ATOM   3800 1HZ  LYS A 251       7.177 -11.191 -24.361  1.00 71.26           H
ATOM   3801 2HZ  LYS A 251       6.803 -12.651 -25.047  1.00 71.26           H
ATOM   3802 3HZ  LYS A 251       6.055 -11.272 -25.576  1.00 71.26           H
ATOM   3803  HN  LYS A 251       0.303 -15.698 -24.361  1.00 71.26           H
ATOM   3804  N   ALA A 252      -0.487 -13.340 -22.361  1.00 69.96           N
ATOM   3805  CA  ALA A 252      -1.271 -12.381 -21.601  1.00 69.96           C
ATOM   3806  C   ALA A 252      -1.754 -13.037 -20.306  1.00 69.96           C
ATOM   3807  O   ALA A 252      -1.809 -12.389 -19.261  1.00 69.96           O
ATOM   3808  HA  ALA A 252      -0.621 -11.542 -21.354  1.00 69.96           H
ATOM   3809  CB  ALA A 252      -2.428 -11.871 -22.463  1.00 69.96           C
ATOM   3810 1HB  ALA A 252      -2.031 -11.389 -23.356  1.00 69.96           H
ATOM   3811 2HB  ALA A 252      -3.061 -12.709 -22.754  1.00 69.96           H
ATOM   3812 3HB  ALA A 252      -3.016 -11.152 -21.893  1.00 69.96           H
ATOM   3813  HN  ALA A 252      -0.833 -13.538 -23.278  1.00 69.96           H
ATOM   3814  N   LEU A 253      -2.092 -14.313 -20.416  1.00 74.38           N
ATOM   3815  CA  LEU A 253      -2.576 -15.061 -19.268  1.00 74.38           C
ATOM   3816  C   LEU A 253      -1.474 -15.131 -18.209  1.00 74.38           C
ATOM   3817  O   LEU A 253      -1.718 -14.859 -17.035  1.00 74.38           O
ATOM   3818  HA  LEU A 253      -3.420 -14.511 -18.852  1.00 74.38           H
ATOM   3819  CB  LEU A 253      -3.099 -16.431 -19.703  1.00 74.38           C
ATOM   3820 1HB  LEU A 253      -3.565 -16.326 -20.682  1.00 74.38           H
ATOM   3821 2HB  LEU A 253      -2.247 -17.101 -19.825  1.00 74.38           H
ATOM   3822  CG  LEU A 253      -4.103 -17.096 -18.760  1.00 74.38           C
ATOM   3823  HG  LEU A 253      -3.879 -16.777 -17.742  1.00 74.38           H
ATOM   3824  CD1 LEU A 253      -5.531 -16.643 -19.071  1.00 74.38           C
ATOM   3825 1HD1 LEU A 253      -5.603 -15.562 -18.953  1.00 74.38           H
ATOM   3826 2HD1 LEU A 253      -5.783 -16.913 -20.097  1.00 74.38           H
ATOM   3827 3HD1 LEU A 253      -6.225 -17.130 -18.386  1.00 74.38           H
ATOM   3828  CD2 LEU A 253      -3.965 -18.619 -18.796  1.00 74.38           C
ATOM   3829 1HD2 LEU A 253      -4.148 -18.976 -19.810  1.00 74.38           H
ATOM   3830 2HD2 LEU A 253      -2.958 -18.900 -18.489  1.00 74.38           H
ATOM   3831 3HD2 LEU A 253      -4.690 -19.067 -18.117  1.00 74.38           H
ATOM   3832  HN  LEU A 253      -2.040 -14.834 -21.268  1.00 74.38           H
ATOM   3833  N   LYS A 254      -0.284 -15.497 -18.662  1.00 76.53           N
ATOM   3834  CA  LYS A 254       0.842 -15.665 -17.759  1.00 76.53           C
ATOM   3835  C   LYS A 254       1.068 -14.364 -16.986  1.00 76.53           C
ATOM   3836  O   LYS A 254       1.199 -14.379 -15.763  1.00 76.53           O
ATOM   3837  HA  LYS A 254       0.577 -16.447 -17.048  1.00 76.53           H
ATOM   3838  CB  LYS A 254       2.076 -16.147 -18.525  1.00 76.53           C
ATOM   3839 1HB  LYS A 254       1.828 -17.044 -19.093  1.00 76.53           H
ATOM   3840 2HB  LYS A 254       2.381 -15.388 -19.245  1.00 76.53           H
ATOM   3841  CG  LYS A 254       3.232 -16.445 -17.569  1.00 76.53           C
ATOM   3842 1HG  LYS A 254       3.536 -15.529 -17.063  1.00 76.53           H
ATOM   3843 2HG  LYS A 254       2.901 -17.140 -16.797  1.00 76.53           H
ATOM   3844  CD  LYS A 254       4.426 -17.039 -18.320  1.00 76.53           C
ATOM   3845 1HD  LYS A 254       4.119 -17.949 -18.835  1.00 76.53           H
ATOM   3846 2HD  LYS A 254       4.764 -16.338 -19.084  1.00 76.53           H
ATOM   3847  CE  LYS A 254       5.577 -17.351 -17.362  1.00 76.53           C
ATOM   3848 1HE  LYS A 254       5.950 -16.428 -16.919  1.00 76.53           H
ATOM   3849 2HE  LYS A 254       5.217 -17.974 -16.543  1.00 76.53           H
ATOM   3850  NZ  LYS A 254       6.672 -18.045 -18.076  1.00 76.53           N
ATOM   3851 1HZ  LYS A 254       7.433 -18.228 -17.431  1.00 76.53           H
ATOM   3852 2HZ  LYS A 254       6.328 -18.922 -18.451  1.00 76.53           H
ATOM   3853 3HZ  LYS A 254       7.004 -17.460 -18.834  1.00 76.53           H
ATOM   3854  HN  LYS A 254      -0.084 -15.678 -19.625  1.00 76.53           H
ATOM   3855  N   VAL A 255       1.106 -13.269 -17.731  1.00 73.80           N
ATOM   3856  CA  VAL A 255       1.336 -11.965 -17.134  1.00 73.80           C
ATOM   3857  C   VAL A 255       0.287 -11.713 -16.049  1.00 73.80           C
ATOM   3858  O   VAL A 255       0.617 -11.260 -14.954  1.00 73.80           O
ATOM   3859  HA  VAL A 255       2.322 -11.985 -16.669  1.00 73.80           H
ATOM   3860  CB  VAL A 255       1.346 -10.886 -18.219  1.00 73.80           C
ATOM   3861  HB  VAL A 255       0.424 -10.980 -18.792  1.00 73.80           H
ATOM   3862  CG1 VAL A 255       1.374  -9.487 -17.601  1.00 73.80           C
ATOM   3863 1HG1 VAL A 255       0.491  -9.347 -16.977  1.00 73.80           H
ATOM   3864 2HG1 VAL A 255       2.271  -9.377 -16.991  1.00 73.80           H
ATOM   3865 3HG1 VAL A 255       1.380  -8.739 -18.394  1.00 73.80           H
ATOM   3866  CG2 VAL A 255       2.519 -11.085 -19.180  1.00 73.80           C
ATOM   3867 1HG2 VAL A 255       3.456 -11.031 -18.625  1.00 73.80           H
ATOM   3868 2HG2 VAL A 255       2.436 -12.061 -19.658  1.00 73.80           H
ATOM   3869 3HG2 VAL A 255       2.502 -10.305 -19.941  1.00 73.80           H
ATOM   3870  HN  VAL A 255       0.983 -13.263 -18.724  1.00 73.80           H
ATOM   3871  N   THR A 256      -0.956 -12.017 -16.391  1.00 72.32           N
ATOM   3872  CA  THR A 256      -2.070 -11.721 -15.506  1.00 72.32           C
ATOM   3873  C   THR A 256      -1.925 -12.490 -14.191  1.00 72.32           C
ATOM   3874  O   THR A 256      -2.073 -11.916 -13.113  1.00 72.32           O
ATOM   3875  HA  THR A 256      -2.041 -10.660 -15.261  1.00 72.32           H
ATOM   3876  CB  THR A 256      -3.366 -12.038 -16.255  1.00 72.32           C
ATOM   3877  HB  THR A 256      -3.380 -13.076 -16.586  1.00 72.32           H
ATOM   3878  OG1 THR A 256      -3.416 -11.061 -17.291  1.00 72.32           O
ATOM   3879  HG1 THR A 256      -3.057 -11.445 -18.142  1.00 72.32           H
ATOM   3880  CG2 THR A 256      -4.612 -11.754 -15.414  1.00 72.32           C
ATOM   3881 1HG2 THR A 256      -4.633 -10.699 -15.140  1.00 72.32           H
ATOM   3882 2HG2 THR A 256      -4.589 -12.364 -14.512  1.00 72.32           H
ATOM   3883 3HG2 THR A 256      -5.504 -11.995 -15.993  1.00 72.32           H
ATOM   3884  HN  THR A 256      -1.207 -12.457 -17.254  1.00 72.32           H
ATOM   3885  N   ILE A 257      -1.637 -13.776 -14.323  1.00 76.37           N
ATOM   3886  CA  ILE A 257      -1.514 -14.639 -13.161  1.00 76.37           C
ATOM   3887  C   ILE A 257      -0.382 -14.127 -12.268  1.00 76.37           C
ATOM   3888  O   ILE A 257      -0.532 -14.056 -11.049  1.00 76.37           O
ATOM   3889  HA  ILE A 257      -2.449 -14.573 -12.605  1.00 76.37           H
ATOM   3890  CB  ILE A 257      -1.346 -16.098 -13.591  1.00 76.37           C
ATOM   3891  HB  ILE A 257      -0.551 -16.144 -14.335  1.00 76.37           H
ATOM   3892  CG1 ILE A 257      -2.619 -16.624 -14.256  1.00 76.37           C
ATOM   3893 1HG1 ILE A 257      -3.401 -16.745 -13.507  1.00 76.37           H
ATOM   3894 2HG1 ILE A 257      -2.983 -15.895 -14.981  1.00 76.37           H
ATOM   3895  CG2 ILE A 257      -0.912 -16.971 -12.412  1.00 76.37           C
ATOM   3896 1HG2 ILE A 257       0.039 -16.609 -12.022  1.00 76.37           H
ATOM   3897 2HG2 ILE A 257      -1.668 -16.923 -11.627  1.00 76.37           H
ATOM   3898 3HG2 ILE A 257      -0.800 -18.002 -12.746  1.00 76.37           H
ATOM   3899  CD1 ILE A 257      -2.361 -17.960 -14.954  1.00 76.37           C
ATOM   3900 1HD1 ILE A 257      -1.596 -17.829 -15.719  1.00 76.37           H
ATOM   3901 2HD1 ILE A 257      -2.021 -18.693 -14.222  1.00 76.37           H
ATOM   3902 3HD1 ILE A 257      -3.283 -18.312 -15.419  1.00 76.37           H
ATOM   3903  HN  ILE A 257      -1.488 -14.229 -15.203  1.00 76.37           H
ATOM   3904  N   THR A 258       0.725 -13.782 -12.909  1.00 80.29           N
ATOM   3905  CA  THR A 258       1.910 -13.359 -12.182  1.00 80.29           C
ATOM   3906  C   THR A 258       1.587 -12.159 -11.289  1.00 80.29           C
ATOM   3907  O   THR A 258       1.958 -12.136 -10.117  1.00 80.29           O
ATOM   3908  HA  THR A 258       2.219 -14.172 -11.526  1.00 80.29           H
ATOM   3909  CB  THR A 258       3.015 -13.078 -13.202  1.00 80.29           C
ATOM   3910  HB  THR A 258       2.730 -12.263 -13.869  1.00 80.29           H
ATOM   3911  OG1 THR A 258       3.237 -14.337 -13.830  1.00 80.29           O
ATOM   3912  HG1 THR A 258       2.614 -14.448 -14.605  1.00 80.29           H
ATOM   3913  CG2 THR A 258       4.354 -12.750 -12.539  1.00 80.29           C
ATOM   3914 1HG2 THR A 258       4.671 -13.593 -11.925  1.00 80.29           H
ATOM   3915 2HG2 THR A 258       4.243 -11.866 -11.913  1.00 80.29           H
ATOM   3916 3HG2 THR A 258       5.103 -12.559 -13.308  1.00 80.29           H
ATOM   3917  HN  THR A 258       0.819 -13.789 -13.904  1.00 80.29           H
ATOM   3918  N   VAL A 259       0.899 -11.192 -11.878  1.00 74.94           N
ATOM   3919  CA  VAL A 259       0.586  -9.960 -11.173  1.00 74.94           C
ATOM   3920  C   VAL A 259      -0.281 -10.282  -9.954  1.00 74.94           C
ATOM   3921  O   VAL A 259      -0.029  -9.783  -8.859  1.00 74.94           O
ATOM   3922  HA  VAL A 259       1.527  -9.529 -10.830  1.00 74.94           H
ATOM   3923  CB  VAL A 259      -0.072  -8.963 -12.128  1.00 74.94           C
ATOM   3924  HB  VAL A 259      -0.908  -9.466 -12.614  1.00 74.94           H
ATOM   3925  CG1 VAL A 259      -0.626  -7.758 -11.366  1.00 74.94           C
ATOM   3926 1HG1 VAL A 259      -1.371  -8.095 -10.646  1.00 74.94           H
ATOM   3927 2HG1 VAL A 259       0.186  -7.255 -10.841  1.00 74.94           H
ATOM   3928 3HG1 VAL A 259      -1.088  -7.065 -12.070  1.00 74.94           H
ATOM   3929  CG2 VAL A 259       0.907  -8.520 -13.218  1.00 74.94           C
ATOM   3930 1HG2 VAL A 259       1.773  -8.044 -12.757  1.00 74.94           H
ATOM   3931 2HG2 VAL A 259       1.233  -9.389 -13.789  1.00 74.94           H
ATOM   3932 3HG2 VAL A 259       0.414  -7.811 -13.883  1.00 74.94           H
ATOM   3933  HN  VAL A 259       0.559 -11.239 -12.817  1.00 74.94           H
ATOM   3934  N   LEU A 260      -1.286 -11.114 -10.186  1.00 76.83           N
ATOM   3935  CA  LEU A 260      -2.232 -11.455  -9.138  1.00 76.83           C
ATOM   3936  C   LEU A 260      -1.493 -12.157  -7.997  1.00 76.83           C
ATOM   3937  O   LEU A 260      -1.697 -11.833  -6.828  1.00 76.83           O
ATOM   3938  HA  LEU A 260      -2.648 -10.522  -8.757  1.00 76.83           H
ATOM   3939  CB  LEU A 260      -3.395 -12.269  -9.709  1.00 76.83           C
ATOM   3940 1HB  LEU A 260      -3.888 -11.672 -10.477  1.00 76.83           H
ATOM   3941 2HB  LEU A 260      -2.987 -13.150 -10.204  1.00 76.83           H
ATOM   3942  CG  LEU A 260      -4.452 -12.727  -8.703  1.00 76.83           C
ATOM   3943  HG  LEU A 260      -3.956 -13.319  -7.933  1.00 76.83           H
ATOM   3944  CD1 LEU A 260      -5.101 -11.530  -8.005  1.00 76.83           C
ATOM   3945 1HD1 LEU A 260      -4.337 -10.961  -7.475  1.00 76.83           H
ATOM   3946 2HD1 LEU A 260      -5.579 -10.892  -8.748  1.00 76.83           H
ATOM   3947 3HD1 LEU A 260      -5.848 -11.884  -7.295  1.00 76.83           H
ATOM   3948  CD2 LEU A 260      -5.489 -13.633  -9.370  1.00 76.83           C
ATOM   3949 1HD2 LEU A 260      -5.985 -13.087 -10.173  1.00 76.83           H
ATOM   3950 2HD2 LEU A 260      -4.993 -14.512  -9.781  1.00 76.83           H
ATOM   3951 3HD2 LEU A 260      -6.228 -13.944  -8.632  1.00 76.83           H
ATOM   3952  HN  LEU A 260      -1.458 -11.551 -11.069  1.00 76.83           H
ATOM   3953  N   THR A 261      -0.649 -13.105  -8.377  1.00 83.55           N
ATOM   3954  CA  THR A 261       0.048 -13.923  -7.398  1.00 83.55           C
ATOM   3955  C   THR A 261       0.933 -13.049  -6.507  1.00 83.55           C
ATOM   3956  O   THR A 261       0.968 -13.231  -5.291  1.00 83.55           O
ATOM   3957  HA  THR A 261      -0.693 -14.391  -6.751  1.00 83.55           H
ATOM   3958  CB  THR A 261       0.824 -15.004  -8.153  1.00 83.55           C
ATOM   3959  HB  THR A 261       1.581 -14.561  -8.800  1.00 83.55           H
ATOM   3960  OG1 THR A 261      -0.187 -15.759  -8.816  1.00 83.55           O
ATOM   3961  HG1 THR A 261      -0.402 -15.340  -9.698  1.00 83.55           H
ATOM   3962  CG2 THR A 261       1.486 -16.014  -7.212  1.00 83.55           C
ATOM   3963 1HG2 THR A 261       0.721 -16.506  -6.612  1.00 83.55           H
ATOM   3964 2HG2 THR A 261       2.185 -15.495  -6.556  1.00 83.55           H
ATOM   3965 3HG2 THR A 261       2.023 -16.759  -7.799  1.00 83.55           H
ATOM   3966  HN  THR A 261      -0.439 -13.318  -9.331  1.00 83.55           H
ATOM   3967  N   VAL A 262       1.628 -12.120  -7.147  1.00 84.28           N
ATOM   3968  CA  VAL A 262       2.593 -11.291  -6.445  1.00 84.28           C
ATOM   3969  C   VAL A 262       1.861 -10.423  -5.418  1.00 84.28           C
ATOM   3970  O   VAL A 262       2.330 -10.259  -4.293  1.00 84.28           O
ATOM   3971  HA  VAL A 262       3.277 -11.956  -5.918  1.00 84.28           H
ATOM   3972  CB  VAL A 262       3.407 -10.471  -7.448  1.00 84.28           C
ATOM   3973  HB  VAL A 262       2.707  -9.935  -8.089  1.00 84.28           H
ATOM   3974  CG1 VAL A 262       4.277  -9.436  -6.733  1.00 84.28           C
ATOM   3975 1HG1 VAL A 262       3.641  -8.759  -6.163  1.00 84.28           H
ATOM   3976 2HG1 VAL A 262       4.965  -9.944  -6.057  1.00 84.28           H
ATOM   3977 3HG1 VAL A 262       4.845  -8.867  -7.469  1.00 84.28           H
ATOM   3978  CG2 VAL A 262       4.256 -11.381  -8.338  1.00 84.28           C
ATOM   3979 1HG2 VAL A 262       4.944 -11.956  -7.718  1.00 84.28           H
ATOM   3980 2HG2 VAL A 262       3.606 -12.061  -8.888  1.00 84.28           H
ATOM   3981 3HG2 VAL A 262       4.825 -10.773  -9.042  1.00 84.28           H
ATOM   3982  HN  VAL A 262       1.540 -11.930  -8.125  1.00 84.28           H
ATOM   3983  N   PHE A 263       0.725  -9.891  -5.843  1.00 79.12           N
ATOM   3984  CA  PHE A 263      -0.075  -9.044  -4.975  1.00 79.12           C
ATOM   3985  C   PHE A 263      -0.559  -9.818  -3.747  1.00 79.12           C
ATOM   3986  O   PHE A 263      -0.376  -9.372  -2.616  1.00 79.12           O
ATOM   3987  HA  PHE A 263       0.560  -8.218  -4.654  1.00 79.12           H
ATOM   3988  CB  PHE A 263      -1.289  -8.590  -5.788  1.00 79.12           C
ATOM   3989 1HB  PHE A 263      -0.942  -8.075  -6.684  1.00 79.12           H
ATOM   3990 2HB  PHE A 263      -1.841  -9.470  -6.119  1.00 79.12           H
ATOM   3991  CG  PHE A 263      -2.241  -7.667  -5.023  1.00 79.12           C
ATOM   3992  CD1 PHE A 263      -3.252  -8.196  -4.283  1.00 79.12           C
ATOM   3993  HD1 PHE A 263      -3.384  -9.277  -4.235  1.00 79.12           H
ATOM   3994  CD2 PHE A 263      -2.075  -6.319  -5.083  1.00 79.12           C
ATOM   3995  HD2 PHE A 263      -1.265  -5.895  -5.677  1.00 79.12           H
ATOM   3996  CE1 PHE A 263      -4.135  -7.340  -3.573  1.00 79.12           C
ATOM   3997  HE1 PHE A 263      -4.945  -7.763  -2.980  1.00 79.12           H
ATOM   3998  CE2 PHE A 263      -2.958  -5.463  -4.374  1.00 79.12           C
ATOM   3999  HE2 PHE A 263      -2.825  -4.382  -4.422  1.00 79.12           H
ATOM   4000  CZ  PHE A 263      -3.969  -5.991  -3.634  1.00 79.12           C
ATOM   4001  HZ  PHE A 263      -4.647  -5.334  -3.089  1.00 79.12           H
ATOM   4002  HN  PHE A 263       0.351 -10.029  -6.760  1.00 79.12           H
ATOM   4003  N   VAL A 264      -1.166 -10.966  -4.013  1.00 83.98           N
ATOM   4004  CA  VAL A 264      -1.778 -11.751  -2.954  1.00 83.98           C
ATOM   4005  C   VAL A 264      -0.710 -12.140  -1.931  1.00 83.98           C
ATOM   4006  O   VAL A 264      -0.914 -11.989  -0.727  1.00 83.98           O
ATOM   4007  HA  VAL A 264      -2.520 -11.120  -2.464  1.00 83.98           H
ATOM   4008  CB  VAL A 264      -2.503 -12.959  -3.551  1.00 83.98           C
ATOM   4009  HB  VAL A 264      -1.800 -13.486  -4.197  1.00 83.98           H
ATOM   4010  CG1 VAL A 264      -2.948 -13.928  -2.454  1.00 83.98           C
ATOM   4011 1HG1 VAL A 264      -2.076 -14.280  -1.904  1.00 83.98           H
ATOM   4012 2HG1 VAL A 264      -3.626 -13.416  -1.771  1.00 83.98           H
ATOM   4013 3HG1 VAL A 264      -3.460 -14.778  -2.906  1.00 83.98           H
ATOM   4014  CG2 VAL A 264      -3.690 -12.518  -4.409  1.00 83.98           C
ATOM   4015 1HG2 VAL A 264      -4.394 -11.957  -3.794  1.00 83.98           H
ATOM   4016 2HG2 VAL A 264      -3.336 -11.886  -5.223  1.00 83.98           H
ATOM   4017 3HG2 VAL A 264      -4.187 -13.396  -4.821  1.00 83.98           H
ATOM   4018  HN  VAL A 264      -1.243 -11.359  -4.929  1.00 83.98           H
ATOM   4019  N   LEU A 265       0.407 -12.634  -2.446  1.00 88.40           N
ATOM   4020  CA  LEU A 265       1.436 -13.204  -1.595  1.00 88.40           C
ATOM   4021  C   LEU A 265       2.043 -12.101  -0.726  1.00 88.40           C
ATOM   4022  O   LEU A 265       2.518 -12.365   0.377  1.00 88.40           O
ATOM   4023  HA  LEU A 265       0.954 -13.932  -0.942  1.00 88.40           H
ATOM   4024  CB  LEU A 265       2.466 -13.963  -2.434  1.00 88.40           C
ATOM   4025 1HB  LEU A 265       2.800 -13.310  -3.241  1.00 88.40           H
ATOM   4026 2HB  LEU A 265       3.336 -14.167  -1.809  1.00 88.40           H
ATOM   4027  CG  LEU A 265       1.992 -15.282  -3.046  1.00 88.40           C
ATOM   4028  HG  LEU A 265       1.141 -15.072  -3.694  1.00 88.40           H
ATOM   4029  CD1 LEU A 265       3.083 -15.905  -3.920  1.00 88.40           C
ATOM   4030 1HD1 LEU A 265       3.339 -15.218  -4.726  1.00 88.40           H
ATOM   4031 2HD1 LEU A 265       3.968 -16.099  -3.313  1.00 88.40           H
ATOM   4032 3HD1 LEU A 265       2.720 -16.842  -4.342  1.00 88.40           H
ATOM   4033  CD2 LEU A 265       1.507 -16.247  -1.962  1.00 88.40           C
ATOM   4034 1HD2 LEU A 265       2.322 -16.455  -1.270  1.00 88.40           H
ATOM   4035 2HD2 LEU A 265       0.676 -15.795  -1.419  1.00 88.40           H
ATOM   4036 3HD2 LEU A 265       1.175 -17.176  -2.424  1.00 88.40           H
ATOM   4037  HN  LEU A 265       0.612 -12.647  -3.425  1.00 88.40           H
ATOM   4038  N   SER A 266       2.008 -10.887  -1.257  1.00 88.24           N
ATOM   4039  CA  SER A 266       2.654  -9.764  -0.600  1.00 88.24           C
ATOM   4040  C   SER A 266       1.706  -9.142   0.428  1.00 88.24           C
ATOM   4041  O   SER A 266       2.126  -8.781   1.526  1.00 88.24           O
ATOM   4042  HA  SER A 266       3.531 -10.183  -0.107  1.00 88.24           H
ATOM   4043  CB  SER A 266       3.097  -8.711  -1.618  1.00 88.24           C
ATOM   4044 1HB  SER A 266       3.569  -7.878  -1.096  1.00 88.24           H
ATOM   4045 2HB  SER A 266       3.850  -9.140  -2.279  1.00 88.24           H
ATOM   4046  OG  SER A 266       2.005  -8.226  -2.394  1.00 88.24           O
ATOM   4047  HG  SER A 266       1.907  -8.773  -3.226  1.00 88.24           H
ATOM   4048  HN  SER A 266       1.549 -10.667  -2.118  1.00 88.24           H
ATOM   4049  N   GLN A 267       0.445  -9.037   0.035  1.00 86.71           N
ATOM   4050  CA  GLN A 267      -0.512  -8.247   0.791  1.00 86.71           C
ATOM   4051  C   GLN A 267      -1.232  -9.125   1.816  1.00 86.71           C
ATOM   4052  O   GLN A 267      -1.555  -8.669   2.912  1.00 86.71           O
ATOM   4053  HA  GLN A 267       0.080  -7.489   1.304  1.00 86.71           H
ATOM   4054  CB  GLN A 267      -1.511  -7.558  -0.140  1.00 86.71           C
ATOM   4055 1HB  GLN A 267      -2.020  -8.305  -0.750  1.00 86.71           H
ATOM   4056 2HB  GLN A 267      -2.276  -7.054   0.451  1.00 86.71           H
ATOM   4057  CG  GLN A 267      -0.809  -6.544  -1.045  1.00 86.71           C
ATOM   4058 1HG  GLN A 267      -0.061  -7.052  -1.654  1.00 86.71           H
ATOM   4059 2HG  GLN A 267      -1.531  -6.102  -1.731  1.00 86.71           H
ATOM   4060  CD  GLN A 267      -0.140  -5.443  -0.219  1.00 86.71           C
ATOM   4061  OE1 GLN A 267      -0.647  -5.000   0.798  1.00 86.71           O
ATOM   4062  NE2 GLN A 267       1.023  -5.028  -0.713  1.00 86.71           N
ATOM   4063 1HE2 GLN A 267       1.383  -5.434  -1.553  1.00 86.71           H
ATOM   4064 2HE2 GLN A 267       1.537  -4.310  -0.244  1.00 86.71           H
ATOM   4065  HN  GLN A 267       0.075  -9.479  -0.783  1.00 86.71           H
ATOM   4066  N   PHE A 268      -1.463 -10.370   1.424  1.00 89.41           N
ATOM   4067  CA  PHE A 268      -2.300 -11.259   2.211  1.00 89.41           C
ATOM   4068  C   PHE A 268      -1.757 -11.406   3.634  1.00 89.41           C
ATOM   4069  O   PHE A 268      -2.490 -11.218   4.604  1.00 89.41           O
ATOM   4070  HA  PHE A 268      -3.296 -10.818   2.248  1.00 89.41           H
ATOM   4071  CB  PHE A 268      -2.271 -12.626   1.524  1.00 89.41           C
ATOM   4072 1HB  PHE A 268      -2.594 -12.508   0.490  1.00 89.41           H
ATOM   4073 2HB  PHE A 268      -1.242 -12.986   1.497  1.00 89.41           H
ATOM   4074  CG  PHE A 268      -3.147 -13.682   2.200  1.00 89.41           C
ATOM   4075  CD1 PHE A 268      -2.572 -14.738   2.834  1.00 89.41           C
ATOM   4076  HD1 PHE A 268      -1.487 -14.833   2.861  1.00 89.41           H
ATOM   4077  CD2 PHE A 268      -4.502 -13.563   2.167  1.00 89.41           C
ATOM   4078  HD2 PHE A 268      -4.963 -12.716   1.659  1.00 89.41           H
ATOM   4079  CE1 PHE A 268      -3.386 -15.718   3.462  1.00 89.41           C
ATOM   4080  HE1 PHE A 268      -2.925 -16.565   3.970  1.00 89.41           H
ATOM   4081  CE2 PHE A 268      -5.316 -14.543   2.795  1.00 89.41           C
ATOM   4082  HE2 PHE A 268      -6.401 -14.449   2.768  1.00 89.41           H
ATOM   4083  CZ  PHE A 268      -4.741 -15.600   3.429  1.00 89.41           C
ATOM   4084  HZ  PHE A 268      -5.365 -16.352   3.911  1.00 89.41           H
ATOM   4085  HN  PHE A 268      -1.091 -10.770   0.587  1.00 89.41           H
ATOM   4086  N   PRO A 269      -0.469 -11.742   3.785  1.00 93.30           N
ATOM   4087  CA  PRO A 269       0.087 -12.025   5.110  1.00 93.30           C
ATOM   4088  C   PRO A 269      -0.181 -10.903   6.100  1.00 93.30           C
ATOM   4089  O   PRO A 269      -0.578 -11.154   7.237  1.00 93.30           O
ATOM   4090  HA  PRO A 269      -0.394 -12.904   5.539  1.00 93.30           H
ATOM   4091  CB  PRO A 269       1.584 -12.202   4.845  1.00 93.30           C
ATOM   4092 1HB  PRO A 269       2.126 -11.264   4.963  1.00 93.30           H
ATOM   4093 2HB  PRO A 269       2.032 -12.917   5.536  1.00 93.30           H
ATOM   4094  CG  PRO A 269       1.630 -12.703   3.407  1.00 93.30           C
ATOM   4095 1HG  PRO A 269       2.609 -12.545   2.955  1.00 93.30           H
ATOM   4096 2HG  PRO A 269       1.434 -13.774   3.345  1.00 93.30           H
ATOM   4097  CD  PRO A 269       0.547 -11.883   2.726  1.00 93.30           C
ATOM   4098 1HD  PRO A 269       0.920 -10.913   2.398  1.00 93.30           H
ATOM   4099 2HD  PRO A 269       0.154 -12.385   1.842  1.00 93.30           H
ATOM   4100  N   TYR A 270       0.045  -9.682   5.637  1.00 92.05           N
ATOM   4101  CA  TYR A 270      -0.086  -8.519   6.498  1.00 92.05           C
ATOM   4102  C   TYR A 270      -1.532  -8.343   6.966  1.00 92.05           C
ATOM   4103  O   TYR A 270      -1.782  -8.107   8.147  1.00 92.05           O
ATOM   4104  HA  TYR A 270       0.553  -8.671   7.368  1.00 92.05           H
ATOM   4105  CB  TYR A 270       0.310  -7.314   5.643  1.00 92.05           C
ATOM   4106 1HB  TYR A 270       1.376  -7.373   5.423  1.00 92.05           H
ATOM   4107 2HB  TYR A 270      -0.215  -7.369   4.690  1.00 92.05           H
ATOM   4108  CG  TYR A 270       0.013  -5.963   6.295  1.00 92.05           C
ATOM   4109  CD1 TYR A 270      -0.949  -5.133   5.757  1.00 92.05           C
ATOM   4110  HD1 TYR A 270      -1.497  -5.441   4.866  1.00 92.05           H
ATOM   4111  CD2 TYR A 270       0.707  -5.573   7.423  1.00 92.05           C
ATOM   4112  HD2 TYR A 270       1.467  -6.228   7.849  1.00 92.05           H
ATOM   4113  CE1 TYR A 270      -1.229  -3.861   6.371  1.00 92.05           C
ATOM   4114  HE1 TYR A 270      -1.987  -3.196   5.955  1.00 92.05           H
ATOM   4115  CE2 TYR A 270       0.427  -4.301   8.037  1.00 92.05           C
ATOM   4116  HE2 TYR A 270       0.967  -3.981   8.928  1.00 92.05           H
ATOM   4117  CZ  TYR A 270      -0.528  -3.508   7.481  1.00 92.05           C
ATOM   4118  OH  TYR A 270      -0.792  -2.307   8.061  1.00 92.05           O
ATOM   4119  HH  TYR A 270      -0.217  -2.184   8.870  1.00 92.05           H
ATOM   4120  HN  TYR A 270       0.312  -9.482   4.694  1.00 92.05           H
ATOM   4121  N   ASN A 271      -2.447  -8.465   6.015  1.00 89.70           N
ATOM   4122  CA  ASN A 271      -3.849  -8.197   6.287  1.00 89.70           C
ATOM   4123  C   ASN A 271      -4.405  -9.290   7.202  1.00 89.70           C
ATOM   4124  O   ASN A 271      -5.362  -9.059   7.940  1.00 89.70           O
ATOM   4125  HA  ASN A 271      -3.867  -7.212   6.755  1.00 89.70           H
ATOM   4126  CB  ASN A 271      -4.670  -8.198   4.996  1.00 89.70           C
ATOM   4127 1HB  ASN A 271      -4.410  -9.069   4.396  1.00 89.70           H
ATOM   4128 2HB  ASN A 271      -5.731  -8.281   5.235  1.00 89.70           H
ATOM   4129  CG  ASN A 271      -4.423  -6.922   4.188  1.00 89.70           C
ATOM   4130  OD1 ASN A 271      -4.827  -5.833   4.559  1.00 89.70           O
ATOM   4131  ND2 ASN A 271      -3.738  -7.118   3.065  1.00 89.70           N
ATOM   4132 1HD2 ASN A 271      -3.435  -8.039   2.818  1.00 89.70           H
ATOM   4133 2HD2 ASN A 271      -3.525  -6.345   2.467  1.00 89.70           H
ATOM   4134  HN  ASN A 271      -2.244  -8.741   5.076  1.00 89.70           H
ATOM   4135  N   CYS A 272      -3.783 -10.456   7.123  1.00 92.54           N
ATOM   4136  CA  CYS A 272      -4.112 -11.543   8.029  1.00 92.54           C
ATOM   4137  C   CYS A 272      -3.828 -11.079   9.459  1.00 92.54           C
ATOM   4138  O   CYS A 272      -4.665 -11.241  10.346  1.00 92.54           O
ATOM   4139  HA  CYS A 272      -5.173 -11.753   7.894  1.00 92.54           H
ATOM   4140  CB  CYS A 272      -3.347 -12.822   7.681  1.00 92.54           C
ATOM   4141 1HB  CYS A 272      -2.292 -12.594   7.527  1.00 92.54           H
ATOM   4142 2HB  CYS A 272      -3.403 -13.526   8.511  1.00 92.54           H
ATOM   4143  SG  CYS A 272      -4.049 -13.580   6.171  1.00 92.54           S
ATOM   4144  HG  CYS A 272      -3.494 -12.725   5.316  1.00 92.54           H
ATOM   4145  HN  CYS A 272      -3.067 -10.664   6.457  1.00 92.54           H
ATOM   4146  N   ILE A 273      -2.644 -10.512   9.639  1.00 93.41           N
ATOM   4147  CA  ILE A 273      -2.223 -10.059  10.954  1.00 93.41           C
ATOM   4148  C   ILE A 273      -3.094  -8.876  11.384  1.00 93.41           C
ATOM   4149  O   ILE A 273      -3.480  -8.776  12.548  1.00 93.41           O
ATOM   4150  HA  ILE A 273      -2.388 -10.880  11.651  1.00 93.41           H
ATOM   4151  CB  ILE A 273      -0.724  -9.753  10.960  1.00 93.41           C
ATOM   4152  HB  ILE A 273      -0.523  -9.013  10.186  1.00 93.41           H
ATOM   4153  CG1 ILE A 273       0.091 -11.001  10.615  1.00 93.41           C
ATOM   4154 1HG1 ILE A 273      -0.205 -11.373   9.635  1.00 93.41           H
ATOM   4155 2HG1 ILE A 273       1.148 -10.742  10.552  1.00 93.41           H
ATOM   4156  CG2 ILE A 273      -0.296  -9.139  12.295  1.00 93.41           C
ATOM   4157 1HG2 ILE A 273      -0.843  -8.211  12.460  1.00 93.41           H
ATOM   4158 2HG2 ILE A 273      -0.514  -9.838  13.103  1.00 93.41           H
ATOM   4159 3HG2 ILE A 273       0.774  -8.932  12.273  1.00 93.41           H
ATOM   4160  CD1 ILE A 273      -0.110 -12.095  11.665  1.00 93.41           C
ATOM   4161 1HD1 ILE A 273       0.210 -11.727  12.640  1.00 93.41           H
ATOM   4162 2HD1 ILE A 273      -1.165 -12.368  11.708  1.00 93.41           H
ATOM   4163 3HD1 ILE A 273       0.480 -12.971  11.395  1.00 93.41           H
ATOM   4164  HN  ILE A 273      -1.980 -10.360   8.907  1.00 93.41           H
ATOM   4165  N   LEU A 274      -3.378  -8.010  10.422  1.00 91.87           N
ATOM   4166  CA  LEU A 274      -4.178  -6.828  10.692  1.00 91.87           C
ATOM   4167  C   LEU A 274      -5.563  -7.256  11.181  1.00 91.87           C
ATOM   4168  O   LEU A 274      -6.156  -6.596  12.032  1.00 91.87           O
ATOM   4169  HA  LEU A 274      -3.685  -6.275  11.491  1.00 91.87           H
ATOM   4170  CB  LEU A 274      -4.215  -5.915   9.465  1.00 91.87           C
ATOM   4171 1HB  LEU A 274      -3.198  -5.805   9.088  1.00 91.87           H
ATOM   4172 2HB  LEU A 274      -4.792  -6.410   8.685  1.00 91.87           H
ATOM   4173  CG  LEU A 274      -4.801  -4.519   9.685  1.00 91.87           C
ATOM   4174  HG  LEU A 274      -5.758  -4.627  10.195  1.00 91.87           H
ATOM   4175  CD1 LEU A 274      -3.897  -3.682  10.594  1.00 91.87           C
ATOM   4176 1HD1 LEU A 274      -3.797  -4.176  11.560  1.00 91.87           H
ATOM   4177 2HD1 LEU A 274      -2.914  -3.580  10.134  1.00 91.87           H
ATOM   4178 3HD1 LEU A 274      -4.337  -2.695  10.734  1.00 91.87           H
ATOM   4179  CD2 LEU A 274      -5.075  -3.822   8.351  1.00 91.87           C
ATOM   4180 1HD2 LEU A 274      -4.144  -3.726   7.793  1.00 91.87           H
ATOM   4181 2HD2 LEU A 274      -5.786  -4.412   7.773  1.00 91.87           H
ATOM   4182 3HD2 LEU A 274      -5.491  -2.832   8.537  1.00 91.87           H
ATOM   4183  HN  LEU A 274      -3.071  -8.106   9.475  1.00 91.87           H
ATOM   4184  N   LEU A 275      -6.038  -8.360  10.622  1.00 93.29           N
ATOM   4185  CA  LEU A 275      -7.322  -8.909  11.024  1.00 93.29           C
ATOM   4186  C   LEU A 275      -7.254  -9.328  12.494  1.00 93.29           C
ATOM   4187  O   LEU A 275      -8.150  -9.011  13.275  1.00 93.29           O
ATOM   4188  HA  LEU A 275      -8.063  -8.116  10.925  1.00 93.29           H
ATOM   4189  CB  LEU A 275      -7.740 -10.040  10.081  1.00 93.29           C
ATOM   4190 1HB  LEU A 275      -7.818  -9.634   9.072  1.00 93.29           H
ATOM   4191 2HB  LEU A 275      -6.944 -10.785  10.064  1.00 93.29           H
ATOM   4192  CG  LEU A 275      -9.054 -10.745  10.421  1.00 93.29           C
ATOM   4193  HG  LEU A 275      -8.988 -11.116  11.444  1.00 93.29           H
ATOM   4194  CD1 LEU A 275     -10.230  -9.768  10.370  1.00 93.29           C
ATOM   4195 1HD1 LEU A 275     -10.068  -8.966  11.090  1.00 93.29           H
ATOM   4196 2HD1 LEU A 275     -10.309  -9.346   9.368  1.00 93.29           H
ATOM   4197 3HD1 LEU A 275     -11.152 -10.296  10.615  1.00 93.29           H
ATOM   4198  CD2 LEU A 275      -9.276 -11.957   9.514  1.00 93.29           C
ATOM   4199 1HD2 LEU A 275      -9.313 -11.632   8.475  1.00 93.29           H
ATOM   4200 2HD2 LEU A 275      -8.456 -12.664   9.645  1.00 93.29           H
ATOM   4201 3HD2 LEU A 275     -10.217 -12.440   9.777  1.00 93.29           H
ATOM   4202  HN  LEU A 275      -5.563  -8.874   9.908  1.00 93.29           H
ATOM   4203  N   VAL A 276      -6.184 -10.035  12.827  1.00 94.50           N
ATOM   4204  CA  VAL A 276      -5.990 -10.504  14.188  1.00 94.50           C
ATOM   4205  C   VAL A 276      -6.003  -9.308  15.142  1.00 94.50           C
ATOM   4206  O   VAL A 276      -6.664  -9.342  16.178  1.00 94.50           O
ATOM   4207  HA  VAL A 276      -6.828 -11.157  14.433  1.00 94.50           H
ATOM   4208  CB  VAL A 276      -4.704 -11.328  14.279  1.00 94.50           C
ATOM   4209  HB  VAL A 276      -3.892 -10.728  13.870  1.00 94.50           H
ATOM   4210  CG1 VAL A 276      -4.362 -11.651  15.735  1.00 94.50           C
ATOM   4211 1HG1 VAL A 276      -4.223 -10.723  16.290  1.00 94.50           H
ATOM   4212 2HG1 VAL A 276      -5.176 -12.222  16.182  1.00 94.50           H
ATOM   4213 3HG1 VAL A 276      -3.444 -12.237  15.771  1.00 94.50           H
ATOM   4214  CG2 VAL A 276      -4.811 -12.606  13.445  1.00 94.50           C
ATOM   4215 1HG2 VAL A 276      -5.641 -13.211  13.812  1.00 94.50           H
ATOM   4216 2HG2 VAL A 276      -4.986 -12.345  12.401  1.00 94.50           H
ATOM   4217 3HG2 VAL A 276      -3.884 -13.173  13.528  1.00 94.50           H
ATOM   4218  HN  VAL A 276      -5.459 -10.286  12.186  1.00 94.50           H
ATOM   4219  N   GLN A 277      -5.263  -8.277  14.757  1.00 93.00           N
ATOM   4220  CA  GLN A 277      -5.169  -7.079  15.573  1.00 93.00           C
ATOM   4221  C   GLN A 277      -6.547  -6.432  15.728  1.00 93.00           C
ATOM   4222  O   GLN A 277      -6.852  -5.855  16.771  1.00 93.00           O
ATOM   4223  HA  GLN A 277      -4.807  -7.417  16.544  1.00 93.00           H
ATOM   4224  CB  GLN A 277      -4.163  -6.090  14.980  1.00 93.00           C
ATOM   4225 1HB  GLN A 277      -4.347  -5.975  13.912  1.00 93.00           H
ATOM   4226 2HB  GLN A 277      -4.301  -5.108  15.434  1.00 93.00           H
ATOM   4227  CG  GLN A 277      -2.727  -6.565  15.208  1.00 93.00           C
ATOM   4228 1HG  GLN A 277      -2.554  -6.713  16.274  1.00 93.00           H
ATOM   4229 2HG  GLN A 277      -2.579  -7.531  14.725  1.00 93.00           H
ATOM   4230  CD  GLN A 277      -1.720  -5.553  14.657  1.00 93.00           C
ATOM   4231  OE1 GLN A 277      -2.019  -4.753  13.786  1.00 93.00           O
ATOM   4232  NE2 GLN A 277      -0.514  -5.634  15.212  1.00 93.00           N
ATOM   4233 1HE2 GLN A 277      -0.335  -6.314  15.922  1.00 93.00           H
ATOM   4234 2HE2 GLN A 277       0.213  -5.013  14.918  1.00 93.00           H
ATOM   4235  HN  GLN A 277      -4.736  -8.253  13.908  1.00 93.00           H
ATOM   4236  N   THR A 278      -7.343  -6.550  14.676  1.00 92.97           N
ATOM   4237  CA  THR A 278      -8.675  -5.971  14.676  1.00 92.97           C
ATOM   4238  C   THR A 278      -9.569  -6.689  15.688  1.00 92.97           C
ATOM   4239  O   THR A 278     -10.290  -6.047  16.450  1.00 92.97           O
ATOM   4240  HA  THR A 278      -8.598  -4.932  14.997  1.00 92.97           H
ATOM   4241  CB  THR A 278      -9.214  -6.023  13.245  1.00 92.97           C
ATOM   4242  HB  THR A 278      -9.378  -7.053  12.928  1.00 92.97           H
ATOM   4243  OG1 THR A 278      -8.254  -5.292  12.485  1.00 92.97           O
ATOM   4244  HG1 THR A 278      -7.329  -5.567  12.748  1.00 92.97           H
ATOM   4245  CG2 THR A 278     -10.508  -5.225  13.076  1.00 92.97           C
ATOM   4246 1HG2 THR A 278     -10.326  -4.180  13.328  1.00 92.97           H
ATOM   4247 2HG2 THR A 278     -11.273  -5.631  13.738  1.00 92.97           H
ATOM   4248 3HG2 THR A 278     -10.847  -5.296  12.043  1.00 92.97           H
ATOM   4249  HN  THR A 278      -7.091  -7.031  13.835  1.00 92.97           H
ATOM   4250  N   ILE A 279      -9.493  -8.011  15.663  1.00 94.42           N
ATOM   4251  CA  ILE A 279     -10.307  -8.825  16.550  1.00 94.42           C
ATOM   4252  C   ILE A 279      -9.899  -8.556  18.000  1.00 94.42           C
ATOM   4253  O   ILE A 279     -10.753  -8.419  18.874  1.00 94.42           O
ATOM   4254  HA  ILE A 279     -11.344  -8.513  16.420  1.00 94.42           H
ATOM   4255  CB  ILE A 279     -10.225 -10.299  16.151  1.00 94.42           C
ATOM   4256  HB  ILE A 279      -9.174 -10.585  16.112  1.00 94.42           H
ATOM   4257  CG1 ILE A 279     -10.807 -10.522  14.754  1.00 94.42           C
ATOM   4258 1HG1 ILE A 279     -11.894 -10.451  14.792  1.00 94.42           H
ATOM   4259 2HG1 ILE A 279     -10.459  -9.738  14.082  1.00 94.42           H
ATOM   4260  CG2 ILE A 279     -10.896 -11.189  17.200  1.00 94.42           C
ATOM   4261 1HG2 ILE A 279     -10.397 -11.059  18.160  1.00 94.42           H
ATOM   4262 2HG2 ILE A 279     -11.945 -10.911  17.295  1.00 94.42           H
ATOM   4263 3HG2 ILE A 279     -10.823 -12.232  16.891  1.00 94.42           H
ATOM   4264  CD1 ILE A 279     -10.400 -11.890  14.202  1.00 94.42           C
ATOM   4265 1HD1 ILE A 279      -9.313 -11.949  14.142  1.00 94.42           H
ATOM   4266 2HD1 ILE A 279     -10.770 -12.674  14.864  1.00 94.42           H
ATOM   4267 3HD1 ILE A 279     -10.826 -12.023  13.208  1.00 94.42           H
ATOM   4268  HN  ILE A 279      -8.890  -8.526  15.053  1.00 94.42           H
ATOM   4269  N   ASP A 280      -8.592  -8.489  18.210  1.00 94.08           N
ATOM   4270  CA  ASP A 280      -8.058  -8.311  19.550  1.00 94.08           C
ATOM   4271  C   ASP A 280      -8.410  -6.910  20.053  1.00 94.08           C
ATOM   4272  O   ASP A 280      -8.642  -6.715  21.245  1.00 94.08           O
ATOM   4273  HA  ASP A 280      -8.518  -9.097  20.149  1.00 94.08           H
ATOM   4274  CB  ASP A 280      -6.534  -8.447  19.557  1.00 94.08           C
ATOM   4275 1HB  ASP A 280      -6.244  -9.363  19.042  1.00 94.08           H
ATOM   4276 2HB  ASP A 280      -6.089  -7.618  19.008  1.00 94.08           H
ATOM   4277  CG  ASP A 280      -5.993  -8.468  20.988  1.00 94.08           C
ATOM   4278  OD1 ASP A 280      -6.525  -9.271  21.785  1.00 94.08           O
ATOM   4279  OD2 ASP A 280      -5.059  -7.680  21.253  1.00 94.08           O
ATOM   4280  HN  ASP A 280      -7.905  -8.554  17.486  1.00 94.08           H
ATOM   4281  N   ALA A 281      -8.439  -5.971  19.119  1.00 91.70           N
ATOM   4282  CA  ALA A 281      -8.795  -4.601  19.446  1.00 91.70           C
ATOM   4283  C   ALA A 281     -10.215  -4.569  20.015  1.00 91.70           C
ATOM   4284  O   ALA A 281     -10.548  -3.697  20.816  1.00 91.70           O
ATOM   4285  HA  ALA A 281      -8.100  -4.250  20.208  1.00 91.70           H
ATOM   4286  CB  ALA A 281      -8.647  -3.723  18.202  1.00 91.70           C
ATOM   4287 1HB  ALA A 281      -7.614  -3.757  17.854  1.00 91.70           H
ATOM   4288 2HB  ALA A 281      -9.307  -4.092  17.416  1.00 91.70           H
ATOM   4289 3HB  ALA A 281      -8.914  -2.695  18.448  1.00 91.70           H
ATOM   4290  HN  ALA A 281      -8.226  -6.133  18.155  1.00 91.70           H
ATOM   4291  N   TYR A 282     -11.015  -5.532  19.580  1.00 90.45           N
ATOM   4292  CA  TYR A 282     -12.392  -5.622  20.032  1.00 90.45           C
ATOM   4293  C   TYR A 282     -12.507  -6.520  21.266  1.00 90.45           C
ATOM   4294  O   TYR A 282     -13.121  -6.138  22.261  1.00 90.45           O
ATOM   4295  HA  TYR A 282     -12.728  -4.618  20.290  1.00 90.45           H
ATOM   4296  CB  TYR A 282     -13.174  -6.257  18.880  1.00 90.45           C
ATOM   4297 1HB  TYR A 282     -13.005  -5.674  17.975  1.00 90.45           H
ATOM   4298 2HB  TYR A 282     -12.779  -7.256  18.693  1.00 90.45           H
ATOM   4299  CG  TYR A 282     -14.680  -6.358  19.130  1.00 90.45           C
ATOM   4300  CD1 TYR A 282     -15.243  -7.572  19.469  1.00 90.45           C
ATOM   4301  HD1 TYR A 282     -14.614  -8.458  19.559  1.00 90.45           H
ATOM   4302  CD2 TYR A 282     -15.475  -5.236  19.017  1.00 90.45           C
ATOM   4303  HD2 TYR A 282     -15.030  -4.278  18.749  1.00 90.45           H
ATOM   4304  CE1 TYR A 282     -16.660  -7.667  19.705  1.00 90.45           C
ATOM   4305  HE1 TYR A 282     -17.118  -8.619  19.973  1.00 90.45           H
ATOM   4306  CE2 TYR A 282     -16.892  -5.331  19.252  1.00 90.45           C
ATOM   4307  HE2 TYR A 282     -17.532  -4.453  19.166  1.00 90.45           H
ATOM   4308  CZ  TYR A 282     -17.415  -6.542  19.585  1.00 90.45           C
ATOM   4309  OH  TYR A 282     -18.753  -6.632  19.807  1.00 90.45           O
ATOM   4310  HH  TYR A 282     -18.995  -7.567  20.069  1.00 90.45           H
ATOM   4311  HN  TYR A 282     -10.735  -6.240  18.931  1.00 90.45           H
ATOM   4312  N   ALA A 283     -11.906  -7.696  21.160  1.00 92.14           N
ATOM   4313  CA  ALA A 283     -12.185  -8.767  22.102  1.00 92.14           C
ATOM   4314  C   ALA A 283     -11.132  -8.751  23.212  1.00 92.14           C
ATOM   4315  O   ALA A 283     -11.352  -9.304  24.289  1.00 92.14           O
ATOM   4316  HA  ALA A 283     -13.165  -8.576  22.540  1.00 92.14           H
ATOM   4317  CB  ALA A 283     -12.228 -10.103  21.359  1.00 92.14           C
ATOM   4318 1HB  ALA A 283     -13.012 -10.072  20.601  1.00 92.14           H
ATOM   4319 2HB  ALA A 283     -11.266 -10.283  20.879  1.00 92.14           H
ATOM   4320 3HB  ALA A 283     -12.438 -10.906  22.066  1.00 92.14           H
ATOM   4321  HN  ALA A 283     -11.241  -7.922  20.449  1.00 92.14           H
ATOM   4322  N   MET A 284     -10.012  -8.111  22.912  1.00 90.44           N
ATOM   4323  CA  MET A 284      -8.909  -8.049  23.856  1.00 90.44           C
ATOM   4324  C   MET A 284      -8.597  -9.435  24.426  1.00 90.44           C
ATOM   4325  O   MET A 284      -8.488  -9.600  25.640  1.00 90.44           O
ATOM   4326  HA  MET A 284      -8.055  -7.683  23.286  1.00 90.44           H
ATOM   4327  CB  MET A 284      -9.267  -7.096  24.998  1.00 90.44           C
ATOM   4328 1HB  MET A 284     -10.186  -7.429  25.480  1.00 90.44           H
ATOM   4329 2HB  MET A 284      -8.483  -7.119  25.755  1.00 90.44           H
ATOM   4330  CG  MET A 284      -9.444  -5.666  24.483  1.00 90.44           C
ATOM   4331 1HG  MET A 284      -8.488  -5.274  24.138  1.00 90.44           H
ATOM   4332 2HG  MET A 284     -10.118  -5.660  23.626  1.00 90.44           H
ATOM   4333  SD  MET A 284     -10.098  -4.627  25.779  1.00 90.44           S
ATOM   4334  CE  MET A 284     -11.833  -5.026  25.651  1.00 90.44           C
ATOM   4335 1HE  MET A 284     -12.192  -4.769  24.654  1.00 90.44           H
ATOM   4336 2HE  MET A 284     -11.974  -6.093  25.825  1.00 90.44           H
ATOM   4337 3HE  MET A 284     -12.392  -4.459  26.396  1.00 90.44           H
ATOM   4338  HN  MET A 284      -9.851  -7.641  22.043  1.00 90.44           H
ATOM   4339  N   PHE A 285      -8.462 -10.394  23.522  1.00 91.16           N
ATOM   4340  CA  PHE A 285      -8.344 -11.787  23.921  1.00 91.16           C
ATOM   4341  C   PHE A 285      -6.880 -12.172  24.142  1.00 91.16           C
ATOM   4342  O   PHE A 285      -6.590 -13.209  24.735  1.00 91.16           O
ATOM   4343  HA  PHE A 285      -8.893 -11.903  24.856  1.00 91.16           H
ATOM   4344  CB  PHE A 285      -8.914 -12.629  22.779  1.00 91.16           C
ATOM   4345 1HB  PHE A 285      -9.071 -13.647  23.135  1.00 91.16           H
ATOM   4346 2HB  PHE A 285      -9.892 -12.234  22.502  1.00 91.16           H
ATOM   4347  CG  PHE A 285      -8.026 -12.671  21.534  1.00 91.16           C
ATOM   4348  CD1 PHE A 285      -8.201 -11.757  20.542  1.00 91.16           C
ATOM   4349  HD1 PHE A 285      -8.974 -10.994  20.635  1.00 91.16           H
ATOM   4350  CD2 PHE A 285      -7.062 -13.623  21.418  1.00 91.16           C
ATOM   4351  HD2 PHE A 285      -6.922 -14.357  22.212  1.00 91.16           H
ATOM   4352  CE1 PHE A 285      -7.377 -11.796  19.387  1.00 91.16           C
ATOM   4353  HE1 PHE A 285      -7.517 -11.063  18.592  1.00 91.16           H
ATOM   4354  CE2 PHE A 285      -6.238 -13.662  20.262  1.00 91.16           C
ATOM   4355  HE2 PHE A 285      -5.465 -14.425  20.170  1.00 91.16           H
ATOM   4356  CZ  PHE A 285      -6.413 -12.748  19.271  1.00 91.16           C
ATOM   4357  HZ  PHE A 285      -5.780 -12.778  18.384  1.00 91.16           H
ATOM   4358  HN  PHE A 285      -8.433 -10.234  22.536  1.00 91.16           H
ATOM   4359  N   ILE A 286      -5.996 -11.314  23.653  1.00 91.48           N
ATOM   4360  CA  ILE A 286      -4.569 -11.535  23.818  1.00 91.48           C
ATOM   4361  C   ILE A 286      -4.118 -10.945  25.155  1.00 91.48           C
ATOM   4362  O   ILE A 286      -3.810  -9.757  25.242  1.00 91.48           O
ATOM   4363  HA  ILE A 286      -4.406 -12.612  23.843  1.00 91.48           H
ATOM   4364  CB  ILE A 286      -3.800 -10.989  22.613  1.00 91.48           C
ATOM   4365  HB  ILE A 286      -3.971  -9.914  22.558  1.00 91.48           H
ATOM   4366  CG1 ILE A 286      -4.319 -11.597  21.309  1.00 91.48           C
ATOM   4367 1HG1 ILE A 286      -4.060 -12.655  21.269  1.00 91.48           H
ATOM   4368 2HG1 ILE A 286      -5.407 -11.533  21.282  1.00 91.48           H
ATOM   4369  CG2 ILE A 286      -2.294 -11.198  22.784  1.00 91.48           C
ATOM   4370 1HG2 ILE A 286      -1.954 -10.679  23.680  1.00 91.48           H
ATOM   4371 2HG2 ILE A 286      -2.084 -12.263  22.879  1.00 91.48           H
ATOM   4372 3HG2 ILE A 286      -1.771 -10.800  21.914  1.00 91.48           H
ATOM   4373  CD1 ILE A 286      -3.730 -10.876  20.095  1.00 91.48           C
ATOM   4374 1HD1 ILE A 286      -4.011  -9.823  20.126  1.00 91.48           H
ATOM   4375 2HD1 ILE A 286      -2.643 -10.962  20.113  1.00 91.48           H
ATOM   4376 3HD1 ILE A 286      -4.115 -11.328  19.181  1.00 91.48           H
ATOM   4377  HN  ILE A 286      -6.240 -10.484  23.153  1.00 91.48           H
ATOM   4378  N   SER A 287      -4.092 -11.803  26.165  1.00 89.83           N
ATOM   4379  CA  SER A 287      -3.648 -11.390  27.486  1.00 89.83           C
ATOM   4380  C   SER A 287      -2.191 -11.803  27.701  1.00 89.83           C
ATOM   4381  O   SER A 287      -1.523 -11.291  28.599  1.00 89.83           O
ATOM   4382  HA  SER A 287      -3.744 -10.304  27.496  1.00 89.83           H
ATOM   4383  CB  SER A 287      -4.537 -11.990  28.578  1.00 89.83           C
ATOM   4384 1HB  SER A 287      -4.186 -11.657  29.554  1.00 89.83           H
ATOM   4385 2HB  SER A 287      -5.555 -11.618  28.461  1.00 89.83           H
ATOM   4386  OG  SER A 287      -4.545 -13.414  28.537  1.00 89.83           O
ATOM   4387  HG  SER A 287      -5.152 -13.773  29.245  1.00 89.83           H
ATOM   4388  HN  SER A 287      -4.366 -12.761  26.092  1.00 89.83           H
ATOM   4389  N   ASN A 288      -1.740 -12.725  26.863  1.00 92.86           N
ATOM   4390  CA  ASN A 288      -0.424 -13.315  27.037  1.00 92.86           C
ATOM   4391  C   ASN A 288       0.619 -12.436  26.343  1.00 92.86           C
ATOM   4392  O   ASN A 288       0.513 -12.165  25.148  1.00 92.86           O
ATOM   4393  HA  ASN A 288      -0.274 -13.368  28.115  1.00 92.86           H
ATOM   4394  CB  ASN A 288      -0.358 -14.709  26.411  1.00 92.86           C
ATOM   4395 1HB  ASN A 288      -1.200 -15.308  26.758  1.00 92.86           H
ATOM   4396 2HB  ASN A 288      -0.449 -14.630  25.327  1.00 92.86           H
ATOM   4397  CG  ASN A 288       0.954 -15.410  26.768  1.00 92.86           C
ATOM   4398  OD1 ASN A 288       2.034 -14.853  26.660  1.00 92.86           O
ATOM   4399  ND2 ASN A 288       0.801 -16.659  27.199  1.00 92.86           N
ATOM   4400 1HD2 ASN A 288      -0.114 -17.056  27.265  1.00 92.86           H
ATOM   4401 2HD2 ASN A 288       1.601 -17.200  27.458  1.00 92.86           H
ATOM   4402  HN  ASN A 288      -2.257 -13.068  26.079  1.00 92.86           H
ATOM   4403  N   CYS A 289       1.604 -12.015  27.123  1.00 91.60           N
ATOM   4404  CA  CYS A 289       2.597 -11.074  26.633  1.00 91.60           C
ATOM   4405  C   CYS A 289       3.421 -11.769  25.547  1.00 91.60           C
ATOM   4406  O   CYS A 289       3.826 -11.138  24.571  1.00 91.60           O
ATOM   4407  HA  CYS A 289       2.049 -10.227  26.220  1.00 91.60           H
ATOM   4408  CB  CYS A 289       3.478 -10.541  27.764  1.00 91.60           C
ATOM   4409 1HB  CYS A 289       2.859 -10.064  28.524  1.00 91.60           H
ATOM   4410 2HB  CYS A 289       4.001 -11.365  28.249  1.00 91.60           H
ATOM   4411  SG  CYS A 289       4.689  -9.339  27.101  1.00 91.60           S
ATOM   4412  HN  CYS A 289       1.729 -12.305  28.072  1.00 91.60           H
ATOM   4413  N   ALA A 290       3.646 -13.058  25.753  1.00 93.72           N
ATOM   4414  CA  ALA A 290       4.462 -13.832  24.833  1.00 93.72           C
ATOM   4415  C   ALA A 290       3.787 -13.863  23.460  1.00 93.72           C
ATOM   4416  O   ALA A 290       4.442 -13.663  22.438  1.00 93.72           O
ATOM   4417  HA  ALA A 290       5.426 -13.331  24.743  1.00 93.72           H
ATOM   4418  CB  ALA A 290       4.686 -15.234  25.404  1.00 93.72           C
ATOM   4419 1HB  ALA A 290       5.195 -15.158  26.365  1.00 93.72           H
ATOM   4420 2HB  ALA A 290       3.724 -15.729  25.540  1.00 93.72           H
ATOM   4421 3HB  ALA A 290       5.299 -15.814  24.714  1.00 93.72           H
ATOM   4422  HN  ALA A 290       3.281 -13.572  26.529  1.00 93.72           H
ATOM   4423  N   VAL A 291       2.486 -14.114  23.481  1.00 93.71           N
ATOM   4424  CA  VAL A 291       1.714 -14.168  22.252  1.00 93.71           C
ATOM   4425  C   VAL A 291       1.713 -12.786  21.595  1.00 93.71           C
ATOM   4426  O   VAL A 291       1.895 -12.670  20.384  1.00 93.71           O
ATOM   4427  HA  VAL A 291       2.209 -14.873  21.584  1.00 93.71           H
ATOM   4428  CB  VAL A 291       0.307 -14.694  22.540  1.00 93.71           C
ATOM   4429  HB  VAL A 291      -0.154 -14.033  23.273  1.00 93.71           H
ATOM   4430  CG1 VAL A 291      -0.556 -14.671  21.277  1.00 93.71           C
ATOM   4431 1HG1 VAL A 291      -0.634 -13.647  20.909  1.00 93.71           H
ATOM   4432 2HG1 VAL A 291      -0.099 -15.298  20.512  1.00 93.71           H
ATOM   4433 3HG1 VAL A 291      -1.551 -15.050  21.510  1.00 93.71           H
ATOM   4434  CG2 VAL A 291       0.360 -16.100  23.142  1.00 93.71           C
ATOM   4435 1HG2 VAL A 291       0.850 -16.777  22.441  1.00 93.71           H
ATOM   4436 2HG2 VAL A 291       0.922 -16.075  24.075  1.00 93.71           H
ATOM   4437 3HG2 VAL A 291      -0.654 -16.450  23.337  1.00 93.71           H
ATOM   4438  HN  VAL A 291       1.962 -14.279  24.317  1.00 93.71           H
ATOM   4439  N   SER A 292       1.505 -11.773  22.423  1.00 93.48           N
ATOM   4440  CA  SER A 292       1.431 -10.408  21.931  1.00 93.48           C
ATOM   4441  C   SER A 292       2.751 -10.020  21.261  1.00 93.48           C
ATOM   4442  O   SER A 292       2.754  -9.395  20.202  1.00 93.48           O
ATOM   4443  HA  SER A 292       0.619 -10.406  21.204  1.00 93.48           H
ATOM   4444  CB  SER A 292       1.103  -9.431  23.063  1.00 93.48           C
ATOM   4445 1HB  SER A 292       0.252  -9.807  23.630  1.00 93.48           H
ATOM   4446 2HB  SER A 292       1.947  -9.378  23.751  1.00 93.48           H
ATOM   4447  OG  SER A 292       0.808  -8.126  22.573  1.00 93.48           O
ATOM   4448  HG  SER A 292      -0.096  -8.117  22.146  1.00 93.48           H
ATOM   4449  HN  SER A 292       1.388 -11.873  23.411  1.00 93.48           H
ATOM   4450  N   THR A 293       3.841 -10.408  21.907  1.00 93.05           N
ATOM   4451  CA  THR A 293       5.165 -10.076  21.408  1.00 93.05           C
ATOM   4452  C   THR A 293       5.375 -10.672  20.015  1.00 93.05           C
ATOM   4453  O   THR A 293       5.858  -9.992  19.111  1.00 93.05           O
ATOM   4454  HA  THR A 293       5.231  -8.993  21.305  1.00 93.05           H
ATOM   4455  CB  THR A 293       6.192 -10.555  22.436  1.00 93.05           C
ATOM   4456  HB  THR A 293       6.070 -11.619  22.641  1.00 93.05           H
ATOM   4457  OG1 THR A 293       5.999  -9.688  23.550  1.00 93.05           O
ATOM   4458  HG1 THR A 293       5.373 -10.109  24.206  1.00 93.05           H
ATOM   4459  CG2 THR A 293       7.632 -10.283  21.996  1.00 93.05           C
ATOM   4460 1HG2 THR A 293       7.772  -9.211  21.856  1.00 93.05           H
ATOM   4461 2HG2 THR A 293       7.829 -10.800  21.057  1.00 93.05           H
ATOM   4462 3HG2 THR A 293       8.320 -10.642  22.761  1.00 93.05           H
ATOM   4463  HN  THR A 293       3.830 -10.939  22.754  1.00 93.05           H
ATOM   4464  N   ASN A 294       5.002 -11.937  19.885  1.00 94.43           N
ATOM   4465  CA  ASN A 294       5.209 -12.654  18.638  1.00 94.43           C
ATOM   4466  C   ASN A 294       4.347 -12.024  17.543  1.00 94.43           C
ATOM   4467  O   ASN A 294       4.780 -11.904  16.399  1.00 94.43           O
ATOM   4468  HA  ASN A 294       6.276 -12.566  18.431  1.00 94.43           H
ATOM   4469  CB  ASN A 294       4.803 -14.123  18.774  1.00 94.43           C
ATOM   4470 1HB  ASN A 294       3.821 -14.191  19.242  1.00 94.43           H
ATOM   4471 2HB  ASN A 294       4.716 -14.572  17.785  1.00 94.43           H
ATOM   4472  CG  ASN A 294       5.826 -14.900  19.605  1.00 94.43           C
ATOM   4473  OD1 ASN A 294       6.940 -14.461  19.835  1.00 94.43           O
ATOM   4474  ND2 ASN A 294       5.386 -16.077  20.042  1.00 94.43           N
ATOM   4475 1HD2 ASN A 294       4.459 -16.379  19.817  1.00 94.43           H
ATOM   4476 2HD2 ASN A 294       5.981 -16.660  20.594  1.00 94.43           H
ATOM   4477  HN  ASN A 294       4.567 -12.469  20.611  1.00 94.43           H
ATOM   4478  N   ILE A 295       3.140 -11.638  17.933  1.00 93.38           N
ATOM   4479  CA  ILE A 295       2.196 -11.066  16.988  1.00 93.38           C
ATOM   4480  C   ILE A 295       2.757  -9.750  16.447  1.00 93.38           C
ATOM   4481  O   ILE A 295       2.641  -9.465  15.256  1.00 93.38           O
ATOM   4482  HA  ILE A 295       2.098 -11.767  16.159  1.00 93.38           H
ATOM   4483  CB  ILE A 295       0.814 -10.928  17.630  1.00 93.38           C
ATOM   4484  HB  ILE A 295       0.944 -10.552  18.645  1.00 93.38           H
ATOM   4485  CG1 ILE A 295       0.121 -12.288  17.737  1.00 93.38           C
ATOM   4486 1HG1 ILE A 295      -0.151 -12.641  16.743  1.00 93.38           H
ATOM   4487 2HG1 ILE A 295       0.811 -13.020  18.157  1.00 93.38           H
ATOM   4488  CG2 ILE A 295      -0.041  -9.908  16.876  1.00 93.38           C
ATOM   4489 1HG2 ILE A 295       0.452  -8.936  16.896  1.00 93.38           H
ATOM   4490 2HG2 ILE A 295      -0.166 -10.231  15.843  1.00 93.38           H
ATOM   4491 3HG2 ILE A 295      -1.018  -9.829  17.353  1.00 93.38           H
ATOM   4492  CD1 ILE A 295      -1.131 -12.198  18.613  1.00 93.38           C
ATOM   4493 1HD1 ILE A 295      -0.852 -11.868  19.613  1.00 93.38           H
ATOM   4494 2HD1 ILE A 295      -1.829 -11.484  18.176  1.00 93.38           H
ATOM   4495 3HD1 ILE A 295      -1.604 -13.179  18.672  1.00 93.38           H
ATOM   4496  HN  ILE A 295       2.806 -11.711  18.873  1.00 93.38           H
ATOM   4497  N   ASP A 296       3.353  -8.982  17.348  1.00 93.35           N
ATOM   4498  CA  ASP A 296       3.899  -7.687  16.983  1.00 93.35           C
ATOM   4499  C   ASP A 296       5.064  -7.885  16.011  1.00 93.35           C
ATOM   4500  O   ASP A 296       5.210  -7.131  15.049  1.00 93.35           O
ATOM   4501  HA  ASP A 296       3.069  -7.142  16.533  1.00 93.35           H
ATOM   4502  CB  ASP A 296       4.430  -6.947  18.212  1.00 93.35           C
ATOM   4503 1HB  ASP A 296       5.105  -7.596  18.769  1.00 93.35           H
ATOM   4504 2HB  ASP A 296       5.010  -6.079  17.897  1.00 93.35           H
ATOM   4505  CG  ASP A 296       3.283  -6.498  19.120  1.00 93.35           C
ATOM   4506  OD1 ASP A 296       2.150  -6.405  18.599  1.00 93.35           O
ATOM   4507  OD2 ASP A 296       3.564  -6.257  20.314  1.00 93.35           O
ATOM   4508  HN  ASP A 296       3.464  -9.233  18.309  1.00 93.35           H
ATOM   4509  N   ILE A 297       5.864  -8.902  16.295  1.00 94.11           N
ATOM   4510  CA  ILE A 297       6.983  -9.238  15.432  1.00 94.11           C
ATOM   4511  C   ILE A 297       6.455  -9.650  14.056  1.00 94.11           C
ATOM   4512  O   ILE A 297       6.979  -9.217  13.031  1.00 94.11           O
ATOM   4513  HA  ILE A 297       7.587  -8.338  15.314  1.00 94.11           H
ATOM   4514  CB  ILE A 297       7.871 -10.295  16.092  1.00 94.11           C
ATOM   4515  HB  ILE A 297       7.230 -11.092  16.469  1.00 94.11           H
ATOM   4516  CG1 ILE A 297       8.619  -9.711  17.292  1.00 94.11           C
ATOM   4517 1HG1 ILE A 297       9.352  -8.981  16.948  1.00 94.11           H
ATOM   4518 2HG1 ILE A 297       7.920  -9.179  17.938  1.00 94.11           H
ATOM   4519  CG2 ILE A 297       8.823 -10.925  15.074  1.00 94.11           C
ATOM   4520 1HG2 ILE A 297       8.245 -11.399  14.281  1.00 94.11           H
ATOM   4521 2HG2 ILE A 297       9.461 -10.151  14.646  1.00 94.11           H
ATOM   4522 3HG2 ILE A 297       9.442 -11.672  15.570  1.00 94.11           H
ATOM   4523  CD1 ILE A 297       9.322 -10.812  18.089  1.00 94.11           C
ATOM   4524 1HD1 ILE A 297       8.583 -11.526  18.452  1.00 94.11           H
ATOM   4525 2HD1 ILE A 297      10.038 -11.324  17.446  1.00 94.11           H
ATOM   4526 3HD1 ILE A 297       9.846 -10.369  18.936  1.00 94.11           H
ATOM   4527  HN  ILE A 297       5.757  -9.490  17.097  1.00 94.11           H
ATOM   4528  N   CYS A 298       5.424 -10.482  14.079  1.00 94.41           N
ATOM   4529  CA  CYS A 298       4.825 -10.964  12.846  1.00 94.41           C
ATOM   4530  C   CYS A 298       4.350  -9.754  12.038  1.00 94.41           C
ATOM   4531  O   CYS A 298       4.504  -9.719  10.818  1.00 94.41           O
ATOM   4532  HA  CYS A 298       5.604 -11.506  12.310  1.00 94.41           H
ATOM   4533  CB  CYS A 298       3.687 -11.950  13.118  1.00 94.41           C
ATOM   4534 1HB  CYS A 298       3.028 -11.554  13.890  1.00 94.41           H
ATOM   4535 2HB  CYS A 298       3.084 -12.080  12.219  1.00 94.41           H
ATOM   4536  SG  CYS A 298       4.371 -13.563  13.648  1.00 94.41           S
ATOM   4537  HG  CYS A 298       4.683 -13.182  14.884  1.00 94.41           H
ATOM   4538  HN  CYS A 298       5.001 -10.826  14.917  1.00 94.41           H
ATOM   4539  N   PHE A 299       3.782  -8.793  12.751  1.00 93.47           N
ATOM   4540  CA  PHE A 299       3.279  -7.587  12.115  1.00 93.47           C
ATOM   4541  C   PHE A 299       4.396  -6.853  11.371  1.00 93.47           C
ATOM   4542  O   PHE A 299       4.213  -6.430  10.230  1.00 93.47           O
ATOM   4543  HA  PHE A 299       2.511  -7.893  11.404  1.00 93.47           H
ATOM   4544  CB  PHE A 299       2.744  -6.684  13.228  1.00 93.47           C
ATOM   4545 1HB  PHE A 299       1.982  -7.226  13.788  1.00 93.47           H
ATOM   4546 2HB  PHE A 299       3.554  -6.464  13.924  1.00 93.47           H
ATOM   4547  CG  PHE A 299       2.148  -5.366  12.728  1.00 93.47           C
ATOM   4548  CD1 PHE A 299       2.923  -4.250  12.667  1.00 93.47           C
ATOM   4549  HD1 PHE A 299       3.968  -4.294  12.973  1.00 93.47           H
ATOM   4550  CD2 PHE A 299       0.845  -5.311  12.345  1.00 93.47           C
ATOM   4551  HD2 PHE A 299       0.224  -6.206  12.395  1.00 93.47           H
ATOM   4552  CE1 PHE A 299       2.370  -3.027  12.203  1.00 93.47           C
ATOM   4553  HE1 PHE A 299       2.991  -2.132  12.153  1.00 93.47           H
ATOM   4554  CE2 PHE A 299       0.292  -4.088  11.881  1.00 93.47           C
ATOM   4555  HE2 PHE A 299      -0.753  -4.044  11.575  1.00 93.47           H
ATOM   4556  CZ  PHE A 299       1.066  -2.972  11.820  1.00 93.47           C
ATOM   4557  HZ  PHE A 299       0.642  -2.033  11.463  1.00 93.47           H
ATOM   4558  HN  PHE A 299       3.663  -8.828  13.743  1.00 93.47           H
ATOM   4559  N   GLN A 300       5.528  -6.724  12.047  1.00 92.98           N
ATOM   4560  CA  GLN A 300       6.653  -5.993  11.489  1.00 92.98           C
ATOM   4561  C   GLN A 300       7.132  -6.660  10.198  1.00 92.98           C
ATOM   4562  O   GLN A 300       7.389  -5.983   9.203  1.00 92.98           O
ATOM   4563  HA  GLN A 300       6.272  -4.996  11.271  1.00 92.98           H
ATOM   4564  CB  GLN A 300       7.793  -5.883  12.504  1.00 92.98           C
ATOM   4565 1HB  GLN A 300       7.995  -6.863  12.937  1.00 92.98           H
ATOM   4566 2HB  GLN A 300       8.705  -5.564  11.999  1.00 92.98           H
ATOM   4567  CG  GLN A 300       7.444  -4.890  13.614  1.00 92.98           C
ATOM   4568 1HG  GLN A 300       7.167  -3.931  13.176  1.00 92.98           H
ATOM   4569 2HG  GLN A 300       6.578  -5.250  14.169  1.00 92.98           H
ATOM   4570  CD  GLN A 300       8.624  -4.698  14.569  1.00 92.98           C
ATOM   4571  OE1 GLN A 300       9.765  -4.997  14.255  1.00 92.98           O
ATOM   4572  NE2 GLN A 300       8.288  -4.185  15.749  1.00 92.98           N
ATOM   4573 1HE2 GLN A 300       7.333  -3.962  15.943  1.00 92.98           H
ATOM   4574 2HE2 GLN A 300       8.990  -4.022  16.442  1.00 92.98           H
ATOM   4575  HN  GLN A 300       5.682  -7.107  12.957  1.00 92.98           H
ATOM   4576  N   VAL A 301       7.237  -7.980  10.255  1.00 94.42           N
ATOM   4577  CA  VAL A 301       7.758  -8.738   9.130  1.00 94.42           C
ATOM   4578  C   VAL A 301       6.815  -8.584   7.935  1.00 94.42           C
ATOM   4579  O   VAL A 301       7.248  -8.224   6.842  1.00 94.42           O
ATOM   4580  HA  VAL A 301       8.728  -8.315   8.869  1.00 94.42           H
ATOM   4581  CB  VAL A 301       7.972 -10.197   9.538  1.00 94.42           C
ATOM   4582  HB  VAL A 301       7.029 -10.578   9.931  1.00 94.42           H
ATOM   4583  CG1 VAL A 301       8.357 -11.053   8.330  1.00 94.42           C
ATOM   4584 1HG1 VAL A 301       7.561 -11.011   7.586  1.00 94.42           H
ATOM   4585 2HG1 VAL A 301       9.282 -10.672   7.895  1.00 94.42           H
ATOM   4586 3HG1 VAL A 301       8.504 -12.085   8.647  1.00 94.42           H
ATOM   4587  CG2 VAL A 301       9.022 -10.309  10.646  1.00 94.42           C
ATOM   4588 1HG2 VAL A 301       9.969  -9.902  10.291  1.00 94.42           H
ATOM   4589 2HG2 VAL A 301       8.690  -9.747  11.519  1.00 94.42           H
ATOM   4590 3HG2 VAL A 301       9.155 -11.356  10.916  1.00 94.42           H
ATOM   4591  HN  VAL A 301       6.973  -8.528  11.049  1.00 94.42           H
ATOM   4592  N   THR A 302       5.544  -8.863   8.185  1.00 93.50           N
ATOM   4593  CA  THR A 302       4.559  -8.885   7.117  1.00 93.50           C
ATOM   4594  C   THR A 302       4.377  -7.484   6.530  1.00 93.50           C
ATOM   4595  O   THR A 302       4.151  -7.334   5.331  1.00 93.50           O
ATOM   4596  HA  THR A 302       4.935  -9.521   6.316  1.00 93.50           H
ATOM   4597  CB  THR A 302       3.267  -9.482   7.678  1.00 93.50           C
ATOM   4598  HB  THR A 302       2.491  -9.520   6.913  1.00 93.50           H
ATOM   4599  OG1 THR A 302       2.973  -8.670   8.812  1.00 93.50           O
ATOM   4600  HG1 THR A 302       3.350  -9.088   9.639  1.00 93.50           H
ATOM   4601  CG2 THR A 302       3.473 -10.880   8.265  1.00 93.50           C
ATOM   4602 1HG2 THR A 302       4.200 -10.830   9.076  1.00 93.50           H
ATOM   4603 2HG2 THR A 302       3.842 -11.549   7.487  1.00 93.50           H
ATOM   4604 3HG2 THR A 302       2.525 -11.257   8.649  1.00 93.50           H
ATOM   4605  HN  THR A 302       5.186  -9.071   9.095  1.00 93.50           H
ATOM   4606  N   GLN A 303       4.482  -6.493   7.404  1.00 92.07           N
ATOM   4607  CA  GLN A 303       4.388  -5.107   6.978  1.00 92.07           C
ATOM   4608  C   GLN A 303       5.516  -4.775   6.000  1.00 92.07           C
ATOM   4609  O   GLN A 303       5.296  -4.089   5.003  1.00 92.07           O
ATOM   4610  HA  GLN A 303       3.425  -5.023   6.475  1.00 92.07           H
ATOM   4611  CB  GLN A 303       4.409  -4.162   8.181  1.00 92.07           C
ATOM   4612 1HB  GLN A 303       3.540  -4.350   8.811  1.00 92.07           H
ATOM   4613 2HB  GLN A 303       5.292  -4.360   8.789  1.00 92.07           H
ATOM   4614  CG  GLN A 303       4.412  -2.700   7.729  1.00 92.07           C
ATOM   4615 1HG  GLN A 303       5.426  -2.398   7.469  1.00 92.07           H
ATOM   4616 2HG  GLN A 303       3.807  -2.593   6.829  1.00 92.07           H
ATOM   4617  CD  GLN A 303       3.868  -1.785   8.828  1.00 92.07           C
ATOM   4618  OE1 GLN A 303       4.521  -1.508   9.821  1.00 92.07           O
ATOM   4619  NE2 GLN A 303       2.638  -1.334   8.597  1.00 92.07           N
ATOM   4620 1HE2 GLN A 303       2.157  -1.600   7.762  1.00 92.07           H
ATOM   4621 2HE2 GLN A 303       2.196  -0.728   9.258  1.00 92.07           H
ATOM   4622  HN  GLN A 303       4.628  -6.625   8.384  1.00 92.07           H
ATOM   4623  N   THR A 304       6.700  -5.277   6.319  1.00 92.48           N
ATOM   4624  CA  THR A 304       7.873  -5.001   5.507  1.00 92.48           C
ATOM   4625  C   THR A 304       7.725  -5.635   4.123  1.00 92.48           C
ATOM   4626  O   THR A 304       8.126  -5.046   3.120  1.00 92.48           O
ATOM   4627  HA  THR A 304       7.943  -3.923   5.359  1.00 92.48           H
ATOM   4628  CB  THR A 304       9.104  -5.492   6.272  1.00 92.48           C
ATOM   4629  HB  THR A 304       9.100  -6.579   6.359  1.00 92.48           H
ATOM   4630  OG1 THR A 304       9.056  -4.777   7.503  1.00 92.48           O
ATOM   4631  HG1 THR A 304       8.672  -5.357   8.222  1.00 92.48           H
ATOM   4632  CG2 THR A 304      10.414  -5.037   5.628  1.00 92.48           C
ATOM   4633 1HG2 THR A 304      10.448  -3.948   5.602  1.00 92.48           H
ATOM   4634 2HG2 THR A 304      10.474  -5.426   4.611  1.00 92.48           H
ATOM   4635 3HG2 THR A 304      11.256  -5.413   6.210  1.00 92.48           H
ATOM   4636  HN  THR A 304       6.864  -5.861   7.113  1.00 92.48           H
ATOM   4637  N   ILE A 305       7.148  -6.828   4.112  1.00 92.67           N
ATOM   4638  CA  ILE A 305       6.887  -7.522   2.862  1.00 92.67           C
ATOM   4639  C   ILE A 305       5.915  -6.695   2.018  1.00 92.67           C
ATOM   4640  O   ILE A 305       6.091  -6.571   0.807  1.00 92.67           O
ATOM   4641  HA  ILE A 305       7.833  -7.596   2.326  1.00 92.67           H
ATOM   4642  CB  ILE A 305       6.407  -8.949   3.132  1.00 92.67           C
ATOM   4643  HB  ILE A 305       5.577  -8.902   3.838  1.00 92.67           H
ATOM   4644  CG1 ILE A 305       7.509  -9.785   3.786  1.00 92.67           C
ATOM   4645 1HG1 ILE A 305       8.296  -9.986   3.059  1.00 92.67           H
ATOM   4646 2HG1 ILE A 305       7.964  -9.221   4.600  1.00 92.67           H
ATOM   4647  CG2 ILE A 305       5.875  -9.600   1.854  1.00 92.67           C
ATOM   4648 1HG2 ILE A 305       5.039  -9.016   1.469  1.00 92.67           H
ATOM   4649 2HG2 ILE A 305       6.669  -9.634   1.107  1.00 92.67           H
ATOM   4650 3HG2 ILE A 305       5.540 -10.614   2.074  1.00 92.67           H
ATOM   4651  CD1 ILE A 305       6.952 -11.105   4.321  1.00 92.67           C
ATOM   4652 1HD1 ILE A 305       6.182 -10.900   5.065  1.00 92.67           H
ATOM   4653 2HD1 ILE A 305       6.520 -11.677   3.500  1.00 92.67           H
ATOM   4654 3HD1 ILE A 305       7.757 -11.680   4.780  1.00 92.67           H
ATOM   4655  HN  ILE A 305       6.862  -7.318   4.935  1.00 92.67           H
ATOM   4656  N   ALA A 306       4.912  -6.151   2.691  1.00 89.91           N
ATOM   4657  CA  ALA A 306       3.880  -5.388   2.010  1.00 89.91           C
ATOM   4658  C   ALA A 306       4.514  -4.170   1.335  1.00 89.91           C
ATOM   4659  O   ALA A 306       4.104  -3.777   0.244  1.00 89.91           O
ATOM   4660  HA  ALA A 306       3.443  -6.031   1.245  1.00 89.91           H
ATOM   4661  CB  ALA A 306       2.789  -4.999   3.009  1.00 89.91           C
ATOM   4662 1HB  ALA A 306       2.351  -5.900   3.438  1.00 89.91           H
ATOM   4663 2HB  ALA A 306       3.224  -4.392   3.803  1.00 89.91           H
ATOM   4664 3HB  ALA A 306       2.015  -4.427   2.497  1.00 89.91           H
ATOM   4665  HN  ALA A 306       4.798  -6.224   3.682  1.00 89.91           H
ATOM   4666  N   PHE A 307       5.504  -3.607   2.011  1.00 90.04           N
ATOM   4667  CA  PHE A 307       6.165  -2.412   1.515  1.00 90.04           C
ATOM   4668  C   PHE A 307       6.945  -2.709   0.233  1.00 90.04           C
ATOM   4669  O   PHE A 307       6.988  -1.883  -0.678  1.00 90.04           O
ATOM   4670  HA  PHE A 307       5.389  -1.677   1.304  1.00 90.04           H
ATOM   4671  CB  PHE A 307       7.144  -1.959   2.600  1.00 90.04           C
ATOM   4672 1HB  PHE A 307       7.747  -2.813   2.910  1.00 90.04           H
ATOM   4673 2HB  PHE A 307       7.828  -1.225   2.174  1.00 90.04           H
ATOM   4674  CG  PHE A 307       6.471  -1.353   3.833  1.00 90.04           C
ATOM   4675  CD1 PHE A 307       5.114  -1.336   3.927  1.00 90.04           C
ATOM   4676  HD1 PHE A 307       4.507  -1.755   3.124  1.00 90.04           H
ATOM   4677  CD2 PHE A 307       7.228  -0.832   4.834  1.00 90.04           C
ATOM   4678  HD2 PHE A 307       8.316  -0.845   4.759  1.00 90.04           H
ATOM   4679  CE1 PHE A 307       4.489  -0.774   5.071  1.00 90.04           C
ATOM   4680  HE1 PHE A 307       3.401  -0.760   5.146  1.00 90.04           H
ATOM   4681  CE2 PHE A 307       6.603  -0.270   5.979  1.00 90.04           C
ATOM   4682  HE2 PHE A 307       7.210   0.149   6.781  1.00 90.04           H
ATOM   4683  CZ  PHE A 307       5.246  -0.253   6.073  1.00 90.04           C
ATOM   4684  HZ  PHE A 307       4.766   0.179   6.951  1.00 90.04           H
ATOM   4685  HN  PHE A 307       5.854  -3.953   2.882  1.00 90.04           H
ATOM   4686  N   PHE A 308       7.542  -3.892   0.202  1.00 90.63           N
ATOM   4687  CA  PHE A 308       8.373  -4.281  -0.925  1.00 90.63           C
ATOM   4688  C   PHE A 308       7.562  -4.305  -2.222  1.00 90.63           C
ATOM   4689  O   PHE A 308       8.125  -4.209  -3.312  1.00 90.63           O
ATOM   4690  HA  PHE A 308       9.170  -3.542  -1.010  1.00 90.63           H
ATOM   4691  CB  PHE A 308       8.888  -5.692  -0.634  1.00 90.63           C
ATOM   4692 1HB  PHE A 308       9.032  -5.801   0.441  1.00 90.63           H
ATOM   4693 2HB  PHE A 308       8.127  -6.414  -0.928  1.00 90.63           H
ATOM   4694  CG  PHE A 308      10.198  -6.036  -1.346  1.00 90.63           C
ATOM   4695  CD1 PHE A 308      10.172  -6.631  -2.569  1.00 90.63           C
ATOM   4696  HD1 PHE A 308       9.217  -6.863  -3.041  1.00 90.63           H
ATOM   4697  CD2 PHE A 308      11.389  -5.746  -0.756  1.00 90.63           C
ATOM   4698  HD2 PHE A 308      11.410  -5.269   0.224  1.00 90.63           H
ATOM   4699  CE1 PHE A 308      11.387  -6.949  -3.230  1.00 90.63           C
ATOM   4700  HE1 PHE A 308      11.366  -7.426  -4.209  1.00 90.63           H
ATOM   4701  CE2 PHE A 308      12.605  -6.064  -1.417  1.00 90.63           C
ATOM   4702  HE2 PHE A 308      13.559  -5.832  -0.945  1.00 90.63           H
ATOM   4703  CZ  PHE A 308      12.578  -6.659  -2.640  1.00 90.63           C
ATOM   4704  HZ  PHE A 308      13.511  -6.904  -3.148  1.00 90.63           H
ATOM   4705  HN  PHE A 308       7.466  -4.576   0.927  1.00 90.63           H
ATOM   4706  N   HIS A 309       6.253  -4.433  -2.062  1.00 87.18           N
ATOM   4707  CA  HIS A 309       5.359  -4.468  -3.207  1.00 87.18           C
ATOM   4708  C   HIS A 309       5.521  -3.184  -4.023  1.00 87.18           C
ATOM   4709  O   HIS A 309       5.414  -3.205  -5.248  1.00 87.18           O
ATOM   4710  HA  HIS A 309       5.665  -5.317  -3.817  1.00 87.18           H
ATOM   4711  CB  HIS A 309       3.915  -4.709  -2.761  1.00 87.18           C
ATOM   4712 1HB  HIS A 309       3.888  -5.584  -2.112  1.00 87.18           H
ATOM   4713 2HB  HIS A 309       3.583  -3.859  -2.165  1.00 87.18           H
ATOM   4714  CG  HIS A 309       2.947  -4.916  -3.902  1.00 87.18           C
ATOM   4715  ND1 HIS A 309       2.248  -3.877  -4.489  1.00 87.18           N
ATOM   4716  HD1 HIS A 309       2.307  -2.912  -4.231  1.00 87.18           H
ATOM   4717  CD2 HIS A 309       2.571  -6.052  -4.556  1.00 87.18           C
ATOM   4718  HD2 HIS A 309       2.933  -7.058  -4.346  1.00 87.18           H
ATOM   4719  CE1 HIS A 309       1.487  -4.376  -5.452  1.00 87.18           C
ATOM   4720  HE1 HIS A 309       0.818  -3.809  -6.099  1.00 87.18           H
ATOM   4721  NE2 HIS A 309       1.689  -5.725  -5.492  1.00 87.18           N
ATOM   4722  HN  HIS A 309       5.804  -4.512  -1.172  1.00 87.18           H
ATOM   4723  N   SER A 310       5.775  -2.096  -3.311  1.00 86.01           N
ATOM   4724  CA  SER A 310       5.870  -0.792  -3.945  1.00 86.01           C
ATOM   4725  C   SER A 310       7.066  -0.760  -4.900  1.00 86.01           C
ATOM   4726  O   SER A 310       7.108   0.055  -5.820  1.00 86.01           O
ATOM   4727  HA  SER A 310       4.938  -0.670  -4.495  1.00 86.01           H
ATOM   4728  CB  SER A 310       5.995   0.320  -2.901  1.00 86.01           C
ATOM   4729 1HB  SER A 310       7.039   0.425  -2.606  1.00 86.01           H
ATOM   4730 2HB  SER A 310       5.693   1.269  -3.344  1.00 86.01           H
ATOM   4731  OG  SER A 310       5.200   0.061  -1.747  1.00 86.01           O
ATOM   4732  HG  SER A 310       4.233   0.195  -1.962  1.00 86.01           H
ATOM   4733  HN  SER A 310       5.915  -2.095  -2.321  1.00 86.01           H
ATOM   4734  N   CYS A 311       8.008  -1.657  -4.648  1.00 87.96           N
ATOM   4735  CA  CYS A 311       9.205  -1.734  -5.466  1.00 87.96           C
ATOM   4736  C   CYS A 311       8.928  -2.682  -6.635  1.00 87.96           C
ATOM   4737  O   CYS A 311       9.544  -2.564  -7.694  1.00 87.96           O
ATOM   4738  HA  CYS A 311       9.405  -0.725  -5.825  1.00 87.96           H
ATOM   4739  CB  CYS A 311      10.421  -2.177  -4.649  1.00 87.96           C
ATOM   4740 1HB  CYS A 311      10.278  -3.196  -4.291  1.00 87.96           H
ATOM   4741 2HB  CYS A 311      11.310  -2.183  -5.280  1.00 87.96           H
ATOM   4742  SG  CYS A 311      10.668  -1.046  -3.232  1.00 87.96           S
ATOM   4743  HG  CYS A 311      11.985  -1.216  -3.146  1.00 87.96           H
ATOM   4744  HN  CYS A 311       7.962  -2.322  -3.902  1.00 87.96           H
ATOM   4745  N   LEU A 312       8.001  -3.600  -6.405  1.00 87.23           N
ATOM   4746  CA  LEU A 312       7.708  -4.630  -7.386  1.00 87.23           C
ATOM   4747  C   LEU A 312       6.762  -4.063  -8.447  1.00 87.23           C
ATOM   4748  O   LEU A 312       6.749  -4.531  -9.585  1.00 87.23           O
ATOM   4749  HA  LEU A 312       8.647  -4.899  -7.869  1.00 87.23           H
ATOM   4750  CB  LEU A 312       7.176  -5.889  -6.698  1.00 87.23           C
ATOM   4751 1HB  LEU A 312       6.330  -5.607  -6.071  1.00 87.23           H
ATOM   4752 2HB  LEU A 312       6.794  -6.564  -7.464  1.00 87.23           H
ATOM   4753  CG  LEU A 312       8.180  -6.658  -5.837  1.00 87.23           C
ATOM   4754  HG  LEU A 312       8.545  -5.988  -5.058  1.00 87.23           H
ATOM   4755  CD1 LEU A 312       7.509  -7.842  -5.137  1.00 87.23           C
ATOM   4756 1HD1 LEU A 312       6.706  -7.478  -4.497  1.00 87.23           H
ATOM   4757 2HD1 LEU A 312       7.099  -8.520  -5.885  1.00 87.23           H
ATOM   4758 3HD1 LEU A 312       8.246  -8.370  -4.532  1.00 87.23           H
ATOM   4759  CD2 LEU A 312       9.392  -7.092  -6.663  1.00 87.23           C
ATOM   4760 1HD2 LEU A 312       9.064  -7.738  -7.478  1.00 87.23           H
ATOM   4761 2HD2 LEU A 312       9.886  -6.211  -7.074  1.00 87.23           H
ATOM   4762 3HD2 LEU A 312      10.090  -7.636  -6.026  1.00 87.23           H
ATOM   4763  HN  LEU A 312       7.456  -3.646  -5.567  1.00 87.23           H
ATOM   4764  N   ASN A 313       5.995  -3.064  -8.037  1.00 79.53           N
ATOM   4765  CA  ASN A 313       4.997  -2.478  -8.916  1.00 79.53           C
ATOM   4766  C   ASN A 313       5.647  -2.124 -10.255  1.00 79.53           C
ATOM   4767  O   ASN A 313       5.144  -2.501 -11.312  1.00 79.53           O
ATOM   4768  HA  ASN A 313       4.222  -3.238  -9.017  1.00 79.53           H
ATOM   4769  CB  ASN A 313       4.421  -1.193  -8.316  1.00 79.53           C
ATOM   4770 1HB  ASN A 313       5.199  -0.666  -7.763  1.00 79.53           H
ATOM   4771 2HB  ASN A 313       4.093  -0.530  -9.116  1.00 79.53           H
ATOM   4772  CG  ASN A 313       3.246  -1.501  -7.386  1.00 79.53           C
ATOM   4773  OD1 ASN A 313       2.671  -2.577  -7.405  1.00 79.53           O
ATOM   4774  ND2 ASN A 313       2.922  -0.499  -6.574  1.00 79.53           N
ATOM   4775 1HD2 ASN A 313       3.434   0.359  -6.609  1.00 79.53           H
ATOM   4776 2HD2 ASN A 313       2.165  -0.604  -5.928  1.00 79.53           H
ATOM   4777  HN  ASN A 313       6.046  -2.658  -7.125  1.00 79.53           H
ATOM   4778  N   PRO A 314       6.773  -1.397 -10.235  1.00 79.00           N
ATOM   4779  CA  PRO A 314       7.493  -1.088 -11.472  1.00 79.00           C
ATOM   4780  C   PRO A 314       7.802  -2.333 -12.287  1.00 79.00           C
ATOM   4781  O   PRO A 314       7.498  -2.392 -13.477  1.00 79.00           O
ATOM   4782  HA  PRO A 314       6.874  -0.469 -12.121  1.00 79.00           H
ATOM   4783  CB  PRO A 314       8.769  -0.397 -10.986  1.00 79.00           C
ATOM   4784 1HB  PRO A 314       9.582  -1.108 -10.845  1.00 79.00           H
ATOM   4785 2HB  PRO A 314       9.118   0.349 -11.700  1.00 79.00           H
ATOM   4786  CG  PRO A 314       8.344   0.241  -9.668  1.00 79.00           C
ATOM   4787 1HG  PRO A 314       9.201   0.465  -9.033  1.00 79.00           H
ATOM   4788 2HG  PRO A 314       7.823   1.185  -9.825  1.00 79.00           H
ATOM   4789  CD  PRO A 314       7.440  -0.816  -9.056  1.00 79.00           C
ATOM   4790 1HD  PRO A 314       8.008  -1.566  -8.507  1.00 79.00           H
ATOM   4791 2HD  PRO A 314       6.729  -0.382  -8.352  1.00 79.00           H
ATOM   4792  N   VAL A 315       8.405  -3.305 -11.617  1.00 77.26           N
ATOM   4793  CA  VAL A 315       8.921  -4.478 -12.302  1.00 77.26           C
ATOM   4794  C   VAL A 315       7.767  -5.208 -12.993  1.00 77.26           C
ATOM   4795  O   VAL A 315       7.912  -5.679 -14.120  1.00 77.26           O
ATOM   4796  HA  VAL A 315       9.622  -4.133 -13.062  1.00 77.26           H
ATOM   4797  CB  VAL A 315       9.686  -5.365 -11.318  1.00 77.26           C
ATOM   4798  HB  VAL A 315       8.999  -5.652 -10.522  1.00 77.26           H
ATOM   4799  CG1 VAL A 315      10.177  -6.643 -12.000  1.00 77.26           C
ATOM   4800 1HG1 VAL A 315       9.323  -7.202 -12.382  1.00 77.26           H
ATOM   4801 2HG1 VAL A 315      10.840  -6.384 -12.824  1.00 77.26           H
ATOM   4802 3HG1 VAL A 315      10.717  -7.255 -11.277  1.00 77.26           H
ATOM   4803  CG2 VAL A 315      10.849  -4.601 -10.682  1.00 77.26           C
ATOM   4804 1HG2 VAL A 315      11.536  -4.270 -11.461  1.00 77.26           H
ATOM   4805 2HG2 VAL A 315      10.464  -3.734 -10.145  1.00 77.26           H
ATOM   4806 3HG2 VAL A 315      11.376  -5.255  -9.987  1.00 77.26           H
ATOM   4807  HN  VAL A 315       8.542  -3.300 -10.626  1.00 77.26           H
ATOM   4808  N   LEU A 316       6.648  -5.280 -12.288  1.00 75.32           N
ATOM   4809  CA  LEU A 316       5.520  -6.068 -12.753  1.00 75.32           C
ATOM   4810  C   LEU A 316       4.985  -5.468 -14.055  1.00 75.32           C
ATOM   4811  O   LEU A 316       4.644  -6.197 -14.985  1.00 75.32           O
ATOM   4812  HA  LEU A 316       5.887  -7.073 -12.962  1.00 75.32           H
ATOM   4813  CB  LEU A 316       4.463  -6.192 -11.654  1.00 75.32           C
ATOM   4814 1HB  LEU A 316       4.215  -5.191 -11.301  1.00 75.32           H
ATOM   4815 2HB  LEU A 316       3.557  -6.609 -12.094  1.00 75.32           H
ATOM   4816  CG  LEU A 316       4.849  -7.047 -10.445  1.00 75.32           C
ATOM   4817  HG  LEU A 316       5.763  -6.637 -10.015  1.00 75.32           H
ATOM   4818  CD1 LEU A 316       3.771  -6.984  -9.362  1.00 75.32           C
ATOM   4819 1HD1 LEU A 316       3.645  -5.952  -9.034  1.00 75.32           H
ATOM   4820 2HD1 LEU A 316       2.828  -7.354  -9.765  1.00 75.32           H
ATOM   4821 3HD1 LEU A 316       4.071  -7.600  -8.514  1.00 75.32           H
ATOM   4822  CD2 LEU A 316       5.155  -8.486 -10.866  1.00 75.32           C
ATOM   4823 1HD2 LEU A 316       4.273  -8.922 -11.335  1.00 75.32           H
ATOM   4824 2HD2 LEU A 316       5.982  -8.489 -11.575  1.00 75.32           H
ATOM   4825 3HD2 LEU A 316       5.426  -9.072  -9.988  1.00 75.32           H
ATOM   4826  HN  LEU A 316       6.505  -4.812 -11.416  1.00 75.32           H
ATOM   4827  N   TYR A 317       4.930  -4.144 -14.080  1.00 65.29           N
ATOM   4828  CA  TYR A 317       4.250  -3.444 -15.156  1.00 65.29           C
ATOM   4829  C   TYR A 317       5.245  -2.972 -16.218  1.00 65.29           C
ATOM   4830  O   TYR A 317       4.867  -2.731 -17.364  1.00 65.29           O
ATOM   4831  HA  TYR A 317       3.542  -4.136 -15.613  1.00 65.29           H
ATOM   4832  CB  TYR A 317       3.590  -2.222 -14.513  1.00 65.29           C
ATOM   4833 1HB  TYR A 317       4.354  -1.639 -13.997  1.00 65.29           H
ATOM   4834 2HB  TYR A 317       3.182  -1.587 -15.299  1.00 65.29           H
ATOM   4835  CG  TYR A 317       2.475  -2.565 -13.523  1.00 65.29           C
ATOM   4836  CD1 TYR A 317       1.332  -3.199 -13.965  1.00 65.29           C
ATOM   4837  HD1 TYR A 317       1.223  -3.455 -15.019  1.00 65.29           H
ATOM   4838  CD2 TYR A 317       2.613  -2.240 -12.189  1.00 65.29           C
ATOM   4839  HD2 TYR A 317       3.516  -1.739 -11.840  1.00 65.29           H
ATOM   4840  CE1 TYR A 317       0.282  -3.522 -13.033  1.00 65.29           C
ATOM   4841  HE1 TYR A 317      -0.626  -4.022 -13.369  1.00 65.29           H
ATOM   4842  CE2 TYR A 317       1.563  -2.563 -11.258  1.00 65.29           C
ATOM   4843  HE2 TYR A 317       1.659  -2.312 -10.201  1.00 65.29           H
ATOM   4844  CZ  TYR A 317       0.450  -3.188 -11.726  1.00 65.29           C
ATOM   4845  OH  TYR A 317      -0.541  -3.493 -10.846  1.00 65.29           O
ATOM   4846  HH  TYR A 317      -1.304  -3.926 -11.326  1.00 65.29           H
ATOM   4847  HN  TYR A 317       5.338  -3.554 -13.383  1.00 65.29           H
ATOM   4848  N   VAL A 318       6.496  -2.855 -15.800  1.00 63.17           N
ATOM   4849  CA  VAL A 318       7.545  -2.398 -16.696  1.00 63.17           C
ATOM   4850  C   VAL A 318       8.072  -3.584 -17.506  1.00 63.17           C
ATOM   4851  O   VAL A 318       7.874  -3.650 -18.718  1.00 63.17           O
ATOM   4852  HA  VAL A 318       7.101  -1.676 -17.381  1.00 63.17           H
ATOM   4853  CB  VAL A 318       8.639  -1.685 -15.899  1.00 63.17           C
ATOM   4854  HB  VAL A 318       8.880  -2.301 -15.033  1.00 63.17           H
ATOM   4855  CG1 VAL A 318       9.912  -1.530 -16.734  1.00 63.17           C
ATOM   4856 1HG1 VAL A 318      10.278  -2.515 -17.025  1.00 63.17           H
ATOM   4857 2HG1 VAL A 318       9.693  -0.946 -17.627  1.00 63.17           H
ATOM   4858 3HG1 VAL A 318      10.674  -1.020 -16.144  1.00 63.17           H
ATOM   4859  CG2 VAL A 318       8.150  -0.328 -15.389  1.00 63.17           C
ATOM   4860 1HG2 VAL A 318       7.870   0.299 -16.236  1.00 63.17           H
ATOM   4861 2HG2 VAL A 318       7.285  -0.473 -14.742  1.00 63.17           H
ATOM   4862 3HG2 VAL A 318       8.948   0.158 -14.827  1.00 63.17           H
ATOM   4863  HN  VAL A 318       6.798  -3.067 -14.870  1.00 63.17           H
ATOM   4864  N   PHE A 319       8.733  -4.493 -16.803  1.00 62.86           N
ATOM   4865  CA  PHE A 319       9.545  -5.502 -17.460  1.00 62.86           C
ATOM   4866  C   PHE A 319       8.672  -6.617 -18.040  1.00 62.86           C
ATOM   4867  O   PHE A 319       9.096  -7.336 -18.943  1.00 62.86           O
ATOM   4868  HA  PHE A 319      10.084  -5.007 -18.269  1.00 62.86           H
ATOM   4869  CB  PHE A 319      10.469  -6.096 -16.395  1.00 62.86           C
ATOM   4870 1HB  PHE A 319       9.875  -6.362 -15.521  1.00 62.86           H
ATOM   4871 2HB  PHE A 319      10.903  -7.019 -16.779  1.00 62.86           H
ATOM   4872  CG  PHE A 319      11.599  -5.161 -15.961  1.00 62.86           C
ATOM   4873  CD1 PHE A 319      12.556  -4.789 -16.853  1.00 62.86           C
ATOM   4874  HD1 PHE A 319      12.517  -5.157 -17.879  1.00 62.86           H
ATOM   4875  CD2 PHE A 319      11.648  -4.701 -14.681  1.00 62.86           C
ATOM   4876  HD2 PHE A 319      10.882  -4.999 -13.966  1.00 62.86           H
ATOM   4877  CE1 PHE A 319      13.605  -3.921 -16.450  1.00 62.86           C
ATOM   4878  HE1 PHE A 319      14.371  -3.623 -17.165  1.00 62.86           H
ATOM   4879  CE2 PHE A 319      12.697  -3.833 -14.278  1.00 62.86           C
ATOM   4880  HE2 PHE A 319      12.736  -3.465 -13.253  1.00 62.86           H
ATOM   4881  CZ  PHE A 319      13.653  -3.461 -15.171  1.00 62.86           C
ATOM   4882  HZ  PHE A 319      14.458  -2.795 -14.861  1.00 62.86           H
ATOM   4883  HN  PHE A 319       8.719  -4.546 -15.804  1.00 62.86           H
ATOM   4884  N   VAL A 320       7.468  -6.725 -17.497  1.00 64.99           N
ATOM   4885  CA  VAL A 320       6.508  -7.696 -17.993  1.00 64.99           C
ATOM   4886  C   VAL A 320       5.794  -7.121 -19.218  1.00 64.99           C
ATOM   4887  O   VAL A 320       5.283  -7.868 -20.051  1.00 64.99           O
ATOM   4888  HA  VAL A 320       7.064  -8.583 -18.296  1.00 64.99           H
ATOM   4889  CB  VAL A 320       5.545  -8.099 -16.874  1.00 64.99           C
ATOM   4890  HB  VAL A 320       4.846  -7.277 -16.722  1.00 64.99           H
ATOM   4891  CG1 VAL A 320       4.737  -9.337 -17.266  1.00 64.99           C
ATOM   4892 1HG1 VAL A 320       4.159  -9.124 -18.165  1.00 64.99           H
ATOM   4893 2HG1 VAL A 320       5.416 -10.168 -17.458  1.00 64.99           H
ATOM   4894 3HG1 VAL A 320       4.061  -9.602 -16.453  1.00 64.99           H
ATOM   4895  CG2 VAL A 320       6.296  -8.326 -15.560  1.00 64.99           C
ATOM   4896 1HG2 VAL A 320       7.029  -9.122 -15.694  1.00 64.99           H
ATOM   4897 2HG2 VAL A 320       6.806  -7.408 -15.269  1.00 64.99           H
ATOM   4898 3HG2 VAL A 320       5.588  -8.611 -14.782  1.00 64.99           H
ATOM   4899  HN  VAL A 320       7.147  -6.165 -16.733  1.00 64.99           H
ATOM   4900  N   GLY A 321       5.781  -5.797 -19.288  1.00 64.16           N
ATOM   4901  CA  GLY A 321       5.126  -5.113 -20.390  1.00 64.16           C
ATOM   4902  C   GLY A 321       6.043  -5.041 -21.613  1.00 64.16           C
ATOM   4903  O   GLY A 321       7.081  -4.382 -21.577  1.00 64.16           O
ATOM   4904 1HA  GLY A 321       4.206  -5.635 -20.651  1.00 64.16           H
ATOM   4905 2HA  GLY A 321       4.845  -4.106 -20.082  1.00 64.16           H
ATOM   4906  HN  GLY A 321       6.207  -5.197 -18.611  1.00 64.16           H
ATOM   4907  N   GLU A 322       5.625  -5.728 -22.667  1.00 66.10           N
ATOM   4908  CA  GLU A 322       6.346  -5.676 -23.927  1.00 66.10           C
ATOM   4909  C   GLU A 322       6.459  -4.230 -24.415  1.00 66.10           C
ATOM   4910  O   GLU A 322       7.527  -3.797 -24.844  1.00 66.10           O
ATOM   4911  HA  GLU A 322       7.339  -6.071 -23.710  1.00 66.10           H
ATOM   4912  CB  GLU A 322       5.674  -6.560 -24.980  1.00 66.10           C
ATOM   4913 1HB  GLU A 322       4.592  -6.439 -24.924  1.00 66.10           H
ATOM   4914 2HB  GLU A 322       6.083  -6.333 -25.965  1.00 66.10           H
ATOM   4915  CG  GLU A 322       5.967  -8.039 -24.722  1.00 66.10           C
ATOM   4916 1HG  GLU A 322       7.036  -8.179 -24.563  1.00 66.10           H
ATOM   4917 2HG  GLU A 322       5.464  -8.359 -23.809  1.00 66.10           H
ATOM   4918  CD  GLU A 322       5.502  -8.903 -25.896  1.00 66.10           C
ATOM   4919  OE1 GLU A 322       6.024 -10.033 -26.011  1.00 66.10           O
ATOM   4920  OE2 GLU A 322       4.635  -8.413 -26.652  1.00 66.10           O
ATOM   4921  HN  GLU A 322       4.812  -6.310 -22.668  1.00 66.10           H
ATOM   4922  N   ARG A 323       5.341  -3.523 -24.334  1.00 66.02           N
ATOM   4923  CA  ARG A 323       5.285  -2.155 -24.819  1.00 66.02           C
ATOM   4924  C   ARG A 323       6.331  -1.296 -24.106  1.00 66.02           C
ATOM   4925  O   ARG A 323       7.076  -0.557 -24.749  1.00 66.02           O
ATOM   4926  HA  ARG A 323       5.497  -2.227 -25.885  1.00 66.02           H
ATOM   4927  CB  ARG A 323       3.898  -1.548 -24.594  1.00 66.02           C
ATOM   4928 1HB  ARG A 323       3.548  -1.793 -23.591  1.00 66.02           H
ATOM   4929 2HB  ARG A 323       3.959  -0.461 -24.653  1.00 66.02           H
ATOM   4930  CG  ARG A 323       2.899  -2.065 -25.630  1.00 66.02           C
ATOM   4931 1HG  ARG A 323       3.311  -1.941 -26.632  1.00 66.02           H
ATOM   4932 2HG  ARG A 323       2.736  -3.133 -25.483  1.00 66.02           H
ATOM   4933  CD  ARG A 323       1.566  -1.321 -25.526  1.00 66.02           C
ATOM   4934 1HD  ARG A 323       1.148  -1.446 -24.527  1.00 66.02           H
ATOM   4935 2HD  ARG A 323       1.724  -0.253 -25.674  1.00 66.02           H
ATOM   4936  NE  ARG A 323       0.618  -1.837 -26.538  1.00 66.02           N
ATOM   4937  HE  ARG A 323       0.933  -2.564 -27.149  1.00 66.02           H
ATOM   4938  CZ  ARG A 323      -0.637  -1.391 -26.689  1.00 66.02           C
ATOM   4939  NH1 ARG A 323      -1.112  -0.418 -25.899  1.00 66.02           N
ATOM   4940 1HH1 ARG A 323      -0.530  -0.020 -25.191  1.00 66.02           H
ATOM   4941 2HH1 ARG A 323      -2.050  -0.091 -26.018  1.00 66.02           H
ATOM   4942  NH2 ARG A 323      -1.409  -1.932 -27.641  1.00 66.02           N
ATOM   4943 1HH2 ARG A 323      -2.348  -1.610 -27.766  1.00 66.02           H
ATOM   4944 2HH2 ARG A 323      -1.047  -2.657 -28.226  1.00 66.02           H
ATOM   4945  HN  ARG A 323       4.487  -3.870 -23.947  1.00 66.02           H
ATOM   4946  N   PHE A 324       6.355  -1.421 -22.787  1.00 70.00           N
ATOM   4947  CA  PHE A 324       7.211  -0.578 -21.971  1.00 70.00           C
ATOM   4948  C   PHE A 324       8.687  -0.834 -22.278  1.00 70.00           C
ATOM   4949  O   PHE A 324       9.487   0.100 -22.325  1.00 70.00           O
ATOM   4950  HA  PHE A 324       6.966   0.458 -22.208  1.00 70.00           H
ATOM   4951  CB  PHE A 324       6.935  -0.942 -20.510  1.00 70.00           C
ATOM   4952 1HB  PHE A 324       5.860  -1.047 -20.369  1.00 70.00           H
ATOM   4953 2HB  PHE A 324       7.382  -1.913 -20.298  1.00 70.00           H
ATOM   4954  CG  PHE A 324       7.469   0.079 -19.503  1.00 70.00           C
ATOM   4955  CD1 PHE A 324       8.804   0.154 -19.254  1.00 70.00           C
ATOM   4956  HD1 PHE A 324       9.494  -0.513 -19.772  1.00 70.00           H
ATOM   4957  CD2 PHE A 324       6.609   0.911 -18.857  1.00 70.00           C
ATOM   4958  HD2 PHE A 324       5.539   0.851 -19.057  1.00 70.00           H
ATOM   4959  CE1 PHE A 324       9.300   1.101 -18.319  1.00 70.00           C
ATOM   4960  HE1 PHE A 324      10.370   1.161 -18.119  1.00 70.00           H
ATOM   4961  CE2 PHE A 324       7.105   1.858 -17.923  1.00 70.00           C
ATOM   4962  HE2 PHE A 324       6.415   2.525 -17.405  1.00 70.00           H
ATOM   4963  CZ  PHE A 324       8.440   1.934 -17.673  1.00 70.00           C
ATOM   4964  HZ  PHE A 324       8.820   2.661 -16.956  1.00 70.00           H
ATOM   4965  HN  PHE A 324       5.804  -2.082 -22.278  1.00 70.00           H
ATOM   4966  N   ARG A 325       9.005  -2.104 -22.480  1.00 70.72           N
ATOM   4967  CA  ARG A 325      10.350  -2.486 -22.874  1.00 70.72           C
ATOM   4968  C   ARG A 325      10.776  -1.717 -24.126  1.00 70.72           C
ATOM   4969  O   ARG A 325      11.888  -1.196 -24.190  1.00 70.72           O
ATOM   4970  HA  ARG A 325      10.976  -2.223 -22.020  1.00 70.72           H
ATOM   4971  CB  ARG A 325      10.438  -3.988 -23.152  1.00 70.72           C
ATOM   4972 1HB  ARG A 325       9.625  -4.287 -23.814  1.00 70.72           H
ATOM   4973 2HB  ARG A 325      11.370  -4.212 -23.672  1.00 70.72           H
ATOM   4974  CG  ARG A 325      10.366  -4.792 -21.852  1.00 70.72           C
ATOM   4975 1HG  ARG A 325      11.092  -4.401 -21.139  1.00 70.72           H
ATOM   4976 2HG  ARG A 325       9.381  -4.674 -21.402  1.00 70.72           H
ATOM   4977  CD  ARG A 325      10.642  -6.275 -22.109  1.00 70.72           C
ATOM   4978 1HD  ARG A 325       9.935  -6.663 -22.842  1.00 70.72           H
ATOM   4979 2HD  ARG A 325      11.639  -6.400 -22.531  1.00 70.72           H
ATOM   4980  NE  ARG A 325      10.530  -7.037 -20.845  1.00 70.72           N
ATOM   4981  HE  ARG A 325      10.109  -6.582 -20.060  1.00 70.72           H
ATOM   4982  CZ  ARG A 325      10.956  -8.297 -20.687  1.00 70.72           C
ATOM   4983  NH1 ARG A 325      11.528  -8.954 -21.706  1.00 70.72           N
ATOM   4984 1HH1 ARG A 325      11.638  -8.504 -22.592  1.00 70.72           H
ATOM   4985 2HH1 ARG A 325      11.843  -9.895 -21.579  1.00 70.72           H
ATOM   4986  NH2 ARG A 325      10.803  -8.890 -19.496  1.00 70.72           N
ATOM   4987 1HH2 ARG A 325      11.116  -9.831 -19.361  1.00 70.72           H
ATOM   4988 2HH2 ARG A 325      10.375  -8.393 -18.741  1.00 70.72           H
ATOM   4989  HN  ARG A 325       8.362  -2.864 -22.379  1.00 70.72           H
ATOM   4990  N   ARG A 326       9.868  -1.669 -25.089  1.00 73.33           N
ATOM   4991  CA  ARG A 326      10.126  -0.953 -26.327  1.00 73.33           C
ATOM   4992  C   ARG A 326      10.296   0.542 -26.049  1.00 73.33           C
ATOM   4993  O   ARG A 326      11.192   1.182 -26.598  1.00 73.33           O
ATOM   4994  HA  ARG A 326      11.048  -1.387 -26.713  1.00 73.33           H
ATOM   4995  CB  ARG A 326       8.986  -1.152 -27.327  1.00 73.33           C
ATOM   4996 1HB  ARG A 326       8.032  -0.939 -26.844  1.00 73.33           H
ATOM   4997 2HB  ARG A 326       9.091  -0.444 -28.150  1.00 73.33           H
ATOM   4998  CG  ARG A 326       8.979  -2.581 -27.874  1.00 73.33           C
ATOM   4999 1HG  ARG A 326       9.902  -2.768 -28.423  1.00 73.33           H
ATOM   5000 2HG  ARG A 326       8.952  -3.290 -27.047  1.00 73.33           H
ATOM   5001  CD  ARG A 326       7.777  -2.812 -28.791  1.00 73.33           C
ATOM   5002 1HD  ARG A 326       6.858  -2.527 -28.279  1.00 73.33           H
ATOM   5003 2HD  ARG A 326       7.857  -2.180 -29.676  1.00 73.33           H
ATOM   5004  NE  ARG A 326       7.712  -4.235 -29.192  1.00 73.33           N
ATOM   5005  HE  ARG A 326       7.934  -4.926 -28.504  1.00 73.33           H
ATOM   5006  CZ  ARG A 326       7.373  -4.655 -30.418  1.00 73.33           C
ATOM   5007  NH1 ARG A 326       7.064  -3.773 -31.378  1.00 73.33           N
ATOM   5008 1HH1 ARG A 326       7.086  -2.793 -31.183  1.00 73.33           H
ATOM   5009 2HH1 ARG A 326       6.812  -4.095 -32.291  1.00 73.33           H
ATOM   5010  NH2 ARG A 326       7.347  -5.971 -30.669  1.00 73.33           N
ATOM   5011 1HH2 ARG A 326       7.096  -6.302 -31.579  1.00 73.33           H
ATOM   5012 2HH2 ARG A 326       7.578  -6.623 -29.947  1.00 73.33           H
ATOM   5013  HN  ARG A 326       8.971  -2.109 -25.035  1.00 73.33           H
ATOM   5014  N   ASP A 327       9.422   1.056 -25.196  1.00 74.01           N
ATOM   5015  CA  ASP A 327       9.373   2.486 -24.944  1.00 74.01           C
ATOM   5016  C   ASP A 327      10.587   2.894 -24.108  1.00 74.01           C
ATOM   5017  O   ASP A 327      11.109   3.998 -24.261  1.00 74.01           O
ATOM   5018  HA  ASP A 327       9.371   2.951 -25.931  1.00 74.01           H
ATOM   5019  CB  ASP A 327       8.113   2.866 -24.165  1.00 74.01           C
ATOM   5020 1HB  ASP A 327       8.069   2.296 -23.237  1.00 74.01           H
ATOM   5021 2HB  ASP A 327       8.155   3.920 -23.889  1.00 74.01           H
ATOM   5022  CG  ASP A 327       6.854   2.600 -24.994  1.00 74.01           C
ATOM   5023  OD1 ASP A 327       6.905   2.886 -26.209  1.00 74.01           O
ATOM   5024  OD2 ASP A 327       5.871   2.117 -24.392  1.00 74.01           O
ATOM   5025  HN  ASP A 327       8.756   0.514 -24.682  1.00 74.01           H
ATOM   5026  N   LEU A 328      11.002   1.982 -23.241  1.00 72.86           N
ATOM   5027  CA  LEU A 328      12.212   2.186 -22.462  1.00 72.86           C
ATOM   5028  C   LEU A 328      13.406   2.324 -23.408  1.00 72.86           C
ATOM   5029  O   LEU A 328      14.202   3.252 -23.276  1.00 72.86           O
ATOM   5030  HA  LEU A 328      12.094   3.121 -21.915  1.00 72.86           H
ATOM   5031  CB  LEU A 328      12.375   1.073 -21.425  1.00 72.86           C
ATOM   5032 1HB  LEU A 328      11.528   1.115 -20.739  1.00 72.86           H
ATOM   5033 2HB  LEU A 328      12.320   0.113 -21.939  1.00 72.86           H
ATOM   5034  CG  LEU A 328      13.664   1.106 -20.602  1.00 72.86           C
ATOM   5035  HG  LEU A 328      14.508   1.151 -21.291  1.00 72.86           H
ATOM   5036  CD1 LEU A 328      13.725   2.362 -19.730  1.00 72.86           C
ATOM   5037 1HD1 LEU A 328      13.693   3.247 -20.365  1.00 72.86           H
ATOM   5038 2HD1 LEU A 328      12.875   2.372 -19.048  1.00 72.86           H
ATOM   5039 3HD1 LEU A 328      14.652   2.360 -19.155  1.00 72.86           H
ATOM   5040  CD2 LEU A 328      13.821  -0.173 -19.777  1.00 72.86           C
ATOM   5041 1HD2 LEU A 328      12.975  -0.273 -19.097  1.00 72.86           H
ATOM   5042 2HD2 LEU A 328      13.855  -1.034 -20.445  1.00 72.86           H
ATOM   5043 3HD2 LEU A 328      14.746  -0.123 -19.202  1.00 72.86           H
ATOM   5044  HN  LEU A 328      10.529   1.119 -23.068  1.00 72.86           H
ATOM   5045  N   VAL A 329      13.493   1.388 -24.341  1.00 73.76           N
ATOM   5046  CA  VAL A 329      14.608   1.360 -25.272  1.00 73.76           C
ATOM   5047  C   VAL A 329      14.562   2.609 -26.154  1.00 73.76           C
ATOM   5048  O   VAL A 329      15.601   3.170 -26.497  1.00 73.76           O
ATOM   5049  HA  VAL A 329      15.526   1.378 -24.686  1.00 73.76           H
ATOM   5050  CB  VAL A 329      14.585   0.059 -26.077  1.00 73.76           C
ATOM   5051  HB  VAL A 329      13.597  -0.040 -26.527  1.00 73.76           H
ATOM   5052  CG1 VAL A 329      15.615   0.096 -27.208  1.00 73.76           C
ATOM   5053 1HG1 VAL A 329      15.389   0.925 -27.878  1.00 73.76           H
ATOM   5054 2HG1 VAL A 329      16.611   0.229 -26.788  1.00 73.76           H
ATOM   5055 3HG1 VAL A 329      15.577  -0.841 -27.764  1.00 73.76           H
ATOM   5056  CG2 VAL A 329      14.811  -1.152 -25.169  1.00 73.76           C
ATOM   5057 1HG2 VAL A 329      15.780  -1.062 -24.678  1.00 73.76           H
ATOM   5058 2HG2 VAL A 329      14.024  -1.193 -24.416  1.00 73.76           H
ATOM   5059 3HG2 VAL A 329      14.790  -2.063 -25.767  1.00 73.76           H
ATOM   5060  HN  VAL A 329      12.819   0.659 -24.466  1.00 73.76           H
ATOM   5061  N   LYS A 330      13.345   3.008 -26.497  1.00 73.73           N
[truncated: 117,320 more chars]
