# Supplementary material for: Noncanonical roles of chemokine regions in CCR9 activation revealed by structural modeling and mutational mapping
Source: Nat Commun. 2025 Aug 18;16:7695. doi: 10.1038/s41467-025-62321-9 (PMC12361432; doi:10.1038/s41467-025-62321-9)
Supplement: Supplementary file 4 — Supplementary Data 2 [file 41467_2025_62321_MOESM4_ESM.zip › CCR9_CCL25_rnk214.pdb]

SSBOND   1 CYS A   38    CYS A  289 
SSBOND   2 CYS A  119    CYS A  198 
SSBOND   3 CYS B    7    CYS B   35 
SSBOND   4 CYS B    8    CYS B   52 
ATOM      1  N   GLU A  20       3.059  -6.083  62.559  1.00 37.89           N
ATOM      2  CA  GLU A  20       2.102  -6.067  61.465  1.00 37.89           C
ATOM      3  C   GLU A  20       2.830  -5.935  60.126  1.00 37.89           C
ATOM      4  O   GLU A  20       2.213  -6.047  59.067  1.00 37.89           O
ATOM      5  HA  GLU A  20       1.590  -7.027  61.515  1.00 37.89           H
ATOM      6  CB  GLU A  20       1.080  -4.943  61.647  1.00 37.89           C
ATOM      7 1HB  GLU A  20       1.577  -4.054  62.035  1.00 37.89           H
ATOM      8 2HB  GLU A  20       0.556  -4.768  60.708  1.00 37.89           H
ATOM      9  CG  GLU A  20       0.012  -5.333  62.671  1.00 37.89           C
ATOM     10 1HG  GLU A  20      -0.324  -6.352  62.481  1.00 37.89           H
ATOM     11 2HG  GLU A  20       0.442  -5.321  63.673  1.00 37.89           H
ATOM     12  CD  GLU A  20      -1.181  -4.377  62.611  1.00 37.89           C
ATOM     13  OE1 GLU A  20      -2.274  -4.807  63.038  1.00 37.89           O
ATOM     14  OE2 GLU A  20      -0.972  -3.239  62.139  1.00 37.89           O
ATOM     15  HN  GLU A  20       4.018  -6.020  62.282  1.00 37.89           H
ATOM     16  N   SER A  21       4.130  -5.699  60.216  1.00 40.52           N
ATOM     17  CA  SER A  21       4.935  -5.480  59.026  1.00 40.52           C
ATOM     18  C   SER A  21       5.148  -6.803  58.287  1.00 40.52           C
ATOM     19  O   SER A  21       5.365  -6.814  57.077  1.00 40.52           O
ATOM     20  HA  SER A  21       4.360  -4.787  58.411  1.00 40.52           H
ATOM     21  CB  SER A  21       6.282  -4.847  59.381  1.00 40.52           C
ATOM     22 1HB  SER A  21       6.727  -4.414  58.484  1.00 40.52           H
ATOM     23 2HB  SER A  21       6.125  -4.030  60.085  1.00 40.52           H
ATOM     24  OG  SER A  21       7.184  -5.794  59.947  1.00 40.52           O
ATOM     25  HG  SER A  21       8.050  -5.348  60.173  1.00 40.52           H
ATOM     26  HN  SER A  21       4.633  -5.656  61.079  1.00 40.52           H
ATOM     27  N   THR A  22       5.079  -7.886  59.047  1.00 42.22           N
ATOM     28  CA  THR A  22       5.531  -9.176  58.555  1.00 42.22           C
ATOM     29  C   THR A  22       4.491  -9.779  57.608  1.00 42.22           C
ATOM     30  O   THR A  22       4.785 -10.036  56.441  1.00 42.22           O
ATOM     31  HA  THR A  22       6.441  -9.023  57.975  1.00 42.22           H
ATOM     32  CB  THR A  22       5.838 -10.062  59.763  1.00 42.22           C
ATOM     33  HB  THR A  22       4.975 -10.673  60.028  1.00 42.22           H
ATOM     34  OG1 THR A  22       6.274  -9.146  60.764  1.00 42.22           O
ATOM     35  HG1 THR A  22       7.072  -8.639  60.439  1.00 42.22           H
ATOM     36  CG2 THR A  22       7.051 -10.967  59.533  1.00 42.22           C
ATOM     37 1HG2 THR A  22       7.929 -10.353  59.335  1.00 42.22           H
ATOM     38 2HG2 THR A  22       6.862 -11.617  58.679  1.00 42.22           H
ATOM     39 3HG2 THR A  22       7.225 -11.574  60.421  1.00 42.22           H
ATOM     40  HN  THR A  22       4.723  -7.891  59.982  1.00 42.22           H
ATOM     41  N   SER A  23       3.298  -9.987  58.145  1.00 42.60           N
ATOM     42  CA  SER A  23       2.257 -10.682  57.408  1.00 42.60           C
ATOM     43  C   SER A  23       1.866  -9.876  56.168  1.00 42.60           C
ATOM     44  O   SER A  23       1.653 -10.442  55.097  1.00 42.60           O
ATOM     45  HA  SER A  23       2.695 -11.638  57.121  1.00 42.60           H
ATOM     46  CB  SER A  23       1.030 -10.929  58.289  1.00 42.60           C
ATOM     47 1HB  SER A  23       0.249 -11.405  57.697  1.00 42.60           H
ATOM     48 2HB  SER A  23       1.291 -11.622  59.088  1.00 42.60           H
ATOM     49  OG  SER A  23       0.527  -9.721  58.854  1.00 42.60           O
ATOM     50  HG  SER A  23      -0.266  -9.918  59.431  1.00 42.60           H
ATOM     51  HN  SER A  23       3.039  -9.690  59.064  1.00 42.60           H
ATOM     52  N   SER A  24       1.783  -8.566  56.354  1.00 44.80           N
ATOM     53  CA  SER A  24       1.375  -7.681  55.276  1.00 44.80           C
ATOM     54  C   SER A  24       2.477  -7.603  54.218  1.00 44.80           C
ATOM     55  O   SER A  24       2.349  -6.873  53.236  1.00 44.80           O
ATOM     56  HA  SER A  24       0.475  -8.131  54.859  1.00 44.80           H
ATOM     57  CB  SER A  24       1.048  -6.284  55.806  1.00 44.80           C
ATOM     58 1HB  SER A  24       0.496  -5.729  55.047  1.00 44.80           H
ATOM     59 2HB  SER A  24       0.395  -6.369  56.675  1.00 44.80           H
ATOM     60  OG  SER A  24       2.222  -5.559  56.163  1.00 44.80           O
ATOM     61  HG  SER A  24       2.443  -5.719  57.125  1.00 44.80           H
ATOM     62  HN  SER A  24       1.989  -8.111  57.220  1.00 44.80           H
ATOM     63  N   MET A  25       3.535  -8.366  54.453  1.00 44.88           N
ATOM     64  CA  MET A  25       4.587  -8.512  53.462  1.00 44.88           C
ATOM     65  C   MET A  25       4.437  -9.826  52.693  1.00 44.88           C
ATOM     66  O   MET A  25       4.660  -9.871  51.484  1.00 44.88           O
ATOM     67  HA  MET A  25       4.468  -7.669  52.781  1.00 44.88           H
ATOM     68  CB  MET A  25       5.950  -8.479  54.156  1.00 44.88           C
ATOM     69 1HB  MET A  25       5.951  -7.709  54.928  1.00 44.88           H
ATOM     70 2HB  MET A  25       6.131  -9.431  54.655  1.00 44.88           H
ATOM     71  CG  MET A  25       7.071  -8.203  53.151  1.00 44.88           C
ATOM     72 1HG  MET A  25       8.038  -8.424  53.602  1.00 44.88           H
ATOM     73 2HG  MET A  25       6.965  -8.859  52.287  1.00 44.88           H
ATOM     74  SD  MET A  25       7.017  -6.497  52.631  1.00 44.88           S
ATOM     75  CE  MET A  25       7.898  -5.733  53.983  1.00 44.88           C
ATOM     76 1HE  MET A  25       7.370  -5.928  54.916  1.00 44.88           H
ATOM     77 2HE  MET A  25       8.904  -6.147  54.041  1.00 44.88           H
ATOM     78 3HE  MET A  25       7.956  -4.657  53.816  1.00 44.88           H
ATOM     79  HN  MET A  25       3.678  -8.877  55.301  1.00 44.88           H
ATOM     80  N   GLU A  26       4.061 -10.864  53.426  1.00 46.66           N
ATOM     81  CA  GLU A  26       3.930 -12.187  52.838  1.00 46.66           C
ATOM     82  C   GLU A  26       2.796 -12.202  51.812  1.00 46.66           C
ATOM     83  O   GLU A  26       2.937 -12.778  50.734  1.00 46.66           O
ATOM     84  HA  GLU A  26       4.881 -12.378  52.342  1.00 46.66           H
ATOM     85  CB  GLU A  26       3.707 -13.247  53.919  1.00 46.66           C
ATOM     86 1HB  GLU A  26       3.008 -12.869  54.665  1.00 46.66           H
ATOM     87 2HB  GLU A  26       3.381 -14.179  53.457  1.00 46.66           H
ATOM     88  CG  GLU A  26       5.010 -13.563  54.655  1.00 46.66           C
ATOM     89 1HG  GLU A  26       5.787 -13.817  53.934  1.00 46.66           H
ATOM     90 2HG  GLU A  26       5.352 -12.678  55.193  1.00 46.66           H
ATOM     91  CD  GLU A  26       4.819 -14.721  55.636  1.00 46.66           C
ATOM     92  OE1 GLU A  26       5.826 -15.412  55.901  1.00 46.66           O
ATOM     93  OE2 GLU A  26       3.670 -14.888  56.099  1.00 46.66           O
ATOM     94  HN  GLU A  26       3.847 -10.812  54.401  1.00 46.66           H
ATOM     95  N   ASP A  27       1.696 -11.563  52.183  1.00 45.86           N
ATOM     96  CA  ASP A  27       0.527 -11.522  51.321  1.00 45.86           C
ATOM     97  C   ASP A  27       0.927 -10.969  49.952  1.00 45.86           C
ATOM     98  O   ASP A  27       0.329 -11.322  48.937  1.00 45.86           O
ATOM     99  HA  ASP A  27       0.175 -12.552  51.267  1.00 45.86           H
ATOM    100  CB  ASP A  27      -0.554 -10.609  51.902  1.00 45.86           C
ATOM    101 1HB  ASP A  27      -0.088  -9.772  52.420  1.00 45.86           H
ATOM    102 2HB  ASP A  27      -1.154 -10.190  51.094  1.00 45.86           H
ATOM    103  CG  ASP A  27      -1.458 -11.376  52.869  1.00 45.86           C
ATOM    104  OD1 ASP A  27      -1.399 -12.625  52.832  1.00 45.86           O
ATOM    105  OD2 ASP A  27      -2.186 -10.697  53.625  1.00 45.86           O
ATOM    106  HN  ASP A  27       1.597 -11.080  53.053  1.00 45.86           H
ATOM    107  N   TYR A  28       1.937 -10.111  49.968  1.00 47.76           N
ATOM    108  CA  TYR A  28       2.382  -9.456  48.750  1.00 47.76           C
ATOM    109  C   TYR A  28       3.134 -10.434  47.844  1.00 47.76           C
ATOM    110  O   TYR A  28       3.072 -10.325  46.620  1.00 47.76           O
ATOM    111  HA  TYR A  28       1.500  -9.090  48.223  1.00 47.76           H
ATOM    112  CB  TYR A  28       3.341  -8.349  49.192  1.00 47.76           C
ATOM    113 1HB  TYR A  28       3.984  -8.734  49.983  1.00 47.76           H
ATOM    114 2HB  TYR A  28       3.987  -8.086  48.355  1.00 47.76           H
ATOM    115  CG  TYR A  28       2.642  -7.084  49.694  1.00 47.76           C
ATOM    116  CD1 TYR A  28       2.945  -5.860  49.135  1.00 47.76           C
ATOM    117  HD1 TYR A  28       3.682  -5.794  48.335  1.00 47.76           H
ATOM    118  CD2 TYR A  28       1.708  -7.168  50.707  1.00 47.76           C
ATOM    119  HD2 TYR A  28       1.469  -8.135  51.150  1.00 47.76           H
ATOM    120  CE1 TYR A  28       2.287  -4.669  49.608  1.00 47.76           C
ATOM    121  HE1 TYR A  28       2.517  -3.696  49.174  1.00 47.76           H
ATOM    122  CE2 TYR A  28       1.050  -5.978  51.180  1.00 47.76           C
ATOM    123  HE2 TYR A  28       0.311  -6.029  51.980  1.00 47.76           H
ATOM    124  CZ  TYR A  28       1.372  -4.787  50.607  1.00 47.76           C
ATOM    125  OH  TYR A  28       0.750  -3.663  51.053  1.00 47.76           O
ATOM    126  HH  TYR A  28       0.979  -2.888  50.463  1.00 47.76           H
ATOM    127  HN  TYR A  28       2.447  -9.863  50.791  1.00 47.76           H
ATOM    128  N   VAL A  29       3.827 -11.366  48.481  1.00 46.99           N
ATOM    129  CA  VAL A  29       4.614 -12.344  47.749  1.00 46.99           C
ATOM    130  C   VAL A  29       3.677 -13.366  47.101  1.00 46.99           C
ATOM    131  O   VAL A  29       3.886 -13.769  45.958  1.00 46.99           O
ATOM    132  HA  VAL A  29       5.150 -11.813  46.963  1.00 46.99           H
ATOM    133  CB  VAL A  29       5.647 -12.985  48.677  1.00 46.99           C
ATOM    134  HB  VAL A  29       5.115 -13.631  49.376  1.00 46.99           H
ATOM    135  CG1 VAL A  29       6.628 -13.855  47.889  1.00 46.99           C
ATOM    136 1HG1 VAL A  29       6.082 -14.645  47.375  1.00 46.99           H
ATOM    137 2HG1 VAL A  29       7.151 -13.239  47.156  1.00 46.99           H
ATOM    138 3HG1 VAL A  29       7.352 -14.298  48.573  1.00 46.99           H
ATOM    139  CG2 VAL A  29       6.388 -11.922  49.491  1.00 46.99           C
ATOM    140 1HG2 VAL A  29       6.902 -11.240  48.814  1.00 46.99           H
ATOM    141 2HG2 VAL A  29       5.673 -11.364  50.096  1.00 46.99           H
ATOM    142 3HG2 VAL A  29       7.116 -12.405  50.142  1.00 46.99           H
ATOM    143  HN  VAL A  29       3.856 -11.460  49.476  1.00 46.99           H
ATOM    144  N   ASN A  30       2.663 -13.755  47.860  1.00 47.54           N
ATOM    145  CA  ASN A  30       1.832 -14.884  47.478  1.00 47.54           C
ATOM    146  C   ASN A  30       0.795 -14.425  46.451  1.00 47.54           C
ATOM    147  O   ASN A  30       0.048 -15.240  45.912  1.00 47.54           O
ATOM    148  HA  ASN A  30       2.523 -15.623  47.071  1.00 47.54           H
ATOM    149  CB  ASN A  30       1.083 -15.451  48.686  1.00 47.54           C
ATOM    150 1HB  ASN A  30       1.077 -14.717  49.491  1.00 47.54           H
ATOM    151 2HB  ASN A  30       0.044 -15.640  48.418  1.00 47.54           H
ATOM    152  CG  ASN A  30       1.733 -16.747  49.175  1.00 47.54           C
ATOM    153  OD1 ASN A  30       2.733 -17.207  48.650  1.00 47.54           O
ATOM    154  ND2 ASN A  30       1.110 -17.308  50.208  1.00 47.54           N
ATOM    155 1HD2 ASN A  30       0.293 -16.878  50.593  1.00 47.54           H
ATOM    156 2HD2 ASN A  30       1.459 -18.159  50.600  1.00 47.54           H
ATOM    157  HN  ASN A  30       2.406 -13.313  48.720  1.00 47.54           H
ATOM    158  N   PHE A  31       0.783 -13.122  46.212  1.00 47.89           N
ATOM    159  CA  PHE A  31       0.335 -12.600  44.932  1.00 47.89           C
ATOM    160  C   PHE A  31       1.264 -13.048  43.802  1.00 47.89           C
ATOM    161  O   PHE A  31       2.240 -12.367  43.490  1.00 47.89           O
ATOM    162  HA  PHE A  31      -0.666 -12.994  44.755  1.00 47.89           H
ATOM    163  CB  PHE A  31       0.372 -11.074  45.033  1.00 47.89           C
ATOM    164 1HB  PHE A  31       1.154 -10.786  45.736  1.00 47.89           H
ATOM    165 2HB  PHE A  31       0.648 -10.663  44.062  1.00 47.89           H
ATOM    166  CG  PHE A  31      -0.950 -10.447  45.479  1.00 47.89           C
ATOM    167  CD1 PHE A  31      -1.916 -10.172  44.562  1.00 47.89           C
ATOM    168  HD1 PHE A  31      -1.748 -10.399  43.509  1.00 47.89           H
ATOM    169  CD2 PHE A  31      -1.160 -10.165  46.793  1.00 47.89           C
ATOM    170  HD2 PHE A  31      -0.386 -10.385  47.528  1.00 47.89           H
ATOM    171  CE1 PHE A  31      -3.143  -9.591  44.976  1.00 47.89           C
ATOM    172  HE1 PHE A  31      -3.917  -9.370  44.241  1.00 47.89           H
ATOM    173  CE2 PHE A  31      -2.387  -9.583  47.207  1.00 47.89           C
ATOM    174  HE2 PHE A  31      -2.555  -9.356  48.260  1.00 47.89           H
ATOM    175  CZ  PHE A  31      -3.353  -9.308  46.290  1.00 47.89           C
ATOM    176  HZ  PHE A  31      -4.295  -8.861  46.607  1.00 47.89           H
ATOM    177  HN  PHE A  31       1.071 -12.429  46.873  1.00 47.89           H
ATOM    178  N   ASN A  32       0.928 -14.190  43.220  1.00 49.37           N
ATOM    179  CA  ASN A  32       1.281 -14.456  41.836  1.00 49.37           C
ATOM    180  C   ASN A  32       0.724 -13.341  40.949  1.00 49.37           C
ATOM    181  O   ASN A  32      -0.304 -13.516  40.297  1.00 49.37           O
ATOM    182  HA  ASN A  32       2.370 -14.497  41.820  1.00 49.37           H
ATOM    183  CB  ASN A  32       0.682 -15.781  41.360  1.00 49.37           C
ATOM    184 1HB  ASN A  32      -0.211 -16.011  41.942  1.00 49.37           H
ATOM    185 2HB  ASN A  32       0.369 -15.691  40.320  1.00 49.37           H
ATOM    186  CG  ASN A  32       1.694 -16.921  41.497  1.00 49.37           C
ATOM    187  OD1 ASN A  32       2.894 -16.714  41.574  1.00 49.37           O
ATOM    188  ND2 ASN A  32       1.145 -18.132  41.522  1.00 49.37           N
ATOM    189 1HD2 ASN A  32       0.152 -18.232  41.454  1.00 49.37           H
ATOM    190 2HD2 ASN A  32       1.724 -18.942  41.609  1.00 49.37           H
ATOM    191  HN  ASN A  32       0.425 -14.924  43.677  1.00 49.37           H
ATOM    192  N   PHE A  33       1.428 -12.218  40.953  1.00 53.23           N
ATOM    193  CA  PHE A  33       1.266 -11.229  39.901  1.00 53.23           C
ATOM    194  C   PHE A  33       1.659 -11.806  38.540  1.00 53.23           C
ATOM    195  O   PHE A  33       2.800 -11.658  38.105  1.00 53.23           O
ATOM    196  HA  PHE A  33       0.213 -10.946  39.883  1.00 53.23           H
ATOM    197  CB  PHE A  33       2.198 -10.063  40.236  1.00 53.23           C
ATOM    198 1HB  PHE A  33       3.168 -10.460  40.534  1.00 53.23           H
ATOM    199 2HB  PHE A  33       2.359  -9.469  39.336  1.00 53.23           H
ATOM    200  CG  PHE A  33       1.676  -9.148  41.346  1.00 53.23           C
ATOM    201  CD1 PHE A  33       0.774  -8.172  41.055  1.00 53.23           C
ATOM    202  HD1 PHE A  33       0.423  -8.042  40.031  1.00 53.23           H
ATOM    203  CD2 PHE A  33       2.113  -9.310  42.623  1.00 53.23           C
ATOM    204  HD2 PHE A  33       2.836 -10.092  42.857  1.00 53.23           H
ATOM    205  CE1 PHE A  33       0.289  -7.323  42.084  1.00 53.23           C
ATOM    206  HE1 PHE A  33      -0.433  -6.541  41.851  1.00 53.23           H
ATOM    207  CE2 PHE A  33       1.628  -8.461  43.653  1.00 53.23           C
ATOM    208  HE2 PHE A  33       1.979  -8.591  44.677  1.00 53.23           H
ATOM    209  CZ  PHE A  33       0.727  -7.485  43.362  1.00 53.23           C
ATOM    210  HZ  PHE A  33       0.355  -6.834  44.152  1.00 53.23           H
ATOM    211  HN  PHE A  33       2.099 -11.981  41.656  1.00 53.23           H
ATOM    212  N   THR A  34       0.692 -12.452  37.905  1.00 61.68           N
ATOM    213  CA  THR A  34       0.753 -12.667  36.469  1.00 61.68           C
ATOM    214  C   THR A  34       1.159 -11.377  35.753  1.00 61.68           C
ATOM    215  O   THR A  34       0.435 -10.383  35.799  1.00 61.68           O
ATOM    216  HA  THR A  34       1.530 -13.403  36.265  1.00 61.68           H
ATOM    217  CB  THR A  34      -0.601 -13.214  36.015  1.00 61.68           C
ATOM    218  HB  THR A  34      -1.128 -12.485  35.399  1.00 61.68           H
ATOM    219  OG1 THR A  34      -1.253 -13.579  37.228  1.00 61.68           O
ATOM    220  HG1 THR A  34      -2.238 -13.663  37.076  1.00 61.68           H
ATOM    221  CG2 THR A  34      -0.474 -14.532  35.249  1.00 61.68           C
ATOM    222 1HG2 THR A  34      -0.007 -15.280  35.889  1.00 61.68           H
ATOM    223 2HG2 THR A  34       0.141 -14.379  34.362  1.00 61.68           H
ATOM    224 3HG2 THR A  34      -1.464 -14.876  34.950  1.00 61.68           H
ATOM    225  HN  THR A  34      -0.120 -12.824  38.353  1.00 61.68           H
ATOM    226  N   ASP A  35       2.315 -11.434  35.109  1.00 75.23           N
ATOM    227  CA  ASP A  35       2.958 -10.227  34.617  1.00 75.23           C
ATOM    228  C   ASP A  35       2.178  -9.693  33.414  1.00 75.23           C
ATOM    229  O   ASP A  35       2.559  -9.928  32.269  1.00 75.23           O
ATOM    230  HA  ASP A  35       2.951  -9.535  35.459  1.00 75.23           H
ATOM    231  CB  ASP A  35       4.391 -10.512  34.163  1.00 75.23           C
ATOM    232 1HB  ASP A  35       4.727 -11.461  34.581  1.00 75.23           H
ATOM    233 2HB  ASP A  35       4.419 -10.615  33.078  1.00 75.23           H
ATOM    234  CG  ASP A  35       5.338  -9.392  34.598  1.00 75.23           C
ATOM    235  OD1 ASP A  35       4.816  -8.359  35.070  1.00 75.23           O
ATOM    236  OD2 ASP A  35       6.562  -9.594  34.450  1.00 75.23           O
ATOM    237  HN  ASP A  35       2.810 -12.282  34.922  1.00 75.23           H
ATOM    238  N   PHE A  36       1.101  -8.983  33.716  1.00 87.23           N
ATOM    239  CA  PHE A  36       0.231  -8.463  32.674  1.00 87.23           C
ATOM    240  C   PHE A  36       0.844  -7.226  32.015  1.00 87.23           C
ATOM    241  O   PHE A  36       0.361  -6.764  30.983  1.00 87.23           O
ATOM    242  HA  PHE A  36       0.114  -9.250  31.929  1.00 87.23           H
ATOM    243  CB  PHE A  36      -1.085  -8.069  33.346  1.00 87.23           C
ATOM    244 1HB  PHE A  36      -0.869  -7.410  34.187  1.00 87.23           H
ATOM    245 2HB  PHE A  36      -1.685  -7.496  32.639  1.00 87.23           H
ATOM    246  CG  PHE A  36      -1.909  -9.257  33.847  1.00 87.23           C
ATOM    247  CD1 PHE A  36      -2.071 -10.353  33.058  1.00 87.23           C
ATOM    248  HD1 PHE A  36      -1.613 -10.385  32.069  1.00 87.23           H
ATOM    249  CD2 PHE A  36      -2.480  -9.217  35.080  1.00 87.23           C
ATOM    250  HD2 PHE A  36      -2.351  -8.339  35.713  1.00 87.23           H
ATOM    251  CE1 PHE A  36      -2.835 -11.456  33.522  1.00 87.23           C
ATOM    252  HE1 PHE A  36      -2.965 -12.334  32.890  1.00 87.23           H
ATOM    253  CE2 PHE A  36      -3.245 -10.320  35.545  1.00 87.23           C
ATOM    254  HE2 PHE A  36      -3.702 -10.288  36.534  1.00 87.23           H
ATOM    255  CZ  PHE A  36      -3.406 -11.416  34.756  1.00 87.23           C
ATOM    256  HZ  PHE A  36      -3.993 -12.262  35.112  1.00 87.23           H
ATOM    257  HN  PHE A  36       0.820  -8.763  34.650  1.00 87.23           H
ATOM    258  N   TYR A  37       1.901  -6.725  32.639  1.00 90.41           N
ATOM    259  CA  TYR A  37       2.729  -5.710  32.010  1.00 90.41           C
ATOM    260  C   TYR A  37       3.803  -6.349  31.126  1.00 90.41           C
ATOM    261  O   TYR A  37       4.654  -7.090  31.616  1.00 90.41           O
ATOM    262  HA  TYR A  37       2.085  -5.086  31.391  1.00 90.41           H
ATOM    263  CB  TYR A  37       3.410  -4.954  33.152  1.00 90.41           C
ATOM    264 1HB  TYR A  37       2.644  -4.571  33.827  1.00 90.41           H
ATOM    265 2HB  TYR A  37       4.019  -5.653  33.725  1.00 90.41           H
ATOM    266  CG  TYR A  37       4.290  -3.791  32.691  1.00 90.41           C
ATOM    267  CD1 TYR A  37       5.651  -3.970  32.548  1.00 90.41           C
ATOM    268  HD1 TYR A  37       6.099  -4.940  32.764  1.00 90.41           H
ATOM    269  CD2 TYR A  37       3.723  -2.562  32.417  1.00 90.41           C
ATOM    270  HD2 TYR A  37       2.648  -2.421  32.530  1.00 90.41           H
ATOM    271  CE1 TYR A  37       6.480  -2.875  32.114  1.00 90.41           C
ATOM    272  HE1 TYR A  37       7.556  -3.003  31.998  1.00 90.41           H
ATOM    273  CE2 TYR A  37       4.552  -1.468  31.983  1.00 90.41           C
ATOM    274  HE2 TYR A  37       4.117  -0.492  31.764  1.00 90.41           H
ATOM    275  CZ  TYR A  37       5.889  -1.678  31.853  1.00 90.41           C
ATOM    276  OH  TYR A  37       6.672  -0.644  31.443  1.00 90.41           O
ATOM    277  HH  TYR A  37       6.110   0.168  31.286  1.00 90.41           H
ATOM    278  HN  TYR A  37       2.192  -7.000  33.555  1.00 90.41           H
ATOM    279  N   CYS A  38       3.727  -6.039  29.840  1.00 90.18           N
ATOM    280  CA  CYS A  38       4.602  -6.669  28.866  1.00 90.18           C
ATOM    281  C   CYS A  38       5.634  -5.636  28.408  1.00 90.18           C
ATOM    282  O   CYS A  38       5.278  -4.622  27.810  1.00 90.18           O
ATOM    283  HA  CYS A  38       5.088  -7.502  29.374  1.00 90.18           H
ATOM    284  CB  CYS A  38       3.815  -7.250  27.690  1.00 90.18           C
ATOM    285 1HB  CYS A  38       3.005  -7.879  28.059  1.00 90.18           H
ATOM    286 2HB  CYS A  38       3.356  -6.444  27.116  1.00 90.18           H
ATOM    287  SG  CYS A  38       4.926  -8.228  26.615  1.00 90.18           S
ATOM    288  HN  CYS A  38       3.085  -5.373  29.463  1.00 90.18           H
ATOM    289  N   GLU A  39       6.891  -5.930  28.706  1.00 89.19           N
ATOM    290  CA  GLU A  39       7.989  -5.130  28.189  1.00 89.19           C
ATOM    291  C   GLU A  39       8.334  -5.562  26.762  1.00 89.19           C
ATOM    292  O   GLU A  39       8.708  -6.711  26.531  1.00 89.19           O
ATOM    293  HA  GLU A  39       7.623  -4.104  28.186  1.00 89.19           H
ATOM    294  CB  GLU A  39       9.213  -5.225  29.101  1.00 89.19           C
ATOM    295 1HB  GLU A  39       9.436  -6.271  29.310  1.00 89.19           H
ATOM    296 2HB  GLU A  39      10.048  -4.687  28.652  1.00 89.19           H
ATOM    297  CG  GLU A  39       8.944  -4.554  30.450  1.00 89.19           C
ATOM    298 1HG  GLU A  39       8.553  -3.550  30.289  1.00 89.19           H
ATOM    299 2HG  GLU A  39       8.179  -5.111  30.991  1.00 89.19           H
ATOM    300  CD  GLU A  39      10.221  -4.482  31.291  1.00 89.19           C
ATOM    301  OE1 GLU A  39      10.149  -3.875  32.381  1.00 89.19           O
ATOM    302  OE2 GLU A  39      11.240  -5.036  30.824  1.00 89.19           O
ATOM    303  HN  GLU A  39       7.164  -6.696  29.287  1.00 89.19           H
ATOM    304  N   LYS A  40       8.196  -4.618  25.842  1.00 89.04           N
ATOM    305  CA  LYS A  40       8.332  -4.925  24.429  1.00 89.04           C
ATOM    306  C   LYS A  40       9.772  -4.653  23.989  1.00 89.04           C
ATOM    307  O   LYS A  40      10.018  -4.318  22.831  1.00 89.04           O
ATOM    308  HA  LYS A  40       8.129  -5.989  24.304  1.00 89.04           H
ATOM    309  CB  LYS A  40       7.286  -4.165  23.612  1.00 89.04           C
ATOM    310 1HB  LYS A  40       7.427  -3.092  23.742  1.00 89.04           H
ATOM    311 2HB  LYS A  40       7.421  -4.378  22.552  1.00 89.04           H
ATOM    312  CG  LYS A  40       5.869  -4.554  24.039  1.00 89.04           C
ATOM    313 1HG  LYS A  40       5.763  -4.429  25.117  1.00 89.04           H
ATOM    314 2HG  LYS A  40       5.147  -3.886  23.569  1.00 89.04           H
ATOM    315  CD  LYS A  40       5.558  -6.001  23.654  1.00 89.04           C
ATOM    316 1HD  LYS A  40       5.829  -6.170  22.612  1.00 89.04           H
ATOM    317 2HD  LYS A  40       6.165  -6.679  24.255  1.00 89.04           H
ATOM    318  CE  LYS A  40       4.075  -6.317  23.860  1.00 89.04           C
ATOM    319 1HE  LYS A  40       3.884  -6.523  24.913  1.00 89.04           H
ATOM    320 2HE  LYS A  40       3.472  -5.451  23.590  1.00 89.04           H
ATOM    321  NZ  LYS A  40       3.675  -7.482  23.040  1.00 89.04           N
ATOM    322 1HZ  LYS A  40       2.693  -7.683  23.194  1.00 89.04           H
ATOM    323 2HZ  LYS A  40       3.827  -7.274  22.059  1.00 89.04           H
ATOM    324 3HZ  LYS A  40       4.231  -8.289  23.304  1.00 89.04           H
ATOM    325  HN  LYS A  40       7.996  -3.661  26.050  1.00 89.04           H
ATOM    326  N   ASN A  41      10.686  -4.806  24.936  1.00 87.11           N
ATOM    327  CA  ASN A  41      12.086  -4.513  24.680  1.00 87.11           C
ATOM    328  C   ASN A  41      12.590  -5.405  23.543  1.00 87.11           C
ATOM    329  O   ASN A  41      13.308  -4.942  22.658  1.00 87.11           O
ATOM    330  HA  ASN A  41      12.114  -3.454  24.423  1.00 87.11           H
ATOM    331  CB  ASN A  41      12.942  -4.794  25.916  1.00 87.11           C
ATOM    332 1HB  ASN A  41      12.630  -5.733  26.374  1.00 87.11           H
ATOM    333 2HB  ASN A  41      13.985  -4.914  25.621  1.00 87.11           H
ATOM    334  CG  ASN A  41      12.823  -3.659  26.935  1.00 87.11           C
ATOM    335  OD1 ASN A  41      12.519  -2.524  26.606  1.00 87.11           O
ATOM    336  ND2 ASN A  41      13.078  -4.027  28.187  1.00 87.11           N
ATOM    337 1HD2 ASN A  41      13.322  -4.976  28.390  1.00 87.11           H
ATOM    338 2HD2 ASN A  41      13.026  -3.356  28.927  1.00 87.11           H
ATOM    339  HN  ASN A  41      10.483  -5.124  25.862  1.00 87.11           H
ATOM    340  N   ASN A  42      12.193  -6.668  23.604  1.00 88.41           N
ATOM    341  CA  ASN A  42      12.633  -7.639  22.617  1.00 88.41           C
ATOM    342  C   ASN A  42      12.138  -7.214  21.234  1.00 88.41           C
ATOM    343  O   ASN A  42      12.861  -7.337  20.246  1.00 88.41           O
ATOM    344  HA  ASN A  42      13.721  -7.645  22.687  1.00 88.41           H
ATOM    345  CB  ASN A  42      12.064  -9.027  22.918  1.00 88.41           C
ATOM    346 1HB  ASN A  42      10.984  -8.959  23.055  1.00 88.41           H
ATOM    347 2HB  ASN A  42      12.236  -9.686  22.067  1.00 88.41           H
ATOM    348  CG  ASN A  42      12.706  -9.624  24.172  1.00 88.41           C
ATOM    349  OD1 ASN A  42      13.654  -9.093  24.727  1.00 88.41           O
ATOM    350  ND2 ASN A  42      12.139 -10.753  24.584  1.00 88.41           N
ATOM    351 1HD2 ASN A  42      11.363 -11.136  24.083  1.00 88.41           H
ATOM    352 2HD2 ASN A  42      12.488 -11.220  25.397  1.00 88.41           H
ATOM    353  HN  ASN A  42      11.584  -7.029  24.310  1.00 88.41           H
ATOM    354  N   VAL A  43      10.908  -6.722  21.206  1.00 89.72           N
ATOM    355  CA  VAL A  43      10.294  -6.310  19.955  1.00 89.72           C
ATOM    356  C   VAL A  43      11.072  -5.127  19.375  1.00 89.72           C
ATOM    357  O   VAL A  43      11.329  -5.077  18.174  1.00 89.72           O
ATOM    358  HA  VAL A  43      10.365  -7.149  19.262  1.00 89.72           H
ATOM    359  CB  VAL A  43       8.812  -6.002  20.175  1.00 89.72           C
ATOM    360  HB  VAL A  43       8.745  -5.141  20.842  1.00 89.72           H
ATOM    361  CG1 VAL A  43       8.128  -5.631  18.858  1.00 89.72           C
ATOM    362 1HG1 VAL A  43       8.609  -4.749  18.434  1.00 89.72           H
ATOM    363 2HG1 VAL A  43       8.211  -6.462  18.159  1.00 89.72           H
ATOM    364 3HG1 VAL A  43       7.075  -5.416  19.044  1.00 89.72           H
ATOM    365  CG2 VAL A  43       8.102  -7.176  20.851  1.00 89.72           C
ATOM    366 1HG2 VAL A  43       8.184  -8.062  20.221  1.00 89.72           H
ATOM    367 2HG2 VAL A  43       8.566  -7.374  21.817  1.00 89.72           H
ATOM    368 3HG2 VAL A  43       7.050  -6.930  20.996  1.00 89.72           H
ATOM    369  HN  VAL A  43      10.335  -6.603  22.017  1.00 89.72           H
ATOM    370  N   ARG A  44      11.425  -4.203  20.257  1.00 89.22           N
ATOM    371  CA  ARG A  44      12.097  -2.985  19.837  1.00 89.22           C
ATOM    372  C   ARG A  44      13.511  -3.301  19.347  1.00 89.22           C
ATOM    373  O   ARG A  44      13.987  -2.701  18.385  1.00 89.22           O
ATOM    374  HA  ARG A  44      11.480  -2.592  19.029  1.00 89.22           H
ATOM    375  CB  ARG A  44      12.175  -1.976  20.984  1.00 89.22           C
ATOM    376 1HB  ARG A  44      12.605  -2.453  21.865  1.00 89.22           H
ATOM    377 2HB  ARG A  44      12.841  -1.158  20.709  1.00 89.22           H
ATOM    378  CG  ARG A  44      10.790  -1.422  21.323  1.00 89.22           C
ATOM    379 1HG  ARG A  44      10.284  -1.113  20.408  1.00 89.22           H
ATOM    380 2HG  ARG A  44      10.182  -2.205  21.775  1.00 89.22           H
ATOM    381  CD  ARG A  44      10.894  -0.233  22.280  1.00 89.22           C
ATOM    382 1HD  ARG A  44      11.693   0.435  21.958  1.00 89.22           H
ATOM    383 2HD  ARG A  44       9.969   0.344  22.259  1.00 89.22           H
ATOM    384  NE  ARG A  44      11.160  -0.712  23.655  1.00 89.22           N
ATOM    385  HE  ARG A  44      12.104  -0.932  23.900  1.00 89.22           H
ATOM    386  CZ  ARG A  44      10.215  -0.869  24.592  1.00 89.22           C
ATOM    387  NH1 ARG A  44       8.933  -0.589  24.318  1.00 89.22           N
ATOM    388 1HH1 ARG A  44       8.676  -0.260  23.410  1.00 89.22           H
ATOM    389 2HH1 ARG A  44       8.234  -0.709  25.023  1.00 89.22           H
ATOM    390  NH2 ARG A  44      10.570  -1.310  25.806  1.00 89.22           N
ATOM    391 1HH2 ARG A  44       9.877  -1.433  26.516  1.00 89.22           H
ATOM    392 2HH2 ARG A  44      11.529  -1.517  26.002  1.00 89.22           H
ATOM    393  HN  ARG A  44      11.260  -4.277  21.241  1.00 89.22           H
ATOM    394  N   GLN A  45      14.144  -4.243  20.032  1.00 90.60           N
ATOM    395  CA  GLN A  45      15.507  -4.621  19.700  1.00 90.60           C
ATOM    396  C   GLN A  45      15.561  -5.242  18.303  1.00 90.60           C
ATOM    397  O   GLN A  45      16.459  -4.939  17.519  1.00 90.60           O
ATOM    398  HA  GLN A  45      16.077  -3.692  19.714  1.00 90.60           H
ATOM    399  CB  GLN A  45      16.081  -5.577  20.748  1.00 90.60           C
ATOM    400 1HB  GLN A  45      15.960  -5.147  21.742  1.00 90.60           H
ATOM    401 2HB  GLN A  45      15.524  -6.513  20.735  1.00 90.60           H
ATOM    402  CG  GLN A  45      17.562  -5.855  20.483  1.00 90.60           C
ATOM    403 1HG  GLN A  45      17.683  -6.291  19.491  1.00 90.60           H
ATOM    404 2HG  GLN A  45      18.119  -4.918  20.489  1.00 90.60           H
ATOM    405  CD  GLN A  45      18.139  -6.803  21.536  1.00 90.60           C
ATOM    406  OE1 GLN A  45      17.435  -7.346  22.372  1.00 90.60           O
ATOM    407  NE2 GLN A  45      19.455  -6.972  21.450  1.00 90.60           N
ATOM    408 1HE2 GLN A  45      19.974  -6.497  20.739  1.00 90.60           H
ATOM    409 2HE2 GLN A  45      19.925  -7.574  22.095  1.00 90.60           H
ATOM    410  HN  GLN A  45      13.741  -4.743  20.798  1.00 90.60           H
ATOM    411  N   PHE A  46      14.588  -6.100  18.034  1.00 92.02           N
ATOM    412  CA  PHE A  46      14.485  -6.729  16.728  1.00 92.02           C
ATOM    413  C   PHE A  46      14.276  -5.684  15.631  1.00 92.02           C
ATOM    414  O   PHE A  46      14.947  -5.718  14.600  1.00 92.02           O
ATOM    415  HA  PHE A  46      15.420  -7.259  16.550  1.00 92.02           H
ATOM    416  CB  PHE A  46      13.267  -7.655  16.773  1.00 92.02           C
ATOM    417 1HB  PHE A  46      13.443  -8.434  17.514  1.00 92.02           H
ATOM    418 2HB  PHE A  46      12.402  -7.084  17.109  1.00 92.02           H
ATOM    419  CG  PHE A  46      12.936  -8.312  15.431  1.00 92.02           C
ATOM    420  CD1 PHE A  46      11.891  -7.856  14.690  1.00 92.02           C
ATOM    421  HD1 PHE A  46      11.289  -7.022  15.052  1.00 92.02           H
ATOM    422  CD2 PHE A  46      13.687  -9.352  14.980  1.00 92.02           C
ATOM    423  HD2 PHE A  46      14.524  -9.718  15.574  1.00 92.02           H
ATOM    424  CE1 PHE A  46      11.583  -8.466  13.446  1.00 92.02           C
ATOM    425  HE1 PHE A  46      10.745  -8.100  12.852  1.00 92.02           H
ATOM    426  CE2 PHE A  46      13.379  -9.962  13.735  1.00 92.02           C
ATOM    427  HE2 PHE A  46      13.981 -10.796  13.373  1.00 92.02           H
ATOM    428  CZ  PHE A  46      12.334  -9.506  12.994  1.00 92.02           C
ATOM    429  HZ  PHE A  46      12.098  -9.974  12.038  1.00 92.02           H
ATOM    430  HN  PHE A  46      13.880  -6.366  18.688  1.00 92.02           H
ATOM    431  N   ALA A  47      13.343  -4.779  15.889  1.00 91.20           N
ATOM    432  CA  ALA A  47      12.979  -3.777  14.902  1.00 91.20           C
ATOM    433  C   ALA A  47      14.215  -2.952  14.540  1.00 91.20           C
ATOM    434  O   ALA A  47      14.441  -2.647  13.370  1.00 91.20           O
ATOM    435  HA  ALA A  47      12.627  -4.299  14.013  1.00 91.20           H
ATOM    436  CB  ALA A  47      11.840  -2.913  15.448  1.00 91.20           C
ATOM    437 1HB  ALA A  47      10.976  -3.543  15.662  1.00 91.20           H
ATOM    438 2HB  ALA A  47      12.166  -2.419  16.364  1.00 91.20           H
ATOM    439 3HB  ALA A  47      11.567  -2.161  14.708  1.00 91.20           H
ATOM    440  HN  ALA A  47      12.841  -4.725  16.752  1.00 91.20           H
ATOM    441  N   SER A  48      14.983  -2.613  15.566  1.00 91.51           N
ATOM    442  CA  SER A  48      16.055  -1.645  15.410  1.00 91.51           C
ATOM    443  C   SER A  48      17.138  -2.208  14.487  1.00 91.51           C
ATOM    444  O   SER A  48      17.865  -1.452  13.844  1.00 91.51           O
ATOM    445  HA  SER A  48      15.589  -0.768  14.963  1.00 91.51           H
ATOM    446  CB  SER A  48      16.657  -1.268  16.765  1.00 91.51           C
ATOM    447 1HB  SER A  48      17.333  -0.422  16.639  1.00 91.51           H
ATOM    448 2HB  SER A  48      15.862  -0.942  17.437  1.00 91.51           H
ATOM    449  OG  SER A  48      17.362  -2.354  17.358  1.00 91.51           O
ATOM    450  HG  SER A  48      17.736  -2.078  18.243  1.00 91.51           H
ATOM    451  HN  SER A  48      14.881  -2.988  16.487  1.00 91.51           H
ATOM    452  N   HIS A  49      17.212  -3.530  14.451  1.00 92.37           N
ATOM    453  CA  HIS A  49      18.222  -4.202  13.652  1.00 92.37           C
ATOM    454  C   HIS A  49      17.643  -4.548  12.278  1.00 92.37           C
ATOM    455  O   HIS A  49      18.331  -4.437  11.265  1.00 92.37           O
ATOM    456  HA  HIS A  49      19.041  -3.494  13.524  1.00 92.37           H
ATOM    457  CB  HIS A  49      18.773  -5.425  14.388  1.00 92.37           C
ATOM    458 1HB  HIS A  49      17.941  -6.067  14.679  1.00 92.37           H
ATOM    459 2HB  HIS A  49      19.394  -6.000  13.701  1.00 92.37           H
ATOM    460  CG  HIS A  49      19.583  -5.089  15.616  1.00 92.37           C
ATOM    461  ND1 HIS A  49      19.005  -4.742  16.825  1.00 92.37           N
ATOM    462  HD1 HIS A  49      18.023  -4.680  17.007  1.00 92.37           H
ATOM    463  CD2 HIS A  49      20.933  -5.050  15.811  1.00 92.37           C
ATOM    464  HD2 HIS A  49      21.691  -5.269  15.060  1.00 92.37           H
ATOM    465  CE1 HIS A  49      19.972  -4.507  17.700  1.00 92.37           C
ATOM    466  HE1 HIS A  49      19.836  -4.213  18.741  1.00 92.37           H
ATOM    467  NE2 HIS A  49      21.166  -4.698  17.069  1.00 92.37           N
ATOM    468  HN  HIS A  49      16.598  -4.138  14.955  1.00 92.37           H
ATOM    469  N   PHE A  50      16.384  -4.961  12.289  1.00 93.49           N
ATOM    470  CA  PHE A  50      15.798  -5.606  11.126  1.00 93.49           C
ATOM    471  C   PHE A  50      15.296  -4.570  10.119  1.00 93.49           C
ATOM    472  O   PHE A  50      15.549  -4.691   8.921  1.00 93.49           O
ATOM    473  HA  PHE A  50      16.579  -6.211  10.665  1.00 93.49           H
ATOM    474  CB  PHE A  50      14.611  -6.432  11.624  1.00 93.49           C
ATOM    475 1HB  PHE A  50      14.962  -7.135  12.380  1.00 93.49           H
ATOM    476 2HB  PHE A  50      13.898  -5.768  12.113  1.00 93.49           H
ATOM    477  CG  PHE A  50      13.888  -7.210  10.523  1.00 93.49           C
ATOM    478  CD1 PHE A  50      12.639  -6.836  10.135  1.00 93.49           C
ATOM    479  HD1 PHE A  50      12.153  -5.983  10.608  1.00 93.49           H
ATOM    480  CD2 PHE A  50      14.494  -8.274   9.931  1.00 93.49           C
ATOM    481  HD2 PHE A  50      15.494  -8.573  10.243  1.00 93.49           H
ATOM    482  CE1 PHE A  50      11.968  -7.557   9.112  1.00 93.49           C
ATOM    483  HE1 PHE A  50      10.967  -7.258   8.801  1.00 93.49           H
ATOM    484  CE2 PHE A  50      13.822  -8.995   8.909  1.00 93.49           C
ATOM    485  HE2 PHE A  50      14.308  -9.848   8.435  1.00 93.49           H
ATOM    486  CZ  PHE A  50      12.574  -8.622   8.521  1.00 93.49           C
ATOM    487  HZ  PHE A  50      12.059  -9.175   7.736  1.00 93.49           H
ATOM    488  HN  PHE A  50      15.769  -4.860  13.071  1.00 93.49           H
ATOM    489  N   LEU A  51      14.595  -3.575  10.641  1.00 94.31           N
ATOM    490  CA  LEU A  51      13.756  -2.732   9.806  1.00 94.31           C
ATOM    491  C   LEU A  51      14.640  -1.779   9.000  1.00 94.31           C
ATOM    492  O   LEU A  51      14.510  -1.687   7.780  1.00 94.31           O
ATOM    493  HA  LEU A  51      13.227  -3.384   9.111  1.00 94.31           H
ATOM    494  CB  LEU A  51      12.699  -2.021  10.654  1.00 94.31           C
ATOM    495 1HB  LEU A  51      13.209  -1.392  11.383  1.00 94.31           H
ATOM    496 2HB  LEU A  51      12.127  -1.357  10.005  1.00 94.31           H
ATOM    497  CG  LEU A  51      11.718  -2.927  11.401  1.00 94.31           C
ATOM    498  HG  LEU A  51      12.288  -3.560  12.081  1.00 94.31           H
ATOM    499  CD1 LEU A  51      10.750  -2.103  12.253  1.00 94.31           C
ATOM    500 1HD1 LEU A  51      11.314  -1.521  12.982  1.00 94.31           H
ATOM    501 2HD1 LEU A  51      10.184  -1.429  11.610  1.00 94.31           H
ATOM    502 3HD1 LEU A  51      10.064  -2.771  12.773  1.00 94.31           H
ATOM    503  CD2 LEU A  51      10.981  -3.854  10.432  1.00 94.31           C
ATOM    504 1HD2 LEU A  51      10.425  -3.257   9.710  1.00 94.31           H
ATOM    505 2HD2 LEU A  51      11.704  -4.479   9.907  1.00 94.31           H
ATOM    506 3HD2 LEU A  51      10.290  -4.487  10.989  1.00 94.31           H
ATOM    507  HN  LEU A  51      14.593  -3.342  11.613  1.00 94.31           H
ATOM    508  N   PRO A  52      15.552  -1.054   9.663  1.00 95.35           N
ATOM    509  CA  PRO A  52      16.240   0.067   9.017  1.00 95.35           C
ATOM    510  C   PRO A  52      16.885  -0.334   7.700  1.00 95.35           C
ATOM    511  O   PRO A  52      16.648   0.298   6.672  1.00 95.35           O
ATOM    512  HA  PRO A  52      15.523   0.846   8.758  1.00 95.35           H
ATOM    513  CB  PRO A  52      17.281   0.498  10.052  1.00 95.35           C
ATOM    514 1HB  PRO A  52      18.235  -0.006   9.895  1.00 95.35           H
ATOM    515 2HB  PRO A  52      17.476   1.569  10.003  1.00 95.35           H
ATOM    516  CG  PRO A  52      16.645   0.101  11.379  1.00 95.35           C
ATOM    517 1HG  PRO A  52      17.387   0.014  12.173  1.00 95.35           H
ATOM    518 2HG  PRO A  52      15.919   0.839  11.717  1.00 95.35           H
ATOM    519  CD  PRO A  52      15.994  -1.235  11.057  1.00 95.35           C
ATOM    520 1HD  PRO A  52      16.699  -2.061  11.150  1.00 95.35           H
ATOM    521 2HD  PRO A  52      15.163  -1.452  11.728  1.00 95.35           H
ATOM    522  N   PRO A  53      17.713  -1.388   7.700  1.00 95.88           N
ATOM    523  CA  PRO A  53      18.391  -1.814   6.474  1.00 95.88           C
ATOM    524  C   PRO A  53      17.422  -2.030   5.323  1.00 95.88           C
ATOM    525  O   PRO A  53      17.694  -1.626   4.194  1.00 95.88           O
ATOM    526  HA  PRO A  53      19.071  -1.033   6.131  1.00 95.88           H
ATOM    527  CB  PRO A  53      19.090  -3.113   6.879  1.00 95.88           C
ATOM    528 1HB  PRO A  53      18.466  -3.984   6.680  1.00 95.88           H
ATOM    529 2HB  PRO A  53      20.021  -3.257   6.330  1.00 95.88           H
ATOM    530  CG  PRO A  53      19.340  -2.929   8.372  1.00 95.88           C
ATOM    531 1HG  PRO A  53      19.504  -3.882   8.875  1.00 95.88           H
ATOM    532 2HG  PRO A  53      20.226  -2.325   8.562  1.00 95.88           H
ATOM    533  CD  PRO A  53      18.069  -2.244   8.846  1.00 95.88           C
ATOM    534 1HD  PRO A  53      17.280  -2.963   9.069  1.00 95.88           H
ATOM    535 2HD  PRO A  53      18.235  -1.667   9.756  1.00 95.88           H
ATOM    536  N   LEU A  54      16.306  -2.667   5.644  1.00 95.56           N
ATOM    537  CA  LEU A  54      15.351  -3.065   4.623  1.00 95.56           C
ATOM    538  C   LEU A  54      14.683  -1.817   4.042  1.00 95.56           C
ATOM    539  O   LEU A  54      14.547  -1.690   2.826  1.00 95.56           O
ATOM    540  HA  LEU A  54      15.910  -3.559   3.828  1.00 95.56           H
ATOM    541  CB  LEU A  54      14.361  -4.087   5.184  1.00 95.56           C
ATOM    542 1HB  LEU A  54      13.907  -3.669   6.083  1.00 95.56           H
ATOM    543 2HB  LEU A  54      13.560  -4.225   4.457  1.00 95.56           H
ATOM    544  CG  LEU A  54      14.939  -5.461   5.530  1.00 95.56           C
ATOM    545  HG  LEU A  54      15.739  -5.321   6.257  1.00 95.56           H
ATOM    546  CD1 LEU A  54      13.882  -6.351   6.186  1.00 95.56           C
ATOM    547 1HD1 LEU A  54      13.528  -5.880   7.103  1.00 95.56           H
ATOM    548 2HD1 LEU A  54      13.045  -6.487   5.501  1.00 95.56           H
ATOM    549 3HD1 LEU A  54      14.320  -7.321   6.422  1.00 95.56           H
ATOM    550  CD2 LEU A  54      15.560  -6.121   4.297  1.00 95.56           C
ATOM    551 1HD2 LEU A  54      14.796  -6.247   3.530  1.00 95.56           H
ATOM    552 2HD2 LEU A  54      16.362  -5.491   3.913  1.00 95.56           H
ATOM    553 3HD2 LEU A  54      15.963  -7.096   4.571  1.00 95.56           H
ATOM    554  HN  LEU A  54      16.050  -2.912   6.579  1.00 95.56           H
ATOM    555  N   TYR A  55      14.285  -0.926   4.939  1.00 95.93           N
ATOM    556  CA  TYR A  55      13.561   0.268   4.537  1.00 95.93           C
ATOM    557  C   TYR A  55      14.435   1.173   3.667  1.00 95.93           C
ATOM    558  O   TYR A  55      13.940   1.826   2.750  1.00 95.93           O
ATOM    559  HA  TYR A  55      12.689  -0.045   3.962  1.00 95.93           H
ATOM    560  CB  TYR A  55      13.213   1.006   5.832  1.00 95.93           C
ATOM    561 1HB  TYR A  55      14.097   1.039   6.468  1.00 95.93           H
ATOM    562 2HB  TYR A  55      12.954   2.037   5.592  1.00 95.93           H
ATOM    563  CG  TYR A  55      12.061   0.375   6.617  1.00 95.93           C
ATOM    564  CD1 TYR A  55      11.379  -0.704   6.094  1.00 95.93           C
ATOM    565  HD1 TYR A  55      11.660  -1.107   5.121  1.00 95.93           H
ATOM    566  CD2 TYR A  55      11.706   0.885   7.849  1.00 95.93           C
ATOM    567  HD2 TYR A  55      12.245   1.738   8.263  1.00 95.93           H
ATOM    568  CE1 TYR A  55      10.295  -1.298   6.833  1.00 95.93           C
ATOM    569  HE1 TYR A  55       9.747  -2.150   6.432  1.00 95.93           H
ATOM    570  CE2 TYR A  55      10.622   0.292   8.589  1.00 95.93           C
ATOM    571  HE2 TYR A  55      10.331   0.685   9.563  1.00 95.93           H
ATOM    572  CZ  TYR A  55       9.970  -0.770   8.044  1.00 95.93           C
ATOM    573  OH  TYR A  55       8.947  -1.331   8.743  1.00 95.93           O
ATOM    574  HH  TYR A  55       8.572  -2.108   8.236  1.00 95.93           H
ATOM    575  HN  TYR A  55      14.449  -1.010   5.922  1.00 95.93           H
ATOM    576  N   TRP A  56      15.721   1.183   3.986  1.00 96.36           N
ATOM    577  CA  TRP A  56      16.684   1.922   3.187  1.00 96.36           C
ATOM    578  C   TRP A  56      16.777   1.248   1.817  1.00 96.36           C
ATOM    579  O   TRP A  56      16.799   1.924   0.789  1.00 96.36           O
ATOM    580  HA  TRP A  56      16.315   2.941   3.077  1.00 96.36           H
ATOM    581  CB  TRP A  56      18.035   2.012   3.901  1.00 96.36           C
ATOM    582 1HB  TRP A  56      18.188   1.103   4.482  1.00 96.36           H
ATOM    583 2HB  TRP A  56      18.827   2.051   3.154  1.00 96.36           H
ATOM    584  CG  TRP A  56      18.168   3.222   4.828  1.00 96.36           C
ATOM    585  CD1 TRP A  56      18.286   3.229   6.163  1.00 96.36           C
ATOM    586  HD1 TRP A  56      18.302   2.332   6.783  1.00 96.36           H
ATOM    587  CD2 TRP A  56      18.194   4.609   4.433  1.00 96.36           C
ATOM    588  NE1 TRP A  56      18.385   4.514   6.655  1.00 96.36           N
ATOM    589  HE1 TRP A  56      18.480   4.775   7.616  1.00 96.36           H
ATOM    590  CE2 TRP A  56      18.327   5.381   5.570  1.00 96.36           C
ATOM    591  CE3 TRP A  56      18.107   5.194   3.157  1.00 96.36           C
ATOM    592  HE3 TRP A  56      18.002   4.607   2.245  1.00 96.36           H
ATOM    593  CZ2 TRP A  56      18.385   6.779   5.545  1.00 96.36           C
ATOM    594  HZ2 TRP A  56      18.491   7.366   6.457  1.00 96.36           H
ATOM    595  CZ3 TRP A  56      18.167   6.592   3.149  1.00 96.36           C
ATOM    596  HZ3 TRP A  56      18.104   7.097   2.185  1.00 96.36           H
ATOM    597  CH2 TRP A  56      18.301   7.383   4.285  1.00 96.36           C
ATOM    598  HH2 TRP A  56      18.340   8.469   4.194  1.00 96.36           H
ATOM    599  HN  TRP A  56      16.106   0.700   4.773  1.00 96.36           H
ATOM    600  N   LEU A  57      16.829  -0.076   1.846  1.00 96.18           N
ATOM    601  CA  LEU A  57      16.938  -0.847   0.619  1.00 96.18           C
ATOM    602  C   LEU A  57      15.704  -0.595  -0.249  1.00 96.18           C
ATOM    603  O   LEU A  57      15.826  -0.298  -1.436  1.00 96.18           O
ATOM    604  HA  LEU A  57      17.817  -0.487   0.084  1.00 96.18           H
ATOM    605  CB  LEU A  57      17.176  -2.325   0.936  1.00 96.18           C
ATOM    606 1HB  LEU A  57      18.087  -2.408   1.528  1.00 96.18           H
ATOM    607 2HB  LEU A  57      16.356  -2.679   1.562  1.00 96.18           H
ATOM    608  CG  LEU A  57      17.298  -3.258  -0.271  1.00 96.18           C
ATOM    609  HG  LEU A  57      16.432  -3.101  -0.913  1.00 96.18           H
ATOM    610  CD1 LEU A  57      18.541  -2.925  -1.098  1.00 96.18           C
ATOM    611 1HD1 LEU A  57      18.475  -1.898  -1.456  1.00 96.18           H
ATOM    612 2HD1 LEU A  57      19.431  -3.038  -0.477  1.00 96.18           H
ATOM    613 3HD1 LEU A  57      18.604  -3.604  -1.949  1.00 96.18           H
ATOM    614  CD2 LEU A  57      17.275  -4.725   0.166  1.00 96.18           C
ATOM    615 1HD2 LEU A  57      18.109  -4.916   0.841  1.00 96.18           H
ATOM    616 2HD2 LEU A  57      16.337  -4.937   0.678  1.00 96.18           H
ATOM    617 3HD2 LEU A  57      17.364  -5.366  -0.711  1.00 96.18           H
ATOM    618  HN  LEU A  57      16.798  -0.618   2.685  1.00 96.18           H
ATOM    619  N   VAL A  58      14.543  -0.723   0.378  1.00 96.15           N
ATOM    620  CA  VAL A  58      13.287  -0.574  -0.337  1.00 96.15           C
ATOM    621  C   VAL A  58      13.196   0.842  -0.910  1.00 96.15           C
ATOM    622  O   VAL A  58      12.770   1.028  -2.049  1.00 96.15           O
ATOM    623  HA  VAL A  58      13.291  -1.286  -1.162  1.00 96.15           H
ATOM    624  CB  VAL A  58      12.116  -0.922   0.584  1.00 96.15           C
ATOM    625  HB  VAL A  58      12.207  -0.316   1.485  1.00 96.15           H
ATOM    626  CG1 VAL A  58      10.779  -0.585  -0.077  1.00 96.15           C
ATOM    627 1HG1 VAL A  58      10.742   0.481  -0.300  1.00 96.15           H
ATOM    628 2HG1 VAL A  58      10.677  -1.153  -1.002  1.00 96.15           H
ATOM    629 3HG1 VAL A  58       9.964  -0.843   0.599  1.00 96.15           H
ATOM    630  CG2 VAL A  58      12.166  -2.394   1.002  1.00 96.15           C
ATOM    631 1HG2 VAL A  58      12.113  -3.025   0.115  1.00 96.15           H
ATOM    632 2HG2 VAL A  58      13.098  -2.590   1.531  1.00 96.15           H
ATOM    633 3HG2 VAL A  58      11.323  -2.614   1.656  1.00 96.15           H
ATOM    634  HN  VAL A  58      14.453  -0.924   1.353  1.00 96.15           H
ATOM    635  N   PHE A  59      13.603   1.803  -0.094  1.00 97.50           N
ATOM    636  CA  PHE A  59      13.587   3.195  -0.511  1.00 97.50           C
ATOM    637  C   PHE A  59      14.392   3.392  -1.797  1.00 97.50           C
ATOM    638  O   PHE A  59      13.889   3.954  -2.769  1.00 97.50           O
ATOM    639  HA  PHE A  59      12.547   3.467  -0.691  1.00 97.50           H
ATOM    640  CB  PHE A  59      14.236   4.006   0.612  1.00 97.50           C
ATOM    641 1HB  PHE A  59      13.608   3.945   1.500  1.00 97.50           H
ATOM    642 2HB  PHE A  59      15.194   3.552   0.867  1.00 97.50           H
ATOM    643  CG  PHE A  59      14.463   5.479   0.265  1.00 97.50           C
ATOM    644  CD1 PHE A  59      15.728   5.972   0.187  1.00 97.50           C
ATOM    645  HD1 PHE A  59      16.580   5.318   0.372  1.00 97.50           H
ATOM    646  CD2 PHE A  59      13.400   6.295   0.035  1.00 97.50           C
ATOM    647  HD2 PHE A  59      12.386   5.899   0.097  1.00 97.50           H
ATOM    648  CE1 PHE A  59      15.938   7.339  -0.135  1.00 97.50           C
ATOM    649  HE1 PHE A  59      16.952   7.735  -0.197  1.00 97.50           H
ATOM    650  CE2 PHE A  59      13.610   7.662  -0.287  1.00 97.50           C
ATOM    651  HE2 PHE A  59      12.758   8.316  -0.472  1.00 97.50           H
ATOM    652  CZ  PHE A  59      14.875   8.155  -0.365  1.00 97.50           C
ATOM    653  HZ  PHE A  59      15.036   9.204  -0.612  1.00 97.50           H
ATOM    654  HN  PHE A  59      13.938   1.644   0.834  1.00 97.50           H
ATOM    655  N   ILE A  60      15.629   2.917  -1.762  1.00 97.14           N
ATOM    656  CA  ILE A  60      16.559   3.170  -2.849  1.00 97.14           C
ATOM    657  C   ILE A  60      16.026   2.526  -4.131  1.00 97.14           C
ATOM    658  O   ILE A  60      15.927   3.183  -5.165  1.00 97.14           O
ATOM    659  HA  ILE A  60      16.602   4.249  -2.997  1.00 97.14           H
ATOM    660  CB  ILE A  60      17.967   2.708  -2.468  1.00 97.14           C
ATOM    661  HB  ILE A  60      17.899   1.693  -2.077  1.00 97.14           H
ATOM    662  CG1 ILE A  60      18.548   3.583  -1.356  1.00 97.14           C
ATOM    663 1HG1 ILE A  60      18.800   4.565  -1.755  1.00 97.14           H
ATOM    664 2HG1 ILE A  60      17.799   3.737  -0.580  1.00 97.14           H
ATOM    665  CG2 ILE A  60      18.879   2.659  -3.695  1.00 97.14           C
ATOM    666 1HG2 ILE A  60      18.468   1.962  -4.426  1.00 97.14           H
ATOM    667 2HG2 ILE A  60      18.945   3.653  -4.138  1.00 97.14           H
ATOM    668 3HG2 ILE A  60      19.873   2.328  -3.396  1.00 97.14           H
ATOM    669  CD1 ILE A  60      19.796   2.939  -0.747  1.00 97.14           C
ATOM    670 1HD1 ILE A  60      19.535   1.968  -0.327  1.00 97.14           H
ATOM    671 2HD1 ILE A  60      20.552   2.809  -1.521  1.00 97.14           H
ATOM    672 3HD1 ILE A  60      20.189   3.582   0.041  1.00 97.14           H
ATOM    673  HN  ILE A  60      15.996   2.369  -1.010  1.00 97.14           H
ATOM    674  N   VAL A  61      15.698   1.247  -4.020  1.00 95.92           N
ATOM    675  CA  VAL A  61      15.301   0.472  -5.184  1.00 95.92           C
ATOM    676  C   VAL A  61      13.986   1.027  -5.736  1.00 95.92           C
ATOM    677  O   VAL A  61      13.823   1.155  -6.948  1.00 95.92           O
ATOM    678  HA  VAL A  61      16.078   0.593  -5.940  1.00 95.92           H
ATOM    679  CB  VAL A  61      15.220  -1.012  -4.822  1.00 95.92           C
ATOM    680  HB  VAL A  61      14.524  -1.116  -3.989  1.00 95.92           H
ATOM    681  CG1 VAL A  61      14.676  -1.833  -5.993  1.00 95.92           C
ATOM    682 1HG1 VAL A  61      13.678  -1.480  -6.251  1.00 95.92           H
ATOM    683 2HG1 VAL A  61      15.336  -1.719  -6.853  1.00 95.92           H
ATOM    684 3HG1 VAL A  61      14.628  -2.884  -5.709  1.00 95.92           H
ATOM    685  CG2 VAL A  61      16.581  -1.541  -4.366  1.00 95.92           C
ATOM    686 1HG2 VAL A  61      17.306  -1.417  -5.170  1.00 95.92           H
ATOM    687 2HG2 VAL A  61      16.912  -0.985  -3.489  1.00 95.92           H
ATOM    688 3HG2 VAL A  61      16.494  -2.598  -4.115  1.00 95.92           H
ATOM    689  HN  VAL A  61      15.700   0.742  -3.157  1.00 95.92           H
ATOM    690  N   GLY A  62      13.082   1.340  -4.819  1.00 96.76           N
ATOM    691  CA  GLY A  62      11.763   1.814  -5.201  1.00 96.76           C
ATOM    692  C   GLY A  62      11.845   3.196  -5.853  1.00 96.76           C
ATOM    693  O   GLY A  62      11.153   3.465  -6.834  1.00 96.76           O
ATOM    694 1HA  GLY A  62      11.305   1.108  -5.893  1.00 96.76           H
ATOM    695 2HA  GLY A  62      11.121   1.861  -4.322  1.00 96.76           H
ATOM    696  HN  GLY A  62      13.239   1.274  -3.834  1.00 96.76           H
ATOM    697  N   ALA A  63      12.696   4.035  -5.282  1.00 96.95           N
ATOM    698  CA  ALA A  63      12.834   5.401  -5.760  1.00 96.95           C
ATOM    699  C   ALA A  63      13.343   5.383  -7.202  1.00 96.95           C
ATOM    700  O   ALA A  63      12.812   6.086  -8.060  1.00 96.95           O
ATOM    701  HA  ALA A  63      11.847   5.862  -5.737  1.00 96.95           H
ATOM    702  CB  ALA A  63      13.763   6.177  -4.824  1.00 96.95           C
ATOM    703 1HB  ALA A  63      13.342   6.185  -3.818  1.00 96.95           H
ATOM    704 2HB  ALA A  63      14.742   5.698  -4.804  1.00 96.95           H
ATOM    705 3HB  ALA A  63      13.867   7.201  -5.182  1.00 96.95           H
ATOM    706  HN  ALA A  63      13.283   3.796  -4.509  1.00 96.95           H
ATOM    707  N   LEU A  64      14.366   4.571  -7.426  1.00 95.48           N
ATOM    708  CA  LEU A  64      14.969   4.472  -8.744  1.00 95.48           C
ATOM    709  C   LEU A  64      13.946   3.898  -9.726  1.00 95.48           C
ATOM    710  O   LEU A  64      13.780   4.417 -10.829  1.00 95.48           O
ATOM    711  HA  LEU A  64      15.225   5.482  -9.063  1.00 95.48           H
ATOM    712  CB  LEU A  64      16.272   3.673  -8.678  1.00 95.48           C
ATOM    713 1HB  LEU A  64      16.063   2.711  -8.211  1.00 95.48           H
ATOM    714 2HB  LEU A  64      16.602   3.468  -9.697  1.00 95.48           H
ATOM    715  CG  LEU A  64      17.427   4.335  -7.922  1.00 95.48           C
ATOM    716  HG  LEU A  64      17.060   4.649  -6.945  1.00 95.48           H
ATOM    717  CD1 LEU A  64      18.564   3.341  -7.680  1.00 95.48           C
ATOM    718 1HD1 LEU A  64      18.195   2.503  -7.089  1.00 95.48           H
ATOM    719 2HD1 LEU A  64      18.937   2.975  -8.636  1.00 95.48           H
ATOM    720 3HD1 LEU A  64      19.371   3.837  -7.141  1.00 95.48           H
ATOM    721  CD2 LEU A  64      17.909   5.592  -8.649  1.00 95.48           C
ATOM    722 1HD2 LEU A  64      18.253   5.324  -9.648  1.00 95.48           H
ATOM    723 2HD2 LEU A  64      17.088   6.304  -8.727  1.00 95.48           H
ATOM    724 3HD2 LEU A  64      18.730   6.042  -8.091  1.00 95.48           H
ATOM    725  HN  LEU A  64      14.781   3.989  -6.726  1.00 95.48           H
ATOM    726  N   GLY A  65      13.285   2.836  -9.290  1.00 93.97           N
ATOM    727  CA  GLY A  65      12.384   2.104 -10.164  1.00 93.97           C
ATOM    728  C   GLY A  65      11.234   2.996 -10.637  1.00 93.97           C
ATOM    729  O   GLY A  65      10.983   3.108 -11.836  1.00 93.97           O
ATOM    730 1HA  GLY A  65      12.934   1.726 -11.026  1.00 93.97           H
ATOM    731 2HA  GLY A  65      11.984   1.238  -9.637  1.00 93.97           H
ATOM    732  HN  GLY A  65      13.358   2.474  -8.361  1.00 93.97           H
ATOM    733  N   ASN A  66      10.566   3.608  -9.670  1.00 96.02           N
ATOM    734  CA  ASN A  66       9.350   4.350  -9.954  1.00 96.02           C
ATOM    735  C   ASN A  66       9.706   5.645 -10.687  1.00 96.02           C
ATOM    736  O   ASN A  66       8.936   6.125 -11.517  1.00 96.02           O
ATOM    737  HA  ASN A  66       8.742   3.680 -10.563  1.00 96.02           H
ATOM    738  CB  ASN A  66       8.618   4.723  -8.664  1.00 96.02           C
ATOM    739 1HB  ASN A  66       9.325   5.142  -7.948  1.00 96.02           H
ATOM    740 2HB  ASN A  66       7.878   5.496  -8.871  1.00 96.02           H
ATOM    741  CG  ASN A  66       7.928   3.501  -8.052  1.00 96.02           C
ATOM    742  OD1 ASN A  66       7.025   2.914  -8.625  1.00 96.02           O
ATOM    743  ND2 ASN A  66       8.402   3.154  -6.859  1.00 96.02           N
ATOM    744 1HD2 ASN A  66       9.145   3.679  -6.444  1.00 96.02           H
ATOM    745 2HD2 ASN A  66       8.016   2.367  -6.377  1.00 96.02           H
ATOM    746  HN  ASN A  66      10.843   3.603  -8.709  1.00 96.02           H
ATOM    747  N   SER A  67      10.874   6.174 -10.353  1.00 94.68           N
ATOM    748  CA  SER A  67      11.384   7.351 -11.034  1.00 94.68           C
ATOM    749  C   SER A  67      11.592   7.048 -12.519  1.00 94.68           C
ATOM    750  O   SER A  67      11.340   7.899 -13.371  1.00 94.68           O
ATOM    751  HA  SER A  67      10.618   8.115 -10.903  1.00 94.68           H
ATOM    752  CB  SER A  67      12.693   7.829 -10.402  1.00 94.68           C
ATOM    753 1HB  SER A  67      13.433   7.030 -10.451  1.00 94.68           H
ATOM    754 2HB  SER A  67      13.090   8.666 -10.977  1.00 94.68           H
ATOM    755  OG  SER A  67      12.516   8.229  -9.045  1.00 94.68           O
ATOM    756  HG  SER A  67      12.982   7.586  -8.436  1.00 94.68           H
ATOM    757  HN  SER A  67      11.467   5.812  -9.633  1.00 94.68           H
ATOM    758  N   LEU A  68      12.050   5.833 -12.784  1.00 92.00           N
ATOM    759  CA  LEU A  68      12.272   5.399 -14.153  1.00 92.00           C
ATOM    760  C   LEU A  68      10.932   5.337 -14.888  1.00 92.00           C
ATOM    761  O   LEU A  68      10.842   5.713 -16.056  1.00 92.00           O
ATOM    762  HA  LEU A  68      12.897   6.151 -14.636  1.00 92.00           H
ATOM    763  CB  LEU A  68      13.049   4.081 -14.177  1.00 92.00           C
ATOM    764 1HB  LEU A  68      13.977   4.219 -13.622  1.00 92.00           H
ATOM    765 2HB  LEU A  68      12.467   3.330 -13.644  1.00 92.00           H
ATOM    766  CG  LEU A  68      13.393   3.531 -15.563  1.00 92.00           C
ATOM    767  HG  LEU A  68      12.471   3.459 -16.140  1.00 92.00           H
ATOM    768  CD1 LEU A  68      14.324   4.484 -16.315  1.00 92.00           C
ATOM    769 1HD1 LEU A  68      13.836   5.451 -16.434  1.00 92.00           H
ATOM    770 2HD1 LEU A  68      15.248   4.611 -15.750  1.00 92.00           H
ATOM    771 3HD1 LEU A  68      14.553   4.069 -17.297  1.00 92.00           H
ATOM    772  CD2 LEU A  68      13.976   2.120 -15.464  1.00 92.00           C
ATOM    773 1HD2 LEU A  68      14.884   2.143 -14.861  1.00 92.00           H
ATOM    774 2HD2 LEU A  68      13.247   1.458 -14.996  1.00 92.00           H
ATOM    775 3HD2 LEU A  68      14.211   1.753 -16.463  1.00 92.00           H
ATOM    776  HN  LEU A  68      12.266   5.152 -12.084  1.00 92.00           H
ATOM    777  N   VAL A  69       9.923   4.859 -14.174  1.00 92.15           N
ATOM    778  CA  VAL A  69       8.600   4.710 -14.755  1.00 92.15           C
ATOM    779  C   VAL A  69       8.098   6.077 -15.226  1.00 92.15           C
ATOM    780  O   VAL A  69       7.583   6.203 -16.336  1.00 92.15           O
ATOM    781  HA  VAL A  69       8.692   4.053 -15.619  1.00 92.15           H
ATOM    782  CB  VAL A  69       7.659   4.043 -13.749  1.00 92.15           C
ATOM    783  HB  VAL A  69       7.682   4.627 -12.830  1.00 92.15           H
ATOM    784  CG1 VAL A  69       6.219   4.036 -14.266  1.00 92.15           C
ATOM    785 1HG1 VAL A  69       5.887   5.062 -14.428  1.00 92.15           H
ATOM    786 2HG1 VAL A  69       6.173   3.487 -15.207  1.00 92.15           H
ATOM    787 3HG1 VAL A  69       5.572   3.556 -13.533  1.00 92.15           H
ATOM    788  CG2 VAL A  69       8.129   2.625 -13.417  1.00 92.15           C
ATOM    789 1HG2 VAL A  69       8.149   2.026 -14.328  1.00 92.15           H
ATOM    790 2HG2 VAL A  69       9.129   2.665 -12.987  1.00 92.15           H
ATOM    791 3HG2 VAL A  69       7.443   2.173 -12.701  1.00 92.15           H
ATOM    792  HN  VAL A  69       9.999   4.578 -13.217  1.00 92.15           H
ATOM    793  N   ILE A  70       8.265   7.065 -14.360  1.00 93.00           N
ATOM    794  CA  ILE A  70       7.800   8.408 -14.658  1.00 93.00           C
ATOM    795  C   ILE A  70       8.561   8.950 -15.870  1.00 93.00           C
ATOM    796  O   ILE A  70       7.969   9.569 -16.753  1.00 93.00           O
ATOM    797  HA  ILE A  70       6.743   8.339 -14.916  1.00 93.00           H
ATOM    798  CB  ILE A  70       7.905   9.299 -13.418  1.00 93.00           C
ATOM    799  HB  ILE A  70       8.920   9.223 -13.027  1.00 93.00           H
ATOM    800  CG1 ILE A  70       6.959   8.818 -12.316  1.00 93.00           C
ATOM    801 1HG1 ILE A  70       5.928   8.882 -12.663  1.00 93.00           H
ATOM    802 2HG1 ILE A  70       7.156   7.769 -12.094  1.00 93.00           H
ATOM    803  CG2 ILE A  70       7.668  10.768 -13.776  1.00 93.00           C
ATOM    804 1HG2 ILE A  70       8.415  11.090 -14.502  1.00 93.00           H
ATOM    805 2HG2 ILE A  70       6.672  10.881 -14.205  1.00 93.00           H
ATOM    806 3HG2 ILE A  70       7.749  11.378 -12.877  1.00 93.00           H
ATOM    807  CD1 ILE A  70       7.128   9.654 -11.045  1.00 93.00           C
ATOM    808 1HD1 ILE A  70       8.154   9.568 -10.687  1.00 93.00           H
ATOM    809 2HD1 ILE A  70       6.907  10.698 -11.265  1.00 93.00           H
ATOM    810 3HD1 ILE A  70       6.444   9.291 -10.278  1.00 93.00           H
ATOM    811  HN  ILE A  70       8.708   6.958 -13.469  1.00 93.00           H
ATOM    812  N   LEU A  71       9.861   8.696 -15.873  1.00 90.28           N
ATOM    813  CA  LEU A  71      10.726   9.239 -16.907  1.00 90.28           C
ATOM    814  C   LEU A  71      10.352   8.620 -18.256  1.00 90.28           C
ATOM    815  O   LEU A  71      10.306   9.315 -19.270  1.00 90.28           O
ATOM    816  HA  LEU A  71      10.543  10.312 -16.957  1.00 90.28           H
ATOM    817  CB  LEU A  71      12.197   9.048 -16.530  1.00 90.28           C
ATOM    818 1HB  LEU A  71      12.357   9.479 -15.541  1.00 90.28           H
ATOM    819 2HB  LEU A  71      12.394   7.979 -16.447  1.00 90.28           H
ATOM    820  CG  LEU A  71      13.220   9.655 -17.491  1.00 90.28           C
ATOM    821  HG  LEU A  71      12.822  10.599 -17.863  1.00 90.28           H
ATOM    822  CD1 LEU A  71      14.532   9.970 -16.769  1.00 90.28           C
ATOM    823 1HD1 LEU A  71      14.342  10.682 -15.966  1.00 90.28           H
ATOM    824 2HD1 LEU A  71      14.946   9.053 -16.351  1.00 90.28           H
ATOM    825 3HD1 LEU A  71      15.241  10.400 -17.476  1.00 90.28           H
ATOM    826  CD2 LEU A  71      13.438   8.748 -18.704  1.00 90.28           C
ATOM    827 1HD2 LEU A  71      13.804   7.777 -18.371  1.00 90.28           H
ATOM    828 2HD2 LEU A  71      12.494   8.618 -19.235  1.00 90.28           H
ATOM    829 3HD2 LEU A  71      14.170   9.203 -19.372  1.00 90.28           H
ATOM    830  HN  LEU A  71      10.323   8.133 -15.188  1.00 90.28           H
ATOM    831  N   VAL A  72      10.095   7.321 -18.224  1.00 88.13           N
ATOM    832  CA  VAL A  72       9.704   6.606 -19.426  1.00 88.13           C
ATOM    833  C   VAL A  72       8.402   7.201 -19.968  1.00 88.13           C
ATOM    834  O   VAL A  72       8.271   7.425 -21.170  1.00 88.13           O
ATOM    835  HA  VAL A  72      10.491   6.752 -20.166  1.00 88.13           H
ATOM    836  CB  VAL A  72       9.600   5.108 -19.134  1.00 88.13           C
ATOM    837  HB  VAL A  72       8.950   4.979 -18.268  1.00 88.13           H
ATOM    838  CG1 VAL A  72       8.967   4.362 -20.311  1.00 88.13           C
ATOM    839 1HG1 VAL A  72       7.966   4.753 -20.493  1.00 88.13           H
ATOM    840 2HG1 VAL A  72       9.580   4.502 -21.201  1.00 88.13           H
ATOM    841 3HG1 VAL A  72       8.906   3.299 -20.076  1.00 88.13           H
ATOM    842  CG2 VAL A  72      10.969   4.521 -18.785  1.00 88.13           C
ATOM    843 1HG2 VAL A  72      11.651   4.667 -19.622  1.00 88.13           H
ATOM    844 2HG2 VAL A  72      11.365   5.023 -17.902  1.00 88.13           H
ATOM    845 3HG2 VAL A  72      10.866   3.455 -18.581  1.00 88.13           H
ATOM    846  HN  VAL A  72      10.150   6.760 -17.398  1.00 88.13           H
ATOM    847  N   TYR A  73       7.473   7.440 -19.054  1.00 87.69           N
ATOM    848  CA  TYR A  73       6.188   8.007 -19.425  1.00 87.69           C
ATOM    849  C   TYR A  73       6.362   9.382 -20.074  1.00 87.69           C
ATOM    850  O   TYR A  73       5.646   9.723 -21.015  1.00 87.69           O
ATOM    851  HA  TYR A  73       5.716   7.333 -20.139  1.00 87.69           H
ATOM    852  CB  TYR A  73       5.406   8.169 -18.119  1.00 87.69           C
ATOM    853 1HB  TYR A  73       5.338   7.199 -17.626  1.00 87.69           H
ATOM    854 2HB  TYR A  73       5.963   8.826 -17.453  1.00 87.69           H
ATOM    855  CG  TYR A  73       3.995   8.730 -18.304  1.00 87.69           C
ATOM    856  CD1 TYR A  73       3.796  10.095 -18.344  1.00 87.69           C
ATOM    857  HD1 TYR A  73       4.643  10.773 -18.243  1.00 87.69           H
ATOM    858  CD2 TYR A  73       2.922   7.872 -18.432  1.00 87.69           C
ATOM    859  HD2 TYR A  73       3.079   6.794 -18.400  1.00 87.69           H
ATOM    860  CE1 TYR A  73       2.468  10.624 -18.518  1.00 87.69           C
ATOM    861  HE1 TYR A  73       2.296  11.700 -18.551  1.00 87.69           H
ATOM    862  CE2 TYR A  73       1.594   8.401 -18.606  1.00 87.69           C
ATOM    863  HE2 TYR A  73       0.737   7.734 -18.708  1.00 87.69           H
ATOM    864  CZ  TYR A  73       1.432   9.751 -18.641  1.00 87.69           C
ATOM    865  OH  TYR A  73       0.178  10.250 -18.805  1.00 87.69           O
ATOM    866  HH  TYR A  73      -0.475   9.502 -18.923  1.00 87.69           H
ATOM    867  HN  TYR A  73       7.587   7.254 -18.078  1.00 87.69           H
ATOM    868  N   TRP A  74       7.316  10.134 -19.546  1.00 86.82           N
ATOM    869  CA  TRP A  74       7.497  11.515 -19.962  1.00 86.82           C
ATOM    870  C   TRP A  74       7.966  11.512 -21.418  1.00 86.82           C
ATOM    871  O   TRP A  74       7.355  12.154 -22.271  1.00 86.82           O
ATOM    872  HA  TRP A  74       6.532  12.016 -19.881  1.00 86.82           H
ATOM    873  CB  TRP A  74       8.460  12.248 -19.025  1.00 86.82           C
ATOM    874 1HB  TRP A  74       8.201  12.006 -17.994  1.00 86.82           H
ATOM    875 2HB  TRP A  74       9.470  11.876 -19.196  1.00 86.82           H
ATOM    876  CG  TRP A  74       8.455  13.768 -19.194  1.00 86.82           C
ATOM    877  CD1 TRP A  74       9.209  14.509 -20.018  1.00 86.82           C
ATOM    878  HD1 TRP A  74       9.954  14.100 -20.702  1.00 86.82           H
ATOM    879  CD2 TRP A  74       7.623  14.710 -18.485  1.00 86.82           C
ATOM    880  NE1 TRP A  74       8.925  15.853 -19.892  1.00 86.82           N
ATOM    881  HE1 TRP A  74       9.356  16.599 -20.400  1.00 86.82           H
ATOM    882  CE2 TRP A  74       7.930  15.979 -18.930  1.00 86.82           C
ATOM    883  CE3 TRP A  74       6.643  14.496 -17.500  1.00 86.82           C
ATOM    884  HE3 TRP A  74       6.382  13.503 -17.132  1.00 86.82           H
ATOM    885  CZ2 TRP A  74       7.302  17.134 -18.447  1.00 86.82           C
ATOM    886  HZ2 TRP A  74       7.563  18.126 -18.815  1.00 86.82           H
ATOM    887  CZ3 TRP A  74       6.025  15.660 -17.027  1.00 86.82           C
ATOM    888  HZ3 TRP A  74       5.257  15.550 -16.261  1.00 86.82           H
ATOM    889  CH2 TRP A  74       6.323  16.945 -17.465  1.00 86.82           C
ATOM    890  HH2 TRP A  74       5.795  17.802 -17.046  1.00 86.82           H
ATOM    891  HN  TRP A  74       7.957   9.816 -18.847  1.00 86.82           H
ATOM    892  N   TYR A  75       9.046  10.783 -21.657  1.00 82.52           N
ATOM    893  CA  TYR A  75       9.750  10.882 -22.924  1.00 82.52           C
ATOM    894  C   TYR A  75       9.149   9.931 -23.962  1.00 82.52           C
ATOM    895  O   TYR A  75       9.551   9.942 -25.124  1.00 82.52           O
ATOM    896  HA  TYR A  75       9.654  11.907 -23.283  1.00 82.52           H
ATOM    897  CB  TYR A  75      11.193  10.460 -22.639  1.00 82.52           C
ATOM    898 1HB  TYR A  75      11.183   9.567 -22.014  1.00 82.52           H
ATOM    899 2HB  TYR A  75      11.673  10.186 -23.578  1.00 82.52           H
ATOM    900  CG  TYR A  75      12.031  11.538 -21.949  1.00 82.52           C
ATOM    901  CD1 TYR A  75      12.516  12.606 -22.676  1.00 82.52           C
ATOM    902  HD1 TYR A  75      12.302  12.681 -23.742  1.00 82.52           H
ATOM    903  CD2 TYR A  75      12.303  11.442 -20.599  1.00 82.52           C
ATOM    904  HD2 TYR A  75      11.920  10.599 -20.025  1.00 82.52           H
ATOM    905  CE1 TYR A  75      13.305  13.620 -22.027  1.00 82.52           C
ATOM    906  HE1 TYR A  75      13.694  14.469 -22.590  1.00 82.52           H
ATOM    907  CE2 TYR A  75      13.092  12.457 -19.950  1.00 82.52           C
ATOM    908  HE2 TYR A  75      13.314  12.393 -18.885  1.00 82.52           H
ATOM    909  CZ  TYR A  75      13.554  13.496 -20.696  1.00 82.52           C
ATOM    910  OH  TYR A  75      14.299  14.454 -20.083  1.00 82.52           O
ATOM    911  HH  TYR A  75      14.567  15.155 -20.744  1.00 82.52           H
ATOM    912  HN  TYR A  75       9.438  10.134 -21.005  1.00 82.52           H
ATOM    913  N   CYS A  76       8.197   9.132 -23.504  1.00 76.50           N
ATOM    914  CA  CYS A  76       7.510   8.205 -24.386  1.00 76.50           C
ATOM    915  C   CYS A  76       6.742   9.016 -25.432  1.00 76.50           C
ATOM    916  O   CYS A  76       5.801   9.733 -25.099  1.00 76.50           O
ATOM    917  HA  CYS A  76       8.279   7.594 -24.858  1.00 76.50           H
ATOM    918  CB  CYS A  76       6.590   7.260 -23.609  1.00 76.50           C
ATOM    919 1HB  CYS A  76       7.167   6.703 -22.871  1.00 76.50           H
ATOM    920 2HB  CYS A  76       5.843   7.836 -23.062  1.00 76.50           H
ATOM    921  SG  CYS A  76       5.765   6.102 -24.761  1.00 76.50           S
ATOM    922  HG  CYS A  76       6.877   5.498 -25.170  1.00 76.50           H
ATOM    923  HN  CYS A  76       7.894   9.112 -22.551  1.00 76.50           H
ATOM    924  N   THR A  77       7.174   8.874 -26.677  1.00 70.79           N
ATOM    925  CA  THR A  77       6.661   9.714 -27.747  1.00 70.79           C
ATOM    926  C   THR A  77       5.300   9.202 -28.221  1.00 70.79           C
ATOM    927  O   THR A  77       4.604   9.883 -28.972  1.00 70.79           O
ATOM    928  HA  THR A  77       6.505  10.717 -27.351  1.00 70.79           H
ATOM    929  CB  THR A  77       7.713   9.761 -28.857  1.00 70.79           C
ATOM    930  HB  THR A  77       7.393  10.413 -29.669  1.00 70.79           H
ATOM    931  OG1 THR A  77       7.909   8.393 -29.207  1.00 70.79           O
ATOM    932  HG1 THR A  77       8.359   8.330 -30.098  1.00 70.79           H
ATOM    933  CG2 THR A  77       9.083  10.214 -28.347  1.00 70.79           C
ATOM    934 1HG2 THR A  77       9.433   9.522 -27.581  1.00 70.79           H
ATOM    935 2HG2 THR A  77       8.999  11.215 -27.922  1.00 70.79           H
ATOM    936 3HG2 THR A  77       9.792  10.230 -29.175  1.00 70.79           H
ATOM    937  HN  THR A  77       7.859   8.203 -26.959  1.00 70.79           H
ATOM    938  N   ARG A  78       4.961   8.006 -27.763  1.00 73.14           N
ATOM    939  CA  ARG A  78       3.723   7.368 -28.178  1.00 73.14           C
ATOM    940  C   ARG A  78       2.541   7.945 -27.395  1.00 73.14           C
ATOM    941  O   ARG A  78       2.685   8.318 -26.232  1.00 73.14           O
ATOM    942  HA  ARG A  78       3.636   7.593 -29.241  1.00 73.14           H
ATOM    943  CB  ARG A  78       3.781   5.855 -27.958  1.00 73.14           C
ATOM    944 1HB  ARG A  78       3.085   5.359 -28.633  1.00 73.14           H
ATOM    945 2HB  ARG A  78       4.778   5.487 -28.201  1.00 73.14           H
ATOM    946  CG  ARG A  78       3.439   5.498 -26.510  1.00 73.14           C
ATOM    947 1HG  ARG A  78       4.000   6.140 -25.831  1.00 73.14           H
ATOM    948 2HG  ARG A  78       2.381   5.686 -26.326  1.00 73.14           H
ATOM    949  CD  ARG A  78       3.760   4.031 -26.217  1.00 73.14           C
ATOM    950 1HD  ARG A  78       2.980   3.390 -26.627  1.00 73.14           H
ATOM    951 2HD  ARG A  78       4.693   3.750 -26.706  1.00 73.14           H
ATOM    952  NE  ARG A  78       3.872   3.819 -24.756  1.00 73.14           N
ATOM    953  HE  ARG A  78       4.776   3.620 -24.379  1.00 73.14           H
ATOM    954  CZ  ARG A  78       2.836   3.878 -23.908  1.00 73.14           C
ATOM    955  NH1 ARG A  78       1.602   4.142 -24.358  1.00 73.14           N
ATOM    956 1HH1 ARG A  78       1.448   4.296 -25.333  1.00 73.14           H
ATOM    957 2HH1 ARG A  78       0.835   4.184 -23.717  1.00 73.14           H
ATOM    958  NH2 ARG A  78       3.054   3.670 -22.602  1.00 73.14           N
ATOM    959 1HH2 ARG A  78       2.292   3.710 -21.955  1.00 73.14           H
ATOM    960 2HH2 ARG A  78       3.978   3.474 -22.274  1.00 73.14           H
ATOM    961  HN  ARG A  78       5.515   7.475 -27.121  1.00 73.14           H
ATOM    962  N   VAL A  79       1.399   8.000 -28.066  1.00 77.50           N
ATOM    963  CA  VAL A  79       0.176   8.449 -27.423  1.00 77.50           C
ATOM    964  C   VAL A  79      -0.014   7.689 -26.109  1.00 77.50           C
ATOM    965  O   VAL A  79       0.125   6.467 -26.068  1.00 77.50           O
ATOM    966  HA  VAL A  79       0.290   9.510 -27.202  1.00 77.50           H
ATOM    967  CB  VAL A  79      -1.007   8.289 -28.381  1.00 77.50           C
ATOM    968  HB  VAL A  79      -1.170   7.223 -28.538  1.00 77.50           H
ATOM    969  CG1 VAL A  79      -2.284   8.878 -27.778  1.00 77.50           C
ATOM    970 1HG1 VAL A  79      -2.517   8.362 -26.847  1.00 77.50           H
ATOM    971 2HG1 VAL A  79      -2.136   9.939 -27.579  1.00 77.50           H
ATOM    972 3HG1 VAL A  79      -3.109   8.751 -28.480  1.00 77.50           H
ATOM    973  CG2 VAL A  79      -0.700   8.922 -29.741  1.00 77.50           C
ATOM    974 1HG2 VAL A  79      -0.498   9.985 -29.609  1.00 77.50           H
ATOM    975 2HG2 VAL A  79       0.172   8.437 -30.178  1.00 77.50           H
ATOM    976 3HG2 VAL A  79      -1.557   8.794 -30.402  1.00 77.50           H
ATOM    977  HN  VAL A  79       1.303   7.746 -29.028  1.00 77.50           H
ATOM    978  N   LYS A  80      -0.327   8.444 -25.066  1.00 82.51           N
ATOM    979  CA  LYS A  80      -0.615   7.849 -23.772  1.00 82.51           C
ATOM    980  C   LYS A  80      -1.910   7.040 -23.864  1.00 82.51           C
ATOM    981  O   LYS A  80      -2.703   7.233 -24.784  1.00 82.51           O
ATOM    982  HA  LYS A  80       0.202   7.168 -23.536  1.00 82.51           H
ATOM    983  CB  LYS A  80      -0.637   8.923 -22.682  1.00 82.51           C
ATOM    984 1HB  LYS A  80      -1.532   9.537 -22.789  1.00 82.51           H
ATOM    985 2HB  LYS A  80      -0.691   8.451 -21.702  1.00 82.51           H
ATOM    986  CG  LYS A  80       0.608   9.809 -22.760  1.00 82.51           C
ATOM    987 1HG  LYS A  80       0.607  10.363 -23.699  1.00 82.51           H
ATOM    988 2HG  LYS A  80       0.585  10.545 -21.956  1.00 82.51           H
ATOM    989  CD  LYS A  80       1.884   8.972 -22.657  1.00 82.51           C
ATOM    990 1HD  LYS A  80       1.804   8.284 -21.815  1.00 82.51           H
ATOM    991 2HD  LYS A  80       1.998   8.365 -23.555  1.00 82.51           H
ATOM    992  CE  LYS A  80       3.113   9.865 -22.478  1.00 82.51           C
ATOM    993 1HE  LYS A  80       2.971  10.801 -23.017  1.00 82.51           H
ATOM    994 2HE  LYS A  80       3.235  10.119 -21.425  1.00 82.51           H
ATOM    995  NZ  LYS A  80       4.328   9.180 -22.973  1.00 82.51           N
ATOM    996 1HZ  LYS A  80       5.150   9.701 -22.688  1.00 82.51           H
ATOM    997 2HZ  LYS A  80       4.370   8.244 -22.585  1.00 82.51           H
ATOM    998 3HZ  LYS A  80       4.296   9.125 -23.985  1.00 82.51           H
ATOM    999  HN  LYS A  80      -0.386   9.442 -25.095  1.00 82.51           H
ATOM   1000  N   THR A  81      -2.084   6.150 -22.898  1.00 83.63           N
ATOM   1001  CA  THR A  81      -3.344   5.443 -22.749  1.00 83.63           C
ATOM   1002  C   THR A  81      -3.856   5.561 -21.312  1.00 83.63           C
ATOM   1003  O   THR A  81      -3.105   5.929 -20.410  1.00 83.63           O
ATOM   1004  HA  THR A  81      -4.084   5.921 -23.392  1.00 83.63           H
ATOM   1005  CB  THR A  81      -3.132   3.997 -23.202  1.00 83.63           C
ATOM   1006  HB  THR A  81      -4.073   3.447 -23.202  1.00 83.63           H
ATOM   1007  OG1 THR A  81      -2.129   3.501 -22.319  1.00 83.63           O
ATOM   1008  HG1 THR A  81      -1.247   3.919 -22.534  1.00 83.63           H
ATOM   1009  CG2 THR A  81      -2.488   3.905 -24.587  1.00 83.63           C
ATOM   1010 1HG2 THR A  81      -1.515   4.398 -24.568  1.00 83.63           H
ATOM   1011 2HG2 THR A  81      -3.130   4.396 -25.319  1.00 83.63           H
ATOM   1012 3HG2 THR A  81      -2.360   2.858 -24.859  1.00 83.63           H
ATOM   1013  HN  THR A  81      -1.383   5.910 -22.225  1.00 83.63           H
ATOM   1014  N   MET A  82      -5.130   5.241 -21.143  1.00 87.00           N
ATOM   1015  CA  MET A  82      -5.743   5.276 -19.826  1.00 87.00           C
ATOM   1016  C   MET A  82      -4.955   4.421 -18.832  1.00 87.00           C
ATOM   1017  O   MET A  82      -4.769   4.813 -17.681  1.00 87.00           O
ATOM   1018  HA  MET A  82      -5.715   6.322 -19.518  1.00 87.00           H
ATOM   1019  CB  MET A  82      -7.181   4.761 -19.917  1.00 87.00           C
ATOM   1020 1HB  MET A  82      -7.773   5.432 -20.540  1.00 87.00           H
ATOM   1021 2HB  MET A  82      -7.190   3.784 -20.402  1.00 87.00           H
ATOM   1022  CG  MET A  82      -7.813   4.653 -18.529  1.00 87.00           C
ATOM   1023 1HG  MET A  82      -7.445   3.762 -18.020  1.00 87.00           H
ATOM   1024 2HG  MET A  82      -7.524   5.510 -17.920  1.00 87.00           H
ATOM   1025  SD  MET A  82      -9.591   4.581 -18.672  1.00 87.00           S
ATOM   1026  CE  MET A  82     -10.050   4.830 -16.965  1.00 87.00           C
ATOM   1027 1HE  MET A  82      -9.622   4.035 -16.354  1.00 87.00           H
ATOM   1028 2HE  MET A  82      -9.672   5.794 -16.624  1.00 87.00           H
ATOM   1029 3HE  MET A  82     -11.136   4.813 -16.874  1.00 87.00           H
ATOM   1030  HN  MET A  82      -5.740   4.962 -21.885  1.00 87.00           H
ATOM   1031  N   THR A  83      -4.514   3.268 -19.312  1.00 84.87           N
ATOM   1032  CA  THR A  83      -3.658   2.404 -18.517  1.00 84.87           C
ATOM   1033  C   THR A  83      -2.406   3.161 -18.069  1.00 84.87           C
ATOM   1034  O   THR A  83      -2.008   3.078 -16.908  1.00 84.87           O
ATOM   1035  HA  THR A  83      -4.200   2.120 -17.615  1.00 84.87           H
ATOM   1036  CB  THR A  83      -3.349   1.154 -19.343  1.00 84.87           C
ATOM   1037  HB  THR A  83      -2.724   1.399 -20.201  1.00 84.87           H
ATOM   1038  OG1 THR A  83      -4.632   0.615 -19.649  1.00 84.87           O
ATOM   1039  HG1 THR A  83      -5.346   1.158 -19.208  1.00 84.87           H
ATOM   1040  CG2 THR A  83      -2.673   0.058 -18.516  1.00 84.87           C
ATOM   1041 1HG2 THR A  83      -3.329  -0.235 -17.695  1.00 84.87           H
ATOM   1042 2HG2 THR A  83      -1.733   0.435 -18.113  1.00 84.87           H
ATOM   1043 3HG2 THR A  83      -2.477  -0.806 -19.150  1.00 84.87           H
ATOM   1044  HN  THR A  83      -4.731   2.922 -20.225  1.00 84.87           H
ATOM   1045  N   ASP A  84      -1.819   3.881 -19.014  1.00 86.66           N
ATOM   1046  CA  ASP A  84      -0.558   4.558 -18.764  1.00 86.66           C
ATOM   1047  C   ASP A  84      -0.761   5.626 -17.688  1.00 86.66           C
ATOM   1048  O   ASP A  84       0.124   5.862 -16.867  1.00 86.66           O
ATOM   1049  HA  ASP A  84       0.130   3.774 -18.448  1.00 86.66           H
ATOM   1050  CB  ASP A  84      -0.045   5.251 -20.027  1.00 86.66           C
ATOM   1051 1HB  ASP A  84      -0.719   6.063 -20.300  1.00 86.66           H
ATOM   1052 2HB  ASP A  84       0.929   5.699 -19.831  1.00 86.66           H
ATOM   1053  CG  ASP A  84       0.067   4.262 -21.189  1.00 86.66           C
ATOM   1054  OD1 ASP A  84       0.783   3.253 -21.007  1.00 86.66           O
ATOM   1055  OD2 ASP A  84      -0.565   4.536 -22.232  1.00 86.66           O
ATOM   1056  HN  ASP A  84      -2.190   4.006 -19.934  1.00 86.66           H
ATOM   1057  N   MET A  85      -1.933   6.244 -17.727  1.00 90.96           N
ATOM   1058  CA  MET A  85      -2.264   7.282 -16.765  1.00 90.96           C
ATOM   1059  C   MET A  85      -2.283   6.724 -15.341  1.00 90.96           C
ATOM   1060  O   MET A  85      -1.757   7.347 -14.419  1.00 90.96           O
ATOM   1061  HA  MET A  85      -1.477   8.031 -16.859  1.00 90.96           H
ATOM   1062  CB  MET A  85      -3.636   7.870 -17.101  1.00 90.96           C
ATOM   1063 1HB  MET A  85      -3.656   8.181 -18.146  1.00 90.96           H
ATOM   1064 2HB  MET A  85      -4.403   7.105 -16.981  1.00 90.96           H
ATOM   1065  CG  MET A  85      -3.955   9.066 -16.201  1.00 90.96           C
ATOM   1066 1HG  MET A  85      -4.962   9.427 -16.406  1.00 90.96           H
ATOM   1067 2HG  MET A  85      -3.933   8.760 -15.155  1.00 90.96           H
ATOM   1068  SD  MET A  85      -2.771  10.372 -16.479  1.00 90.96           S
ATOM   1069  CE  MET A  85      -3.289  10.922 -18.095  1.00 90.96           C
ATOM   1070 1HE  MET A  85      -3.211  10.097 -18.803  1.00 90.96           H
ATOM   1071 2HE  MET A  85      -4.323  11.264 -18.049  1.00 90.96           H
ATOM   1072 3HE  MET A  85      -2.650  11.742 -18.423  1.00 90.96           H
ATOM   1073  HN  MET A  85      -2.648   6.046 -18.397  1.00 90.96           H
ATOM   1074  N   PHE A  86      -2.894   5.556 -15.204  1.00 92.59           N
ATOM   1075  CA  PHE A  86      -3.004   4.916 -13.905  1.00 92.59           C
ATOM   1076  C   PHE A  86      -1.641   4.415 -13.423  1.00 92.59           C
ATOM   1077  O   PHE A  86      -1.324   4.509 -12.239  1.00 92.59           O
ATOM   1078  HA  PHE A  86      -3.381   5.664 -13.207  1.00 92.59           H
ATOM   1079  CB  PHE A  86      -3.944   3.721 -14.073  1.00 92.59           C
ATOM   1080 1HB  PHE A  86      -3.549   3.068 -14.851  1.00 92.59           H
ATOM   1081 2HB  PHE A  86      -3.953   3.146 -13.147  1.00 92.59           H
ATOM   1082  CG  PHE A  86      -5.381   4.105 -14.431  1.00 92.59           C
ATOM   1083  CD1 PHE A  86      -5.947   5.212 -13.879  1.00 92.59           C
ATOM   1084  HD1 PHE A  86      -5.376   5.825 -13.181  1.00 92.59           H
ATOM   1085  CD2 PHE A  86      -6.093   3.340 -15.301  1.00 92.59           C
ATOM   1086  HD2 PHE A  86      -5.639   2.452 -15.743  1.00 92.59           H
ATOM   1087  CE1 PHE A  86      -7.281   5.568 -14.211  1.00 92.59           C
ATOM   1088  HE1 PHE A  86      -7.734   6.455 -13.769  1.00 92.59           H
ATOM   1089  CE2 PHE A  86      -7.427   3.696 -15.633  1.00 92.59           C
ATOM   1090  HE2 PHE A  86      -7.997   3.082 -16.330  1.00 92.59           H
ATOM   1091  CZ  PHE A  86      -7.992   4.803 -15.081  1.00 92.59           C
ATOM   1092  HZ  PHE A  86      -9.016   5.076 -15.336  1.00 92.59           H
ATOM   1093  HN  PHE A  86      -3.308   5.050 -15.961  1.00 92.59           H
ATOM   1094  N   LEU A  87      -0.872   3.892 -14.367  1.00 89.79           N
ATOM   1095  CA  LEU A  87       0.451   3.377 -14.054  1.00 89.79           C
ATOM   1096  C   LEU A  87       1.329   4.519 -13.539  1.00 89.79           C
ATOM   1097  O   LEU A  87       2.157   4.318 -12.651  1.00 89.79           O
ATOM   1098  HA  LEU A  87       0.335   2.643 -13.256  1.00 89.79           H
ATOM   1099  CB  LEU A  87       1.040   2.644 -15.261  1.00 89.79           C
ATOM   1100 1HB  LEU A  87       1.002   3.313 -16.121  1.00 89.79           H
ATOM   1101 2HB  LEU A  87       2.092   2.442 -15.061  1.00 89.79           H
ATOM   1102  CG  LEU A  87       0.360   1.328 -15.644  1.00 89.79           C
ATOM   1103  HG  LEU A  87      -0.697   1.527 -15.817  1.00 89.79           H
ATOM   1104  CD1 LEU A  87       0.935   0.773 -16.949  1.00 89.79           C
ATOM   1105 1HD1 LEU A  87       0.777   1.494 -17.751  1.00 89.79           H
ATOM   1106 2HD1 LEU A  87       2.003   0.593 -16.827  1.00 89.79           H
ATOM   1107 3HD1 LEU A  87       0.434  -0.163 -17.197  1.00 89.79           H
ATOM   1108  CD2 LEU A  87       0.448   0.313 -14.502  1.00 89.79           C
ATOM   1109 1HD2 LEU A  87       1.494   0.113 -14.273  1.00 89.79           H
ATOM   1110 2HD2 LEU A  87      -0.046   0.718 -13.618  1.00 89.79           H
ATOM   1111 3HD2 LEU A  87      -0.043  -0.613 -14.800  1.00 89.79           H
ATOM   1112  HN  LEU A  87      -1.138   3.817 -15.328  1.00 89.79           H
ATOM   1113  N   LEU A  88       1.120   5.692 -14.118  1.00 92.44           N
ATOM   1114  CA  LEU A  88       1.856   6.874 -13.703  1.00 92.44           C
ATOM   1115  C   LEU A  88       1.513   7.198 -12.248  1.00 92.44           C
ATOM   1116  O   LEU A  88       2.405   7.360 -11.417  1.00 92.44           O
ATOM   1117  HA  LEU A  88       2.918   6.635 -13.763  1.00 92.44           H
ATOM   1118  CB  LEU A  88       1.598   8.032 -14.669  1.00 92.44           C
ATOM   1119 1HB  LEU A  88       1.990   7.757 -15.648  1.00 92.44           H
ATOM   1120 2HB  LEU A  88       0.520   8.154 -14.779  1.00 92.44           H
ATOM   1121  CG  LEU A  88       2.197   9.383 -14.271  1.00 92.44           C
ATOM   1122  HG  LEU A  88       1.931   9.582 -13.233  1.00 92.44           H
ATOM   1123  CD1 LEU A  88       3.724   9.349 -14.349  1.00 92.44           C
ATOM   1124 1HD1 LEU A  88       4.106   8.585 -13.672  1.00 92.44           H
ATOM   1125 2HD1 LEU A  88       4.031   9.117 -15.369  1.00 92.44           H
ATOM   1126 3HD1 LEU A  88       4.124  10.321 -14.062  1.00 92.44           H
ATOM   1127  CD2 LEU A  88       1.604  10.514 -15.113  1.00 92.44           C
ATOM   1128 1HD2 LEU A  88       1.818  10.334 -16.167  1.00 92.44           H
ATOM   1129 2HD2 LEU A  88       0.526  10.553 -14.963  1.00 92.44           H
ATOM   1130 3HD2 LEU A  88       2.048  11.463 -14.810  1.00 92.44           H
ATOM   1131  HN  LEU A  88       0.462   5.841 -14.857  1.00 92.44           H
ATOM   1132  N   ASN A  89       0.217   7.283 -11.984  1.00 95.63           N
ATOM   1133  CA  ASN A  89      -0.254   7.687 -10.670  1.00 95.63           C
ATOM   1134  C   ASN A  89       0.160   6.635  -9.639  1.00 95.63           C
ATOM   1135  O   ASN A  89       0.365   6.954  -8.469  1.00 95.63           O
ATOM   1136  HA  ASN A  89       0.210   8.656 -10.485  1.00 95.63           H
ATOM   1137  CB  ASN A  89      -1.779   7.802 -10.642  1.00 95.63           C
ATOM   1138 1HB  ASN A  89      -2.219   6.991 -11.223  1.00 95.63           H
ATOM   1139 2HB  ASN A  89      -2.137   7.691  -9.619  1.00 95.63           H
ATOM   1140  CG  ASN A  89      -2.238   9.148 -11.207  1.00 95.63           C
ATOM   1141  OD1 ASN A  89      -2.467  10.106 -10.488  1.00 95.63           O
ATOM   1142  ND2 ASN A  89      -2.360   9.166 -12.531  1.00 95.63           N
ATOM   1143 1HD2 ASN A  89      -2.156   8.344 -13.063  1.00 95.63           H
ATOM   1144 2HD2 ASN A  89      -2.654  10.001 -12.995  1.00 95.63           H
ATOM   1145  HN  ASN A  89      -0.503   7.082 -12.647  1.00 95.63           H
ATOM   1146  N   LEU A  90       0.270   5.402 -10.111  1.00 93.17           N
ATOM   1147  CA  LEU A  90       0.696   4.308  -9.254  1.00 93.17           C
ATOM   1148  C   LEU A  90       2.135   4.555  -8.796  1.00 93.17           C
ATOM   1149  O   LEU A  90       2.446   4.414  -7.614  1.00 93.17           O
ATOM   1150  HA  LEU A  90       0.049   4.309  -8.377  1.00 93.17           H
ATOM   1151  CB  LEU A  90       0.498   2.966  -9.961  1.00 93.17           C
ATOM   1152 1HB  LEU A  90      -0.427   3.013 -10.535  1.00 93.17           H
ATOM   1153 2HB  LEU A  90       1.310   2.830 -10.675  1.00 93.17           H
ATOM   1154  CG  LEU A  90       0.441   1.733  -9.056  1.00 93.17           C
ATOM   1155  HG  LEU A  90       1.193   1.848  -8.275  1.00 93.17           H
ATOM   1156  CD1 LEU A  90      -0.918   1.625  -8.362  1.00 93.17           C
ATOM   1157 1HD1 LEU A  90      -1.088   2.513  -7.753  1.00 93.17           H
ATOM   1158 2HD1 LEU A  90      -1.704   1.544  -9.113  1.00 93.17           H
ATOM   1159 3HD1 LEU A  90      -0.932   0.740  -7.725  1.00 93.17           H
ATOM   1160  CD2 LEU A  90       0.789   0.464  -9.836  1.00 93.17           C
ATOM   1161 1HD2 LEU A  90       0.078   0.332 -10.651  1.00 93.17           H
ATOM   1162 2HD2 LEU A  90       1.796   0.552 -10.243  1.00 93.17           H
ATOM   1163 3HD2 LEU A  90       0.741  -0.397  -9.169  1.00 93.17           H
ATOM   1164  HN  LEU A  90       0.075   5.146 -11.057  1.00 93.17           H
ATOM   1165  N   ALA A  91       2.973   4.920  -9.755  1.00 95.43           N
ATOM   1166  CA  ALA A  91       4.382   5.136  -9.474  1.00 95.43           C
ATOM   1167  C   ALA A  91       4.533   6.336  -8.538  1.00 95.43           C
ATOM   1168  O   ALA A  91       5.420   6.355  -7.685  1.00 95.43           O
ATOM   1169  HA  ALA A  91       4.761   4.245  -8.973  1.00 95.43           H
ATOM   1170  CB  ALA A  91       5.142   5.323 -10.789  1.00 95.43           C
ATOM   1171 1HB  ALA A  91       5.027   4.431 -11.405  1.00 95.43           H
ATOM   1172 2HB  ALA A  91       4.741   6.186 -11.321  1.00 95.43           H
ATOM   1173 3HB  ALA A  91       6.199   5.485 -10.578  1.00 95.43           H
ATOM   1174  HN  ALA A  91       2.704   5.067 -10.706  1.00 95.43           H
ATOM   1175  N   ILE A  92       3.655   7.309  -8.728  1.00 96.52           N
ATOM   1176  CA  ILE A  92       3.676   8.508  -7.908  1.00 96.52           C
ATOM   1177  C   ILE A  92       3.296   8.145  -6.471  1.00 96.52           C
ATOM   1178  O   ILE A  92       3.930   8.605  -5.523  1.00 96.52           O
ATOM   1179  HA  ILE A  92       4.698   8.887  -7.910  1.00 96.52           H
ATOM   1180  CB  ILE A  92       2.790   9.594  -8.523  1.00 96.52           C
ATOM   1181  HB  ILE A  92       1.821   9.153  -8.754  1.00 96.52           H
ATOM   1182  CG1 ILE A  92       3.381  10.103  -9.839  1.00 96.52           C
ATOM   1183 1HG1 ILE A  92       4.284  10.679  -9.638  1.00 96.52           H
ATOM   1184 2HG1 ILE A  92       3.674   9.258 -10.462  1.00 96.52           H
ATOM   1185  CG2 ILE A  92       2.544  10.729  -7.528  1.00 96.52           C
ATOM   1186 1HG2 ILE A  92       2.048  10.334  -6.641  1.00 96.52           H
ATOM   1187 2HG2 ILE A  92       3.497  11.176  -7.243  1.00 96.52           H
ATOM   1188 3HG2 ILE A  92       1.912  11.487  -7.990  1.00 96.52           H
ATOM   1189  CD1 ILE A  92       2.372  10.973 -10.592  1.00 96.52           C
ATOM   1190 1HD1 ILE A  92       1.480  10.386 -10.813  1.00 96.52           H
ATOM   1191 2HD1 ILE A  92       2.100  11.830  -9.977  1.00 96.52           H
ATOM   1192 3HD1 ILE A  92       2.817  11.321 -11.524  1.00 96.52           H
ATOM   1193  HN  ILE A  92       2.939   7.287  -9.426  1.00 96.52           H
ATOM   1194  N   ALA A  93       2.264   7.323  -6.356  1.00 96.67           N
ATOM   1195  CA  ALA A  93       1.766   6.925  -5.050  1.00 96.67           C
ATOM   1196  C   ALA A  93       2.874   6.193  -4.289  1.00 96.67           C
ATOM   1197  O   ALA A  93       3.063   6.416  -3.094  1.00 96.67           O
ATOM   1198  HA  ALA A  93       1.501   7.832  -4.505  1.00 96.67           H
ATOM   1199  CB  ALA A  93       0.511   6.068  -5.221  1.00 96.67           C
ATOM   1200 1HB  ALA A  93      -0.254   6.644  -5.741  1.00 96.67           H
ATOM   1201 2HB  ALA A  93       0.755   5.179  -5.803  1.00 96.67           H
ATOM   1202 3HB  ALA A  93       0.138   5.770  -4.241  1.00 96.67           H
ATOM   1203  HN  ALA A  93       1.770   6.932  -7.133  1.00 96.67           H
ATOM   1204  N   ASP A  94       3.576   5.334  -5.012  1.00 96.30           N
ATOM   1205  CA  ASP A  94       4.646   4.552  -4.415  1.00 96.30           C
ATOM   1206  C   ASP A  94       5.750   5.493  -3.929  1.00 96.30           C
ATOM   1207  O   ASP A  94       6.242   5.353  -2.811  1.00 96.30           O
ATOM   1208  HA  ASP A  94       4.177   4.002  -3.599  1.00 96.30           H
ATOM   1209  CB  ASP A  94       5.259   3.590  -5.434  1.00 96.30           C
ATOM   1210 1HB  ASP A  94       5.397   4.102  -6.387  1.00 96.30           H
ATOM   1211 2HB  ASP A  94       6.247   3.277  -5.095  1.00 96.30           H
ATOM   1212  CG  ASP A  94       4.370   2.361  -5.634  1.00 96.30           C
ATOM   1213  OD1 ASP A  94       3.669   2.004  -4.662  1.00 96.30           O
ATOM   1214  OD2 ASP A  94       4.410   1.807  -6.753  1.00 96.30           O
ATOM   1215  HN  ASP A  94       3.425   5.168  -5.987  1.00 96.30           H
ATOM   1216  N   LEU A  95       6.106   6.432  -4.794  1.00 97.22           N
ATOM   1217  CA  LEU A  95       7.187   7.355  -4.493  1.00 97.22           C
ATOM   1218  C   LEU A  95       6.856   8.121  -3.212  1.00 97.22           C
ATOM   1219  O   LEU A  95       7.713   8.292  -2.347  1.00 97.22           O
ATOM   1220  HA  LEU A  95       8.084   6.761  -4.318  1.00 97.22           H
ATOM   1221  CB  LEU A  95       7.470   8.259  -5.695  1.00 97.22           C
ATOM   1222 1HB  LEU A  95       6.517   8.558  -6.132  1.00 97.22           H
ATOM   1223 2HB  LEU A  95       7.954   9.167  -5.336  1.00 97.22           H
ATOM   1224  CG  LEU A  95       8.338   7.654  -6.800  1.00 97.22           C
ATOM   1225  HG  LEU A  95       7.846   6.753  -7.166  1.00 97.22           H
ATOM   1226  CD1 LEU A  95       8.464   8.613  -7.985  1.00 97.22           C
ATOM   1227 1HD1 LEU A  95       7.474   8.820  -8.392  1.00 97.22           H
ATOM   1228 2HD1 LEU A  95       8.921   9.545  -7.652  1.00 97.22           H
ATOM   1229 3HD1 LEU A  95       9.086   8.158  -8.756  1.00 97.22           H
ATOM   1230  CD2 LEU A  95       9.705   7.233  -6.255  1.00 97.22           C
ATOM   1231 1HD2 LEU A  95      10.216   8.104  -5.846  1.00 97.22           H
ATOM   1232 2HD2 LEU A  95       9.569   6.489  -5.470  1.00 97.22           H
ATOM   1233 3HD2 LEU A  95      10.301   6.807  -7.061  1.00 97.22           H
ATOM   1234  HN  LEU A  95       5.671   6.566  -5.684  1.00 97.22           H
ATOM   1235  N   LEU A  96       5.609   8.564  -3.130  1.00 96.75           N
ATOM   1236  CA  LEU A  96       5.189   9.417  -2.032  1.00 96.75           C
ATOM   1237  C   LEU A  96       5.418   8.686  -0.707  1.00 96.75           C
ATOM   1238  O   LEU A  96       5.871   9.286   0.266  1.00 96.75           O
ATOM   1239  HA  LEU A  96       5.819  10.306  -2.049  1.00 96.75           H
ATOM   1240  CB  LEU A  96       3.745   9.881  -2.236  1.00 96.75           C
ATOM   1241 1HB  LEU A  96       3.141   9.015  -2.508  1.00 96.75           H
ATOM   1242 2HB  LEU A  96       3.364  10.249  -1.284  1.00 96.75           H
ATOM   1243  CG  LEU A  96       3.533  10.967  -3.293  1.00 96.75           C
ATOM   1244  HG  LEU A  96       3.838  10.568  -4.260  1.00 96.75           H
ATOM   1245  CD1 LEU A  96       2.054  11.342  -3.404  1.00 96.75           C
ATOM   1246 1HD1 LEU A  96       1.476  10.462  -3.687  1.00 96.75           H
ATOM   1247 2HD1 LEU A  96       1.700  11.715  -2.443  1.00 96.75           H
ATOM   1248 3HD1 LEU A  96       1.931  12.116  -4.162  1.00 96.75           H
ATOM   1249  CD2 LEU A  96       4.413  12.186  -3.010  1.00 96.75           C
ATOM   1250 1HD2 LEU A  96       4.163  12.596  -2.031  1.00 96.75           H
ATOM   1251 2HD2 LEU A  96       5.462  11.888  -3.021  1.00 96.75           H
ATOM   1252 3HD2 LEU A  96       4.243  12.943  -3.775  1.00 96.75           H
ATOM   1253  HN  LEU A  96       4.895   8.349  -3.796  1.00 96.75           H
ATOM   1254  N   PHE A  97       5.094   7.401  -0.713  1.00 97.14           N
ATOM   1255  CA  PHE A  97       5.247   6.585   0.479  1.00 97.14           C
ATOM   1256  C   PHE A  97       6.724   6.307   0.767  1.00 97.14           C
ATOM   1257  O   PHE A  97       7.172   6.431   1.906  1.00 97.14           O
ATOM   1258  HA  PHE A  97       4.815   7.143   1.310  1.00 97.14           H
ATOM   1259  CB  PHE A  97       4.534   5.259   0.208  1.00 97.14           C
ATOM   1260 1HB  PHE A  97       3.461   5.441   0.150  1.00 97.14           H
ATOM   1261 2HB  PHE A  97       4.846   4.883  -0.766  1.00 97.14           H
ATOM   1262  CG  PHE A  97       4.798   4.183   1.264  1.00 97.14           C
ATOM   1263  CD1 PHE A  97       5.400   3.016   0.909  1.00 97.14           C
ATOM   1264  HD1 PHE A  97       5.694   2.847  -0.127  1.00 97.14           H
ATOM   1265  CD2 PHE A  97       4.432   4.394   2.556  1.00 97.14           C
ATOM   1266  HD2 PHE A  97       3.949   5.329   2.840  1.00 97.14           H
ATOM   1267  CE1 PHE A  97       5.645   2.018   1.889  1.00 97.14           C
ATOM   1268  HE1 PHE A  97       6.128   1.083   1.604  1.00 97.14           H
ATOM   1269  CE2 PHE A  97       4.677   3.396   3.536  1.00 97.14           C
ATOM   1270  HE2 PHE A  97       4.383   3.565   4.572  1.00 97.14           H
ATOM   1271  CZ  PHE A  97       5.279   2.229   3.181  1.00 97.14           C
ATOM   1272  HZ  PHE A  97       5.468   1.463   3.933  1.00 97.14           H
ATOM   1273  HN  PHE A  97       4.734   6.919  -1.512  1.00 97.14           H
ATOM   1274  N   LEU A  98       7.439   5.936  -0.284  1.00 97.17           N
ATOM   1275  CA  LEU A  98       8.819   5.506  -0.136  1.00 97.17           C
ATOM   1276  C   LEU A  98       9.612   6.592   0.593  1.00 97.17           C
ATOM   1277  O   LEU A  98      10.486   6.289   1.404  1.00 97.17           O
ATOM   1278  HA  LEU A  98       8.817   4.607   0.480  1.00 97.17           H
ATOM   1279  CB  LEU A  98       9.409   5.122  -1.495  1.00 97.17           C
ATOM   1280 1HB  LEU A  98       9.192   5.922  -2.202  1.00 97.17           H
ATOM   1281 2HB  LEU A  98      10.494   5.069  -1.396  1.00 97.17           H
ATOM   1282  CG  LEU A  98       8.915   3.802  -2.092  1.00 97.17           C
ATOM   1283  HG  LEU A  98       7.834   3.752  -1.961  1.00 97.17           H
ATOM   1284  CD1 LEU A  98       9.191   3.743  -3.595  1.00 97.17           C
ATOM   1285 1HD1 LEU A  98       8.677   4.566  -4.092  1.00 97.17           H
ATOM   1286 2HD1 LEU A  98      10.264   3.827  -3.771  1.00 97.17           H
ATOM   1287 3HD1 LEU A  98       8.830   2.796  -3.994  1.00 97.17           H
ATOM   1288  CD2 LEU A  98       9.516   2.606  -1.351  1.00 97.17           C
ATOM   1289 1HD2 LEU A  98      10.603   2.640  -1.429  1.00 97.17           H
ATOM   1290 2HD2 LEU A  98       9.225   2.646  -0.301  1.00 97.17           H
ATOM   1291 3HD2 LEU A  98       9.148   1.681  -1.796  1.00 97.17           H
ATOM   1292  HN  LEU A  98       7.092   5.926  -1.222  1.00 97.17           H
ATOM   1293  N   VAL A  99       9.278   7.835   0.279  1.00 96.64           N
ATOM   1294  CA  VAL A  99       9.990   8.968   0.847  1.00 96.64           C
ATOM   1295  C   VAL A  99       9.810   8.968   2.367  1.00 96.64           C
ATOM   1296  O   VAL A  99      10.560   9.628   3.084  1.00 96.64           O
ATOM   1297  HA  VAL A  99      11.048   8.839   0.619  1.00 96.64           H
ATOM   1298  CB  VAL A  99       9.518  10.266   0.190  1.00 96.64           C
ATOM   1299  HB  VAL A  99       8.428  10.280   0.220  1.00 96.64           H
ATOM   1300  CG1 VAL A  99      10.026  11.487   0.959  1.00 96.64           C
ATOM   1301 1HG1 VAL A  99       9.647  11.455   1.981  1.00 96.64           H
ATOM   1302 2HG1 VAL A  99      11.116  11.479   0.975  1.00 96.64           H
ATOM   1303 3HG1 VAL A  99       9.676  12.396   0.470  1.00 96.64           H
ATOM   1304  CG2 VAL A  99       9.948  10.325  -1.278  1.00 96.64           C
ATOM   1305 1HG2 VAL A  99      11.035  10.277  -1.340  1.00 96.64           H
ATOM   1306 2HG2 VAL A  99       9.516   9.482  -1.817  1.00 96.64           H
ATOM   1307 3HG2 VAL A  99       9.600  11.258  -1.721  1.00 96.64           H
ATOM   1308  HN  VAL A  99       8.538   8.074  -0.349  1.00 96.64           H
ATOM   1309  N   THR A 100       8.812   8.219   2.812  1.00 95.84           N
ATOM   1310  CA  THR A 100       8.493   8.163   4.229  1.00 95.84           C
ATOM   1311  C   THR A 100       9.317   7.073   4.918  1.00 95.84           C
ATOM   1312  O   THR A 100       9.439   7.063   6.142  1.00 95.84           O
ATOM   1313  HA  THR A 100       8.776   9.113   4.683  1.00 95.84           H
ATOM   1314  CB  THR A 100       6.983   7.961   4.366  1.00 95.84           C
ATOM   1315  HB  THR A 100       6.655   8.161   5.386  1.00 95.84           H
ATOM   1316  OG1 THR A 100       6.766   6.632   3.900  1.00 95.84           O
ATOM   1317  HG1 THR A 100       6.723   6.623   2.901  1.00 95.84           H
ATOM   1318  CG2 THR A 100       6.185   8.832   3.394  1.00 95.84           C
ATOM   1319 1HG2 THR A 100       6.465   8.583   2.370  1.00 95.84           H
ATOM   1320 2HG2 THR A 100       6.402   9.883   3.585  1.00 95.84           H
ATOM   1321 3HG2 THR A 100       5.119   8.649   3.533  1.00 95.84           H
ATOM   1322  HN  THR A 100       8.227   7.660   2.225  1.00 95.84           H
ATOM   1323  N   LEU A 101       9.861   6.182   4.102  1.00 95.66           N
ATOM   1324  CA  LEU A 101      10.530   5.002   4.621  1.00 95.66           C
ATOM   1325  C   LEU A 101      11.764   5.429   5.418  1.00 95.66           C
ATOM   1326  O   LEU A 101      12.063   4.854   6.463  1.00 95.66           O
ATOM   1327  HA  LEU A 101       9.836   4.505   5.300  1.00 95.66           H
ATOM   1328  CB  LEU A 101      10.838   4.019   3.490  1.00 95.66           C
ATOM   1329 1HB  LEU A 101      11.354   4.560   2.696  1.00 95.66           H
ATOM   1330 2HB  LEU A 101      11.533   3.268   3.867  1.00 95.66           H
ATOM   1331  CG  LEU A 101       9.634   3.299   2.880  1.00 95.66           C
ATOM   1332  HG  LEU A 101       9.026   4.036   2.355  1.00 95.66           H
ATOM   1333  CD1 LEU A 101      10.081   2.263   1.846  1.00 95.66           C
ATOM   1334 1HD1 LEU A 101      10.632   2.760   1.048  1.00 95.66           H
ATOM   1335 2HD1 LEU A 101      10.723   1.525   2.326  1.00 95.66           H
ATOM   1336 3HD1 LEU A 101       9.205   1.766   1.428  1.00 95.66           H
ATOM   1337  CD2 LEU A 101       8.756   2.681   3.969  1.00 95.66           C
ATOM   1338 1HD2 LEU A 101       9.340   1.961   4.542  1.00 95.66           H
ATOM   1339 2HD2 LEU A 101       8.394   3.466   4.633  1.00 95.66           H
ATOM   1340 3HD2 LEU A 101       7.907   2.175   3.508  1.00 95.66           H
ATOM   1341  HN  LEU A 101       9.850   6.257   3.105  1.00 95.66           H
ATOM   1342  N   PRO A 102      12.500   6.443   4.942  1.00 95.20           N
ATOM   1343  CA  PRO A 102      13.683   6.920   5.662  1.00 95.20           C
ATOM   1344  C   PRO A 102      13.378   7.256   7.113  1.00 95.20           C
ATOM   1345  O   PRO A 102      14.182   6.977   8.001  1.00 95.20           O
ATOM   1346  HA  PRO A 102      14.438   6.134   5.705  1.00 95.20           H
ATOM   1347  CB  PRO A 102      14.115   8.156   4.871  1.00 95.20           C
ATOM   1348 1HB  PRO A 102      13.667   9.065   5.272  1.00 95.20           H
ATOM   1349 2HB  PRO A 102      15.196   8.294   4.902  1.00 95.20           H
ATOM   1350  CG  PRO A 102      13.625   7.861   3.459  1.00 95.20           C
ATOM   1351 1HG  PRO A 102      13.537   8.769   2.863  1.00 95.20           H
ATOM   1352 2HG  PRO A 102      14.310   7.206   2.921  1.00 95.20           H
ATOM   1353  CD  PRO A 102      12.276   7.203   3.699  1.00 95.20           C
ATOM   1354 1HD  PRO A 102      11.481   7.940   3.819  1.00 95.20           H
ATOM   1355 2HD  PRO A 102      11.986   6.559   2.869  1.00 95.20           H
ATOM   1356  N   PHE A 103      12.213   7.853   7.316  1.00 94.40           N
ATOM   1357  CA  PHE A 103      11.814   8.282   8.646  1.00 94.40           C
ATOM   1358  C   PHE A 103      11.483   7.080   9.533  1.00 94.40           C
ATOM   1359  O   PHE A 103      11.799   7.076  10.722  1.00 94.40           O
ATOM   1360  HA  PHE A 103      12.654   8.828   9.076  1.00 94.40           H
ATOM   1361  CB  PHE A 103      10.559   9.141   8.481  1.00 94.40           C
ATOM   1362 1HB  PHE A 103       9.800   8.561   7.955  1.00 94.40           H
ATOM   1363 2HB  PHE A 103      10.156   9.371   9.467  1.00 94.40           H
ATOM   1364  CG  PHE A 103      10.795  10.449   7.724  1.00 94.40           C
ATOM   1365  CD1 PHE A 103      11.140  11.575   8.404  1.00 94.40           C
ATOM   1366  HD1 PHE A 103      11.249  11.546   9.488  1.00 94.40           H
ATOM   1367  CD2 PHE A 103      10.659  10.486   6.371  1.00 94.40           C
ATOM   1368  HD2 PHE A 103      10.382   9.584   5.826  1.00 94.40           H
ATOM   1369  CE1 PHE A 103      11.359  12.790   7.701  1.00 94.40           C
ATOM   1370  HE1 PHE A 103      11.636  13.692   8.246  1.00 94.40           H
ATOM   1371  CE2 PHE A 103      10.878  11.701   5.668  1.00 94.40           C
ATOM   1372  HE2 PHE A 103      10.769  11.730   4.584  1.00 94.40           H
ATOM   1373  CZ  PHE A 103      11.224  12.827   6.348  1.00 94.40           C
ATOM   1374  HZ  PHE A 103      11.392  13.759   5.809  1.00 94.40           H
ATOM   1375  HN  PHE A 103      11.549   8.045   6.593  1.00 94.40           H
ATOM   1376  N   TRP A 104      10.850   6.090   8.921  1.00 92.14           N
ATOM   1377  CA  TRP A 104      10.531   4.858   9.623  1.00 92.14           C
ATOM   1378  C   TRP A 104      11.843   4.238  10.107  1.00 92.14           C
ATOM   1379  O   TRP A 104      11.919   3.732  11.226  1.00 92.14           O
ATOM   1380  HA  TRP A 104       9.902   5.114  10.475  1.00 92.14           H
ATOM   1381  CB  TRP A 104       9.717   3.916   8.734  1.00 92.14           C
ATOM   1382 1HB  TRP A 104      10.173   3.881   7.745  1.00 92.14           H
ATOM   1383 2HB  TRP A 104       9.770   2.908   9.146  1.00 92.14           H
ATOM   1384  CG  TRP A 104       8.247   4.314   8.589  1.00 92.14           C
ATOM   1385  CD1 TRP A 104       7.620   4.773   7.497  1.00 92.14           C
ATOM   1386  HD1 TRP A 104       8.104   4.927   6.532  1.00 92.14           H
ATOM   1387  CD2 TRP A 104       7.238   4.269   9.619  1.00 92.14           C
ATOM   1388  NE1 TRP A 104       6.287   5.027   7.747  1.00 92.14           N
ATOM   1389  HE1 TRP A 104       5.617   5.374   7.091  1.00 92.14           H
ATOM   1390  CE2 TRP A 104       6.047   4.710   9.079  1.00 92.14           C
ATOM   1391  CE3 TRP A 104       7.328   3.869  10.964  1.00 92.14           C
ATOM   1392  HE3 TRP A 104       8.256   3.517  11.415  1.00 92.14           H
ATOM   1393  CZ2 TRP A 104       4.857   4.794   9.811  1.00 92.14           C
ATOM   1394  HZ2 TRP A 104       3.929   5.146   9.361  1.00 92.14           H
ATOM   1395  CZ3 TRP A 104       6.129   3.958  11.683  1.00 92.14           C
ATOM   1396  HZ3 TRP A 104       6.144   3.660  12.731  1.00 92.14           H
ATOM   1397  CH2 TRP A 104       4.923   4.400  11.153  1.00 92.14           C
ATOM   1398  HH2 TRP A 104       4.032   4.440  11.780  1.00 92.14           H
ATOM   1399  HN  TRP A 104      10.557   6.120   7.965  1.00 92.14           H
ATOM   1400  N   ALA A 105      12.844   4.297   9.241  1.00 93.79           N
ATOM   1401  CA  ALA A 105      14.115   3.650   9.521  1.00 93.79           C
ATOM   1402  C   ALA A 105      14.758   4.306  10.745  1.00 93.79           C
ATOM   1403  O   ALA A 105      15.207   3.617  11.659  1.00 93.79           O
ATOM   1404  HA  ALA A 105      13.912   2.603   9.745  1.00 93.79           H
ATOM   1405  CB  ALA A 105      15.010   3.725   8.282  1.00 93.79           C
ATOM   1406 1HB  ALA A 105      14.520   3.219   7.450  1.00 93.79           H
ATOM   1407 2HB  ALA A 105      15.183   4.769   8.022  1.00 93.79           H
ATOM   1408 3HB  ALA A 105      15.963   3.240   8.493  1.00 93.79           H
ATOM   1409  HN  ALA A 105      12.798   4.775   8.364  1.00 93.79           H
ATOM   1410  N   ILE A 106      14.781   5.631  10.723  1.00 93.04           N
ATOM   1411  CA  ILE A 106      15.415   6.386  11.790  1.00 93.04           C
ATOM   1412  C   ILE A 106      14.690   6.105  13.108  1.00 93.04           C
ATOM   1413  O   ILE A 106      15.327   5.920  14.144  1.00 93.04           O
ATOM   1414  HA  ILE A 106      16.441   6.030  11.878  1.00 93.04           H
ATOM   1415  CB  ILE A 106      15.480   7.872  11.429  1.00 93.04           C
ATOM   1416  HB  ILE A 106      14.498   8.180  11.071  1.00 93.04           H
ATOM   1417  CG1 ILE A 106      16.474   8.116  10.292  1.00 93.04           C
ATOM   1418 1HG1 ILE A 106      17.493   8.006  10.664  1.00 93.04           H
ATOM   1419 2HG1 ILE A 106      16.336   7.364   9.516  1.00 93.04           H
ATOM   1420  CG2 ILE A 106      15.799   8.721  12.661  1.00 93.04           C
ATOM   1421 1HG2 ILE A 106      15.022   8.578  13.412  1.00 93.04           H
ATOM   1422 2HG2 ILE A 106      16.762   8.419  13.073  1.00 93.04           H
ATOM   1423 3HG2 ILE A 106      15.840   9.773  12.377  1.00 93.04           H
ATOM   1424  CD1 ILE A 106      16.291   9.513   9.695  1.00 93.04           C
ATOM   1425 1HD1 ILE A 106      15.279   9.610   9.302  1.00 93.04           H
ATOM   1426 2HD1 ILE A 106      16.454  10.263  10.469  1.00 93.04           H
ATOM   1427 3HD1 ILE A 106      17.010   9.660   8.889  1.00 93.04           H
ATOM   1428  HN  ILE A 106      14.378   6.185   9.995  1.00 93.04           H
ATOM   1429  N   ALA A 107      13.367   6.082  13.026  1.00 91.06           N
ATOM   1430  CA  ALA A 107      12.547   5.903  14.212  1.00 91.06           C
ATOM   1431  C   ALA A 107      12.793   4.508  14.791  1.00 91.06           C
ATOM   1432  O   ALA A 107      12.736   4.318  16.005  1.00 91.06           O
ATOM   1433  HA  ALA A 107      12.854   6.650  14.943  1.00 91.06           H
ATOM   1434  CB  ALA A 107      11.077   6.135  13.855  1.00 91.06           C
ATOM   1435 1HB  ALA A 107      10.951   7.149  13.476  1.00 91.06           H
ATOM   1436 2HB  ALA A 107      10.771   5.421  13.091  1.00 91.06           H
ATOM   1437 3HB  ALA A 107      10.462   6.001  14.745  1.00 91.06           H
ATOM   1438  HN  ALA A 107      12.858   6.182  12.171  1.00 91.06           H
ATOM   1439  N   ALA A 108      13.062   3.569  13.896  1.00 90.64           N
ATOM   1440  CA  ALA A 108      13.296   2.194  14.301  1.00 90.64           C
ATOM   1441  C   ALA A 108      14.708   2.069  14.876  1.00 90.64           C
ATOM   1442  O   ALA A 108      14.943   1.281  15.791  1.00 90.64           O
ATOM   1443  HA  ALA A 108      12.573   1.950  15.080  1.00 90.64           H
ATOM   1444  CB  ALA A 108      13.068   1.264  13.108  1.00 90.64           C
ATOM   1445 1HB  ALA A 108      12.041   1.369  12.756  1.00 90.64           H
ATOM   1446 2HB  ALA A 108      13.756   1.528  12.305  1.00 90.64           H
ATOM   1447 3HB  ALA A 108      13.243   0.232  13.413  1.00 90.64           H
ATOM   1448  HN  ALA A 108      13.120   3.735  12.911  1.00 90.64           H
ATOM   1449  N   ALA A 109      15.613   2.859  14.315  1.00 90.19           N
ATOM   1450  CA  ALA A 109      17.019   2.751  14.664  1.00 90.19           C
ATOM   1451  C   ALA A 109      17.222   3.233  16.102  1.00 90.19           C
ATOM   1452  O   ALA A 109      18.054   2.693  16.830  1.00 90.19           O
ATOM   1453  HA  ALA A 109      17.298   1.699  14.600  1.00 90.19           H
ATOM   1454  CB  ALA A 109      17.856   3.545  13.660  1.00 90.19           C
ATOM   1455 1HB  ALA A 109      17.699   3.145  12.658  1.00 90.19           H
ATOM   1456 2HB  ALA A 109      17.555   4.593  13.683  1.00 90.19           H
ATOM   1457 3HB  ALA A 109      18.911   3.465  13.922  1.00 90.19           H
ATOM   1458  HN  ALA A 109      15.398   3.560  13.636  1.00 90.19           H
ATOM   1459  N   ASP A 110      16.447   4.243  16.469  1.00 86.26           N
ATOM   1460  CA  ASP A 110      16.611   4.881  17.764  1.00 86.26           C
ATOM   1461  C   ASP A 110      15.238   5.275  18.312  1.00 86.26           C
ATOM   1462  O   ASP A 110      14.528   4.443  18.873  1.00 86.26           O
ATOM   1463  HA  ASP A 110      17.112   4.140  18.387  1.00 86.26           H
ATOM   1464  CB  ASP A 110      17.457   6.151  17.649  1.00 86.26           C
ATOM   1465 1HB  ASP A 110      18.416   5.914  17.188  1.00 86.26           H
ATOM   1466 2HB  ASP A 110      16.958   6.866  16.995  1.00 86.26           H
ATOM   1467  CG  ASP A 110      17.687   6.783  19.023  1.00 86.26           C
ATOM   1468  OD1 ASP A 110      17.375   6.099  20.021  1.00 86.26           O
ATOM   1469  OD2 ASP A 110      18.170   7.936  19.044  1.00 86.26           O
ATOM   1470  HN  ASP A 110      15.719   4.625  15.899  1.00 86.26           H
ATOM   1471  N   GLN A 111      14.906   6.545  18.130  1.00 85.78           N
ATOM   1472  CA  GLN A 111      13.610   7.047  18.552  1.00 85.78           C
ATOM   1473  C   GLN A 111      13.096   8.091  17.558  1.00 85.78           C
ATOM   1474  O   GLN A 111      13.839   8.544  16.688  1.00 85.78           O
ATOM   1475  HA  GLN A 111      12.949   6.180  18.551  1.00 85.78           H
ATOM   1476  CB  GLN A 111      13.679   7.624  19.967  1.00 85.78           C
ATOM   1477 1HB  GLN A 111      12.691   7.970  20.271  1.00 85.78           H
ATOM   1478 2HB  GLN A 111      13.974   6.843  20.668  1.00 85.78           H
ATOM   1479  CG  GLN A 111      14.675   8.783  20.038  1.00 85.78           C
ATOM   1480 1HG  GLN A 111      15.676   8.423  19.800  1.00 85.78           H
ATOM   1481 2HG  GLN A 111      14.420   9.533  19.289  1.00 85.78           H
ATOM   1482  CD  GLN A 111      14.675   9.422  21.428  1.00 85.78           C
ATOM   1483  OE1 GLN A 111      13.642   9.759  21.985  1.00 85.78           O
ATOM   1484  NE2 GLN A 111      15.886   9.569  21.957  1.00 85.78           N
ATOM   1485 1HE2 GLN A 111      16.693   9.271  21.447  1.00 85.78           H
ATOM   1486 2HE2 GLN A 111      15.990   9.977  22.863  1.00 85.78           H
ATOM   1487  HN  GLN A 111      15.504   7.224  17.704  1.00 85.78           H
ATOM   1488  N   TRP A 112      11.829   8.444  17.721  1.00 90.51           N
ATOM   1489  CA  TRP A 112      11.212   9.438  16.860  1.00 90.51           C
ATOM   1490  C   TRP A 112      11.774  10.809  17.243  1.00 90.51           C
ATOM   1491  O   TRP A 112      11.450  11.342  18.303  1.00 90.51           O
ATOM   1492  HA  TRP A 112      11.481   9.200  15.830  1.00 90.51           H
ATOM   1493  CB  TRP A 112       9.687   9.371  16.949  1.00 90.51           C
ATOM   1494 1HB  TRP A 112       9.367   8.345  16.763  1.00 90.51           H
ATOM   1495 2HB  TRP A 112       9.381   9.620  17.965  1.00 90.51           H
ATOM   1496  CG  TRP A 112       8.964  10.300  15.972  1.00 90.51           C
ATOM   1497  CD1 TRP A 112       8.529  11.549  16.190  1.00 90.51           C
ATOM   1498  HD1 TRP A 112       8.642  12.082  17.134  1.00 90.51           H
ATOM   1499  CD2 TRP A 112       8.608  10.002  14.606  1.00 90.51           C
ATOM   1500  NE1 TRP A 112       7.921  12.075  15.068  1.00 90.51           N
ATOM   1501  HE1 TRP A 112       7.519  12.987  14.986  1.00 90.51           H
ATOM   1502  CE2 TRP A 112       7.970  11.104  14.075  1.00 90.51           C
ATOM   1503  CE3 TRP A 112       8.817   8.839  13.844  1.00 90.51           C
ATOM   1504  HE3 TRP A 112       9.318   7.955  14.241  1.00 90.51           H
ATOM   1505  CZ2 TRP A 112       7.490  11.153  12.760  1.00 90.51           C
ATOM   1506  HZ2 TRP A 112       6.990  12.036  12.364  1.00 90.51           H
ATOM   1507  CZ3 TRP A 112       8.331   8.903  12.533  1.00 90.51           C
ATOM   1508  HZ3 TRP A 112       8.467   8.027  11.898  1.00 90.51           H
ATOM   1509  CH2 TRP A 112       7.687  10.006  11.983  1.00 90.51           C
ATOM   1510  HH2 TRP A 112       7.338   9.977  10.951  1.00 90.51           H
ATOM   1511  HN  TRP A 112      11.229   8.063  18.424  1.00 90.51           H
ATOM   1512  N   LYS A 113      12.605  11.340  16.359  1.00 90.05           N
ATOM   1513  CA  LYS A 113      13.310  12.578  16.645  1.00 90.05           C
ATOM   1514  C   LYS A 113      12.575  13.744  15.981  1.00 90.05           C
ATOM   1515  O   LYS A 113      12.990  14.895  16.103  1.00 90.05           O
ATOM   1516  HA  LYS A 113      13.287  12.726  17.725  1.00 90.05           H
ATOM   1517  CB  LYS A 113      14.780  12.465  16.235  1.00 90.05           C
ATOM   1518 1HB  LYS A 113      14.848  12.190  15.183  1.00 90.05           H
ATOM   1519 2HB  LYS A 113      15.267  13.434  16.343  1.00 90.05           H
ATOM   1520  CG  LYS A 113      15.508  11.424  17.088  1.00 90.05           C
ATOM   1521 1HG  LYS A 113      15.460  11.712  18.139  1.00 90.05           H
ATOM   1522 2HG  LYS A 113      15.007  10.460  16.998  1.00 90.05           H
ATOM   1523  CD  LYS A 113      16.970  11.288  16.658  1.00 90.05           C
ATOM   1524 1HD  LYS A 113      17.019  11.027  15.600  1.00 90.05           H
ATOM   1525 2HD  LYS A 113      17.478  12.245  16.773  1.00 90.05           H
ATOM   1526  CE  LYS A 113      17.688  10.220  17.485  1.00 90.05           C
ATOM   1527 1HE  LYS A 113      17.686  10.504  18.537  1.00 90.05           H
ATOM   1528 2HE  LYS A 113      17.154   9.273  17.410  1.00 90.05           H
ATOM   1529  NZ  LYS A 113      19.081  10.049  17.014  1.00 90.05           N
ATOM   1530 1HZ  LYS A 113      19.513   9.277  17.510  1.00 90.05           H
ATOM   1531 2HZ  LYS A 113      19.080   9.853  16.020  1.00 90.05           H
ATOM   1532 3HZ  LYS A 113      19.604  10.899  17.191  1.00 90.05           H
ATOM   1533  HN  LYS A 113      12.800  10.941  15.463  1.00 90.05           H
ATOM   1534  N   PHE A 114      11.496  13.405  15.291  1.00 92.63           N
ATOM   1535  CA  PHE A 114      10.834  14.361  14.419  1.00 92.63           C
ATOM   1536  C   PHE A 114       9.592  14.948  15.092  1.00 92.63           C
ATOM   1537  O   PHE A 114       9.139  14.442  16.118  1.00 92.63           O
ATOM   1538  HA  PHE A 114      11.547  15.160  14.215  1.00 92.63           H
ATOM   1539  CB  PHE A 114      10.407  13.599  13.163  1.00 92.63           C
ATOM   1540 1HB  PHE A 114       9.619  12.894  13.428  1.00 92.63           H
ATOM   1541 2HB  PHE A 114       9.977  14.304  12.452  1.00 92.63           H
ATOM   1542  CG  PHE A 114      11.545  12.838  12.480  1.00 92.63           C
ATOM   1543  CD1 PHE A 114      12.453  13.509  11.721  1.00 92.63           C
ATOM   1544  HD1 PHE A 114      12.370  14.589  11.601  1.00 92.63           H
ATOM   1545  CD2 PHE A 114      11.648  11.490  12.630  1.00 92.63           C
ATOM   1546  HD2 PHE A 114      10.920  10.953  13.238  1.00 92.63           H
ATOM   1547  CE1 PHE A 114      13.509  12.803  11.087  1.00 92.63           C
ATOM   1548  HE1 PHE A 114      14.236  13.340  10.480  1.00 92.63           H
ATOM   1549  CE2 PHE A 114      12.704  10.784  11.996  1.00 92.63           C
ATOM   1550  HE2 PHE A 114      12.787   9.704  12.117  1.00 92.63           H
ATOM   1551  CZ  PHE A 114      13.612  11.455  11.238  1.00 92.63           C
ATOM   1552  HZ  PHE A 114      14.423  10.913  10.751  1.00 92.63           H
ATOM   1553  HN  PHE A 114      11.075  12.499  15.321  1.00 92.63           H
ATOM   1554  N   GLN A 115       9.076  16.008  14.488  1.00 92.05           N
ATOM   1555  CA  GLN A 115       7.920  16.695  15.038  1.00 92.05           C
ATOM   1556  C   GLN A 115       6.652  15.871  14.805  1.00 92.05           C
ATOM   1557  O   GLN A 115       6.648  14.949  13.991  1.00 92.05           O
ATOM   1558  HA  GLN A 115       8.114  16.779  16.108  1.00 92.05           H
ATOM   1559  CB  GLN A 115       7.779  18.097  14.443  1.00 92.05           C
ATOM   1560 1HB  GLN A 115       7.764  18.034  13.355  1.00 92.05           H
ATOM   1561 2HB  GLN A 115       6.829  18.534  14.750  1.00 92.05           H
ATOM   1562  CG  GLN A 115       8.930  19.001  14.890  1.00 92.05           C
ATOM   1563 1HG  GLN A 115       9.882  18.541  14.625  1.00 92.05           H
ATOM   1564 2HG  GLN A 115       8.877  19.952  14.362  1.00 92.05           H
ATOM   1565  CD  GLN A 115       8.880  19.246  16.400  1.00 92.05           C
ATOM   1566  OE1 GLN A 115       7.850  19.118  17.041  1.00 92.05           O
ATOM   1567  NE2 GLN A 115      10.046  19.605  16.929  1.00 92.05           N
ATOM   1568 1HE2 GLN A 115      10.854  19.692  16.346  1.00 92.05           H
ATOM   1569 2HE2 GLN A 115      10.115  19.788  17.910  1.00 92.05           H
ATOM   1570  HN  GLN A 115       9.434  16.398  13.639  1.00 92.05           H
ATOM   1571  N   THR A 116       5.606  16.233  15.533  1.00 93.11           N
ATOM   1572  CA  THR A 116       4.357  15.493  15.469  1.00 93.11           C
ATOM   1573  C   THR A 116       3.797  15.515  14.045  1.00 93.11           C
ATOM   1574  O   THR A 116       3.211  14.534  13.590  1.00 93.11           O
ATOM   1575  HA  THR A 116       4.561  14.452  15.716  1.00 93.11           H
ATOM   1576  CB  THR A 116       3.402  16.088  16.506  1.00 93.11           C
ATOM   1577  HB  THR A 116       3.118  17.105  16.236  1.00 93.11           H
ATOM   1578  OG1 THR A 116       4.101  15.950  17.740  1.00 93.11           O
ATOM   1579  HG1 THR A 116       3.695  16.549  18.431  1.00 93.11           H
ATOM   1580  CG2 THR A 116       2.142  15.240  16.695  1.00 93.11           C
ATOM   1581 1HG2 THR A 116       2.423  14.242  17.030  1.00 93.11           H
ATOM   1582 2HG2 THR A 116       1.607  15.169  15.748  1.00 93.11           H
ATOM   1583 3HG2 THR A 116       1.499  15.707  17.441  1.00 93.11           H
ATOM   1584  HN  THR A 116       5.603  17.014  16.157  1.00 93.11           H
ATOM   1585  N   PHE A 117       3.998  16.644  13.381  1.00 93.95           N
ATOM   1586  CA  PHE A 117       3.523  16.805  12.018  1.00 93.95           C
ATOM   1587  C   PHE A 117       4.010  15.660  11.128  1.00 93.95           C
ATOM   1588  O   PHE A 117       3.234  15.089  10.364  1.00 93.95           O
ATOM   1589  HA  PHE A 117       2.434  16.798  12.052  1.00 93.95           H
ATOM   1590  CB  PHE A 117       4.101  18.122  11.495  1.00 93.95           C
ATOM   1591 1HB  PHE A 117       3.713  18.942  12.099  1.00 93.95           H
ATOM   1592 2HB  PHE A 117       5.183  18.111  11.630  1.00 93.95           H
ATOM   1593  CG  PHE A 117       3.787  18.399  10.024  1.00 93.95           C
ATOM   1594  CD1 PHE A 117       4.749  18.222   9.078  1.00 93.95           C
ATOM   1595  HD1 PHE A 117       5.743  17.882   9.369  1.00 93.95           H
ATOM   1596  CD2 PHE A 117       2.547  18.822   9.661  1.00 93.95           C
ATOM   1597  HD2 PHE A 117       1.776  18.965  10.418  1.00 93.95           H
ATOM   1598  CE1 PHE A 117       4.458  18.479   7.712  1.00 93.95           C
ATOM   1599  HE1 PHE A 117       5.229  18.337   6.955  1.00 93.95           H
ATOM   1600  CE2 PHE A 117       2.256  19.079   8.295  1.00 93.95           C
ATOM   1601  HE2 PHE A 117       1.262  19.419   8.004  1.00 93.95           H
ATOM   1602  CZ  PHE A 117       3.217  18.902   7.349  1.00 93.95           C
ATOM   1603  HZ  PHE A 117       2.994  19.099   6.301  1.00 93.95           H
ATOM   1604  HN  PHE A 117       4.475  17.438  13.759  1.00 93.95           H
ATOM   1605  N   MET A 118       5.294  15.358  11.257  1.00 93.86           N
ATOM   1606  CA  MET A 118       5.905  14.322  10.441  1.00 93.86           C
ATOM   1607  C   MET A 118       5.313  12.949  10.766  1.00 93.86           C
ATOM   1608  O   MET A 118       5.175  12.104   9.882  1.00 93.86           O
ATOM   1609  HA  MET A 118       5.677  14.589   9.409  1.00 93.86           H
ATOM   1610  CB  MET A 118       7.414  14.299  10.690  1.00 93.86           C
ATOM   1611 1HB  MET A 118       7.811  15.312  10.632  1.00 93.86           H
ATOM   1612 2HB  MET A 118       7.614  13.936  11.699  1.00 93.86           H
ATOM   1613  CG  MET A 118       8.125  13.407   9.671  1.00 93.86           C
ATOM   1614 1HG  MET A 118       9.194  13.380   9.881  1.00 93.86           H
ATOM   1615 2HG  MET A 118       7.758  12.384   9.752  1.00 93.86           H
ATOM   1616  SD  MET A 118       7.844  14.024   8.019  1.00 93.86           S
ATOM   1617  CE  MET A 118       8.827  15.513   8.074  1.00 93.86           C
ATOM   1618 1HE  MET A 118       8.453  16.167   8.861  1.00 93.86           H
ATOM   1619 2HE  MET A 118       9.866  15.255   8.279  1.00 93.86           H
ATOM   1620 3HE  MET A 118       8.764  16.026   7.114  1.00 93.86           H
ATOM   1621  HN  MET A 118       5.912  15.806  11.903  1.00 93.86           H
ATOM   1622  N   CYS A 119       4.978  12.768  12.035  1.00 93.36           N
ATOM   1623  CA  CYS A 119       4.410  11.510  12.488  1.00 93.36           C
ATOM   1624  C   CYS A 119       3.072  11.303  11.775  1.00 93.36           C
ATOM   1625  O   CYS A 119       2.784  10.208  11.295  1.00 93.36           O
ATOM   1626  HA  CYS A 119       5.120  10.729  12.213  1.00 93.36           H
ATOM   1627  CB  CYS A 119       4.258  11.473  14.010  1.00 93.36           C
ATOM   1628 1HB  CYS A 119       5.240  11.513  14.483  1.00 93.36           H
ATOM   1629 2HB  CYS A 119       3.705  12.349  14.349  1.00 93.36           H
ATOM   1630  SG  CYS A 119       3.384   9.947  14.515  1.00 93.36           S
ATOM   1631  HN  CYS A 119       5.090  13.462  12.746  1.00 93.36           H
ATOM   1632  N   LYS A 120       2.291  12.372  11.730  1.00 94.11           N
ATOM   1633  CA  LYS A 120       0.987  12.319  11.092  1.00 94.11           C
ATOM   1634  C   LYS A 120       1.157  11.917   9.625  1.00 94.11           C
ATOM   1635  O   LYS A 120       0.510  10.982   9.155  1.00 94.11           O
ATOM   1636  HA  LYS A 120       0.407  11.546  11.596  1.00 94.11           H
ATOM   1637  CB  LYS A 120       0.242  13.641  11.284  1.00 94.11           C
ATOM   1638 1HB  LYS A 120       0.881  14.471  10.982  1.00 94.11           H
ATOM   1639 2HB  LYS A 120      -0.636  13.665  10.639  1.00 94.11           H
ATOM   1640  CG  LYS A 120      -0.185  13.823  12.742  1.00 94.11           C
ATOM   1641 1HG  LYS A 120      -0.796  12.976  13.054  1.00 94.11           H
ATOM   1642 2HG  LYS A 120       0.696  13.834  13.384  1.00 94.11           H
ATOM   1643  CD  LYS A 120      -0.973  15.122  12.925  1.00 94.11           C
ATOM   1644 1HD  LYS A 120      -0.323  15.976  12.730  1.00 94.11           H
ATOM   1645 2HD  LYS A 120      -1.783  15.165  12.198  1.00 94.11           H
ATOM   1646  CE  LYS A 120      -1.544  15.222  14.341  1.00 94.11           C
ATOM   1647 1HE  LYS A 120      -1.938  14.254  14.650  1.00 94.11           H
ATOM   1648 2HE  LYS A 120      -0.751  15.482  15.042  1.00 94.11           H
ATOM   1649  NZ  LYS A 120      -2.616  16.241  14.396  1.00 94.11           N
ATOM   1650 1HZ  LYS A 120      -2.968  16.310  15.344  1.00 94.11           H
ATOM   1651 2HZ  LYS A 120      -2.245  17.139  14.107  1.00 94.11           H
ATOM   1652 3HZ  LYS A 120      -3.371  15.971  13.774  1.00 94.11           H
ATOM   1653  HN  LYS A 120       2.535  13.260  12.118  1.00 94.11           H
ATOM   1654  N   VAL A 121       2.032  12.642   8.944  1.00 93.50           N
ATOM   1655  CA  VAL A 121       2.205  12.456   7.513  1.00 93.50           C
ATOM   1656  C   VAL A 121       2.659  11.021   7.241  1.00 93.50           C
ATOM   1657  O   VAL A 121       2.116  10.349   6.365  1.00 93.50           O
ATOM   1658  HA  VAL A 121       1.235  12.612   7.041  1.00 93.50           H
ATOM   1659  CB  VAL A 121       3.174  13.504   6.963  1.00 93.50           C
ATOM   1660  HB  VAL A 121       4.080  13.473   7.567  1.00 93.50           H
ATOM   1661  CG1 VAL A 121       3.561  13.187   5.517  1.00 93.50           C
ATOM   1662 1HG1 VAL A 121       4.043  12.210   5.476  1.00 93.50           H
ATOM   1663 2HG1 VAL A 121       2.667  13.177   4.895  1.00 93.50           H
ATOM   1664 3HG1 VAL A 121       4.251  13.948   5.151  1.00 93.50           H
ATOM   1665  CG2 VAL A 121       2.582  14.911   7.076  1.00 93.50           C
ATOM   1666 1HG2 VAL A 121       1.653  14.961   6.508  1.00 93.50           H
ATOM   1667 2HG2 VAL A 121       2.380  15.137   8.123  1.00 93.50           H
ATOM   1668 3HG2 VAL A 121       3.291  15.636   6.677  1.00 93.50           H
ATOM   1669  HN  VAL A 121       2.614  13.344   9.352  1.00 93.50           H
ATOM   1670  N   VAL A 122       3.651  10.593   8.008  1.00 92.77           N
ATOM   1671  CA  VAL A 122       4.318   9.331   7.734  1.00 92.77           C
ATOM   1672  C   VAL A 122       3.323   8.183   7.915  1.00 92.77           C
ATOM   1673  O   VAL A 122       3.340   7.216   7.155  1.00 92.77           O
ATOM   1674  HA  VAL A 122       4.646   9.351   6.695  1.00 92.77           H
ATOM   1675  CB  VAL A 122       5.559   9.192   8.619  1.00 92.77           C
ATOM   1676  HB  VAL A 122       5.264   9.410   9.646  1.00 92.77           H
ATOM   1677  CG1 VAL A 122       6.102   7.762   8.580  1.00 92.77           C
ATOM   1678 1HG1 VAL A 122       5.337   7.073   8.939  1.00 92.77           H
ATOM   1679 2HG1 VAL A 122       6.372   7.504   7.556  1.00 92.77           H
ATOM   1680 3HG1 VAL A 122       6.983   7.691   9.218  1.00 92.77           H
ATOM   1681  CG2 VAL A 122       6.637  10.199   8.215  1.00 92.77           C
ATOM   1682 1HG2 VAL A 122       6.926  10.026   7.178  1.00 92.77           H
ATOM   1683 2HG2 VAL A 122       6.245  11.211   8.318  1.00 92.77           H
ATOM   1684 3HG2 VAL A 122       7.507  10.079   8.860  1.00 92.77           H
ATOM   1685  HN  VAL A 122       3.999  11.091   8.802  1.00 92.77           H
ATOM   1686  N   ASN A 123       2.479   8.328   8.926  1.00 91.35           N
ATOM   1687  CA  ASN A 123       1.487   7.309   9.224  1.00 91.35           C
ATOM   1688  C   ASN A 123       0.424   7.301   8.124  1.00 91.35           C
ATOM   1689  O   ASN A 123      -0.011   6.238   7.684  1.00 91.35           O
ATOM   1690  HA  ASN A 123       2.043   6.373   9.273  1.00 91.35           H
ATOM   1691  CB  ASN A 123       0.788   7.594  10.556  1.00 91.35           C
ATOM   1692 1HB  ASN A 123       0.623   8.666  10.661  1.00 91.35           H
ATOM   1693 2HB  ASN A 123      -0.192   7.117  10.565  1.00 91.35           H
ATOM   1694  CG  ASN A 123       1.622   7.082  11.732  1.00 91.35           C
ATOM   1695  OD1 ASN A 123       2.503   6.251  11.588  1.00 91.35           O
ATOM   1696  ND2 ASN A 123       1.294   7.623  12.903  1.00 91.35           N
ATOM   1697 1HD2 ASN A 123       0.560   8.300  12.952  1.00 91.35           H
ATOM   1698 2HD2 ASN A 123       1.782   7.353  13.732  1.00 91.35           H
ATOM   1699  HN  ASN A 123       2.466   9.121   9.535  1.00 91.35           H
ATOM   1700  N   SER A 124       0.035   8.499   7.713  1.00 93.89           N
ATOM   1701  CA  SER A 124      -1.058   8.647   6.767  1.00 93.89           C
ATOM   1702  C   SER A 124      -0.616   8.183   5.378  1.00 93.89           C
ATOM   1703  O   SER A 124      -1.429   7.699   4.593  1.00 93.89           O
ATOM   1704  HA  SER A 124      -1.857   8.010   7.147  1.00 93.89           H
ATOM   1705  CB  SER A 124      -1.546  10.096   6.713  1.00 93.89           C
ATOM   1706 1HB  SER A 124      -2.402  10.165   6.041  1.00 93.89           H
ATOM   1707 2HB  SER A 124      -1.892  10.400   7.701  1.00 93.89           H
ATOM   1708  OG  SER A 124      -0.525  10.987   6.272  1.00 93.89           O
ATOM   1709  HG  SER A 124      -0.876  11.923   6.246  1.00 93.89           H
ATOM   1710  HN  SER A 124       0.453   9.356   8.013  1.00 93.89           H
ATOM   1711  N   MET A 125       0.673   8.349   5.117  1.00 95.21           N
ATOM   1712  CA  MET A 125       1.183   8.227   3.762  1.00 95.21           C
ATOM   1713  C   MET A 125       1.002   6.802   3.234  1.00 95.21           C
ATOM   1714  O   MET A 125       0.636   6.607   2.076  1.00 95.21           O
ATOM   1715  HA  MET A 125       0.594   8.921   3.163  1.00 95.21           H
ATOM   1716  CB  MET A 125       2.668   8.594   3.741  1.00 95.21           C
ATOM   1717 1HB  MET A 125       2.824   9.526   4.284  1.00 95.21           H
ATOM   1718 2HB  MET A 125       3.245   7.825   4.255  1.00 95.21           H
ATOM   1719  CG  MET A 125       3.175   8.745   2.305  1.00 95.21           C
ATOM   1720 1HG  MET A 125       4.255   8.892   2.305  1.00 95.21           H
ATOM   1721 2HG  MET A 125       2.978   7.832   1.743  1.00 95.21           H
ATOM   1722  SD  MET A 125       2.372  10.130   1.516  1.00 95.21           S
ATOM   1723  CE  MET A 125       3.148  11.478   2.392  1.00 95.21           C
ATOM   1724 1HE  MET A 125       2.935  11.390   3.457  1.00 95.21           H
ATOM   1725 2HE  MET A 125       4.226  11.442   2.233  1.00 95.21           H
ATOM   1726 3HE  MET A 125       2.758  12.426   2.020  1.00 95.21           H
ATOM   1727  HN  MET A 125       1.361   8.562   5.810  1.00 95.21           H
ATOM   1728  N   TYR A 126       1.268   5.843   4.109  1.00 91.52           N
ATOM   1729  CA  TYR A 126       1.165   4.442   3.738  1.00 91.52           C
ATOM   1730  C   TYR A 126      -0.270   4.081   3.349  1.00 91.52           C
ATOM   1731  O   TYR A 126      -0.493   3.408   2.344  1.00 91.52           O
ATOM   1732  HA  TYR A 126       1.820   4.272   2.882  1.00 91.52           H
ATOM   1733  CB  TYR A 126       1.559   3.645   4.983  1.00 91.52           C
ATOM   1734 1HB  TYR A 126       2.615   3.817   5.194  1.00 91.52           H
ATOM   1735 2HB  TYR A 126       0.998   4.025   5.837  1.00 91.52           H
ATOM   1736  CG  TYR A 126       1.317   2.140   4.862  1.00 91.52           C
ATOM   1737  CD1 TYR A 126       0.473   1.503   5.749  1.00 91.52           C
ATOM   1738  HD1 TYR A 126      -0.020   2.072   6.537  1.00 91.52           H
ATOM   1739  CD2 TYR A 126       1.941   1.419   3.864  1.00 91.52           C
ATOM   1740  HD2 TYR A 126       2.607   1.922   3.163  1.00 91.52           H
ATOM   1741  CE1 TYR A 126       0.245   0.085   5.634  1.00 91.52           C
ATOM   1742  HE1 TYR A 126      -0.418  -0.430   6.329  1.00 91.52           H
ATOM   1743  CE2 TYR A 126       1.713   0.002   3.750  1.00 91.52           C
ATOM   1744  HE2 TYR A 126       2.200  -0.580   2.967  1.00 91.52           H
ATOM   1745  CZ  TYR A 126       0.876  -0.595   4.640  1.00 91.52           C
ATOM   1746  OH  TYR A 126       0.661  -1.934   4.532  1.00 91.52           O
ATOM   1747  HH  TYR A 126       0.796  -2.226   3.585  1.00 91.52           H
ATOM   1748  HN  TYR A 126       1.548   6.010   5.055  1.00 91.52           H
ATOM   1749  N   LYS A 127      -1.205   4.546   4.165  1.00 90.24           N
ATOM   1750  CA  LYS A 127      -2.606   4.222   3.958  1.00 90.24           C
ATOM   1751  C   LYS A 127      -3.075   4.828   2.633  1.00 90.24           C
ATOM   1752  O   LYS A 127      -3.862   4.218   1.912  1.00 90.24           O
ATOM   1753  HA  LYS A 127      -2.684   3.137   3.888  1.00 90.24           H
ATOM   1754  CB  LYS A 127      -3.440   4.660   5.163  1.00 90.24           C
ATOM   1755 1HB  LYS A 127      -3.180   5.682   5.439  1.00 90.24           H
ATOM   1756 2HB  LYS A 127      -4.497   4.661   4.898  1.00 90.24           H
ATOM   1757  CG  LYS A 127      -3.210   3.730   6.356  1.00 90.24           C
ATOM   1758 1HG  LYS A 127      -2.152   3.727   6.621  1.00 90.24           H
ATOM   1759 2HG  LYS A 127      -3.754   4.103   7.224  1.00 90.24           H
ATOM   1760  CD  LYS A 127      -3.665   2.305   6.037  1.00 90.24           C
ATOM   1761 1HD  LYS A 127      -4.653   2.329   5.578  1.00 90.24           H
ATOM   1762 2HD  LYS A 127      -2.987   1.857   5.310  1.00 90.24           H
ATOM   1763  CE  LYS A 127      -3.705   1.445   7.302  1.00 90.24           C
ATOM   1764 1HE  LYS A 127      -2.710   1.391   7.743  1.00 90.24           H
ATOM   1765 2HE  LYS A 127      -4.357   1.907   8.042  1.00 90.24           H
ATOM   1766  NZ  LYS A 127      -4.189   0.082   6.987  1.00 90.24           N
ATOM   1767 1HZ  LYS A 127      -4.221  -0.470   7.837  1.00 90.24           H
ATOM   1768 2HZ  LYS A 127      -5.118   0.138   6.585  1.00 90.24           H
ATOM   1769 3HZ  LYS A 127      -3.560  -0.355   6.323  1.00 90.24           H
ATOM   1770  HN  LYS A 127      -1.018   5.131   4.953  1.00 90.24           H
ATOM   1771  N   MET A 128      -2.570   6.021   2.353  1.00 93.92           N
ATOM   1772  CA  MET A 128      -2.914   6.708   1.120  1.00 93.92           C
ATOM   1773  C   MET A 128      -2.399   5.939  -0.098  1.00 93.92           C
ATOM   1774  O   MET A 128      -3.100   5.818  -1.102  1.00 93.92           O
ATOM   1775  HA  MET A 128      -4.004   6.747   1.100  1.00 93.92           H
ATOM   1776  CB  MET A 128      -2.308   8.113   1.132  1.00 93.92           C
ATOM   1777 1HB  MET A 128      -2.558   8.613   2.067  1.00 93.92           H
ATOM   1778 2HB  MET A 128      -1.221   8.043   1.089  1.00 93.92           H
ATOM   1779  CG  MET A 128      -2.818   8.940  -0.049  1.00 93.92           C
ATOM   1780 1HG  MET A 128      -2.498   8.487  -0.987  1.00 93.92           H
ATOM   1781 2HG  MET A 128      -3.908   8.948  -0.054  1.00 93.92           H
ATOM   1782  SD  MET A 128      -2.199  10.611   0.063  1.00 93.92           S
ATOM   1783  CE  MET A 128      -0.448  10.303  -0.095  1.00 93.92           C
ATOM   1784 1HE  MET A 128      -0.118   9.653   0.716  1.00 93.92           H
ATOM   1785 2HE  MET A 128      -0.249   9.820  -1.051  1.00 93.92           H
ATOM   1786 3HE  MET A 128       0.093  11.248  -0.045  1.00 93.92           H
ATOM   1787  HN  MET A 128      -1.939   6.515   2.951  1.00 93.92           H
ATOM   1788  N   ASN A 129      -1.179   5.440   0.030  1.00 93.90           N
ATOM   1789  CA  ASN A 129      -0.585   4.636  -1.025  1.00 93.90           C
ATOM   1790  C   ASN A 129      -1.443   3.391  -1.256  1.00 93.90           C
ATOM   1791  O   ASN A 129      -1.821   3.095  -2.388  1.00 93.90           O
ATOM   1792  HA  ASN A 129      -0.552   5.288  -1.898  1.00 93.90           H
ATOM   1793  CB  ASN A 129       0.823   4.176  -0.640  1.00 93.90           C
ATOM   1794 1HB  ASN A 129       1.501   5.029  -0.639  1.00 93.90           H
ATOM   1795 2HB  ASN A 129       0.813   3.775   0.374  1.00 93.90           H
ATOM   1796  CG  ASN A 129       1.335   3.110  -1.610  1.00 93.90           C
ATOM   1797  OD1 ASN A 129       1.104   1.923  -1.448  1.00 93.90           O
ATOM   1798  ND2 ASN A 129       2.043   3.597  -2.625  1.00 93.90           N
ATOM   1799 1HD2 ASN A 129       2.196   4.583  -2.700  1.00 93.90           H
ATOM   1800 2HD2 ASN A 129       2.421   2.979  -3.314  1.00 93.90           H
ATOM   1801  HN  ASN A 129      -0.600   5.577   0.834  1.00 93.90           H
ATOM   1802  N   PHE A 130      -1.726   2.695  -0.164  1.00 91.61           N
ATOM   1803  CA  PHE A 130      -2.410   1.416  -0.248  1.00 91.61           C
ATOM   1804  C   PHE A 130      -3.743   1.555  -0.986  1.00 91.61           C
ATOM   1805  O   PHE A 130      -3.999   0.840  -1.954  1.00 91.61           O
ATOM   1806  HA  PHE A 130      -1.760   0.738  -0.801  1.00 91.61           H
ATOM   1807  CB  PHE A 130      -2.679   0.958   1.186  1.00 91.61           C
ATOM   1808 1HB  PHE A 130      -1.729   0.874   1.714  1.00 91.61           H
ATOM   1809 2HB  PHE A 130      -3.262   1.723   1.698  1.00 91.61           H
ATOM   1810  CG  PHE A 130      -3.420  -0.377   1.284  1.00 91.61           C
ATOM   1811  CD1 PHE A 130      -4.779  -0.399   1.324  1.00 91.61           C
ATOM   1812  HD1 PHE A 130      -5.341   0.534   1.285  1.00 91.61           H
ATOM   1813  CD2 PHE A 130      -2.720  -1.542   1.332  1.00 91.61           C
ATOM   1814  HD2 PHE A 130      -1.630  -1.525   1.301  1.00 91.61           H
ATOM   1815  CE1 PHE A 130      -5.467  -1.638   1.414  1.00 91.61           C
ATOM   1816  HE1 PHE A 130      -6.557  -1.656   1.446  1.00 91.61           H
ATOM   1817  CE2 PHE A 130      -3.408  -2.781   1.423  1.00 91.61           C
ATOM   1818  HE2 PHE A 130      -2.846  -3.715   1.461  1.00 91.61           H
ATOM   1819  CZ  PHE A 130      -4.767  -2.803   1.462  1.00 91.61           C
ATOM   1820  HZ  PHE A 130      -5.295  -3.754   1.532  1.00 91.61           H
ATOM   1821  HN  PHE A 130      -1.496   2.992   0.763  1.00 91.61           H
ATOM   1822  N   TYR A 131      -4.558   2.479  -0.500  1.00 91.37           N
ATOM   1823  CA  TYR A 131      -5.909   2.631  -1.014  1.00 91.37           C
ATOM   1824  C   TYR A 131      -5.891   3.085  -2.475  1.00 91.37           C
ATOM   1825  O   TYR A 131      -6.682   2.607  -3.287  1.00 91.37           O
ATOM   1826  HA  TYR A 131      -6.405   1.663  -0.948  1.00 91.37           H
ATOM   1827  CB  TYR A 131      -6.564   3.720  -0.162  1.00 91.37           C
ATOM   1828 1HB  TYR A 131      -5.945   4.616  -0.196  1.00 91.37           H
ATOM   1829 2HB  TYR A 131      -7.527   3.982  -0.602  1.00 91.37           H
ATOM   1830  CG  TYR A 131      -6.779   3.321   1.300  1.00 91.37           C
ATOM   1831  CD1 TYR A 131      -7.184   2.040   1.613  1.00 91.37           C
ATOM   1832  HD1 TYR A 131      -7.349   1.311   0.819  1.00 91.37           H
ATOM   1833  CD2 TYR A 131      -6.569   4.244   2.305  1.00 91.37           C
ATOM   1834  HD2 TYR A 131      -6.250   5.256   2.057  1.00 91.37           H
ATOM   1835  CE1 TYR A 131      -7.386   1.664   2.988  1.00 91.37           C
ATOM   1836  HE1 TYR A 131      -7.705   0.655   3.249  1.00 91.37           H
ATOM   1837  CE2 TYR A 131      -6.772   3.868   3.680  1.00 91.37           C
ATOM   1838  HE2 TYR A 131      -6.610   4.587   4.483  1.00 91.37           H
ATOM   1839  CZ  TYR A 131      -7.170   2.597   3.954  1.00 91.37           C
ATOM   1840  OH  TYR A 131      -7.361   2.243   5.253  1.00 91.37           O
ATOM   1841  HH  TYR A 131      -7.311   3.051   5.839  1.00 91.37           H
ATOM   1842  HN  TYR A 131      -4.310   3.116   0.231  1.00 91.37           H
ATOM   1843  N   SER A 132      -4.981   4.003  -2.765  1.00 93.22           N
ATOM   1844  CA  SER A 132      -4.859   4.537  -4.111  1.00 93.22           C
ATOM   1845  C   SER A 132      -4.418   3.432  -5.074  1.00 93.22           C
ATOM   1846  O   SER A 132      -4.910   3.351  -6.198  1.00 93.22           O
ATOM   1847  HA  SER A 132      -5.855   4.895  -4.371  1.00 93.22           H
ATOM   1848  CB  SER A 132      -3.870   5.704  -4.153  1.00 93.22           C
ATOM   1849 1HB  SER A 132      -3.758   6.047  -5.182  1.00 93.22           H
ATOM   1850 2HB  SER A 132      -4.271   6.540  -3.581  1.00 93.22           H
ATOM   1851  OG  SER A 132      -2.594   5.341  -3.633  1.00 93.22           O
ATOM   1852  HG  SER A 132      -2.466   5.748  -2.728  1.00 93.22           H
ATOM   1853  HN  SER A 132      -4.335   4.380  -2.101  1.00 93.22           H
ATOM   1854  N   CYS A 133      -3.495   2.610  -4.597  1.00 90.71           N
ATOM   1855  CA  CYS A 133      -2.977   1.518  -5.404  1.00 90.71           C
ATOM   1856  C   CYS A 133      -4.136   0.576  -5.738  1.00 90.71           C
ATOM   1857  O   CYS A 133      -4.314   0.190  -6.892  1.00 90.71           O
ATOM   1858  HA  CYS A 133      -2.568   1.964  -6.310  1.00 90.71           H
ATOM   1859  CB  CYS A 133      -1.833   0.786  -4.699  1.00 90.71           C
ATOM   1860 1HB  CYS A 133      -2.082   0.630  -3.650  1.00 90.71           H
ATOM   1861 2HB  CYS A 133      -1.692  -0.199  -5.143  1.00 90.71           H
ATOM   1862  SG  CYS A 133      -0.290   1.760  -4.837  1.00 90.71           S
ATOM   1863  HG  CYS A 133      -0.619   2.672  -3.926  1.00 90.71           H
ATOM   1864  HN  CYS A 133      -3.102   2.680  -3.680  1.00 90.71           H
ATOM   1865  N   VAL A 134      -4.895   0.234  -4.707  1.00 88.70           N
ATOM   1866  CA  VAL A 134      -5.989  -0.709  -4.862  1.00 88.70           C
ATOM   1867  C   VAL A 134      -6.941  -0.205  -5.948  1.00 88.70           C
ATOM   1868  O   VAL A 134      -7.326  -0.959  -6.841  1.00 88.70           O
ATOM   1869  HA  VAL A 134      -5.561  -1.659  -5.185  1.00 88.70           H
ATOM   1870  CB  VAL A 134      -6.682  -0.934  -3.517  1.00 88.70           C
ATOM   1871  HB  VAL A 134      -6.955   0.041  -3.114  1.00 88.70           H
ATOM   1872  CG1 VAL A 134      -7.966  -1.747  -3.691  1.00 88.70           C
ATOM   1873 1HG1 VAL A 134      -8.649  -1.211  -4.350  1.00 88.70           H
ATOM   1874 2HG1 VAL A 134      -7.726  -2.717  -4.126  1.00 88.70           H
ATOM   1875 3HG1 VAL A 134      -8.439  -1.892  -2.719  1.00 88.70           H
ATOM   1876  CG2 VAL A 134      -5.737  -1.607  -2.519  1.00 88.70           C
ATOM   1877 1HG2 VAL A 134      -5.420  -2.572  -2.914  1.00 88.70           H
ATOM   1878 2HG2 VAL A 134      -4.864  -0.974  -2.361  1.00 88.70           H
ATOM   1879 3HG2 VAL A 134      -6.255  -1.755  -1.572  1.00 88.70           H
ATOM   1880  HN  VAL A 134      -4.772   0.590  -3.780  1.00 88.70           H
ATOM   1881  N   LEU A 135      -7.294   1.068  -5.837  1.00 89.86           N
ATOM   1882  CA  LEU A 135      -8.291   1.648  -6.720  1.00 89.86           C
ATOM   1883  C   LEU A 135      -7.725   1.727  -8.139  1.00 89.86           C
ATOM   1884  O   LEU A 135      -8.447   1.514  -9.112  1.00 89.86           O
ATOM   1885  HA  LEU A 135      -9.151   0.977  -6.728  1.00 89.86           H
ATOM   1886  CB  LEU A 135      -8.773   2.993  -6.174  1.00 89.86           C
ATOM   1887 1HB  LEU A 135      -7.906   3.641  -6.043  1.00 89.86           H
ATOM   1888 2HB  LEU A 135      -9.410   3.461  -6.924  1.00 89.86           H
ATOM   1889  CG  LEU A 135      -9.541   2.944  -4.852  1.00 89.86           C
ATOM   1890  HG  LEU A 135      -8.951   2.374  -4.134  1.00 89.86           H
ATOM   1891  CD1 LEU A 135      -9.724   4.348  -4.271  1.00 89.86           C
ATOM   1892 1HD1 LEU A 135      -8.747   4.797  -4.091  1.00 89.86           H
ATOM   1893 2HD1 LEU A 135     -10.282   4.963  -4.977  1.00 89.86           H
ATOM   1894 3HD1 LEU A 135     -10.273   4.284  -3.332  1.00 89.86           H
ATOM   1895  CD2 LEU A 135     -10.876   2.215  -5.020  1.00 89.86           C
ATOM   1896 1HD2 LEU A 135     -11.484   2.737  -5.759  1.00 89.86           H
ATOM   1897 2HD2 LEU A 135     -10.693   1.195  -5.356  1.00 89.86           H
ATOM   1898 3HD2 LEU A 135     -11.402   2.195  -4.065  1.00 89.86           H
ATOM   1899  HN  LEU A 135      -6.912   1.697  -5.160  1.00 89.86           H
ATOM   1900  N   LEU A 136      -6.438   2.034  -8.212  1.00 91.13           N
ATOM   1901  CA  LEU A 136      -5.775   2.176  -9.497  1.00 91.13           C
ATOM   1902  C   LEU A 136      -5.742   0.818 -10.202  1.00 91.13           C
ATOM   1903  O   LEU A 136      -6.002   0.731 -11.401  1.00 91.13           O
ATOM   1904  HA  LEU A 136      -6.370   2.863 -10.098  1.00 91.13           H
ATOM   1905  CB  LEU A 136      -4.393   2.809  -9.320  1.00 91.13           C
ATOM   1906 1HB  LEU A 136      -3.891   2.311  -8.490  1.00 91.13           H
ATOM   1907 2HB  LEU A 136      -3.806   2.609 -10.215  1.00 91.13           H
ATOM   1908  CG  LEU A 136      -4.376   4.317  -9.059  1.00 91.13           C
ATOM   1909  HG  LEU A 136      -5.094   4.535  -8.269  1.00 91.13           H
ATOM   1910  CD1 LEU A 136      -3.003   4.771  -8.559  1.00 91.13           C
ATOM   1911 1HD1 LEU A 136      -2.764   4.253  -7.631  1.00 91.13           H
ATOM   1912 2HD1 LEU A 136      -2.247   4.537  -9.310  1.00 91.13           H
ATOM   1913 3HD1 LEU A 136      -3.018   5.846  -8.382  1.00 91.13           H
ATOM   1914  CD2 LEU A 136      -4.819   5.093 -10.300  1.00 91.13           C
ATOM   1915 1HD2 LEU A 136      -4.144   4.874 -11.127  1.00 91.13           H
ATOM   1916 2HD2 LEU A 136      -5.833   4.797 -10.571  1.00 91.13           H
ATOM   1917 3HD2 LEU A 136      -4.798   6.162 -10.088  1.00 91.13           H
ATOM   1918  HN  LEU A 136      -5.853   2.185  -7.415  1.00 91.13           H
ATOM   1919  N   ILE A 137      -5.422  -0.208  -9.426  1.00 85.83           N
ATOM   1920  CA  ILE A 137      -5.322  -1.552  -9.968  1.00 85.83           C
ATOM   1921  C   ILE A 137      -6.685  -1.979 -10.517  1.00 85.83           C
ATOM   1922  O   ILE A 137      -6.764  -2.610 -11.569  1.00 85.83           O
ATOM   1923  HA  ILE A 137      -4.612  -1.520 -10.794  1.00 85.83           H
ATOM   1924  CB  ILE A 137      -4.755  -2.511  -8.919  1.00 85.83           C
ATOM   1925  HB  ILE A 137      -5.270  -2.330  -7.976  1.00 85.83           H
ATOM   1926  CG1 ILE A 137      -3.267  -2.244  -8.680  1.00 85.83           C
ATOM   1927 1HG1 ILE A 137      -2.696  -2.534  -9.562  1.00 85.83           H
ATOM   1928 2HG1 ILE A 137      -3.105  -1.177  -8.532  1.00 85.83           H
ATOM   1929  CG2 ILE A 137      -5.021  -3.967  -9.307  1.00 85.83           C
ATOM   1930 1HG2 ILE A 137      -6.095  -4.132  -9.386  1.00 85.83           H
ATOM   1931 2HG2 ILE A 137      -4.549  -4.180 -10.266  1.00 85.83           H
ATOM   1932 3HG2 ILE A 137      -4.607  -4.628  -8.545  1.00 85.83           H
ATOM   1933  CD1 ILE A 137      -2.761  -3.017  -7.461  1.00 85.83           C
ATOM   1934 1HD1 ILE A 137      -3.318  -2.707  -6.577  1.00 85.83           H
ATOM   1935 2HD1 ILE A 137      -2.902  -4.086  -7.623  1.00 85.83           H
ATOM   1936 3HD1 ILE A 137      -1.701  -2.809  -7.314  1.00 85.83           H
ATOM   1937  HN  ILE A 137      -5.233  -0.131  -8.447  1.00 85.83           H
ATOM   1938  N   MET A 138      -7.725  -1.616  -9.779  1.00 86.44           N
ATOM   1939  CA  MET A 138      -9.084  -1.875 -10.223  1.00 86.44           C
ATOM   1940  C   MET A 138      -9.357  -1.207 -11.572  1.00 86.44           C
ATOM   1941  O   MET A 138      -9.874  -1.842 -12.490  1.00 86.44           O
ATOM   1942  HA  MET A 138      -9.158  -2.958 -10.324  1.00 86.44           H
ATOM   1943  CB  MET A 138     -10.071  -1.344  -9.182  1.00 86.44           C
ATOM   1944 1HB  MET A 138      -9.803  -1.722  -8.195  1.00 86.44           H
ATOM   1945 2HB  MET A 138     -10.006  -0.257  -9.135  1.00 86.44           H
ATOM   1946  CG  MET A 138     -11.503  -1.761  -9.521  1.00 86.44           C
ATOM   1947 1HG  MET A 138     -11.779  -1.377 -10.504  1.00 86.44           H
ATOM   1948 2HG  MET A 138     -11.572  -2.847  -9.573  1.00 86.44           H
ATOM   1949  SD  MET A 138     -12.630  -1.137  -8.286  1.00 86.44           S
ATOM   1950  CE  MET A 138     -12.331   0.616  -8.450  1.00 86.44           C
ATOM   1951 1HE  MET A 138     -11.283   0.827  -8.241  1.00 86.44           H
ATOM   1952 2HE  MET A 138     -12.569   0.931  -9.466  1.00 86.44           H
ATOM   1953 3HE  MET A 138     -12.959   1.159  -7.745  1.00 86.44           H
ATOM   1954  HN  MET A 138      -7.649  -1.155  -8.896  1.00 86.44           H
ATOM   1955  N   CYS A 139      -8.996   0.066 -11.650  1.00 88.79           N
ATOM   1956  CA  CYS A 139      -9.312   0.862 -12.824  1.00 88.79           C
ATOM   1957  C   CYS A 139      -8.540   0.291 -14.015  1.00 88.79           C
ATOM   1958  O   CYS A 139      -9.040   0.285 -15.138  1.00 88.79           O
ATOM   1959  HA  CYS A 139     -10.387   0.775 -12.981  1.00 88.79           H
ATOM   1960  CB  CYS A 139      -9.003   2.344 -12.601  1.00 88.79           C
ATOM   1961 1HB  CYS A 139      -7.981   2.461 -12.241  1.00 88.79           H
ATOM   1962 2HB  CYS A 139      -9.072   2.884 -13.545  1.00 88.79           H
ATOM   1963  SG  CYS A 139     -10.176   3.053 -11.388  1.00 88.79           S
ATOM   1964  HG  CYS A 139      -9.581   2.552 -10.310  1.00 88.79           H
ATOM   1965  HN  CYS A 139      -8.498   0.551 -10.932  1.00 88.79           H
ATOM   1966  N   ILE A 140      -7.333  -0.175 -13.728  1.00 84.55           N
ATOM   1967  CA  ILE A 140      -6.504  -0.787 -14.753  1.00 84.55           C
ATOM   1968  C   ILE A 140      -7.234  -1.998 -15.337  1.00 84.55           C
ATOM   1969  O   ILE A 140      -7.285  -2.169 -16.554  1.00 84.55           O
ATOM   1970  HA  ILE A 140      -6.367  -0.051 -15.545  1.00 84.55           H
ATOM   1971  CB  ILE A 140      -5.118  -1.115 -14.195  1.00 84.55           C
ATOM   1972  HB  ILE A 140      -5.243  -1.568 -13.211  1.00 84.55           H
ATOM   1973  CG1 ILE A 140      -4.288   0.156 -14.005  1.00 84.55           C
ATOM   1974 1HG1 ILE A 140      -3.979   0.542 -14.976  1.00 84.55           H
ATOM   1975 2HG1 ILE A 140      -4.900   0.927 -13.536  1.00 84.55           H
ATOM   1976  CG2 ILE A 140      -4.401  -2.140 -15.076  1.00 84.55           C
ATOM   1977 1HG2 ILE A 140      -4.988  -3.058 -15.116  1.00 84.55           H
ATOM   1978 2HG2 ILE A 140      -4.287  -1.738 -16.082  1.00 84.55           H
ATOM   1979 3HG2 ILE A 140      -3.418  -2.356 -14.657  1.00 84.55           H
ATOM   1980  CD1 ILE A 140      -3.055  -0.118 -13.142  1.00 84.55           C
ATOM   1981 1HD1 ILE A 140      -3.369  -0.480 -12.164  1.00 84.55           H
ATOM   1982 2HD1 ILE A 140      -2.433  -0.871 -13.626  1.00 84.55           H
ATOM   1983 3HD1 ILE A 140      -2.483   0.803 -13.023  1.00 84.55           H
ATOM   1984  HN  ILE A 140      -6.922  -0.140 -12.817  1.00 84.55           H
ATOM   1985  N   SER A 141      -7.782  -2.807 -14.442  1.00 81.44           N
ATOM   1986  CA  SER A 141      -8.390  -4.064 -14.843  1.00 81.44           C
ATOM   1987  C   SER A 141      -9.645  -3.795 -15.676  1.00 81.44           C
ATOM   1988  O   SER A 141      -9.915  -4.504 -16.645  1.00 81.44           O
ATOM   1989  HA  SER A 141      -7.635  -4.573 -15.442  1.00 81.44           H
ATOM   1990  CB  SER A 141      -8.736  -4.922 -13.625  1.00 81.44           C
ATOM   1991 1HB  SER A 141      -9.460  -4.395 -13.003  1.00 81.44           H
ATOM   1992 2HB  SER A 141      -9.213  -5.846 -13.955  1.00 81.44           H
ATOM   1993  OG  SER A 141      -7.583  -5.235 -12.848  1.00 81.44           O
ATOM   1994  HG  SER A 141      -7.427  -4.522 -12.165  1.00 81.44           H
ATOM   1995  HN  SER A 141      -7.813  -2.617 -13.461  1.00 81.44           H
ATOM   1996  N   VAL A 142     -10.379  -2.770 -15.269  1.00 81.67           N
ATOM   1997  CA  VAL A 142     -11.563  -2.358 -16.004  1.00 81.67           C
ATOM   1998  C   VAL A 142     -11.149  -1.852 -17.387  1.00 81.67           C
ATOM   1999  O   VAL A 142     -11.812  -2.140 -18.382  1.00 81.67           O
ATOM   2000  HA  VAL A 142     -12.196  -3.237 -16.127  1.00 81.67           H
ATOM   2001  CB  VAL A 142     -12.345  -1.320 -15.197  1.00 81.67           C
ATOM   2002  HB  VAL A 142     -11.667  -0.500 -14.959  1.00 81.67           H
ATOM   2003  CG1 VAL A 142     -13.504  -0.749 -16.015  1.00 81.67           C
ATOM   2004 1HG1 VAL A 142     -13.114  -0.271 -16.914  1.00 81.67           H
ATOM   2005 2HG1 VAL A 142     -14.182  -1.555 -16.297  1.00 81.67           H
ATOM   2006 3HG1 VAL A 142     -14.044  -0.014 -15.418  1.00 81.67           H
ATOM   2007  CG2 VAL A 142     -12.845  -1.914 -13.878  1.00 81.67           C
ATOM   2008 1HG2 VAL A 142     -13.499  -2.761 -14.086  1.00 81.67           H
ATOM   2009 2HG2 VAL A 142     -11.994  -2.250 -13.285  1.00 81.67           H
ATOM   2010 3HG2 VAL A 142     -13.397  -1.155 -13.324  1.00 81.67           H
ATOM   2011  HN  VAL A 142     -10.176  -2.226 -14.455  1.00 81.67           H
ATOM   2012  N   ASP A 143     -10.054  -1.105 -17.406  1.00 82.20           N
ATOM   2013  CA  ASP A 143      -9.583  -0.499 -18.639  1.00 82.20           C
ATOM   2014  C   ASP A 143      -9.172  -1.599 -19.619  1.00 82.20           C
ATOM   2015  O   ASP A 143      -9.423  -1.492 -20.819  1.00 82.20           O
ATOM   2016  HA  ASP A 143     -10.421   0.094 -19.005  1.00 82.20           H
ATOM   2017  CB  ASP A 143      -8.361   0.388 -18.385  1.00 82.20           C
ATOM   2018 1HB  ASP A 143      -8.567   1.069 -17.560  1.00 82.20           H
ATOM   2019 2HB  ASP A 143      -7.515  -0.230 -18.085  1.00 82.20           H
ATOM   2020  CG  ASP A 143      -7.996   1.189 -19.636  1.00 82.20           C
ATOM   2021  OD1 ASP A 143      -6.853   1.012 -20.109  1.00 82.20           O
ATOM   2022  OD2 ASP A 143      -8.869   1.960 -20.091  1.00 82.20           O
ATOM   2023  HN  ASP A 143      -9.494  -0.914 -16.599  1.00 82.20           H
ATOM   2024  N   ARG A 144      -8.548  -2.632 -19.073  1.00 76.77           N
ATOM   2025  CA  ARG A 144      -8.118  -3.760 -19.881  1.00 76.77           C
ATOM   2026  C   ARG A 144      -9.329  -4.465 -20.495  1.00 76.77           C
ATOM   2027  O   ARG A 144      -9.316  -4.814 -21.675  1.00 76.77           O
ATOM   2028  HA  ARG A 144      -7.484  -3.324 -20.653  1.00 76.77           H
ATOM   2029  CB  ARG A 144      -7.321  -4.765 -19.046  1.00 76.77           C
ATOM   2030 1HB  ARG A 144      -7.854  -4.975 -18.118  1.00 76.77           H
ATOM   2031 2HB  ARG A 144      -7.237  -5.707 -19.587  1.00 76.77           H
ATOM   2032  CG  ARG A 144      -5.925  -4.227 -18.727  1.00 76.77           C
ATOM   2033 1HG  ARG A 144      -6.006  -3.244 -18.264  1.00 76.77           H
ATOM   2034 2HG  ARG A 144      -5.436  -4.880 -18.004  1.00 76.77           H
ATOM   2035  CD  ARG A 144      -5.072  -4.131 -19.994  1.00 76.77           C
ATOM   2036 1HD  ARG A 144      -4.042  -4.411 -19.772  1.00 76.77           H
ATOM   2037 2HD  ARG A 144      -5.438  -4.833 -20.743  1.00 76.77           H
ATOM   2038  NE  ARG A 144      -5.116  -2.752 -20.530  1.00 76.77           N
ATOM   2039  HE  ARG A 144      -5.468  -2.029 -19.936  1.00 76.77           H
ATOM   2040  CZ  ARG A 144      -4.714  -2.412 -21.762  1.00 76.77           C
ATOM   2041  NH1 ARG A 144      -4.234  -3.340 -22.601  1.00 76.77           N
ATOM   2042 1HH1 ARG A 144      -4.173  -4.295 -22.310  1.00 76.77           H
ATOM   2043 2HH1 ARG A 144      -3.936  -3.078 -23.519  1.00 76.77           H
ATOM   2044  NH2 ARG A 144      -4.799  -1.130 -22.143  1.00 76.77           N
ATOM   2045 1HH2 ARG A 144      -4.503  -0.860 -23.059  1.00 76.77           H
ATOM   2046 2HH2 ARG A 144      -5.158  -0.444 -21.510  1.00 76.77           H
ATOM   2047  HN  ARG A 144      -8.336  -2.705 -18.098  1.00 76.77           H
ATOM   2048  N   TYR A 145     -10.346  -4.654 -19.668  1.00 77.23           N
ATOM   2049  CA  TYR A 145     -11.578  -5.273 -20.126  1.00 77.23           C
ATOM   2050  C   TYR A 145     -12.141  -4.539 -21.345  1.00 77.23           C
ATOM   2051  O   TYR A 145     -12.366  -5.147 -22.390  1.00 77.23           O
ATOM   2052  HA  TYR A 145     -11.355  -6.303 -20.403  1.00 77.23           H
ATOM   2053  CB  TYR A 145     -12.570  -5.147 -18.967  1.00 77.23           C
ATOM   2054 1HB  TYR A 145     -12.176  -5.686 -18.105  1.00 77.23           H
ATOM   2055 2HB  TYR A 145     -12.646  -4.098 -18.680  1.00 77.23           H
ATOM   2056  CG  TYR A 145     -13.969  -5.676 -19.285  1.00 77.23           C
ATOM   2057  CD1 TYR A 145     -15.060  -4.835 -19.204  1.00 77.23           C
ATOM   2058  HD1 TYR A 145     -14.924  -3.793 -18.913  1.00 77.23           H
ATOM   2059  CD2 TYR A 145     -14.141  -6.995 -19.654  1.00 77.23           C
ATOM   2060  HD2 TYR A 145     -13.279  -7.660 -19.718  1.00 77.23           H
ATOM   2061  CE1 TYR A 145     -16.378  -5.333 -19.503  1.00 77.23           C
ATOM   2062  HE1 TYR A 145     -17.248  -4.679 -19.443  1.00 77.23           H
ATOM   2063  CE2 TYR A 145     -15.459  -7.493 -19.954  1.00 77.23           C
ATOM   2064  HE2 TYR A 145     -15.608  -8.533 -20.246  1.00 77.23           H
ATOM   2065  CZ  TYR A 145     -16.512  -6.638 -19.864  1.00 77.23           C
ATOM   2066  OH  TYR A 145     -17.756  -7.108 -20.147  1.00 77.23           O
ATOM   2067  HH  TYR A 145     -17.704  -8.066 -20.428  1.00 77.23           H
ATOM   2068  HN  TYR A 145     -10.338  -4.393 -18.703  1.00 77.23           H
ATOM   2069  N   ILE A 146     -12.351  -3.243 -21.170  1.00 76.77           N
ATOM   2070  CA  ILE A 146     -12.995  -2.444 -22.198  1.00 76.77           C
ATOM   2071  C   ILE A 146     -12.158  -2.495 -23.478  1.00 76.77           C
ATOM   2072  O   ILE A 146     -12.702  -2.591 -24.576  1.00 76.77           O
ATOM   2073  HA  ILE A 146     -13.966  -2.895 -22.403  1.00 76.77           H
ATOM   2074  CB  ILE A 146     -13.254  -1.024 -21.690  1.00 76.77           C
ATOM   2075  HB  ILE A 146     -12.315  -0.619 -21.314  1.00 76.77           H
ATOM   2076  CG1 ILE A 146     -14.242  -1.032 -20.521  1.00 76.77           C
ATOM   2077 1HG1 ILE A 146     -15.241  -1.267 -20.887  1.00 76.77           H
ATOM   2078 2HG1 ILE A 146     -13.969  -1.816 -19.815  1.00 76.77           H
ATOM   2079  CG2 ILE A 146     -13.718  -0.111 -22.826  1.00 76.77           C
ATOM   2080 1HG2 ILE A 146     -12.949  -0.071 -23.597  1.00 76.77           H
ATOM   2081 2HG2 ILE A 146     -14.641  -0.503 -23.254  1.00 76.77           H
ATOM   2082 3HG2 ILE A 146     -13.895   0.892 -22.437  1.00 76.77           H
ATOM   2083  CD1 ILE A 146     -14.259   0.322 -19.808  1.00 76.77           C
ATOM   2084 1HD1 ILE A 146     -13.263   0.542 -19.423  1.00 76.77           H
ATOM   2085 2HD1 ILE A 146     -14.556   1.099 -20.512  1.00 76.77           H
ATOM   2086 3HD1 ILE A 146     -14.969   0.289 -18.982  1.00 76.77           H
ATOM   2087  HN  ILE A 146     -12.090  -2.740 -20.346  1.00 76.77           H
ATOM   2088  N   ALA A 147     -10.847  -2.429 -23.292  1.00 76.66           N
ATOM   2089  CA  ALA A 147      -9.933  -2.393 -24.421  1.00 76.66           C
ATOM   2090  C   ALA A 147     -10.096  -3.671 -25.245  1.00 76.66           C
ATOM   2091  O   ALA A 147      -9.894  -3.661 -26.458  1.00 76.66           O
ATOM   2092  HA  ALA A 147     -10.201  -1.536 -25.038  1.00 76.66           H
ATOM   2093  CB  ALA A 147      -8.502  -2.205 -23.912  1.00 76.66           C
ATOM   2094 1HB  ALA A 147      -8.433  -1.269 -23.358  1.00 76.66           H
ATOM   2095 2HB  ALA A 147      -8.237  -3.035 -23.257  1.00 76.66           H
ATOM   2096 3HB  ALA A 147      -7.816  -2.178 -24.759  1.00 76.66           H
ATOM   2097  HN  ALA A 147     -10.411  -2.401 -22.393  1.00 76.66           H
ATOM   2098  N   ILE A 148     -10.459  -4.741 -24.553  1.00 73.09           N
ATOM   2099  CA  ILE A 148     -10.476  -6.059 -25.166  1.00 73.09           C
ATOM   2100  C   ILE A 148     -11.887  -6.362 -25.675  1.00 73.09           C
ATOM   2101  O   ILE A 148     -12.054  -6.889 -26.773  1.00 73.09           O
ATOM   2102  HA  ILE A 148      -9.800  -6.030 -26.021  1.00 73.09           H
ATOM   2103  CB  ILE A 148      -9.933  -7.108 -24.195  1.00 73.09           C
ATOM   2104  HB  ILE A 148     -10.465  -7.006 -23.249  1.00 73.09           H
ATOM   2105  CG1 ILE A 148      -8.449  -6.873 -23.907  1.00 73.09           C
ATOM   2106 1HG1 ILE A 148      -7.862  -7.093 -24.799  1.00 73.09           H
ATOM   2107 2HG1 ILE A 148      -8.283  -5.823 -23.667  1.00 73.09           H
ATOM   2108  CG2 ILE A 148     -10.199  -8.524 -24.712  1.00 73.09           C
ATOM   2109 1HG2 ILE A 148     -11.273  -8.673 -24.824  1.00 73.09           H
ATOM   2110 2HG2 ILE A 148      -9.711  -8.656 -25.677  1.00 73.09           H
ATOM   2111 3HG2 ILE A 148      -9.803  -9.250 -24.002  1.00 73.09           H
ATOM   2112  CD1 ILE A 148      -7.970  -7.748 -22.746  1.00 73.09           C
ATOM   2113 1HD1 ILE A 148      -8.543  -7.508 -21.850  1.00 73.09           H
ATOM   2114 2HD1 ILE A 148      -8.115  -8.799 -22.999  1.00 73.09           H
ATOM   2115 3HD1 ILE A 148      -6.912  -7.561 -22.563  1.00 73.09           H
ATOM   2116  HN  ILE A 148     -10.738  -4.718 -23.593  1.00 73.09           H
ATOM   2117  N   ALA A 149     -12.865  -6.016 -24.851  1.00 73.23           N
ATOM   2118  CA  ALA A 149     -14.243  -6.381 -25.131  1.00 73.23           C
ATOM   2119  C   ALA A 149     -14.802  -5.453 -26.212  1.00 73.23           C
ATOM   2120  O   ALA A 149     -15.503  -5.901 -27.118  1.00 73.23           O
ATOM   2121  HA  ALA A 149     -14.246  -7.405 -25.506  1.00 73.23           H
ATOM   2122  CB  ALA A 149     -15.059  -6.327 -23.838  1.00 73.23           C
ATOM   2123 1HB  ALA A 149     -14.639  -7.025 -23.114  1.00 73.23           H
ATOM   2124 2HB  ALA A 149     -15.026  -5.317 -23.429  1.00 73.23           H
ATOM   2125 3HB  ALA A 149     -16.093  -6.601 -24.048  1.00 73.23           H
ATOM   2126  HN  ALA A 149     -12.728  -5.498 -24.007  1.00 73.23           H
ATOM   2127  N   GLN A 150     -14.471  -4.177 -26.080  1.00 75.08           N
ATOM   2128  CA  GLN A 150     -14.972  -3.175 -27.005  1.00 75.08           C
ATOM   2129  C   GLN A 150     -13.838  -2.655 -27.891  1.00 75.08           C
ATOM   2130  O   GLN A 150     -13.800  -1.473 -28.228  1.00 75.08           O
ATOM   2131  HA  GLN A 150     -15.713  -3.690 -27.617  1.00 75.08           H
ATOM   2132  CB  GLN A 150     -15.651  -2.028 -26.255  1.00 75.08           C
ATOM   2133 1HB  GLN A 150     -14.932  -1.544 -25.594  1.00 75.08           H
ATOM   2134 2HB  GLN A 150     -15.989  -1.273 -26.966  1.00 75.08           H
ATOM   2135  CG  GLN A 150     -16.841  -2.535 -25.438  1.00 75.08           C
ATOM   2136 1HG  GLN A 150     -17.443  -3.210 -26.047  1.00 75.08           H
ATOM   2137 2HG  GLN A 150     -16.482  -3.110 -24.585  1.00 75.08           H
ATOM   2138  CD  GLN A 150     -17.706  -1.372 -24.949  1.00 75.08           C
ATOM   2139  OE1 GLN A 150     -17.430  -0.211 -25.199  1.00 75.08           O
ATOM   2140  NE2 GLN A 150     -18.767  -1.748 -24.239  1.00 75.08           N
ATOM   2141 1HE2 GLN A 150     -18.936  -2.719 -24.069  1.00 75.08           H
ATOM   2142 2HE2 GLN A 150     -19.394  -1.060 -23.874  1.00 75.08           H
ATOM   2143  HN  GLN A 150     -13.873  -3.826 -25.360  1.00 75.08           H
ATOM   2144  N   ALA A 151     -12.940  -3.565 -28.243  1.00 71.93           N
ATOM   2145  CA  ALA A 151     -11.726  -3.185 -28.944  1.00 71.93           C
ATOM   2146  C   ALA A 151     -12.090  -2.332 -30.161  1.00 71.93           C
ATOM   2147  O   ALA A 151     -11.364  -1.403 -30.512  1.00 71.93           O
ATOM   2148  HA  ALA A 151     -11.120  -2.589 -28.261  1.00 71.93           H
ATOM   2149  CB  ALA A 151     -10.943  -4.443 -29.327  1.00 71.93           C
ATOM   2150 1HB  ALA A 151     -10.684  -4.998 -28.426  1.00 71.93           H
ATOM   2151 2HB  ALA A 151     -11.556  -5.069 -29.975  1.00 71.93           H
ATOM   2152 3HB  ALA A 151     -10.032  -4.158 -29.853  1.00 71.93           H
ATOM   2153  HN  ALA A 151     -13.033  -4.543 -28.056  1.00 71.93           H
ATOM   2154  N   MET A 152     -13.214  -2.678 -30.771  1.00 68.85           N
ATOM   2155  CA  MET A 152     -13.656  -1.989 -31.972  1.00 68.85           C
ATOM   2156  C   MET A 152     -13.946  -0.515 -31.683  1.00 68.85           C
ATOM   2157  O   MET A 152     -13.582   0.358 -32.469  1.00 68.85           O
ATOM   2158  HA  MET A 152     -12.831  -2.072 -32.678  1.00 68.85           H
ATOM   2159  CB  MET A 152     -14.920  -2.662 -32.510  1.00 68.85           C
ATOM   2160 1HB  MET A 152     -15.630  -2.815 -31.697  1.00 68.85           H
ATOM   2161 2HB  MET A 152     -15.403  -2.009 -33.237  1.00 68.85           H
ATOM   2162  CG  MET A 152     -14.590  -4.005 -33.165  1.00 68.85           C
ATOM   2163 1HG  MET A 152     -13.689  -4.425 -32.718  1.00 68.85           H
ATOM   2164 2HG  MET A 152     -15.396  -4.716 -32.984  1.00 68.85           H
ATOM   2165  SD  MET A 152     -14.353  -3.787 -34.921  1.00 68.85           S
ATOM   2166  CE  MET A 152     -16.052  -3.799 -35.466  1.00 68.85           C
ATOM   2167 1HE  MET A 152     -16.514  -4.749 -35.196  1.00 68.85           H
ATOM   2168 2HE  MET A 152     -16.594  -2.984 -34.987  1.00 68.85           H
ATOM   2169 3HE  MET A 152     -16.088  -3.673 -36.548  1.00 68.85           H
ATOM   2170  HN  MET A 152     -13.817  -3.412 -30.459  1.00 68.85           H
ATOM   2171  N   ARG A 153     -14.599  -0.284 -30.554  1.00 69.47           N
ATOM   2172  CA  ARG A 153     -15.013   1.061 -30.190  1.00 69.47           C
ATOM   2173  C   ARG A 153     -13.922   1.748 -29.367  1.00 69.47           C
ATOM   2174  O   ARG A 153     -13.932   2.968 -29.211  1.00 69.47           O
ATOM   2175  HA  ARG A 153     -15.167   1.572 -31.141  1.00 69.47           H
ATOM   2176  CB  ARG A 153     -16.313   1.039 -29.384  1.00 69.47           C
ATOM   2177 1HB  ARG A 153     -16.203   0.373 -28.528  1.00 69.47           H
ATOM   2178 2HB  ARG A 153     -16.518   2.034 -28.990  1.00 69.47           H
ATOM   2179  CG  ARG A 153     -17.487   0.575 -30.249  1.00 69.47           C
ATOM   2180 1HG  ARG A 153     -17.563   1.207 -31.134  1.00 69.47           H
ATOM   2181 2HG  ARG A 153     -17.307  -0.441 -30.598  1.00 69.47           H
ATOM   2182  CD  ARG A 153     -18.800   0.626 -29.465  1.00 69.47           C
ATOM   2183 1HD  ARG A 153     -18.755  -0.063 -28.621  1.00 69.47           H
ATOM   2184 2HD  ARG A 153     -18.949   1.624 -29.054  1.00 69.47           H
ATOM   2185  NE  ARG A 153     -19.932   0.269 -30.349  1.00 69.47           N
ATOM   2186  HE  ARG A 153     -19.728   0.031 -31.298  1.00 69.47           H
ATOM   2187  CZ  ARG A 153     -21.213   0.244 -29.956  1.00 69.47           C
ATOM   2188  NH1 ARG A 153     -21.543   0.554 -28.695  1.00 69.47           N
ATOM   2189 1HH1 ARG A 153     -20.832   0.805 -28.039  1.00 69.47           H
ATOM   2190 2HH1 ARG A 153     -22.502   0.533 -28.410  1.00 69.47           H
ATOM   2191  NH2 ARG A 153     -22.158  -0.094 -30.844  1.00 69.47           N
ATOM   2192 1HH2 ARG A 153     -23.118  -0.118 -30.567  1.00 69.47           H
ATOM   2193 2HH2 ARG A 153     -21.902  -0.324 -31.783  1.00 69.47           H
ATOM   2194  HN  ARG A 153     -14.845  -0.994 -29.894  1.00 69.47           H
ATOM   2195  N   ALA A 154     -13.007   0.934 -28.860  1.00 68.36           N
ATOM   2196  CA  ALA A 154     -12.060   1.401 -27.862  1.00 68.36           C
ATOM   2197  C   ALA A 154     -11.167   2.480 -28.478  1.00 68.36           C
ATOM   2198  O   ALA A 154     -10.647   3.340 -27.768  1.00 68.36           O
ATOM   2199  HA  ALA A 154     -12.631   1.838 -27.042  1.00 68.36           H
ATOM   2200  CB  ALA A 154     -11.256   0.215 -27.326  1.00 68.36           C
ATOM   2201 1HB  ALA A 154     -11.934  -0.508 -26.873  1.00 68.36           H
ATOM   2202 2HB  ALA A 154     -10.715  -0.257 -28.146  1.00 68.36           H
ATOM   2203 3HB  ALA A 154     -10.546   0.566 -26.577  1.00 68.36           H
ATOM   2204  HN  ALA A 154     -12.907  -0.026 -29.121  1.00 68.36           H
ATOM   2205  N   HIS A 155     -11.018   2.401 -29.792  1.00 68.80           N
ATOM   2206  CA  HIS A 155     -10.107   3.287 -30.496  1.00 68.80           C
ATOM   2207  C   HIS A 155     -10.711   4.690 -30.571  1.00 68.80           C
ATOM   2208  O   HIS A 155     -10.045   5.674 -30.252  1.00 68.80           O
ATOM   2209  HA  HIS A 155      -9.190   3.326 -29.907  1.00 68.80           H
ATOM   2210  CB  HIS A 155      -9.753   2.719 -31.873  1.00 68.80           C
ATOM   2211 1HB  HIS A 155      -9.467   1.673 -31.761  1.00 68.80           H
ATOM   2212 2HB  HIS A 155     -10.642   2.741 -32.503  1.00 68.80           H
ATOM   2213  CG  HIS A 155      -8.638   3.459 -32.573  1.00 68.80           C
ATOM   2214  ND1 HIS A 155      -8.863   4.546 -33.399  1.00 68.80           N
ATOM   2215  HD1 HIS A 155      -9.755   4.945 -33.612  1.00 68.80           H
ATOM   2216  CD2 HIS A 155      -7.289   3.256 -32.563  1.00 68.80           C
ATOM   2217  HD2 HIS A 155      -6.767   2.475 -32.010  1.00 68.80           H
ATOM   2218  CE1 HIS A 155      -7.695   4.971 -33.859  1.00 68.80           C
ATOM   2219  HE1 HIS A 155      -7.540   5.812 -34.535  1.00 68.80           H
ATOM   2220  NE2 HIS A 155      -6.721   4.169 -33.340  1.00 68.80           N
ATOM   2221  HN  HIS A 155     -11.505   1.748 -30.371  1.00 68.80           H
ATOM   2222  N   THR A 156     -11.965   4.738 -30.994  1.00 72.71           N
ATOM   2223  CA  THR A 156     -12.628   6.010 -31.227  1.00 72.71           C
ATOM   2224  C   THR A 156     -12.863   6.739 -29.902  1.00 72.71           C
ATOM   2225  O   THR A 156     -13.016   7.959 -29.880  1.00 72.71           O
ATOM   2226  HA  THR A 156     -11.968   6.638 -31.825  1.00 72.71           H
ATOM   2227  CB  THR A 156     -13.916   5.736 -32.006  1.00 72.71           C
ATOM   2228  HB  THR A 156     -14.544   6.627 -32.047  1.00 72.71           H
ATOM   2229  OG1 THR A 156     -14.489   4.610 -31.346  1.00 72.71           O
ATOM   2230  HG1 THR A 156     -15.459   4.536 -31.575  1.00 72.71           H
ATOM   2231  CG2 THR A 156     -13.646   5.237 -33.427  1.00 72.71           C
ATOM   2232 1HG2 THR A 156     -13.076   4.309 -33.384  1.00 72.71           H
ATOM   2233 2HG2 THR A 156     -13.077   5.989 -33.974  1.00 72.71           H
ATOM   2234 3HG2 THR A 156     -14.594   5.058 -33.936  1.00 72.71           H
ATOM   2235  HN  THR A 156     -12.525   3.930 -31.178  1.00 72.71           H
ATOM   2236  N   TRP A 157     -12.884   5.960 -28.831  1.00 79.13           N
ATOM   2237  CA  TRP A 157     -13.243   6.491 -27.527  1.00 79.13           C
ATOM   2238  C   TRP A 157     -11.950   6.793 -26.766  1.00 79.13           C
ATOM   2239  O   TRP A 157     -11.978   7.039 -25.562  1.00 79.13           O
ATOM   2240  HA  TRP A 157     -13.806   7.412 -27.685  1.00 79.13           H
ATOM   2241  CB  TRP A 157     -14.167   5.528 -26.778  1.00 79.13           C
ATOM   2242 1HB  TRP A 157     -13.750   4.523 -26.835  1.00 79.13           H
ATOM   2243 2HB  TRP A 157     -14.187   5.806 -25.724  1.00 79.13           H
ATOM   2244  CG  TRP A 157     -15.601   5.501 -27.310  1.00 79.13           C
ATOM   2245  CD1 TRP A 157     -16.020   5.719 -28.564  1.00 79.13           C
ATOM   2246  HD1 TRP A 157     -15.360   5.954 -29.399  1.00 79.13           H
ATOM   2247  CD2 TRP A 157     -16.796   5.229 -26.548  1.00 79.13           C
ATOM   2248  NE1 TRP A 157     -17.392   5.608 -28.666  1.00 79.13           N
ATOM   2249  HE1 TRP A 157     -17.935   5.727 -29.497  1.00 79.13           H
ATOM   2250  CE2 TRP A 157     -17.879   5.301 -27.401  1.00 79.13           C
ATOM   2251  CE3 TRP A 157     -16.957   4.932 -25.183  1.00 79.13           C
ATOM   2252  HE3 TRP A 157     -16.118   4.869 -24.490  1.00 79.13           H
ATOM   2253  CZ2 TRP A 157     -19.198   5.089 -26.984  1.00 79.13           C
ATOM   2254  HZ2 TRP A 157     -20.037   5.151 -27.677  1.00 79.13           H
ATOM   2255  CZ3 TRP A 157     -18.281   4.723 -24.782  1.00 79.13           C
ATOM   2256  HZ3 TRP A 157     -18.463   4.489 -23.733  1.00 79.13           H
ATOM   2257  CH2 TRP A 157     -19.382   4.792 -25.628  1.00 79.13           C
ATOM   2258  HH2 TRP A 157     -20.385   4.615 -25.238  1.00 79.13           H
ATOM   2259  HN  TRP A 157     -12.662   4.985 -28.843  1.00 79.13           H
ATOM   2260  N   ARG A 158     -10.848   6.763 -27.501  1.00 77.77           N
ATOM   2261  CA  ARG A 158      -9.535   6.803 -26.882  1.00 77.77           C
ATOM   2262  C   ARG A 158      -9.350   8.112 -26.113  1.00 77.77           C
ATOM   2263  O   ARG A 158      -8.889   8.106 -24.972  1.00 77.77           O
ATOM   2264  HA  ARG A 158      -9.518   5.946 -26.208  1.00 77.77           H
ATOM   2265  CB  ARG A 158      -8.428   6.674 -27.931  1.00 77.77           C
ATOM   2266 1HB  ARG A 158      -8.587   5.775 -28.525  1.00 77.77           H
ATOM   2267 2HB  ARG A 158      -8.471   7.521 -28.616  1.00 77.77           H
ATOM   2268  CG  ARG A 158      -7.049   6.617 -27.269  1.00 77.77           C
ATOM   2269 1HG  ARG A 158      -6.883   7.525 -26.688  1.00 77.77           H
ATOM   2270 2HG  ARG A 158      -7.012   5.781 -26.570  1.00 77.77           H
ATOM   2271  CD  ARG A 158      -5.944   6.465 -28.315  1.00 77.77           C
ATOM   2272 1HD  ARG A 158      -6.144   5.596 -28.943  1.00 77.77           H
ATOM   2273 2HD  ARG A 158      -5.930   7.335 -28.971  1.00 77.77           H
ATOM   2274  NE  ARG A 158      -4.632   6.314 -27.648  1.00 77.77           N
ATOM   2275  HE  ARG A 158      -4.576   6.522 -26.671  1.00 77.77           H
ATOM   2276  CZ  ARG A 158      -3.514   5.915 -28.270  1.00 77.77           C
ATOM   2277  NH1 ARG A 158      -3.531   5.622 -29.577  1.00 77.77           N
ATOM   2278 1HH1 ARG A 158      -4.382   5.701 -30.097  1.00 77.77           H
ATOM   2279 2HH1 ARG A 158      -2.692   5.325 -30.034  1.00 77.77           H
ATOM   2280  NH2 ARG A 158      -2.379   5.813 -27.565  1.00 77.77           N
ATOM   2281 1HH2 ARG A 158      -1.536   5.517 -28.014  1.00 77.77           H
ATOM   2282 2HH2 ARG A 158      -2.375   6.034 -26.589  1.00 77.77           H
ATOM   2283  HN  ARG A 158     -10.844   6.712 -28.500  1.00 77.77           H
ATOM   2284  N   GLU A 159      -9.718   9.203 -26.768  1.00 80.87           N
ATOM   2285  CA  GLU A 159      -9.514  10.524 -26.197  1.00 80.87           C
ATOM   2286  C   GLU A 159     -10.404  10.714 -24.967  1.00 80.87           C
ATOM   2287  O   GLU A 159      -9.938  11.167 -23.923  1.00 80.87           O
ATOM   2288  HA  GLU A 159      -8.465  10.553 -25.902  1.00 80.87           H
ATOM   2289  CB  GLU A 159      -9.774  11.616 -27.236  1.00 80.87           C
ATOM   2290 1HB  GLU A 159     -10.730  11.436 -27.728  1.00 80.87           H
ATOM   2291 2HB  GLU A 159      -9.712  12.596 -26.762  1.00 80.87           H
ATOM   2292  CG  GLU A 159      -8.704  11.598 -28.330  1.00 80.87           C
ATOM   2293 1HG  GLU A 159      -7.715  11.658 -27.877  1.00 80.87           H
ATOM   2294 2HG  GLU A 159      -8.750  10.654 -28.872  1.00 80.87           H
ATOM   2295  CD  GLU A 159      -8.897  12.762 -29.304  1.00 80.87           C
ATOM   2296  OE1 GLU A 159      -7.946  13.021 -30.073  1.00 80.87           O
ATOM   2297  OE2 GLU A 159      -9.990  13.367 -29.257  1.00 80.87           O
ATOM   2298  HN  GLU A 159     -10.149   9.195 -27.670  1.00 80.87           H
ATOM   2299  N   LYS A 160     -11.670  10.357 -25.131  1.00 84.37           N
ATOM   2300  CA  LYS A 160     -12.621  10.449 -24.037  1.00 84.37           C
ATOM   2301  C   LYS A 160     -12.097   9.647 -22.843  1.00 84.37           C
ATOM   2302  O   LYS A 160     -12.160  10.109 -21.705  1.00 84.37           O
ATOM   2303  HA  LYS A 160     -12.685  11.498 -23.746  1.00 84.37           H
ATOM   2304  CB  LYS A 160     -14.015  10.022 -24.501  1.00 84.37           C
ATOM   2305 1HB  LYS A 160     -13.963   9.033 -24.957  1.00 84.37           H
ATOM   2306 2HB  LYS A 160     -14.680   9.941 -23.641  1.00 84.37           H
ATOM   2307  CG  LYS A 160     -14.589  11.023 -25.505  1.00 84.37           C
ATOM   2308 1HG  LYS A 160     -14.525  12.031 -25.095  1.00 84.37           H
ATOM   2309 2HG  LYS A 160     -13.994  11.011 -26.417  1.00 84.37           H
ATOM   2310  CD  LYS A 160     -16.046  10.693 -25.835  1.00 84.37           C
ATOM   2311 1HD  LYS A 160     -16.106   9.698 -26.276  1.00 84.37           H
ATOM   2312 2HD  LYS A 160     -16.635  10.672 -24.919  1.00 84.37           H
ATOM   2313  CE  LYS A 160     -16.635  11.722 -26.802  1.00 84.37           C
ATOM   2314 1HE  LYS A 160     -16.523  12.724 -26.389  1.00 84.37           H
ATOM   2315 2HE  LYS A 160     -16.086  11.702 -27.744  1.00 84.37           H
ATOM   2316  NZ  LYS A 160     -18.067  11.439 -27.051  1.00 84.37           N
ATOM   2317 1HZ  LYS A 160     -18.442  12.132 -27.689  1.00 84.37           H
ATOM   2318 2HZ  LYS A 160     -18.163  10.516 -27.460  1.00 84.37           H
ATOM   2319 3HZ  LYS A 160     -18.576  11.476 -26.175  1.00 84.37           H
ATOM   2320  HN  LYS A 160     -12.046  10.012 -25.991  1.00 84.37           H
ATOM   2321  N   ARG A 161     -11.593   8.459 -23.145  1.00 85.61           N
ATOM   2322  CA  ARG A 161     -11.092   7.574 -22.107  1.00 85.61           C
ATOM   2323  C   ARG A 161      -9.946   8.244 -21.346  1.00 85.61           C
ATOM   2324  O   ARG A 161      -9.811   8.064 -20.137  1.00 85.61           O
ATOM   2325  HA  ARG A 161     -11.946   7.398 -21.454  1.00 85.61           H
ATOM   2326  CB  ARG A 161     -10.597   6.254 -22.701  1.00 85.61           C
ATOM   2327 1HB  ARG A 161      -9.972   6.454 -23.571  1.00 85.61           H
ATOM   2328 2HB  ARG A 161      -9.974   5.734 -21.974  1.00 85.61           H
ATOM   2329  CG  ARG A 161     -11.772   5.361 -23.105  1.00 85.61           C
ATOM   2330 1HG  ARG A 161     -12.290   5.009 -22.213  1.00 85.61           H
ATOM   2331 2HG  ARG A 161     -12.491   5.939 -23.685  1.00 85.61           H
ATOM   2332  CD  ARG A 161     -11.292   4.163 -23.928  1.00 85.61           C
ATOM   2333 1HD  ARG A 161     -12.147   3.640 -24.357  1.00 85.61           H
ATOM   2334 2HD  ARG A 161     -10.678   4.506 -24.761  1.00 85.61           H
ATOM   2335  NE  ARG A 161     -10.513   3.241 -23.072  1.00 85.61           N
ATOM   2336  HE  ARG A 161     -10.505   3.409 -22.087  1.00 85.61           H
ATOM   2337  CZ  ARG A 161      -9.817   2.193 -23.536  1.00 85.61           C
ATOM   2338  NH1 ARG A 161      -9.793   1.919 -24.847  1.00 85.61           N
ATOM   2339 1HH1 ARG A 161     -10.296   2.499 -25.488  1.00 85.61           H
ATOM   2340 2HH1 ARG A 161      -9.271   1.136 -25.185  1.00 85.61           H
ATOM   2341  NH2 ARG A 161      -9.147   1.423 -22.667  1.00 85.61           N
ATOM   2342 1HH2 ARG A 161      -8.623   0.638 -22.997  1.00 85.61           H
ATOM   2343 2HH2 ARG A 161      -9.171   1.634 -21.690  1.00 85.61           H
ATOM   2344  HN  ARG A 161     -11.524   8.101 -24.076  1.00 85.61           H
ATOM   2345  N   LEU A 162      -9.150   9.002 -22.086  1.00 86.74           N
ATOM   2346  CA  LEU A 162      -8.003   9.676 -21.502  1.00 86.74           C
ATOM   2347  C   LEU A 162      -8.490  10.770 -20.550  1.00 86.74           C
ATOM   2348  O   LEU A 162      -7.921  10.962 -19.476  1.00 86.74           O
ATOM   2349  HA  LEU A 162      -7.449   8.936 -20.923  1.00 86.74           H
ATOM   2350  CB  LEU A 162      -7.066  10.186 -22.598  1.00 86.74           C
ATOM   2351 1HB  LEU A 162      -6.860   9.365 -23.284  1.00 86.74           H
ATOM   2352 2HB  LEU A 162      -7.589  10.954 -23.168  1.00 86.74           H
ATOM   2353  CG  LEU A 162      -5.731  10.764 -22.124  1.00 86.74           C
ATOM   2354  HG  LEU A 162      -5.935  11.508 -21.354  1.00 86.74           H
ATOM   2355  CD1 LEU A 162      -4.860   9.680 -21.485  1.00 86.74           C
ATOM   2356 1HD1 LEU A 162      -5.381   9.254 -20.628  1.00 86.74           H
ATOM   2357 2HD1 LEU A 162      -4.661   8.896 -22.216  1.00 86.74           H
ATOM   2358 3HD1 LEU A 162      -3.917  10.118 -21.157  1.00 86.74           H
ATOM   2359  CD2 LEU A 162      -5.007  11.482 -23.265  1.00 86.74           C
ATOM   2360 1HD2 LEU A 162      -4.815  10.777 -24.074  1.00 86.74           H
ATOM   2361 2HD2 LEU A 162      -5.630  12.297 -23.634  1.00 86.74           H
ATOM   2362 3HD2 LEU A 162      -4.062  11.883 -22.901  1.00 86.74           H
ATOM   2363  HN  LEU A 162      -9.278   9.158 -23.065  1.00 86.74           H
ATOM   2364  N   LEU A 163      -9.537  11.460 -20.978  1.00 88.82           N
ATOM   2365  CA  LEU A 163     -10.114  12.522 -20.172  1.00 88.82           C
ATOM   2366  C   LEU A 163     -10.668  11.928 -18.875  1.00 88.82           C
ATOM   2367  O   LEU A 163     -10.367  12.416 -17.787  1.00 88.82           O
ATOM   2368  HA  LEU A 163      -9.311  13.214 -19.920  1.00 88.82           H
ATOM   2369  CB  LEU A 163     -11.150  13.305 -20.981  1.00 88.82           C
ATOM   2370 1HB  LEU A 163     -10.685  13.631 -21.911  1.00 88.82           H
ATOM   2371 2HB  LEU A 163     -11.960  12.628 -21.250  1.00 88.82           H
ATOM   2372  CG  LEU A 163     -11.755  14.529 -20.290  1.00 88.82           C
ATOM   2373  HG  LEU A 163     -12.157  14.213 -19.327  1.00 88.82           H
ATOM   2374  CD1 LEU A 163     -10.684  15.585 -20.008  1.00 88.82           C
ATOM   2375 1HD1 LEU A 163      -9.917  15.160 -19.360  1.00 88.82           H
ATOM   2376 2HD1 LEU A 163     -10.230  15.902 -20.947  1.00 88.82           H
ATOM   2377 3HD1 LEU A 163     -11.141  16.444 -19.516  1.00 88.82           H
ATOM   2378  CD2 LEU A 163     -12.920  15.098 -21.102  1.00 88.82           C
ATOM   2379 1HD2 LEU A 163     -12.565  15.394 -22.089  1.00 88.82           H
ATOM   2380 2HD2 LEU A 163     -13.694  14.338 -21.208  1.00 88.82           H
ATOM   2381 3HD2 LEU A 163     -13.331  15.966 -20.588  1.00 88.82           H
ATOM   2382  HN  LEU A 163      -9.988  11.303 -21.857  1.00 88.82           H
ATOM   2383  N   TYR A 164     -11.467  10.884 -19.034  1.00 90.40           N
ATOM   2384  CA  TYR A 164     -12.044  10.202 -17.888  1.00 90.40           C
ATOM   2385  C   TYR A 164     -10.951   9.681 -16.952  1.00 90.40           C
ATOM   2386  O   TYR A 164     -11.109   9.706 -15.733  1.00 90.40           O
ATOM   2387  HA  TYR A 164     -12.664  10.918 -17.347  1.00 90.40           H
ATOM   2388  CB  TYR A 164     -12.824   9.013 -18.453  1.00 90.40           C
ATOM   2389 1HB  TYR A 164     -12.215   8.518 -19.209  1.00 90.40           H
ATOM   2390 2HB  TYR A 164     -12.992   8.289 -17.655  1.00 90.40           H
ATOM   2391  CG  TYR A 164     -14.172   9.390 -19.071  1.00 90.40           C
ATOM   2392  CD1 TYR A 164     -15.141   9.995 -18.297  1.00 90.40           C
ATOM   2393  HD1 TYR A 164     -14.946  10.204 -17.245  1.00 90.40           H
ATOM   2394  CD2 TYR A 164     -14.418   9.126 -20.403  1.00 90.40           C
ATOM   2395  HD2 TYR A 164     -13.653   8.648 -21.014  1.00 90.40           H
ATOM   2396  CE1 TYR A 164     -16.410  10.350 -18.878  1.00 90.40           C
ATOM   2397  HE1 TYR A 164     -17.184  10.828 -18.278  1.00 90.40           H
ATOM   2398  CE2 TYR A 164     -15.687   9.481 -20.984  1.00 90.40           C
ATOM   2399  HE2 TYR A 164     -15.895   9.278 -22.035  1.00 90.40           H
ATOM   2400  CZ  TYR A 164     -16.620  10.076 -20.194  1.00 90.40           C
ATOM   2401  OH  TYR A 164     -17.818  10.411 -20.743  1.00 90.40           O
ATOM   2402  HH  TYR A 164     -18.393  10.861 -20.060  1.00 90.40           H
ATOM   2403  HN  TYR A 164     -11.722  10.504 -19.923  1.00 90.40           H
ATOM   2404  N   SER A 165      -9.867   9.222 -17.560  1.00 91.75           N
ATOM   2405  CA  SER A 165      -8.764   8.659 -16.798  1.00 91.75           C
ATOM   2406  C   SER A 165      -8.179   9.720 -15.864  1.00 91.75           C
ATOM   2407  O   SER A 165      -7.725   9.402 -14.765  1.00 91.75           O
ATOM   2408  HA  SER A 165      -9.198   7.841 -16.224  1.00 91.75           H
ATOM   2409  CB  SER A 165      -7.678   8.110 -17.725  1.00 91.75           C
ATOM   2410 1HB  SER A 165      -7.050   7.410 -17.174  1.00 91.75           H
ATOM   2411 2HB  SER A 165      -8.143   7.550 -18.537  1.00 91.75           H
ATOM   2412  OG  SER A 165      -6.866   9.148 -18.269  1.00 91.75           O
ATOM   2413  HG  SER A 165      -7.394   9.994 -18.338  1.00 91.75           H
ATOM   2414  HN  SER A 165      -9.735   9.230 -18.551  1.00 91.75           H
ATOM   2415  N   LYS A 166      -8.208  10.958 -16.334  1.00 93.38           N
ATOM   2416  CA  LYS A 166      -7.683  12.067 -15.555  1.00 93.38           C
ATOM   2417  C   LYS A 166      -8.580  12.299 -14.338  1.00 93.38           C
ATOM   2418  O   LYS A 166      -8.091  12.416 -13.215  1.00 93.38           O
ATOM   2419  HA  LYS A 166      -6.692  11.779 -15.204  1.00 93.38           H
ATOM   2420  CB  LYS A 166      -7.509  13.306 -16.436  1.00 93.38           C
ATOM   2421 1HB  LYS A 166      -8.416  13.473 -17.018  1.00 93.38           H
ATOM   2422 2HB  LYS A 166      -7.367  14.185 -15.809  1.00 93.38           H
ATOM   2423  CG  LYS A 166      -6.314  13.146 -17.378  1.00 93.38           C
ATOM   2424 1HG  LYS A 166      -5.406  12.989 -16.796  1.00 93.38           H
ATOM   2425 2HG  LYS A 166      -6.451  12.260 -17.998  1.00 93.38           H
ATOM   2426  CD  LYS A 166      -6.150  14.378 -18.269  1.00 93.38           C
ATOM   2427 1HD  LYS A 166      -7.040  14.509 -18.884  1.00 93.38           H
ATOM   2428 2HD  LYS A 166      -6.056  15.270 -17.649  1.00 93.38           H
ATOM   2429  CE  LYS A 166      -4.919  14.245 -19.168  1.00 93.38           C
ATOM   2430 1HE  LYS A 166      -4.039  14.029 -18.561  1.00 93.38           H
ATOM   2431 2HE  LYS A 166      -5.049  13.405 -19.850  1.00 93.38           H
ATOM   2432  NZ  LYS A 166      -4.703  15.489 -19.940  1.00 93.38           N
ATOM   2433 1HZ  LYS A 166      -3.896  15.376 -20.544  1.00 93.38           H
ATOM   2434 2HZ  LYS A 166      -5.523  15.683 -20.504  1.00 93.38           H
ATOM   2435 3HZ  LYS A 166      -4.542  16.259 -19.301  1.00 93.38           H
ATOM   2436  HN  LYS A 166      -8.580  11.208 -17.228  1.00 93.38           H
ATOM   2437  N   MET A 167      -9.877  12.358 -14.601  1.00 95.00           N
ATOM   2438  CA  MET A 167     -10.844  12.615 -13.547  1.00 95.00           C
ATOM   2439  C   MET A 167     -10.820  11.502 -12.498  1.00 95.00           C
ATOM   2440  O   MET A 167     -10.852  11.773 -11.299  1.00 95.00           O
ATOM   2441  HA  MET A 167     -10.539  13.558 -13.093  1.00 95.00           H
ATOM   2442  CB  MET A 167     -12.245  12.717 -14.153  1.00 95.00           C
ATOM   2443 1HB  MET A 167     -12.460  11.820 -14.733  1.00 95.00           H
ATOM   2444 2HB  MET A 167     -12.987  12.767 -13.356  1.00 95.00           H
ATOM   2445  CG  MET A 167     -12.367  13.952 -15.048  1.00 95.00           C
ATOM   2446 1HG  MET A 167     -12.026  14.836 -14.510  1.00 95.00           H
ATOM   2447 2HG  MET A 167     -11.724  13.843 -15.922  1.00 95.00           H
ATOM   2448  SD  MET A 167     -14.062  14.167 -15.564  1.00 95.00           S
ATOM   2449  CE  MET A 167     -14.250  12.738 -16.616  1.00 95.00           C
ATOM   2450 1HE  MET A 167     -13.529  12.790 -17.432  1.00 95.00           H
ATOM   2451 2HE  MET A 167     -14.076  11.832 -16.034  1.00 95.00           H
ATOM   2452 3HE  MET A 167     -15.260  12.717 -17.025  1.00 95.00           H
ATOM   2453  HN  MET A 167     -10.269  12.235 -15.513  1.00 95.00           H
ATOM   2454  N   VAL A 168     -10.764  10.272 -12.988  1.00 95.16           N
ATOM   2455  CA  VAL A 168     -10.766   9.115 -12.109  1.00 95.16           C
ATOM   2456  C   VAL A 168      -9.554   9.187 -11.177  1.00 95.16           C
ATOM   2457  O   VAL A 168      -9.668   8.915  -9.983  1.00 95.16           O
ATOM   2458  HA  VAL A 168     -11.674   9.160 -11.507  1.00 95.16           H
ATOM   2459  CB  VAL A 168     -10.808   7.829 -12.936  1.00 95.16           C
ATOM   2460  HB  VAL A 168     -10.023   7.889 -13.690  1.00 95.16           H
ATOM   2461  CG1 VAL A 168     -10.528   6.605 -12.062  1.00 95.16           C
ATOM   2462 1HG1 VAL A 168      -9.539   6.699 -11.612  1.00 95.16           H
ATOM   2463 2HG1 VAL A 168     -11.280   6.540 -11.276  1.00 95.16           H
ATOM   2464 3HG1 VAL A 168     -10.564   5.705 -12.675  1.00 95.16           H
ATOM   2465  CG2 VAL A 168     -12.147   7.689 -13.663  1.00 95.16           C
ATOM   2466 1HG2 VAL A 168     -12.956   7.661 -12.932  1.00 95.16           H
ATOM   2467 2HG2 VAL A 168     -12.290   8.539 -14.330  1.00 95.16           H
ATOM   2468 3HG2 VAL A 168     -12.151   6.766 -14.243  1.00 95.16           H
ATOM   2469  HN  VAL A 168     -10.719  10.061 -13.964  1.00 95.16           H
ATOM   2470  N   CYS A 169      -8.422   9.554 -11.759  1.00 95.75           N
ATOM   2471  CA  CYS A 169      -7.185   9.641 -11.000  1.00 95.75           C
ATOM   2472  C   CYS A 169      -7.385  10.652  -9.870  1.00 95.75           C
ATOM   2473  O   CYS A 169      -7.024  10.387  -8.724  1.00 95.75           O
ATOM   2474  HA  CYS A 169      -6.993   8.646 -10.600  1.00 95.75           H
ATOM   2475  CB  CYS A 169      -5.999  10.010 -11.893  1.00 95.75           C
ATOM   2476 1HB  CYS A 169      -6.242  10.889 -12.491  1.00 95.75           H
ATOM   2477 2HB  CYS A 169      -5.138  10.272 -11.278  1.00 95.75           H
ATOM   2478  SG  CYS A 169      -5.580   8.606 -12.990  1.00 95.75           S
ATOM   2479  HG  CYS A 169      -6.443   8.919 -13.952  1.00 95.75           H
ATOM   2480  HN  CYS A 169      -8.341   9.789 -12.727  1.00 95.75           H
ATOM   2481  N   PHE A 170      -7.959  11.790 -10.231  1.00 96.37           N
ATOM   2482  CA  PHE A 170      -8.195  12.850  -9.265  1.00 96.37           C
ATOM   2483  C   PHE A 170      -9.113  12.370  -8.139  1.00 96.37           C
ATOM   2484  O   PHE A 170      -8.836  12.608  -6.964  1.00 96.37           O
ATOM   2485  HA  PHE A 170      -7.227  13.129  -8.849  1.00 96.37           H
ATOM   2486  CB  PHE A 170      -8.882  13.994 -10.014  1.00 96.37           C
ATOM   2487 1HB  PHE A 170      -8.258  14.287 -10.859  1.00 96.37           H
ATOM   2488 2HB  PHE A 170      -9.824  13.631 -10.425  1.00 96.37           H
ATOM   2489  CG  PHE A 170      -9.158  15.226  -9.150  1.00 96.37           C
ATOM   2490  CD1 PHE A 170     -10.400  15.429  -8.633  1.00 96.37           C
ATOM   2491  HD1 PHE A 170     -11.197  14.714  -8.834  1.00 96.37           H
ATOM   2492  CD2 PHE A 170      -8.163  16.118  -8.899  1.00 96.37           C
ATOM   2493  HD2 PHE A 170      -7.168  15.955  -9.314  1.00 96.37           H
ATOM   2494  CE1 PHE A 170     -10.656  16.572  -7.832  1.00 96.37           C
ATOM   2495  HE1 PHE A 170     -11.651  16.735  -7.417  1.00 96.37           H
ATOM   2496  CE2 PHE A 170      -8.419  17.261  -8.097  1.00 96.37           C
ATOM   2497  HE2 PHE A 170      -7.621  17.976  -7.896  1.00 96.37           H
ATOM   2498  CZ  PHE A 170      -9.661  17.464  -7.581  1.00 96.37           C
ATOM   2499  HZ  PHE A 170      -9.858  18.342  -6.965  1.00 96.37           H
ATOM   2500  HN  PHE A 170      -8.261  11.993 -11.163  1.00 96.37           H
ATOM   2501  N   THR A 171     -10.186  11.703  -8.537  1.00 96.37           N
ATOM   2502  CA  THR A 171     -11.151  11.196  -7.576  1.00 96.37           C
ATOM   2503  C   THR A 171     -10.475  10.233  -6.598  1.00 96.37           C
ATOM   2504  O   THR A 171     -10.779  10.237  -5.407  1.00 96.37           O
ATOM   2505  HA  THR A 171     -11.526  12.035  -6.990  1.00 96.37           H
ATOM   2506  CB  THR A 171     -12.305  10.560  -8.355  1.00 96.37           C
ATOM   2507  HB  THR A 171     -11.984   9.640  -8.844  1.00 96.37           H
ATOM   2508  OG1 THR A 171     -12.748  11.597  -9.226  1.00 96.37           O
ATOM   2509  HG1 THR A 171     -12.300  11.512 -10.116  1.00 96.37           H
ATOM   2510  CG2 THR A 171     -13.519  10.271  -7.470  1.00 96.37           C
ATOM   2511 1HG2 THR A 171     -13.881  11.203  -7.035  1.00 96.37           H
ATOM   2512 2HG2 THR A 171     -13.233   9.585  -6.674  1.00 96.37           H
ATOM   2513 3HG2 THR A 171     -14.308   9.821  -8.073  1.00 96.37           H
ATOM   2514  HN  THR A 171     -10.401  11.508  -9.494  1.00 96.37           H
ATOM   2515  N   ILE A 172      -9.569   9.431  -7.139  1.00 96.07           N
ATOM   2516  CA  ILE A 172      -8.893   8.421  -6.342  1.00 96.07           C
ATOM   2517  C   ILE A 172      -8.063   9.108  -5.255  1.00 96.07           C
ATOM   2518  O   ILE A 172      -8.088   8.694  -4.096  1.00 96.07           O
ATOM   2519  HA  ILE A 172      -9.661   7.817  -5.860  1.00 96.07           H
ATOM   2520  CB  ILE A 172      -8.078   7.488  -7.239  1.00 96.07           C
ATOM   2521  HB  ILE A 172      -7.551   8.095  -7.975  1.00 96.07           H
ATOM   2522  CG1 ILE A 172      -8.992   6.534  -8.012  1.00 96.07           C
ATOM   2523 1HG1 ILE A 172      -9.466   5.839  -7.319  1.00 96.07           H
ATOM   2524 2HG1 ILE A 172      -9.791   7.100  -8.492  1.00 96.07           H
ATOM   2525  CG2 ILE A 172      -7.019   6.737  -6.431  1.00 96.07           C
ATOM   2526 1HG2 ILE A 172      -6.341   7.453  -5.965  1.00 96.07           H
ATOM   2527 2HG2 ILE A 172      -7.505   6.142  -5.658  1.00 96.07           H
ATOM   2528 3HG2 ILE A 172      -6.454   6.080  -7.093  1.00 96.07           H
ATOM   2529  CD1 ILE A 172      -8.205   5.755  -9.067  1.00 96.07           C
ATOM   2530 1HD1 ILE A 172      -7.753   6.453  -9.772  1.00 96.07           H
ATOM   2531 2HD1 ILE A 172      -7.423   5.172  -8.580  1.00 96.07           H
ATOM   2532 3HD1 ILE A 172      -8.879   5.085  -9.601  1.00 96.07           H
ATOM   2533  HN  ILE A 172      -9.297   9.462  -8.101  1.00 96.07           H
ATOM   2534  N   TRP A 173      -7.348  10.144  -5.666  1.00 96.40           N
ATOM   2535  CA  TRP A 173      -6.460  10.849  -4.758  1.00 96.40           C
ATOM   2536  C   TRP A 173      -7.309  11.437  -3.628  1.00 96.40           C
ATOM   2537  O   TRP A 173      -6.958  11.315  -2.456  1.00 96.40           O
ATOM   2538  HA  TRP A 173      -5.753  10.125  -4.355  1.00 96.40           H
ATOM   2539  CB  TRP A 173      -5.641  11.906  -5.501  1.00 96.40           C
ATOM   2540 1HB  TRP A 173      -6.283  12.403  -6.228  1.00 96.40           H
ATOM   2541 2HB  TRP A 173      -5.316  12.666  -4.791  1.00 96.40           H
ATOM   2542  CG  TRP A 173      -4.414  11.347  -6.224  1.00 96.40           C
ATOM   2543  CD1 TRP A 173      -4.209  11.246  -7.545  1.00 96.40           C
ATOM   2544  HD1 TRP A 173      -4.925  11.564  -8.303  1.00 96.40           H
ATOM   2545  CD2 TRP A 173      -3.223  10.813  -5.609  1.00 96.40           C
ATOM   2546  NE1 TRP A 173      -2.978  10.688  -7.824  1.00 96.40           N
ATOM   2547  HE1 TRP A 173      -2.601  10.511  -8.734  1.00 96.40           H
ATOM   2548  CE2 TRP A 173      -2.359  10.416  -6.610  1.00 96.40           C
ATOM   2549  CE3 TRP A 173      -2.886  10.670  -4.251  1.00 96.40           C
ATOM   2550  HE3 TRP A 173      -3.550  10.976  -3.443  1.00 96.40           H
ATOM   2551  CZ2 TRP A 173      -1.103   9.851  -6.359  1.00 96.40           C
ATOM   2552  HZ2 TRP A 173      -0.439   9.545  -7.168  1.00 96.40           H
ATOM   2553  CZ3 TRP A 173      -1.627  10.103  -4.018  1.00 96.40           C
ATOM   2554  HZ3 TRP A 173      -1.316   9.970  -2.982  1.00 96.40           H
ATOM   2555  CH2 TRP A 173      -0.746   9.699  -5.014  1.00 96.40           C
ATOM   2556  HH2 TRP A 173       0.218   9.265  -4.749  1.00 96.40           H
ATOM   2557  HN  TRP A 173      -7.369  10.502  -6.600  1.00 96.40           H
ATOM   2558  N   VAL A 174      -8.409  12.061  -4.021  1.00 96.34           N
ATOM   2559  CA  VAL A 174      -9.279  12.721  -3.062  1.00 96.34           C
ATOM   2560  C   VAL A 174      -9.821  11.685  -2.075  1.00 96.34           C
ATOM   2561  O   VAL A 174      -9.835  11.921  -0.868  1.00 96.34           O
ATOM   2562  HA  VAL A 174      -8.675  13.444  -2.514  1.00 96.34           H
ATOM   2563  CB  VAL A 174     -10.384  13.484  -3.795  1.00 96.34           C
ATOM   2564  HB  VAL A 174     -10.891  12.784  -4.459  1.00 96.34           H
ATOM   2565  CG1 VAL A 174     -11.419  14.031  -2.810  1.00 96.34           C
ATOM   2566 1HG1 VAL A 174     -11.870  13.204  -2.261  1.00 96.34           H
ATOM   2567 2HG1 VAL A 174     -10.931  14.709  -2.110  1.00 96.34           H
ATOM   2568 3HG1 VAL A 174     -12.193  14.568  -3.357  1.00 96.34           H
ATOM   2569  CG2 VAL A 174      -9.798  14.606  -4.654  1.00 96.34           C
ATOM   2570 1HG2 VAL A 174      -9.254  15.304  -4.018  1.00 96.34           H
ATOM   2571 2HG2 VAL A 174      -9.117  14.181  -5.392  1.00 96.34           H
ATOM   2572 3HG2 VAL A 174     -10.605  15.132  -5.164  1.00 96.34           H
ATOM   2573  HN  VAL A 174      -8.709  12.120  -4.973  1.00 96.34           H
ATOM   2574  N   LEU A 175     -10.253  10.560  -2.625  1.00 94.81           N
ATOM   2575  CA  LEU A 175     -10.890   9.530  -1.822  1.00 94.81           C
ATOM   2576  C   LEU A 175      -9.872   8.960  -0.832  1.00 94.81           C
ATOM   2577  O   LEU A 175     -10.178   8.783   0.346  1.00 94.81           O
ATOM   2578  HA  LEU A 175     -11.692  10.005  -1.257  1.00 94.81           H
ATOM   2579  CB  LEU A 175     -11.534   8.472  -2.719  1.00 94.81           C
ATOM   2580 1HB  LEU A 175     -12.200   8.975  -3.420  1.00 94.81           H
ATOM   2581 2HB  LEU A 175     -10.749   7.998  -3.309  1.00 94.81           H
ATOM   2582  CG  LEU A 175     -12.325   7.376  -2.002  1.00 94.81           C
ATOM   2583  HG  LEU A 175     -11.681   6.928  -1.247  1.00 94.81           H
ATOM   2584  CD1 LEU A 175     -13.536   7.962  -1.274  1.00 94.81           C
ATOM   2585 1HD1 LEU A 175     -13.199   8.690  -0.535  1.00 94.81           H
ATOM   2586 2HD1 LEU A 175     -14.191   8.452  -1.994  1.00 94.81           H
ATOM   2587 3HD1 LEU A 175     -14.081   7.162  -0.773  1.00 94.81           H
ATOM   2588  CD2 LEU A 175     -12.724   6.263  -2.974  1.00 94.81           C
ATOM   2589 1HD2 LEU A 175     -13.344   6.679  -3.768  1.00 94.81           H
ATOM   2590 2HD2 LEU A 175     -11.827   5.820  -3.407  1.00 94.81           H
ATOM   2591 3HD2 LEU A 175     -13.286   5.498  -2.438  1.00 94.81           H
ATOM   2592  HN  LEU A 175     -10.175  10.348  -3.599  1.00 94.81           H
ATOM   2593  N   ALA A 176      -8.681   8.689  -1.346  1.00 94.78           N
ATOM   2594  CA  ALA A 176      -7.640   8.074  -0.541  1.00 94.78           C
ATOM   2595  C   ALA A 176      -7.270   9.014   0.609  1.00 94.78           C
ATOM   2596  O   ALA A 176      -7.023   8.565   1.727  1.00 94.78           O
ATOM   2597  HA  ALA A 176      -8.042   7.149  -0.128  1.00 94.78           H
ATOM   2598  CB  ALA A 176      -6.440   7.737  -1.428  1.00 94.78           C
ATOM   2599 1HB  ALA A 176      -6.750   7.045  -2.210  1.00 94.78           H
ATOM   2600 2HB  ALA A 176      -6.056   8.651  -1.882  1.00 94.78           H
ATOM   2601 3HB  ALA A 176      -5.659   7.277  -0.823  1.00 94.78           H
ATOM   2602  HN  ALA A 176      -8.425   8.881  -2.294  1.00 94.78           H
ATOM   2603  N   ALA A 177      -7.243  10.301   0.294  1.00 94.59           N
ATOM   2604  CA  ALA A 177      -6.882  11.305   1.280  1.00 94.59           C
ATOM   2605  C   ALA A 177      -7.897  11.279   2.424  1.00 94.59           C
ATOM   2606  O   ALA A 177      -7.520  11.321   3.594  1.00 94.59           O
ATOM   2607  HA  ALA A 177      -5.898  11.046   1.672  1.00 94.59           H
ATOM   2608  CB  ALA A 177      -6.798  12.676   0.606  1.00 94.59           C
ATOM   2609 1HB  ALA A 177      -6.042  12.649  -0.179  1.00 94.59           H
ATOM   2610 2HB  ALA A 177      -7.765  12.926   0.171  1.00 94.59           H
ATOM   2611 3HB  ALA A 177      -6.527  13.429   1.346  1.00 94.59           H
ATOM   2612  HN  ALA A 177      -7.463  10.659  -0.613  1.00 94.59           H
ATOM   2613  N   ALA A 178      -9.165  11.209   2.046  1.00 94.69           N
ATOM   2614  CA  ALA A 178     -10.240  11.257   3.022  1.00 94.69           C
ATOM   2615  C   ALA A 178     -10.153  10.029   3.931  1.00 94.69           C
ATOM   2616  O   ALA A 178     -10.421  10.118   5.128  1.00 94.69           O
ATOM   2617  HA  ALA A 178     -10.103  12.155   3.625  1.00 94.69           H
ATOM   2618  CB  ALA A 178     -11.584  11.351   2.297  1.00 94.69           C
ATOM   2619 1HB  ALA A 178     -11.606  12.255   1.688  1.00 94.69           H
ATOM   2620 2HB  ALA A 178     -11.713  10.478   1.656  1.00 94.69           H
ATOM   2621 3HB  ALA A 178     -12.391  11.387   3.029  1.00 94.69           H
ATOM   2622  HN  ALA A 178      -9.461  11.122   1.095  1.00 94.69           H
ATOM   2623  N   LEU A 179      -9.777   8.911   3.328  1.00 92.91           N
ATOM   2624  CA  LEU A 179      -9.753   7.646   4.043  1.00 92.91           C
ATOM   2625  C   LEU A 179      -8.579   7.643   5.024  1.00 92.91           C
ATOM   2626  O   LEU A 179      -8.512   6.796   5.913  1.00 92.91           O
ATOM   2627  HA  LEU A 179     -10.679   7.575   4.612  1.00 92.91           H
ATOM   2628  CB  LEU A 179      -9.735   6.475   3.059  1.00 92.91           C
ATOM   2629 1HB  LEU A 179      -8.908   6.621   2.365  1.00 92.91           H
ATOM   2630 2HB  LEU A 179      -9.526   5.562   3.616  1.00 92.91           H
ATOM   2631  CG  LEU A 179     -11.014   6.262   2.246  1.00 92.91           C
ATOM   2632  HG  LEU A 179     -11.215   7.172   1.681  1.00 92.91           H
ATOM   2633  CD1 LEU A 179     -10.838   5.130   1.232  1.00 92.91           C
ATOM   2634 1HD1 LEU A 179     -10.026   5.378   0.548  1.00 92.91           H
ATOM   2635 2HD1 LEU A 179     -10.600   4.205   1.758  1.00 92.91           H
ATOM   2636 3HD1 LEU A 179     -11.762   5.000   0.668  1.00 92.91           H
ATOM   2637  CD2 LEU A 179     -12.215   6.027   3.165  1.00 92.91           C
ATOM   2638 1HD2 LEU A 179     -12.037   5.141   3.775  1.00 92.91           H
ATOM   2639 2HD2 LEU A 179     -12.352   6.893   3.812  1.00 92.91           H
ATOM   2640 3HD2 LEU A 179     -13.111   5.879   2.562  1.00 92.91           H
ATOM   2641  HN  LEU A 179      -9.494   8.861   2.370  1.00 92.91           H
ATOM   2642  N   CYS A 180      -7.683   8.599   4.829  1.00 93.90           N
ATOM   2643  CA  CYS A 180      -6.470   8.663   5.626  1.00 93.90           C
ATOM   2644  C   CYS A 180      -6.692   9.668   6.759  1.00 93.90           C
ATOM   2645  O   CYS A 180      -5.769   9.972   7.513  1.00 93.90           O
ATOM   2646  HA  CYS A 180      -6.305   7.662   6.024  1.00 93.90           H
ATOM   2647  CB  CYS A 180      -5.251   9.023   4.775  1.00 93.90           C
ATOM   2648 1HB  CYS A 180      -5.419   9.974   4.269  1.00 93.90           H
ATOM   2649 2HB  CYS A 180      -4.377   9.151   5.413  1.00 93.90           H
ATOM   2650  SG  CYS A 180      -4.938   7.706   3.543  1.00 93.90           S
ATOM   2651  HG  CYS A 180      -6.021   7.943   2.808  1.00 93.90           H
ATOM   2652  HN  CYS A 180      -7.776   9.320   4.142  1.00 93.90           H
ATOM   2653  N   ILE A 181      -7.922  10.155   6.842  1.00 94.27           N
ATOM   2654  CA  ILE A 181      -8.266  11.149   7.844  1.00 94.27           C
ATOM   2655  C   ILE A 181      -7.974  10.586   9.237  1.00 94.27           C
ATOM   2656  O   ILE A 181      -7.341  11.249  10.058  1.00 94.27           O
ATOM   2657  HA  ILE A 181      -7.624  12.015   7.680  1.00 94.27           H
ATOM   2658  CB  ILE A 181      -9.711  11.616   7.661  1.00 94.27           C
ATOM   2659  HB  ILE A 181     -10.331  10.741   7.462  1.00 94.27           H
ATOM   2660  CG1 ILE A 181      -9.838  12.544   6.451  1.00 94.27           C
ATOM   2661 1HG1 ILE A 181      -9.277  13.461   6.630  1.00 94.27           H
ATOM   2662 2HG1 ILE A 181      -9.398  12.067   5.575  1.00 94.27           H
ATOM   2663  CG2 ILE A 181     -10.244  12.266   8.939  1.00 94.27           C
ATOM   2664 1HG2 ILE A 181     -10.211  11.543   9.755  1.00 94.27           H
ATOM   2665 2HG2 ILE A 181      -9.628  13.128   9.193  1.00 94.27           H
ATOM   2666 3HG2 ILE A 181     -11.273  12.589   8.781  1.00 94.27           H
ATOM   2667  CD1 ILE A 181     -11.304  12.883   6.171  1.00 94.27           C
ATOM   2668 1HD1 ILE A 181     -11.857  11.966   5.968  1.00 94.27           H
ATOM   2669 2HD1 ILE A 181     -11.733  13.382   7.040  1.00 94.27           H
ATOM   2670 3HD1 ILE A 181     -11.365  13.544   5.306  1.00 94.27           H
ATOM   2671  HN  ILE A 181      -8.673   9.882   6.242  1.00 94.27           H
ATOM   2672  N   PRO A 182      -8.427   9.359   9.527  1.00 92.94           N
ATOM   2673  CA  PRO A 182      -8.266   8.793  10.869  1.00 92.94           C
ATOM   2674  C   PRO A 182      -6.824   8.842  11.346  1.00 92.94           C
ATOM   2675  O   PRO A 182      -6.556   9.226  12.484  1.00 92.94           O
ATOM   2676  HA  PRO A 182      -8.827   9.384  11.594  1.00 92.94           H
ATOM   2677  CB  PRO A 182      -8.766   7.355  10.718  1.00 92.94           C
ATOM   2678 1HB  PRO A 182      -7.953   6.671  10.475  1.00 92.94           H
ATOM   2679 2HB  PRO A 182      -9.224   6.991  11.637  1.00 92.94           H
ATOM   2680  CG  PRO A 182      -9.779   7.451   9.583  1.00 92.94           C
ATOM   2681 1HG  PRO A 182      -9.963   6.480   9.122  1.00 92.94           H
ATOM   2682 2HG  PRO A 182     -10.747   7.812   9.933  1.00 92.94           H
ATOM   2683  CD  PRO A 182      -9.120   8.425   8.621  1.00 92.94           C
ATOM   2684 1HD  PRO A 182      -8.422   7.924   7.952  1.00 92.94           H
ATOM   2685 2HD  PRO A 182      -9.853   8.930   7.991  1.00 92.94           H
ATOM   2686  N   GLU A 183      -5.926   8.447  10.456  1.00 92.88           N
ATOM   2687  CA  GLU A 183      -4.510   8.421  10.782  1.00 92.88           C
ATOM   2688  C   GLU A 183      -4.033   9.817  11.188  1.00 92.88           C
ATOM   2689  O   GLU A 183      -3.264   9.963  12.137  1.00 92.88           O
ATOM   2690  HA  GLU A 183      -4.420   7.739  11.628  1.00 92.88           H
ATOM   2691  CB  GLU A 183      -3.687   7.880   9.612  1.00 92.88           C
ATOM   2692 1HB  GLU A 183      -4.092   8.257   8.673  1.00 92.88           H
ATOM   2693 2HB  GLU A 183      -2.635   8.125   9.757  1.00 92.88           H
ATOM   2694  CG  GLU A 183      -3.768   6.353   9.545  1.00 92.88           C
ATOM   2695 1HG  GLU A 183      -3.023   5.976   8.844  1.00 92.88           H
ATOM   2696 2HG  GLU A 183      -3.531   5.930  10.521  1.00 92.88           H
ATOM   2697  CD  GLU A 183      -5.162   5.896   9.110  1.00 92.88           C
ATOM   2698  OE1 GLU A 183      -5.470   4.709   9.350  1.00 92.88           O
ATOM   2699  OE2 GLU A 183      -5.887   6.745   8.548  1.00 92.88           O
ATOM   2700  HN  GLU A 183      -6.151   8.150   9.528  1.00 92.88           H
ATOM   2701  N   ILE A 184      -4.510  10.809  10.449  1.00 94.17           N
ATOM   2702  CA  ILE A 184      -4.018  12.166  10.612  1.00 94.17           C
ATOM   2703  C   ILE A 184      -4.444  12.698  11.982  1.00 94.17           C
ATOM   2704  O   ILE A 184      -3.701  13.439  12.623  1.00 94.17           O
ATOM   2705  HA  ILE A 184      -2.930  12.126  10.581  1.00 94.17           H
ATOM   2706  CB  ILE A 184      -4.472  13.044   9.444  1.00 94.17           C
ATOM   2707  HB  ILE A 184      -5.556  12.963   9.357  1.00 94.17           H
ATOM   2708  CG1 ILE A 184      -3.875  12.552   8.124  1.00 94.17           C
ATOM   2709 1HG1 ILE A 184      -2.795  12.702   8.132  1.00 94.17           H
ATOM   2710 2HG1 ILE A 184      -4.048  11.481   8.019  1.00 94.17           H
ATOM   2711  CG2 ILE A 184      -4.149  14.516   9.706  1.00 94.17           C
ATOM   2712 1HG2 ILE A 184      -4.661  14.845  10.610  1.00 94.17           H
ATOM   2713 2HG2 ILE A 184      -3.073  14.635   9.835  1.00 94.17           H
ATOM   2714 3HG2 ILE A 184      -4.482  15.118   8.860  1.00 94.17           H
ATOM   2715  CD1 ILE A 184      -4.489  13.292   6.934  1.00 94.17           C
ATOM   2716 1HD1 ILE A 184      -5.566  13.121   6.916  1.00 94.17           H
ATOM   2717 2HD1 ILE A 184      -4.293  14.360   7.030  1.00 94.17           H
ATOM   2718 3HD1 ILE A 184      -4.047  12.924   6.009  1.00 94.17           H
ATOM   2719  HN  ILE A 184      -5.217  10.696   9.751  1.00 94.17           H
ATOM   2720  N   LEU A 185      -5.640  12.297  12.391  1.00 93.21           N
ATOM   2721  CA  LEU A 185      -6.260  12.877  13.570  1.00 93.21           C
ATOM   2722  C   LEU A 185      -5.554  12.352  14.822  1.00 93.21           C
ATOM   2723  O   LEU A 185      -5.172  13.130  15.696  1.00 93.21           O
ATOM   2724  HA  LEU A 185      -6.115  13.956  13.519  1.00 93.21           H
ATOM   2725  CB  LEU A 185      -7.768  12.621  13.563  1.00 93.21           C
ATOM   2726 1HB  LEU A 185      -7.936  11.560  13.381  1.00 93.21           H
ATOM   2727 2HB  LEU A 185      -8.159  12.840  14.557  1.00 93.21           H
ATOM   2728  CG  LEU A 185      -8.579  13.420  12.540  1.00 93.21           C
ATOM   2729  HG  LEU A 185      -8.220  13.162  11.543  1.00 93.21           H
ATOM   2730  CD1 LEU A 185     -10.060  13.042  12.598  1.00 93.21           C
ATOM   2731 1HD1 LEU A 185     -10.173  11.980  12.381  1.00 93.21           H
ATOM   2732 2HD1 LEU A 185     -10.450  13.253  13.594  1.00 93.21           H
ATOM   2733 3HD1 LEU A 185     -10.613  13.624  11.861  1.00 93.21           H
ATOM   2734  CD2 LEU A 185      -8.363  14.923  12.722  1.00 93.21           C
ATOM   2735 1HD2 LEU A 185      -8.678  15.217  13.723  1.00 93.21           H
ATOM   2736 2HD2 LEU A 185      -7.306  15.157  12.591  1.00 93.21           H
ATOM   2737 3HD2 LEU A 185      -8.950  15.467  11.982  1.00 93.21           H
ATOM   2738  HN  LEU A 185      -6.180  11.593  11.932  1.00 93.21           H
ATOM   2739  N   TYR A 186      -5.401  11.037  14.870  1.00 93.32           N
ATOM   2740  CA  TYR A 186      -5.054  10.368  16.112  1.00 93.32           C
ATOM   2741  C   TYR A 186      -3.544  10.140  16.209  1.00 93.32           C
ATOM   2742  O   TYR A 186      -3.038   9.754  17.261  1.00 93.32           O
ATOM   2743  HA  TYR A 186      -5.371  11.005  16.937  1.00 93.32           H
ATOM   2744  CB  TYR A 186      -5.762   9.012  16.072  1.00 93.32           C
ATOM   2745 1HB  TYR A 186      -5.418   8.460  15.197  1.00 93.32           H
ATOM   2746 2HB  TYR A 186      -5.468   8.434  16.949  1.00 93.32           H
ATOM   2747  CG  TYR A 186      -7.288   9.107  16.031  1.00 93.32           C
ATOM   2748  CD1 TYR A 186      -7.961   9.820  17.002  1.00 93.32           C
ATOM   2749  HD1 TYR A 186      -7.406  10.315  17.798  1.00 93.32           H
ATOM   2750  CD2 TYR A 186      -7.991   8.480  15.022  1.00 93.32           C
ATOM   2751  HD2 TYR A 186      -7.459   7.917  14.256  1.00 93.32           H
ATOM   2752  CE1 TYR A 186      -9.398   9.910  16.963  1.00 93.32           C
ATOM   2753  HE1 TYR A 186      -9.942  10.470  17.723  1.00 93.32           H
ATOM   2754  CE2 TYR A 186      -9.428   8.570  14.983  1.00 93.32           C
ATOM   2755  HE2 TYR A 186      -9.996   8.080  14.193  1.00 93.32           H
ATOM   2756  CZ  TYR A 186     -10.061   9.281  15.955  1.00 93.32           C
ATOM   2757  OH  TYR A 186     -11.417   9.366  15.919  1.00 93.32           O
ATOM   2758  HH  TYR A 186     -11.737  10.031  16.593  1.00 93.32           H
ATOM   2759  HN  TYR A 186      -5.510  10.433  14.080  1.00 93.32           H
ATOM   2760  N   SER A 187      -2.868  10.387  15.097  1.00 93.51           N
ATOM   2761  CA  SER A 187      -1.422  10.253  15.054  1.00 93.51           C
ATOM   2762  C   SER A 187      -0.771  11.313  15.945  1.00 93.51           C
ATOM   2763  O   SER A 187      -0.941  12.510  15.717  1.00 93.51           O
ATOM   2764  HA  SER A 187      -1.214   9.253  15.436  1.00 93.51           H
ATOM   2765  CB  SER A 187      -0.900  10.370  13.621  1.00 93.51           C
ATOM   2766 1HB  SER A 187      -1.255  11.302  13.181  1.00 93.51           H
ATOM   2767 2HB  SER A 187       0.189  10.419  13.635  1.00 93.51           H
ATOM   2768  OG  SER A 187      -1.315   9.274  12.810  1.00 93.51           O
ATOM   2769  HG  SER A 187      -1.807   9.611  12.007  1.00 93.51           H
ATOM   2770  HN  SER A 187      -3.291  10.675  14.237  1.00 93.51           H
ATOM   2771  N   GLN A 188      -0.040  10.835  16.941  1.00 91.50           N
ATOM   2772  CA  GLN A 188       0.629  11.727  17.873  1.00 91.50           C
ATOM   2773  C   GLN A 188       1.956  11.119  18.331  1.00 91.50           C
ATOM   2774  O   GLN A 188       2.214   9.938  18.099  1.00 91.50           O
ATOM   2775  HA  GLN A 188       0.816  12.644  17.313  1.00 91.50           H
ATOM   2776  CB  GLN A 188      -0.270  12.045  19.070  1.00 91.50           C
ATOM   2777 1HB  GLN A 188      -0.536  11.122  19.584  1.00 91.50           H
ATOM   2778 2HB  GLN A 188       0.274  12.663  19.784  1.00 91.50           H
ATOM   2779  CG  GLN A 188      -1.541  12.771  18.623  1.00 91.50           C
ATOM   2780 1HG  GLN A 188      -1.278  13.600  17.966  1.00 91.50           H
ATOM   2781 2HG  GLN A 188      -2.167  12.092  18.045  1.00 91.50           H
ATOM   2782  CD  GLN A 188      -2.324  13.296  19.828  1.00 91.50           C
ATOM   2783  OE1 GLN A 188      -1.837  13.342  20.946  1.00 91.50           O
ATOM   2784  NE2 GLN A 188      -3.562  13.689  19.539  1.00 91.50           N
ATOM   2785 1HE2 GLN A 188      -3.900  13.625  18.600  1.00 91.50           H
ATOM   2786 2HE2 GLN A 188      -4.153  14.048  20.261  1.00 91.50           H
ATOM   2787  HN  GLN A 188       0.098   9.861  17.116  1.00 91.50           H
ATOM   2788  N   ILE A 189       2.763  11.952  18.972  1.00 91.68           N
ATOM   2789  CA  ILE A 189       3.979  11.475  19.607  1.00 91.68           C
ATOM   2790  C   ILE A 189       3.685  11.129  21.068  1.00 91.68           C
ATOM   2791  O   ILE A 189       3.151  11.953  21.809  1.00 91.68           O
ATOM   2792  HA  ILE A 189       4.282  10.563  19.091  1.00 91.68           H
ATOM   2793  CB  ILE A 189       5.110  12.491  19.431  1.00 91.68           C
ATOM   2794  HB  ILE A 189       4.779  13.444  19.842  1.00 91.68           H
ATOM   2795  CG1 ILE A 189       5.415  12.720  17.949  1.00 91.68           C
ATOM   2796 1HG1 ILE A 189       5.841  11.813  17.518  1.00 91.68           H
ATOM   2797 2HG1 ILE A 189       4.490  12.925  17.411  1.00 91.68           H
ATOM   2798  CG2 ILE A 189       6.354  12.068  20.215  1.00 91.68           C
ATOM   2799 1HG2 ILE A 189       6.109  11.998  21.274  1.00 91.68           H
ATOM   2800 2HG2 ILE A 189       6.697  11.098  19.856  1.00 91.68           H
ATOM   2801 3HG2 ILE A 189       7.142  12.808  20.072  1.00 91.68           H
ATOM   2802  CD1 ILE A 189       6.389  13.885  17.764  1.00 91.68           C
ATOM   2803 1HD1 ILE A 189       5.950  14.794  18.175  1.00 91.68           H
ATOM   2804 2HD1 ILE A 189       7.322  13.665  18.284  1.00 91.68           H
ATOM   2805 3HD1 ILE A 189       6.590  14.026  16.702  1.00 91.68           H
ATOM   2806  HN  ILE A 189       2.597  12.934  19.060  1.00 91.68           H
ATOM   2807  N   LYS A 190       4.046   9.910  21.439  1.00 87.62           N
ATOM   2808  CA  LYS A 190       3.937   9.486  22.824  1.00 87.62           C
ATOM   2809  C   LYS A 190       5.339   9.312  23.412  1.00 87.62           C
ATOM   2810  O   LYS A 190       6.182   8.635  22.825  1.00 87.62           O
ATOM   2811  HA  LYS A 190       3.430  10.281  23.371  1.00 87.62           H
ATOM   2812  CB  LYS A 190       3.065   8.234  22.935  1.00 87.62           C
ATOM   2813 1HB  LYS A 190       2.150   8.371  22.359  1.00 87.62           H
ATOM   2814 2HB  LYS A 190       3.588   7.382  22.501  1.00 87.62           H
ATOM   2815  CG  LYS A 190       2.715   7.936  24.394  1.00 87.62           C
ATOM   2816 1HG  LYS A 190       3.630   7.830  24.977  1.00 87.62           H
ATOM   2817 2HG  LYS A 190       2.163   8.775  24.818  1.00 87.62           H
ATOM   2818  CD  LYS A 190       1.880   6.659  24.509  1.00 87.62           C
ATOM   2819 1HD  LYS A 190       0.948   6.779  23.957  1.00 87.62           H
ATOM   2820 2HD  LYS A 190       2.416   5.828  24.051  1.00 87.62           H
ATOM   2821  CE  LYS A 190       1.574   6.333  25.972  1.00 87.62           C
ATOM   2822 1HE  LYS A 190       2.492   6.370  26.558  1.00 87.62           H
ATOM   2823 2HE  LYS A 190       0.902   7.085  26.385  1.00 87.62           H
ATOM   2824  NZ  LYS A 190       0.959   4.992  26.086  1.00 87.62           N
ATOM   2825 1HZ  LYS A 190       0.972   4.696  27.056  1.00 87.62           H
ATOM   2826 2HZ  LYS A 190       0.000   5.031  25.757  1.00 87.62           H
ATOM   2827 3HZ  LYS A 190       1.482   4.331  25.524  1.00 87.62           H
ATOM   2828  HN  LYS A 190       4.407   9.218  20.813  1.00 87.62           H
ATOM   2829  N   GLU A 191       5.546   9.935  24.563  1.00 85.58           N
ATOM   2830  CA  GLU A 191       6.791   9.767  25.292  1.00 85.58           C
ATOM   2831  C   GLU A 191       6.645   8.669  26.347  1.00 85.58           C
ATOM   2832  O   GLU A 191       5.711   8.692  27.147  1.00 85.58           O
ATOM   2833  HA  GLU A 191       7.526   9.467  24.545  1.00 85.58           H
ATOM   2834  CB  GLU A 191       7.235  11.085  25.930  1.00 85.58           C
ATOM   2835 1HB  GLU A 191       6.394  11.541  26.452  1.00 85.58           H
ATOM   2836 2HB  GLU A 191       8.097  10.910  26.573  1.00 85.58           H
ATOM   2837  CG  GLU A 191       7.688  12.085  24.865  1.00 85.58           C
ATOM   2838 1HG  GLU A 191       8.455  11.631  24.238  1.00 85.58           H
ATOM   2839 2HG  GLU A 191       6.850  12.333  24.214  1.00 85.58           H
ATOM   2840  CD  GLU A 191       8.236  13.361  25.508  1.00 85.58           C
ATOM   2841  OE1 GLU A 191       8.650  14.253  24.736  1.00 85.58           O
ATOM   2842  OE2 GLU A 191       8.228  13.415  26.757  1.00 85.58           O
ATOM   2843  HN  GLU A 191       4.881  10.544  24.996  1.00 85.58           H
ATOM   2844  N   GLU A 192       7.581   7.732  26.314  1.00 78.24           N
ATOM   2845  CA  GLU A 192       7.588   6.646  27.279  1.00 78.24           C
ATOM   2846  C   GLU A 192       9.010   6.395  27.785  1.00 78.24           C
ATOM   2847  O   GLU A 192       9.883   5.991  27.019  1.00 78.24           O
ATOM   2848  HA  GLU A 192       6.957   6.985  28.100  1.00 78.24           H
ATOM   2849  CB  GLU A 192       6.988   5.374  26.677  1.00 78.24           C
ATOM   2850 1HB  GLU A 192       5.946   5.551  26.408  1.00 78.24           H
ATOM   2851 2HB  GLU A 192       7.599   5.041  25.838  1.00 78.24           H
ATOM   2852  CG  GLU A 192       6.992   4.231  27.694  1.00 78.24           C
ATOM   2853 1HG  GLU A 192       7.899   3.638  27.576  1.00 78.24           H
ATOM   2854 2HG  GLU A 192       7.007   4.639  28.704  1.00 78.24           H
ATOM   2855  CD  GLU A 192       5.765   3.335  27.517  1.00 78.24           C
ATOM   2856  OE1 GLU A 192       5.619   2.403  28.337  1.00 78.24           O
ATOM   2857  OE2 GLU A 192       4.999   3.602  26.566  1.00 78.24           O
ATOM   2858  HN  GLU A 192       8.325   7.708  25.645  1.00 78.24           H
ATOM   2859  N   SER A 193       9.197   6.644  29.073  1.00 74.18           N
ATOM   2860  CA  SER A 193      10.448   6.299  29.728  1.00 74.18           C
ATOM   2861  C   SER A 193      11.621   6.949  28.991  1.00 74.18           C
ATOM   2862  O   SER A 193      12.703   6.370  28.907  1.00 74.18           O
ATOM   2863  HA  SER A 193      10.364   6.696  30.739  1.00 74.18           H
ATOM   2864  CB  SER A 193      10.636   4.782  29.791  1.00 74.18           C
ATOM   2865 1HB  SER A 193      10.816   4.396  28.787  1.00 74.18           H
ATOM   2866 2HB  SER A 193      11.521   4.550  30.384  1.00 74.18           H
ATOM   2867  OG  SER A 193       9.503   4.126  30.354  1.00 74.18           O
ATOM   2868  HG  SER A 193       9.618   3.134  30.296  1.00 74.18           H
ATOM   2869  HN  SER A 193       8.515   7.072  29.665  1.00 74.18           H
ATOM   2870  N   GLY A 194      11.366   8.143  28.476  1.00 75.64           N
ATOM   2871  CA  GLY A 194      12.407   8.909  27.812  1.00 75.64           C
ATOM   2872  C   GLY A 194      12.521   8.515  26.338  1.00 75.64           C
ATOM   2873  O   GLY A 194      13.394   9.009  25.626  1.00 75.64           O
ATOM   2874 1HA  GLY A 194      12.187   9.973  27.892  1.00 75.64           H
ATOM   2875 2HA  GLY A 194      13.361   8.742  28.312  1.00 75.64           H
ATOM   2876  HN  GLY A 194      10.470   8.586  28.508  1.00 75.64           H
ATOM   2877  N   ILE A 195      11.626   7.630  25.924  1.00 80.91           N
ATOM   2878  CA  ILE A 195      11.564   7.225  24.530  1.00 80.91           C
ATOM   2879  C   ILE A 195      10.340   7.864  23.871  1.00 80.91           C
ATOM   2880  O   ILE A 195       9.217   7.691  24.341  1.00 80.91           O
ATOM   2881  HA  ILE A 195      12.459   7.607  24.038  1.00 80.91           H
ATOM   2882  CB  ILE A 195      11.600   5.700  24.413  1.00 80.91           C
ATOM   2883  HB  ILE A 195      10.737   5.297  24.945  1.00 80.91           H
ATOM   2884  CG1 ILE A 195      12.851   5.127  25.083  1.00 80.91           C
ATOM   2885 1HG1 ILE A 195      13.741   5.500  24.576  1.00 80.91           H
ATOM   2886 2HG1 ILE A 195      12.904   5.471  26.116  1.00 80.91           H
ATOM   2887  CG2 ILE A 195      11.478   5.258  22.953  1.00 80.91           C
ATOM   2888 1HG2 ILE A 195      10.534   5.618  22.543  1.00 80.91           H
ATOM   2889 2HG2 ILE A 195      12.306   5.672  22.378  1.00 80.91           H
ATOM   2890 3HG2 ILE A 195      11.505   4.170  22.899  1.00 80.91           H
ATOM   2891  CD1 ILE A 195      12.840   3.598  25.048  1.00 80.91           C
ATOM   2892 1HD1 ILE A 195      11.961   3.228  25.576  1.00 80.91           H
ATOM   2893 2HD1 ILE A 195      12.811   3.258  24.012  1.00 80.91           H
ATOM   2894 3HD1 ILE A 195      13.741   3.217  25.530  1.00 80.91           H
ATOM   2895  HN  ILE A 195      10.953   7.194  26.521  1.00 80.91           H
ATOM   2896  N   ALA A 196      10.599   8.589  22.793  1.00 89.09           N
ATOM   2897  CA  ALA A 196       9.524   9.163  22.001  1.00 89.09           C
ATOM   2898  C   ALA A 196       9.045   8.133  20.977  1.00 89.09           C
ATOM   2899  O   ALA A 196       9.845   7.592  20.215  1.00 89.09           O
ATOM   2900  HA  ALA A 196       8.703   9.399  22.678  1.00 89.09           H
ATOM   2901  CB  ALA A 196      10.008  10.457  21.345  1.00 89.09           C
ATOM   2902 1HB  ALA A 196      10.309  11.166  22.116  1.00 89.09           H
ATOM   2903 2HB  ALA A 196      10.859  10.241  20.699  1.00 89.09           H
ATOM   2904 3HB  ALA A 196       9.202  10.887  20.751  1.00 89.09           H
ATOM   2905  HN  ALA A 196      11.521   8.786  22.460  1.00 89.09           H
ATOM   2906  N   ILE A 197       7.742   7.893  20.991  1.00 88.29           N
ATOM   2907  CA  ILE A 197       7.147   6.939  20.071  1.00 88.29           C
ATOM   2908  C   ILE A 197       6.030   7.625  19.283  1.00 88.29           C
ATOM   2909  O   ILE A 197       5.151   8.257  19.867  1.00 88.29           O
ATOM   2910  HA  ILE A 197       7.924   6.631  19.371  1.00 88.29           H
ATOM   2911  CB  ILE A 197       6.690   5.685  20.820  1.00 88.29           C
ATOM   2912  HB  ILE A 197       6.001   5.990  21.607  1.00 88.29           H
ATOM   2913  CG1 ILE A 197       7.872   4.991  21.498  1.00 88.29           C
ATOM   2914 1HG1 ILE A 197       8.563   4.618  20.742  1.00 88.29           H
ATOM   2915 2HG1 ILE A 197       8.422   5.710  22.105  1.00 88.29           H
ATOM   2916  CG2 ILE A 197       5.925   4.740  19.892  1.00 88.29           C
ATOM   2917 1HG2 ILE A 197       5.047   5.250  19.496  1.00 88.29           H
ATOM   2918 2HG2 ILE A 197       6.572   4.438  19.067  1.00 88.29           H
ATOM   2919 3HG2 ILE A 197       5.612   3.857  20.450  1.00 88.29           H
ATOM   2920  CD1 ILE A 197       7.397   3.832  22.377  1.00 88.29           C
ATOM   2921 1HD1 ILE A 197       6.726   4.212  23.147  1.00 88.29           H
ATOM   2922 2HD1 ILE A 197       6.869   3.103  21.762  1.00 88.29           H
ATOM   2923 3HD1 ILE A 197       8.257   3.355  22.847  1.00 88.29           H
ATOM   2924  HN  ILE A 197       7.099   8.336  21.615  1.00 88.29           H
ATOM   2925  N   CYS A 198       6.100   7.479  17.968  1.00 91.04           N
ATOM   2926  CA  CYS A 198       5.017   7.920  17.106  1.00 91.04           C
ATOM   2927  C   CYS A 198       3.932   6.842  17.108  1.00 91.04           C
ATOM   2928  O   CYS A 198       4.139   5.747  16.587  1.00 91.04           O
ATOM   2929  HA  CYS A 198       4.639   8.850  17.530  1.00 91.04           H
ATOM   2930  CB  CYS A 198       5.510   8.232  15.692  1.00 91.04           C
ATOM   2931 1HB  CYS A 198       6.145   9.118  15.706  1.00 91.04           H
ATOM   2932 2HB  CYS A 198       6.120   7.408  15.321  1.00 91.04           H
ATOM   2933  SG  CYS A 198       4.084   8.503  14.577  1.00 91.04           S
ATOM   2934  HN  CYS A 198       6.878   7.067  17.492  1.00 91.04           H
ATOM   2935  N   THR A 199       2.798   7.189  17.699  1.00 90.49           N
ATOM   2936  CA  THR A 199       1.702   6.244  17.830  1.00 90.49           C
ATOM   2937  C   THR A 199       0.361   6.950  17.622  1.00 90.49           C
ATOM   2938  O   THR A 199       0.309   8.175  17.523  1.00 90.49           O
ATOM   2939  HA  THR A 199       1.796   5.497  17.041  1.00 90.49           H
ATOM   2940  CB  THR A 199       1.826   5.563  19.195  1.00 90.49           C
ATOM   2941  HB  THR A 199       2.855   5.259  19.387  1.00 90.49           H
ATOM   2942  OG1 THR A 199       0.872   4.506  19.143  1.00 90.49           O
ATOM   2943  HG1 THR A 199       1.075   3.827  19.849  1.00 90.49           H
ATOM   2944  CG2 THR A 199       1.335   6.452  20.339  1.00 90.49           C
ATOM   2945 1HG2 THR A 199       0.285   6.701  20.182  1.00 90.49           H
ATOM   2946 2HG2 THR A 199       1.925   7.368  20.366  1.00 90.49           H
ATOM   2947 3HG2 THR A 199       1.445   5.921  21.285  1.00 90.49           H
ATOM   2948  HN  THR A 199       2.623   8.095  18.084  1.00 90.49           H
ATOM   2949  N   MET A 200      -0.691   6.147  17.563  1.00 92.27           N
ATOM   2950  CA  MET A 200      -2.042   6.680  17.609  1.00 92.27           C
ATOM   2951  C   MET A 200      -2.628   6.570  19.018  1.00 92.27           C
ATOM   2952  O   MET A 200      -2.614   5.497  19.618  1.00 92.27           O
ATOM   2953  HA  MET A 200      -1.954   7.729  17.325  1.00 92.27           H
ATOM   2954  CB  MET A 200      -2.928   5.910  16.627  1.00 92.27           C
ATOM   2955 1HB  MET A 200      -2.830   4.839  16.805  1.00 92.27           H
ATOM   2956 2HB  MET A 200      -3.974   6.167  16.797  1.00 92.27           H
ATOM   2957  CG  MET A 200      -2.547   6.229  15.180  1.00 92.27           C
ATOM   2958 1HG  MET A 200      -2.703   7.289  14.979  1.00 92.27           H
ATOM   2959 2HG  MET A 200      -1.488   6.026  15.021  1.00 92.27           H
ATOM   2960  SD  MET A 200      -3.531   5.247  14.060  1.00 92.27           S
ATOM   2961  CE  MET A 200      -3.087   3.608  14.613  1.00 92.27           C
ATOM   2962 1HE  MET A 200      -2.012   3.466  14.500  1.00 92.27           H
ATOM   2963 2HE  MET A 200      -3.361   3.492  15.661  1.00 92.27           H
ATOM   2964 3HE  MET A 200      -3.616   2.867  14.014  1.00 92.27           H
ATOM   2965  HN  MET A 200      -0.632   5.152  17.486  1.00 92.27           H
ATOM   2966  N   VAL A 201      -3.128   7.696  19.506  1.00 92.44           N
ATOM   2967  CA  VAL A 201      -3.815   7.718  20.786  1.00 92.44           C
ATOM   2968  C   VAL A 201      -5.260   8.173  20.577  1.00 92.44           C
ATOM   2969  O   VAL A 201      -5.521   9.078  19.786  1.00 92.44           O
ATOM   2970  HA  VAL A 201      -3.821   6.699  21.173  1.00 92.44           H
ATOM   2971  CB  VAL A 201      -3.048   8.596  21.777  1.00 92.44           C
ATOM   2972  HB  VAL A 201      -3.101   9.626  21.422  1.00 92.44           H
ATOM   2973  CG1 VAL A 201      -3.689   8.544  23.165  1.00 92.44           C
ATOM   2974 1HG1 VAL A 201      -4.717   8.900  23.105  1.00 92.44           H
ATOM   2975 2HG1 VAL A 201      -3.681   7.517  23.531  1.00 92.44           H
ATOM   2976 3HG1 VAL A 201      -3.124   9.177  23.850  1.00 92.44           H
ATOM   2977  CG2 VAL A 201      -1.573   8.195  21.838  1.00 92.44           C
ATOM   2978 1HG2 VAL A 201      -1.492   7.156  22.157  1.00 92.44           H
ATOM   2979 2HG2 VAL A 201      -1.125   8.308  20.851  1.00 92.44           H
ATOM   2980 3HG2 VAL A 201      -1.052   8.836  22.549  1.00 92.44           H
ATOM   2981  HN  VAL A 201      -3.069   8.581  19.043  1.00 92.44           H
ATOM   2982  N   TYR A 202      -6.162   7.525  21.300  1.00 91.86           N
ATOM   2983  CA  TYR A 202      -7.576   7.844  21.194  1.00 91.86           C
ATOM   2984  C   TYR A 202      -8.073   8.553  22.456  1.00 91.86           C
ATOM   2985  O   TYR A 202      -8.459   7.902  23.426  1.00 91.86           O
ATOM   2986  HA  TYR A 202      -7.708   8.506  20.338  1.00 91.86           H
ATOM   2987  CB  TYR A 202      -8.301   6.504  21.056  1.00 91.86           C
ATOM   2988 1HB  TYR A 202      -8.156   5.928  21.970  1.00 91.86           H
ATOM   2989 2HB  TYR A 202      -9.371   6.690  20.963  1.00 91.86           H
ATOM   2990  CG  TYR A 202      -7.838   5.666  19.863  1.00 91.86           C
ATOM   2991  CD1 TYR A 202      -8.396   5.870  18.618  1.00 91.86           C
ATOM   2992  HD1 TYR A 202      -9.167   6.629  18.484  1.00 91.86           H
ATOM   2993  CD2 TYR A 202      -6.861   4.705  20.032  1.00 91.86           C
ATOM   2994  HD2 TYR A 202      -6.420   4.544  21.016  1.00 91.86           H
ATOM   2995  CE1 TYR A 202      -7.960   5.081  17.495  1.00 91.86           C
ATOM   2996  HE1 TYR A 202      -8.393   5.232  16.506  1.00 91.86           H
ATOM   2997  CE2 TYR A 202      -6.425   3.916  18.910  1.00 91.86           C
ATOM   2998  HE2 TYR A 202      -5.655   3.154  19.029  1.00 91.86           H
ATOM   2999  CZ  TYR A 202      -6.996   4.143  17.696  1.00 91.86           C
ATOM   3000  OH  TYR A 202      -6.584   3.398  16.636  1.00 91.86           O
ATOM   3001  HH  TYR A 202      -6.083   2.595  16.957  1.00 91.86           H
ATOM   3002  HN  TYR A 202      -5.941   6.796  21.947  1.00 91.86           H
ATOM   3003  N   PRO A 203      -8.075   9.893  22.466  1.00 82.53           N
ATOM   3004  CA  PRO A 203      -8.176  10.638  23.723  1.00 82.53           C
ATOM   3005  C   PRO A 203      -9.543  10.492  24.372  1.00 82.53           C
ATOM   3006  O   PRO A 203      -9.876  11.231  25.296  1.00 82.53           O
ATOM   3007  HA  PRO A 203      -7.471  10.240  24.453  1.00 82.53           H
ATOM   3008  CB  PRO A 203      -7.894  12.084  23.311  1.00 82.53           C
ATOM   3009 1HB  PRO A 203      -8.449  12.792  23.926  1.00 82.53           H
ATOM   3010 2HB  PRO A 203      -6.837  12.332  23.415  1.00 82.53           H
ATOM   3011  CG  PRO A 203      -8.334  12.137  21.876  1.00 82.53           C
ATOM   3012 1HG  PRO A 203      -9.404  12.329  21.798  1.00 82.53           H
ATOM   3013 2HG  PRO A 203      -7.827  12.938  21.337  1.00 82.53           H
ATOM   3014  CD  PRO A 203      -7.982  10.795  21.303  1.00 82.53           C
ATOM   3015 1HD  PRO A 203      -8.672  10.502  20.512  1.00 82.53           H
ATOM   3016 2HD  PRO A 203      -6.981  10.792  20.872  1.00 82.53           H
ATOM   3017  N   SER A 204     -10.304   9.534  23.865  1.00 72.79           N
ATOM   3018  CA  SER A 204     -11.716   9.445  24.197  1.00 72.79           C
ATOM   3019  C   SER A 204     -11.912   8.529  25.406  1.00 72.79           C
ATOM   3020  O   SER A 204     -11.098   7.641  25.656  1.00 72.79           O
ATOM   3021  HA  SER A 204     -12.021  10.464  24.435  1.00 72.79           H
ATOM   3022  CB  SER A 204     -12.531   8.935  23.007  1.00 72.79           C
ATOM   3023 1HB  SER A 204     -13.593   8.980  23.248  1.00 72.79           H
ATOM   3024 2HB  SER A 204     -12.370   9.589  22.150  1.00 72.79           H
ATOM   3025  OG  SER A 204     -12.182   7.599  22.654  1.00 72.79           O
ATOM   3026  HG  SER A 204     -12.813   7.252  21.960  1.00 72.79           H
ATOM   3027  HN  SER A 204      -9.972   8.828  23.239  1.00 72.79           H
ATOM   3028  N   ASP A 205     -12.997   8.776  26.126  1.00 76.76           N
ATOM   3029  CA  ASP A 205     -13.426   7.862  27.171  1.00 76.76           C
ATOM   3030  C   ASP A 205     -13.763   6.505  26.548  1.00 76.76           C
ATOM   3031  O   ASP A 205     -13.622   5.469  27.196  1.00 76.76           O
ATOM   3032  HA  ASP A 205     -12.587   7.805  27.864  1.00 76.76           H
ATOM   3033  CB  ASP A 205     -14.679   8.382  27.877  1.00 76.76           C
ATOM   3034 1HB  ASP A 205     -15.407   8.716  27.137  1.00 76.76           H
ATOM   3035 2HB  ASP A 205     -15.146   7.574  28.441  1.00 76.76           H
ATOM   3036  CG  ASP A 205     -14.337   9.538  28.820  1.00 76.76           C
ATOM   3037  OD1 ASP A 205     -13.266   9.450  29.459  1.00 76.76           O
ATOM   3038  OD2 ASP A 205     -15.154  10.482  28.881  1.00 76.76           O
ATOM   3039  HN  ASP A 205     -13.577   9.581  26.005  1.00 76.76           H
ATOM   3040  N   GLU A 206     -14.202   6.556  25.299  1.00 87.18           N
ATOM   3041  CA  GLU A 206     -14.516   5.341  24.567  1.00 87.18           C
ATOM   3042  C   GLU A 206     -13.372   4.983  23.616  1.00 87.18           C
ATOM   3043  O   GLU A 206     -13.607   4.497  22.511  1.00 87.18           O
ATOM   3044  HA  GLU A 206     -14.623   4.565  25.325  1.00 87.18           H
ATOM   3045  CB  GLU A 206     -15.836   5.485  23.807  1.00 87.18           C
ATOM   3046 1HB  GLU A 206     -15.767   6.316  23.105  1.00 87.18           H
ATOM   3047 2HB  GLU A 206     -16.090   4.538  23.330  1.00 87.18           H
ATOM   3048  CG  GLU A 206     -16.986   5.808  24.762  1.00 87.18           C
ATOM   3049 1HG  GLU A 206     -16.781   5.379  25.743  1.00 87.18           H
ATOM   3050 2HG  GLU A 206     -17.060   6.888  24.896  1.00 87.18           H
ATOM   3051  CD  GLU A 206     -18.313   5.264  24.228  1.00 87.18           C
ATOM   3052  OE1 GLU A 206     -19.097   4.763  25.062  1.00 87.18           O
ATOM   3053  OE2 GLU A 206     -18.512   5.362  22.998  1.00 87.18           O
ATOM   3054  HN  GLU A 206     -14.343   7.405  24.790  1.00 87.18           H
ATOM   3055  N   SER A 207     -12.157   5.238  24.080  1.00 90.52           N
ATOM   3056  CA  SER A 207     -10.981   5.035  23.251  1.00 90.52           C
ATOM   3057  C   SER A 207     -10.964   3.605  22.708  1.00 90.52           C
ATOM   3058  O   SER A 207     -10.504   3.366  21.593  1.00 90.52           O
ATOM   3059  HA  SER A 207     -11.076   5.753  22.436  1.00 90.52           H
ATOM   3060  CB  SER A 207      -9.699   5.321  24.035  1.00 90.52           C
ATOM   3061 1HB  SER A 207      -8.841   4.950  23.475  1.00 90.52           H
ATOM   3062 2HB  SER A 207      -9.570   6.399  24.138  1.00 90.52           H
ATOM   3063  OG  SER A 207      -9.718   4.720  25.327  1.00 90.52           O
ATOM   3064  HG  SER A 207      -8.966   5.078  25.882  1.00 90.52           H
ATOM   3065  HN  SER A 207     -11.971   5.576  25.003  1.00 90.52           H
ATOM   3066  N   THR A 208     -11.470   2.691  23.523  1.00 91.46           N
ATOM   3067  CA  THR A 208     -11.527   1.292  23.134  1.00 91.46           C
ATOM   3068  C   THR A 208     -12.462   1.109  21.937  1.00 91.46           C
ATOM   3069  O   THR A 208     -12.119   0.423  20.976  1.00 91.46           O
ATOM   3070  HA  THR A 208     -10.533   0.983  22.813  1.00 91.46           H
ATOM   3071  CB  THR A 208     -11.944   0.477  24.360  1.00 91.46           C
ATOM   3072  HB  THR A 208     -11.980  -0.587  24.127  1.00 91.46           H
ATOM   3073  OG1 THR A 208     -13.181   1.061  24.761  1.00 91.46           O
ATOM   3074  HG1 THR A 208     -13.667   0.442  25.378  1.00 91.46           H
ATOM   3075  CG2 THR A 208     -11.019   0.706  25.557  1.00 91.46           C
ATOM   3076 1HG2 THR A 208     -11.036   1.760  25.833  1.00 91.46           H
ATOM   3077 2HG2 THR A 208     -10.003   0.416  25.292  1.00 91.46           H
ATOM   3078 3HG2 THR A 208     -11.360   0.104  26.400  1.00 91.46           H
ATOM   3079  HN  THR A 208     -11.836   2.892  24.432  1.00 91.46           H
ATOM   3080  N   LYS A 209     -13.626   1.735  22.034  1.00 92.28           N
ATOM   3081  CA  LYS A 209     -14.597   1.683  20.954  1.00 92.28           C
ATOM   3082  C   LYS A 209     -14.003   2.343  19.708  1.00 92.28           C
ATOM   3083  O   LYS A 209     -14.145   1.827  18.601  1.00 92.28           O
ATOM   3084  HA  LYS A 209     -14.782   0.632  20.733  1.00 92.28           H
ATOM   3085  CB  LYS A 209     -15.927   2.293  21.400  1.00 92.28           C
ATOM   3086 1HB  LYS A 209     -15.758   3.294  21.796  1.00 92.28           H
ATOM   3087 2HB  LYS A 209     -16.588   2.400  20.540  1.00 92.28           H
ATOM   3088  CG  LYS A 209     -16.601   1.424  22.463  1.00 92.28           C
ATOM   3089 1HG  LYS A 209     -16.700   0.403  22.094  1.00 92.28           H
ATOM   3090 2HG  LYS A 209     -15.973   1.381  23.354  1.00 92.28           H
ATOM   3091  CD  LYS A 209     -17.979   1.976  22.830  1.00 92.28           C
ATOM   3092 1HD  LYS A 209     -17.895   3.031  23.093  1.00 92.28           H
ATOM   3093 2HD  LYS A 209     -18.641   1.916  21.966  1.00 92.28           H
ATOM   3094  CE  LYS A 209     -18.588   1.200  24.000  1.00 92.28           C
ATOM   3095 1HE  LYS A 209     -18.801   0.176  23.693  1.00 92.28           H
ATOM   3096 2HE  LYS A 209     -17.870   1.144  24.819  1.00 92.28           H
ATOM   3097  NZ  LYS A 209     -19.831   1.854  24.465  1.00 92.28           N
ATOM   3098 1HZ  LYS A 209     -20.288   1.262  25.150  1.00 92.28           H
ATOM   3099 2HZ  LYS A 209     -19.605   2.748  24.889  1.00 92.28           H
ATOM   3100 3HZ  LYS A 209     -20.451   2.001  23.677  1.00 92.28           H
ATOM   3101  HN  LYS A 209     -13.909   2.269  22.831  1.00 92.28           H
ATOM   3102  N   LEU A 210     -13.351   3.475  19.932  1.00 92.82           N
ATOM   3103  CA  LEU A 210     -12.813   4.258  18.832  1.00 92.82           C
ATOM   3104  C   LEU A 210     -11.733   3.447  18.114  1.00 92.82           C
ATOM   3105  O   LEU A 210     -11.742   3.343  16.888  1.00 92.82           O
ATOM   3106  HA  LEU A 210     -13.629   4.442  18.133  1.00 92.82           H
ATOM   3107  CB  LEU A 210     -12.329   5.621  19.331  1.00 92.82           C
ATOM   3108 1HB  LEU A 210     -13.132   6.080  19.908  1.00 92.82           H
ATOM   3109 2HB  LEU A 210     -11.497   5.460  20.016  1.00 92.82           H
ATOM   3110  CG  LEU A 210     -11.882   6.610  18.253  1.00 92.82           C
ATOM   3111  HG  LEU A 210     -11.077   6.150  17.680  1.00 92.82           H
ATOM   3112  CD1 LEU A 210     -13.021   6.906  17.275  1.00 92.82           C
ATOM   3113 1HD1 LEU A 210     -13.335   5.981  16.792  1.00 92.82           H
ATOM   3114 2HD1 LEU A 210     -13.863   7.337  17.817  1.00 92.82           H
ATOM   3115 3HD1 LEU A 210     -12.676   7.612  16.519  1.00 92.82           H
ATOM   3116  CD2 LEU A 210     -11.319   7.887  18.880  1.00 92.82           C
ATOM   3117 1HD2 LEU A 210     -12.086   8.360  19.493  1.00 92.82           H
ATOM   3118 2HD2 LEU A 210     -10.460   7.637  19.503  1.00 92.82           H
ATOM   3119 3HD2 LEU A 210     -11.009   8.573  18.092  1.00 92.82           H
ATOM   3120  HN  LEU A 210     -13.188   3.856  20.841  1.00 92.82           H
ATOM   3121  N   LYS A 211     -10.829   2.893  18.907  1.00 93.34           N
ATOM   3122  CA  LYS A 211      -9.761   2.069  18.365  1.00 93.34           C
ATOM   3123  C   LYS A 211     -10.368   0.944  17.525  1.00 93.34           C
ATOM   3124  O   LYS A 211      -9.948   0.715  16.391  1.00 93.34           O
ATOM   3125  HA  LYS A 211      -9.160   2.702  17.712  1.00 93.34           H
ATOM   3126  CB  LYS A 211      -8.844   1.574  19.486  1.00 93.34           C
ATOM   3127 1HB  LYS A 211      -8.355   2.423  19.963  1.00 93.34           H
ATOM   3128 2HB  LYS A 211      -9.438   1.077  20.253  1.00 93.34           H
ATOM   3129  CG  LYS A 211      -7.788   0.609  18.944  1.00 93.34           C
ATOM   3130 1HG  LYS A 211      -8.266  -0.319  18.629  1.00 93.34           H
ATOM   3131 2HG  LYS A 211      -7.316   1.039  18.061  1.00 93.34           H
ATOM   3132  CD  LYS A 211      -6.726   0.308  20.002  1.00 93.34           C
ATOM   3133 1HD  LYS A 211      -6.279   1.240  20.349  1.00 93.34           H
ATOM   3134 2HD  LYS A 211      -7.192  -0.163  20.868  1.00 93.34           H
ATOM   3135  CE  LYS A 211      -5.637  -0.609  19.441  1.00 93.34           C
ATOM   3136 1HE  LYS A 211      -6.050  -1.599  19.250  1.00 93.34           H
ATOM   3137 2HE  LYS A 211      -5.283  -0.221  18.486  1.00 93.34           H
ATOM   3138  NZ  LYS A 211      -4.506  -0.711  20.391  1.00 93.34           N
ATOM   3139 1HZ  LYS A 211      -3.694  -1.084  19.910  1.00 93.34           H
ATOM   3140 2HZ  LYS A 211      -4.289   0.208  20.759  1.00 93.34           H
ATOM   3141 3HZ  LYS A 211      -4.760  -1.329  21.154  1.00 93.34           H
ATOM   3142  HN  LYS A 211     -10.817   2.998  19.902  1.00 93.34           H
ATOM   3143  N   SER A 212     -11.346   0.270  18.113  1.00 93.32           N
ATOM   3144  CA  SER A 212     -11.911  -0.918  17.498  1.00 93.32           C
ATOM   3145  C   SER A 212     -12.613  -0.547  16.190  1.00 93.32           C
ATOM   3146  O   SER A 212     -12.542  -1.288  15.211  1.00 93.32           O
ATOM   3147  HA  SER A 212     -11.063  -1.574  17.303  1.00 93.32           H
ATOM   3148  CB  SER A 212     -12.889  -1.617  18.445  1.00 93.32           C
ATOM   3149 1HB  SER A 212     -13.760  -0.981  18.600  1.00 93.32           H
ATOM   3150 2HB  SER A 212     -13.245  -2.538  17.984  1.00 93.32           H
ATOM   3151  OG  SER A 212     -12.291  -1.916  19.703  1.00 93.32           O
ATOM   3152  HG  SER A 212     -12.952  -2.378  20.295  1.00 93.32           H
ATOM   3153  HN  SER A 212     -11.750   0.524  18.992  1.00 93.32           H
ATOM   3154  N   ALA A 213     -13.276   0.600  16.216  1.00 93.33           N
ATOM   3155  CA  ALA A 213     -13.970   1.091  15.038  1.00 93.33           C
ATOM   3156  C   ALA A 213     -12.948   1.407  13.944  1.00 93.33           C
ATOM   3157  O   ALA A 213     -13.129   1.020  12.790  1.00 93.33           O
ATOM   3158  HA  ALA A 213     -14.631   0.298  14.687  1.00 93.33           H
ATOM   3159  CB  ALA A 213     -14.817   2.308  15.413  1.00 93.33           C
ATOM   3160 1HB  ALA A 213     -15.546   2.023  16.172  1.00 93.33           H
ATOM   3161 2HB  ALA A 213     -14.171   3.093  15.807  1.00 93.33           H
ATOM   3162 3HB  ALA A 213     -15.338   2.676  14.529  1.00 93.33           H
ATOM   3163  HN  ALA A 213     -13.343   1.189  17.022  1.00 93.33           H
ATOM   3164  N   VAL A 214     -11.897   2.107  14.345  1.00 92.82           N
ATOM   3165  CA  VAL A 214     -10.875   2.529  13.402  1.00 92.82           C
ATOM   3166  C   VAL A 214     -10.193   1.294  12.810  1.00 92.82           C
ATOM   3167  O   VAL A 214      -9.891   1.259  11.618  1.00 92.82           O
ATOM   3168  HA  VAL A 214     -11.372   3.074  12.600  1.00 92.82           H
ATOM   3169  CB  VAL A 214      -9.894   3.483  14.086  1.00 92.82           C
ATOM   3170  HB  VAL A 214      -9.590   3.031  15.030  1.00 92.82           H
ATOM   3171  CG1 VAL A 214      -8.639   3.683  13.234  1.00 92.82           C
ATOM   3172 1HG1 VAL A 214      -8.146   2.723  13.084  1.00 92.82           H
ATOM   3173 2HG1 VAL A 214      -8.919   4.103  12.268  1.00 92.82           H
ATOM   3174 3HG1 VAL A 214      -7.959   4.365  13.744  1.00 92.82           H
ATOM   3175  CG2 VAL A 214     -10.562   4.823  14.401  1.00 92.82           C
ATOM   3176 1HG2 VAL A 214     -10.909   5.283  13.475  1.00 92.82           H
ATOM   3177 2HG2 VAL A 214     -11.411   4.659  15.065  1.00 92.82           H
ATOM   3178 3HG2 VAL A 214      -9.843   5.482  14.887  1.00 92.82           H
ATOM   3179  HN  VAL A 214     -11.739   2.384  15.292  1.00 92.82           H
ATOM   3180  N   LEU A 215      -9.971   0.311  13.669  1.00 92.92           N
ATOM   3181  CA  LEU A 215      -9.334  -0.925  13.245  1.00 92.92           C
ATOM   3182  C   LEU A 215     -10.245  -1.648  12.251  1.00 92.92           C
ATOM   3183  O   LEU A 215      -9.777  -2.169  11.240  1.00 92.92           O
ATOM   3184  HA  LEU A 215      -8.409  -0.657  12.734  1.00 92.92           H
ATOM   3185  CB  LEU A 215      -8.951  -1.774  14.458  1.00 92.92           C
ATOM   3186 1HB  LEU A 215      -9.754  -1.709  15.191  1.00 92.92           H
ATOM   3187 2HB  LEU A 215      -8.891  -2.816  14.143  1.00 92.92           H
ATOM   3188  CG  LEU A 215      -7.637  -1.404  15.148  1.00 92.92           C
ATOM   3189  HG  LEU A 215      -7.637  -0.329  15.329  1.00 92.92           H
ATOM   3190  CD1 LEU A 215      -7.520  -2.090  16.511  1.00 92.92           C
ATOM   3191 1HD1 LEU A 215      -8.349  -1.779  17.146  1.00 92.92           H
ATOM   3192 2HD1 LEU A 215      -7.551  -3.172  16.376  1.00 92.92           H
ATOM   3193 3HD1 LEU A 215      -6.577  -1.810  16.980  1.00 92.92           H
ATOM   3194  CD2 LEU A 215      -6.438  -1.710  14.248  1.00 92.92           C
ATOM   3195 1HD2 LEU A 215      -6.422  -2.775  14.014  1.00 92.92           H
ATOM   3196 2HD2 LEU A 215      -6.522  -1.137  13.324  1.00 92.92           H
ATOM   3197 3HD2 LEU A 215      -5.517  -1.437  14.763  1.00 92.92           H
ATOM   3198  HN  LEU A 215     -10.217   0.348  14.638  1.00 92.92           H
ATOM   3199  N   THR A 216     -11.530  -1.656  12.573  1.00 93.33           N
ATOM   3200  CA  THR A 216     -12.510  -2.313  11.725  1.00 93.33           C
ATOM   3201  C   THR A 216     -12.492  -1.705  10.320  1.00 93.33           C
ATOM   3202  O   THR A 216     -12.509  -2.430   9.327  1.00 93.33           O
ATOM   3203  HA  THR A 216     -12.230  -3.361  11.623  1.00 93.33           H
ATOM   3204  CB  THR A 216     -13.873  -2.213  12.412  1.00 93.33           C
ATOM   3205  HB  THR A 216     -14.211  -1.178  12.459  1.00 93.33           H
ATOM   3206  OG1 THR A 216     -13.675  -2.853  13.670  1.00 93.33           O
ATOM   3207  HG1 THR A 216     -13.394  -3.803  13.530  1.00 93.33           H
ATOM   3208  CG2 THR A 216     -14.940  -3.066  11.723  1.00 93.33           C
ATOM   3209 1HG2 THR A 216     -14.634  -4.112  11.737  1.00 93.33           H
ATOM   3210 2HG2 THR A 216     -15.060  -2.736  10.692  1.00 93.33           H
ATOM   3211 3HG2 THR A 216     -15.888  -2.959  12.251  1.00 93.33           H
ATOM   3212  HN  THR A 216     -11.903  -1.226  13.395  1.00 93.33           H
ATOM   3213  N   LEU A 217     -12.457  -0.381  10.283  1.00 91.33           N
ATOM   3214  CA  LEU A 217     -12.435   0.331   9.017  1.00 91.33           C
ATOM   3215  C   LEU A 217     -11.189  -0.076   8.229  1.00 91.33           C
ATOM   3216  O   LEU A 217     -11.250  -0.258   7.015  1.00 91.33           O
ATOM   3217  HA  LEU A 217     -13.316   0.024   8.454  1.00 91.33           H
ATOM   3218  CB  LEU A 217     -12.551   1.839   9.250  1.00 91.33           C
ATOM   3219 1HB  LEU A 217     -13.458   2.030   9.822  1.00 91.33           H
ATOM   3220 2HB  LEU A 217     -11.711   2.157   9.868  1.00 91.33           H
ATOM   3221  CG  LEU A 217     -12.581   2.711   7.993  1.00 91.33           C
ATOM   3222  HG  LEU A 217     -11.711   2.464   7.384  1.00 91.33           H
ATOM   3223  CD1 LEU A 217     -13.822   2.414   7.149  1.00 91.33           C
ATOM   3224 1HD1 LEU A 217     -13.814   1.366   6.847  1.00 91.33           H
ATOM   3225 2HD1 LEU A 217     -14.718   2.616   7.736  1.00 91.33           H
ATOM   3226 3HD1 LEU A 217     -13.818   3.047   6.261  1.00 91.33           H
ATOM   3227  CD2 LEU A 217     -12.474   4.195   8.352  1.00 91.33           C
ATOM   3228 1HD2 LEU A 217     -13.311   4.475   8.991  1.00 91.33           H
ATOM   3229 2HD2 LEU A 217     -11.537   4.374   8.879  1.00 91.33           H
ATOM   3230 3HD2 LEU A 217     -12.498   4.792   7.440  1.00 91.33           H
ATOM   3231  HN  LEU A 217     -12.445   0.201  11.096  1.00 91.33           H
ATOM   3232  N   LYS A 218     -10.087  -0.207   8.953  1.00 89.41           N
ATOM   3233  CA  LYS A 218      -8.821  -0.558   8.332  1.00 89.41           C
ATOM   3234  C   LYS A 218      -8.931  -1.952   7.712  1.00 89.41           C
ATOM   3235  O   LYS A 218      -8.385  -2.203   6.639  1.00 89.41           O
ATOM   3236  HA  LYS A 218      -8.638   0.161   7.534  1.00 89.41           H
ATOM   3237  CB  LYS A 218      -7.675  -0.421   9.337  1.00 89.41           C
ATOM   3238 1HB  LYS A 218      -7.951  -0.898  10.277  1.00 89.41           H
ATOM   3239 2HB  LYS A 218      -6.794  -0.942   8.962  1.00 89.41           H
ATOM   3240  CG  LYS A 218      -7.337   1.051   9.586  1.00 89.41           C
ATOM   3241 1HG  LYS A 218      -6.981   1.507   8.662  1.00 89.41           H
ATOM   3242 2HG  LYS A 218      -8.238   1.589   9.880  1.00 89.41           H
ATOM   3243  CD  LYS A 218      -6.272   1.192  10.675  1.00 89.41           C
ATOM   3244 1HD  LYS A 218      -6.504   0.524  11.504  1.00 89.41           H
ATOM   3245 2HD  LYS A 218      -5.302   0.888  10.282  1.00 89.41           H
ATOM   3246  CE  LYS A 218      -6.194   2.634  11.182  1.00 89.41           C
ATOM   3247 1HE  LYS A 218      -6.486   3.321  10.387  1.00 89.41           H
ATOM   3248 2HE  LYS A 218      -6.899   2.776  12.001  1.00 89.41           H
ATOM   3249  NZ  LYS A 218      -4.822   2.949  11.639  1.00 89.41           N
ATOM   3250 1HZ  LYS A 218      -4.868   3.512  12.481  1.00 89.41           H
ATOM   3251 2HZ  LYS A 218      -4.325   2.087  11.835  1.00 89.41           H
ATOM   3252 3HZ  LYS A 218      -4.334   3.463  10.915  1.00 89.41           H
ATOM   3253  HN  LYS A 218     -10.050  -0.078   9.944  1.00 89.41           H
ATOM   3254  N   VAL A 219      -9.641  -2.823   8.415  1.00 90.20           N
ATOM   3255  CA  VAL A 219      -9.794  -4.197   7.969  1.00 90.20           C
ATOM   3256  C   VAL A 219     -10.680  -4.229   6.722  1.00 90.20           C
ATOM   3257  O   VAL A 219     -10.372  -4.924   5.755  1.00 90.20           O
ATOM   3258  HA  VAL A 219      -8.804  -4.570   7.705  1.00 90.20           H
ATOM   3259  CB  VAL A 219     -10.337  -5.060   9.110  1.00 90.20           C
ATOM   3260  HB  VAL A 219     -11.231  -4.575   9.501  1.00 90.20           H
ATOM   3261  CG1 VAL A 219     -10.740  -6.447   8.604  1.00 90.20           C
ATOM   3262 1HG1 VAL A 219     -11.514  -6.346   7.843  1.00 90.20           H
ATOM   3263 2HG1 VAL A 219      -9.870  -6.944   8.174  1.00 90.20           H
ATOM   3264 3HG1 VAL A 219     -11.122  -7.040   9.435  1.00 90.20           H
ATOM   3265  CG2 VAL A 219      -9.322  -5.165  10.249  1.00 90.20           C
ATOM   3266 1HG2 VAL A 219      -8.403  -5.617   9.876  1.00 90.20           H
ATOM   3267 2HG2 VAL A 219      -9.106  -4.170  10.636  1.00 90.20           H
ATOM   3268 3HG2 VAL A 219      -9.733  -5.784  11.046  1.00 90.20           H
ATOM   3269  HN  VAL A 219     -10.106  -2.603   9.272  1.00 90.20           H
ATOM   3270  N   ILE A 220     -11.762  -3.467   6.784  1.00 90.02           N
ATOM   3271  CA  ILE A 220     -12.714  -3.428   5.687  1.00 90.02           C
ATOM   3272  C   ILE A 220     -12.008  -2.939   4.421  1.00 90.02           C
ATOM   3273  O   ILE A 220     -12.101  -3.571   3.370  1.00 90.02           O
ATOM   3274  HA  ILE A 220     -13.059  -4.448   5.518  1.00 90.02           H
ATOM   3275  CB  ILE A 220     -13.939  -2.594   6.070  1.00 90.02           C
ATOM   3276  HB  ILE A 220     -13.591  -1.662   6.515  1.00 90.02           H
ATOM   3277  CG1 ILE A 220     -14.783  -3.311   7.124  1.00 90.02           C
ATOM   3278 1HG1 ILE A 220     -15.259  -4.186   6.680  1.00 90.02           H
ATOM   3279 2HG1 ILE A 220     -14.140  -3.672   7.927  1.00 90.02           H
ATOM   3280  CG2 ILE A 220     -14.759  -2.225   4.832  1.00 90.02           C
ATOM   3281 1HG2 ILE A 220     -14.141  -1.644   4.146  1.00 90.02           H
ATOM   3282 2HG2 ILE A 220     -15.097  -3.134   4.335  1.00 90.02           H
ATOM   3283 3HG2 ILE A 220     -15.623  -1.632   5.132  1.00 90.02           H
ATOM   3284  CD1 ILE A 220     -15.852  -2.379   7.698  1.00 90.02           C
ATOM   3285 1HD1 ILE A 220     -15.371  -1.518   8.163  1.00 90.02           H
ATOM   3286 2HD1 ILE A 220     -16.507  -2.040   6.896  1.00 90.02           H
ATOM   3287 3HD1 ILE A 220     -16.438  -2.914   8.445  1.00 90.02           H
ATOM   3288  HN  ILE A 220     -11.992  -2.885   7.564  1.00 90.02           H
ATOM   3289  N   LEU A 221     -11.317  -1.817   4.564  1.00 86.81           N
ATOM   3290  CA  LEU A 221     -10.701  -1.167   3.419  1.00 86.81           C
ATOM   3291  C   LEU A 221      -9.398  -1.888   3.069  1.00 86.81           C
ATOM   3292  O   LEU A 221      -8.935  -1.824   1.931  1.00 86.81           O
ATOM   3293  HA  LEU A 221     -11.388  -1.267   2.578  1.00 86.81           H
ATOM   3294  CB  LEU A 221     -10.524   0.329   3.684  1.00 86.81           C
ATOM   3295 1HB  LEU A 221      -9.837   0.451   4.522  1.00 86.81           H
ATOM   3296 2HB  LEU A 221     -10.047   0.778   2.813  1.00 86.81           H
ATOM   3297  CG  LEU A 221     -11.802   1.112   3.991  1.00 86.81           C
ATOM   3298  HG  LEU A 221     -12.327   0.605   4.801  1.00 86.81           H
ATOM   3299  CD1 LEU A 221     -11.476   2.525   4.477  1.00 86.81           C
ATOM   3300 1HD1 LEU A 221     -10.876   2.468   5.385  1.00 86.81           H
ATOM   3301 2HD1 LEU A 221     -10.918   3.056   3.706  1.00 86.81           H
ATOM   3302 3HD1 LEU A 221     -12.403   3.060   4.688  1.00 86.81           H
ATOM   3303  CD2 LEU A 221     -12.741   1.124   2.782  1.00 86.81           C
ATOM   3304 1HD2 LEU A 221     -12.238   1.593   1.936  1.00 86.81           H
ATOM   3305 2HD2 LEU A 221     -13.011   0.101   2.522  1.00 86.81           H
ATOM   3306 3HD2 LEU A 221     -13.641   1.687   3.027  1.00 86.81           H
ATOM   3307  HN  LEU A 221     -11.175  -1.355   5.439  1.00 86.81           H
ATOM   3308  N   GLY A 222      -8.843  -2.559   4.068  1.00 81.40           N
ATOM   3309  CA  GLY A 222      -7.507  -3.118   3.943  1.00 81.40           C
ATOM   3310  C   GLY A 222      -7.554  -4.514   3.320  1.00 81.40           C
ATOM   3311  O   GLY A 222      -6.650  -4.898   2.579  1.00 81.40           O
ATOM   3312 1HA  GLY A 222      -6.891  -2.462   3.328  1.00 81.40           H
ATOM   3313 2HA  GLY A 222      -7.037  -3.169   4.925  1.00 81.40           H
ATOM   3314  HN  GLY A 222      -9.289  -2.722   4.948  1.00 81.40           H
ATOM   3315  N   PHE A 223      -8.616  -5.237   3.644  1.00 80.90           N
ATOM   3316  CA  PHE A 223      -8.689  -6.650   3.314  1.00 80.90           C
ATOM   3317  C   PHE A 223      -9.815  -6.922   2.313  1.00 80.90           C
ATOM   3318  O   PHE A 223      -9.567  -7.410   1.212  1.00 80.90           O
ATOM   3319  HA  PHE A 223      -7.734  -6.928   2.867  1.00 80.90           H
ATOM   3320  CB  PHE A 223      -8.987  -7.399   4.614  1.00 80.90           C
ATOM   3321 1HB  PHE A 223      -8.304  -7.048   5.388  1.00 80.90           H
ATOM   3322 2HB  PHE A 223      -9.996  -7.150   4.942  1.00 80.90           H
ATOM   3323  CG  PHE A 223      -8.865  -8.920   4.499  1.00 80.90           C
ATOM   3324  CD1 PHE A 223      -9.984  -9.687   4.417  1.00 80.90           C
ATOM   3325  HD1 PHE A 223     -10.969  -9.219   4.434  1.00 80.90           H
ATOM   3326  CD2 PHE A 223      -7.637  -9.504   4.478  1.00 80.90           C
ATOM   3327  HD2 PHE A 223      -6.739  -8.888   4.543  1.00 80.90           H
ATOM   3328  CE1 PHE A 223      -9.871 -11.099   4.310  1.00 80.90           C
ATOM   3329  HE1 PHE A 223     -10.768 -11.714   4.244  1.00 80.90           H
ATOM   3330  CE2 PHE A 223      -7.523 -10.915   4.370  1.00 80.90           C
ATOM   3331  HE2 PHE A 223      -6.539 -11.383   4.354  1.00 80.90           H
ATOM   3332  CZ  PHE A 223      -8.643 -11.683   4.289  1.00 80.90           C
ATOM   3333  HZ  PHE A 223      -8.556 -12.766   4.206  1.00 80.90           H
ATOM   3334  HN  PHE A 223      -9.415  -4.873   4.123  1.00 80.90           H
ATOM   3335  N   PHE A 224     -11.028  -6.594   2.733  1.00 84.03           N
ATOM   3336  CA  PHE A 224     -12.212  -7.028   2.012  1.00 84.03           C
ATOM   3337  C   PHE A 224     -12.344  -6.288   0.679  1.00 84.03           C
ATOM   3338  O   PHE A 224     -12.695  -6.889  -0.336  1.00 84.03           O
ATOM   3339  HA  PHE A 224     -12.102  -8.096   1.823  1.00 84.03           H
ATOM   3340  CB  PHE A 224     -13.419  -6.692   2.890  1.00 84.03           C
ATOM   3341 1HB  PHE A 224     -13.323  -5.665   3.243  1.00 84.03           H
ATOM   3342 2HB  PHE A 224     -14.322  -6.737   2.281  1.00 84.03           H
ATOM   3343  CG  PHE A 224     -13.588  -7.618   4.096  1.00 84.03           C
ATOM   3344  CD1 PHE A 224     -14.127  -8.856   3.933  1.00 84.03           C
ATOM   3345  HD1 PHE A 224     -14.438  -9.188   2.942  1.00 84.03           H
ATOM   3346  CD2 PHE A 224     -13.200  -7.203   5.332  1.00 84.03           C
ATOM   3347  HD2 PHE A 224     -12.768  -6.211   5.463  1.00 84.03           H
ATOM   3348  CE1 PHE A 224     -14.284  -9.715   5.052  1.00 84.03           C
ATOM   3349  HE1 PHE A 224     -14.716 -10.707   4.921  1.00 84.03           H
ATOM   3350  CE2 PHE A 224     -13.357  -8.062   6.451  1.00 84.03           C
ATOM   3351  HE2 PHE A 224     -13.045  -7.730   7.441  1.00 84.03           H
ATOM   3352  CZ  PHE A 224     -13.896  -9.300   6.288  1.00 84.03           C
ATOM   3353  HZ  PHE A 224     -14.016  -9.960   7.147  1.00 84.03           H
ATOM   3354  HN  PHE A 224     -11.208  -6.043   3.548  1.00 84.03           H
ATOM   3355  N   LEU A 225     -12.056  -4.996   0.725  1.00 80.78           N
ATOM   3356  CA  LEU A 225     -12.166  -4.162  -0.460  1.00 80.78           C
ATOM   3357  C   LEU A 225     -11.248  -4.713  -1.553  1.00 80.78           C
ATOM   3358  O   LEU A 225     -11.696  -4.988  -2.665  1.00 80.78           O
ATOM   3359  HA  LEU A 225     -13.197  -4.226  -0.810  1.00 80.78           H
ATOM   3360  CB  LEU A 225     -11.897  -2.697  -0.112  1.00 80.78           C
ATOM   3361 1HB  LEU A 225     -12.676  -2.358   0.571  1.00 80.78           H
ATOM   3362 2HB  LEU A 225     -10.952  -2.641   0.429  1.00 80.78           H
ATOM   3363  CG  LEU A 225     -11.835  -1.727  -1.293  1.00 80.78           C
ATOM   3364  HG  LEU A 225     -11.166  -2.147  -2.045  1.00 80.78           H
ATOM   3365  CD1 LEU A 225     -13.209  -1.571  -1.947  1.00 80.78           C
ATOM   3366 1HD1 LEU A 225     -13.552  -2.540  -2.309  1.00 80.78           H
ATOM   3367 2HD1 LEU A 225     -13.918  -1.185  -1.215  1.00 80.78           H
ATOM   3368 3HD1 LEU A 225     -13.136  -0.876  -2.784  1.00 80.78           H
ATOM   3369  CD2 LEU A 225     -11.247  -0.381  -0.867  1.00 80.78           C
ATOM   3370 1HD2 LEU A 225     -11.870   0.058  -0.087  1.00 80.78           H
ATOM   3371 2HD2 LEU A 225     -10.237  -0.530  -0.484  1.00 80.78           H
ATOM   3372 3HD2 LEU A 225     -11.214   0.290  -1.725  1.00 80.78           H
ATOM   3373  HN  LEU A 225     -11.753  -4.519   1.550  1.00 80.78           H
ATOM   3374  N   PRO A 226      -9.952  -4.884  -1.259  1.00 78.90           N
ATOM   3375  CA  PRO A 226      -9.029  -5.474  -2.232  1.00 78.90           C
ATOM   3376  C   PRO A 226      -9.527  -6.808  -2.763  1.00 78.90           C
ATOM   3377  O   PRO A 226      -9.424  -7.082  -3.958  1.00 78.90           O
ATOM   3378  HA  PRO A 226      -8.947  -4.831  -3.108  1.00 78.90           H
ATOM   3379  CB  PRO A 226      -7.725  -5.627  -1.447  1.00 78.90           C
ATOM   3380 1HB  PRO A 226      -7.651  -6.608  -0.978  1.00 78.90           H
ATOM   3381 2HB  PRO A 226      -6.853  -5.516  -2.092  1.00 78.90           H
ATOM   3382  CG  PRO A 226      -7.804  -4.512  -0.410  1.00 78.90           C
ATOM   3383 1HG  PRO A 226      -7.140  -4.697   0.435  1.00 78.90           H
ATOM   3384 2HG  PRO A 226      -7.508  -3.550  -0.827  1.00 78.90           H
ATOM   3385  CD  PRO A 226      -9.268  -4.532  -0.002  1.00 78.90           C
ATOM   3386 1HD  PRO A 226      -9.460  -5.268   0.778  1.00 78.90           H
ATOM   3387 2HD  PRO A 226      -9.592  -3.567   0.388  1.00 78.90           H
ATOM   3388  N   PHE A 227     -10.058  -7.611  -1.853  1.00 81.77           N
ATOM   3389  CA  PHE A 227     -10.497  -8.951  -2.201  1.00 81.77           C
ATOM   3390  C   PHE A 227     -11.634  -8.907  -3.225  1.00 81.77           C
ATOM   3391  O   PHE A 227     -11.613  -9.639  -4.213  1.00 81.77           O
ATOM   3392  HA  PHE A 227      -9.641  -9.470  -2.634  1.00 81.77           H
ATOM   3393  CB  PHE A 227     -11.010  -9.603  -0.915  1.00 81.77           C
ATOM   3394 1HB  PHE A 227     -10.239  -9.526  -0.149  1.00 81.77           H
ATOM   3395 2HB  PHE A 227     -11.874  -9.043  -0.556  1.00 81.77           H
ATOM   3396  CG  PHE A 227     -11.404 -11.072  -1.077  1.00 81.77           C
ATOM   3397  CD1 PHE A 227     -12.712 -11.414  -1.221  1.00 81.77           C
ATOM   3398  HD1 PHE A 227     -13.481 -10.641  -1.221  1.00 81.77           H
ATOM   3399  CD2 PHE A 227     -10.445 -12.037  -1.076  1.00 81.77           C
ATOM   3400  HD2 PHE A 227      -9.397 -11.763  -0.960  1.00 81.77           H
ATOM   3401  CE1 PHE A 227     -13.078 -12.778  -1.370  1.00 81.77           C
ATOM   3402  HE1 PHE A 227     -14.126 -13.052  -1.485  1.00 81.77           H
ATOM   3403  CE2 PHE A 227     -10.811 -13.401  -1.225  1.00 81.77           C
ATOM   3404  HE2 PHE A 227     -10.042 -14.174  -1.224  1.00 81.77           H
ATOM   3405  CZ  PHE A 227     -12.119 -13.743  -1.369  1.00 81.77           C
ATOM   3406  HZ  PHE A 227     -12.400 -14.790  -1.484  1.00 81.77           H
ATOM   3407  HN  PHE A 227     -10.190  -7.359  -0.894  1.00 81.77           H
ATOM   3408  N   VAL A 228     -12.599  -8.040  -2.953  1.00 83.14           N
ATOM   3409  CA  VAL A 228     -13.726  -7.869  -3.853  1.00 83.14           C
ATOM   3410  C   VAL A 228     -13.218  -7.394  -5.216  1.00 83.14           C
ATOM   3411  O   VAL A 228     -13.671  -7.874  -6.254  1.00 83.14           O
ATOM   3412  HA  VAL A 228     -14.200  -8.843  -3.976  1.00 83.14           H
ATOM   3413  CB  VAL A 228     -14.751  -6.918  -3.233  1.00 83.14           C
ATOM   3414  HB  VAL A 228     -14.231  -6.003  -2.950  1.00 83.14           H
ATOM   3415  CG1 VAL A 228     -15.837  -6.547  -4.245  1.00 83.14           C
ATOM   3416 1HG1 VAL A 228     -15.381  -6.057  -5.105  1.00 83.14           H
ATOM   3417 2HG1 VAL A 228     -16.352  -7.450  -4.573  1.00 83.14           H
ATOM   3418 3HG1 VAL A 228     -16.553  -5.870  -3.778  1.00 83.14           H
ATOM   3419  CG2 VAL A 228     -15.364  -7.521  -1.967  1.00 83.14           C
ATOM   3420 1HG2 VAL A 228     -15.862  -8.458  -2.216  1.00 83.14           H
ATOM   3421 2HG2 VAL A 228     -14.576  -7.711  -1.238  1.00 83.14           H
ATOM   3422 3HG2 VAL A 228     -16.089  -6.824  -1.547  1.00 83.14           H
ATOM   3423  HN  VAL A 228     -12.618  -7.463  -2.137  1.00 83.14           H
ATOM   3424  N   VAL A 229     -12.282  -6.457  -5.169  1.00 77.51           N
ATOM   3425  CA  VAL A 229     -11.708  -5.911  -6.387  1.00 77.51           C
ATOM   3426  C   VAL A 229     -11.057  -7.039  -7.190  1.00 77.51           C
ATOM   3427  O   VAL A 229     -11.277  -7.155  -8.395  1.00 77.51           O
ATOM   3428  HA  VAL A 229     -12.524  -5.488  -6.974  1.00 77.51           H
ATOM   3429  CB  VAL A 229     -10.735  -4.781  -6.046  1.00 77.51           C
ATOM   3430  HB  VAL A 229     -10.098  -5.122  -5.230  1.00 77.51           H
ATOM   3431  CG1 VAL A 229      -9.835  -4.454  -7.239  1.00 77.51           C
ATOM   3432 1HG1 VAL A 229      -9.261  -5.338  -7.514  1.00 77.51           H
ATOM   3433 2HG1 VAL A 229     -10.450  -4.142  -8.084  1.00 77.51           H
ATOM   3434 3HG1 VAL A 229      -9.153  -3.647  -6.969  1.00 77.51           H
ATOM   3435  CG2 VAL A 229     -11.486  -3.536  -5.568  1.00 77.51           C
ATOM   3436 1HG2 VAL A 229     -12.158  -3.193  -6.354  1.00 77.51           H
ATOM   3437 2HG2 VAL A 229     -12.064  -3.780  -4.677  1.00 77.51           H
ATOM   3438 3HG2 VAL A 229     -10.770  -2.749  -5.332  1.00 77.51           H
ATOM   3439  HN  VAL A 229     -11.917  -6.073  -4.321  1.00 77.51           H
ATOM   3440  N   MET A 230     -10.269  -7.842  -6.490  1.00 80.64           N
ATOM   3441  CA  MET A 230      -9.558  -8.936  -7.129  1.00 80.64           C
ATOM   3442  C   MET A 230     -10.527  -9.867  -7.860  1.00 80.64           C
ATOM   3443  O   MET A 230     -10.311 -10.204  -9.023  1.00 80.64           O
ATOM   3444  HA  MET A 230      -8.883  -8.467  -7.845  1.00 80.64           H
ATOM   3445  CB  MET A 230      -8.786  -9.729  -6.073  1.00 80.64           C
ATOM   3446 1HB  MET A 230      -9.445  -9.968  -5.238  1.00 80.64           H
ATOM   3447 2HB  MET A 230      -8.452 -10.676  -6.496  1.00 80.64           H
ATOM   3448  CG  MET A 230      -7.579  -8.937  -5.566  1.00 80.64           C
ATOM   3449 1HG  MET A 230      -6.856  -8.805  -6.371  1.00 80.64           H
ATOM   3450 2HG  MET A 230      -7.892  -7.941  -5.253  1.00 80.64           H
ATOM   3451  SD  MET A 230      -6.817  -9.793  -4.198  1.00 80.64           S
ATOM   3452  CE  MET A 230      -6.697  -8.455  -3.023  1.00 80.64           C
ATOM   3453 1HE  MET A 230      -6.084  -7.657  -3.442  1.00 80.64           H
ATOM   3454 2HE  MET A 230      -7.693  -8.071  -2.805  1.00 80.64           H
ATOM   3455 3HE  MET A 230      -6.239  -8.819  -2.103  1.00 80.64           H
ATOM   3456  HN  MET A 230     -10.114  -7.754  -5.506  1.00 80.64           H
ATOM   3457  N   ALA A 231     -11.574 -10.257  -7.148  1.00 81.77           N
ATOM   3458  CA  ALA A 231     -12.528 -11.213  -7.682  1.00 81.77           C
ATOM   3459  C   ALA A 231     -13.157 -10.643  -8.955  1.00 81.77           C
ATOM   3460  O   ALA A 231     -13.302 -11.350  -9.951  1.00 81.77           O
ATOM   3461  HA  ALA A 231     -11.982 -12.122  -7.933  1.00 81.77           H
ATOM   3462  CB  ALA A 231     -13.572 -11.544  -6.614  1.00 81.77           C
ATOM   3463 1HB  ALA A 231     -13.077 -11.973  -5.742  1.00 81.77           H
ATOM   3464 2HB  ALA A 231     -14.095 -10.633  -6.322  1.00 81.77           H
ATOM   3465 3HB  ALA A 231     -14.288 -12.262  -7.015  1.00 81.77           H
ATOM   3466  HN  ALA A 231     -11.774  -9.931  -6.224  1.00 81.77           H
ATOM   3467  N   CYS A 232     -13.514  -9.369  -8.881  1.00 80.49           N
ATOM   3468  CA  CYS A 232     -14.085  -8.684 -10.028  1.00 80.49           C
ATOM   3469  C   CYS A 232     -13.053  -8.698 -11.158  1.00 80.49           C
ATOM   3470  O   CYS A 232     -13.388  -8.984 -12.306  1.00 80.49           O
ATOM   3471  HA  CYS A 232     -14.978  -9.240 -10.313  1.00 80.49           H
ATOM   3472  CB  CYS A 232     -14.526  -7.262  -9.676  1.00 80.49           C
ATOM   3473 1HB  CYS A 232     -13.719  -6.738  -9.163  1.00 80.49           H
ATOM   3474 2HB  CYS A 232     -14.741  -6.703 -10.586  1.00 80.49           H
ATOM   3475  SG  CYS A 232     -16.012  -7.314  -8.609  1.00 80.49           S
ATOM   3476  HG  CYS A 232     -15.360  -7.544  -7.473  1.00 80.49           H
ATOM   3477  HN  CYS A 232     -13.419  -8.809  -8.058  1.00 80.49           H
ATOM   3478  N   CYS A 233     -11.818  -8.385 -10.792  1.00 77.97           N
ATOM   3479  CA  CYS A 233     -10.755  -8.262 -11.775  1.00 77.97           C
ATOM   3480  C   CYS A 233     -10.630  -9.595 -12.516  1.00 77.97           C
ATOM   3481  O   CYS A 233     -10.650  -9.630 -13.745  1.00 77.97           O
ATOM   3482  HA  CYS A 233     -11.051  -7.466 -12.458  1.00 77.97           H
ATOM   3483  CB  CYS A 233      -9.433  -7.842 -11.129  1.00 77.97           C
ATOM   3484 1HB  CYS A 233      -9.185  -8.522 -10.314  1.00 77.97           H
ATOM   3485 2HB  CYS A 233      -8.626  -7.909 -11.858  1.00 77.97           H
ATOM   3486  SG  CYS A 233      -9.562  -6.130 -10.496  1.00 77.97           S
ATOM   3487  HG  CYS A 233      -8.313  -6.053 -10.046  1.00 77.97           H
ATOM   3488  HN  CYS A 233     -11.541  -8.217  -9.846  1.00 77.97           H
ATOM   3489  N   TYR A 234     -10.504 -10.659 -11.737  1.00 79.46           N
ATOM   3490  CA  TYR A 234     -10.291 -11.980 -12.304  1.00 79.46           C
ATOM   3491  C   TYR A 234     -11.519 -12.443 -13.091  1.00 79.46           C
ATOM   3492  O   TYR A 234     -11.387 -13.053 -14.151  1.00 79.46           O
ATOM   3493  HA  TYR A 234      -9.437 -11.924 -12.978  1.00 79.46           H
ATOM   3494  CB  TYR A 234     -10.079 -12.920 -11.115  1.00 79.46           C
ATOM   3495 1HB  TYR A 234     -10.767 -12.641 -10.317  1.00 79.46           H
ATOM   3496 2HB  TYR A 234     -10.336 -13.935 -11.416  1.00 79.46           H
ATOM   3497  CG  TYR A 234      -8.652 -12.913 -10.563  1.00 79.46           C
ATOM   3498  CD1 TYR A 234      -7.602 -13.323 -11.360  1.00 79.46           C
ATOM   3499  HD1 TYR A 234      -7.790 -13.651 -12.383  1.00 79.46           H
ATOM   3500  CD2 TYR A 234      -8.414 -12.497  -9.269  1.00 79.46           C
ATOM   3501  HD2 TYR A 234      -9.243 -12.174  -8.640  1.00 79.46           H
ATOM   3502  CE1 TYR A 234      -6.259 -13.316 -10.842  1.00 79.46           C
ATOM   3503  HE1 TYR A 234      -5.421 -13.637 -11.460  1.00 79.46           H
ATOM   3504  CE2 TYR A 234      -7.071 -12.491  -8.750  1.00 79.46           C
ATOM   3505  HE2 TYR A 234      -6.869 -12.165  -7.730  1.00 79.46           H
ATOM   3506  CZ  TYR A 234      -6.060 -12.901  -9.562  1.00 79.46           C
ATOM   3507  OH  TYR A 234      -4.791 -12.894  -9.072  1.00 79.46           O
ATOM   3508  HH  TYR A 234      -4.157 -13.250  -9.759  1.00 79.46           H
ATOM   3509  HN  TYR A 234     -10.544 -10.629 -10.738  1.00 79.46           H
ATOM   3510  N   THR A 235     -12.685 -12.135 -12.542  1.00 82.50           N
ATOM   3511  CA  THR A 235     -13.935 -12.467 -13.204  1.00 82.50           C
ATOM   3512  C   THR A 235     -13.989 -11.827 -14.593  1.00 82.50           C
ATOM   3513  O   THR A 235     -14.355 -12.482 -15.568  1.00 82.50           O
ATOM   3514  HA  THR A 235     -13.972 -13.547 -13.348  1.00 82.50           H
ATOM   3515  CB  THR A 235     -15.084 -12.034 -12.291  1.00 82.50           C
ATOM   3516  HB  THR A 235     -15.101 -10.950 -12.176  1.00 82.50           H
ATOM   3517  OG1 THR A 235     -14.874 -12.777 -11.094  1.00 82.50           O
ATOM   3518  HG1 THR A 235     -14.463 -12.191 -10.395  1.00 82.50           H
ATOM   3519  CG2 THR A 235     -16.446 -12.515 -12.795  1.00 82.50           C
ATOM   3520 1HG2 THR A 235     -16.450 -13.604 -12.846  1.00 82.50           H
ATOM   3521 2HG2 THR A 235     -16.632 -12.104 -13.787  1.00 82.50           H
ATOM   3522 3HG2 THR A 235     -17.225 -12.180 -12.111  1.00 82.50           H
ATOM   3523  HN  THR A 235     -12.784 -11.668 -11.663  1.00 82.50           H
ATOM   3524  N   ILE A 236     -13.619 -10.556 -14.639  1.00 77.23           N
ATOM   3525  CA  ILE A 236     -13.568  -9.837 -15.901  1.00 77.23           C
ATOM   3526  C   ILE A 236     -12.563 -10.518 -16.831  1.00 77.23           C
ATOM   3527  O   ILE A 236     -12.843 -10.722 -18.012  1.00 77.23           O
ATOM   3528  HA  ILE A 236     -14.557  -9.901 -16.354  1.00 77.23           H
ATOM   3529  CB  ILE A 236     -13.276  -8.354 -15.661  1.00 77.23           C
ATOM   3530  HB  ILE A 236     -12.557  -8.275 -14.845  1.00 77.23           H
ATOM   3531  CG1 ILE A 236     -14.539  -7.611 -15.222  1.00 77.23           C
ATOM   3532 1HG1 ILE A 236     -15.249  -7.574 -16.048  1.00 77.23           H
ATOM   3533 2HG1 ILE A 236     -15.023  -8.155 -14.410  1.00 77.23           H
ATOM   3534  CG2 ILE A 236     -12.634  -7.715 -16.893  1.00 77.23           C
ATOM   3535 1HG2 ILE A 236     -11.696  -8.223 -17.119  1.00 77.23           H
ATOM   3536 2HG2 ILE A 236     -13.310  -7.805 -17.743  1.00 77.23           H
ATOM   3537 3HG2 ILE A 236     -12.437  -6.661 -16.695  1.00 77.23           H
ATOM   3538  CD1 ILE A 236     -14.208  -6.189 -14.764  1.00 77.23           C
ATOM   3539 1HD1 ILE A 236     -13.517  -6.230 -13.923  1.00 77.23           H
ATOM   3540 2HD1 ILE A 236     -13.748  -5.641 -15.586  1.00 77.23           H
ATOM   3541 3HD1 ILE A 236     -15.124  -5.683 -14.458  1.00 77.23           H
ATOM   3542  HN  ILE A 236     -13.357 -10.020 -13.837  1.00 77.23           H
ATOM   3543  N   ILE A 237     -11.412 -10.852 -16.265  1.00 73.55           N
ATOM   3544  CA  ILE A 237     -10.330 -11.422 -17.049  1.00 73.55           C
ATOM   3545  C   ILE A 237     -10.804 -12.727 -17.693  1.00 73.55           C
ATOM   3546  O   ILE A 237     -10.610 -12.939 -18.889  1.00 73.55           O
ATOM   3547  HA  ILE A 237     -10.091 -10.713 -17.841  1.00 73.55           H
ATOM   3548  CB  ILE A 237      -9.073 -11.582 -16.191  1.00 73.55           C
ATOM   3549  HB  ILE A 237      -9.366 -12.011 -15.232  1.00 73.55           H
ATOM   3550  CG1 ILE A 237      -8.431 -10.224 -15.900  1.00 73.55           C
ATOM   3551 1HG1 ILE A 237      -8.044  -9.796 -16.825  1.00 73.55           H
ATOM   3552 2HG1 ILE A 237      -9.186  -9.534 -15.522  1.00 73.55           H
ATOM   3553  CG2 ILE A 237      -8.087 -12.555 -16.839  1.00 73.55           C
ATOM   3554 1HG2 ILE A 237      -8.559 -13.531 -16.951  1.00 73.55           H
ATOM   3555 2HG2 ILE A 237      -7.795 -12.178 -17.819  1.00 73.55           H
ATOM   3556 3HG2 ILE A 237      -7.203 -12.650 -16.208  1.00 73.55           H
ATOM   3557  CD1 ILE A 237      -7.299 -10.359 -14.881  1.00 73.55           C
ATOM   3558 1HD1 ILE A 237      -7.695 -10.765 -13.950  1.00 73.55           H
ATOM   3559 2HD1 ILE A 237      -6.535 -11.030 -15.273  1.00 73.55           H
ATOM   3560 3HD1 ILE A 237      -6.860  -9.379 -14.692  1.00 73.55           H
ATOM   3561  HN  ILE A 237     -11.215 -10.739 -15.291  1.00 73.55           H
ATOM   3562  N   ILE A 238     -11.418 -13.566 -16.871  1.00 77.32           N
ATOM   3563  CA  ILE A 238     -11.868 -14.868 -17.331  1.00 77.32           C
ATOM   3564  C   ILE A 238     -12.851 -14.684 -18.490  1.00 77.32           C
ATOM   3565  O   ILE A 238     -12.720 -15.330 -19.528  1.00 77.32           O
ATOM   3566  HA  ILE A 238     -10.994 -15.404 -17.702  1.00 77.32           H
ATOM   3567  CB  ILE A 238     -12.437 -15.681 -16.166  1.00 77.32           C
ATOM   3568  HB  ILE A 238     -13.108 -15.038 -15.597  1.00 77.32           H
ATOM   3569  CG1 ILE A 238     -11.325 -16.128 -15.215  1.00 77.32           C
ATOM   3570 1HG1 ILE A 238     -10.760 -16.942 -15.669  1.00 77.32           H
ATOM   3571 2HG1 ILE A 238     -10.627 -15.307 -15.054  1.00 77.32           H
ATOM   3572  CG2 ILE A 238     -13.266 -16.862 -16.675  1.00 77.32           C
ATOM   3573 1HG2 ILE A 238     -14.094 -16.491 -17.279  1.00 77.32           H
ATOM   3574 2HG2 ILE A 238     -12.637 -17.513 -17.281  1.00 77.32           H
ATOM   3575 3HG2 ILE A 238     -13.659 -17.422 -15.826  1.00 77.32           H
ATOM   3576  CD1 ILE A 238     -11.902 -16.586 -13.874  1.00 77.32           C
ATOM   3577 1HD1 ILE A 238     -12.446 -15.762 -13.413  1.00 77.32           H
ATOM   3578 2HD1 ILE A 238     -12.581 -17.424 -14.038  1.00 77.32           H
ATOM   3579 3HD1 ILE A 238     -11.090 -16.899 -13.218  1.00 77.32           H
ATOM   3580  HN  ILE A 238     -11.607 -13.369 -15.909  1.00 77.32           H
ATOM   3581  N   HIS A 239     -13.812 -13.798 -18.273  1.00 79.39           N
ATOM   3582  CA  HIS A 239     -14.838 -13.547 -19.271  1.00 79.39           C
ATOM   3583  C   HIS A 239     -14.187 -13.040 -20.559  1.00 79.39           C
ATOM   3584  O   HIS A 239     -14.625 -13.382 -21.657  1.00 79.39           O
ATOM   3585  HA  HIS A 239     -15.321 -14.504 -19.470  1.00 79.39           H
ATOM   3586  CB  HIS A 239     -15.902 -12.592 -18.728  1.00 79.39           C
ATOM   3587 1HB  HIS A 239     -16.243 -12.956 -17.759  1.00 79.39           H
ATOM   3588 2HB  HIS A 239     -15.447 -11.616 -18.560  1.00 79.39           H
ATOM   3589  CG  HIS A 239     -17.097 -12.424 -19.635  1.00 79.39           C
ATOM   3590  ND1 HIS A 239     -17.270 -11.320 -20.452  1.00 79.39           N
ATOM   3591  HD1 HIS A 239     -16.644 -10.544 -20.526  1.00 79.39           H
ATOM   3592  CD2 HIS A 239     -18.176 -13.232 -19.847  1.00 79.39           C
ATOM   3593  HD2 HIS A 239     -18.359 -14.190 -19.361  1.00 79.39           H
ATOM   3594  CE1 HIS A 239     -18.405 -11.467 -21.120  1.00 79.39           C
ATOM   3595  HE1 HIS A 239     -18.818 -10.764 -21.843  1.00 79.39           H
ATOM   3596  NE2 HIS A 239     -18.965 -12.652 -20.743  1.00 79.39           N
ATOM   3597  HN  HIS A 239     -13.896 -13.258 -17.435  1.00 79.39           H
ATOM   3598  N   THR A 240     -13.152 -12.233 -20.384  1.00 73.15           N
ATOM   3599  CA  THR A 240     -12.437 -11.674 -21.519  1.00 73.15           C
ATOM   3600  C   THR A 240     -11.755 -12.786 -22.319  1.00 73.15           C
ATOM   3601  O   THR A 240     -11.796 -12.786 -23.548  1.00 73.15           O
ATOM   3602  HA  THR A 240     -13.161 -11.201 -22.182  1.00 73.15           H
ATOM   3603  CB  THR A 240     -11.462 -10.619 -20.991  1.00 73.15           C
ATOM   3604  HB  THR A 240     -10.694 -11.076 -20.368  1.00 73.15           H
ATOM   3605  OG1 THR A 240     -12.300  -9.669 -20.338  1.00 73.15           O
ATOM   3606  HG1 THR A 240     -12.166  -9.718 -19.348  1.00 73.15           H
ATOM   3607  CG2 THR A 240     -10.799  -9.821 -22.115  1.00 73.15           C
ATOM   3608 1HG2 THR A 240     -11.565  -9.309 -22.698  1.00 73.15           H
ATOM   3609 2HG2 THR A 240     -10.242 -10.499 -22.762  1.00 73.15           H
ATOM   3610 3HG2 THR A 240     -10.117  -9.086 -21.686  1.00 73.15           H
ATOM   3611  HN  THR A 240     -12.801 -11.960 -19.488  1.00 73.15           H
ATOM   3612  N   LEU A 241     -11.143 -13.706 -21.588  1.00 74.12           N
ATOM   3613  CA  LEU A 241     -10.398 -14.786 -22.215  1.00 74.12           C
ATOM   3614  C   LEU A 241     -11.357 -15.654 -23.031  1.00 74.12           C
ATOM   3615  O   LEU A 241     -11.033 -16.065 -24.144  1.00 74.12           O
ATOM   3616  HA  LEU A 241      -9.678 -14.333 -22.896  1.00 74.12           H
ATOM   3617  CB  LEU A 241      -9.603 -15.566 -21.167  1.00 74.12           C
ATOM   3618 1HB  LEU A 241     -10.255 -15.763 -20.316  1.00 74.12           H
ATOM   3619 2HB  LEU A 241      -9.332 -16.533 -21.591  1.00 74.12           H
ATOM   3620  CG  LEU A 241      -8.329 -14.892 -20.652  1.00 74.12           C
ATOM   3621  HG  LEU A 241      -8.593 -13.900 -20.286  1.00 74.12           H
ATOM   3622  CD1 LEU A 241      -7.737 -15.666 -19.472  1.00 74.12           C
ATOM   3623 1HD1 LEU A 241      -8.465 -15.706 -18.662  1.00 74.12           H
ATOM   3624 2HD1 LEU A 241      -7.492 -16.680 -19.790  1.00 74.12           H
ATOM   3625 3HD1 LEU A 241      -6.833 -15.165 -19.126  1.00 74.12           H
ATOM   3626  CD2 LEU A 241      -7.314 -14.702 -21.781  1.00 74.12           C
ATOM   3627 1HD2 LEU A 241      -7.050 -15.674 -22.199  1.00 74.12           H
ATOM   3628 2HD2 LEU A 241      -7.750 -14.077 -22.560  1.00 74.12           H
ATOM   3629 3HD2 LEU A 241      -6.419 -14.221 -21.387  1.00 74.12           H
ATOM   3630  HN  LEU A 241     -11.150 -13.723 -20.588  1.00 74.12           H
ATOM   3631  N   ILE A 242     -12.519 -15.908 -22.447  1.00 75.49           N
ATOM   3632  CA  ILE A 242     -13.513 -16.749 -23.091  1.00 75.49           C
ATOM   3633  C   ILE A 242     -13.960 -16.093 -24.398  1.00 75.49           C
ATOM   3634  O   ILE A 242     -14.117 -16.769 -25.414  1.00 75.49           O
ATOM   3635  HA  ILE A 242     -13.033 -17.699 -23.327  1.00 75.49           H
ATOM   3636  CB  ILE A 242     -14.664 -17.051 -22.129  1.00 75.49           C
ATOM   3637  HB  ILE A 242     -15.016 -16.108 -21.711  1.00 75.49           H
ATOM   3638  CG1 ILE A 242     -14.189 -17.915 -20.959  1.00 75.49           C
ATOM   3639 1HG1 ILE A 242     -13.982 -18.926 -21.309  1.00 75.49           H
ATOM   3640 2HG1 ILE A 242     -13.254 -17.517 -20.564  1.00 75.49           H
ATOM   3641  CG2 ILE A 242     -15.844 -17.686 -22.868  1.00 75.49           C
ATOM   3642 1HG2 ILE A 242     -16.202 -17.001 -23.637  1.00 75.49           H
ATOM   3643 2HG2 ILE A 242     -15.523 -18.618 -23.332  1.00 75.49           H
ATOM   3644 3HG2 ILE A 242     -16.648 -17.890 -22.161  1.00 75.49           H
ATOM   3645  CD1 ILE A 242     -15.240 -17.959 -19.848  1.00 75.49           C
ATOM   3646 1HD1 ILE A 242     -15.426 -16.949 -19.483  1.00 75.49           H
ATOM   3647 2HD1 ILE A 242     -16.165 -18.380 -20.240  1.00 75.49           H
ATOM   3648 3HD1 ILE A 242     -14.876 -18.580 -19.029  1.00 75.49           H
ATOM   3649  HN  ILE A 242     -12.784 -15.550 -21.551  1.00 75.49           H
ATOM   3650  N   GLN A 243     -14.153 -14.784 -24.331  1.00 71.11           N
ATOM   3651  CA  GLN A 243     -14.588 -14.031 -25.495  1.00 71.11           C
ATOM   3652  C   GLN A 243     -13.434 -13.876 -26.488  1.00 71.11           C
ATOM   3653  O   GLN A 243     -13.653 -13.543 -27.652  1.00 71.11           O
ATOM   3654  HA  GLN A 243     -15.385 -14.624 -25.943  1.00 71.11           H
ATOM   3655  CB  GLN A 243     -15.147 -12.666 -25.087  1.00 71.11           C
ATOM   3656 1HB  GLN A 243     -14.447 -12.168 -24.416  1.00 71.11           H
ATOM   3657 2HB  GLN A 243     -15.249 -12.033 -25.968  1.00 71.11           H
ATOM   3658  CG  GLN A 243     -16.505 -12.813 -24.398  1.00 71.11           C
ATOM   3659 1HG  GLN A 243     -17.138 -13.488 -24.974  1.00 71.11           H
ATOM   3660 2HG  GLN A 243     -16.370 -13.265 -23.415  1.00 71.11           H
ATOM   3661  CD  GLN A 243     -17.196 -11.456 -24.252  1.00 71.11           C
ATOM   3662  OE1 GLN A 243     -16.592 -10.405 -24.392  1.00 71.11           O
ATOM   3663  NE2 GLN A 243     -18.491 -11.537 -23.963  1.00 71.11           N
ATOM   3664 1HE2 GLN A 243     -18.926 -12.432 -23.861  1.00 71.11           H
ATOM   3665 2HE2 GLN A 243     -19.031 -10.703 -23.848  1.00 71.11           H
ATOM   3666  HN  GLN A 243     -14.017 -14.241 -23.502  1.00 71.11           H
ATOM   3667  N   ALA A 244     -12.231 -14.125 -25.992  1.00 63.69           N
ATOM   3668  CA  ALA A 244     -11.036 -13.926 -26.794  1.00 63.69           C
ATOM   3669  C   ALA A 244     -10.885 -15.089 -27.776  1.00 63.69           C
ATOM   3670  O   ALA A 244     -10.226 -16.082 -27.472  1.00 63.69           O
ATOM   3671  HA  ALA A 244     -11.163 -13.001 -27.356  1.00 63.69           H
ATOM   3672  CB  ALA A 244      -9.822 -13.780 -25.873  1.00 63.69           C
ATOM   3673 1HB  ALA A 244      -9.966 -12.922 -25.216  1.00 63.69           H
ATOM   3674 2HB  ALA A 244      -9.711 -14.683 -25.273  1.00 63.69           H
ATOM   3675 3HB  ALA A 244      -8.926 -13.630 -26.474  1.00 63.69           H
ATOM   3676  HN  ALA A 244     -12.067 -14.457 -25.063  1.00 63.69           H
ATOM   3677  N   LYS A 245     -11.507 -14.928 -28.935  1.00 60.33           N
ATOM   3678  CA  LYS A 245     -11.326 -15.876 -30.020  1.00 60.33           C
ATOM   3679  C   LYS A 245      -9.847 -15.922 -30.410  1.00 60.33           C
ATOM   3680  O   LYS A 245      -9.410 -16.846 -31.094  1.00 60.33           O
ATOM   3681  HA  LYS A 245     -11.615 -16.859 -29.647  1.00 60.33           H
ATOM   3682  CB  LYS A 245     -12.259 -15.541 -31.186  1.00 60.33           C
ATOM   3683 1HB  LYS A 245     -12.141 -14.493 -31.461  1.00 60.33           H
ATOM   3684 2HB  LYS A 245     -11.982 -16.133 -32.059  1.00 60.33           H
ATOM   3685  CG  LYS A 245     -13.718 -15.817 -30.817  1.00 60.33           C
ATOM   3686 1HG  LYS A 245     -13.798 -16.798 -30.347  1.00 60.33           H
ATOM   3687 2HG  LYS A 245     -14.057 -15.084 -30.086  1.00 60.33           H
ATOM   3688  CD  LYS A 245     -14.615 -15.764 -32.055  1.00 60.33           C
ATOM   3689 1HD  LYS A 245     -14.612 -14.755 -32.468  1.00 60.33           H
ATOM   3690 2HD  LYS A 245     -14.219 -16.425 -32.825  1.00 60.33           H
ATOM   3691  CE  LYS A 245     -16.049 -16.175 -31.711  1.00 60.33           C
ATOM   3692 1HE  LYS A 245     -16.041 -17.117 -31.163  1.00 60.33           H
ATOM   3693 2HE  LYS A 245     -16.500 -15.429 -31.057  1.00 60.33           H
ATOM   3694  NZ  LYS A 245     -16.857 -16.317 -32.943  1.00 60.33           N
ATOM   3695 1HZ  LYS A 245     -17.809 -16.561 -32.695  1.00 60.33           H
ATOM   3696 2HZ  LYS A 245     -16.854 -15.439 -33.452  1.00 60.33           H
ATOM   3697 3HZ  LYS A 245     -16.461 -17.046 -33.525  1.00 60.33           H
ATOM   3698  HN  LYS A 245     -12.124 -14.167 -29.137  1.00 60.33           H
ATOM   3699  N   LYS A 246      -9.117 -14.913 -29.957  1.00 58.23           N
ATOM   3700  CA  LYS A 246      -7.735 -14.743 -30.374  1.00 58.23           C
ATOM   3701  C   LYS A 246      -6.813 -14.974 -29.175  1.00 58.23           C
ATOM   3702  O   LYS A 246      -6.998 -14.370 -28.120  1.00 58.23           O
ATOM   3703  HA  LYS A 246      -7.524 -15.505 -31.124  1.00 58.23           H
ATOM   3704  CB  LYS A 246      -7.542 -13.381 -31.044  1.00 58.23           C
ATOM   3705 1HB  LYS A 246      -8.020 -12.605 -30.446  1.00 58.23           H
ATOM   3706 2HB  LYS A 246      -6.480 -13.140 -31.087  1.00 58.23           H
ATOM   3707  CG  LYS A 246      -8.130 -13.377 -32.457  1.00 58.23           C
ATOM   3708 1HG  LYS A 246      -7.850 -14.295 -32.973  1.00 58.23           H
ATOM   3709 2HG  LYS A 246      -9.218 -13.361 -32.402  1.00 58.23           H
ATOM   3710  CD  LYS A 246      -7.636 -12.167 -33.253  1.00 58.23           C
ATOM   3711 1HD  LYS A 246      -7.997 -11.250 -32.787  1.00 58.23           H
ATOM   3712 2HD  LYS A 246      -6.547 -12.131 -33.227  1.00 58.23           H
ATOM   3713  CE  LYS A 246      -8.116 -12.233 -34.704  1.00 58.23           C
ATOM   3714 1HE  LYS A 246      -7.916 -13.222 -35.115  1.00 58.23           H
ATOM   3715 2HE  LYS A 246      -9.195 -12.083 -34.743  1.00 58.23           H
ATOM   3716  NZ  LYS A 246      -7.436 -11.203 -35.521  1.00 58.23           N
ATOM   3717 1HZ  LYS A 246      -7.789 -11.239 -36.472  1.00 58.23           H
ATOM   3718 2HZ  LYS A 246      -7.617 -10.286 -35.128  1.00 58.23           H
ATOM   3719 3HZ  LYS A 246      -6.438 -11.379 -35.524  1.00 58.23           H
ATOM   3720  HN  LYS A 246      -9.454 -14.221 -29.318  1.00 58.23           H
ATOM   3721  N   SER A 247      -5.840 -15.851 -29.378  1.00 56.02           N
ATOM   3722  CA  SER A 247      -4.985 -16.285 -28.287  1.00 56.02           C
ATOM   3723  C   SER A 247      -4.137 -15.113 -27.789  1.00 56.02           C
ATOM   3724  O   SER A 247      -3.732 -15.084 -26.628  1.00 56.02           O
ATOM   3725  HA  SER A 247      -5.664 -16.625 -27.505  1.00 56.02           H
ATOM   3726  CB  SER A 247      -4.085 -17.444 -28.721  1.00 56.02           C
ATOM   3727 1HB  SER A 247      -3.716 -17.966 -27.838  1.00 56.02           H
ATOM   3728 2HB  SER A 247      -4.671 -18.163 -29.294  1.00 56.02           H
ATOM   3729  OG  SER A 247      -2.982 -16.999 -29.505  1.00 56.02           O
ATOM   3730  HG  SER A 247      -2.427 -17.781 -29.790  1.00 56.02           H
ATOM   3731  HN  SER A 247      -5.634 -16.261 -30.266  1.00 56.02           H
ATOM   3732  N   SER A 248      -3.893 -14.174 -28.692  1.00 59.24           N
ATOM   3733  CA  SER A 248      -2.964 -13.092 -28.415  1.00 59.24           C
ATOM   3734  C   SER A 248      -3.405 -12.332 -27.162  1.00 59.24           C
ATOM   3735  O   SER A 248      -2.629 -11.568 -26.590  1.00 59.24           O
ATOM   3736  HA  SER A 248      -2.000 -13.573 -28.251  1.00 59.24           H
ATOM   3737  CB  SER A 248      -2.860 -12.136 -29.605  1.00 59.24           C
ATOM   3738 1HB  SER A 248      -2.075 -11.405 -29.416  1.00 59.24           H
ATOM   3739 2HB  SER A 248      -2.568 -12.695 -30.494  1.00 59.24           H
ATOM   3740  OG  SER A 248      -4.089 -11.458 -29.855  1.00 59.24           O
ATOM   3741  HG  SER A 248      -3.984 -10.834 -30.628  1.00 59.24           H
ATOM   3742  HN  SER A 248      -4.317 -14.146 -29.597  1.00 59.24           H
ATOM   3743  N   LYS A 249      -4.649 -12.569 -26.772  1.00 63.21           N
ATOM   3744  CA  LYS A 249      -5.231 -11.851 -25.651  1.00 63.21           C
ATOM   3745  C   LYS A 249      -4.619 -12.365 -24.347  1.00 63.21           C
ATOM   3746  O   LYS A 249      -4.578 -11.646 -23.350  1.00 63.21           O
ATOM   3747  HA  LYS A 249      -4.968 -10.799 -25.765  1.00 63.21           H
ATOM   3748  CB  LYS A 249      -6.758 -11.942 -25.692  1.00 63.21           C
ATOM   3749 1HB  LYS A 249      -7.069 -12.973 -25.529  1.00 63.21           H
ATOM   3750 2HB  LYS A 249      -7.183 -11.350 -24.881  1.00 63.21           H
ATOM   3751  CG  LYS A 249      -7.301 -11.444 -27.033  1.00 63.21           C
ATOM   3752 1HG  LYS A 249      -6.556 -10.815 -27.520  1.00 63.21           H
ATOM   3753 2HG  LYS A 249      -7.483 -12.293 -27.693  1.00 63.21           H
ATOM   3754  CD  LYS A 249      -8.597 -10.654 -26.841  1.00 63.21           C
ATOM   3755 1HD  LYS A 249      -9.052 -10.922 -25.887  1.00 63.21           H
ATOM   3756 2HD  LYS A 249      -8.375  -9.588 -26.799  1.00 63.21           H
ATOM   3757  CE  LYS A 249      -9.582 -10.932 -27.978  1.00 63.21           C
ATOM   3758 1HE  LYS A 249      -9.255 -10.420 -28.883  1.00 63.21           H
ATOM   3759 2HE  LYS A 249      -9.597 -11.998 -28.202  1.00 63.21           H
ATOM   3760  NZ  LYS A 249     -10.942 -10.478 -27.608  1.00 63.21           N
ATOM   3761 1HZ  LYS A 249     -11.615 -10.859 -28.263  1.00 63.21           H
ATOM   3762 2HZ  LYS A 249     -11.162 -10.799 -26.672  1.00 63.21           H
ATOM   3763 3HZ  LYS A 249     -10.979  -9.465 -27.635  1.00 63.21           H
ATOM   3764  HN  LYS A 249      -5.253 -13.236 -27.206  1.00 63.21           H
ATOM   3765  N   HIS A 250      -4.158 -13.607 -24.396  1.00 66.29           N
ATOM   3766  CA  HIS A 250      -3.535 -14.220 -23.236  1.00 66.29           C
ATOM   3767  C   HIS A 250      -2.295 -13.418 -22.835  1.00 66.29           C
ATOM   3768  O   HIS A 250      -2.044 -13.209 -21.649  1.00 66.29           O
ATOM   3769  HA  HIS A 250      -4.265 -14.174 -22.428  1.00 66.29           H
ATOM   3770  CB  HIS A 250      -3.226 -15.695 -23.502  1.00 66.29           C
ATOM   3771 1HB  HIS A 250      -2.685 -15.778 -24.444  1.00 66.29           H
ATOM   3772 2HB  HIS A 250      -2.562 -16.063 -22.719  1.00 66.29           H
ATOM   3773  CG  HIS A 250      -4.450 -16.578 -23.560  1.00 66.29           C
ATOM   3774  ND1 HIS A 250      -4.985 -17.192 -22.442  1.00 66.29           N
ATOM   3775  HD1 HIS A 250      -4.632 -17.120 -21.509  1.00 66.29           H
ATOM   3776  CD2 HIS A 250      -5.237 -16.942 -24.614  1.00 66.29           C
ATOM   3777  HD2 HIS A 250      -5.097 -16.633 -25.650  1.00 66.29           H
ATOM   3778  CE1 HIS A 250      -6.046 -17.893 -22.817  1.00 66.29           C
ATOM   3779  HE1 HIS A 250      -6.683 -18.489 -22.164  1.00 66.29           H
ATOM   3780  NE2 HIS A 250      -6.199 -17.737 -24.163  1.00 66.29           N
ATOM   3781  HN  HIS A 250      -4.205 -14.189 -25.208  1.00 66.29           H
ATOM   3782  N   LYS A 251      -1.554 -12.990 -23.846  1.00 67.59           N
ATOM   3783  CA  LYS A 251      -0.292 -12.308 -23.612  1.00 67.59           C
ATOM   3784  C   LYS A 251      -0.564 -10.949 -22.964  1.00 67.59           C
ATOM   3785  O   LYS A 251       0.196 -10.503 -22.107  1.00 67.59           O
ATOM   3786  HA  LYS A 251       0.283 -12.915 -22.913  1.00 67.59           H
ATOM   3787  CB  LYS A 251       0.518 -12.221 -24.908  1.00 67.59           C
ATOM   3788 1HB  LYS A 251       0.368 -13.125 -25.497  1.00 67.59           H
ATOM   3789 2HB  LYS A 251       0.159 -11.386 -25.509  1.00 67.59           H
ATOM   3790  CG  LYS A 251       2.008 -12.040 -24.612  1.00 67.59           C
ATOM   3791 1HG  LYS A 251       2.157 -11.138 -24.018  1.00 67.59           H
ATOM   3792 2HG  LYS A 251       2.368 -12.877 -24.015  1.00 67.59           H
ATOM   3793  CD  LYS A 251       2.816 -11.944 -25.907  1.00 67.59           C
ATOM   3794 1HD  LYS A 251       2.545 -12.765 -26.570  1.00 67.59           H
ATOM   3795 2HD  LYS A 251       2.568 -11.019 -26.427  1.00 67.59           H
ATOM   3796  CE  LYS A 251       4.319 -11.987 -25.620  1.00 67.59           C
ATOM   3797 1HE  LYS A 251       4.549 -11.355 -24.763  1.00 67.59           H
ATOM   3798 2HE  LYS A 251       4.615 -13.002 -25.356  1.00 67.59           H
ATOM   3799  NZ  LYS A 251       5.085 -11.532 -26.801  1.00 67.59           N
ATOM   3800 1HZ  LYS A 251       6.067 -11.457 -26.559  1.00 67.59           H
ATOM   3801 2HZ  LYS A 251       4.973 -12.200 -27.555  1.00 67.59           H
ATOM   3802 3HZ  LYS A 251       4.741 -10.625 -27.098  1.00 67.59           H
ATOM   3803  HN  LYS A 251      -1.801 -13.103 -24.808  1.00 67.59           H
ATOM   3804  N   ALA A 252      -1.652 -10.329 -23.400  1.00 69.18           N
ATOM   3805  CA  ALA A 252      -1.978  -8.987 -22.950  1.00 69.18           C
ATOM   3806  C   ALA A 252      -2.413  -9.037 -21.483  1.00 69.18           C
ATOM   3807  O   ALA A 252      -2.302  -8.044 -20.765  1.00 69.18           O
ATOM   3808  HA  ALA A 252      -1.076  -8.380 -23.032  1.00 69.18           H
ATOM   3809  CB  ALA A 252      -3.057  -8.392 -23.857  1.00 69.18           C
ATOM   3810 1HB  ALA A 252      -2.688  -8.352 -24.882  1.00 69.18           H
ATOM   3811 2HB  ALA A 252      -3.950  -9.016 -23.817  1.00 69.18           H
ATOM   3812 3HB  ALA A 252      -3.302  -7.385 -23.519  1.00 69.18           H
ATOM   3813  HN  ALA A 252      -2.302 -10.728 -24.046  1.00 69.18           H
ATOM   3814  N   LEU A 253      -2.898 -10.202 -21.083  1.00 77.06           N
ATOM   3815  CA  LEU A 253      -3.500 -10.350 -19.768  1.00 77.06           C
ATOM   3816  C   LEU A 253      -2.417 -10.731 -18.757  1.00 77.06           C
ATOM   3817  O   LEU A 253      -2.625 -10.624 -17.549  1.00 77.06           O
ATOM   3818  HA  LEU A 253      -3.911  -9.381 -19.486  1.00 77.06           H
ATOM   3819  CB  LEU A 253      -4.667 -11.339 -19.821  1.00 77.06           C
ATOM   3820 1HB  LEU A 253      -4.355 -12.207 -20.401  1.00 77.06           H
ATOM   3821 2HB  LEU A 253      -4.868 -11.687 -18.808  1.00 77.06           H
ATOM   3822  CG  LEU A 253      -5.971 -10.805 -20.416  1.00 77.06           C
ATOM   3823  HG  LEU A 253      -5.741 -10.323 -21.367  1.00 77.06           H
ATOM   3824  CD1 LEU A 253      -6.946 -11.946 -20.712  1.00 77.06           C
ATOM   3825 1HD1 LEU A 253      -6.494 -12.635 -21.424  1.00 77.06           H
ATOM   3826 2HD1 LEU A 253      -7.175 -12.477 -19.788  1.00 77.06           H
ATOM   3827 3HD1 LEU A 253      -7.865 -11.538 -21.134  1.00 77.06           H
ATOM   3828  CD2 LEU A 253      -6.592  -9.740 -19.509  1.00 77.06           C
ATOM   3829 1HD2 LEU A 253      -6.806 -10.175 -18.533  1.00 77.06           H
ATOM   3830 2HD2 LEU A 253      -5.896  -8.910 -19.393  1.00 77.06           H
ATOM   3831 3HD2 LEU A 253      -7.518  -9.378 -19.956  1.00 77.06           H
ATOM   3832  HN  LEU A 253      -2.886 -11.034 -21.638  1.00 77.06           H
ATOM   3833  N   LYS A 254      -1.284 -11.167 -19.287  1.00 76.98           N
ATOM   3834  CA  LYS A 254      -0.211 -11.673 -18.448  1.00 76.98           C
ATOM   3835  C   LYS A 254       0.178 -10.604 -17.425  1.00 76.98           C
ATOM   3836  O   LYS A 254       0.358 -10.904 -16.246  1.00 76.98           O
ATOM   3837  HA  LYS A 254      -0.596 -12.540 -17.911  1.00 76.98           H
ATOM   3838  CB  LYS A 254       0.959 -12.156 -19.307  1.00 76.98           C
ATOM   3839 1HB  LYS A 254       0.596 -12.851 -20.065  1.00 76.98           H
ATOM   3840 2HB  LYS A 254       1.401 -11.311 -19.835  1.00 76.98           H
ATOM   3841  CG  LYS A 254       2.024 -12.841 -18.448  1.00 76.98           C
ATOM   3842 1HG  LYS A 254       2.395 -12.143 -17.698  1.00 76.98           H
ATOM   3843 2HG  LYS A 254       1.580 -13.680 -17.912  1.00 76.98           H
ATOM   3844  CD  LYS A 254       3.187 -13.337 -19.310  1.00 76.98           C
ATOM   3845 1HD  LYS A 254       2.820 -14.052 -20.046  1.00 76.98           H
ATOM   3846 2HD  LYS A 254       3.617 -12.502 -19.863  1.00 76.98           H
ATOM   3847  CE  LYS A 254       4.267 -13.994 -18.447  1.00 76.98           C
ATOM   3848 1HE  LYS A 254       4.698 -13.257 -17.770  1.00 76.98           H
ATOM   3849 2HE  LYS A 254       3.822 -14.774 -17.829  1.00 76.98           H
ATOM   3850  NZ  LYS A 254       5.329 -14.575 -19.299  1.00 76.98           N
ATOM   3851 1HZ  LYS A 254       6.036 -15.004 -18.713  1.00 76.98           H
ATOM   3852 2HZ  LYS A 254       4.926 -15.276 -19.911  1.00 76.98           H
ATOM   3853 3HZ  LYS A 254       5.752 -13.842 -19.858  1.00 76.98           H
ATOM   3854  HN  LYS A 254      -1.094 -11.179 -20.269  1.00 76.98           H
ATOM   3855  N   VAL A 255       0.296  -9.378 -17.914  1.00 77.07           N
ATOM   3856  CA  VAL A 255       0.760  -8.281 -17.081  1.00 77.07           C
ATOM   3857  C   VAL A 255      -0.208  -8.091 -15.911  1.00 77.07           C
ATOM   3858  O   VAL A 255       0.210  -8.044 -14.756  1.00 77.07           O
ATOM   3859  HA  VAL A 255       1.737  -8.559 -16.685  1.00 77.07           H
ATOM   3860  CB  VAL A 255       0.932  -7.018 -17.926  1.00 77.07           C
ATOM   3861  HB  VAL A 255      -0.029  -6.791 -18.389  1.00 77.07           H
ATOM   3862  CG1 VAL A 255       1.328  -5.825 -17.055  1.00 77.07           C
ATOM   3863 1HG1 VAL A 255       0.552  -5.644 -16.311  1.00 77.07           H
ATOM   3864 2HG1 VAL A 255       2.271  -6.040 -16.552  1.00 77.07           H
ATOM   3865 3HG1 VAL A 255       1.444  -4.940 -17.681  1.00 77.07           H
ATOM   3866  CG2 VAL A 255       1.951  -7.242 -19.046  1.00 77.07           C
ATOM   3867 1HG2 VAL A 255       2.915  -7.506 -18.612  1.00 77.07           H
ATOM   3868 2HG2 VAL A 255       1.609  -8.051 -19.691  1.00 77.07           H
ATOM   3869 3HG2 VAL A 255       2.054  -6.329 -19.632  1.00 77.07           H
ATOM   3870  HN  VAL A 255       0.082  -9.130 -18.858  1.00 77.07           H
ATOM   3871  N   THR A 256      -1.484  -7.985 -16.252  1.00 76.73           N
ATOM   3872  CA  THR A 256      -2.499  -7.667 -15.262  1.00 76.73           C
ATOM   3873  C   THR A 256      -2.542  -8.744 -14.177  1.00 76.73           C
ATOM   3874  O   THR A 256      -2.648  -8.432 -12.992  1.00 76.73           O
ATOM   3875  HA  THR A 256      -2.222  -6.732 -14.774  1.00 76.73           H
ATOM   3876  CB  THR A 256      -3.832  -7.486 -15.992  1.00 76.73           C
ATOM   3877  HB  THR A 256      -4.187  -8.435 -16.393  1.00 76.73           H
ATOM   3878  OG1 THR A 256      -3.564  -6.472 -16.957  1.00 76.73           O
ATOM   3879  HG1 THR A 256      -3.241  -5.643 -16.501  1.00 76.73           H
ATOM   3880  CG2 THR A 256      -4.911  -6.874 -15.098  1.00 76.73           C
ATOM   3881 1HG2 THR A 256      -4.583  -5.894 -14.751  1.00 76.73           H
ATOM   3882 2HG2 THR A 256      -5.084  -7.524 -14.240  1.00 76.73           H
ATOM   3883 3HG2 THR A 256      -5.836  -6.768 -15.665  1.00 76.73           H
ATOM   3884  HN  THR A 256      -1.827  -8.113 -17.183  1.00 76.73           H
ATOM   3885  N   ILE A 257      -2.458  -9.990 -14.620  1.00 79.39           N
ATOM   3886  CA  ILE A 257      -2.495 -11.115 -13.702  1.00 79.39           C
ATOM   3887  C   ILE A 257      -1.332 -11.000 -12.714  1.00 79.39           C
ATOM   3888  O   ILE A 257      -1.517 -11.172 -11.510  1.00 79.39           O
ATOM   3889  HA  ILE A 257      -3.429 -11.052 -13.145  1.00 79.39           H
ATOM   3890  CB  ILE A 257      -2.516 -12.436 -14.474  1.00 79.39           C
ATOM   3891  HB  ILE A 257      -1.708 -12.418 -15.205  1.00 79.39           H
ATOM   3892  CG1 ILE A 257      -3.824 -12.595 -15.252  1.00 79.39           C
ATOM   3893 1HG1 ILE A 257      -4.648 -12.752 -14.555  1.00 79.39           H
ATOM   3894 2HG1 ILE A 257      -4.040 -11.678 -15.799  1.00 79.39           H
ATOM   3895  CG2 ILE A 257      -2.255 -13.620 -13.542  1.00 79.39           C
ATOM   3896 1HG2 ILE A 257      -1.278 -13.506 -13.073  1.00 79.39           H
ATOM   3897 2HG2 ILE A 257      -3.026 -13.653 -12.772  1.00 79.39           H
ATOM   3898 3HG2 ILE A 257      -2.276 -14.547 -14.116  1.00 79.39           H
ATOM   3899  CD1 ILE A 257      -3.743 -13.771 -16.227  1.00 79.39           C
ATOM   3900 1HD1 ILE A 257      -2.933 -13.599 -16.937  1.00 79.39           H
ATOM   3901 2HD1 ILE A 257      -3.551 -14.690 -15.673  1.00 79.39           H
ATOM   3902 3HD1 ILE A 257      -4.685 -13.862 -16.766  1.00 79.39           H
ATOM   3903  HN  ILE A 257      -2.366 -10.234 -15.586  1.00 79.39           H
ATOM   3904  N   THR A 258      -0.160 -10.709 -13.259  1.00 83.52           N
ATOM   3905  CA  THR A 258       1.056 -10.709 -12.464  1.00 83.52           C
ATOM   3906  C   THR A 258       0.979  -9.640 -11.372  1.00 83.52           C
ATOM   3907  O   THR A 258       1.265  -9.915 -10.208  1.00 83.52           O
ATOM   3908  HA  THR A 258       1.138 -11.673 -11.962  1.00 83.52           H
ATOM   3909  CB  THR A 258       2.241 -10.523 -13.413  1.00 83.52           C
ATOM   3910  HB  THR A 258       2.274  -9.504 -13.800  1.00 83.52           H
ATOM   3911  OG1 THR A 258       2.068 -11.546 -14.389  1.00 83.52           O
ATOM   3912  HG1 THR A 258       2.027 -12.441 -13.944  1.00 83.52           H
ATOM   3913  CG2 THR A 258       3.579 -10.861 -12.752  1.00 83.52           C
ATOM   3914 1HG2 THR A 258       3.570 -11.901 -12.425  1.00 83.52           H
ATOM   3915 2HG2 THR A 258       3.733 -10.211 -11.891  1.00 83.52           H
ATOM   3916 3HG2 THR A 258       4.386 -10.712 -13.469  1.00 83.52           H
ATOM   3917  HN  THR A 258      -0.035 -10.476 -14.224  1.00 83.52           H
ATOM   3918  N   VAL A 259       0.591  -8.443 -11.786  1.00 82.52           N
ATOM   3919  CA  VAL A 259       0.536  -7.315 -10.871  1.00 82.52           C
ATOM   3920  C   VAL A 259      -0.454  -7.624  -9.747  1.00 82.52           C
ATOM   3921  O   VAL A 259      -0.173  -7.362  -8.578  1.00 82.52           O
ATOM   3922  HA  VAL A 259       1.530  -7.194 -10.439  1.00 82.52           H
ATOM   3923  CB  VAL A 259       0.192  -6.036 -11.636  1.00 82.52           C
ATOM   3924  HB  VAL A 259      -0.712  -6.224 -12.214  1.00 82.52           H
ATOM   3925  CG1 VAL A 259      -0.096  -4.882 -10.674  1.00 82.52           C
ATOM   3926 1HG1 VAL A 259      -0.939  -5.144 -10.035  1.00 82.52           H
ATOM   3927 2HG1 VAL A 259       0.783  -4.695 -10.058  1.00 82.52           H
ATOM   3928 3HG1 VAL A 259      -0.338  -3.985 -11.245  1.00 82.52           H
ATOM   3929  CG2 VAL A 259       1.308  -5.667 -12.616  1.00 82.52           C
ATOM   3930 1HG2 VAL A 259       2.236  -5.507 -12.067  1.00 82.52           H
ATOM   3931 2HG2 VAL A 259       1.445  -6.477 -13.333  1.00 82.52           H
ATOM   3932 3HG2 VAL A 259       1.038  -4.754 -13.147  1.00 82.52           H
ATOM   3933  HN  VAL A 259       0.317  -8.238 -12.726  1.00 82.52           H
ATOM   3934  N   LEU A 260      -1.593  -8.175 -10.139  1.00 81.94           N
ATOM   3935  CA  LEU A 260      -2.647  -8.477  -9.185  1.00 81.94           C
ATOM   3936  C   LEU A 260      -2.122  -9.474  -8.151  1.00 81.94           C
ATOM   3937  O   LEU A 260      -2.249  -9.251  -6.948  1.00 81.94           O
ATOM   3938  HA  LEU A 260      -2.899  -7.548  -8.673  1.00 81.94           H
ATOM   3939  CB  LEU A 260      -3.908  -8.950  -9.911  1.00 81.94           C
ATOM   3940 1HB  LEU A 260      -4.106  -8.266 -10.737  1.00 81.94           H
ATOM   3941 2HB  LEU A 260      -3.706  -9.927 -10.349  1.00 81.94           H
ATOM   3942  CG  LEU A 260      -5.173  -9.056  -9.058  1.00 81.94           C
ATOM   3943  HG  LEU A 260      -4.967  -9.724  -8.222  1.00 81.94           H
ATOM   3944  CD1 LEU A 260      -5.551  -7.696  -8.467  1.00 81.94           C
ATOM   3945 1HD1 LEU A 260      -4.737  -7.333  -7.841  1.00 81.94           H
ATOM   3946 2HD1 LEU A 260      -5.733  -6.986  -9.275  1.00 81.94           H
ATOM   3947 3HD1 LEU A 260      -6.454  -7.800  -7.865  1.00 81.94           H
ATOM   3948  CD2 LEU A 260      -6.323  -9.673  -9.857  1.00 81.94           C
ATOM   3949 1HD2 LEU A 260      -6.538  -9.050 -10.725  1.00 81.94           H
ATOM   3950 2HD2 LEU A 260      -6.040 -10.672 -10.188  1.00 81.94           H
ATOM   3951 3HD2 LEU A 260      -7.210  -9.737  -9.227  1.00 81.94           H
ATOM   3952  HN  LEU A 260      -1.801  -8.415 -11.088  1.00 81.94           H
ATOM   3953  N   THR A 261      -1.544 -10.554  -8.657  1.00 84.52           N
ATOM   3954  CA  THR A 261      -1.109 -11.642  -7.798  1.00 84.52           C
ATOM   3955  C   THR A 261      -0.062 -11.147  -6.799  1.00 84.52           C
ATOM   3956  O   THR A 261      -0.116 -11.486  -5.618  1.00 84.52           O
ATOM   3957  HA  THR A 261      -1.966 -11.986  -7.218  1.00 84.52           H
ATOM   3958  CB  THR A 261      -0.608 -12.778  -8.691  1.00 84.52           C
ATOM   3959  HB  THR A 261       0.254 -12.460  -9.279  1.00 84.52           H
ATOM   3960  OG1 THR A 261      -1.756 -13.162  -9.443  1.00 84.52           O
ATOM   3961  HG1 THR A 261      -1.792 -12.649 -10.300  1.00 84.52           H
ATOM   3962  CG2 THR A 261      -0.247 -14.034  -7.895  1.00 84.52           C
ATOM   3963 1HG2 THR A 261      -1.127 -14.391  -7.361  1.00 84.52           H
ATOM   3964 2HG2 THR A 261       0.541 -13.796  -7.180  1.00 84.52           H
ATOM   3965 3HG2 THR A 261       0.103 -14.809  -8.577  1.00 84.52           H
ATOM   3966  HN  THR A 261      -1.373 -10.691  -9.632  1.00 84.52           H
ATOM   3967  N   VAL A 262       0.867 -10.352  -7.310  1.00 87.49           N
ATOM   3968  CA  VAL A 262       1.978  -9.882  -6.499  1.00 87.49           C
ATOM   3969  C   VAL A 262       1.443  -9.000  -5.370  1.00 87.49           C
ATOM   3970  O   VAL A 262       1.932  -9.062  -4.244  1.00 87.49           O
ATOM   3971  HA  VAL A 262       2.460 -10.757  -6.062  1.00 87.49           H
ATOM   3972  CB  VAL A 262       3.004  -9.168  -7.382  1.00 87.49           C
ATOM   3973  HB  VAL A 262       2.476  -8.414  -7.966  1.00 87.49           H
ATOM   3974  CG1 VAL A 262       4.055  -8.452  -6.531  1.00 87.49           C
ATOM   3975 1HG1 VAL A 262       3.566  -7.714  -5.895  1.00 87.49           H
ATOM   3976 2HG1 VAL A 262       4.576  -9.179  -5.908  1.00 87.49           H
ATOM   3977 3HG1 VAL A 262       4.771  -7.953  -7.183  1.00 87.49           H
ATOM   3978  CG2 VAL A 262       3.662 -10.145  -8.358  1.00 87.49           C
ATOM   3979 1HG2 VAL A 262       4.169 -10.931  -7.799  1.00 87.49           H
ATOM   3980 2HG2 VAL A 262       2.899 -10.588  -8.998  1.00 87.49           H
ATOM   3981 3HG2 VAL A 262       4.387  -9.611  -8.973  1.00 87.49           H
ATOM   3982  HN  VAL A 262       0.869 -10.031  -8.257  1.00 87.49           H
ATOM   3983  N   PHE A 263       0.445  -8.198  -5.712  1.00 85.84           N
ATOM   3984  CA  PHE A 263      -0.187  -7.330  -4.732  1.00 85.84           C
ATOM   3985  C   PHE A 263      -0.838  -8.147  -3.615  1.00 85.84           C
ATOM   3986  O   PHE A 263      -0.648  -7.856  -2.436  1.00 85.84           O
ATOM   3987  HA  PHE A 263       0.594  -6.698  -4.309  1.00 85.84           H
ATOM   3988  CB  PHE A 263      -1.270  -6.539  -5.468  1.00 85.84           C
ATOM   3989 1HB  PHE A 263      -0.823  -6.044  -6.330  1.00 85.84           H
ATOM   3990 2HB  PHE A 263      -2.016  -7.235  -5.852  1.00 85.84           H
ATOM   3991  CG  PHE A 263      -1.970  -5.489  -4.603  1.00 85.84           C
ATOM   3992  CD1 PHE A 263      -3.147  -5.788  -3.990  1.00 85.84           C
ATOM   3993  HD1 PHE A 263      -3.592  -6.776  -4.116  1.00 85.84           H
ATOM   3994  CD2 PHE A 263      -1.416  -4.258  -4.446  1.00 85.84           C
ATOM   3995  HD2 PHE A 263      -0.473  -4.018  -4.937  1.00 85.84           H
ATOM   3996  CE1 PHE A 263      -3.797  -4.814  -3.187  1.00 85.84           C
ATOM   3997  HE1 PHE A 263      -4.741  -5.054  -2.696  1.00 85.84           H
ATOM   3998  CE2 PHE A 263      -2.066  -3.283  -3.642  1.00 85.84           C
ATOM   3999  HE2 PHE A 263      -1.621  -2.296  -3.517  1.00 85.84           H
ATOM   4000  CZ  PHE A 263      -3.243  -3.582  -3.030  1.00 85.84           C
ATOM   4001  HZ  PHE A 263      -3.741  -2.834  -2.413  1.00 85.84           H
ATOM   4002  HN  PHE A 263       0.069  -8.135  -6.636  1.00 85.84           H
ATOM   4003  N   VAL A 264      -1.594  -9.155  -4.026  1.00 82.99           N
ATOM   4004  CA  VAL A 264      -2.312  -9.988  -3.077  1.00 82.99           C
ATOM   4005  C   VAL A 264      -1.319 -10.591  -2.081  1.00 82.99           C
ATOM   4006  O   VAL A 264      -1.506 -10.484  -0.870  1.00 82.99           O
ATOM   4007  HA  VAL A 264      -3.006  -9.346  -2.535  1.00 82.99           H
ATOM   4008  CB  VAL A 264      -3.128 -11.047  -3.822  1.00 82.99           C
ATOM   4009  HB  VAL A 264      -2.433 -11.784  -4.224  1.00 82.99           H
ATOM   4010  CG1 VAL A 264      -4.084 -11.771  -2.872  1.00 82.99           C
ATOM   4011 1HG1 VAL A 264      -3.511 -12.261  -2.084  1.00 82.99           H
ATOM   4012 2HG1 VAL A 264      -4.769 -11.050  -2.427  1.00 82.99           H
ATOM   4013 3HG1 VAL A 264      -4.651 -12.518  -3.427  1.00 82.99           H
ATOM   4014  CG2 VAL A 264      -3.887 -10.427  -4.997  1.00 82.99           C
ATOM   4015 1HG2 VAL A 264      -4.566  -9.660  -4.626  1.00 82.99           H
ATOM   4016 2HG2 VAL A 264      -3.177  -9.979  -5.692  1.00 82.99           H
ATOM   4017 3HG2 VAL A 264      -4.459 -11.201  -5.509  1.00 82.99           H
ATOM   4018  HN  VAL A 264      -1.719  -9.404  -4.987  1.00 82.99           H
ATOM   4019  N   LEU A 265      -0.283 -11.210  -2.628  1.00 88.30           N
ATOM   4020  CA  LEU A 265       0.587 -12.059  -1.832  1.00 88.30           C
ATOM   4021  C   LEU A 265       1.353 -11.197  -0.827  1.00 88.30           C
ATOM   4022  O   LEU A 265       1.709 -11.665   0.253  1.00 88.30           O
ATOM   4023  HA  LEU A 265      -0.048 -12.752  -1.280  1.00 88.30           H
ATOM   4024  CB  LEU A 265       1.491 -12.898  -2.737  1.00 88.30           C
ATOM   4025 1HB  LEU A 265       1.998 -12.229  -3.432  1.00 88.30           H
ATOM   4026 2HB  LEU A 265       2.262 -13.360  -2.120  1.00 88.30           H
ATOM   4027  CG  LEU A 265       0.798 -13.997  -3.545  1.00 88.30           C
ATOM   4028  HG  LEU A 265       0.016 -13.536  -4.148  1.00 88.30           H
ATOM   4029  CD1 LEU A 265       1.777 -14.667  -4.511  1.00 88.30           C
ATOM   4030 1HD1 LEU A 265       2.173 -13.923  -5.202  1.00 88.30           H
ATOM   4031 2HD1 LEU A 265       2.597 -15.112  -3.948  1.00 88.30           H
ATOM   4032 3HD1 LEU A 265       1.258 -15.445  -5.073  1.00 88.30           H
ATOM   4033  CD2 LEU A 265       0.119 -15.011  -2.622  1.00 88.30           C
ATOM   4034 1HD2 LEU A 265       0.867 -15.471  -1.975  1.00 88.30           H
ATOM   4035 2HD2 LEU A 265      -0.627 -14.503  -2.011  1.00 88.30           H
ATOM   4036 3HD2 LEU A 265      -0.366 -15.781  -3.222  1.00 88.30           H
ATOM   4037  HN  LEU A 265      -0.036 -11.140  -3.595  1.00 88.30           H
ATOM   4038  N   SER A 266       1.583  -9.952  -1.218  1.00 90.26           N
ATOM   4039  CA  SER A 266       2.375  -9.046  -0.403  1.00 90.26           C
ATOM   4040  C   SER A 266       1.505  -8.437   0.698  1.00 90.26           C
ATOM   4041  O   SER A 266       1.956  -8.272   1.830  1.00 90.26           O
ATOM   4042  HA  SER A 266       3.164  -9.661   0.029  1.00 90.26           H
ATOM   4043  CB  SER A 266       3.001  -7.942  -1.257  1.00 90.26           C
ATOM   4044 1HB  SER A 266       3.552  -7.255  -0.615  1.00 90.26           H
ATOM   4045 2HB  SER A 266       3.722  -8.381  -1.947  1.00 90.26           H
ATOM   4046  OG  SER A 266       2.020  -7.216  -1.994  1.00 90.26           O
ATOM   4047  HG  SER A 266       1.864  -7.655  -2.879  1.00 90.26           H
ATOM   4048  HN  SER A 266       1.241  -9.562  -2.072  1.00 90.26           H
ATOM   4049  N   GLN A 267       0.273  -8.120   0.327  1.00 89.26           N
ATOM   4050  CA  GLN A 267      -0.586  -7.324   1.188  1.00 89.26           C
ATOM   4051  C   GLN A 267      -1.354  -8.228   2.154  1.00 89.26           C
ATOM   4052  O   GLN A 267      -1.680  -7.818   3.267  1.00 89.26           O
ATOM   4053  HA  GLN A 267       0.087  -6.672   1.746  1.00 89.26           H
ATOM   4054  CB  GLN A 267      -1.545  -6.464   0.361  1.00 89.26           C
ATOM   4055 1HB  GLN A 267      -2.153  -7.104  -0.278  1.00 89.26           H
ATOM   4056 2HB  GLN A 267      -2.228  -5.935   1.025  1.00 89.26           H
ATOM   4057  CG  GLN A 267      -0.777  -5.457  -0.498  1.00 89.26           C
ATOM   4058 1HG  GLN A 267      -0.137  -5.988  -1.203  1.00 89.26           H
ATOM   4059 2HG  GLN A 267      -1.479  -4.867  -1.086  1.00 89.26           H
ATOM   4060  CD  GLN A 267       0.074  -4.530   0.373  1.00 89.26           C
ATOM   4061  OE1 GLN A 267      -0.376  -3.984   1.367  1.00 89.26           O
ATOM   4062  NE2 GLN A 267       1.325  -4.384  -0.055  1.00 89.26           N
ATOM   4063 1HE2 GLN A 267       1.631  -4.862  -0.879  1.00 89.26           H
ATOM   4064 2HE2 GLN A 267       1.960  -3.798   0.448  1.00 89.26           H
ATOM   4065  HN  GLN A 267      -0.138  -8.396  -0.541  1.00 89.26           H
ATOM   4066  N   PHE A 268      -1.620  -9.441   1.693  1.00 89.84           N
ATOM   4067  CA  PHE A 268      -2.519 -10.332   2.407  1.00 89.84           C
ATOM   4068  C   PHE A 268      -2.015 -10.598   3.827  1.00 89.84           C
ATOM   4069  O   PHE A 268      -2.753 -10.423   4.795  1.00 89.84           O
ATOM   4070  HA  PHE A 268      -3.491  -9.841   2.454  1.00 89.84           H
ATOM   4071  CB  PHE A 268      -2.549 -11.652   1.633  1.00 89.84           C
ATOM   4072 1HB  PHE A 268      -2.858 -11.453   0.607  1.00 89.84           H
ATOM   4073 2HB  PHE A 268      -1.538 -12.058   1.589  1.00 89.84           H
ATOM   4074  CG  PHE A 268      -3.480 -12.706   2.236  1.00 89.84           C
ATOM   4075  CD1 PHE A 268      -2.976 -13.674   3.048  1.00 89.84           C
ATOM   4076  HD1 PHE A 268      -1.909 -13.699   3.269  1.00 89.84           H
ATOM   4077  CD2 PHE A 268      -4.811 -12.674   1.960  1.00 89.84           C
ATOM   4078  HD2 PHE A 268      -5.215 -11.899   1.309  1.00 89.84           H
ATOM   4079  CE1 PHE A 268      -3.841 -14.652   3.607  1.00 89.84           C
ATOM   4080  HE1 PHE A 268      -3.437 -15.428   4.257  1.00 89.84           H
ATOM   4081  CE2 PHE A 268      -5.676 -13.652   2.519  1.00 89.84           C
ATOM   4082  HE2 PHE A 268      -6.743 -13.627   2.297  1.00 89.84           H
ATOM   4083  CZ  PHE A 268      -5.172 -14.620   3.331  1.00 89.84           C
ATOM   4084  HZ  PHE A 268      -5.836 -15.371   3.760  1.00 89.84           H
ATOM   4085  HN  PHE A 268      -1.234  -9.817   0.851  1.00 89.84           H
ATOM   4086  N   PRO A 269      -0.753 -11.024   3.977  1.00 93.45           N
ATOM   4087  CA  PRO A 269      -0.239 -11.410   5.293  1.00 93.45           C
ATOM   4088  C   PRO A 269      -0.451 -10.325   6.336  1.00 93.45           C
ATOM   4089  O   PRO A 269      -0.868 -10.611   7.457  1.00 93.45           O
ATOM   4090  HA  PRO A 269      -0.783 -12.277   5.668  1.00 93.45           H
ATOM   4091  CB  PRO A 269       1.247 -11.671   5.039  1.00 93.45           C
ATOM   4092 1HB  PRO A 269       1.847 -10.777   5.213  1.00 93.45           H
ATOM   4093 2HB  PRO A 269       1.637 -12.447   5.697  1.00 93.45           H
ATOM   4094  CG  PRO A 269       1.286 -12.099   3.577  1.00 93.45           C
ATOM   4095 1HG  PRO A 269       2.281 -11.982   3.147  1.00 93.45           H
ATOM   4096 2HG  PRO A 269       1.022 -13.150   3.456  1.00 93.45           H
ATOM   4097  CD  PRO A 269       0.269 -11.176   2.926  1.00 93.45           C
ATOM   4098 1HD  PRO A 269       0.709 -10.217   2.654  1.00 93.45           H
ATOM   4099 2HD  PRO A 269      -0.141 -11.606   2.012  1.00 93.45           H
ATOM   4100  N   TYR A 270      -0.156  -9.098   5.935  1.00 93.87           N
ATOM   4101  CA  TYR A 270      -0.209  -7.976   6.858  1.00 93.87           C
ATOM   4102  C   TYR A 270      -1.639  -7.733   7.343  1.00 93.87           C
ATOM   4103  O   TYR A 270      -1.866  -7.515   8.533  1.00 93.87           O
ATOM   4104  HA  TYR A 270       0.422  -8.214   7.714  1.00 93.87           H
ATOM   4105  CB  TYR A 270       0.262  -6.755   6.065  1.00 93.87           C
ATOM   4106 1HB  TYR A 270       1.307  -6.895   5.788  1.00 93.87           H
ATOM   4107 2HB  TYR A 270      -0.308  -6.695   5.137  1.00 93.87           H
ATOM   4108  CG  TYR A 270       0.122  -5.431   6.819  1.00 93.87           C
ATOM   4109  CD1 TYR A 270      -0.772  -4.477   6.377  1.00 93.87           C
ATOM   4110  HD1 TYR A 270      -1.378  -4.667   5.491  1.00 93.87           H
ATOM   4111  CD2 TYR A 270       0.889  -5.192   7.941  1.00 93.87           C
ATOM   4112  HD2 TYR A 270       1.595  -5.945   8.289  1.00 93.87           H
ATOM   4113  CE1 TYR A 270      -0.904  -3.231   7.087  1.00 93.87           C
ATOM   4114  HE1 TYR A 270      -1.607  -2.469   6.749  1.00 93.87           H
ATOM   4115  CE2 TYR A 270       0.757  -3.946   8.650  1.00 93.87           C
ATOM   4116  HE2 TYR A 270       1.357  -3.743   9.538  1.00 93.87           H
ATOM   4117  CZ  TYR A 270      -0.133  -3.027   8.188  1.00 93.87           C
ATOM   4118  OH  TYR A 270      -0.258  -1.850   8.859  1.00 93.87           O
ATOM   4119  HH  TYR A 270       0.245  -1.893   9.722  1.00 93.87           H
ATOM   4120  HN  TYR A 270       0.116  -8.864   5.001  1.00 93.87           H
ATOM   4121  N   ASN A 271      -2.567  -7.779   6.399  1.00 90.09           N
ATOM   4122  CA  ASN A 271      -3.957  -7.484   6.700  1.00 90.09           C
ATOM   4123  C   ASN A 271      -4.538  -8.607   7.561  1.00 90.09           C
ATOM   4124  O   ASN A 271      -5.489  -8.391   8.311  1.00 90.09           O
ATOM   4125  HA  ASN A 271      -3.941  -6.526   7.220  1.00 90.09           H
ATOM   4126  CB  ASN A 271      -4.791  -7.390   5.420  1.00 90.09           C
ATOM   4127 1HB  ASN A 271      -4.561  -8.235   4.770  1.00 90.09           H
ATOM   4128 2HB  ASN A 271      -5.850  -7.457   5.667  1.00 90.09           H
ATOM   4129  CG  ASN A 271      -4.514  -6.080   4.680  1.00 90.09           C
ATOM   4130  OD1 ASN A 271      -4.885  -5.002   5.114  1.00 90.09           O
ATOM   4131  ND2 ASN A 271      -3.845  -6.233   3.541  1.00 90.09           N
ATOM   4132 1HD2 ASN A 271      -3.571  -7.147   3.241  1.00 90.09           H
ATOM   4133 2HD2 ASN A 271      -3.616  -5.435   2.984  1.00 90.09           H
ATOM   4134  HN  ASN A 271      -2.382  -8.012   5.444  1.00 90.09           H
ATOM   4135  N   CYS A 272      -3.940  -9.782   7.426  1.00 92.59           N
ATOM   4136  CA  CYS A 272      -4.307 -10.909   8.266  1.00 92.59           C
ATOM   4137  C   CYS A 272      -4.002 -10.544   9.720  1.00 92.59           C
ATOM   4138  O   CYS A 272      -4.818 -10.783  10.609  1.00 92.59           O
ATOM   4139  HA  CYS A 272      -5.375 -11.071   8.124  1.00 92.59           H
ATOM   4140  CB  CYS A 272      -3.590 -12.191   7.838  1.00 92.59           C
ATOM   4141 1HB  CYS A 272      -2.524 -11.999   7.720  1.00 92.59           H
ATOM   4142 2HB  CYS A 272      -3.693 -12.951   8.612  1.00 92.59           H
ATOM   4143  SG  CYS A 272      -4.293 -12.804   6.263  1.00 92.59           S
ATOM   4144  HG  CYS A 272      -3.718 -11.888   5.489  1.00 92.59           H
ATOM   4145  HN  CYS A 272      -3.219  -9.969   6.759  1.00 92.59           H
ATOM   4146  N   ILE A 273      -2.824  -9.970   9.918  1.00 93.48           N
ATOM   4147  CA  ILE A 273      -2.386  -9.602  11.254  1.00 93.48           C
ATOM   4148  C   ILE A 273      -3.254  -8.453  11.771  1.00 93.48           C
ATOM   4149  O   ILE A 273      -3.599  -8.414  12.951  1.00 93.48           O
ATOM   4150  HA  ILE A 273      -2.538 -10.467  11.898  1.00 93.48           H
ATOM   4151  CB  ILE A 273      -0.888  -9.291  11.260  1.00 93.48           C
ATOM   4152  HB  ILE A 273      -0.698  -8.506  10.528  1.00 93.48           H
ATOM   4153  CG1 ILE A 273      -0.073 -10.514  10.832  1.00 93.48           C
ATOM   4154 1HG1 ILE A 273      -0.370 -10.820   9.829  1.00 93.48           H
ATOM   4155 2HG1 ILE A 273       0.984 -10.252  10.786  1.00 93.48           H
ATOM   4156  CG2 ILE A 273      -0.444  -8.755  12.622  1.00 93.48           C
ATOM   4157 1HG2 ILE A 273      -0.991  -7.840  12.848  1.00 93.48           H
ATOM   4158 2HG2 ILE A 273      -0.650  -9.500  13.391  1.00 93.48           H
ATOM   4159 3HG2 ILE A 273       0.625  -8.543  12.599  1.00 93.48           H
ATOM   4160  CD1 ILE A 273      -0.275 -11.676  11.807  1.00 93.48           C
ATOM   4161 1HD1 ILE A 273       0.046 -11.373  12.804  1.00 93.48           H
ATOM   4162 2HD1 ILE A 273      -1.329 -11.950  11.832  1.00 93.48           H
ATOM   4163 3HD1 ILE A 273       0.316 -12.531  11.480  1.00 93.48           H
ATOM   4164  HN  ILE A 273      -2.175  -9.758   9.187  1.00 93.48           H
ATOM   4165  N   LEU A 274      -3.581  -7.545  10.863  1.00 92.50           N
ATOM   4166  CA  LEU A 274      -4.442  -6.424  11.202  1.00 92.50           C
ATOM   4167  C   LEU A 274      -5.778  -6.953  11.725  1.00 92.50           C
ATOM   4168  O   LEU A 274      -6.358  -6.381  12.647  1.00 92.50           O
ATOM   4169  HA  LEU A 274      -3.954  -5.868  12.002  1.00 92.50           H
ATOM   4170  CB  LEU A 274      -4.580  -5.476  10.009  1.00 92.50           C
ATOM   4171 1HB  LEU A 274      -4.707  -6.075   9.107  1.00 92.50           H
ATOM   4172 2HB  LEU A 274      -5.494  -4.895  10.137  1.00 92.50           H
ATOM   4173  CG  LEU A 274      -3.419  -4.506   9.785  1.00 92.50           C
ATOM   4174  HG  LEU A 274      -2.515  -5.090   9.610  1.00 92.50           H
ATOM   4175  CD1 LEU A 274      -3.652  -3.649   8.540  1.00 92.50           C
ATOM   4176 1HD1 LEU A 274      -3.742  -4.294   7.666  1.00 92.50           H
ATOM   4177 2HD1 LEU A 274      -4.570  -3.073   8.662  1.00 92.50           H
ATOM   4178 3HD1 LEU A 274      -2.812  -2.968   8.404  1.00 92.50           H
ATOM   4179  CD2 LEU A 274      -3.170  -3.652  11.030  1.00 92.50           C
ATOM   4180 1HD2 LEU A 274      -4.066  -3.076  11.261  1.00 92.50           H
ATOM   4181 2HD2 LEU A 274      -2.927  -4.300  11.872  1.00 92.50           H
ATOM   4182 3HD2 LEU A 274      -2.339  -2.971  10.844  1.00 92.50           H
ATOM   4183  HN  LEU A 274      -3.269  -7.567   9.913  1.00 92.50           H
ATOM   4184  N   LEU A 275      -6.228  -8.040  11.115  1.00 93.26           N
ATOM   4185  CA  LEU A 275      -7.478  -8.662  11.519  1.00 93.26           C
ATOM   4186  C   LEU A 275      -7.359  -9.139  12.968  1.00 93.26           C
ATOM   4187  O   LEU A 275      -8.246  -8.887  13.783  1.00 93.26           O
ATOM   4188  HA  LEU A 275      -8.254  -7.899  11.469  1.00 93.26           H
ATOM   4189  CB  LEU A 275      -7.867  -9.769  10.538  1.00 93.26           C
ATOM   4190 1HB  LEU A 275      -7.986  -9.326   9.549  1.00 93.26           H
ATOM   4191 2HB  LEU A 275      -7.040 -10.477  10.472  1.00 93.26           H
ATOM   4192  CG  LEU A 275      -9.141 -10.546  10.874  1.00 93.26           C
ATOM   4193  HG  LEU A 275      -9.048 -10.932  11.889  1.00 93.26           H
ATOM   4194  CD1 LEU A 275     -10.366  -9.629  10.849  1.00 93.26           C
ATOM   4195 1HD1 LEU A 275     -10.238  -8.833  11.583  1.00 93.26           H
ATOM   4196 2HD1 LEU A 275     -10.473  -9.194   9.856  1.00 93.26           H
ATOM   4197 3HD1 LEU A 275     -11.257 -10.207  11.092  1.00 93.26           H
ATOM   4198  CD2 LEU A 275      -9.309 -11.752   9.947  1.00 93.26           C
ATOM   4199 1HD2 LEU A 275      -9.371 -11.410   8.914  1.00 93.26           H
ATOM   4200 2HD2 LEU A 275      -8.454 -12.418  10.059  1.00 93.26           H
ATOM   4201 3HD2 LEU A 275     -10.223 -12.286  10.208  1.00 93.26           H
ATOM   4202  HN  LEU A 275      -5.756  -8.493  10.359  1.00 93.26           H
ATOM   4203  N   VAL A 276      -6.256  -9.819  13.246  1.00 94.12           N
ATOM   4204  CA  VAL A 276      -6.021 -10.352  14.577  1.00 94.12           C
ATOM   4205  C   VAL A 276      -6.015  -9.204  15.588  1.00 94.12           C
ATOM   4206  O   VAL A 276      -6.639  -9.298  16.644  1.00 94.12           O
ATOM   4207  HA  VAL A 276      -6.847 -11.023  14.813  1.00 94.12           H
ATOM   4208  CB  VAL A 276      -4.727 -11.169  14.592  1.00 94.12           C
ATOM   4209  HB  VAL A 276      -3.924 -10.530  14.225  1.00 94.12           H
ATOM   4210  CG1 VAL A 276      -4.370 -11.603  16.015  1.00 94.12           C
ATOM   4211 1HG1 VAL A 276      -4.234 -10.721  16.641  1.00 94.12           H
ATOM   4212 2HG1 VAL A 276      -5.175 -12.216  16.421  1.00 94.12           H
ATOM   4213 3HG1 VAL A 276      -3.446 -12.182  15.997  1.00 94.12           H
ATOM   4214  CG2 VAL A 276      -4.831 -12.377  13.660  1.00 94.12           C
ATOM   4215 1HG2 VAL A 276      -5.652 -13.017  13.984  1.00 94.12           H
ATOM   4216 2HG2 VAL A 276      -5.016 -12.036  12.641  1.00 94.12           H
ATOM   4217 3HG2 VAL A 276      -3.898 -12.940  13.690  1.00 94.12           H
ATOM   4218  HN  VAL A 276      -5.533 -10.007  12.581  1.00 94.12           H
ATOM   4219  N   GLN A 277      -5.303  -8.145  15.229  1.00 93.27           N
ATOM   4220  CA  GLN A 277      -5.193  -6.988  16.100  1.00 93.27           C
ATOM   4221  C   GLN A 277      -6.574  -6.383  16.358  1.00 93.27           C
ATOM   4222  O   GLN A 277      -6.835  -5.861  17.440  1.00 93.27           O
ATOM   4223  HA  GLN A 277      -4.774  -7.366  17.033  1.00 93.27           H
ATOM   4224  CB  GLN A 277      -4.240  -5.946  15.509  1.00 93.27           C
ATOM   4225 1HB  GLN A 277      -4.474  -5.790  14.456  1.00 93.27           H
ATOM   4226 2HB  GLN A 277      -4.383  -4.990  16.013  1.00 93.27           H
ATOM   4227  CG  GLN A 277      -2.783  -6.392  15.652  1.00 93.27           C
ATOM   4228 1HG  GLN A 277      -2.561  -6.588  16.701  1.00 93.27           H
ATOM   4229 2HG  GLN A 277      -2.631  -7.327  15.114  1.00 93.27           H
ATOM   4230  CD  GLN A 277      -1.828  -5.325  15.113  1.00 93.27           C
ATOM   4231  OE1 GLN A 277      -2.198  -4.458  14.339  1.00 93.27           O
ATOM   4232  NE2 GLN A 277      -0.582  -5.437  15.565  1.00 93.27           N
ATOM   4233 1HE2 GLN A 277      -0.344  -6.172  16.200  1.00 93.27           H
ATOM   4234 2HE2 GLN A 277       0.117  -4.786  15.270  1.00 93.27           H
ATOM   4235  HN  GLN A 277      -4.809  -8.071  14.363  1.00 93.27           H
ATOM   4236  N   THR A 278      -7.423  -6.473  15.344  1.00 93.34           N
ATOM   4237  CA  THR A 278      -8.768  -5.933  15.444  1.00 93.34           C
ATOM   4238  C   THR A 278      -9.589  -6.732  16.458  1.00 93.34           C
ATOM   4239  O   THR A 278     -10.252  -6.154  17.319  1.00 93.34           O
ATOM   4240  HA  THR A 278      -8.702  -4.912  15.819  1.00 93.34           H
ATOM   4241  CB  THR A 278      -9.379  -5.923  14.041  1.00 93.34           C
ATOM   4242  HB  THR A 278      -9.536  -6.938  13.678  1.00 93.34           H
ATOM   4243  OG1 THR A 278      -8.477  -5.129  13.275  1.00 93.34           O
ATOM   4244  HG1 THR A 278      -7.810  -5.715  12.816  1.00 93.34           H
ATOM   4245  CG2 THR A 278     -10.698  -5.150  13.982  1.00 93.34           C
ATOM   4246 1HG2 THR A 278     -10.526  -4.115  14.281  1.00 93.34           H
ATOM   4247 2HG2 THR A 278     -11.419  -5.609  14.659  1.00 93.34           H
ATOM   4248 3HG2 THR A 278     -11.088  -5.173  12.965  1.00 93.34           H
ATOM   4249  HN  THR A 278      -7.204  -6.904  14.468  1.00 93.34           H
ATOM   4250  N   ILE A 279      -9.519  -8.048  16.323  1.00 94.35           N
ATOM   4251  CA  ILE A 279     -10.275  -8.931  17.195  1.00 94.35           C
ATOM   4252  C   ILE A 279      -9.820  -8.726  18.641  1.00 94.35           C
ATOM   4253  O   ILE A 279     -10.641  -8.694  19.556  1.00 94.35           O
ATOM   4254  HA  ILE A 279     -11.324  -8.644  17.119  1.00 94.35           H
ATOM   4255  CB  ILE A 279     -10.166 -10.380  16.715  1.00 94.35           C
ATOM   4256  HB  ILE A 279      -9.109 -10.627  16.612  1.00 94.35           H
ATOM   4257  CG1 ILE A 279     -10.807 -10.550  15.336  1.00 94.35           C
ATOM   4258 1HG1 ILE A 279     -11.892 -10.514  15.429  1.00 94.35           H
ATOM   4259 2HG1 ILE A 279     -10.514  -9.723  14.690  1.00 94.35           H
ATOM   4260  CG2 ILE A 279     -10.757 -11.345  17.745  1.00 94.35           C
ATOM   4261 1HG2 ILE A 279     -10.216 -11.247  18.687  1.00 94.35           H
ATOM   4262 2HG2 ILE A 279     -11.809 -11.107  17.904  1.00 94.35           H
ATOM   4263 3HG2 ILE A 279     -10.666 -12.367  17.379  1.00 94.35           H
ATOM   4264  CD1 ILE A 279     -10.389 -11.876  14.697  1.00 94.35           C
ATOM   4265 1HD1 ILE A 279      -9.305 -11.899  14.584  1.00 94.35           H
ATOM   4266 2HD1 ILE A 279     -10.705 -12.702  15.335  1.00 94.35           H
ATOM   4267 3HD1 ILE A 279     -10.858 -11.972  13.719  1.00 94.35           H
ATOM   4268  HN  ILE A 279      -8.959  -8.511  15.636  1.00 94.35           H
ATOM   4269  N   ASP A 280      -8.511  -8.593  18.803  1.00 93.57           N
ATOM   4270  CA  ASP A 280      -7.932  -8.450  20.127  1.00 93.57           C
ATOM   4271  C   ASP A 280      -8.331  -7.093  20.710  1.00 93.57           C
ATOM   4272  O   ASP A 280      -8.472  -6.951  21.924  1.00 93.57           O
ATOM   4273  HA  ASP A 280      -8.328  -9.285  20.705  1.00 93.57           H
ATOM   4274  CB  ASP A 280      -6.404  -8.508  20.069  1.00 93.57           C
ATOM   4275 1HB  ASP A 280      -6.091  -9.377  19.490  1.00 93.57           H
ATOM   4276 2HB  ASP A 280      -6.022  -7.627  19.553  1.00 93.57           H
ATOM   4277  CG  ASP A 280      -5.804  -8.583  21.474  1.00 93.57           C
ATOM   4278  OD1 ASP A 280      -6.275  -9.445  22.247  1.00 93.57           O
ATOM   4279  OD2 ASP A 280      -4.888  -7.776  21.744  1.00 93.57           O
ATOM   4280  HN  ASP A 280      -7.853  -8.582  18.050  1.00 93.57           H
ATOM   4281  N   ALA A 281      -8.503  -6.128  19.817  1.00 92.19           N
ATOM   4282  CA  ALA A 281      -8.914  -4.796  20.225  1.00 92.19           C
ATOM   4283  C   ALA A 281     -10.282  -4.875  20.906  1.00 92.19           C
ATOM   4284  O   ALA A 281     -10.555  -4.131  21.847  1.00 92.19           O
ATOM   4285  HA  ALA A 281      -8.181  -4.427  20.942  1.00 92.19           H
ATOM   4286  CB  ALA A 281      -8.922  -3.869  19.008  1.00 92.19           C
ATOM   4287 1HB  ALA A 281      -7.921  -3.825  18.578  1.00 92.19           H
ATOM   4288 2HB  ALA A 281      -9.620  -4.253  18.263  1.00 92.19           H
ATOM   4289 3HB  ALA A 281      -9.231  -2.870  19.314  1.00 92.19           H
ATOM   4290  HN  ALA A 281      -8.366  -6.246  18.834  1.00 92.19           H
ATOM   4291  N   TYR A 282     -11.105  -5.784  20.405  1.00 91.06           N
ATOM   4292  CA  TYR A 282     -12.430  -5.985  20.967  1.00 91.06           C
ATOM   4293  C   TYR A 282     -12.379  -6.936  22.164  1.00 91.06           C
ATOM   4294  O   TYR A 282     -12.943  -6.645  23.217  1.00 91.06           O
ATOM   4295  HA  TYR A 282     -12.805  -5.016  21.298  1.00 91.06           H
ATOM   4296  CB  TYR A 282     -13.267  -6.625  19.857  1.00 91.06           C
ATOM   4297 1HB  TYR A 282     -12.657  -7.364  19.338  1.00 91.06           H
ATOM   4298 2HB  TYR A 282     -14.102  -7.160  20.308  1.00 91.06           H
ATOM   4299  CG  TYR A 282     -13.812  -5.626  18.834  1.00 91.06           C
ATOM   4300  CD1 TYR A 282     -14.865  -4.800  19.171  1.00 91.06           C
ATOM   4301  HD1 TYR A 282     -15.309  -4.859  20.165  1.00 91.06           H
ATOM   4302  CD2 TYR A 282     -13.251  -5.551  17.576  1.00 91.06           C
ATOM   4303  HD2 TYR A 282     -12.419  -6.203  17.310  1.00 91.06           H
ATOM   4304  CE1 TYR A 282     -15.379  -3.860  18.208  1.00 91.06           C
ATOM   4305  HE1 TYR A 282     -16.210  -3.202  18.461  1.00 91.06           H
ATOM   4306  CE2 TYR A 282     -13.764  -4.610  16.614  1.00 91.06           C
ATOM   4307  HE2 TYR A 282     -13.330  -4.541  15.616  1.00 91.06           H
ATOM   4308  CZ  TYR A 282     -14.803  -3.811  16.977  1.00 91.06           C
ATOM   4309  OH  TYR A 282     -15.288  -2.923  16.069  1.00 91.06           O
ATOM   4310  HH  TYR A 282     -14.674  -2.871  15.281  1.00 91.06           H
ATOM   4311  HN  TYR A 282     -10.881  -6.376  19.631  1.00 91.06           H
ATOM   4312  N   ALA A 283     -11.699  -8.055  21.962  1.00 91.39           N
ATOM   4313  CA  ALA A 283     -11.848  -9.193  22.852  1.00 91.39           C
ATOM   4314  C   ALA A 283     -10.763  -9.140  23.929  1.00 91.39           C
ATOM   4315  O   ALA A 283     -10.907  -9.741  24.992  1.00 91.39           O
ATOM   4316  HA  ALA A 283     -12.825  -9.115  23.329  1.00 91.39           H
ATOM   4317  CB  ALA A 283     -11.799 -10.488  22.038  1.00 91.39           C
ATOM   4318 1HB  ALA A 283     -12.608 -10.489  21.308  1.00 91.39           H
ATOM   4319 2HB  ALA A 283     -10.842 -10.555  21.520  1.00 91.39           H
ATOM   4320 3HB  ALA A 283     -11.911 -11.342  22.706  1.00 91.39           H
ATOM   4321  HN  ALA A 283     -11.056  -8.190  21.208  1.00 91.39           H
ATOM   4322  N   MET A 284      -9.699  -8.414  23.616  1.00 89.28           N
ATOM   4323  CA  MET A 284      -8.559  -8.332  24.512  1.00 89.28           C
ATOM   4324  C   MET A 284      -8.162  -9.719  25.023  1.00 89.28           C
ATOM   4325  O   MET A 284      -7.935  -9.903  26.218  1.00 89.28           O
ATOM   4326  HA  MET A 284      -7.748  -7.910  23.918  1.00 89.28           H
ATOM   4327  CB  MET A 284      -8.906  -7.431  25.699  1.00 89.28           C
ATOM   4328 1HB  MET A 284      -9.822  -7.784  26.173  1.00 89.28           H
ATOM   4329 2HB  MET A 284      -8.116  -7.490  26.448  1.00 89.28           H
ATOM   4330  CG  MET A 284      -9.084  -5.979  25.251  1.00 89.28           C
ATOM   4331 1HG  MET A 284      -8.147  -5.596  24.847  1.00 89.28           H
ATOM   4332 2HG  MET A 284      -9.822  -5.925  24.451  1.00 89.28           H
ATOM   4333  SD  MET A 284      -9.608  -4.974  26.631  1.00 89.28           S
ATOM   4334  CE  MET A 284     -11.378  -5.163  26.498  1.00 89.28           C
ATOM   4335 1HE  MET A 284     -11.711  -4.792  25.528  1.00 89.28           H
ATOM   4336 2HE  MET A 284     -11.639  -6.217  26.593  1.00 89.28           H
ATOM   4337 3HE  MET A 284     -11.864  -4.595  27.291  1.00 89.28           H
ATOM   4338  HN  MET A 284      -9.610  -7.889  22.769  1.00 89.28           H
ATOM   4339  N   PHE A 285      -8.091 -10.659  24.092  1.00 89.79           N
ATOM   4340  CA  PHE A 285      -7.891 -12.053  24.450  1.00 89.79           C
ATOM   4341  C   PHE A 285      -6.401 -12.373  24.594  1.00 89.79           C
ATOM   4342  O   PHE A 285      -6.036 -13.387  25.188  1.00 89.79           O
ATOM   4343  HA  PHE A 285      -8.390 -12.216  25.405  1.00 89.79           H
ATOM   4344  CB  PHE A 285      -8.473 -12.895  23.313  1.00 89.79           C
ATOM   4345 1HB  PHE A 285      -8.583 -13.923  23.656  1.00 89.79           H
ATOM   4346 2HB  PHE A 285      -9.473 -12.528  23.079  1.00 89.79           H
ATOM   4347  CG  PHE A 285      -7.630 -12.885  22.036  1.00 89.79           C
ATOM   4348  CD1 PHE A 285      -7.855 -11.945  21.080  1.00 89.79           C
ATOM   4349  HD1 PHE A 285      -8.636 -11.198  21.223  1.00 89.79           H
ATOM   4350  CD2 PHE A 285      -6.656 -13.817  21.858  1.00 89.79           C
ATOM   4351  HD2 PHE A 285      -6.476 -14.571  22.624  1.00 89.79           H
ATOM   4352  CE1 PHE A 285      -7.073 -11.936  19.895  1.00 89.79           C
ATOM   4353  HE1 PHE A 285      -7.253 -11.182  19.128  1.00 89.79           H
ATOM   4354  CE2 PHE A 285      -5.873 -13.808  20.673  1.00 89.79           C
ATOM   4355  HE2 PHE A 285      -5.093 -14.555  20.530  1.00 89.79           H
ATOM   4356  CZ  PHE A 285      -6.098 -12.868  19.716  1.00 89.79           C
ATOM   4357  HZ  PHE A 285      -5.498 -12.861  18.807  1.00 89.79           H
ATOM   4358  HN  PHE A 285      -8.167 -10.481  23.111  1.00 89.79           H
ATOM   4359  N   ILE A 286      -5.582 -11.491  24.042  1.00 90.30           N
ATOM   4360  CA  ILE A 286      -4.141 -11.645  24.137  1.00 90.30           C
ATOM   4361  C   ILE A 286      -3.653 -11.039  25.454  1.00 90.30           C
ATOM   4362  O   ILE A 286      -3.202  -9.895  25.485  1.00 90.30           O
ATOM   4363  HA  ILE A 286      -3.927 -12.714  24.149  1.00 90.30           H
ATOM   4364  CB  ILE A 286      -3.456 -11.061  22.899  1.00 90.30           C
ATOM   4365  HB  ILE A 286      -3.641  -9.986  22.883  1.00 90.30           H
ATOM   4366  CG1 ILE A 286      -4.054 -11.642  21.616  1.00 90.30           C
ATOM   4367 1HG1 ILE A 286      -3.778 -12.693  21.526  1.00 90.30           H
ATOM   4368 2HG1 ILE A 286      -5.142 -11.601  21.666  1.00 90.30           H
ATOM   4369  CG2 ILE A 286      -1.941 -11.258  22.967  1.00 90.30           C
ATOM   4370 1HG2 ILE A 286      -1.548 -10.758  23.852  1.00 90.30           H
ATOM   4371 2HG2 ILE A 286      -1.715 -12.323  23.021  1.00 90.30           H
ATOM   4372 3HG2 ILE A 286      -1.479 -10.833  22.075  1.00 90.30           H
ATOM   4373  CD1 ILE A 286      -3.564 -10.874  20.387  1.00 90.30           C
ATOM   4374 1HD1 ILE A 286      -3.863  -9.828  20.469  1.00 90.30           H
ATOM   4375 2HD1 ILE A 286      -2.478 -10.937  20.327  1.00 90.30           H
ATOM   4376 3HD1 ILE A 286      -4.004 -11.307  19.489  1.00 90.30           H
ATOM   4377  HN  ILE A 286      -5.888 -10.683  23.537  1.00 90.30           H
ATOM   4378  N   SER A 287      -3.760 -11.833  26.509  1.00 87.16           N
ATOM   4379  CA  SER A 287      -3.305 -11.400  27.820  1.00 87.16           C
ATOM   4380  C   SER A 287      -1.856 -11.836  28.042  1.00 87.16           C
ATOM   4381  O   SER A 287      -1.184 -11.335  28.943  1.00 87.16           O
ATOM   4382  HA  SER A 287      -3.381 -10.313  27.807  1.00 87.16           H
ATOM   4383  CB  SER A 287      -4.203 -11.959  28.926  1.00 87.16           C
ATOM   4384 1HB  SER A 287      -3.825 -11.638  29.896  1.00 87.16           H
ATOM   4385 2HB  SER A 287      -5.206 -11.547  28.822  1.00 87.16           H
ATOM   4386  OG  SER A 287      -4.269 -13.382  28.891  1.00 87.16           O
ATOM   4387  HG  SER A 287      -4.903 -13.712  29.590  1.00 87.16           H
ATOM   4388  HN  SER A 287      -4.147 -12.754  26.479  1.00 87.16           H
ATOM   4389  N   ASN A 288      -1.415 -12.763  27.204  1.00 90.75           N
ATOM   4390  CA  ASN A 288      -0.093 -13.345  27.359  1.00 90.75           C
ATOM   4391  C   ASN A 288       0.934 -12.463  26.646  1.00 90.75           C
ATOM   4392  O   ASN A 288       0.808 -12.200  25.450  1.00 90.75           O
ATOM   4393  HA  ASN A 288       0.075 -13.392  28.435  1.00 90.75           H
ATOM   4394  CB  ASN A 288      -0.029 -14.742  26.738  1.00 90.75           C
ATOM   4395 1HB  ASN A 288      -0.862 -15.343  27.101  1.00 90.75           H
ATOM   4396 2HB  ASN A 288      -0.136 -14.668  25.656  1.00 90.75           H
ATOM   4397  CG  ASN A 288       1.293 -15.433  27.080  1.00 90.75           C
ATOM   4398  OD1 ASN A 288       2.360 -14.845  27.037  1.00 90.75           O
ATOM   4399  ND2 ASN A 288       1.162 -16.712  27.420  1.00 90.75           N
ATOM   4400 1HD2 ASN A 288       0.256 -17.135  27.435  1.00 90.75           H
ATOM   4401 2HD2 ASN A 288       1.969 -17.251  27.661  1.00 90.75           H
ATOM   4402  HN  ASN A 288      -1.945 -13.117  26.433  1.00 90.75           H
ATOM   4403  N   CYS A 289       1.927 -12.029  27.409  1.00 90.18           N
ATOM   4404  CA  CYS A 289       2.913 -11.095  26.894  1.00 90.18           C
ATOM   4405  C   CYS A 289       3.700 -11.792  25.782  1.00 90.18           C
ATOM   4406  O   CYS A 289       4.081 -11.162  24.797  1.00 90.18           O
ATOM   4407  HA  CYS A 289       2.361 -10.242  26.501  1.00 90.18           H
ATOM   4408  CB  CYS A 289       3.831 -10.574  28.002  1.00 90.18           C
ATOM   4409 1HB  CYS A 289       3.239 -10.085  28.776  1.00 90.18           H
ATOM   4410 2HB  CYS A 289       4.351 -11.406  28.476  1.00 90.18           H
ATOM   4411  SG  CYS A 289       5.045  -9.394  27.306  1.00 90.18           S
ATOM   4412  HN  CYS A 289       2.062 -12.305  28.360  1.00 90.18           H
ATOM   4413  N   ALA A 290       3.921 -13.084  25.977  1.00 91.80           N
ATOM   4414  CA  ALA A 290       4.712 -13.859  25.036  1.00 91.80           C
ATOM   4415  C   ALA A 290       4.007 -13.877  23.679  1.00 91.80           C
ATOM   4416  O   ALA A 290       4.636 -13.656  22.645  1.00 91.80           O
ATOM   4417  HA  ALA A 290       5.677 -13.365  24.928  1.00 91.80           H
ATOM   4418  CB  ALA A 290       4.938 -15.265  25.595  1.00 91.80           C
ATOM   4419 1HB  ALA A 290       5.467 -15.198  26.545  1.00 91.80           H
ATOM   4420 2HB  ALA A 290       3.975 -15.754  25.750  1.00 91.80           H
ATOM   4421 3HB  ALA A 290       5.531 -15.846  24.889  1.00 91.80           H
ATOM   4422  HN  ALA A 290       3.571 -13.599  26.760  1.00 91.80           H
ATOM   4423  N   VAL A 291       2.710 -14.144  23.725  1.00 92.48           N
ATOM   4424  CA  VAL A 291       1.914 -14.204  22.510  1.00 92.48           C
ATOM   4425  C   VAL A 291       1.871 -12.818  21.864  1.00 92.48           C
ATOM   4426  O   VAL A 291       1.996 -12.692  20.647  1.00 92.48           O
ATOM   4427  HA  VAL A 291       2.409 -14.894  21.827  1.00 92.48           H
ATOM   4428  CB  VAL A 291       0.524 -14.761  22.822  1.00 92.48           C
ATOM   4429  HB  VAL A 291       0.051 -14.097  23.546  1.00 92.48           H
ATOM   4430  CG1 VAL A 291      -0.350 -14.788  21.567  1.00 92.48           C
ATOM   4431 1HG1 VAL A 291      -0.459 -13.775  21.178  1.00 92.48           H
ATOM   4432 2HG1 VAL A 291       0.118 -15.419  20.812  1.00 92.48           H
ATOM   4433 3HG1 VAL A 291      -1.333 -15.189  21.817  1.00 92.48           H
ATOM   4434  CG2 VAL A 291       0.620 -16.152  23.454  1.00 92.48           C
ATOM   4435 1HG2 VAL A 291       1.121 -16.830  22.764  1.00 92.48           H
ATOM   4436 2HG2 VAL A 291       1.188 -16.091  24.381  1.00 92.48           H
ATOM   4437 3HG2 VAL A 291      -0.382 -16.525  23.665  1.00 92.48           H
ATOM   4438  HN  VAL A 291       2.204 -14.316  24.570  1.00 92.48           H
ATOM   4439  N   SER A 292       1.695 -11.812  22.709  1.00 92.12           N
ATOM   4440  CA  SER A 292       1.610 -10.442  22.233  1.00 92.12           C
ATOM   4441  C   SER A 292       2.907 -10.053  21.521  1.00 92.12           C
ATOM   4442  O   SER A 292       2.876  -9.424  20.465  1.00 92.12           O
ATOM   4443  HA  SER A 292       0.773 -10.430  21.535  1.00 92.12           H
ATOM   4444  CB  SER A 292       1.326  -9.475  23.384  1.00 92.12           C
ATOM   4445 1HB  SER A 292       0.474  -9.837  23.960  1.00 92.12           H
ATOM   4446 2HB  SER A 292       2.181  -9.456  24.060  1.00 92.12           H
ATOM   4447  OG  SER A 292       1.059  -8.155  22.920  1.00 92.12           O
ATOM   4448  HG  SER A 292       0.157  -8.119  22.490  1.00 92.12           H
ATOM   4449  HN  SER A 292       1.611 -11.921  23.699  1.00 92.12           H
ATOM   4450  N   THR A 293       4.018 -10.445  22.128  1.00 92.43           N
ATOM   4451  CA  THR A 293       5.325 -10.101  21.594  1.00 92.43           C
ATOM   4452  C   THR A 293       5.503 -10.696  20.196  1.00 92.43           C
ATOM   4453  O   THR A 293       5.977 -10.019  19.285  1.00 92.43           O
ATOM   4454  HA  THR A 293       5.378  -9.017  21.490  1.00 92.43           H
ATOM   4455  CB  THR A 293       6.383 -10.571  22.594  1.00 92.43           C
ATOM   4456  HB  THR A 293       6.297 -11.642  22.777  1.00 92.43           H
ATOM   4457  OG1 THR A 293       6.183  -9.734  23.730  1.00 92.43           O
ATOM   4458  HG1 THR A 293       5.632 -10.212  24.414  1.00 92.43           H
ATOM   4459  CG2 THR A 293       7.806 -10.244  22.136  1.00 92.43           C
ATOM   4460 1HG2 THR A 293       7.912  -9.166  22.018  1.00 92.43           H
ATOM   4461 2HG2 THR A 293       8.003 -10.735  21.183  1.00 92.43           H
ATOM   4462 3HG2 THR A 293       8.518 -10.599  22.882  1.00 92.43           H
ATOM   4463  HN  THR A 293       4.034 -10.987  22.968  1.00 92.43           H
ATOM   4464  N   ASN A 294       5.113 -11.956  20.069  1.00 93.28           N
ATOM   4465  CA  ASN A 294       5.275 -12.667  18.813  1.00 93.28           C
ATOM   4466  C   ASN A 294       4.386 -12.022  17.748  1.00 93.28           C
ATOM   4467  O   ASN A 294       4.781 -11.911  16.588  1.00 93.28           O
ATOM   4468  HA  ASN A 294       6.336 -12.587  18.574  1.00 93.28           H
ATOM   4469  CB  ASN A 294       4.860 -14.133  18.952  1.00 93.28           C
ATOM   4470 1HB  ASN A 294       3.889 -14.194  19.444  1.00 93.28           H
ATOM   4471 2HB  ASN A 294       4.745 -14.577  17.963  1.00 93.28           H
ATOM   4472  CG  ASN A 294       5.896 -14.923  19.755  1.00 93.28           C
ATOM   4473  OD1 ASN A 294       7.029 -14.508  19.933  1.00 93.28           O
ATOM   4474  ND2 ASN A 294       5.445 -16.081  20.228  1.00 93.28           N
ATOM   4475 1HD2 ASN A 294       4.503 -16.363  20.045  1.00 93.28           H
ATOM   4476 2HD2 ASN A 294       6.048 -16.670  20.766  1.00 93.28           H
ATOM   4477  HN  ASN A 294       4.693 -12.487  20.805  1.00 93.28           H
ATOM   4478  N   ILE A 295       3.201 -11.614  18.180  1.00 93.15           N
ATOM   4479  CA  ILE A 295       2.232 -11.033  17.267  1.00 93.15           C
ATOM   4480  C   ILE A 295       2.764  -9.696  16.748  1.00 93.15           C
ATOM   4481  O   ILE A 295       2.580  -9.362  15.578  1.00 93.15           O
ATOM   4482  HA  ILE A 295       2.128 -11.715  16.423  1.00 93.15           H
ATOM   4483  CB  ILE A 295       0.860 -10.930  17.937  1.00 93.15           C
ATOM   4484  HB  ILE A 295       1.003 -10.567  18.954  1.00 93.15           H
ATOM   4485  CG1 ILE A 295       0.194 -12.304  18.037  1.00 93.15           C
ATOM   4486 1HG1 ILE A 295      -0.069 -12.658  17.040  1.00 93.15           H
ATOM   4487 2HG1 ILE A 295       0.898 -13.024  18.454  1.00 93.15           H
ATOM   4488  CG2 ILE A 295      -0.028  -9.914  17.215  1.00 93.15           C
ATOM   4489 1HG2 ILE A 295       0.448  -8.933  17.240  1.00 93.15           H
ATOM   4490 2HG2 ILE A 295      -0.167 -10.224  16.179  1.00 93.15           H
ATOM   4491 3HG2 ILE A 295      -0.996  -9.861  17.712  1.00 93.15           H
ATOM   4492  CD1 ILE A 295      -1.061 -12.243  18.910  1.00 93.15           C
ATOM   4493 1HD1 ILE A 295      -0.790 -11.912  19.913  1.00 93.15           H
ATOM   4494 2HD1 ILE A 295      -1.772 -11.540  18.476  1.00 93.15           H
ATOM   4495 3HD1 ILE A 295      -1.514 -13.233  18.964  1.00 93.15           H
ATOM   4496  HN  ILE A 295       2.902 -11.676  19.132  1.00 93.15           H
ATOM   4497  N   ASP A 296       3.415  -8.967  17.642  1.00 92.89           N
ATOM   4498  CA  ASP A 296       3.964  -7.668  17.293  1.00 92.89           C
ATOM   4499  C   ASP A 296       5.099  -7.854  16.284  1.00 92.89           C
ATOM   4500  O   ASP A 296       5.230  -7.075  15.341  1.00 92.89           O
ATOM   4501  HA  ASP A 296       3.127  -7.105  16.879  1.00 92.89           H
ATOM   4502  CB  ASP A 296       4.536  -6.962  18.524  1.00 92.89           C
ATOM   4503 1HB  ASP A 296       5.227  -7.628  19.041  1.00 92.89           H
ATOM   4504 2HB  ASP A 296       5.108  -6.088  18.213  1.00 92.89           H
ATOM   4505  CG  ASP A 296       3.420  -6.534  19.479  1.00 92.89           C
ATOM   4506  OD1 ASP A 296       2.269  -6.440  19.000  1.00 92.89           O
ATOM   4507  OD2 ASP A 296       3.743  -6.311  20.666  1.00 92.89           O
ATOM   4508  HN  ASP A 296       3.568  -9.249  18.589  1.00 92.89           H
ATOM   4509  N   ILE A 297       5.892  -8.890  16.518  1.00 93.84           N
ATOM   4510  CA  ILE A 297       6.976  -9.222  15.609  1.00 93.84           C
ATOM   4511  C   ILE A 297       6.395  -9.615  14.250  1.00 93.84           C
ATOM   4512  O   ILE A 297       6.897  -9.191  13.210  1.00 93.84           O
ATOM   4513  HA  ILE A 297       7.581  -8.324  15.480  1.00 93.84           H
ATOM   4514  CB  ILE A 297       7.880 -10.292  16.224  1.00 93.84           C
ATOM   4515  HB  ILE A 297       7.249 -11.093  16.609  1.00 93.84           H
ATOM   4516  CG1 ILE A 297       8.669  -9.730  17.408  1.00 93.84           C
ATOM   4517 1HG1 ILE A 297       9.398  -9.002  17.051  1.00 93.84           H
ATOM   4518 2HG1 ILE A 297       7.994  -9.202  18.081  1.00 93.84           H
ATOM   4519  CG2 ILE A 297       8.797 -10.909  15.165  1.00 93.84           C
ATOM   4520 1HG2 ILE A 297       8.192 -11.369  14.384  1.00 93.84           H
ATOM   4521 2HG2 ILE A 297       9.423 -10.131  14.729  1.00 93.84           H
ATOM   4522 3HG2 ILE A 297       9.429 -11.667  15.629  1.00 93.84           H
ATOM   4523  CD1 ILE A 297       9.386 -10.847  18.169  1.00 93.84           C
ATOM   4524 1HD1 ILE A 297       8.652 -11.560  18.545  1.00 93.84           H
ATOM   4525 2HD1 ILE A 297      10.078 -11.357  17.499  1.00 93.84           H
ATOM   4526 3HD1 ILE A 297       9.939 -10.420  19.006  1.00 93.84           H
ATOM   4527  HN  ILE A 297       5.802  -9.495  17.308  1.00 93.84           H
ATOM   4528  N   CYS A 298       5.344 -10.420  14.301  1.00 94.16           N
ATOM   4529  CA  CYS A 298       4.679 -10.861  13.087  1.00 94.16           C
ATOM   4530  C   CYS A 298       4.211  -9.624  12.318  1.00 94.16           C
ATOM   4531  O   CYS A 298       4.307  -9.577  11.093  1.00 94.16           O
ATOM   4532  HA  CYS A 298       5.418 -11.418  12.511  1.00 94.16           H
ATOM   4533  CB  CYS A 298       3.523 -11.817  13.391  1.00 94.16           C
ATOM   4534 1HB  CYS A 298       2.911 -11.415  14.199  1.00 94.16           H
ATOM   4535 2HB  CYS A 298       2.877 -11.908  12.517  1.00 94.16           H
ATOM   4536  SG  CYS A 298       4.176 -13.461  13.859  1.00 94.16           S
ATOM   4537  HG  CYS A 298       4.571 -13.111  15.080  1.00 94.16           H
ATOM   4538  HN  CYS A 298       4.947 -10.768  15.151  1.00 94.16           H
ATOM   4539  N   PHE A 299       3.714  -8.653  13.070  1.00 94.18           N
ATOM   4540  CA  PHE A 299       3.241  -7.414  12.476  1.00 94.18           C
ATOM   4541  C   PHE A 299       4.365  -6.707  11.715  1.00 94.18           C
ATOM   4542  O   PHE A 299       4.173  -6.270  10.582  1.00 94.18           O
ATOM   4543  HA  PHE A 299       2.442  -7.673  11.781  1.00 94.18           H
ATOM   4544  CB  PHE A 299       2.775  -6.516  13.624  1.00 94.18           C
ATOM   4545 1HB  PHE A 299       1.992  -7.032  14.180  1.00 94.18           H
ATOM   4546 2HB  PHE A 299       3.606  -6.363  14.312  1.00 94.18           H
ATOM   4547  CG  PHE A 299       2.247  -5.153  13.173  1.00 94.18           C
ATOM   4548  CD1 PHE A 299       3.097  -4.097  13.064  1.00 94.18           C
ATOM   4549  HD1 PHE A 299       4.154  -4.222  13.298  1.00 94.18           H
ATOM   4550  CD2 PHE A 299       0.928  -4.997  12.881  1.00 94.18           C
ATOM   4551  HD2 PHE A 299       0.247  -5.844  12.968  1.00 94.18           H
ATOM   4552  CE1 PHE A 299       2.607  -2.831  12.646  1.00 94.18           C
ATOM   4553  HE1 PHE A 299       3.288  -1.985  12.559  1.00 94.18           H
ATOM   4554  CE2 PHE A 299       0.438  -3.732  12.462  1.00 94.18           C
ATOM   4555  HE2 PHE A 299      -0.619  -3.607  12.228  1.00 94.18           H
ATOM   4556  CZ  PHE A 299       1.288  -2.676  12.353  1.00 94.18           C
ATOM   4557  HZ  PHE A 299       0.912  -1.704  12.032  1.00 94.18           H
ATOM   4558  HN  PHE A 299       3.632  -8.702  14.066  1.00 94.18           H
ATOM   4559  N   GLN A 300       5.514  -6.617  12.369  1.00 93.10           N
ATOM   4560  CA  GLN A 300       6.647  -5.910  11.798  1.00 93.10           C
ATOM   4561  C   GLN A 300       7.099  -6.590  10.504  1.00 93.10           C
ATOM   4562  O   GLN A 300       7.394  -5.920   9.516  1.00 93.10           O
ATOM   4563  HA  GLN A 300       6.283  -4.906  11.581  1.00 93.10           H
ATOM   4564  CB  GLN A 300       7.799  -5.819  12.801  1.00 93.10           C
ATOM   4565 1HB  GLN A 300       7.991  -6.803  13.230  1.00 93.10           H
ATOM   4566 2HB  GLN A 300       8.710  -5.513  12.287  1.00 93.10           H
ATOM   4567  CG  GLN A 300       7.476  -4.824  13.917  1.00 93.10           C
ATOM   4568 1HG  GLN A 300       7.283  -3.841  13.488  1.00 93.10           H
ATOM   4569 2HG  GLN A 300       6.566  -5.131  14.432  1.00 93.10           H
ATOM   4570  CD  GLN A 300       8.629  -4.731  14.919  1.00 93.10           C
ATOM   4571  OE1 GLN A 300       9.563  -5.516  14.904  1.00 93.10           O
ATOM   4572  NE2 GLN A 300       8.511  -3.732  15.788  1.00 93.10           N
ATOM   4573 1HE2 GLN A 300       7.719  -3.123  15.746  1.00 93.10           H
ATOM   4574 2HE2 GLN A 300       9.215  -3.588  16.484  1.00 93.10           H
ATOM   4575  HN  GLN A 300       5.676  -7.016  13.272  1.00 93.10           H
ATOM   4576  N   VAL A 301       7.140  -7.914  10.552  1.00 94.20           N
ATOM   4577  CA  VAL A 301       7.612  -8.689   9.417  1.00 94.20           C
ATOM   4578  C   VAL A 301       6.665  -8.482   8.234  1.00 94.20           C
ATOM   4579  O   VAL A 301       7.105  -8.158   7.132  1.00 94.20           O
ATOM   4580  HA  VAL A 301       8.598  -8.311   9.148  1.00 94.20           H
ATOM   4581  CB  VAL A 301       7.761 -10.160   9.814  1.00 94.20           C
ATOM   4582  HB  VAL A 301       6.808 -10.494  10.225  1.00 94.20           H
ATOM   4583  CG1 VAL A 301       8.076 -11.027   8.594  1.00 94.20           C
ATOM   4584 1HG1 VAL A 301       7.267 -10.941   7.868  1.00 94.20           H
ATOM   4585 2HG1 VAL A 301       9.009 -10.692   8.141  1.00 94.20           H
ATOM   4586 3HG1 VAL A 301       8.176 -12.068   8.904  1.00 94.20           H
ATOM   4587  CG2 VAL A 301       8.826 -10.330  10.898  1.00 94.20           C
ATOM   4588 1HG2 VAL A 301       9.785  -9.971  10.525  1.00 94.20           H
ATOM   4589 2HG2 VAL A 301       8.542  -9.757  11.781  1.00 94.20           H
ATOM   4590 3HG2 VAL A 301       8.911 -11.385  11.162  1.00 94.20           H
ATOM   4591  HN  VAL A 301       6.858  -8.454  11.345  1.00 94.20           H
ATOM   4592  N   THR A 302       5.383  -8.678   8.502  1.00 94.31           N
ATOM   4593  CA  THR A 302       4.381  -8.619   7.451  1.00 94.31           C
ATOM   4594  C   THR A 302       4.263  -7.195   6.906  1.00 94.31           C
ATOM   4595  O   THR A 302       3.993  -7.000   5.722  1.00 94.31           O
ATOM   4596  HA  THR A 302       4.710  -9.251   6.626  1.00 94.31           H
ATOM   4597  CB  THR A 302       3.068  -9.163   8.018  1.00 94.31           C
ATOM   4598  HB  THR A 302       2.278  -9.135   7.267  1.00 94.31           H
ATOM   4599  OG1 THR A 302       2.839  -8.373   9.182  1.00 94.31           O
ATOM   4600  HG1 THR A 302       3.225  -8.827   9.985  1.00 94.31           H
ATOM   4601  CG2 THR A 302       3.209 -10.588   8.557  1.00 94.31           C
ATOM   4602 1HG2 THR A 302       3.951 -10.603   9.355  1.00 94.31           H
ATOM   4603 2HG2 THR A 302       3.527 -11.251   7.753  1.00 94.31           H
ATOM   4604 3HG2 THR A 302       2.249 -10.926   8.948  1.00 94.31           H
ATOM   4605  HN  THR A 302       5.026  -8.873   9.415  1.00 94.31           H
ATOM   4606  N   GLN A 303       4.472  -6.235   7.795  1.00 92.94           N
ATOM   4607  CA  GLN A 303       4.468  -4.836   7.403  1.00 92.94           C
ATOM   4608  C   GLN A 303       5.576  -4.568   6.382  1.00 92.94           C
ATOM   4609  O   GLN A 303       5.360  -3.864   5.397  1.00 92.94           O
ATOM   4610  HA  GLN A 303       3.493  -4.667   6.944  1.00 92.94           H
ATOM   4611  CB  GLN A 303       4.613  -3.924   8.622  1.00 92.94           C
ATOM   4612 1HB  GLN A 303       3.789  -4.102   9.314  1.00 92.94           H
ATOM   4613 2HB  GLN A 303       5.533  -4.165   9.154  1.00 92.94           H
ATOM   4614  CG  GLN A 303       4.627  -2.452   8.207  1.00 92.94           C
ATOM   4615 1HG  GLN A 303       5.586  -2.209   7.749  1.00 92.94           H
ATOM   4616 2HG  GLN A 303       3.860  -2.275   7.453  1.00 92.94           H
ATOM   4617  CD  GLN A 303       4.386  -1.540   9.411  1.00 92.94           C
ATOM   4618  OE1 GLN A 303       5.268  -1.281  10.213  1.00 92.94           O
ATOM   4619  NE2 GLN A 303       3.145  -1.068   9.492  1.00 92.94           N
ATOM   4620 1HE2 GLN A 303       2.468  -1.319   8.800  1.00 92.94           H
ATOM   4621 2HE2 GLN A 303       2.889  -0.462  10.246  1.00 92.94           H
ATOM   4622  HN  GLN A 303       4.641  -6.401   8.767  1.00 92.94           H
ATOM   4623  N   THR A 304       6.738  -5.144   6.654  1.00 93.21           N
ATOM   4624  CA  THR A 304       7.895  -4.933   5.800  1.00 93.21           C
ATOM   4625  C   THR A 304       7.635  -5.495   4.401  1.00 93.21           C
ATOM   4626  O   THR A 304       8.001  -4.878   3.402  1.00 93.21           O
ATOM   4627  HA  THR A 304       8.049  -3.859   5.690  1.00 93.21           H
ATOM   4628  CB  THR A 304       9.111  -5.556   6.489  1.00 93.21           C
ATOM   4629  HB  THR A 304       9.022  -6.641   6.528  1.00 93.21           H
ATOM   4630  OG1 THR A 304       9.169  -4.897   7.751  1.00 93.21           O
ATOM   4631  HG1 THR A 304       8.711  -5.450   8.447  1.00 93.21           H
ATOM   4632  CG2 THR A 304      10.427  -5.176   5.809  1.00 93.21           C
ATOM   4633 1HG2 THR A 304      10.548  -4.093   5.830  1.00 93.21           H
ATOM   4634 2HG2 THR A 304      10.415  -5.520   4.775  1.00 93.21           H
ATOM   4635 3HG2 THR A 304      11.258  -5.644   6.337  1.00 93.21           H
ATOM   4636  HN  THR A 304       6.895  -5.743   7.438  1.00 93.21           H
ATOM   4637  N   ILE A 305       7.004  -6.660   4.374  1.00 93.77           N
ATOM   4638  CA  ILE A 305       6.676  -7.304   3.113  1.00 93.77           C
ATOM   4639  C   ILE A 305       5.724  -6.407   2.320  1.00 93.77           C
ATOM   4640  O   ILE A 305       5.856  -6.279   1.104  1.00 93.77           O
ATOM   4641  HA  ILE A 305       7.603  -7.409   2.549  1.00 93.77           H
ATOM   4642  CB  ILE A 305       6.133  -8.714   3.357  1.00 93.77           C
ATOM   4643  HB  ILE A 305       5.313  -8.645   4.072  1.00 93.77           H
ATOM   4644  CG1 ILE A 305       7.203  -9.612   3.982  1.00 93.77           C
ATOM   4645 1HG1 ILE A 305       7.964  -9.848   3.238  1.00 93.77           H
ATOM   4646 2HG1 ILE A 305       7.702  -9.081   4.792  1.00 93.77           H
ATOM   4647  CG2 ILE A 305       5.562  -9.312   2.070  1.00 93.77           C
ATOM   4648 1HG2 ILE A 305       4.750  -8.683   1.706  1.00 93.77           H
ATOM   4649 2HG2 ILE A 305       6.347  -9.365   1.315  1.00 93.77           H
ATOM   4650 3HG2 ILE A 305       5.183 -10.314   2.272  1.00 93.77           H
ATOM   4651  CD1 ILE A 305       6.587 -10.906   4.517  1.00 93.77           C
ATOM   4652 1HD1 ILE A 305       5.843 -10.668   5.278  1.00 93.77           H
ATOM   4653 2HD1 ILE A 305       6.109 -11.447   3.700  1.00 93.77           H
ATOM   4654 3HD1 ILE A 305       7.368 -11.527   4.956  1.00 93.77           H
ATOM   4655  HN  ILE A 305       6.719  -7.161   5.191  1.00 93.77           H
ATOM   4656  N   ALA A 306       4.786  -5.810   3.040  1.00 92.85           N
ATOM   4657  CA  ALA A 306       3.775  -4.979   2.411  1.00 92.85           C
ATOM   4658  C   ALA A 306       4.448  -3.770   1.757  1.00 92.85           C
ATOM   4659  O   ALA A 306       4.030  -3.323   0.691  1.00 92.85           O
ATOM   4660  HA  ALA A 306       3.288  -5.575   1.639  1.00 92.85           H
ATOM   4661  CB  ALA A 306       2.729  -4.571   3.451  1.00 92.85           C
ATOM   4662 1HB  ALA A 306       2.259  -5.464   3.863  1.00 92.85           H
ATOM   4663 2HB  ALA A 306       3.212  -4.012   4.252  1.00 92.85           H
ATOM   4664 3HB  ALA A 306       1.970  -3.947   2.978  1.00 92.85           H
ATOM   4665  HN  ALA A 306       4.711  -5.887   4.035  1.00 92.85           H
ATOM   4666  N   PHE A 307       5.481  -3.276   2.424  1.00 93.35           N
ATOM   4667  CA  PHE A 307       6.173  -2.087   1.958  1.00 93.35           C
ATOM   4668  C   PHE A 307       7.053  -2.404   0.747  1.00 93.35           C
ATOM   4669  O   PHE A 307       7.224  -1.566  -0.137  1.00 93.35           O
ATOM   4670  HA  PHE A 307       5.412  -1.361   1.671  1.00 93.35           H
ATOM   4671  CB  PHE A 307       7.061  -1.607   3.107  1.00 93.35           C
ATOM   4672 1HB  PHE A 307       7.637  -2.452   3.486  1.00 93.35           H
ATOM   4673 2HB  PHE A 307       7.778  -0.881   2.721  1.00 93.35           H
ATOM   4674  CG  PHE A 307       6.290  -0.973   4.267  1.00 93.35           C
ATOM   4675  CD1 PHE A 307       4.931  -1.003   4.276  1.00 93.35           C
ATOM   4676  HD1 PHE A 307       4.390  -1.479   3.458  1.00 93.35           H
ATOM   4677  CD2 PHE A 307       6.964  -0.379   5.288  1.00 93.35           C
ATOM   4678  HD2 PHE A 307       8.054  -0.354   5.280  1.00 93.35           H
ATOM   4679  CE1 PHE A 307       4.215  -0.414   5.352  1.00 93.35           C
ATOM   4680  HE1 PHE A 307       3.125  -0.439   5.360  1.00 93.35           H
ATOM   4681  CE2 PHE A 307       6.248   0.210   6.364  1.00 93.35           C
ATOM   4682  HE2 PHE A 307       6.789   0.686   7.182  1.00 93.35           H
ATOM   4683  CZ  PHE A 307       4.889   0.179   6.373  1.00 93.35           C
ATOM   4684  HZ  PHE A 307       4.339   0.631   7.199  1.00 93.35           H
ATOM   4685  HN  PHE A 307       5.844  -3.674   3.267  1.00 93.35           H
ATOM   4686  N   PHE A 308       7.589  -3.616   0.746  1.00 93.17           N
ATOM   4687  CA  PHE A 308       8.480  -4.040  -0.321  1.00 93.17           C
ATOM   4688  C   PHE A 308       7.761  -4.029  -1.671  1.00 93.17           C
ATOM   4689  O   PHE A 308       8.400  -3.926  -2.717  1.00 93.17           O
ATOM   4690  HA  PHE A 308       9.311  -3.334  -0.347  1.00 93.17           H
ATOM   4691  CB  PHE A 308       8.915  -5.471   0.002  1.00 93.17           C
ATOM   4692 1HB  PHE A 308       9.306  -5.501   1.018  1.00 93.17           H
ATOM   4693 2HB  PHE A 308       8.039  -6.120  -0.022  1.00 93.17           H
ATOM   4694  CG  PHE A 308       9.971  -6.030  -0.953  1.00 93.17           C
ATOM   4695  CD1 PHE A 308       9.611  -6.906  -1.929  1.00 93.17           C
ATOM   4696  HD1 PHE A 308       8.569  -7.209  -2.032  1.00 93.17           H
ATOM   4697  CD2 PHE A 308      11.271  -5.651  -0.826  1.00 93.17           C
ATOM   4698  HD2 PHE A 308      11.560  -4.950  -0.043  1.00 93.17           H
ATOM   4699  CE1 PHE A 308      10.592  -7.424  -2.815  1.00 93.17           C
ATOM   4700  HE1 PHE A 308      10.303  -8.126  -3.598  1.00 93.17           H
ATOM   4701  CE2 PHE A 308      12.252  -6.170  -1.712  1.00 93.17           C
ATOM   4702  HE2 PHE A 308      13.294  -5.867  -1.609  1.00 93.17           H
ATOM   4703  CZ  PHE A 308      11.892  -7.046  -2.688  1.00 93.17           C
ATOM   4704  HZ  PHE A 308      12.645  -7.444  -3.368  1.00 93.17           H
ATOM   4705  HN  PHE A 308       7.424  -4.301   1.456  1.00 93.17           H
ATOM   4706  N   HIS A 309       6.442  -4.138  -1.605  1.00 91.44           N
ATOM   4707  CA  HIS A 309       5.634  -4.182  -2.811  1.00 91.44           C
ATOM   4708  C   HIS A 309       5.885  -2.923  -3.644  1.00 91.44           C
ATOM   4709  O   HIS A 309       5.904  -2.980  -4.872  1.00 91.44           O
ATOM   4710  HA  HIS A 309       5.963  -5.053  -3.377  1.00 91.44           H
ATOM   4711  CB  HIS A 309       4.156  -4.380  -2.467  1.00 91.44           C
ATOM   4712 1HB  HIS A 309       4.043  -5.316  -1.920  1.00 91.44           H
ATOM   4713 2HB  HIS A 309       3.838  -3.580  -1.799  1.00 91.44           H
ATOM   4714  CG  HIS A 309       3.243  -4.404  -3.670  1.00 91.44           C
ATOM   4715  ND1 HIS A 309       2.624  -3.269  -4.164  1.00 91.44           N
ATOM   4716  HD1 HIS A 309       2.712  -2.345  -3.790  1.00 91.44           H
ATOM   4717  CD2 HIS A 309       2.853  -5.435  -4.473  1.00 91.44           C
ATOM   4718  HD2 HIS A 309       3.157  -6.476  -4.366  1.00 91.44           H
ATOM   4719  CE1 HIS A 309       1.896  -3.613  -5.215  1.00 91.44           C
ATOM   4720  HE1 HIS A 309       1.289  -2.941  -5.822  1.00 91.44           H
ATOM   4721  NE2 HIS A 309       2.038  -4.956  -5.405  1.00 91.44           N
ATOM   4722  HN  HIS A 309       5.928  -4.195  -0.749  1.00 91.44           H
ATOM   4723  N   SER A 310       6.070  -1.815  -2.941  1.00 91.62           N
ATOM   4724  CA  SER A 310       6.079  -0.513  -3.586  1.00 91.62           C
ATOM   4725  C   SER A 310       7.330  -0.368  -4.455  1.00 91.62           C
ATOM   4726  O   SER A 310       7.444   0.578  -5.233  1.00 91.62           O
ATOM   4727  HA  SER A 310       5.181  -0.490  -4.203  1.00 91.62           H
ATOM   4728  CB  SER A 310       6.017   0.614  -2.553  1.00 91.62           C
ATOM   4729 1HB  SER A 310       6.796   0.463  -1.805  1.00 91.62           H
ATOM   4730 2HB  SER A 310       6.225   1.566  -3.042  1.00 91.62           H
ATOM   4731  OG  SER A 310       4.748   0.679  -1.909  1.00 91.62           O
ATOM   4732  HG  SER A 310       4.063   1.044  -2.540  1.00 91.62           H
ATOM   4733  HN  SER A 310       6.212  -1.797  -1.952  1.00 91.62           H
ATOM   4734  N   CYS A 311       8.238  -1.320  -4.294  1.00 92.85           N
ATOM   4735  CA  CYS A 311       9.450  -1.342  -5.095  1.00 92.85           C
ATOM   4736  C   CYS A 311       9.299  -2.427  -6.163  1.00 92.85           C
ATOM   4737  O   CYS A 311      10.163  -2.577  -7.026  1.00 92.85           O
ATOM   4738  HA  CYS A 311       9.540  -0.358  -5.553  1.00 92.85           H
ATOM   4739  CB  CYS A 311      10.694  -1.560  -4.232  1.00 92.85           C
ATOM   4740 1HB  CYS A 311      11.591  -1.335  -4.809  1.00 92.85           H
ATOM   4741 2HB  CYS A 311      10.682  -0.876  -3.383  1.00 92.85           H
ATOM   4742  SG  CYS A 311      10.750  -3.291  -3.639  1.00 92.85           S
ATOM   4743  HG  CYS A 311      11.936  -3.196  -3.046  1.00 92.85           H
ATOM   4744  HN  CYS A 311       8.155  -2.065  -3.632  1.00 92.85           H
ATOM   4745  N   LEU A 312       8.196  -3.155  -6.071  1.00 90.49           N
ATOM   4746  CA  LEU A 312       8.014  -4.344  -6.887  1.00 90.49           C
ATOM   4747  C   LEU A 312       7.408  -3.944  -8.233  1.00 90.49           C
ATOM   4748  O   LEU A 312       7.734  -4.532  -9.264  1.00 90.49           O
ATOM   4749  HA  LEU A 312       9.000  -4.772  -7.065  1.00 90.49           H
ATOM   4750  CB  LEU A 312       7.195  -5.392  -6.131  1.00 90.49           C
ATOM   4751 1HB  LEU A 312       6.338  -4.895  -5.675  1.00 90.49           H
ATOM   4752 2HB  LEU A 312       6.801  -6.107  -6.853  1.00 90.49           H
ATOM   4753  CG  LEU A 312       7.939  -6.167  -5.041  1.00 90.49           C
ATOM   4754  HG  LEU A 312       8.205  -5.470  -4.247  1.00 90.49           H
ATOM   4755  CD1 LEU A 312       7.041  -7.239  -4.420  1.00 90.49           C
ATOM   4756 1HD1 LEU A 312       6.165  -6.767  -3.977  1.00 90.49           H
ATOM   4757 2HD1 LEU A 312       6.724  -7.939  -5.193  1.00 90.49           H
ATOM   4758 3HD1 LEU A 312       7.595  -7.775  -3.650  1.00 90.49           H
ATOM   4759  CD2 LEU A 312       9.244  -6.755  -5.581  1.00 90.49           C
ATOM   4760 1HD2 LEU A 312       9.024  -7.434  -6.405  1.00 90.49           H
ATOM   4761 2HD2 LEU A 312       9.886  -5.949  -5.937  1.00 90.49           H
ATOM   4762 3HD2 LEU A 312       9.753  -7.301  -4.787  1.00 90.49           H
ATOM   4763  HN  LEU A 312       7.438  -2.946  -5.454  1.00 90.49           H
ATOM   4764  N   ASN A 313       6.536  -2.948  -8.182  1.00 86.17           N
ATOM   4765  CA  ASN A 313       5.716  -2.611  -9.333  1.00 86.17           C
ATOM   4766  C   ASN A 313       6.621  -2.335 -10.535  1.00 86.17           C
ATOM   4767  O   ASN A 313       6.440  -2.922 -11.601  1.00 86.17           O
ATOM   4768  HA  ASN A 313       5.070  -3.475  -9.487  1.00 86.17           H
ATOM   4769  CB  ASN A 313       4.885  -1.354  -9.068  1.00 86.17           C
ATOM   4770 1HB  ASN A 313       5.497  -0.610  -8.558  1.00 86.17           H
ATOM   4771 2HB  ASN A 313       4.572  -0.914 -10.015  1.00 86.17           H
ATOM   4772  CG  ASN A 313       3.654  -1.679  -8.219  1.00 86.17           C
ATOM   4773  OD1 ASN A 313       3.113  -2.772  -8.257  1.00 86.17           O
ATOM   4774  ND2 ASN A 313       3.244  -0.672  -7.453  1.00 86.17           N
ATOM   4775 1HD2 ASN A 313       3.733   0.200  -7.469  1.00 86.17           H
ATOM   4776 2HD2 ASN A 313       2.446  -0.787  -6.861  1.00 86.17           H
ATOM   4777  HN  ASN A 313       6.387  -2.377  -7.375  1.00 86.17           H
ATOM   4778  N   PRO A 314       7.606  -1.439 -10.388  1.00 85.91           N
ATOM   4779  CA  PRO A 314       8.479  -1.086 -11.511  1.00 85.91           C
ATOM   4780  C   PRO A 314       9.105  -2.310 -12.161  1.00 85.91           C
ATOM   4781  O   PRO A 314       9.212  -2.381 -13.384  1.00 85.91           O
ATOM   4782  HA  PRO A 314       7.899  -0.609 -12.301  1.00 85.91           H
ATOM   4783  CB  PRO A 314       9.535  -0.177 -10.878  1.00 85.91           C
ATOM   4784 1HB  PRO A 314      10.406  -0.743 -10.549  1.00 85.91           H
ATOM   4785 2HB  PRO A 314       9.891   0.575 -11.582  1.00 85.91           H
ATOM   4786  CG  PRO A 314       8.797   0.455  -9.704  1.00 85.91           C
ATOM   4787 1HG  PRO A 314       9.487   0.846  -8.956  1.00 85.91           H
ATOM   4788 2HG  PRO A 314       8.179   1.296 -10.019  1.00 85.91           H
ATOM   4789  CD  PRO A 314       7.964  -0.697  -9.166  1.00 85.91           C
ATOM   4790 1HD  PRO A 314       8.531  -1.317  -8.472  1.00 85.91           H
ATOM   4791 2HD  PRO A 314       7.085  -0.343  -8.627  1.00 85.91           H
ATOM   4792  N   VAL A 315       9.507  -3.249 -11.317  1.00 84.95           N
ATOM   4793  CA  VAL A 315      10.218  -4.425 -11.788  1.00 84.95           C
ATOM   4794  C   VAL A 315       9.295  -5.246 -12.691  1.00 84.95           C
ATOM   4795  O   VAL A 315       9.723  -5.752 -13.727  1.00 84.95           O
ATOM   4796  HA  VAL A 315      11.069  -4.081 -12.377  1.00 84.95           H
ATOM   4797  CB  VAL A 315      10.756  -5.223 -10.599  1.00 84.95           C
ATOM   4798  HB  VAL A 315       9.906  -5.527  -9.988  1.00 84.95           H
ATOM   4799  CG1 VAL A 315      11.474  -6.489 -11.069  1.00 84.95           C
ATOM   4800 1HG1 VAL A 315      10.778  -7.117 -11.625  1.00 84.95           H
ATOM   4801 2HG1 VAL A 315      12.310  -6.215 -11.712  1.00 84.95           H
ATOM   4802 3HG1 VAL A 315      11.846  -7.038 -10.204  1.00 84.95           H
ATOM   4803  CG2 VAL A 315      11.674  -4.361  -9.731  1.00 84.95           C
ATOM   4804 1HG2 VAL A 315      12.517  -4.013 -10.328  1.00 84.95           H
ATOM   4805 2HG2 VAL A 315      11.118  -3.503  -9.353  1.00 84.95           H
ATOM   4806 3HG2 VAL A 315      12.043  -4.953  -8.893  1.00 84.95           H
ATOM   4807  HN  VAL A 315       9.353  -3.215 -10.329  1.00 84.95           H
ATOM   4808  N   LEU A 316       8.045  -5.352 -12.265  1.00 84.19           N
ATOM   4809  CA  LEU A 316       7.071  -6.148 -12.993  1.00 84.19           C
ATOM   4810  C   LEU A 316       6.935  -5.603 -14.416  1.00 84.19           C
ATOM   4811  O   LEU A 316       6.824  -6.371 -15.371  1.00 84.19           O
ATOM   4812  HA  LEU A 316       7.457  -7.166 -13.049  1.00 84.19           H
ATOM   4813  CB  LEU A 316       5.748  -6.207 -12.228  1.00 84.19           C
ATOM   4814 1HB  LEU A 316       5.387  -5.188 -12.087  1.00 84.19           H
ATOM   4815 2HB  LEU A 316       5.014  -6.721 -12.849  1.00 84.19           H
ATOM   4816  CG  LEU A 316       5.792  -6.897 -10.863  1.00 84.19           C
ATOM   4817  HG  LEU A 316       6.466  -6.334 -10.218  1.00 84.19           H
ATOM   4818  CD1 LEU A 316       4.414  -6.884 -10.198  1.00 84.19           C
ATOM   4819 1HD1 LEU A 316       4.087  -5.854 -10.058  1.00 84.19           H
ATOM   4820 2HD1 LEU A 316       3.700  -7.409 -10.831  1.00 84.19           H
ATOM   4821 3HD1 LEU A 316       4.474  -7.381  -9.229  1.00 84.19           H
ATOM   4822  CD2 LEU A 316       6.358  -8.313 -10.983  1.00 84.19           C
ATOM   4823 1HD2 LEU A 316       5.729  -8.901 -11.651  1.00 84.19           H
ATOM   4824 2HD2 LEU A 316       7.370  -8.267 -11.384  1.00 84.19           H
ATOM   4825 3HD2 LEU A 316       6.379  -8.781  -9.998  1.00 84.19           H
ATOM   4826  HN  LEU A 316       7.695  -4.907 -11.441  1.00 84.19           H
ATOM   4827  N   TYR A 317       6.949  -4.281 -14.514  1.00 80.06           N
ATOM   4828  CA  TYR A 317       6.769  -3.624 -15.797  1.00 80.06           C
ATOM   4829  C   TYR A 317       7.958  -3.893 -16.722  1.00 80.06           C
ATOM   4830  O   TYR A 317       7.783  -4.082 -17.924  1.00 80.06           O
ATOM   4831  HA  TYR A 317       5.864  -4.022 -16.255  1.00 80.06           H
ATOM   4832  CB  TYR A 317       6.701  -2.125 -15.496  1.00 80.06           C
ATOM   4833 1HB  TYR A 317       7.648  -1.809 -15.059  1.00 80.06           H
ATOM   4834 2HB  TYR A 317       6.587  -1.582 -16.434  1.00 80.06           H
ATOM   4835  CG  TYR A 317       5.563  -1.731 -14.553  1.00 80.06           C
ATOM   4836  CD1 TYR A 317       4.424  -2.506 -14.484  1.00 80.06           C
ATOM   4837  HD1 TYR A 317       4.335  -3.400 -15.102  1.00 80.06           H
ATOM   4838  CD2 TYR A 317       5.676  -0.599 -13.771  1.00 80.06           C
ATOM   4839  HD2 TYR A 317       6.576   0.014 -13.826  1.00 80.06           H
ATOM   4840  CE1 TYR A 317       3.353  -2.135 -13.596  1.00 80.06           C
ATOM   4841  HE1 TYR A 317       2.447  -2.739 -13.532  1.00 80.06           H
ATOM   4842  CE2 TYR A 317       4.605  -0.228 -12.883  1.00 80.06           C
ATOM   4843  HE2 TYR A 317       4.681   0.663 -12.260  1.00 80.06           H
ATOM   4844  CZ  TYR A 317       3.496  -1.014 -12.839  1.00 80.06           C
ATOM   4845  OH  TYR A 317       2.484  -0.664 -12.001  1.00 80.06           O
ATOM   4846  HH  TYR A 317       1.839  -1.422 -11.908  1.00 80.06           H
ATOM   4847  HN  TYR A 317       7.079  -3.665 -13.737  1.00 80.06           H
ATOM   4848  N   VAL A 318       9.141  -3.901 -16.125  1.00 75.50           N
ATOM   4849  CA  VAL A 318      10.361  -4.119 -16.884  1.00 75.50           C
ATOM   4850  C   VAL A 318      10.312  -5.505 -17.531  1.00 75.50           C
ATOM   4851  O   VAL A 318      10.516  -5.638 -18.737  1.00 75.50           O
ATOM   4852  HA  VAL A 318      10.398  -3.366 -17.671  1.00 75.50           H
ATOM   4853  CB  VAL A 318      11.581  -3.923 -15.982  1.00 75.50           C
ATOM   4854  HB  VAL A 318      11.460  -4.566 -15.110  1.00 75.50           H
ATOM   4855  CG1 VAL A 318      12.866  -4.341 -16.700  1.00 75.50           C
ATOM   4856 1HG1 VAL A 318      12.802  -5.393 -16.977  1.00 75.50           H
ATOM   4857 2HG1 VAL A 318      12.994  -3.736 -17.597  1.00 75.50           H
ATOM   4858 3HG1 VAL A 318      13.718  -4.191 -16.036  1.00 75.50           H
ATOM   4859  CG2 VAL A 318      11.673  -2.477 -15.491  1.00 75.50           C
ATOM   4860 1HG2 VAL A 318      11.759  -1.807 -16.346  1.00 75.50           H
ATOM   4861 2HG2 VAL A 318      10.775  -2.228 -14.924  1.00 75.50           H
ATOM   4862 3HG2 VAL A 318      12.549  -2.365 -14.852  1.00 75.50           H
ATOM   4863  HN  VAL A 318       9.274  -3.762 -15.144  1.00 75.50           H
ATOM   4864  N   PHE A 319      10.041  -6.501 -16.701  1.00 74.48           N
ATOM   4865  CA  PHE A 319      10.203  -7.885 -17.115  1.00 74.48           C
ATOM   4866  C   PHE A 319       8.989  -8.363 -17.915  1.00 74.48           C
ATOM   4867  O   PHE A 319       9.136  -9.088 -18.898  1.00 74.48           O
ATOM   4868  HA  PHE A 319      11.092  -7.933 -17.743  1.00 74.48           H
ATOM   4869  CB  PHE A 319      10.320  -8.722 -15.839  1.00 74.48           C
ATOM   4870 1HB  PHE A 319       9.573  -8.382 -15.123  1.00 74.48           H
ATOM   4871 2HB  PHE A 319      10.086  -9.760 -16.076  1.00 74.48           H
ATOM   4872  CG  PHE A 319      11.700  -8.663 -15.181  1.00 74.48           C
ATOM   4873  CD1 PHE A 319      12.780  -9.194 -15.816  1.00 74.48           C
ATOM   4874  HD1 PHE A 319      12.662  -9.662 -16.793  1.00 74.48           H
ATOM   4875  CD2 PHE A 319      11.848  -8.079 -13.962  1.00 74.48           C
ATOM   4876  HD2 PHE A 319      10.983  -7.653 -13.453  1.00 74.48           H
ATOM   4877  CE1 PHE A 319      14.060  -9.139 -15.205  1.00 74.48           C
ATOM   4878  HE1 PHE A 319      14.925  -9.565 -15.713  1.00 74.48           H
ATOM   4879  CE2 PHE A 319      13.128  -8.024 -13.351  1.00 74.48           C
ATOM   4880  HE2 PHE A 319      13.246  -7.556 -12.374  1.00 74.48           H
ATOM   4881  CZ  PHE A 319      14.208  -8.555 -13.985  1.00 74.48           C
ATOM   4882  HZ  PHE A 319      15.191  -8.513 -13.516  1.00 74.48           H
ATOM   4883  HN  PHE A 319       9.717  -6.376 -15.763  1.00 74.48           H
ATOM   4884  N   VAL A 320       7.818  -7.939 -17.463  1.00 75.96           N
ATOM   4885  CA  VAL A 320       6.575  -8.486 -17.979  1.00 75.96           C
ATOM   4886  C   VAL A 320       6.032  -7.564 -19.072  1.00 75.96           C
ATOM   4887  O   VAL A 320       5.396  -8.025 -20.019  1.00 75.96           O
ATOM   4888  HA  VAL A 320       6.800  -9.457 -18.419  1.00 75.96           H
ATOM   4889  CB  VAL A 320       5.584  -8.704 -16.833  1.00 75.96           C
ATOM   4890  HB  VAL A 320       5.183  -7.731 -16.547  1.00 75.96           H
ATOM   4891  CG1 VAL A 320       4.413  -9.581 -17.281  1.00 75.96           C
ATOM   4892 1HG1 VAL A 320       3.892  -9.098 -18.107  1.00 75.96           H
ATOM   4893 2HG1 VAL A 320       4.790 -10.551 -17.606  1.00 75.96           H
ATOM   4894 3HG1 VAL A 320       3.724  -9.720 -16.447  1.00 75.96           H
ATOM   4895  CG2 VAL A 320       6.282  -9.302 -15.611  1.00 75.96           C
ATOM   4896 1HG2 VAL A 320       6.723 -10.263 -15.878  1.00 75.96           H
ATOM   4897 2HG2 VAL A 320       7.065  -8.624 -15.271  1.00 75.96           H
ATOM   4898 3HG2 VAL A 320       5.555  -9.447 -14.811  1.00 75.96           H
ATOM   4899  HN  VAL A 320       7.711  -7.237 -16.759  1.00 75.96           H
ATOM   4900  N   GLY A 321       6.301  -6.277 -18.904  1.00 75.67           N
ATOM   4901  CA  GLY A 321       5.749  -5.274 -19.799  1.00 75.67           C
ATOM   4902  C   GLY A 321       6.562  -5.186 -21.092  1.00 75.67           C
ATOM   4903  O   GLY A 321       7.599  -4.525 -21.133  1.00 75.67           O
ATOM   4904 1HA  GLY A 321       4.714  -5.521 -20.032  1.00 75.67           H
ATOM   4905 2HA  GLY A 321       5.742  -4.304 -19.302  1.00 75.67           H
ATOM   4906  HN  GLY A 321       6.884  -5.919 -18.175  1.00 75.67           H
ATOM   4907  N   GLU A 322       6.061  -5.861 -22.116  1.00 77.19           N
ATOM   4908  CA  GLU A 322       6.646  -5.753 -23.441  1.00 77.19           C
ATOM   4909  C   GLU A 322       6.596  -4.303 -23.927  1.00 77.19           C
ATOM   4910  O   GLU A 322       7.557  -3.807 -24.513  1.00 77.19           O
ATOM   4911  HA  GLU A 322       7.682  -6.069 -23.328  1.00 77.19           H
ATOM   4912  CB  GLU A 322       5.942  -6.686 -24.429  1.00 77.19           C
ATOM   4913 1HB  GLU A 322       4.880  -6.444 -24.470  1.00 77.19           H
ATOM   4914 2HB  GLU A 322       6.434  -6.632 -25.400  1.00 77.19           H
ATOM   4915  CG  GLU A 322       6.045  -8.143 -23.974  1.00 77.19           C
ATOM   4916 1HG  GLU A 322       7.018  -8.317 -23.516  1.00 77.19           H
ATOM   4917 2HG  GLU A 322       5.293  -8.344 -23.211  1.00 77.19           H
ATOM   4918  CD  GLU A 322       5.851  -9.100 -25.152  1.00 77.19           C
ATOM   4919  OE1 GLU A 322       6.602 -10.099 -25.202  1.00 77.19           O
ATOM   4920  OE2 GLU A 322       4.957  -8.811 -25.977  1.00 77.19           O
ATOM   4921  HN  GLU A 322       5.272  -6.472 -22.050  1.00 77.19           H
ATOM   4922  N   ARG A 323       5.465  -3.663 -23.664  1.00 78.32           N
ATOM   4923  CA  ARG A 323       5.270  -2.286 -24.084  1.00 78.32           C
ATOM   4924  C   ARG A 323       6.296  -1.374 -23.408  1.00 78.32           C
ATOM   4925  O   ARG A 323       6.888  -0.512 -24.056  1.00 78.32           O
ATOM   4926  HA  ARG A 323       5.411  -2.301 -25.165  1.00 78.32           H
ATOM   4927  CB  ARG A 323       3.861  -1.800 -23.740  1.00 78.32           C
ATOM   4928 1HB  ARG A 323       3.141  -2.596 -23.931  1.00 78.32           H
ATOM   4929 2HB  ARG A 323       3.802  -1.565 -22.678  1.00 78.32           H
ATOM   4930  CG  ARG A 323       3.491  -0.563 -24.562  1.00 78.32           C
ATOM   4931 1HG  ARG A 323       4.201   0.239 -24.358  1.00 78.32           H
ATOM   4932 2HG  ARG A 323       3.567  -0.793 -25.625  1.00 78.32           H
ATOM   4933  CD  ARG A 323       2.073  -0.092 -24.237  1.00 78.32           C
ATOM   4934 1HD  ARG A 323       1.398  -0.947 -24.193  1.00 78.32           H
ATOM   4935 2HD  ARG A 323       2.054   0.380 -23.254  1.00 78.32           H
ATOM   4936  NE  ARG A 323       1.609   0.865 -25.266  1.00 78.32           N
ATOM   4937  HE  ARG A 323       2.180   0.996 -26.076  1.00 78.32           H
ATOM   4938  CZ  ARG A 323       0.470   1.567 -25.180  1.00 78.32           C
ATOM   4939  NH1 ARG A 323      -0.334   1.431 -24.117  1.00 78.32           N
ATOM   4940 1HH1 ARG A 323      -0.087   0.802 -23.380  1.00 78.32           H
ATOM   4941 2HH1 ARG A 323      -1.181   1.959 -24.060  1.00 78.32           H
ATOM   4942  NH2 ARG A 323       0.149   2.408 -26.173  1.00 78.32           N
ATOM   4943 1HH2 ARG A 323      -0.697   2.939 -26.124  1.00 78.32           H
ATOM   4944 2HH2 ARG A 323       0.755   2.503 -26.963  1.00 78.32           H
ATOM   4945  HN  ARG A 323       4.693  -4.069 -23.176  1.00 78.32           H
ATOM   4946  N   PHE A 324       6.474  -1.595 -22.114  1.00 79.98           N
ATOM   4947  CA  PHE A 324       7.358  -0.754 -21.325  1.00 79.98           C
ATOM   4948  C   PHE A 324       8.808  -0.892 -21.793  1.00 79.98           C
ATOM   4949  O   PHE A 324       9.521   0.102 -21.919  1.00 79.98           O
ATOM   4950  HA  PHE A 324       7.031   0.277 -21.463  1.00 79.98           H
ATOM   4951  CB  PHE A 324       7.254  -1.230 -19.875  1.00 79.98           C
ATOM   4952 1HB  PHE A 324       6.202  -1.287 -19.597  1.00 79.98           H
ATOM   4953 2HB  PHE A 324       7.657  -2.241 -19.806  1.00 79.98           H
ATOM   4954  CG  PHE A 324       7.985  -0.335 -18.872  1.00 79.98           C
ATOM   4955  CD1 PHE A 324       9.253  -0.641 -18.487  1.00 79.98           C
ATOM   4956  HD1 PHE A 324       9.748  -1.523 -18.892  1.00 79.98           H
ATOM   4957  CD2 PHE A 324       7.366   0.765 -18.366  1.00 79.98           C
ATOM   4958  HD2 PHE A 324       6.350   1.010 -18.675  1.00 79.98           H
ATOM   4959  CE1 PHE A 324       9.931   0.190 -17.556  1.00 79.98           C
ATOM   4960  HE1 PHE A 324      10.947  -0.055 -17.246  1.00 79.98           H
ATOM   4961  CE2 PHE A 324       8.045   1.596 -17.435  1.00 79.98           C
ATOM   4962  HE2 PHE A 324       7.549   2.478 -17.030  1.00 79.98           H
ATOM   4963  CZ  PHE A 324       9.313   1.290 -17.050  1.00 79.98           C
ATOM   4964  HZ  PHE A 324       9.833   1.928 -16.335  1.00 79.98           H
ATOM   4965  HN  PHE A 324       6.028  -2.332 -21.606  1.00 79.98           H
ATOM   4966  N   ARG A 325       9.202  -2.134 -22.036  1.00 82.57           N
ATOM   4967  CA  ARG A 325      10.551  -2.415 -22.497  1.00 82.57           C
ATOM   4968  C   ARG A 325      10.845  -1.641 -23.783  1.00 82.57           C
ATOM   4969  O   ARG A 325      11.932  -1.089 -23.946  1.00 82.57           O
ATOM   4970  HA  ARG A 325      11.198  -2.084 -21.684  1.00 82.57           H
ATOM   4971  CB  ARG A 325      10.745  -3.910 -22.754  1.00 82.57           C
ATOM   4972 1HB  ARG A 325       9.874  -4.310 -23.274  1.00 82.57           H
ATOM   4973 2HB  ARG A 325      11.604  -4.062 -23.408  1.00 82.57           H
ATOM   4974  CG  ARG A 325      10.955  -4.669 -21.442  1.00 82.57           C
ATOM   4975 1HG  ARG A 325      11.732  -4.180 -20.855  1.00 82.57           H
ATOM   4976 2HG  ARG A 325      10.041  -4.639 -20.850  1.00 82.57           H
ATOM   4977  CD  ARG A 325      11.349  -6.124 -21.708  1.00 82.57           C
ATOM   4978 1HD  ARG A 325      12.052  -6.173 -22.540  1.00 82.57           H
ATOM   4979 2HD  ARG A 325      11.858  -6.536 -20.836  1.00 82.57           H
ATOM   4980  NE  ARG A 325      10.145  -6.927 -22.015  1.00 82.57           N
ATOM   4981  HE  ARG A 325       9.254  -6.476 -21.957  1.00 82.57           H
ATOM   4982  CZ  ARG A 325      10.173  -8.219 -22.367  1.00 82.57           C
ATOM   4983  NH1 ARG A 325      11.339  -8.873 -22.461  1.00 82.57           N
ATOM   4984 1HH1 ARG A 325      12.196  -8.397 -22.268  1.00 82.57           H
ATOM   4985 2HH1 ARG A 325      11.351  -9.838 -22.724  1.00 82.57           H
ATOM   4986  NH2 ARG A 325       9.018  -8.848 -22.623  1.00 82.57           N
ATOM   4987 1HH2 ARG A 325       9.021  -9.813 -22.887  1.00 82.57           H
ATOM   4988 2HH2 ARG A 325       8.152  -8.353 -22.551  1.00 82.57           H
ATOM   4989  HN  ARG A 325       8.618  -2.938 -21.924  1.00 82.57           H
ATOM   4990  N   ARG A 326       9.856  -1.624 -24.665  1.00 82.26           N
ATOM   4991  CA  ARG A 326       9.996  -0.931 -25.934  1.00 82.26           C
ATOM   4992  C   ARG A 326      10.115   0.577 -25.705  1.00 82.26           C
ATOM   4993  O   ARG A 326      10.933   1.242 -26.339  1.00 82.26           O
ATOM   4994  HA  ARG A 326      10.909  -1.334 -26.373  1.00 82.26           H
ATOM   4995  CB  ARG A 326       8.801  -1.209 -26.848  1.00 82.26           C
ATOM   4996 1HB  ARG A 326       7.874  -0.988 -26.318  1.00 82.26           H
ATOM   4997 2HB  ARG A 326       8.839  -0.547 -27.713  1.00 82.26           H
ATOM   4998  CG  ARG A 326       8.793  -2.666 -27.314  1.00 82.26           C
ATOM   4999 1HG  ARG A 326       9.689  -2.868 -27.902  1.00 82.26           H
ATOM   5000 2HG  ARG A 326       8.824  -3.328 -26.449  1.00 82.26           H
ATOM   5001  CD  ARG A 326       7.549  -2.968 -28.151  1.00 82.26           C
ATOM   5002 1HD  ARG A 326       6.659  -2.602 -27.639  1.00 82.26           H
ATOM   5003 2HD  ARG A 326       7.606  -2.443 -29.105  1.00 82.26           H
ATOM   5004  NE  ARG A 326       7.435  -4.425 -28.382  1.00 82.26           N
ATOM   5005  HE  ARG A 326       7.860  -5.040 -27.717  1.00 82.26           H
ATOM   5006  CZ  ARG A 326       6.798  -4.973 -29.426  1.00 82.26           C
ATOM   5007  NH1 ARG A 326       6.211  -4.198 -30.347  1.00 82.26           N
ATOM   5008 1HH1 ARG A 326       6.245  -3.202 -30.259  1.00 82.26           H
ATOM   5009 2HH1 ARG A 326       5.738  -4.615 -31.124  1.00 82.26           H
ATOM   5010  NH2 ARG A 326       6.758  -6.308 -29.535  1.00 82.26           N
ATOM   5011 1HH2 ARG A 326       6.287  -6.733 -30.308  1.00 82.26           H
ATOM   5012 2HH2 ARG A 326       7.199  -6.880 -28.843  1.00 82.26           H
ATOM   5013  HN  ARG A 326       8.973  -2.073 -24.524  1.00 82.26           H
ATOM   5014  N   ASP A 327       9.286   1.072 -24.798  1.00 84.58           N
ATOM   5015  CA  ASP A 327       9.258   2.496 -24.508  1.00 84.58           C
ATOM   5016  C   ASP A 327      10.560   2.896 -23.809  1.00 84.58           C
ATOM   5017  O   ASP A 327      11.085   3.983 -24.043  1.00 84.58           O
ATOM   5018  HA  ASP A 327       9.138   2.983 -25.476  1.00 84.58           H
ATOM   5019  CB  ASP A 327       8.095   2.846 -23.577  1.00 84.58           C
ATOM   5020 1HB  ASP A 327       8.168   2.259 -22.662  1.00 84.58           H
ATOM   5021 2HB  ASP A 327       8.159   3.895 -23.289  1.00 84.58           H
ATOM   5022  CG  ASP A 327       6.751   2.579 -24.256  1.00 84.58           C
ATOM   5023  OD1 ASP A 327       6.700   2.731 -25.496  1.00 84.58           O
ATOM   5024  OD2 ASP A 327       5.803   2.228 -23.520  1.00 84.58           O
ATOM   5025  HN  ASP A 327       8.644   0.520 -24.266  1.00 84.58           H
ATOM   5026  N   LEU A 328      11.042   1.995 -22.966  1.00 83.30           N
ATOM   5027  CA  LEU A 328      12.267   2.244 -22.225  1.00 83.30           C
ATOM   5028  C   LEU A 328      13.425   2.424 -23.208  1.00 83.30           C
ATOM   5029  O   LEU A 328      14.163   3.405 -23.129  1.00 83.30           O
ATOM   5030  HA  LEU A 328      12.132   3.175 -21.675  1.00 83.30           H
ATOM   5031  CB  LEU A 328      12.502   1.139 -21.193  1.00 83.30           C
ATOM   5032 1HB  LEU A 328      11.673   1.148 -20.485  1.00 83.30           H
ATOM   5033 2HB  LEU A 328      12.473   0.178 -21.706  1.00 83.30           H
ATOM   5034  CG  LEU A 328      13.811   1.226 -20.404  1.00 83.30           C
ATOM   5035  HG  LEU A 328      14.637   1.240 -21.115  1.00 83.30           H
ATOM   5036  CD1 LEU A 328      13.882   2.526 -19.602  1.00 83.30           C
ATOM   5037 1HD1 LEU A 328      13.827   3.376 -20.282  1.00 83.30           H
ATOM   5038 2HD1 LEU A 328      13.049   2.567 -18.901  1.00 83.30           H
ATOM   5039 3HD1 LEU A 328      14.822   2.562 -19.051  1.00 83.30           H
ATOM   5040  CD2 LEU A 328      13.999  -0.007 -19.517  1.00 83.30           C
ATOM   5041 1HD2 LEU A 328      13.170  -0.077 -18.813  1.00 83.30           H
ATOM   5042 2HD2 LEU A 328      14.024  -0.902 -20.139  1.00 83.30           H
ATOM   5043 3HD2 LEU A 328      14.936   0.080 -18.968  1.00 83.30           H
ATOM   5044  HN  LEU A 328      10.612   1.110 -22.787  1.00 83.30           H
ATOM   5045  N   VAL A 329      13.549   1.462 -24.110  1.00 83.93           N
ATOM   5046  CA  VAL A 329      14.646   1.466 -25.062  1.00 83.93           C
ATOM   5047  C   VAL A 329      14.536   2.702 -25.957  1.00 83.93           C
ATOM   5048  O   VAL A 329      15.545   3.314 -26.303  1.00 83.93           O
ATOM   5049  HA  VAL A 329      15.575   1.526 -24.494  1.00 83.93           H
ATOM   5050  CB  VAL A 329      14.658   0.155 -25.852  1.00 83.93           C
ATOM   5051  HB  VAL A 329      13.685   0.043 -26.329  1.00 83.93           H
ATOM   5052  CG1 VAL A 329      15.720   0.189 -26.953  1.00 83.93           C
ATOM   5053 1HG1 VAL A 329      15.506   1.008 -27.639  1.00 83.93           H
ATOM   5054 2HG1 VAL A 329      16.703   0.336 -26.506  1.00 83.93           H
ATOM   5055 3HG1 VAL A 329      15.707  -0.755 -27.499  1.00 83.93           H
ATOM   5056  CG2 VAL A 329      14.869  -1.042 -24.924  1.00 83.93           C
ATOM   5057 1HG2 VAL A 329      15.822  -0.938 -24.406  1.00 83.93           H
ATOM   5058 2HG2 VAL A 329      14.061  -1.082 -24.193  1.00 83.93           H
ATOM   5059 3HG2 VAL A 329      14.873  -1.961 -25.511  1.00 83.93           H
ATOM   5060  HN  VAL A 329      12.916   0.693 -24.197  1.00 83.93           H
ATOM   5061  N   LYS A 330      13.301   3.032 -26.306  1.00 82.85           N
[truncated: 117,320 more chars]
