# Supplementary material for: Noncanonical roles of chemokine regions in CCR9 activation revealed by structural modeling and mutational mapping
Source: Nat Commun. 2025 Aug 18;16:7695. doi: 10.1038/s41467-025-62321-9 (PMC12361432; doi:10.1038/s41467-025-62321-9)
Supplement: Supplementary file 4 — Supplementary Data 2 [file 41467_2025_62321_MOESM4_ESM.zip › CCR9_CCL25_rnk215.pdb]

SSBOND   1 CYS A   38    CYS A  289 
SSBOND   2 CYS A  119    CYS A  198 
SSBOND   3 CYS B    7    CYS B   35 
SSBOND   4 CYS B    8    CYS B   52 
ATOM      1  N   GLU A  20      -4.051  -4.220  61.077  1.00 50.45           N
ATOM      2  CA  GLU A  20      -4.164  -3.769  59.700  1.00 50.45           C
ATOM      3  C   GLU A  20      -2.852  -4.014  58.952  1.00 50.45           C
ATOM      4  O   GLU A  20      -2.851  -4.184  57.734  1.00 50.45           O
ATOM      5  HA  GLU A  20      -4.958  -4.372  59.262  1.00 50.45           H
ATOM      6  CB  GLU A  20      -4.563  -2.293  59.638  1.00 50.45           C
ATOM      7 1HB  GLU A  20      -4.151  -1.765  60.498  1.00 50.45           H
ATOM      8 2HB  GLU A  20      -4.254  -1.869  58.683  1.00 50.45           H
ATOM      9  CG  GLU A  20      -6.083  -2.133  59.710  1.00 50.45           C
ATOM     10 1HG  GLU A  20      -6.565  -2.965  59.196  1.00 50.45           H
ATOM     11 2HG  GLU A  20      -6.408  -2.169  60.750  1.00 50.45           H
ATOM     12  CD  GLU A  20      -6.525  -0.811  59.078  1.00 50.45           C
ATOM     13  OE1 GLU A  20      -7.720  -0.725  58.722  1.00 50.45           O
ATOM     14  OE2 GLU A  20      -5.658   0.082  58.965  1.00 50.45           O
ATOM     15  HN  GLU A  20      -3.157  -4.593  61.327  1.00 50.45           H
ATOM     16  N   SER A  21      -1.767  -4.024  59.712  1.00 55.96           N
ATOM     17  CA  SER A  21      -0.446  -4.180  59.128  1.00 55.96           C
ATOM     18  C   SER A  21      -0.278  -5.601  58.587  1.00 55.96           C
ATOM     19  O   SER A  21       0.230  -5.792  57.483  1.00 55.96           O
ATOM     20  HA  SER A  21      -0.401  -3.454  58.317  1.00 55.96           H
ATOM     21  CB  SER A  21       0.649  -3.870  60.152  1.00 55.96           C
ATOM     22 1HB  SER A  21       1.595  -3.712  59.634  1.00 55.96           H
ATOM     23 2HB  SER A  21       0.409  -2.940  60.668  1.00 55.96           H
ATOM     24  OG  SER A  21       0.800  -4.917  61.106  1.00 55.96           O
ATOM     25  HG  SER A  21       1.531  -4.690  61.750  1.00 55.96           H
ATOM     26  HN  SER A  21      -1.781  -3.928  60.707  1.00 55.96           H
ATOM     27  N   THR A  22      -0.715  -6.561  59.388  1.00 56.66           N
ATOM     28  CA  THR A  22      -0.477  -7.961  59.079  1.00 56.66           C
ATOM     29  C   THR A  22      -1.323  -8.393  57.880  1.00 56.66           C
ATOM     30  O   THR A  22      -0.800  -8.943  56.912  1.00 56.66           O
ATOM     31  HA  THR A  22       0.568  -8.076  58.790  1.00 56.66           H
ATOM     32  CB  THR A  22      -0.751  -8.778  60.343  1.00 56.66           C
ATOM     33  HB  THR A  22      -1.615  -9.429  60.206  1.00 56.66           H
ATOM     34  OG1 THR A  22      -0.876  -7.798  61.370  1.00 56.66           O
ATOM     35  HG1 THR A  22      -1.276  -8.210  62.188  1.00 56.66           H
ATOM     36  CG2 THR A  22       0.455  -9.616  60.772  1.00 56.66           C
ATOM     37 1HG2 THR A  22       1.301  -8.958  60.974  1.00 56.66           H
ATOM     38 2HG2 THR A  22       0.718 -10.310  59.974  1.00 56.66           H
ATOM     39 3HG2 THR A  22       0.207 -10.176  61.673  1.00 56.66           H
ATOM     40  HN  THR A  22      -1.222  -6.396  60.234  1.00 56.66           H
ATOM     41  N   SER A  23      -2.618  -8.129  57.984  1.00 59.91           N
ATOM     42  CA  SER A  23      -3.543  -8.490  56.923  1.00 59.91           C
ATOM     43  C   SER A  23      -3.144  -7.792  55.621  1.00 59.91           C
ATOM     44  O   SER A  23      -3.211  -8.388  54.547  1.00 59.91           O
ATOM     45  HA  SER A  23      -3.456  -9.571  56.820  1.00 59.91           H
ATOM     46  CB  SER A  23      -4.981  -8.128  57.300  1.00 59.91           C
ATOM     47 1HB  SER A  23      -5.634  -8.299  56.444  1.00 59.91           H
ATOM     48 2HB  SER A  23      -5.323  -8.787  58.098  1.00 59.91           H
ATOM     49  OG  SER A  23      -5.097  -6.772  57.723  1.00 59.91           O
ATOM     50  HG  SER A  23      -6.052  -6.560  57.930  1.00 59.91           H
ATOM     51  HN  SER A  23      -3.035  -7.677  58.773  1.00 59.91           H
ATOM     52  N   SER A  24      -2.738  -6.538  55.759  1.00 64.95           N
ATOM     53  CA  SER A  24      -2.352  -5.745  54.605  1.00 64.95           C
ATOM     54  C   SER A  24      -1.110  -6.348  53.947  1.00 64.95           C
ATOM     55  O   SER A  24      -0.875  -6.149  52.756  1.00 64.95           O
ATOM     56  HA  SER A  24      -3.204  -5.790  53.926  1.00 64.95           H
ATOM     57  CB  SER A  24      -2.091  -4.290  54.999  1.00 64.95           C
ATOM     58 1HB  SER A  24      -2.206  -3.651  54.123  1.00 64.95           H
ATOM     59 2HB  SER A  24      -2.837  -3.971  55.726  1.00 64.95           H
ATOM     60  OG  SER A  24      -0.788  -4.111  55.547  1.00 64.95           O
ATOM     61  HG  SER A  24      -0.648  -4.743  56.310  1.00 64.95           H
ATOM     62  HN  SER A  24      -2.670  -6.066  56.638  1.00 64.95           H
ATOM     63  N   MET A  25      -0.346  -7.073  54.751  1.00 66.06           N
ATOM     64  CA  MET A  25       0.857  -7.721  54.257  1.00 66.06           C
ATOM     65  C   MET A  25       0.518  -9.019  53.521  1.00 66.06           C
ATOM     66  O   MET A  25       1.096  -9.313  52.476  1.00 66.06           O
ATOM     67  HA  MET A  25       1.310  -7.011  53.566  1.00 66.06           H
ATOM     68  CB  MET A  25       1.790  -8.028  55.431  1.00 66.06           C
ATOM     69 1HB  MET A  25       1.760  -7.208  56.148  1.00 66.06           H
ATOM     70 2HB  MET A  25       1.443  -8.920  55.952  1.00 66.06           H
ATOM     71  CG  MET A  25       3.227  -8.238  54.948  1.00 66.06           C
ATOM     72 1HG  MET A  25       3.802  -8.763  55.711  1.00 66.06           H
ATOM     73 2HG  MET A  25       3.232  -8.866  54.057  1.00 66.06           H
ATOM     74  SD  MET A  25       3.986  -6.663  54.588  1.00 66.06           S
ATOM     75  CE  MET A  25       5.693  -7.166  54.452  1.00 66.06           C
ATOM     76 1HE  MET A  25       6.018  -7.610  55.393  1.00 66.06           H
ATOM     77 2HE  MET A  25       5.793  -7.900  53.651  1.00 66.06           H
ATOM     78 3HE  MET A  25       6.311  -6.297  54.227  1.00 66.06           H
ATOM     79  HN  MET A  25      -0.537  -7.220  55.721  1.00 66.06           H
ATOM     80  N   GLU A  26      -0.417  -9.761  54.096  1.00 67.22           N
ATOM     81  CA  GLU A  26      -0.843 -11.018  53.506  1.00 67.22           C
ATOM     82  C   GLU A  26      -1.527 -10.768  52.161  1.00 67.22           C
ATOM     83  O   GLU A  26      -1.263 -11.469  51.185  1.00 67.22           O
ATOM     84  HA  GLU A  26       0.072 -11.592  53.354  1.00 67.22           H
ATOM     85  CB  GLU A  26      -1.765 -11.786  54.456  1.00 67.22           C
ATOM     86 1HB  GLU A  26      -2.523 -11.113  54.855  1.00 67.22           H
ATOM     87 2HB  GLU A  26      -2.184 -12.651  53.941  1.00 67.22           H
ATOM     88  CG  GLU A  26      -0.985 -12.333  55.653  1.00 67.22           C
ATOM     89 1HG  GLU A  26      -0.190 -12.991  55.304  1.00 67.22           H
ATOM     90 2HG  GLU A  26      -0.507 -11.511  56.187  1.00 67.22           H
ATOM     91  CD  GLU A  26      -1.908 -13.097  56.605  1.00 67.22           C
ATOM     92  OE1 GLU A  26      -1.370 -13.919  57.378  1.00 67.22           O
ATOM     93  OE2 GLU A  26      -3.130 -12.843  56.537  1.00 67.22           O
ATOM     94  HN  GLU A  26      -0.880  -9.516  54.948  1.00 67.22           H
ATOM     95  N   ASP A  27      -2.394  -9.766  52.151  1.00 66.67           N
ATOM     96  CA  ASP A  27      -3.145  -9.437  50.951  1.00 66.67           C
ATOM     97  C   ASP A  27      -2.171  -9.188  49.798  1.00 66.67           C
ATOM     98  O   ASP A  27      -2.435  -9.580  48.662  1.00 66.67           O
ATOM     99  HA  ASP A  27      -3.791 -10.296  50.773  1.00 66.67           H
ATOM    100  CB  ASP A  27      -3.975  -8.167  51.152  1.00 66.67           C
ATOM    101 1HB  ASP A  27      -3.383  -7.422  51.683  1.00 66.67           H
ATOM    102 2HB  ASP A  27      -4.231  -7.740  50.183  1.00 66.67           H
ATOM    103  CG  ASP A  27      -5.253  -8.466  51.938  1.00 66.67           C
ATOM    104  OD1 ASP A  27      -5.568  -9.668  52.072  1.00 66.67           O
ATOM    105  OD2 ASP A  27      -5.885  -7.486  52.387  1.00 66.67           O
ATOM    106  HN  ASP A  27      -2.586  -9.185  52.942  1.00 66.67           H
ATOM    107  N   TYR A  28      -1.065  -8.538  50.129  1.00 70.12           N
ATOM    108  CA  TYR A  28      -0.069  -8.196  49.127  1.00 70.12           C
ATOM    109  C   TYR A  28       0.680  -9.442  48.652  1.00 70.12           C
ATOM    110  O   TYR A  28       1.049  -9.541  47.483  1.00 70.12           O
ATOM    111  HA  TYR A  28      -0.586  -7.747  48.279  1.00 70.12           H
ATOM    112  CB  TYR A  28       0.918  -7.254  49.819  1.00 70.12           C
ATOM    113 1HB  TYR A  28       0.371  -6.401  50.219  1.00 70.12           H
ATOM    114 2HB  TYR A  28       1.366  -7.772  50.667  1.00 70.12           H
ATOM    115  CG  TYR A  28       2.034  -6.743  48.905  1.00 70.12           C
ATOM    116  CD1 TYR A  28       3.278  -7.341  48.935  1.00 70.12           C
ATOM    117  HD1 TYR A  28       3.465  -8.176  49.609  1.00 70.12           H
ATOM    118  CD2 TYR A  28       1.797  -5.685  48.052  1.00 70.12           C
ATOM    119  HD2 TYR A  28       0.814  -5.213  48.029  1.00 70.12           H
ATOM    120  CE1 TYR A  28       4.328  -6.860  48.075  1.00 70.12           C
ATOM    121  HE1 TYR A  28       5.315  -7.322  48.088  1.00 70.12           H
ATOM    122  CE2 TYR A  28       2.847  -5.204  47.192  1.00 70.12           C
ATOM    123  HE2 TYR A  28       2.673  -4.369  46.513  1.00 70.12           H
ATOM    124  CZ  TYR A  28       4.061  -5.815  47.246  1.00 70.12           C
ATOM    125  OH  TYR A  28       5.053  -5.361  46.434  1.00 70.12           O
ATOM    126  HH  TYR A  28       4.759  -4.525  45.970  1.00 70.12           H
ATOM    127  HN  TYR A  28      -0.845  -8.247  51.060  1.00 70.12           H
ATOM    128  N   VAL A  29       0.884 -10.363  49.583  1.00 67.07           N
ATOM    129  CA  VAL A  29       1.654 -11.561  49.296  1.00 67.07           C
ATOM    130  C   VAL A  29       0.807 -12.518  48.455  1.00 67.07           C
ATOM    131  O   VAL A  29       1.328 -13.211  47.583  1.00 67.07           O
ATOM    132  HA  VAL A  29       2.525 -11.260  48.714  1.00 67.07           H
ATOM    133  CB  VAL A  29       2.150 -12.189  50.600  1.00 67.07           C
ATOM    134  HB  VAL A  29       1.286 -12.349  51.245  1.00 67.07           H
ATOM    135  CG1 VAL A  29       2.800 -13.550  50.340  1.00 67.07           C
ATOM    136 1HG1 VAL A  29       2.071 -14.220  49.884  1.00 67.07           H
ATOM    137 2HG1 VAL A  29       3.649 -13.424  49.668  1.00 67.07           H
ATOM    138 3HG1 VAL A  29       3.143 -13.974  51.283  1.00 67.07           H
ATOM    139  CG2 VAL A  29       3.114 -11.251  51.329  1.00 67.07           C
ATOM    140 1HG2 VAL A  29       3.973 -11.046  50.691  1.00 67.07           H
ATOM    141 2HG2 VAL A  29       2.604 -10.317  51.563  1.00 67.07           H
ATOM    142 3HG2 VAL A  29       3.450 -11.723  52.252  1.00 67.07           H
ATOM    143  HN  VAL A  29       0.533 -10.300  50.518  1.00 67.07           H
ATOM    144  N   ASN A  30      -0.486 -12.524  48.746  1.00 70.32           N
ATOM    145  CA  ASN A  30      -1.385 -13.492  48.140  1.00 70.32           C
ATOM    146  C   ASN A  30      -1.853 -12.965  46.782  1.00 70.32           C
ATOM    147  O   ASN A  30      -2.509 -13.681  46.027  1.00 70.32           O
ATOM    148  HA  ASN A  30      -0.802 -14.409  48.053  1.00 70.32           H
ATOM    149  CB  ASN A  30      -2.621 -13.717  49.013  1.00 70.32           C
ATOM    150 1HB  ASN A  30      -2.991 -12.759  49.380  1.00 70.32           H
ATOM    151 2HB  ASN A  30      -3.418 -14.157  48.413  1.00 70.32           H
ATOM    152  CG  ASN A  30      -2.299 -14.633  50.195  1.00 70.32           C
ATOM    153  OD1 ASN A  30      -1.347 -15.396  50.180  1.00 70.32           O
ATOM    154  ND2 ASN A  30      -3.143 -14.516  51.216  1.00 70.32           N
ATOM    155 1HD2 ASN A  30      -3.904 -13.870  51.164  1.00 70.32           H
ATOM    156 2HD2 ASN A  30      -3.016 -15.073  52.036  1.00 70.32           H
ATOM    157  HN  ASN A  30      -0.919 -11.886  49.382  1.00 70.32           H
ATOM    158  N   PHE A  31      -1.499 -11.717  46.513  1.00 75.78           N
ATOM    159  CA  PHE A  31      -1.865 -11.090  45.255  1.00 75.78           C
ATOM    160  C   PHE A  31      -1.157 -11.766  44.079  1.00 75.78           C
ATOM    161  O   PHE A  31       0.071 -11.838  44.048  1.00 75.78           O
ATOM    162  HA  PHE A  31      -2.943 -11.201  45.140  1.00 75.78           H
ATOM    163  CB  PHE A  31      -1.415  -9.630  45.335  1.00 75.78           C
ATOM    164 1HB  PHE A  31      -1.846  -9.175  46.227  1.00 75.78           H
ATOM    165 2HB  PHE A  31      -0.332  -9.600  45.454  1.00 75.78           H
ATOM    166  CG  PHE A  31      -1.801  -8.791  44.115  1.00 75.78           C
ATOM    167  CD1 PHE A  31      -0.897  -8.579  43.121  1.00 75.78           C
ATOM    168  HD1 PHE A  31       0.103  -9.006  43.194  1.00 75.78           H
ATOM    169  CD2 PHE A  31      -3.049  -8.259  44.024  1.00 75.78           C
ATOM    170  HD2 PHE A  31      -3.774  -8.429  44.820  1.00 75.78           H
ATOM    171  CE1 PHE A  31      -1.256  -7.801  41.989  1.00 75.78           C
ATOM    172  HE1 PHE A  31      -0.531  -7.630  41.193  1.00 75.78           H
ATOM    173  CE2 PHE A  31      -3.408  -7.481  42.891  1.00 75.78           C
ATOM    174  HE2 PHE A  31      -4.409  -7.054  42.818  1.00 75.78           H
ATOM    175  CZ  PHE A  31      -2.504  -7.268  41.898  1.00 75.78           C
ATOM    176  HZ  PHE A  31      -2.780  -6.671  41.029  1.00 75.78           H
ATOM    177  HN  PHE A  31      -0.973 -11.138  47.137  1.00 75.78           H
ATOM    178  N   ASN A  32      -1.961 -12.243  43.141  1.00 73.39           N
ATOM    179  CA  ASN A  32      -1.426 -12.880  41.949  1.00 73.39           C
ATOM    180  C   ASN A  32      -0.956 -11.804  40.968  1.00 73.39           C
ATOM    181  O   ASN A  32      -1.757 -11.256  40.213  1.00 73.39           O
ATOM    182  HA  ASN A  32      -0.607 -13.507  42.303  1.00 73.39           H
ATOM    183  CB  ASN A  32      -2.492 -13.724  41.249  1.00 73.39           C
ATOM    184 1HB  ASN A  32      -3.008 -14.345  41.982  1.00 73.39           H
ATOM    185 2HB  ASN A  32      -3.241 -13.072  40.801  1.00 73.39           H
ATOM    186  CG  ASN A  32      -1.869 -14.612  40.170  1.00 73.39           C
ATOM    187  OD1 ASN A  32      -0.668 -14.621  39.955  1.00 73.39           O
ATOM    188  ND2 ASN A  32      -2.749 -15.355  39.505  1.00 73.39           N
ATOM    189 1HD2 ASN A  32      -3.721 -15.300  39.731  1.00 73.39           H
ATOM    190 2HD2 ASN A  32      -2.438 -15.968  38.780  1.00 73.39           H
ATOM    191  HN  ASN A  32      -2.959 -12.201  43.185  1.00 73.39           H
ATOM    192  N   PHE A  33       0.340 -11.533  41.012  1.00 73.58           N
ATOM    193  CA  PHE A  33       0.943 -10.604  40.072  1.00 73.58           C
ATOM    194  C   PHE A  33       1.170 -11.269  38.713  1.00 73.58           C
ATOM    195  O   PHE A  33       2.285 -11.265  38.194  1.00 73.58           O
ATOM    196  HA  PHE A  33       0.252  -9.769  39.955  1.00 73.58           H
ATOM    197  CB  PHE A  33       2.295 -10.190  40.656  1.00 73.58           C
ATOM    198 1HB  PHE A  33       2.880 -11.086  40.861  1.00 73.58           H
ATOM    199 2HB  PHE A  33       2.842  -9.616  39.908  1.00 73.58           H
ATOM    200  CG  PHE A  33       2.192  -9.361  41.938  1.00 73.58           C
ATOM    201  CD1 PHE A  33       2.026  -8.013  41.865  1.00 73.58           C
ATOM    202  HD1 PHE A  33       1.967  -7.524  40.893  1.00 73.58           H
ATOM    203  CD2 PHE A  33       2.265  -9.973  43.151  1.00 73.58           C
ATOM    204  HD2 PHE A  33       2.398 -11.053  43.209  1.00 73.58           H
ATOM    205  CE1 PHE A  33       1.930  -7.244  43.055  1.00 73.58           C
ATOM    206  HE1 PHE A  33       1.798  -6.164  42.996  1.00 73.58           H
ATOM    207  CE2 PHE A  33       2.169  -9.204  44.341  1.00 73.58           C
ATOM    208  HE2 PHE A  33       2.228  -9.693  45.313  1.00 73.58           H
ATOM    209  CZ  PHE A  33       2.004  -7.856  44.268  1.00 73.58           C
ATOM    210  HZ  PHE A  33       1.930  -7.265  45.181  1.00 73.58           H
ATOM    211  HN  PHE A  33       0.973 -11.935  41.674  1.00 73.58           H
ATOM    212  N   THR A  34       0.094 -11.826  38.175  1.00 74.44           N
ATOM    213  CA  THR A  34       0.083 -12.241  36.783  1.00 74.44           C
ATOM    214  C   THR A  34       0.575 -11.105  35.884  1.00 74.44           C
ATOM    215  O   THR A  34       0.119  -9.969  36.007  1.00 74.44           O
ATOM    216  HA  THR A  34       0.783 -13.068  36.665  1.00 74.44           H
ATOM    217  CB  THR A  34      -1.331 -12.716  36.443  1.00 74.44           C
ATOM    218  HB  THR A  34      -1.827 -12.013  35.774  1.00 74.44           H
ATOM    219  OG1 THR A  34      -1.951 -12.899  37.712  1.00 74.44           O
ATOM    220  HG1 THR A  34      -2.944 -12.937  37.606  1.00 74.44           H
ATOM    221  CG2 THR A  34      -1.344 -14.112  35.816  1.00 74.44           C
ATOM    222 1HG2 THR A  34      -0.909 -14.827  36.513  1.00 74.44           H
ATOM    223 2HG2 THR A  34      -0.762 -14.102  34.894  1.00 74.44           H
ATOM    224 3HG2 THR A  34      -2.372 -14.400  35.594  1.00 74.44           H
ATOM    225  HN  THR A  34      -0.756 -11.994  38.673  1.00 74.44           H
ATOM    226  N   ASP A  35       1.499 -11.450  35.000  1.00 81.52           N
ATOM    227  CA  ASP A  35       2.212 -10.445  34.230  1.00 81.52           C
ATOM    228  C   ASP A  35       1.360 -10.030  33.029  1.00 81.52           C
ATOM    229  O   ASP A  35       1.624 -10.449  31.902  1.00 81.52           O
ATOM    230  HA  ASP A  35       2.383  -9.622  34.923  1.00 81.52           H
ATOM    231  CB  ASP A  35       3.539 -10.994  33.702  1.00 81.52           C
ATOM    232 1HB  ASP A  35       3.933 -11.735  34.398  1.00 81.52           H
ATOM    233 2HB  ASP A  35       3.374 -11.504  32.753  1.00 81.52           H
ATOM    234  CG  ASP A  35       4.560  -9.870  33.513  1.00 81.52           C
ATOM    235  OD1 ASP A  35       4.296  -8.769  34.041  1.00 81.52           O
ATOM    236  OD2 ASP A  35       5.582 -10.139  32.844  1.00 81.52           O
ATOM    237  HN  ASP A  35       1.762 -12.396  34.806  1.00 81.52           H
ATOM    238  N   PHE A  36       0.357  -9.212  33.309  1.00 90.43           N
ATOM    239  CA  PHE A  36      -0.501  -8.692  32.258  1.00 90.43           C
ATOM    240  C   PHE A  36       0.141  -7.483  31.575  1.00 90.43           C
ATOM    241  O   PHE A  36      -0.311  -7.051  30.515  1.00 90.43           O
ATOM    242  HA  PHE A  36      -0.638  -9.489  31.528  1.00 90.43           H
ATOM    243  CB  PHE A  36      -1.807  -8.252  32.923  1.00 90.43           C
ATOM    244 1HB  PHE A  36      -1.573  -7.592  33.759  1.00 90.43           H
ATOM    245 2HB  PHE A  36      -2.388  -7.669  32.209  1.00 90.43           H
ATOM    246  CG  PHE A  36      -2.667  -9.411  33.433  1.00 90.43           C
ATOM    247  CD1 PHE A  36      -2.803 -10.537  32.683  1.00 90.43           C
ATOM    248  HD1 PHE A  36      -2.300 -10.614  31.719  1.00 90.43           H
ATOM    249  CD2 PHE A  36      -3.294  -9.314  34.635  1.00 90.43           C
ATOM    250  HD2 PHE A  36      -3.185  -8.412  35.236  1.00 90.43           H
ATOM    251  CE1 PHE A  36      -3.601 -11.612  33.155  1.00 90.43           C
ATOM    252  HE1 PHE A  36      -3.711 -12.515  32.554  1.00 90.43           H
ATOM    253  CE2 PHE A  36      -4.092 -10.390  35.108  1.00 90.43           C
ATOM    254  HE2 PHE A  36      -4.595 -10.313  36.072  1.00 90.43           H
ATOM    255  CZ  PHE A  36      -4.229 -11.516  34.358  1.00 90.43           C
ATOM    256  HZ  PHE A  36      -4.841 -12.341  34.721  1.00 90.43           H
ATOM    257  HN  PHE A  36       0.127  -8.906  34.233  1.00 90.43           H
ATOM    258  N   TYR A  37       1.186  -6.971  32.209  1.00 91.97           N
ATOM    259  CA  TYR A  37       1.987  -5.921  31.604  1.00 91.97           C
ATOM    260  C   TYR A  37       3.106  -6.511  30.743  1.00 91.97           C
ATOM    261  O   TYR A  37       3.985  -7.205  31.252  1.00 91.97           O
ATOM    262  HA  TYR A  37       1.333  -5.319  30.973  1.00 91.97           H
ATOM    263  CB  TYR A  37       2.610  -5.143  32.765  1.00 91.97           C
ATOM    264 1HB  TYR A  37       1.812  -4.763  33.403  1.00 91.97           H
ATOM    265 2HB  TYR A  37       3.204  -5.828  33.370  1.00 91.97           H
ATOM    266  CG  TYR A  37       3.494  -3.974  32.328  1.00 91.97           C
ATOM    267  CD1 TYR A  37       4.855  -4.154  32.184  1.00 91.97           C
ATOM    268  HD1 TYR A  37       5.300  -5.129  32.383  1.00 91.97           H
ATOM    269  CD2 TYR A  37       2.931  -2.739  32.077  1.00 91.97           C
ATOM    270  HD2 TYR A  37       1.857  -2.597  32.190  1.00 91.97           H
ATOM    271  CE1 TYR A  37       5.688  -3.053  31.773  1.00 91.97           C
ATOM    272  HE1 TYR A  37       6.764  -3.181  31.656  1.00 91.97           H
ATOM    273  CE2 TYR A  37       3.764  -1.638  31.665  1.00 91.97           C
ATOM    274  HE2 TYR A  37       3.332  -0.658  31.464  1.00 91.97           H
ATOM    275  CZ  TYR A  37       5.101  -1.850  31.534  1.00 91.97           C
ATOM    276  OH  TYR A  37       5.887  -0.810  31.145  1.00 91.97           O
ATOM    277  HH  TYR A  37       5.323  -0.005  30.961  1.00 91.97           H
ATOM    278  HN  TYR A  37       1.486  -7.261  33.117  1.00 91.97           H
ATOM    279  N   CYS A  38       3.037  -6.215  29.454  1.00 91.65           N
ATOM    280  CA  CYS A  38       3.964  -6.801  28.500  1.00 91.65           C
ATOM    281  C   CYS A  38       4.989  -5.734  28.109  1.00 91.65           C
ATOM    282  O   CYS A  38       4.634  -4.711  27.526  1.00 91.65           O
ATOM    283  HA  CYS A  38       4.448  -7.635  29.007  1.00 91.65           H
ATOM    284  CB  CYS A  38       3.236  -7.368  27.280  1.00 91.65           C
ATOM    285 1HB  CYS A  38       2.426  -8.023  27.601  1.00 91.65           H
ATOM    286 2HB  CYS A  38       2.784  -6.558  26.707  1.00 91.65           H
ATOM    287  SG  CYS A  38       4.410  -8.297  26.227  1.00 91.65           S
ATOM    288  HN  CYS A  38       2.365  -5.588  29.059  1.00 91.65           H
ATOM    289  N   GLU A  39       6.240  -6.010  28.446  1.00 90.23           N
ATOM    290  CA  GLU A  39       7.344  -5.206  27.948  1.00 90.23           C
ATOM    291  C   GLU A  39       7.706  -5.627  26.522  1.00 90.23           C
ATOM    292  O   GLU A  39       8.028  -6.789  26.277  1.00 90.23           O
ATOM    293  HA  GLU A  39       6.977  -4.180  27.949  1.00 90.23           H
ATOM    294  CB  GLU A  39       8.557  -5.307  28.875  1.00 90.23           C
ATOM    295 1HB  GLU A  39       8.771  -6.354  29.087  1.00 90.23           H
ATOM    296 2HB  GLU A  39       9.400  -4.775  28.435  1.00 90.23           H
ATOM    297  CG  GLU A  39       8.277  -4.632  30.219  1.00 90.23           C
ATOM    298 1HG  GLU A  39       7.883  -3.630  30.053  1.00 90.23           H
ATOM    299 2HG  GLU A  39       7.510  -5.190  30.757  1.00 90.23           H
ATOM    300  CD  GLU A  39       9.547  -4.553  31.068  1.00 90.23           C
ATOM    301  OE1 GLU A  39       9.449  -4.004  32.187  1.00 90.23           O
ATOM    302  OE2 GLU A  39      10.588  -5.043  30.579  1.00 90.23           O
ATOM    303  HN  GLU A  39       6.505  -6.765  29.045  1.00 90.23           H
ATOM    304  N   LYS A  40       7.642  -4.660  25.619  1.00 90.09           N
ATOM    305  CA  LYS A  40       7.836  -4.941  24.207  1.00 90.09           C
ATOM    306  C   LYS A  40       9.295  -4.671  23.833  1.00 90.09           C
ATOM    307  O   LYS A  40       9.598  -4.367  22.680  1.00 90.09           O
ATOM    308  HA  LYS A  40       7.630  -6.000  24.053  1.00 90.09           H
ATOM    309  CB  LYS A  40       6.829  -4.157  23.362  1.00 90.09           C
ATOM    310 1HB  LYS A  40       6.978  -3.087  23.511  1.00 90.09           H
ATOM    311 2HB  LYS A  40       7.002  -4.358  22.305  1.00 90.09           H
ATOM    312  CG  LYS A  40       5.393  -4.533  23.730  1.00 90.09           C
ATOM    313 1HG  LYS A  40       5.237  -4.384  24.799  1.00 90.09           H
ATOM    314 2HG  LYS A  40       4.696  -3.875  23.212  1.00 90.09           H
ATOM    315  CD  LYS A  40       5.097  -5.989  23.365  1.00 90.09           C
ATOM    316 1HD  LYS A  40       5.417  -6.183  22.341  1.00 90.09           H
ATOM    317 2HD  LYS A  40       5.672  -6.654  24.009  1.00 90.09           H
ATOM    318  CE  LYS A  40       3.605  -6.297  23.506  1.00 90.09           C
ATOM    319 1HE  LYS A  40       3.369  -6.514  24.548  1.00 90.09           H
ATOM    320 2HE  LYS A  40       3.019  -5.424  23.222  1.00 90.09           H
ATOM    321  NZ  LYS A  40       3.231  -7.450  22.656  1.00 90.09           N
ATOM    322 1HZ  LYS A  40       2.248  -7.662  22.787  1.00 90.09           H
ATOM    323 2HZ  LYS A  40       3.401  -7.222  21.683  1.00 90.09           H
ATOM    324 3HZ  LYS A  40       3.788  -8.257  22.917  1.00 90.09           H
ATOM    325  HN  LYS A  40       7.462  -3.701  25.839  1.00 90.09           H
ATOM    326  N   ASN A  41      10.160  -4.792  24.829  1.00 88.73           N
ATOM    327  CA  ASN A  41      11.572  -4.511  24.633  1.00 88.73           C
ATOM    328  C   ASN A  41      12.116  -5.406  23.519  1.00 88.73           C
ATOM    329  O   ASN A  41      12.849  -4.943  22.647  1.00 88.73           O
ATOM    330  HA  ASN A  41      11.620  -3.452  24.378  1.00 88.73           H
ATOM    331  CB  ASN A  41      12.373  -4.798  25.905  1.00 88.73           C
ATOM    332 1HB  ASN A  41      12.046  -5.744  26.338  1.00 88.73           H
ATOM    333 2HB  ASN A  41      13.428  -4.909  25.656  1.00 88.73           H
ATOM    334  CG  ASN A  41      12.198  -3.674  26.928  1.00 88.73           C
ATOM    335  OD1 ASN A  41      11.897  -2.539  26.597  1.00 88.73           O
ATOM    336  ND2 ASN A  41      12.405  -4.052  28.187  1.00 88.73           N
ATOM    337 1HD2 ASN A  41      12.650  -5.000  28.390  1.00 88.73           H
ATOM    338 2HD2 ASN A  41      12.315  -3.389  28.929  1.00 88.73           H
ATOM    339  HN  ASN A  41       9.910  -5.076  25.755  1.00 88.73           H
ATOM    340  N   ASN A  42      11.735  -6.674  23.583  1.00 91.14           N
ATOM    341  CA  ASN A  42      12.215  -7.649  22.619  1.00 91.14           C
ATOM    342  C   ASN A  42      11.746  -7.248  21.218  1.00 91.14           C
ATOM    343  O   ASN A  42      12.493  -7.377  20.250  1.00 91.14           O
ATOM    344  HA  ASN A  42      13.301  -7.637  22.714  1.00 91.14           H
ATOM    345  CB  ASN A  42      11.660  -9.042  22.922  1.00 91.14           C
ATOM    346 1HB  ASN A  42      10.578  -8.989  23.040  1.00 91.14           H
ATOM    347 2HB  ASN A  42      11.857  -9.707  22.080  1.00 91.14           H
ATOM    348  CG  ASN A  42      12.289  -9.619  24.192  1.00 91.14           C
ATOM    349  OD1 ASN A  42      13.246  -9.093  24.735  1.00 91.14           O
ATOM    350  ND2 ASN A  42      11.699 -10.726  24.633  1.00 91.14           N
ATOM    351 1HD2 ASN A  42      10.917 -11.107  24.140  1.00 91.14           H
ATOM    352 2HD2 ASN A  42      12.038 -11.179  25.458  1.00 91.14           H
ATOM    353  HN  ASN A  42      11.113  -7.036  24.277  1.00 91.14           H
ATOM    354  N   VAL A  43      10.512  -6.770  21.156  1.00 91.61           N
ATOM    355  CA  VAL A  43       9.931  -6.360  19.889  1.00 91.61           C
ATOM    356  C   VAL A  43      10.724  -5.178  19.329  1.00 91.61           C
ATOM    357  O   VAL A  43      11.029  -5.139  18.137  1.00 91.61           O
ATOM    358  HA  VAL A  43      10.019  -7.200  19.200  1.00 91.61           H
ATOM    359  CB  VAL A  43       8.444  -6.050  20.071  1.00 91.61           C
ATOM    360  HB  VAL A  43       8.360  -5.195  20.742  1.00 91.61           H
ATOM    361  CG1 VAL A  43       7.797  -5.667  18.739  1.00 91.61           C
ATOM    362 1HG1 VAL A  43       8.291  -4.784  18.335  1.00 91.61           H
ATOM    363 2HG1 VAL A  43       7.898  -6.494  18.035  1.00 91.61           H
ATOM    364 3HG1 VAL A  43       6.740  -5.452  18.897  1.00 91.61           H
ATOM    365  CG2 VAL A  43       7.713  -7.228  20.718  1.00 91.61           C
ATOM    366 1HG2 VAL A  43       7.811  -8.109  20.083  1.00 91.61           H
ATOM    367 2HG2 VAL A  43       8.150  -7.434  21.695  1.00 91.61           H
ATOM    368 3HG2 VAL A  43       6.658  -6.981  20.836  1.00 91.61           H
ATOM    369  HN  VAL A  43       9.914  -6.662  21.950  1.00 91.61           H
ATOM    370  N   ARG A  44      11.036  -4.243  20.214  1.00 90.19           N
ATOM    371  CA  ARG A  44      11.729  -3.031  19.809  1.00 90.19           C
ATOM    372  C   ARG A  44      13.149  -3.362  19.345  1.00 90.19           C
ATOM    373  O   ARG A  44      13.641  -2.782  18.378  1.00 90.19           O
ATOM    374  HA  ARG A  44      11.133  -2.628  18.991  1.00 90.19           H
ATOM    375  CB  ARG A  44      11.798  -2.026  20.961  1.00 90.19           C
ATOM    376 1HB  ARG A  44      12.202  -2.512  21.849  1.00 90.19           H
ATOM    377 2HB  ARG A  44      12.481  -1.217  20.701  1.00 90.19           H
ATOM    378  CG  ARG A  44      10.414  -1.452  21.271  1.00 90.19           C
ATOM    379 1HG  ARG A  44       9.927  -1.146  20.345  1.00 90.19           H
ATOM    380 2HG  ARG A  44       9.789  -2.224  21.720  1.00 90.19           H
ATOM    381  CD  ARG A  44      10.516  -0.256  22.220  1.00 90.19           C
ATOM    382 1HD  ARG A  44      11.345   0.385  21.921  1.00 90.19           H
ATOM    383 2HD  ARG A  44       9.610   0.345  22.159  1.00 90.19           H
ATOM    384  NE  ARG A  44      10.717  -0.727  23.609  1.00 90.19           N
ATOM    385  HE  ARG A  44      11.466  -1.367  23.783  1.00 90.19           H
ATOM    386  CZ  ARG A  44       9.958  -0.351  24.647  1.00 90.19           C
ATOM    387  NH1 ARG A  44       8.941   0.504  24.471  1.00 90.19           N
ATOM    388 1HH1 ARG A  44       8.744   0.866  23.560  1.00 90.19           H
ATOM    389 2HH1 ARG A  44       8.380   0.780  25.251  1.00 90.19           H
ATOM    390  NH2 ARG A  44      10.232  -0.842  25.863  1.00 90.19           N
ATOM    391 1HH2 ARG A  44       9.675  -0.571  26.648  1.00 90.19           H
ATOM    392 2HH2 ARG A  44      10.992  -1.479  25.986  1.00 90.19           H
ATOM    393  HN  ARG A  44      10.824  -4.302  21.189  1.00 90.19           H
ATOM    394  N   GLN A  45      13.768  -4.293  20.055  1.00 91.94           N
ATOM    395  CA  GLN A  45      15.142  -4.667  19.764  1.00 91.94           C
ATOM    396  C   GLN A  45      15.237  -5.300  18.375  1.00 91.94           C
ATOM    397  O   GLN A  45      16.154  -4.999  17.613  1.00 91.94           O
ATOM    398  HA  GLN A  45      15.706  -3.734  19.785  1.00 91.94           H
ATOM    399  CB  GLN A  45      15.693  -5.610  20.836  1.00 91.94           C
ATOM    400 1HB  GLN A  45      15.557  -5.165  21.822  1.00 91.94           H
ATOM    401 2HB  GLN A  45      15.130  -6.543  20.828  1.00 91.94           H
ATOM    402  CG  GLN A  45      17.176  -5.900  20.601  1.00 91.94           C
ATOM    403 1HG  GLN A  45      17.312  -6.344  19.615  1.00 91.94           H
ATOM    404 2HG  GLN A  45      17.739  -4.966  20.610  1.00 91.94           H
ATOM    405  CD  GLN A  45      17.726  -6.844  21.672  1.00 91.94           C
ATOM    406  OE1 GLN A  45      17.002  -7.384  22.492  1.00 91.94           O
ATOM    407  NE2 GLN A  45      19.045  -7.012  21.619  1.00 91.94           N
ATOM    408 1HE2 GLN A  45      19.582  -6.539  20.921  1.00 91.94           H
ATOM    409 2HE2 GLN A  45      19.499  -7.612  22.278  1.00 91.94           H
ATOM    410  HN  GLN A  45      13.348  -4.788  20.816  1.00 91.94           H
ATOM    411  N   PHE A  46      14.276  -6.166  18.088  1.00 93.82           N
ATOM    412  CA  PHE A  46      14.211  -6.807  16.785  1.00 93.82           C
ATOM    413  C   PHE A  46      14.036  -5.771  15.673  1.00 93.82           C
ATOM    414  O   PHE A  46      14.749  -5.805  14.671  1.00 93.82           O
ATOM    415  HA  PHE A  46      15.151  -7.339  16.639  1.00 93.82           H
ATOM    416  CB  PHE A  46      12.992  -7.731  16.802  1.00 93.82           C
ATOM    417 1HB  PHE A  46      13.159  -8.524  17.530  1.00 93.82           H
ATOM    418 2HB  PHE A  46      12.124  -7.165  17.141  1.00 93.82           H
ATOM    419  CG  PHE A  46      12.671  -8.362  15.445  1.00 93.82           C
ATOM    420  CD1 PHE A  46      11.657  -7.866  14.687  1.00 93.82           C
ATOM    421  HD1 PHE A  46      11.073  -7.019  15.045  1.00 93.82           H
ATOM    422  CD2 PHE A  46      13.400  -9.420  14.999  1.00 93.82           C
ATOM    423  HD2 PHE A  46      14.213  -9.818  15.607  1.00 93.82           H
ATOM    424  CE1 PHE A  46      11.360  -8.453  13.428  1.00 93.82           C
ATOM    425  HE1 PHE A  46      10.547  -8.055  12.820  1.00 93.82           H
ATOM    426  CE2 PHE A  46      13.103 -10.006  13.740  1.00 93.82           C
ATOM    427  HE2 PHE A  46      13.687 -10.854  13.382  1.00 93.82           H
ATOM    428  CZ  PHE A  46      12.089  -9.510  12.981  1.00 93.82           C
ATOM    429  HZ  PHE A  46      11.861  -9.960  12.015  1.00 93.82           H
ATOM    430  HN  PHE A  46      13.553  -6.431  18.726  1.00 93.82           H
ATOM    431  N   ALA A  47      13.085  -4.875  15.887  1.00 92.66           N
ATOM    432  CA  ALA A  47      12.746  -3.886  14.877  1.00 92.66           C
ATOM    433  C   ALA A  47      13.992  -3.065  14.536  1.00 92.66           C
ATOM    434  O   ALA A  47      14.241  -2.764  13.369  1.00 92.66           O
ATOM    435  HA  ALA A  47      12.419  -4.422  13.986  1.00 92.66           H
ATOM    436  CB  ALA A  47      11.594  -3.015  15.380  1.00 92.66           C
ATOM    437 1HB  ALA A  47      10.725  -3.643  15.580  1.00 92.66           H
ATOM    438 2HB  ALA A  47      11.895  -2.509  16.297  1.00 92.66           H
ATOM    439 3HB  ALA A  47      11.340  -2.274  14.622  1.00 92.66           H
ATOM    440  HN  ALA A  47      12.550  -4.817  16.730  1.00 92.66           H
ATOM    441  N   SER A  48      14.741  -2.726  15.575  1.00 92.64           N
ATOM    442  CA  SER A  48      15.823  -1.767  15.435  1.00 92.64           C
ATOM    443  C   SER A  48      16.915  -2.338  14.529  1.00 92.64           C
ATOM    444  O   SER A  48      17.655  -1.588  13.894  1.00 92.64           O
ATOM    445  HA  SER A  48      15.371  -0.886  14.981  1.00 92.64           H
ATOM    446  CB  SER A  48      16.407  -1.394  16.799  1.00 92.64           C
ATOM    447 1HB  SER A  48      17.084  -0.547  16.684  1.00 92.64           H
ATOM    448 2HB  SER A  48      15.604  -1.071  17.462  1.00 92.64           H
ATOM    449  OG  SER A  48      17.105  -2.482  17.397  1.00 92.64           O
ATOM    450  HG  SER A  48      17.469  -2.208  18.287  1.00 92.64           H
ATOM    451  HN  SER A  48      14.618  -3.095  16.496  1.00 92.64           H
ATOM    452  N   HIS A  49      16.982  -3.661  14.497  1.00 94.07           N
ATOM    453  CA  HIS A  49      17.993  -4.341  13.705  1.00 94.07           C
ATOM    454  C   HIS A  49      17.423  -4.679  12.327  1.00 94.07           C
ATOM    455  O   HIS A  49      18.122  -4.577  11.320  1.00 94.07           O
ATOM    456  HA  HIS A  49      18.820  -3.640  13.586  1.00 94.07           H
ATOM    457  CB  HIS A  49      18.526  -5.569  14.445  1.00 94.07           C
ATOM    458 1HB  HIS A  49      17.687  -6.206  14.723  1.00 94.07           H
ATOM    459 2HB  HIS A  49      19.153  -6.147  13.764  1.00 94.07           H
ATOM    460  CG  HIS A  49      19.324  -5.242  15.684  1.00 94.07           C
ATOM    461  ND1 HIS A  49      18.733  -4.962  16.904  1.00 94.07           N
ATOM    462  HD1 HIS A  49      17.750  -4.947  17.088  1.00 94.07           H
ATOM    463  CD2 HIS A  49      20.671  -5.154  15.881  1.00 94.07           C
ATOM    464  HD2 HIS A  49      21.437  -5.317  15.122  1.00 94.07           H
ATOM    465  CE1 HIS A  49      19.690  -4.717  17.786  1.00 94.07           C
ATOM    466  HE1 HIS A  49      19.544  -4.465  18.837  1.00 94.07           H
ATOM    467  NE2 HIS A  49      20.891  -4.836  17.150  1.00 94.07           N
ATOM    468  HN  HIS A  49      16.362  -4.264  14.999  1.00 94.07           H
ATOM    469  N   PHE A  50      16.159  -5.075  12.325  1.00 95.26           N
ATOM    470  CA  PHE A  50      15.571  -5.697  11.151  1.00 95.26           C
ATOM    471  C   PHE A  50      15.095  -4.641  10.151  1.00 95.26           C
ATOM    472  O   PHE A  50      15.366  -4.746   8.956  1.00 95.26           O
ATOM    473  HA  PHE A  50      16.344  -6.311  10.689  1.00 95.26           H
ATOM    474  CB  PHE A  50      14.365  -6.508  11.631  1.00 95.26           C
ATOM    475 1HB  PHE A  50      14.704  -7.252  12.351  1.00 95.26           H
ATOM    476 2HB  PHE A  50      13.680  -5.844  12.157  1.00 95.26           H
ATOM    477  CG  PHE A  50      13.604  -7.216  10.508  1.00 95.26           C
ATOM    478  CD1 PHE A  50      12.388  -6.752  10.113  1.00 95.26           C
ATOM    479  HD1 PHE A  50      11.955  -5.876  10.597  1.00 95.26           H
ATOM    480  CD2 PHE A  50      14.144  -8.308   9.904  1.00 95.26           C
ATOM    481  HD2 PHE A  50      15.118  -8.680  10.220  1.00 95.26           H
ATOM    482  CE1 PHE A  50      11.682  -7.409   9.071  1.00 95.26           C
ATOM    483  HE1 PHE A  50      10.707  -7.037   8.755  1.00 95.26           H
ATOM    484  CE2 PHE A  50      13.438  -8.965   8.862  1.00 95.26           C
ATOM    485  HE2 PHE A  50      13.870  -9.841   8.378  1.00 95.26           H
ATOM    486  CZ  PHE A  50      12.222  -8.501   8.467  1.00 95.26           C
ATOM    487  HZ  PHE A  50      11.680  -9.005   7.667  1.00 95.26           H
ATOM    488  HN  PHE A  50      15.541  -4.977  13.105  1.00 95.26           H
ATOM    489  N   LEU A  51      14.394  -3.648  10.677  1.00 94.95           N
ATOM    490  CA  LEU A  51      13.579  -2.782   9.841  1.00 94.95           C
ATOM    491  C   LEU A  51      14.491  -1.846   9.044  1.00 94.95           C
ATOM    492  O   LEU A  51      14.376  -1.754   7.823  1.00 94.95           O
ATOM    493  HA  LEU A  51      13.040  -3.418   9.140  1.00 94.95           H
ATOM    494  CB  LEU A  51      12.534  -2.050  10.686  1.00 94.95           C
ATOM    495 1HB  LEU A  51      13.054  -1.457  11.438  1.00 94.95           H
ATOM    496 2HB  LEU A  51      12.001  -1.351  10.042  1.00 94.95           H
ATOM    497  CG  LEU A  51      11.506  -2.934  11.395  1.00 94.95           C
ATOM    498  HG  LEU A  51      12.038  -3.594  12.080  1.00 94.95           H
ATOM    499  CD1 LEU A  51      10.543  -2.091  12.233  1.00 94.95           C
ATOM    500 1HD1 LEU A  51      11.106  -1.538  12.985  1.00 94.95           H
ATOM    501 2HD1 LEU A  51      10.015  -1.391  11.586  1.00 94.95           H
ATOM    502 3HD1 LEU A  51       9.823  -2.745  12.726  1.00 94.95           H
ATOM    503  CD2 LEU A  51      10.766  -3.825  10.394  1.00 94.95           C
ATOM    504 1HD2 LEU A  51      10.248  -3.200   9.666  1.00 94.95           H
ATOM    505 2HD2 LEU A  51      11.482  -4.465   9.879  1.00 94.95           H
ATOM    506 3HD2 LEU A  51      10.042  -4.443  10.924  1.00 94.95           H
ATOM    507  HN  LEU A  51      14.376  -3.432  11.653  1.00 94.95           H
ATOM    508  N   PRO A  52      15.409  -1.139   9.716  1.00 95.77           N
ATOM    509  CA  PRO A  52      16.125  -0.032   9.077  1.00 95.77           C
ATOM    510  C   PRO A  52      16.778  -0.447   7.769  1.00 95.77           C
ATOM    511  O   PRO A  52      16.578   0.196   6.740  1.00 95.77           O
ATOM    512  HA  PRO A  52      15.427   0.760   8.809  1.00 95.77           H
ATOM    513  CB  PRO A  52      17.163   0.380  10.124  1.00 95.77           C
ATOM    514 1HB  PRO A  52      18.108  -0.142   9.979  1.00 95.77           H
ATOM    515 2HB  PRO A  52      17.379   1.447  10.075  1.00 95.77           H
ATOM    516  CG  PRO A  52      16.504  -0.002  11.444  1.00 95.77           C
ATOM    517 1HG  PRO A  52      17.235  -0.102  12.247  1.00 95.77           H
ATOM    518 2HG  PRO A  52      15.788   0.751  11.772  1.00 95.77           H
ATOM    519  CD  PRO A  52      15.831  -1.325  11.116  1.00 95.77           C
ATOM    520 1HD  PRO A  52      16.518  -2.165  11.218  1.00 95.77           H
ATOM    521 2HD  PRO A  52      14.988  -1.525  11.778  1.00 95.77           H
ATOM    522  N   PRO A  53      17.571  -1.528   7.776  1.00 96.67           N
ATOM    523  CA  PRO A  53      18.244  -1.978   6.555  1.00 96.67           C
ATOM    524  C   PRO A  53      17.276  -2.164   5.398  1.00 96.67           C
ATOM    525  O   PRO A  53      17.568  -1.770   4.270  1.00 96.67           O
ATOM    526  HA  PRO A  53      18.950  -1.220   6.216  1.00 96.67           H
ATOM    527  CB  PRO A  53      18.897  -3.299   6.968  1.00 96.67           C
ATOM    528 1HB  PRO A  53      18.246  -4.149   6.765  1.00 96.67           H
ATOM    529 2HB  PRO A  53      19.826  -3.473   6.425  1.00 96.67           H
ATOM    530  CG  PRO A  53      19.142  -3.120   8.461  1.00 96.67           C
ATOM    531 1HG  PRO A  53      19.271  -4.077   8.967  1.00 96.67           H
ATOM    532 2HG  PRO A  53      20.046  -2.545   8.657  1.00 96.67           H
ATOM    533  CD  PRO A  53      17.890  -2.393   8.926  1.00 96.67           C
ATOM    534 1HD  PRO A  53      17.077  -3.086   9.144  1.00 96.67           H
ATOM    535 2HD  PRO A  53      18.070  -1.820   9.835  1.00 96.67           H
ATOM    536  N   LEU A  54      16.138  -2.766   5.711  1.00 95.71           N
ATOM    537  CA  LEU A  54      15.181  -3.139   4.684  1.00 95.71           C
ATOM    538  C   LEU A  54      14.524  -1.876   4.122  1.00 95.71           C
ATOM    539  O   LEU A  54      14.355  -1.746   2.911  1.00 95.71           O
ATOM    540  HA  LEU A  54      15.735  -3.625   3.882  1.00 95.71           H
ATOM    541  CB  LEU A  54      14.181  -4.162   5.228  1.00 95.71           C
ATOM    542 1HB  LEU A  54      13.729  -3.753   6.132  1.00 95.71           H
ATOM    543 2HB  LEU A  54      13.381  -4.282   4.498  1.00 95.71           H
ATOM    544  CG  LEU A  54      14.748  -5.545   5.555  1.00 95.71           C
ATOM    545  HG  LEU A  54      15.561  -5.420   6.270  1.00 95.71           H
ATOM    546  CD1 LEU A  54      13.690  -6.427   6.222  1.00 95.71           C
ATOM    547 1HD1 LEU A  54      13.357  -5.958   7.148  1.00 95.71           H
ATOM    548 2HD1 LEU A  54      12.841  -6.547   5.549  1.00 95.71           H
ATOM    549 3HD1 LEU A  54      14.119  -7.404   6.443  1.00 95.71           H
ATOM    550  CD2 LEU A  54      15.340  -6.203   4.307  1.00 95.71           C
ATOM    551 1HD2 LEU A  54      14.562  -6.314   3.551  1.00 95.71           H
ATOM    552 2HD2 LEU A  54      16.143  -5.581   3.914  1.00 95.71           H
ATOM    553 3HD2 LEU A  54      15.735  -7.185   4.568  1.00 95.71           H
ATOM    554  HN  LEU A  54      15.867  -2.999   6.646  1.00 95.71           H
ATOM    555  N   TYR A  55      14.172  -0.977   5.030  1.00 94.80           N
ATOM    556  CA  TYR A  55      13.491   0.247   4.646  1.00 94.80           C
ATOM    557  C   TYR A  55      14.380   1.111   3.749  1.00 94.80           C
ATOM    558  O   TYR A  55      13.895   1.747   2.815  1.00 94.80           O
ATOM    559  HA  TYR A  55      12.590  -0.027   4.096  1.00 94.80           H
ATOM    560  CB  TYR A  55      13.214   1.002   5.947  1.00 94.80           C
ATOM    561 1HB  TYR A  55      14.115   0.992   6.560  1.00 94.80           H
ATOM    562 2HB  TYR A  55      13.001   2.045   5.712  1.00 94.80           H
ATOM    563  CG  TYR A  55      12.053   0.431   6.763  1.00 94.80           C
ATOM    564  CD1 TYR A  55      11.311  -0.621   6.265  1.00 94.80           C
ATOM    565  HD1 TYR A  55      11.552  -1.044   5.290  1.00 94.80           H
ATOM    566  CD2 TYR A  55      11.747   0.967   7.998  1.00 94.80           C
ATOM    567  HD2 TYR A  55      12.333   1.797   8.392  1.00 94.80           H
ATOM    568  CE1 TYR A  55      10.218  -1.159   7.033  1.00 94.80           C
ATOM    569  HE1 TYR A  55       9.624  -1.989   6.651  1.00 94.80           H
ATOM    570  CE2 TYR A  55      10.655   0.429   8.766  1.00 94.80           C
ATOM    571  HE2 TYR A  55      10.403   0.842   9.742  1.00 94.80           H
ATOM    572  CZ  TYR A  55       9.944  -0.608   8.245  1.00 94.80           C
ATOM    573  OH  TYR A  55       8.912  -1.116   8.971  1.00 94.80           O
ATOM    574  HH  TYR A  55       8.439  -1.822   8.444  1.00 94.80           H
ATOM    575  HN  TYR A  55      14.344  -1.075   6.010  1.00 94.80           H
ATOM    576  N   TRP A  56      15.667   1.104   4.063  1.00 96.06           N
ATOM    577  CA  TRP A  56      16.641   1.810   3.247  1.00 96.06           C
ATOM    578  C   TRP A  56      16.699   1.123   1.881  1.00 96.06           C
ATOM    579  O   TRP A  56      16.729   1.790   0.848  1.00 96.06           O
ATOM    580  HA  TRP A  56      16.298   2.838   3.133  1.00 96.06           H
ATOM    581  CB  TRP A  56      18.001   1.869   3.945  1.00 96.06           C
ATOM    582 1HB  TRP A  56      18.132   0.966   4.541  1.00 96.06           H
ATOM    583 2HB  TRP A  56      18.786   1.867   3.188  1.00 96.06           H
ATOM    584  CG  TRP A  56      18.186   3.090   4.848  1.00 96.06           C
ATOM    585  CD1 TRP A  56      18.302   3.119   6.182  1.00 96.06           C
ATOM    586  HD1 TRP A  56      18.279   2.235   6.820  1.00 96.06           H
ATOM    587  CD2 TRP A  56      18.270   4.467   4.424  1.00 96.06           C
ATOM    588  NE1 TRP A  56      18.455   4.409   6.648  1.00 96.06           N
ATOM    589  HE1 TRP A  56      18.561   4.685   7.604  1.00 96.06           H
ATOM    590  CE2 TRP A  56      18.435   5.255   5.545  1.00 96.06           C
ATOM    591  CE3 TRP A  56      18.210   5.028   3.136  1.00 96.06           C
ATOM    592  HE3 TRP A  56      18.081   4.428   2.236  1.00 96.06           H
ATOM    593  CZ2 TRP A  56      18.553   6.649   5.492  1.00 96.06           C
ATOM    594  HZ2 TRP A  56      18.682   7.249   6.392  1.00 96.06           H
ATOM    595  CZ3 TRP A  56      18.329   6.423   3.100  1.00 96.06           C
ATOM    596  HZ3 TRP A  56      18.288   6.910   2.126  1.00 96.06           H
ATOM    597  CH2 TRP A  56      18.495   7.230   4.219  1.00 96.06           C
ATOM    598  HH2 TRP A  56      18.580   8.311   4.107  1.00 96.06           H
ATOM    599  HN  TRP A  56      16.046   0.630   4.858  1.00 96.06           H
ATOM    600  N   LEU A  57      16.712  -0.201   1.920  1.00 96.32           N
ATOM    601  CA  LEU A  57      16.780  -0.985   0.699  1.00 96.32           C
ATOM    602  C   LEU A  57      15.552  -0.685  -0.164  1.00 96.32           C
ATOM    603  O   LEU A  57      15.681  -0.376  -1.347  1.00 96.32           O
ATOM    604  HA  LEU A  57      17.669  -0.668   0.156  1.00 96.32           H
ATOM    605  CB  LEU A  57      16.954  -2.470   1.024  1.00 96.32           C
ATOM    606 1HB  LEU A  57      17.866  -2.589   1.609  1.00 96.32           H
ATOM    607 2HB  LEU A  57      16.125  -2.782   1.660  1.00 96.32           H
ATOM    608  CG  LEU A  57      17.024  -3.416  -0.176  1.00 96.32           C
ATOM    609  HG  LEU A  57      16.186  -3.192  -0.837  1.00 96.32           H
ATOM    610  CD1 LEU A  57      18.306  -3.190  -0.979  1.00 96.32           C
ATOM    611 1HD1 LEU A  57      18.331  -2.162  -1.342  1.00 96.32           H
ATOM    612 2HD1 LEU A  57      19.171  -3.371  -0.341  1.00 96.32           H
ATOM    613 3HD1 LEU A  57      18.330  -3.875  -1.826  1.00 96.32           H
ATOM    614  CD2 LEU A  57      16.873  -4.874   0.265  1.00 96.32           C
ATOM    615 1HD2 LEU A  57      17.675  -5.128   0.958  1.00 96.32           H
ATOM    616 2HD2 LEU A  57      15.911  -5.006   0.759  1.00 96.32           H
ATOM    617 3HD2 LEU A  57      16.926  -5.525  -0.608  1.00 96.32           H
ATOM    618  HN  LEU A  57      16.677  -0.736   2.764  1.00 96.32           H
ATOM    619  N   VAL A  58      14.389  -0.787   0.463  1.00 95.05           N
ATOM    620  CA  VAL A  58      13.136  -0.608  -0.252  1.00 95.05           C
ATOM    621  C   VAL A  58      13.083   0.806  -0.833  1.00 95.05           C
ATOM    622  O   VAL A  58      12.673   0.995  -1.978  1.00 95.05           O
ATOM    623  HA  VAL A  58      13.120  -1.326  -1.072  1.00 95.05           H
ATOM    624  CB  VAL A  58      11.958  -0.919   0.673  1.00 95.05           C
ATOM    625  HB  VAL A  58      12.065  -0.309   1.570  1.00 95.05           H
ATOM    626  CG1 VAL A  58      10.629  -0.550   0.011  1.00 95.05           C
ATOM    627 1HG1 VAL A  58      10.621   0.515  -0.219  1.00 95.05           H
ATOM    628 2HG1 VAL A  58      10.511  -1.122  -0.910  1.00 95.05           H
ATOM    629 3HG1 VAL A  58       9.808  -0.781   0.690  1.00 95.05           H
ATOM    630  CG2 VAL A  58      11.968  -2.388   1.100  1.00 95.05           C
ATOM    631 1HG2 VAL A  58      11.897  -3.024   0.217  1.00 95.05           H
ATOM    632 2HG2 VAL A  58      12.896  -2.606   1.630  1.00 95.05           H
ATOM    633 3HG2 VAL A  58      11.120  -2.582   1.757  1.00 95.05           H
ATOM    634  HN  VAL A  58      14.295  -0.986   1.438  1.00 95.05           H
ATOM    635  N   PHE A  59      13.502   1.763  -0.019  1.00 96.60           N
ATOM    636  CA  PHE A  59      13.520   3.152  -0.443  1.00 96.60           C
ATOM    637  C   PHE A  59      14.324   3.321  -1.735  1.00 96.60           C
ATOM    638  O   PHE A  59      13.822   3.870  -2.715  1.00 96.60           O
ATOM    639  HA  PHE A  59      12.487   3.450  -0.619  1.00 96.60           H
ATOM    640  CB  PHE A  59      14.197   3.952   0.672  1.00 96.60           C
ATOM    641 1HB  PHE A  59      13.572   3.912   1.564  1.00 96.60           H
ATOM    642 2HB  PHE A  59      15.144   3.475   0.924  1.00 96.60           H
ATOM    643  CG  PHE A  59      14.459   5.417   0.316  1.00 96.60           C
ATOM    644  CD1 PHE A  59      15.733   5.892   0.289  1.00 96.60           C
ATOM    645  HD1 PHE A  59      16.567   5.229   0.521  1.00 96.60           H
ATOM    646  CD2 PHE A  59      13.419   6.243   0.027  1.00 96.60           C
ATOM    647  HD2 PHE A  59      12.398   5.862   0.049  1.00 96.60           H
ATOM    648  CE1 PHE A  59      15.977   7.251  -0.041  1.00 96.60           C
ATOM    649  HE1 PHE A  59      16.998   7.632  -0.063  1.00 96.60           H
ATOM    650  CE2 PHE A  59      13.663   7.603  -0.304  1.00 96.60           C
ATOM    651  HE2 PHE A  59      12.829   8.265  -0.535  1.00 96.60           H
ATOM    652  CZ  PHE A  59      14.937   8.078  -0.331  1.00 96.60           C
ATOM    653  HZ  PHE A  59      15.124   9.121  -0.584  1.00 96.60           H
ATOM    654  HN  PHE A  59      13.825   1.602   0.914  1.00 96.60           H
ATOM    655  N   ILE A  60      15.557   2.838  -1.694  1.00 96.76           N
ATOM    656  CA  ILE A  60      16.486   3.066  -2.787  1.00 96.76           C
ATOM    657  C   ILE A  60      15.933   2.425  -4.062  1.00 96.76           C
ATOM    658  O   ILE A  60      15.815   3.087  -5.093  1.00 96.76           O
ATOM    659  HA  ILE A  60      16.551   4.143  -2.942  1.00 96.76           H
ATOM    660  CB  ILE A  60      17.886   2.578  -2.411  1.00 96.76           C
ATOM    661  HB  ILE A  60      17.798   1.575  -1.993  1.00 96.76           H
ATOM    662  CG1 ILE A  60      18.504   3.466  -1.329  1.00 96.76           C
ATOM    663 1HG1 ILE A  60      18.835   4.406  -1.771  1.00 96.76           H
ATOM    664 2HG1 ILE A  60      17.750   3.712  -0.582  1.00 96.76           H
ATOM    665  CG2 ILE A  60      18.782   2.474  -3.648  1.00 96.76           C
ATOM    666 1HG2 ILE A  60      18.344   1.769  -4.355  1.00 96.76           H
ATOM    667 2HG2 ILE A  60      18.867   3.454  -4.117  1.00 96.76           H
ATOM    668 3HG2 ILE A  60      19.771   2.125  -3.352  1.00 96.76           H
ATOM    669  CD1 ILE A  60      19.688   2.768  -0.657  1.00 96.76           C
ATOM    670 1HD1 ILE A  60      19.349   1.840  -0.196  1.00 96.76           H
ATOM    671 2HD1 ILE A  60      20.451   2.545  -1.404  1.00 96.76           H
ATOM    672 3HD1 ILE A  60      20.109   3.421   0.107  1.00 96.76           H
ATOM    673  HN  ILE A  60      15.923   2.301  -0.933  1.00 96.76           H
ATOM    674  N   VAL A  61      15.610   1.145  -3.951  1.00 94.91           N
ATOM    675  CA  VAL A  61      15.222   0.367  -5.115  1.00 94.91           C
ATOM    676  C   VAL A  61      13.908   0.915  -5.675  1.00 94.91           C
ATOM    677  O   VAL A  61      13.755   1.053  -6.888  1.00 94.91           O
ATOM    678  HA  VAL A  61      16.002   0.490  -5.867  1.00 94.91           H
ATOM    679  CB  VAL A  61      15.145  -1.117  -4.751  1.00 94.91           C
ATOM    680  HB  VAL A  61      14.431  -1.225  -3.934  1.00 94.91           H
ATOM    681  CG1 VAL A  61      14.636  -1.945  -5.932  1.00 94.91           C
ATOM    682 1HG1 VAL A  61      13.641  -1.602  -6.215  1.00 94.91           H
ATOM    683 2HG1 VAL A  61      15.315  -1.828  -6.777  1.00 94.91           H
ATOM    684 3HG1 VAL A  61      14.591  -2.996  -5.646  1.00 94.91           H
ATOM    685  CG2 VAL A  61      16.500  -1.632  -4.262  1.00 94.91           C
ATOM    686 1HG2 VAL A  61      17.243  -1.504  -5.049  1.00 94.91           H
ATOM    687 2HG2 VAL A  61      16.805  -1.071  -3.379  1.00 94.91           H
ATOM    688 3HG2 VAL A  61      16.417  -2.690  -4.010  1.00 94.91           H
ATOM    689  HN  VAL A  61      15.609   0.642  -3.087  1.00 94.91           H
ATOM    690  N   GLY A  62      12.992   1.212  -4.765  1.00 95.01           N
ATOM    691  CA  GLY A  62      11.675   1.686  -5.155  1.00 95.01           C
ATOM    692  C   GLY A  62      11.764   3.055  -5.832  1.00 95.01           C
ATOM    693  O   GLY A  62      11.092   3.301  -6.832  1.00 95.01           O
ATOM    694 1HA  GLY A  62      11.213   0.970  -5.834  1.00 95.01           H
ATOM    695 2HA  GLY A  62      11.034   1.752  -4.276  1.00 95.01           H
ATOM    696  HN  GLY A  62      13.138   1.133  -3.778  1.00 95.01           H
ATOM    697  N   ALA A  63      12.599   3.910  -5.260  1.00 95.56           N
ATOM    698  CA  ALA A  63      12.725   5.273  -5.747  1.00 95.56           C
ATOM    699  C   ALA A  63      13.260   5.251  -7.180  1.00 95.56           C
ATOM    700  O   ALA A  63      12.756   5.966  -8.046  1.00 95.56           O
ATOM    701  HA  ALA A  63      11.730   5.719  -5.746  1.00 95.56           H
ATOM    702  CB  ALA A  63      13.624   6.072  -4.801  1.00 95.56           C
ATOM    703 1HB  ALA A  63      13.184   6.082  -3.804  1.00 95.56           H
ATOM    704 2HB  ALA A  63      14.610   5.610  -4.760  1.00 95.56           H
ATOM    705 3HB  ALA A  63      13.718   7.095  -5.167  1.00 95.56           H
ATOM    706  HN  ALA A  63      13.182   3.685  -4.479  1.00 95.56           H
ATOM    707  N   LEU A  64      14.273   4.423  -7.387  1.00 93.69           N
ATOM    708  CA  LEU A  64      14.888   4.305  -8.698  1.00 93.69           C
ATOM    709  C   LEU A  64      13.859   3.763  -9.692  1.00 93.69           C
ATOM    710  O   LEU A  64      13.709   4.298 -10.790  1.00 93.69           O
ATOM    711  HA  LEU A  64      15.178   5.307  -9.014  1.00 93.69           H
ATOM    712  CB  LEU A  64      16.166   3.468  -8.618  1.00 93.69           C
ATOM    713 1HB  LEU A  64      15.927   2.522  -8.131  1.00 93.69           H
ATOM    714 2HB  LEU A  64      16.486   3.232  -9.633  1.00 93.69           H
ATOM    715  CG  LEU A  64      17.341   4.108  -7.877  1.00 93.69           C
ATOM    716  HG  LEU A  64      16.998   4.410  -6.888  1.00 93.69           H
ATOM    717  CD1 LEU A  64      18.475   3.100  -7.674  1.00 93.69           C
ATOM    718 1HD1 LEU A  64      18.111   2.256  -7.088  1.00 93.69           H
ATOM    719 2HD1 LEU A  64      18.824   2.746  -8.644  1.00 93.69           H
ATOM    720 3HD1 LEU A  64      19.298   3.581  -7.145  1.00 93.69           H
ATOM    721  CD2 LEU A  64      17.819   5.371  -8.595  1.00 93.69           C
ATOM    722 1HD2 LEU A  64      18.140   5.116  -9.605  1.00 93.69           H
ATOM    723 2HD2 LEU A  64      17.003   6.092  -8.644  1.00 93.69           H
ATOM    724 3HD2 LEU A  64      18.655   5.806  -8.048  1.00 93.69           H
ATOM    725  HN  LEU A  64      14.672   3.840  -6.679  1.00 93.69           H
ATOM    726  N   GLY A  65      13.176   2.708  -9.272  1.00 91.71           N
ATOM    727  CA  GLY A  65      12.272   1.999 -10.162  1.00 91.71           C
ATOM    728  C   GLY A  65      11.131   2.908 -10.622  1.00 91.71           C
ATOM    729  O   GLY A  65      10.863   3.017 -11.818  1.00 91.71           O
ATOM    730 1HA  GLY A  65      12.822   1.632 -11.028  1.00 91.71           H
ATOM    731 2HA  GLY A  65      11.863   1.127  -9.651  1.00 91.71           H
ATOM    732  HN  GLY A  65      13.233   2.338  -8.345  1.00 91.71           H
ATOM    733  N   ASN A  66      10.490   3.539  -9.649  1.00 93.37           N
ATOM    734  CA  ASN A  66       9.299   4.325  -9.925  1.00 93.37           C
ATOM    735  C   ASN A  66       9.695   5.596 -10.679  1.00 93.37           C
ATOM    736  O   ASN A  66       8.956   6.063 -11.545  1.00 93.37           O
ATOM    737  HA  ASN A  66       8.656   3.673 -10.515  1.00 93.37           H
ATOM    738  CB  ASN A  66       8.603   4.742  -8.628  1.00 93.37           C
ATOM    739 1HB  ASN A  66       9.343   5.104  -7.914  1.00 93.37           H
ATOM    740 2HB  ASN A  66       7.921   5.569  -8.827  1.00 93.37           H
ATOM    741  CG  ASN A  66       7.829   3.571  -8.019  1.00 93.37           C
ATOM    742  OD1 ASN A  66       6.823   3.119  -8.542  1.00 93.37           O
ATOM    743  ND2 ASN A  66       8.352   3.106  -6.888  1.00 93.37           N
ATOM    744 1HD2 ASN A  66       9.180   3.522  -6.513  1.00 93.37           H
ATOM    745 2HD2 ASN A  66       7.918   2.340  -6.414  1.00 93.37           H
ATOM    746  HN  ASN A  66      10.771   3.519  -8.690  1.00 93.37           H
ATOM    747  N   SER A  67      10.859   6.119 -10.323  1.00 92.40           N
ATOM    748  CA  SER A  67      11.380   7.304 -10.982  1.00 92.40           C
ATOM    749  C   SER A  67      11.601   7.021 -12.470  1.00 92.40           C
ATOM    750  O   SER A  67      11.362   7.885 -13.312  1.00 92.40           O
ATOM    751  HA  SER A  67      10.615   8.069 -10.848  1.00 92.40           H
ATOM    752  CB  SER A  67      12.684   7.768 -10.331  1.00 92.40           C
ATOM    753 1HB  SER A  67      13.424   6.970 -10.391  1.00 92.40           H
ATOM    754 2HB  SER A  67      13.085   8.616 -10.886  1.00 92.40           H
ATOM    755  OG  SER A  67      12.497   8.140  -8.968  1.00 92.40           O
ATOM    756  HG  SER A  67      12.946   7.477  -8.368  1.00 92.40           H
ATOM    757  HN  SER A  67      11.441   5.747  -9.599  1.00 92.40           H
ATOM    758  N   LEU A  68      12.054   5.807 -12.747  1.00 89.30           N
ATOM    759  CA  LEU A  68      12.285   5.390 -14.120  1.00 89.30           C
ATOM    760  C   LEU A  68      10.954   5.370 -14.873  1.00 89.30           C
ATOM    761  O   LEU A  68      10.886   5.780 -16.031  1.00 89.30           O
ATOM    762  HA  LEU A  68      12.933   6.135 -14.583  1.00 89.30           H
ATOM    763  CB  LEU A  68      13.033   4.056 -14.156  1.00 89.30           C
ATOM    764 1HB  LEU A  68      13.960   4.166 -13.594  1.00 89.30           H
ATOM    765 2HB  LEU A  68      12.431   3.311 -13.635  1.00 89.30           H
ATOM    766  CG  LEU A  68      13.373   3.515 -15.546  1.00 89.30           C
ATOM    767  HG  LEU A  68      12.455   3.482 -16.133  1.00 89.30           H
ATOM    768  CD1 LEU A  68      14.343   4.447 -16.275  1.00 89.30           C
ATOM    769 1HD1 LEU A  68      13.888   5.431 -16.384  1.00 89.30           H
ATOM    770 2HD1 LEU A  68      15.264   4.535 -15.699  1.00 89.30           H
ATOM    771 3HD1 LEU A  68      14.568   4.039 -17.260  1.00 89.30           H
ATOM    772  CD2 LEU A  68      13.907   2.084 -15.462  1.00 89.30           C
ATOM    773 1HD2 LEU A  68      14.810   2.068 -14.850  1.00 89.30           H
ATOM    774 2HD2 LEU A  68      13.152   1.440 -15.011  1.00 89.30           H
ATOM    775 3HD2 LEU A  68      14.141   1.724 -16.464  1.00 89.30           H
ATOM    776  HN  LEU A  68      12.262   5.116 -12.055  1.00 89.30           H
ATOM    777  N   VAL A  69       9.929   4.889 -14.186  1.00 88.26           N
ATOM    778  CA  VAL A  69       8.611   4.778 -14.787  1.00 88.26           C
ATOM    779  C   VAL A  69       8.149   6.160 -15.254  1.00 88.26           C
ATOM    780  O   VAL A  69       7.687   6.315 -16.383  1.00 88.26           O
ATOM    781  HA  VAL A  69       8.700   4.126 -15.656  1.00 88.26           H
ATOM    782  CB  VAL A  69       7.639   4.125 -13.802  1.00 88.26           C
ATOM    783  HB  VAL A  69       7.697   4.672 -12.861  1.00 88.26           H
ATOM    784  CG1 VAL A  69       6.199   4.216 -14.310  1.00 88.26           C
ATOM    785 1HG1 VAL A  69       5.922   5.263 -14.432  1.00 88.26           H
ATOM    786 2HG1 VAL A  69       6.120   3.705 -15.270  1.00 88.26           H
ATOM    787 3HG1 VAL A  69       5.530   3.744 -13.591  1.00 88.26           H
ATOM    788  CG2 VAL A  69       8.033   2.672 -13.526  1.00 88.26           C
ATOM    789 1HG2 VAL A  69       8.017   2.108 -14.458  1.00 88.26           H
ATOM    790 2HG2 VAL A  69       9.036   2.642 -13.100  1.00 88.26           H
ATOM    791 3HG2 VAL A  69       7.326   2.232 -12.822  1.00 88.26           H
ATOM    792  HN  VAL A  69       9.987   4.580 -13.237  1.00 88.26           H
ATOM    793  N   ILE A  70       8.291   7.129 -14.361  1.00 89.49           N
ATOM    794  CA  ILE A  70       7.841   8.481 -14.646  1.00 89.49           C
ATOM    795  C   ILE A  70       8.628   9.036 -15.835  1.00 89.49           C
ATOM    796  O   ILE A  70       8.056   9.669 -16.721  1.00 89.49           O
ATOM    797  HA  ILE A  70       6.789   8.423 -14.925  1.00 89.49           H
ATOM    798  CB  ILE A  70       7.929   9.350 -13.390  1.00 89.49           C
ATOM    799  HB  ILE A  70       8.944   9.282 -12.998  1.00 89.49           H
ATOM    800  CG1 ILE A  70       6.987   8.837 -12.300  1.00 89.49           C
ATOM    801 1HG1 ILE A  70       5.959   8.863 -12.661  1.00 89.49           H
ATOM    802 2HG1 ILE A  70       7.219   7.796 -12.075  1.00 89.49           H
ATOM    803  CG2 ILE A  70       7.673  10.822 -13.723  1.00 89.49           C
ATOM    804 1HG2 ILE A  70       8.417  11.167 -14.441  1.00 89.49           H
ATOM    805 2HG2 ILE A  70       6.677  10.928 -14.153  1.00 89.49           H
ATOM    806 3HG2 ILE A  70       7.742  11.417 -12.813  1.00 89.49           H
ATOM    807  CD1 ILE A  70       7.109   9.679 -11.029  1.00 89.49           C
ATOM    808 1HD1 ILE A  70       8.132   9.631 -10.657  1.00 89.49           H
ATOM    809 2HD1 ILE A  70       6.852  10.714 -11.253  1.00 89.49           H
ATOM    810 3HD1 ILE A  70       6.428   9.292 -10.270  1.00 89.49           H
ATOM    811  HN  ILE A  70       8.704   7.002 -13.459  1.00 89.49           H
ATOM    812  N   LEU A  71       9.927   8.778 -15.816  1.00 87.82           N
ATOM    813  CA  LEU A  71      10.813   9.323 -16.831  1.00 87.82           C
ATOM    814  C   LEU A  71      10.416   8.767 -18.200  1.00 87.82           C
ATOM    815  O   LEU A  71      10.349   9.509 -19.179  1.00 87.82           O
ATOM    816  HA  LEU A  71      10.671  10.404 -16.842  1.00 87.82           H
ATOM    817  CB  LEU A  71      12.275   9.063 -16.462  1.00 87.82           C
ATOM    818 1HB  LEU A  71      12.458   9.478 -15.470  1.00 87.82           H
ATOM    819 2HB  LEU A  71      12.424   7.986 -16.389  1.00 87.82           H
ATOM    820  CG  LEU A  71      13.321   9.632 -17.423  1.00 87.82           C
ATOM    821  HG  LEU A  71      12.899  10.514 -17.904  1.00 87.82           H
ATOM    822  CD1 LEU A  71      14.572  10.084 -16.667  1.00 87.82           C
ATOM    823 1HD1 LEU A  71      14.302  10.857 -15.947  1.00 87.82           H
ATOM    824 2HD1 LEU A  71      15.006   9.234 -16.141  1.00 87.82           H
ATOM    825 3HD1 LEU A  71      15.299  10.484 -17.374  1.00 87.82           H
ATOM    826  CD2 LEU A  71      13.651   8.628 -18.529  1.00 87.82           C
ATOM    827 1HD2 LEU A  71      14.045   7.714 -18.085  1.00 87.82           H
ATOM    828 2HD2 LEU A  71      12.747   8.398 -19.093  1.00 87.82           H
ATOM    829 3HD2 LEU A  71      14.397   9.058 -19.198  1.00 87.82           H
ATOM    830  HN  LEU A  71      10.375   8.210 -15.126  1.00 87.82           H
ATOM    831  N   VAL A  72      10.165   7.467 -18.225  1.00 83.70           N
ATOM    832  CA  VAL A  72       9.816   6.796 -19.465  1.00 83.70           C
ATOM    833  C   VAL A  72       8.510   7.380 -20.007  1.00 83.70           C
ATOM    834  O   VAL A  72       8.386   7.628 -21.205  1.00 83.70           O
ATOM    835  HA  VAL A  72      10.612   6.994 -20.182  1.00 83.70           H
ATOM    836  CB  VAL A  72       9.746   5.284 -19.241  1.00 83.70           C
ATOM    837  HB  VAL A  72       9.073   5.100 -18.404  1.00 83.70           H
ATOM    838  CG1 VAL A  72       9.175   4.573 -20.469  1.00 83.70           C
ATOM    839 1HG1 VAL A  72       8.169   4.943 -20.668  1.00 83.70           H
ATOM    840 2HG1 VAL A  72       9.811   4.769 -21.331  1.00 83.70           H
ATOM    841 3HG1 VAL A  72       9.136   3.500 -20.282  1.00 83.70           H
ATOM    842  CG2 VAL A  72      11.120   4.721 -18.871  1.00 83.70           C
ATOM    843 1HG2 VAL A  72      11.824   4.922 -19.678  1.00 83.70           H
ATOM    844 2HG2 VAL A  72      11.472   5.194 -17.955  1.00 83.70           H
ATOM    845 3HG2 VAL A  72      11.042   3.645 -18.717  1.00 83.70           H
ATOM    846  HN  VAL A  72      10.196   6.876 -17.419  1.00 83.70           H
ATOM    847  N   TYR A  73       7.568   7.584 -19.097  1.00 83.31           N
ATOM    848  CA  TYR A  73       6.269   8.117 -19.471  1.00 83.31           C
ATOM    849  C   TYR A  73       6.409   9.487 -20.137  1.00 83.31           C
ATOM    850  O   TYR A  73       5.715   9.783 -21.108  1.00 83.31           O
ATOM    851  HA  TYR A  73       5.811   7.423 -20.177  1.00 83.31           H
ATOM    852  CB  TYR A  73       5.486   8.275 -18.166  1.00 83.31           C
ATOM    853 1HB  TYR A  73       5.426   7.306 -17.670  1.00 83.31           H
ATOM    854 2HB  TYR A  73       6.039   8.939 -17.501  1.00 83.31           H
ATOM    855  CG  TYR A  73       4.071   8.825 -18.352  1.00 83.31           C
ATOM    856  CD1 TYR A  73       3.858  10.188 -18.377  1.00 83.31           C
ATOM    857  HD1 TYR A  73       4.698  10.873 -18.265  1.00 83.31           H
ATOM    858  CD2 TYR A  73       3.007   7.958 -18.495  1.00 83.31           C
ATOM    859  HD2 TYR A  73       3.175   6.881 -18.475  1.00 83.31           H
ATOM    860  CE1 TYR A  73       2.526  10.706 -18.552  1.00 83.31           C
ATOM    861  HE1 TYR A  73       2.344  11.781 -18.574  1.00 83.31           H
ATOM    862  CE2 TYR A  73       1.674   8.476 -18.670  1.00 83.31           C
ATOM    863  HE2 TYR A  73       0.825   7.802 -18.784  1.00 83.31           H
ATOM    864  CZ  TYR A  73       1.500   9.824 -18.690  1.00 83.31           C
ATOM    865  OH  TYR A  73       0.242  10.313 -18.856  1.00 83.31           O
ATOM    866  HH  TYR A  73      -0.382   9.574 -19.112  1.00 83.31           H
ATOM    867  HN  TYR A  73       7.681   7.392 -18.122  1.00 83.31           H
ATOM    868  N   TRP A  74       7.313  10.286 -19.589  1.00 84.23           N
ATOM    869  CA  TRP A  74       7.439  11.671 -20.008  1.00 84.23           C
ATOM    870  C   TRP A  74       8.021  11.685 -21.423  1.00 84.23           C
ATOM    871  O   TRP A  74       7.481  12.339 -22.314  1.00 84.23           O
ATOM    872  HA  TRP A  74       6.442  12.111 -20.011  1.00 84.23           H
ATOM    873  CB  TRP A  74       8.277  12.472 -19.009  1.00 84.23           C
ATOM    874 1HB  TRP A  74       8.058  12.119 -18.002  1.00 84.23           H
ATOM    875 2HB  TRP A  74       9.333  12.274 -19.194  1.00 84.23           H
ATOM    876  CG  TRP A  74       8.039  13.983 -19.068  1.00 84.23           C
ATOM    877  CD1 TRP A  74       8.471  14.851 -19.993  1.00 84.23           C
ATOM    878  HD1 TRP A  74       9.073  14.576 -20.858  1.00 84.23           H
ATOM    879  CD2 TRP A  74       7.290  14.772 -18.120  1.00 84.23           C
ATOM    880  NE1 TRP A  74       8.057  16.137 -19.712  1.00 84.23           N
ATOM    881  HE1 TRP A  74       8.254  16.954 -20.253  1.00 84.23           H
ATOM    882  CE2 TRP A  74       7.316  16.088 -18.537  1.00 84.23           C
ATOM    883  CE3 TRP A  74       6.613  14.388 -16.949  1.00 84.23           C
ATOM    884  HE3 TRP A  74       6.577  13.356 -16.600  1.00 84.23           H
ATOM    885  CZ2 TRP A  74       6.684  17.125 -17.841  1.00 84.23           C
ATOM    886  HZ2 TRP A  74       6.719  18.156 -18.191  1.00 84.23           H
ATOM    887  CZ3 TRP A  74       5.986  15.436 -16.266  1.00 84.23           C
ATOM    888  HZ3 TRP A  74       5.446  15.193 -15.350  1.00 84.23           H
ATOM    889  CH2 TRP A  74       6.003  16.765 -16.672  1.00 84.23           C
ATOM    890  HH2 TRP A  74       5.488  17.524 -16.082  1.00 84.23           H
ATOM    891  HN  TRP A  74       7.949  10.002 -18.872  1.00 84.23           H
ATOM    892  N   TYR A  75       9.116  10.956 -21.586  1.00 78.02           N
ATOM    893  CA  TYR A  75       9.903  11.050 -22.803  1.00 78.02           C
ATOM    894  C   TYR A  75       9.330  10.149 -23.898  1.00 78.02           C
ATOM    895  O   TYR A  75       9.729  10.243 -25.058  1.00 78.02           O
ATOM    896  HA  TYR A  75       9.875  12.085 -23.143  1.00 78.02           H
ATOM    897  CB  TYR A  75      11.305  10.559 -22.437  1.00 78.02           C
ATOM    898 1HB  TYR A  75      11.216   9.686 -21.790  1.00 78.02           H
ATOM    899 2HB  TYR A  75      11.813  10.232 -23.345  1.00 78.02           H
ATOM    900  CG  TYR A  75      12.170  11.609 -21.737  1.00 78.02           C
ATOM    901  CD1 TYR A  75      12.771  12.610 -22.472  1.00 78.02           C
ATOM    902  HD1 TYR A  75      12.630  12.653 -23.552  1.00 78.02           H
ATOM    903  CD2 TYR A  75      12.348  11.555 -20.369  1.00 78.02           C
ATOM    904  HD2 TYR A  75      11.874  10.764 -19.788  1.00 78.02           H
ATOM    905  CE1 TYR A  75      13.584  13.599 -21.813  1.00 78.02           C
ATOM    906  HE1 TYR A  75      14.065  14.395 -22.382  1.00 78.02           H
ATOM    907  CE2 TYR A  75      13.162  12.544 -19.710  1.00 78.02           C
ATOM    908  HE2 TYR A  75      13.311  12.513 -18.631  1.00 78.02           H
ATOM    909  CZ  TYR A  75      13.740  13.517 -20.465  1.00 78.02           C
ATOM    910  OH  TYR A  75      14.508  14.450 -19.842  1.00 78.02           O
ATOM    911  HH  TYR A  75      14.517  14.283 -18.856  1.00 78.02           H
ATOM    912  HN  TYR A  75       9.465  10.312 -20.905  1.00 78.02           H
ATOM    913  N   CYS A  76       8.402   9.295 -23.492  1.00 71.39           N
ATOM    914  CA  CYS A  76       7.723   8.422 -24.434  1.00 71.39           C
ATOM    915  C   CYS A  76       6.840   9.286 -25.338  1.00 71.39           C
ATOM    916  O   CYS A  76       5.915   9.943 -24.864  1.00 71.39           O
ATOM    917  HA  CYS A  76       8.499   7.923 -25.014  1.00 71.39           H
ATOM    918  CB  CYS A  76       6.917   7.335 -23.720  1.00 71.39           C
ATOM    919 1HB  CYS A  76       7.573   6.747 -23.079  1.00 71.39           H
ATOM    920 2HB  CYS A  76       6.167   7.792 -23.074  1.00 71.39           H
ATOM    921  SG  CYS A  76       6.105   6.249 -24.949  1.00 71.39           S
ATOM    922  HG  CYS A  76       7.229   5.754 -25.460  1.00 71.39           H
ATOM    923  HN  CYS A  76       8.113   9.195 -22.539  1.00 71.39           H
ATOM    924  N   THR A  77       7.158   9.257 -26.624  1.00 63.68           N
ATOM    925  CA  THR A  77       6.498  10.132 -27.578  1.00 63.68           C
ATOM    926  C   THR A  77       5.191   9.502 -28.064  1.00 63.68           C
ATOM    927  O   THR A  77       4.433  10.130 -28.802  1.00 63.68           O
ATOM    928  HA  THR A  77       6.237  11.060 -27.069  1.00 63.68           H
ATOM    929  CB  THR A  77       7.486  10.430 -28.708  1.00 63.68           C
ATOM    930  HB  THR A  77       7.050  11.115 -29.435  1.00 63.68           H
ATOM    931  OG1 THR A  77       7.839   9.143 -29.209  1.00 63.68           O
ATOM    932  HG1 THR A  77       8.263   9.232 -30.110  1.00 63.68           H
ATOM    933  CG2 THR A  77       8.807  11.005 -28.194  1.00 63.68           C
ATOM    934 1HG2 THR A  77       9.276  10.290 -27.518  1.00 63.68           H
ATOM    935 2HG2 THR A  77       8.616  11.936 -27.661  1.00 63.68           H
ATOM    936 3HG2 THR A  77       9.472  11.198 -29.036  1.00 63.68           H
ATOM    937  HN  THR A  77       7.851   8.651 -27.015  1.00 63.68           H
ATOM    938  N   ARG A  78       4.967   8.271 -27.630  1.00 67.32           N
ATOM    939  CA  ARG A  78       3.806   7.520 -28.075  1.00 67.32           C
ATOM    940  C   ARG A  78       2.547   8.016 -27.360  1.00 67.32           C
ATOM    941  O   ARG A  78       2.611   8.443 -26.208  1.00 67.32           O
ATOM    942  HA  ARG A  78       3.747   7.707 -29.147  1.00 67.32           H
ATOM    943  CB  ARG A  78       3.980   6.024 -27.806  1.00 67.32           C
ATOM    944 1HB  ARG A  78       3.413   5.450 -28.539  1.00 67.32           H
ATOM    945 2HB  ARG A  78       5.028   5.749 -27.928  1.00 67.32           H
ATOM    946  CG  ARG A  78       3.513   5.662 -26.395  1.00 67.32           C
ATOM    947 1HG  ARG A  78       4.105   6.209 -25.661  1.00 67.32           H
ATOM    948 2HG  ARG A  78       2.476   5.971 -26.261  1.00 67.32           H
ATOM    949  CD  ARG A  78       3.640   4.158 -26.144  1.00 67.32           C
ATOM    950 1HD  ARG A  78       2.750   3.644 -26.505  1.00 67.32           H
ATOM    951 2HD  ARG A  78       4.487   3.759 -26.701  1.00 67.32           H
ATOM    952  NE  ARG A  78       3.820   3.900 -24.698  1.00 67.32           N
ATOM    953  HE  ARG A  78       4.737   4.004 -24.313  1.00 67.32           H
ATOM    954  CZ  ARG A  78       2.830   3.536 -23.871  1.00 67.32           C
ATOM    955  NH1 ARG A  78       1.582   3.382 -24.331  1.00 67.32           N
ATOM    956 1HH1 ARG A  78       1.382   3.539 -25.299  1.00 67.32           H
ATOM    957 2HH1 ARG A  78       0.849   3.110 -23.708  1.00 67.32           H
ATOM    958  NH2 ARG A  78       3.109   3.328 -22.577  1.00 67.32           N
ATOM    959 1HH2 ARG A  78       2.382   3.056 -21.946  1.00 67.32           H
ATOM    960 2HH2 ARG A  78       4.043   3.445 -22.241  1.00 67.32           H
ATOM    961  HN  ARG A  78       5.562   7.787 -26.988  1.00 67.32           H
ATOM    962  N   VAL A  79       1.433   7.943 -28.072  1.00 71.31           N
ATOM    963  CA  VAL A  79       0.147   8.283 -27.487  1.00 71.31           C
ATOM    964  C   VAL A  79      -0.029   7.518 -26.174  1.00 71.31           C
ATOM    965  O   VAL A  79       0.171   6.306 -26.126  1.00 71.31           O
ATOM    966  HA  VAL A  79       0.156   9.352 -27.272  1.00 71.31           H
ATOM    967  CB  VAL A  79      -0.974   8.012 -28.492  1.00 71.31           C
ATOM    968  HB  VAL A  79      -1.067   6.932 -28.607  1.00 71.31           H
ATOM    969  CG1 VAL A  79      -2.312   8.547 -27.979  1.00 71.31           C
ATOM    970 1HG1 VAL A  79      -2.562   8.059 -27.037  1.00 71.31           H
ATOM    971 2HG1 VAL A  79      -2.237   9.623 -27.822  1.00 71.31           H
ATOM    972 3HG1 VAL A  79      -3.091   8.340 -28.713  1.00 71.31           H
ATOM    973  CG2 VAL A  79      -0.636   8.602 -29.863  1.00 71.31           C
ATOM    974 1HG2 VAL A  79      -0.503   9.680 -29.771  1.00 71.31           H
ATOM    975 2HG2 VAL A  79       0.284   8.152 -30.236  1.00 71.31           H
ATOM    976 3HG2 VAL A  79      -1.450   8.394 -30.558  1.00 71.31           H
ATOM    977  HN  VAL A  79       1.399   7.658 -29.030  1.00 71.31           H
ATOM    978  N   LYS A  80      -0.402   8.259 -25.140  1.00 78.31           N
ATOM    979  CA  LYS A  80      -0.638   7.660 -23.837  1.00 78.31           C
ATOM    980  C   LYS A  80      -1.918   6.824 -23.889  1.00 78.31           C
ATOM    981  O   LYS A  80      -2.741   6.997 -24.787  1.00 78.31           O
ATOM    982  HA  LYS A  80       0.200   6.996 -23.626  1.00 78.31           H
ATOM    983  CB  LYS A  80      -0.649   8.735 -22.748  1.00 78.31           C
ATOM    984 1HB  LYS A  80      -1.568   9.317 -22.815  1.00 78.31           H
ATOM    985 2HB  LYS A  80      -0.642   8.262 -21.766  1.00 78.31           H
ATOM    986  CG  LYS A  80       0.560   9.664 -22.882  1.00 78.31           C
ATOM    987 1HG  LYS A  80       0.538  10.157 -23.854  1.00 78.31           H
ATOM    988 2HG  LYS A  80       0.507  10.446 -22.126  1.00 78.31           H
ATOM    989  CD  LYS A  80       1.869   8.886 -22.729  1.00 78.31           C
ATOM    990 1HD  LYS A  80       1.937   8.477 -21.721  1.00 78.31           H
ATOM    991 2HD  LYS A  80       1.876   8.040 -23.417  1.00 78.31           H
ATOM    992  CE  LYS A  80       3.076   9.784 -23.005  1.00 78.31           C
ATOM    993 1HE  LYS A  80       2.969  10.258 -23.981  1.00 78.31           H
ATOM    994 2HE  LYS A  80       3.118  10.584 -22.265  1.00 78.31           H
ATOM    995  NZ  LYS A  80       4.328   8.997 -22.965  1.00 78.31           N
ATOM    996 1HZ  LYS A  80       5.096   9.564 -23.308  1.00 78.31           H
ATOM    997 2HZ  LYS A  80       4.518   8.712 -22.011  1.00 78.31           H
ATOM    998 3HZ  LYS A  80       4.229   8.174 -23.550  1.00 78.31           H
ATOM    999  HN  LYS A  80      -0.543   9.248 -25.183  1.00 78.31           H
ATOM   1000  N   THR A  81      -2.047   5.937 -22.914  1.00 80.20           N
ATOM   1001  CA  THR A  81      -3.283   5.194 -22.737  1.00 80.20           C
ATOM   1002  C   THR A  81      -3.812   5.370 -21.312  1.00 80.20           C
ATOM   1003  O   THR A  81      -3.109   5.886 -20.444  1.00 80.20           O
ATOM   1004  HA  THR A  81      -4.033   5.609 -23.410  1.00 80.20           H
ATOM   1005  CB  THR A  81      -3.015   3.734 -23.108  1.00 80.20           C
ATOM   1006  HB  THR A  81      -3.943   3.163 -23.140  1.00 80.20           H
ATOM   1007  OG1 THR A  81      -2.059   3.300 -22.145  1.00 80.20           O
ATOM   1008  HG1 THR A  81      -1.140   3.581 -22.424  1.00 80.20           H
ATOM   1009  CG2 THR A  81      -2.285   3.595 -24.446  1.00 80.20           C
ATOM   1010 1HG2 THR A  81      -1.326   4.109 -24.392  1.00 80.20           H
ATOM   1011 2HG2 THR A  81      -2.890   4.037 -25.237  1.00 80.20           H
ATOM   1012 3HG2 THR A  81      -2.120   2.539 -24.662  1.00 80.20           H
ATOM   1013  HN  THR A  81      -1.327   5.723 -22.254  1.00 80.20           H
ATOM   1014  N   MET A  82      -5.047   4.933 -21.115  1.00 83.67           N
ATOM   1015  CA  MET A  82      -5.656   4.979 -19.796  1.00 83.67           C
ATOM   1016  C   MET A  82      -4.809   4.217 -18.775  1.00 83.67           C
ATOM   1017  O   MET A  82      -4.611   4.685 -17.655  1.00 83.67           O
ATOM   1018  HA  MET A  82      -5.697   6.034 -19.529  1.00 83.67           H
ATOM   1019  CB  MET A  82      -7.056   4.364 -19.858  1.00 83.67           C
ATOM   1020 1HB  MET A  82      -7.689   4.959 -20.517  1.00 83.67           H
ATOM   1021 2HB  MET A  82      -6.999   3.364 -20.288  1.00 83.67           H
ATOM   1022  CG  MET A  82      -7.685   4.293 -18.466  1.00 83.67           C
ATOM   1023 1HG  MET A  82      -7.255   3.463 -17.905  1.00 83.67           H
ATOM   1024 2HG  MET A  82      -7.462   5.203 -17.909  1.00 83.67           H
ATOM   1025  SD  MET A  82      -9.452   4.082 -18.605  1.00 83.67           S
ATOM   1026  CE  MET A  82      -9.949   4.527 -16.949  1.00 83.67           C
ATOM   1027 1HE  MET A  82      -9.477   3.852 -16.235  1.00 83.67           H
ATOM   1028 2HE  MET A  82      -9.640   5.551 -16.739  1.00 83.67           H
ATOM   1029 3HE  MET A  82     -11.032   4.449 -16.861  1.00 83.67           H
ATOM   1030  HN  MET A  82      -5.628   4.554 -21.835  1.00 83.67           H
ATOM   1031  N   THR A  83      -4.331   3.056 -19.198  1.00 82.52           N
ATOM   1032  CA  THR A  83      -3.427   2.273 -18.372  1.00 82.52           C
ATOM   1033  C   THR A  83      -2.209   3.109 -17.974  1.00 82.52           C
ATOM   1034  O   THR A  83      -1.803   3.106 -16.813  1.00 82.52           O
ATOM   1035  HA  THR A  83      -3.947   2.006 -17.452  1.00 82.52           H
ATOM   1036  CB  THR A  83      -3.066   1.001 -19.142  1.00 82.52           C
ATOM   1037  HB  THR A  83      -2.543   1.241 -20.068  1.00 82.52           H
ATOM   1038  OG1 THR A  83      -4.310   0.323 -19.297  1.00 82.52           O
ATOM   1039  HG1 THR A  83      -5.067   0.949 -19.107  1.00 82.52           H
ATOM   1040  CG2 THR A  83      -2.217   0.036 -18.313  1.00 82.52           C
ATOM   1041 1HG2 THR A  83      -2.768  -0.258 -17.419  1.00 82.52           H
ATOM   1042 2HG2 THR A  83      -1.288   0.527 -18.022  1.00 82.52           H
ATOM   1043 3HG2 THR A  83      -1.989  -0.850 -18.906  1.00 82.52           H
ATOM   1044  HN  THR A  83      -4.551   2.650 -20.085  1.00 82.52           H
ATOM   1045  N   ASP A  84      -1.661   3.804 -18.960  1.00 83.13           N
ATOM   1046  CA  ASP A  84      -0.437   4.560 -18.752  1.00 83.13           C
ATOM   1047  C   ASP A  84      -0.683   5.639 -17.696  1.00 83.13           C
ATOM   1048  O   ASP A  84       0.201   5.945 -16.898  1.00 83.13           O
ATOM   1049  HA  ASP A  84       0.302   3.825 -18.433  1.00 83.13           H
ATOM   1050  CB  ASP A  84       0.008   5.252 -20.041  1.00 83.13           C
ATOM   1051 1HB  ASP A  84      -0.746   5.976 -20.349  1.00 83.13           H
ATOM   1052 2HB  ASP A  84       0.928   5.808 -19.860  1.00 83.13           H
ATOM   1053  CG  ASP A  84       0.233   4.234 -21.161  1.00 83.13           C
ATOM   1054  OD1 ASP A  84       0.986   3.269 -20.907  1.00 83.13           O
ATOM   1055  OD2 ASP A  84      -0.353   4.443 -22.245  1.00 83.13           O
ATOM   1056  HN  ASP A  84      -2.037   3.855 -19.885  1.00 83.13           H
ATOM   1057  N   MET A  85      -1.889   6.188 -17.726  1.00 88.27           N
ATOM   1058  CA  MET A  85      -2.258   7.236 -16.790  1.00 88.27           C
ATOM   1059  C   MET A  85      -2.261   6.711 -15.353  1.00 88.27           C
ATOM   1060  O   MET A  85      -1.759   7.372 -14.446  1.00 88.27           O
ATOM   1061  HA  MET A  85      -1.498   8.009 -16.900  1.00 88.27           H
ATOM   1062  CB  MET A  85      -3.649   7.768 -17.142  1.00 88.27           C
ATOM   1063 1HB  MET A  85      -3.676   8.057 -18.193  1.00 88.27           H
ATOM   1064 2HB  MET A  85      -4.389   6.979 -17.009  1.00 88.27           H
ATOM   1065  CG  MET A  85      -4.013   8.969 -16.267  1.00 88.27           C
ATOM   1066 1HG  MET A  85      -5.012   9.324 -16.521  1.00 88.27           H
ATOM   1067 2HG  MET A  85      -4.037   8.672 -15.219  1.00 88.27           H
ATOM   1068  SD  MET A  85      -2.824  10.279 -16.502  1.00 88.27           S
ATOM   1069  CE  MET A  85      -3.180  10.722 -18.194  1.00 88.27           C
ATOM   1070 1HE  MET A  85      -3.020   9.857 -18.838  1.00 88.27           H
ATOM   1071 2HE  MET A  85      -4.218  11.047 -18.273  1.00 88.27           H
ATOM   1072 3HE  MET A  85      -2.521  11.533 -18.504  1.00 88.27           H
ATOM   1073  HN  MET A  85      -2.606   5.928 -18.374  1.00 88.27           H
ATOM   1074  N   PHE A  86      -2.833   5.526 -15.191  1.00 89.15           N
ATOM   1075  CA  PHE A  86      -2.913   4.908 -13.878  1.00 89.15           C
ATOM   1076  C   PHE A  86      -1.528   4.487 -13.384  1.00 89.15           C
ATOM   1077  O   PHE A  86      -1.226   4.603 -12.197  1.00 89.15           O
ATOM   1078  HA  PHE A  86      -3.331   5.649 -13.196  1.00 89.15           H
ATOM   1079  CB  PHE A  86      -3.789   3.662 -14.024  1.00 89.15           C
ATOM   1080 1HB  PHE A  86      -3.380   3.032 -14.814  1.00 89.15           H
ATOM   1081 2HB  PHE A  86      -3.741   3.086 -13.100  1.00 89.15           H
ATOM   1082  CG  PHE A  86      -5.255   3.966 -14.342  1.00 89.15           C
ATOM   1083  CD1 PHE A  86      -5.857   5.057 -13.797  1.00 89.15           C
ATOM   1084  HD1 PHE A  86      -5.296   5.715 -13.134  1.00 89.15           H
ATOM   1085  CD2 PHE A  86      -5.955   3.144 -15.169  1.00 89.15           C
ATOM   1086  HD2 PHE A  86      -5.473   2.270 -15.606  1.00 89.15           H
ATOM   1087  CE1 PHE A  86      -7.217   5.338 -14.092  1.00 89.15           C
ATOM   1088  HE1 PHE A  86      -7.700   6.213 -13.656  1.00 89.15           H
ATOM   1089  CE2 PHE A  86      -7.315   3.426 -15.465  1.00 89.15           C
ATOM   1090  HE2 PHE A  86      -7.877   2.768 -16.128  1.00 89.15           H
ATOM   1091  CZ  PHE A  86      -7.918   4.517 -14.920  1.00 89.15           C
ATOM   1092  HZ  PHE A  86      -8.962   4.734 -15.147  1.00 89.15           H
ATOM   1093  HN  PHE A  86      -3.235   4.993 -15.935  1.00 89.15           H
ATOM   1094  N   LEU A  87      -0.721   4.008 -14.320  1.00 86.92           N
ATOM   1095  CA  LEU A  87       0.625   3.568 -13.995  1.00 86.92           C
ATOM   1096  C   LEU A  87       1.434   4.758 -13.477  1.00 86.92           C
ATOM   1097  O   LEU A  87       2.238   4.614 -12.557  1.00 86.92           O
ATOM   1098  HA  LEU A  87       0.544   2.832 -13.195  1.00 86.92           H
ATOM   1099  CB  LEU A  87       1.264   2.865 -15.194  1.00 86.92           C
ATOM   1100 1HB  LEU A  87       1.161   3.511 -16.066  1.00 86.92           H
ATOM   1101 2HB  LEU A  87       2.331   2.758 -15.001  1.00 86.92           H
ATOM   1102  CG  LEU A  87       0.696   1.488 -15.545  1.00 86.92           C
ATOM   1103  HG  LEU A  87      -0.356   1.608 -15.802  1.00 86.92           H
ATOM   1104  CD1 LEU A  87       1.397   0.903 -16.773  1.00 86.92           C
ATOM   1105 1HD1 LEU A  87       1.253   1.568 -17.624  1.00 86.92           H
ATOM   1106 2HD1 LEU A  87       2.463   0.800 -16.568  1.00 86.92           H
ATOM   1107 3HD1 LEU A  87       0.974  -0.076 -17.000  1.00 86.92           H
ATOM   1108  CD2 LEU A  87       0.763   0.545 -14.342  1.00 86.92           C
ATOM   1109 1HD2 LEU A  87       1.801   0.426 -14.031  1.00 86.92           H
ATOM   1110 2HD2 LEU A  87       0.183   0.963 -13.520  1.00 86.92           H
ATOM   1111 3HD2 LEU A  87       0.353  -0.427 -14.619  1.00 86.92           H
ATOM   1112  HN  LEU A  87      -0.974   3.918 -15.283  1.00 86.92           H
ATOM   1113  N   LEU A  88       1.194   5.908 -14.090  1.00 89.34           N
ATOM   1114  CA  LEU A  88       1.870   7.129 -13.684  1.00 89.34           C
ATOM   1115  C   LEU A  88       1.523   7.437 -12.226  1.00 89.34           C
ATOM   1116  O   LEU A  88       2.414   7.638 -11.401  1.00 89.34           O
ATOM   1117  HA  LEU A  88       2.943   6.947 -13.752  1.00 89.34           H
ATOM   1118  CB  LEU A  88       1.541   8.270 -14.648  1.00 89.34           C
ATOM   1119 1HB  LEU A  88       1.947   8.019 -15.628  1.00 89.34           H
ATOM   1120 2HB  LEU A  88       0.458   8.327 -14.756  1.00 89.34           H
ATOM   1121  CG  LEU A  88       2.061   9.653 -14.252  1.00 89.34           C
ATOM   1122  HG  LEU A  88       1.747   9.855 -13.228  1.00 89.34           H
ATOM   1123  CD1 LEU A  88       3.590   9.692 -14.273  1.00 89.34           C
ATOM   1124 1HD1 LEU A  88       3.981   8.957 -13.569  1.00 89.34           H
ATOM   1125 2HD1 LEU A  88       3.946   9.459 -15.276  1.00 89.34           H
ATOM   1126 3HD1 LEU A  88       3.932  10.686 -13.987  1.00 89.34           H
ATOM   1127  CD2 LEU A  88       1.448  10.742 -15.135  1.00 89.34           C
ATOM   1128 1HD2 LEU A  88       1.710  10.556 -16.176  1.00 89.34           H
ATOM   1129 2HD2 LEU A  88       0.363  10.731 -15.026  1.00 89.34           H
ATOM   1130 3HD2 LEU A  88       1.834  11.716 -14.832  1.00 89.34           H
ATOM   1131  HN  LEU A  88       0.553   6.013 -14.850  1.00 89.34           H
ATOM   1132  N   ASN A  89       0.227   7.464 -11.952  1.00 92.94           N
ATOM   1133  CA  ASN A  89      -0.252   7.862 -10.639  1.00 92.94           C
ATOM   1134  C   ASN A  89       0.198   6.832  -9.602  1.00 92.94           C
ATOM   1135  O   ASN A  89       0.430   7.172  -8.443  1.00 92.94           O
ATOM   1136  HA  ASN A  89       0.180   8.847 -10.463  1.00 92.94           H
ATOM   1137  CB  ASN A  89      -1.780   7.928 -10.608  1.00 92.94           C
ATOM   1138 1HB  ASN A  89      -2.196   7.096 -11.176  1.00 92.94           H
ATOM   1139 2HB  ASN A  89      -2.131   7.820  -9.581  1.00 92.94           H
ATOM   1140  CG  ASN A  89      -2.284   9.251 -11.188  1.00 92.94           C
ATOM   1141  OD1 ASN A  89      -2.574  10.200 -10.479  1.00 92.94           O
ATOM   1142  ND2 ASN A  89      -2.373   9.260 -12.515  1.00 92.94           N
ATOM   1143 1HD2 ASN A  89      -2.120   8.447 -13.039  1.00 92.94           H
ATOM   1144 2HD2 ASN A  89      -2.693  10.080 -12.990  1.00 92.94           H
ATOM   1145  HN  ASN A  89      -0.488   7.221 -12.607  1.00 92.94           H
ATOM   1146  N   LEU A  90       0.309   5.592 -10.056  1.00 90.83           N
ATOM   1147  CA  LEU A  90       0.727   4.509  -9.182  1.00 90.83           C
ATOM   1148  C   LEU A  90       2.167   4.754  -8.727  1.00 90.83           C
ATOM   1149  O   LEU A  90       2.483   4.603  -7.548  1.00 90.83           O
ATOM   1150  HA  LEU A  90       0.080   4.529  -8.305  1.00 90.83           H
ATOM   1151  CB  LEU A  90       0.520   3.157  -9.867  1.00 90.83           C
ATOM   1152 1HB  LEU A  90      -0.501   3.117 -10.246  1.00 90.83           H
ATOM   1153 2HB  LEU A  90       1.183   3.104 -10.731  1.00 90.83           H
ATOM   1154  CG  LEU A  90       0.761   1.921  -8.998  1.00 90.83           C
ATOM   1155  HG  LEU A  90       1.734   2.025  -8.518  1.00 90.83           H
ATOM   1156  CD1 LEU A  90      -0.284   1.821  -7.885  1.00 90.83           C
ATOM   1157 1HD1 LEU A  90      -0.229   2.708  -7.254  1.00 90.83           H
ATOM   1158 2HD1 LEU A  90      -1.279   1.750  -8.325  1.00 90.83           H
ATOM   1159 3HD1 LEU A  90      -0.090   0.934  -7.282  1.00 90.83           H
ATOM   1160  CD2 LEU A  90       0.812   0.652  -9.851  1.00 90.83           C
ATOM   1161 1HD2 LEU A  90      -0.135   0.530 -10.378  1.00 90.83           H
ATOM   1162 2HD2 LEU A  90       1.623   0.734 -10.575  1.00 90.83           H
ATOM   1163 3HD2 LEU A  90       0.984  -0.211  -9.209  1.00 90.83           H
ATOM   1164  HN  LEU A  90       0.119   5.323 -11.000  1.00 90.83           H
ATOM   1165  N   ALA A  91       3.001   5.128  -9.686  1.00 92.29           N
ATOM   1166  CA  ALA A  91       4.408   5.362  -9.405  1.00 92.29           C
ATOM   1167  C   ALA A  91       4.543   6.563  -8.467  1.00 92.29           C
ATOM   1168  O   ALA A  91       5.405   6.577  -7.590  1.00 92.29           O
ATOM   1169  HA  ALA A  91       4.798   4.476  -8.905  1.00 92.29           H
ATOM   1170  CB  ALA A  91       5.165   5.561 -10.720  1.00 92.29           C
ATOM   1171 1HB  ALA A  91       5.061   4.668 -11.337  1.00 92.29           H
ATOM   1172 2HB  ALA A  91       4.752   6.419 -11.250  1.00 92.29           H
ATOM   1173 3HB  ALA A  91       6.220   5.737 -10.508  1.00 92.29           H
ATOM   1174  HN  ALA A  91       2.731   5.270 -10.638  1.00 92.29           H
ATOM   1175  N   ILE A  92       3.677   7.543  -8.683  1.00 94.14           N
ATOM   1176  CA  ILE A  92       3.689   8.745  -7.868  1.00 94.14           C
ATOM   1177  C   ILE A  92       3.335   8.381  -6.424  1.00 94.14           C
ATOM   1178  O   ILE A  92       3.995   8.829  -5.488  1.00 94.14           O
ATOM   1179  HA  ILE A  92       4.704   9.142  -7.885  1.00 94.14           H
ATOM   1180  CB  ILE A  92       2.775   9.813  -8.474  1.00 94.14           C
ATOM   1181  HB  ILE A  92       1.814   9.351  -8.699  1.00 94.14           H
ATOM   1182  CG1 ILE A  92       3.345  10.337  -9.793  1.00 94.14           C
ATOM   1183 1HG1 ILE A  92       4.230  10.942  -9.596  1.00 94.14           H
ATOM   1184 2HG1 ILE A  92       3.663   9.500 -10.415  1.00 94.14           H
ATOM   1185  CG2 ILE A  92       2.512  10.941  -7.475  1.00 94.14           C
ATOM   1186 1HG2 ILE A  92       2.031  10.533  -6.585  1.00 94.14           H
ATOM   1187 2HG2 ILE A  92       3.457  11.407  -7.196  1.00 94.14           H
ATOM   1188 3HG2 ILE A  92       1.860  11.685  -7.931  1.00 94.14           H
ATOM   1189  CD1 ILE A  92       2.307  11.173 -10.545  1.00 94.14           C
ATOM   1190 1HD1 ILE A  92       1.433  10.558 -10.762  1.00 94.14           H
ATOM   1191 2HD1 ILE A  92       2.010  12.022  -9.930  1.00 94.14           H
ATOM   1192 3HD1 ILE A  92       2.738  11.533 -11.479  1.00 94.14           H
ATOM   1193  HN  ILE A  92       2.979   7.524  -9.399  1.00 94.14           H
ATOM   1194  N   ALA A  93       2.295   7.571  -6.290  1.00 94.51           N
ATOM   1195  CA  ALA A  93       1.809   7.190  -4.975  1.00 94.51           C
ATOM   1196  C   ALA A  93       2.918   6.456  -4.219  1.00 94.51           C
ATOM   1197  O   ALA A  93       3.134   6.702  -3.033  1.00 94.51           O
ATOM   1198  HA  ALA A  93       1.557   8.104  -4.436  1.00 94.51           H
ATOM   1199  CB  ALA A  93       0.544   6.342  -5.124  1.00 94.51           C
ATOM   1200 1HB  ALA A  93      -0.222   6.919  -5.642  1.00 94.51           H
ATOM   1201 2HB  ALA A  93       0.774   5.445  -5.700  1.00 94.51           H
ATOM   1202 3HB  ALA A  93       0.180   6.056  -4.138  1.00 94.51           H
ATOM   1203  HN  ALA A  93       1.789   7.179  -7.058  1.00 94.51           H
ATOM   1204  N   ASP A  94       3.591   5.569  -4.936  1.00 94.21           N
ATOM   1205  CA  ASP A  94       4.651   4.774  -4.339  1.00 94.21           C
ATOM   1206  C   ASP A  94       5.772   5.701  -3.864  1.00 94.21           C
ATOM   1207  O   ASP A  94       6.279   5.551  -2.754  1.00 94.21           O
ATOM   1208  HA  ASP A  94       4.179   4.237  -3.516  1.00 94.21           H
ATOM   1209  CB  ASP A  94       5.245   3.796  -5.354  1.00 94.21           C
ATOM   1210 1HB  ASP A  94       5.370   4.295  -6.315  1.00 94.21           H
ATOM   1211 2HB  ASP A  94       6.237   3.483  -5.027  1.00 94.21           H
ATOM   1212  CG  ASP A  94       4.347   2.569  -5.523  1.00 94.21           C
ATOM   1213  OD1 ASP A  94       3.672   2.219  -4.531  1.00 94.21           O
ATOM   1214  OD2 ASP A  94       4.356   2.009  -6.641  1.00 94.21           O
ATOM   1215  HN  ASP A  94       3.423   5.389  -5.905  1.00 94.21           H
ATOM   1216  N   LEU A  95       6.127   6.639  -4.730  1.00 95.55           N
ATOM   1217  CA  LEU A  95       7.222   7.550  -4.440  1.00 95.55           C
ATOM   1218  C   LEU A  95       6.914   8.316  -3.152  1.00 95.55           C
ATOM   1219  O   LEU A  95       7.782   8.468  -2.293  1.00 95.55           O
ATOM   1220  HA  LEU A  95       8.115   6.946  -4.278  1.00 95.55           H
ATOM   1221  CB  LEU A  95       7.499   8.455  -5.642  1.00 95.55           C
ATOM   1222 1HB  LEU A  95       6.544   8.787  -6.050  1.00 95.55           H
ATOM   1223 2HB  LEU A  95       8.022   9.344  -5.290  1.00 95.55           H
ATOM   1224  CG  LEU A  95       8.316   7.832  -6.776  1.00 95.55           C
ATOM   1225  HG  LEU A  95       7.773   6.965  -7.152  1.00 95.55           H
ATOM   1226  CD1 LEU A  95       8.469   8.810  -7.943  1.00 95.55           C
ATOM   1227 1HD1 LEU A  95       7.484   9.074  -8.327  1.00 95.55           H
ATOM   1228 2HD1 LEU A  95       8.978   9.710  -7.598  1.00 95.55           H
ATOM   1229 3HD1 LEU A  95       9.054   8.342  -8.735  1.00 95.55           H
ATOM   1230  CD2 LEU A  95       9.669   7.332  -6.266  1.00 95.55           C
ATOM   1231 1HD2 LEU A  95      10.231   8.167  -5.848  1.00 95.55           H
ATOM   1232 2HD2 LEU A  95       9.511   6.578  -5.495  1.00 95.55           H
ATOM   1233 3HD2 LEU A  95      10.229   6.894  -7.092  1.00 95.55           H
ATOM   1234  HN  LEU A  95       5.682   6.782  -5.614  1.00 95.55           H
ATOM   1235  N   LEU A  96       5.676   8.779  -3.058  1.00 95.32           N
ATOM   1236  CA  LEU A  96       5.275   9.620  -1.943  1.00 95.32           C
ATOM   1237  C   LEU A  96       5.493   8.861  -0.633  1.00 95.32           C
ATOM   1238  O   LEU A  96       5.918   9.444   0.363  1.00 95.32           O
ATOM   1239  HA  LEU A  96       5.922  10.497  -1.945  1.00 95.32           H
ATOM   1240  CB  LEU A  96       3.840  10.116  -2.135  1.00 95.32           C
ATOM   1241 1HB  LEU A  96       3.215   9.264  -2.401  1.00 95.32           H
ATOM   1242 2HB  LEU A  96       3.476  10.492  -1.179  1.00 95.32           H
ATOM   1243  CG  LEU A  96       3.643  11.207  -3.190  1.00 95.32           C
ATOM   1244  HG  LEU A  96       3.961  10.811  -4.154  1.00 95.32           H
ATOM   1245  CD1 LEU A  96       2.166  11.583  -3.320  1.00 95.32           C
ATOM   1246 1HD1 LEU A  96       1.592  10.704  -3.614  1.00 95.32           H
ATOM   1247 2HD1 LEU A  96       1.799  11.952  -2.362  1.00 95.32           H
ATOM   1248 3HD1 LEU A  96       2.054  12.360  -4.076  1.00 95.32           H
ATOM   1249  CD2 LEU A  96       4.520  12.424  -2.890  1.00 95.32           C
ATOM   1250 1HD2 LEU A  96       4.256  12.830  -1.913  1.00 95.32           H
ATOM   1251 2HD2 LEU A  96       5.568  12.125  -2.888  1.00 95.32           H
ATOM   1252 3HD2 LEU A  96       4.360  13.184  -3.654  1.00 95.32           H
ATOM   1253  HN  LEU A  96       4.956   8.589  -3.725  1.00 95.32           H
ATOM   1254  N   PHE A  97       5.191   7.571  -0.676  1.00 96.02           N
ATOM   1255  CA  PHE A  97       5.336   6.729   0.499  1.00 96.02           C
ATOM   1256  C   PHE A  97       6.811   6.451   0.796  1.00 96.02           C
ATOM   1257  O   PHE A  97       7.251   6.568   1.939  1.00 96.02           O
ATOM   1258  HA  PHE A  97       4.894   7.266   1.339  1.00 96.02           H
ATOM   1259  CB  PHE A  97       4.632   5.406   0.191  1.00 96.02           C
ATOM   1260 1HB  PHE A  97       3.555   5.574   0.178  1.00 96.02           H
ATOM   1261 2HB  PHE A  97       4.916   5.080  -0.809  1.00 96.02           H
ATOM   1262  CG  PHE A  97       4.948   4.287   1.185  1.00 96.02           C
ATOM   1263  CD1 PHE A  97       5.524   3.134   0.751  1.00 96.02           C
ATOM   1264  HD1 PHE A  97       5.761   3.007  -0.305  1.00 96.02           H
ATOM   1265  CD2 PHE A  97       4.652   4.445   2.504  1.00 96.02           C
ATOM   1266  HD2 PHE A  97       4.190   5.369   2.851  1.00 96.02           H
ATOM   1267  CE1 PHE A  97       5.816   2.095   1.674  1.00 96.02           C
ATOM   1268  HE1 PHE A  97       6.278   1.171   1.326  1.00 96.02           H
ATOM   1269  CE2 PHE A  97       4.945   3.407   3.427  1.00 96.02           C
ATOM   1270  HE2 PHE A  97       4.708   3.533   4.483  1.00 96.02           H
ATOM   1271  CZ  PHE A  97       5.521   2.253   2.992  1.00 96.02           C
ATOM   1272  HZ  PHE A  97       5.746   1.456   3.701  1.00 96.02           H
ATOM   1273  HN  PHE A  97       4.853   7.103  -1.492  1.00 96.02           H
ATOM   1274  N   LEU A  98       7.535   6.089  -0.253  1.00 95.75           N
ATOM   1275  CA  LEU A  98       8.907   5.637  -0.096  1.00 95.75           C
ATOM   1276  C   LEU A  98       9.716   6.717   0.624  1.00 95.75           C
ATOM   1277  O   LEU A  98      10.582   6.408   1.441  1.00 95.75           O
ATOM   1278  HA  LEU A  98       8.887   4.745   0.530  1.00 95.75           H
ATOM   1279  CB  LEU A  98       9.494   5.228  -1.449  1.00 95.75           C
ATOM   1280 1HB  LEU A  98       9.319   6.037  -2.158  1.00 95.75           H
ATOM   1281 2HB  LEU A  98      10.574   5.129  -1.338  1.00 95.75           H
ATOM   1282  CG  LEU A  98       8.950   3.932  -2.052  1.00 95.75           C
ATOM   1283  HG  LEU A  98       7.866   3.934  -1.944  1.00 95.75           H
ATOM   1284  CD1 LEU A  98       9.256   3.853  -3.549  1.00 95.75           C
ATOM   1285 1HD1 LEU A  98       8.792   4.697  -4.059  1.00 95.75           H
ATOM   1286 2HD1 LEU A  98      10.335   3.884  -3.702  1.00 95.75           H
ATOM   1287 3HD1 LEU A  98       8.858   2.922  -3.952  1.00 95.75           H
ATOM   1288  CD2 LEU A  98       9.477   2.711  -1.294  1.00 95.75           C
ATOM   1289 1HD2 LEU A  98      10.565   2.692  -1.348  1.00 95.75           H
ATOM   1290 2HD2 LEU A  98       9.166   2.769  -0.251  1.00 95.75           H
ATOM   1291 3HD2 LEU A  98       9.075   1.803  -1.744  1.00 95.75           H
ATOM   1292  HN  LEU A  98       7.199   6.101  -1.195  1.00 95.75           H
ATOM   1293  N   VAL A  99       9.405   7.963   0.296  1.00 95.97           N
ATOM   1294  CA  VAL A  99      10.132   9.088   0.857  1.00 95.97           C
ATOM   1295  C   VAL A  99       9.958   9.095   2.377  1.00 95.97           C
ATOM   1296  O   VAL A  99      10.731   9.733   3.091  1.00 95.97           O
ATOM   1297  HA  VAL A  99      11.188   8.947   0.626  1.00 95.97           H
ATOM   1298  CB  VAL A  99       9.672  10.390   0.197  1.00 95.97           C
ATOM   1299  HB  VAL A  99       8.584  10.423   0.243  1.00 95.97           H
ATOM   1300  CG1 VAL A  99      10.211  11.607   0.951  1.00 95.97           C
ATOM   1301 1HG1 VAL A  99       9.848  11.589   1.978  1.00 95.97           H
ATOM   1302 2HG1 VAL A  99      11.301  11.581   0.951  1.00 95.97           H
ATOM   1303 3HG1 VAL A  99       9.870  12.519   0.461  1.00 95.97           H
ATOM   1304  CG2 VAL A  99      10.082  10.432  -1.276  1.00 95.97           C
ATOM   1305 1HG2 VAL A  99      11.167  10.365  -1.354  1.00 95.97           H
ATOM   1306 2HG2 VAL A  99       9.627   9.593  -1.804  1.00 95.97           H
ATOM   1307 3HG2 VAL A  99       9.742  11.367  -1.721  1.00 95.97           H
ATOM   1308  HN  VAL A  99       8.673   8.207  -0.340  1.00 95.97           H
ATOM   1309  N   THR A 100       8.939   8.378   2.827  1.00 95.33           N
ATOM   1310  CA  THR A 100       8.620   8.339   4.245  1.00 95.33           C
ATOM   1311  C   THR A 100       9.407   7.225   4.937  1.00 95.33           C
ATOM   1312  O   THR A 100       9.513   7.204   6.163  1.00 95.33           O
ATOM   1313  HA  THR A 100       8.935   9.280   4.694  1.00 95.33           H
ATOM   1314  CB  THR A 100       7.104   8.188   4.384  1.00 95.33           C
ATOM   1315  HB  THR A 100       6.781   8.426   5.397  1.00 95.33           H
ATOM   1316  OG1 THR A 100       6.846   6.854   3.954  1.00 95.33           O
ATOM   1317  HG1 THR A 100       6.817   6.817   2.955  1.00 95.33           H
ATOM   1318  CG2 THR A 100       6.335   9.056   3.386  1.00 95.33           C
ATOM   1319 1HG2 THR A 100       6.608   8.771   2.370  1.00 95.33           H
ATOM   1320 2HG2 THR A 100       6.584  10.105   3.549  1.00 95.33           H
ATOM   1321 3HG2 THR A 100       5.264   8.911   3.528  1.00 95.33           H
ATOM   1322  HN  THR A 100       8.337   7.833   2.244  1.00 95.33           H
ATOM   1323  N   LEU A 101       9.940   6.325   4.123  1.00 94.93           N
ATOM   1324  CA  LEU A 101      10.577   5.128   4.644  1.00 94.93           C
ATOM   1325  C   LEU A 101      11.812   5.524   5.455  1.00 94.93           C
ATOM   1326  O   LEU A 101      12.073   4.956   6.514  1.00 94.93           O
ATOM   1327  HA  LEU A 101       9.865   4.644   5.313  1.00 94.93           H
ATOM   1328  CB  LEU A 101      10.874   4.143   3.511  1.00 94.93           C
ATOM   1329 1HB  LEU A 101      11.378   4.683   2.710  1.00 94.93           H
ATOM   1330 2HB  LEU A 101      11.575   3.395   3.882  1.00 94.93           H
ATOM   1331  CG  LEU A 101       9.665   3.418   2.918  1.00 94.93           C
ATOM   1332  HG  LEU A 101       9.040   4.154   2.411  1.00 94.93           H
ATOM   1333  CD1 LEU A 101      10.100   2.394   1.868  1.00 94.93           C
ATOM   1334 1HD1 LEU A 101      10.632   2.902   1.064  1.00 94.93           H
ATOM   1335 2HD1 LEU A 101      10.757   1.657   2.329  1.00 94.93           H
ATOM   1336 3HD1 LEU A 101       9.221   1.893   1.462  1.00 94.93           H
ATOM   1337  CD2 LEU A 101       8.812   2.783   4.018  1.00 94.93           C
ATOM   1338 1HD2 LEU A 101       9.413   2.064   4.574  1.00 94.93           H
ATOM   1339 2HD2 LEU A 101       8.456   3.560   4.695  1.00 94.93           H
ATOM   1340 3HD2 LEU A 101       7.959   2.275   3.569  1.00 94.93           H
ATOM   1341  HN  LEU A 101       9.940   6.405   3.126  1.00 94.93           H
ATOM   1342  N   PRO A 102      12.592   6.503   4.975  1.00 94.75           N
ATOM   1343  CA  PRO A 102      13.795   6.929   5.693  1.00 94.75           C
ATOM   1344  C   PRO A 102      13.506   7.284   7.143  1.00 94.75           C
ATOM   1345  O   PRO A 102      14.286   6.952   8.034  1.00 94.75           O
ATOM   1346  HA  PRO A 102      14.515   6.112   5.738  1.00 94.75           H
ATOM   1347  CB  PRO A 102      14.281   8.143   4.898  1.00 94.75           C
ATOM   1348 1HB  PRO A 102      13.874   9.072   5.296  1.00 94.75           H
ATOM   1349 2HB  PRO A 102      15.367   8.233   4.928  1.00 94.75           H
ATOM   1350  CG  PRO A 102      13.777   7.865   3.487  1.00 94.75           C
ATOM   1351 1HG  PRO A 102      13.730   8.774   2.888  1.00 94.75           H
ATOM   1352 2HG  PRO A 102      14.433   7.179   2.951  1.00 94.75           H
ATOM   1353  CD  PRO A 102      12.401   7.268   3.729  1.00 94.75           C
ATOM   1354 1HD  PRO A 102      11.640   8.040   3.847  1.00 94.75           H
ATOM   1355 2HD  PRO A 102      12.083   6.634   2.901  1.00 94.75           H
ATOM   1356  N   PHE A 103      12.381   7.955   7.342  1.00 94.52           N
ATOM   1357  CA  PHE A 103      12.001   8.401   8.671  1.00 94.52           C
ATOM   1358  C   PHE A 103      11.642   7.213   9.566  1.00 94.52           C
ATOM   1359  O   PHE A 103      11.977   7.200  10.750  1.00 94.52           O
ATOM   1360  HA  PHE A 103      12.857   8.927   9.093  1.00 94.52           H
ATOM   1361  CB  PHE A 103      10.768   9.292   8.508  1.00 94.52           C
ATOM   1362 1HB  PHE A 103       9.990   8.729   7.992  1.00 94.52           H
ATOM   1363 2HB  PHE A 103      10.379   9.541   9.495  1.00 94.52           H
ATOM   1364  CG  PHE A 103      11.034  10.588   7.739  1.00 94.52           C
ATOM   1365  CD1 PHE A 103      11.420  11.708   8.407  1.00 94.52           C
ATOM   1366  HD1 PHE A 103      11.541  11.682   9.490  1.00 94.52           H
ATOM   1367  CD2 PHE A 103      10.883  10.620   6.388  1.00 94.52           C
ATOM   1368  HD2 PHE A 103      10.573   9.723   5.853  1.00 94.52           H
ATOM   1369  CE1 PHE A 103      11.667  12.911   7.694  1.00 94.52           C
ATOM   1370  HE1 PHE A 103      11.976  13.808   8.229  1.00 94.52           H
ATOM   1371  CE2 PHE A 103      11.130  11.823   5.675  1.00 94.52           C
ATOM   1372  HE2 PHE A 103      11.009  11.849   4.592  1.00 94.52           H
ATOM   1373  CZ  PHE A 103      11.517  12.943   6.342  1.00 94.52           C
ATOM   1374  HZ  PHE A 103      11.706  13.866   5.795  1.00 94.52           H
ATOM   1375  HN  PHE A 103      11.737   8.194   6.615  1.00 94.52           H
ATOM   1376  N   TRP A 104      10.966   6.244   8.967  1.00 92.58           N
ATOM   1377  CA  TRP A 104      10.597   5.036   9.684  1.00 92.58           C
ATOM   1378  C   TRP A 104      11.884   4.332  10.118  1.00 92.58           C
ATOM   1379  O   TRP A 104      11.946   3.760  11.206  1.00 92.58           O
ATOM   1380  HA  TRP A 104      10.019   5.331  10.560  1.00 92.58           H
ATOM   1381  CB  TRP A 104       9.689   4.148   8.830  1.00 92.58           C
ATOM   1382 1HB  TRP A 104      10.044   4.168   7.799  1.00 92.58           H
ATOM   1383 2HB  TRP A 104       9.776   3.118   9.177  1.00 92.58           H
ATOM   1384  CG  TRP A 104       8.215   4.557   8.855  1.00 92.58           C
ATOM   1385  CD1 TRP A 104       7.456   4.969   7.831  1.00 92.58           C
ATOM   1386  HD1 TRP A 104       7.811   5.068   6.805  1.00 92.58           H
ATOM   1387  CD2 TRP A 104       7.348   4.577  10.009  1.00 92.58           C
ATOM   1388  NE1 TRP A 104       6.168   5.252   8.239  1.00 92.58           N
ATOM   1389  HE1 TRP A 104       5.421   5.575   7.658  1.00 92.58           H
ATOM   1390  CE2 TRP A 104       6.101   5.006   9.605  1.00 92.58           C
ATOM   1391  CE3 TRP A 104       7.610   4.243  11.350  1.00 92.58           C
ATOM   1392  HE3 TRP A 104       8.586   3.902  11.693  1.00 92.58           H
ATOM   1393  CZ2 TRP A 104       5.016   5.142  10.480  1.00 92.58           C
ATOM   1394  HZ2 TRP A 104       4.040   5.483  10.136  1.00 92.58           H
ATOM   1395  CZ3 TRP A 104       6.516   4.384  12.211  1.00 92.58           C
ATOM   1396  HZ3 TRP A 104       6.664   4.138  13.263  1.00 92.58           H
ATOM   1397  CH2 TRP A 104       5.253   4.815  11.820  1.00 92.58           C
ATOM   1398  HH2 TRP A 104       4.452   4.898  12.554  1.00 92.58           H
ATOM   1399  HN  TRP A 104      10.672   6.276   8.012  1.00 92.58           H
ATOM   1400  N   ALA A 105      12.880   4.397   9.247  1.00 94.20           N
ATOM   1401  CA  ALA A 105      14.135   3.707   9.491  1.00 94.20           C
ATOM   1402  C   ALA A 105      14.803   4.297  10.734  1.00 94.20           C
ATOM   1403  O   ALA A 105      15.252   3.560  11.610  1.00 94.20           O
ATOM   1404  HA  ALA A 105      13.906   2.657   9.675  1.00 94.20           H
ATOM   1405  CB  ALA A 105      15.023   3.807   8.249  1.00 94.20           C
ATOM   1406 1HB  ALA A 105      14.514   3.348   7.401  1.00 94.20           H
ATOM   1407 2HB  ALA A 105      15.222   4.855   8.028  1.00 94.20           H
ATOM   1408 3HB  ALA A 105      15.964   3.289   8.432  1.00 94.20           H
ATOM   1409  HN  ALA A 105      12.839   4.909   8.388  1.00 94.20           H
ATOM   1410  N   ILE A 106      14.847   5.621  10.771  1.00 93.88           N
ATOM   1411  CA  ILE A 106      15.483   6.317  11.876  1.00 93.88           C
ATOM   1412  C   ILE A 106      14.726   6.012  13.170  1.00 93.88           C
ATOM   1413  O   ILE A 106      15.337   5.756  14.206  1.00 93.88           O
ATOM   1414  HA  ILE A 106      16.497   5.927  11.969  1.00 93.88           H
ATOM   1415  CB  ILE A 106      15.601   7.812  11.571  1.00 93.88           C
ATOM   1416  HB  ILE A 106      14.635   8.163  11.209  1.00 93.88           H
ATOM   1417  CG1 ILE A 106      16.620   8.066  10.459  1.00 93.88           C
ATOM   1418 1HG1 ILE A 106      17.629   7.929  10.847  1.00 93.88           H
ATOM   1419 2HG1 ILE A 106      16.484   7.335   9.662  1.00 93.88           H
ATOM   1420  CG2 ILE A 106      15.925   8.607  12.838  1.00 93.88           C
ATOM   1421 1HG2 ILE A 106      15.131   8.461  13.571  1.00 93.88           H
ATOM   1422 2HG2 ILE A 106      16.871   8.259  13.252  1.00 93.88           H
ATOM   1423 3HG2 ILE A 106      16.002   9.666  12.592  1.00 93.88           H
ATOM   1424  CD1 ILE A 106      16.472   9.479   9.892  1.00 93.88           C
ATOM   1425 1HD1 ILE A 106      15.470   9.604   9.483  1.00 93.88           H
ATOM   1426 2HD1 ILE A 106      16.633  10.208  10.687  1.00 93.88           H
ATOM   1427 3HD1 ILE A 106      17.209   9.633   9.103  1.00 93.88           H
ATOM   1428  HN  ILE A 106      14.459   6.213  10.065  1.00 93.88           H
ATOM   1429  N   ALA A 107      13.405   6.048  13.068  1.00 92.39           N
ATOM   1430  CA  ALA A 107      12.559   5.868  14.235  1.00 92.39           C
ATOM   1431  C   ALA A 107      12.761   4.459  14.794  1.00 92.39           C
ATOM   1432  O   ALA A 107      12.712   4.255  16.006  1.00 92.39           O
ATOM   1433  HA  ALA A 107      12.869   6.596  14.985  1.00 92.39           H
ATOM   1434  CB  ALA A 107      11.102   6.142  13.856  1.00 92.39           C
ATOM   1435 1HB  ALA A 107      11.006   7.165  13.493  1.00 92.39           H
ATOM   1436 2HB  ALA A 107      10.794   5.448  13.074  1.00 92.39           H
ATOM   1437 3HB  ALA A 107      10.467   6.007  14.732  1.00 92.39           H
ATOM   1438  HN  ALA A 107      12.915   6.197  12.209  1.00 92.39           H
ATOM   1439  N   ALA A 108      12.985   3.522  13.884  1.00 91.93           N
ATOM   1440  CA  ALA A 108      13.159   2.132  14.269  1.00 91.93           C
ATOM   1441  C   ALA A 108      14.549   1.946  14.879  1.00 91.93           C
ATOM   1442  O   ALA A 108      14.729   1.135  15.786  1.00 91.93           O
ATOM   1443  HA  ALA A 108      12.406   1.899  15.022  1.00 91.93           H
ATOM   1444  CB  ALA A 108      12.931   1.233  13.051  1.00 91.93           C
ATOM   1445 1HB  ALA A 108      11.920   1.382  12.674  1.00 91.93           H
ATOM   1446 2HB  ALA A 108      13.651   1.487  12.273  1.00 91.93           H
ATOM   1447 3HB  ALA A 108      13.062   0.190  13.340  1.00 91.93           H
ATOM   1448  HN  ALA A 108      13.047   3.700  12.902  1.00 91.93           H
ATOM   1449  N   ALA A 109      15.497   2.710  14.357  1.00 91.67           N
ATOM   1450  CA  ALA A 109      16.888   2.545  14.741  1.00 91.67           C
ATOM   1451  C   ALA A 109      17.064   2.974  16.199  1.00 91.67           C
ATOM   1452  O   ALA A 109      17.854   2.382  16.933  1.00 91.67           O
ATOM   1453  HA  ALA A 109      17.134   1.487  14.650  1.00 91.67           H
ATOM   1454  CB  ALA A 109      17.780   3.342  13.787  1.00 91.67           C
ATOM   1455 1HB  ALA A 109      17.639   2.979  12.769  1.00 91.67           H
ATOM   1456 2HB  ALA A 109      17.512   4.398  13.836  1.00 91.67           H
ATOM   1457 3HB  ALA A 109      18.824   3.218  14.076  1.00 91.67           H
ATOM   1458  HN  ALA A 109      15.327   3.430  13.684  1.00 91.67           H
ATOM   1459  N   ASP A 110      16.316   4.001  16.575  1.00 87.98           N
ATOM   1460  CA  ASP A 110      16.473   4.600  17.889  1.00 87.98           C
ATOM   1461  C   ASP A 110      15.103   5.029  18.417  1.00 87.98           C
ATOM   1462  O   ASP A 110      14.378   4.224  19.000  1.00 87.98           O
ATOM   1463  HA  ASP A 110      16.933   3.826  18.504  1.00 87.98           H
ATOM   1464  CB  ASP A 110      17.365   5.842  17.825  1.00 87.98           C
ATOM   1465 1HB  ASP A 110      18.337   5.575  17.409  1.00 87.98           H
ATOM   1466 2HB  ASP A 110      16.922   6.578  17.154  1.00 87.98           H
ATOM   1467  CG  ASP A 110      17.550   6.456  19.214  1.00 87.98           C
ATOM   1468  OD1 ASP A 110      17.211   5.758  20.193  1.00 87.98           O
ATOM   1469  OD2 ASP A 110      18.027   7.611  19.265  1.00 87.98           O
ATOM   1470  HN  ASP A 110      15.614   4.421  16.000  1.00 87.98           H
ATOM   1471  N   GLN A 111      14.789   6.297  18.194  1.00 87.83           N
ATOM   1472  CA  GLN A 111      13.503   6.834  18.608  1.00 87.83           C
ATOM   1473  C   GLN A 111      13.030   7.901  17.619  1.00 87.83           C
ATOM   1474  O   GLN A 111      13.797   8.346  16.766  1.00 87.83           O
ATOM   1475  HA  GLN A 111      12.818   5.986  18.594  1.00 87.83           H
ATOM   1476  CB  GLN A 111      13.576   7.396  20.029  1.00 87.83           C
ATOM   1477 1HB  GLN A 111      12.596   7.767  20.327  1.00 87.83           H
ATOM   1478 2HB  GLN A 111      13.842   6.601  20.725  1.00 87.83           H
ATOM   1479  CG  GLN A 111      14.605   8.525  20.119  1.00 87.83           C
ATOM   1480 1HG  GLN A 111      15.589   8.149  19.839  1.00 87.83           H
ATOM   1481 2HG  GLN A 111      14.350   9.312  19.409  1.00 87.83           H
ATOM   1482  CD  GLN A 111      14.659   9.106  21.534  1.00 87.83           C
ATOM   1483  OE1 GLN A 111      13.647   9.360  22.167  1.00 87.83           O
ATOM   1484  NE2 GLN A 111      15.892   9.300  21.992  1.00 87.83           N
ATOM   1485 1HE2 GLN A 111      16.680   9.070  21.421  1.00 87.83           H
ATOM   1486 2HE2 GLN A 111      16.031   9.676  22.908  1.00 87.83           H
ATOM   1487  HN  GLN A 111      15.393   6.952  17.740  1.00 87.83           H
ATOM   1488  N   TRP A 112      11.770   8.282  17.766  1.00 90.64           N
ATOM   1489  CA  TRP A 112      11.198   9.320  16.926  1.00 90.64           C
ATOM   1490  C   TRP A 112      11.800  10.660  17.354  1.00 90.64           C
ATOM   1491  O   TRP A 112      11.511  11.155  18.442  1.00 90.64           O
ATOM   1492  HA  TRP A 112      11.472   9.101  15.893  1.00 90.64           H
ATOM   1493  CB  TRP A 112       9.670   9.302  16.994  1.00 90.64           C
ATOM   1494 1HB  TRP A 112       9.319   8.291  16.785  1.00 90.64           H
ATOM   1495 2HB  TRP A 112       9.359   9.542  18.011  1.00 90.64           H
ATOM   1496  CG  TRP A 112       8.992  10.273  16.026  1.00 90.64           C
ATOM   1497  CD1 TRP A 112       8.587  11.528  16.265  1.00 90.64           C
ATOM   1498  HD1 TRP A 112       8.695  12.035  17.223  1.00 90.64           H
ATOM   1499  CD2 TRP A 112       8.654  10.016  14.647  1.00 90.64           C
ATOM   1500  NE1 TRP A 112       8.015  12.096  15.145  1.00 90.64           N
ATOM   1501  HE1 TRP A 112       7.639  13.020  15.076  1.00 90.64           H
ATOM   1502  CE2 TRP A 112       8.057  11.147  14.130  1.00 90.64           C
ATOM   1503  CE3 TRP A 112       8.847   8.865  13.862  1.00 90.64           C
ATOM   1504  HE3 TRP A 112       9.316   7.960  14.247  1.00 90.64           H
ATOM   1505  CZ2 TRP A 112       7.604  11.239  12.808  1.00 90.64           C
ATOM   1506  HZ2 TRP A 112       7.135  12.145  12.423  1.00 90.64           H
ATOM   1507  CZ3 TRP A 112       8.388   8.973  12.543  1.00 90.64           C
ATOM   1508  HZ3 TRP A 112       8.513   8.109  11.891  1.00 90.64           H
ATOM   1509  CH2 TRP A 112       7.785  10.105  12.008  1.00 90.64           C
ATOM   1510  HH2 TRP A 112       7.455  10.110  10.969  1.00 90.64           H
ATOM   1511  HN  TRP A 112      11.144   7.894  18.444  1.00 90.64           H
ATOM   1512  N   LYS A 113      12.626  11.209  16.475  1.00 91.51           N
ATOM   1513  CA  LYS A 113      13.374  12.411  16.801  1.00 91.51           C
ATOM   1514  C   LYS A 113      12.691  13.621  16.162  1.00 91.51           C
ATOM   1515  O   LYS A 113      13.134  14.755  16.339  1.00 91.51           O
ATOM   1516  HA  LYS A 113      13.345  12.530  17.884  1.00 91.51           H
ATOM   1517  CB  LYS A 113      14.843  12.253  16.403  1.00 91.51           C
ATOM   1518 1HB  LYS A 113      14.911  11.971  15.352  1.00 91.51           H
ATOM   1519 2HB  LYS A 113      15.358  13.207  16.510  1.00 91.51           H
ATOM   1520  CG  LYS A 113      15.534  11.195  17.265  1.00 91.51           C
ATOM   1521 1HG  LYS A 113      15.519  11.506  18.310  1.00 91.51           H
ATOM   1522 2HG  LYS A 113      14.985  10.255  17.205  1.00 91.51           H
ATOM   1523  CD  LYS A 113      16.980  10.977  16.813  1.00 91.51           C
ATOM   1524 1HD  LYS A 113      16.996  10.685  15.763  1.00 91.51           H
ATOM   1525 2HD  LYS A 113      17.534  11.912  16.893  1.00 91.51           H
ATOM   1526  CE  LYS A 113      17.662   9.900  17.658  1.00 91.51           C
ATOM   1527 1HE  LYS A 113      17.701  10.217  18.700  1.00 91.51           H
ATOM   1528 2HE  LYS A 113      17.078   8.980  17.627  1.00 91.51           H
ATOM   1529  NZ  LYS A 113      19.032   9.641  17.160  1.00 91.51           N
ATOM   1530 1HZ  LYS A 113      19.437   8.866  17.673  1.00 91.51           H
ATOM   1531 2HZ  LYS A 113      18.995   9.411  16.173  1.00 91.51           H
ATOM   1532 3HZ  LYS A 113      19.602  10.469  17.294  1.00 91.51           H
ATOM   1533  HN  LYS A 113      12.788  10.847  15.557  1.00 91.51           H
ATOM   1534  N   PHE A 114      11.622  13.339  15.431  1.00 92.84           N
ATOM   1535  CA  PHE A 114      11.009  14.347  14.582  1.00 92.84           C
ATOM   1536  C   PHE A 114       9.778  14.955  15.257  1.00 92.84           C
ATOM   1537  O   PHE A 114       9.290  14.431  16.257  1.00 92.84           O
ATOM   1538  HA  PHE A 114      11.752  15.126  14.416  1.00 92.84           H
ATOM   1539  CB  PHE A 114      10.575  13.643  13.295  1.00 92.84           C
ATOM   1540 1HB  PHE A 114       9.755  12.962  13.523  1.00 92.84           H
ATOM   1541 2HB  PHE A 114      10.187  14.387  12.599  1.00 92.84           H
ATOM   1542  CG  PHE A 114      11.694  12.858  12.607  1.00 92.84           C
ATOM   1543  CD1 PHE A 114      12.658  13.518  11.911  1.00 92.84           C
ATOM   1544  HD1 PHE A 114      12.634  14.605  11.844  1.00 92.84           H
ATOM   1545  CD2 PHE A 114      11.724  11.501  12.692  1.00 92.84           C
ATOM   1546  HD2 PHE A 114      10.951  10.973  13.249  1.00 92.84           H
ATOM   1547  CE1 PHE A 114      13.697  12.789  11.273  1.00 92.84           C
ATOM   1548  HE1 PHE A 114      14.470  13.318  10.715  1.00 92.84           H
ATOM   1549  CE2 PHE A 114      12.762  10.773  12.053  1.00 92.84           C
ATOM   1550  HE2 PHE A 114      12.786   9.685  12.121  1.00 92.84           H
ATOM   1551  CZ  PHE A 114      13.727  11.432  11.357  1.00 92.84           C
ATOM   1552  HZ  PHE A 114      14.524  10.873  10.868  1.00 92.84           H
ATOM   1553  HN  PHE A 114      11.178  12.443  15.413  1.00 92.84           H
ATOM   1554  N   GLN A 115       9.310  16.054  14.682  1.00 93.54           N
ATOM   1555  CA  GLN A 115       8.170  16.762  15.237  1.00 93.54           C
ATOM   1556  C   GLN A 115       6.883  15.971  14.993  1.00 93.54           C
ATOM   1557  O   GLN A 115       6.856  15.065  14.161  1.00 93.54           O
ATOM   1558  HA  GLN A 115       8.364  16.830  16.308  1.00 93.54           H
ATOM   1559  CB  GLN A 115       8.065  18.174  14.656  1.00 93.54           C
ATOM   1560 1HB  GLN A 115       8.080  18.125  13.568  1.00 93.54           H
ATOM   1561 2HB  GLN A 115       7.112  18.619  14.942  1.00 93.54           H
ATOM   1562  CG  GLN A 115       9.214  19.056  15.149  1.00 93.54           C
ATOM   1563 1HG  GLN A 115      10.167  18.581  14.918  1.00 93.54           H
ATOM   1564 2HG  GLN A 115       9.197  20.010  14.621  1.00 93.54           H
ATOM   1565  CD  GLN A 115       9.111  19.300  16.656  1.00 93.54           C
ATOM   1566  OE1 GLN A 115       8.060  19.171  17.261  1.00 93.54           O
ATOM   1567  NE2 GLN A 115      10.258  19.658  17.225  1.00 93.54           N
ATOM   1568 1HE2 GLN A 115      11.086  19.745  16.671  1.00 93.54           H
ATOM   1569 2HE2 GLN A 115      10.293  19.839  18.208  1.00 93.54           H
ATOM   1570  HN  GLN A 115       9.697  16.459  13.853  1.00 93.54           H
ATOM   1571  N   THR A 116       5.848  16.343  15.732  1.00 94.02           N
ATOM   1572  CA  THR A 116       4.580  15.637  15.653  1.00 94.02           C
ATOM   1573  C   THR A 116       4.017  15.711  14.233  1.00 94.02           C
ATOM   1574  O   THR A 116       3.407  14.756  13.753  1.00 94.02           O
ATOM   1575  HA  THR A 116       4.759  14.585  15.872  1.00 94.02           H
ATOM   1576  CB  THR A 116       3.644  16.227  16.710  1.00 94.02           C
ATOM   1577  HB  THR A 116       3.352  17.244  16.446  1.00 94.02           H
ATOM   1578  OG1 THR A 116       4.369  16.092  17.929  1.00 94.02           O
ATOM   1579  HG1 THR A 116       3.970  16.683  18.631  1.00 94.02           H
ATOM   1580  CG2 THR A 116       2.392  15.375  16.924  1.00 94.02           C
ATOM   1581 1HG2 THR A 116       2.683  14.378  17.252  1.00 94.02           H
ATOM   1582 2HG2 THR A 116       1.838  15.302  15.988  1.00 94.02           H
ATOM   1583 3HG2 THR A 116       1.762  15.839  17.683  1.00 94.02           H
ATOM   1584  HN  THR A 116       5.866  17.109  16.374  1.00 94.02           H
ATOM   1585  N   PHE A 117       4.240  16.854  13.600  1.00 94.89           N
ATOM   1586  CA  PHE A 117       3.769  17.061  12.241  1.00 94.89           C
ATOM   1587  C   PHE A 117       4.247  15.938  11.318  1.00 94.89           C
ATOM   1588  O   PHE A 117       3.467  15.398  10.536  1.00 94.89           O
ATOM   1589  HA  PHE A 117       2.680  17.064  12.273  1.00 94.89           H
ATOM   1590  CB  PHE A 117       4.362  18.387  11.760  1.00 94.89           C
ATOM   1591 1HB  PHE A 117       3.981  19.192  12.388  1.00 94.89           H
ATOM   1592 2HB  PHE A 117       5.443  18.361  11.896  1.00 94.89           H
ATOM   1593  CG  PHE A 117       4.055  18.711  10.297  1.00 94.89           C
ATOM   1594  CD1 PHE A 117       5.021  18.568   9.351  1.00 94.89           C
ATOM   1595  HD1 PHE A 117       6.015  18.222   9.635  1.00 94.89           H
ATOM   1596  CD2 PHE A 117       2.815  19.143   9.942  1.00 94.89           C
ATOM   1597  HD2 PHE A 117       2.040  19.258  10.700  1.00 94.89           H
ATOM   1598  CE1 PHE A 117       4.736  18.869   7.993  1.00 94.89           C
ATOM   1599  HE1 PHE A 117       5.511  18.755   7.235  1.00 94.89           H
ATOM   1600  CE2 PHE A 117       2.529  19.444   8.584  1.00 94.89           C
ATOM   1601  HE2 PHE A 117       1.536  19.791   8.299  1.00 94.89           H
ATOM   1602  CZ  PHE A 117       3.496  19.301   7.638  1.00 94.89           C
ATOM   1603  HZ  PHE A 117       3.277  19.532   6.595  1.00 94.89           H
ATOM   1604  HN  PHE A 117       4.731  17.627  14.000  1.00 94.89           H
ATOM   1605  N   MET A 118       5.528  15.620  11.440  1.00 94.66           N
ATOM   1606  CA  MET A 118       6.127  14.594  10.603  1.00 94.66           C
ATOM   1607  C   MET A 118       5.507  13.224  10.887  1.00 94.66           C
ATOM   1608  O   MET A 118       5.356  12.407   9.981  1.00 94.66           O
ATOM   1609  HA  MET A 118       5.914  14.891   9.577  1.00 94.66           H
ATOM   1610  CB  MET A 118       7.633  14.537  10.865  1.00 94.66           C
ATOM   1611 1HB  MET A 118       8.046  15.545  10.854  1.00 94.66           H
ATOM   1612 2HB  MET A 118       7.818  14.127  11.858  1.00 94.66           H
ATOM   1613  CG  MET A 118       8.340  13.679   9.814  1.00 94.66           C
ATOM   1614 1HG  MET A 118       9.408  13.632  10.029  1.00 94.66           H
ATOM   1615 2HG  MET A 118       7.962  12.657   9.852  1.00 94.66           H
ATOM   1616  SD  MET A 118       8.076  14.365   8.187  1.00 94.66           S
ATOM   1617  CE  MET A 118       9.046  15.858   8.320  1.00 94.66           C
ATOM   1618 1HE  MET A 118       8.656  16.474   9.129  1.00 94.66           H
ATOM   1619 2HE  MET A 118      10.084  15.599   8.528  1.00 94.66           H
ATOM   1620 3HE  MET A 118       8.991  16.411   7.382  1.00 94.66           H
ATOM   1621  HN  MET A 118       6.151  16.049  12.094  1.00 94.66           H
ATOM   1622  N   CYS A 119       5.164  13.015  12.150  1.00 93.65           N
ATOM   1623  CA  CYS A 119       4.554  11.763  12.563  1.00 93.65           C
ATOM   1624  C   CYS A 119       3.216  11.617  11.835  1.00 93.65           C
ATOM   1625  O   CYS A 119       2.904  10.549  11.311  1.00 93.65           O
ATOM   1626  HA  CYS A 119       5.242  10.969  12.272  1.00 93.65           H
ATOM   1627  CB  CYS A 119       4.388  11.688  14.082  1.00 93.65           C
ATOM   1628 1HB  CYS A 119       5.366  11.663  14.562  1.00 93.65           H
ATOM   1629 2HB  CYS A 119       3.878  12.581  14.445  1.00 93.65           H
ATOM   1630  SG  CYS A 119       3.431  10.195  14.534  1.00 93.65           S
ATOM   1631  HN  CYS A 119       5.297  13.683  12.883  1.00 93.65           H
ATOM   1632  N   LYS A 120       2.463  12.707  11.825  1.00 94.75           N
ATOM   1633  CA  LYS A 120       1.164  12.713  11.172  1.00 94.75           C
ATOM   1634  C   LYS A 120       1.340  12.362   9.694  1.00 94.75           C
ATOM   1635  O   LYS A 120       0.649  11.489   9.173  1.00 94.75           O
ATOM   1636  HA  LYS A 120       0.559  11.937  11.642  1.00 94.75           H
ATOM   1637  CB  LYS A 120       0.453  14.047  11.408  1.00 94.75           C
ATOM   1638 1HB  LYS A 120       1.120  14.870  11.150  1.00 94.75           H
ATOM   1639 2HB  LYS A 120      -0.413  14.122  10.750  1.00 94.75           H
ATOM   1640  CG  LYS A 120       0.007  14.181  12.865  1.00 94.75           C
ATOM   1641 1HG  LYS A 120      -0.637  13.343  13.131  1.00 94.75           H
ATOM   1642 2HG  LYS A 120       0.877  14.135  13.521  1.00 94.75           H
ATOM   1643  CD  LYS A 120      -0.740  15.497  13.091  1.00 94.75           C
ATOM   1644 1HD  LYS A 120      -0.061  16.336  12.939  1.00 94.75           H
ATOM   1645 2HD  LYS A 120      -1.539  15.596  12.357  1.00 94.75           H
ATOM   1646  CE  LYS A 120      -1.327  15.558  14.503  1.00 94.75           C
ATOM   1647 1HE  LYS A 120      -1.441  14.550  14.900  1.00 94.75           H
ATOM   1648 2HE  LYS A 120      -0.641  16.087  15.165  1.00 94.75           H
ATOM   1649  NZ  LYS A 120      -2.639  16.243  14.489  1.00 94.75           N
ATOM   1650 1HZ  LYS A 120      -3.006  16.290  15.433  1.00 94.75           H
ATOM   1651 2HZ  LYS A 120      -2.526  17.182  14.124  1.00 94.75           H
ATOM   1652 3HZ  LYS A 120      -3.284  15.727  13.901  1.00 94.75           H
ATOM   1653  HN  LYS A 120       2.725  13.572  12.252  1.00 94.75           H
ATOM   1654  N   VAL A 121       2.269  13.062   9.059  1.00 94.67           N
ATOM   1655  CA  VAL A 121       2.472  12.912   7.628  1.00 94.67           C
ATOM   1656  C   VAL A 121       2.872  11.467   7.322  1.00 94.67           C
ATOM   1657  O   VAL A 121       2.295  10.833   6.440  1.00 94.67           O
ATOM   1658  HA  VAL A 121       1.522  13.124   7.137  1.00 94.67           H
ATOM   1659  CB  VAL A 121       3.498  13.934   7.134  1.00 94.67           C
ATOM   1660  HB  VAL A 121       4.387  13.844   7.759  1.00 94.67           H
ATOM   1661  CG1 VAL A 121       3.908  13.645   5.689  1.00 94.67           C
ATOM   1662 1HG1 VAL A 121       4.348  12.650   5.628  1.00 94.67           H
ATOM   1663 2HG1 VAL A 121       3.029  13.693   5.046  1.00 94.67           H
ATOM   1664 3HG1 VAL A 121       4.638  14.386   5.363  1.00 94.67           H
ATOM   1665  CG2 VAL A 121       2.964  15.360   7.279  1.00 94.67           C
ATOM   1666 1HG2 VAL A 121       2.053  15.468   6.690  1.00 94.67           H
ATOM   1667 2HG2 VAL A 121       2.746  15.562   8.327  1.00 94.67           H
ATOM   1668 3HG2 VAL A 121       3.714  16.066   6.921  1.00 94.67           H
ATOM   1669  HN  VAL A 121       2.876  13.719   9.505  1.00 94.67           H
ATOM   1670  N   VAL A 122       3.857  10.989   8.068  1.00 93.34           N
ATOM   1671  CA  VAL A 122       4.487   9.718   7.752  1.00 93.34           C
ATOM   1672  C   VAL A 122       3.452   8.597   7.873  1.00 93.34           C
ATOM   1673  O   VAL A 122       3.391   7.711   7.023  1.00 93.34           O
ATOM   1674  HA  VAL A 122       4.829   9.769   6.718  1.00 93.34           H
ATOM   1675  CB  VAL A 122       5.709   9.503   8.646  1.00 93.34           C
ATOM   1676  HB  VAL A 122       5.410   9.701   9.676  1.00 93.34           H
ATOM   1677  CG1 VAL A 122       6.197   8.055   8.569  1.00 93.34           C
ATOM   1678 1HG1 VAL A 122       5.402   7.385   8.896  1.00 93.34           H
ATOM   1679 2HG1 VAL A 122       6.470   7.818   7.540  1.00 93.34           H
ATOM   1680 3HG1 VAL A 122       7.066   7.929   9.214  1.00 93.34           H
ATOM   1681  CG2 VAL A 122       6.831  10.479   8.286  1.00 93.34           C
ATOM   1682 1HG2 VAL A 122       7.126  10.327   7.248  1.00 93.34           H
ATOM   1683 2HG2 VAL A 122       6.478  11.502   8.417  1.00 93.34           H
ATOM   1684 3HG2 VAL A 122       7.687  10.305   8.937  1.00 93.34           H
ATOM   1685  HN  VAL A 122       4.224  11.453   8.874  1.00 93.34           H
ATOM   1686  N   ASN A 123       2.665   8.674   8.936  1.00 91.76           N
ATOM   1687  CA  ASN A 123       1.632   7.681   9.175  1.00 91.76           C
ATOM   1688  C   ASN A 123       0.605   7.738   8.041  1.00 91.76           C
ATOM   1689  O   ASN A 123       0.152   6.701   7.558  1.00 91.76           O
ATOM   1690  HA  ASN A 123       2.155   6.726   9.216  1.00 91.76           H
ATOM   1691  CB  ASN A 123       0.899   7.955  10.490  1.00 91.76           C
ATOM   1692 1HB  ASN A 123       0.836   9.030  10.659  1.00 91.76           H
ATOM   1693 2HB  ASN A 123      -0.123   7.582  10.425  1.00 91.76           H
ATOM   1694  CG  ASN A 123       1.617   7.289  11.666  1.00 91.76           C
ATOM   1695  OD1 ASN A 123       2.411   6.377  11.506  1.00 91.76           O
ATOM   1696  ND2 ASN A 123       1.294   7.795  12.853  1.00 91.76           N
ATOM   1697 1HD2 ASN A 123       0.635   8.544  12.914  1.00 91.76           H
ATOM   1698 2HD2 ASN A 123       1.711   7.427  13.684  1.00 91.76           H
ATOM   1699  HN  ASN A 123       2.726   9.396   9.625  1.00 91.76           H
ATOM   1700  N   SER A 124       0.269   8.958   7.650  1.00 93.44           N
ATOM   1701  CA  SER A 124      -0.823   9.170   6.716  1.00 93.44           C
ATOM   1702  C   SER A 124      -0.401   8.739   5.310  1.00 93.44           C
ATOM   1703  O   SER A 124      -1.198   8.170   4.566  1.00 93.44           O
ATOM   1704  HA  SER A 124      -1.639   8.545   7.079  1.00 93.44           H
ATOM   1705  CB  SER A 124      -1.267  10.634   6.711  1.00 93.44           C
ATOM   1706 1HB  SER A 124      -0.467  11.254   6.306  1.00 93.44           H
ATOM   1707 2HB  SER A 124      -2.126  10.751   6.050  1.00 93.44           H
ATOM   1708  OG  SER A 124      -1.608  11.094   8.016  1.00 93.44           O
ATOM   1709  HG  SER A 124      -0.961  11.797   8.311  1.00 93.44           H
ATOM   1710  HN  SER A 124       0.728   9.791   7.960  1.00 93.44           H
ATOM   1711  N   MET A 125       0.852   9.025   4.989  1.00 93.46           N
ATOM   1712  CA  MET A 125       1.354   8.789   3.646  1.00 93.46           C
ATOM   1713  C   MET A 125       1.255   7.307   3.277  1.00 93.46           C
ATOM   1714  O   MET A 125       0.911   6.967   2.146  1.00 93.46           O
ATOM   1715  HA  MET A 125       0.717   9.378   2.987  1.00 93.46           H
ATOM   1716  CB  MET A 125       2.813   9.240   3.559  1.00 93.46           C
ATOM   1717 1HB  MET A 125       3.361   8.882   4.431  1.00 93.46           H
ATOM   1718 2HB  MET A 125       3.284   8.795   2.682  1.00 93.46           H
ATOM   1719  CG  MET A 125       2.912  10.765   3.479  1.00 93.46           C
ATOM   1720 1HG  MET A 125       2.335  11.218   4.286  1.00 93.46           H
ATOM   1721 2HG  MET A 125       3.947  11.079   3.612  1.00 93.46           H
ATOM   1722  SD  MET A 125       2.301  11.334   1.901  1.00 93.46           S
ATOM   1723  CE  MET A 125       0.984  12.408   2.448  1.00 93.46           C
ATOM   1724 1HE  MET A 125       0.259  11.831   3.021  1.00 93.46           H
ATOM   1725 2HE  MET A 125       1.396  13.199   3.074  1.00 93.46           H
ATOM   1726 3HE  MET A 125       0.492  12.850   1.581  1.00 93.46           H
ATOM   1727  HN  MET A 125       1.519   9.412   5.627  1.00 93.46           H
ATOM   1728  N   TYR A 126       1.562   6.465   4.253  1.00 87.38           N
ATOM   1729  CA  TYR A 126       1.497   5.028   4.050  1.00 87.38           C
ATOM   1730  C   TYR A 126       0.084   4.595   3.651  1.00 87.38           C
ATOM   1731  O   TYR A 126      -0.093   3.865   2.677  1.00 87.38           O
ATOM   1732  HA  TYR A 126       2.188   4.770   3.248  1.00 87.38           H
ATOM   1733  CB  TYR A 126       1.850   4.395   5.397  1.00 87.38           C
ATOM   1734 1HB  TYR A 126       2.908   4.563   5.600  1.00 87.38           H
ATOM   1735 2HB  TYR A 126       1.290   4.902   6.183  1.00 87.38           H
ATOM   1736  CG  TYR A 126       1.563   2.894   5.474  1.00 87.38           C
ATOM   1737  CD1 TYR A 126       0.774   2.394   6.489  1.00 87.38           C
ATOM   1738  HD1 TYR A 126       0.355   3.068   7.237  1.00 87.38           H
ATOM   1739  CD2 TYR A 126       2.093   2.041   4.527  1.00 87.38           C
ATOM   1740  HD2 TYR A 126       2.716   2.436   3.725  1.00 87.38           H
ATOM   1741  CE1 TYR A 126       0.503   0.981   6.562  1.00 87.38           C
ATOM   1742  HE1 TYR A 126      -0.118   0.573   7.358  1.00 87.38           H
ATOM   1743  CE2 TYR A 126       1.822   0.629   4.599  1.00 87.38           C
ATOM   1744  HE2 TYR A 126       2.234  -0.056   3.858  1.00 87.38           H
ATOM   1745  CZ  TYR A 126       1.041   0.168   5.613  1.00 87.38           C
ATOM   1746  OH  TYR A 126       0.785  -1.166   5.681  1.00 87.38           O
ATOM   1747  HH  TYR A 126       1.186  -1.631   4.892  1.00 87.38           H
ATOM   1748  HN  TYR A 126       1.852   6.750   5.167  1.00 87.38           H
ATOM   1749  N   LYS A 127      -0.884   5.064   4.423  1.00 88.64           N
ATOM   1750  CA  LYS A 127      -2.264   4.650   4.229  1.00 88.64           C
ATOM   1751  C   LYS A 127      -2.771   5.194   2.892  1.00 88.64           C
ATOM   1752  O   LYS A 127      -3.570   4.546   2.217  1.00 88.64           O
ATOM   1753  HA  LYS A 127      -2.275   3.561   4.185  1.00 88.64           H
ATOM   1754  CB  LYS A 127      -3.121   5.063   5.427  1.00 88.64           C
ATOM   1755 1HB  LYS A 127      -2.945   6.113   5.660  1.00 88.64           H
ATOM   1756 2HB  LYS A 127      -4.177   4.966   5.173  1.00 88.64           H
ATOM   1757  CG  LYS A 127      -2.804   4.203   6.651  1.00 88.64           C
ATOM   1758 1HG  LYS A 127      -1.744   4.286   6.894  1.00 88.64           H
ATOM   1759 2HG  LYS A 127      -3.358   4.573   7.514  1.00 88.64           H
ATOM   1760  CD  LYS A 127      -3.161   2.737   6.399  1.00 88.64           C
ATOM   1761 1HD  LYS A 127      -4.203   2.661   6.089  1.00 88.64           H
ATOM   1762 2HD  LYS A 127      -2.555   2.347   5.581  1.00 88.64           H
ATOM   1763  CE  LYS A 127      -2.935   1.894   7.656  1.00 88.64           C
ATOM   1764 1HE  LYS A 127      -1.929   2.064   8.039  1.00 88.64           H
ATOM   1765 2HE  LYS A 127      -3.630   2.201   8.437  1.00 88.64           H
ATOM   1766  NZ  LYS A 127      -3.122   0.456   7.356  1.00 88.64           N
ATOM   1767 1HZ  LYS A 127      -2.976  -0.087   8.200  1.00 88.64           H
ATOM   1768 2HZ  LYS A 127      -4.063   0.302   7.013  1.00 88.64           H
ATOM   1769 3HZ  LYS A 127      -2.453   0.169   6.649  1.00 88.64           H
ATOM   1770  HN  LYS A 127      -0.740   5.714   5.170  1.00 88.64           H
ATOM   1771  N   MET A 128      -2.287   6.379   2.549  1.00 92.18           N
ATOM   1772  CA  MET A 128      -2.672   7.011   1.299  1.00 92.18           C
ATOM   1773  C   MET A 128      -2.209   6.182   0.100  1.00 92.18           C
ATOM   1774  O   MET A 128      -2.968   5.974  -0.845  1.00 92.18           O
ATOM   1775  HA  MET A 128      -3.761   7.060   1.318  1.00 92.18           H
ATOM   1776  CB  MET A 128      -2.054   8.409   1.223  1.00 92.18           C
ATOM   1777 1HB  MET A 128      -2.300   8.969   2.125  1.00 92.18           H
ATOM   1778 2HB  MET A 128      -0.968   8.329   1.184  1.00 92.18           H
ATOM   1779  CG  MET A 128      -2.559   9.165  -0.007  1.00 92.18           C
ATOM   1780 1HG  MET A 128      -2.366   8.582  -0.908  1.00 92.18           H
ATOM   1781 2HG  MET A 128      -3.638   9.303   0.058  1.00 92.18           H
ATOM   1782  SD  MET A 128      -1.748  10.751  -0.125  1.00 92.18           S
ATOM   1783  CE  MET A 128      -0.077  10.221  -0.460  1.00 92.18           C
ATOM   1784 1HE  MET A 128       0.279   9.601   0.363  1.00 92.18           H
ATOM   1785 2HE  MET A 128      -0.058   9.644  -1.384  1.00 92.18           H
ATOM   1786 3HE  MET A 128       0.567  11.094  -0.563  1.00 92.18           H
ATOM   1787  HN  MET A 128      -1.644   6.903   3.108  1.00 92.18           H
ATOM   1788  N   ASN A 129      -0.966   5.731   0.177  1.00 91.07           N
ATOM   1789  CA  ASN A 129      -0.417   4.868  -0.855  1.00 91.07           C
ATOM   1790  C   ASN A 129      -1.229   3.573  -0.916  1.00 91.07           C
ATOM   1791  O   ASN A 129      -1.605   3.122  -1.996  1.00 91.07           O
ATOM   1792  HA  ASN A 129      -0.485   5.446  -1.777  1.00 91.07           H
ATOM   1793  CB  ASN A 129       1.037   4.502  -0.551  1.00 91.07           C
ATOM   1794 1HB  ASN A 129       1.667   5.385  -0.651  1.00 91.07           H
ATOM   1795 2HB  ASN A 129       1.122   4.164   0.482  1.00 91.07           H
ATOM   1796  CG  ASN A 129       1.534   3.404  -1.495  1.00 91.07           C
ATOM   1797  OD1 ASN A 129       1.411   2.220  -1.230  1.00 91.07           O
ATOM   1798  ND2 ASN A 129       2.101   3.863  -2.607  1.00 91.07           N
ATOM   1799 1HD2 ASN A 129       2.171   4.848  -2.763  1.00 91.07           H
ATOM   1800 2HD2 ASN A 129       2.458   3.222  -3.287  1.00 91.07           H
ATOM   1801  HN  ASN A 129      -0.338   5.946   0.926  1.00 91.07           H
ATOM   1802  N   PHE A 130      -1.475   3.011   0.259  1.00 85.12           N
ATOM   1803  CA  PHE A 130      -2.126   1.715   0.347  1.00 85.12           C
ATOM   1804  C   PHE A 130      -3.454   1.716  -0.412  1.00 85.12           C
ATOM   1805  O   PHE A 130      -3.689   0.858  -1.261  1.00 85.12           O
ATOM   1806  HA  PHE A 130      -1.453   0.984  -0.103  1.00 85.12           H
ATOM   1807  CB  PHE A 130      -2.398   1.451   1.829  1.00 85.12           C
ATOM   1808 1HB  PHE A 130      -1.457   1.501   2.376  1.00 85.12           H
ATOM   1809 2HB  PHE A 130      -3.035   2.246   2.218  1.00 85.12           H
ATOM   1810  CG  PHE A 130      -3.063   0.102   2.109  1.00 85.12           C
ATOM   1811  CD1 PHE A 130      -4.285   0.056   2.705  1.00 85.12           C
ATOM   1812  HD1 PHE A 130      -4.790   0.981   2.984  1.00 85.12           H
ATOM   1813  CD2 PHE A 130      -2.433  -1.052   1.761  1.00 85.12           C
ATOM   1814  HD2 PHE A 130      -1.454  -1.016   1.283  1.00 85.12           H
ATOM   1815  CE1 PHE A 130      -4.902  -1.196   2.965  1.00 85.12           C
ATOM   1816  HE1 PHE A 130      -5.880  -1.233   3.443  1.00 85.12           H
ATOM   1817  CE2 PHE A 130      -3.050  -2.304   2.020  1.00 85.12           C
ATOM   1818  HE2 PHE A 130      -2.545  -3.229   1.741  1.00 85.12           H
ATOM   1819  CZ  PHE A 130      -4.271  -2.350   2.617  1.00 85.12           C
ATOM   1820  HZ  PHE A 130      -4.745  -3.311   2.816  1.00 85.12           H
ATOM   1821  HN  PHE A 130      -1.238   3.425   1.138  1.00 85.12           H
ATOM   1822  N   TYR A 131      -4.289   2.689  -0.078  1.00 87.17           N
ATOM   1823  CA  TYR A 131      -5.609   2.782  -0.678  1.00 87.17           C
ATOM   1824  C   TYR A 131      -5.511   3.112  -2.169  1.00 87.17           C
ATOM   1825  O   TYR A 131      -6.195   2.503  -2.990  1.00 87.17           O
ATOM   1826  HA  TYR A 131      -6.101   1.817  -0.559  1.00 87.17           H
ATOM   1827  CB  TYR A 131      -6.320   3.930   0.041  1.00 87.17           C
ATOM   1828 1HB  TYR A 131      -5.670   4.806   0.036  1.00 87.17           H
ATOM   1829 2HB  TYR A 131      -7.217   4.196  -0.518  1.00 87.17           H
ATOM   1830  CG  TYR A 131      -6.712   3.612   1.485  1.00 87.17           C
ATOM   1831  CD1 TYR A 131      -7.411   2.457   1.772  1.00 87.17           C
ATOM   1832  HD1 TYR A 131      -7.683   1.772   0.969  1.00 87.17           H
ATOM   1833  CD2 TYR A 131      -6.367   4.480   2.501  1.00 87.17           C
ATOM   1834  HD2 TYR A 131      -5.815   5.392   2.275  1.00 87.17           H
ATOM   1835  CE1 TYR A 131      -7.780   2.158   3.131  1.00 87.17           C
ATOM   1836  HE1 TYR A 131      -8.332   1.249   3.371  1.00 87.17           H
ATOM   1837  CE2 TYR A 131      -6.736   4.181   3.860  1.00 87.17           C
ATOM   1838  HE2 TYR A 131      -6.470   4.858   4.672  1.00 87.17           H
ATOM   1839  CZ  TYR A 131      -7.424   3.034   4.108  1.00 87.17           C
ATOM   1840  OH  TYR A 131      -7.773   2.751   5.392  1.00 87.17           O
ATOM   1841  HH  TYR A 131      -7.571   3.534   5.981  1.00 87.17           H
ATOM   1842  HN  TYR A 131      -4.077   3.404   0.588  1.00 87.17           H
ATOM   1843  N   SER A 132      -4.656   4.077  -2.474  1.00 88.93           N
ATOM   1844  CA  SER A 132      -4.561   4.593  -3.829  1.00 88.93           C
ATOM   1845  C   SER A 132      -4.081   3.491  -4.776  1.00 88.93           C
ATOM   1846  O   SER A 132      -4.632   3.317  -5.862  1.00 88.93           O
ATOM   1847  HA  SER A 132      -5.572   4.907  -4.089  1.00 88.93           H
ATOM   1848  CB  SER A 132      -3.620   5.798  -3.895  1.00 88.93           C
ATOM   1849 1HB  SER A 132      -3.530   6.130  -4.929  1.00 88.93           H
ATOM   1850 2HB  SER A 132      -4.051   6.625  -3.331  1.00 88.93           H
ATOM   1851  OG  SER A 132      -2.327   5.494  -3.380  1.00 88.93           O
ATOM   1852  HG  SER A 132      -2.189   5.960  -2.506  1.00 88.93           H
ATOM   1853  HN  SER A 132      -4.035   4.503  -1.815  1.00 88.93           H
ATOM   1854  N   CYS A 133      -3.058   2.776  -4.330  1.00 83.26           N
ATOM   1855  CA  CYS A 133      -2.482   1.713  -5.135  1.00 83.26           C
ATOM   1856  C   CYS A 133      -3.576   0.684  -5.426  1.00 83.26           C
ATOM   1857  O   CYS A 133      -3.745   0.258  -6.567  1.00 83.26           O
ATOM   1858  HA  CYS A 133      -2.129   2.174  -6.058  1.00 83.26           H
ATOM   1859  CB  CYS A 133      -1.270   1.078  -4.450  1.00 83.26           C
ATOM   1860 1HB  CYS A 133      -1.491   0.893  -3.399  1.00 83.26           H
ATOM   1861 2HB  CYS A 133      -1.049   0.112  -4.904  1.00 83.26           H
ATOM   1862  SG  CYS A 133       0.181   2.184  -4.597  1.00 83.26           S
ATOM   1863  HG  CYS A 133      -0.231   3.074  -3.699  1.00 83.26           H
ATOM   1864  HN  CYS A 133      -2.626   2.914  -3.439  1.00 83.26           H
ATOM   1865  N   VAL A 134      -4.291   0.314  -4.373  1.00 80.70           N
ATOM   1866  CA  VAL A 134      -5.340  -0.685  -4.494  1.00 80.70           C
ATOM   1867  C   VAL A 134      -6.335  -0.245  -5.570  1.00 80.70           C
ATOM   1868  O   VAL A 134      -6.695  -1.031  -6.446  1.00 80.70           O
ATOM   1869  HA  VAL A 134      -4.872  -1.617  -4.809  1.00 80.70           H
ATOM   1870  CB  VAL A 134      -5.997  -0.921  -3.133  1.00 80.70           C
ATOM   1871  HB  VAL A 134      -5.846  -0.027  -2.528  1.00 80.70           H
ATOM   1872  CG1 VAL A 134      -7.504  -1.138  -3.282  1.00 80.70           C
ATOM   1873 1HG1 VAL A 134      -7.955  -0.257  -3.740  1.00 80.70           H
ATOM   1874 2HG1 VAL A 134      -7.685  -2.008  -3.913  1.00 80.70           H
ATOM   1875 3HG1 VAL A 134      -7.946  -1.303  -2.300  1.00 80.70           H
ATOM   1876  CG2 VAL A 134      -5.343  -2.097  -2.405  1.00 80.70           C
ATOM   1877 1HG2 VAL A 134      -5.449  -3.000  -3.005  1.00 80.70           H
ATOM   1878 2HG2 VAL A 134      -4.285  -1.886  -2.250  1.00 80.70           H
ATOM   1879 3HG2 VAL A 134      -5.829  -2.243  -1.440  1.00 80.70           H
ATOM   1880  HN  VAL A 134      -4.163   0.683  -3.453  1.00 80.70           H
ATOM   1881  N   LEU A 135      -6.750   1.009  -5.470  1.00 84.67           N
ATOM   1882  CA  LEU A 135      -7.807   1.518  -6.328  1.00 84.67           C
ATOM   1883  C   LEU A 135      -7.300   1.584  -7.770  1.00 84.67           C
ATOM   1884  O   LEU A 135      -8.051   1.322  -8.708  1.00 84.67           O
ATOM   1885  HA  LEU A 135      -8.633   0.809  -6.284  1.00 84.67           H
ATOM   1886  CB  LEU A 135      -8.329   2.855  -5.798  1.00 84.67           C
ATOM   1887 1HB  LEU A 135      -7.481   3.525  -5.661  1.00 84.67           H
ATOM   1888 2HB  LEU A 135      -8.967   3.301  -6.561  1.00 84.67           H
ATOM   1889  CG  LEU A 135      -9.115   2.796  -4.487  1.00 84.67           C
ATOM   1890  HG  LEU A 135      -8.525   2.238  -3.760  1.00 84.67           H
ATOM   1891  CD1 LEU A 135      -9.331   4.198  -3.914  1.00 84.67           C
ATOM   1892 1HD1 LEU A 135      -8.364   4.665  -3.721  1.00 84.67           H
ATOM   1893 2HD1 LEU A 135      -9.889   4.801  -4.629  1.00 84.67           H
ATOM   1894 3HD1 LEU A 135      -9.892   4.127  -2.982  1.00 84.67           H
ATOM   1895  CD2 LEU A 135     -10.434   2.043  -4.671  1.00 84.67           C
ATOM   1896 1HD2 LEU A 135     -11.041   2.552  -5.420  1.00 84.67           H
ATOM   1897 2HD2 LEU A 135     -10.228   1.025  -5.001  1.00 84.67           H
ATOM   1898 3HD2 LEU A 135     -10.972   2.016  -3.724  1.00 84.67           H
ATOM   1899  HN  LEU A 135      -6.379   1.671  -4.819  1.00 84.67           H
ATOM   1900  N   LEU A 136      -6.029   1.934  -7.901  1.00 87.00           N
ATOM   1901  CA  LEU A 136      -5.424   2.078  -9.214  1.00 87.00           C
ATOM   1902  C   LEU A 136      -5.348   0.707  -9.889  1.00 87.00           C
ATOM   1903  O   LEU A 136      -5.663   0.574 -11.070  1.00 87.00           O
ATOM   1904  HA  LEU A 136      -6.077   2.718  -9.807  1.00 87.00           H
ATOM   1905  CB  LEU A 136      -4.072   2.786  -9.107  1.00 87.00           C
ATOM   1906 1HB  LEU A 136      -3.506   2.326  -8.297  1.00 87.00           H
ATOM   1907 2HB  LEU A 136      -3.515   2.605 -10.027  1.00 87.00           H
ATOM   1908  CG  LEU A 136      -4.123   4.296  -8.863  1.00 87.00           C
ATOM   1909  HG  LEU A 136      -4.825   4.487  -8.051  1.00 87.00           H
ATOM   1910  CD1 LEU A 136      -2.759   4.825  -8.416  1.00 87.00           C
ATOM   1911 1HD1 LEU A 136      -2.463   4.332  -7.490  1.00 87.00           H
ATOM   1912 2HD1 LEU A 136      -2.019   4.621  -9.189  1.00 87.00           H
ATOM   1913 3HD1 LEU A 136      -2.824   5.901  -8.250  1.00 87.00           H
ATOM   1914  CD2 LEU A 136      -4.648   5.033 -10.097  1.00 87.00           C
ATOM   1915 1HD2 LEU A 136      -3.990   4.838 -10.944  1.00 87.00           H
ATOM   1916 2HD2 LEU A 136      -5.653   4.682 -10.330  1.00 87.00           H
ATOM   1917 3HD2 LEU A 136      -4.674   6.104  -9.897  1.00 87.00           H
ATOM   1918  HN  LEU A 136      -5.417   2.118  -7.132  1.00 87.00           H
ATOM   1919  N   ILE A 137      -4.928  -0.279  -9.109  1.00 79.26           N
ATOM   1920  CA  ILE A 137      -4.777  -1.629  -9.624  1.00 79.26           C
ATOM   1921  C   ILE A 137      -6.134  -2.138 -10.113  1.00 79.26           C
ATOM   1922  O   ILE A 137      -6.219  -2.789 -11.153  1.00 79.26           O
ATOM   1923  HA  ILE A 137      -4.099  -1.579 -10.477  1.00 79.26           H
ATOM   1924  CB  ILE A 137      -4.121  -2.532  -8.577  1.00 79.26           C
ATOM   1925  HB  ILE A 137      -4.601  -2.344  -7.616  1.00 79.26           H
ATOM   1926  CG1 ILE A 137      -2.638  -2.196  -8.415  1.00 79.26           C
ATOM   1927 1HG1 ILE A 137      -2.089  -2.519  -9.300  1.00 79.26           H
ATOM   1928 2HG1 ILE A 137      -2.512  -1.116  -8.339  1.00 79.26           H
ATOM   1929  CG2 ILE A 137      -4.341  -4.008  -8.912  1.00 79.26           C
ATOM   1930 1HG2 ILE A 137      -5.410  -4.220  -8.936  1.00 79.26           H
ATOM   1931 2HG2 ILE A 137      -3.905  -4.229  -9.886  1.00 79.26           H
ATOM   1932 3HG2 ILE A 137      -3.866  -4.628  -8.152  1.00 79.26           H
ATOM   1933  CD1 ILE A 137      -2.055  -2.871  -7.172  1.00 79.26           C
ATOM   1934 1HD1 ILE A 137      -2.590  -2.527  -6.287  1.00 79.26           H
ATOM   1935 2HD1 ILE A 137      -2.161  -3.953  -7.263  1.00 79.26           H
ATOM   1936 3HD1 ILE A 137      -0.999  -2.616  -7.080  1.00 79.26           H
ATOM   1937  HN  ILE A 137      -4.693  -0.166  -8.143  1.00 79.26           H
ATOM   1938  N   MET A 138      -7.162  -1.823  -9.338  1.00 78.66           N
ATOM   1939  CA  MET A 138      -8.521  -2.170  -9.720  1.00 78.66           C
ATOM   1940  C   MET A 138      -8.882  -1.557 -11.075  1.00 78.66           C
ATOM   1941  O   MET A 138      -9.407  -2.244 -11.950  1.00 78.66           O
ATOM   1942  HA  MET A 138      -8.538  -3.257  -9.790  1.00 78.66           H
ATOM   1943  CB  MET A 138      -9.495  -1.664  -8.655  1.00 78.66           C
ATOM   1944 1HB  MET A 138      -9.386  -2.257  -7.746  1.00 78.66           H
ATOM   1945 2HB  MET A 138      -9.253  -0.634  -8.394  1.00 78.66           H
ATOM   1946  CG  MET A 138     -10.940  -1.744  -9.151  1.00 78.66           C
ATOM   1947 1HG  MET A 138     -11.070  -1.103 -10.024  1.00 78.66           H
ATOM   1948 2HG  MET A 138     -11.170  -2.762  -9.467  1.00 78.66           H
ATOM   1949  SD  MET A 138     -12.060  -1.241  -7.855  1.00 78.66           S
ATOM   1950  CE  MET A 138     -11.968   0.532  -8.037  1.00 78.66           C
ATOM   1951 1HE  MET A 138     -10.940   0.860  -7.886  1.00 78.66           H
ATOM   1952 2HE  MET A 138     -12.295   0.812  -9.038  1.00 78.66           H
ATOM   1953 3HE  MET A 138     -12.613   1.007  -7.298  1.00 78.66           H
ATOM   1954  HN  MET A 138      -7.078  -1.341  -8.466  1.00 78.66           H
ATOM   1955  N   CYS A 139      -8.588  -0.272 -11.205  1.00 83.11           N
ATOM   1956  CA  CYS A 139      -8.972   0.467 -12.396  1.00 83.11           C
ATOM   1957  C   CYS A 139      -8.211  -0.114 -13.589  1.00 83.11           C
ATOM   1958  O   CYS A 139      -8.761  -0.233 -14.682  1.00 83.11           O
ATOM   1959  HA  CYS A 139     -10.046   0.328 -12.517  1.00 83.11           H
ATOM   1960  CB  CYS A 139      -8.721   1.968 -12.235  1.00 83.11           C
ATOM   1961 1HB  CYS A 139      -7.700   2.140 -11.896  1.00 83.11           H
ATOM   1962 2HB  CYS A 139      -8.826   2.467 -13.198  1.00 83.11           H
ATOM   1963  SG  CYS A 139      -9.906   2.675 -11.033  1.00 83.11           S
ATOM   1964  HG  CYS A 139      -9.280   2.236  -9.945  1.00 83.11           H
ATOM   1965  HN  CYS A 139      -8.096   0.262 -10.517  1.00 83.11           H
ATOM   1966  N   ILE A 140      -6.957  -0.461 -13.338  1.00 80.19           N
ATOM   1967  CA  ILE A 140      -6.117  -1.037 -14.375  1.00 80.19           C
ATOM   1968  C   ILE A 140      -6.761  -2.326 -14.888  1.00 80.19           C
ATOM   1969  O   ILE A 140      -6.762  -2.588 -16.090  1.00 80.19           O
ATOM   1970  HA  ILE A 140      -6.075  -0.321 -15.196  1.00 80.19           H
ATOM   1971  CB  ILE A 140      -4.688  -1.224 -13.864  1.00 80.19           C
ATOM   1972  HB  ILE A 140      -4.735  -1.677 -12.874  1.00 80.19           H
ATOM   1973  CG1 ILE A 140      -3.978   0.123 -13.712  1.00 80.19           C
ATOM   1974 1HG1 ILE A 140      -3.752   0.532 -14.696  1.00 80.19           H
ATOM   1975 2HG1 ILE A 140      -4.641   0.832 -13.216  1.00 80.19           H
ATOM   1976  CG2 ILE A 140      -3.906  -2.185 -14.763  1.00 80.19           C
ATOM   1977 1HG2 ILE A 140      -4.403  -3.155 -14.776  1.00 80.19           H
ATOM   1978 2HG2 ILE A 140      -3.866  -1.784 -15.775  1.00 80.19           H
ATOM   1979 3HG2 ILE A 140      -2.893  -2.301 -14.377  1.00 80.19           H
ATOM   1980  CD1 ILE A 140      -2.686  -0.026 -12.906  1.00 80.19           C
ATOM   1981 1HD1 ILE A 140      -2.919  -0.413 -11.914  1.00 80.19           H
ATOM   1982 2HD1 ILE A 140      -2.017  -0.718 -13.418  1.00 80.19           H
ATOM   1983 3HD1 ILE A 140      -2.202   0.946 -12.813  1.00 80.19           H
ATOM   1984  HN  ILE A 140      -6.515  -0.354 -12.447  1.00 80.19           H
ATOM   1985  N   SER A 141      -7.294  -3.098 -13.952  1.00 75.26           N
ATOM   1986  CA  SER A 141      -7.867  -4.391 -14.284  1.00 75.26           C
ATOM   1987  C   SER A 141      -9.098  -4.205 -15.173  1.00 75.26           C
ATOM   1988  O   SER A 141      -9.291  -4.946 -16.136  1.00 75.26           O
ATOM   1989  HA  SER A 141      -7.083  -4.924 -14.823  1.00 75.26           H
ATOM   1990  CB  SER A 141      -8.236  -5.171 -13.021  1.00 75.26           C
ATOM   1991 1HB  SER A 141      -9.013  -4.633 -12.477  1.00 75.26           H
ATOM   1992 2HB  SER A 141      -8.655  -6.137 -13.301  1.00 75.26           H
ATOM   1993  OG  SER A 141      -7.112  -5.370 -12.168  1.00 75.26           O
ATOM   1994  HG  SER A 141      -7.026  -4.604 -11.532  1.00 75.26           H
ATOM   1995  HN  SER A 141      -7.338  -2.852 -12.983  1.00 75.26           H
ATOM   1996  N   VAL A 142      -9.900  -3.212 -14.818  1.00 76.17           N
ATOM   1997  CA  VAL A 142     -11.097  -2.907 -15.583  1.00 76.17           C
ATOM   1998  C   VAL A 142     -10.698  -2.469 -16.994  1.00 76.17           C
ATOM   1999  O   VAL A 142     -11.304  -2.897 -17.975  1.00 76.17           O
ATOM   2000  HA  VAL A 142     -11.685  -3.822 -15.653  1.00 76.17           H
ATOM   2001  CB  VAL A 142     -11.936  -1.861 -14.847  1.00 76.17           C
ATOM   2002  HB  VAL A 142     -11.307  -0.988 -14.673  1.00 76.17           H
ATOM   2003  CG1 VAL A 142     -13.129  -1.418 -15.696  1.00 76.17           C
ATOM   2004 1HG1 VAL A 142     -12.770  -0.985 -16.629  1.00 76.17           H
ATOM   2005 2HG1 VAL A 142     -13.759  -2.280 -15.914  1.00 76.17           H
ATOM   2006 3HG1 VAL A 142     -13.709  -0.674 -15.149  1.00 76.17           H
ATOM   2007  CG2 VAL A 142     -12.396  -2.386 -13.485  1.00 76.17           C
ATOM   2008 1HG2 VAL A 142     -13.001  -3.282 -13.627  1.00 76.17           H
ATOM   2009 2HG2 VAL A 142     -11.526  -2.628 -12.876  1.00 76.17           H
ATOM   2010 3HG2 VAL A 142     -12.991  -1.622 -12.983  1.00 76.17           H
ATOM   2011  HN  VAL A 142      -9.743  -2.622 -14.026  1.00 76.17           H
ATOM   2012  N   ASP A 143      -9.682  -1.620 -17.050  1.00 78.88           N
ATOM   2013  CA  ASP A 143      -9.259  -1.043 -18.314  1.00 78.88           C
ATOM   2014  C   ASP A 143      -8.780  -2.158 -19.245  1.00 78.88           C
ATOM   2015  O   ASP A 143      -9.063  -2.138 -20.442  1.00 78.88           O
ATOM   2016  HA  ASP A 143     -10.137  -0.525 -18.701  1.00 78.88           H
ATOM   2017  CB  ASP A 143      -8.099  -0.065 -18.112  1.00 78.88           C
ATOM   2018 1HB  ASP A 143      -8.340   0.629 -17.307  1.00 78.88           H
ATOM   2019 2HB  ASP A 143      -7.207  -0.611 -17.806  1.00 78.88           H
ATOM   2020  CG  ASP A 143      -7.810   0.715 -19.396  1.00 78.88           C
ATOM   2021  OD1 ASP A 143      -8.788   1.227 -19.982  1.00 78.88           O
ATOM   2022  OD2 ASP A 143      -6.617   0.782 -19.763  1.00 78.88           O
ATOM   2023  HN  ASP A 143      -9.153  -1.328 -16.253  1.00 78.88           H
ATOM   2024  N   ARG A 144      -8.061  -3.106 -18.660  1.00 74.54           N
ATOM   2025  CA  ARG A 144      -7.544  -4.230 -19.421  1.00 74.54           C
ATOM   2026  C   ARG A 144      -8.696  -5.040 -20.020  1.00 74.54           C
ATOM   2027  O   ARG A 144      -8.646  -5.429 -21.186  1.00 74.54           O
ATOM   2028  HA  ARG A 144      -6.933  -3.780 -20.203  1.00 74.54           H
ATOM   2029  CB  ARG A 144      -6.690  -5.145 -18.541  1.00 74.54           C
ATOM   2030 1HB  ARG A 144      -7.145  -5.235 -17.554  1.00 74.54           H
ATOM   2031 2HB  ARG A 144      -6.662  -6.146 -18.971  1.00 74.54           H
ATOM   2032  CG  ARG A 144      -5.267  -4.602 -18.405  1.00 74.54           C
ATOM   2033 1HG  ARG A 144      -4.830  -4.462 -19.394  1.00 74.54           H
ATOM   2034 2HG  ARG A 144      -5.291  -3.622 -17.926  1.00 74.54           H
ATOM   2035  CD  ARG A 144      -4.393  -5.553 -17.585  1.00 74.54           C
ATOM   2036 1HD  ARG A 144      -4.705  -5.539 -16.541  1.00 74.54           H
ATOM   2037 2HD  ARG A 144      -4.520  -6.575 -17.942  1.00 74.54           H
ATOM   2038  NE  ARG A 144      -2.971  -5.155 -17.693  1.00 74.54           N
ATOM   2039  HE  ARG A 144      -2.756  -4.321 -18.201  1.00 74.54           H
ATOM   2040  CZ  ARG A 144      -1.956  -5.841 -17.151  1.00 74.54           C
ATOM   2041  NH1 ARG A 144      -2.186  -6.965 -16.460  1.00 74.54           N
ATOM   2042 1HH1 ARG A 144      -3.122  -7.298 -16.344  1.00 74.54           H
ATOM   2043 2HH1 ARG A 144      -1.423  -7.471 -16.059  1.00 74.54           H
ATOM   2044  NH2 ARG A 144      -0.706  -5.386 -17.312  1.00 74.54           N
ATOM   2045 1HH2 ARG A 144       0.064  -5.886 -16.915  1.00 74.54           H
ATOM   2046 2HH2 ARG A 144      -0.542  -4.546 -17.830  1.00 74.54           H
ATOM   2047  HN  ARG A 144      -7.832  -3.113 -17.687  1.00 74.54           H
ATOM   2048  N   TYR A 145      -9.707  -5.271 -19.195  1.00 72.74           N
ATOM   2049  CA  TYR A 145     -10.878  -6.011 -19.635  1.00 72.74           C
ATOM   2050  C   TYR A 145     -11.509  -5.357 -20.866  1.00 72.74           C
ATOM   2051  O   TYR A 145     -11.773  -6.028 -21.862  1.00 72.74           O
ATOM   2052  HA  TYR A 145     -10.560  -7.021 -19.891  1.00 72.74           H
ATOM   2053  CB  TYR A 145     -11.873  -5.953 -18.474  1.00 72.74           C
ATOM   2054 1HB  TYR A 145     -11.518  -6.599 -17.672  1.00 72.74           H
ATOM   2055 2HB  TYR A 145     -11.896  -4.937 -18.079  1.00 72.74           H
ATOM   2056  CG  TYR A 145     -13.296  -6.369 -18.854  1.00 72.74           C
ATOM   2057  CD1 TYR A 145     -14.308  -5.431 -18.868  1.00 72.74           C
ATOM   2058  HD1 TYR A 145     -14.094  -4.394 -18.610  1.00 72.74           H
ATOM   2059  CD2 TYR A 145     -13.566  -7.682 -19.181  1.00 72.74           C
ATOM   2060  HD2 TYR A 145     -12.767  -8.423 -19.169  1.00 72.74           H
ATOM   2061  CE1 TYR A 145     -15.647  -5.823 -19.225  1.00 72.74           C
ATOM   2062  HE1 TYR A 145     -16.456  -5.092 -19.241  1.00 72.74           H
ATOM   2063  CE2 TYR A 145     -14.905  -8.074 -19.538  1.00 72.74           C
ATOM   2064  HE2 TYR A 145     -15.133  -9.107 -19.799  1.00 72.74           H
ATOM   2065  CZ  TYR A 145     -15.880  -7.125 -19.542  1.00 72.74           C
ATOM   2066  OH  TYR A 145     -17.144  -7.495 -19.880  1.00 72.74           O
ATOM   2067  HH  TYR A 145     -17.172  -8.474 -20.080  1.00 72.74           H
ATOM   2068  HN  TYR A 145      -9.734  -4.963 -18.244  1.00 72.74           H
ATOM   2069  N   ILE A 146     -11.732  -4.056 -20.756  1.00 73.73           N
ATOM   2070  CA  ILE A 146     -12.391  -3.318 -21.821  1.00 73.73           C
ATOM   2071  C   ILE A 146     -11.548  -3.408 -23.095  1.00 73.73           C
ATOM   2072  O   ILE A 146     -12.085  -3.586 -24.187  1.00 73.73           O
ATOM   2073  HA  ILE A 146     -13.351  -3.800 -22.007  1.00 73.73           H
ATOM   2074  CB  ILE A 146     -12.683  -1.883 -21.376  1.00 73.73           C
ATOM   2075  HB  ILE A 146     -11.759  -1.449 -20.995  1.00 73.73           H
ATOM   2076  CG1 ILE A 146     -13.699  -1.860 -20.232  1.00 73.73           C
ATOM   2077 1HG1 ILE A 146     -14.681  -2.148 -20.608  1.00 73.73           H
ATOM   2078 2HG1 ILE A 146     -13.418  -2.593 -19.477  1.00 73.73           H
ATOM   2079  CG2 ILE A 146     -13.132  -1.023 -22.560  1.00 73.73           C
ATOM   2080 1HG2 ILE A 146     -12.344  -1.002 -23.313  1.00 73.73           H
ATOM   2081 2HG2 ILE A 146     -14.038  -1.447 -22.993  1.00 73.73           H
ATOM   2082 3HG2 ILE A 146     -13.333  -0.009 -22.216  1.00 73.73           H
ATOM   2083  CD1 ILE A 146     -13.777  -0.470 -19.597  1.00 73.73           C
ATOM   2084 1HD1 ILE A 146     -12.799  -0.195 -19.202  1.00 73.73           H
ATOM   2085 2HD1 ILE A 146     -14.082   0.257 -20.350  1.00 73.73           H
ATOM   2086 3HD1 ILE A 146     -14.506  -0.481 -18.787  1.00 73.73           H
ATOM   2087  HN  ILE A 146     -11.472  -3.509 -19.961  1.00 73.73           H
ATOM   2088  N   ALA A 147     -10.242  -3.280 -22.912  1.00 75.15           N
ATOM   2089  CA  ALA A 147      -9.331  -3.220 -24.043  1.00 75.15           C
ATOM   2090  C   ALA A 147      -9.369  -4.552 -24.794  1.00 75.15           C
ATOM   2091  O   ALA A 147      -9.125  -4.597 -25.999  1.00 75.15           O
ATOM   2092  HA  ALA A 147      -9.678  -2.428 -24.707  1.00 75.15           H
ATOM   2093  CB  ALA A 147      -7.926  -2.869 -23.549  1.00 75.15           C
ATOM   2094 1HB  ALA A 147      -7.949  -1.900 -23.049  1.00 75.15           H
ATOM   2095 2HB  ALA A 147      -7.586  -3.631 -22.848  1.00 75.15           H
ATOM   2096 3HB  ALA A 147      -7.243  -2.824 -24.397  1.00 75.15           H
ATOM   2097  HN  ALA A 147      -9.806  -3.217 -22.015  1.00 75.15           H
ATOM   2098  N   ILE A 148      -9.676  -5.606 -24.050  1.00 70.63           N
ATOM   2099  CA  ILE A 148      -9.661  -6.946 -24.610  1.00 70.63           C
ATOM   2100  C   ILE A 148     -11.050  -7.280 -25.158  1.00 70.63           C
ATOM   2101  O   ILE A 148     -11.185  -7.689 -26.310  1.00 70.63           O
ATOM   2102  HA  ILE A 148      -8.954  -6.947 -25.439  1.00 70.63           H
ATOM   2103  CB  ILE A 148      -9.150  -7.953 -23.578  1.00 70.63           C
ATOM   2104  HB  ILE A 148      -9.705  -7.804 -22.652  1.00 70.63           H
ATOM   2105  CG1 ILE A 148      -7.672  -7.711 -23.262  1.00 70.63           C
ATOM   2106 1HG1 ILE A 148      -7.062  -8.001 -24.117  1.00 70.63           H
ATOM   2107 2HG1 ILE A 148      -7.502  -6.647 -23.094  1.00 70.63           H
ATOM   2108  CG2 ILE A 148      -9.410  -9.389 -24.036  1.00 70.63           C
ATOM   2109 1HG2 ILE A 148     -10.482  -9.539 -24.169  1.00 70.63           H
ATOM   2110 2HG2 ILE A 148      -8.898  -9.567 -24.981  1.00 70.63           H
ATOM   2111 3HG2 ILE A 148      -9.037 -10.084 -23.284  1.00 70.63           H
ATOM   2112  CD1 ILE A 148      -7.239  -8.503 -22.027  1.00 70.63           C
ATOM   2113 1HD1 ILE A 148      -7.835  -8.193 -21.169  1.00 70.63           H
ATOM   2114 2HD1 ILE A 148      -7.388  -9.568 -22.207  1.00 70.63           H
ATOM   2115 3HD1 ILE A 148      -6.185  -8.313 -21.825  1.00 70.63           H
ATOM   2116  HN  ILE A 148      -9.930  -5.553 -23.085  1.00 70.63           H
ATOM   2117  N   ALA A 149     -12.048  -7.093 -24.307  1.00 71.00           N
ATOM   2118  CA  ALA A 149     -13.388  -7.569 -24.607  1.00 71.00           C
ATOM   2119  C   ALA A 149     -14.005  -6.690 -25.697  1.00 71.00           C
ATOM   2120  O   ALA A 149     -14.728  -7.183 -26.561  1.00 71.00           O
ATOM   2121  HA  ALA A 149     -13.301  -8.590 -24.981  1.00 71.00           H
ATOM   2122  CB  ALA A 149     -14.224  -7.583 -23.326  1.00 71.00           C
ATOM   2123 1HB  ALA A 149     -13.759  -8.245 -22.595  1.00 71.00           H
ATOM   2124 2HB  ALA A 149     -14.281  -6.574 -22.918  1.00 71.00           H
ATOM   2125 3HB  ALA A 149     -15.229  -7.941 -23.552  1.00 71.00           H
ATOM   2126  HN  ALA A 149     -11.953  -6.626 -23.428  1.00 71.00           H
ATOM   2127  N   GLN A 150     -13.696  -5.404 -25.620  1.00 74.41           N
ATOM   2128  CA  GLN A 150     -14.324  -4.430 -26.496  1.00 74.41           C
ATOM   2129  C   GLN A 150     -13.265  -3.698 -27.323  1.00 74.41           C
ATOM   2130  O   GLN A 150     -13.340  -2.483 -27.499  1.00 74.41           O
ATOM   2131  HA  GLN A 150     -14.973  -5.008 -27.154  1.00 74.41           H
ATOM   2132  CB  GLN A 150     -15.175  -3.441 -25.696  1.00 74.41           C
ATOM   2133 1HB  GLN A 150     -14.540  -2.884 -25.007  1.00 74.41           H
ATOM   2134 2HB  GLN A 150     -15.626  -2.715 -26.372  1.00 74.41           H
ATOM   2135  CG  GLN A 150     -16.271  -4.168 -24.914  1.00 74.41           C
ATOM   2136 1HG  GLN A 150     -16.787  -4.869 -25.571  1.00 74.41           H
ATOM   2137 2HG  GLN A 150     -15.822  -4.754 -24.112  1.00 74.41           H
ATOM   2138  CD  GLN A 150     -17.276  -3.175 -24.328  1.00 74.41           C
ATOM   2139  OE1 GLN A 150     -17.211  -1.979 -24.555  1.00 74.41           O
ATOM   2140  NE2 GLN A 150     -18.207  -3.737 -23.562  1.00 74.41           N
ATOM   2141 1HE2 GLN A 150     -18.204  -4.727 -23.416  1.00 74.41           H
ATOM   2142 2HE2 GLN A 150     -18.910  -3.170 -23.132  1.00 74.41           H
ATOM   2143  HN  GLN A 150     -13.031  -5.026 -24.976  1.00 74.41           H
ATOM   2144  N   ALA A 151     -12.303  -4.469 -27.809  1.00 72.83           N
ATOM   2145  CA  ALA A 151     -11.110  -3.891 -28.403  1.00 72.83           C
ATOM   2146  C   ALA A 151     -11.517  -2.814 -29.411  1.00 72.83           C
ATOM   2147  O   ALA A 151     -10.927  -1.735 -29.444  1.00 72.83           O
ATOM   2148  HA  ALA A 151     -10.531  -3.429 -27.604  1.00 72.83           H
ATOM   2149  CB  ALA A 151     -10.270  -4.999 -29.043  1.00 72.83           C
ATOM   2150 1HB  ALA A 151      -9.982  -5.722 -28.280  1.00 72.83           H
ATOM   2151 2HB  ALA A 151     -10.855  -5.499 -29.815  1.00 72.83           H
ATOM   2152 3HB  ALA A 151      -9.375  -4.565 -29.489  1.00 72.83           H
ATOM   2153  HN  ALA A 151     -12.329  -5.469 -27.801  1.00 72.83           H
ATOM   2154  N   MET A 152     -12.524  -3.144 -30.207  1.00 70.59           N
ATOM   2155  CA  MET A 152     -12.994  -2.232 -31.236  1.00 70.59           C
ATOM   2156  C   MET A 152     -13.459  -0.909 -30.625  1.00 70.59           C
ATOM   2157  O   MET A 152     -12.931   0.152 -30.956  1.00 70.59           O
ATOM   2158  HA  MET A 152     -12.138  -2.058 -31.887  1.00 70.59           H
ATOM   2159  CB  MET A 152     -14.152  -2.877 -31.999  1.00 70.59           C
ATOM   2160 1HB  MET A 152     -14.827  -3.367 -31.298  1.00 70.59           H
ATOM   2161 2HB  MET A 152     -14.729  -2.107 -32.512  1.00 70.59           H
ATOM   2162  CG  MET A 152     -13.637  -3.898 -33.017  1.00 70.59           C
ATOM   2163 1HG  MET A 152     -12.674  -4.291 -32.693  1.00 70.59           H
ATOM   2164 2HG  MET A 152     -14.323  -4.743 -33.075  1.00 70.59           H
ATOM   2165  SD  MET A 152     -13.475  -3.132 -34.621  1.00 70.59           S
ATOM   2166  CE  MET A 152     -15.183  -3.131 -35.138  1.00 70.59           C
ATOM   2167 1HE  MET A 152     -15.553  -4.156 -35.172  1.00 70.59           H
ATOM   2168 2HE  MET A 152     -15.777  -2.554 -34.430  1.00 70.59           H
ATOM   2169 3HE  MET A 152     -15.263  -2.684 -36.129  1.00 70.59           H
ATOM   2170  HN  MET A 152     -13.014  -4.014 -30.157  1.00 70.59           H
ATOM   2171  N   ARG A 153     -14.443  -1.014 -29.744  1.00 74.07           N
ATOM   2172  CA  ARG A 153     -15.014   0.165 -29.114  1.00 74.07           C
ATOM   2173  C   ARG A 153     -13.943   0.910 -28.315  1.00 74.07           C
ATOM   2174  O   ARG A 153     -13.941   2.139 -28.269  1.00 74.07           O
ATOM   2175  HA  ARG A 153     -15.380   0.773 -29.942  1.00 74.07           H
ATOM   2176  CB  ARG A 153     -16.167  -0.212 -28.182  1.00 74.07           C
ATOM   2177 1HB  ARG A 153     -15.868  -1.046 -27.548  1.00 74.07           H
ATOM   2178 2HB  ARG A 153     -16.394   0.625 -27.522  1.00 74.07           H
ATOM   2179  CG  ARG A 153     -17.415  -0.592 -28.980  1.00 74.07           C
ATOM   2180 1HG  ARG A 153     -17.688   0.225 -29.648  1.00 74.07           H
ATOM   2181 2HG  ARG A 153     -17.201  -1.458 -29.607  1.00 74.07           H
ATOM   2182  CD  ARG A 153     -18.587  -0.908 -28.048  1.00 74.07           C
ATOM   2183 1HD  ARG A 153     -18.364  -1.799 -27.460  1.00 74.07           H
ATOM   2184 2HD  ARG A 153     -18.733  -0.090 -27.344  1.00 74.07           H
ATOM   2185  NE  ARG A 153     -19.820  -1.120 -28.839  1.00 74.07           N
ATOM   2186  HE  ARG A 153     -19.761  -1.029 -29.833  1.00 74.07           H
ATOM   2187  CZ  ARG A 153     -21.011  -1.426 -28.306  1.00 74.07           C
ATOM   2188  NH1 ARG A 153     -21.148  -1.561 -26.980  1.00 74.07           N
ATOM   2189 1HH1 ARG A 153     -20.358  -1.432 -26.380  1.00 74.07           H
ATOM   2190 2HH1 ARG A 153     -22.040  -1.789 -26.590  1.00 74.07           H
ATOM   2191  NH2 ARG A 153     -22.062  -1.596 -29.119  1.00 74.07           N
ATOM   2192 1HH2 ARG A 153     -22.958  -1.825 -28.738  1.00 74.07           H
ATOM   2193 2HH2 ARG A 153     -21.951  -1.494 -30.108  1.00 74.07           H
ATOM   2194  HN  ARG A 153     -14.849  -1.883 -29.460  1.00 74.07           H
ATOM   2195  N   ALA A 154     -13.059   0.135 -27.705  1.00 73.39           N
ATOM   2196  CA  ALA A 154     -12.047   0.700 -26.828  1.00 73.39           C
ATOM   2197  C   ALA A 154     -11.130   1.617 -27.638  1.00 73.39           C
ATOM   2198  O   ALA A 154     -10.603   2.596 -27.112  1.00 73.39           O
ATOM   2199  HA  ALA A 154     -12.559   1.291 -26.068  1.00 73.39           H
ATOM   2200  CB  ALA A 154     -11.280  -0.430 -26.138  1.00 73.39           C
ATOM   2201 1HB  ALA A 154     -11.973  -1.035 -25.552  1.00 73.39           H
ATOM   2202 2HB  ALA A 154     -10.800  -1.055 -26.891  1.00 73.39           H
ATOM   2203 3HB  ALA A 154     -10.522  -0.006 -25.480  1.00 73.39           H
ATOM   2204  HN  ALA A 154     -13.026  -0.860 -27.802  1.00 73.39           H
ATOM   2205  N   HIS A 155     -10.967   1.268 -28.906  1.00 74.98           N
ATOM   2206  CA  HIS A 155     -10.131   2.054 -29.798  1.00 74.98           C
ATOM   2207  C   HIS A 155     -10.810   3.393 -30.090  1.00 74.98           C
ATOM   2208  O   HIS A 155     -10.194   4.449 -29.952  1.00 74.98           O
ATOM   2209  HA  HIS A 155      -9.196   2.238 -29.268  1.00 74.98           H
ATOM   2210  CB  HIS A 155      -9.801   1.267 -31.067  1.00 74.98           C
ATOM   2211 1HB  HIS A 155      -9.437   0.279 -30.786  1.00 74.98           H
ATOM   2212 2HB  HIS A 155     -10.717   1.118 -31.639  1.00 74.98           H
ATOM   2213  CG  HIS A 155      -8.775   1.933 -31.953  1.00 74.98           C
ATOM   2214  ND1 HIS A 155      -9.115   2.820 -32.959  1.00 74.98           N
ATOM   2215  HD1 HIS A 155     -10.043   3.105 -33.198  1.00 74.98           H
ATOM   2216  CD2 HIS A 155      -7.414   1.832 -31.972  1.00 74.98           C
ATOM   2217  HD2 HIS A 155      -6.812   1.213 -31.308  1.00 74.98           H
ATOM   2218  CE1 HIS A 155      -8.002   3.228 -33.551  1.00 74.98           C
ATOM   2219  HE1 HIS A 155      -7.939   3.931 -34.382  1.00 74.98           H
ATOM   2220  NE2 HIS A 155      -6.949   2.614 -32.939  1.00 74.98           N
ATOM   2221  HN  HIS A 155     -11.394   0.466 -29.324  1.00 74.98           H
ATOM   2222  N   THR A 156     -12.071   3.307 -30.488  1.00 74.96           N
ATOM   2223  CA  THR A 156     -12.805   4.487 -30.911  1.00 74.96           C
ATOM   2224  C   THR A 156     -12.958   5.466 -29.745  1.00 74.96           C
ATOM   2225  O   THR A 156     -12.976   6.680 -29.947  1.00 74.96           O
ATOM   2226  HA  THR A 156     -12.225   4.995 -31.681  1.00 74.96           H
ATOM   2227  CB  THR A 156     -14.141   4.028 -31.498  1.00 74.96           C
ATOM   2228  HB  THR A 156     -14.835   3.741 -30.708  1.00 74.96           H
ATOM   2229  OG1 THR A 156     -13.783   2.992 -32.408  1.00 74.96           O
ATOM   2230  HG1 THR A 156     -14.052   2.103 -32.037  1.00 74.96           H
ATOM   2231  CG2 THR A 156     -14.789   5.094 -32.384  1.00 74.96           C
ATOM   2232 1HG2 THR A 156     -14.122   5.332 -33.213  1.00 74.96           H
ATOM   2233 2HG2 THR A 156     -14.972   5.993 -31.796  1.00 74.96           H
ATOM   2234 3HG2 THR A 156     -15.734   4.717 -32.775  1.00 74.96           H
ATOM   2235  HN  THR A 156     -12.589   2.452 -30.524  1.00 74.96           H
ATOM   2236  N   TRP A 157     -13.064   4.903 -28.551  1.00 81.08           N
ATOM   2237  CA  TRP A 157     -13.394   5.693 -27.377  1.00 81.08           C
ATOM   2238  C   TRP A 157     -12.092   6.011 -26.640  1.00 81.08           C
ATOM   2239  O   TRP A 157     -12.111   6.347 -25.457  1.00 81.08           O
ATOM   2240  HA  TRP A 157     -13.864   6.616 -27.718  1.00 81.08           H
ATOM   2241  CB  TRP A 157     -14.418   4.970 -26.499  1.00 81.08           C
ATOM   2242 1HB  TRP A 157     -14.108   3.932 -26.377  1.00 81.08           H
ATOM   2243 2HB  TRP A 157     -14.415   5.422 -25.508  1.00 81.08           H
ATOM   2244  CG  TRP A 157     -15.844   4.999 -27.053  1.00 81.08           C
ATOM   2245  CD1 TRP A 157     -16.252   4.713 -28.297  1.00 81.08           C
ATOM   2246  HD1 TRP A 157     -15.587   4.410 -29.106  1.00 81.08           H
ATOM   2247  CD2 TRP A 157     -17.041   5.347 -26.326  1.00 81.08           C
ATOM   2248  NE1 TRP A 157     -17.619   4.851 -28.425  1.00 81.08           N
ATOM   2249  HE1 TRP A 157     -18.155   4.693 -29.254  1.00 81.08           H
ATOM   2250  CE2 TRP A 157     -18.114   5.248 -27.188  1.00 81.08           C
ATOM   2251  CE3 TRP A 157     -17.212   5.731 -24.985  1.00 81.08           C
ATOM   2252  HE3 TRP A 157     -16.381   5.816 -24.284  1.00 81.08           H
ATOM   2253  CZ2 TRP A 157     -19.433   5.518 -26.804  1.00 81.08           C
ATOM   2254  HZ2 TRP A 157     -20.264   5.433 -27.505  1.00 81.08           H
ATOM   2255  CZ3 TRP A 157     -18.536   5.998 -24.617  1.00 81.08           C
ATOM   2256  HZ3 TRP A 157     -18.725   6.301 -23.587  1.00 81.08           H
ATOM   2257  CH2 TRP A 157     -19.627   5.903 -25.472  1.00 81.08           C
ATOM   2258  HH2 TRP A 157     -20.630   6.128 -25.108  1.00 81.08           H
ATOM   2259  HN  TRP A 157     -12.929   3.927 -28.379  1.00 81.08           H
ATOM   2260  N   ARG A 158     -10.992   5.892 -27.369  1.00 79.88           N
ATOM   2261  CA  ARG A 158      -9.676   5.991 -26.760  1.00 79.88           C
ATOM   2262  C   ARG A 158      -9.524   7.332 -26.039  1.00 79.88           C
ATOM   2263  O   ARG A 158      -9.032   7.383 -24.914  1.00 79.88           O
ATOM   2264  HA  ARG A 158      -9.632   5.160 -26.056  1.00 79.88           H
ATOM   2265  CB  ARG A 158      -8.572   5.856 -27.810  1.00 79.88           C
ATOM   2266 1HB  ARG A 158      -8.697   4.921 -28.357  1.00 79.88           H
ATOM   2267 2HB  ARG A 158      -8.656   6.663 -28.537  1.00 79.88           H
ATOM   2268  CG  ARG A 158      -7.188   5.890 -27.158  1.00 79.88           C
ATOM   2269 1HG  ARG A 158      -7.083   6.800 -26.567  1.00 79.88           H
ATOM   2270 2HG  ARG A 158      -7.085   5.050 -26.471  1.00 79.88           H
ATOM   2271  CD  ARG A 158      -6.083   5.831 -28.215  1.00 79.88           C
ATOM   2272 1HD  ARG A 158      -6.200   4.936 -28.825  1.00 79.88           H
ATOM   2273 2HD  ARG A 158      -6.163   6.687 -28.885  1.00 79.88           H
ATOM   2274  NE  ARG A 158      -4.756   5.825 -27.559  1.00 79.88           N
ATOM   2275  HE  ARG A 158      -4.716   6.025 -26.580  1.00 79.88           H
ATOM   2276  CZ  ARG A 158      -3.605   5.569 -28.195  1.00 79.88           C
ATOM   2277  NH1 ARG A 158      -3.599   5.294 -29.507  1.00 79.88           N
ATOM   2278 1HH1 ARG A 158      -4.458   5.280 -30.018  1.00 79.88           H
ATOM   2279 2HH1 ARG A 158      -2.736   5.104 -29.974  1.00 79.88           H
ATOM   2280  NH2 ARG A 158      -2.460   5.591 -27.500  1.00 79.88           N
ATOM   2281 1HH2 ARG A 158      -1.592   5.401 -27.960  1.00 79.88           H
ATOM   2282 2HH2 ARG A 158      -2.473   5.796 -26.521  1.00 79.88           H
ATOM   2283  HN  ARG A 158     -10.990   5.731 -28.356  1.00 79.88           H
ATOM   2284  N   GLU A 159      -9.957   8.384 -26.718  1.00 81.15           N
ATOM   2285  CA  GLU A 159      -9.787   9.731 -26.199  1.00 81.15           C
ATOM   2286  C   GLU A 159     -10.665   9.937 -24.963  1.00 81.15           C
ATOM   2287  O   GLU A 159     -10.198  10.443 -23.943  1.00 81.15           O
ATOM   2288  HA  GLU A 159      -8.735   9.804 -25.922  1.00 81.15           H
ATOM   2289  CB  GLU A 159     -10.098  10.776 -27.273  1.00 81.15           C
ATOM   2290 1HB  GLU A 159     -11.057  10.550 -27.738  1.00 81.15           H
ATOM   2291 2HB  GLU A 159     -10.054  11.774 -26.837  1.00 81.15           H
ATOM   2292  CG  GLU A 159      -9.050  10.745 -28.387  1.00 81.15           C
ATOM   2293 1HG  GLU A 159      -8.052  10.814 -27.954  1.00 81.15           H
ATOM   2294 2HG  GLU A 159      -9.103   9.793 -28.915  1.00 81.15           H
ATOM   2295  CD  GLU A 159      -9.265  11.895 -29.373  1.00 81.15           C
ATOM   2296  OE1 GLU A 159      -8.324  12.155 -30.154  1.00 81.15           O
ATOM   2297  OE2 GLU A 159     -10.364  12.486 -29.324  1.00 81.15           O
ATOM   2298  HN  GLU A 159     -10.415   8.328 -27.605  1.00 81.15           H
ATOM   2299  N   LYS A 160     -11.921   9.535 -25.094  1.00 84.78           N
ATOM   2300  CA  LYS A 160     -12.861   9.648 -23.992  1.00 84.78           C
ATOM   2301  C   LYS A 160     -12.311   8.894 -22.779  1.00 84.78           C
ATOM   2302  O   LYS A 160     -12.384   9.386 -21.654  1.00 84.78           O
ATOM   2303  HA  LYS A 160     -12.940  10.704 -23.736  1.00 84.78           H
ATOM   2304  CB  LYS A 160     -14.253   9.182 -24.426  1.00 84.78           C
ATOM   2305 1HB  LYS A 160     -14.177   8.218 -24.930  1.00 84.78           H
ATOM   2306 2HB  LYS A 160     -14.881   9.034 -23.548  1.00 84.78           H
ATOM   2307  CG  LYS A 160     -14.905  10.203 -25.361  1.00 84.78           C
ATOM   2308 1HG  LYS A 160     -14.907  11.185 -24.888  1.00 84.78           H
ATOM   2309 2HG  LYS A 160     -14.319  10.291 -26.275  1.00 84.78           H
ATOM   2310  CD  LYS A 160     -16.339   9.793 -25.704  1.00 84.78           C
ATOM   2311 1HD  LYS A 160     -16.332   8.841 -26.235  1.00 84.78           H
ATOM   2312 2HD  LYS A 160     -16.908   9.642 -24.787  1.00 84.78           H
ATOM   2313  CE  LYS A 160     -17.022  10.858 -26.565  1.00 84.78           C
ATOM   2314 1HE  LYS A 160     -17.007  11.817 -26.048  1.00 84.78           H
ATOM   2315 2HE  LYS A 160     -16.471  10.989 -27.496  1.00 84.78           H
ATOM   2316  NZ  LYS A 160     -18.419  10.468 -26.860  1.00 84.78           N
ATOM   2317 1HZ  LYS A 160     -18.855  11.181 -27.433  1.00 84.78           H
ATOM   2318 2HZ  LYS A 160     -18.426   9.584 -27.356  1.00 84.78           H
ATOM   2319 3HZ  LYS A 160     -18.933  10.372 -25.991  1.00 84.78           H
ATOM   2320  HN  LYS A 160     -12.296   9.140 -25.932  1.00 84.78           H
ATOM   2321  N   ARG A 161     -11.774   7.714 -23.049  1.00 85.56           N
ATOM   2322  CA  ARG A 161     -11.230   6.879 -21.992  1.00 85.56           C
ATOM   2323  C   ARG A 161     -10.097   7.610 -21.269  1.00 85.56           C
ATOM   2324  O   ARG A 161      -9.950   7.487 -20.054  1.00 85.56           O
ATOM   2325  HA  ARG A 161     -12.070   6.697 -21.321  1.00 85.56           H
ATOM   2326  CB  ARG A 161     -10.701   5.557 -22.550  1.00 85.56           C
ATOM   2327 1HB  ARG A 161     -10.088   5.750 -23.431  1.00 85.56           H
ATOM   2328 2HB  ARG A 161     -10.057   5.078 -21.813  1.00 85.56           H
ATOM   2329  CG  ARG A 161     -11.851   4.617 -22.918  1.00 85.56           C
ATOM   2330 1HG  ARG A 161     -12.333   4.254 -22.011  1.00 85.56           H
ATOM   2331 2HG  ARG A 161     -12.605   5.164 -23.483  1.00 85.56           H
ATOM   2332  CD  ARG A 161     -11.347   3.432 -23.744  1.00 85.56           C
ATOM   2333 1HD  ARG A 161     -12.191   2.834 -24.089  1.00 85.56           H
ATOM   2334 2HD  ARG A 161     -10.827   3.791 -24.632  1.00 85.56           H
ATOM   2335  NE  ARG A 161     -10.436   2.597 -22.929  1.00 85.56           N
ATOM   2336  HE  ARG A 161     -10.576   2.581 -21.939  1.00 85.56           H
ATOM   2337  CZ  ARG A 161      -9.436   1.863 -23.434  1.00 85.56           C
ATOM   2338  NH1 ARG A 161      -9.202   1.848 -24.754  1.00 85.56           N
ATOM   2339 1HH1 ARG A 161      -9.777   2.388 -25.369  1.00 85.56           H
ATOM   2340 2HH1 ARG A 161      -8.454   1.298 -25.123  1.00 85.56           H
ATOM   2341  NH2 ARG A 161      -8.672   1.144 -22.600  1.00 85.56           N
ATOM   2342 1HH2 ARG A 161      -7.922   0.591 -22.961  1.00 85.56           H
ATOM   2343 2HH2 ARG A 161      -8.853   1.161 -21.617  1.00 85.56           H
ATOM   2344  HN  ARG A 161     -11.707   7.327 -23.969  1.00 85.56           H
ATOM   2345  N   LEU A 162      -9.325   8.355 -22.047  1.00 86.94           N
ATOM   2346  CA  LEU A 162      -8.201   9.094 -21.498  1.00 86.94           C
ATOM   2347  C   LEU A 162      -8.722  10.203 -20.583  1.00 86.94           C
ATOM   2348  O   LEU A 162      -8.154  10.456 -19.522  1.00 86.94           O
ATOM   2349  HA  LEU A 162      -7.614   8.398 -20.898  1.00 86.94           H
ATOM   2350  CB  LEU A 162      -7.293   9.599 -22.621  1.00 86.94           C
ATOM   2351 1HB  LEU A 162      -7.061   8.761 -23.279  1.00 86.94           H
ATOM   2352 2HB  LEU A 162      -7.850  10.325 -23.213  1.00 86.94           H
ATOM   2353  CG  LEU A 162      -5.977  10.244 -22.181  1.00 86.94           C
ATOM   2354  HG  LEU A 162      -6.203  11.005 -21.433  1.00 86.94           H
ATOM   2355  CD1 LEU A 162      -5.058   9.217 -21.517  1.00 86.94           C
ATOM   2356 1HD1 LEU A 162      -5.553   8.799 -20.640  1.00 86.94           H
ATOM   2357 2HD1 LEU A 162      -4.835   8.418 -22.224  1.00 86.94           H
ATOM   2358 3HD1 LEU A 162      -4.130   9.703 -21.214  1.00 86.94           H
ATOM   2359  CD2 LEU A 162      -5.294  10.952 -23.353  1.00 86.94           C
ATOM   2360 1HD2 LEU A 162      -5.082  10.229 -24.141  1.00 86.94           H
ATOM   2361 2HD2 LEU A 162      -5.952  11.729 -23.741  1.00 86.94           H
ATOM   2362 3HD2 LEU A 162      -4.362  11.402 -23.012  1.00 86.94           H
ATOM   2363  HN  LEU A 162      -9.458   8.458 -23.032  1.00 86.94           H
ATOM   2364  N   LEU A 163      -9.798  10.836 -21.027  1.00 89.64           N
ATOM   2365  CA  LEU A 163     -10.404  11.911 -20.260  1.00 89.64           C
ATOM   2366  C   LEU A 163     -10.891  11.363 -18.918  1.00 89.64           C
ATOM   2367  O   LEU A 163     -10.562  11.907 -17.865  1.00 89.64           O
ATOM   2368  HA  LEU A 163      -9.628  12.653 -20.069  1.00 89.64           H
ATOM   2369  CB  LEU A 163     -11.499  12.601 -21.077  1.00 89.64           C
ATOM   2370 1HB  LEU A 163     -11.078  12.889 -22.040  1.00 89.64           H
ATOM   2371 2HB  LEU A 163     -12.287  11.875 -21.277  1.00 89.64           H
ATOM   2372  CG  LEU A 163     -12.133  13.838 -20.438  1.00 89.64           C
ATOM   2373  HG  LEU A 163     -12.443  13.578 -19.425  1.00 89.64           H
ATOM   2374  CD1 LEU A 163     -11.119  14.977 -20.323  1.00 89.64           C
ATOM   2375 1HD1 LEU A 163     -10.280  14.656 -19.705  1.00 89.64           H
ATOM   2376 2HD1 LEU A 163     -10.758  15.243 -21.316  1.00 89.64           H
ATOM   2377 3HD1 LEU A 163     -11.596  15.844 -19.866  1.00 89.64           H
ATOM   2378  CD2 LEU A 163     -13.390  14.264 -21.199  1.00 89.64           C
ATOM   2379 1HD2 LEU A 163     -13.129  14.499 -22.231  1.00 89.64           H
ATOM   2380 2HD2 LEU A 163     -14.117  13.451 -21.185  1.00 89.64           H
ATOM   2381 3HD2 LEU A 163     -13.822  15.145 -20.724  1.00 89.64           H
ATOM   2382  HN  LEU A 163     -10.254  10.625 -21.892  1.00 89.64           H
ATOM   2383  N   TYR A 164     -11.668  10.292 -18.999  1.00 90.03           N
ATOM   2384  CA  TYR A 164     -12.221   9.677 -17.804  1.00 90.03           C
ATOM   2385  C   TYR A 164     -11.108   9.195 -16.871  1.00 90.03           C
ATOM   2386  O   TYR A 164     -11.260   9.226 -15.651  1.00 90.03           O
ATOM   2387  HA  TYR A 164     -12.821  10.425 -17.287  1.00 90.03           H
ATOM   2388  CB  TYR A 164     -13.024   8.467 -18.287  1.00 90.03           C
ATOM   2389 1HB  TYR A 164     -12.410   7.887 -18.976  1.00 90.03           H
ATOM   2390 2HB  TYR A 164     -13.240   7.824 -17.434  1.00 90.03           H
ATOM   2391  CG  TYR A 164     -14.339   8.830 -18.980  1.00 90.03           C
ATOM   2392  CD1 TYR A 164     -15.190   9.753 -18.406  1.00 90.03           C
ATOM   2393  HD1 TYR A 164     -14.925  10.223 -17.459  1.00 90.03           H
ATOM   2394  CD2 TYR A 164     -14.674   8.234 -20.179  1.00 90.03           C
ATOM   2395  HD2 TYR A 164     -14.002   7.505 -20.632  1.00 90.03           H
ATOM   2396  CE1 TYR A 164     -16.427  10.094 -19.058  1.00 90.03           C
ATOM   2397  HE1 TYR A 164     -17.108  10.821 -18.616  1.00 90.03           H
ATOM   2398  CE2 TYR A 164     -15.911   8.576 -20.831  1.00 90.03           C
ATOM   2399  HE2 TYR A 164     -16.188   8.113 -21.778  1.00 90.03           H
ATOM   2400  CZ  TYR A 164     -16.727   9.489 -20.239  1.00 90.03           C
ATOM   2401  OH  TYR A 164     -17.896   9.811 -20.855  1.00 90.03           O
ATOM   2402  HH  TYR A 164     -18.402  10.473 -20.302  1.00 90.03           H
ATOM   2403  HN  TYR A 164     -11.920   9.848 -19.858  1.00 90.03           H
ATOM   2404  N   SER A 165     -10.014   8.762 -17.480  1.00 90.53           N
ATOM   2405  CA  SER A 165      -8.879   8.269 -16.719  1.00 90.53           C
ATOM   2406  C   SER A 165      -8.348   9.370 -15.799  1.00 90.53           C
ATOM   2407  O   SER A 165      -7.905   9.094 -14.685  1.00 90.53           O
ATOM   2408  HA  SER A 165      -9.265   7.434 -16.133  1.00 90.53           H
ATOM   2409  CB  SER A 165      -7.769   7.771 -17.646  1.00 90.53           C
ATOM   2410 1HB  SER A 165      -7.115   7.093 -17.097  1.00 90.53           H
ATOM   2411 2HB  SER A 165      -8.208   7.198 -18.463  1.00 90.53           H
ATOM   2412  OG  SER A 165      -6.998   8.844 -18.181  1.00 90.53           O
ATOM   2413  HG  SER A 165      -6.160   8.489 -18.596  1.00 90.53           H
ATOM   2414  HN  SER A 165      -9.897   8.744 -18.473  1.00 90.53           H
ATOM   2415  N   LYS A 166      -8.410  10.596 -16.299  1.00 92.76           N
ATOM   2416  CA  LYS A 166      -7.939  11.740 -15.536  1.00 92.76           C
ATOM   2417  C   LYS A 166      -8.848  11.947 -14.323  1.00 92.76           C
ATOM   2418  O   LYS A 166      -8.366  12.136 -13.207  1.00 92.76           O
ATOM   2419  HA  LYS A 166      -6.936  11.505 -15.181  1.00 92.76           H
ATOM   2420  CB  LYS A 166      -7.824  12.972 -16.436  1.00 92.76           C
ATOM   2421 1HB  LYS A 166      -8.763  13.130 -16.966  1.00 92.76           H
ATOM   2422 2HB  LYS A 166      -7.650  13.858 -15.825  1.00 92.76           H
ATOM   2423  CG  LYS A 166      -6.684  12.810 -17.444  1.00 92.76           C
ATOM   2424 1HG  LYS A 166      -5.744  12.656 -16.914  1.00 92.76           H
ATOM   2425 2HG  LYS A 166      -6.856  11.923 -18.053  1.00 92.76           H
ATOM   2426  CD  LYS A 166      -6.571  14.041 -18.346  1.00 92.76           C
ATOM   2427 1HD  LYS A 166      -7.493  14.165 -18.915  1.00 92.76           H
ATOM   2428 2HD  LYS A 166      -6.451  14.935 -17.734  1.00 92.76           H
ATOM   2429  CE  LYS A 166      -5.387  13.910 -19.306  1.00 92.76           C
ATOM   2430 1HE  LYS A 166      -4.476  13.705 -18.743  1.00 92.76           H
ATOM   2431 2HE  LYS A 166      -5.545  13.065 -19.975  1.00 92.76           H
ATOM   2432  NZ  LYS A 166      -5.220  15.151 -20.095  1.00 92.76           N
ATOM   2433 1HZ  LYS A 166      -4.444  15.041 -20.738  1.00 92.76           H
ATOM   2434 2HZ  LYS A 166      -6.069  15.335 -20.619  1.00 92.76           H
ATOM   2435 3HZ  LYS A 166      -5.034  15.927 -19.470  1.00 92.76           H
ATOM   2436  HN  LYS A 166      -8.773  10.812 -17.205  1.00 92.76           H
ATOM   2437  N   MET A 167     -10.147  11.904 -14.582  1.00 94.26           N
ATOM   2438  CA  MET A 167     -11.127  12.119 -13.531  1.00 94.26           C
ATOM   2439  C   MET A 167     -11.017  11.040 -12.451  1.00 94.26           C
ATOM   2440  O   MET A 167     -11.043  11.345 -11.260  1.00 94.26           O
ATOM   2441  HA  MET A 167     -10.891  13.094 -13.105  1.00 94.26           H
ATOM   2442  CB  MET A 167     -12.533  12.099 -14.132  1.00 94.26           C
ATOM   2443 1HB  MET A 167     -12.699  11.153 -14.648  1.00 94.26           H
ATOM   2444 2HB  MET A 167     -13.274  12.161 -13.336  1.00 94.26           H
ATOM   2445  CG  MET A 167     -12.728  13.259 -15.110  1.00 94.26           C
ATOM   2446 1HG  MET A 167     -12.539  14.207 -14.605  1.00 94.26           H
ATOM   2447 2HG  MET A 167     -12.009  13.184 -15.925  1.00 94.26           H
ATOM   2448  SD  MET A 167     -14.390  13.237 -15.760  1.00 94.26           S
ATOM   2449  CE  MET A 167     -15.296  13.757 -14.313  1.00 94.26           C
ATOM   2450 1HE  MET A 167     -15.128  13.047 -13.504  1.00 94.26           H
ATOM   2451 2HE  MET A 167     -14.954  14.746 -14.006  1.00 94.26           H
ATOM   2452 3HE  MET A 167     -16.361  13.798 -14.546  1.00 94.26           H
ATOM   2453  HN  MET A 167     -10.531  11.727 -15.488  1.00 94.26           H
ATOM   2454  N   VAL A 168     -10.898   9.802 -12.906  1.00 94.02           N
ATOM   2455  CA  VAL A 168     -10.830   8.673 -11.995  1.00 94.02           C
ATOM   2456  C   VAL A 168      -9.607   8.827 -11.088  1.00 94.02           C
ATOM   2457  O   VAL A 168      -9.688   8.589  -9.884  1.00 94.02           O
ATOM   2458  HA  VAL A 168     -11.728   8.693 -11.378  1.00 94.02           H
ATOM   2459  CB  VAL A 168     -10.827   7.362 -12.784  1.00 94.02           C
ATOM   2460  HB  VAL A 168     -10.061   7.438 -13.556  1.00 94.02           H
ATOM   2461  CG1 VAL A 168     -10.470   6.179 -11.882  1.00 94.02           C
ATOM   2462 1HG1 VAL A 168      -9.478   6.333 -11.457  1.00 94.02           H
ATOM   2463 2HG1 VAL A 168     -11.202   6.101 -11.078  1.00 94.02           H
ATOM   2464 3HG1 VAL A 168     -10.475   5.261 -12.468  1.00 94.02           H
ATOM   2465  CG2 VAL A 168     -12.172   7.136 -13.477  1.00 94.02           C
ATOM   2466 1HG2 VAL A 168     -12.964   7.092 -12.729  1.00 94.02           H
ATOM   2467 2HG2 VAL A 168     -12.369   7.959 -14.165  1.00 94.02           H
ATOM   2468 3HG2 VAL A 168     -12.143   6.198 -14.031  1.00 94.02           H
ATOM   2469  HN  VAL A 168     -10.848   9.565 -13.877  1.00 94.02           H
ATOM   2470  N   CYS A 169      -8.502   9.225 -11.702  1.00 93.79           N
ATOM   2471  CA  CYS A 169      -7.265   9.419 -10.965  1.00 93.79           C
ATOM   2472  C   CYS A 169      -7.525  10.434  -9.849  1.00 93.79           C
ATOM   2473  O   CYS A 169      -7.164  10.200  -8.697  1.00 93.79           O
ATOM   2474  HA  CYS A 169      -6.993   8.449 -10.550  1.00 93.79           H
ATOM   2475  CB  CYS A 169      -6.123   9.860 -11.882  1.00 93.79           C
ATOM   2476 1HB  CYS A 169      -6.467  10.649 -12.551  1.00 93.79           H
ATOM   2477 2HB  CYS A 169      -5.309  10.278 -11.289  1.00 93.79           H
ATOM   2478  SG  CYS A 169      -5.517   8.435 -12.857  1.00 93.79           S
ATOM   2479  HG  CYS A 169      -6.491   8.463 -13.763  1.00 93.79           H
ATOM   2480  HN  CYS A 169      -8.444   9.414 -12.682  1.00 93.79           H
ATOM   2481  N   PHE A 170      -8.149  11.538 -10.231  1.00 95.81           N
ATOM   2482  CA  PHE A 170      -8.424  12.607  -9.286  1.00 95.81           C
ATOM   2483  C   PHE A 170      -9.302  12.109  -8.136  1.00 95.81           C
ATOM   2484  O   PHE A 170      -9.019  12.384  -6.970  1.00 95.81           O
ATOM   2485  HA  PHE A 170      -7.466  12.944  -8.890  1.00 95.81           H
ATOM   2486  CB  PHE A 170      -9.177  13.698 -10.050  1.00 95.81           C
ATOM   2487 1HB  PHE A 170      -8.584  13.997 -10.914  1.00 95.81           H
ATOM   2488 2HB  PHE A 170     -10.109  13.281 -10.433  1.00 95.81           H
ATOM   2489  CG  PHE A 170      -9.495  14.938  -9.213  1.00 95.81           C
ATOM   2490  CD1 PHE A 170     -10.737  15.101  -8.684  1.00 95.81           C
ATOM   2491  HD1 PHE A 170     -11.506  14.348  -8.855  1.00 95.81           H
ATOM   2492  CD2 PHE A 170      -8.536  15.878  -8.999  1.00 95.81           C
ATOM   2493  HD2 PHE A 170      -7.541  15.748  -9.423  1.00 95.81           H
ATOM   2494  CE1 PHE A 170     -11.032  16.252  -7.907  1.00 95.81           C
ATOM   2495  HE1 PHE A 170     -12.028  16.383  -7.482  1.00 95.81           H
ATOM   2496  CE2 PHE A 170      -8.831  17.029  -8.222  1.00 95.81           C
ATOM   2497  HE2 PHE A 170      -8.062  17.783  -8.050  1.00 95.81           H
ATOM   2498  CZ  PHE A 170     -10.073  17.192  -7.692  1.00 95.81           C
ATOM   2499  HZ  PHE A 170     -10.300  18.076  -7.096  1.00 95.81           H
ATOM   2500  HN  PHE A 170      -8.464  11.709 -11.165  1.00 95.81           H
ATOM   2501  N   THR A 171     -10.349  11.385  -8.503  1.00 95.98           N
ATOM   2502  CA  THR A 171     -11.280  10.862  -7.518  1.00 95.98           C
ATOM   2503  C   THR A 171     -10.552   9.953  -6.526  1.00 95.98           C
ATOM   2504  O   THR A 171     -10.838   9.978  -5.330  1.00 95.98           O
ATOM   2505  HA  THR A 171     -11.684  11.699  -6.948  1.00 95.98           H
ATOM   2506  CB  THR A 171     -12.415  10.159  -8.266  1.00 95.98           C
ATOM   2507  HB  THR A 171     -12.050   9.267  -8.776  1.00 95.98           H
ATOM   2508  OG1 THR A 171     -12.955  11.172  -9.110  1.00 95.98           O
ATOM   2509  HG1 THR A 171     -13.383  10.757  -9.912  1.00 95.98           H
ATOM   2510  CG2 THR A 171     -13.577   9.781  -7.346  1.00 95.98           C
ATOM   2511 1HG2 THR A 171     -13.985  10.682  -6.888  1.00 95.98           H
ATOM   2512 2HG2 THR A 171     -13.220   9.107  -6.567  1.00 95.98           H
ATOM   2513 3HG2 THR A 171     -14.355   9.286  -7.927  1.00 95.98           H
ATOM   2514  HN  THR A 171     -10.565  11.155  -9.452  1.00 95.98           H
ATOM   2515  N   ILE A 172      -9.624   9.172  -7.059  1.00 94.18           N
ATOM   2516  CA  ILE A 172      -8.890   8.218  -6.244  1.00 94.18           C
ATOM   2517  C   ILE A 172      -8.077   8.973  -5.191  1.00 94.18           C
ATOM   2518  O   ILE A 172      -8.069   8.597  -4.020  1.00 94.18           O
ATOM   2519  HA  ILE A 172      -9.623   7.594  -5.732  1.00 94.18           H
ATOM   2520  CB  ILE A 172      -8.047   7.296  -7.127  1.00 94.18           C
ATOM   2521  HB  ILE A 172      -7.562   7.904  -7.891  1.00 94.18           H
ATOM   2522  CG1 ILE A 172      -8.928   6.277  -7.854  1.00 94.18           C
ATOM   2523 1HG1 ILE A 172      -9.361   5.585  -7.132  1.00 94.18           H
ATOM   2524 2HG1 ILE A 172      -9.757   6.790  -8.341  1.00 94.18           H
ATOM   2525  CG2 ILE A 172      -6.940   6.621  -6.316  1.00 94.18           C
ATOM   2526 1HG2 ILE A 172      -6.290   7.382  -5.885  1.00 94.18           H
ATOM   2527 2HG2 ILE A 172      -7.385   6.028  -5.516  1.00 94.18           H
ATOM   2528 3HG2 ILE A 172      -6.356   5.971  -6.967  1.00 94.18           H
ATOM   2529  CD1 ILE A 172      -8.121   5.498  -8.895  1.00 94.18           C
ATOM   2530 1HD1 ILE A 172      -7.710   6.191  -9.629  1.00 94.18           H
ATOM   2531 2HD1 ILE A 172      -7.307   4.968  -8.400  1.00 94.18           H
ATOM   2532 3HD1 ILE A 172      -8.771   4.781  -9.396  1.00 94.18           H
ATOM   2533  HN  ILE A 172      -9.372   9.183  -8.027  1.00 94.18           H
ATOM   2534  N   TRP A 173      -7.412  10.025  -5.645  1.00 95.51           N
ATOM   2535  CA  TRP A 173      -6.543  10.795  -4.772  1.00 95.51           C
ATOM   2536  C   TRP A 173      -7.399  11.377  -3.646  1.00 95.51           C
ATOM   2537  O   TRP A 173      -7.027  11.303  -2.476  1.00 95.51           O
ATOM   2538  HA  TRP A 173      -5.797  10.115  -4.360  1.00 95.51           H
ATOM   2539  CB  TRP A 173      -5.783  11.865  -5.559  1.00 95.51           C
ATOM   2540 1HB  TRP A 173      -6.449  12.291  -6.310  1.00 95.51           H
ATOM   2541 2HB  TRP A 173      -5.508  12.674  -4.882  1.00 95.51           H
ATOM   2542  CG  TRP A 173      -4.521  11.349  -6.253  1.00 95.51           C
ATOM   2543  CD1 TRP A 173      -4.308  11.188  -7.566  1.00 95.51           C
ATOM   2544  HD1 TRP A 173      -5.042  11.416  -8.339  1.00 95.51           H
ATOM   2545  CD2 TRP A 173      -3.298  10.930  -5.611  1.00 95.51           C
ATOM   2546  NE1 TRP A 173      -3.043  10.698  -7.817  1.00 95.51           N
ATOM   2547  HE1 TRP A 173      -2.654  10.496  -8.716  1.00 95.51           H
ATOM   2548  CE2 TRP A 173      -2.409  10.536  -6.591  1.00 95.51           C
ATOM   2549  CE3 TRP A 173      -2.954  10.886  -4.249  1.00 95.51           C
ATOM   2550  HE3 TRP A 173      -3.638  11.192  -3.457  1.00 95.51           H
ATOM   2551  CZ2 TRP A 173      -1.119  10.069  -6.312  1.00 95.51           C
ATOM   2552  HZ2 TRP A 173      -0.435   9.764  -7.104  1.00 95.51           H
ATOM   2553  CZ3 TRP A 173      -1.661  10.417  -3.987  1.00 95.51           C
ATOM   2554  HZ3 TRP A 173      -1.343  10.362  -2.946  1.00 95.51           H
ATOM   2555  CH2 TRP A 173      -0.754  10.017  -4.961  1.00 95.51           C
ATOM   2556  HH2 TRP A 173       0.236   9.663  -4.675  1.00 95.51           H
ATOM   2557  HN  TRP A 173      -7.460  10.352  -6.589  1.00 95.51           H
ATOM   2558  N   VAL A 174      -8.531  11.943  -4.039  1.00 95.99           N
ATOM   2559  CA  VAL A 174      -9.413  12.595  -3.085  1.00 95.99           C
ATOM   2560  C   VAL A 174      -9.890  11.569  -2.055  1.00 95.99           C
ATOM   2561  O   VAL A 174      -9.898  11.844  -0.857  1.00 95.99           O
ATOM   2562  HA  VAL A 174      -8.833  13.362  -2.572  1.00 95.99           H
ATOM   2563  CB  VAL A 174     -10.563  13.283  -3.821  1.00 95.99           C
ATOM   2564  HB  VAL A 174     -11.036  12.545  -4.469  1.00 95.99           H
ATOM   2565  CG1 VAL A 174     -11.619  13.790  -2.837  1.00 95.99           C
ATOM   2566 1HG1 VAL A 174     -12.020  12.950  -2.270  1.00 95.99           H
ATOM   2567 2HG1 VAL A 174     -11.164  14.506  -2.152  1.00 95.99           H
ATOM   2568 3HG1 VAL A 174     -12.426  14.275  -3.386  1.00 95.99           H
ATOM   2569  CG2 VAL A 174     -10.047  14.421  -4.704  1.00 95.99           C
ATOM   2570 1HG2 VAL A 174      -9.537  15.159  -4.085  1.00 95.99           H
ATOM   2571 2HG2 VAL A 174      -9.350  14.021  -5.441  1.00 95.99           H
ATOM   2572 3HG2 VAL A 174     -10.885  14.893  -5.216  1.00 95.99           H
ATOM   2573  HN  VAL A 174      -8.848  11.962  -4.987  1.00 95.99           H
ATOM   2574  N   LEU A 175     -10.278  10.407  -2.561  1.00 93.89           N
ATOM   2575  CA  LEU A 175     -10.860   9.379  -1.715  1.00 93.89           C
ATOM   2576  C   LEU A 175      -9.807   8.889  -0.718  1.00 93.89           C
ATOM   2577  O   LEU A 175     -10.096   8.730   0.467  1.00 93.89           O
ATOM   2578  HA  LEU A 175     -11.676   9.839  -1.157  1.00 93.89           H
ATOM   2579  CB  LEU A 175     -11.466   8.263  -2.567  1.00 93.89           C
ATOM   2580 1HB  LEU A 175     -12.126   8.715  -3.307  1.00 93.89           H
ATOM   2581 2HB  LEU A 175     -10.661   7.774  -3.116  1.00 93.89           H
ATOM   2582  CG  LEU A 175     -12.252   7.191  -1.809  1.00 93.89           C
ATOM   2583  HG  LEU A 175     -11.629   6.823  -0.994  1.00 93.89           H
ATOM   2584  CD1 LEU A 175     -13.517   7.781  -1.181  1.00 93.89           C
ATOM   2585 1HD1 LEU A 175     -13.241   8.572  -0.484  1.00 93.89           H
ATOM   2586 2HD1 LEU A 175     -14.153   8.193  -1.965  1.00 93.89           H
ATOM   2587 3HD1 LEU A 175     -14.057   6.998  -0.649  1.00 93.89           H
ATOM   2588  CD2 LEU A 175     -12.564   5.997  -2.714  1.00 93.89           C
ATOM   2589 1HD2 LEU A 175     -13.159   6.331  -3.564  1.00 93.89           H
ATOM   2590 2HD2 LEU A 175     -11.633   5.559  -3.071  1.00 93.89           H
ATOM   2591 3HD2 LEU A 175     -13.124   5.251  -2.150  1.00 93.89           H
ATOM   2592  HN  LEU A 175     -10.199  10.164  -3.528  1.00 93.89           H
ATOM   2593  N   ALA A 176      -8.608   8.664  -1.235  1.00 93.85           N
ATOM   2594  CA  ALA A 176      -7.528   8.139  -0.417  1.00 93.85           C
ATOM   2595  C   ALA A 176      -7.202   9.140   0.693  1.00 93.85           C
ATOM   2596  O   ALA A 176      -6.929   8.748   1.827  1.00 93.85           O
ATOM   2597  HA  ALA A 176      -7.874   7.209   0.034  1.00 93.85           H
ATOM   2598  CB  ALA A 176      -6.318   7.837  -1.303  1.00 93.85           C
ATOM   2599 1HB  ALA A 176      -6.594   7.099  -2.057  1.00 93.85           H
ATOM   2600 2HB  ALA A 176      -5.989   8.753  -1.795  1.00 93.85           H
ATOM   2601 3HB  ALA A 176      -5.507   7.443  -0.690  1.00 93.85           H
ATOM   2602  HN  ALA A 176      -8.371   8.833  -2.191  1.00 93.85           H
ATOM   2603  N   ALA A 177      -7.241  10.413   0.329  1.00 94.45           N
ATOM   2604  CA  ALA A 177      -6.917  11.471   1.271  1.00 94.45           C
ATOM   2605  C   ALA A 177      -7.914  11.437   2.431  1.00 94.45           C
ATOM   2606  O   ALA A 177      -7.523  11.546   3.593  1.00 94.45           O
ATOM   2607  HA  ALA A 177      -5.916  11.278   1.656  1.00 94.45           H
ATOM   2608  CB  ALA A 177      -6.914  12.818   0.544  1.00 94.45           C
ATOM   2609 1HB  ALA A 177      -6.169  12.799  -0.251  1.00 94.45           H
ATOM   2610 2HB  ALA A 177      -7.899  13.002   0.116  1.00 94.45           H
ATOM   2611 3HB  ALA A 177      -6.671  13.611   1.251  1.00 94.45           H
ATOM   2612  HN  ALA A 177      -7.487  10.725  -0.589  1.00 94.45           H
ATOM   2613  N   ALA A 178      -9.181  11.286   2.077  1.00 94.55           N
ATOM   2614  CA  ALA A 178     -10.244  11.319   3.067  1.00 94.55           C
ATOM   2615  C   ALA A 178     -10.084  10.133   4.020  1.00 94.55           C
ATOM   2616  O   ALA A 178     -10.326  10.259   5.220  1.00 94.55           O
ATOM   2617  HA  ALA A 178     -10.143  12.245   3.632  1.00 94.55           H
ATOM   2618  CB  ALA A 178     -11.601  11.319   2.359  1.00 94.55           C
ATOM   2619 1HB  ALA A 178     -11.676  12.196   1.717  1.00 94.55           H
ATOM   2620 2HB  ALA A 178     -11.696  10.417   1.755  1.00 94.55           H
ATOM   2621 3HB  ALA A 178     -12.398  11.344   3.102  1.00 94.55           H
ATOM   2622  HN  ALA A 178      -9.485  11.143   1.135  1.00 94.55           H
ATOM   2623  N   LEU A 179      -9.677   9.008   3.452  1.00 92.46           N
ATOM   2624  CA  LEU A 179      -9.575   7.777   4.216  1.00 92.46           C
ATOM   2625  C   LEU A 179      -8.369   7.862   5.154  1.00 92.46           C
ATOM   2626  O   LEU A 179      -8.216   7.035   6.051  1.00 92.46           O
ATOM   2627  HA  LEU A 179     -10.478   7.693   4.822  1.00 92.46           H
ATOM   2628  CB  LEU A 179      -9.544   6.566   3.281  1.00 92.46           C
ATOM   2629 1HB  LEU A 179      -8.761   6.725   2.540  1.00 92.46           H
ATOM   2630 2HB  LEU A 179      -9.258   5.690   3.863  1.00 92.46           H
ATOM   2631  CG  LEU A 179     -10.848   6.252   2.546  1.00 92.46           C
ATOM   2632  HG  LEU A 179     -11.147   7.140   1.988  1.00 92.46           H
ATOM   2633  CD1 LEU A 179     -10.647   5.126   1.530  1.00 92.46           C
ATOM   2634 1HD1 LEU A 179      -9.897   5.426   0.798  1.00 92.46           H
ATOM   2635 2HD1 LEU A 179     -10.312   4.226   2.046  1.00 92.46           H
ATOM   2636 3HD1 LEU A 179     -11.590   4.923   1.021  1.00 92.46           H
ATOM   2637  CD2 LEU A 179     -11.973   5.939   3.534  1.00 92.46           C
ATOM   2638 1HD2 LEU A 179     -11.696   5.075   4.138  1.00 92.46           H
ATOM   2639 2HD2 LEU A 179     -12.136   6.799   4.184  1.00 92.46           H
ATOM   2640 3HD2 LEU A 179     -12.889   5.720   2.985  1.00 92.46           H
ATOM   2641  HN  LEU A 179      -9.419   8.929   2.488  1.00 92.46           H
ATOM   2642  N   CYS A 180      -7.543   8.869   4.913  1.00 93.43           N
ATOM   2643  CA  CYS A 180      -6.317   9.030   5.676  1.00 93.43           C
ATOM   2644  C   CYS A 180      -6.571  10.058   6.781  1.00 93.43           C
ATOM   2645  O   CYS A 180      -5.658  10.412   7.526  1.00 93.43           O
ATOM   2646  HA  CYS A 180      -6.082   8.055   6.102  1.00 93.43           H
ATOM   2647  CB  CYS A 180      -5.142   9.432   4.782  1.00 93.43           C
ATOM   2648 1HB  CYS A 180      -5.422  10.283   4.161  1.00 93.43           H
ATOM   2649 2HB  CYS A 180      -4.299   9.750   5.396  1.00 93.43           H
ATOM   2650  SG  CYS A 180      -4.649   8.022   3.725  1.00 93.43           S
ATOM   2651  HG  CYS A 180      -5.649   8.142   2.857  1.00 93.43           H
ATOM   2652  HN  CYS A 180      -7.699   9.565   4.212  1.00 93.43           H
ATOM   2653  N   ILE A 181      -7.815  10.507   6.852  1.00 94.26           N
ATOM   2654  CA  ILE A 181      -8.195  11.504   7.839  1.00 94.26           C
ATOM   2655  C   ILE A 181      -7.864  10.982   9.239  1.00 94.26           C
ATOM   2656  O   ILE A 181      -7.262  11.692  10.043  1.00 94.26           O
ATOM   2657  HA  ILE A 181      -7.596  12.395   7.652  1.00 94.26           H
ATOM   2658  CB  ILE A 181      -9.663  11.900   7.662  1.00 94.26           C
ATOM   2659  HB  ILE A 181     -10.245  10.993   7.504  1.00 94.26           H
ATOM   2660  CG1 ILE A 181      -9.848  12.778   6.423  1.00 94.26           C
ATOM   2661 1HG1 ILE A 181      -9.321  13.723   6.560  1.00 94.26           H
ATOM   2662 2HG1 ILE A 181      -9.403  12.289   5.556  1.00 94.26           H
ATOM   2663  CG2 ILE A 181     -10.206  12.571   8.926  1.00 94.26           C
ATOM   2664 1HG2 ILE A 181     -10.129  11.880   9.765  1.00 94.26           H
ATOM   2665 2HG2 ILE A 181      -9.624  13.468   9.140  1.00 94.26           H
ATOM   2666 3HG2 ILE A 181     -11.250  12.842   8.773  1.00 94.26           H
ATOM   2667  CD1 ILE A 181     -11.330  13.049   6.159  1.00 94.26           C
ATOM   2668 1HD1 ILE A 181     -11.849  12.103   5.998  1.00 94.26           H
ATOM   2669 2HD1 ILE A 181     -11.765  13.560   7.018  1.00 94.26           H
ATOM   2670 3HD1 ILE A 181     -11.433  13.675   5.272  1.00 94.26           H
ATOM   2671  HN  ILE A 181      -8.555  10.203   6.253  1.00 94.26           H
ATOM   2672  N   PRO A 182      -8.249   9.738   9.553  1.00 92.36           N
ATOM   2673  CA  PRO A 182      -8.038   9.201  10.900  1.00 92.36           C
ATOM   2674  C   PRO A 182      -6.593   9.330  11.354  1.00 92.36           C
ATOM   2675  O   PRO A 182      -6.328   9.736  12.484  1.00 92.36           O
ATOM   2676  HA  PRO A 182      -8.617   9.772  11.626  1.00 92.36           H
ATOM   2677  CB  PRO A 182      -8.466   7.737  10.778  1.00 92.36           C
ATOM   2678 1HB  PRO A 182      -7.623   7.092  10.532  1.00 92.36           H
ATOM   2679 2HB  PRO A 182      -8.890   7.363  11.710  1.00 92.36           H
ATOM   2680  CG  PRO A 182      -9.500   7.763   9.659  1.00 92.36           C
ATOM   2681 1HG  PRO A 182      -9.641   6.778   9.214  1.00 92.36           H
ATOM   2682 2HG  PRO A 182     -10.479   8.079  10.020  1.00 92.36           H
ATOM   2683  CD  PRO A 182      -8.907   8.756   8.672  1.00 92.36           C
ATOM   2684 1HD  PRO A 182      -8.194   8.281   7.999  1.00 92.36           H
ATOM   2685 2HD  PRO A 182      -9.675   9.214   8.048  1.00 92.36           H
ATOM   2686  N   GLU A 183      -5.690   8.978  10.451  1.00 92.77           N
ATOM   2687  CA  GLU A 183      -4.271   9.005  10.763  1.00 92.77           C
ATOM   2688  C   GLU A 183      -3.834  10.425  11.127  1.00 92.77           C
ATOM   2689  O   GLU A 183      -3.029  10.616  12.038  1.00 92.77           O
ATOM   2690  HA  GLU A 183      -4.151   8.348  11.625  1.00 92.77           H
ATOM   2691  CB  GLU A 183      -3.443   8.458   9.598  1.00 92.77           C
ATOM   2692 1HB  GLU A 183      -3.850   8.823   8.655  1.00 92.77           H
ATOM   2693 2HB  GLU A 183      -2.393   8.714   9.741  1.00 92.77           H
ATOM   2694  CG  GLU A 183      -3.511   6.931   9.546  1.00 92.77           C
ATOM   2695 1HG  GLU A 183      -2.779   6.555   8.831  1.00 92.77           H
ATOM   2696 2HG  GLU A 183      -3.246   6.518  10.520  1.00 92.77           H
ATOM   2697  CD  GLU A 183      -4.910   6.457   9.148  1.00 92.77           C
ATOM   2698  OE1 GLU A 183      -5.223   5.288   9.460  1.00 92.77           O
ATOM   2699  OE2 GLU A 183      -5.635   7.275   8.542  1.00 92.77           O
ATOM   2700  HN  GLU A 183      -5.913   8.680   9.523  1.00 92.77           H
ATOM   2701  N   ILE A 184      -4.383  11.385  10.398  1.00 94.14           N
ATOM   2702  CA  ILE A 184      -3.968  12.769  10.547  1.00 94.14           C
ATOM   2703  C   ILE A 184      -4.366  13.270  11.937  1.00 94.14           C
ATOM   2704  O   ILE A 184      -3.630  14.033  12.560  1.00 94.14           O
ATOM   2705  HA  ILE A 184      -2.881  12.794  10.469  1.00 94.14           H
ATOM   2706  CB  ILE A 184      -4.524  13.621   9.404  1.00 94.14           C
ATOM   2707  HB  ILE A 184      -5.604  13.484   9.370  1.00 94.14           H
ATOM   2708  CG1 ILE A 184      -3.967  13.160   8.056  1.00 94.14           C
ATOM   2709 1HG1 ILE A 184      -2.897  13.362   8.012  1.00 94.14           H
ATOM   2710 2HG1 ILE A 184      -4.092  12.082   7.956  1.00 94.14           H
ATOM   2711  CG2 ILE A 184      -4.264  15.108   9.653  1.00 94.14           C
ATOM   2712 1HG2 ILE A 184      -4.748  15.411  10.581  1.00 94.14           H
ATOM   2713 2HG2 ILE A 184      -3.191  15.282   9.729  1.00 94.14           H
ATOM   2714 3HG2 ILE A 184      -4.669  15.691   8.825  1.00 94.14           H
ATOM   2715  CD1 ILE A 184      -4.673  13.870   6.899  1.00 94.14           C
ATOM   2716 1HD1 ILE A 184      -5.739  13.646   6.932  1.00 94.14           H
ATOM   2717 2HD1 ILE A 184      -4.525  14.946   6.989  1.00 94.14           H
ATOM   2718 3HD1 ILE A 184      -4.258  13.524   5.952  1.00 94.14           H
ATOM   2719  HN  ILE A 184      -5.099  11.229   9.716  1.00 94.14           H
ATOM   2720  N   LEU A 185      -5.530  12.819  12.382  1.00 93.70           N
ATOM   2721  CA  LEU A 185      -6.136  13.370  13.582  1.00 93.70           C
ATOM   2722  C   LEU A 185      -5.421  12.808  14.813  1.00 93.70           C
ATOM   2723  O   LEU A 185      -5.014  13.561  15.696  1.00 93.70           O
ATOM   2724  HA  LEU A 185      -5.986  14.449  13.559  1.00 93.70           H
ATOM   2725  CB  LEU A 185      -7.646  13.123  13.582  1.00 93.70           C
ATOM   2726 1HB  LEU A 185      -7.820  12.062  13.406  1.00 93.70           H
ATOM   2727 2HB  LEU A 185      -8.031  13.348  14.577  1.00 93.70           H
ATOM   2728  CG  LEU A 185      -8.456  13.922  12.560  1.00 93.70           C
ATOM   2729  HG  LEU A 185      -8.114  13.646  11.562  1.00 93.70           H
ATOM   2730  CD1 LEU A 185      -9.942  13.568  12.641  1.00 93.70           C
ATOM   2731 1HD1 LEU A 185     -10.075  12.505  12.438  1.00 93.70           H
ATOM   2732 2HD1 LEU A 185     -10.316  13.797  13.639  1.00 93.70           H
ATOM   2733 3HD1 LEU A 185     -10.495  14.150  11.903  1.00 93.70           H
ATOM   2734  CD2 LEU A 185      -8.215  15.424  12.721  1.00 93.70           C
ATOM   2735 1HD2 LEU A 185      -8.513  15.734  13.723  1.00 93.70           H
ATOM   2736 2HD2 LEU A 185      -7.157  15.640  12.574  1.00 93.70           H
ATOM   2737 3HD2 LEU A 185      -8.803  15.968  11.982  1.00 93.70           H
ATOM   2738  HN  LEU A 185      -6.056  12.094  11.938  1.00 93.70           H
ATOM   2739  N   TYR A 186      -5.289  11.490  14.831  1.00 93.25           N
ATOM   2740  CA  TYR A 186      -5.010  10.783  16.069  1.00 93.25           C
ATOM   2741  C   TYR A 186      -3.520  10.454  16.189  1.00 93.25           C
ATOM   2742  O   TYR A 186      -3.071   9.956  17.220  1.00 93.25           O
ATOM   2743  HA  TYR A 186      -5.299  11.429  16.898  1.00 93.25           H
ATOM   2744  CB  TYR A 186      -5.803   9.477  15.997  1.00 93.25           C
ATOM   2745 1HB  TYR A 186      -5.463   8.903  15.135  1.00 93.25           H
ATOM   2746 2HB  TYR A 186      -5.584   8.881  16.883  1.00 93.25           H
ATOM   2747  CG  TYR A 186      -7.317   9.674  15.895  1.00 93.25           C
ATOM   2748  CD1 TYR A 186      -7.961  10.534  16.760  1.00 93.25           C
ATOM   2749  HD1 TYR A 186      -7.392  11.074  17.517  1.00 93.25           H
ATOM   2750  CD2 TYR A 186      -8.038   8.991  14.936  1.00 93.25           C
ATOM   2751  HD2 TYR A 186      -7.530   8.311  14.253  1.00 93.25           H
ATOM   2752  CE1 TYR A 186      -9.386  10.720  16.663  1.00 93.25           C
ATOM   2753  HE1 TYR A 186      -9.908  11.396  17.341  1.00 93.25           H
ATOM   2754  CE2 TYR A 186      -9.463   9.176  14.840  1.00 93.25           C
ATOM   2755  HE2 TYR A 186     -10.045   8.643  14.088  1.00 93.25           H
ATOM   2756  CZ  TYR A 186     -10.067  10.031  15.708  1.00 93.25           C
ATOM   2757  OH  TYR A 186     -11.412  10.206  15.616  1.00 93.25           O
ATOM   2758  HH  TYR A 186     -11.726  10.827  16.335  1.00 93.25           H
ATOM   2759  HN  TYR A 186      -5.370  10.909  14.021  1.00 93.25           H
ATOM   2760  N   SER A 187      -2.795  10.747  15.119  1.00 93.34           N
ATOM   2761  CA  SER A 187      -1.349  10.601  15.132  1.00 93.34           C
ATOM   2762  C   SER A 187      -0.725  11.652  16.053  1.00 93.34           C
ATOM   2763  O   SER A 187      -0.891  12.851  15.834  1.00 93.34           O
ATOM   2764  HA  SER A 187      -1.164   9.597  15.517  1.00 93.34           H
ATOM   2765  CB  SER A 187      -0.770  10.720  13.721  1.00 93.34           C
ATOM   2766 1HB  SER A 187      -1.072  11.673  13.285  1.00 93.34           H
ATOM   2767 2HB  SER A 187       0.318  10.726  13.775  1.00 93.34           H
ATOM   2768  OG  SER A 187      -1.198   9.656  12.877  1.00 93.34           O
ATOM   2769  HG  SER A 187      -1.660  10.024  12.070  1.00 93.34           H
ATOM   2770  HN  SER A 187      -3.178  11.078  14.257  1.00 93.34           H
ATOM   2771  N   GLN A 188      -0.021  11.163  17.064  1.00 92.11           N
ATOM   2772  CA  GLN A 188       0.767  12.036  17.917  1.00 92.11           C
ATOM   2773  C   GLN A 188       1.999  11.296  18.440  1.00 92.11           C
ATOM   2774  O   GLN A 188       2.112  10.081  18.282  1.00 92.11           O
ATOM   2775  HA  GLN A 188       1.076  12.864  17.279  1.00 92.11           H
ATOM   2776  CB  GLN A 188      -0.076  12.581  19.072  1.00 92.11           C
ATOM   2777 1HB  GLN A 188       0.501  13.317  19.632  1.00 92.11           H
ATOM   2778 2HB  GLN A 188      -0.951  13.097  18.676  1.00 92.11           H
ATOM   2779  CG  GLN A 188      -0.520  11.454  20.006  1.00 92.11           C
ATOM   2780 1HG  GLN A 188      -1.107  10.724  19.448  1.00 92.11           H
ATOM   2781 2HG  GLN A 188       0.355  10.931  20.393  1.00 92.11           H
ATOM   2782  CD  GLN A 188      -1.349  12.001  21.170  1.00 92.11           C
ATOM   2783  OE1 GLN A 188      -1.724  13.161  21.207  1.00 92.11           O
ATOM   2784  NE2 GLN A 188      -1.613  11.104  22.115  1.00 92.11           N
ATOM   2785 1HE2 GLN A 188      -1.275  10.167  22.023  1.00 92.11           H
ATOM   2786 2HE2 GLN A 188      -2.150  11.365  22.917  1.00 92.11           H
ATOM   2787  HN  GLN A 188       0.016  10.193  17.302  1.00 92.11           H
ATOM   2788  N   ILE A 189       2.893  12.058  19.052  1.00 92.05           N
ATOM   2789  CA  ILE A 189       4.062  11.477  19.690  1.00 92.05           C
ATOM   2790  C   ILE A 189       3.731  11.146  21.147  1.00 92.05           C
ATOM   2791  O   ILE A 189       3.231  11.995  21.882  1.00 92.05           O
ATOM   2792  HA  ILE A 189       4.291  10.548  19.169  1.00 92.05           H
ATOM   2793  CB  ILE A 189       5.274  12.397  19.529  1.00 92.05           C
ATOM   2794  HB  ILE A 189       5.034  13.360  19.980  1.00 92.05           H
ATOM   2795  CG1 ILE A 189       5.575  12.653  18.051  1.00 92.05           C
ATOM   2796 1HG1 ILE A 189       5.935  11.735  17.586  1.00 92.05           H
ATOM   2797 2HG1 ILE A 189       4.658  12.934  17.533  1.00 92.05           H
ATOM   2798  CG2 ILE A 189       6.489  11.839  20.273  1.00 92.05           C
ATOM   2799 1HG2 ILE A 189       6.256  11.751  21.335  1.00 92.05           H
ATOM   2800 2HG2 ILE A 189       6.740  10.856  19.874  1.00 92.05           H
ATOM   2801 3HG2 ILE A 189       7.336  12.512  20.142  1.00 92.05           H
ATOM   2802  CD1 ILE A 189       6.620  13.758  17.888  1.00 92.05           C
ATOM   2803 1HD1 ILE A 189       6.246  14.680  18.333  1.00 92.05           H
ATOM   2804 2HD1 ILE A 189       7.543  13.462  18.387  1.00 92.05           H
ATOM   2805 3HD1 ILE A 189       6.816  13.920  16.828  1.00 92.05           H
ATOM   2806  HN  ILE A 189       2.828  13.054  19.116  1.00 92.05           H
ATOM   2807  N   LYS A 190       4.023   9.908  21.520  1.00 88.77           N
ATOM   2808  CA  LYS A 190       3.896   9.496  22.908  1.00 88.77           C
ATOM   2809  C   LYS A 190       5.280   9.157  23.464  1.00 88.77           C
ATOM   2810  O   LYS A 190       6.034   8.406  22.847  1.00 88.77           O
ATOM   2811  HA  LYS A 190       3.497  10.343  23.466  1.00 88.77           H
ATOM   2812  CB  LYS A 190       2.885   8.354  23.036  1.00 88.77           C
ATOM   2813 1HB  LYS A 190       1.938   8.648  22.583  1.00 88.77           H
ATOM   2814 2HB  LYS A 190       3.243   7.483  22.487  1.00 88.77           H
ATOM   2815  CG  LYS A 190       2.662   7.982  24.503  1.00 88.77           C
ATOM   2816 1HG  LYS A 190       3.520   7.421  24.874  1.00 88.77           H
ATOM   2817 2HG  LYS A 190       2.588   8.888  25.105  1.00 88.77           H
ATOM   2818  CD  LYS A 190       1.390   7.148  24.670  1.00 88.77           C
ATOM   2819 1HD  LYS A 190       0.522   7.806  24.715  1.00 88.77           H
ATOM   2820 2HD  LYS A 190       1.256   6.504  23.800  1.00 88.77           H
ATOM   2821  CE  LYS A 190       1.456   6.295  25.938  1.00 88.77           C
ATOM   2822 1HE  LYS A 190       2.496   6.091  26.192  1.00 88.77           H
ATOM   2823 2HE  LYS A 190       1.025   6.843  26.775  1.00 88.77           H
ATOM   2824  NZ  LYS A 190       0.727   5.021  25.744  1.00 88.77           N
ATOM   2825 1HZ  LYS A 190       0.809   4.454  26.581  1.00 88.77           H
ATOM   2826 2HZ  LYS A 190      -0.251   5.216  25.562  1.00 88.77           H
ATOM   2827 3HZ  LYS A 190       1.125   4.521  24.957  1.00 88.77           H
ATOM   2828  HN  LYS A 190       4.342   9.196  20.895  1.00 88.77           H
ATOM   2829  N   GLU A 191       5.572   9.727  24.624  1.00 86.25           N
ATOM   2830  CA  GLU A 191       6.820   9.434  25.308  1.00 86.25           C
ATOM   2831  C   GLU A 191       6.611   8.325  26.341  1.00 86.25           C
ATOM   2832  O   GLU A 191       5.705   8.406  27.169  1.00 86.25           O
ATOM   2833  HA  GLU A 191       7.503   9.091  24.531  1.00 86.25           H
ATOM   2834  CB  GLU A 191       7.395  10.691  25.963  1.00 86.25           C
ATOM   2835 1HB  GLU A 191       6.612  11.207  26.518  1.00 86.25           H
ATOM   2836 2HB  GLU A 191       8.255  10.425  26.577  1.00 86.25           H
ATOM   2837  CG  GLU A 191       7.907  11.674  24.907  1.00 86.25           C
ATOM   2838 1HG  GLU A 191       8.640  11.179  24.270  1.00 86.25           H
ATOM   2839 2HG  GLU A 191       7.083  11.983  24.264  1.00 86.25           H
ATOM   2840  CD  GLU A 191       8.539  12.903  25.563  1.00 86.25           C
ATOM   2841  OE1 GLU A 191       9.000  13.779  24.800  1.00 86.25           O
ATOM   2842  OE2 GLU A 191       8.547  12.939  26.813  1.00 86.25           O
ATOM   2843  HN  GLU A 191       4.975  10.377  25.094  1.00 86.25           H
ATOM   2844  N   GLU A 192       7.464   7.314  26.259  1.00 76.83           N
ATOM   2845  CA  GLU A 192       7.369   6.179  27.161  1.00 76.83           C
ATOM   2846  C   GLU A 192       8.764   5.727  27.594  1.00 76.83           C
ATOM   2847  O   GLU A 192       9.596   5.380  26.757  1.00 76.83           O
ATOM   2848  HA  GLU A 192       6.812   6.541  28.025  1.00 76.83           H
ATOM   2849  CB  GLU A 192       6.596   5.028  26.513  1.00 76.83           C
ATOM   2850 1HB  GLU A 192       5.586   5.356  26.268  1.00 76.83           H
ATOM   2851 2HB  GLU A 192       7.148   4.653  25.652  1.00 76.83           H
ATOM   2852  CG  GLU A 192       6.455   3.850  27.480  1.00 76.83           C
ATOM   2853 1HG  GLU A 192       7.235   3.116  27.280  1.00 76.83           H
ATOM   2854 2HG  GLU A 192       6.598   4.196  28.504  1.00 76.83           H
ATOM   2855  CD  GLU A 192       5.080   3.192  27.346  1.00 76.83           C
ATOM   2856  OE1 GLU A 192       4.776   2.333  28.201  1.00 76.83           O
ATOM   2857  OE2 GLU A 192       4.364   3.563  26.390  1.00 76.83           O
ATOM   2858  HN  GLU A 192       8.208   7.264  25.593  1.00 76.83           H
ATOM   2859  N   SER A 193       8.978   5.746  28.902  1.00 72.23           N
ATOM   2860  CA  SER A 193      10.201   5.202  29.468  1.00 72.23           C
ATOM   2861  C   SER A 193      11.418   5.863  28.817  1.00 72.23           C
ATOM   2862  O   SER A 193      12.463   5.233  28.663  1.00 72.23           O
ATOM   2863  HA  SER A 193      10.159   5.442  30.530  1.00 72.23           H
ATOM   2864  CB  SER A 193      10.263   3.684  29.291  1.00 72.23           C
ATOM   2865 1HB  SER A 193      10.362   3.447  28.231  1.00 72.23           H
ATOM   2866 2HB  SER A 193      11.153   3.297  29.788  1.00 72.23           H
ATOM   2867  OG  SER A 193       9.107   3.037  29.816  1.00 72.23           O
ATOM   2868  HG  SER A 193       9.114   2.069  29.567  1.00 72.23           H
ATOM   2869  HN  SER A 193       8.335   6.122  29.568  1.00 72.23           H
ATOM   2870  N   GLY A 194      11.242   7.125  28.452  1.00 77.27           N
ATOM   2871  CA  GLY A 194      12.329   7.895  27.872  1.00 77.27           C
ATOM   2872  C   GLY A 194      12.458   7.618  26.373  1.00 77.27           C
ATOM   2873  O   GLY A 194      13.410   8.066  25.735  1.00 77.27           O
ATOM   2874 1HA  GLY A 194      12.154   8.958  28.035  1.00 77.27           H
ATOM   2875 2HA  GLY A 194      13.264   7.645  28.373  1.00 77.27           H
ATOM   2876  HN  GLY A 194      10.377   7.619  28.546  1.00 77.27           H
ATOM   2877  N   ILE A 195      11.486   6.882  25.853  1.00 84.40           N
ATOM   2878  CA  ILE A 195      11.442   6.599  24.429  1.00 84.40           C
ATOM   2879  C   ILE A 195      10.263   7.347  23.802  1.00 84.40           C
ATOM   2880  O   ILE A 195       9.120   7.177  24.224  1.00 84.40           O
ATOM   2881  HA  ILE A 195      12.364   6.980  23.991  1.00 84.40           H
ATOM   2882  CB  ILE A 195      11.413   5.089  24.183  1.00 84.40           C
ATOM   2883  HB  ILE A 195      10.517   4.684  24.652  1.00 84.40           H
ATOM   2884  CG1 ILE A 195      12.614   4.404  24.838  1.00 84.40           C
ATOM   2885 1HG1 ILE A 195      13.535   4.751  24.369  1.00 84.40           H
ATOM   2886 2HG1 ILE A 195      12.668   4.684  25.890  1.00 84.40           H
ATOM   2887  CG2 ILE A 195      11.321   4.779  22.688  1.00 84.40           C
ATOM   2888 1HG2 ILE A 195      10.409   5.216  22.282  1.00 84.40           H
ATOM   2889 2HG2 ILE A 195      12.186   5.200  22.175  1.00 84.40           H
ATOM   2890 3HG2 ILE A 195      11.302   3.699  22.542  1.00 84.40           H
ATOM   2891  CD1 ILE A 195      12.514   2.883  24.712  1.00 84.40           C
ATOM   2892 1HD1 ILE A 195      11.604   2.537  25.204  1.00 84.40           H
ATOM   2893 2HD1 ILE A 195      12.485   2.606  23.659  1.00 84.40           H
ATOM   2894 3HD1 ILE A 195      13.380   2.421  25.186  1.00 84.40           H
ATOM   2895  HN  ILE A 195      10.741   6.483  26.387  1.00 84.40           H
ATOM   2896  N   ALA A 196      10.582   8.158  22.804  1.00 90.75           N
ATOM   2897  CA  ALA A 196       9.554   8.831  22.029  1.00 90.75           C
ATOM   2898  C   ALA A 196       9.047   7.889  20.935  1.00 90.75           C
ATOM   2899  O   ALA A 196       9.834   7.359  20.153  1.00 90.75           O
ATOM   2900  HA  ALA A 196       8.731   9.067  22.704  1.00 90.75           H
ATOM   2901  CB  ALA A 196      10.115  10.136  21.460  1.00 90.75           C
ATOM   2902 1HB  ALA A 196      10.433  10.782  22.279  1.00 90.75           H
ATOM   2903 2HB  ALA A 196      10.967   9.916  20.818  1.00 90.75           H
ATOM   2904 3HB  ALA A 196       9.343  10.641  20.879  1.00 90.75           H
ATOM   2905  HN  ALA A 196      11.521   8.357  22.523  1.00 90.75           H
ATOM   2906  N   ILE A 197       7.734   7.709  20.915  1.00 89.50           N
ATOM   2907  CA  ILE A 197       7.115   6.823  19.944  1.00 89.50           C
ATOM   2908  C   ILE A 197       6.031   7.587  19.181  1.00 89.50           C
ATOM   2909  O   ILE A 197       5.159   8.207  19.789  1.00 89.50           O
ATOM   2910  HA  ILE A 197       7.887   6.522  19.237  1.00 89.50           H
ATOM   2911  CB  ILE A 197       6.606   5.552  20.627  1.00 89.50           C
ATOM   2912  HB  ILE A 197       5.893   5.841  21.399  1.00 89.50           H
ATOM   2913  CG1 ILE A 197       7.748   4.809  21.323  1.00 89.50           C
ATOM   2914 1HG1 ILE A 197       8.468   4.465  20.580  1.00 89.50           H
ATOM   2915 2HG1 ILE A 197       8.278   5.490  21.989  1.00 89.50           H
ATOM   2916  CG2 ILE A 197       5.860   4.657  19.635  1.00 89.50           C
ATOM   2917 1HG2 ILE A 197       5.008   5.200  19.226  1.00 89.50           H
ATOM   2918 2HG2 ILE A 197       6.533   4.374  18.825  1.00 89.50           H
ATOM   2919 3HG2 ILE A 197       5.510   3.761  20.146  1.00 89.50           H
ATOM   2920  CD1 ILE A 197       7.220   3.615  22.120  1.00 89.50           C
ATOM   2921 1HD1 ILE A 197       6.518   3.965  22.877  1.00 89.50           H
ATOM   2922 2HD1 ILE A 197       6.712   2.924  21.447  1.00 89.50           H
ATOM   2923 3HD1 ILE A 197       8.052   3.104  22.604  1.00 89.50           H
ATOM   2924  HN  ILE A 197       7.099   8.156  21.546  1.00 89.50           H
ATOM   2925  N   CYS A 198       6.120   7.518  17.861  1.00 92.24           N
ATOM   2926  CA  CYS A 198       5.054   8.020  17.011  1.00 92.24           C
ATOM   2927  C   CYS A 198       3.956   6.957  16.941  1.00 92.24           C
ATOM   2928  O   CYS A 198       4.152   5.895  16.352  1.00 92.24           O
ATOM   2929  HA  CYS A 198       4.682   8.931  17.481  1.00 92.24           H
ATOM   2930  CB  CYS A 198       5.570   8.401  15.622  1.00 92.24           C
ATOM   2931 1HB  CYS A 198       6.204   9.285  15.691  1.00 92.24           H
ATOM   2932 2HB  CYS A 198       6.187   7.597  15.221  1.00 92.24           H
ATOM   2933  SG  CYS A 198       4.162   8.727  14.500  1.00 92.24           S
ATOM   2934  HN  CYS A 198       6.902   7.129  17.374  1.00 92.24           H
ATOM   2935  N   THR A 199       2.824   7.281  17.548  1.00 91.36           N
ATOM   2936  CA  THR A 199       1.706   6.354  17.591  1.00 91.36           C
ATOM   2937  C   THR A 199       0.384   7.104  17.419  1.00 91.36           C
ATOM   2938  O   THR A 199       0.337   8.326  17.552  1.00 91.36           O
ATOM   2939  HA  THR A 199       1.796   5.667  16.749  1.00 91.36           H
ATOM   2940  CB  THR A 199       1.793   5.569  18.902  1.00 91.36           C
ATOM   2941  HB  THR A 199       2.813   5.234  19.088  1.00 91.36           H
ATOM   2942  OG1 THR A 199       0.824   4.534  18.752  1.00 91.36           O
ATOM   2943  HG1 THR A 199       0.919   3.867  19.490  1.00 91.36           H
ATOM   2944  CG2 THR A 199       1.293   6.376  20.102  1.00 91.36           C
ATOM   2945 1HG2 THR A 199       0.250   6.653  19.945  1.00 91.36           H
ATOM   2946 2HG2 THR A 199       1.896   7.277  20.210  1.00 91.36           H
ATOM   2947 3HG2 THR A 199       1.376   5.772  21.006  1.00 91.36           H
ATOM   2948  HN  THR A 199       2.664   8.156  18.005  1.00 91.36           H
ATOM   2949  N   MET A 200      -0.659   6.341  17.124  1.00 92.03           N
ATOM   2950  CA  MET A 200      -2.013   6.862  17.202  1.00 92.03           C
ATOM   2951  C   MET A 200      -2.594   6.672  18.604  1.00 92.03           C
ATOM   2952  O   MET A 200      -2.451   5.605  19.200  1.00 92.03           O
ATOM   2953  HA  MET A 200      -1.932   7.925  16.976  1.00 92.03           H
ATOM   2954  CB  MET A 200      -2.896   6.141  16.181  1.00 92.03           C
ATOM   2955 1HB  MET A 200      -2.820   5.064  16.325  1.00 92.03           H
ATOM   2956 2HB  MET A 200      -3.940   6.411  16.343  1.00 92.03           H
ATOM   2957  CG  MET A 200      -2.487   6.501  14.751  1.00 92.03           C
ATOM   2958 1HG  MET A 200      -2.495   7.583  14.623  1.00 92.03           H
ATOM   2959 2HG  MET A 200      -1.468   6.165  14.560  1.00 92.03           H
ATOM   2960  SD  MET A 200      -3.607   5.741  13.587  1.00 92.03           S
ATOM   2961  CE  MET A 200      -3.380   4.023  14.014  1.00 92.03           C
ATOM   2962 1HE  MET A 200      -2.336   3.747  13.869  1.00 92.03           H
ATOM   2963 2HE  MET A 200      -3.655   3.869  15.058  1.00 92.03           H
ATOM   2964 3HE  MET A 200      -4.012   3.404  13.377  1.00 92.03           H
ATOM   2965  HN  MET A 200      -0.589   5.385  16.838  1.00 92.03           H
ATOM   2966  N   VAL A 201      -3.238   7.723  19.091  1.00 92.57           N
ATOM   2967  CA  VAL A 201      -3.941   7.648  20.360  1.00 92.57           C
ATOM   2968  C   VAL A 201      -5.399   8.065  20.155  1.00 92.57           C
ATOM   2969  O   VAL A 201      -5.672   9.129  19.602  1.00 92.57           O
ATOM   2970  HA  VAL A 201      -3.917   6.609  20.689  1.00 92.57           H
ATOM   2971  CB  VAL A 201      -3.219   8.495  21.409  1.00 92.57           C
ATOM   2972  HB  VAL A 201      -3.255   9.535  21.083  1.00 92.57           H
ATOM   2973  CG1 VAL A 201      -3.921   8.404  22.765  1.00 92.57           C
ATOM   2974 1HG1 VAL A 201      -4.945   8.765  22.669  1.00 92.57           H
ATOM   2975 2HG1 VAL A 201      -3.931   7.367  23.100  1.00 92.57           H
ATOM   2976 3HG1 VAL A 201      -3.387   9.015  23.493  1.00 92.57           H
ATOM   2977  CG2 VAL A 201      -1.749   8.089  21.525  1.00 92.57           C
ATOM   2978 1HG2 VAL A 201      -1.683   7.041  21.816  1.00 92.57           H
ATOM   2979 2HG2 VAL A 201      -1.256   8.230  20.562  1.00 92.57           H
ATOM   2980 3HG2 VAL A 201      -1.259   8.707  22.277  1.00 92.57           H
ATOM   2981  HN  VAL A 201      -3.283   8.612  18.634  1.00 92.57           H
ATOM   2982  N   TYR A 202      -6.297   7.204  20.612  1.00 91.29           N
ATOM   2983  CA  TYR A 202      -7.718   7.428  20.409  1.00 91.29           C
ATOM   2984  C   TYR A 202      -8.345   8.110  21.627  1.00 91.29           C
ATOM   2985  O   TYR A 202      -8.415   7.522  22.705  1.00 91.29           O
ATOM   2986  HA  TYR A 202      -7.837   8.074  19.539  1.00 91.29           H
ATOM   2987  CB  TYR A 202      -8.343   6.041  20.238  1.00 91.29           C
ATOM   2988 1HB  TYR A 202      -8.112   5.439  21.116  1.00 91.29           H
ATOM   2989 2HB  TYR A 202      -9.427   6.145  20.199  1.00 91.29           H
ATOM   2990  CG  TYR A 202      -7.871   5.296  18.988  1.00 91.29           C
ATOM   2991  CD1 TYR A 202      -8.473   5.541  17.770  1.00 91.29           C
ATOM   2992  HD1 TYR A 202      -9.285   6.265  17.699  1.00 91.29           H
ATOM   2993  CD2 TYR A 202      -6.843   4.380  19.078  1.00 91.29           C
ATOM   2994  HD2 TYR A 202      -6.368   4.187  20.040  1.00 91.29           H
ATOM   2995  CE1 TYR A 202      -8.029   4.839  16.594  1.00 91.29           C
ATOM   2996  HE1 TYR A 202      -8.495   5.023  15.626  1.00 91.29           H
ATOM   2997  CE2 TYR A 202      -6.399   3.678  17.901  1.00 91.29           C
ATOM   2998  HE2 TYR A 202      -5.588   2.952  17.958  1.00 91.29           H
ATOM   2999  CZ  TYR A 202      -7.013   3.943  16.717  1.00 91.29           C
ATOM   3000  OH  TYR A 202      -6.594   3.281  15.606  1.00 91.29           O
ATOM   3001  HH  TYR A 202      -7.288   3.342  14.889  1.00 91.29           H
ATOM   3002  HN  TYR A 202      -6.068   6.369  21.111  1.00 91.29           H
ATOM   3003  N   PRO A 203      -8.812   9.357  21.478  1.00 79.91           N
ATOM   3004  CA  PRO A 203      -9.333  10.109  22.623  1.00 79.91           C
ATOM   3005  C   PRO A 203     -10.640   9.533  23.144  1.00 79.91           C
ATOM   3006  O   PRO A 203     -11.247   8.679  22.499  1.00 79.91           O
ATOM   3007  HA  PRO A 203      -8.641  10.045  23.462  1.00 79.91           H
ATOM   3008  CB  PRO A 203      -9.516  11.525  22.073  1.00 79.91           C
ATOM   3009 1HB  PRO A 203     -10.359  12.032  22.542  1.00 79.91           H
ATOM   3010 2HB  PRO A 203      -8.635  12.142  22.253  1.00 79.91           H
ATOM   3011  CG  PRO A 203      -9.748  11.310  20.605  1.00 79.91           C
ATOM   3012 1HG  PRO A 203     -10.798  11.099  20.399  1.00 79.91           H
ATOM   3013 2HG  PRO A 203      -9.482  12.196  20.030  1.00 79.91           H
ATOM   3014  CD  PRO A 203      -8.880  10.143  20.233  1.00 79.91           C
ATOM   3015 1HD  PRO A 203      -9.312   9.565  19.416  1.00 79.91           H
ATOM   3016 2HD  PRO A 203      -7.891  10.467  19.908  1.00 79.91           H
ATOM   3017  N   SER A 204     -11.042  10.020  24.308  1.00 70.44           N
ATOM   3018  CA  SER A 204     -12.431   9.922  24.722  1.00 70.44           C
ATOM   3019  C   SER A 204     -12.696   8.549  25.342  1.00 70.44           C
ATOM   3020  O   SER A 204     -11.863   7.649  25.247  1.00 70.44           O
ATOM   3021  HA  SER A 204     -12.569  10.709  25.462  1.00 70.44           H
ATOM   3022  CB  SER A 204     -13.375  10.162  23.542  1.00 70.44           C
ATOM   3023 1HB  SER A 204     -14.333  10.528  23.913  1.00 70.44           H
ATOM   3024 2HB  SER A 204     -12.963  10.941  22.901  1.00 70.44           H
ATOM   3025  OG  SER A 204     -13.584   8.979  22.776  1.00 70.44           O
ATOM   3026  HG  SER A 204     -14.193   9.172  22.007  1.00 70.44           H
ATOM   3027  HN  SER A 204     -10.438  10.475  24.963  1.00 70.44           H
ATOM   3028  N   ASP A 205     -13.860   8.431  25.965  1.00 69.40           N
ATOM   3029  CA  ASP A 205     -14.214   7.208  26.665  1.00 69.40           C
ATOM   3030  C   ASP A 205     -14.327   6.062  25.658  1.00 69.40           C
ATOM   3031  O   ASP A 205     -14.112   4.902  26.005  1.00 69.40           O
ATOM   3032  HA  ASP A 205     -13.412   7.050  27.387  1.00 69.40           H
ATOM   3033  CB  ASP A 205     -15.562   7.349  27.375  1.00 69.40           C
ATOM   3034 1HB  ASP A 205     -16.260   7.886  26.732  1.00 69.40           H
ATOM   3035 2HB  ASP A 205     -15.988   6.362  27.553  1.00 69.40           H
ATOM   3036  CG  ASP A 205     -15.407   8.093  28.703  1.00 69.40           C
ATOM   3037  OD1 ASP A 205     -14.506   7.697  29.473  1.00 69.40           O
ATOM   3038  OD2 ASP A 205     -16.194   9.040  28.918  1.00 69.40           O
ATOM   3039  HN  ASP A 205     -14.554   9.150  25.994  1.00 69.40           H
ATOM   3040  N   GLU A 206     -14.665   6.428  24.430  1.00 83.50           N
ATOM   3041  CA  GLU A 206     -15.001   5.439  23.420  1.00 83.50           C
ATOM   3042  C   GLU A 206     -13.805   5.195  22.497  1.00 83.50           C
ATOM   3043  O   GLU A 206     -13.978   4.880  21.321  1.00 83.50           O
ATOM   3044  HA  GLU A 206     -15.234   4.528  23.972  1.00 83.50           H
ATOM   3045  CB  GLU A 206     -16.232   5.868  22.620  1.00 83.50           C
ATOM   3046 1HB  GLU A 206     -16.070   6.861  22.202  1.00 83.50           H
ATOM   3047 2HB  GLU A 206     -16.461   5.115  21.865  1.00 83.50           H
ATOM   3048  CG  GLU A 206     -17.466   5.964  23.520  1.00 83.50           C
ATOM   3049 1HG  GLU A 206     -17.227   6.549  24.408  1.00 83.50           H
ATOM   3050 2HG  GLU A 206     -18.263   6.491  22.996  1.00 83.50           H
ATOM   3051  CD  GLU A 206     -17.952   4.573  23.933  1.00 83.50           C
ATOM   3052  OE1 GLU A 206     -19.034   4.513  24.557  1.00 83.50           O
ATOM   3053  OE2 GLU A 206     -17.231   3.603  23.616  1.00 83.50           O
ATOM   3054  HN  GLU A 206     -14.712   7.378  24.122  1.00 83.50           H
ATOM   3055  N   SER A 207     -12.618   5.350  23.066  1.00 89.88           N
ATOM   3056  CA  SER A 207     -11.394   5.186  22.301  1.00 89.88           C
ATOM   3057  C   SER A 207     -11.313   3.765  21.742  1.00 89.88           C
ATOM   3058  O   SER A 207     -10.800   3.554  20.644  1.00 89.88           O
ATOM   3059  HA  SER A 207     -11.461   5.913  21.491  1.00 89.88           H
ATOM   3060  CB  SER A 207     -10.164   5.491  23.158  1.00 89.88           C
ATOM   3061 1HB  SER A 207      -9.266   5.176  22.627  1.00 89.88           H
ATOM   3062 2HB  SER A 207     -10.084   6.568  23.308  1.00 89.88           H
ATOM   3063  OG  SER A 207     -10.220   4.839  24.423  1.00 89.88           O
ATOM   3064  HG  SER A 207      -9.521   5.214  25.033  1.00 89.88           H
ATOM   3065  HN  SER A 207     -12.486   5.584  24.030  1.00 89.88           H
ATOM   3066  N   THR A 208     -11.828   2.826  22.522  1.00 89.93           N
ATOM   3067  CA  THR A 208     -11.777   1.425  22.141  1.00 89.93           C
ATOM   3068  C   THR A 208     -12.647   1.176  20.907  1.00 89.93           C
ATOM   3069  O   THR A 208     -12.203   0.550  19.946  1.00 89.93           O
ATOM   3070  HA  THR A 208     -10.752   1.181  21.863  1.00 89.93           H
ATOM   3071  CB  THR A 208     -12.191   0.589  23.354  1.00 89.93           C
ATOM   3072  HB  THR A 208     -12.117  -0.476  23.136  1.00 89.93           H
ATOM   3073  OG1 THR A 208     -13.497   1.063  23.673  1.00 89.93           O
ATOM   3074  HG1 THR A 208     -13.964   0.405  24.264  1.00 89.93           H
ATOM   3075  CG2 THR A 208     -11.363   0.914  24.599  1.00 89.93           C
ATOM   3076 1HG2 THR A 208     -11.490   1.965  24.856  1.00 89.93           H
ATOM   3077 2HG2 THR A 208     -10.310   0.714  24.397  1.00 89.93           H
ATOM   3078 3HG2 THR A 208     -11.697   0.293  25.430  1.00 89.93           H
ATOM   3079  HN  THR A 208     -12.272   3.009  23.399  1.00 89.93           H
ATOM   3080  N   LYS A 209     -13.871   1.680  20.974  1.00 91.42           N
ATOM   3081  CA  LYS A 209     -14.801   1.537  19.866  1.00 91.42           C
ATOM   3082  C   LYS A 209     -14.214   2.210  18.624  1.00 91.42           C
ATOM   3083  O   LYS A 209     -14.334   1.690  17.516  1.00 91.42           O
ATOM   3084  HA  LYS A 209     -14.907   0.471  19.664  1.00 91.42           H
ATOM   3085  CB  LYS A 209     -16.183   2.064  20.256  1.00 91.42           C
ATOM   3086 1HB  LYS A 209     -16.095   3.080  20.641  1.00 91.42           H
ATOM   3087 2HB  LYS A 209     -16.820   2.113  19.373  1.00 91.42           H
ATOM   3088  CG  LYS A 209     -16.834   1.168  21.312  1.00 91.42           C
ATOM   3089 1HG  LYS A 209     -16.757   0.124  21.005  1.00 91.42           H
ATOM   3090 2HG  LYS A 209     -16.297   1.263  22.255  1.00 91.42           H
ATOM   3091  CD  LYS A 209     -18.304   1.538  21.515  1.00 91.42           C
ATOM   3092 1HD  LYS A 209     -18.406   2.622  21.567  1.00 91.42           H
ATOM   3093 2HD  LYS A 209     -18.889   1.204  20.657  1.00 91.42           H
ATOM   3094  CE  LYS A 209     -18.857   0.906  22.793  1.00 91.42           C
ATOM   3095 1HE  LYS A 209     -19.338  -0.044  22.558  1.00 91.42           H
ATOM   3096 2HE  LYS A 209     -18.040   0.688  23.481  1.00 91.42           H
ATOM   3097  NZ  LYS A 209     -19.830   1.814  23.441  1.00 91.42           N
ATOM   3098 1HZ  LYS A 209     -20.399   1.288  24.096  1.00 91.42           H
ATOM   3099 2HZ  LYS A 209     -19.332   2.544  23.937  1.00 91.42           H
ATOM   3100 3HZ  LYS A 209     -20.426   2.230  22.735  1.00 91.42           H
ATOM   3101  HN  LYS A 209     -14.229   2.177  21.764  1.00 91.42           H
ATOM   3102  N   LEU A 210     -13.592   3.358  18.850  1.00 92.59           N
ATOM   3103  CA  LEU A 210     -13.034   4.135  17.756  1.00 92.59           C
ATOM   3104  C   LEU A 210     -11.923   3.330  17.078  1.00 92.59           C
ATOM   3105  O   LEU A 210     -11.894   3.214  15.854  1.00 92.59           O
ATOM   3106  HA  LEU A 210     -13.832   4.300  17.032  1.00 92.59           H
ATOM   3107  CB  LEU A 210     -12.582   5.510  18.252  1.00 92.59           C
ATOM   3108 1HB  LEU A 210     -13.425   5.991  18.747  1.00 92.59           H
ATOM   3109 2HB  LEU A 210     -11.809   5.366  19.006  1.00 92.59           H
ATOM   3110  CG  LEU A 210     -12.042   6.464  17.184  1.00 92.59           C
ATOM   3111  HG  LEU A 210     -11.217   5.970  16.671  1.00 92.59           H
ATOM   3112  CD1 LEU A 210     -13.110   6.770  16.132  1.00 92.59           C
ATOM   3113 1HD1 LEU A 210     -13.420   5.844  15.648  1.00 92.59           H
ATOM   3114 2HD1 LEU A 210     -13.970   7.235  16.612  1.00 92.59           H
ATOM   3115 3HD1 LEU A 210     -12.699   7.450  15.385  1.00 92.59           H
ATOM   3116  CD2 LEU A 210     -11.481   7.738  17.820  1.00 92.59           C
ATOM   3117 1HD2 LEU A 210     -12.271   8.245  18.374  1.00 92.59           H
ATOM   3118 2HD2 LEU A 210     -10.669   7.478  18.499  1.00 92.59           H
ATOM   3119 3HD2 LEU A 210     -11.104   8.398  17.039  1.00 92.59           H
ATOM   3120  HN  LEU A 210     -13.466   3.757  19.758  1.00 92.59           H
ATOM   3121  N   LYS A 211     -11.036   2.794  17.904  1.00 92.88           N
ATOM   3122  CA  LYS A 211      -9.929   2.000  17.400  1.00 92.88           C
ATOM   3123  C   LYS A 211     -10.477   0.848  16.555  1.00 92.88           C
ATOM   3124  O   LYS A 211     -10.023   0.625  15.434  1.00 92.88           O
ATOM   3125  HA  LYS A 211      -9.330   2.645  16.758  1.00 92.88           H
ATOM   3126  CB  LYS A 211      -9.030   1.544  18.551  1.00 92.88           C
ATOM   3127 1HB  LYS A 211      -8.601   2.413  19.049  1.00 92.88           H
ATOM   3128 2HB  LYS A 211      -9.624   1.012  19.293  1.00 92.88           H
ATOM   3129  CG  LYS A 211      -7.908   0.636  18.043  1.00 92.88           C
ATOM   3130 1HG  LYS A 211      -8.330  -0.298  17.673  1.00 92.88           H
ATOM   3131 2HG  LYS A 211      -7.402   1.112  17.202  1.00 92.88           H
ATOM   3132  CD  LYS A 211      -6.896   0.341  19.152  1.00 92.88           C
ATOM   3133 1HD  LYS A 211      -6.499   1.277  19.545  1.00 92.88           H
ATOM   3134 2HD  LYS A 211      -7.395  -0.166  19.978  1.00 92.88           H
ATOM   3135  CE  LYS A 211      -5.749  -0.528  18.632  1.00 92.88           C
ATOM   3136 1HE  LYS A 211      -6.130  -1.508  18.344  1.00 92.88           H
ATOM   3137 2HE  LYS A 211      -5.321  -0.077  17.737  1.00 92.88           H
ATOM   3138  NZ  LYS A 211      -4.703  -0.680  19.668  1.00 92.88           N
ATOM   3139 1HZ  LYS A 211      -3.863  -1.060  19.246  1.00 92.88           H
ATOM   3140 2HZ  LYS A 211      -4.498   0.225  20.076  1.00 92.88           H
ATOM   3141 3HZ  LYS A 211      -5.033  -1.310  20.391  1.00 92.88           H
ATOM   3142  HN  LYS A 211     -11.065   2.896  18.898  1.00 92.88           H
ATOM   3143  N   SER A 212     -11.447   0.147  17.124  1.00 91.94           N
ATOM   3144  CA  SER A 212     -12.013  -1.018  16.466  1.00 91.94           C
ATOM   3145  C   SER A 212     -12.590  -0.622  15.106  1.00 91.94           C
ATOM   3146  O   SER A 212     -12.381  -1.317  14.113  1.00 91.94           O
ATOM   3147  HA  SER A 212     -11.182  -1.712  16.342  1.00 91.94           H
ATOM   3148  CB  SER A 212     -13.094  -1.668  17.332  1.00 91.94           C
ATOM   3149 1HB  SER A 212     -12.657  -1.991  18.277  1.00 91.94           H
ATOM   3150 2HB  SER A 212     -13.860  -0.930  17.571  1.00 91.94           H
ATOM   3151  OG  SER A 212     -13.698  -2.785  16.684  1.00 91.94           O
ATOM   3152  HG  SER A 212     -12.993  -3.422  16.374  1.00 91.94           H
ATOM   3153  HN  SER A 212     -11.843   0.363  18.017  1.00 91.94           H
ATOM   3154  N   ALA A 213     -13.305   0.493  15.104  1.00 92.62           N
ATOM   3155  CA  ALA A 213     -13.955   0.964  13.893  1.00 92.62           C
ATOM   3156  C   ALA A 213     -12.892   1.287  12.841  1.00 92.62           C
ATOM   3157  O   ALA A 213     -13.014   0.885  11.685  1.00 92.62           O
ATOM   3158  HA  ALA A 213     -14.588   0.158  13.521  1.00 92.62           H
ATOM   3159  CB  ALA A 213     -14.836   2.171  14.221  1.00 92.62           C
ATOM   3160 1HB  ALA A 213     -15.593   1.881  14.950  1.00 92.62           H
ATOM   3161 2HB  ALA A 213     -14.219   2.969  14.636  1.00 92.62           H
ATOM   3162 3HB  ALA A 213     -15.323   2.523  13.312  1.00 92.62           H
ATOM   3163  HN  ALA A 213     -13.443   1.070  15.909  1.00 92.62           H
ATOM   3164  N   VAL A 214     -11.872   2.011  13.280  1.00 91.72           N
ATOM   3165  CA  VAL A 214     -10.824   2.452  12.376  1.00 91.72           C
ATOM   3166  C   VAL A 214     -10.118   1.230  11.785  1.00 91.72           C
ATOM   3167  O   VAL A 214      -9.804   1.204  10.596  1.00 91.72           O
ATOM   3168  HA  VAL A 214     -11.299   3.007  11.567  1.00 91.72           H
ATOM   3169  CB  VAL A 214      -9.869   3.400  13.105  1.00 91.72           C
ATOM   3170  HB  VAL A 214      -9.573   2.923  14.039  1.00 91.72           H
ATOM   3171  CG1 VAL A 214      -8.604   3.644  12.280  1.00 91.72           C
ATOM   3172 1HG1 VAL A 214      -8.093   2.696  12.109  1.00 91.72           H
ATOM   3173 2HG1 VAL A 214      -8.874   4.089  11.322  1.00 91.72           H
ATOM   3174 3HG1 VAL A 214      -7.943   4.321  12.821  1.00 91.72           H
ATOM   3175  CG2 VAL A 214     -10.563   4.719  13.449  1.00 91.72           C
ATOM   3176 1HG2 VAL A 214     -10.901   5.201  12.532  1.00 91.72           H
ATOM   3177 2HG2 VAL A 214     -11.419   4.522  14.093  1.00 91.72           H
ATOM   3178 3HG2 VAL A 214      -9.862   5.374  13.966  1.00 91.72           H
ATOM   3179  HN  VAL A 214     -11.756   2.294  14.232  1.00 91.72           H
ATOM   3180  N   LEU A 215      -9.889   0.247  12.643  1.00 92.05           N
ATOM   3181  CA  LEU A 215      -9.215  -0.971  12.224  1.00 92.05           C
ATOM   3182  C   LEU A 215     -10.087  -1.706  11.204  1.00 92.05           C
ATOM   3183  O   LEU A 215      -9.593  -2.164  10.175  1.00 92.05           O
ATOM   3184  HA  LEU A 215      -8.285  -0.678  11.736  1.00 92.05           H
ATOM   3185  CB  LEU A 215      -8.840  -1.821  13.439  1.00 92.05           C
ATOM   3186 1HB  LEU A 215      -9.658  -1.774  14.157  1.00 92.05           H
ATOM   3187 2HB  LEU A 215      -8.757  -2.860  13.119  1.00 92.05           H
ATOM   3188  CG  LEU A 215      -7.545  -1.433  14.156  1.00 92.05           C
ATOM   3189  HG  LEU A 215      -7.515  -0.347  14.242  1.00 92.05           H
ATOM   3190  CD1 LEU A 215      -7.514  -2.000  15.577  1.00 92.05           C
ATOM   3191 1HD1 LEU A 215      -8.359  -1.607  16.143  1.00 92.05           H
ATOM   3192 2HD1 LEU A 215      -7.579  -3.087  15.536  1.00 92.05           H
ATOM   3193 3HD1 LEU A 215      -6.584  -1.709  16.064  1.00 92.05           H
ATOM   3194  CD2 LEU A 215      -6.320  -1.856  13.343  1.00 92.05           C
ATOM   3195 1HD2 LEU A 215      -6.332  -2.937  13.204  1.00 92.05           H
ATOM   3196 2HD2 LEU A 215      -6.342  -1.365  12.371  1.00 92.05           H
ATOM   3197 3HD2 LEU A 215      -5.414  -1.568  13.876  1.00 92.05           H
ATOM   3198  HN  LEU A 215     -10.154   0.272  13.607  1.00 92.05           H
ATOM   3199  N   THR A 216     -11.369  -1.795  11.525  1.00 92.79           N
ATOM   3200  CA  THR A 216     -12.310  -2.491  10.664  1.00 92.79           C
ATOM   3201  C   THR A 216     -12.317  -1.866   9.267  1.00 92.79           C
ATOM   3202  O   THR A 216     -12.292  -2.578   8.264  1.00 92.79           O
ATOM   3203  HA  THR A 216     -11.974  -3.522  10.550  1.00 92.79           H
ATOM   3204  CB  THR A 216     -13.679  -2.472  11.345  1.00 92.79           C
ATOM   3205  HB  THR A 216     -14.046  -1.451  11.454  1.00 92.79           H
ATOM   3206  OG1 THR A 216     -13.471  -3.183  12.563  1.00 92.79           O
ATOM   3207  HG1 THR A 216     -13.335  -2.540  13.316  1.00 92.79           H
ATOM   3208  CG2 THR A 216     -14.718  -3.310  10.597  1.00 92.79           C
ATOM   3209 1HG2 THR A 216     -14.382  -4.346  10.548  1.00 92.79           H
ATOM   3210 2HG2 THR A 216     -14.840  -2.920   9.587  1.00 92.79           H
ATOM   3211 3HG2 THR A 216     -15.671  -3.262  11.123  1.00 92.79           H
ATOM   3212  HN  THR A 216     -11.767  -1.403  12.355  1.00 92.79           H
ATOM   3213  N   LEU A 217     -12.352  -0.542   9.247  1.00 89.90           N
ATOM   3214  CA  LEU A 217     -12.388   0.187   7.990  1.00 89.90           C
ATOM   3215  C   LEU A 217     -11.156  -0.178   7.159  1.00 89.90           C
ATOM   3216  O   LEU A 217     -11.256  -0.375   5.949  1.00 89.90           O
ATOM   3217  HA  LEU A 217     -13.277  -0.138   7.450  1.00 89.90           H
ATOM   3218  CB  LEU A 217     -12.535   1.688   8.245  1.00 89.90           C
ATOM   3219 1HB  LEU A 217     -13.387   1.842   8.907  1.00 89.90           H
ATOM   3220 2HB  LEU A 217     -11.650   2.034   8.779  1.00 89.90           H
ATOM   3221  CG  LEU A 217     -12.724   2.564   7.005  1.00 89.90           C
ATOM   3222  HG  LEU A 217     -11.944   2.311   6.286  1.00 89.90           H
ATOM   3223  CD1 LEU A 217     -14.068   2.279   6.332  1.00 89.90           C
ATOM   3224 1HD1 LEU A 217     -14.109   1.233   6.030  1.00 89.90           H
ATOM   3225 2HD1 LEU A 217     -14.876   2.487   7.033  1.00 89.90           H
ATOM   3226 3HD1 LEU A 217     -14.176   2.915   5.453  1.00 89.90           H
ATOM   3227  CD2 LEU A 217     -12.557   4.045   7.349  1.00 89.90           C
ATOM   3228 1HD2 LEU A 217     -13.299   4.331   8.095  1.00 89.90           H
ATOM   3229 2HD2 LEU A 217     -11.557   4.215   7.748  1.00 89.90           H
ATOM   3230 3HD2 LEU A 217     -12.696   4.645   6.450  1.00 89.90           H
ATOM   3231  HN  LEU A 217     -12.355   0.030  10.067  1.00 89.90           H
ATOM   3232  N   LYS A 218     -10.023  -0.257   7.841  1.00 88.12           N
ATOM   3233  CA  LYS A 218      -8.766  -0.545   7.173  1.00 88.12           C
ATOM   3234  C   LYS A 218      -8.834  -1.939   6.546  1.00 88.12           C
ATOM   3235  O   LYS A 218      -8.384  -2.139   5.419  1.00 88.12           O
ATOM   3236  HA  LYS A 218      -8.645   0.187   6.374  1.00 88.12           H
ATOM   3237  CB  LYS A 218      -7.592  -0.361   8.137  1.00 88.12           C
ATOM   3238 1HB  LYS A 218      -7.817  -0.847   9.087  1.00 88.12           H
ATOM   3239 2HB  LYS A 218      -6.705  -0.848   7.733  1.00 88.12           H
ATOM   3240  CG  LYS A 218      -7.304   1.123   8.373  1.00 88.12           C
ATOM   3241 1HG  LYS A 218      -6.840   1.553   7.485  1.00 88.12           H
ATOM   3242 2HG  LYS A 218      -8.240   1.658   8.533  1.00 88.12           H
ATOM   3243  CD  LYS A 218      -6.386   1.318   9.581  1.00 88.12           C
ATOM   3244 1HD  LYS A 218      -6.843   0.874  10.465  1.00 88.12           H
ATOM   3245 2HD  LYS A 218      -5.443   0.797   9.414  1.00 88.12           H
ATOM   3246  CE  LYS A 218      -6.116   2.804   9.830  1.00 88.12           C
ATOM   3247 1HE  LYS A 218      -5.636   3.244   8.956  1.00 88.12           H
ATOM   3248 2HE  LYS A 218      -7.059   3.331   9.976  1.00 88.12           H
ATOM   3249  NZ  LYS A 218      -5.253   2.981  11.019  1.00 88.12           N
ATOM   3250 1HZ  LYS A 218      -4.962   3.950  11.084  1.00 88.12           H
ATOM   3251 2HZ  LYS A 218      -5.770   2.727  11.854  1.00 88.12           H
ATOM   3252 3HZ  LYS A 218      -4.435   2.387  10.935  1.00 88.12           H
ATOM   3253  HN  LYS A 218      -9.957  -0.129   8.831  1.00 88.12           H
ATOM   3254  N   VAL A 219      -9.399  -2.867   7.304  1.00 88.99           N
ATOM   3255  CA  VAL A 219      -9.452  -4.254   6.875  1.00 88.99           C
ATOM   3256  C   VAL A 219     -10.359  -4.369   5.647  1.00 88.99           C
ATOM   3257  O   VAL A 219     -10.009  -5.031   4.672  1.00 88.99           O
ATOM   3258  HA  VAL A 219      -8.442  -4.551   6.593  1.00 88.99           H
ATOM   3259  CB  VAL A 219      -9.901  -5.145   8.035  1.00 88.99           C
ATOM   3260  HB  VAL A 219     -10.797  -4.701   8.470  1.00 88.99           H
ATOM   3261  CG1 VAL A 219     -10.263  -6.547   7.541  1.00 88.99           C
ATOM   3262 1HG1 VAL A 219     -11.076  -6.479   6.818  1.00 88.99           H
ATOM   3263 2HG1 VAL A 219      -9.393  -7.002   7.069  1.00 88.99           H
ATOM   3264 3HG1 VAL A 219     -10.579  -7.159   8.386  1.00 88.99           H
ATOM   3265  CG2 VAL A 219      -8.830  -5.206   9.125  1.00 88.99           C
ATOM   3266 1HG2 VAL A 219      -7.909  -5.615   8.707  1.00 88.99           H
ATOM   3267 2HG2 VAL A 219      -8.641  -4.203   9.507  1.00 88.99           H
ATOM   3268 3HG2 VAL A 219      -9.175  -5.846   9.938  1.00 88.99           H
ATOM   3269  HN  VAL A 219      -9.814  -2.685   8.195  1.00 88.99           H
ATOM   3270  N   ILE A 220     -11.507  -3.713   5.736  1.00 88.10           N
ATOM   3271  CA  ILE A 220     -12.514  -3.823   4.695  1.00 88.10           C
ATOM   3272  C   ILE A 220     -11.980  -3.194   3.406  1.00 88.10           C
ATOM   3273  O   ILE A 220     -11.918  -3.853   2.369  1.00 88.10           O
ATOM   3274  HA  ILE A 220     -12.685  -4.884   4.516  1.00 88.10           H
ATOM   3275  CB  ILE A 220     -13.841  -3.224   5.167  1.00 88.10           C
ATOM   3276  HB  ILE A 220     -13.640  -2.240   5.590  1.00 88.10           H
ATOM   3277  CG1 ILE A 220     -14.462  -4.075   6.276  1.00 88.10           C
ATOM   3278 1HG1 ILE A 220     -14.746  -5.049   5.877  1.00 88.10           H
ATOM   3279 2HG1 ILE A 220     -13.725  -4.254   7.059  1.00 88.10           H
ATOM   3280  CG2 ILE A 220     -14.800  -3.023   3.992  1.00 88.10           C
ATOM   3281 1HG2 ILE A 220     -14.350  -2.346   3.267  1.00 88.10           H
ATOM   3282 2HG2 ILE A 220     -15.000  -3.984   3.518  1.00 88.10           H
ATOM   3283 3HG2 ILE A 220     -15.735  -2.596   4.356  1.00 88.10           H
ATOM   3284  CD1 ILE A 220     -15.691  -3.385   6.873  1.00 88.10           C
ATOM   3285 1HD1 ILE A 220     -15.398  -2.423   7.293  1.00 88.10           H
ATOM   3286 2HD1 ILE A 220     -16.435  -3.230   6.093  1.00 88.10           H
ATOM   3287 3HD1 ILE A 220     -16.113  -4.012   7.659  1.00 88.10           H
ATOM   3288  HN  ILE A 220     -11.752  -3.116   6.500  1.00 88.10           H
ATOM   3289  N   LEU A 221     -11.607  -1.927   3.514  1.00 83.36           N
ATOM   3290  CA  LEU A 221     -11.297  -1.136   2.335  1.00 83.36           C
ATOM   3291  C   LEU A 221      -9.865  -1.434   1.888  1.00 83.36           C
ATOM   3292  O   LEU A 221      -9.518  -1.231   0.726  1.00 83.36           O
ATOM   3293  HA  LEU A 221     -11.978  -1.449   1.543  1.00 83.36           H
ATOM   3294  CB  LEU A 221     -11.562   0.347   2.601  1.00 83.36           C
ATOM   3295 1HB  LEU A 221     -10.969   0.653   3.463  1.00 83.36           H
ATOM   3296 2HB  LEU A 221     -11.202   0.919   1.746  1.00 83.36           H
ATOM   3297  CG  LEU A 221     -13.021   0.732   2.858  1.00 83.36           C
ATOM   3298  HG  LEU A 221     -13.350   0.233   3.769  1.00 83.36           H
ATOM   3299  CD1 LEU A 221     -13.157   2.238   3.093  1.00 83.36           C
ATOM   3300 1HD1 LEU A 221     -12.561   2.526   3.960  1.00 83.36           H
ATOM   3301 2HD1 LEU A 221     -12.803   2.777   2.214  1.00 83.36           H
ATOM   3302 3HD1 LEU A 221     -14.203   2.484   3.274  1.00 83.36           H
ATOM   3303  CD2 LEU A 221     -13.925   0.245   1.724  1.00 83.36           C
ATOM   3304 1HD2 LEU A 221     -13.604   0.696   0.785  1.00 83.36           H
ATOM   3305 2HD2 LEU A 221     -13.858  -0.840   1.647  1.00 83.36           H
ATOM   3306 3HD2 LEU A 221     -14.955   0.532   1.932  1.00 83.36           H
ATOM   3307  HN  LEU A 221     -11.516  -1.443   4.384  1.00 83.36           H
ATOM   3308  N   GLY A 222      -9.070  -1.911   2.836  1.00 76.98           N
ATOM   3309  CA  GLY A 222      -7.654  -2.121   2.589  1.00 76.98           C
ATOM   3310  C   GLY A 222      -7.419  -3.412   1.803  1.00 76.98           C
ATOM   3311  O   GLY A 222      -6.497  -3.490   0.992  1.00 76.98           O
ATOM   3312 1HA  GLY A 222      -7.248  -1.274   2.035  1.00 76.98           H
ATOM   3313 2HA  GLY A 222      -7.119  -2.166   3.538  1.00 76.98           H
ATOM   3314  HN  GLY A 222      -9.379  -2.152   3.756  1.00 76.98           H
ATOM   3315  N   PHE A 223      -8.270  -4.392   2.069  1.00 77.94           N
ATOM   3316  CA  PHE A 223      -8.008  -5.751   1.627  1.00 77.94           C
ATOM   3317  C   PHE A 223      -9.238  -6.353   0.946  1.00 77.94           C
ATOM   3318  O   PHE A 223      -9.197  -6.683  -0.239  1.00 77.94           O
ATOM   3319  HA  PHE A 223      -7.185  -5.706   0.913  1.00 77.94           H
ATOM   3320  CB  PHE A 223      -7.678  -6.572   2.875  1.00 77.94           C
ATOM   3321 1HB  PHE A 223      -6.833  -6.112   3.387  1.00 77.94           H
ATOM   3322 2HB  PHE A 223      -8.526  -6.530   3.559  1.00 77.94           H
ATOM   3323  CG  PHE A 223      -7.345  -8.037   2.587  1.00 77.94           C
ATOM   3324  CD1 PHE A 223      -8.191  -9.020   2.997  1.00 77.94           C
ATOM   3325  HD1 PHE A 223      -9.107  -8.764   3.530  1.00 77.94           H
ATOM   3326  CD2 PHE A 223      -6.203  -8.357   1.921  1.00 77.94           C
ATOM   3327  HD2 PHE A 223      -5.525  -7.569   1.593  1.00 77.94           H
ATOM   3328  CE1 PHE A 223      -7.882 -10.380   2.729  1.00 77.94           C
ATOM   3329  HE1 PHE A 223      -8.561 -11.167   3.057  1.00 77.94           H
ATOM   3330  CE2 PHE A 223      -5.894  -9.717   1.653  1.00 77.94           C
ATOM   3331  HE2 PHE A 223      -4.979  -9.973   1.120  1.00 77.94           H
ATOM   3332  CZ  PHE A 223      -6.741 -10.699   2.063  1.00 77.94           C
ATOM   3333  HZ  PHE A 223      -6.503 -11.743   1.858  1.00 77.94           H
ATOM   3334  HN  PHE A 223      -9.123  -4.270   2.575  1.00 77.94           H
ATOM   3335  N   PHE A 224     -10.304  -6.478   1.723  1.00 83.93           N
ATOM   3336  CA  PHE A 224     -11.446  -7.273   1.305  1.00 83.93           C
ATOM   3337  C   PHE A 224     -12.050  -6.727   0.010  1.00 83.93           C
ATOM   3338  O   PHE A 224     -12.206  -7.461  -0.964  1.00 83.93           O
ATOM   3339  HA  PHE A 224     -11.089  -8.289   1.137  1.00 83.93           H
ATOM   3340  CB  PHE A 224     -12.489  -7.178   2.420  1.00 83.93           C
ATOM   3341 1HB  PHE A 224     -12.434  -6.187   2.873  1.00 83.93           H
ATOM   3342 2HB  PHE A 224     -13.483  -7.273   1.983  1.00 83.93           H
ATOM   3343  CG  PHE A 224     -12.327  -8.233   3.517  1.00 83.93           C
ATOM   3344  CD1 PHE A 224     -12.813  -9.489   3.329  1.00 83.93           C
ATOM   3345  HD1 PHE A 224     -13.318  -9.744   2.397  1.00 83.93           H
ATOM   3346  CD2 PHE A 224     -11.696  -7.914   4.679  1.00 83.93           C
ATOM   3347  HD2 PHE A 224     -11.307  -6.907   4.830  1.00 83.93           H
ATOM   3348  CE1 PHE A 224     -12.662 -10.468   4.346  1.00 83.93           C
ATOM   3349  HE1 PHE A 224     -13.051 -11.475   4.195  1.00 83.93           H
ATOM   3350  CE2 PHE A 224     -11.545  -8.893   5.696  1.00 83.93           C
ATOM   3351  HE2 PHE A 224     -11.040  -8.638   6.628  1.00 83.93           H
ATOM   3352  CZ  PHE A 224     -12.031 -10.150   5.508  1.00 83.93           C
ATOM   3353  HZ  PHE A 224     -11.916 -10.901   6.289  1.00 83.93           H
ATOM   3354  HN  PHE A 224     -10.394  -6.048   2.621  1.00 83.93           H
ATOM   3355  N   LEU A 225     -12.374  -5.442   0.041  1.00 80.39           N
ATOM   3356  CA  LEU A 225     -13.004  -4.801  -1.101  1.00 80.39           C
ATOM   3357  C   LEU A 225     -12.095  -4.942  -2.324  1.00 80.39           C
ATOM   3358  O   LEU A 225     -12.531  -5.409  -3.375  1.00 80.39           O
ATOM   3359  HA  LEU A 225     -13.935  -5.331  -1.300  1.00 80.39           H
ATOM   3360  CB  LEU A 225     -13.368  -3.353  -0.769  1.00 80.39           C
ATOM   3361 1HB  LEU A 225     -14.106  -3.360   0.034  1.00 80.39           H
ATOM   3362 2HB  LEU A 225     -12.479  -2.855  -0.380  1.00 80.39           H
ATOM   3363  CG  LEU A 225     -13.921  -2.518  -1.925  1.00 80.39           C
ATOM   3364  HG  LEU A 225     -13.267  -2.652  -2.786  1.00 80.39           H
ATOM   3365  CD1 LEU A 225     -15.313  -3.005  -2.336  1.00 80.39           C
ATOM   3366 1HD1 LEU A 225     -15.255  -4.046  -2.652  1.00 80.39           H
ATOM   3367 2HD1 LEU A 225     -15.992  -2.920  -1.487  1.00 80.39           H
ATOM   3368 3HD1 LEU A 225     -15.683  -2.395  -3.160  1.00 80.39           H
ATOM   3369  CD2 LEU A 225     -13.914  -1.028  -1.579  1.00 80.39           C
ATOM   3370 1HD2 LEU A 225     -14.532  -0.857  -0.697  1.00 80.39           H
ATOM   3371 2HD2 LEU A 225     -12.893  -0.708  -1.374  1.00 80.39           H
ATOM   3372 3HD2 LEU A 225     -14.313  -0.458  -2.418  1.00 80.39           H
ATOM   3373  HN  LEU A 225     -12.214  -4.844   0.826  1.00 80.39           H
ATOM   3374  N   PRO A 226     -10.821  -4.542  -2.210  1.00 73.74           N
ATOM   3375  CA  PRO A 226      -9.874  -4.716  -3.315  1.00 73.74           C
ATOM   3376  C   PRO A 226      -9.830  -6.150  -3.815  1.00 73.74           C
ATOM   3377  O   PRO A 226      -9.933  -6.396  -5.016  1.00 73.74           O
ATOM   3378  HA  PRO A 226     -10.189  -4.124  -4.174  1.00 73.74           H
ATOM   3379  CB  PRO A 226      -8.535  -4.282  -2.716  1.00 73.74           C
ATOM   3380 1HB  PRO A 226      -7.993  -5.127  -2.292  1.00 73.74           H
ATOM   3381 2HB  PRO A 226      -7.886  -3.833  -3.468  1.00 73.74           H
ATOM   3382  CG  PRO A 226      -8.937  -3.275  -1.645  1.00 73.74           C
ATOM   3383 1HG  PRO A 226      -8.151  -3.139  -0.902  1.00 73.74           H
ATOM   3384 2HG  PRO A 226      -9.133  -2.290  -2.068  1.00 73.74           H
ATOM   3385  CD  PRO A 226     -10.187  -3.898  -1.046  1.00 73.74           C
ATOM   3386 1HD  PRO A 226      -9.946  -4.624  -0.269  1.00 73.74           H
ATOM   3387 2HD  PRO A 226     -10.833  -3.149  -0.587  1.00 73.74           H
ATOM   3388  N   PHE A 227      -9.677  -7.068  -2.872  1.00 79.91           N
ATOM   3389  CA  PHE A 227      -9.504  -8.470  -3.213  1.00 79.91           C
ATOM   3390  C   PHE A 227     -10.692  -8.986  -4.029  1.00 79.91           C
ATOM   3391  O   PHE A 227     -10.508  -9.676  -5.030  1.00 79.91           O
ATOM   3392  HA  PHE A 227      -8.595  -8.549  -3.809  1.00 79.91           H
ATOM   3393  CB  PHE A 227      -9.431  -9.245  -1.896  1.00 79.91           C
ATOM   3394 1HB  PHE A 227      -8.592  -8.869  -1.311  1.00 79.91           H
ATOM   3395 2HB  PHE A 227     -10.335  -9.048  -1.319  1.00 79.91           H
ATOM   3396  CG  PHE A 227      -9.275 -10.757  -2.071  1.00 79.91           C
ATOM   3397  CD1 PHE A 227     -10.348 -11.575  -1.906  1.00 79.91           C
ATOM   3398  HD1 PHE A 227     -11.320 -11.154  -1.650  1.00 79.91           H
ATOM   3399  CD2 PHE A 227      -8.062 -11.282  -2.391  1.00 79.91           C
ATOM   3400  HD2 PHE A 227      -7.201 -10.627  -2.523  1.00 79.91           H
ATOM   3401  CE1 PHE A 227     -10.203 -12.978  -2.069  1.00 79.91           C
ATOM   3402  HE1 PHE A 227     -11.064 -13.634  -1.937  1.00 79.91           H
ATOM   3403  CE2 PHE A 227      -7.917 -12.686  -2.554  1.00 79.91           C
ATOM   3404  HE2 PHE A 227      -6.945 -13.107  -2.811  1.00 79.91           H
ATOM   3405  CZ  PHE A 227      -8.991 -13.504  -2.389  1.00 79.91           C
ATOM   3406  HZ  PHE A 227      -8.879 -14.581  -2.514  1.00 79.91           H
ATOM   3407  HN  PHE A 227      -9.669  -6.867  -1.893  1.00 79.91           H
ATOM   3408  N   VAL A 228     -11.883  -8.631  -3.570  1.00 82.70           N
ATOM   3409  CA  VAL A 228     -13.100  -9.063  -4.235  1.00 82.70           C
ATOM   3410  C   VAL A 228     -13.088  -8.570  -5.683  1.00 82.70           C
ATOM   3411  O   VAL A 228     -13.359  -9.337  -6.606  1.00 82.70           O
ATOM   3412  HA  VAL A 228     -13.105 -10.153  -4.235  1.00 82.70           H
ATOM   3413  CB  VAL A 228     -14.323  -8.584  -3.451  1.00 82.70           C
ATOM   3414  HB  VAL A 228     -14.199  -7.519  -3.253  1.00 82.70           H
ATOM   3415  CG1 VAL A 228     -15.604  -8.763  -4.269  1.00 82.70           C
ATOM   3416 1HG1 VAL A 228     -15.530  -8.185  -5.190  1.00 82.70           H
ATOM   3417 2HG1 VAL A 228     -15.735  -9.818  -4.511  1.00 82.70           H
ATOM   3418 3HG1 VAL A 228     -16.458  -8.415  -3.688  1.00 82.70           H
ATOM   3419  CG2 VAL A 228     -14.428  -9.303  -2.104  1.00 82.70           C
ATOM   3420 1HG2 VAL A 228     -14.519 -10.376  -2.271  1.00 82.70           H
ATOM   3421 2HG2 VAL A 228     -13.533  -9.102  -1.514  1.00 82.70           H
ATOM   3422 3HG2 VAL A 228     -15.306  -8.944  -1.567  1.00 82.70           H
ATOM   3423  HN  VAL A 228     -12.023  -8.060  -2.761  1.00 82.70           H
ATOM   3424  N   VAL A 229     -12.769  -7.293  -5.837  1.00 74.74           N
ATOM   3425  CA  VAL A 229     -12.862  -6.650  -7.137  1.00 74.74           C
ATOM   3426  C   VAL A 229     -11.834  -7.272  -8.083  1.00 74.74           C
ATOM   3427  O   VAL A 229     -12.138  -7.546  -9.243  1.00 74.74           O
ATOM   3428  HA  VAL A 229     -13.861  -6.843  -7.528  1.00 74.74           H
ATOM   3429  CB  VAL A 229     -12.697  -5.137  -6.985  1.00 74.74           C
ATOM   3430  HB  VAL A 229     -11.704  -4.948  -6.577  1.00 74.74           H
ATOM   3431  CG1 VAL A 229     -12.789  -4.436  -8.342  1.00 74.74           C
ATOM   3432 1HG1 VAL A 229     -12.003  -4.810  -8.998  1.00 74.74           H
ATOM   3433 2HG1 VAL A 229     -13.762  -4.638  -8.789  1.00 74.74           H
ATOM   3434 3HG1 VAL A 229     -12.668  -3.362  -8.205  1.00 74.74           H
ATOM   3435  CG2 VAL A 229     -13.724  -4.569  -6.003  1.00 74.74           C
ATOM   3436 1HG2 VAL A 229     -14.729  -4.775  -6.370  1.00 74.74           H
ATOM   3437 2HG2 VAL A 229     -13.590  -5.035  -5.027  1.00 74.74           H
ATOM   3438 3HG2 VAL A 229     -13.584  -3.491  -5.914  1.00 74.74           H
ATOM   3439  HN  VAL A 229     -12.453  -6.702  -5.095  1.00 74.74           H
ATOM   3440  N   MET A 230     -10.637  -7.477  -7.553  1.00 76.01           N
ATOM   3441  CA  MET A 230      -9.563  -8.064  -8.336  1.00 76.01           C
ATOM   3442  C   MET A 230      -9.926  -9.478  -8.794  1.00 76.01           C
ATOM   3443  O   MET A 230      -9.743  -9.823  -9.960  1.00 76.01           O
ATOM   3444  HA  MET A 230      -9.442  -7.414  -9.203  1.00 76.01           H
ATOM   3445  CB  MET A 230      -8.285  -8.112  -7.495  1.00 76.01           C
ATOM   3446 1HB  MET A 230      -8.520  -8.465  -6.491  1.00 76.01           H
ATOM   3447 2HB  MET A 230      -7.587  -8.827  -7.929  1.00 76.01           H
ATOM   3448  CG  MET A 230      -7.629  -6.732  -7.416  1.00 76.01           C
ATOM   3449 1HG  MET A 230      -7.479  -6.334  -8.419  1.00 76.01           H
ATOM   3450 2HG  MET A 230      -8.285  -6.038  -6.891  1.00 76.01           H
ATOM   3451  SD  MET A 230      -6.063  -6.849  -6.566  1.00 76.01           S
ATOM   3452  CE  MET A 230      -6.631  -7.257  -4.924  1.00 76.01           C
ATOM   3453 1HE  MET A 230      -7.277  -6.461  -4.554  1.00 76.01           H
ATOM   3454 2HE  MET A 230      -7.189  -8.193  -4.954  1.00 76.01           H
ATOM   3455 3HE  MET A 230      -5.774  -7.367  -4.260  1.00 76.01           H
ATOM   3456  HN  MET A 230     -10.397  -7.250  -6.610  1.00 76.01           H
ATOM   3457  N   ALA A 231     -10.435 -10.258  -7.851  1.00 80.01           N
ATOM   3458  CA  ALA A 231     -10.795 -11.637  -8.134  1.00 80.01           C
ATOM   3459  C   ALA A 231     -11.814 -11.670  -9.275  1.00 80.01           C
ATOM   3460  O   ALA A 231     -11.688 -12.468 -10.202  1.00 80.01           O
ATOM   3461  HA  ALA A 231      -9.891 -12.157  -8.451  1.00 80.01           H
ATOM   3462  CB  ALA A 231     -11.324 -12.299  -6.860  1.00 80.01           C
ATOM   3463 1HB  ALA A 231     -10.552 -12.275  -6.091  1.00 80.01           H
ATOM   3464 2HB  ALA A 231     -12.203 -11.759  -6.509  1.00 80.01           H
ATOM   3465 3HB  ALA A 231     -11.593 -13.333  -7.073  1.00 80.01           H
ATOM   3466  HN  ALA A 231     -10.602  -9.962  -6.910  1.00 80.01           H
ATOM   3467  N   CYS A 232     -12.801 -10.792  -9.169  1.00 77.78           N
ATOM   3468  CA  CYS A 232     -13.845 -10.714 -10.177  1.00 77.78           C
ATOM   3469  C   CYS A 232     -13.200 -10.315 -11.506  1.00 77.78           C
ATOM   3470  O   CYS A 232     -13.442 -10.947 -12.533  1.00 77.78           O
ATOM   3471  HA  CYS A 232     -14.288 -11.707 -10.246  1.00 77.78           H
ATOM   3472  CB  CYS A 232     -14.956  -9.745  -9.768  1.00 77.78           C
ATOM   3473 1HB  CYS A 232     -14.523  -8.797  -9.449  1.00 77.78           H
ATOM   3474 2HB  CYS A 232     -15.596  -9.532 -10.623  1.00 77.78           H
ATOM   3475  SG  CYS A 232     -15.947 -10.467  -8.410  1.00 77.78           S
ATOM   3476  HG  CYS A 232     -15.116 -10.120  -7.431  1.00 77.78           H
ATOM   3477  HN  CYS A 232     -12.894 -10.144  -8.414  1.00 77.78           H
ATOM   3478  N   CYS A 233     -12.391  -9.267 -11.443  1.00 71.65           N
ATOM   3479  CA  CYS A 233     -11.833  -8.679 -12.649  1.00 71.65           C
ATOM   3480  C   CYS A 233     -11.043  -9.761 -13.389  1.00 71.65           C
ATOM   3481  O   CYS A 233     -11.251  -9.980 -14.582  1.00 71.65           O
ATOM   3482  HA  CYS A 233     -12.675  -8.336 -13.250  1.00 71.65           H
ATOM   3483  CB  CYS A 233     -10.969  -7.456 -12.335  1.00 71.65           C
ATOM   3484 1HB  CYS A 233     -10.253  -7.698 -11.549  1.00 71.65           H
ATOM   3485 2HB  CYS A 233     -10.392  -7.173 -13.215  1.00 71.65           H
ATOM   3486  SG  CYS A 233     -12.028  -6.061 -11.806  1.00 71.65           S
ATOM   3487  HG  CYS A 233     -12.332  -6.562 -10.612  1.00 71.65           H
ATOM   3488  HN  CYS A 233     -12.118  -8.822 -10.591  1.00 71.65           H
ATOM   3489  N   TYR A 234     -10.153 -10.409 -12.651  1.00 75.62           N
ATOM   3490  CA  TYR A 234      -9.237 -11.364 -13.250  1.00 75.62           C
ATOM   3491  C   TYR A 234      -9.978 -12.622 -13.707  1.00 75.62           C
ATOM   3492  O   TYR A 234      -9.592 -13.252 -14.691  1.00 75.62           O
ATOM   3493  HA  TYR A 234      -8.775 -10.889 -14.116  1.00 75.62           H
ATOM   3494  CB  TYR A 234      -8.243 -11.742 -12.150  1.00 75.62           C
ATOM   3495 1HB  TYR A 234      -8.781 -11.842 -11.208  1.00 75.62           H
ATOM   3496 2HB  TYR A 234      -7.818 -12.719 -12.379  1.00 75.62           H
ATOM   3497  CG  TYR A 234      -7.105 -10.736 -11.967  1.00 75.62           C
ATOM   3498  CD1 TYR A 234      -6.261 -10.450 -13.020  1.00 75.62           C
ATOM   3499  HD1 TYR A 234      -6.404 -10.941 -13.983  1.00 75.62           H
ATOM   3500  CD2 TYR A 234      -6.923 -10.114 -10.748  1.00 75.62           C
ATOM   3501  HD2 TYR A 234      -7.590 -10.340  -9.916  1.00 75.62           H
ATOM   3502  CE1 TYR A 234      -5.189  -9.503 -12.848  1.00 75.62           C
ATOM   3503  HE1 TYR A 234      -4.515  -9.269 -13.672  1.00 75.62           H
ATOM   3504  CE2 TYR A 234      -5.852  -9.167 -10.576  1.00 75.62           C
ATOM   3505  HE2 TYR A 234      -5.697  -8.669  -9.619  1.00 75.62           H
ATOM   3506  CZ  TYR A 234      -5.038  -8.909 -11.634  1.00 75.62           C
ATOM   3507  OH  TYR A 234      -4.027  -8.014 -11.472  1.00 75.62           O
ATOM   3508  HH  TYR A 234      -4.082  -7.597 -10.565  1.00 75.62           H
ATOM   3509  HN  TYR A 234     -10.054 -10.290 -11.663  1.00 75.62           H
ATOM   3510  N   THR A 235     -11.029 -12.952 -12.970  1.00 80.52           N
ATOM   3511  CA  THR A 235     -11.891 -14.058 -13.349  1.00 80.52           C
ATOM   3512  C   THR A 235     -12.450 -13.840 -14.756  1.00 80.52           C
ATOM   3513  O   THR A 235     -12.419 -14.746 -15.588  1.00 80.52           O
ATOM   3514  HA  THR A 235     -11.291 -14.967 -13.380  1.00 80.52           H
ATOM   3515  CB  THR A 235     -12.976 -14.199 -12.279  1.00 80.52           C
ATOM   3516  HB  THR A 235     -13.605 -13.309 -12.242  1.00 80.52           H
ATOM   3517  OG1 THR A 235     -12.253 -14.490 -11.087  1.00 80.52           O
ATOM   3518  HG1 THR A 235     -12.294 -13.710 -10.462  1.00 80.52           H
ATOM   3519  CG2 THR A 235     -13.853 -15.434 -12.494  1.00 80.52           C
ATOM   3520 1HG2 THR A 235     -13.233 -16.330 -12.463  1.00 80.52           H
ATOM   3521 2HG2 THR A 235     -14.345 -15.366 -13.464  1.00 80.52           H
ATOM   3522 3HG2 THR A 235     -14.606 -15.487 -11.708  1.00 80.52           H
ATOM   3523  HN  THR A 235     -11.293 -12.478 -12.129  1.00 80.52           H
ATOM   3524  N   ILE A 236     -12.950 -12.633 -14.980  1.00 75.80           N
ATOM   3525  CA  ILE A 236     -13.552 -12.298 -16.259  1.00 75.80           C
ATOM   3526  C   ILE A 236     -12.464 -12.254 -17.334  1.00 75.80           C
ATOM   3527  O   ILE A 236     -12.669 -12.730 -18.449  1.00 75.80           O
ATOM   3528  HA  ILE A 236     -14.252 -13.095 -16.509  1.00 75.80           H
ATOM   3529  CB  ILE A 236     -14.360 -11.003 -16.148  1.00 75.80           C
ATOM   3530  HB  ILE A 236     -13.706 -10.225 -15.754  1.00 75.80           H
ATOM   3531  CG1 ILE A 236     -15.517 -11.163 -15.160  1.00 75.80           C
ATOM   3532 1HG1 ILE A 236     -16.293 -11.788 -15.601  1.00 75.80           H
ATOM   3533 2HG1 ILE A 236     -15.167 -11.674 -14.263  1.00 75.80           H
ATOM   3534  CG2 ILE A 236     -14.840 -10.537 -17.523  1.00 75.80           C
ATOM   3535 1HG2 ILE A 236     -13.979 -10.357 -18.167  1.00 75.80           H
ATOM   3536 2HG2 ILE A 236     -15.472 -11.306 -17.968  1.00 75.80           H
ATOM   3537 3HG2 ILE A 236     -15.412  -9.615 -17.415  1.00 75.80           H
ATOM   3538  CD1 ILE A 236     -16.105  -9.802 -14.780  1.00 75.80           C
ATOM   3539 1HD1 ILE A 236     -15.333  -9.189 -14.317  1.00 75.80           H
ATOM   3540 2HD1 ILE A 236     -16.476  -9.304 -15.676  1.00 75.80           H
ATOM   3541 3HD1 ILE A 236     -16.926  -9.944 -14.077  1.00 75.80           H
ATOM   3542  HN  ILE A 236     -12.947 -11.893 -14.307  1.00 75.80           H
ATOM   3543  N   ILE A 237     -11.331 -11.677 -16.961  1.00 73.66           N
ATOM   3544  CA  ILE A 237     -10.224 -11.531 -17.891  1.00 73.66           C
ATOM   3545  C   ILE A 237      -9.794 -12.914 -18.385  1.00 73.66           C
ATOM   3546  O   ILE A 237      -9.663 -13.134 -19.588  1.00 73.66           O
ATOM   3547  HA  ILE A 237     -10.587 -10.957 -18.743  1.00 73.66           H
ATOM   3548  CB  ILE A 237      -9.091 -10.726 -17.252  1.00 73.66           C
ATOM   3549  HB  ILE A 237      -8.942 -11.091 -16.236  1.00 73.66           H
ATOM   3550  CG1 ILE A 237      -9.460  -9.245 -17.150  1.00 73.66           C
ATOM   3551 1HG1 ILE A 237      -9.459  -8.797 -18.144  1.00 73.66           H
ATOM   3552 2HG1 ILE A 237     -10.472  -9.145 -16.756  1.00 73.66           H
ATOM   3553  CG2 ILE A 237      -7.776 -10.938 -18.005  1.00 73.66           C
ATOM   3554 1HG2 ILE A 237      -7.510 -11.995 -17.981  1.00 73.66           H
ATOM   3555 2HG2 ILE A 237      -7.893 -10.616 -19.039  1.00 73.66           H
ATOM   3556 3HG2 ILE A 237      -6.987 -10.355 -17.530  1.00 73.66           H
ATOM   3557  CD1 ILE A 237      -8.479  -8.496 -16.246  1.00 73.66           C
ATOM   3558 1HD1 ILE A 237      -8.500  -8.931 -15.247  1.00 73.66           H
ATOM   3559 2HD1 ILE A 237      -7.472  -8.577 -16.656  1.00 73.66           H
ATOM   3560 3HD1 ILE A 237      -8.765  -7.445 -16.191  1.00 73.66           H
ATOM   3561  HN  ILE A 237     -11.164 -11.313 -16.045  1.00 73.66           H
ATOM   3562  N   ILE A 238      -9.585 -13.809 -17.431  1.00 75.88           N
ATOM   3563  CA  ILE A 238      -9.112 -15.146 -17.750  1.00 75.88           C
ATOM   3564  C   ILE A 238     -10.105 -15.821 -18.697  1.00 75.88           C
ATOM   3565  O   ILE A 238      -9.707 -16.429 -19.690  1.00 75.88           O
ATOM   3566  HA  ILE A 238      -8.158 -15.040 -18.267  1.00 75.88           H
ATOM   3567  CB  ILE A 238      -8.846 -15.940 -16.469  1.00 75.88           C
ATOM   3568  HB  ILE A 238      -9.675 -15.767 -15.782  1.00 75.88           H
ATOM   3569  CG1 ILE A 238      -7.574 -15.451 -15.774  1.00 75.88           C
ATOM   3570 1HG1 ILE A 238      -6.700 -15.766 -16.345  1.00 75.88           H
ATOM   3571 2HG1 ILE A 238      -7.564 -14.361 -15.752  1.00 75.88           H
ATOM   3572  CG2 ILE A 238      -8.802 -17.442 -16.755  1.00 75.88           C
ATOM   3573 1HG2 ILE A 238      -9.757 -17.761 -17.172  1.00 75.88           H
ATOM   3574 2HG2 ILE A 238      -8.006 -17.653 -17.468  1.00 75.88           H
ATOM   3575 3HG2 ILE A 238      -8.612 -17.983 -15.828  1.00 75.88           H
ATOM   3576  CD1 ILE A 238      -7.483 -15.997 -14.348  1.00 75.88           C
ATOM   3577 1HD1 ILE A 238      -8.346 -15.660 -13.774  1.00 75.88           H
ATOM   3578 2HD1 ILE A 238      -7.469 -17.087 -14.377  1.00 75.88           H
ATOM   3579 3HD1 ILE A 238      -6.570 -15.634 -13.877  1.00 75.88           H
ATOM   3580  HN  ILE A 238      -9.733 -13.634 -16.457  1.00 75.88           H
ATOM   3581  N   HIS A 239     -11.379 -15.692 -18.358  1.00 80.23           N
ATOM   3582  CA  HIS A 239     -12.430 -16.316 -19.144  1.00 80.23           C
ATOM   3583  C   HIS A 239     -12.369 -15.802 -20.583  1.00 80.23           C
ATOM   3584  O   HIS A 239     -12.443 -16.584 -21.530  1.00 80.23           O
ATOM   3585  HA  HIS A 239     -12.229 -17.387 -19.141  1.00 80.23           H
ATOM   3586  CB  HIS A 239     -13.798 -16.097 -18.494  1.00 80.23           C
ATOM   3587 1HB  HIS A 239     -13.763 -16.460 -17.467  1.00 80.23           H
ATOM   3588 2HB  HIS A 239     -13.999 -15.026 -18.447  1.00 80.23           H
ATOM   3589  CG  HIS A 239     -14.937 -16.777 -19.215  1.00 80.23           C
ATOM   3590  ND1 HIS A 239     -15.752 -16.119 -20.119  1.00 80.23           N
ATOM   3591  HD1 HIS A 239     -15.677 -15.157 -20.381  1.00 80.23           H
ATOM   3592  CD2 HIS A 239     -15.387 -18.064 -19.157  1.00 80.23           C
ATOM   3593  HD2 HIS A 239     -14.968 -18.858 -18.539  1.00 80.23           H
ATOM   3594  CE1 HIS A 239     -16.649 -16.979 -20.577  1.00 80.23           C
ATOM   3595  HE1 HIS A 239     -17.432 -16.763 -21.304  1.00 80.23           H
ATOM   3596  NE2 HIS A 239     -16.421 -18.184 -19.979  1.00 80.23           N
ATOM   3597  HN  HIS A 239     -11.697 -15.173 -17.564  1.00 80.23           H
ATOM   3598  N   THR A 240     -12.234 -14.489 -20.704  1.00 73.51           N
ATOM   3599  CA  THR A 240     -12.228 -13.854 -22.011  1.00 73.51           C
ATOM   3600  C   THR A 240     -10.995 -14.285 -22.808  1.00 73.51           C
ATOM   3601  O   THR A 240     -11.083 -14.529 -24.010  1.00 73.51           O
ATOM   3602  HA  THR A 240     -13.102 -14.198 -22.564  1.00 73.51           H
ATOM   3603  CB  THR A 240     -12.318 -12.341 -21.802  1.00 73.51           C
ATOM   3604  HB  THR A 240     -11.385 -11.948 -21.398  1.00 73.51           H
ATOM   3605  OG1 THR A 240     -13.466 -12.173 -20.974  1.00 73.51           O
ATOM   3606  HG1 THR A 240     -13.187 -12.076 -20.019  1.00 73.51           H
ATOM   3607  CG2 THR A 240     -12.673 -11.593 -23.088  1.00 73.51           C
ATOM   3608 1HG2 THR A 240     -13.639 -11.939 -23.455  1.00 73.51           H
ATOM   3609 2HG2 THR A 240     -11.909 -11.783 -23.842  1.00 73.51           H
ATOM   3610 3HG2 THR A 240     -12.724 -10.523 -22.884  1.00 73.51           H
ATOM   3611  HN  THR A 240     -12.130 -13.864 -19.930  1.00 73.51           H
ATOM   3612  N   LEU A 241      -9.875 -14.366 -22.106  1.00 74.42           N
ATOM   3613  CA  LEU A 241      -8.613 -14.697 -22.746  1.00 74.42           C
ATOM   3614  C   LEU A 241      -8.676 -16.131 -23.277  1.00 74.42           C
ATOM   3615  O   LEU A 241      -8.148 -16.423 -24.349  1.00 74.42           O
ATOM   3616  HA  LEU A 241      -8.488 -14.021 -23.591  1.00 74.42           H
ATOM   3617  CB  LEU A 241      -7.445 -14.447 -21.789  1.00 74.42           C
ATOM   3618 1HB  LEU A 241      -7.726 -14.812 -20.801  1.00 74.42           H
ATOM   3619 2HB  LEU A 241      -6.596 -15.046 -22.120  1.00 74.42           H
ATOM   3620  CG  LEU A 241      -6.988 -12.993 -21.655  1.00 74.42           C
ATOM   3621  HG  LEU A 241      -7.843 -12.394 -21.343  1.00 74.42           H
ATOM   3622  CD1 LEU A 241      -5.917 -12.854 -20.570  1.00 74.42           C
ATOM   3623 1HD1 LEU A 241      -6.324 -13.182 -19.614  1.00 74.42           H
ATOM   3624 2HD1 LEU A 241      -5.055 -13.469 -20.829  1.00 74.42           H
ATOM   3625 3HD1 LEU A 241      -5.610 -11.810 -20.496  1.00 74.42           H
ATOM   3626  CD2 LEU A 241      -6.515 -12.441 -23.001  1.00 74.42           C
ATOM   3627 1HD2 LEU A 241      -5.680 -13.038 -23.366  1.00 74.42           H
ATOM   3628 2HD2 LEU A 241      -7.334 -12.484 -23.719  1.00 74.42           H
ATOM   3629 3HD2 LEU A 241      -6.196 -11.406 -22.877  1.00 74.42           H
ATOM   3630  HN  LEU A 241      -9.820 -14.210 -21.120  1.00 74.42           H
ATOM   3631  N   ILE A 242      -9.328 -16.986 -22.504  1.00 76.25           N
ATOM   3632  CA  ILE A 242      -9.461 -18.383 -22.880  1.00 76.25           C
ATOM   3633  C   ILE A 242     -10.264 -18.483 -24.179  1.00 76.25           C
ATOM   3634  O   ILE A 242      -9.921 -19.261 -25.067  1.00 76.25           O
ATOM   3635  HA  ILE A 242      -8.459 -18.770 -23.064  1.00 76.25           H
ATOM   3636  CB  ILE A 242     -10.055 -19.195 -21.726  1.00 76.25           C
ATOM   3637  HB  ILE A 242     -10.889 -18.632 -21.307  1.00 76.25           H
ATOM   3638  CG1 ILE A 242      -9.030 -19.386 -20.606  1.00 76.25           C
ATOM   3639 1HG1 ILE A 242      -8.250 -20.072 -20.936  1.00 76.25           H
ATOM   3640 2HG1 ILE A 242      -8.546 -18.435 -20.386  1.00 76.25           H
ATOM   3641  CG2 ILE A 242     -10.615 -20.528 -22.225  1.00 76.25           C
ATOM   3642 1HG2 ILE A 242     -11.397 -20.342 -22.960  1.00 76.25           H
ATOM   3643 2HG2 ILE A 242      -9.815 -21.109 -22.685  1.00 76.25           H
ATOM   3644 3HG2 ILE A 242     -11.030 -21.085 -21.385  1.00 76.25           H
ATOM   3645  CD1 ILE A 242      -9.696 -19.931 -19.341  1.00 76.25           C
ATOM   3646 1HD1 ILE A 242     -10.459 -19.231 -19.001  1.00 76.25           H
ATOM   3647 2HD1 ILE A 242     -10.158 -20.894 -19.560  1.00 76.25           H
ATOM   3648 3HD1 ILE A 242      -8.945 -20.058 -18.561  1.00 76.25           H
ATOM   3649  HN  ILE A 242      -9.759 -16.739 -21.636  1.00 76.25           H
ATOM   3650  N   GLN A 243     -11.318 -17.683 -24.248  1.00 73.53           N
ATOM   3651  CA  GLN A 243     -12.203 -17.709 -25.400  1.00 73.53           C
ATOM   3652  C   GLN A 243     -11.498 -17.121 -26.624  1.00 73.53           C
ATOM   3653  O   GLN A 243     -11.842 -17.446 -27.759  1.00 73.53           O
ATOM   3654  HA  GLN A 243     -12.425 -18.762 -25.571  1.00 73.53           H
ATOM   3655  CB  GLN A 243     -13.507 -16.963 -25.107  1.00 73.53           C
ATOM   3656 1HB  GLN A 243     -13.282 -15.974 -24.709  1.00 73.53           H
ATOM   3657 2HB  GLN A 243     -14.061 -16.815 -26.034  1.00 73.53           H
ATOM   3658  CG  GLN A 243     -14.369 -17.737 -24.109  1.00 73.53           C
ATOM   3659 1HG  GLN A 243     -14.509 -18.760 -24.460  1.00 73.53           H
ATOM   3660 2HG  GLN A 243     -13.856 -17.797 -23.149  1.00 73.53           H
ATOM   3661  CD  GLN A 243     -15.731 -17.065 -23.924  1.00 73.53           C
ATOM   3662  OE1 GLN A 243     -15.948 -15.927 -24.307  1.00 73.53           O
ATOM   3663  NE2 GLN A 243     -16.634 -17.831 -23.317  1.00 73.53           N
ATOM   3664 1HE2 GLN A 243     -16.391 -18.757 -23.028  1.00 73.53           H
ATOM   3665 2HE2 GLN A 243     -17.556 -17.480 -23.150  1.00 73.53           H
ATOM   3666  HN  GLN A 243     -11.571 -17.028 -23.536  1.00 73.53           H
ATOM   3667  N   ALA A 244     -10.524 -16.265 -26.351  1.00 68.65           N
ATOM   3668  CA  ALA A 244      -9.749 -15.649 -27.416  1.00 68.65           C
ATOM   3669  C   ALA A 244      -9.048 -16.740 -28.227  1.00 68.65           C
ATOM   3670  O   ALA A 244      -8.404 -17.622 -27.662  1.00 68.65           O
ATOM   3671  HA  ALA A 244     -10.443 -15.115 -28.064  1.00 68.65           H
ATOM   3672  CB  ALA A 244      -8.764 -14.645 -26.814  1.00 68.65           C
ATOM   3673 1HB  ALA A 244      -9.314 -13.876 -26.273  1.00 68.65           H
ATOM   3674 2HB  ALA A 244      -8.092 -15.162 -26.129  1.00 68.65           H
ATOM   3675 3HB  ALA A 244      -8.183 -14.184 -27.613  1.00 68.65           H
ATOM   3676  HN  ALA A 244     -10.262 -15.992 -25.426  1.00 68.65           H
ATOM   3677  N   LYS A 245      -9.198 -16.645 -29.540  1.00 60.24           N
ATOM   3678  CA  LYS A 245      -8.539 -17.578 -30.438  1.00 60.24           C
ATOM   3679  C   LYS A 245      -7.120 -17.084 -30.730  1.00 60.24           C
ATOM   3680  O   LYS A 245      -6.378 -17.722 -31.475  1.00 60.24           O
ATOM   3681  HA  LYS A 245      -8.472 -18.536 -29.922  1.00 60.24           H
ATOM   3682  CB  LYS A 245      -9.383 -17.799 -31.695  1.00 60.24           C
ATOM   3683 1HB  LYS A 245      -9.667 -16.837 -32.121  1.00 60.24           H
ATOM   3684 2HB  LYS A 245      -8.792 -18.319 -32.448  1.00 60.24           H
ATOM   3685  CG  LYS A 245     -10.640 -18.611 -31.375  1.00 60.24           C
ATOM   3686 1HG  LYS A 245     -10.372 -19.484 -30.779  1.00 60.24           H
ATOM   3687 2HG  LYS A 245     -11.322 -18.011 -30.773  1.00 60.24           H
ATOM   3688  CD  LYS A 245     -11.344 -19.060 -32.657  1.00 60.24           C
ATOM   3689 1HD  LYS A 245     -11.681 -18.187 -33.216  1.00 60.24           H
ATOM   3690 2HD  LYS A 245     -10.640 -19.594 -33.295  1.00 60.24           H
ATOM   3691  CE  LYS A 245     -12.539 -19.962 -32.340  1.00 60.24           C
ATOM   3692 1HE  LYS A 245     -12.219 -20.790 -31.707  1.00 60.24           H
ATOM   3693 2HE  LYS A 245     -13.286 -19.401 -31.778  1.00 60.24           H
ATOM   3694  NZ  LYS A 245     -13.138 -20.486 -33.588  1.00 60.24           N
ATOM   3695 1HZ  LYS A 245     -13.928 -21.079 -33.360  1.00 60.24           H
ATOM   3696 2HZ  LYS A 245     -13.451 -19.712 -34.163  1.00 60.24           H
ATOM   3697 3HZ  LYS A 245     -12.445 -21.025 -34.095  1.00 60.24           H
ATOM   3698  HN  LYS A 245      -9.755 -15.947 -29.990  1.00 60.24           H
ATOM   3699  N   LYS A 246      -6.786 -15.953 -30.126  1.00 60.95           N
ATOM   3700  CA  LYS A 246      -5.525 -15.294 -30.417  1.00 60.95           C
ATOM   3701  C   LYS A 246      -4.392 -16.031 -29.701  1.00 60.95           C
ATOM   3702  O   LYS A 246      -4.485 -16.308 -28.506  1.00 60.95           O
ATOM   3703  HA  LYS A 246      -5.358 -15.366 -31.492  1.00 60.95           H
ATOM   3704  CB  LYS A 246      -5.606 -13.805 -30.071  1.00 60.95           C
ATOM   3705 1HB  LYS A 246      -6.043 -13.681 -29.081  1.00 60.95           H
ATOM   3706 2HB  LYS A 246      -4.602 -13.383 -30.030  1.00 60.95           H
ATOM   3707  CG  LYS A 246      -6.443 -13.047 -31.103  1.00 60.95           C
ATOM   3708 1HG  LYS A 246      -6.119 -13.317 -32.108  1.00 60.95           H
ATOM   3709 2HG  LYS A 246      -7.489 -13.341 -31.015  1.00 60.95           H
ATOM   3710  CD  LYS A 246      -6.314 -11.535 -30.909  1.00 60.95           C
ATOM   3711 1HD  LYS A 246      -6.722 -11.253 -29.939  1.00 60.95           H
ATOM   3712 2HD  LYS A 246      -5.261 -11.254 -30.906  1.00 60.95           H
ATOM   3713  CE  LYS A 246      -7.047 -10.776 -32.017  1.00 60.95           C
ATOM   3714 1HE  LYS A 246      -6.670 -11.089 -32.991  1.00 60.95           H
ATOM   3715 2HE  LYS A 246      -8.108 -11.020 -31.993  1.00 60.95           H
ATOM   3716  NZ  LYS A 246      -6.864  -9.316 -31.854  1.00 60.95           N
ATOM   3717 1HZ  LYS A 246      -7.373  -8.828 -32.582  1.00 60.95           H
ATOM   3718 2HZ  LYS A 246      -7.216  -9.031 -30.947  1.00 60.95           H
ATOM   3719 3HZ  LYS A 246      -5.878  -9.089 -31.920  1.00 60.95           H
ATOM   3720  HN  LYS A 246      -7.360 -15.489 -29.451  1.00 60.95           H
ATOM   3721  N   SER A 247      -3.348 -16.328 -30.461  1.00 61.36           N
ATOM   3722  CA  SER A 247      -2.238 -17.106 -29.938  1.00 61.36           C
ATOM   3723  C   SER A 247      -1.563 -16.351 -28.792  1.00 61.36           C
ATOM   3724  O   SER A 247      -1.061 -16.963 -27.850  1.00 61.36           O
ATOM   3725  HA  SER A 247      -2.682 -18.034 -29.576  1.00 61.36           H
ATOM   3726  CB  SER A 247      -1.222 -17.423 -31.036  1.00 61.36           C
ATOM   3727 1HB  SER A 247      -0.437 -18.062 -30.631  1.00 61.36           H
ATOM   3728 2HB  SER A 247      -1.711 -17.986 -31.832  1.00 61.36           H
ATOM   3729  OG  SER A 247      -0.638 -16.243 -31.580  1.00 61.36           O
ATOM   3730  HG  SER A 247       0.004 -16.483 -32.308  1.00 61.36           H
ATOM   3731  HN  SER A 247      -3.254 -16.046 -31.416  1.00 61.36           H
ATOM   3732  N   SER A 248      -1.572 -15.031 -28.909  1.00 66.01           N
ATOM   3733  CA  SER A 248      -0.897 -14.189 -27.937  1.00 66.01           C
ATOM   3734  C   SER A 248      -1.620 -14.259 -26.590  1.00 66.01           C
ATOM   3735  O   SER A 248      -1.168 -13.674 -25.607  1.00 66.01           O
ATOM   3736  HA  SER A 248       0.110 -14.597 -27.852  1.00 66.01           H
ATOM   3737  CB  SER A 248      -0.820 -12.740 -28.423  1.00 66.01           C
ATOM   3738 1HB  SER A 248      -0.230 -12.152 -27.719  1.00 66.01           H
ATOM   3739 2HB  SER A 248      -0.300 -12.706 -29.380  1.00 66.01           H
ATOM   3740  OG  SER A 248      -2.111 -12.154 -28.563  1.00 66.01           O
ATOM   3741  HG  SER A 248      -2.025 -11.205 -28.865  1.00 66.01           H
ATOM   3742  HN  SER A 248      -2.030 -14.539 -29.649  1.00 66.01           H
ATOM   3743  N   LYS A 249      -2.732 -14.980 -26.589  1.00 69.59           N
ATOM   3744  CA  LYS A 249      -3.579 -15.047 -25.411  1.00 69.59           C
ATOM   3745  C   LYS A 249      -2.783 -15.643 -24.248  1.00 69.59           C
ATOM   3746  O   LYS A 249      -2.933 -15.217 -23.105  1.00 69.59           O
ATOM   3747  HA  LYS A 249      -3.857 -14.026 -25.150  1.00 69.59           H
ATOM   3748  CB  LYS A 249      -4.872 -15.803 -25.722  1.00 69.59           C
ATOM   3749 1HB  LYS A 249      -5.590 -15.651 -24.917  1.00 69.59           H
ATOM   3750 2HB  LYS A 249      -5.322 -15.402 -26.631  1.00 69.59           H
ATOM   3751  CG  LYS A 249      -4.603 -17.299 -25.897  1.00 69.59           C
ATOM   3752 1HG  LYS A 249      -3.754 -17.444 -26.565  1.00 69.59           H
ATOM   3753 2HG  LYS A 249      -4.333 -17.738 -24.937  1.00 69.59           H
ATOM   3754  CD  LYS A 249      -5.832 -18.014 -26.463  1.00 69.59           C
ATOM   3755 1HD  LYS A 249      -6.722 -17.702 -25.918  1.00 69.59           H
ATOM   3756 2HD  LYS A 249      -5.978 -17.725 -27.504  1.00 69.59           H
ATOM   3757  CE  LYS A 249      -5.675 -19.533 -26.367  1.00 69.59           C
ATOM   3758 1HE  LYS A 249      -4.946 -19.877 -27.102  1.00 69.59           H
ATOM   3759 2HE  LYS A 249      -5.289 -19.803 -25.384  1.00 69.59           H
ATOM   3760  NZ  LYS A 249      -6.974 -20.204 -26.598  1.00 69.59           N
ATOM   3761 1HZ  LYS A 249      -6.833 -21.207 -26.644  1.00 69.59           H
ATOM   3762 2HZ  LYS A 249      -7.607 -19.986 -25.836  1.00 69.59           H
ATOM   3763 3HZ  LYS A 249      -7.372 -19.878 -27.471  1.00 69.59           H
ATOM   3764  HN  LYS A 249      -3.055 -15.511 -27.373  1.00 69.59           H
ATOM   3765  N   HIS A 250      -1.953 -16.621 -24.582  1.00 73.34           N
ATOM   3766  CA  HIS A 250      -1.242 -17.378 -23.566  1.00 73.34           C
ATOM   3767  C   HIS A 250      -0.285 -16.453 -22.811  1.00 73.34           C
ATOM   3768  O   HIS A 250      -0.150 -16.553 -21.593  1.00 73.34           O
ATOM   3769  HA  HIS A 250      -1.994 -17.753 -22.872  1.00 73.34           H
ATOM   3770  CB  HIS A 250      -0.534 -18.586 -24.184  1.00 73.34           C
ATOM   3771 1HB  HIS A 250       0.070 -18.248 -25.026  1.00 73.34           H
ATOM   3772 2HB  HIS A 250       0.152 -19.007 -23.449  1.00 73.34           H
ATOM   3773  CG  HIS A 250      -1.471 -19.671 -24.658  1.00 73.34           C
ATOM   3774  ND1 HIS A 250      -2.079 -20.565 -23.794  1.00 73.34           N
ATOM   3775  HD1 HIS A 250      -1.967 -20.588 -22.801  1.00 73.34           H
ATOM   3776  CD2 HIS A 250      -1.899 -19.995 -25.912  1.00 73.34           C
ATOM   3777  HD2 HIS A 250      -1.611 -19.488 -26.833  1.00 73.34           H
ATOM   3778  CE1 HIS A 250      -2.836 -21.387 -24.508  1.00 73.34           C
ATOM   3779  HE1 HIS A 250      -3.442 -22.203 -24.116  1.00 73.34           H
ATOM   3780  NE2 HIS A 250      -2.722 -21.032 -25.820  1.00 73.34           N
ATOM   3781  HN  HIS A 250      -1.763 -16.897 -25.524  1.00 73.34           H
ATOM   3782  N   LYS A 251       0.355 -15.572 -23.567  1.00 72.07           N
ATOM   3783  CA  LYS A 251       1.297 -14.631 -22.985  1.00 72.07           C
ATOM   3784  C   LYS A 251       0.554 -13.701 -22.024  1.00 72.07           C
ATOM   3785  O   LYS A 251       0.975 -13.518 -20.882  1.00 72.07           O
ATOM   3786  HA  LYS A 251       2.024 -15.208 -22.415  1.00 72.07           H
ATOM   3787  CB  LYS A 251       2.065 -13.894 -24.084  1.00 72.07           C
ATOM   3788 1HB  LYS A 251       2.481 -14.614 -24.788  1.00 72.07           H
ATOM   3789 2HB  LYS A 251       1.381 -13.257 -24.646  1.00 72.07           H
ATOM   3790  CG  LYS A 251       3.190 -13.044 -23.490  1.00 72.07           C
ATOM   3791 1HG  LYS A 251       2.765 -12.211 -22.930  1.00 72.07           H
ATOM   3792 2HG  LYS A 251       3.767 -13.641 -22.784  1.00 72.07           H
ATOM   3793  CD  LYS A 251       4.112 -12.510 -24.588  1.00 72.07           C
ATOM   3794 1HD  LYS A 251       4.462 -13.336 -25.208  1.00 72.07           H
ATOM   3795 2HD  LYS A 251       3.555 -11.837 -25.240  1.00 72.07           H
ATOM   3796  CE  LYS A 251       5.310 -11.771 -23.988  1.00 72.07           C
ATOM   3797 1HE  LYS A 251       4.997 -10.791 -23.629  1.00 72.07           H
ATOM   3798 2HE  LYS A 251       5.688 -12.321 -23.126  1.00 72.07           H
ATOM   3799  NZ  LYS A 251       6.382 -11.618 -24.996  1.00 72.07           N
ATOM   3800 1HZ  LYS A 251       7.170 -11.134 -24.580  1.00 72.07           H
ATOM   3801 2HZ  LYS A 251       6.679 -12.534 -25.316  1.00 72.07           H
ATOM   3802 3HZ  LYS A 251       6.033 -11.082 -25.783  1.00 72.07           H
ATOM   3803  HN  LYS A 251       0.238 -15.496 -24.557  1.00 72.07           H
ATOM   3804  N   ALA A 252      -0.538 -13.138 -22.520  1.00 71.03           N
ATOM   3805  CA  ALA A 252      -1.309 -12.185 -21.740  1.00 71.03           C
ATOM   3806  C   ALA A 252      -1.775 -12.852 -20.444  1.00 71.03           C
ATOM   3807  O   ALA A 252      -1.813 -12.215 -19.393  1.00 71.03           O
ATOM   3808  HA  ALA A 252      -0.654 -11.350 -21.494  1.00 71.03           H
ATOM   3809  CB  ALA A 252      -2.477 -11.664 -22.581  1.00 71.03           C
ATOM   3810 1HB  ALA A 252      -2.091 -11.174 -23.475  1.00 71.03           H
ATOM   3811 2HB  ALA A 252      -3.116 -12.498 -22.871  1.00 71.03           H
ATOM   3812 3HB  ALA A 252      -3.055 -10.950 -21.995  1.00 71.03           H
ATOM   3813  HN  ALA A 252      -0.896 -13.324 -23.435  1.00 71.03           H
ATOM   3814  N   LEU A 253      -2.119 -14.126 -20.562  1.00 75.01           N
ATOM   3815  CA  LEU A 253      -2.591 -14.883 -19.415  1.00 75.01           C
ATOM   3816  C   LEU A 253      -1.480 -14.957 -18.366  1.00 75.01           C
ATOM   3817  O   LEU A 253      -1.713 -14.682 -17.190  1.00 75.01           O
ATOM   3818  HA  LEU A 253      -3.433 -14.339 -18.989  1.00 75.01           H
ATOM   3819  CB  LEU A 253      -3.113 -16.252 -19.855  1.00 75.01           C
ATOM   3820 1HB  LEU A 253      -3.655 -16.129 -20.793  1.00 75.01           H
ATOM   3821 2HB  LEU A 253      -2.258 -16.895 -20.064  1.00 75.01           H
ATOM   3822  CG  LEU A 253      -4.026 -16.973 -18.861  1.00 75.01           C
ATOM   3823  HG  LEU A 253      -3.710 -16.707 -17.853  1.00 75.01           H
ATOM   3824  CD1 LEU A 253      -5.477 -16.513 -19.017  1.00 75.01           C
ATOM   3825 1HD1 LEU A 253      -5.540 -15.440 -18.835  1.00 75.01           H
ATOM   3826 2HD1 LEU A 253      -5.821 -16.731 -20.028  1.00 75.01           H
ATOM   3827 3HD1 LEU A 253      -6.104 -17.041 -18.299  1.00 75.01           H
ATOM   3828  CD2 LEU A 253      -3.889 -18.491 -18.992  1.00 75.01           C
ATOM   3829 1HD2 LEU A 253      -4.163 -18.795 -20.002  1.00 75.01           H
ATOM   3830 2HD2 LEU A 253      -2.857 -18.781 -18.792  1.00 75.01           H
ATOM   3831 3HD2 LEU A 253      -4.549 -18.979 -18.274  1.00 75.01           H
ATOM   3832  HN  LEU A 253      -2.078 -14.639 -21.420  1.00 75.01           H
ATOM   3833  N   LYS A 254      -0.296 -15.329 -18.829  1.00 77.17           N
ATOM   3834  CA  LYS A 254       0.842 -15.483 -17.938  1.00 77.17           C
ATOM   3835  C   LYS A 254       1.069 -14.176 -17.177  1.00 77.17           C
ATOM   3836  O   LYS A 254       1.235 -14.183 -15.958  1.00 77.17           O
ATOM   3837  HA  LYS A 254       0.589 -16.262 -17.218  1.00 77.17           H
ATOM   3838  CB  LYS A 254       2.069 -15.965 -18.714  1.00 77.17           C
ATOM   3839 1HB  LYS A 254       1.810 -16.845 -19.302  1.00 77.17           H
ATOM   3840 2HB  LYS A 254       2.385 -15.194 -19.417  1.00 77.17           H
ATOM   3841  CG  LYS A 254       3.221 -16.300 -17.765  1.00 77.17           C
ATOM   3842 1HG  LYS A 254       3.518 -15.406 -17.218  1.00 77.17           H
ATOM   3843 2HG  LYS A 254       2.888 -17.029 -17.026  1.00 77.17           H
ATOM   3844  CD  LYS A 254       4.421 -16.857 -18.534  1.00 77.17           C
ATOM   3845 1HD  LYS A 254       4.119 -17.742 -19.094  1.00 77.17           H
ATOM   3846 2HD  LYS A 254       4.764 -16.122 -19.262  1.00 77.17           H
ATOM   3847  CE  LYS A 254       5.565 -17.214 -17.582  1.00 77.17           C
ATOM   3848 1HE  LYS A 254       5.931 -16.313 -17.090  1.00 77.17           H
ATOM   3849 2HE  LYS A 254       5.200 -17.879 -16.799  1.00 77.17           H
ATOM   3850  NZ  LYS A 254       6.669 -17.866 -18.321  1.00 77.17           N
ATOM   3851 1HZ  LYS A 254       7.425 -18.078 -17.680  1.00 77.17           H
ATOM   3852 2HZ  LYS A 254       6.333 -18.724 -18.743  1.00 77.17           H
ATOM   3853 3HZ  LYS A 254       7.006 -17.242 -19.046  1.00 77.17           H
ATOM   3854  HN  LYS A 254      -0.108 -15.523 -19.792  1.00 77.17           H
ATOM   3855  N   VAL A 255       1.070 -13.084 -17.928  1.00 74.83           N
ATOM   3856  CA  VAL A 255       1.272 -11.771 -17.340  1.00 74.83           C
ATOM   3857  C   VAL A 255       0.265 -11.565 -16.206  1.00 74.83           C
ATOM   3858  O   VAL A 255       0.636 -11.149 -15.110  1.00 74.83           O
ATOM   3859  HA  VAL A 255       2.279 -11.748 -16.923  1.00 74.83           H
ATOM   3860  CB  VAL A 255       1.183 -10.693 -18.422  1.00 74.83           C
ATOM   3861  HB  VAL A 255       0.247 -10.837 -18.962  1.00 74.83           H
ATOM   3862  CG1 VAL A 255       1.157  -9.295 -17.802  1.00 74.83           C
ATOM   3863 1HG1 VAL A 255       0.292  -9.204 -17.146  1.00 74.83           H
ATOM   3864 2HG1 VAL A 255       2.069  -9.136 -17.225  1.00 74.83           H
ATOM   3865 3HG1 VAL A 255       1.094  -8.548 -18.593  1.00 74.83           H
ATOM   3866  CG2 VAL A 255       2.331 -10.827 -19.425  1.00 74.83           C
ATOM   3867 1HG2 VAL A 255       3.282 -10.722 -18.904  1.00 74.83           H
ATOM   3868 2HG2 VAL A 255       2.284 -11.806 -19.902  1.00 74.83           H
ATOM   3869 3HG2 VAL A 255       2.243 -10.049 -20.183  1.00 74.83           H
ATOM   3870  HN  VAL A 255       0.937 -13.087 -18.919  1.00 74.83           H
ATOM   3871  N   THR A 256      -0.989 -11.865 -16.510  1.00 73.28           N
ATOM   3872  CA  THR A 256      -2.073 -11.570 -15.589  1.00 73.28           C
ATOM   3873  C   THR A 256      -1.898 -12.357 -14.288  1.00 73.28           C
ATOM   3874  O   THR A 256      -2.027 -11.800 -13.199  1.00 73.28           O
ATOM   3875  HA  THR A 256      -2.026 -10.512 -15.331  1.00 73.28           H
ATOM   3876  CB  THR A 256      -3.394 -11.863 -16.303  1.00 73.28           C
ATOM   3877  HB  THR A 256      -3.474 -12.921 -16.554  1.00 73.28           H
ATOM   3878  OG1 THR A 256      -3.396 -10.967 -17.411  1.00 73.28           O
ATOM   3879  HG1 THR A 256      -3.255 -11.473 -18.261  1.00 73.28           H
ATOM   3880  CG2 THR A 256      -4.612 -11.441 -15.479  1.00 73.28           C
ATOM   3881 1HG2 THR A 256      -4.566 -10.369 -15.286  1.00 73.28           H
ATOM   3882 2HG2 THR A 256      -4.615 -11.981 -14.533  1.00 73.28           H
ATOM   3883 3HG2 THR A 256      -5.522 -11.671 -16.033  1.00 73.28           H
ATOM   3884  HN  THR A 256      -1.268 -12.301 -17.365  1.00 73.28           H
ATOM   3885  N   ILE A 257      -1.607 -13.640 -14.445  1.00 76.99           N
ATOM   3886  CA  ILE A 257      -1.487 -14.525 -13.300  1.00 76.99           C
ATOM   3887  C   ILE A 257      -0.337 -14.050 -12.411  1.00 76.99           C
ATOM   3888  O   ILE A 257      -0.454 -14.048 -11.186  1.00 76.99           O
ATOM   3889  HA  ILE A 257      -2.415 -14.452 -12.732  1.00 76.99           H
ATOM   3890  CB  ILE A 257      -1.350 -15.979 -13.758  1.00 76.99           C
ATOM   3891  HB  ILE A 257      -0.575 -16.024 -14.523  1.00 76.99           H
ATOM   3892  CG1 ILE A 257      -2.647 -16.476 -14.400  1.00 76.99           C
ATOM   3893 1HG1 ILE A 257      -3.419 -16.578 -13.637  1.00 76.99           H
ATOM   3894 2HG1 ILE A 257      -3.007 -15.740 -15.119  1.00 76.99           H
ATOM   3895  CG2 ILE A 257      -0.900 -16.877 -12.605  1.00 76.99           C
ATOM   3896 1HG2 ILE A 257       0.066 -16.536 -12.233  1.00 76.99           H
ATOM   3897 2HG2 ILE A 257      -1.635 -16.832 -11.801  1.00 76.99           H
ATOM   3898 3HG2 ILE A 257      -0.811 -17.905 -12.958  1.00 76.99           H
ATOM   3899  CD1 ILE A 257      -2.433 -17.819 -15.100  1.00 76.99           C
ATOM   3900 1HD1 ILE A 257      -1.678 -17.707 -15.879  1.00 76.99           H
ATOM   3901 2HD1 ILE A 257      -2.097 -18.558 -14.373  1.00 76.99           H
ATOM   3902 3HD1 ILE A 257      -3.370 -18.149 -15.548  1.00 76.99           H
ATOM   3903  HN  ILE A 257      -1.454 -14.074 -15.333  1.00 76.99           H
ATOM   3904  N   THR A 258       0.749 -13.659 -13.061  1.00 80.71           N
ATOM   3905  CA  THR A 258       1.942 -13.241 -12.344  1.00 80.71           C
ATOM   3906  C   THR A 258       1.630 -12.044 -11.443  1.00 80.71           C
ATOM   3907  O   THR A 258       2.002 -12.032 -10.271  1.00 80.71           O
ATOM   3908  HA  THR A 258       2.255 -14.057 -11.694  1.00 80.71           H
ATOM   3909  CB  THR A 258       3.037 -12.957 -13.373  1.00 80.71           C
ATOM   3910  HB  THR A 258       2.743 -12.148 -14.042  1.00 80.71           H
ATOM   3911  OG1 THR A 258       3.264 -14.219 -13.996  1.00 80.71           O
ATOM   3912  HG1 THR A 258       2.623 -14.346 -14.754  1.00 80.71           H
ATOM   3913  CG2 THR A 258       4.379 -12.618 -12.721  1.00 80.71           C
ATOM   3914 1HG2 THR A 258       4.706 -13.455 -12.105  1.00 80.71           H
ATOM   3915 2HG2 THR A 258       4.266 -11.730 -12.098  1.00 80.71           H
ATOM   3916 3HG2 THR A 258       5.121 -12.425 -13.496  1.00 80.71           H
ATOM   3917  HN  THR A 258       0.822 -13.625 -14.058  1.00 80.71           H
ATOM   3918  N   VAL A 259       0.950 -11.067 -12.025  1.00 76.03           N
ATOM   3919  CA  VAL A 259       0.648  -9.838 -11.312  1.00 76.03           C
ATOM   3920  C   VAL A 259      -0.220 -10.161 -10.094  1.00 76.03           C
ATOM   3921  O   VAL A 259       0.039  -9.673  -8.995  1.00 76.03           O
ATOM   3922  HA  VAL A 259       1.592  -9.416 -10.967  1.00 76.03           H
ATOM   3923  CB  VAL A 259      -0.004  -8.829 -12.260  1.00 76.03           C
ATOM   3924  HB  VAL A 259      -0.860  -9.315 -12.729  1.00 76.03           H
ATOM   3925  CG1 VAL A 259      -0.518  -7.609 -11.493  1.00 76.03           C
ATOM   3926 1HG1 VAL A 259      -1.257  -7.926 -10.758  1.00 76.03           H
ATOM   3927 2HG1 VAL A 259       0.315  -7.123 -10.984  1.00 76.03           H
ATOM   3928 3HG1 VAL A 259      -0.976  -6.908 -12.191  1.00 76.03           H
ATOM   3929  CG2 VAL A 259       0.966  -8.413 -13.368  1.00 76.03           C
ATOM   3930 1HG2 VAL A 259       1.849  -7.955 -12.924  1.00 76.03           H
ATOM   3931 2HG2 VAL A 259       1.261  -9.291 -13.941  1.00 76.03           H
ATOM   3932 3HG2 VAL A 259       0.477  -7.696 -14.027  1.00 76.03           H
ATOM   3933  HN  VAL A 259       0.610 -11.105 -12.964  1.00 76.03           H
ATOM   3934  N   LEU A 260      -1.234 -10.981 -10.330  1.00 77.60           N
ATOM   3935  CA  LEU A 260      -2.173 -11.332  -9.279  1.00 77.60           C
ATOM   3936  C   LEU A 260      -1.423 -12.033  -8.144  1.00 77.60           C
ATOM   3937  O   LEU A 260      -1.643 -11.733  -6.972  1.00 77.60           O
ATOM   3938  HA  LEU A 260      -2.594 -10.404  -8.893  1.00 77.60           H
ATOM   3939  CB  LEU A 260      -3.332 -12.153  -9.848  1.00 77.60           C
ATOM   3940 1HB  LEU A 260      -3.854 -11.544 -10.586  1.00 77.60           H
ATOM   3941 2HB  LEU A 260      -2.918 -13.011 -10.378  1.00 77.60           H
ATOM   3942  CG  LEU A 260      -4.357 -12.662  -8.832  1.00 77.60           C
ATOM   3943  HG  LEU A 260      -3.839 -13.299  -8.115  1.00 77.60           H
ATOM   3944  CD1 LEU A 260      -4.970 -11.502  -8.044  1.00 77.60           C
ATOM   3945 1HD1 LEU A 260      -4.184 -10.969  -7.511  1.00 77.60           H
ATOM   3946 2HD1 LEU A 260      -5.470 -10.820  -8.732  1.00 77.60           H
ATOM   3947 3HD1 LEU A 260      -5.695 -11.892  -7.329  1.00 77.60           H
ATOM   3948  CD2 LEU A 260      -5.424 -13.521  -9.512  1.00 77.60           C
ATOM   3949 1HD2 LEU A 260      -5.943 -12.927 -10.265  1.00 77.60           H
ATOM   3950 2HD2 LEU A 260      -4.950 -14.378  -9.990  1.00 77.60           H
ATOM   3951 3HD2 LEU A 260      -6.139 -13.869  -8.767  1.00 77.60           H
ATOM   3952  HN  LEU A 260      -1.418 -11.401 -11.219  1.00 77.60           H
ATOM   3953  N   THR A 261      -0.553 -12.953  -8.532  1.00 83.92           N
ATOM   3954  CA  THR A 261       0.133 -13.791  -7.563  1.00 83.92           C
ATOM   3955  C   THR A 261       1.034 -12.941  -6.666  1.00 83.92           C
ATOM   3956  O   THR A 261       1.069 -13.136  -5.452  1.00 83.92           O
ATOM   3957  HA  THR A 261      -0.615 -14.253  -6.919  1.00 83.92           H
ATOM   3958  CB  THR A 261       0.889 -14.878  -8.330  1.00 83.92           C
ATOM   3959  HB  THR A 261       1.699 -14.448  -8.918  1.00 83.92           H
ATOM   3960  OG1 THR A 261      -0.125 -15.546  -9.076  1.00 83.92           O
ATOM   3961  HG1 THR A 261      -0.117 -15.229 -10.024  1.00 83.92           H
ATOM   3962  CG2 THR A 261       1.449 -15.963  -7.407  1.00 83.92           C
ATOM   3963 1HG2 THR A 261       0.630 -16.440  -6.869  1.00 83.92           H
ATOM   3964 2HG2 THR A 261       2.139 -15.513  -6.694  1.00 83.92           H
ATOM   3965 3HG2 THR A 261       1.976 -16.709  -8.002  1.00 83.92           H
ATOM   3966  HN  THR A 261      -0.314 -13.129  -9.487  1.00 83.92           H
ATOM   3967  N   VAL A 262       1.742 -12.016  -7.298  1.00 84.38           N
ATOM   3968  CA  VAL A 262       2.702 -11.191  -6.585  1.00 84.38           C
ATOM   3969  C   VAL A 262       1.965 -10.337  -5.552  1.00 84.38           C
ATOM   3970  O   VAL A 262       2.432 -10.180  -4.425  1.00 84.38           O
ATOM   3971  HA  VAL A 262       3.387 -11.859  -6.064  1.00 84.38           H
ATOM   3972  CB  VAL A 262       3.515 -10.358  -7.578  1.00 84.38           C
ATOM   3973  HB  VAL A 262       2.815  -9.828  -8.224  1.00 84.38           H
ATOM   3974  CG1 VAL A 262       4.366  -9.315  -6.851  1.00 84.38           C
ATOM   3975 1HG1 VAL A 262       3.717  -8.647  -6.284  1.00 84.38           H
ATOM   3976 2HG1 VAL A 262       5.054  -9.817  -6.170  1.00 84.38           H
ATOM   3977 3HG1 VAL A 262       4.934  -8.737  -7.580  1.00 84.38           H
ATOM   3978  CG2 VAL A 262       4.384 -11.254  -8.463  1.00 84.38           C
ATOM   3979 1HG2 VAL A 262       5.072 -11.824  -7.838  1.00 84.38           H
ATOM   3980 2HG2 VAL A 262       3.748 -11.940  -9.021  1.00 84.38           H
ATOM   3981 3HG2 VAL A 262       4.952 -10.637  -9.159  1.00 84.38           H
ATOM   3982  HN  VAL A 262       1.668 -11.828  -8.278  1.00 84.38           H
ATOM   3983  N   PHE A 263       0.825  -9.808  -5.972  1.00 79.62           N
ATOM   3984  CA  PHE A 263       0.023  -8.968  -5.100  1.00 79.62           C
ATOM   3985  C   PHE A 263      -0.459  -9.751  -3.877  1.00 79.62           C
ATOM   3986  O   PHE A 263      -0.273  -9.313  -2.742  1.00 79.62           O
ATOM   3987  HA  PHE A 263       0.656  -8.142  -4.774  1.00 79.62           H
ATOM   3988  CB  PHE A 263      -1.192  -8.512  -5.910  1.00 79.62           C
ATOM   3989 1HB  PHE A 263      -0.846  -7.991  -6.803  1.00 79.62           H
ATOM   3990 2HB  PHE A 263      -1.741  -9.391  -6.248  1.00 79.62           H
ATOM   3991  CG  PHE A 263      -2.146  -7.597  -5.140  1.00 79.62           C
ATOM   3992  CD1 PHE A 263      -3.148  -8.134  -4.393  1.00 79.62           C
ATOM   3993  HD1 PHE A 263      -3.271  -9.215  -4.342  1.00 79.62           H
ATOM   3994  CD2 PHE A 263      -1.993  -6.247  -5.204  1.00 79.62           C
ATOM   3995  HD2 PHE A 263      -1.191  -5.817  -5.803  1.00 79.62           H
ATOM   3996  CE1 PHE A 263      -4.033  -7.284  -3.678  1.00 79.62           C
ATOM   3997  HE1 PHE A 263      -4.836  -7.714  -3.079  1.00 79.62           H
ATOM   3998  CE2 PHE A 263      -2.879  -5.398  -4.489  1.00 79.62           C
ATOM   3999  HE2 PHE A 263      -2.756  -4.316  -4.540  1.00 79.62           H
ATOM   4000  CZ  PHE A 263      -3.880  -5.934  -3.742  1.00 79.62           C
ATOM   4001  HZ  PHE A 263      -4.560  -5.282  -3.193  1.00 79.62           H
ATOM   4002  HN  PHE A 263       0.450  -9.945  -6.889  1.00 79.62           H
ATOM   4003  N   VAL A 264      -1.070 -10.894  -4.149  1.00 84.28           N
ATOM   4004  CA  VAL A 264      -1.701 -11.675  -3.098  1.00 84.28           C
ATOM   4005  C   VAL A 264      -0.645 -12.083  -2.068  1.00 84.28           C
ATOM   4006  O   VAL A 264      -0.859 -11.942  -0.865  1.00 84.28           O
ATOM   4007  HA  VAL A 264      -2.438 -11.036  -2.611  1.00 84.28           H
ATOM   4008  CB  VAL A 264      -2.438 -12.871  -3.705  1.00 84.28           C
ATOM   4009  HB  VAL A 264      -1.742 -13.396  -4.359  1.00 84.28           H
ATOM   4010  CG1 VAL A 264      -2.888 -13.847  -2.616  1.00 84.28           C
ATOM   4011 1HG1 VAL A 264      -2.017 -14.212  -2.073  1.00 84.28           H
ATOM   4012 2HG1 VAL A 264      -3.559 -13.337  -1.925  1.00 84.28           H
ATOM   4013 3HG1 VAL A 264      -3.409 -14.687  -3.075  1.00 84.28           H
ATOM   4014  CG2 VAL A 264      -3.625 -12.410  -4.553  1.00 84.28           C
ATOM   4015 1HG2 VAL A 264      -4.322 -11.850  -3.930  1.00 84.28           H
ATOM   4016 2HG2 VAL A 264      -3.268 -11.773  -5.362  1.00 84.28           H
ATOM   4017 3HG2 VAL A 264      -4.131 -13.280  -4.972  1.00 84.28           H
ATOM   4018  HN  VAL A 264      -1.138 -11.288  -5.066  1.00 84.28           H
ATOM   4019  N   LEU A 265       0.472 -12.581  -2.579  1.00 88.71           N
ATOM   4020  CA  LEU A 265       1.499 -13.147  -1.721  1.00 88.71           C
ATOM   4021  C   LEU A 265       2.088 -12.044  -0.840  1.00 88.71           C
ATOM   4022  O   LEU A 265       2.537 -12.307   0.274  1.00 88.71           O
ATOM   4023  HA  LEU A 265       1.017 -13.883  -1.077  1.00 88.71           H
ATOM   4024  CB  LEU A 265       2.543 -13.891  -2.556  1.00 88.71           C
ATOM   4025 1HB  LEU A 265       2.860 -13.239  -3.370  1.00 88.71           H
ATOM   4026 2HB  LEU A 265       3.418 -14.070  -1.931  1.00 88.71           H
ATOM   4027  CG  LEU A 265       2.097 -15.227  -3.154  1.00 88.71           C
ATOM   4028  HG  LEU A 265       1.251 -15.039  -3.816  1.00 88.71           H
ATOM   4029  CD1 LEU A 265       3.208 -15.845  -4.005  1.00 88.71           C
ATOM   4030 1HD1 LEU A 265       3.463 -15.166  -4.818  1.00 88.71           H
ATOM   4031 2HD1 LEU A 265       4.087 -16.017  -3.385  1.00 88.71           H
ATOM   4032 3HD1 LEU A 265       2.864 -16.793  -4.418  1.00 88.71           H
ATOM   4033  CD2 LEU A 265       1.612 -16.182  -2.062  1.00 88.71           C
ATOM   4034 1HD2 LEU A 265       2.422 -16.368  -1.357  1.00 88.71           H
ATOM   4035 2HD2 LEU A 265       0.768 -15.735  -1.536  1.00 88.71           H
ATOM   4036 3HD2 LEU A 265       1.301 -17.124  -2.514  1.00 88.71           H
ATOM   4037  HN  LEU A 265       0.679 -12.601  -3.557  1.00 88.71           H
ATOM   4038  N   SER A 266       2.066 -10.831  -1.373  1.00 88.41           N
ATOM   4039  CA  SER A 266       2.708  -9.710  -0.708  1.00 88.41           C
ATOM   4040  C   SER A 266       1.755  -9.097   0.321  1.00 88.41           C
ATOM   4041  O   SER A 266       2.171  -8.741   1.422  1.00 88.41           O
ATOM   4042  HA  SER A 266       3.584 -10.130  -0.215  1.00 88.41           H
ATOM   4043  CB  SER A 266       3.151  -8.650  -1.718  1.00 88.41           C
ATOM   4044 1HB  SER A 266       3.634  -7.827  -1.192  1.00 88.41           H
ATOM   4045 2HB  SER A 266       3.895  -9.078  -2.390  1.00 88.41           H
ATOM   4046  OG  SER A 266       2.057  -8.148  -2.481  1.00 88.41           O
ATOM   4047  HG  SER A 266       1.944  -8.689  -3.314  1.00 88.41           H
ATOM   4048  HN  SER A 266       1.622 -10.609  -2.241  1.00 88.41           H
ATOM   4049  N   GLN A 267       0.495  -8.992  -0.076  1.00 87.16           N
ATOM   4050  CA  GLN A 267      -0.463  -8.201   0.678  1.00 87.16           C
ATOM   4051  C   GLN A 267      -1.190  -9.079   1.698  1.00 87.16           C
ATOM   4052  O   GLN A 267      -1.521  -8.622   2.791  1.00 87.16           O
ATOM   4053  HA  GLN A 267       0.128  -7.445   1.195  1.00 87.16           H
ATOM   4054  CB  GLN A 267      -1.456  -7.508  -0.257  1.00 87.16           C
ATOM   4055 1HB  GLN A 267      -1.955  -8.251  -0.879  1.00 87.16           H
ATOM   4056 2HB  GLN A 267      -2.230  -7.014   0.331  1.00 87.16           H
ATOM   4057  CG  GLN A 267      -0.750  -6.482  -1.145  1.00 87.16           C
ATOM   4058 1HG  GLN A 267       0.010  -6.979  -1.747  1.00 87.16           H
ATOM   4059 2HG  GLN A 267      -1.466  -6.040  -1.837  1.00 87.16           H
ATOM   4060  CD  GLN A 267      -0.101  -5.381  -0.302  1.00 87.16           C
ATOM   4061  OE1 GLN A 267      -0.655  -4.904   0.675  1.00 87.16           O
ATOM   4062  NE2 GLN A 267       1.100  -5.007  -0.733  1.00 87.16           N
ATOM   4063 1HE2 GLN A 267       1.498  -5.439  -1.542  1.00 87.16           H
ATOM   4064 2HE2 GLN A 267       1.605  -4.293  -0.248  1.00 87.16           H
ATOM   4065  HN  GLN A 267       0.128  -9.435  -0.893  1.00 87.16           H
ATOM   4066  N   PHE A 268      -1.419 -10.323   1.304  1.00 89.68           N
ATOM   4067  CA  PHE A 268      -2.272 -11.208   2.078  1.00 89.68           C
ATOM   4068  C   PHE A 268      -1.753 -11.358   3.509  1.00 89.68           C
ATOM   4069  O   PHE A 268      -2.498 -11.160   4.468  1.00 89.68           O
ATOM   4070  HA  PHE A 268      -3.266 -10.762   2.099  1.00 89.68           H
ATOM   4071  CB  PHE A 268      -2.240 -12.575   1.391  1.00 89.68           C
ATOM   4072 1HB  PHE A 268      -2.521 -12.451   0.345  1.00 89.68           H
ATOM   4073 2HB  PHE A 268      -1.217 -12.952   1.403  1.00 89.68           H
ATOM   4074  CG  PHE A 268      -3.159 -13.616   2.032  1.00 89.68           C
ATOM   4075  CD1 PHE A 268      -2.640 -14.573   2.846  1.00 89.68           C
ATOM   4076  HD1 PHE A 268      -1.568 -14.599   3.042  1.00 89.68           H
ATOM   4077  CD2 PHE A 268      -4.497 -13.584   1.788  1.00 89.68           C
ATOM   4078  HD2 PHE A 268      -4.914 -12.817   1.135  1.00 89.68           H
ATOM   4079  CE1 PHE A 268      -3.493 -15.539   3.442  1.00 89.68           C
ATOM   4080  HE1 PHE A 268      -3.077 -16.307   4.094  1.00 89.68           H
ATOM   4081  CE2 PHE A 268      -5.351 -14.550   2.383  1.00 89.68           C
ATOM   4082  HE2 PHE A 268      -6.423 -14.525   2.187  1.00 89.68           H
ATOM   4083  CZ  PHE A 268      -4.831 -15.507   3.197  1.00 89.68           C
ATOM   4084  HZ  PHE A 268      -5.486 -16.249   3.654  1.00 89.68           H
ATOM   4085  HN  PHE A 268      -1.033 -10.727   0.475  1.00 89.68           H
ATOM   4086  N   PRO A 269      -0.470 -11.708   3.680  1.00 93.43           N
ATOM   4087  CA  PRO A 269       0.062 -11.998   5.014  1.00 93.43           C
ATOM   4088  C   PRO A 269      -0.210 -10.874   6.000  1.00 93.43           C
ATOM   4089  O   PRO A 269      -0.623 -11.123   7.132  1.00 93.43           O
ATOM   4090  HA  PRO A 269      -0.436 -12.872   5.434  1.00 93.43           H
ATOM   4091  CB  PRO A 269       1.560 -12.191   4.772  1.00 93.43           C
ATOM   4092 1HB  PRO A 269       2.110 -11.259   4.899  1.00 93.43           H
ATOM   4093 2HB  PRO A 269       1.989 -12.911   5.469  1.00 93.43           H
ATOM   4094  CG  PRO A 269       1.624 -12.691   3.334  1.00 93.43           C
ATOM   4095 1HG  PRO A 269       2.612 -12.543   2.897  1.00 93.43           H
ATOM   4096 2HG  PRO A 269       1.417 -13.759   3.267  1.00 93.43           H
ATOM   4097  CD  PRO A 269       0.561 -11.859   2.637  1.00 93.43           C
ATOM   4098 1HD  PRO A 269       0.949 -10.892   2.316  1.00 93.43           H
ATOM   4099 2HD  PRO A 269       0.176 -12.356   1.747  1.00 93.43           H
ATOM   4100  N   TYR A 270       0.030  -9.655   5.540  1.00 92.41           N
ATOM   4101  CA  TYR A 270      -0.104  -8.491   6.399  1.00 92.41           C
ATOM   4102  C   TYR A 270      -1.552  -8.315   6.862  1.00 92.41           C
ATOM   4103  O   TYR A 270      -1.805  -8.059   8.038  1.00 92.41           O
ATOM   4104  HA  TYR A 270       0.532  -8.641   7.272  1.00 92.41           H
ATOM   4105  CB  TYR A 270       0.296  -7.287   5.544  1.00 92.41           C
ATOM   4106 1HB  TYR A 270       1.363  -7.344   5.331  1.00 92.41           H
ATOM   4107 2HB  TYR A 270      -0.224  -7.345   4.588  1.00 92.41           H
ATOM   4108  CG  TYR A 270      -0.008  -5.935   6.192  1.00 92.41           C
ATOM   4109  CD1 TYR A 270      -0.969  -5.108   5.646  1.00 92.41           C
ATOM   4110  HD1 TYR A 270      -1.511  -5.418   4.753  1.00 92.41           H
ATOM   4111  CD2 TYR A 270       0.679  -5.542   7.323  1.00 92.41           C
ATOM   4112  HD2 TYR A 270       1.438  -6.195   7.754  1.00 92.41           H
ATOM   4113  CE1 TYR A 270      -1.255  -3.835   6.256  1.00 92.41           C
ATOM   4114  HE1 TYR A 270      -2.011  -3.173   5.835  1.00 92.41           H
ATOM   4115  CE2 TYR A 270       0.393  -4.269   7.933  1.00 92.41           C
ATOM   4116  HE2 TYR A 270       0.928  -3.946   8.826  1.00 92.41           H
ATOM   4117  CZ  TYR A 270      -0.560  -3.479   7.370  1.00 92.41           C
ATOM   4118  OH  TYR A 270      -0.830  -2.277   7.946  1.00 92.41           O
ATOM   4119  HH  TYR A 270      -0.262  -2.152   8.759  1.00 92.41           H
ATOM   4120  HN  TYR A 270       0.312  -9.457   4.601  1.00 92.41           H
ATOM   4121  N   ASN A 271      -2.464  -8.458   5.912  1.00 90.36           N
ATOM   4122  CA  ASN A 271      -3.867  -8.184   6.174  1.00 90.36           C
ATOM   4123  C   ASN A 271      -4.436  -9.279   7.079  1.00 90.36           C
ATOM   4124  O   ASN A 271      -5.400  -9.050   7.806  1.00 90.36           O
ATOM   4125  HA  ASN A 271      -3.883  -7.202   6.648  1.00 90.36           H
ATOM   4126  CB  ASN A 271      -4.678  -8.173   4.877  1.00 90.36           C
ATOM   4127 1HB  ASN A 271      -4.423  -9.047   4.278  1.00 90.36           H
ATOM   4128 2HB  ASN A 271      -5.741  -8.244   5.108  1.00 90.36           H
ATOM   4129  CG  ASN A 271      -4.409  -6.900   4.072  1.00 90.36           C
ATOM   4130  OD1 ASN A 271      -4.775  -5.802   4.459  1.00 90.36           O
ATOM   4131  ND2 ASN A 271      -3.751  -7.108   2.935  1.00 90.36           N
ATOM   4132 1HD2 ASN A 271      -3.480  -8.035   2.677  1.00 90.36           H
ATOM   4133 2HD2 ASN A 271      -3.528  -6.337   2.339  1.00 90.36           H
ATOM   4134  HN  ASN A 271      -2.259  -8.755   4.979  1.00 90.36           H
ATOM   4135  N   CYS A 272      -3.813 -10.447   7.003  1.00 93.06           N
ATOM   4136  CA  CYS A 272      -4.143 -11.530   7.913  1.00 93.06           C
ATOM   4137  C   CYS A 272      -3.876 -11.056   9.343  1.00 93.06           C
ATOM   4138  O   CYS A 272      -4.726 -11.205  10.219  1.00 93.06           O
ATOM   4139  HA  CYS A 272      -5.201 -11.749   7.769  1.00 93.06           H
ATOM   4140  CB  CYS A 272      -3.365 -12.805   7.580  1.00 93.06           C
ATOM   4141 1HB  CYS A 272      -2.307 -12.574   7.460  1.00 93.06           H
ATOM   4142 2HB  CYS A 272      -3.445 -13.515   8.403  1.00 93.06           H
ATOM   4143  SG  CYS A 272      -4.019 -13.554   6.044  1.00 93.06           S
ATOM   4144  HG  CYS A 272      -3.448 -12.687   5.212  1.00 93.06           H
ATOM   4145  HN  CYS A 272      -3.097 -10.657   6.338  1.00 93.06           H
ATOM   4146  N   ILE A 273      -2.691 -10.494   9.534  1.00 93.95           N
ATOM   4147  CA  ILE A 273      -2.279 -10.047  10.854  1.00 93.95           C
ATOM   4148  C   ILE A 273      -3.145  -8.860  11.279  1.00 93.95           C
ATOM   4149  O   ILE A 273      -3.533  -8.755  12.442  1.00 93.95           O
ATOM   4150  HA  ILE A 273      -2.456 -10.869  11.547  1.00 93.95           H
ATOM   4151  CB  ILE A 273      -0.778  -9.752  10.875  1.00 93.95           C
ATOM   4152  HB  ILE A 273      -0.566  -9.007  10.109  1.00 93.95           H
ATOM   4153  CG1 ILE A 273       0.032 -11.003  10.526  1.00 93.95           C
ATOM   4154 1HG1 ILE A 273      -0.259 -11.365   9.540  1.00 93.95           H
ATOM   4155 2HG1 ILE A 273       1.091 -10.751  10.473  1.00 93.95           H
ATOM   4156  CG2 ILE A 273      -0.356  -9.152  12.218  1.00 93.95           C
ATOM   4157 1HG2 ILE A 273      -0.898  -8.222  12.386  1.00 93.95           H
ATOM   4158 2HG2 ILE A 273      -0.585  -9.856  13.018  1.00 93.95           H
ATOM   4159 3HG2 ILE A 273       0.715  -8.952  12.206  1.00 93.95           H
ATOM   4160  CD1 ILE A 273      -0.186 -12.104  11.565  1.00 93.95           C
ATOM   4161 1HD1 ILE A 273       0.129 -11.747  12.545  1.00 93.95           H
ATOM   4162 2HD1 ILE A 273      -1.243 -12.370  11.597  1.00 93.95           H
ATOM   4163 3HD1 ILE A 273       0.401 -12.982  11.293  1.00 93.95           H
ATOM   4164  HN  ILE A 273      -2.020 -10.343   8.808  1.00 93.95           H
ATOM   4165  N   LEU A 274      -3.423  -7.995  10.314  1.00 92.44           N
ATOM   4166  CA  LEU A 274      -4.220  -6.809  10.579  1.00 92.44           C
ATOM   4167  C   LEU A 274      -5.607  -7.230  11.067  1.00 92.44           C
ATOM   4168  O   LEU A 274      -6.198  -6.567  11.918  1.00 92.44           O
ATOM   4169  HA  LEU A 274      -3.726  -6.256  11.378  1.00 92.44           H
ATOM   4170  CB  LEU A 274      -4.250  -5.899   9.349  1.00 92.44           C
ATOM   4171 1HB  LEU A 274      -3.231  -5.789   8.978  1.00 92.44           H
ATOM   4172 2HB  LEU A 274      -4.822  -6.398   8.567  1.00 92.44           H
ATOM   4173  CG  LEU A 274      -4.839  -4.503   9.563  1.00 92.44           C
ATOM   4174  HG  LEU A 274      -5.799  -4.611  10.067  1.00 92.44           H
ATOM   4175  CD1 LEU A 274      -3.942  -3.663  10.473  1.00 92.44           C
ATOM   4176 1HD1 LEU A 274      -3.846  -4.153  11.442  1.00 92.44           H
ATOM   4177 2HD1 LEU A 274      -2.957  -3.561  10.018  1.00 92.44           H
ATOM   4178 3HD1 LEU A 274      -4.384  -2.676  10.608  1.00 92.44           H
ATOM   4179  CD2 LEU A 274      -5.107  -3.811   8.225  1.00 92.44           C
ATOM   4180 1HD2 LEU A 274      -4.173  -3.716   7.671  1.00 92.44           H
ATOM   4181 2HD2 LEU A 274      -5.814  -4.404   7.644  1.00 92.44           H
ATOM   4182 3HD2 LEU A 274      -5.526  -2.821   8.405  1.00 92.44           H
ATOM   4183  HN  LEU A 274      -3.115  -8.095   9.368  1.00 92.44           H
ATOM   4184  N   LEU A 275      -6.088  -8.331  10.507  1.00 93.91           N
ATOM   4185  CA  LEU A 275      -7.376  -8.872  10.905  1.00 93.91           C
ATOM   4186  C   LEU A 275      -7.315  -9.292  12.375  1.00 93.91           C
ATOM   4187  O   LEU A 275      -8.210  -8.969  13.155  1.00 93.91           O
ATOM   4188  HA  LEU A 275      -8.111  -8.074  10.805  1.00 93.91           H
ATOM   4189  CB  LEU A 275      -7.799  -9.999   9.961  1.00 93.91           C
ATOM   4190 1HB  LEU A 275      -7.874  -9.592   8.952  1.00 93.91           H
ATOM   4191 2HB  LEU A 275      -7.008 -10.748   9.944  1.00 93.91           H
ATOM   4192  CG  LEU A 275      -9.118 -10.697  10.298  1.00 93.91           C
ATOM   4193  HG  LEU A 275      -9.057 -11.067  11.321  1.00 93.91           H
ATOM   4194  CD1 LEU A 275     -10.289  -9.713  10.243  1.00 93.91           C
ATOM   4195 1HD1 LEU A 275     -10.124  -8.911  10.963  1.00 93.91           H
ATOM   4196 2HD1 LEU A 275     -10.363  -9.292   9.240  1.00 93.91           H
ATOM   4197 3HD1 LEU A 275     -11.214 -10.235  10.487  1.00 93.91           H
ATOM   4198  CD2 LEU A 275      -9.345 -11.908   9.391  1.00 93.91           C
ATOM   4199 1HD2 LEU A 275      -9.377 -11.583   8.352  1.00 93.91           H
ATOM   4200 2HD2 LEU A 275      -8.529 -12.619   9.525  1.00 93.91           H
ATOM   4201 3HD2 LEU A 275     -10.289 -12.386   9.652  1.00 93.91           H
ATOM   4202  HN  LEU A 275      -5.614  -8.848   9.794  1.00 93.91           H
ATOM   4203  N   VAL A 276      -6.250 -10.006  12.710  1.00 94.91           N
ATOM   4204  CA  VAL A 276      -6.063 -10.478  14.071  1.00 94.91           C
ATOM   4205  C   VAL A 276      -6.067  -9.282  15.026  1.00 94.91           C
ATOM   4206  O   VAL A 276      -6.729  -9.312  16.062  1.00 94.91           O
ATOM   4207  HA  VAL A 276      -6.906 -11.124  14.315  1.00 94.91           H
ATOM   4208  CB  VAL A 276      -4.784 -11.312  14.165  1.00 94.91           C
ATOM   4209  HB  VAL A 276      -3.965 -10.717  13.762  1.00 94.91           H
ATOM   4210  CG1 VAL A 276      -4.452 -11.645  15.621  1.00 94.91           C
ATOM   4211 1HG1 VAL A 276      -4.308 -10.722  16.181  1.00 94.91           H
ATOM   4212 2HG1 VAL A 276      -5.272 -12.213  16.060  1.00 94.91           H
ATOM   4213 3HG1 VAL A 276      -3.538 -12.239  15.658  1.00 94.91           H
ATOM   4214  CG2 VAL A 276      -4.897 -12.585  13.323  1.00 94.91           C
ATOM   4215 1HG2 VAL A 276      -5.733 -13.185  13.683  1.00 94.91           H
ATOM   4216 2HG2 VAL A 276      -5.064 -12.317  12.280  1.00 94.91           H
ATOM   4217 3HG2 VAL A 276      -3.975 -13.160  13.407  1.00 94.91           H
ATOM   4218  HN  VAL A 276      -5.525 -10.262  12.070  1.00 94.91           H
ATOM   4219  N   GLN A 277      -5.320  -8.257  14.642  1.00 93.53           N
ATOM   4220  CA  GLN A 277      -5.213  -7.061  15.461  1.00 93.53           C
ATOM   4221  C   GLN A 277      -6.585  -6.403  15.620  1.00 93.53           C
ATOM   4222  O   GLN A 277      -6.881  -5.821  16.663  1.00 93.53           O
ATOM   4223  HA  GLN A 277      -4.853  -7.405  16.430  1.00 93.53           H
ATOM   4224  CB  GLN A 277      -4.200  -6.080  14.869  1.00 93.53           C
ATOM   4225 1HB  GLN A 277      -4.379  -5.967  13.800  1.00 93.53           H
ATOM   4226 2HB  GLN A 277      -4.333  -5.097  15.320  1.00 93.53           H
ATOM   4227  CG  GLN A 277      -2.767  -6.564  15.102  1.00 93.53           C
ATOM   4228 1HG  GLN A 277      -2.603  -6.725  16.168  1.00 93.53           H
ATOM   4229 2HG  GLN A 277      -2.619  -7.524  14.608  1.00 93.53           H
ATOM   4230  CD  GLN A 277      -1.752  -5.549  14.573  1.00 93.53           C
ATOM   4231  OE1 GLN A 277      -2.041  -4.735  13.711  1.00 93.53           O
ATOM   4232  NE2 GLN A 277      -0.550  -5.643  15.134  1.00 93.53           N
ATOM   4233 1HE2 GLN A 277      -0.379  -6.334  15.836  1.00 93.53           H
ATOM   4234 2HE2 GLN A 277       0.182  -5.022  14.854  1.00 93.53           H
ATOM   4235  HN  GLN A 277      -4.795  -8.235  13.791  1.00 93.53           H
ATOM   4236  N   THR A 278      -7.386  -6.516  14.571  1.00 93.40           N
ATOM   4237  CA  THR A 278      -8.711  -5.919  14.572  1.00 93.40           C
ATOM   4238  C   THR A 278      -9.618  -6.636  15.574  1.00 93.40           C
ATOM   4239  O   THR A 278     -10.327  -5.993  16.346  1.00 93.40           O
ATOM   4240  HA  THR A 278      -8.622  -4.885  14.905  1.00 93.40           H
ATOM   4241  CB  THR A 278      -9.245  -5.950  13.139  1.00 93.40           C
ATOM   4242  HB  THR A 278      -9.412  -6.976  12.808  1.00 93.40           H
ATOM   4243  OG1 THR A 278      -8.281  -5.213  12.393  1.00 93.40           O
ATOM   4244  HG1 THR A 278      -7.360  -5.535  12.612  1.00 93.40           H
ATOM   4245  CG2 THR A 278     -10.536  -5.145  12.977  1.00 93.40           C
ATOM   4246 1HG2 THR A 278     -10.351  -4.105  13.244  1.00 93.40           H
ATOM   4247 2HG2 THR A 278     -11.305  -5.557  13.631  1.00 93.40           H
ATOM   4248 3HG2 THR A 278     -10.872  -5.201  11.942  1.00 93.40           H
ATOM   4249  HN  THR A 278      -7.143  -7.003  13.732  1.00 93.40           H
ATOM   4250  N   ILE A 279      -9.565  -7.959  15.530  1.00 94.80           N
ATOM   4251  CA  ILE A 279     -10.389  -8.771  16.409  1.00 94.80           C
ATOM   4252  C   ILE A 279      -9.984  -8.515  17.862  1.00 94.80           C
ATOM   4253  O   ILE A 279     -10.840  -8.375  18.734  1.00 94.80           O
ATOM   4254  HA  ILE A 279     -11.423  -8.449  16.277  1.00 94.80           H
ATOM   4255  CB  ILE A 279     -10.318 -10.244  16.002  1.00 94.80           C
ATOM   4256  HB  ILE A 279      -9.269 -10.537  15.962  1.00 94.80           H
ATOM   4257  CG1 ILE A 279     -10.899 -10.454  14.602  1.00 94.80           C
ATOM   4258 1HG1 ILE A 279     -11.985 -10.368  14.638  1.00 94.80           H
ATOM   4259 2HG1 ILE A 279     -10.540  -9.672  13.934  1.00 94.80           H
ATOM   4260  CG2 ILE A 279     -10.997 -11.135  17.044  1.00 94.80           C
ATOM   4261 1HG2 ILE A 279     -10.499 -11.014  18.005  1.00 94.80           H
ATOM   4262 2HG2 ILE A 279     -12.045 -10.849  17.139  1.00 94.80           H
ATOM   4263 3HG2 ILE A 279     -10.932 -12.176  16.729  1.00 94.80           H
ATOM   4264  CD1 ILE A 279     -10.509 -11.826  14.047  1.00 94.80           C
ATOM   4265 1HD1 ILE A 279      -9.423 -11.899  13.989  1.00 94.80           H
ATOM   4266 2HD1 ILE A 279     -10.891 -12.606  14.705  1.00 94.80           H
ATOM   4267 3HD1 ILE A 279     -10.935 -11.949  13.051  1.00 94.80           H
ATOM   4268  HN  ILE A 279      -8.974  -8.475  14.909  1.00 94.80           H
ATOM   4269  N   ASP A 280      -8.678  -8.461  18.077  1.00 94.56           N
ATOM   4270  CA  ASP A 280      -8.147  -8.297  19.420  1.00 94.56           C
ATOM   4271  C   ASP A 280      -8.480  -6.893  19.928  1.00 94.56           C
ATOM   4272  O   ASP A 280      -8.700  -6.697  21.122  1.00 94.56           O
ATOM   4273  HA  ASP A 280      -8.622  -9.079  20.013  1.00 94.56           H
ATOM   4274  CB  ASP A 280      -6.625  -8.456  19.434  1.00 94.56           C
ATOM   4275 1HB  ASP A 280      -6.346  -9.370  18.910  1.00 94.56           H
ATOM   4276 2HB  ASP A 280      -6.165  -7.628  18.895  1.00 94.56           H
ATOM   4277  CG  ASP A 280      -6.091  -8.499  20.867  1.00 94.56           C
ATOM   4278  OD1 ASP A 280      -6.645  -9.296  21.655  1.00 94.56           O
ATOM   4279  OD2 ASP A 280      -5.142  -7.734  21.142  1.00 94.56           O
ATOM   4280  HN  ASP A 280      -7.989  -8.527  17.356  1.00 94.56           H
ATOM   4281  N   ALA A 281      -8.507  -5.952  18.996  1.00 92.51           N
ATOM   4282  CA  ALA A 281      -8.846  -4.579  19.328  1.00 92.51           C
ATOM   4283  C   ALA A 281     -10.267  -4.530  19.892  1.00 92.51           C
ATOM   4284  O   ALA A 281     -10.595  -3.649  20.684  1.00 92.51           O
ATOM   4285  HA  ALA A 281      -8.148  -4.241  20.095  1.00 92.51           H
ATOM   4286  CB  ALA A 281      -8.680  -3.697  18.088  1.00 92.51           C
ATOM   4287 1HB  ALA A 281      -7.646  -3.744  17.745  1.00 92.51           H
ATOM   4288 2HB  ALA A 281      -9.341  -4.053  17.298  1.00 92.51           H
ATOM   4289 3HB  ALA A 281      -8.934  -2.667  18.338  1.00 92.51           H
ATOM   4290  HN  ALA A 281      -8.304  -6.115  18.030  1.00 92.51           H
ATOM   4291  N   TYR A 282     -11.074  -5.489  19.460  1.00 91.04           N
ATOM   4292  CA  TYR A 282     -12.451  -5.570  19.915  1.00 91.04           C
ATOM   4293  C   TYR A 282     -12.571  -6.475  21.143  1.00 91.04           C
ATOM   4294  O   TYR A 282     -13.171  -6.091  22.146  1.00 91.04           O
ATOM   4295  HA  TYR A 282     -12.777  -4.564  20.181  1.00 91.04           H
ATOM   4296  CB  TYR A 282     -13.241  -6.189  18.761  1.00 91.04           C
ATOM   4297 1HB  TYR A 282     -13.076  -5.596  17.861  1.00 91.04           H
ATOM   4298 2HB  TYR A 282     -12.851  -7.187  18.561  1.00 91.04           H
ATOM   4299  CG  TYR A 282     -14.746  -6.288  19.019  1.00 91.04           C
ATOM   4300  CD1 TYR A 282     -15.316  -7.510  19.314  1.00 91.04           C
ATOM   4301  HD1 TYR A 282     -14.695  -8.404  19.363  1.00 91.04           H
ATOM   4302  CD2 TYR A 282     -15.533  -5.156  18.957  1.00 91.04           C
ATOM   4303  HD2 TYR A 282     -15.082  -4.191  18.724  1.00 91.04           H
ATOM   4304  CE1 TYR A 282     -16.733  -7.603  19.557  1.00 91.04           C
ATOM   4305  HE1 TYR A 282     -17.196  -8.562  19.791  1.00 91.04           H
ATOM   4306  CE2 TYR A 282     -16.949  -5.250  19.200  1.00 91.04           C
ATOM   4307  HE2 TYR A 282     -17.582  -4.364  19.154  1.00 91.04           H
ATOM   4308  CZ  TYR A 282     -17.479  -6.469  19.488  1.00 91.04           C
ATOM   4309  OH  TYR A 282     -18.817  -6.557  19.718  1.00 91.04           O
ATOM   4310  HH  TYR A 282     -19.234  -5.650  19.660  1.00 91.04           H
ATOM   4311  HN  TYR A 282     -10.800  -6.201  18.813  1.00 91.04           H
ATOM   4312  N   ALA A 283     -11.991  -7.660  21.024  1.00 92.73           N
ATOM   4313  CA  ALA A 283     -12.278  -8.732  21.961  1.00 92.73           C
ATOM   4314  C   ALA A 283     -11.228  -8.727  23.074  1.00 92.73           C
ATOM   4315  O   ALA A 283     -11.458  -9.272  24.152  1.00 92.73           O
ATOM   4316  HA  ALA A 283     -13.258  -8.538  22.397  1.00 92.73           H
ATOM   4317  CB  ALA A 283     -12.328 -10.066  21.213  1.00 92.73           C
ATOM   4318 1HB  ALA A 283     -13.109 -10.028  20.454  1.00 92.73           H
ATOM   4319 2HB  ALA A 283     -11.366 -10.250  20.735  1.00 92.73           H
ATOM   4320 3HB  ALA A 283     -12.544 -10.870  21.916  1.00 92.73           H
ATOM   4321  HN  ALA A 283     -11.336  -7.892  20.304  1.00 92.73           H
ATOM   4322  N   MET A 284     -10.098  -8.104  22.773  1.00 91.41           N
ATOM   4323  CA  MET A 284      -8.993  -8.062  23.716  1.00 91.41           C
ATOM   4324  C   MET A 284      -8.702  -9.453  24.282  1.00 91.41           C
ATOM   4325  O   MET A 284      -8.593  -9.623  25.496  1.00 91.41           O
ATOM   4326  HA  MET A 284      -8.134  -7.707  23.147  1.00 91.41           H
ATOM   4327  CB  MET A 284      -9.335  -7.106  24.861  1.00 91.41           C
ATOM   4328 1HB  MET A 284     -10.255  -7.431  25.348  1.00 91.41           H
ATOM   4329 2HB  MET A 284      -8.548  -7.138  25.614  1.00 91.41           H
ATOM   4330  CG  MET A 284      -9.501  -5.674  24.349  1.00 91.41           C
ATOM   4331 1HG  MET A 284      -8.543  -5.292  23.997  1.00 91.41           H
ATOM   4332 2HG  MET A 284     -10.182  -5.660  23.498  1.00 91.41           H
ATOM   4333  SD  MET A 284     -10.133  -4.629  25.651  1.00 91.41           S
ATOM   4334  CE  MET A 284     -11.874  -5.000  25.529  1.00 91.41           C
ATOM   4335 1HE  MET A 284     -12.234  -4.735  24.535  1.00 91.41           H
ATOM   4336 2HE  MET A 284     -12.032  -6.065  25.700  1.00 91.41           H
ATOM   4337 3HE  MET A 284     -12.421  -4.427  26.278  1.00 91.41           H
ATOM   4338  HN  MET A 284      -9.931  -7.635  21.906  1.00 91.41           H
ATOM   4339  N   PHE A 285      -8.584 -10.413  23.376  1.00 91.70           N
ATOM   4340  CA  PHE A 285      -8.485 -11.807  23.772  1.00 91.70           C
ATOM   4341  C   PHE A 285      -7.026 -12.213  23.991  1.00 91.70           C
ATOM   4342  O   PHE A 285      -6.750 -13.258  24.579  1.00 91.70           O
ATOM   4343  HA  PHE A 285      -9.036 -11.918  24.706  1.00 91.70           H
ATOM   4344  CB  PHE A 285      -9.067 -12.639  22.627  1.00 91.70           C
ATOM   4345 1HB  PHE A 285      -9.237 -13.656  22.981  1.00 91.70           H
ATOM   4346 2HB  PHE A 285     -10.039 -12.230  22.352  1.00 91.70           H
ATOM   4347  CG  PHE A 285      -8.180 -12.690  21.381  1.00 91.70           C
ATOM   4348  CD1 PHE A 285      -8.329 -11.757  20.403  1.00 91.70           C
ATOM   4349  HD1 PHE A 285      -9.080 -10.973  20.506  1.00 91.70           H
ATOM   4350  CD2 PHE A 285      -7.244 -13.667  21.252  1.00 91.70           C
ATOM   4351  HD2 PHE A 285      -7.125 -14.415  22.037  1.00 91.70           H
ATOM   4352  CE1 PHE A 285      -7.506 -11.804  19.247  1.00 91.70           C
ATOM   4353  HE1 PHE A 285      -7.625 -11.056  18.462  1.00 91.70           H
ATOM   4354  CE2 PHE A 285      -6.421 -13.714  20.096  1.00 91.70           C
ATOM   4355  HE2 PHE A 285      -5.670 -14.497  19.993  1.00 91.70           H
ATOM   4356  CZ  PHE A 285      -6.569 -12.781  19.118  1.00 91.70           C
ATOM   4357  HZ  PHE A 285      -5.937 -12.817  18.230  1.00 91.70           H
ATOM   4358  HN  PHE A 285      -8.556 -10.250  22.390  1.00 91.70           H
ATOM   4359  N   ILE A 286      -6.131 -11.365  23.507  1.00 91.90           N
ATOM   4360  CA  ILE A 286      -4.707 -11.604  23.673  1.00 91.90           C
ATOM   4361  C   ILE A 286      -4.250 -11.024  25.013  1.00 91.90           C
ATOM   4362  O   ILE A 286      -3.941  -9.837  25.106  1.00 91.90           O
ATOM   4363  HA  ILE A 286      -4.558 -12.684  23.696  1.00 91.90           H
ATOM   4364  CB  ILE A 286      -3.929 -11.065  22.471  1.00 91.90           C
ATOM   4365  HB  ILE A 286      -4.085  -9.988  22.419  1.00 91.90           H
ATOM   4366  CG1 ILE A 286      -4.455 -11.662  21.165  1.00 91.90           C
ATOM   4367 1HG1 ILE A 286      -4.210 -12.724  21.122  1.00 91.90           H
ATOM   4368 2HG1 ILE A 286      -5.542 -11.585  21.137  1.00 91.90           H
ATOM   4369  CG2 ILE A 286      -2.426 -11.296  22.643  1.00 91.90           C
ATOM   4370 1HG2 ILE A 286      -2.080 -10.784  23.541  1.00 91.90           H
ATOM   4371 2HG2 ILE A 286      -2.231 -12.364  22.735  1.00 91.90           H
ATOM   4372 3HG2 ILE A 286      -1.897 -10.903  21.775  1.00 91.90           H
ATOM   4373  CD1 ILE A 286      -3.855 -10.946  19.954  1.00 91.90           C
ATOM   4374 1HD1 ILE A 286      -4.123  -9.889  19.988  1.00 91.90           H
ATOM   4375 2HD1 ILE A 286      -2.770 -11.047  19.972  1.00 91.90           H
ATOM   4376 3HD1 ILE A 286      -4.246 -11.390  19.038  1.00 91.90           H
ATOM   4377  HN  ILE A 286      -6.363 -10.529  23.010  1.00 91.90           H
ATOM   4378  N   SER A 287      -4.221 -11.887  26.017  1.00 89.73           N
ATOM   4379  CA  SER A 287      -3.778 -11.482  27.340  1.00 89.73           C
ATOM   4380  C   SER A 287      -2.326 -11.909  27.560  1.00 89.73           C
ATOM   4381  O   SER A 287      -1.660 -11.414  28.468  1.00 89.73           O
ATOM   4382  HA  SER A 287      -3.863 -10.395  27.353  1.00 89.73           H
ATOM   4383  CB  SER A 287      -4.676 -12.076  28.428  1.00 89.73           C
ATOM   4384 1HB  SER A 287      -4.323 -11.751  29.406  1.00 89.73           H
ATOM   4385 2HB  SER A 287      -5.689 -11.691  28.311  1.00 89.73           H
ATOM   4386  OG  SER A 287      -4.702 -13.500  28.380  1.00 89.73           O
ATOM   4387  HG  SER A 287      -5.316 -13.854  29.085  1.00 89.73           H
ATOM   4388  HN  SER A 287      -4.492 -12.847  25.938  1.00 89.73           H
ATOM   4389  N   ASN A 288      -1.877 -12.824  26.713  1.00 92.85           N
ATOM   4390  CA  ASN A 288      -0.565 -13.424  26.886  1.00 92.85           C
ATOM   4391  C   ASN A 288       0.486 -12.549  26.199  1.00 92.85           C
ATOM   4392  O   ASN A 288       0.382 -12.269  25.006  1.00 92.85           O
ATOM   4393  HA  ASN A 288      -0.417 -13.485  27.964  1.00 92.85           H
ATOM   4394  CB  ASN A 288      -0.508 -14.816  26.252  1.00 92.85           C
ATOM   4395 1HB  ASN A 288      -1.354 -15.411  26.595  1.00 92.85           H
ATOM   4396 2HB  ASN A 288      -0.597 -14.730  25.169  1.00 92.85           H
ATOM   4397  CG  ASN A 288       0.800 -15.526  26.606  1.00 92.85           C
ATOM   4398  OD1 ASN A 288       1.884 -14.978  26.498  1.00 92.85           O
ATOM   4399  ND2 ASN A 288       0.638 -16.775  27.035  1.00 92.85           N
ATOM   4400 1HD2 ASN A 288      -0.280 -17.166  27.100  1.00 92.85           H
ATOM   4401 2HD2 ASN A 288       1.434 -17.323  27.291  1.00 92.85           H
ATOM   4402  HN  ASN A 288      -2.392 -13.155  25.923  1.00 92.85           H
ATOM   4403  N   CYS A 289       1.473 -12.140  26.983  1.00 91.71           N
ATOM   4404  CA  CYS A 289       2.474 -11.205  26.500  1.00 91.71           C
ATOM   4405  C   CYS A 289       3.288 -11.896  25.404  1.00 91.71           C
ATOM   4406  O   CYS A 289       3.681 -11.264  24.425  1.00 91.71           O
ATOM   4407  HA  CYS A 289       1.933 -10.348  26.097  1.00 91.71           H
ATOM   4408  CB  CYS A 289       3.363 -10.691  27.634  1.00 91.71           C
ATOM   4409 1HB  CYS A 289       2.750 -10.220  28.402  1.00 91.71           H
ATOM   4410 2HB  CYS A 289       3.881 -11.526  28.107  1.00 91.71           H
ATOM   4411  SG  CYS A 289       4.580  -9.491  26.981  1.00 91.71           S
ATOM   4412  HN  CYS A 289       1.594 -12.437  27.930  1.00 91.71           H
ATOM   4413  N   ALA A 290       3.518 -13.186  25.607  1.00 93.88           N
ATOM   4414  CA  ALA A 290       4.331 -13.955  24.681  1.00 93.88           C
ATOM   4415  C   ALA A 290       3.655 -13.972  23.308  1.00 93.88           C
ATOM   4416  O   ALA A 290       4.310 -13.765  22.288  1.00 93.88           O
ATOM   4417  HA  ALA A 290       5.297 -13.458  24.595  1.00 93.88           H
ATOM   4418  CB  ALA A 290       4.549 -15.362  25.241  1.00 93.88           C
ATOM   4419 1HB  ALA A 290       5.058 -15.296  26.202  1.00 93.88           H
ATOM   4420 2HB  ALA A 290       3.585 -15.854  25.373  1.00 93.88           H
ATOM   4421 3HB  ALA A 290       5.159 -15.940  24.546  1.00 93.88           H
ATOM   4422  HN  ALA A 290       3.159 -13.702  26.385  1.00 93.88           H
ATOM   4423  N   VAL A 291       2.354 -14.222  23.328  1.00 94.11           N
ATOM   4424  CA  VAL A 291       1.582 -14.264  22.097  1.00 94.11           C
ATOM   4425  C   VAL A 291       1.582 -12.877  21.453  1.00 94.11           C
ATOM   4426  O   VAL A 291       1.765 -12.751  20.243  1.00 94.11           O
ATOM   4427  HA  VAL A 291       2.075 -14.964  21.423  1.00 94.11           H
ATOM   4428  CB  VAL A 291       0.174 -14.791  22.381  1.00 94.11           C
ATOM   4429  HB  VAL A 291      -0.286 -14.136  23.122  1.00 94.11           H
ATOM   4430  CG1 VAL A 291      -0.691 -14.754  21.119  1.00 94.11           C
ATOM   4431 1HG1 VAL A 291      -0.767 -13.727  20.762  1.00 94.11           H
ATOM   4432 2HG1 VAL A 291      -0.234 -15.374  20.348  1.00 94.11           H
ATOM   4433 3HG1 VAL A 291      -1.686 -15.134  21.349  1.00 94.11           H
ATOM   4434  CG2 VAL A 291       0.225 -16.203  22.969  1.00 94.11           C
ATOM   4435 1HG2 VAL A 291       0.713 -16.873  22.262  1.00 94.11           H
ATOM   4436 2HG2 VAL A 291       0.787 -16.187  23.903  1.00 94.11           H
ATOM   4437 3HG2 VAL A 291      -0.789 -16.553  23.162  1.00 94.11           H
ATOM   4438  HN  VAL A 291       1.830 -14.393  24.162  1.00 94.11           H
ATOM   4439  N   SER A 292       1.375 -11.870  22.289  1.00 93.93           N
ATOM   4440  CA  SER A 292       1.300 -10.501  21.809  1.00 93.93           C
ATOM   4441  C   SER A 292       2.620 -10.107  21.144  1.00 93.93           C
ATOM   4442  O   SER A 292       2.624  -9.474  20.089  1.00 93.93           O
ATOM   4443  HA  SER A 292       0.488 -10.494  21.081  1.00 93.93           H
ATOM   4444  CB  SER A 292       0.970  -9.535  22.948  1.00 93.93           C
ATOM   4445 1HB  SER A 292       0.121  -9.919  23.514  1.00 93.93           H
ATOM   4446 2HB  SER A 292       1.814  -9.482  23.635  1.00 93.93           H
ATOM   4447  OG  SER A 292       0.667  -8.227  22.468  1.00 93.93           O
ATOM   4448  HG  SER A 292      -0.234  -8.222  22.036  1.00 93.93           H
ATOM   4449  HN  SER A 292       1.259 -11.979  23.276  1.00 93.93           H
ATOM   4450  N   THR A 293       3.710 -10.497  21.789  1.00 93.44           N
ATOM   4451  CA  THR A 293       5.034 -10.164  21.291  1.00 93.44           C
ATOM   4452  C   THR A 293       5.239 -10.745  19.890  1.00 93.44           C
ATOM   4453  O   THR A 293       5.705 -10.051  18.989  1.00 93.44           O
ATOM   4454  HA  THR A 293       5.105  -9.080  21.201  1.00 93.44           H
ATOM   4455  CB  THR A 293       6.061 -10.661  22.310  1.00 93.44           C
ATOM   4456  HB  THR A 293       5.968 -11.735  22.466  1.00 93.44           H
ATOM   4457  OG1 THR A 293       5.829  -9.851  23.460  1.00 93.44           O
ATOM   4458  HG1 THR A 293       5.276 -10.352  24.125  1.00 93.44           H
ATOM   4459  CG2 THR A 293       7.498 -10.327  21.904  1.00 93.44           C
ATOM   4460 1HG2 THR A 293       7.609  -9.247  21.814  1.00 93.44           H
ATOM   4461 2HG2 THR A 293       7.723 -10.796  20.946  1.00 93.44           H
ATOM   4462 3HG2 THR A 293       8.186 -10.701  22.662  1.00 93.44           H
ATOM   4463  HN  THR A 293       3.699 -11.031  22.635  1.00 93.44           H
ATOM   4464  N   ASN A 294       4.879 -12.013  19.752  1.00 94.95           N
ATOM   4465  CA  ASN A 294       5.088 -12.717  18.498  1.00 94.95           C
ATOM   4466  C   ASN A 294       4.225 -12.078  17.409  1.00 94.95           C
ATOM   4467  O   ASN A 294       4.657 -11.952  16.264  1.00 94.95           O
ATOM   4468  HA  ASN A 294       6.155 -12.625  18.293  1.00 94.95           H
ATOM   4469  CB  ASN A 294       4.685 -14.188  18.619  1.00 94.95           C
ATOM   4470 1HB  ASN A 294       3.704 -14.263  19.088  1.00 94.95           H
ATOM   4471 2HB  ASN A 294       4.598 -14.628  17.626  1.00 94.95           H
ATOM   4472  CG  ASN A 294       5.710 -14.972  19.442  1.00 94.95           C
ATOM   4473  OD1 ASN A 294       6.821 -14.530  19.682  1.00 94.95           O
ATOM   4474  ND2 ASN A 294       5.276 -16.158  19.859  1.00 94.95           N
ATOM   4475 1HD2 ASN A 294       4.352 -16.462  19.627  1.00 94.95           H
ATOM   4476 2HD2 ASN A 294       5.873 -16.746  20.404  1.00 94.95           H
ATOM   4477  HN  ASN A 294       4.453 -12.556  20.476  1.00 94.95           H
ATOM   4478  N   ILE A 295       3.020 -11.693  17.803  1.00 93.96           N
ATOM   4479  CA  ILE A 295       2.076 -11.111  16.865  1.00 93.96           C
ATOM   4480  C   ILE A 295       2.639  -9.791  16.333  1.00 93.96           C
ATOM   4481  O   ILE A 295       2.524  -9.497  15.145  1.00 93.96           O
ATOM   4482  HA  ILE A 295       1.976 -11.805  16.030  1.00 93.96           H
ATOM   4483  CB  ILE A 295       0.695 -10.976  17.509  1.00 93.96           C
ATOM   4484  HB  ILE A 295       0.827 -10.611  18.527  1.00 93.96           H
ATOM   4485  CG1 ILE A 295      -0.002 -12.335  17.602  1.00 93.96           C
ATOM   4486 1HG1 ILE A 295      -0.276 -12.676  16.604  1.00 93.96           H
ATOM   4487 2HG1 ILE A 295       0.686 -13.073  18.014  1.00 93.96           H
ATOM   4488  CG2 ILE A 295      -0.157  -9.945  16.766  1.00 93.96           C
ATOM   4489 1HG2 ILE A 295       0.338  -8.974  16.796  1.00 93.96           H
ATOM   4490 2HG2 ILE A 295      -0.284 -10.256  15.730  1.00 93.96           H
ATOM   4491 3HG2 ILE A 295      -1.134  -9.868  17.245  1.00 93.96           H
ATOM   4492  CD1 ILE A 295      -1.252 -12.250  18.480  1.00 93.96           C
ATOM   4493 1HD1 ILE A 295      -0.971 -11.932  19.483  1.00 93.96           H
ATOM   4494 2HD1 ILE A 295      -1.949 -11.529  18.051  1.00 93.96           H
ATOM   4495 3HD1 ILE A 295      -1.728 -13.230  18.529  1.00 93.96           H
ATOM   4496  HN  ILE A 295       2.688 -11.772  18.743  1.00 93.96           H
ATOM   4497  N   ASP A 296       3.235  -9.031  17.240  1.00 93.84           N
ATOM   4498  CA  ASP A 296       3.775  -7.729  16.888  1.00 93.84           C
ATOM   4499  C   ASP A 296       4.947  -7.913  15.921  1.00 93.84           C
ATOM   4500  O   ASP A 296       5.095  -7.150  14.968  1.00 93.84           O
ATOM   4501  HA  ASP A 296       2.944  -7.187  16.437  1.00 93.84           H
ATOM   4502  CB  ASP A 296       4.293  -6.994  18.125  1.00 93.84           C
ATOM   4503 1HB  ASP A 296       4.986  -7.636  18.671  1.00 93.84           H
ATOM   4504 2HB  ASP A 296       4.852  -6.110  17.820  1.00 93.84           H
ATOM   4505  CG  ASP A 296       3.140  -6.584  19.043  1.00 93.84           C
ATOM   4506  OD1 ASP A 296       2.000  -6.530  18.532  1.00 93.84           O
ATOM   4507  OD2 ASP A 296       3.423  -6.333  20.234  1.00 93.84           O
ATOM   4508  HN  ASP A 296       3.351  -9.292  18.199  1.00 93.84           H
ATOM   4509  N   ILE A 297       5.750  -8.929  16.201  1.00 94.54           N
ATOM   4510  CA  ILE A 297       6.872  -9.256  15.338  1.00 94.54           C
ATOM   4511  C   ILE A 297       6.349  -9.669  13.962  1.00 94.54           C
ATOM   4512  O   ILE A 297       6.871  -9.231  12.938  1.00 94.54           O
ATOM   4513  HA  ILE A 297       7.470  -8.351  15.223  1.00 94.54           H
ATOM   4514  CB  ILE A 297       7.766 -10.308  15.998  1.00 94.54           C
ATOM   4515  HB  ILE A 297       7.135 -11.129  16.337  1.00 94.54           H
ATOM   4516  CG1 ILE A 297       8.466  -9.736  17.233  1.00 94.54           C
ATOM   4517 1HG1 ILE A 297       9.210  -9.001  16.926  1.00 94.54           H
ATOM   4518 2HG1 ILE A 297       7.741  -9.215  17.857  1.00 94.54           H
ATOM   4519  CG2 ILE A 297       8.762 -10.889  14.992  1.00 94.54           C
ATOM   4520 1HG2 ILE A 297       8.219 -11.357  14.171  1.00 94.54           H
ATOM   4521 2HG2 ILE A 297       9.392 -10.090  14.601  1.00 94.54           H
ATOM   4522 3HG2 ILE A 297       9.385 -11.634  15.487  1.00 94.54           H
ATOM   4523  CD1 ILE A 297       9.142 -10.845  18.042  1.00 94.54           C
ATOM   4524 1HD1 ILE A 297       8.391 -11.566  18.368  1.00 94.54           H
ATOM   4525 2HD1 ILE A 297       9.883 -11.348  17.421  1.00 94.54           H
ATOM   4526 3HD1 ILE A 297       9.631 -10.412  18.914  1.00 94.54           H
ATOM   4527  HN  ILE A 297       5.643  -9.523  16.998  1.00 94.54           H
ATOM   4528  N   CYS A 298       5.323 -10.508  13.981  1.00 94.82           N
ATOM   4529  CA  CYS A 298       4.719 -10.980  12.747  1.00 94.82           C
ATOM   4530  C   CYS A 298       4.248  -9.764  11.947  1.00 94.82           C
ATOM   4531  O   CYS A 298       4.405  -9.720  10.728  1.00 94.82           O
ATOM   4532  HA  CYS A 298       5.494 -11.523  12.206  1.00 94.82           H
ATOM   4533  CB  CYS A 298       3.578 -11.963  13.016  1.00 94.82           C
ATOM   4534 1HB  CYS A 298       2.926 -11.571  13.797  1.00 94.82           H
ATOM   4535 2HB  CYS A 298       2.968 -12.079  12.120  1.00 94.82           H
ATOM   4536  SG  CYS A 298       4.256 -13.585  13.524  1.00 94.82           S
ATOM   4537  HG  CYS A 298       4.580 -13.219  14.761  1.00 94.82           H
ATOM   4538  HN  CYS A 298       4.907 -10.863  14.818  1.00 94.82           H
ATOM   4539  N   PHE A 299       3.680  -8.807  12.665  1.00 93.93           N
ATOM   4540  CA  PHE A 299       3.176  -7.598  12.036  1.00 93.93           C
ATOM   4541  C   PHE A 299       4.294  -6.857  11.298  1.00 93.93           C
ATOM   4542  O   PHE A 299       4.114  -6.432  10.159  1.00 93.93           O
ATOM   4543  HA  PHE A 299       2.410  -7.900  11.323  1.00 93.93           H
ATOM   4544  CB  PHE A 299       2.639  -6.702  13.155  1.00 93.93           C
ATOM   4545 1HB  PHE A 299       1.866  -7.243  13.700  1.00 93.93           H
ATOM   4546 2HB  PHE A 299       3.444  -6.498  13.861  1.00 93.93           H
ATOM   4547  CG  PHE A 299       2.061  -5.373  12.664  1.00 93.93           C
ATOM   4548  CD1 PHE A 299       2.840  -4.258  12.648  1.00 93.93           C
ATOM   4549  HD1 PHE A 299       3.875  -4.311  12.985  1.00 93.93           H
ATOM   4550  CD2 PHE A 299       0.770  -5.307  12.244  1.00 93.93           C
ATOM   4551  HD2 PHE A 299       0.146  -6.201  12.257  1.00 93.93           H
ATOM   4552  CE1 PHE A 299       2.303  -3.024  12.193  1.00 93.93           C
ATOM   4553  HE1 PHE A 299       2.927  -2.130  12.180  1.00 93.93           H
ATOM   4554  CE2 PHE A 299       0.233  -4.073  11.788  1.00 93.93           C
ATOM   4555  HE2 PHE A 299      -0.802  -4.020  11.452  1.00 93.93           H
ATOM   4556  CZ  PHE A 299       1.011  -2.958  11.773  1.00 93.93           C
ATOM   4557  HZ  PHE A 299       0.600  -2.011  11.423  1.00 93.93           H
ATOM   4558  HN  PHE A 299       3.562  -8.848  13.658  1.00 93.93           H
ATOM   4559  N   GLN A 300       5.423  -6.727  11.979  1.00 93.44           N
ATOM   4560  CA  GLN A 300       6.550  -5.995  11.425  1.00 93.44           C
ATOM   4561  C   GLN A 300       7.038  -6.666  10.139  1.00 93.44           C
ATOM   4562  O   GLN A 300       7.291  -5.994   9.141  1.00 93.44           O
ATOM   4563  HA  GLN A 300       6.167  -5.000  11.200  1.00 93.44           H
ATOM   4564  CB  GLN A 300       7.683  -5.878  12.446  1.00 93.44           C
ATOM   4565 1HB  GLN A 300       7.887  -6.855  12.883  1.00 93.44           H
ATOM   4566 2HB  GLN A 300       8.596  -5.555  11.947  1.00 93.44           H
ATOM   4567  CG  GLN A 300       7.322  -4.884  13.553  1.00 93.44           C
ATOM   4568 1HG  GLN A 300       7.099  -3.911  13.114  1.00 93.44           H
ATOM   4569 2HG  GLN A 300       6.420  -5.217  14.066  1.00 93.44           H
ATOM   4570  CD  GLN A 300       8.466  -4.746  14.559  1.00 93.44           C
ATOM   4571  OE1 GLN A 300       9.527  -5.331  14.417  1.00 93.44           O
ATOM   4572  NE2 GLN A 300       8.192  -3.941  15.582  1.00 93.44           N
ATOM   4573 1HE2 GLN A 300       7.301  -3.491  15.640  1.00 93.44           H
ATOM   4574 2HE2 GLN A 300       8.878  -3.786  16.294  1.00 93.44           H
ATOM   4575  HN  GLN A 300       5.575  -7.109  12.890  1.00 93.44           H
ATOM   4576  N   VAL A 301       7.156  -7.984  10.206  1.00 94.59           N
ATOM   4577  CA  VAL A 301       7.684  -8.746   9.087  1.00 94.59           C
ATOM   4578  C   VAL A 301       6.753  -8.587   7.883  1.00 94.59           C
ATOM   4579  O   VAL A 301       7.197  -8.236   6.792  1.00 94.59           O
ATOM   4580  HA  VAL A 301       8.658  -8.327   8.834  1.00 94.59           H
ATOM   4581  CB  VAL A 301       7.889 -10.205   9.497  1.00 94.59           C
ATOM   4582  HB  VAL A 301       6.942 -10.580   9.887  1.00 94.59           H
ATOM   4583  CG1 VAL A 301       8.272 -11.065   8.290  1.00 94.59           C
ATOM   4584 1HG1 VAL A 301       7.478 -11.019   7.545  1.00 94.59           H
ATOM   4585 2HG1 VAL A 301       9.199 -10.691   7.857  1.00 94.59           H
ATOM   4586 3HG1 VAL A 301       8.411 -12.098   8.610  1.00 94.59           H
ATOM   4587  CG2 VAL A 301       8.934 -10.322  10.607  1.00 94.59           C
ATOM   4588 1HG2 VAL A 301       9.885  -9.922  10.254  1.00 94.59           H
ATOM   4589 2HG2 VAL A 301       8.603  -9.757  11.479  1.00 94.59           H
ATOM   4590 3HG2 VAL A 301       9.060 -11.370  10.880  1.00 94.59           H
ATOM   4591  HN  VAL A 301       6.900  -8.529  11.004  1.00 94.59           H
ATOM   4592  N   THR A 302       5.477  -8.855   8.124  1.00 93.68           N
ATOM   4593  CA  THR A 302       4.500  -8.870   7.048  1.00 93.68           C
ATOM   4594  C   THR A 302       4.325  -7.465   6.467  1.00 93.68           C
ATOM   4595  O   THR A 302       4.103  -7.309   5.268  1.00 93.68           O
ATOM   4596  HA  THR A 302       4.881  -9.502   6.246  1.00 93.68           H
ATOM   4597  CB  THR A 302       3.203  -9.467   7.597  1.00 93.68           C
ATOM   4598  HB  THR A 302       2.434  -9.503   6.824  1.00 93.68           H
ATOM   4599  OG1 THR A 302       2.899  -8.657   8.729  1.00 93.68           O
ATOM   4600  HG1 THR A 302       3.257  -9.084   9.560  1.00 93.68           H
ATOM   4601  CG2 THR A 302       3.404 -10.866   8.182  1.00 93.68           C
ATOM   4602 1HG2 THR A 302       4.123 -10.818   8.999  1.00 93.68           H
ATOM   4603 2HG2 THR A 302       3.779 -11.534   7.406  1.00 93.68           H
ATOM   4604 3HG2 THR A 302       2.452 -11.243   8.557  1.00 93.68           H
ATOM   4605  HN  THR A 302       5.110  -9.058   9.031  1.00 93.68           H
ATOM   4606  N   GLN A 303       4.431  -6.479   7.346  1.00 92.20           N
ATOM   4607  CA  GLN A 303       4.354  -5.090   6.924  1.00 92.20           C
ATOM   4608  C   GLN A 303       5.485  -4.769   5.945  1.00 92.20           C
ATOM   4609  O   GLN A 303       5.271  -4.080   4.949  1.00 92.20           O
ATOM   4610  HA  GLN A 303       3.391  -4.993   6.423  1.00 92.20           H
ATOM   4611  CB  GLN A 303       4.388  -4.149   8.130  1.00 92.20           C
ATOM   4612 1HB  GLN A 303       3.511  -4.319   8.754  1.00 92.20           H
ATOM   4613 2HB  GLN A 303       5.263  -4.368   8.742  1.00 92.20           H
ATOM   4614  CG  GLN A 303       4.427  -2.686   7.682  1.00 92.20           C
ATOM   4615 1HG  GLN A 303       5.441  -2.418   7.389  1.00 92.20           H
ATOM   4616 2HG  GLN A 303       3.795  -2.554   6.804  1.00 92.20           H
ATOM   4617  CD  GLN A 303       3.952  -1.758   8.802  1.00 92.20           C
ATOM   4618  OE1 GLN A 303       4.585  -1.614   9.835  1.00 92.20           O
ATOM   4619  NE2 GLN A 303       2.804  -1.138   8.541  1.00 92.20           N
ATOM   4620 1HE2 GLN A 303       2.334  -1.301   7.673  1.00 92.20           H
ATOM   4621 2HE2 GLN A 303       2.411  -0.510   9.212  1.00 92.20           H
ATOM   4622  HN  GLN A 303       4.567  -6.616   8.327  1.00 92.20           H
ATOM   4623  N   THR A 304       6.664  -5.284   6.263  1.00 92.39           N
ATOM   4624  CA  THR A 304       7.842  -5.008   5.459  1.00 92.39           C
ATOM   4625  C   THR A 304       7.698  -5.634   4.070  1.00 92.39           C
ATOM   4626  O   THR A 304       8.104  -5.039   3.072  1.00 92.39           O
ATOM   4627  HA  THR A 304       7.917  -3.930   5.318  1.00 92.39           H
ATOM   4628  CB  THR A 304       9.066  -5.510   6.227  1.00 92.39           C
ATOM   4629  HB  THR A 304       9.057  -6.597   6.308  1.00 92.39           H
ATOM   4630  OG1 THR A 304       9.016  -4.800   7.462  1.00 92.39           O
ATOM   4631  HG1 THR A 304       8.579  -5.364   8.162  1.00 92.39           H
ATOM   4632  CG2 THR A 304      10.382  -5.057   5.591  1.00 92.39           C
ATOM   4633 1HG2 THR A 304      10.421  -3.968   5.572  1.00 92.39           H
ATOM   4634 2HG2 THR A 304      10.445  -5.441   4.573  1.00 92.39           H
ATOM   4635 3HG2 THR A 304      11.219  -5.440   6.175  1.00 92.39           H
ATOM   4636  HN  THR A 304       6.820  -5.879   7.051  1.00 92.39           H
ATOM   4637  N   ILE A 305       7.119  -6.825   4.049  1.00 92.56           N
ATOM   4638  CA  ILE A 305       6.871  -7.515   2.795  1.00 92.56           C
ATOM   4639  C   ILE A 305       5.912  -6.682   1.941  1.00 92.56           C
ATOM   4640  O   ILE A 305       6.092  -6.572   0.729  1.00 92.56           O
ATOM   4641  HA  ILE A 305       7.823  -7.592   2.270  1.00 92.56           H
ATOM   4642  CB  ILE A 305       6.382  -8.941   3.055  1.00 92.56           C
ATOM   4643  HB  ILE A 305       5.549  -8.894   3.757  1.00 92.56           H
ATOM   4644  CG1 ILE A 305       7.476  -9.785   3.710  1.00 92.56           C
ATOM   4645 1HG1 ILE A 305       8.259 -10.000   2.983  1.00 92.56           H
ATOM   4646 2HG1 ILE A 305       7.940  -9.222   4.520  1.00 92.56           H
ATOM   4647  CG2 ILE A 305       5.854  -9.583   1.770  1.00 92.56           C
ATOM   4648 1HG2 ILE A 305       5.023  -8.994   1.384  1.00 92.56           H
ATOM   4649 2HG2 ILE A 305       6.651  -9.617   1.028  1.00 92.56           H
ATOM   4650 3HG2 ILE A 305       5.513 -10.596   1.984  1.00 92.56           H
ATOM   4651  CD1 ILE A 305       6.906 -11.096   4.255  1.00 92.56           C
ATOM   4652 1HD1 ILE A 305       6.140 -10.878   5.000  1.00 92.56           H
ATOM   4653 2HD1 ILE A 305       6.465 -11.668   3.438  1.00 92.56           H
ATOM   4654 3HD1 ILE A 305       7.705 -11.677   4.715  1.00 92.56           H
ATOM   4655  HN  ILE A 305       6.823  -7.317   4.868  1.00 92.56           H
ATOM   4656  N   ALA A 306       4.916  -6.118   2.607  1.00 89.81           N
ATOM   4657  CA  ALA A 306       3.896  -5.347   1.916  1.00 89.81           C
ATOM   4658  C   ALA A 306       4.544  -4.129   1.254  1.00 89.81           C
ATOM   4659  O   ALA A 306       4.149  -3.729   0.160  1.00 89.81           O
ATOM   4660  HA  ALA A 306       3.465  -5.984   1.143  1.00 89.81           H
ATOM   4661  CB  ALA A 306       2.794  -4.957   2.903  1.00 89.81           C
ATOM   4662 1HB  ALA A 306       2.347  -5.858   3.323  1.00 89.81           H
ATOM   4663 2HB  ALA A 306       3.222  -4.356   3.706  1.00 89.81           H
ATOM   4664 3HB  ALA A 306       2.030  -4.379   2.385  1.00 89.81           H
ATOM   4665  HN  ALA A 306       4.799  -6.181   3.598  1.00 89.81           H
ATOM   4666  N   PHE A 307       5.528  -3.574   1.946  1.00 89.73           N
ATOM   4667  CA  PHE A 307       6.200  -2.379   1.464  1.00 89.73           C
ATOM   4668  C   PHE A 307       7.013  -2.678   0.203  1.00 89.73           C
ATOM   4669  O   PHE A 307       7.123  -1.833  -0.684  1.00 89.73           O
ATOM   4670  HA  PHE A 307       5.428  -1.646   1.231  1.00 89.73           H
ATOM   4671  CB  PHE A 307       7.151  -1.922   2.573  1.00 89.73           C
ATOM   4672 1HB  PHE A 307       7.754  -2.772   2.892  1.00 89.73           H
ATOM   4673 2HB  PHE A 307       7.837  -1.179   2.166  1.00 89.73           H
ATOM   4674  CG  PHE A 307       6.444  -1.329   3.793  1.00 89.73           C
ATOM   4675  CD1 PHE A 307       5.086  -1.343   3.866  1.00 89.73           C
ATOM   4676  HD1 PHE A 307       4.501  -1.777   3.055  1.00 89.73           H
ATOM   4677  CD2 PHE A 307       7.174  -0.788   4.805  1.00 89.73           C
ATOM   4678  HD2 PHE A 307       8.262  -0.776   4.746  1.00 89.73           H
ATOM   4679  CE1 PHE A 307       4.430  -0.792   4.998  1.00 89.73           C
ATOM   4680  HE1 PHE A 307       3.342  -0.803   5.057  1.00 89.73           H
ATOM   4681  CE2 PHE A 307       6.518  -0.237   5.937  1.00 89.73           C
ATOM   4682  HE2 PHE A 307       7.103   0.197   6.748  1.00 89.73           H
ATOM   4683  CZ  PHE A 307       5.160  -0.251   6.010  1.00 89.73           C
ATOM   4684  HZ  PHE A 307       4.656   0.172   6.880  1.00 89.73           H
ATOM   4685  HN  PHE A 307       5.866  -3.926   2.819  1.00 89.73           H
ATOM   4686  N   PHE A 308       7.562  -3.884   0.163  1.00 90.53           N
ATOM   4687  CA  PHE A 308       8.387  -4.294  -0.961  1.00 90.53           C
ATOM   4688  C   PHE A 308       7.572  -4.325  -2.255  1.00 90.53           C
ATOM   4689  O   PHE A 308       8.136  -4.297  -3.348  1.00 90.53           O
ATOM   4690  HA  PHE A 308       9.190  -3.563  -1.056  1.00 90.53           H
ATOM   4691  CB  PHE A 308       8.890  -5.706  -0.654  1.00 90.53           C
ATOM   4692 1HB  PHE A 308       9.045  -5.800   0.420  1.00 90.53           H
ATOM   4693 2HB  PHE A 308       8.117  -6.424  -0.929  1.00 90.53           H
ATOM   4694  CG  PHE A 308      10.187  -6.075  -1.377  1.00 90.53           C
ATOM   4695  CD1 PHE A 308      10.139  -6.721  -2.573  1.00 90.53           C
ATOM   4696  HD1 PHE A 308       9.177  -6.976  -3.016  1.00 90.53           H
ATOM   4697  CD2 PHE A 308      11.388  -5.756  -0.824  1.00 90.53           C
ATOM   4698  HD2 PHE A 308      11.426  -5.238   0.135  1.00 90.53           H
ATOM   4699  CE1 PHE A 308      11.343  -7.063  -3.243  1.00 90.53           C
ATOM   4700  HE1 PHE A 308      11.305  -7.582  -4.201  1.00 90.53           H
ATOM   4701  CE2 PHE A 308      12.592  -6.098  -1.494  1.00 90.53           C
ATOM   4702  HE2 PHE A 308      13.554  -5.843  -1.051  1.00 90.53           H
ATOM   4703  CZ  PHE A 308      12.544  -6.745  -2.690  1.00 90.53           C
ATOM   4704  HZ  PHE A 308      13.468  -7.007  -3.205  1.00 90.53           H
ATOM   4705  HN  PHE A 308       7.452  -4.572   0.880  1.00 90.53           H
ATOM   4706  N   HIS A 309       6.259  -4.382  -2.089  1.00 87.03           N
ATOM   4707  CA  HIS A 309       5.361  -4.411  -3.231  1.00 87.03           C
ATOM   4708  C   HIS A 309       5.525  -3.126  -4.046  1.00 87.03           C
ATOM   4709  O   HIS A 309       5.403  -3.142  -5.269  1.00 87.03           O
ATOM   4710  HA  HIS A 309       5.661  -5.260  -3.845  1.00 87.03           H
ATOM   4711  CB  HIS A 309       3.917  -4.647  -2.782  1.00 87.03           C
ATOM   4712 1HB  HIS A 309       3.885  -5.534  -2.150  1.00 87.03           H
ATOM   4713 2HB  HIS A 309       3.597  -3.806  -2.167  1.00 87.03           H
ATOM   4714  CG  HIS A 309       2.940  -4.822  -3.920  1.00 87.03           C
ATOM   4715  ND1 HIS A 309       2.230  -3.767  -4.466  1.00 87.03           N
ATOM   4716  HD1 HIS A 309       2.285  -2.812  -4.176  1.00 87.03           H
ATOM   4717  CD2 HIS A 309       2.565  -5.937  -4.609  1.00 87.03           C
ATOM   4718  HD2 HIS A 309       2.934  -6.948  -4.436  1.00 87.03           H
ATOM   4719  CE1 HIS A 309       1.463  -4.238  -5.439  1.00 87.03           C
ATOM   4720  HE1 HIS A 309       0.785  -3.654  -6.060  1.00 87.03           H
ATOM   4721  NE2 HIS A 309       1.672  -5.584  -5.525  1.00 87.03           N
ATOM   4722  HN  HIS A 309       5.808  -4.409  -1.197  1.00 87.03           H
ATOM   4723  N   SER A 310       5.800  -2.043  -3.334  1.00 85.77           N
ATOM   4724  CA  SER A 310       5.864  -0.733  -3.958  1.00 85.77           C
ATOM   4725  C   SER A 310       7.080  -0.652  -4.882  1.00 85.77           C
ATOM   4726  O   SER A 310       7.132   0.194  -5.774  1.00 85.77           O
ATOM   4727  HA  SER A 310       4.941  -0.641  -4.532  1.00 85.77           H
ATOM   4728  CB  SER A 310       5.921   0.377  -2.906  1.00 85.77           C
ATOM   4729 1HB  SER A 310       6.721   0.164  -2.198  1.00 85.77           H
ATOM   4730 2HB  SER A 310       6.166   1.323  -3.390  1.00 85.77           H
ATOM   4731  OG  SER A 310       4.689   0.510  -2.203  1.00 85.77           O
ATOM   4732  HG  SER A 310       4.024   1.001  -2.767  1.00 85.77           H
ATOM   4733  HN  SER A 310       5.977  -2.051  -2.349  1.00 85.77           H
ATOM   4734  N   CYS A 311       8.030  -1.542  -4.637  1.00 87.65           N
ATOM   4735  CA  CYS A 311       9.230  -1.602  -5.454  1.00 87.65           C
ATOM   4736  C   CYS A 311       9.009  -2.641  -6.556  1.00 87.65           C
ATOM   4737  O   CYS A 311       9.686  -2.615  -7.583  1.00 87.65           O
ATOM   4738  HA  CYS A 311       9.367  -0.608  -5.881  1.00 87.65           H
ATOM   4739  CB  CYS A 311      10.471  -1.914  -4.616  1.00 87.65           C
ATOM   4740 1HB  CYS A 311      11.372  -1.719  -5.198  1.00 87.65           H
ATOM   4741 2HB  CYS A 311      10.506  -1.259  -3.745  1.00 87.65           H
ATOM   4742  SG  CYS A 311      10.441  -3.663  -4.079  1.00 87.65           S
ATOM   4743  HG  CYS A 311      11.560  -3.608  -3.363  1.00 87.65           H
ATOM   4744  HN  CYS A 311       7.990  -2.213  -3.896  1.00 87.65           H
ATOM   4745  N   LEU A 312       8.060  -3.531  -6.304  1.00 86.67           N
ATOM   4746  CA  LEU A 312       7.756  -4.588  -7.253  1.00 86.67           C
ATOM   4747  C   LEU A 312       6.850  -4.035  -8.354  1.00 86.67           C
ATOM   4748  O   LEU A 312       6.889  -4.505  -9.490  1.00 86.67           O
ATOM   4749  HA  LEU A 312       8.697  -4.902  -7.705  1.00 86.67           H
ATOM   4750  CB  LEU A 312       7.174  -5.805  -6.530  1.00 86.67           C
ATOM   4751 1HB  LEU A 312       6.361  -5.466  -5.887  1.00 86.67           H
ATOM   4752 2HB  LEU A 312       6.735  -6.469  -7.275  1.00 86.67           H
ATOM   4753  CG  LEU A 312       8.155  -6.614  -5.680  1.00 86.67           C
ATOM   4754  HG  LEU A 312       8.543  -5.964  -4.895  1.00 86.67           H
ATOM   4755  CD1 LEU A 312       7.450  -7.784  -4.991  1.00 86.67           C
ATOM   4756 1HD1 LEU A 312       6.660  -7.402  -4.345  1.00 86.67           H
ATOM   4757 2HD1 LEU A 312       7.016  -8.441  -5.745  1.00 86.67           H
ATOM   4758 3HD1 LEU A 312       8.171  -8.342  -4.394  1.00 86.67           H
ATOM   4759  CD2 LEU A 312       9.351  -7.077  -6.515  1.00 86.67           C
ATOM   4760 1HD2 LEU A 312       9.001  -7.703  -7.335  1.00 86.67           H
ATOM   4761 2HD2 LEU A 312       9.871  -6.208  -6.918  1.00 86.67           H
ATOM   4762 3HD2 LEU A 312      10.033  -7.650  -5.887  1.00 86.67           H
ATOM   4763  HN  LEU A 312       7.506  -3.537  -5.472  1.00 86.67           H
ATOM   4764  N   ASN A 313       6.054  -3.044  -7.979  1.00 78.46           N
ATOM   4765  CA  ASN A 313       5.082  -2.476  -8.897  1.00 78.46           C
ATOM   4766  C   ASN A 313       5.773  -2.137 -10.219  1.00 78.46           C
ATOM   4767  O   ASN A 313       5.344  -2.586 -11.281  1.00 78.46           O
ATOM   4768  HA  ASN A 313       4.315  -3.243  -9.013  1.00 78.46           H
ATOM   4769  CB  ASN A 313       4.479  -1.188  -8.334  1.00 78.46           C
ATOM   4770 1HB  ASN A 313       5.209  -0.688  -7.697  1.00 78.46           H
ATOM   4771 2HB  ASN A 313       4.247  -0.503  -9.150  1.00 78.46           H
ATOM   4772  CG  ASN A 313       3.210  -1.481  -7.531  1.00 78.46           C
ATOM   4773  OD1 ASN A 313       2.586  -2.521  -7.665  1.00 78.46           O
ATOM   4774  ND2 ASN A 313       2.864  -0.509  -6.692  1.00 78.46           N
ATOM   4775 1HD2 ASN A 313       3.420   0.320  -6.631  1.00 78.46           H
ATOM   4776 2HD2 ASN A 313       2.048  -0.607  -6.123  1.00 78.46           H
ATOM   4777  HN  ASN A 313       6.067  -2.631  -7.068  1.00 78.46           H
ATOM   4778  N   PRO A 314       6.850  -1.341 -10.180  1.00 78.65           N
ATOM   4779  CA  PRO A 314       7.579  -0.996 -11.403  1.00 78.65           C
ATOM   4780  C   PRO A 314       7.984  -2.226 -12.199  1.00 78.65           C
ATOM   4781  O   PRO A 314       7.754  -2.291 -13.406  1.00 78.65           O
ATOM   4782  HA  PRO A 314       6.938  -0.422 -12.072  1.00 78.65           H
ATOM   4783  CB  PRO A 314       8.797  -0.223 -10.893  1.00 78.65           C
ATOM   4784 1HB  PRO A 314       9.650  -0.882 -10.728  1.00 78.65           H
ATOM   4785 2HB  PRO A 314       9.117   0.537 -11.605  1.00 78.65           H
ATOM   4786  CG  PRO A 314       8.304   0.396  -9.591  1.00 78.65           C
ATOM   4787 1HG  PRO A 314       9.130   0.677  -8.938  1.00 78.65           H
ATOM   4788 2HG  PRO A 314       7.729   1.305  -9.768  1.00 78.65           H
ATOM   4789  CD  PRO A 314       7.452  -0.711  -8.991  1.00 78.65           C
ATOM   4790 1HD  PRO A 314       8.053  -1.421  -8.422  1.00 78.65           H
ATOM   4791 2HD  PRO A 314       6.699  -0.317  -8.308  1.00 78.65           H
ATOM   4792  N   VAL A 315       8.581  -3.177 -11.497  1.00 76.51           N
ATOM   4793  CA  VAL A 315       9.178  -4.329 -12.151  1.00 76.51           C
ATOM   4794  C   VAL A 315       8.106  -5.061 -12.960  1.00 76.51           C
ATOM   4795  O   VAL A 315       8.354  -5.482 -14.089  1.00 76.51           O
ATOM   4796  HA  VAL A 315       9.942  -3.959 -12.835  1.00 76.51           H
ATOM   4797  CB  VAL A 315       9.861  -5.223 -11.115  1.00 76.51           C
ATOM   4798  HB  VAL A 315       9.105  -5.545 -10.399  1.00 76.51           H
ATOM   4799  CG1 VAL A 315      10.447  -6.475 -11.773  1.00 76.51           C
ATOM   4800 1HG1 VAL A 315       9.648  -7.041 -12.252  1.00 76.51           H
ATOM   4801 2HG1 VAL A 315      11.183  -6.181 -12.521  1.00 76.51           H
ATOM   4802 3HG1 VAL A 315      10.926  -7.093 -11.014  1.00 76.51           H
ATOM   4803  CG2 VAL A 315      10.937  -4.452 -10.349  1.00 76.51           C
ATOM   4804 1HG2 VAL A 315      11.691  -4.088 -11.048  1.00 76.51           H
ATOM   4805 2HG2 VAL A 315      10.481  -3.607  -9.834  1.00 76.51           H
ATOM   4806 3HG2 VAL A 315      11.407  -5.112  -9.619  1.00 76.51           H
ATOM   4807  HN  VAL A 315       8.662  -3.169 -10.500  1.00 76.51           H
ATOM   4808  N   LEU A 316       6.936  -5.192 -12.351  1.00 75.15           N
ATOM   4809  CA  LEU A 316       5.858  -5.955 -12.957  1.00 75.15           C
ATOM   4810  C   LEU A 316       5.496  -5.335 -14.308  1.00 75.15           C
ATOM   4811  O   LEU A 316       5.391  -6.040 -15.310  1.00 75.15           O
ATOM   4812  HA  LEU A 316       6.230  -6.965 -13.129  1.00 75.15           H
ATOM   4813  CB  LEU A 316       4.674  -6.067 -11.994  1.00 75.15           C
ATOM   4814 1HB  LEU A 316       4.413  -5.065 -11.654  1.00 75.15           H
ATOM   4815 2HB  LEU A 316       3.817  -6.450 -12.547  1.00 75.15           H
ATOM   4816  CG  LEU A 316       4.890  -6.952 -10.765  1.00 75.15           C
ATOM   4817  HG  LEU A 316       5.779  -6.600 -10.242  1.00 75.15           H
ATOM   4818  CD1 LEU A 316       3.716  -6.834  -9.791  1.00 75.15           C
ATOM   4819 1HD1 LEU A 316       3.619  -5.799  -9.464  1.00 75.15           H
ATOM   4820 2HD1 LEU A 316       2.798  -7.145 -10.290  1.00 75.15           H
ATOM   4821 3HD1 LEU A 316       3.895  -7.474  -8.927  1.00 75.15           H
ATOM   4822  CD2 LEU A 316       5.152  -8.403 -11.174  1.00 75.15           C
ATOM   4823 1HD2 LEU A 316       4.296  -8.783 -11.733  1.00 75.15           H
ATOM   4824 2HD2 LEU A 316       6.043  -8.449 -11.799  1.00 75.15           H
ATOM   4825 3HD2 LEU A 316       5.302  -9.011 -10.282  1.00 75.15           H
ATOM   4826  HN  LEU A 316       6.720  -4.788 -11.462  1.00 75.15           H
ATOM   4827  N   TYR A 317       5.316  -4.023 -14.291  1.00 64.81           N
ATOM   4828  CA  TYR A 317       4.812  -3.321 -15.460  1.00 64.81           C
ATOM   4829  C   TYR A 317       5.924  -3.103 -16.489  1.00 64.81           C
ATOM   4830  O   TYR A 317       5.668  -3.098 -17.692  1.00 64.81           O
ATOM   4831  HA  TYR A 317       4.029  -3.933 -15.907  1.00 64.81           H
ATOM   4832  CB  TYR A 317       4.324  -1.961 -14.958  1.00 64.81           C
ATOM   4833 1HB  TYR A 317       5.161  -1.430 -14.505  1.00 64.81           H
ATOM   4834 2HB  TYR A 317       3.993  -1.368 -15.810  1.00 64.81           H
ATOM   4835  CG  TYR A 317       3.183  -2.046 -13.941  1.00 64.81           C
ATOM   4836  CD1 TYR A 317       1.990  -2.644 -14.292  1.00 64.81           C
ATOM   4837  HD1 TYR A 317       1.860  -3.056 -15.293  1.00 64.81           H
ATOM   4838  CD2 TYR A 317       3.348  -1.525 -12.674  1.00 64.81           C
ATOM   4839  HD2 TYR A 317       4.291  -1.053 -12.398  1.00 64.81           H
ATOM   4840  CE1 TYR A 317       0.917  -2.724 -13.335  1.00 64.81           C
ATOM   4841  HE1 TYR A 317      -0.031  -3.194 -13.599  1.00 64.81           H
ATOM   4842  CE2 TYR A 317       2.275  -1.605 -11.718  1.00 64.81           C
ATOM   4843  HE2 TYR A 317       2.392  -1.197 -10.714  1.00 64.81           H
ATOM   4844  CZ  TYR A 317       1.112  -2.201 -12.095  1.00 64.81           C
ATOM   4845  OH  TYR A 317       0.098  -2.277 -11.192  1.00 64.81           O
ATOM   4846  HH  TYR A 317       0.458  -2.171 -10.265  1.00 64.81           H
ATOM   4847  HN  TYR A 317       5.507  -3.442 -13.500  1.00 64.81           H
ATOM   4848  N   VAL A 318       7.133  -2.927 -15.977  1.00 62.61           N
ATOM   4849  CA  VAL A 318       8.270  -2.625 -16.831  1.00 62.61           C
ATOM   4850  C   VAL A 318       8.636  -3.869 -17.644  1.00 62.61           C
ATOM   4851  O   VAL A 318       8.628  -3.836 -18.873  1.00 62.61           O
ATOM   4852  HA  VAL A 318       7.965  -1.835 -17.517  1.00 62.61           H
ATOM   4853  CB  VAL A 318       9.433  -2.099 -15.988  1.00 62.61           C
ATOM   4854  HB  VAL A 318       9.587  -2.791 -15.160  1.00 62.61           H
ATOM   4855  CG1 VAL A 318      10.725  -2.049 -16.805  1.00 62.61           C
ATOM   4856 1HG1 VAL A 318      10.972  -3.051 -17.155  1.00 62.61           H
ATOM   4857 2HG1 VAL A 318      10.587  -1.389 -17.662  1.00 62.61           H
ATOM   4858 3HG1 VAL A 318      11.535  -1.671 -16.182  1.00 62.61           H
ATOM   4859  CG2 VAL A 318       9.104  -0.726 -15.397  1.00 62.61           C
ATOM   4860 1HG2 VAL A 318       8.911  -0.020 -16.205  1.00 62.61           H
ATOM   4861 2HG2 VAL A 318       8.221  -0.805 -14.764  1.00 62.61           H
ATOM   4862 3HG2 VAL A 318       9.948  -0.375 -14.802  1.00 62.61           H
ATOM   4863  HN  VAL A 318       7.342  -2.987 -15.001  1.00 62.61           H
ATOM   4864  N   PHE A 319       8.948  -4.936 -16.924  1.00 63.53           N
ATOM   4865  CA  PHE A 319       9.529  -6.114 -17.545  1.00 63.53           C
ATOM   4866  C   PHE A 319       8.452  -6.965 -18.221  1.00 63.53           C
ATOM   4867  O   PHE A 319       8.712  -7.612 -19.234  1.00 63.53           O
ATOM   4868  HA  PHE A 319      10.239  -5.767 -18.296  1.00 63.53           H
ATOM   4869  CB  PHE A 319      10.183  -6.932 -16.429  1.00 63.53           C
ATOM   4870 1HB  PHE A 319       9.473  -7.043 -15.610  1.00 63.53           H
ATOM   4871 2HB  PHE A 319      10.397  -7.933 -16.804  1.00 63.53           H
ATOM   4872  CG  PHE A 319      11.476  -6.320 -15.885  1.00 63.53           C
ATOM   4873  CD1 PHE A 319      12.657  -6.554 -16.517  1.00 63.53           C
ATOM   4874  HD1 PHE A 319      12.683  -7.177 -17.411  1.00 63.53           H
ATOM   4875  CD2 PHE A 319      11.443  -5.543 -14.770  1.00 63.53           C
ATOM   4876  HD2 PHE A 319      10.496  -5.356 -14.264  1.00 63.53           H
ATOM   4877  CE1 PHE A 319      13.857  -5.987 -16.012  1.00 63.53           C
ATOM   4878  HE1 PHE A 319      14.804  -6.174 -16.518  1.00 63.53           H
ATOM   4879  CE2 PHE A 319      12.643  -4.975 -14.265  1.00 63.53           C
ATOM   4880  HE2 PHE A 319      12.617  -4.352 -13.371  1.00 63.53           H
ATOM   4881  CZ  PHE A 319      13.824  -5.209 -14.897  1.00 63.53           C
ATOM   4882  HZ  PHE A 319      14.745  -4.773 -14.509  1.00 63.53           H
ATOM   4883  HN  PHE A 319       8.811  -5.004 -15.935  1.00 63.53           H
ATOM   4884  N   VAL A 320       7.265  -6.938 -17.632  1.00 66.23           N
ATOM   4885  CA  VAL A 320       6.168  -7.755 -18.121  1.00 66.23           C
ATOM   4886  C   VAL A 320       5.467  -7.026 -19.268  1.00 66.23           C
ATOM   4887  O   VAL A 320       4.817  -7.655 -20.103  1.00 66.23           O
ATOM   4888  HA  VAL A 320       6.594  -8.683 -18.503  1.00 66.23           H
ATOM   4889  CB  VAL A 320       5.224  -8.106 -16.969  1.00 66.23           C
ATOM   4890  HB  VAL A 320       4.576  -7.247 -16.793  1.00 66.23           H
ATOM   4891  CG1 VAL A 320       4.335  -9.297 -17.333  1.00 66.23           C
ATOM   4892 1HG1 VAL A 320       3.738  -9.050 -18.211  1.00 66.23           H
ATOM   4893 2HG1 VAL A 320       4.959 -10.164 -17.549  1.00 66.23           H
ATOM   4894 3HG1 VAL A 320       3.673  -9.525 -16.497  1.00 66.23           H
ATOM   4895  CG2 VAL A 320       6.005  -8.378 -15.682  1.00 66.23           C
ATOM   4896 1HG2 VAL A 320       6.687  -9.213 -15.841  1.00 66.23           H
ATOM   4897 2HG2 VAL A 320       6.575  -7.490 -15.409  1.00 66.23           H
ATOM   4898 3HG2 VAL A 320       5.309  -8.625 -14.880  1.00 66.23           H
ATOM   4899  HN  VAL A 320       7.049  -6.372 -16.836  1.00 66.23           H
ATOM   4900  N   GLY A 321       5.622  -5.710 -19.274  1.00 66.09           N
ATOM   4901  CA  GLY A 321       5.050  -4.894 -20.331  1.00 66.09           C
ATOM   4902  C   GLY A 321       5.995  -4.809 -21.531  1.00 66.09           C
ATOM   4903  O   GLY A 321       7.022  -4.135 -21.470  1.00 66.09           O
ATOM   4904 1HA  GLY A 321       4.095  -5.315 -20.644  1.00 66.09           H
ATOM   4905 2HA  GLY A 321       4.847  -3.892 -19.952  1.00 66.09           H
ATOM   4906  HN  GLY A 321       6.126  -5.204 -18.574  1.00 66.09           H
ATOM   4907  N   GLU A 322       5.614  -5.503 -22.593  1.00 69.92           N
ATOM   4908  CA  GLU A 322       6.367  -5.445 -23.835  1.00 69.92           C
ATOM   4909  C   GLU A 322       6.497  -3.996 -24.309  1.00 69.92           C
ATOM   4910  O   GLU A 322       7.578  -3.562 -24.702  1.00 69.92           O
ATOM   4911  HA  GLU A 322       7.352  -5.845 -23.595  1.00 69.92           H
ATOM   4912  CB  GLU A 322       5.719  -6.318 -24.911  1.00 69.92           C
ATOM   4913 1HB  GLU A 322       4.640  -6.164 -24.908  1.00 69.92           H
ATOM   4914 2HB  GLU A 322       6.180  -6.114 -25.877  1.00 69.92           H
ATOM   4915  CG  GLU A 322       5.953  -7.803 -24.627  1.00 69.92           C
ATOM   4916 1HG  GLU A 322       7.013  -7.978 -24.440  1.00 69.92           H
ATOM   4917 2HG  GLU A 322       5.418  -8.093 -23.723  1.00 69.92           H
ATOM   4918  CD  GLU A 322       5.487  -8.666 -25.801  1.00 69.92           C
ATOM   4919  OE1 GLU A 322       6.078  -9.754 -25.975  1.00 69.92           O
ATOM   4920  OE2 GLU A 322       4.551  -8.219 -26.497  1.00 69.92           O
ATOM   4921  HN  GLU A 322       4.809  -6.096 -22.615  1.00 69.92           H
ATOM   4922  N   ARG A 323       5.378  -3.287 -24.256  1.00 69.63           N
ATOM   4923  CA  ARG A 323       5.337  -1.918 -24.740  1.00 69.63           C
ATOM   4924  C   ARG A 323       6.356  -1.058 -23.991  1.00 69.63           C
ATOM   4925  O   ARG A 323       7.044  -0.237 -24.595  1.00 69.63           O
ATOM   4926  HA  ARG A 323       5.586  -1.989 -25.799  1.00 69.63           H
ATOM   4927  CB  ARG A 323       3.942  -1.313 -24.564  1.00 69.63           C
ATOM   4928 1HB  ARG A 323       3.570  -1.535 -23.563  1.00 69.63           H
ATOM   4929 2HB  ARG A 323       3.999  -0.228 -24.650  1.00 69.63           H
ATOM   4930  CG  ARG A 323       2.969  -1.864 -25.609  1.00 69.63           C
ATOM   4931 1HG  ARG A 323       3.391  -1.737 -26.606  1.00 69.63           H
ATOM   4932 2HG  ARG A 323       2.832  -2.934 -25.454  1.00 69.63           H
ATOM   4933  CD  ARG A 323       1.617  -1.153 -25.527  1.00 69.63           C
ATOM   4934 1HD  ARG A 323       1.211  -1.240 -24.519  1.00 69.63           H
ATOM   4935 2HD  ARG A 323       1.743  -0.089 -25.729  1.00 69.63           H
ATOM   4936  NE  ARG A 323       0.675  -1.744 -26.503  1.00 69.63           N
ATOM   4937  HE  ARG A 323       1.009  -2.482 -27.090  1.00 69.63           H
ATOM   4938  CZ  ARG A 323      -0.598  -1.352 -26.651  1.00 69.63           C
ATOM   4939  NH1 ARG A 323      -1.099  -0.367 -25.892  1.00 69.63           N
ATOM   4940 1HH1 ARG A 323      -0.522   0.081 -25.209  1.00 69.63           H
ATOM   4941 2HH1 ARG A 323      -2.050  -0.081 -26.009  1.00 69.63           H
ATOM   4942  NH2 ARG A 323      -1.362  -1.959 -27.569  1.00 69.63           N
ATOM   4943 1HH2 ARG A 323      -2.314  -1.678 -27.692  1.00 69.63           H
ATOM   4944 2HH2 ARG A 323      -0.981  -2.693 -28.131  1.00 69.63           H
ATOM   4945  HN  ARG A 323       4.514  -3.633 -23.891  1.00 69.63           H
ATOM   4946  N   PHE A 324       6.422  -1.277 -22.686  1.00 72.68           N
ATOM   4947  CA  PHE A 324       7.272  -0.464 -21.833  1.00 72.68           C
ATOM   4948  C   PHE A 324       8.748  -0.655 -22.188  1.00 72.68           C
ATOM   4949  O   PHE A 324       9.512   0.308 -22.219  1.00 72.68           O
ATOM   4950  HA  PHE A 324       6.993   0.577 -21.995  1.00 72.68           H
ATOM   4951  CB  PHE A 324       7.042  -0.933 -20.395  1.00 72.68           C
ATOM   4952 1HB  PHE A 324       5.971  -1.056 -20.230  1.00 72.68           H
ATOM   4953 2HB  PHE A 324       7.498  -1.915 -20.266  1.00 72.68           H
ATOM   4954  CG  PHE A 324       7.600   0.017 -19.333  1.00 72.68           C
ATOM   4955  CD1 PHE A 324       8.935   0.040 -19.076  1.00 72.68           C
ATOM   4956  HD1 PHE A 324       9.608  -0.618 -19.627  1.00 72.68           H
ATOM   4957  CD2 PHE A 324       6.761   0.838 -18.646  1.00 72.68           C
ATOM   4958  HD2 PHE A 324       5.691   0.819 -18.852  1.00 72.68           H
ATOM   4959  CE1 PHE A 324       9.453   0.922 -18.091  1.00 72.68           C
ATOM   4960  HE1 PHE A 324      10.524   0.940 -17.885  1.00 72.68           H
ATOM   4961  CE2 PHE A 324       7.279   1.719 -17.661  1.00 72.68           C
ATOM   4962  HE2 PHE A 324       6.607   2.377 -17.111  1.00 72.68           H
ATOM   4963  CZ  PHE A 324       8.614   1.743 -17.404  1.00 72.68           C
ATOM   4964  HZ  PHE A 324       9.012   2.420 -16.648  1.00 72.68           H
ATOM   4965  HN  PHE A 324       5.907  -1.992 -22.212  1.00 72.68           H
ATOM   4966  N   ARG A 325       9.104  -1.905 -22.448  1.00 73.45           N
ATOM   4967  CA  ARG A 325      10.458  -2.225 -22.869  1.00 73.45           C
ATOM   4968  C   ARG A 325      10.833  -1.414 -24.110  1.00 73.45           C
ATOM   4969  O   ARG A 325      11.937  -0.878 -24.196  1.00 73.45           O
ATOM   4970  HA  ARG A 325      11.085  -1.955 -22.019  1.00 73.45           H
ATOM   4971  CB  ARG A 325      10.599  -3.716 -23.180  1.00 73.45           C
ATOM   4972 1HB  ARG A 325       9.836  -4.016 -23.898  1.00 73.45           H
ATOM   4973 2HB  ARG A 325      11.567  -3.904 -23.646  1.00 73.45           H
ATOM   4974  CG  ARG A 325      10.468  -4.557 -21.908  1.00 73.45           C
ATOM   4975 1HG  ARG A 325      11.105  -4.142 -21.127  1.00 73.45           H
ATOM   4976 2HG  ARG A 325       9.443  -4.510 -21.541  1.00 73.45           H
ATOM   4977  CD  ARG A 325      10.856  -6.013 -22.171  1.00 73.45           C
ATOM   4978 1HD  ARG A 325      10.322  -6.388 -23.044  1.00 73.45           H
ATOM   4979 2HD  ARG A 325      11.921  -6.080 -22.395  1.00 73.45           H
ATOM   4980  NE  ARG A 325      10.536  -6.844 -20.988  1.00 73.45           N
ATOM   4981  HE  ARG A 325       9.955  -6.445 -20.279  1.00 73.45           H
ATOM   4982  CZ  ARG A 325      10.976  -8.096 -20.809  1.00 73.45           C
ATOM   4983  NH1 ARG A 325      11.758  -8.681 -21.727  1.00 73.45           N
ATOM   4984 1HH1 ARG A 325      12.017  -8.182 -22.554  1.00 73.45           H
ATOM   4985 2HH1 ARG A 325      12.082  -9.616 -21.585  1.00 73.45           H
ATOM   4986  NH2 ARG A 325      10.623  -8.756 -19.697  1.00 73.45           N
ATOM   4987 1HH2 ARG A 325      10.943  -9.692 -19.548  1.00 73.45           H
ATOM   4988 2HH2 ARG A 325      10.039  -8.313 -19.017  1.00 73.45           H
ATOM   4989  HN  ARG A 325       8.488  -2.689 -22.375  1.00 73.45           H
ATOM   4990  N   ARG A 326       9.893  -1.349 -25.042  1.00 75.86           N
ATOM   4991  CA  ARG A 326      10.107  -0.603 -26.270  1.00 75.86           C
ATOM   4992  C   ARG A 326      10.263   0.888 -25.965  1.00 75.86           C
ATOM   4993  O   ARG A 326      11.135   1.552 -26.523  1.00 75.86           O
ATOM   4994  HA  ARG A 326      11.024  -1.015 -26.691  1.00 75.86           H
ATOM   4995  CB  ARG A 326       8.943  -0.798 -27.243  1.00 75.86           C
ATOM   4996 1HB  ARG A 326       8.003  -0.569 -26.741  1.00 75.86           H
ATOM   4997 2HB  ARG A 326       9.038  -0.099 -28.075  1.00 75.86           H
ATOM   4998  CG  ARG A 326       8.908  -2.232 -27.776  1.00 75.86           C
ATOM   4999 1HG  ARG A 326       9.859  -2.470 -28.252  1.00 75.86           H
ATOM   5000 2HG  ARG A 326       8.782  -2.928 -26.947  1.00 75.86           H
ATOM   5001  CD  ARG A 326       7.769  -2.415 -28.781  1.00 75.86           C
ATOM   5002 1HD  ARG A 326       6.830  -2.074 -28.345  1.00 75.86           H
ATOM   5003 2HD  ARG A 326       7.951  -1.804 -29.665  1.00 75.86           H
ATOM   5004  NE  ARG A 326       7.658  -3.840 -29.166  1.00 75.86           N
ATOM   5005  HE  ARG A 326       7.793  -4.530 -28.455  1.00 75.86           H
ATOM   5006  CZ  ARG A 326       7.390  -4.264 -30.409  1.00 75.86           C
ATOM   5007  NH1 ARG A 326       7.200  -3.384 -31.401  1.00 75.86           N
ATOM   5008 1HH1 ARG A 326       7.259  -2.403 -31.218  1.00 75.86           H
ATOM   5009 2HH1 ARG A 326       7.000  -3.708 -32.326  1.00 75.86           H
ATOM   5010  NH2 ARG A 326       7.313  -5.581 -30.643  1.00 75.86           N
ATOM   5011 1HH2 ARG A 326       7.113  -5.914 -31.565  1.00 75.86           H
ATOM   5012 2HH2 ARG A 326       7.456  -6.231 -29.897  1.00 75.86           H
ATOM   5013  HN  ARG A 326       9.001  -1.795 -24.969  1.00 75.86           H
ATOM   5014  N   ASP A 327       9.404   1.371 -25.079  1.00 77.00           N
ATOM   5015  CA  ASP A 327       9.395   2.784 -24.738  1.00 77.00           C
ATOM   5016  C   ASP A 327      10.693   3.137 -24.011  1.00 77.00           C
ATOM   5017  O   ASP A 327      11.281   4.189 -24.260  1.00 77.00           O
ATOM   5018  HA  ASP A 327       9.293   3.307 -25.689  1.00 77.00           H
ATOM   5019  CB  ASP A 327       8.226   3.118 -23.809  1.00 77.00           C
ATOM   5020 1HB  ASP A 327       8.294   2.517 -22.902  1.00 77.00           H
ATOM   5021 2HB  ASP A 327       8.287   4.163 -23.504  1.00 77.00           H
ATOM   5022  CG  ASP A 327       6.885   2.860 -24.499  1.00 77.00           C
ATOM   5023  OD1 ASP A 327       6.834   3.060 -25.732  1.00 77.00           O
ATOM   5024  OD2 ASP A 327       5.942   2.468 -23.778  1.00 77.00           O
ATOM   5025  HN  ASP A 327       8.725   0.816 -24.598  1.00 77.00           H
ATOM   5026  N   LEU A 328      11.103   2.239 -23.127  1.00 75.85           N
ATOM   5027  CA  LEU A 328      12.316   2.448 -22.355  1.00 75.85           C
ATOM   5028  C   LEU A 328      13.499   2.620 -23.310  1.00 75.85           C
ATOM   5029  O   LEU A 328      14.288   3.553 -23.165  1.00 75.85           O
ATOM   5030  HA  LEU A 328      12.190   3.373 -21.792  1.00 75.85           H
ATOM   5031  CB  LEU A 328      12.505   1.320 -21.339  1.00 75.85           C
ATOM   5032 1HB  LEU A 328      11.665   1.340 -20.644  1.00 75.85           H
ATOM   5033 2HB  LEU A 328      12.458   0.369 -21.868  1.00 75.85           H
ATOM   5034  CG  LEU A 328      13.802   1.358 -20.529  1.00 75.85           C
ATOM   5035  HG  LEU A 328      14.639   1.405 -21.226  1.00 75.85           H
ATOM   5036  CD1 LEU A 328      13.869   2.614 -19.658  1.00 75.85           C
ATOM   5037 1HD1 LEU A 328      13.827   3.499 -20.293  1.00 75.85           H
ATOM   5038 2HD1 LEU A 328      13.025   2.623 -18.967  1.00 75.85           H
ATOM   5039 3HD1 LEU A 328      14.801   2.616 -19.093  1.00 75.85           H
ATOM   5040  CD2 LEU A 328      13.971   0.080 -19.705  1.00 75.85           C
ATOM   5041 1HD2 LEU A 328      13.132  -0.022 -19.016  1.00 75.85           H
ATOM   5042 2HD2 LEU A 328      14.001  -0.781 -20.372  1.00 75.85           H
ATOM   5043 3HD2 LEU A 328      14.901   0.133 -19.139  1.00 75.85           H
ATOM   5044  HN  LEU A 328      10.622   1.384 -22.936  1.00 75.85           H
ATOM   5045  N   VAL A 329      13.586   1.705 -24.265  1.00 76.49           N
ATOM   5046  CA  VAL A 329      14.696   1.706 -25.203  1.00 76.49           C
ATOM   5047  C   VAL A 329      14.629   2.969 -26.064  1.00 76.49           C
ATOM   5048  O   VAL A 329      15.660   3.542 -26.413  1.00 76.49           O
ATOM   5049  HA  VAL A 329      15.618   1.726 -24.622  1.00 76.49           H
ATOM   5050  CB  VAL A 329      14.683   0.418 -26.029  1.00 76.49           C
ATOM   5051  HB  VAL A 329      13.704   0.332 -26.500  1.00 76.49           H
ATOM   5052  CG1 VAL A 329      15.736   0.468 -27.138  1.00 76.49           C
ATOM   5053 1HG1 VAL A 329      15.528   1.309 -27.799  1.00 76.49           H
ATOM   5054 2HG1 VAL A 329      16.725   0.590 -26.695  1.00 76.49           H
ATOM   5055 3HG1 VAL A 329      15.706  -0.460 -27.710  1.00 76.49           H
ATOM   5056  CG2 VAL A 329      14.885  -0.808 -25.136  1.00 76.49           C
ATOM   5057 1HG2 VAL A 329      15.844  -0.730 -24.624  1.00 76.49           H
ATOM   5058 2HG2 VAL A 329      14.083  -0.857 -24.399  1.00 76.49           H
ATOM   5059 3HG2 VAL A 329      14.872  -1.709 -25.748  1.00 76.49           H
ATOM   5060  HN  VAL A 329      12.917   0.975 -24.402  1.00 76.49           H
ATOM   5061  N   LYS A 330      13.406   3.366 -26.381  1.00 76.58           N
[truncated: 117,320 more chars]
