# Supplementary material for: Noncanonical roles of chemokine regions in CCR9 activation revealed by structural modeling and mutational mapping
Source: Nat Commun. 2025 Aug 18;16:7695. doi: 10.1038/s41467-025-62321-9 (PMC12361432; doi:10.1038/s41467-025-62321-9)
Supplement: Supplementary file 4 — Supplementary Data 2 [file 41467_2025_62321_MOESM4_ESM.zip › CCR9_CCL25_rnk216.pdb]

SSBOND   1 CYS A   38    CYS A  289 
SSBOND   2 CYS A  119    CYS A  198 
SSBOND   3 CYS B    7    CYS B   35 
SSBOND   4 CYS B    8    CYS B   52 
ATOM      1  N   GLU A  20      -4.221  -4.412  61.025  1.00 51.40           N
ATOM      2  CA  GLU A  20      -4.332  -3.881  59.677  1.00 51.40           C
ATOM      3  C   GLU A  20      -3.019  -4.083  58.917  1.00 51.40           C
ATOM      4  O   GLU A  20      -3.023  -4.259  57.700  1.00 51.40           O
ATOM      5  HA  GLU A  20      -5.126  -4.457  59.203  1.00 51.40           H
ATOM      6  CB  GLU A  20      -4.729  -2.403  59.701  1.00 51.40           C
ATOM      7 1HB  GLU A  20      -4.653  -2.019  60.718  1.00 51.40           H
ATOM      8 2HB  GLU A  20      -4.124  -1.848  58.984  1.00 51.40           H
ATOM      9  CG  GLU A  20      -6.185  -2.220  59.269  1.00 51.40           C
ATOM     10 1HG  GLU A  20      -6.424  -2.927  58.473  1.00 51.40           H
ATOM     11 2HG  GLU A  20      -6.848  -2.446  60.104  1.00 51.40           H
ATOM     12  CD  GLU A  20      -6.437  -0.792  58.782  1.00 51.40           C
ATOM     13  OE1 GLU A  20      -7.553  -0.555  58.270  1.00 51.40           O
ATOM     14  OE2 GLU A  20      -5.508   0.031  58.932  1.00 51.40           O
ATOM     15  HN  GLU A  20      -3.329  -4.802  61.254  1.00 51.40           H
ATOM     16  N   SER A  21      -1.927  -4.051  59.667  1.00 56.90           N
ATOM     17  CA  SER A  21      -0.608  -4.192  59.075  1.00 56.90           C
ATOM     18  C   SER A  21      -0.420  -5.617  58.550  1.00 56.90           C
ATOM     19  O   SER A  21       0.111  -5.815  57.458  1.00 56.90           O
ATOM     20  HA  SER A  21      -0.582  -3.475  58.254  1.00 56.90           H
ATOM     21  CB  SER A  21       0.489  -3.850  60.085  1.00 56.90           C
ATOM     22 1HB  SER A  21       1.426  -3.672  59.557  1.00 56.90           H
ATOM     23 2HB  SER A  21       0.233  -2.923  60.599  1.00 56.90           H
ATOM     24  OG  SER A  21       0.675  -4.887  61.044  1.00 56.90           O
ATOM     25  HG  SER A  21       1.401  -4.636  61.684  1.00 56.90           H
ATOM     26  HN  SER A  21      -1.934  -3.931  60.660  1.00 56.90           H
ATOM     27  N   THR A  22      -0.866  -6.573  59.352  1.00 57.74           N
ATOM     28  CA  THR A  22      -0.616  -7.973  59.058  1.00 57.74           C
ATOM     29  C   THR A  22      -1.443  -8.420  57.851  1.00 57.74           C
ATOM     30  O   THR A  22      -0.906  -8.996  56.905  1.00 57.74           O
ATOM     31  HA  THR A  22       0.433  -8.086  58.786  1.00 57.74           H
ATOM     32  CB  THR A  22      -0.905  -8.781  60.325  1.00 57.74           C
ATOM     33  HB  THR A  22      -1.978  -8.888  60.482  1.00 57.74           H
ATOM     34  OG1 THR A  22      -0.199  -8.085  61.349  1.00 57.74           O
ATOM     35  HG1 THR A  22      -0.508  -8.395  62.248  1.00 57.74           H
ATOM     36  CG2 THR A  22      -0.253 -10.165  60.298  1.00 57.74           C
ATOM     37 1HG2 THR A  22       0.828 -10.056  60.208  1.00 57.74           H
ATOM     38 2HG2 THR A  22      -0.633 -10.729  59.446  1.00 57.74           H
ATOM     39 3HG2 THR A  22      -0.489 -10.696  61.220  1.00 57.74           H
ATOM     40  HN  THR A  22      -1.387  -6.403  60.188  1.00 57.74           H
ATOM     41  N   SER A  23      -2.736  -8.138  57.922  1.00 60.34           N
ATOM     42  CA  SER A  23      -3.645  -8.519  56.854  1.00 60.34           C
ATOM     43  C   SER A  23      -3.247  -7.817  55.554  1.00 60.34           C
ATOM     44  O   SER A  23      -3.328  -8.406  54.477  1.00 60.34           O
ATOM     45  HA  SER A  23      -3.536  -9.599  56.754  1.00 60.34           H
ATOM     46  CB  SER A  23      -5.092  -8.183  57.218  1.00 60.34           C
ATOM     47 1HB  SER A  23      -5.750  -8.489  56.404  1.00 60.34           H
ATOM     48 2HB  SER A  23      -5.387  -8.755  58.098  1.00 60.34           H
ATOM     49  OG  SER A  23      -5.270  -6.793  57.474  1.00 60.34           O
ATOM     50  HG  SER A  23      -6.229  -6.604  57.686  1.00 60.34           H
ATOM     51  HN  SER A  23      -3.162  -7.660  58.690  1.00 60.34           H
ATOM     52  N   SER A  24      -2.827  -6.569  55.697  1.00 65.25           N
ATOM     53  CA  SER A  24      -2.419  -5.780  54.547  1.00 65.25           C
ATOM     54  C   SER A  24      -1.183  -6.404  53.896  1.00 65.25           C
ATOM     55  O   SER A  24      -0.955  -6.235  52.699  1.00 65.25           O
ATOM     56  HA  SER A  24      -3.267  -5.807  53.863  1.00 65.25           H
ATOM     57  CB  SER A  24      -2.134  -4.331  54.947  1.00 65.25           C
ATOM     58 1HB  SER A  24      -2.230  -3.688  54.072  1.00 65.25           H
ATOM     59 2HB  SER A  24      -2.880  -4.000  55.668  1.00 65.25           H
ATOM     60  OG  SER A  24      -0.832  -4.178  55.507  1.00 65.25           O
ATOM     61  HG  SER A  24      -0.721  -4.794  56.286  1.00 65.25           H
ATOM     62  HN  SER A  24      -2.764  -6.098  56.577  1.00 65.25           H
ATOM     63  N   MET A  25      -0.418  -7.113  54.713  1.00 67.10           N
ATOM     64  CA  MET A  25       0.780  -7.777  54.228  1.00 67.10           C
ATOM     65  C   MET A  25       0.430  -9.074  53.497  1.00 67.10           C
ATOM     66  O   MET A  25       0.998  -9.372  52.447  1.00 67.10           O
ATOM     67  HA  MET A  25       1.245  -7.075  53.536  1.00 67.10           H
ATOM     68  CB  MET A  25       1.704  -8.089  55.407  1.00 67.10           C
ATOM     69 1HB  MET A  25       1.687  -7.261  56.116  1.00 67.10           H
ATOM     70 2HB  MET A  25       1.339  -8.969  55.937  1.00 67.10           H
ATOM     71  CG  MET A  25       3.138  -8.331  54.932  1.00 67.10           C
ATOM     72 1HG  MET A  25       3.716  -8.810  55.722  1.00 67.10           H
ATOM     73 2HG  MET A  25       3.137  -9.012  54.080  1.00 67.10           H
ATOM     74  SD  MET A  25       3.898  -6.783  54.473  1.00 67.10           S
ATOM     75  CE  MET A  25       5.612  -7.281  54.428  1.00 67.10           C
ATOM     76 1HE  MET A  25       5.910  -7.647  55.410  1.00 67.10           H
ATOM     77 2HE  MET A  25       5.741  -8.074  53.690  1.00 67.10           H
ATOM     78 3HE  MET A  25       6.232  -6.427  54.155  1.00 67.10           H
ATOM     79  HN  MET A  25      -0.605  -7.237  55.688  1.00 67.10           H
ATOM     80  N   GLU A  26      -0.504  -9.812  54.080  1.00 68.31           N
ATOM     81  CA  GLU A  26      -0.957 -11.055  53.481  1.00 68.31           C
ATOM     82  C   GLU A  26      -1.634 -10.781  52.137  1.00 68.31           C
ATOM     83  O   GLU A  26      -1.382 -11.481  51.157  1.00 68.31           O
ATOM     84  HA  GLU A  26      -0.056 -11.649  53.328  1.00 68.31           H
ATOM     85  CB  GLU A  26      -1.898 -11.807  54.425  1.00 68.31           C
ATOM     86 1HB  GLU A  26      -2.644 -11.121  54.824  1.00 68.31           H
ATOM     87 2HB  GLU A  26      -2.332 -12.663  53.907  1.00 68.31           H
ATOM     88  CG  GLU A  26      -1.134 -12.373  55.625  1.00 68.31           C
ATOM     89 1HG  GLU A  26      -0.343 -13.037  55.276  1.00 68.31           H
ATOM     90 2HG  GLU A  26      -0.652 -11.560  56.169  1.00 68.31           H
ATOM     91  CD  GLU A  26      -2.072 -13.136  56.562  1.00 68.31           C
ATOM     92  OE1 GLU A  26      -1.551 -13.978  57.324  1.00 68.31           O
ATOM     93  OE2 GLU A  26      -3.289 -12.859  56.495  1.00 68.31           O
ATOM     94  HN  GLU A  26      -0.947  -9.572  54.944  1.00 68.31           H
ATOM     95  N   ASP A  27      -2.480  -9.762  52.133  1.00 68.27           N
ATOM     96  CA  ASP A  27      -3.226  -9.412  50.936  1.00 68.27           C
ATOM     97  C   ASP A  27      -2.249  -9.164  49.786  1.00 68.27           C
ATOM     98  O   ASP A  27      -2.511  -9.555  48.649  1.00 68.27           O
ATOM     99  HA  ASP A  27      -3.883 -10.262  50.750  1.00 68.27           H
ATOM    100  CB  ASP A  27      -4.041  -8.135  51.148  1.00 68.27           C
ATOM    101 1HB  ASP A  27      -3.435  -7.395  51.672  1.00 68.27           H
ATOM    102 2HB  ASP A  27      -4.306  -7.704  50.183  1.00 68.27           H
ATOM    103  CG  ASP A  27      -5.312  -8.422  51.951  1.00 68.27           C
ATOM    104  OD1 ASP A  27      -5.638  -9.621  52.087  1.00 68.27           O
ATOM    105  OD2 ASP A  27      -5.928  -7.436  52.410  1.00 68.27           O
ATOM    106  HN  ASP A  27      -2.659  -9.181  52.927  1.00 68.27           H
ATOM    107  N   TYR A  28      -1.143  -8.516  50.120  1.00 70.83           N
ATOM    108  CA  TYR A  28      -0.141  -8.181  49.123  1.00 70.83           C
ATOM    109  C   TYR A  28       0.606  -9.432  48.654  1.00 70.83           C
ATOM    110  O   TYR A  28       0.977  -9.536  47.486  1.00 70.83           O
ATOM    111  HA  TYR A  28      -0.651  -7.731  48.271  1.00 70.83           H
ATOM    112  CB  TYR A  28       0.848  -7.242  49.817  1.00 70.83           C
ATOM    113 1HB  TYR A  28       0.304  -6.382  50.206  1.00 70.83           H
ATOM    114 2HB  TYR A  28       1.283  -7.758  50.673  1.00 70.83           H
ATOM    115  CG  TYR A  28       1.976  -6.746  48.910  1.00 70.83           C
ATOM    116  CD1 TYR A  28       3.208  -7.366  48.940  1.00 70.83           C
ATOM    117  HD1 TYR A  28       3.378  -8.209  49.610  1.00 70.83           H
ATOM    118  CD2 TYR A  28       1.761  -5.679  48.063  1.00 70.83           C
ATOM    119  HD2 TYR A  28       0.788  -5.189  48.039  1.00 70.83           H
ATOM    120  CE1 TYR A  28       4.270  -6.899  48.087  1.00 70.83           C
ATOM    121  HE1 TYR A  28       5.249  -7.380  48.101  1.00 70.83           H
ATOM    122  CE2 TYR A  28       2.823  -5.212  47.209  1.00 70.83           C
ATOM    123  HE2 TYR A  28       2.667  -4.369  46.535  1.00 70.83           H
ATOM    124  CZ  TYR A  28       4.025  -5.845  47.264  1.00 70.83           C
ATOM    125  OH  TYR A  28       5.028  -5.404  46.458  1.00 70.83           O
ATOM    126  HH  TYR A  28       4.711  -4.630  45.911  1.00 70.83           H
ATOM    127  HN  TYR A  28      -0.927  -8.222  51.051  1.00 70.83           H
ATOM    128  N   VAL A  29       0.803 -10.350  49.589  1.00 68.18           N
ATOM    129  CA  VAL A  29       1.567 -11.553  49.306  1.00 68.18           C
ATOM    130  C   VAL A  29       0.717 -12.506  48.463  1.00 68.18           C
ATOM    131  O   VAL A  29       1.237 -13.202  47.592  1.00 68.18           O
ATOM    132  HA  VAL A  29       2.442 -11.259  48.728  1.00 68.18           H
ATOM    133  CB  VAL A  29       2.052 -12.184  50.613  1.00 68.18           C
ATOM    134  HB  VAL A  29       1.188 -12.310  51.266  1.00 68.18           H
ATOM    135  CG1 VAL A  29       2.658 -13.566  50.363  1.00 68.18           C
ATOM    136 1HG1 VAL A  29       1.905 -14.218  49.919  1.00 68.18           H
ATOM    137 2HG1 VAL A  29       3.505 -13.474  49.684  1.00 68.18           H
ATOM    138 3HG1 VAL A  29       2.995 -13.992  51.309  1.00 68.18           H
ATOM    139  CG2 VAL A  29       3.050 -11.269  51.326  1.00 68.18           C
ATOM    140 1HG2 VAL A  29       3.911 -11.097  50.680  1.00 68.18           H
ATOM    141 2HG2 VAL A  29       2.571 -10.316  51.554  1.00 68.18           H
ATOM    142 3HG2 VAL A  29       3.378 -11.741  52.252  1.00 68.18           H
ATOM    143  HN  VAL A  29       0.452 -10.281  50.522  1.00 68.18           H
ATOM    144  N   ASN A  30      -0.577 -12.505  48.750  1.00 71.15           N
ATOM    145  CA  ASN A  30      -1.482 -13.454  48.125  1.00 71.15           C
ATOM    146  C   ASN A  30      -1.934 -12.906  46.770  1.00 71.15           C
ATOM    147  O   ASN A  30      -2.569 -13.614  45.990  1.00 71.15           O
ATOM    148  HA  ASN A  30      -0.910 -14.377  48.032  1.00 71.15           H
ATOM    149  CB  ASN A  30      -2.729 -13.674  48.985  1.00 71.15           C
ATOM    150 1HB  ASN A  30      -3.095 -12.716  49.353  1.00 71.15           H
ATOM    151 2HB  ASN A  30      -3.523 -14.107  48.377  1.00 71.15           H
ATOM    152  CG  ASN A  30      -2.424 -14.597  50.167  1.00 71.15           C
ATOM    153  OD1 ASN A  30      -1.481 -15.371  50.156  1.00 71.15           O
ATOM    154  ND2 ASN A  30      -3.272 -14.473  51.183  1.00 71.15           N
ATOM    155 1HD2 ASN A  30      -4.026 -13.818  51.128  1.00 71.15           H
ATOM    156 2HD2 ASN A  30      -3.157 -15.034  52.003  1.00 71.15           H
ATOM    157  HN  ASN A  30      -1.006 -11.873  49.395  1.00 71.15           H
ATOM    158  N   PHE A  31      -1.588 -11.649  46.531  1.00 77.09           N
ATOM    159  CA  PHE A  31      -1.926 -11.006  45.273  1.00 77.09           C
ATOM    160  C   PHE A  31      -1.187 -11.662  44.105  1.00 77.09           C
ATOM    161  O   PHE A  31       0.043 -11.702  44.088  1.00 77.09           O
ATOM    162  HA  PHE A  31      -3.001 -11.121  45.130  1.00 77.09           H
ATOM    163  CB  PHE A  31      -1.486  -9.545  45.385  1.00 77.09           C
ATOM    164 1HB  PHE A  31      -1.934  -9.108  46.277  1.00 77.09           H
ATOM    165 2HB  PHE A  31      -0.405  -9.512  45.521  1.00 77.09           H
ATOM    166  CG  PHE A  31      -1.858  -8.689  44.173  1.00 77.09           C
ATOM    167  CD1 PHE A  31      -0.941  -8.456  43.196  1.00 77.09           C
ATOM    168  HD1 PHE A  31       0.060  -8.881  43.277  1.00 77.09           H
ATOM    169  CD2 PHE A  31      -3.107  -8.160  44.072  1.00 77.09           C
ATOM    170  HD2 PHE A  31      -3.842  -8.346  44.855  1.00 77.09           H
ATOM    171  CE1 PHE A  31      -1.286  -7.661  42.072  1.00 77.09           C
ATOM    172  HE1 PHE A  31      -0.551  -7.475  41.289  1.00 77.09           H
ATOM    173  CE2 PHE A  31      -3.453  -7.365  42.948  1.00 77.09           C
ATOM    174  HE2 PHE A  31      -4.454  -6.940  42.867  1.00 77.09           H
ATOM    175  CZ  PHE A  31      -2.535  -7.132  41.971  1.00 77.09           C
ATOM    176  HZ  PHE A  31      -2.801  -6.522  41.108  1.00 77.09           H
ATOM    177  HN  PHE A  31      -1.086 -11.075  47.178  1.00 77.09           H
ATOM    178  N   ASN A  32      -1.967 -12.161  43.157  1.00 74.41           N
ATOM    179  CA  ASN A  32      -1.401 -12.786  41.974  1.00 74.41           C
ATOM    180  C   ASN A  32      -0.952 -11.700  40.994  1.00 74.41           C
ATOM    181  O   ASN A  32      -1.769 -11.140  40.265  1.00 74.41           O
ATOM    182  HA  ASN A  32      -0.569 -13.388  42.339  1.00 74.41           H
ATOM    183  CB  ASN A  32      -2.435 -13.663  41.266  1.00 74.41           C
ATOM    184 1HB  ASN A  32      -2.985 -14.249  42.003  1.00 74.41           H
ATOM    185 2HB  ASN A  32      -3.162 -13.033  40.753  1.00 74.41           H
ATOM    186  CG  ASN A  32      -1.763 -14.599  40.260  1.00 74.41           C
ATOM    187  OD1 ASN A  32      -0.560 -14.577  40.060  1.00 74.41           O
ATOM    188  ND2 ASN A  32      -2.606 -15.421  39.639  1.00 74.41           N
ATOM    189 1HD2 ASN A  32      -3.583 -15.387  39.850  1.00 74.41           H
ATOM    190 2HD2 ASN A  32      -2.262 -16.071  38.962  1.00 74.41           H
ATOM    191  HN  ASN A  32      -2.966 -12.142  43.188  1.00 74.41           H
ATOM    192  N   PHE A  33       0.346 -11.435  41.008  1.00 76.16           N
ATOM    193  CA  PHE A  33       0.930 -10.503  40.058  1.00 76.16           C
ATOM    194  C   PHE A  33       1.158 -11.173  38.702  1.00 76.16           C
ATOM    195  O   PHE A  33       2.288 -11.242  38.221  1.00 76.16           O
ATOM    196  HA  PHE A  33       0.227  -9.678  39.941  1.00 76.16           H
ATOM    197  CB  PHE A  33       2.280 -10.067  40.631  1.00 76.16           C
ATOM    198 1HB  PHE A  33       2.880 -10.954  40.835  1.00 76.16           H
ATOM    199 2HB  PHE A  33       2.814  -9.488  39.877  1.00 76.16           H
ATOM    200  CG  PHE A  33       2.174  -9.235  41.911  1.00 76.16           C
ATOM    201  CD1 PHE A  33       1.995  -7.889  41.834  1.00 76.16           C
ATOM    202  HD1 PHE A  33       1.928  -7.403  40.861  1.00 76.16           H
ATOM    203  CD2 PHE A  33       2.258  -9.842  43.125  1.00 76.16           C
ATOM    204  HD2 PHE A  33       2.401 -10.921  43.187  1.00 76.16           H
ATOM    205  CE1 PHE A  33       1.897  -7.117  43.022  1.00 76.16           C
ATOM    206  HE1 PHE A  33       1.754  -6.038  42.960  1.00 76.16           H
ATOM    207  CE2 PHE A  33       2.159  -9.070  44.313  1.00 76.16           C
ATOM    208  HE2 PHE A  33       2.226  -9.556  45.286  1.00 76.16           H
ATOM    209  CZ  PHE A  33       1.980  -7.724  44.236  1.00 76.16           C
ATOM    210  HZ  PHE A  33       1.904  -7.132  45.148  1.00 76.16           H
ATOM    211  HN  PHE A  33       0.994 -11.843  41.652  1.00 76.16           H
ATOM    212  N   THR A  34       0.066 -11.651  38.123  1.00 76.44           N
ATOM    213  CA  THR A  34       0.076 -12.061  36.729  1.00 76.44           C
ATOM    214  C   THR A  34       0.640 -10.945  35.849  1.00 76.44           C
ATOM    215  O   THR A  34       0.285  -9.779  36.014  1.00 76.44           O
ATOM    216  HA  THR A  34       0.744 -12.917  36.628  1.00 76.44           H
ATOM    217  CB  THR A  34      -1.347 -12.476  36.348  1.00 76.44           C
ATOM    218  HB  THR A  34      -1.483 -12.450  35.267  1.00 76.44           H
ATOM    219  OG1 THR A  34      -2.178 -11.591  37.094  1.00 76.44           O
ATOM    220  HG1 THR A  34      -2.007 -10.645  36.816  1.00 76.44           H
ATOM    221  CG2 THR A  34      -1.713 -13.864  36.876  1.00 76.44           C
ATOM    222 1HG2 THR A  34      -1.642 -13.870  37.963  1.00 76.44           H
ATOM    223 2HG2 THR A  34      -1.026 -14.603  36.462  1.00 76.44           H
ATOM    224 3HG2 THR A  34      -2.733 -14.109  36.577  1.00 76.44           H
ATOM    225  HN  THR A  34      -0.813 -11.759  38.589  1.00 76.44           H
ATOM    226  N   ASP A  35       1.510 -11.341  34.931  1.00 83.00           N
ATOM    227  CA  ASP A  35       2.255 -10.376  34.141  1.00 83.00           C
ATOM    228  C   ASP A  35       1.392  -9.910  32.966  1.00 83.00           C
ATOM    229  O   ASP A  35       1.646 -10.278  31.821  1.00 83.00           O
ATOM    230  HA  ASP A  35       2.495  -9.566  34.829  1.00 83.00           H
ATOM    231  CB  ASP A  35       3.532 -10.999  33.571  1.00 83.00           C
ATOM    232 1HB  ASP A  35       3.909 -11.756  34.258  1.00 83.00           H
ATOM    233 2HB  ASP A  35       3.306 -11.504  32.632  1.00 83.00           H
ATOM    234  CG  ASP A  35       4.605  -9.933  33.338  1.00 83.00           C
ATOM    235  OD1 ASP A  35       4.449  -8.836  33.916  1.00 83.00           O
ATOM    236  OD2 ASP A  35       5.556 -10.241  32.588  1.00 83.00           O
ATOM    237  HN  ASP A  35       1.709 -12.299  34.725  1.00 83.00           H
ATOM    238  N   PHE A  36       0.390  -9.107  33.292  1.00 91.07           N
ATOM    239  CA  PHE A  36      -0.485  -8.551  32.274  1.00 91.07           C
ATOM    240  C   PHE A  36       0.159  -7.338  31.600  1.00 91.07           C
ATOM    241  O   PHE A  36      -0.283  -6.908  30.536  1.00 91.07           O
ATOM    242  HA  PHE A  36      -0.653  -9.331  31.531  1.00 91.07           H
ATOM    243  CB  PHE A  36      -1.767  -8.106  32.981  1.00 91.07           C
ATOM    244 1HB  PHE A  36      -1.502  -7.473  33.828  1.00 91.07           H
ATOM    245 2HB  PHE A  36      -2.353  -7.493  32.296  1.00 91.07           H
ATOM    246  CG  PHE A  36      -2.637  -9.262  33.478  1.00 91.07           C
ATOM    247  CD1 PHE A  36      -2.753 -10.395  32.734  1.00 91.07           C
ATOM    248  HD1 PHE A  36      -2.226 -10.479  31.784  1.00 91.07           H
ATOM    249  CD2 PHE A  36      -3.295  -9.157  34.664  1.00 91.07           C
ATOM    250  HD2 PHE A  36      -3.202  -8.249  35.260  1.00 91.07           H
ATOM    251  CE1 PHE A  36      -3.560 -11.468  33.196  1.00 91.07           C
ATOM    252  HE1 PHE A  36      -3.653 -12.376  32.600  1.00 91.07           H
ATOM    253  CE2 PHE A  36      -4.102 -10.230  35.126  1.00 91.07           C
ATOM    254  HE2 PHE A  36      -4.629 -10.146  36.076  1.00 91.07           H
ATOM    255  CZ  PHE A  36      -4.218 -11.363  34.382  1.00 91.07           C
ATOM    256  HZ  PHE A  36      -4.837 -12.187  34.736  1.00 91.07           H
ATOM    257  HN  PHE A  36       0.173  -8.835  34.230  1.00 91.07           H
ATOM    258  N   TYR A  37       1.193  -6.821  32.247  1.00 92.39           N
ATOM    259  CA  TYR A  37       2.004  -5.775  31.648  1.00 92.39           C
ATOM    260  C   TYR A  37       3.124  -6.372  30.793  1.00 92.39           C
ATOM    261  O   TYR A  37       4.010  -7.050  31.310  1.00 92.39           O
ATOM    262  HA  TYR A  37       1.357  -5.169  31.014  1.00 92.39           H
ATOM    263  CB  TYR A  37       2.625  -5.003  32.814  1.00 92.39           C
ATOM    264 1HB  TYR A  37       1.827  -4.640  33.462  1.00 92.39           H
ATOM    265 2HB  TYR A  37       3.232  -5.687  33.407  1.00 92.39           H
ATOM    266  CG  TYR A  37       3.492  -3.817  32.384  1.00 92.39           C
ATOM    267  CD1 TYR A  37       4.847  -3.988  32.190  1.00 92.39           C
ATOM    268  HD1 TYR A  37       5.301  -4.968  32.344  1.00 92.39           H
ATOM    269  CD2 TYR A  37       2.918  -2.578  32.189  1.00 92.39           C
ATOM    270  HD2 TYR A  37       1.847  -2.443  32.342  1.00 92.39           H
ATOM    271  CE1 TYR A  37       5.663  -2.873  31.786  1.00 92.39           C
ATOM    272  HE1 TYR A  37       6.735  -2.994  31.630  1.00 92.39           H
ATOM    273  CE2 TYR A  37       3.733  -1.462  31.784  1.00 92.39           C
ATOM    274  HE2 TYR A  37       3.293  -0.478  31.627  1.00 92.39           H
ATOM    275  CZ  TYR A  37       5.066  -1.665  31.603  1.00 92.39           C
ATOM    276  OH  TYR A  37       5.836  -0.611  31.220  1.00 92.39           O
ATOM    277  HH  TYR A  37       5.259   0.181  31.022  1.00 92.39           H
ATOM    278  HN  TYR A  37       1.478  -7.105  33.163  1.00 92.39           H
ATOM    279  N   CYS A  38       3.047  -6.097  29.499  1.00 92.05           N
ATOM    280  CA  CYS A  38       3.980  -6.685  28.553  1.00 92.05           C
ATOM    281  C   CYS A  38       5.009  -5.620  28.168  1.00 92.05           C
ATOM    282  O   CYS A  38       4.661  -4.601  27.574  1.00 92.05           O
ATOM    283  HA  CYS A  38       4.460  -7.520  29.064  1.00 92.05           H
ATOM    284  CB  CYS A  38       3.261  -7.253  27.327  1.00 92.05           C
ATOM    285 1HB  CYS A  38       2.445  -7.902  27.643  1.00 92.05           H
ATOM    286 2HB  CYS A  38       2.817  -6.443  26.748  1.00 92.05           H
ATOM    287  SG  CYS A  38       4.439  -8.191  26.288  1.00 92.05           S
ATOM    288  HN  CYS A  38       2.365  -5.487  29.096  1.00 92.05           H
ATOM    289  N   GLU A  39       6.257  -5.893  28.522  1.00 90.35           N
ATOM    290  CA  GLU A  39       7.367  -5.098  28.024  1.00 90.35           C
ATOM    291  C   GLU A  39       7.732  -5.529  26.602  1.00 90.35           C
ATOM    292  O   GLU A  39       8.063  -6.691  26.367  1.00 90.35           O
ATOM    293  HA  GLU A  39       7.006  -4.070  28.018  1.00 90.35           H
ATOM    294  CB  GLU A  39       8.576  -5.201  28.956  1.00 90.35           C
ATOM    295 1HB  GLU A  39       8.762  -6.246  29.202  1.00 90.35           H
ATOM    296 2HB  GLU A  39       9.433  -4.706  28.501  1.00 90.35           H
ATOM    297  CG  GLU A  39       8.312  -4.477  30.278  1.00 90.35           C
ATOM    298 1HG  GLU A  39       7.986  -3.456  30.079  1.00 90.35           H
ATOM    299 2HG  GLU A  39       7.500  -4.973  30.812  1.00 90.35           H
ATOM    300  CD  GLU A  39       9.567  -4.457  31.152  1.00 90.35           C
ATOM    301  OE1 GLU A  39       9.463  -3.934  32.283  1.00 90.35           O
ATOM    302  OE2 GLU A  39      10.603  -4.964  30.670  1.00 90.35           O
ATOM    303  HN  GLU A  39       6.513  -6.640  29.135  1.00 90.35           H
ATOM    304  N   LYS A  40       7.661  -4.571  25.691  1.00 90.17           N
ATOM    305  CA  LYS A  40       7.853  -4.863  24.280  1.00 90.17           C
ATOM    306  C   LYS A  40       9.308  -4.586  23.900  1.00 90.17           C
ATOM    307  O   LYS A  40       9.604  -4.272  22.748  1.00 90.17           O
ATOM    308  HA  LYS A  40       7.655  -5.925  24.137  1.00 90.17           H
ATOM    309  CB  LYS A  40       6.838  -4.095  23.431  1.00 90.17           C
ATOM    310 1HB  LYS A  40       6.973  -3.023  23.576  1.00 90.17           H
ATOM    311 2HB  LYS A  40       7.015  -4.297  22.375  1.00 90.17           H
ATOM    312  CG  LYS A  40       5.406  -4.488  23.798  1.00 90.17           C
ATOM    313 1HG  LYS A  40       5.252  -4.354  24.869  1.00 90.17           H
ATOM    314 2HG  LYS A  40       4.702  -3.829  23.290  1.00 90.17           H
ATOM    315  CD  LYS A  40       5.121  -5.941  23.414  1.00 90.17           C
ATOM    316 1HD  LYS A  40       5.447  -6.121  22.390  1.00 90.17           H
ATOM    317 2HD  LYS A  40       5.696  -6.610  24.054  1.00 90.17           H
ATOM    318  CE  LYS A  40       3.630  -6.260  23.544  1.00 90.17           C
ATOM    319 1HE  LYS A  40       3.390  -6.488  24.582  1.00 90.17           H
ATOM    320 2HE  LYS A  40       3.040  -5.387  23.265  1.00 90.17           H
ATOM    321  NZ  LYS A  40       3.268  -7.407  22.682  1.00 90.17           N
ATOM    322 1HZ  LYS A  40       2.282  -7.617  22.794  1.00 90.17           H
ATOM    323 2HZ  LYS A  40       3.456  -7.174  21.713  1.00 90.17           H
ATOM    324 3HZ  LYS A  40       3.818  -8.216  22.948  1.00 90.17           H
ATOM    325  HN  LYS A  40       7.476  -3.611  25.902  1.00 90.17           H
ATOM    326  N   ASN A  41      10.180  -4.711  24.890  1.00 88.62           N
ATOM    327  CA  ASN A  41      11.588  -4.416  24.690  1.00 88.62           C
ATOM    328  C   ASN A  41      12.140  -5.313  23.580  1.00 88.62           C
ATOM    329  O   ASN A  41      12.872  -4.848  22.708  1.00 88.62           O
ATOM    330  HA  ASN A  41      11.625  -3.359  24.428  1.00 88.62           H
ATOM    331  CB  ASN A  41      12.394  -4.688  25.962  1.00 88.62           C
ATOM    332 1HB  ASN A  41      12.078  -5.634  26.402  1.00 88.62           H
ATOM    333 2HB  ASN A  41      13.450  -4.790  25.712  1.00 88.62           H
ATOM    334  CG  ASN A  41      12.211  -3.560  26.978  1.00 88.62           C
ATOM    335  OD1 ASN A  41      11.970  -2.414  26.636  1.00 88.62           O
ATOM    336  ND2 ASN A  41      12.340  -3.946  28.245  1.00 88.62           N
ATOM    337 1HD2 ASN A  41      12.538  -4.903  28.458  1.00 88.62           H
ATOM    338 2HD2 ASN A  41      12.238  -3.280  28.984  1.00 88.62           H
ATOM    339  HN  ASN A  41       9.937  -5.008  25.814  1.00 88.62           H
ATOM    340  N   ASN A  42      11.767  -6.583  23.648  1.00 91.01           N
ATOM    341  CA  ASN A  42      12.260  -7.560  22.693  1.00 91.01           C
ATOM    342  C   ASN A  42      11.796  -7.172  21.288  1.00 91.01           C
ATOM    343  O   ASN A  42      12.548  -7.306  20.323  1.00 91.01           O
ATOM    344  HA  ASN A  42      13.345  -7.538  22.795  1.00 91.01           H
ATOM    345  CB  ASN A  42      11.716  -8.956  23.002  1.00 91.01           C
ATOM    346 1HB  ASN A  42      10.632  -8.911  23.112  1.00 91.01           H
ATOM    347 2HB  ASN A  42      11.924  -9.625  22.167  1.00 91.01           H
ATOM    348  CG  ASN A  42      12.341  -9.518  24.281  1.00 91.01           C
ATOM    349  OD1 ASN A  42      13.296  -8.984  24.822  1.00 91.01           O
ATOM    350  ND2 ASN A  42      11.752 -10.621  24.731  1.00 91.01           N
ATOM    351 1HD2 ASN A  42      10.972 -11.008  24.240  1.00 91.01           H
ATOM    352 2HD2 ASN A  42      12.088 -11.064  25.562  1.00 91.01           H
ATOM    353  HN  ASN A  42      11.141  -6.945  24.339  1.00 91.01           H
ATOM    354  N   VAL A  43      10.561  -6.699  21.216  1.00 91.49           N
ATOM    355  CA  VAL A  43       9.983  -6.304  19.943  1.00 91.49           C
ATOM    356  C   VAL A  43      10.773  -5.124  19.373  1.00 91.49           C
ATOM    357  O   VAL A  43      11.068  -5.089  18.180  1.00 91.49           O
ATOM    358  HA  VAL A  43      10.076  -7.151  19.262  1.00 91.49           H
ATOM    359  CB  VAL A  43       8.494  -5.999  20.117  1.00 91.49           C
ATOM    360  HB  VAL A  43       8.403  -5.143  20.786  1.00 91.49           H
ATOM    361  CG1 VAL A  43       7.852  -5.620  18.780  1.00 91.49           C
ATOM    362 1HG1 VAL A  43       8.346  -4.736  18.378  1.00 91.49           H
ATOM    363 2HG1 VAL A  43       7.960  -6.447  18.078  1.00 91.49           H
ATOM    364 3HG1 VAL A  43       6.794  -5.408  18.932  1.00 91.49           H
ATOM    365  CG2 VAL A  43       7.763  -7.179  20.761  1.00 91.49           C
ATOM    366 1HG2 VAL A  43       7.867  -8.060  20.128  1.00 91.49           H
ATOM    367 2HG2 VAL A  43       8.195  -7.382  21.741  1.00 91.49           H
ATOM    368 3HG2 VAL A  43       6.707  -6.935  20.873  1.00 91.49           H
ATOM    369  HN  VAL A  43       9.959  -6.585  22.007  1.00 91.49           H
ATOM    370  N   ARG A  44      11.092  -4.187  20.254  1.00 90.08           N
ATOM    371  CA  ARG A  44      11.779  -2.976  19.841  1.00 90.08           C
ATOM    372  C   ARG A  44      13.205  -3.301  19.392  1.00 90.08           C
ATOM    373  O   ARG A  44      13.708  -2.712  18.436  1.00 90.08           O
ATOM    374  HA  ARG A  44      11.186  -2.587  19.013  1.00 90.08           H
ATOM    375  CB  ARG A  44      11.831  -1.956  20.980  1.00 90.08           C
ATOM    376 1HB  ARG A  44      12.225  -2.430  21.879  1.00 90.08           H
ATOM    377 2HB  ARG A  44      12.515  -1.148  20.720  1.00 90.08           H
ATOM    378  CG  ARG A  44      10.442  -1.383  21.267  1.00 90.08           C
ATOM    379 1HG  ARG A  44       9.961  -1.099  20.331  1.00 90.08           H
ATOM    380 2HG  ARG A  44       9.816  -2.149  21.726  1.00 90.08           H
ATOM    381  CD  ARG A  44      10.530  -0.167  22.191  1.00 90.08           C
ATOM    382 1HD  ARG A  44      11.342   0.486  21.870  1.00 90.08           H
ATOM    383 2HD  ARG A  44       9.610   0.415  22.129  1.00 90.08           H
ATOM    384  NE  ARG A  44      10.757  -0.606  23.586  1.00 90.08           N
ATOM    385  HE  ARG A  44      11.694  -0.812  23.866  1.00 90.08           H
ATOM    386  CZ  ARG A  44       9.784  -0.746  24.497  1.00 90.08           C
ATOM    387  NH1 ARG A  44       8.509  -0.484  24.177  1.00 90.08           N
ATOM    388 1HH1 ARG A  44       8.278  -0.182  23.252  1.00 90.08           H
ATOM    389 2HH1 ARG A  44       7.790  -0.591  24.863  1.00 90.08           H
ATOM    390  NH2 ARG A  44      10.105  -1.151  25.733  1.00 90.08           N
ATOM    391 1HH2 ARG A  44       9.391  -1.260  26.425  1.00 90.08           H
ATOM    392 2HH2 ARG A  44      11.059  -1.344  25.964  1.00 90.08           H
ATOM    393  HN  ARG A  44      10.890  -4.246  21.231  1.00 90.08           H
ATOM    394  N   GLN A  45      13.817  -4.237  20.103  1.00 91.78           N
ATOM    395  CA  GLN A  45      15.190  -4.616  19.818  1.00 91.78           C
ATOM    396  C   GLN A  45      15.288  -5.253  18.430  1.00 91.78           C
ATOM    397  O   GLN A  45      16.214  -4.964  17.675  1.00 91.78           O
ATOM    398  HA  GLN A  45      15.757  -3.685  19.838  1.00 91.78           H
ATOM    399  CB  GLN A  45      15.734  -5.558  20.894  1.00 91.78           C
ATOM    400 1HB  GLN A  45      15.592  -5.112  21.878  1.00 91.78           H
ATOM    401 2HB  GLN A  45      15.171  -6.491  20.883  1.00 91.78           H
ATOM    402  CG  GLN A  45      17.219  -5.849  20.669  1.00 91.78           C
ATOM    403 1HG  GLN A  45      17.359  -6.305  19.689  1.00 91.78           H
ATOM    404 2HG  GLN A  45      17.780  -4.915  20.669  1.00 91.78           H
ATOM    405  CD  GLN A  45      17.766  -6.779  21.753  1.00 91.78           C
ATOM    406  OE1 GLN A  45      17.042  -7.291  22.591  1.00 91.78           O
ATOM    407  NE2 GLN A  45      19.081  -6.968  21.691  1.00 91.78           N
ATOM    408 1HE2 GLN A  45      19.617  -6.517  20.978  1.00 91.78           H
ATOM    409 2HE2 GLN A  45      19.533  -7.560  22.358  1.00 91.78           H
ATOM    410  HN  GLN A  45      13.390  -4.732  20.860  1.00 91.78           H
ATOM    411  N   PHE A  46      14.320  -6.109  18.138  1.00 93.46           N
ATOM    412  CA  PHE A  46      14.257  -6.752  16.836  1.00 93.46           C
ATOM    413  C   PHE A  46      14.082  -5.719  15.722  1.00 93.46           C
ATOM    414  O   PHE A  46      14.798  -5.751  14.722  1.00 93.46           O
ATOM    415  HA  PHE A  46      15.199  -7.283  16.692  1.00 93.46           H
ATOM    416  CB  PHE A  46      13.040  -7.678  16.853  1.00 93.46           C
ATOM    417 1HB  PHE A  46      13.205  -8.466  17.587  1.00 93.46           H
ATOM    418 2HB  PHE A  46      12.170  -7.112  17.184  1.00 93.46           H
ATOM    419  CG  PHE A  46      12.727  -8.320  15.500  1.00 93.46           C
ATOM    420  CD1 PHE A  46      11.729  -7.819  14.724  1.00 93.46           C
ATOM    421  HD1 PHE A  46      11.151  -6.960  15.066  1.00 93.46           H
ATOM    422  CD2 PHE A  46      13.448  -9.391  15.072  1.00 93.46           C
ATOM    423  HD2 PHE A  46      14.248  -9.792  15.694  1.00 93.46           H
ATOM    424  CE1 PHE A  46      11.439  -8.414  13.468  1.00 93.46           C
ATOM    425  HE1 PHE A  46      10.638  -8.013  12.846  1.00 93.46           H
ATOM    426  CE2 PHE A  46      13.158  -9.986  13.816  1.00 93.46           C
ATOM    427  HE2 PHE A  46      13.736 -10.845  13.473  1.00 93.46           H
ATOM    428  CZ  PHE A  46      12.160  -9.485  13.040  1.00 93.46           C
ATOM    429  HZ  PHE A  46      11.937  -9.942  12.076  1.00 93.46           H
ATOM    430  HN  PHE A  46      13.588  -6.364  18.770  1.00 93.46           H
ATOM    431  N   ALA A  47      13.126  -4.826  15.932  1.00 92.28           N
ATOM    432  CA  ALA A  47      12.794  -3.834  14.923  1.00 92.28           C
ATOM    433  C   ALA A  47      14.044  -3.021  14.582  1.00 92.28           C
ATOM    434  O   ALA A  47      14.297  -2.725  13.415  1.00 92.28           O
ATOM    435  HA  ALA A  47      12.462  -4.366  14.031  1.00 92.28           H
ATOM    436  CB  ALA A  47      11.647  -2.956  15.428  1.00 92.28           C
ATOM    437 1HB  ALA A  47      10.774  -3.577  15.628  1.00 92.28           H
ATOM    438 2HB  ALA A  47      11.953  -2.452  16.346  1.00 92.28           H
ATOM    439 3HB  ALA A  47      11.399  -2.212  14.671  1.00 92.28           H
ATOM    440  HN  ALA A  47      12.584  -4.773  16.770  1.00 92.28           H
ATOM    441  N   SER A  48      14.794  -2.684  15.621  1.00 92.43           N
ATOM    442  CA  SER A  48      15.877  -1.726  15.483  1.00 92.43           C
ATOM    443  C   SER A  48      16.965  -2.294  14.569  1.00 92.43           C
ATOM    444  O   SER A  48      17.702  -1.541  13.933  1.00 92.43           O
ATOM    445  HA  SER A  48      15.424  -0.841  15.035  1.00 92.43           H
ATOM    446  CB  SER A  48      16.467  -1.361  16.847  1.00 92.43           C
ATOM    447 1HB  SER A  48      17.146  -0.516  16.734  1.00 92.43           H
ATOM    448 2HB  SER A  48      15.667  -1.040  17.514  1.00 92.43           H
ATOM    449  OG  SER A  48      17.165  -2.454  17.436  1.00 92.43           O
ATOM    450  HG  SER A  48      17.536  -2.184  18.325  1.00 92.43           H
ATOM    451  HN  SER A  48      14.671  -3.053  16.542  1.00 92.43           H
ATOM    452  N   HIS A  49      17.031  -3.616  14.532  1.00 93.64           N
ATOM    453  CA  HIS A  49      18.042  -4.293  13.738  1.00 93.64           C
ATOM    454  C   HIS A  49      17.469  -4.637  12.362  1.00 93.64           C
ATOM    455  O   HIS A  49      18.164  -4.532  11.352  1.00 93.64           O
ATOM    456  HA  HIS A  49      18.865  -3.590  13.614  1.00 93.64           H
ATOM    457  CB  HIS A  49      18.584  -5.518  14.478  1.00 93.64           C
ATOM    458 1HB  HIS A  49      17.748  -6.159  14.759  1.00 93.64           H
ATOM    459 2HB  HIS A  49      19.212  -6.093  13.798  1.00 93.64           H
ATOM    460  CG  HIS A  49      19.381  -5.185  15.717  1.00 93.64           C
ATOM    461  ND1 HIS A  49      18.790  -4.902  16.936  1.00 93.64           N
ATOM    462  HD1 HIS A  49      17.807  -4.889  17.120  1.00 93.64           H
ATOM    463  CD2 HIS A  49      20.728  -5.093  15.912  1.00 93.64           C
ATOM    464  HD2 HIS A  49      21.494  -5.256  15.153  1.00 93.64           H
ATOM    465  CE1 HIS A  49      19.747  -4.652  17.817  1.00 93.64           C
ATOM    466  HE1 HIS A  49      19.601  -4.397  18.866  1.00 93.64           H
ATOM    467  NE2 HIS A  49      20.948  -4.771  17.180  1.00 93.64           N
ATOM    468  HN  HIS A  49      16.410  -4.221  15.031  1.00 93.64           H
ATOM    469  N   PHE A  50      16.208  -5.042  12.366  1.00 94.77           N
ATOM    470  CA  PHE A  50      15.620  -5.672  11.196  1.00 94.77           C
ATOM    471  C   PHE A  50      15.137  -4.622  10.193  1.00 94.77           C
ATOM    472  O   PHE A  50      15.395  -4.738   8.996  1.00 94.77           O
ATOM    473  HA  PHE A  50      16.395  -6.284  10.734  1.00 94.77           H
ATOM    474  CB  PHE A  50      14.419  -6.486  11.681  1.00 94.77           C
ATOM    475 1HB  PHE A  50      14.763  -7.224  12.406  1.00 94.77           H
ATOM    476 2HB  PHE A  50      13.731  -5.823  12.204  1.00 94.77           H
ATOM    477  CG  PHE A  50      13.662  -7.205  10.563  1.00 94.77           C
ATOM    478  CD1 PHE A  50      12.429  -6.770  10.189  1.00 94.77           C
ATOM    479  HD1 PHE A  50      11.980  -5.910  10.685  1.00 94.77           H
ATOM    480  CD2 PHE A  50      14.221  -8.279   9.944  1.00 94.77           C
ATOM    481  HD2 PHE A  50      15.210  -8.627  10.244  1.00 94.77           H
ATOM    482  CE1 PHE A  50      11.726  -7.437   9.151  1.00 94.77           C
ATOM    483  HE1 PHE A  50      10.737  -7.089   8.851  1.00 94.77           H
ATOM    484  CE2 PHE A  50      13.518  -8.946   8.906  1.00 94.77           C
ATOM    485  HE2 PHE A  50      13.967  -9.806   8.409  1.00 94.77           H
ATOM    486  CZ  PHE A  50      12.285  -8.511   8.531  1.00 94.77           C
ATOM    487  HZ  PHE A  50      11.746  -9.023   7.735  1.00 94.77           H
ATOM    488  HN  PHE A  50      15.592  -4.947  13.148  1.00 94.77           H
ATOM    489  N   LEU A  51      14.446  -3.622  10.719  1.00 94.59           N
ATOM    490  CA  LEU A  51      13.621  -2.763   9.886  1.00 94.59           C
ATOM    491  C   LEU A  51      14.520  -1.823   9.081  1.00 94.59           C
ATOM    492  O   LEU A  51      14.394  -1.730   7.862  1.00 94.59           O
ATOM    493  HA  LEU A  51      13.081  -3.405   9.189  1.00 94.59           H
ATOM    494  CB  LEU A  51      12.575  -2.038  10.735  1.00 94.59           C
ATOM    495 1HB  LEU A  51      13.095  -1.449  11.491  1.00 94.59           H
ATOM    496 2HB  LEU A  51      12.041  -1.335  10.096  1.00 94.59           H
ATOM    497  CG  LEU A  51      11.548  -2.927  11.440  1.00 94.59           C
ATOM    498  HG  LEU A  51      12.081  -3.588  12.123  1.00 94.59           H
ATOM    499  CD1 LEU A  51      10.583  -2.089  12.281  1.00 94.59           C
ATOM    500 1HD1 LEU A  51      11.143  -1.537  13.035  1.00 94.59           H
ATOM    501 2HD1 LEU A  51      10.054  -1.388  11.636  1.00 94.59           H
ATOM    502 3HD1 LEU A  51       9.864  -2.746  12.770  1.00 94.59           H
ATOM    503  CD2 LEU A  51      10.811  -3.815  10.435  1.00 94.59           C
ATOM    504 1HD2 LEU A  51      10.292  -3.189   9.709  1.00 94.59           H
ATOM    505 2HD2 LEU A  51      11.529  -4.452   9.918  1.00 94.59           H
ATOM    506 3HD2 LEU A  51      10.088  -4.436  10.962  1.00 94.59           H
ATOM    507  HN  LEU A  51      14.444  -3.394  11.693  1.00 94.59           H
ATOM    508  N   PRO A  52      15.441  -1.111   9.746  1.00 95.46           N
ATOM    509  CA  PRO A  52      16.153  -0.007   9.099  1.00 95.46           C
ATOM    510  C   PRO A  52      16.799  -0.427   7.789  1.00 95.46           C
ATOM    511  O   PRO A  52      16.599   0.216   6.759  1.00 95.46           O
ATOM    512  HA  PRO A  52      15.453   0.784   8.830  1.00 95.46           H
ATOM    513  CB  PRO A  52      17.195   0.411  10.138  1.00 95.46           C
ATOM    514 1HB  PRO A  52      18.141  -0.111   9.990  1.00 95.46           H
ATOM    515 2HB  PRO A  52      17.410   1.478  10.084  1.00 95.46           H
ATOM    516  CG  PRO A  52      16.544   0.033  11.463  1.00 95.46           C
ATOM    517 1HG  PRO A  52      17.279  -0.062  12.262  1.00 95.46           H
ATOM    518 2HG  PRO A  52      15.829   0.787  11.792  1.00 95.46           H
ATOM    519  CD  PRO A  52      15.871  -1.292  11.145  1.00 95.46           C
ATOM    520 1HD  PRO A  52      16.559  -2.131  11.247  1.00 95.46           H
ATOM    521 2HD  PRO A  52      15.031  -1.490  11.811  1.00 95.46           H
ATOM    522  N   PRO A  53      17.588  -1.510   7.795  1.00 96.20           N
ATOM    523  CA  PRO A  53      18.256  -1.964   6.573  1.00 96.20           C
ATOM    524  C   PRO A  53      17.285  -2.148   5.418  1.00 96.20           C
ATOM    525  O   PRO A  53      17.577  -1.758   4.289  1.00 96.20           O
ATOM    526  HA  PRO A  53      18.965  -1.210   6.232  1.00 96.20           H
ATOM    527  CB  PRO A  53      18.905  -3.287   6.985  1.00 96.20           C
ATOM    528 1HB  PRO A  53      18.250  -4.135   6.784  1.00 96.20           H
ATOM    529 2HB  PRO A  53      19.832  -3.466   6.440  1.00 96.20           H
ATOM    530  CG  PRO A  53      19.154  -3.109   8.477  1.00 96.20           C
ATOM    531 1HG  PRO A  53      19.280  -4.066   8.984  1.00 96.20           H
ATOM    532 2HG  PRO A  53      20.061  -2.537   8.671  1.00 96.20           H
ATOM    533  CD  PRO A  53      17.907  -2.376   8.944  1.00 96.20           C
ATOM    534 1HD  PRO A  53      17.091  -3.065   9.165  1.00 96.20           H
ATOM    535 2HD  PRO A  53      18.090  -1.803   9.853  1.00 96.20           H
ATOM    536  N   LEU A  54      16.144  -2.742   5.735  1.00 95.08           N
ATOM    537  CA  LEU A  54      15.183  -3.112   4.710  1.00 95.08           C
ATOM    538  C   LEU A  54      14.527  -1.848   4.151  1.00 95.08           C
ATOM    539  O   LEU A  54      14.359  -1.715   2.940  1.00 95.08           O
ATOM    540  HA  LEU A  54      15.735  -3.599   3.906  1.00 95.08           H
ATOM    541  CB  LEU A  54      14.183  -4.134   5.256  1.00 95.08           C
ATOM    542 1HB  LEU A  54      13.736  -3.725   6.162  1.00 95.08           H
ATOM    543 2HB  LEU A  54      13.380  -4.251   4.529  1.00 95.08           H
ATOM    544  CG  LEU A  54      14.748  -5.518   5.580  1.00 95.08           C
ATOM    545  HG  LEU A  54      15.574  -5.395   6.280  1.00 95.08           H
ATOM    546  CD1 LEU A  54      13.698  -6.392   6.269  1.00 95.08           C
ATOM    547 1HD1 LEU A  54      13.384  -5.917   7.198  1.00 95.08           H
ATOM    548 2HD1 LEU A  54      12.836  -6.510   5.612  1.00 95.08           H
ATOM    549 3HD1 LEU A  54      14.126  -7.370   6.487  1.00 95.08           H
ATOM    550  CD2 LEU A  54      15.315  -6.186   4.325  1.00 95.08           C
ATOM    551 1HD2 LEU A  54      14.525  -6.295   3.583  1.00 95.08           H
ATOM    552 2HD2 LEU A  54      16.115  -5.569   3.915  1.00 95.08           H
ATOM    553 3HD2 LEU A  54      15.710  -7.168   4.583  1.00 95.08           H
ATOM    554  HN  LEU A  54      15.873  -2.969   6.670  1.00 95.08           H
ATOM    555  N   TYR A  55      14.174  -0.951   5.060  1.00 94.42           N
ATOM    556  CA  TYR A  55      13.496   0.276   4.678  1.00 94.42           C
ATOM    557  C   TYR A  55      14.380   1.129   3.766  1.00 94.42           C
ATOM    558  O   TYR A  55      13.887   1.765   2.836  1.00 94.42           O
ATOM    559  HA  TYR A  55      12.588   0.004   4.141  1.00 94.42           H
ATOM    560  CB  TYR A  55      13.240   1.039   5.979  1.00 94.42           C
ATOM    561 1HB  TYR A  55      14.149   1.027   6.580  1.00 94.42           H
ATOM    562 2HB  TYR A  55      13.028   2.081   5.741  1.00 94.42           H
ATOM    563  CG  TYR A  55      12.087   0.477   6.813  1.00 94.42           C
ATOM    564  CD1 TYR A  55      11.313  -0.552   6.315  1.00 94.42           C
ATOM    565  HD1 TYR A  55      11.523  -0.964   5.329  1.00 94.42           H
ATOM    566  CD2 TYR A  55      11.821   0.999   8.062  1.00 94.42           C
ATOM    567  HD2 TYR A  55      12.432   1.811   8.455  1.00 94.42           H
ATOM    568  CE1 TYR A  55      10.227  -1.080   7.100  1.00 94.42           C
ATOM    569  HE1 TYR A  55       9.608  -1.893   6.720  1.00 94.42           H
ATOM    570  CE2 TYR A  55      10.735   0.470   8.847  1.00 94.42           C
ATOM    571  HE2 TYR A  55      10.514   0.873   9.836  1.00 94.42           H
ATOM    572  CZ  TYR A  55       9.992  -0.543   8.328  1.00 94.42           C
ATOM    573  OH  TYR A  55       8.967  -1.043   9.069  1.00 94.42           O
ATOM    574  HH  TYR A  55       8.467  -1.729   8.542  1.00 94.42           H
ATOM    575  HN  TYR A  55      14.344  -1.052   6.041  1.00 94.42           H
ATOM    576  N   TRP A  56      15.671   1.115   4.064  1.00 95.67           N
ATOM    577  CA  TRP A  56      16.638   1.814   3.235  1.00 95.67           C
ATOM    578  C   TRP A  56      16.684   1.119   1.873  1.00 95.67           C
ATOM    579  O   TRP A  56      16.703   1.780   0.836  1.00 95.67           O
ATOM    580  HA  TRP A  56      16.295   2.842   3.118  1.00 95.67           H
ATOM    581  CB  TRP A  56      18.004   1.877   3.921  1.00 95.67           C
ATOM    582 1HB  TRP A  56      18.137   0.980   4.526  1.00 95.67           H
ATOM    583 2HB  TRP A  56      18.783   1.866   3.159  1.00 95.67           H
ATOM    584  CG  TRP A  56      18.199   3.107   4.810  1.00 95.67           C
ATOM    585  CD1 TRP A  56      18.316   3.150   6.145  1.00 95.67           C
ATOM    586  HD1 TRP A  56      18.286   2.273   6.792  1.00 95.67           H
ATOM    587  CD2 TRP A  56      18.295   4.478   4.372  1.00 95.67           C
ATOM    588  NE1 TRP A  56      18.480   4.444   6.596  1.00 95.67           N
ATOM    589  HE1 TRP A  56      18.588   4.729   7.548  1.00 95.67           H
ATOM    590  CE2 TRP A  56      18.466   5.277   5.484  1.00 95.67           C
ATOM    591  CE3 TRP A  56      18.239   5.026   3.078  1.00 95.67           C
ATOM    592  HE3 TRP A  56      18.104   4.416   2.184  1.00 95.67           H
ATOM    593  CZ2 TRP A  56      18.596   6.669   5.415  1.00 95.67           C
ATOM    594  HZ2 TRP A  56      18.730   7.279   6.309  1.00 95.67           H
ATOM    595  CZ3 TRP A  56      18.369   6.419   3.026  1.00 95.67           C
ATOM    596  HZ3 TRP A  56      18.333   6.895   2.046  1.00 95.67           H
ATOM    597  CH2 TRP A  56      18.542   7.237   4.136  1.00 95.67           C
ATOM    598  HH2 TRP A  56      18.636   8.316   4.012  1.00 95.67           H
ATOM    599  HN  TRP A  56      16.057   0.638   4.854  1.00 95.67           H
ATOM    600  N   LEU A  57      16.701  -0.205   1.921  1.00 95.79           N
ATOM    601  CA  LEU A  57      16.757  -0.996   0.703  1.00 95.79           C
ATOM    602  C   LEU A  57      15.519  -0.705  -0.147  1.00 95.79           C
ATOM    603  O   LEU A  57      15.632  -0.419  -1.337  1.00 95.79           O
ATOM    604  HA  LEU A  57      17.640  -0.679   0.148  1.00 95.79           H
ATOM    605  CB  LEU A  57      16.940  -2.479   1.036  1.00 95.79           C
ATOM    606 1HB  LEU A  57      17.854  -2.589   1.620  1.00 95.79           H
ATOM    607 2HB  LEU A  57      16.114  -2.792   1.675  1.00 95.79           H
ATOM    608  CG  LEU A  57      17.014  -3.430  -0.159  1.00 95.79           C
ATOM    609  HG  LEU A  57      16.187  -3.199  -0.831  1.00 95.79           H
ATOM    610  CD1 LEU A  57      18.308  -3.222  -0.948  1.00 95.79           C
ATOM    611 1HD1 LEU A  57      18.349  -2.196  -1.314  1.00 95.79           H
ATOM    612 2HD1 LEU A  57      19.163  -3.410  -0.298  1.00 95.79           H
ATOM    613 3HD1 LEU A  57      18.335  -3.911  -1.792  1.00 95.79           H
ATOM    614  CD2 LEU A  57      16.842  -4.884   0.286  1.00 95.79           C
ATOM    615 1HD2 LEU A  57      17.632  -5.145   0.989  1.00 95.79           H
ATOM    616 2HD2 LEU A  57      15.872  -5.004   0.769  1.00 95.79           H
ATOM    617 3HD2 LEU A  57      16.898  -5.539  -0.584  1.00 95.79           H
ATOM    618  HN  LEU A  57      16.677  -0.734   2.768  1.00 95.79           H
ATOM    619  N   VAL A  58      14.365  -0.789   0.499  1.00 94.59           N
ATOM    620  CA  VAL A  58      13.103  -0.595  -0.196  1.00 94.59           C
ATOM    621  C   VAL A  58      13.069   0.811  -0.799  1.00 94.59           C
ATOM    622  O   VAL A  58      12.676   0.987  -1.951  1.00 94.59           O
ATOM    623  HA  VAL A  58      13.057  -1.324  -1.005  1.00 94.59           H
ATOM    624  CB  VAL A  58      11.935  -0.867   0.754  1.00 94.59           C
ATOM    625  HB  VAL A  58      12.096  -0.281   1.659  1.00 94.59           H
ATOM    626  CG1 VAL A  58      10.609  -0.420   0.135  1.00 94.59           C
ATOM    627 1HG1 VAL A  58      10.648   0.649  -0.074  1.00 94.59           H
ATOM    628 2HG1 VAL A  58      10.439  -0.966  -0.793  1.00 94.59           H
ATOM    629 3HG1 VAL A  58       9.796  -0.625   0.831  1.00 94.59           H
ATOM    630  CG2 VAL A  58      11.885  -2.343   1.152  1.00 94.59           C
ATOM    631 1HG2 VAL A  58      11.759  -2.956   0.259  1.00 94.59           H
ATOM    632 2HG2 VAL A  58      12.813  -2.617   1.653  1.00 94.59           H
ATOM    633 3HG2 VAL A  58      11.045  -2.509   1.828  1.00 94.59           H
ATOM    634  HN  VAL A  58      14.283  -0.985   1.476  1.00 94.59           H
ATOM    635  N   PHE A  59      13.485   1.776   0.008  1.00 96.24           N
ATOM    636  CA  PHE A  59      13.508   3.161  -0.431  1.00 96.24           C
ATOM    637  C   PHE A  59      14.303   3.311  -1.730  1.00 96.24           C
ATOM    638  O   PHE A  59      13.803   3.867  -2.707  1.00 96.24           O
ATOM    639  HA  PHE A  59      12.475   3.463  -0.603  1.00 96.24           H
ATOM    640  CB  PHE A  59      14.197   3.969   0.670  1.00 96.24           C
ATOM    641 1HB  PHE A  59      13.582   3.936   1.570  1.00 96.24           H
ATOM    642 2HB  PHE A  59      15.147   3.493   0.916  1.00 96.24           H
ATOM    643  CG  PHE A  59      14.457   5.430   0.301  1.00 96.24           C
ATOM    644  CD1 PHE A  59      15.731   5.904   0.252  1.00 96.24           C
ATOM    645  HD1 PHE A  59      16.567   5.241   0.476  1.00 96.24           H
ATOM    646  CD2 PHE A  59      13.413   6.257   0.021  1.00 96.24           C
ATOM    647  HD2 PHE A  59      12.392   5.877   0.060  1.00 96.24           H
ATOM    648  CE1 PHE A  59      15.971   7.260  -0.091  1.00 96.24           C
ATOM    649  HE1 PHE A  59      16.992   7.640  -0.130  1.00 96.24           H
ATOM    650  CE2 PHE A  59      13.654   7.613  -0.322  1.00 96.24           C
ATOM    651  HE2 PHE A  59      12.818   8.276  -0.546  1.00 96.24           H
ATOM    652  CZ  PHE A  59      14.928   8.087  -0.371  1.00 96.24           C
ATOM    653  HZ  PHE A  59      15.113   9.128  -0.634  1.00 96.24           H
ATOM    654  HN  PHE A  59      13.802   1.625   0.944  1.00 96.24           H
ATOM    655  N   ILE A  60      15.527   2.806  -1.699  1.00 96.32           N
ATOM    656  CA  ILE A  60      16.455   3.024  -2.796  1.00 96.32           C
ATOM    657  C   ILE A  60      15.896   2.379  -4.066  1.00 96.32           C
ATOM    658  O   ILE A  60      15.779   3.035  -5.100  1.00 96.32           O
ATOM    659  HA  ILE A  60      16.524   4.100  -2.957  1.00 96.32           H
ATOM    660  CB  ILE A  60      17.854   2.531  -2.421  1.00 96.32           C
ATOM    661  HB  ILE A  60      17.765   1.521  -2.021  1.00 96.32           H
ATOM    662  CG1 ILE A  60      18.464   3.401  -1.320  1.00 96.32           C
ATOM    663 1HG1 ILE A  60      18.734   4.375  -1.728  1.00 96.32           H
ATOM    664 2HG1 ILE A  60      17.724   3.577  -0.539  1.00 96.32           H
ATOM    665  CG2 ILE A  60      18.756   2.451  -3.654  1.00 96.32           C
ATOM    666 1HG2 ILE A  60      18.324   1.758  -4.376  1.00 96.32           H
ATOM    667 2HG2 ILE A  60      18.843   3.439  -4.105  1.00 96.32           H
ATOM    668 3HG2 ILE A  60      19.744   2.099  -3.358  1.00 96.32           H
ATOM    669  CD1 ILE A  60      19.701   2.734  -0.716  1.00 96.32           C
ATOM    670 1HD1 ILE A  60      19.422   1.771  -0.287  1.00 96.32           H
ATOM    671 2HD1 ILE A  60      20.448   2.581  -1.495  1.00 96.32           H
ATOM    672 3HD1 ILE A  60      20.115   3.373   0.064  1.00 96.32           H
ATOM    673  HN  ILE A  60      15.887   2.258  -0.944  1.00 96.32           H
ATOM    674  N   VAL A  61      15.566   1.101  -3.947  1.00 94.43           N
ATOM    675  CA  VAL A  61      15.165   0.320  -5.105  1.00 94.43           C
ATOM    676  C   VAL A  61      13.854   0.879  -5.662  1.00 94.43           C
ATOM    677  O   VAL A  61      13.694   1.004  -6.875  1.00 94.43           O
ATOM    678  HA  VAL A  61      15.942   0.430  -5.861  1.00 94.43           H
ATOM    679  CB  VAL A  61      15.073  -1.160  -4.731  1.00 94.43           C
ATOM    680  HB  VAL A  61      14.376  -1.253  -3.899  1.00 94.43           H
ATOM    681  CG1 VAL A  61      14.525  -1.987  -5.897  1.00 94.43           C
ATOM    682 1HG1 VAL A  61      13.529  -1.630  -6.159  1.00 94.43           H
ATOM    683 2HG1 VAL A  61      15.186  -1.884  -6.757  1.00 94.43           H
ATOM    684 3HG1 VAL A  61      14.470  -3.035  -5.604  1.00 94.43           H
ATOM    685  CG2 VAL A  61      16.430  -1.695  -4.270  1.00 94.43           C
ATOM    686 1HG2 VAL A  61      17.157  -1.582  -5.074  1.00 94.43           H
ATOM    687 2HG2 VAL A  61      16.764  -1.134  -3.397  1.00 94.43           H
ATOM    688 3HG2 VAL A  61      16.336  -2.750  -4.011  1.00 94.43           H
ATOM    689  HN  VAL A  61      15.570   0.601  -3.081  1.00 94.43           H
ATOM    690  N   GLY A  62      12.949   1.200  -4.749  1.00 94.56           N
ATOM    691  CA  GLY A  62      11.636   1.686  -5.135  1.00 94.56           C
ATOM    692  C   GLY A  62      11.736   3.049  -5.823  1.00 94.56           C
ATOM    693  O   GLY A  62      11.064   3.294  -6.823  1.00 94.56           O
ATOM    694 1HA  GLY A  62      11.162   0.970  -5.806  1.00 94.56           H
ATOM    695 2HA  GLY A  62      10.999   1.765  -4.253  1.00 94.56           H
ATOM    696  HN  GLY A  62      13.102   1.133  -3.762  1.00 94.56           H
ATOM    697  N   ALA A  63      12.580   3.900  -5.259  1.00 95.29           N
ATOM    698  CA  ALA A  63      12.718   5.258  -5.756  1.00 95.29           C
ATOM    699  C   ALA A  63      13.243   5.220  -7.193  1.00 95.29           C
ATOM    700  O   ALA A  63      12.732   5.922  -8.064  1.00 95.29           O
ATOM    701  HA  ALA A  63      11.728   5.715  -5.753  1.00 95.29           H
ATOM    702  CB  ALA A  63      13.632   6.054  -4.823  1.00 95.29           C
ATOM    703 1HB  ALA A  63      13.199   6.076  -3.822  1.00 95.29           H
ATOM    704 2HB  ALA A  63      14.613   5.581  -4.784  1.00 95.29           H
ATOM    705 3HB  ALA A  63      13.735   7.073  -5.196  1.00 95.29           H
ATOM    706  HN  ALA A  63      13.162   3.676  -4.477  1.00 95.29           H
ATOM    707  N   LEU A  64      14.258   4.392  -7.396  1.00 93.57           N
ATOM    708  CA  LEU A  64      14.867   4.263  -8.709  1.00 93.57           C
ATOM    709  C   LEU A  64      13.829   3.728  -9.697  1.00 93.57           C
ATOM    710  O   LEU A  64      13.672   4.268 -10.791  1.00 93.57           O
ATOM    711  HA  LEU A  64      15.167   5.261  -9.029  1.00 93.57           H
ATOM    712  CB  LEU A  64      16.137   3.413  -8.629  1.00 93.57           C
ATOM    713 1HB  LEU A  64      15.891   2.474  -8.133  1.00 93.57           H
ATOM    714 2HB  LEU A  64      16.449   3.166  -9.644  1.00 93.57           H
ATOM    715  CG  LEU A  64      17.323   4.047  -7.900  1.00 93.57           C
ATOM    716  HG  LEU A  64      16.989   4.360  -6.911  1.00 93.57           H
ATOM    717  CD1 LEU A  64      18.448   3.030  -7.696  1.00 93.57           C
ATOM    718 1HD1 LEU A  64      18.078   2.194  -7.101  1.00 93.57           H
ATOM    719 2HD1 LEU A  64      18.788   2.664  -8.665  1.00 93.57           H
ATOM    720 3HD1 LEU A  64      19.279   3.506  -7.176  1.00 93.57           H
ATOM    721  CD2 LEU A  64      17.810   5.300  -8.631  1.00 93.57           C
ATOM    722 1HD2 LEU A  64      18.122   5.033  -9.641  1.00 93.57           H
ATOM    723 2HD2 LEU A  64      17.001   6.028  -8.681  1.00 93.57           H
ATOM    724 3HD2 LEU A  64      18.654   5.730  -8.092  1.00 93.57           H
ATOM    725  HN  LEU A  64      14.662   3.817  -6.684  1.00 93.57           H
ATOM    726  N   GLY A  65      13.148   2.672  -9.277  1.00 91.60           N
ATOM    727  CA  GLY A  65      12.228   1.975 -10.160  1.00 91.60           C
ATOM    728  C   GLY A  65      11.106   2.904 -10.627  1.00 91.60           C
ATOM    729  O   GLY A  65      10.875   3.049 -11.826  1.00 91.60           O
ATOM    730 1HA  GLY A  65      12.770   1.589 -11.024  1.00 91.60           H
ATOM    731 2HA  GLY A  65      11.802   1.116  -9.642  1.00 91.60           H
ATOM    732  HN  GLY A  65      13.216   2.294  -8.354  1.00 91.60           H
ATOM    733  N   ASN A  66      10.439   3.509  -9.655  1.00 93.27           N
ATOM    734  CA  ASN A  66       9.248   4.292  -9.939  1.00 93.27           C
ATOM    735  C   ASN A  66       9.648   5.568 -10.682  1.00 93.27           C
ATOM    736  O   ASN A  66       8.915   6.042 -11.549  1.00 93.27           O
ATOM    737  HA  ASN A  66       8.614   3.640 -10.541  1.00 93.27           H
ATOM    738  CB  ASN A  66       8.536   4.699  -8.648  1.00 93.27           C
ATOM    739 1HB  ASN A  66       9.264   5.073  -7.929  1.00 93.27           H
ATOM    740 2HB  ASN A  66       7.843   5.515  -8.853  1.00 93.27           H
ATOM    741  CG  ASN A  66       7.775   3.517  -8.045  1.00 93.27           C
ATOM    742  OD1 ASN A  66       6.805   3.023  -8.596  1.00 93.27           O
ATOM    743  ND2 ASN A  66       8.267   3.092  -6.885  1.00 93.27           N
ATOM    744 1HD2 ASN A  66       9.067   3.542  -6.486  1.00 93.27           H
ATOM    745 2HD2 ASN A  66       7.838   2.323  -6.411  1.00 93.27           H
ATOM    746  HN  ASN A  66      10.699   3.470  -8.690  1.00 93.27           H
ATOM    747  N   SER A  67      10.810   6.089 -10.315  1.00 92.34           N
ATOM    748  CA  SER A  67      11.331   7.283 -10.958  1.00 92.34           C
ATOM    749  C   SER A  67      11.552   7.020 -12.449  1.00 92.34           C
ATOM    750  O   SER A  67      11.313   7.896 -13.279  1.00 92.34           O
ATOM    751  HA  SER A  67      10.566   8.046 -10.813  1.00 92.34           H
ATOM    752  CB  SER A  67      12.635   7.738 -10.300  1.00 92.34           C
ATOM    753 1HB  SER A  67      13.373   6.939 -10.367  1.00 92.34           H
ATOM    754 2HB  SER A  67      13.039   8.590 -10.847  1.00 92.34           H
ATOM    755  OG  SER A  67      12.447   8.097  -8.934  1.00 92.34           O
ATOM    756  HG  SER A  67      12.896   7.429  -8.340  1.00 92.34           H
ATOM    757  HN  SER A  67      11.390   5.710  -9.594  1.00 92.34           H
ATOM    758  N   LEU A  68      12.007   5.811 -12.743  1.00 88.61           N
ATOM    759  CA  LEU A  68      12.267   5.423 -14.119  1.00 88.61           C
ATOM    760  C   LEU A  68      10.944   5.356 -14.885  1.00 88.61           C
ATOM    761  O   LEU A  68      10.880   5.731 -16.054  1.00 88.61           O
ATOM    762  HA  LEU A  68      12.885   6.202 -14.566  1.00 88.61           H
ATOM    763  CB  LEU A  68      13.072   4.123 -14.167  1.00 88.61           C
ATOM    764 1HB  LEU A  68      14.008   4.279 -13.631  1.00 88.61           H
ATOM    765 2HB  LEU A  68      12.518   3.357 -13.624  1.00 88.61           H
ATOM    766  CG  LEU A  68      13.398   3.587 -15.562  1.00 88.61           C
ATOM    767  HG  LEU A  68      12.460   3.395 -16.082  1.00 88.61           H
ATOM    768  CD1 LEU A  68      14.166   4.625 -16.382  1.00 88.61           C
ATOM    769 1HD1 LEU A  68      13.561   5.525 -16.487  1.00 88.61           H
ATOM    770 2HD1 LEU A  68      15.099   4.871 -15.876  1.00 88.61           H
ATOM    771 3HD1 LEU A  68      14.386   4.218 -17.370  1.00 88.61           H
ATOM    772  CD2 LEU A  68      14.147   2.255 -15.476  1.00 88.61           C
ATOM    773 1HD2 LEU A  68      15.080   2.398 -14.929  1.00 88.61           H
ATOM    774 2HD2 LEU A  68      13.529   1.524 -14.956  1.00 88.61           H
ATOM    775 3HD2 LEU A  68      14.367   1.897 -16.481  1.00 88.61           H
ATOM    776  HN  LEU A  68      12.196   5.104 -12.062  1.00 88.61           H
ATOM    777  N   VAL A  69       9.921   4.875 -14.194  1.00 88.17           N
ATOM    778  CA  VAL A  69       8.601   4.765 -14.790  1.00 88.17           C
ATOM    779  C   VAL A  69       8.148   6.143 -15.275  1.00 88.17           C
ATOM    780  O   VAL A  69       7.696   6.288 -16.410  1.00 88.17           O
ATOM    781  HA  VAL A  69       8.683   4.100 -15.650  1.00 88.17           H
ATOM    782  CB  VAL A  69       7.628   4.132 -13.793  1.00 88.17           C
ATOM    783  HB  VAL A  69       7.627   4.744 -12.891  1.00 88.17           H
ATOM    784  CG1 VAL A  69       6.203   4.117 -14.352  1.00 88.17           C
ATOM    785 1HG1 VAL A  69       5.882   5.138 -14.555  1.00 88.17           H
ATOM    786 2HG1 VAL A  69       6.182   3.539 -15.276  1.00 88.17           H
ATOM    787 3HG1 VAL A  69       5.532   3.662 -13.624  1.00 88.17           H
ATOM    788  CG2 VAL A  69       8.079   2.723 -13.405  1.00 88.17           C
ATOM    789 1HG2 VAL A  69       8.123   2.097 -14.296  1.00 88.17           H
ATOM    790 2HG2 VAL A  69       9.067   2.772 -12.946  1.00 88.17           H
ATOM    791 3HG2 VAL A  69       7.370   2.297 -12.695  1.00 88.17           H
ATOM    792  HN  VAL A  69       9.984   4.565 -13.245  1.00 88.17           H
ATOM    793  N   ILE A  70       8.286   7.121 -14.392  1.00 89.68           N
ATOM    794  CA  ILE A  70       7.811   8.463 -14.681  1.00 89.68           C
ATOM    795  C   ILE A  70       8.578   9.024 -15.880  1.00 89.68           C
ATOM    796  O   ILE A  70       7.987   9.636 -16.768  1.00 89.68           O
ATOM    797  HA  ILE A  70       6.757   8.386 -14.950  1.00 89.68           H
ATOM    798  CB  ILE A  70       7.895   9.342 -13.431  1.00 89.68           C
ATOM    799  HB  ILE A  70       8.914   9.293 -13.047  1.00 89.68           H
ATOM    800  CG1 ILE A  70       6.972   8.818 -12.329  1.00 89.68           C
ATOM    801 1HG1 ILE A  70       5.938   8.839 -12.675  1.00 89.68           H
ATOM    802 2HG1 ILE A  70       7.214   7.778 -12.111  1.00 89.68           H
ATOM    803  CG2 ILE A  70       7.609  10.806 -13.770  1.00 89.68           C
ATOM    804 1HG2 ILE A  70       8.341  11.160 -14.496  1.00 89.68           H
ATOM    805 2HG2 ILE A  70       6.608  10.893 -14.192  1.00 89.68           H
ATOM    806 3HG2 ILE A  70       7.676  11.409 -12.864  1.00 89.68           H
ATOM    807  CD1 ILE A  70       7.106   9.657 -11.056  1.00 89.68           C
ATOM    808 1HD1 ILE A  70       8.136   9.614 -10.700  1.00 89.68           H
ATOM    809 2HD1 ILE A  70       6.840  10.692 -11.273  1.00 89.68           H
ATOM    810 3HD1 ILE A  70       6.440   9.263 -10.289  1.00 89.68           H
ATOM    811  HN  ILE A  70       8.712   7.007 -13.494  1.00 89.68           H
ATOM    812  N   LEU A  71       9.883   8.794 -15.867  1.00 86.60           N
ATOM    813  CA  LEU A  71      10.749   9.339 -16.899  1.00 86.60           C
ATOM    814  C   LEU A  71      10.300   8.813 -18.264  1.00 86.60           C
ATOM    815  O   LEU A  71      10.199   9.576 -19.224  1.00 86.60           O
ATOM    816  HA  LEU A  71      10.627  10.422 -16.889  1.00 86.60           H
ATOM    817  CB  LEU A  71      12.215   9.044 -16.578  1.00 86.60           C
ATOM    818 1HB  LEU A  71      12.398   9.306 -15.536  1.00 86.60           H
ATOM    819 2HB  LEU A  71      12.378   7.970 -16.670  1.00 86.60           H
ATOM    820  CG  LEU A  71      13.249   9.765 -17.445  1.00 86.60           C
ATOM    821  HG  LEU A  71      12.851  10.745 -17.708  1.00 86.60           H
ATOM    822  CD1 LEU A  71      14.548   9.997 -16.671  1.00 86.60           C
ATOM    823 1HD1 LEU A  71      14.343  10.608 -15.792  1.00 86.60           H
ATOM    824 2HD1 LEU A  71      14.961   9.038 -16.359  1.00 86.60           H
ATOM    825 3HD1 LEU A  71      15.266  10.510 -17.311  1.00 86.60           H
ATOM    826  CD2 LEU A  71      13.489   9.009 -18.754  1.00 86.60           C
ATOM    827 1HD2 LEU A  71      13.856   8.007 -18.533  1.00 86.60           H
ATOM    828 2HD2 LEU A  71      12.554   8.940 -19.310  1.00 86.60           H
ATOM    829 3HD2 LEU A  71      14.228   9.543 -19.351  1.00 86.60           H
ATOM    830  HN  LEU A  71      10.348   8.249 -15.169  1.00 86.60           H
ATOM    831  N   VAL A  72      10.044   7.514 -18.307  1.00 81.11           N
ATOM    832  CA  VAL A  72       9.746   6.852 -19.566  1.00 81.11           C
ATOM    833  C   VAL A  72       8.396   7.344 -20.089  1.00 81.11           C
ATOM    834  O   VAL A  72       8.221   7.526 -21.293  1.00 81.11           O
ATOM    835  HA  VAL A  72      10.522   7.134 -20.278  1.00 81.11           H
ATOM    836  CB  VAL A  72       9.799   5.334 -19.383  1.00 81.11           C
ATOM    837  HB  VAL A  72       9.141   5.072 -18.555  1.00 81.11           H
ATOM    838  CG1 VAL A  72       9.290   4.613 -20.633  1.00 81.11           C
ATOM    839 1HG1 VAL A  72       8.258   4.906 -20.826  1.00 81.11           H
ATOM    840 2HG1 VAL A  72       9.911   4.884 -21.487  1.00 81.11           H
ATOM    841 3HG1 VAL A  72       9.339   3.535 -20.477  1.00 81.11           H
ATOM    842  CG2 VAL A  72      11.214   4.874 -19.023  1.00 81.11           C
ATOM    843 1HG2 VAL A  72      11.901   5.154 -19.821  1.00 81.11           H
ATOM    844 2HG2 VAL A  72      11.524   5.349 -18.093  1.00 81.11           H
ATOM    845 3HG2 VAL A  72      11.223   3.791 -18.899  1.00 81.11           H
ATOM    846  HN  VAL A  72      10.038   6.918 -17.504  1.00 81.11           H
ATOM    847  N   TYR A  73       7.474   7.545 -19.159  1.00 82.86           N
ATOM    848  CA  TYR A  73       6.139   7.996 -19.513  1.00 82.86           C
ATOM    849  C   TYR A  73       6.189   9.342 -20.238  1.00 82.86           C
ATOM    850  O   TYR A  73       5.441   9.568 -21.188  1.00 82.86           O
ATOM    851  HA  TYR A  73       5.697   7.251 -20.175  1.00 82.86           H
ATOM    852  CB  TYR A  73       5.388   8.169 -18.191  1.00 82.86           C
ATOM    853 1HB  TYR A  73       5.351   7.209 -17.678  1.00 82.86           H
ATOM    854 2HB  TYR A  73       5.950   8.851 -17.553  1.00 82.86           H
ATOM    855  CG  TYR A  73       3.962   8.702 -18.351  1.00 82.86           C
ATOM    856  CD1 TYR A  73       3.714  10.055 -18.239  1.00 82.86           C
ATOM    857  HD1 TYR A  73       4.534  10.744 -18.037  1.00 82.86           H
ATOM    858  CD2 TYR A  73       2.924   7.829 -18.607  1.00 82.86           C
ATOM    859  HD2 TYR A  73       3.120   6.760 -18.695  1.00 82.86           H
ATOM    860  CE1 TYR A  73       2.373  10.556 -18.389  1.00 82.86           C
ATOM    861  HE1 TYR A  73       2.163  11.622 -18.303  1.00 82.86           H
ATOM    862  CE2 TYR A  73       1.583   8.330 -18.757  1.00 82.86           C
ATOM    863  HE2 TYR A  73       0.754   7.651 -18.959  1.00 82.86           H
ATOM    864  CZ  TYR A  73       1.373   9.668 -18.641  1.00 82.86           C
ATOM    865  OH  TYR A  73       0.106  10.142 -18.783  1.00 82.86           O
ATOM    866  HH  TYR A  73      -0.511   9.396 -19.034  1.00 82.86           H
ATOM    867  HN  TYR A  73       7.627   7.405 -18.181  1.00 82.86           H
ATOM    868  N   TRP A  74       7.078  10.202 -19.762  1.00 83.30           N
ATOM    869  CA  TRP A  74       7.105  11.581 -20.220  1.00 83.30           C
ATOM    870  C   TRP A  74       7.812  11.614 -21.576  1.00 83.30           C
ATOM    871  O   TRP A  74       7.310  12.211 -22.527  1.00 83.30           O
ATOM    872  HA  TRP A  74       6.074  11.916 -20.328  1.00 83.30           H
ATOM    873  CB  TRP A  74       7.762  12.491 -19.180  1.00 83.30           C
ATOM    874 1HB  TRP A  74       8.557  11.938 -18.679  1.00 83.30           H
ATOM    875 2HB  TRP A  74       8.232  13.330 -19.692  1.00 83.30           H
ATOM    876  CG  TRP A  74       6.794  13.032 -18.126  1.00 83.30           C
ATOM    877  CD1 TRP A  74       6.575  12.565 -16.889  1.00 83.30           C
ATOM    878  HD1 TRP A  74       7.083  11.701 -16.461  1.00 83.30           H
ATOM    879  CD2 TRP A  74       5.918  14.170 -18.267  1.00 83.30           C
ATOM    880  NE1 TRP A  74       5.626  13.315 -16.226  1.00 83.30           N
ATOM    881  HE1 TRP A  74       5.295  13.162 -15.295  1.00 83.30           H
ATOM    882  CE2 TRP A  74       5.213  14.322 -17.091  1.00 83.30           C
ATOM    883  CE3 TRP A  74       5.727  15.042 -19.354  1.00 83.30           C
ATOM    884  HE3 TRP A  74       6.271  14.943 -20.293  1.00 83.30           H
ATOM    885  CZ2 TRP A  74       4.270  15.337 -16.888  1.00 83.30           C
ATOM    886  HZ2 TRP A  74       3.726  15.436 -15.949  1.00 83.30           H
ATOM    887  CZ3 TRP A  74       4.781  16.050 -19.135  1.00 83.30           C
ATOM    888  HZ3 TRP A  74       4.594  16.754 -19.946  1.00 83.30           H
ATOM    889  CH2 TRP A  74       4.063  16.217 -17.957  1.00 83.30           C
ATOM    890  HH2 TRP A  74       3.343  17.030 -17.865  1.00 83.30           H
ATOM    891  HN  TRP A  74       7.769   9.970 -19.077  1.00 83.30           H
ATOM    892  N   TYR A  75       8.967  10.967 -21.622  1.00 75.04           N
ATOM    893  CA  TYR A  75       9.923  11.216 -22.687  1.00 75.04           C
ATOM    894  C   TYR A  75       9.738  10.220 -23.834  1.00 75.04           C
ATOM    895  O   TYR A  75      10.256  10.427 -24.930  1.00 75.04           O
ATOM    896  HA  TYR A  75       9.754  12.226 -23.062  1.00 75.04           H
ATOM    897  CB  TYR A  75      11.307  11.011 -22.068  1.00 75.04           C
ATOM    898 1HB  TYR A  75      11.286  10.118 -21.444  1.00 75.04           H
ATOM    899 2HB  TYR A  75      12.027  10.826 -22.865  1.00 75.04           H
ATOM    900  CG  TYR A  75      11.793  12.193 -21.226  1.00 75.04           C
ATOM    901  CD1 TYR A  75      12.291  13.322 -21.844  1.00 75.04           C
ATOM    902  HD1 TYR A  75      12.338  13.372 -22.931  1.00 75.04           H
ATOM    903  CD2 TYR A  75      11.733  12.129 -19.849  1.00 75.04           C
ATOM    904  HD2 TYR A  75      11.340  11.237 -19.361  1.00 75.04           H
ATOM    905  CE1 TYR A  75      12.748  14.434 -21.051  1.00 75.04           C
ATOM    906  HE1 TYR A  75      13.144  15.331 -21.526  1.00 75.04           H
ATOM    907  CE2 TYR A  75      12.190  13.241 -19.056  1.00 75.04           C
ATOM    908  HE2 TYR A  75      12.149  13.204 -17.967  1.00 75.04           H
ATOM    909  CZ  TYR A  75      12.675  14.338 -19.696  1.00 75.04           C
ATOM    910  OH  TYR A  75      13.107  15.388 -18.948  1.00 75.04           O
ATOM    911  HH  TYR A  75      13.423  16.127 -19.544  1.00 75.04           H
ATOM    912  HN  TYR A  75       9.252  10.284 -20.949  1.00 75.04           H
ATOM    913  N   CYS A  76       8.998   9.160 -23.542  1.00 66.82           N
ATOM    914  CA  CYS A  76       9.048   7.963 -24.363  1.00 66.82           C
ATOM    915  C   CYS A  76       7.616   7.582 -24.744  1.00 66.82           C
ATOM    916  O   CYS A  76       7.385   7.007 -25.806  1.00 66.82           O
ATOM    917  HA  CYS A  76       9.630   8.216 -25.250  1.00 66.82           H
ATOM    918  CB  CYS A  76       9.774   6.819 -23.653  1.00 66.82           C
ATOM    919 1HB  CYS A  76       9.116   5.953 -23.574  1.00 66.82           H
ATOM    920 2HB  CYS A  76      10.641   6.509 -24.236  1.00 66.82           H
ATOM    921  SG  CYS A  76      10.304   7.354 -21.985  1.00 66.82           S
ATOM    922  HG  CYS A  76      10.917   6.219 -21.663  1.00 66.82           H
ATOM    923  HN  CYS A  76       8.375   9.112 -22.761  1.00 66.82           H
ATOM    924  N   THR A  77       6.693   7.917 -23.855  1.00 64.24           N
ATOM    925  CA  THR A  77       5.290   7.612 -24.082  1.00 64.24           C
ATOM    926  C   THR A  77       4.695   8.575 -25.112  1.00 64.24           C
ATOM    927  O   THR A  77       4.155   9.620 -24.750  1.00 64.24           O
ATOM    928  HA  THR A  77       5.221   6.610 -24.505  1.00 64.24           H
ATOM    929  CB  THR A  77       4.574   7.648 -22.731  1.00 64.24           C
ATOM    930  HB  THR A  77       4.497   8.670 -22.358  1.00 64.24           H
ATOM    931  OG1 THR A  77       5.324   6.751 -21.916  1.00 64.24           O
ATOM    932  HG1 THR A  77       5.379   5.855 -22.356  1.00 64.24           H
ATOM    933  CG2 THR A  77       3.179   7.021 -22.790  1.00 64.24           C
ATOM    934 1HG2 THR A  77       3.263   5.979 -23.098  1.00 64.24           H
ATOM    935 2HG2 THR A  77       2.567   7.565 -23.510  1.00 64.24           H
ATOM    936 3HG2 THR A  77       2.715   7.073 -21.806  1.00 64.24           H
ATOM    937  HN  THR A  77       6.889   8.388 -22.995  1.00 64.24           H
ATOM    938  N   ARG A  78       4.813   8.189 -26.374  1.00 61.17           N
ATOM    939  CA  ARG A  78       4.269   8.991 -27.456  1.00 61.17           C
ATOM    940  C   ARG A  78       2.744   9.058 -27.352  1.00 61.17           C
ATOM    941  O   ARG A  78       2.162  10.141 -27.400  1.00 61.17           O
ATOM    942  HA  ARG A  78       4.715   9.977 -27.323  1.00 61.17           H
ATOM    943  CB  ARG A  78       4.655   8.413 -28.819  1.00 61.17           C
ATOM    944 1HB  ARG A  78       4.515   7.332 -28.812  1.00 61.17           H
ATOM    945 2HB  ARG A  78       3.997   8.815 -29.589  1.00 61.17           H
ATOM    946  CG  ARG A  78       6.110   8.742 -29.161  1.00 61.17           C
ATOM    947 1HG  ARG A  78       6.302   9.798 -28.970  1.00 61.17           H
ATOM    948 2HG  ARG A  78       6.777   8.174 -28.513  1.00 61.17           H
ATOM    949  CD  ARG A  78       6.415   8.419 -30.625  1.00 61.17           C
ATOM    950 1HD  ARG A  78       6.288   7.351 -30.804  1.00 61.17           H
ATOM    951 2HD  ARG A  78       5.711   8.937 -31.275  1.00 61.17           H
ATOM    952  NE  ARG A  78       7.800   8.824 -30.955  1.00 61.17           N
ATOM    953  HE  ARG A  78       8.392   9.122 -30.206  1.00 61.17           H
ATOM    954  CZ  ARG A  78       8.309   8.818 -32.194  1.00 61.17           C
ATOM    955  NH1 ARG A  78       7.561   8.429 -33.235  1.00 61.17           N
ATOM    956 1HH1 ARG A  78       6.614   8.141 -33.091  1.00 61.17           H
ATOM    957 2HH1 ARG A  78       7.949   8.428 -34.157  1.00 61.17           H
ATOM    958  NH2 ARG A  78       9.578   9.207 -32.377  1.00 61.17           N
ATOM    959 1HH2 ARG A  78       9.974   9.208 -33.295  1.00 61.17           H
ATOM    960 2HH2 ARG A  78      10.130   9.496 -31.594  1.00 61.17           H
ATOM    961  HN  ARG A  78       5.269   7.346 -26.660  1.00 61.17           H
ATOM    962  N   VAL A  79       2.140   7.887 -27.212  1.00 69.23           N
ATOM    963  CA  VAL A  79       0.690   7.790 -27.197  1.00 69.23           C
ATOM    964  C   VAL A  79       0.236   7.216 -25.854  1.00 69.23           C
ATOM    965  O   VAL A  79       0.263   6.003 -25.652  1.00 69.23           O
ATOM    966  HA  VAL A  79       0.292   8.799 -27.300  1.00 69.23           H
ATOM    967  CB  VAL A  79       0.209   6.966 -28.393  1.00 69.23           C
ATOM    968  HB  VAL A  79       0.027   5.948 -28.048  1.00 69.23           H
ATOM    969  CG1 VAL A  79      -1.108   7.517 -28.944  1.00 69.23           C
ATOM    970 1HG1 VAL A  79      -1.870   7.482 -28.165  1.00 69.23           H
ATOM    971 2HG1 VAL A  79      -0.964   8.548 -29.265  1.00 69.23           H
ATOM    972 3HG1 VAL A  79      -1.428   6.913 -29.793  1.00 69.23           H
ATOM    973  CG2 VAL A  79       1.278   6.908 -29.485  1.00 69.23           C
ATOM    974 1HG2 VAL A  79       1.505   7.918 -29.826  1.00 69.23           H
ATOM    975 2HG2 VAL A  79       2.182   6.448 -29.085  1.00 69.23           H
ATOM    976 3HG2 VAL A  79       0.910   6.316 -30.323  1.00 69.23           H
ATOM    977  HN  VAL A  79       2.623   7.018 -27.110  1.00 69.23           H
ATOM    978  N   LYS A  80      -0.171   8.114 -24.969  1.00 77.99           N
ATOM    979  CA  LYS A  80      -0.534   7.724 -23.618  1.00 77.99           C
ATOM    980  C   LYS A  80      -1.893   7.021 -23.643  1.00 77.99           C
ATOM    981  O   LYS A  80      -2.782   7.408 -24.399  1.00 77.99           O
ATOM    982  HA  LYS A  80       0.216   7.013 -23.271  1.00 77.99           H
ATOM    983  CB  LYS A  80      -0.483   8.930 -22.679  1.00 77.99           C
ATOM    984 1HB  LYS A  80      -1.188   9.690 -23.017  1.00 77.99           H
ATOM    985 2HB  LYS A  80      -0.794   8.631 -21.678  1.00 77.99           H
ATOM    986  CG  LYS A  80       0.927   9.523 -22.624  1.00 77.99           C
ATOM    987 1HG  LYS A  80       1.588   8.848 -22.082  1.00 77.99           H
ATOM    988 2HG  LYS A  80       1.325   9.616 -23.635  1.00 77.99           H
ATOM    989  CD  LYS A  80       0.919  10.894 -21.945  1.00 77.99           C
ATOM    990 1HD  LYS A  80       0.309  11.587 -22.523  1.00 77.99           H
ATOM    991 2HD  LYS A  80       0.461  10.812 -20.959  1.00 77.99           H
ATOM    992  CE  LYS A  80       2.339  11.447 -21.810  1.00 77.99           C
ATOM    993 1HE  LYS A  80       2.952  10.754 -21.232  1.00 77.99           H
ATOM    994 2HE  LYS A  80       2.798  11.532 -22.795  1.00 77.99           H
ATOM    995  NZ  LYS A  80       2.320  12.771 -21.149  1.00 77.99           N
ATOM    996 1HZ  LYS A  80       3.271  13.081 -20.985  1.00 77.99           H
ATOM    997 2HZ  LYS A  80       1.844  13.439 -21.745  1.00 77.99           H
ATOM    998 3HZ  LYS A  80       1.830  12.699 -20.263  1.00 77.99           H
ATOM    999  HN  LYS A  80      -0.254   9.092 -25.163  1.00 77.99           H
ATOM   1000  N   THR A  81      -2.011   6.001 -22.805  1.00 82.40           N
ATOM   1001  CA  THR A  81      -3.272   5.293 -22.661  1.00 82.40           C
ATOM   1002  C   THR A  81      -3.822   5.466 -21.244  1.00 82.40           C
ATOM   1003  O   THR A  81      -3.154   6.032 -20.380  1.00 82.40           O
ATOM   1004  HA  THR A  81      -3.997   5.740 -23.342  1.00 82.40           H
ATOM   1005  CB  THR A  81      -3.041   3.831 -23.049  1.00 82.40           C
ATOM   1006  HB  THR A  81      -3.988   3.300 -23.144  1.00 82.40           H
ATOM   1007  OG1 THR A  81      -2.159   3.341 -22.043  1.00 82.40           O
ATOM   1008  HG1 THR A  81      -1.210   3.525 -22.301  1.00 82.40           H
ATOM   1009  CG2 THR A  81      -2.243   3.689 -24.346  1.00 82.40           C
ATOM   1010 1HG2 THR A  81      -1.268   4.163 -24.228  1.00 82.40           H
ATOM   1011 2HG2 THR A  81      -2.784   4.170 -25.161  1.00 82.40           H
ATOM   1012 3HG2 THR A  81      -2.107   2.632 -24.575  1.00 82.40           H
ATOM   1013  HN  THR A  81      -1.266   5.658 -22.233  1.00 82.40           H
ATOM   1014  N   MET A  82      -5.034   4.968 -21.049  1.00 84.88           N
ATOM   1015  CA  MET A  82      -5.655   5.003 -19.736  1.00 84.88           C
ATOM   1016  C   MET A  82      -4.823   4.225 -18.715  1.00 84.88           C
ATOM   1017  O   MET A  82      -4.625   4.684 -17.591  1.00 84.88           O
ATOM   1018  HA  MET A  82      -5.693   6.056 -19.457  1.00 84.88           H
ATOM   1019  CB  MET A  82      -7.058   4.398 -19.818  1.00 84.88           C
ATOM   1020 1HB  MET A  82      -7.681   5.003 -20.477  1.00 84.88           H
ATOM   1021 2HB  MET A  82      -7.003   3.402 -20.257  1.00 84.88           H
ATOM   1022  CG  MET A  82      -7.702   4.316 -18.433  1.00 84.88           C
ATOM   1023 1HG  MET A  82      -7.286   3.474 -17.878  1.00 84.88           H
ATOM   1024 2HG  MET A  82      -7.474   5.217 -17.863  1.00 84.88           H
ATOM   1025  SD  MET A  82      -9.470   4.127 -18.591  1.00 84.88           S
ATOM   1026  CE  MET A  82      -9.972   4.488 -16.917  1.00 84.88           C
ATOM   1027 1HE  MET A  82      -9.509   3.773 -16.236  1.00 84.88           H
ATOM   1028 2HE  MET A  82      -9.656   5.497 -16.652  1.00 84.88           H
ATOM   1029 3HE  MET A  82     -11.056   4.415 -16.838  1.00 84.88           H
ATOM   1030  HN  MET A  82      -5.588   4.548 -21.767  1.00 84.88           H
ATOM   1031  N   THR A  83      -4.357   3.061 -19.143  1.00 83.94           N
ATOM   1032  CA  THR A  83      -3.472   2.259 -18.314  1.00 83.94           C
ATOM   1033  C   THR A  83      -2.244   3.074 -17.902  1.00 83.94           C
ATOM   1034  O   THR A  83      -1.855   3.068 -16.735  1.00 83.94           O
ATOM   1035  HA  THR A  83      -4.003   1.995 -17.400  1.00 83.94           H
ATOM   1036  CB  THR A  83      -3.124   0.986 -19.089  1.00 83.94           C
ATOM   1037  HB  THR A  83      -2.652   1.227 -20.041  1.00 83.94           H
ATOM   1038  OG1 THR A  83      -4.361   0.284 -19.176  1.00 83.94           O
ATOM   1039  HG1 THR A  83      -5.042   0.847 -19.644  1.00 83.94           H
ATOM   1040  CG2 THR A  83      -2.217   0.046 -18.293  1.00 83.94           C
ATOM   1041 1HG2 THR A  83      -2.719  -0.248 -17.371  1.00 83.94           H
ATOM   1042 2HG2 THR A  83      -1.285   0.558 -18.052  1.00 83.94           H
ATOM   1043 3HG2 THR A  83      -2.001  -0.841 -18.888  1.00 83.94           H
ATOM   1044  HN  THR A  83      -4.573   2.666 -20.035  1.00 83.94           H
ATOM   1045  N   ASP A  84      -1.669   3.755 -18.881  1.00 84.16           N
ATOM   1046  CA  ASP A  84      -0.434   4.488 -18.658  1.00 84.16           C
ATOM   1047  C   ASP A  84      -0.680   5.589 -17.624  1.00 84.16           C
ATOM   1048  O   ASP A  84       0.200   5.900 -16.823  1.00 84.16           O
ATOM   1049  HA  ASP A  84       0.283   3.744 -18.313  1.00 84.16           H
ATOM   1050  CB  ASP A  84       0.053   5.152 -19.948  1.00 84.16           C
ATOM   1051 1HB  ASP A  84      -0.657   5.919 -20.257  1.00 84.16           H
ATOM   1052 2HB  ASP A  84       1.004   5.652 -19.767  1.00 84.16           H
ATOM   1053  CG  ASP A  84       0.217   4.121 -21.067  1.00 84.16           C
ATOM   1054  OD1 ASP A  84       0.760   3.036 -20.764  1.00 84.16           O
ATOM   1055  OD2 ASP A  84      -0.204   4.441 -22.200  1.00 84.16           O
ATOM   1056  HN  ASP A  84      -2.031   3.810 -19.812  1.00 84.16           H
ATOM   1057  N   MET A  85      -1.880   6.148 -17.676  1.00 89.88           N
ATOM   1058  CA  MET A  85      -2.254   7.204 -16.750  1.00 89.88           C
ATOM   1059  C   MET A  85      -2.270   6.689 -15.309  1.00 89.88           C
ATOM   1060  O   MET A  85      -1.775   7.356 -14.402  1.00 89.88           O
ATOM   1061  HA  MET A  85      -1.491   7.974 -16.859  1.00 89.88           H
ATOM   1062  CB  MET A  85      -3.640   7.737 -17.117  1.00 89.88           C
ATOM   1063 1HB  MET A  85      -3.657   8.023 -18.168  1.00 89.88           H
ATOM   1064 2HB  MET A  85      -4.383   6.949 -16.989  1.00 89.88           H
ATOM   1065  CG  MET A  85      -4.012   8.941 -16.249  1.00 89.88           C
ATOM   1066 1HG  MET A  85      -5.015   9.286 -16.501  1.00 89.88           H
ATOM   1067 2HG  MET A  85      -4.030   8.650 -15.198  1.00 89.88           H
ATOM   1068  SD  MET A  85      -2.834  10.259 -16.496  1.00 89.88           S
ATOM   1069  CE  MET A  85      -3.238  10.725 -18.171  1.00 89.88           C
ATOM   1070 1HE  MET A  85      -3.092   9.871 -18.832  1.00 89.88           H
ATOM   1071 2HE  MET A  85      -4.279  11.047 -18.217  1.00 89.88           H
ATOM   1072 3HE  MET A  85      -2.591  11.544 -18.487  1.00 89.88           H
ATOM   1073  HN  MET A  85      -2.588   5.892 -18.334  1.00 89.88           H
ATOM   1074  N   PHE A  86      -2.843   5.506 -15.144  1.00 90.61           N
ATOM   1075  CA  PHE A  86      -2.935   4.896 -13.828  1.00 90.61           C
ATOM   1076  C   PHE A  86      -1.554   4.473 -13.323  1.00 90.61           C
ATOM   1077  O   PHE A  86      -1.261   4.590 -12.134  1.00 90.61           O
ATOM   1078  HA  PHE A  86      -3.353   5.643 -13.154  1.00 90.61           H
ATOM   1079  CB  PHE A  86      -3.815   3.653 -13.971  1.00 90.61           C
ATOM   1080 1HB  PHE A  86      -3.402   3.016 -14.753  1.00 90.61           H
ATOM   1081 2HB  PHE A  86      -3.776   3.084 -13.042  1.00 90.61           H
ATOM   1082  CG  PHE A  86      -5.277   3.961 -14.302  1.00 90.61           C
ATOM   1083  CD1 PHE A  86      -5.884   5.048 -13.756  1.00 90.61           C
ATOM   1084  HD1 PHE A  86      -5.328   5.701 -13.082  1.00 90.61           H
ATOM   1085  CD2 PHE A  86      -5.969   3.147 -15.143  1.00 90.61           C
ATOM   1086  HD2 PHE A  86      -5.483   2.275 -15.581  1.00 90.61           H
ATOM   1087  CE1 PHE A  86      -7.240   5.334 -14.064  1.00 90.61           C
ATOM   1088  HE1 PHE A  86      -7.726   6.206 -13.626  1.00 90.61           H
ATOM   1089  CE2 PHE A  86      -7.326   3.432 -15.451  1.00 90.61           C
ATOM   1090  HE2 PHE A  86      -7.881   2.779 -16.125  1.00 90.61           H
ATOM   1091  CZ  PHE A  86      -7.933   4.520 -14.905  1.00 90.61           C
ATOM   1092  HZ  PHE A  86      -8.974   4.739 -15.141  1.00 90.61           H
ATOM   1093  HN  PHE A  86      -3.240   4.968 -15.887  1.00 90.61           H
ATOM   1094  N   LEU A  87      -0.742   3.990 -14.251  1.00 88.12           N
ATOM   1095  CA  LEU A  87       0.595   3.532 -13.912  1.00 88.12           C
ATOM   1096  C   LEU A  87       1.430   4.722 -13.434  1.00 88.12           C
ATOM   1097  O   LEU A  87       2.255   4.584 -12.532  1.00 88.12           O
ATOM   1098  HA  LEU A  87       0.499   2.825 -13.088  1.00 88.12           H
ATOM   1099  CB  LEU A  87       1.218   2.777 -15.088  1.00 88.12           C
ATOM   1100 1HB  LEU A  87       1.148   3.405 -15.976  1.00 88.12           H
ATOM   1101 2HB  LEU A  87       2.279   2.634 -14.881  1.00 88.12           H
ATOM   1102  CG  LEU A  87       0.602   1.415 -15.411  1.00 88.12           C
ATOM   1103  HG  LEU A  87      -0.456   1.561 -15.631  1.00 88.12           H
ATOM   1104  CD1 LEU A  87       1.243   0.806 -16.660  1.00 88.12           C
ATOM   1105 1HD1 LEU A  87       1.086   1.471 -17.510  1.00 88.12           H
ATOM   1106 2HD1 LEU A  87       2.312   0.675 -16.493  1.00 88.12           H
ATOM   1107 3HD1 LEU A  87       0.787  -0.162 -16.867  1.00 88.12           H
ATOM   1108  CD2 LEU A  87       0.687   0.474 -14.207  1.00 88.12           C
ATOM   1109 1HD2 LEU A  87       1.732   0.329 -13.933  1.00 88.12           H
ATOM   1110 2HD2 LEU A  87       0.148   0.911 -13.367  1.00 88.12           H
ATOM   1111 3HD2 LEU A  87       0.242  -0.487 -14.464  1.00 88.12           H
ATOM   1112  HN  LEU A  87      -0.983   3.908 -15.218  1.00 88.12           H
ATOM   1113  N   LEU A  88       1.188   5.864 -14.060  1.00 90.53           N
ATOM   1114  CA  LEU A  88       1.854   7.092 -13.661  1.00 90.53           C
ATOM   1115  C   LEU A  88       1.511   7.404 -12.203  1.00 90.53           C
ATOM   1116  O   LEU A  88       2.403   7.630 -11.387  1.00 90.53           O
ATOM   1117  HA  LEU A  88       2.928   6.920 -13.734  1.00 90.53           H
ATOM   1118  CB  LEU A  88       1.511   8.226 -14.630  1.00 90.53           C
ATOM   1119 1HB  LEU A  88       1.948   7.993 -15.601  1.00 90.53           H
ATOM   1120 2HB  LEU A  88       0.430   8.249 -14.763  1.00 90.53           H
ATOM   1121  CG  LEU A  88       1.975   9.624 -14.216  1.00 90.53           C
ATOM   1122  HG  LEU A  88       1.618   9.818 -13.205  1.00 90.53           H
ATOM   1123  CD1 LEU A  88       3.503   9.707 -14.179  1.00 90.53           C
ATOM   1124 1HD1 LEU A  88       3.888   8.984 -13.460  1.00 90.53           H
ATOM   1125 2HD1 LEU A  88       3.903   9.484 -15.168  1.00 90.53           H
ATOM   1126 3HD1 LEU A  88       3.805  10.711 -13.883  1.00 90.53           H
ATOM   1127  CD2 LEU A  88       1.365  10.695 -15.123  1.00 90.53           C
ATOM   1128 1HD2 LEU A  88       1.672  10.516 -16.154  1.00 90.53           H
ATOM   1129 2HD2 LEU A  88       0.278  10.653 -15.055  1.00 90.53           H
ATOM   1130 3HD2 LEU A  88       1.712  11.679 -14.807  1.00 90.53           H
ATOM   1131  HN  LEU A  88       0.550   5.958 -14.825  1.00 90.53           H
ATOM   1132  N   ASN A  89       0.217   7.406 -11.921  1.00 93.88           N
ATOM   1133  CA  ASN A  89      -0.263   7.815 -10.611  1.00 93.88           C
ATOM   1134  C   ASN A  89       0.176   6.786  -9.568  1.00 93.88           C
ATOM   1135  O   ASN A  89       0.402   7.129  -8.409  1.00 93.88           O
ATOM   1136  HA  ASN A  89       0.177   8.797 -10.439  1.00 93.88           H
ATOM   1137  CB  ASN A  89      -1.791   7.893 -10.584  1.00 93.88           C
ATOM   1138 1HB  ASN A  89      -2.211   7.059 -11.146  1.00 93.88           H
ATOM   1139 2HB  ASN A  89      -2.145   7.796  -9.558  1.00 93.88           H
ATOM   1140  CG  ASN A  89      -2.283   9.215 -11.177  1.00 93.88           C
ATOM   1141  OD1 ASN A  89      -2.566  10.172 -10.476  1.00 93.88           O
ATOM   1142  ND2 ASN A  89      -2.369   9.214 -12.504  1.00 93.88           N
ATOM   1143 1HD2 ASN A  89      -2.121   8.394 -13.021  1.00 93.88           H
ATOM   1144 2HD2 ASN A  89      -2.681  10.033 -12.986  1.00 93.88           H
ATOM   1145  HN  ASN A  89      -0.497   7.135 -12.567  1.00 93.88           H
ATOM   1146  N   LEU A  90       0.285   5.544 -10.017  1.00 91.97           N
ATOM   1147  CA  LEU A  90       0.716   4.467  -9.142  1.00 91.97           C
ATOM   1148  C   LEU A  90       2.151   4.731  -8.684  1.00 91.97           C
ATOM   1149  O   LEU A  90       2.461   4.609  -7.500  1.00 91.97           O
ATOM   1150  HA  LEU A  90       0.067   4.477  -8.267  1.00 91.97           H
ATOM   1151  CB  LEU A  90       0.530   3.112  -9.829  1.00 91.97           C
ATOM   1152 1HB  LEU A  90      -0.498   3.046 -10.186  1.00 91.97           H
ATOM   1153 2HB  LEU A  90       1.174   3.080 -10.707  1.00 91.97           H
ATOM   1154  CG  LEU A  90       0.822   1.879  -8.971  1.00 91.97           C
ATOM   1155  HG  LEU A  90       1.807   2.002  -8.521  1.00 91.97           H
ATOM   1156  CD1 LEU A  90      -0.185   1.757  -7.826  1.00 91.97           C
ATOM   1157 1HD1 LEU A  90      -0.128   2.644  -7.195  1.00 91.97           H
ATOM   1158 2HD1 LEU A  90      -1.191   1.667  -8.235  1.00 91.97           H
ATOM   1159 3HD1 LEU A  90       0.046   0.873  -7.232  1.00 91.97           H
ATOM   1160  CD2 LEU A  90       0.872   0.613  -9.829  1.00 91.97           C
ATOM   1161 1HD2 LEU A  90      -0.088   0.473 -10.326  1.00 91.97           H
ATOM   1162 2HD2 LEU A  90       1.658   0.713 -10.577  1.00 91.97           H
ATOM   1163 3HD2 LEU A  90       1.081  -0.248  -9.194  1.00 91.97           H
ATOM   1164  HN  LEU A  90       0.084   5.270 -10.958  1.00 91.97           H
ATOM   1165  N   ALA A  91       2.989   5.089  -9.646  1.00 93.16           N
ATOM   1166  CA  ALA A  91       4.394   5.330  -9.363  1.00 93.16           C
ATOM   1167  C   ALA A  91       4.524   6.540  -8.436  1.00 93.16           C
ATOM   1168  O   ALA A  91       5.388   6.566  -7.561  1.00 93.16           O
ATOM   1169  HA  ALA A  91       4.786   4.449  -8.854  1.00 93.16           H
ATOM   1170  CB  ALA A  91       5.155   5.518 -10.678  1.00 93.16           C
ATOM   1171 1HB  ALA A  91       5.055   4.620 -11.287  1.00 93.16           H
ATOM   1172 2HB  ALA A  91       4.742   6.371 -11.217  1.00 93.16           H
ATOM   1173 3HB  ALA A  91       6.208   5.698 -10.465  1.00 93.16           H
ATOM   1174  HN  ALA A  91       2.723   5.215 -10.601  1.00 93.16           H
ATOM   1175  N   ILE A  92       3.653   7.513  -8.660  1.00 94.80           N
ATOM   1176  CA  ILE A  92       3.659   8.723  -7.856  1.00 94.80           C
ATOM   1177  C   ILE A  92       3.304   8.372  -6.410  1.00 94.80           C
ATOM   1178  O   ILE A  92       3.960   8.832  -5.477  1.00 94.80           O
ATOM   1179  HA  ILE A  92       4.674   9.122  -7.875  1.00 94.80           H
ATOM   1180  CB  ILE A  92       2.744   9.782  -8.474  1.00 94.80           C
ATOM   1181  HB  ILE A  92       1.787   9.314  -8.704  1.00 94.80           H
ATOM   1182  CG1 ILE A  92       3.320  10.302  -9.793  1.00 94.80           C
ATOM   1183 1HG1 ILE A  92       4.202  10.912  -9.593  1.00 94.80           H
ATOM   1184 2HG1 ILE A  92       3.646   9.463 -10.408  1.00 94.80           H
ATOM   1185  CG2 ILE A  92       2.468  10.914  -7.483  1.00 94.80           C
ATOM   1186 1HG2 ILE A  92       1.984  10.509  -6.595  1.00 94.80           H
ATOM   1187 2HG2 ILE A  92       3.409  11.387  -7.200  1.00 94.80           H
ATOM   1188 3HG2 ILE A  92       1.816  11.653  -7.948  1.00 94.80           H
ATOM   1189  CD1 ILE A  92       2.284  11.129 -10.556  1.00 94.80           C
ATOM   1190 1HD1 ILE A  92       1.414  10.509 -10.775  1.00 94.80           H
ATOM   1191 2HD1 ILE A  92       1.979  11.980  -9.948  1.00 94.80           H
ATOM   1192 3HD1 ILE A  92       2.719  11.486 -11.489  1.00 94.80           H
ATOM   1193  HN  ILE A  92       2.953   7.483  -9.374  1.00 94.80           H
ATOM   1194  N   ALA A  93       2.267   7.559  -6.270  1.00 94.72           N
ATOM   1195  CA  ALA A  93       1.780   7.188  -4.952  1.00 94.72           C
ATOM   1196  C   ALA A  93       2.887   6.457  -4.191  1.00 94.72           C
ATOM   1197  O   ALA A  93       3.100   6.707  -3.005  1.00 94.72           O
ATOM   1198  HA  ALA A  93       1.530   8.106  -4.420  1.00 94.72           H
ATOM   1199  CB  ALA A  93       0.514   6.341  -5.096  1.00 94.72           C
ATOM   1200 1HB  ALA A  93      -0.251   6.916  -5.617  1.00 94.72           H
ATOM   1201 2HB  ALA A  93       0.742   5.440  -5.666  1.00 94.72           H
ATOM   1202 3HB  ALA A  93       0.149   6.063  -4.107  1.00 94.72           H
ATOM   1203  HN  ALA A  93       1.764   7.157  -7.035  1.00 94.72           H
ATOM   1204  N   ASP A  94       3.564   5.568  -4.903  1.00 94.08           N
ATOM   1205  CA  ASP A  94       4.618   4.771  -4.300  1.00 94.08           C
ATOM   1206  C   ASP A  94       5.744   5.694  -3.830  1.00 94.08           C
ATOM   1207  O   ASP A  94       6.254   5.543  -2.721  1.00 94.08           O
ATOM   1208  HA  ASP A  94       4.141   4.243  -3.474  1.00 94.08           H
ATOM   1209  CB  ASP A  94       5.207   3.782  -5.308  1.00 94.08           C
ATOM   1210 1HB  ASP A  94       5.334   4.273  -6.272  1.00 94.08           H
ATOM   1211 2HB  ASP A  94       6.197   3.466  -4.977  1.00 94.08           H
ATOM   1212  CG  ASP A  94       4.303   2.558  -5.467  1.00 94.08           C
ATOM   1213  OD1 ASP A  94       3.637   2.210  -4.468  1.00 94.08           O
ATOM   1214  OD2 ASP A  94       4.297   1.998  -6.585  1.00 94.08           O
ATOM   1215  HN  ASP A  94       3.402   5.389  -5.874  1.00 94.08           H
ATOM   1216  N   LEU A  95       6.099   6.630  -4.698  1.00 95.25           N
ATOM   1217  CA  LEU A  95       7.195   7.540  -4.411  1.00 95.25           C
ATOM   1218  C   LEU A  95       6.888   8.312  -3.126  1.00 95.25           C
ATOM   1219  O   LEU A  95       7.758   8.473  -2.271  1.00 95.25           O
ATOM   1220  HA  LEU A  95       8.087   6.936  -4.245  1.00 95.25           H
ATOM   1221  CB  LEU A  95       7.475   8.440  -5.616  1.00 95.25           C
ATOM   1222 1HB  LEU A  95       6.521   8.770  -6.027  1.00 95.25           H
ATOM   1223 2HB  LEU A  95       7.997   9.330  -5.267  1.00 95.25           H
ATOM   1224  CG  LEU A  95       8.294   7.812  -6.746  1.00 95.25           C
ATOM   1225  HG  LEU A  95       7.746   6.951  -7.127  1.00 95.25           H
ATOM   1226  CD1 LEU A  95       8.464   8.791  -7.909  1.00 95.25           C
ATOM   1227 1HD1 LEU A  95       7.484   9.066  -8.299  1.00 95.25           H
ATOM   1228 2HD1 LEU A  95       8.980   9.686  -7.559  1.00 95.25           H
ATOM   1229 3HD1 LEU A  95       9.051   8.320  -8.698  1.00 95.25           H
ATOM   1230  CD2 LEU A  95       9.639   7.299  -6.227  1.00 95.25           C
ATOM   1231 1HD2 LEU A  95      10.206   8.128  -5.803  1.00 95.25           H
ATOM   1232 2HD2 LEU A  95       9.468   6.545  -5.459  1.00 95.25           H
ATOM   1233 3HD2 LEU A  95      10.201   6.857  -7.050  1.00 95.25           H
ATOM   1234  HN  LEU A  95       5.653   6.772  -5.582  1.00 95.25           H
ATOM   1235  N   LEU A  96       5.648   8.769  -3.030  1.00 94.81           N
ATOM   1236  CA  LEU A  96       5.245   9.612  -1.917  1.00 94.81           C
ATOM   1237  C   LEU A  96       5.459   8.855  -0.605  1.00 94.81           C
ATOM   1238  O   LEU A  96       5.865   9.443   0.396  1.00 94.81           O
ATOM   1239  HA  LEU A  96       5.893  10.488  -1.920  1.00 94.81           H
ATOM   1240  CB  LEU A  96       3.811  10.109  -2.114  1.00 94.81           C
ATOM   1241 1HB  LEU A  96       3.187   9.258  -2.386  1.00 94.81           H
ATOM   1242 2HB  LEU A  96       3.443  10.482  -1.158  1.00 94.81           H
ATOM   1243  CG  LEU A  96       3.619  11.204  -3.165  1.00 94.81           C
ATOM   1244  HG  LEU A  96       3.956  10.817  -4.126  1.00 94.81           H
ATOM   1245  CD1 LEU A  96       2.140  11.565  -3.316  1.00 94.81           C
ATOM   1246 1HD1 LEU A  96       1.580  10.683  -3.625  1.00 94.81           H
ATOM   1247 2HD1 LEU A  96       1.754  11.925  -2.362  1.00 94.81           H
ATOM   1248 3HD1 LEU A  96       2.032  12.346  -4.069  1.00 94.81           H
ATOM   1249  CD2 LEU A  96       4.478  12.429  -2.844  1.00 94.81           C
ATOM   1250 1HD2 LEU A  96       4.195  12.826  -1.869  1.00 94.81           H
ATOM   1251 2HD2 LEU A  96       5.529  12.141  -2.827  1.00 94.81           H
ATOM   1252 3HD2 LEU A  96       4.322  13.192  -3.606  1.00 94.81           H
ATOM   1253  HN  LEU A  96       4.926   8.571  -3.694  1.00 94.81           H
ATOM   1254  N   PHE A  97       5.176   7.561  -0.653  1.00 95.51           N
ATOM   1255  CA  PHE A  97       5.330   6.718   0.521  1.00 95.51           C
ATOM   1256  C   PHE A  97       6.807   6.450   0.814  1.00 95.51           C
ATOM   1257  O   PHE A  97       7.250   6.575   1.954  1.00 95.51           O
ATOM   1258  HA  PHE A  97       4.885   7.250   1.362  1.00 95.51           H
ATOM   1259  CB  PHE A  97       4.635   5.390   0.212  1.00 95.51           C
ATOM   1260 1HB  PHE A  97       3.556   5.550   0.203  1.00 95.51           H
ATOM   1261 2HB  PHE A  97       4.917   5.069  -0.791  1.00 95.51           H
ATOM   1262  CG  PHE A  97       4.962   4.271   1.202  1.00 95.51           C
ATOM   1263  CD1 PHE A  97       5.554   3.128   0.764  1.00 95.51           C
ATOM   1264  HD1 PHE A  97       5.796   3.009  -0.292  1.00 95.51           H
ATOM   1265  CD2 PHE A  97       4.661   4.419   2.520  1.00 95.51           C
ATOM   1266  HD2 PHE A  97       4.186   5.336   2.871  1.00 95.51           H
ATOM   1267  CE1 PHE A  97       5.858   2.089   1.684  1.00 95.51           C
ATOM   1268  HE1 PHE A  97       6.333   1.172   1.333  1.00 95.51           H
ATOM   1269  CE2 PHE A  97       4.965   3.381   3.439  1.00 95.51           C
ATOM   1270  HE2 PHE A  97       4.724   3.500   4.495  1.00 95.51           H
ATOM   1271  CZ  PHE A  97       5.557   2.237   3.001  1.00 95.51           C
ATOM   1272  HZ  PHE A  97       5.791   1.440   3.707  1.00 95.51           H
ATOM   1273  HN  PHE A  97       4.848   7.090  -1.471  1.00 95.51           H
ATOM   1274  N   LEU A  98       7.530   6.087  -0.236  1.00 95.16           N
ATOM   1275  CA  LEU A  98       8.904   5.641  -0.081  1.00 95.16           C
ATOM   1276  C   LEU A  98       9.707   6.722   0.644  1.00 95.16           C
ATOM   1277  O   LEU A  98      10.574   6.414   1.460  1.00 95.16           O
ATOM   1278  HA  LEU A  98       8.889   4.746   0.541  1.00 95.16           H
ATOM   1279  CB  LEU A  98       9.493   5.242  -1.436  1.00 95.16           C
ATOM   1280 1HB  LEU A  98       9.297   6.044  -2.146  1.00 95.16           H
ATOM   1281 2HB  LEU A  98      10.576   5.166  -1.330  1.00 95.16           H
ATOM   1282  CG  LEU A  98       8.975   3.932  -2.033  1.00 95.16           C
ATOM   1283  HG  LEU A  98       7.893   3.901  -1.900  1.00 95.16           H
ATOM   1284  CD1 LEU A  98       9.248   3.868  -3.536  1.00 95.16           C
ATOM   1285 1HD1 LEU A  98       8.748   4.700  -4.032  1.00 95.16           H
ATOM   1286 2HD1 LEU A  98      10.322   3.932  -3.713  1.00 95.16           H
ATOM   1287 3HD1 LEU A  98       8.870   2.927  -3.935  1.00 95.16           H
ATOM   1288  CD2 LEU A  98       9.555   2.724  -1.293  1.00 95.16           C
ATOM   1289 1HD2 LEU A  98      10.642   2.738  -1.372  1.00 95.16           H
ATOM   1290 2HD2 LEU A  98       9.266   2.769  -0.243  1.00 95.16           H
ATOM   1291 3HD2 LEU A  98       9.170   1.807  -1.737  1.00 95.16           H
ATOM   1292  HN  LEU A  98       7.191   6.094  -1.177  1.00 95.16           H
ATOM   1293  N   VAL A  99       9.391   7.967   0.320  1.00 95.44           N
ATOM   1294  CA  VAL A  99      10.119   9.094   0.879  1.00 95.44           C
ATOM   1295  C   VAL A  99       9.949   9.102   2.400  1.00 95.44           C
ATOM   1296  O   VAL A  99      10.720   9.744   3.111  1.00 95.44           O
ATOM   1297  HA  VAL A  99      11.174   8.953   0.645  1.00 95.44           H
ATOM   1298  CB  VAL A  99       9.656  10.395   0.220  1.00 95.44           C
ATOM   1299  HB  VAL A  99       8.568  10.428   0.269  1.00 95.44           H
ATOM   1300  CG1 VAL A  99      10.198  11.613   0.971  1.00 95.44           C
ATOM   1301 1HG1 VAL A  99       9.838  11.595   1.999  1.00 95.44           H
ATOM   1302 2HG1 VAL A  99      11.288  11.587   0.967  1.00 95.44           H
ATOM   1303 3HG1 VAL A  99       9.854  12.524   0.481  1.00 95.44           H
ATOM   1304  CG2 VAL A  99      10.061  10.436  -1.255  1.00 95.44           C
ATOM   1305 1HG2 VAL A  99      11.146  10.369  -1.337  1.00 95.44           H
ATOM   1306 2HG2 VAL A  99       9.605   9.596  -1.781  1.00 95.44           H
ATOM   1307 3HG2 VAL A  99       9.720  11.371  -1.700  1.00 95.44           H
ATOM   1308  HN  VAL A  99       8.654   8.211  -0.310  1.00 95.44           H
ATOM   1309  N   THR A 100       8.935   8.380   2.854  1.00 94.82           N
ATOM   1310  CA  THR A 100       8.619   8.340   4.271  1.00 94.82           C
ATOM   1311  C   THR A 100       9.426   7.242   4.967  1.00 94.82           C
ATOM   1312  O   THR A 100       9.550   7.238   6.190  1.00 94.82           O
ATOM   1313  HA  THR A 100       8.921   9.288   4.717  1.00 94.82           H
ATOM   1314  CB  THR A 100       7.106   8.166   4.415  1.00 94.82           C
ATOM   1315  HB  THR A 100       6.780   8.411   5.426  1.00 94.82           H
ATOM   1316  OG1 THR A 100       6.871   6.823   4.001  1.00 94.82           O
ATOM   1317  HG1 THR A 100       6.831   6.774   3.003  1.00 94.82           H
ATOM   1318  CG2 THR A 100       6.322   9.009   3.407  1.00 94.82           C
ATOM   1319 1HG2 THR A 100       6.599   8.716   2.395  1.00 94.82           H
ATOM   1320 2HG2 THR A 100       6.554  10.063   3.557  1.00 94.82           H
ATOM   1321 3HG2 THR A 100       5.254   8.848   3.553  1.00 94.82           H
ATOM   1322  HN  THR A 100       8.335   7.830   2.272  1.00 94.82           H
ATOM   1323  N   LEU A 101       9.954   6.336   4.156  1.00 94.53           N
ATOM   1324  CA  LEU A 101      10.593   5.142   4.682  1.00 94.53           C
ATOM   1325  C   LEU A 101      11.837   5.544   5.478  1.00 94.53           C
ATOM   1326  O   LEU A 101      12.114   4.976   6.532  1.00 94.53           O
ATOM   1327  HA  LEU A 101       9.888   4.666   5.363  1.00 94.53           H
ATOM   1328  CB  LEU A 101      10.879   4.147   3.556  1.00 94.53           C
ATOM   1329 1HB  LEU A 101      11.394   4.674   2.753  1.00 94.53           H
ATOM   1330 2HB  LEU A 101      11.567   3.390   3.933  1.00 94.53           H
ATOM   1331  CG  LEU A 101       9.660   3.437   2.964  1.00 94.53           C
ATOM   1332  HG  LEU A 101       9.050   4.179   2.449  1.00 94.53           H
ATOM   1333  CD1 LEU A 101      10.082   2.398   1.923  1.00 94.53           C
ATOM   1334 1HD1 LEU A 101      10.626   2.891   1.117  1.00 94.53           H
ATOM   1335 2HD1 LEU A 101      10.726   1.654   2.393  1.00 94.53           H
ATOM   1336 3HD1 LEU A 101       9.197   1.909   1.518  1.00 94.53           H
ATOM   1337  CD2 LEU A 101       8.792   2.825   4.065  1.00 94.53           C
ATOM   1338 1HD2 LEU A 101       9.379   2.099   4.629  1.00 94.53           H
ATOM   1339 2HD2 LEU A 101       8.447   3.612   4.735  1.00 94.53           H
ATOM   1340 3HD2 LEU A 101       7.933   2.327   3.616  1.00 94.53           H
ATOM   1341  HN  LEU A 101       9.948   6.408   3.158  1.00 94.53           H
ATOM   1342  N   PRO A 102      12.606   6.528   4.989  1.00 94.51           N
ATOM   1343  CA  PRO A 102      13.807   6.970   5.701  1.00 94.51           C
ATOM   1344  C   PRO A 102      13.521   7.330   7.149  1.00 94.51           C
ATOM   1345  O   PRO A 102      14.305   7.006   8.040  1.00 94.51           O
ATOM   1346  HA  PRO A 102      14.535   6.160   5.747  1.00 94.51           H
ATOM   1347  CB  PRO A 102      14.278   8.184   4.897  1.00 94.51           C
ATOM   1348 1HB  PRO A 102      13.863   9.111   5.291  1.00 94.51           H
ATOM   1349 2HB  PRO A 102      15.363   8.285   4.921  1.00 94.51           H
ATOM   1350  CG  PRO A 102      13.772   7.893   3.489  1.00 94.51           C
ATOM   1351 1HG  PRO A 102      13.713   8.799   2.885  1.00 94.51           H
ATOM   1352 2HG  PRO A 102      14.431   7.210   2.954  1.00 94.51           H
ATOM   1353  CD  PRO A 102      12.402   7.284   3.741  1.00 94.51           C
ATOM   1354 1HD  PRO A 102      11.634   8.049   3.857  1.00 94.51           H
ATOM   1355 2HD  PRO A 102      12.087   6.643   2.917  1.00 94.51           H
ATOM   1356  N   PHE A 103      12.393   7.996   7.348  1.00 94.27           N
ATOM   1357  CA  PHE A 103      12.014   8.447   8.677  1.00 94.27           C
ATOM   1358  C   PHE A 103      11.665   7.262   9.579  1.00 94.27           C
ATOM   1359  O   PHE A 103      12.008   7.254  10.760  1.00 94.27           O
ATOM   1360  HA  PHE A 103      12.869   8.979   9.093  1.00 94.27           H
ATOM   1361  CB  PHE A 103      10.776   9.330   8.513  1.00 94.27           C
ATOM   1362 1HB  PHE A 103      10.002   8.762   7.997  1.00 94.27           H
ATOM   1363 2HB  PHE A 103      10.385   9.577   9.500  1.00 94.27           H
ATOM   1364  CG  PHE A 103      11.034  10.627   7.744  1.00 94.27           C
ATOM   1365  CD1 PHE A 103      11.401  11.753   8.412  1.00 94.27           C
ATOM   1366  HD1 PHE A 103      11.511  11.732   9.496  1.00 94.27           H
ATOM   1367  CD2 PHE A 103      10.896  10.654   6.391  1.00 94.27           C
ATOM   1368  HD2 PHE A 103      10.602   9.752   5.855  1.00 94.27           H
ATOM   1369  CE1 PHE A 103      11.640  12.957   7.698  1.00 94.27           C
ATOM   1370  HE1 PHE A 103      11.934  13.860   8.234  1.00 94.27           H
ATOM   1371  CE2 PHE A 103      11.135  11.858   5.677  1.00 94.27           C
ATOM   1372  HE2 PHE A 103      11.025  11.880   4.592  1.00 94.27           H
ATOM   1373  CZ  PHE A 103      11.502  12.984   6.345  1.00 94.27           C
ATOM   1374  HZ  PHE A 103      11.686  13.908   5.797  1.00 94.27           H
ATOM   1375  HN  PHE A 103      11.745   8.228   6.623  1.00 94.27           H
ATOM   1376  N   TRP A 104      10.988   6.289   8.988  1.00 92.36           N
ATOM   1377  CA  TRP A 104      10.618   5.086   9.715  1.00 92.36           C
ATOM   1378  C   TRP A 104      11.905   4.380  10.148  1.00 92.36           C
ATOM   1379  O   TRP A 104      11.969   3.811  11.236  1.00 92.36           O
ATOM   1380  HA  TRP A 104      10.046   5.389  10.592  1.00 92.36           H
ATOM   1381  CB  TRP A 104       9.702   4.196   8.872  1.00 92.36           C
ATOM   1382 1HB  TRP A 104      10.081   4.166   7.851  1.00 92.36           H
ATOM   1383 2HB  TRP A 104       9.747   3.177   9.258  1.00 92.36           H
ATOM   1384  CG  TRP A 104       8.242   4.652   8.847  1.00 92.36           C
ATOM   1385  CD1 TRP A 104       7.518   5.042   7.789  1.00 92.36           C
ATOM   1386  HD1 TRP A 104       7.898   5.084   6.768  1.00 92.36           H
ATOM   1387  CD2 TRP A 104       7.352   4.751   9.978  1.00 92.36           C
ATOM   1388  NE1 TRP A 104       6.232   5.384   8.154  1.00 92.36           N
ATOM   1389  HE1 TRP A 104       5.508   5.704   7.543  1.00 92.36           H
ATOM   1390  CE2 TRP A 104       6.128   5.201   9.528  1.00 92.36           C
ATOM   1391  CE3 TRP A 104       7.574   4.469  11.338  1.00 92.36           C
ATOM   1392  HE3 TRP A 104       8.531   4.113  11.718  1.00 92.36           H
ATOM   1393  CZ2 TRP A 104       5.030   5.409  10.371  1.00 92.36           C
ATOM   1394  HZ2 TRP A 104       4.073   5.766   9.991  1.00 92.36           H
ATOM   1395  CZ3 TRP A 104       6.467   4.683  12.168  1.00 92.36           C
ATOM   1396  HZ3 TRP A 104       6.585   4.479  13.232  1.00 92.36           H
ATOM   1397  CH2 TRP A 104       5.228   5.135  11.730  1.00 92.36           C
ATOM   1398  HH2 TRP A 104       4.414   5.276  12.441  1.00 92.36           H
ATOM   1399  HN  TRP A 104      10.693   6.312   8.033  1.00 92.36           H
ATOM   1400  N   ALA A 105      12.898   4.441   9.272  1.00 93.93           N
ATOM   1401  CA  ALA A 105      14.154   3.753   9.517  1.00 93.93           C
ATOM   1402  C   ALA A 105      14.822   4.347  10.759  1.00 93.93           C
ATOM   1403  O   ALA A 105      15.273   3.613  11.637  1.00 93.93           O
ATOM   1404  HA  ALA A 105      13.927   2.703   9.705  1.00 93.93           H
ATOM   1405  CB  ALA A 105      15.041   3.850   8.274  1.00 93.93           C
ATOM   1406 1HB  ALA A 105      14.532   3.388   7.428  1.00 93.93           H
ATOM   1407 2HB  ALA A 105      15.238   4.899   8.051  1.00 93.93           H
ATOM   1408 3HB  ALA A 105      15.983   3.334   8.459  1.00 93.93           H
ATOM   1409  HN  ALA A 105      12.854   4.947   8.411  1.00 93.93           H
ATOM   1410  N   ILE A 106      14.866   5.671  10.791  1.00 93.64           N
ATOM   1411  CA  ILE A 106      15.501   6.372  11.894  1.00 93.64           C
ATOM   1412  C   ILE A 106      14.751   6.061  13.191  1.00 93.64           C
ATOM   1413  O   ILE A 106      15.368   5.803  14.223  1.00 93.64           O
ATOM   1414  HA  ILE A 106      16.517   5.988  11.983  1.00 93.64           H
ATOM   1415  CB  ILE A 106      15.607   7.867  11.589  1.00 93.64           C
ATOM   1416  HB  ILE A 106      14.636   8.213  11.234  1.00 93.64           H
ATOM   1417  CG1 ILE A 106      16.616   8.128  10.469  1.00 93.64           C
ATOM   1418 1HG1 ILE A 106      17.629   7.979  10.845  1.00 93.64           H
ATOM   1419 2HG1 ILE A 106      16.466   7.408   9.664  1.00 93.64           H
ATOM   1420  CG2 ILE A 106      15.936   8.663  12.853  1.00 93.64           C
ATOM   1421 1HG2 ILE A 106      15.149   8.513  13.592  1.00 93.64           H
ATOM   1422 2HG2 ILE A 106      16.887   8.322  13.261  1.00 93.64           H
ATOM   1423 3HG2 ILE A 106      16.005   9.723  12.608  1.00 93.64           H
ATOM   1424  CD1 ILE A 106      16.473   9.550   9.922  1.00 93.64           C
ATOM   1425 1HD1 ILE A 106      15.467   9.687   9.525  1.00 93.64           H
ATOM   1426 2HD1 ILE A 106      16.648  10.267  10.724  1.00 93.64           H
ATOM   1427 3HD1 ILE A 106      17.202   9.708   9.127  1.00 93.64           H
ATOM   1428  HN  ILE A 106      14.478   6.261  10.083  1.00 93.64           H
ATOM   1429  N   ALA A 107      13.429   6.095  13.095  1.00 92.11           N
ATOM   1430  CA  ALA A 107      12.589   5.917  14.267  1.00 92.11           C
ATOM   1431  C   ALA A 107      12.791   4.506  14.824  1.00 92.11           C
ATOM   1432  O   ALA A 107      12.747   4.301  16.036  1.00 92.11           O
ATOM   1433  HA  ALA A 107      12.906   6.643  15.016  1.00 92.11           H
ATOM   1434  CB  ALA A 107      11.131   6.195  13.897  1.00 92.11           C
ATOM   1435 1HB  ALA A 107      11.037   7.219  13.535  1.00 92.11           H
ATOM   1436 2HB  ALA A 107      10.816   5.503  13.116  1.00 92.11           H
ATOM   1437 3HB  ALA A 107      10.501   6.061  14.776  1.00 92.11           H
ATOM   1438  HN  ALA A 107      12.935   6.241  12.238  1.00 92.11           H
ATOM   1439  N   ALA A 108      13.007   3.570  13.911  1.00 91.52           N
ATOM   1440  CA  ALA A 108      13.176   2.178  14.293  1.00 91.52           C
ATOM   1441  C   ALA A 108      14.566   1.986  14.903  1.00 91.52           C
ATOM   1442  O   ALA A 108      14.743   1.172  15.808  1.00 91.52           O
ATOM   1443  HA  ALA A 108      12.422   1.946  15.046  1.00 91.52           H
ATOM   1444  CB  ALA A 108      12.945   1.282  13.074  1.00 91.52           C
ATOM   1445 1HB  ALA A 108      11.934   1.435  12.697  1.00 91.52           H
ATOM   1446 2HB  ALA A 108      13.666   1.536  12.296  1.00 91.52           H
ATOM   1447 3HB  ALA A 108      13.072   0.238  13.361  1.00 91.52           H
ATOM   1448  HN  ALA A 108      13.066   3.749  12.929  1.00 91.52           H
ATOM   1449  N   ALA A 109      15.515   2.750  14.384  1.00 91.40           N
ATOM   1450  CA  ALA A 109      16.906   2.583  14.771  1.00 91.40           C
ATOM   1451  C   ALA A 109      17.080   3.010  16.230  1.00 91.40           C
ATOM   1452  O   ALA A 109      17.875   2.422  16.962  1.00 91.40           O
ATOM   1453  HA  ALA A 109      17.151   1.524  14.679  1.00 91.40           H
ATOM   1454  CB  ALA A 109      17.800   3.380  13.819  1.00 91.40           C
ATOM   1455 1HB  ALA A 109      17.661   3.018  12.801  1.00 91.40           H
ATOM   1456 2HB  ALA A 109      17.534   4.436  13.870  1.00 91.40           H
ATOM   1457 3HB  ALA A 109      18.843   3.254  14.110  1.00 91.40           H
ATOM   1458  HN  ALA A 109      15.348   3.471  13.712  1.00 91.40           H
ATOM   1459  N   ASP A 110      16.323   4.029  16.609  1.00 87.83           N
ATOM   1460  CA  ASP A 110      16.480   4.630  17.922  1.00 87.83           C
ATOM   1461  C   ASP A 110      15.110   5.063  18.448  1.00 87.83           C
ATOM   1462  O   ASP A 110      14.386   4.263  19.037  1.00 87.83           O
ATOM   1463  HA  ASP A 110      16.937   3.856  18.539  1.00 87.83           H
ATOM   1464  CB  ASP A 110      17.375   5.870  17.857  1.00 87.83           C
ATOM   1465 1HB  ASP A 110      18.346   5.600  17.443  1.00 87.83           H
ATOM   1466 2HB  ASP A 110      16.935   6.605  17.183  1.00 87.83           H
ATOM   1467  CG  ASP A 110      17.559   6.487  19.245  1.00 87.83           C
ATOM   1468  OD1 ASP A 110      17.202   5.797  20.224  1.00 87.83           O
ATOM   1469  OD2 ASP A 110      18.053   7.634  19.295  1.00 87.83           O
ATOM   1470  HN  ASP A 110      15.614   4.442  16.037  1.00 87.83           H
ATOM   1471  N   GLN A 111      14.795   6.329  18.215  1.00 87.50           N
ATOM   1472  CA  GLN A 111      13.512   6.870  18.629  1.00 87.50           C
ATOM   1473  C   GLN A 111      13.045   7.943  17.644  1.00 87.50           C
ATOM   1474  O   GLN A 111      13.815   8.387  16.793  1.00 87.50           O
ATOM   1475  HA  GLN A 111      12.822   6.026  18.610  1.00 87.50           H
ATOM   1476  CB  GLN A 111      13.585   7.426  20.052  1.00 87.50           C
ATOM   1477 1HB  GLN A 111      12.606   7.802  20.350  1.00 87.50           H
ATOM   1478 2HB  GLN A 111      13.844   6.627  20.746  1.00 87.50           H
ATOM   1479  CG  GLN A 111      14.619   8.549  20.150  1.00 87.50           C
ATOM   1480 1HG  GLN A 111      15.600   8.171  19.862  1.00 87.50           H
ATOM   1481 2HG  GLN A 111      14.365   9.344  19.448  1.00 87.50           H
ATOM   1482  CD  GLN A 111      14.682   9.115  21.570  1.00 87.50           C
ATOM   1483  OE1 GLN A 111      13.674   9.379  22.205  1.00 87.50           O
ATOM   1484  NE2 GLN A 111      15.918   9.286  22.030  1.00 87.50           N
ATOM   1485 1HE2 GLN A 111      16.702   9.049  21.457  1.00 87.50           H
ATOM   1486 2HE2 GLN A 111      16.063   9.652  22.949  1.00 87.50           H
ATOM   1487  HN  GLN A 111      15.399   6.980  17.753  1.00 87.50           H
ATOM   1488  N   TRP A 112      11.787   8.330  17.791  1.00 90.17           N
ATOM   1489  CA  TRP A 112      11.220   9.371  16.951  1.00 90.17           C
ATOM   1490  C   TRP A 112      11.833  10.707  17.375  1.00 90.17           C
ATOM   1491  O   TRP A 112      11.559  11.201  18.467  1.00 90.17           O
ATOM   1492  HA  TRP A 112      11.488   9.148  15.918  1.00 90.17           H
ATOM   1493  CB  TRP A 112       9.692   9.364  17.025  1.00 90.17           C
ATOM   1494 1HB  TRP A 112       9.332   8.356  16.820  1.00 90.17           H
ATOM   1495 2HB  TRP A 112       9.387   9.611  18.042  1.00 90.17           H
ATOM   1496  CG  TRP A 112       9.017  10.337  16.056  1.00 90.17           C
ATOM   1497  CD1 TRP A 112       8.615  11.593  16.295  1.00 90.17           C
ATOM   1498  HD1 TRP A 112       8.723  12.100  17.253  1.00 90.17           H
ATOM   1499  CD2 TRP A 112       8.681  10.082  14.676  1.00 90.17           C
ATOM   1500  NE1 TRP A 112       8.046  12.163  15.174  1.00 90.17           N
ATOM   1501  HE1 TRP A 112       7.672  13.088  15.105  1.00 90.17           H
ATOM   1502  CE2 TRP A 112       8.088  11.215  14.158  1.00 90.17           C
ATOM   1503  CE3 TRP A 112       8.873   8.931  13.891  1.00 90.17           C
ATOM   1504  HE3 TRP A 112       9.339   8.024  14.276  1.00 90.17           H
ATOM   1505  CZ2 TRP A 112       7.637  11.308  12.836  1.00 90.17           C
ATOM   1506  HZ2 TRP A 112       7.171  12.215  12.451  1.00 90.17           H
ATOM   1507  CZ3 TRP A 112       8.417   9.041  12.572  1.00 90.17           C
ATOM   1508  HZ3 TRP A 112       8.541   8.176  11.920  1.00 90.17           H
ATOM   1509  CH2 TRP A 112       7.817  10.174  12.036  1.00 90.17           C
ATOM   1510  HH2 TRP A 112       7.489  10.180  10.996  1.00 90.17           H
ATOM   1511  HN  TRP A 112      11.159   7.945  18.468  1.00 90.17           H
ATOM   1512  N   LYS A 113      12.653  11.253  16.488  1.00 91.15           N
ATOM   1513  CA  LYS A 113      13.413  12.449  16.809  1.00 91.15           C
ATOM   1514  C   LYS A 113      12.736  13.665  16.172  1.00 91.15           C
ATOM   1515  O   LYS A 113      13.203  14.792  16.325  1.00 91.15           O
ATOM   1516  HA  LYS A 113      13.390  12.570  17.892  1.00 91.15           H
ATOM   1517  CB  LYS A 113      14.878  12.278  16.402  1.00 91.15           C
ATOM   1518 1HB  LYS A 113      14.938  12.007  15.348  1.00 91.15           H
ATOM   1519 2HB  LYS A 113      15.404  13.226  16.518  1.00 91.15           H
ATOM   1520  CG  LYS A 113      15.560  11.203  17.250  1.00 91.15           C
ATOM   1521 1HG  LYS A 113      15.538  11.495  18.300  1.00 91.15           H
ATOM   1522 2HG  LYS A 113      15.009  10.266  17.168  1.00 91.15           H
ATOM   1523  CD  LYS A 113      17.008  10.991  16.805  1.00 91.15           C
ATOM   1524 1HD  LYS A 113      17.033  10.727  15.748  1.00 91.15           H
ATOM   1525 2HD  LYS A 113      17.566  11.921  16.914  1.00 91.15           H
ATOM   1526  CE  LYS A 113      17.679   9.888  17.627  1.00 91.15           C
ATOM   1527 1HE  LYS A 113      17.691  10.168  18.681  1.00 91.15           H
ATOM   1528 2HE  LYS A 113      17.102   8.967  17.549  1.00 91.15           H
ATOM   1529  NZ  LYS A 113      19.062   9.657  17.154  1.00 91.15           N
ATOM   1530 1HZ  LYS A 113      19.468   8.880  17.664  1.00 91.15           H
ATOM   1531 2HZ  LYS A 113      19.048   9.441  16.163  1.00 91.15           H
ATOM   1532 3HZ  LYS A 113      19.617  10.491  17.310  1.00 91.15           H
ATOM   1533  HN  LYS A 113      12.800  10.893  15.567  1.00 91.15           H
ATOM   1534  N   PHE A 114      11.645  13.394  15.470  1.00 92.54           N
ATOM   1535  CA  PHE A 114      11.028  14.404  14.627  1.00 92.54           C
ATOM   1536  C   PHE A 114       9.802  15.014  15.309  1.00 92.54           C
ATOM   1537  O   PHE A 114       9.313  14.483  16.304  1.00 92.54           O
ATOM   1538  HA  PHE A 114      11.772  15.181  14.456  1.00 92.54           H
ATOM   1539  CB  PHE A 114      10.585  13.702  13.341  1.00 92.54           C
ATOM   1540 1HB  PHE A 114       9.763  13.025  13.573  1.00 92.54           H
ATOM   1541 2HB  PHE A 114      10.196  14.448  12.648  1.00 92.54           H
ATOM   1542  CG  PHE A 114      11.697  12.913  12.647  1.00 92.54           C
ATOM   1543  CD1 PHE A 114      12.659  13.568  11.944  1.00 92.54           C
ATOM   1544  HD1 PHE A 114      12.637  14.656  11.874  1.00 92.54           H
ATOM   1545  CD2 PHE A 114      11.724  11.556  12.734  1.00 92.54           C
ATOM   1546  HD2 PHE A 114      10.953  11.031  13.298  1.00 92.54           H
ATOM   1547  CE1 PHE A 114      13.691  12.836  11.300  1.00 92.54           C
ATOM   1548  HE1 PHE A 114      14.462  13.361  10.736  1.00 92.54           H
ATOM   1549  CE2 PHE A 114      12.756  10.824  12.091  1.00 92.54           C
ATOM   1550  HE2 PHE A 114      12.778   9.736  12.160  1.00 92.54           H
ATOM   1551  CZ  PHE A 114      13.718  11.479  11.387  1.00 92.54           C
ATOM   1552  HZ  PHE A 114      14.510  10.917  10.893  1.00 92.54           H
ATOM   1553  HN  PHE A 114      11.184  12.506  15.472  1.00 92.54           H
ATOM   1554  N   GLN A 115       9.342  16.122  14.746  1.00 93.02           N
ATOM   1555  CA  GLN A 115       8.203  16.829  15.307  1.00 93.02           C
ATOM   1556  C   GLN A 115       6.914  16.046  15.053  1.00 93.02           C
ATOM   1557  O   GLN A 115       6.885  15.145  14.216  1.00 93.02           O
ATOM   1558  HA  GLN A 115       8.397  16.886  16.378  1.00 93.02           H
ATOM   1559  CB  GLN A 115       8.104  18.247  14.740  1.00 93.02           C
ATOM   1560 1HB  GLN A 115       8.125  18.208  13.650  1.00 93.02           H
ATOM   1561 2HB  GLN A 115       7.151  18.691  15.025  1.00 93.02           H
ATOM   1562  CG  GLN A 115       9.253  19.122  15.246  1.00 93.02           C
ATOM   1563 1HG  GLN A 115      10.206  18.643  15.022  1.00 93.02           H
ATOM   1564 2HG  GLN A 115       9.245  20.078  14.723  1.00 93.02           H
ATOM   1565  CD  GLN A 115       9.137  19.359  16.754  1.00 93.02           C
ATOM   1566  OE1 GLN A 115       8.078  19.239  17.348  1.00 93.02           O
ATOM   1567  NE2 GLN A 115      10.283  19.700  17.337  1.00 93.02           N
ATOM   1568 1HE2 GLN A 115      11.117  19.781  16.791  1.00 93.02           H
ATOM   1569 2HE2 GLN A 115      10.310  19.877  18.321  1.00 93.02           H
ATOM   1570  HN  GLN A 115       9.732  16.535  13.923  1.00 93.02           H
ATOM   1571  N   THR A 116       5.879  16.417  15.792  1.00 93.63           N
ATOM   1572  CA  THR A 116       4.609  15.716  15.707  1.00 93.63           C
ATOM   1573  C   THR A 116       4.046  15.803  14.287  1.00 93.63           C
ATOM   1574  O   THR A 116       3.433  14.855  13.799  1.00 93.63           O
ATOM   1575  HA  THR A 116       4.784  14.661  15.917  1.00 93.63           H
ATOM   1576  CB  THR A 116       3.674  16.300  16.768  1.00 93.63           C
ATOM   1577  HB  THR A 116       3.386  17.320  16.514  1.00 93.63           H
ATOM   1578  OG1 THR A 116       4.397  16.151  17.987  1.00 93.63           O
ATOM   1579  HG1 THR A 116       4.000  16.738  18.694  1.00 93.63           H
ATOM   1580  CG2 THR A 116       2.418  15.451  16.973  1.00 93.63           C
ATOM   1581 1HG2 THR A 116       2.704  14.450  17.293  1.00 93.63           H
ATOM   1582 2HG2 THR A 116       1.865  15.389  16.036  1.00 93.63           H
ATOM   1583 3HG2 THR A 116       1.789  15.911  17.736  1.00 93.63           H
ATOM   1584  HN  THR A 116       5.898  17.180  16.439  1.00 93.63           H
ATOM   1585  N   PHE A 117       4.274  16.950  13.664  1.00 94.45           N
ATOM   1586  CA  PHE A 117       3.805  17.170  12.306  1.00 94.45           C
ATOM   1587  C   PHE A 117       4.277  16.051  11.375  1.00 94.45           C
ATOM   1588  O   PHE A 117       3.493  15.519  10.590  1.00 94.45           O
ATOM   1589  HA  PHE A 117       2.716  17.179  12.337  1.00 94.45           H
ATOM   1590  CB  PHE A 117       4.406  18.496  11.835  1.00 94.45           C
ATOM   1591 1HB  PHE A 117       4.025  19.300  12.465  1.00 94.45           H
ATOM   1592 2HB  PHE A 117       5.486  18.464  11.976  1.00 94.45           H
ATOM   1593  CG  PHE A 117       4.107  18.829  10.372  1.00 94.45           C
ATOM   1594  CD1 PHE A 117       5.076  18.680   9.429  1.00 94.45           C
ATOM   1595  HD1 PHE A 117       6.066  18.323   9.716  1.00 94.45           H
ATOM   1596  CD2 PHE A 117       2.873  19.274  10.014  1.00 94.45           C
ATOM   1597  HD2 PHE A 117       2.096  19.393  10.769  1.00 94.45           H
ATOM   1598  CE1 PHE A 117       4.799  18.989   8.071  1.00 94.45           C
ATOM   1599  HE1 PHE A 117       5.576  18.870   7.316  1.00 94.45           H
ATOM   1600  CE2 PHE A 117       2.596  19.583   8.656  1.00 94.45           C
ATOM   1601  HE2 PHE A 117       1.607  19.940   8.369  1.00 94.45           H
ATOM   1602  CZ  PHE A 117       3.565  19.434   7.713  1.00 94.45           C
ATOM   1603  HZ  PHE A 117       3.352  19.672   6.671  1.00 94.45           H
ATOM   1604  HN  PHE A 117       4.768  17.719  14.070  1.00 94.45           H
ATOM   1605  N   MET A 118       5.556  15.725  11.494  1.00 94.42           N
ATOM   1606  CA  MET A 118       6.151  14.706  10.646  1.00 94.42           C
ATOM   1607  C   MET A 118       5.528  13.335  10.918  1.00 94.42           C
ATOM   1608  O   MET A 118       5.377  12.526  10.004  1.00 94.42           O
ATOM   1609  HA  MET A 118       5.936  15.014   9.623  1.00 94.42           H
ATOM   1610  CB  MET A 118       7.658  14.643  10.903  1.00 94.42           C
ATOM   1611 1HB  MET A 118       8.068  15.653  10.932  1.00 94.42           H
ATOM   1612 2HB  MET A 118       7.845  14.195  11.879  1.00 94.42           H
ATOM   1613  CG  MET A 118       8.366  13.830   9.818  1.00 94.42           C
ATOM   1614 1HG  MET A 118       9.433  13.772  10.033  1.00 94.42           H
ATOM   1615 2HG  MET A 118       7.986  12.809   9.811  1.00 94.42           H
ATOM   1616  SD  MET A 118       8.107  14.587   8.222  1.00 94.42           S
ATOM   1617  CE  MET A 118       9.083  16.068   8.419  1.00 94.42           C
ATOM   1618 1HE  MET A 118       8.695  16.651   9.254  1.00 94.42           H
ATOM   1619 2HE  MET A 118      10.120  15.796   8.617  1.00 94.42           H
ATOM   1620 3HE  MET A 118       9.032  16.661   7.506  1.00 94.42           H
ATOM   1621  HN  MET A 118       6.181  16.144  12.153  1.00 94.42           H
ATOM   1622  N   CYS A 119       5.184  13.117  12.178  1.00 93.40           N
ATOM   1623  CA  CYS A 119       4.564  11.865  12.578  1.00 93.40           C
ATOM   1624  C   CYS A 119       3.226  11.736  11.847  1.00 93.40           C
ATOM   1625  O   CYS A 119       2.909  10.677  11.308  1.00 93.40           O
ATOM   1626  HA  CYS A 119       5.246  11.069  12.280  1.00 93.40           H
ATOM   1627  CB  CYS A 119       4.396  11.777  14.096  1.00 93.40           C
ATOM   1628 1HB  CYS A 119       5.373  11.741  14.577  1.00 93.40           H
ATOM   1629 2HB  CYS A 119       3.891  12.669  14.467  1.00 93.40           H
ATOM   1630  SG  CYS A 119       3.429  10.286  14.534  1.00 93.40           S
ATOM   1631  HN  CYS A 119       5.321  13.775  12.918  1.00 93.40           H
ATOM   1632  N   LYS A 120       2.477  12.829  11.853  1.00 94.40           N
ATOM   1633  CA  LYS A 120       1.181  12.852  11.198  1.00 94.40           C
ATOM   1634  C   LYS A 120       1.358  12.519   9.715  1.00 94.40           C
ATOM   1635  O   LYS A 120       0.662  11.655   9.182  1.00 94.40           O
ATOM   1636  HA  LYS A 120       0.570  12.074  11.656  1.00 94.40           H
ATOM   1637  CB  LYS A 120       0.477  14.187  11.449  1.00 94.40           C
ATOM   1638 1HB  LYS A 120       1.151  15.009  11.211  1.00 94.40           H
ATOM   1639 2HB  LYS A 120      -0.383  14.279  10.786  1.00 94.40           H
ATOM   1640  CG  LYS A 120       0.020  14.301  12.905  1.00 94.40           C
ATOM   1641 1HG  LYS A 120      -0.627  13.459  13.153  1.00 94.40           H
ATOM   1642 2HG  LYS A 120       0.884  14.245  13.566  1.00 94.40           H
ATOM   1643  CD  LYS A 120      -0.729  15.614  13.143  1.00 94.40           C
ATOM   1644 1HD  LYS A 120      -0.048  16.454  13.008  1.00 94.40           H
ATOM   1645 2HD  LYS A 120      -1.522  15.724  12.404  1.00 94.40           H
ATOM   1646  CE  LYS A 120      -1.327  15.656  14.551  1.00 94.40           C
ATOM   1647 1HE  LYS A 120      -1.514  14.642  14.904  1.00 94.40           H
ATOM   1648 2HE  LYS A 120      -0.615  16.108  15.241  1.00 94.40           H
ATOM   1649  NZ  LYS A 120      -2.589  16.429  14.555  1.00 94.40           N
ATOM   1650 1HZ  LYS A 120      -2.959  16.468  15.498  1.00 94.40           H
ATOM   1651 2HZ  LYS A 120      -2.409  17.371  14.223  1.00 94.40           H
ATOM   1652 3HZ  LYS A 120      -3.263  15.979  13.945  1.00 94.40           H
ATOM   1653  HN  LYS A 120       2.743  13.687  12.294  1.00 94.40           H
ATOM   1654  N   VAL A 121       2.292  13.221   9.091  1.00 94.35           N
ATOM   1655  CA  VAL A 121       2.496  13.088   7.659  1.00 94.35           C
ATOM   1656  C   VAL A 121       2.886  11.645   7.336  1.00 94.35           C
ATOM   1657  O   VAL A 121       2.307  11.027   6.443  1.00 94.35           O
ATOM   1658  HA  VAL A 121       1.549  13.314   7.169  1.00 94.35           H
ATOM   1659  CB  VAL A 121       3.532  14.108   7.181  1.00 94.35           C
ATOM   1660  HB  VAL A 121       4.418  14.006   7.809  1.00 94.35           H
ATOM   1661  CG1 VAL A 121       3.947  13.832   5.735  1.00 94.35           C
ATOM   1662 1HG1 VAL A 121       4.381  12.834   5.665  1.00 94.35           H
ATOM   1663 2HG1 VAL A 121       3.072  13.893   5.088  1.00 94.35           H
ATOM   1664 3HG1 VAL A 121       4.684  14.571   5.421  1.00 94.35           H
ATOM   1665  CG2 VAL A 121       3.008  15.537   7.338  1.00 94.35           C
ATOM   1666 1HG2 VAL A 121       2.100  15.658   6.747  1.00 94.35           H
ATOM   1667 2HG2 VAL A 121       2.786  15.729   8.388  1.00 94.35           H
ATOM   1668 3HG2 VAL A 121       3.764  16.241   6.991  1.00 94.35           H
ATOM   1669  HN  VAL A 121       2.901  13.870   9.547  1.00 94.35           H
ATOM   1670  N   VAL A 122       3.864  11.148   8.079  1.00 92.89           N
ATOM   1671  CA  VAL A 122       4.481   9.875   7.751  1.00 92.89           C
ATOM   1672  C   VAL A 122       3.436   8.763   7.860  1.00 92.89           C
ATOM   1673  O   VAL A 122       3.363   7.888   6.999  1.00 92.89           O
ATOM   1674  HA  VAL A 122       4.825   9.933   6.718  1.00 92.89           H
ATOM   1675  CB  VAL A 122       5.701   9.639   8.644  1.00 92.89           C
ATOM   1676  HB  VAL A 122       5.408   9.846   9.673  1.00 92.89           H
ATOM   1677  CG1 VAL A 122       6.161   8.181   8.571  1.00 92.89           C
ATOM   1678 1HG1 VAL A 122       5.353   7.529   8.902  1.00 92.89           H
ATOM   1679 2HG1 VAL A 122       6.428   7.936   7.543  1.00 92.89           H
ATOM   1680 3HG1 VAL A 122       7.029   8.041   9.215  1.00 92.89           H
ATOM   1681  CG2 VAL A 122       6.841  10.592   8.279  1.00 92.89           C
ATOM   1682 1HG2 VAL A 122       7.131  10.431   7.241  1.00 92.89           H
ATOM   1683 2HG2 VAL A 122       6.508  11.622   8.407  1.00 92.89           H
ATOM   1684 3HG2 VAL A 122       7.695  10.403   8.929  1.00 92.89           H
ATOM   1685  HN  VAL A 122       4.233  11.600   8.891  1.00 92.89           H
ATOM   1686  N   ASN A 123       2.653   8.833   8.927  1.00 91.30           N
ATOM   1687  CA  ASN A 123       1.613   7.846   9.158  1.00 91.30           C
ATOM   1688  C   ASN A 123       0.581   7.925   8.030  1.00 91.30           C
ATOM   1689  O   ASN A 123       0.121   6.899   7.532  1.00 91.30           O
ATOM   1690  HA  ASN A 123       2.129   6.886   9.184  1.00 91.30           H
ATOM   1691  CB  ASN A 123       0.888   8.108  10.480  1.00 91.30           C
ATOM   1692 1HB  ASN A 123       0.838   9.181  10.665  1.00 91.30           H
ATOM   1693 2HB  ASN A 123      -0.138   7.747  10.414  1.00 91.30           H
ATOM   1694  CG  ASN A 123       1.604   7.418  11.643  1.00 91.30           C
ATOM   1695  OD1 ASN A 123       2.371   6.485  11.468  1.00 91.30           O
ATOM   1696  ND2 ASN A 123       1.312   7.926  12.836  1.00 91.30           N
ATOM   1697 1HD2 ASN A 123       0.673   8.693  12.910  1.00 91.30           H
ATOM   1698 2HD2 ASN A 123       1.730   7.543  13.660  1.00 91.30           H
ATOM   1699  HN  ASN A 123       2.721   9.547   9.624  1.00 91.30           H
ATOM   1700  N   SER A 124       0.249   9.153   7.661  1.00 92.78           N
ATOM   1701  CA  SER A 124      -0.843   9.385   6.730  1.00 92.78           C
ATOM   1702  C   SER A 124      -0.430   8.953   5.321  1.00 92.78           C
ATOM   1703  O   SER A 124      -1.234   8.391   4.580  1.00 92.78           O
ATOM   1704  HA  SER A 124      -1.667   8.771   7.092  1.00 92.78           H
ATOM   1705  CB  SER A 124      -1.265  10.856   6.731  1.00 92.78           C
ATOM   1706 1HB  SER A 124      -0.456  11.466   6.330  1.00 92.78           H
ATOM   1707 2HB  SER A 124      -2.121  10.988   6.070  1.00 92.78           H
ATOM   1708  OG  SER A 124      -1.601  11.313   8.038  1.00 92.78           O
ATOM   1709  HG  SER A 124      -0.943  12.005   8.338  1.00 92.78           H
ATOM   1710  HN  SER A 124       0.710   9.979   7.985  1.00 92.78           H
ATOM   1711  N   MET A 125       0.824   9.231   4.995  1.00 92.58           N
ATOM   1712  CA  MET A 125       1.323   8.975   3.655  1.00 92.58           C
ATOM   1713  C   MET A 125       1.241   7.485   3.315  1.00 92.58           C
ATOM   1714  O   MET A 125       0.890   7.118   2.195  1.00 92.58           O
ATOM   1715  HA  MET A 125       0.675   9.543   2.987  1.00 92.58           H
ATOM   1716  CB  MET A 125       2.776   9.443   3.553  1.00 92.58           C
ATOM   1717 1HB  MET A 125       3.331   9.111   4.430  1.00 92.58           H
ATOM   1718 2HB  MET A 125       3.249   8.985   2.684  1.00 92.58           H
ATOM   1719  CG  MET A 125       2.854  10.967   3.439  1.00 92.58           C
ATOM   1720 1HG  MET A 125       2.256  11.429   4.225  1.00 92.58           H
ATOM   1721 2HG  MET A 125       3.882  11.298   3.585  1.00 92.58           H
ATOM   1722  SD  MET A 125       2.267  11.491   1.837  1.00 92.58           S
ATOM   1723  CE  MET A 125       1.291  12.908   2.314  1.00 92.58           C
ATOM   1724 1HE  MET A 125       0.500  12.593   2.994  1.00 92.58           H
ATOM   1725 2HE  MET A 125       1.930  13.638   2.812  1.00 92.58           H
ATOM   1726 3HE  MET A 125       0.848  13.359   1.426  1.00 92.58           H
ATOM   1727  HN  MET A 125       1.492   9.625   5.627  1.00 92.58           H
ATOM   1728  N   TYR A 126       1.571   6.667   4.304  1.00 86.98           N
ATOM   1729  CA  TYR A 126       1.508   5.225   4.134  1.00 86.98           C
ATOM   1730  C   TYR A 126       0.095   4.779   3.750  1.00 86.98           C
ATOM   1731  O   TYR A 126      -0.082   4.005   2.811  1.00 86.98           O
ATOM   1732  HA  TYR A 126       2.197   4.950   3.336  1.00 86.98           H
ATOM   1733  CB  TYR A 126       1.867   4.624   5.494  1.00 86.98           C
ATOM   1734 1HB  TYR A 126       2.924   4.803   5.692  1.00 86.98           H
ATOM   1735 2HB  TYR A 126       1.306   5.145   6.270  1.00 86.98           H
ATOM   1736  CG  TYR A 126       1.590   3.123   5.605  1.00 86.98           C
ATOM   1737  CD1 TYR A 126       0.832   2.637   6.650  1.00 86.98           C
ATOM   1738  HD1 TYR A 126       0.430   3.322   7.397  1.00 86.98           H
ATOM   1739  CD2 TYR A 126       2.099   2.257   4.659  1.00 86.98           C
ATOM   1740  HD2 TYR A 126       2.698   2.641   3.833  1.00 86.98           H
ATOM   1741  CE1 TYR A 126       0.571   1.224   6.754  1.00 86.98           C
ATOM   1742  HE1 TYR A 126      -0.027   0.827   7.574  1.00 86.98           H
ATOM   1743  CE2 TYR A 126       1.838   0.844   4.763  1.00 86.98           C
ATOM   1744  HE2 TYR A 126       2.233   0.148   4.023  1.00 86.98           H
ATOM   1745  CZ  TYR A 126       1.087   0.398   5.805  1.00 86.98           C
ATOM   1746  OH  TYR A 126       0.840  -0.936   5.903  1.00 86.98           O
ATOM   1747  HH  TYR A 126       0.128  -1.103   6.585  1.00 86.98           H
ATOM   1748  HN  TYR A 126       1.876   6.973   5.205  1.00 86.98           H
ATOM   1749  N   LYS A 127      -0.875   5.288   4.496  1.00 87.99           N
ATOM   1750  CA  LYS A 127      -2.255   4.871   4.316  1.00 87.99           C
ATOM   1751  C   LYS A 127      -2.761   5.370   2.961  1.00 87.99           C
ATOM   1752  O   LYS A 127      -3.539   4.689   2.295  1.00 87.99           O
ATOM   1753  HA  LYS A 127      -2.268   3.781   4.309  1.00 87.99           H
ATOM   1754  CB  LYS A 127      -3.111   5.327   5.498  1.00 87.99           C
ATOM   1755 1HB  LYS A 127      -2.946   6.389   5.684  1.00 87.99           H
ATOM   1756 2HB  LYS A 127      -4.167   5.207   5.255  1.00 87.99           H
ATOM   1757  CG  LYS A 127      -2.778   4.526   6.758  1.00 87.99           C
ATOM   1758 1HG  LYS A 127      -1.713   4.608   6.974  1.00 87.99           H
ATOM   1759 2HG  LYS A 127      -3.310   4.946   7.612  1.00 87.99           H
ATOM   1760  CD  LYS A 127      -3.158   3.054   6.588  1.00 87.99           C
ATOM   1761 1HD  LYS A 127      -4.221   2.973   6.359  1.00 87.99           H
ATOM   1762 2HD  LYS A 127      -2.616   2.630   5.742  1.00 87.99           H
ATOM   1763  CE  LYS A 127      -2.842   2.256   7.855  1.00 87.99           C
ATOM   1764 1HE  LYS A 127      -1.816   2.451   8.168  1.00 87.99           H
ATOM   1765 2HE  LYS A 127      -3.490   2.581   8.668  1.00 87.99           H
ATOM   1766  NZ  LYS A 127      -3.026   0.807   7.614  1.00 87.99           N
ATOM   1767 1HZ  LYS A 127      -2.853   0.297   8.474  1.00 87.99           H
ATOM   1768 2HZ  LYS A 127      -3.976   0.634   7.304  1.00 87.99           H
ATOM   1769 3HZ  LYS A 127      -2.376   0.497   6.900  1.00 87.99           H
ATOM   1770  HN  LYS A 127      -0.730   5.971   5.212  1.00 87.99           H
ATOM   1771  N   MET A 128      -2.298   6.556   2.593  1.00 91.23           N
ATOM   1772  CA  MET A 128      -2.698   7.157   1.332  1.00 91.23           C
ATOM   1773  C   MET A 128      -2.226   6.311   0.147  1.00 91.23           C
ATOM   1774  O   MET A 128      -2.983   6.076  -0.794  1.00 91.23           O
ATOM   1775  HA  MET A 128      -3.788   7.187   1.353  1.00 91.23           H
ATOM   1776  CB  MET A 128      -2.104   8.562   1.224  1.00 91.23           C
ATOM   1777 1HB  MET A 128      -2.364   9.140   2.112  1.00 91.23           H
ATOM   1778 2HB  MET A 128      -1.016   8.500   1.192  1.00 91.23           H
ATOM   1779  CG  MET A 128      -2.617   9.280  -0.026  1.00 91.23           C
ATOM   1780 1HG  MET A 128      -2.399   8.684  -0.912  1.00 91.23           H
ATOM   1781 2HG  MET A 128      -3.700   9.391   0.026  1.00 91.23           H
ATOM   1782  SD  MET A 128      -1.847  10.884  -0.167  1.00 91.23           S
ATOM   1783  CE  MET A 128      -0.152  10.393  -0.433  1.00 91.23           C
ATOM   1784 1HE  MET A 128       0.195   9.809   0.419  1.00 91.23           H
ATOM   1785 2HE  MET A 128      -0.086   9.789  -1.339  1.00 91.23           H
ATOM   1786 3HE  MET A 128       0.471  11.280  -0.543  1.00 91.23           H
ATOM   1787  HN  MET A 128      -1.663   7.102   3.138  1.00 91.23           H
ATOM   1788  N   ASN A 129      -0.977   5.876   0.233  1.00 90.42           N
ATOM   1789  CA  ASN A 129      -0.416   5.008  -0.788  1.00 90.42           C
ATOM   1790  C   ASN A 129      -1.210   3.701  -0.834  1.00 90.42           C
ATOM   1791  O   ASN A 129      -1.549   3.214  -1.911  1.00 90.42           O
ATOM   1792  HA  ASN A 129      -0.490   5.573  -1.717  1.00 90.42           H
ATOM   1793  CB  ASN A 129       1.042   4.664  -0.478  1.00 90.42           C
ATOM   1794 1HB  ASN A 129       1.669   5.542  -0.638  1.00 90.42           H
ATOM   1795 2HB  ASN A 129       1.140   4.390   0.572  1.00 90.42           H
ATOM   1796  CG  ASN A 129       1.534   3.513  -1.358  1.00 90.42           C
ATOM   1797  OD1 ASN A 129       1.451   2.348  -1.005  1.00 90.42           O
ATOM   1798  ND2 ASN A 129       2.048   3.902  -2.521  1.00 90.42           N
ATOM   1799 1HD2 ASN A 129       2.087   4.875  -2.750  1.00 90.42           H
ATOM   1800 2HD2 ASN A 129       2.397   3.222  -3.166  1.00 90.42           H
ATOM   1801  HN  ASN A 129      -0.354   6.106   0.980  1.00 90.42           H
ATOM   1802  N   PHE A 130      -1.484   3.171   0.349  1.00 84.55           N
ATOM   1803  CA  PHE A 130      -2.131   1.874   0.456  1.00 84.55           C
ATOM   1804  C   PHE A 130      -3.457   1.858  -0.306  1.00 84.55           C
ATOM   1805  O   PHE A 130      -3.687   0.983  -1.140  1.00 84.55           O
ATOM   1806  HA  PHE A 130      -1.455   1.138   0.021  1.00 84.55           H
ATOM   1807  CB  PHE A 130      -2.408   1.634   1.942  1.00 84.55           C
ATOM   1808 1HB  PHE A 130      -1.469   1.702   2.492  1.00 84.55           H
ATOM   1809 2HB  PHE A 130      -3.054   2.429   2.314  1.00 84.55           H
ATOM   1810  CG  PHE A 130      -3.060   0.283   2.242  1.00 84.55           C
ATOM   1811  CD1 PHE A 130      -4.315   0.236   2.767  1.00 84.55           C
ATOM   1812  HD1 PHE A 130      -4.855   1.160   2.972  1.00 84.55           H
ATOM   1813  CD2 PHE A 130      -2.387  -0.870   1.986  1.00 84.55           C
ATOM   1814  HD2 PHE A 130      -1.382  -0.832   1.566  1.00 84.55           H
ATOM   1815  CE1 PHE A 130      -4.920  -1.018   3.046  1.00 84.55           C
ATOM   1816  HE1 PHE A 130      -5.926  -1.056   3.466  1.00 84.55           H
ATOM   1817  CE2 PHE A 130      -2.993  -2.124   2.265  1.00 84.55           C
ATOM   1818  HE2 PHE A 130      -2.453  -3.048   2.059  1.00 84.55           H
ATOM   1819  CZ  PHE A 130      -4.247  -2.171   2.789  1.00 84.55           C
ATOM   1820  HZ  PHE A 130      -4.712  -3.133   3.003  1.00 84.55           H
ATOM   1821  HN  PHE A 130      -1.272   3.611   1.222  1.00 84.55           H
ATOM   1822  N   TYR A 131      -4.295   2.836   0.006  1.00 86.34           N
ATOM   1823  CA  TYR A 131      -5.614   2.913  -0.597  1.00 86.34           C
ATOM   1824  C   TYR A 131      -5.517   3.239  -2.089  1.00 86.34           C
ATOM   1825  O   TYR A 131      -6.217   2.644  -2.905  1.00 86.34           O
ATOM   1826  HA  TYR A 131      -6.096   1.943  -0.476  1.00 86.34           H
ATOM   1827  CB  TYR A 131      -6.339   4.055   0.117  1.00 86.34           C
ATOM   1828 1HB  TYR A 131      -5.701   4.939   0.107  1.00 86.34           H
ATOM   1829 2HB  TYR A 131      -7.240   4.306  -0.442  1.00 86.34           H
ATOM   1830  CG  TYR A 131      -6.725   3.740   1.563  1.00 86.34           C
ATOM   1831  CD1 TYR A 131      -7.387   2.566   1.860  1.00 86.34           C
ATOM   1832  HD1 TYR A 131      -7.634   1.864   1.065  1.00 86.34           H
ATOM   1833  CD2 TYR A 131      -6.411   4.630   2.571  1.00 86.34           C
ATOM   1834  HD2 TYR A 131      -5.888   5.557   2.336  1.00 86.34           H
ATOM   1835  CE1 TYR A 131      -7.750   2.269   3.222  1.00 86.34           C
ATOM   1836  HE1 TYR A 131      -8.273   1.346   3.470  1.00 86.34           H
ATOM   1837  CE2 TYR A 131      -6.775   4.333   3.932  1.00 86.34           C
ATOM   1838  HE2 TYR A 131      -6.533   5.026   4.738  1.00 86.34           H
ATOM   1839  CZ  TYR A 131      -7.426   3.167   4.191  1.00 86.34           C
ATOM   1840  OH  TYR A 131      -7.769   2.887   5.476  1.00 86.34           O
ATOM   1841  HH  TYR A 131      -7.586   3.678   6.060  1.00 86.34           H
ATOM   1842  HN  TYR A 131      -4.085   3.565   0.658  1.00 86.34           H
ATOM   1843  N   SER A 132      -4.642   4.185  -2.399  1.00 88.84           N
ATOM   1844  CA  SER A 132      -4.540   4.694  -3.756  1.00 88.84           C
ATOM   1845  C   SER A 132      -4.075   3.582  -4.698  1.00 88.84           C
ATOM   1846  O   SER A 132      -4.629   3.410  -5.782  1.00 88.84           O
ATOM   1847  HA  SER A 132      -5.546   5.022  -4.018  1.00 88.84           H
ATOM   1848  CB  SER A 132      -3.582   5.885  -3.827  1.00 88.84           C
ATOM   1849 1HB  SER A 132      -3.471   6.199  -4.865  1.00 88.84           H
ATOM   1850 2HB  SER A 132      -4.009   6.727  -3.283  1.00 88.84           H
ATOM   1851  OG  SER A 132      -2.301   5.572  -3.287  1.00 88.84           O
ATOM   1852  HG  SER A 132      -2.164   6.062  -2.426  1.00 88.84           H
ATOM   1853  HN  SER A 132      -4.012   4.601  -1.743  1.00 88.84           H
ATOM   1854  N   CYS A 133      -3.061   2.855  -4.250  1.00 83.11           N
ATOM   1855  CA  CYS A 133      -2.496   1.784  -5.052  1.00 83.11           C
ATOM   1856  C   CYS A 133      -3.597   0.757  -5.325  1.00 83.11           C
ATOM   1857  O   CYS A 133      -3.780   0.325  -6.463  1.00 83.11           O
ATOM   1858  HA  CYS A 133      -2.150   2.237  -5.981  1.00 83.11           H
ATOM   1859  CB  CYS A 133      -1.280   1.150  -4.373  1.00 83.11           C
ATOM   1860 1HB  CYS A 133      -1.512   0.921  -3.333  1.00 83.11           H
ATOM   1861 2HB  CYS A 133      -1.033   0.206  -4.859  1.00 83.11           H
ATOM   1862  SG  CYS A 133       0.149   2.290  -4.458  1.00 83.11           S
ATOM   1863  HG  CYS A 133      -0.274   3.114  -3.504  1.00 83.11           H
ATOM   1864  HN  CYS A 133      -2.629   2.989  -3.358  1.00 83.11           H
ATOM   1865  N   VAL A 134      -4.302   0.395  -4.263  1.00 80.48           N
ATOM   1866  CA  VAL A 134      -5.360  -0.595  -4.369  1.00 80.48           C
ATOM   1867  C   VAL A 134      -6.343  -0.169  -5.461  1.00 80.48           C
ATOM   1868  O   VAL A 134      -6.692  -0.965  -6.331  1.00 80.48           O
ATOM   1869  HA  VAL A 134      -4.899  -1.539  -4.660  1.00 80.48           H
ATOM   1870  CB  VAL A 134      -6.028  -0.794  -3.007  1.00 80.48           C
ATOM   1871  HB  VAL A 134      -5.900   0.124  -2.433  1.00 80.48           H
ATOM   1872  CG1 VAL A 134      -7.529  -1.044  -3.164  1.00 80.48           C
ATOM   1873 1HG1 VAL A 134      -7.990  -0.189  -3.658  1.00 80.48           H
ATOM   1874 2HG1 VAL A 134      -7.688  -1.940  -3.766  1.00 80.48           H
ATOM   1875 3HG1 VAL A 134      -7.980  -1.182  -2.181  1.00 80.48           H
ATOM   1876  CG2 VAL A 134      -5.361  -1.931  -2.230  1.00 80.48           C
ATOM   1877 1HG2 VAL A 134      -5.444  -2.857  -2.799  1.00 80.48           H
ATOM   1878 2HG2 VAL A 134      -4.309  -1.695  -2.072  1.00 80.48           H
ATOM   1879 3HG2 VAL A 134      -5.856  -2.051  -1.266  1.00 80.48           H
ATOM   1880  HN  VAL A 134      -4.159   0.765  -3.345  1.00 80.48           H
ATOM   1881  N   LEU A 135      -6.762   1.085  -5.379  1.00 85.02           N
ATOM   1882  CA  LEU A 135      -7.813   1.581  -6.252  1.00 85.02           C
ATOM   1883  C   LEU A 135      -7.295   1.627  -7.691  1.00 85.02           C
ATOM   1884  O   LEU A 135      -8.040   1.355  -8.631  1.00 85.02           O
ATOM   1885  HA  LEU A 135      -8.639   0.872  -6.204  1.00 85.02           H
ATOM   1886  CB  LEU A 135      -8.340   2.925  -5.744  1.00 85.02           C
ATOM   1887 1HB  LEU A 135      -7.494   3.600  -5.617  1.00 85.02           H
ATOM   1888 2HB  LEU A 135      -8.979   3.357  -6.515  1.00 85.02           H
ATOM   1889  CG  LEU A 135      -9.126   2.886  -4.433  1.00 85.02           C
ATOM   1890  HG  LEU A 135      -8.529   2.354  -3.692  1.00 85.02           H
ATOM   1891  CD1 LEU A 135      -9.364   4.297  -3.893  1.00 85.02           C
ATOM   1892 1HD1 LEU A 135      -8.405   4.783  -3.711  1.00 85.02           H
ATOM   1893 2HD1 LEU A 135      -9.931   4.875  -4.623  1.00 85.02           H
ATOM   1894 3HD1 LEU A 135      -9.925   4.240  -2.960  1.00 85.02           H
ATOM   1895  CD2 LEU A 135     -10.434   2.109  -4.600  1.00 85.02           C
ATOM   1896 1HD2 LEU A 135     -11.048   2.591  -5.362  1.00 85.02           H
ATOM   1897 2HD2 LEU A 135     -10.212   1.086  -4.906  1.00 85.02           H
ATOM   1898 3HD2 LEU A 135     -10.973   2.096  -3.653  1.00 85.02           H
ATOM   1899  HN  LEU A 135      -6.398   1.755  -4.733  1.00 85.02           H
ATOM   1900  N   LEU A 136      -6.023   1.973  -7.817  1.00 87.79           N
ATOM   1901  CA  LEU A 136      -5.410   2.106  -9.128  1.00 87.79           C
ATOM   1902  C   LEU A 136      -5.321   0.727  -9.787  1.00 87.79           C
ATOM   1903  O   LEU A 136      -5.631   0.579 -10.968  1.00 87.79           O
ATOM   1904  HA  LEU A 136      -6.064   2.735  -9.732  1.00 87.79           H
ATOM   1905  CB  LEU A 136      -4.063   2.823  -9.020  1.00 87.79           C
ATOM   1906 1HB  LEU A 136      -3.499   2.374  -8.204  1.00 87.79           H
ATOM   1907 2HB  LEU A 136      -3.501   2.639  -9.936  1.00 87.79           H
ATOM   1908  CG  LEU A 136      -4.125   4.334  -8.789  1.00 87.79           C
ATOM   1909  HG  LEU A 136      -4.836   4.528  -7.986  1.00 87.79           H
ATOM   1910  CD1 LEU A 136      -2.769   4.875  -8.332  1.00 87.79           C
ATOM   1911 1HD1 LEU A 136      -2.480   4.390  -7.399  1.00 87.79           H
ATOM   1912 2HD1 LEU A 136      -2.019   4.669  -9.096  1.00 87.79           H
ATOM   1913 3HD1 LEU A 136      -2.841   5.951  -8.174  1.00 87.79           H
ATOM   1914  CD2 LEU A 136      -4.641   5.059 -10.034  1.00 87.79           C
ATOM   1915 1HD2 LEU A 136      -3.973   4.861 -10.872  1.00 87.79           H
ATOM   1916 2HD2 LEU A 136      -5.642   4.701 -10.274  1.00 87.79           H
ATOM   1917 3HD2 LEU A 136      -4.675   6.132  -9.842  1.00 87.79           H
ATOM   1918  HN  LEU A 136      -5.415   2.161  -7.046  1.00 87.79           H
ATOM   1919  N   ILE A 137      -4.898  -0.246  -8.994  1.00 79.68           N
ATOM   1920  CA  ILE A 137      -4.741  -1.602  -9.491  1.00 79.68           C
ATOM   1921  C   ILE A 137      -6.093  -2.117  -9.990  1.00 79.68           C
ATOM   1922  O   ILE A 137      -6.165  -2.786 -11.019  1.00 79.68           O
ATOM   1923  HA  ILE A 137      -4.054  -1.563 -10.336  1.00 79.68           H
ATOM   1924  CB  ILE A 137      -4.099  -2.493  -8.426  1.00 79.68           C
ATOM   1925  HB  ILE A 137      -4.598  -2.303  -7.476  1.00 79.68           H
ATOM   1926  CG1 ILE A 137      -2.621  -2.143  -8.238  1.00 79.68           C
ATOM   1927 1HG1 ILE A 137      -2.061  -2.425  -9.129  1.00 79.68           H
ATOM   1928 2HG1 ILE A 137      -2.511  -1.065  -8.119  1.00 79.68           H
ATOM   1929  CG2 ILE A 137      -4.300  -3.973  -8.755  1.00 79.68           C
ATOM   1930 1HG2 ILE A 137      -5.367  -4.194  -8.798  1.00 79.68           H
ATOM   1931 2HG2 ILE A 137      -3.844  -4.197  -9.719  1.00 79.68           H
ATOM   1932 3HG2 ILE A 137      -3.834  -4.584  -7.982  1.00 79.68           H
ATOM   1933  CD1 ILE A 137      -2.040  -2.858  -7.016  1.00 79.68           C
ATOM   1934 1HD1 ILE A 137      -2.588  -2.555  -6.123  1.00 79.68           H
ATOM   1935 2HD1 ILE A 137      -2.130  -3.936  -7.149  1.00 79.68           H
ATOM   1936 3HD1 ILE A 137      -0.989  -2.592  -6.905  1.00 79.68           H
ATOM   1937  HN  ILE A 137      -4.664  -0.120  -8.030  1.00 79.68           H
ATOM   1938  N   MET A 138      -7.131  -1.786  -9.235  1.00 79.32           N
ATOM   1939  CA  MET A 138      -8.484  -2.142  -9.627  1.00 79.32           C
ATOM   1940  C   MET A 138      -8.837  -1.543 -10.990  1.00 79.32           C
ATOM   1941  O   MET A 138      -9.345  -2.241 -11.866  1.00 79.32           O
ATOM   1942  HA  MET A 138      -8.496  -3.230  -9.686  1.00 79.32           H
ATOM   1943  CB  MET A 138      -9.471  -1.632  -8.574  1.00 79.32           C
ATOM   1944 1HB  MET A 138      -9.291  -2.138  -7.626  1.00 79.32           H
ATOM   1945 2HB  MET A 138      -9.309  -0.567  -8.404  1.00 79.32           H
ATOM   1946  CG  MET A 138     -10.916  -1.868  -9.018  1.00 79.32           C
ATOM   1947 1HG  MET A 138     -11.116  -1.323  -9.941  1.00 79.32           H
ATOM   1948 2HG  MET A 138     -11.071  -2.926  -9.232  1.00 79.32           H
ATOM   1949  SD  MET A 138     -12.042  -1.335  -7.740  1.00 79.32           S
ATOM   1950  CE  MET A 138     -11.926   0.435  -7.943  1.00 79.32           C
ATOM   1951 1HE  MET A 138     -10.895   0.752  -7.786  1.00 79.32           H
ATOM   1952 2HE  MET A 138     -12.239   0.706  -8.951  1.00 79.32           H
ATOM   1953 3HE  MET A 138     -12.572   0.928  -7.216  1.00 79.32           H
ATOM   1954  HN  MET A 138      -7.059  -1.284  -8.373  1.00 79.32           H
ATOM   1955  N   CYS A 139      -8.552  -0.257 -11.127  1.00 84.33           N
ATOM   1956  CA  CYS A 139      -8.930   0.470 -12.327  1.00 84.33           C
ATOM   1957  C   CYS A 139      -8.159  -0.122 -13.509  1.00 84.33           C
ATOM   1958  O   CYS A 139      -8.704  -0.258 -14.604  1.00 84.33           O
ATOM   1959  HA  CYS A 139     -10.003   0.327 -12.454  1.00 84.33           H
ATOM   1960  CB  CYS A 139      -8.683   1.973 -12.180  1.00 84.33           C
ATOM   1961 1HB  CYS A 139      -7.665   2.150 -11.835  1.00 84.33           H
ATOM   1962 2HB  CYS A 139      -8.781   2.462 -13.149  1.00 84.33           H
ATOM   1963  SG  CYS A 139      -9.879   2.690 -10.995  1.00 84.33           S
ATOM   1964  HG  CYS A 139      -9.257   2.268  -9.898  1.00 84.33           H
ATOM   1965  HN  CYS A 139      -8.073   0.287 -10.437  1.00 84.33           H
ATOM   1966  N   ILE A 140      -6.905  -0.458 -13.248  1.00 81.06           N
ATOM   1967  CA  ILE A 140      -6.058  -1.043 -14.274  1.00 81.06           C
ATOM   1968  C   ILE A 140      -6.695  -2.339 -14.777  1.00 81.06           C
ATOM   1969  O   ILE A 140      -6.699  -2.608 -15.977  1.00 81.06           O
ATOM   1970  HA  ILE A 140      -6.012  -0.336 -15.102  1.00 81.06           H
ATOM   1971  CB  ILE A 140      -4.630  -1.222 -13.752  1.00 81.06           C
ATOM   1972  HB  ILE A 140      -4.683  -1.667 -12.759  1.00 81.06           H
ATOM   1973  CG1 ILE A 140      -3.927   0.129 -13.605  1.00 81.06           C
ATOM   1974 1HG1 ILE A 140      -3.661   0.514 -14.589  1.00 81.06           H
ATOM   1975 2HG1 ILE A 140      -4.608   0.850 -13.154  1.00 81.06           H
ATOM   1976  CG2 ILE A 140      -3.840  -2.186 -14.638  1.00 81.06           C
ATOM   1977 1HG2 ILE A 140      -4.333  -3.158 -14.648  1.00 81.06           H
ATOM   1978 2HG2 ILE A 140      -3.794  -1.792 -15.654  1.00 81.06           H
ATOM   1979 3HG2 ILE A 140      -2.829  -2.295 -14.245  1.00 81.06           H
ATOM   1980  CD1 ILE A 140      -2.668   0.001 -12.744  1.00 81.06           C
ATOM   1981 1HD1 ILE A 140      -2.941  -0.361 -11.753  1.00 81.06           H
ATOM   1982 2HD1 ILE A 140      -1.979  -0.703 -13.211  1.00 81.06           H
ATOM   1983 3HD1 ILE A 140      -2.188   0.975 -12.656  1.00 81.06           H
ATOM   1984  HN  ILE A 140      -6.467  -0.336 -12.357  1.00 81.06           H
ATOM   1985  N   SER A 141      -7.219  -3.109 -13.834  1.00 75.51           N
ATOM   1986  CA  SER A 141      -7.784  -4.408 -14.156  1.00 75.51           C
ATOM   1987  C   SER A 141      -9.017  -4.237 -15.046  1.00 75.51           C
ATOM   1988  O   SER A 141      -9.210  -4.993 -15.997  1.00 75.51           O
ATOM   1989  HA  SER A 141      -6.997  -4.940 -14.691  1.00 75.51           H
ATOM   1990  CB  SER A 141      -8.148  -5.180 -12.887  1.00 75.51           C
ATOM   1991 1HB  SER A 141      -8.918  -4.636 -12.340  1.00 75.51           H
ATOM   1992 2HB  SER A 141      -8.574  -6.146 -13.160  1.00 75.51           H
ATOM   1993  OG  SER A 141      -7.019  -5.382 -12.042  1.00 75.51           O
ATOM   1994  HG  SER A 141      -6.923  -4.613 -11.410  1.00 75.51           H
ATOM   1995  HN  SER A 141      -7.261  -2.858 -12.867  1.00 75.51           H
ATOM   1996  N   VAL A 142      -9.819  -3.239 -14.706  1.00 77.09           N
ATOM   1997  CA  VAL A 142     -11.023  -2.953 -15.467  1.00 77.09           C
ATOM   1998  C   VAL A 142     -10.636  -2.523 -16.883  1.00 77.09           C
ATOM   1999  O   VAL A 142     -11.239  -2.969 -17.858  1.00 77.09           O
ATOM   2000  HA  VAL A 142     -11.601  -3.875 -15.526  1.00 77.09           H
ATOM   2001  CB  VAL A 142     -11.869  -1.909 -14.736  1.00 77.09           C
ATOM   2002  HB  VAL A 142     -11.245  -1.033 -14.564  1.00 77.09           H
ATOM   2003  CG1 VAL A 142     -13.063  -1.476 -15.589  1.00 77.09           C
ATOM   2004 1HG1 VAL A 142     -12.704  -1.043 -16.523  1.00 77.09           H
ATOM   2005 2HG1 VAL A 142     -13.688  -2.342 -15.806  1.00 77.09           H
ATOM   2006 3HG1 VAL A 142     -13.647  -0.734 -15.045  1.00 77.09           H
ATOM   2007  CG2 VAL A 142     -12.330  -2.433 -13.374  1.00 77.09           C
ATOM   2008 1HG2 VAL A 142     -12.929  -3.333 -13.515  1.00 77.09           H
ATOM   2009 2HG2 VAL A 142     -11.459  -2.669 -12.762  1.00 77.09           H
ATOM   2010 3HG2 VAL A 142     -12.929  -1.671 -12.876  1.00 77.09           H
ATOM   2011  HN  VAL A 142      -9.657  -2.632 -13.927  1.00 77.09           H
ATOM   2012  N   ASP A 143      -9.631  -1.662 -16.952  1.00 80.64           N
ATOM   2013  CA  ASP A 143      -9.221  -1.090 -18.223  1.00 80.64           C
ATOM   2014  C   ASP A 143      -8.715  -2.206 -19.140  1.00 80.64           C
ATOM   2015  O   ASP A 143      -8.994  -2.203 -20.339  1.00 80.64           O
ATOM   2016  HA  ASP A 143     -10.111  -0.599 -18.617  1.00 80.64           H
ATOM   2017  CB  ASP A 143      -8.085  -0.083 -18.034  1.00 80.64           C
ATOM   2018 1HB  ASP A 143      -8.337   0.608 -17.229  1.00 80.64           H
ATOM   2019 2HB  ASP A 143      -7.177  -0.606 -17.732  1.00 80.64           H
ATOM   2020  CG  ASP A 143      -7.826   0.700 -19.322  1.00 80.64           C
ATOM   2021  OD1 ASP A 143      -8.820   1.198 -19.893  1.00 80.64           O
ATOM   2022  OD2 ASP A 143      -6.639   0.783 -19.707  1.00 80.64           O
ATOM   2023  HN  ASP A 143      -9.101  -1.356 -16.161  1.00 80.64           H
ATOM   2024  N   ARG A 144      -7.981  -3.132 -18.543  1.00 74.05           N
ATOM   2025  CA  ARG A 144      -7.442  -4.257 -19.289  1.00 74.05           C
ATOM   2026  C   ARG A 144      -8.577  -5.085 -19.895  1.00 74.05           C
ATOM   2027  O   ARG A 144      -8.501  -5.496 -21.051  1.00 74.05           O
ATOM   2028  HA  ARG A 144      -6.827  -3.806 -20.067  1.00 74.05           H
ATOM   2029  CB  ARG A 144      -6.588  -5.155 -18.391  1.00 74.05           C
ATOM   2030 1HB  ARG A 144      -7.062  -5.255 -17.415  1.00 74.05           H
ATOM   2031 2HB  ARG A 144      -6.530  -6.155 -18.821  1.00 74.05           H
ATOM   2032  CG  ARG A 144      -5.179  -4.583 -18.224  1.00 74.05           C
ATOM   2033 1HG  ARG A 144      -4.713  -4.464 -19.203  1.00 74.05           H
ATOM   2034 2HG  ARG A 144      -5.236  -3.591 -17.776  1.00 74.05           H
ATOM   2035  CD  ARG A 144      -4.317  -5.495 -17.350  1.00 74.05           C
ATOM   2036 1HD  ARG A 144      -4.694  -5.496 -16.327  1.00 74.05           H
ATOM   2037 2HD  ARG A 144      -4.376  -6.522 -17.712  1.00 74.05           H
ATOM   2038  NE  ARG A 144      -2.911  -5.033 -17.369  1.00 74.05           N
ATOM   2039  HE  ARG A 144      -2.697  -4.203 -17.884  1.00 74.05           H
ATOM   2040  CZ  ARG A 144      -1.906  -5.658 -16.739  1.00 74.05           C
ATOM   2041  NH1 ARG A 144      -2.135  -6.774 -16.034  1.00 74.05           N
ATOM   2042 1HH1 ARG A 144      -3.061  -7.148 -15.975  1.00 74.05           H
ATOM   2043 2HH1 ARG A 144      -1.380  -7.234 -15.567  1.00 74.05           H
ATOM   2044  NH2 ARG A 144      -0.670  -5.149 -16.825  1.00 74.05           N
ATOM   2045 1HH2 ARG A 144       0.091  -5.603 -16.361  1.00 74.05           H
ATOM   2046 2HH2 ARG A 144      -0.507  -4.315 -17.353  1.00 74.05           H
ATOM   2047  HN  ARG A 144      -7.753  -3.123 -17.569  1.00 74.05           H
ATOM   2048  N   TYR A 145      -9.604  -5.304 -19.086  1.00 72.40           N
ATOM   2049  CA  TYR A 145     -10.764  -6.054 -19.536  1.00 72.40           C
ATOM   2050  C   TYR A 145     -11.395  -5.402 -20.768  1.00 72.40           C
ATOM   2051  O   TYR A 145     -11.653  -6.073 -21.766  1.00 72.40           O
ATOM   2052  HA  TYR A 145     -10.434  -7.060 -19.795  1.00 72.40           H
ATOM   2053  CB  TYR A 145     -11.767  -6.012 -18.382  1.00 72.40           C
ATOM   2054 1HB  TYR A 145     -11.408  -6.655 -17.578  1.00 72.40           H
ATOM   2055 2HB  TYR A 145     -11.807  -4.998 -17.985  1.00 72.40           H
ATOM   2056  CG  TYR A 145     -13.181  -6.448 -18.770  1.00 72.40           C
ATOM   2057  CD1 TYR A 145     -14.204  -5.522 -18.803  1.00 72.40           C
ATOM   2058  HD1 TYR A 145     -14.004  -4.480 -18.551  1.00 72.40           H
ATOM   2059  CD2 TYR A 145     -13.434  -7.767 -19.088  1.00 72.40           C
ATOM   2060  HD2 TYR A 145     -12.626  -8.498 -19.062  1.00 72.40           H
ATOM   2061  CE1 TYR A 145     -15.535  -5.932 -19.168  1.00 72.40           C
ATOM   2062  HE1 TYR A 145     -16.352  -5.210 -19.198  1.00 72.40           H
ATOM   2063  CE2 TYR A 145     -14.765  -8.176 -19.454  1.00 72.40           C
ATOM   2064  HE2 TYR A 145     -14.979  -9.215 -19.707  1.00 72.40           H
ATOM   2065  CZ  TYR A 145     -15.750  -7.239 -19.476  1.00 72.40           C
ATOM   2066  OH  TYR A 145     -17.007  -7.626 -19.821  1.00 72.40           O
ATOM   2067  HH  TYR A 145     -17.024  -8.609 -20.005  1.00 72.40           H
ATOM   2068  HN  TYR A 145      -9.651  -4.979 -18.142  1.00 72.40           H
ATOM   2069  N   ILE A 146     -11.624  -4.102 -20.658  1.00 73.22           N
ATOM   2070  CA  ILE A 146     -12.289  -3.367 -21.721  1.00 73.22           C
ATOM   2071  C   ILE A 146     -11.442  -3.441 -22.993  1.00 73.22           C
ATOM   2072  O   ILE A 146     -11.975  -3.614 -24.088  1.00 73.22           O
ATOM   2073  HA  ILE A 146     -13.242  -3.859 -21.911  1.00 73.22           H
ATOM   2074  CB  ILE A 146     -12.599  -1.937 -21.270  1.00 73.22           C
ATOM   2075  HB  ILE A 146     -11.681  -1.495 -20.882  1.00 73.22           H
ATOM   2076  CG1 ILE A 146     -13.621  -1.931 -20.132  1.00 73.22           C
ATOM   2077 1HG1 ILE A 146     -14.598  -2.224 -20.514  1.00 73.22           H
ATOM   2078 2HG1 ILE A 146     -13.338  -2.668 -19.380  1.00 73.22           H
ATOM   2079  CG2 ILE A 146     -13.051  -1.076 -22.452  1.00 73.22           C
ATOM   2080 1HG2 ILE A 146     -12.260  -1.043 -23.201  1.00 73.22           H
ATOM   2081 2HG2 ILE A 146     -13.950  -1.507 -22.892  1.00 73.22           H
ATOM   2082 3HG2 ILE A 146     -13.265  -0.066 -22.104  1.00 73.22           H
ATOM   2083  CD1 ILE A 146     -13.714  -0.547 -19.487  1.00 73.22           C
ATOM   2084 1HD1 ILE A 146     -12.740  -0.267 -19.084  1.00 73.22           H
ATOM   2085 2HD1 ILE A 146     -14.020   0.184 -20.236  1.00 73.22           H
ATOM   2086 3HD1 ILE A 146     -14.447  -0.570 -18.681  1.00 73.22           H
ATOM   2087  HN  ILE A 146     -11.365  -3.554 -19.863  1.00 73.22           H
ATOM   2088  N   ALA A 147     -10.138  -3.305 -22.806  1.00 74.79           N
ATOM   2089  CA  ALA A 147      -9.224  -3.231 -23.933  1.00 74.79           C
ATOM   2090  C   ALA A 147      -9.257  -4.556 -24.699  1.00 74.79           C
ATOM   2091  O   ALA A 147      -9.022  -4.585 -25.906  1.00 74.79           O
ATOM   2092  HA  ALA A 147      -9.571  -2.433 -24.590  1.00 74.79           H
ATOM   2093  CB  ALA A 147      -7.821  -2.882 -23.432  1.00 74.79           C
ATOM   2094 1HB  ALA A 147      -7.847  -1.919 -22.922  1.00 74.79           H
ATOM   2095 2HB  ALA A 147      -7.481  -3.651 -22.739  1.00 74.79           H
ATOM   2096 3HB  ALA A 147      -7.136  -2.827 -24.278  1.00 74.79           H
ATOM   2097  HN  ALA A 147      -9.705  -3.245 -21.907  1.00 74.79           H
ATOM   2098  N   ILE A 148      -9.549  -5.619 -23.965  1.00 70.06           N
ATOM   2099  CA  ILE A 148      -9.540  -6.952 -24.542  1.00 70.06           C
ATOM   2100  C   ILE A 148     -10.920  -7.260 -25.127  1.00 70.06           C
ATOM   2101  O   ILE A 148     -11.030  -7.681 -26.277  1.00 70.06           O
ATOM   2102  HA  ILE A 148      -8.813  -6.952 -25.354  1.00 70.06           H
ATOM   2103  CB  ILE A 148      -9.066  -7.979 -23.511  1.00 70.06           C
ATOM   2104  HB  ILE A 148      -9.640  -7.834 -22.596  1.00 70.06           H
ATOM   2105  CG1 ILE A 148      -7.593  -7.764 -23.160  1.00 70.06           C
ATOM   2106 1HG1 ILE A 148      -6.969  -8.036 -24.012  1.00 70.06           H
ATOM   2107 2HG1 ILE A 148      -7.414  -6.708 -22.958  1.00 70.06           H
ATOM   2108  CG2 ILE A 148      -9.338  -9.406 -23.993  1.00 70.06           C
ATOM   2109 1HG2 ILE A 148     -10.409  -9.538 -24.151  1.00 70.06           H
ATOM   2110 2HG2 ILE A 148      -8.809  -9.580 -24.929  1.00 70.06           H
ATOM   2111 3HG2 ILE A 148      -8.992 -10.115 -23.241  1.00 70.06           H
ATOM   2112  CD1 ILE A 148      -7.192  -8.598 -21.941  1.00 70.06           C
ATOM   2113 1HD1 ILE A 148      -7.801  -8.306 -21.086  1.00 70.06           H
ATOM   2114 2HD1 ILE A 148      -7.349  -9.655 -22.156  1.00 70.06           H
ATOM   2115 3HD1 ILE A 148      -6.140  -8.426 -21.714  1.00 70.06           H
ATOM   2116  HN  ILE A 148      -9.789  -5.580 -22.995  1.00 70.06           H
ATOM   2117  N   ALA A 149     -11.937  -7.037 -24.308  1.00 69.78           N
ATOM   2118  CA  ALA A 149     -13.276  -7.497 -24.636  1.00 69.78           C
ATOM   2119  C   ALA A 149     -13.853  -6.621 -25.751  1.00 69.78           C
ATOM   2120  O   ALA A 149     -14.573  -7.110 -26.619  1.00 69.78           O
ATOM   2121  HA  ALA A 149     -13.196  -8.523 -24.997  1.00 69.78           H
ATOM   2122  CB  ALA A 149     -14.144  -7.483 -23.376  1.00 69.78           C
ATOM   2123 1HB  ALA A 149     -13.707  -8.143 -22.627  1.00 69.78           H
ATOM   2124 2HB  ALA A 149     -14.195  -6.469 -22.981  1.00 69.78           H
ATOM   2125 3HB  ALA A 149     -15.148  -7.828 -23.623  1.00 69.78           H
ATOM   2126  HN  ALA A 149     -11.858  -6.554 -23.436  1.00 69.78           H
ATOM   2127  N   GLN A 150     -13.513  -5.342 -25.690  1.00 73.26           N
ATOM   2128  CA  GLN A 150     -14.102  -4.367 -26.592  1.00 73.26           C
ATOM   2129  C   GLN A 150     -13.010  -3.661 -27.398  1.00 73.26           C
ATOM   2130  O   GLN A 150     -13.068  -2.449 -27.599  1.00 73.26           O
ATOM   2131  HA  GLN A 150     -14.742  -4.942 -27.262  1.00 73.26           H
ATOM   2132  CB  GLN A 150     -14.958  -3.357 -25.825  1.00 73.26           C
ATOM   2133 1HB  GLN A 150     -14.334  -2.807 -25.122  1.00 73.26           H
ATOM   2134 2HB  GLN A 150     -15.375  -2.628 -26.519  1.00 73.26           H
ATOM   2135  CG  GLN A 150     -16.090  -4.058 -25.072  1.00 73.26           C
ATOM   2136 1HG  GLN A 150     -16.583  -4.772 -25.731  1.00 73.26           H
ATOM   2137 2HG  GLN A 150     -15.679  -4.626 -24.237  1.00 73.26           H
ATOM   2138  CD  GLN A 150     -17.113  -3.045 -24.553  1.00 73.26           C
ATOM   2139  OE1 GLN A 150     -17.024  -1.853 -24.799  1.00 73.26           O
ATOM   2140  NE2 GLN A 150     -18.085  -3.584 -23.822  1.00 73.26           N
ATOM   2141 1HE2 GLN A 150     -18.098  -4.570 -23.657  1.00 73.26           H
ATOM   2142 2HE2 GLN A 150     -18.802  -3.002 -23.437  1.00 73.26           H
ATOM   2143  HN  GLN A 150     -12.850  -4.970 -25.040  1.00 73.26           H
ATOM   2144  N   ALA A 151     -12.039  -4.449 -27.836  1.00 70.46           N
ATOM   2145  CA  ALA A 151     -10.816  -3.893 -28.389  1.00 70.46           C
ATOM   2146  C   ALA A 151     -11.169  -2.811 -29.410  1.00 70.46           C
ATOM   2147  O   ALA A 151     -10.584  -1.729 -29.401  1.00 70.46           O
ATOM   2148  HA  ALA A 151     -10.257  -3.440 -27.570  1.00 70.46           H
ATOM   2149  CB  ALA A 151      -9.973  -5.017 -28.997  1.00 70.46           C
ATOM   2150 1HB  ALA A 151      -9.725  -5.744 -28.224  1.00 70.46           H
ATOM   2151 2HB  ALA A 151     -10.540  -5.507 -29.789  1.00 70.46           H
ATOM   2152 3HB  ALA A 151      -9.056  -4.599 -29.411  1.00 70.46           H
ATOM   2153  HN  ALA A 151     -12.079  -5.448 -27.817  1.00 70.46           H
ATOM   2154  N   MET A 152     -12.124  -3.140 -30.268  1.00 67.61           N
ATOM   2155  CA  MET A 152     -12.504  -2.243 -31.345  1.00 67.61           C
ATOM   2156  C   MET A 152     -13.044  -0.921 -30.794  1.00 67.61           C
ATOM   2157  O   MET A 152     -12.578   0.151 -31.177  1.00 67.61           O
ATOM   2158  HA  MET A 152     -11.591  -2.062 -31.913  1.00 67.61           H
ATOM   2159  CB  MET A 152     -13.575  -2.910 -32.211  1.00 67.61           C
ATOM   2160 1HB  MET A 152     -14.332  -3.365 -31.573  1.00 67.61           H
ATOM   2161 2HB  MET A 152     -14.079  -2.156 -32.817  1.00 67.61           H
ATOM   2162  CG  MET A 152     -12.959  -3.975 -33.121  1.00 67.61           C
ATOM   2163 1HG  MET A 152     -11.917  -4.141 -32.847  1.00 67.61           H
ATOM   2164 2HG  MET A 152     -13.479  -4.923 -32.988  1.00 67.61           H
ATOM   2165  SD  MET A 152     -13.065  -3.456 -34.826  1.00 67.61           S
ATOM   2166  CE  MET A 152     -14.815  -3.670 -35.107  1.00 67.61           C
ATOM   2167 1HE  MET A 152     -15.085  -4.713 -34.943  1.00 67.61           H
ATOM   2168 2HE  MET A 152     -15.373  -3.038 -34.416  1.00 67.61           H
ATOM   2169 3HE  MET A 152     -15.055  -3.389 -36.132  1.00 67.61           H
ATOM   2170  HN  MET A 152     -12.633  -4.000 -30.234  1.00 67.61           H
ATOM   2171  N   ARG A 153     -14.018  -1.042 -29.904  1.00 73.10           N
ATOM   2172  CA  ARG A 153     -14.637   0.130 -29.309  1.00 73.10           C
ATOM   2173  C   ARG A 153     -13.620   0.894 -28.458  1.00 73.10           C
ATOM   2174  O   ARG A 153     -13.622   2.124 -28.437  1.00 73.10           O
ATOM   2175  HA  ARG A 153     -14.969   0.730 -30.156  1.00 73.10           H
ATOM   2176  CB  ARG A 153     -15.831  -0.261 -28.436  1.00 73.10           C
ATOM   2177 1HB  ARG A 153     -15.554  -1.092 -27.787  1.00 73.10           H
ATOM   2178 2HB  ARG A 153     -16.101   0.573 -27.788  1.00 73.10           H
ATOM   2179  CG  ARG A 153     -17.033  -0.657 -29.296  1.00 73.10           C
ATOM   2180 1HG  ARG A 153     -17.255   0.140 -30.006  1.00 73.10           H
ATOM   2181 2HG  ARG A 153     -16.790  -1.545 -29.879  1.00 73.10           H
ATOM   2182  CD  ARG A 153     -18.262  -0.931 -28.427  1.00 73.10           C
ATOM   2183 1HD  ARG A 153     -18.084  -1.800 -27.794  1.00 73.10           H
ATOM   2184 2HD  ARG A 153     -18.445  -0.085 -27.764  1.00 73.10           H
ATOM   2185  NE  ARG A 153     -19.446  -1.164 -29.284  1.00 73.10           N
ATOM   2186  HE  ARG A 153     -19.325  -1.108 -30.276  1.00 73.10           H
ATOM   2187  CZ  ARG A 153     -20.669  -1.447 -28.816  1.00 73.10           C
ATOM   2188  NH1 ARG A 153     -20.888  -1.536 -27.497  1.00 73.10           N
ATOM   2189 1HH1 ARG A 153     -20.136  -1.390 -26.854  1.00 73.10           H
ATOM   2190 2HH1 ARG A 153     -21.804  -1.747 -27.155  1.00 73.10           H
ATOM   2191  NH2 ARG A 153     -21.669  -1.641 -29.686  1.00 73.10           N
ATOM   2192 1HH2 ARG A 153     -22.588  -1.852 -29.352  1.00 73.10           H
ATOM   2193 2HH2 ARG A 153     -21.498  -1.573 -30.668  1.00 73.10           H
ATOM   2194  HN  ARG A 153     -14.383  -1.918 -29.590  1.00 73.10           H
ATOM   2195  N   ALA A 154     -12.776   0.133 -27.778  1.00 72.61           N
ATOM   2196  CA  ALA A 154     -11.825   0.717 -26.847  1.00 72.61           C
ATOM   2197  C   ALA A 154     -10.854   1.616 -27.614  1.00 72.61           C
ATOM   2198  O   ALA A 154     -10.379   2.619 -27.082  1.00 72.61           O
ATOM   2199  HA  ALA A 154     -12.387   1.324 -26.137  1.00 72.61           H
ATOM   2200  CB  ALA A 154     -11.108  -0.398 -26.082  1.00 72.61           C
ATOM   2201 1HB  ALA A 154     -11.840  -0.989 -25.532  1.00 72.61           H
ATOM   2202 2HB  ALA A 154     -10.579  -1.039 -26.787  1.00 72.61           H
ATOM   2203 3HB  ALA A 154     -10.395   0.041 -25.384  1.00 72.61           H
ATOM   2204  HN  ALA A 154     -12.734  -0.864 -27.855  1.00 72.61           H
ATOM   2205  N   HIS A 155     -10.586   1.225 -28.851  1.00 74.59           N
ATOM   2206  CA  HIS A 155      -9.695   1.994 -29.703  1.00 74.59           C
ATOM   2207  C   HIS A 155     -10.352   3.329 -30.059  1.00 74.59           C
ATOM   2208  O   HIS A 155      -9.728   4.383 -29.943  1.00 74.59           O
ATOM   2209  HA  HIS A 155      -8.794   2.186 -29.120  1.00 74.59           H
ATOM   2210  CB  HIS A 155      -9.290   1.185 -30.936  1.00 74.59           C
ATOM   2211 1HB  HIS A 155      -8.954   0.198 -30.617  1.00 74.59           H
ATOM   2212 2HB  HIS A 155     -10.168   1.034 -31.564  1.00 74.59           H
ATOM   2213  CG  HIS A 155      -8.202   1.828 -31.763  1.00 74.59           C
ATOM   2214  ND1 HIS A 155      -8.468   2.711 -32.795  1.00 74.59           N
ATOM   2215  HD1 HIS A 155      -9.376   3.007 -33.092  1.00 74.59           H
ATOM   2216  CD2 HIS A 155      -6.845   1.708 -31.698  1.00 74.59           C
ATOM   2217  HD2 HIS A 155      -6.293   1.087 -30.993  1.00 74.59           H
ATOM   2218  CE1 HIS A 155      -7.315   3.098 -33.321  1.00 74.59           C
ATOM   2219  HE1 HIS A 155      -7.191   3.793 -34.152  1.00 74.59           H
ATOM   2220  NE2 HIS A 155      -6.311   2.475 -32.641  1.00 74.59           N
ATOM   2221  HN  HIS A 155     -10.966   0.401 -29.271  1.00 74.59           H
ATOM   2222  N   THR A 156     -11.603   3.242 -30.487  1.00 74.79           N
ATOM   2223  CA  THR A 156     -12.308   4.412 -30.982  1.00 74.79           C
ATOM   2224  C   THR A 156     -12.509   5.430 -29.857  1.00 74.79           C
ATOM   2225  O   THR A 156     -12.483   6.636 -30.096  1.00 74.79           O
ATOM   2226  HA  THR A 156     -11.689   4.891 -31.740  1.00 74.79           H
ATOM   2227  CB  THR A 156     -13.619   3.940 -31.616  1.00 74.79           C
ATOM   2228  HB  THR A 156     -14.336   3.643 -30.851  1.00 74.79           H
ATOM   2229  OG1 THR A 156     -13.218   2.912 -32.517  1.00 74.79           O
ATOM   2230  HG1 THR A 156     -13.368   2.015 -32.100  1.00 74.79           H
ATOM   2231  CG2 THR A 156     -14.248   5.003 -32.519  1.00 74.79           C
ATOM   2232 1HG2 THR A 156     -13.556   5.252 -33.324  1.00 74.79           H
ATOM   2233 2HG2 THR A 156     -14.460   5.898 -31.934  1.00 74.79           H
ATOM   2234 3HG2 THR A 156     -15.175   4.617 -32.943  1.00 74.79           H
ATOM   2235  HN  THR A 156     -12.132   2.393 -30.498  1.00 74.79           H
ATOM   2236  N   TRP A 157     -12.704   4.906 -28.656  1.00 82.11           N
ATOM   2237  CA  TRP A 157     -13.085   5.739 -27.529  1.00 82.11           C
ATOM   2238  C   TRP A 157     -11.820   6.066 -26.733  1.00 82.11           C
ATOM   2239  O   TRP A 157     -11.897   6.418 -25.557  1.00 82.11           O
ATOM   2240  HA  TRP A 157     -13.523   6.655 -27.926  1.00 82.11           H
ATOM   2241  CB  TRP A 157     -14.164   5.059 -26.684  1.00 82.11           C
ATOM   2242 1HB  TRP A 157     -13.868   4.026 -26.499  1.00 82.11           H
ATOM   2243 2HB  TRP A 157     -14.218   5.554 -25.715  1.00 82.11           H
ATOM   2244  CG  TRP A 157     -15.554   5.069 -27.324  1.00 82.11           C
ATOM   2245  CD1 TRP A 157     -15.875   4.830 -28.603  1.00 82.11           C
ATOM   2246  HD1 TRP A 157     -15.153   4.588 -29.382  1.00 82.11           H
ATOM   2247  CD2 TRP A 157     -16.805   5.342 -26.658  1.00 82.11           C
ATOM   2248  NE1 TRP A 157     -17.236   4.929 -28.810  1.00 82.11           N
ATOM   2249  HE1 TRP A 157     -17.715   4.795 -29.677  1.00 82.11           H
ATOM   2250  CE2 TRP A 157     -17.820   5.250 -27.589  1.00 82.11           C
ATOM   2251  CE3 TRP A 157     -17.071   5.656 -25.314  1.00 82.11           C
ATOM   2252  HE3 TRP A 157     -16.287   5.734 -24.560  1.00 82.11           H
ATOM   2253  CZ2 TRP A 157     -19.168   5.459 -27.277  1.00 82.11           C
ATOM   2254  HZ2 TRP A 157     -19.951   5.381 -28.031  1.00 82.11           H
ATOM   2255  CZ3 TRP A 157     -18.423   5.861 -25.018  1.00 82.11           C
ATOM   2256  HZ3 TRP A 157     -18.685   6.108 -23.989  1.00 82.11           H
ATOM   2257  CH2 TRP A 157     -19.457   5.773 -25.943  1.00 82.11           C
ATOM   2258  HH2 TRP A 157     -20.487   5.948 -25.632  1.00 82.11           H
ATOM   2259  HN  TRP A 157     -12.605   3.933 -28.448  1.00 82.11           H
ATOM   2260  N   ARG A 158     -10.686   5.939 -27.406  1.00 81.52           N
ATOM   2261  CA  ARG A 158      -9.402   6.036 -26.734  1.00 81.52           C
ATOM   2262  C   ARG A 158      -9.290   7.372 -25.995  1.00 81.52           C
ATOM   2263  O   ARG A 158      -8.869   7.413 -24.840  1.00 81.52           O
ATOM   2264  HA  ARG A 158      -9.388   5.200 -26.036  1.00 81.52           H
ATOM   2265  CB  ARG A 158      -8.248   5.914 -27.731  1.00 81.52           C
ATOM   2266 1HB  ARG A 158      -8.328   4.972 -28.272  1.00 81.52           H
ATOM   2267 2HB  ARG A 158      -8.315   6.713 -28.470  1.00 81.52           H
ATOM   2268  CG  ARG A 158      -6.897   5.985 -27.017  1.00 81.52           C
ATOM   2269 1HG  ARG A 158      -6.860   6.873 -26.386  1.00 81.52           H
ATOM   2270 2HG  ARG A 158      -6.783   5.123 -26.360  1.00 81.52           H
ATOM   2271  CD  ARG A 158      -5.745   6.020 -28.024  1.00 81.52           C
ATOM   2272 1HD  ARG A 158      -5.775   5.131 -28.654  1.00 81.52           H
ATOM   2273 2HD  ARG A 158      -5.854   6.882 -28.683  1.00 81.52           H
ATOM   2274  NE  ARG A 158      -4.451   6.091 -27.310  1.00 81.52           N
ATOM   2275  HE  ARG A 158      -4.444   6.479 -26.389  1.00 81.52           H
ATOM   2276  CZ  ARG A 158      -3.287   5.666 -27.821  1.00 81.52           C
ATOM   2277  NH1 ARG A 158      -3.238   5.136 -29.051  1.00 81.52           N
ATOM   2278 1HH1 ARG A 158      -4.073   5.055 -29.595  1.00 81.52           H
ATOM   2279 2HH1 ARG A 158      -2.365   4.821 -29.425  1.00 81.52           H
ATOM   2280  NH2 ARG A 158      -2.174   5.778 -27.084  1.00 81.52           N
ATOM   2281 1HH2 ARG A 158      -1.297   5.466 -27.451  1.00 81.52           H
ATOM   2282 2HH2 ARG A 158      -2.219   6.175 -26.167  1.00 81.52           H
ATOM   2283  HN  ARG A 158     -10.636   5.771 -28.391  1.00 81.52           H
ATOM   2284  N   GLU A 159      -9.674   8.431 -26.692  1.00 84.03           N
ATOM   2285  CA  GLU A 159      -9.514   9.774 -26.161  1.00 84.03           C
ATOM   2286  C   GLU A 159     -10.436   9.982 -24.958  1.00 84.03           C
ATOM   2287  O   GLU A 159     -10.013  10.512 -23.931  1.00 84.03           O
ATOM   2288  HA  GLU A 159      -8.473   9.839 -25.845  1.00 84.03           H
ATOM   2289  CB  GLU A 159      -9.777  10.826 -27.241  1.00 84.03           C
ATOM   2290 1HB  GLU A 159     -10.720  10.609 -27.743  1.00 84.03           H
ATOM   2291 2HB  GLU A 159      -9.743  11.822 -26.800  1.00 84.03           H
ATOM   2292  CG  GLU A 159      -8.688  10.792 -28.315  1.00 84.03           C
ATOM   2293 1HG  GLU A 159      -7.706  10.830 -27.844  1.00 84.03           H
ATOM   2294 2HG  GLU A 159      -8.743   9.852 -28.864  1.00 84.03           H
ATOM   2295  CD  GLU A 159      -8.839  11.966 -29.286  1.00 84.03           C
ATOM   2296  OE1 GLU A 159      -7.861  12.225 -30.020  1.00 84.03           O
ATOM   2297  OE2 GLU A 159      -9.930  12.577 -29.271  1.00 84.03           O
ATOM   2298  HN  GLU A 159     -10.086   8.383 -27.602  1.00 84.03           H
ATOM   2299  N   LYS A 160     -11.679   9.553 -25.124  1.00 86.56           N
ATOM   2300  CA  LYS A 160     -12.655   9.653 -24.052  1.00 86.56           C
ATOM   2301  C   LYS A 160     -12.139   8.896 -22.826  1.00 86.56           C
ATOM   2302  O   LYS A 160     -12.230   9.390 -21.704  1.00 86.56           O
ATOM   2303  HA  LYS A 160     -12.748  10.708 -23.792  1.00 86.56           H
ATOM   2304  CB  LYS A 160     -14.029   9.182 -24.532  1.00 86.56           C
ATOM   2305 1HB  LYS A 160     -13.931   8.223 -25.041  1.00 86.56           H
ATOM   2306 2HB  LYS A 160     -14.683   9.022 -23.675  1.00 86.56           H
ATOM   2307  CG  LYS A 160     -14.660  10.206 -25.478  1.00 86.56           C
ATOM   2308 1HG  LYS A 160     -14.653  11.190 -25.010  1.00 86.56           H
ATOM   2309 2HG  LYS A 160     -14.064  10.281 -26.388  1.00 86.56           H
ATOM   2310  CD  LYS A 160     -16.095   9.813 -25.833  1.00 86.56           C
ATOM   2311 1HD  LYS A 160     -16.095   8.858 -26.359  1.00 86.56           H
ATOM   2312 2HD  LYS A 160     -16.674   9.674 -24.920  1.00 86.56           H
ATOM   2313  CE  LYS A 160     -16.756  10.882 -26.706  1.00 86.56           C
ATOM   2314 1HE  LYS A 160     -16.727  11.845 -26.196  1.00 86.56           H
ATOM   2315 2HE  LYS A 160     -16.199  10.996 -27.636  1.00 86.56           H
ATOM   2316  NZ  LYS A 160     -18.159  10.513 -27.003  1.00 86.56           N
ATOM   2317 1HZ  LYS A 160     -18.579  11.227 -27.588  1.00 86.56           H
ATOM   2318 2HZ  LYS A 160     -18.179   9.624 -27.489  1.00 86.56           H
ATOM   2319 3HZ  LYS A 160     -18.679  10.437 -26.136  1.00 86.56           H
ATOM   2320  HN  LYS A 160     -12.021   9.144 -25.970  1.00 86.56           H
ATOM   2321  N   ARG A 161     -11.609   7.709 -23.083  1.00 87.56           N
ATOM   2322  CA  ARG A 161     -11.089   6.874 -22.014  1.00 87.56           C
ATOM   2323  C   ARG A 161      -9.973   7.605 -21.265  1.00 87.56           C
ATOM   2324  O   ARG A 161      -9.861   7.491 -20.045  1.00 87.56           O
ATOM   2325  HA  ARG A 161     -11.944   6.691 -21.363  1.00 87.56           H
ATOM   2326  CB  ARG A 161     -10.546   5.553 -22.561  1.00 87.56           C
ATOM   2327 1HB  ARG A 161      -9.902   5.747 -23.419  1.00 87.56           H
ATOM   2328 2HB  ARG A 161      -9.931   5.067 -21.804  1.00 87.56           H
ATOM   2329  CG  ARG A 161     -11.687   4.621 -22.974  1.00 87.56           C
ATOM   2330 1HG  ARG A 161     -12.209   4.263 -22.086  1.00 87.56           H
ATOM   2331 2HG  ARG A 161     -12.414   5.171 -23.571  1.00 87.56           H
ATOM   2332  CD  ARG A 161     -11.159   3.429 -23.775  1.00 87.56           C
ATOM   2333 1HD  ARG A 161     -11.992   2.836 -24.153  1.00 87.56           H
ATOM   2334 2HD  ARG A 161     -10.600   3.782 -24.642  1.00 87.56           H
ATOM   2335  NE  ARG A 161     -10.289   2.590 -22.921  1.00 87.56           N
ATOM   2336  HE  ARG A 161     -10.475   2.571 -21.938  1.00 87.56           H
ATOM   2337  CZ  ARG A 161      -9.268   1.855 -23.381  1.00 87.56           C
ATOM   2338  NH1 ARG A 161      -8.973   1.842 -24.689  1.00 87.56           N
ATOM   2339 1HH1 ARG A 161      -9.517   2.385 -25.329  1.00 87.56           H
ATOM   2340 2HH1 ARG A 161      -8.210   1.291 -25.024  1.00 87.56           H
ATOM   2341  NH2 ARG A 161      -8.545   1.131 -22.515  1.00 87.56           N
ATOM   2342 1HH2 ARG A 161      -7.780   0.577 -22.842  1.00 87.56           H
ATOM   2343 2HH2 ARG A 161      -8.772   1.146 -21.541  1.00 87.56           H
ATOM   2344  HN  ARG A 161     -11.532   7.318 -24.000  1.00 87.56           H
ATOM   2345  N   LEU A 162      -9.175   8.340 -22.026  1.00 88.69           N
ATOM   2346  CA  LEU A 162      -8.063   9.077 -21.451  1.00 88.69           C
ATOM   2347  C   LEU A 162      -8.604  10.191 -20.553  1.00 88.69           C
ATOM   2348  O   LEU A 162      -8.061  10.446 -19.479  1.00 88.69           O
ATOM   2349  HA  LEU A 162      -7.494   8.381 -20.834  1.00 88.69           H
ATOM   2350  CB  LEU A 162      -7.125   9.575 -22.552  1.00 88.69           C
ATOM   2351 1HB  LEU A 162      -6.870   8.732 -23.195  1.00 88.69           H
ATOM   2352 2HB  LEU A 162      -7.668  10.293 -23.168  1.00 88.69           H
ATOM   2353  CG  LEU A 162      -5.825  10.231 -22.080  1.00 88.69           C
ATOM   2354  HG  LEU A 162      -6.077  10.999 -21.349  1.00 88.69           H
ATOM   2355  CD1 LEU A 162      -4.922   9.215 -21.378  1.00 88.69           C
ATOM   2356 1HD1 LEU A 162      -5.442   8.806 -20.511  1.00 88.69           H
ATOM   2357 2HD1 LEU A 162      -4.676   8.409 -22.069  1.00 88.69           H
ATOM   2358 3HD1 LEU A 162      -4.006   9.708 -21.053  1.00 88.69           H
ATOM   2359  CD2 LEU A 162      -5.111  10.928 -23.240  1.00 88.69           C
ATOM   2360 1HD2 LEU A 162      -4.872  10.197 -24.012  1.00 88.69           H
ATOM   2361 2HD2 LEU A 162      -5.760  11.698 -23.656  1.00 88.69           H
ATOM   2362 3HD2 LEU A 162      -4.190  11.386 -22.877  1.00 88.69           H
ATOM   2363  HN  LEU A 162      -9.279   8.436 -23.016  1.00 88.69           H
ATOM   2364  N   LEU A 163      -9.667  10.825 -21.026  1.00 90.96           N
ATOM   2365  CA  LEU A 163     -10.294  11.898 -20.274  1.00 90.96           C
ATOM   2366  C   LEU A 163     -10.790  11.354 -18.933  1.00 90.96           C
ATOM   2367  O   LEU A 163     -10.469  11.901 -17.880  1.00 90.96           O
ATOM   2368  HA  LEU A 163      -9.530  12.651 -20.080  1.00 90.96           H
ATOM   2369  CB  LEU A 163     -11.388  12.569 -21.108  1.00 90.96           C
ATOM   2370 1HB  LEU A 163     -10.980  12.792 -22.094  1.00 90.96           H
ATOM   2371 2HB  LEU A 163     -12.197  11.852 -21.254  1.00 90.96           H
ATOM   2372  CG  LEU A 163     -11.980  13.854 -20.529  1.00 90.96           C
ATOM   2373  HG  LEU A 163     -12.083  13.728 -19.451  1.00 90.96           H
ATOM   2374  CD1 LEU A 163     -11.043  15.042 -20.757  1.00 90.96           C
ATOM   2375 1HD1 LEU A 163     -10.086  14.848 -20.272  1.00 90.96           H
ATOM   2376 2HD1 LEU A 163     -10.886  15.181 -21.827  1.00 90.96           H
ATOM   2377 3HD1 LEU A 163     -11.488  15.943 -20.335  1.00 90.96           H
ATOM   2378  CD2 LEU A 163     -13.381  14.114 -21.088  1.00 90.96           C
ATOM   2379 1HD2 LEU A 163     -13.327  14.212 -22.172  1.00 90.96           H
ATOM   2380 2HD2 LEU A 163     -14.035  13.280 -20.831  1.00 90.96           H
ATOM   2381 3HD2 LEU A 163     -13.779  15.033 -20.659  1.00 90.96           H
ATOM   2382  HN  LEU A 163     -10.098  10.616 -21.904  1.00 90.96           H
ATOM   2383  N   TYR A 164     -11.565  10.282 -19.016  1.00 91.21           N
ATOM   2384  CA  TYR A 164     -12.134   9.676 -17.824  1.00 91.21           C
ATOM   2385  C   TYR A 164     -11.034   9.207 -16.870  1.00 91.21           C
ATOM   2386  O   TYR A 164     -11.200   9.261 -15.652  1.00 91.21           O
ATOM   2387  HA  TYR A 164     -12.744  10.428 -17.323  1.00 91.21           H
ATOM   2388  CB  TYR A 164     -12.927   8.460 -18.307  1.00 91.21           C
ATOM   2389 1HB  TYR A 164     -12.306   7.882 -18.990  1.00 91.21           H
ATOM   2390 2HB  TYR A 164     -13.145   7.819 -17.453  1.00 91.21           H
ATOM   2391  CG  TYR A 164     -14.240   8.813 -19.010  1.00 91.21           C
ATOM   2392  CD1 TYR A 164     -15.122   9.696 -18.422  1.00 91.21           C
ATOM   2393  HD1 TYR A 164     -14.884  10.142 -17.457  1.00 91.21           H
ATOM   2394  CD2 TYR A 164     -14.541   8.247 -20.232  1.00 91.21           C
ATOM   2395  HD2 TYR A 164     -13.845   7.550 -20.697  1.00 91.21           H
ATOM   2396  CE1 TYR A 164     -16.357  10.028 -19.083  1.00 91.21           C
ATOM   2397  HE1 TYR A 164     -17.063  10.724 -18.630  1.00 91.21           H
ATOM   2398  CE2 TYR A 164     -15.777   8.579 -20.894  1.00 91.21           C
ATOM   2399  HE2 TYR A 164     -16.027   8.140 -21.859  1.00 91.21           H
ATOM   2400  CZ  TYR A 164     -16.624   9.453 -20.287  1.00 91.21           C
ATOM   2401  OH  TYR A 164     -17.790   9.766 -20.912  1.00 91.21           O
ATOM   2402  HH  TYR A 164     -18.319  10.402 -20.350  1.00 91.21           H
ATOM   2403  HN  TYR A 164     -11.805   9.831 -19.876  1.00 91.21           H
ATOM   2404  N   SER A 165      -9.936   8.757 -17.459  1.00 92.08           N
ATOM   2405  CA  SER A 165      -8.813   8.269 -16.677  1.00 92.08           C
ATOM   2406  C   SER A 165      -8.295   9.378 -15.758  1.00 92.08           C
ATOM   2407  O   SER A 165      -7.860   9.109 -14.640  1.00 92.08           O
ATOM   2408  HA  SER A 165      -9.208   7.440 -16.090  1.00 92.08           H
ATOM   2409  CB  SER A 165      -7.689   7.762 -17.582  1.00 92.08           C
ATOM   2410 1HB  SER A 165      -7.025   7.115 -17.009  1.00 92.08           H
ATOM   2411 2HB  SER A 165      -8.114   7.154 -18.381  1.00 92.08           H
ATOM   2412  OG  SER A 165      -6.937   8.831 -18.149  1.00 92.08           O
ATOM   2413  HG  SER A 165      -7.506   9.650 -18.222  1.00 92.08           H
ATOM   2414  HN  SER A 165      -9.807   8.722 -18.450  1.00 92.08           H
ATOM   2415  N   LYS A 166      -8.359  10.601 -16.265  1.00 93.90           N
ATOM   2416  CA  LYS A 166      -7.900  11.751 -15.505  1.00 93.90           C
ATOM   2417  C   LYS A 166      -8.823  11.966 -14.305  1.00 93.90           C
ATOM   2418  O   LYS A 166      -8.356  12.174 -13.186  1.00 93.90           O
ATOM   2419  HA  LYS A 166      -6.901  11.520 -15.135  1.00 93.90           H
ATOM   2420  CB  LYS A 166      -7.774  12.977 -16.412  1.00 93.90           C
ATOM   2421 1HB  LYS A 166      -8.707  13.128 -16.956  1.00 93.90           H
ATOM   2422 2HB  LYS A 166      -7.612  13.867 -15.805  1.00 93.90           H
ATOM   2423  CG  LYS A 166      -6.620  12.810 -17.403  1.00 93.90           C
ATOM   2424 1HG  LYS A 166      -5.688  12.661 -16.858  1.00 93.90           H
ATOM   2425 2HG  LYS A 166      -6.782  11.919 -18.009  1.00 93.90           H
ATOM   2426  CD  LYS A 166      -6.496  14.035 -18.310  1.00 93.90           C
ATOM   2427 1HD  LYS A 166      -7.420  14.170 -18.874  1.00 93.90           H
ATOM   2428 2HD  LYS A 166      -6.360  14.930 -17.703  1.00 93.90           H
ATOM   2429  CE  LYS A 166      -5.320  13.884 -19.278  1.00 93.90           C
ATOM   2430 1HE  LYS A 166      -4.405  13.688 -18.719  1.00 93.90           H
ATOM   2431 2HE  LYS A 166      -5.486  13.027 -19.930  1.00 93.90           H
ATOM   2432  NZ  LYS A 166      -5.158  15.110 -20.092  1.00 93.90           N
ATOM   2433 1HZ  LYS A 166      -4.387  14.986 -20.738  1.00 93.90           H
ATOM   2434 2HZ  LYS A 166      -6.010  15.285 -20.612  1.00 93.90           H
ATOM   2435 3HZ  LYS A 166      -4.966  15.897 -19.482  1.00 93.90           H
ATOM   2436  HN  LYS A 166      -8.716  10.811 -17.175  1.00 93.90           H
ATOM   2437  N   MET A 167     -10.119  11.907 -14.577  1.00 95.04           N
ATOM   2438  CA  MET A 167     -11.113  12.127 -13.540  1.00 95.04           C
ATOM   2439  C   MET A 167     -11.014  11.058 -12.450  1.00 95.04           C
ATOM   2440  O   MET A 167     -11.061  11.372 -11.262  1.00 95.04           O
ATOM   2441  HA  MET A 167     -10.885  13.107 -13.120  1.00 95.04           H
ATOM   2442  CB  MET A 167     -12.511  12.099 -14.159  1.00 95.04           C
ATOM   2443 1HB  MET A 167     -12.667  11.149 -14.671  1.00 95.04           H
ATOM   2444 2HB  MET A 167     -13.263  12.163 -13.372  1.00 95.04           H
ATOM   2445  CG  MET A 167     -12.698  13.253 -15.146  1.00 95.04           C
ATOM   2446 1HG  MET A 167     -12.515  14.204 -14.645  1.00 95.04           H
ATOM   2447 2HG  MET A 167     -11.971  13.173 -15.954  1.00 95.04           H
ATOM   2448  SD  MET A 167     -14.354  13.224 -15.812  1.00 95.04           S
ATOM   2449  CE  MET A 167     -15.274  13.758 -14.379  1.00 95.04           C
ATOM   2450 1HE  MET A 167     -15.114  13.055 -13.562  1.00 95.04           H
ATOM   2451 2HE  MET A 167     -14.935  14.749 -14.078  1.00 95.04           H
ATOM   2452 3HE  MET A 167     -16.336  13.796 -14.623  1.00 95.04           H
ATOM   2453  HN  MET A 167     -10.491  11.713 -15.485  1.00 95.04           H
ATOM   2454  N   VAL A 168     -10.879   9.817 -12.894  1.00 94.77           N
ATOM   2455  CA  VAL A 168     -10.815   8.696 -11.972  1.00 94.77           C
ATOM   2456  C   VAL A 168      -9.603   8.865 -11.053  1.00 94.77           C
ATOM   2457  O   VAL A 168      -9.699   8.646  -9.847  1.00 94.77           O
ATOM   2458  HA  VAL A 168     -11.720   8.717 -11.365  1.00 94.77           H
ATOM   2459  CB  VAL A 168     -10.796   7.379 -12.750  1.00 94.77           C
ATOM   2460  HB  VAL A 168     -10.014   7.447 -13.506  1.00 94.77           H
ATOM   2461  CG1 VAL A 168     -10.460   6.203 -11.830  1.00 94.77           C
ATOM   2462 1HG1 VAL A 168      -9.477   6.360 -11.385  1.00 94.77           H
ATOM   2463 2HG1 VAL A 168     -11.209   6.133 -11.042  1.00 94.77           H
ATOM   2464 3HG1 VAL A 168     -10.453   5.280 -12.409  1.00 94.77           H
ATOM   2465  CG2 VAL A 168     -12.126   7.149 -13.470  1.00 94.77           C
ATOM   2466 1HG2 VAL A 168     -12.934   7.111 -12.739  1.00 94.77           H
ATOM   2467 2HG2 VAL A 168     -12.307   7.965 -14.169  1.00 94.77           H
ATOM   2468 3HG2 VAL A 168     -12.086   6.206 -14.016  1.00 94.77           H
ATOM   2469  HN  VAL A 168     -10.814   9.573 -13.861  1.00 94.77           H
ATOM   2470  N   CYS A 169      -8.491   9.253 -11.660  1.00 94.91           N
ATOM   2471  CA  CYS A 169      -7.260   9.449 -10.913  1.00 94.91           C
ATOM   2472  C   CYS A 169      -7.526  10.476  -9.811  1.00 94.91           C
ATOM   2473  O   CYS A 169      -7.163  10.261  -8.655  1.00 94.91           O
ATOM   2474  HA  CYS A 169      -6.996   8.482 -10.485  1.00 94.91           H
ATOM   2475  CB  CYS A 169      -6.107   9.875 -11.824  1.00 94.91           C
ATOM   2476 1HB  CYS A 169      -6.433  10.676 -12.487  1.00 94.91           H
ATOM   2477 2HB  CYS A 169      -5.287  10.272 -11.225  1.00 94.91           H
ATOM   2478  SG  CYS A 169      -5.527   8.446 -12.809  1.00 94.91           S
ATOM   2479  HG  CYS A 169      -6.514   8.482 -13.700  1.00 94.91           H
ATOM   2480  HN  CYS A 169      -8.422   9.432 -12.642  1.00 94.91           H
ATOM   2481  N   PHE A 170      -8.158  11.572 -10.207  1.00 96.18           N
ATOM   2482  CA  PHE A 170      -8.441  12.651  -9.275  1.00 96.18           C
ATOM   2483  C   PHE A 170      -9.320  12.163  -8.122  1.00 96.18           C
ATOM   2484  O   PHE A 170      -9.041  12.451  -6.959  1.00 96.18           O
ATOM   2485  HA  PHE A 170      -7.485  12.996  -8.880  1.00 96.18           H
ATOM   2486  CB  PHE A 170      -9.195  13.729 -10.056  1.00 96.18           C
ATOM   2487 1HB  PHE A 170      -8.600  14.020 -10.921  1.00 96.18           H
ATOM   2488 2HB  PHE A 170     -10.124  13.305 -10.436  1.00 96.18           H
ATOM   2489  CG  PHE A 170      -9.520  14.979  -9.235  1.00 96.18           C
ATOM   2490  CD1 PHE A 170     -10.761  15.139  -8.702  1.00 96.18           C
ATOM   2491  HD1 PHE A 170     -11.524  14.377  -8.860  1.00 96.18           H
ATOM   2492  CD2 PHE A 170      -8.568  15.929  -9.038  1.00 96.18           C
ATOM   2493  HD2 PHE A 170      -7.573  15.801  -9.465  1.00 96.18           H
ATOM   2494  CE1 PHE A 170     -11.063  16.298  -7.941  1.00 96.18           C
ATOM   2495  HE1 PHE A 170     -12.058  16.427  -7.514  1.00 96.18           H
ATOM   2496  CE2 PHE A 170      -8.869  17.089  -8.276  1.00 96.18           C
ATOM   2497  HE2 PHE A 170      -8.106  17.851  -8.119  1.00 96.18           H
ATOM   2498  CZ  PHE A 170     -10.111  17.249  -7.744  1.00 96.18           C
ATOM   2499  HZ  PHE A 170     -10.342  18.140  -7.159  1.00 96.18           H
ATOM   2500  HN  PHE A 170      -8.474  11.728 -11.142  1.00 96.18           H
ATOM   2501  N   THR A 171     -10.365  11.433  -8.485  1.00 96.20           N
ATOM   2502  CA  THR A 171     -11.296  10.916  -7.496  1.00 96.20           C
ATOM   2503  C   THR A 171     -10.567  10.018  -6.495  1.00 96.20           C
ATOM   2504  O   THR A 171     -10.858  10.050  -5.300  1.00 96.20           O
ATOM   2505  HA  THR A 171     -11.702  11.757  -6.934  1.00 96.20           H
ATOM   2506  CB  THR A 171     -12.428  10.204  -8.239  1.00 96.20           C
ATOM   2507  HB  THR A 171     -12.062   9.308  -8.739  1.00 96.20           H
ATOM   2508  OG1 THR A 171     -12.967  11.209  -9.095  1.00 96.20           O
ATOM   2509  HG1 THR A 171     -13.396  10.784  -9.892  1.00 96.20           H
ATOM   2510  CG2 THR A 171     -13.592   9.835  -7.318  1.00 96.20           C
ATOM   2511 1HG2 THR A 171     -14.002  10.740  -6.870  1.00 96.20           H
ATOM   2512 2HG2 THR A 171     -13.236   9.170  -6.532  1.00 96.20           H
ATOM   2513 3HG2 THR A 171     -14.368   9.333  -7.896  1.00 96.20           H
ATOM   2514  HN  THR A 171     -10.579  11.194  -9.432  1.00 96.20           H
ATOM   2515  N   ILE A 172      -9.633   9.238  -7.020  1.00 94.52           N
ATOM   2516  CA  ILE A 172      -8.897   8.294  -6.196  1.00 94.52           C
ATOM   2517  C   ILE A 172      -8.083   9.062  -5.152  1.00 94.52           C
ATOM   2518  O   ILE A 172      -8.077   8.701  -3.976  1.00 94.52           O
ATOM   2519  HA  ILE A 172      -9.627   7.674  -5.676  1.00 94.52           H
ATOM   2520  CB  ILE A 172      -8.054   7.364  -7.070  1.00 94.52           C
ATOM   2521  HB  ILE A 172      -7.566   7.965  -7.837  1.00 94.52           H
ATOM   2522  CG1 ILE A 172      -8.934   6.341  -7.790  1.00 94.52           C
ATOM   2523 1HG1 ILE A 172      -9.372   5.657  -7.062  1.00 94.52           H
ATOM   2524 2HG1 ILE A 172      -9.760   6.851  -8.285  1.00 94.52           H
ATOM   2525  CG2 ILE A 172      -6.949   6.694  -6.251  1.00 94.52           C
ATOM   2526 1HG2 ILE A 172      -6.298   7.458  -5.825  1.00 94.52           H
ATOM   2527 2HG2 ILE A 172      -7.396   6.109  -5.447  1.00 94.52           H
ATOM   2528 3HG2 ILE A 172      -6.364   6.038  -6.896  1.00 94.52           H
ATOM   2529  CD1 ILE A 172      -8.125   5.549  -8.819  1.00 94.52           C
ATOM   2530 1HD1 ILE A 172      -7.709   6.234  -9.559  1.00 94.52           H
ATOM   2531 2HD1 ILE A 172      -7.315   5.021  -8.317  1.00 94.52           H
ATOM   2532 3HD1 ILE A 172      -8.775   4.829  -9.316  1.00 94.52           H
ATOM   2533  HN  ILE A 172      -9.379   9.243  -7.986  1.00 94.52           H
ATOM   2534  N   TRP A 173      -7.416  10.107  -5.620  1.00 95.71           N
ATOM   2535  CA  TRP A 173      -6.546  10.887  -4.756  1.00 95.71           C
ATOM   2536  C   TRP A 173      -7.402  11.483  -3.637  1.00 95.71           C
ATOM   2537  O   TRP A 173      -7.027  11.426  -2.467  1.00 95.71           O
ATOM   2538  HA  TRP A 173      -5.801  10.212  -4.336  1.00 95.71           H
ATOM   2539  CB  TRP A 173      -5.786  11.947  -5.556  1.00 95.71           C
ATOM   2540 1HB  TRP A 173      -6.455  12.370  -6.306  1.00 95.71           H
ATOM   2541 2HB  TRP A 173      -5.503  12.759  -4.887  1.00 95.71           H
ATOM   2542  CG  TRP A 173      -4.531  11.418  -6.253  1.00 95.71           C
ATOM   2543  CD1 TRP A 173      -4.325  11.252  -7.567  1.00 95.71           C
ATOM   2544  HD1 TRP A 173      -5.060  11.482  -8.337  1.00 95.71           H
ATOM   2545  CD2 TRP A 173      -3.308  10.992  -5.616  1.00 95.71           C
ATOM   2546  NE1 TRP A 173      -3.064  10.751  -7.822  1.00 95.71           N
ATOM   2547  HE1 TRP A 173      -2.680  10.543  -8.721  1.00 95.71           H
ATOM   2548  CE2 TRP A 173      -2.426  10.588  -6.597  1.00 95.71           C
ATOM   2549  CE3 TRP A 173      -2.959  10.950  -4.254  1.00 95.71           C
ATOM   2550  HE3 TRP A 173      -3.637  11.263  -3.461  1.00 95.71           H
ATOM   2551  CZ2 TRP A 173      -1.139  10.113  -6.322  1.00 95.71           C
ATOM   2552  HZ2 TRP A 173      -0.460   9.799  -7.116  1.00 95.71           H
ATOM   2553  CZ3 TRP A 173      -1.669  10.472  -3.996  1.00 95.71           C
ATOM   2554  HZ3 TRP A 173      -1.347  10.418  -2.956  1.00 95.71           H
ATOM   2555  CH2 TRP A 173      -0.769  10.061  -4.973  1.00 95.71           C
ATOM   2556  HH2 TRP A 173       0.220   9.701  -4.690  1.00 95.71           H
ATOM   2557  HN  TRP A 173      -7.463  10.422  -6.568  1.00 95.71           H
ATOM   2558  N   VAL A 174      -8.535  12.042  -4.035  1.00 96.04           N
ATOM   2559  CA  VAL A 174      -9.418  12.702  -3.088  1.00 96.04           C
ATOM   2560  C   VAL A 174      -9.895  11.685  -2.049  1.00 96.04           C
ATOM   2561  O   VAL A 174      -9.902  11.972  -0.853  1.00 96.04           O
ATOM   2562  HA  VAL A 174      -8.839  13.475  -2.583  1.00 96.04           H
ATOM   2563  CB  VAL A 174     -10.569  13.382  -3.832  1.00 96.04           C
ATOM   2564  HB  VAL A 174     -11.033  12.640  -4.482  1.00 96.04           H
ATOM   2565  CG1 VAL A 174     -11.634  13.883  -2.854  1.00 96.04           C
ATOM   2566 1HG1 VAL A 174     -12.032  13.040  -2.289  1.00 96.04           H
ATOM   2567 2HG1 VAL A 174     -11.187  14.602  -2.168  1.00 96.04           H
ATOM   2568 3HG1 VAL A 174     -12.440  14.362  -3.409  1.00 96.04           H
ATOM   2569  CG2 VAL A 174     -10.054  14.522  -4.713  1.00 96.04           C
ATOM   2570 1HG2 VAL A 174      -9.553  15.264  -4.092  1.00 96.04           H
ATOM   2571 2HG2 VAL A 174      -9.351  14.126  -5.446  1.00 96.04           H
ATOM   2572 3HG2 VAL A 174     -10.893  14.988  -5.231  1.00 96.04           H
ATOM   2573  HN  VAL A 174      -8.852  12.049  -4.984  1.00 96.04           H
ATOM   2574  N   LEU A 175     -10.283  10.519  -2.544  1.00 93.95           N
ATOM   2575  CA  LEU A 175     -10.867   9.500  -1.688  1.00 93.95           C
ATOM   2576  C   LEU A 175      -9.815   9.017  -0.687  1.00 93.95           C
ATOM   2577  O   LEU A 175     -10.106   8.863   0.498  1.00 93.95           O
ATOM   2578  HA  LEU A 175     -11.682   9.966  -1.135  1.00 93.95           H
ATOM   2579  CB  LEU A 175     -11.476   8.377  -2.531  1.00 93.95           C
ATOM   2580 1HB  LEU A 175     -12.164   8.822  -3.249  1.00 93.95           H
ATOM   2581 2HB  LEU A 175     -10.677   7.906  -3.104  1.00 93.95           H
ATOM   2582  CG  LEU A 175     -12.222   7.288  -1.758  1.00 93.95           C
ATOM   2583  HG  LEU A 175     -11.556   6.900  -0.987  1.00 93.95           H
ATOM   2584  CD1 LEU A 175     -13.450   7.862  -1.048  1.00 93.95           C
ATOM   2585 1HD1 LEU A 175     -13.136   8.635  -0.347  1.00 93.95           H
ATOM   2586 2HD1 LEU A 175     -14.127   8.293  -1.786  1.00 93.95           H
ATOM   2587 3HD1 LEU A 175     -13.961   7.066  -0.507  1.00 93.95           H
ATOM   2588  CD2 LEU A 175     -12.584   6.116  -2.673  1.00 93.95           C
ATOM   2589 1HD2 LEU A 175     -13.223   6.471  -3.482  1.00 93.95           H
ATOM   2590 2HD2 LEU A 175     -11.673   5.687  -3.091  1.00 93.95           H
ATOM   2591 3HD2 LEU A 175     -13.113   5.356  -2.098  1.00 93.95           H
ATOM   2592  HN  LEU A 175     -10.204  10.266  -3.508  1.00 93.95           H
ATOM   2593  N   ALA A 176      -8.615   8.791  -1.201  1.00 93.72           N
ATOM   2594  CA  ALA A 176      -7.535   8.272  -0.379  1.00 93.72           C
ATOM   2595  C   ALA A 176      -7.205   9.283   0.720  1.00 93.72           C
ATOM   2596  O   ALA A 176      -6.925   8.901   1.856  1.00 93.72           O
ATOM   2597  HA  ALA A 176      -7.883   7.347   0.081  1.00 93.72           H
ATOM   2598  CB  ALA A 176      -6.327   7.957  -1.264  1.00 93.72           C
ATOM   2599 1HB  ALA A 176      -6.606   7.213  -2.009  1.00 93.72           H
ATOM   2600 2HB  ALA A 176      -5.997   8.867  -1.765  1.00 93.72           H
ATOM   2601 3HB  ALA A 176      -5.517   7.567  -0.647  1.00 93.72           H
ATOM   2602  HN  ALA A 176      -8.376   8.956  -2.158  1.00 93.72           H
ATOM   2603  N   ALA A 177      -7.250  10.553   0.345  1.00 94.24           N
ATOM   2604  CA  ALA A 177      -6.925  11.620   1.276  1.00 94.24           C
ATOM   2605  C   ALA A 177      -7.916  11.594   2.441  1.00 94.24           C
ATOM   2606  O   ALA A 177      -7.520  11.708   3.600  1.00 94.24           O
ATOM   2607  HA  ALA A 177      -5.922  11.432   1.659  1.00 94.24           H
ATOM   2608  CB  ALA A 177      -6.928  12.960   0.538  1.00 94.24           C
ATOM   2609 1HB  ALA A 177      -6.187  12.937  -0.261  1.00 94.24           H
ATOM   2610 2HB  ALA A 177      -7.915  13.138   0.112  1.00 94.24           H
ATOM   2611 3HB  ALA A 177      -6.684  13.760   1.237  1.00 94.24           H
ATOM   2612  HN  ALA A 177      -7.502  10.856  -0.574  1.00 94.24           H
ATOM   2613  N   ALA A 178      -9.186  11.443   2.093  1.00 94.36           N
ATOM   2614  CA  ALA A 178     -10.244  11.481   3.088  1.00 94.36           C
ATOM   2615  C   ALA A 178     -10.081  10.299   4.045  1.00 94.36           C
ATOM   2616  O   ALA A 178     -10.321  10.429   5.245  1.00 94.36           O
ATOM   2617  HA  ALA A 178     -10.138  12.409   3.649  1.00 94.36           H
ATOM   2618  CB  ALA A 178     -11.604  11.481   2.387  1.00 94.36           C
ATOM   2619 1HB  ALA A 178     -11.680  12.356   1.742  1.00 94.36           H
ATOM   2620 2HB  ALA A 178     -11.703  10.577   1.786  1.00 94.36           H
ATOM   2621 3HB  ALA A 178     -12.398  11.510   3.134  1.00 94.36           H
ATOM   2622  HN  ALA A 178      -9.494  11.297   1.153  1.00 94.36           H
ATOM   2623  N   LEU A 179      -9.675   9.172   3.479  1.00 92.12           N
ATOM   2624  CA  LEU A 179      -9.581   7.941   4.245  1.00 92.12           C
ATOM   2625  C   LEU A 179      -8.383   8.024   5.192  1.00 92.12           C
ATOM   2626  O   LEU A 179      -8.241   7.201   6.095  1.00 92.12           O
ATOM   2627  HA  LEU A 179     -10.489   7.859   4.844  1.00 92.12           H
ATOM   2628  CB  LEU A 179      -9.544   6.730   3.311  1.00 92.12           C
ATOM   2629 1HB  LEU A 179      -8.763   6.893   2.569  1.00 92.12           H
ATOM   2630 2HB  LEU A 179      -9.253   5.856   3.894  1.00 92.12           H
ATOM   2631  CG  LEU A 179     -10.847   6.409   2.577  1.00 92.12           C
ATOM   2632  HG  LEU A 179     -11.175   7.307   2.053  1.00 92.12           H
ATOM   2633  CD1 LEU A 179     -10.629   5.323   1.521  1.00 92.12           C
ATOM   2634 1HD1 LEU A 179      -9.893   5.667   0.793  1.00 92.12           H
ATOM   2635 2HD1 LEU A 179     -10.266   4.415   2.002  1.00 92.12           H
ATOM   2636 3HD1 LEU A 179     -11.571   5.114   1.014  1.00 92.12           H
ATOM   2637  CD2 LEU A 179     -11.954   6.033   3.564  1.00 92.12           C
ATOM   2638 1HD2 LEU A 179     -11.650   5.156   4.135  1.00 92.12           H
ATOM   2639 2HD2 LEU A 179     -12.133   6.865   4.245  1.00 92.12           H
ATOM   2640 3HD2 LEU A 179     -12.869   5.809   3.016  1.00 92.12           H
ATOM   2641  HN  LEU A 179      -9.413   9.092   2.518  1.00 92.12           H
ATOM   2642  N   CYS A 180      -7.550   9.027   4.954  1.00 92.99           N
ATOM   2643  CA  CYS A 180      -6.324   9.179   5.719  1.00 92.99           C
ATOM   2644  C   CYS A 180      -6.570  10.212   6.821  1.00 92.99           C
ATOM   2645  O   CYS A 180      -5.658  10.553   7.572  1.00 92.99           O
ATOM   2646  HA  CYS A 180      -6.099   8.203   6.147  1.00 92.99           H
ATOM   2647  CB  CYS A 180      -5.144   9.569   4.826  1.00 92.99           C
ATOM   2648 1HB  CYS A 180      -5.417  10.418   4.200  1.00 92.99           H
ATOM   2649 2HB  CYS A 180      -4.301   9.884   5.440  1.00 92.99           H
ATOM   2650  SG  CYS A 180      -4.658   8.150   3.778  1.00 92.99           S
ATOM   2651  HG  CYS A 180      -5.651   8.277   2.902  1.00 92.99           H
ATOM   2652  HN  CYS A 180      -7.701   9.726   4.255  1.00 92.99           H
ATOM   2653  N   ILE A 181      -7.808  10.680   6.883  1.00 93.84           N
ATOM   2654  CA  ILE A 181      -8.181  11.683   7.866  1.00 93.84           C
ATOM   2655  C   ILE A 181      -7.857  11.163   9.268  1.00 93.84           C
ATOM   2656  O   ILE A 181      -7.255  11.871  10.073  1.00 93.84           O
ATOM   2657  HA  ILE A 181      -7.572  12.568   7.677  1.00 93.84           H
ATOM   2658  CB  ILE A 181      -9.644  12.094   7.684  1.00 93.84           C
ATOM   2659  HB  ILE A 181     -10.236  11.191   7.534  1.00 93.84           H
ATOM   2660  CG1 ILE A 181      -9.819  12.962   6.437  1.00 93.84           C
ATOM   2661 1HG1 ILE A 181      -9.286  13.904   6.568  1.00 93.84           H
ATOM   2662 2HG1 ILE A 181      -9.376  12.462   5.576  1.00 93.84           H
ATOM   2663  CG2 ILE A 181     -10.180  12.781   8.942  1.00 93.84           C
ATOM   2664 1HG2 ILE A 181     -10.111  12.097   9.787  1.00 93.84           H
ATOM   2665 2HG2 ILE A 181      -9.590  13.674   9.148  1.00 93.84           H
ATOM   2666 3HG2 ILE A 181     -11.222  13.062   8.786  1.00 93.84           H
ATOM   2667  CD1 ILE A 181     -11.299  13.241   6.167  1.00 93.84           C
ATOM   2668 1HD1 ILE A 181     -11.824  12.299   6.013  1.00 93.84           H
ATOM   2669 2HD1 ILE A 181     -11.732  13.763   7.020  1.00 93.84           H
ATOM   2670 3HD1 ILE A 181     -11.395  13.860   5.275  1.00 93.84           H
ATOM   2671  HN  ILE A 181      -8.548  10.386   6.278  1.00 93.84           H
ATOM   2672  N   PRO A 182      -8.250   9.921   9.584  1.00 91.64           N
ATOM   2673  CA  PRO A 182      -8.048   9.387  10.933  1.00 91.64           C
ATOM   2674  C   PRO A 182      -6.604   9.510  11.392  1.00 91.64           C
ATOM   2675  O   PRO A 182      -6.341   9.923  12.520  1.00 91.64           O
ATOM   2676  HA  PRO A 182      -8.627   9.963  11.654  1.00 91.64           H
ATOM   2677  CB  PRO A 182      -8.483   7.925  10.812  1.00 91.64           C
ATOM   2678 1HB  PRO A 182      -7.642   7.275  10.571  1.00 91.64           H
ATOM   2679 2HB  PRO A 182      -8.913   7.556  11.743  1.00 91.64           H
ATOM   2680  CG  PRO A 182      -9.512   7.954   9.688  1.00 91.64           C
ATOM   2681 1HG  PRO A 182      -9.656   6.969   9.245  1.00 91.64           H
ATOM   2682 2HG  PRO A 182     -10.491   8.276  10.044  1.00 91.64           H
ATOM   2683  CD  PRO A 182      -8.910   8.941   8.702  1.00 91.64           C
ATOM   2684 1HD  PRO A 182      -8.196   8.461   8.033  1.00 91.64           H
ATOM   2685 2HD  PRO A 182      -9.672   9.401   8.073  1.00 91.64           H
ATOM   2686  N   GLU A 183      -5.699   9.144  10.497  1.00 92.17           N
ATOM   2687  CA  GLU A 183      -4.281   9.158  10.817  1.00 92.17           C
ATOM   2688  C   GLU A 183      -3.829  10.578  11.161  1.00 92.17           C
ATOM   2689  O   GLU A 183      -3.007  10.772  12.055  1.00 92.17           O
ATOM   2690  HA  GLU A 183      -4.176   8.514  11.690  1.00 92.17           H
ATOM   2691  CB  GLU A 183      -3.454   8.582   9.666  1.00 92.17           C
ATOM   2692 1HB  GLU A 183      -3.856   8.930   8.714  1.00 92.17           H
ATOM   2693 2HB  GLU A 183      -2.403   8.834   9.808  1.00 92.17           H
ATOM   2694  CG  GLU A 183      -3.532   7.054   9.645  1.00 92.17           C
ATOM   2695 1HG  GLU A 183      -2.780   6.657   8.962  1.00 92.17           H
ATOM   2696 2HG  GLU A 183      -3.302   6.661  10.635  1.00 92.17           H
ATOM   2697  CD  GLU A 183      -4.922   6.582   9.213  1.00 92.17           C
ATOM   2698  OE1 GLU A 183      -5.233   5.404   9.494  1.00 92.17           O
ATOM   2699  OE2 GLU A 183      -5.640   7.409   8.612  1.00 92.17           O
ATOM   2700  HN  GLU A 183      -5.919   8.842   9.569  1.00 92.17           H
ATOM   2701  N   ILE A 184      -4.385  11.535  10.432  1.00 93.77           N
ATOM   2702  CA  ILE A 184      -3.971  12.920  10.575  1.00 93.77           C
ATOM   2703  C   ILE A 184      -4.358  13.423  11.967  1.00 93.77           C
ATOM   2704  O   ILE A 184      -3.617  14.188  12.583  1.00 93.77           O
ATOM   2705  HA  ILE A 184      -2.885  12.948  10.487  1.00 93.77           H
ATOM   2706  CB  ILE A 184      -4.539  13.769   9.435  1.00 93.77           C
ATOM   2707  HB  ILE A 184      -5.620  13.631   9.412  1.00 93.77           H
ATOM   2708  CG1 ILE A 184      -3.995  13.305   8.083  1.00 93.77           C
ATOM   2709 1HG1 ILE A 184      -2.925  13.504   8.030  1.00 93.77           H
ATOM   2710 2HG1 ILE A 184      -4.125  12.227   7.985  1.00 93.77           H
ATOM   2711  CG2 ILE A 184      -4.279  15.257   9.678  1.00 93.77           C
ATOM   2712 1HG2 ILE A 184      -4.754  15.562  10.610  1.00 93.77           H
ATOM   2713 2HG2 ILE A 184      -3.205  15.432   9.743  1.00 93.77           H
ATOM   2714 3HG2 ILE A 184      -4.693  15.837   8.853  1.00 93.77           H
ATOM   2715  CD1 ILE A 184      -4.709  14.016   6.931  1.00 93.77           C
ATOM   2716 1HD1 ILE A 184      -5.776  13.796   6.974  1.00 93.77           H
ATOM   2717 2HD1 ILE A 184      -4.557  15.092   7.019  1.00 93.77           H
ATOM   2718 3HD1 ILE A 184      -4.303  13.668   5.982  1.00 93.77           H
ATOM   2719  HN  ILE A 184      -5.105  11.376   9.756  1.00 93.77           H
ATOM   2720  N   LEU A 185      -5.517  12.972  12.423  1.00 93.43           N
ATOM   2721  CA  LEU A 185      -6.114  13.525  13.628  1.00 93.43           C
ATOM   2722  C   LEU A 185      -5.393  12.961  14.854  1.00 93.43           C
ATOM   2723  O   LEU A 185      -4.973  13.713  15.732  1.00 93.43           O
ATOM   2724  HA  LEU A 185      -5.960  14.604  13.603  1.00 93.43           H
ATOM   2725  CB  LEU A 185      -7.624  13.283  13.637  1.00 93.43           C
ATOM   2726 1HB  LEU A 185      -7.804  12.222  13.466  1.00 93.43           H
ATOM   2727 2HB  LEU A 185      -8.003  13.514  14.633  1.00 93.43           H
ATOM   2728  CG  LEU A 185      -8.438  14.081  12.615  1.00 93.43           C
ATOM   2729  HG  LEU A 185      -8.098  13.803  11.617  1.00 93.43           H
ATOM   2730  CD1 LEU A 185      -9.924  13.727  12.702  1.00 93.43           C
ATOM   2731 1HD1 LEU A 185     -10.057  12.664  12.502  1.00 93.43           H
ATOM   2732 2HD1 LEU A 185     -10.295  13.958  13.700  1.00 93.43           H
ATOM   2733 3HD1 LEU A 185     -10.479  14.308  11.965  1.00 93.43           H
ATOM   2734  CD2 LEU A 185      -8.195  15.583  12.774  1.00 93.43           C
ATOM   2735 1HD2 LEU A 185      -8.490  15.895  13.776  1.00 93.43           H
ATOM   2736 2HD2 LEU A 185      -7.137  15.798  12.623  1.00 93.43           H
ATOM   2737 3HD2 LEU A 185      -8.785  16.126  12.035  1.00 93.43           H
ATOM   2738  HN  LEU A 185      -6.046  12.245  11.986  1.00 93.43           H
ATOM   2739  N   TYR A 186      -5.272  11.642  14.874  1.00 92.90           N
ATOM   2740  CA  TYR A 186      -4.995  10.935  16.113  1.00 92.90           C
ATOM   2741  C   TYR A 186      -3.506  10.606  16.236  1.00 92.90           C
ATOM   2742  O   TYR A 186      -3.059  10.112  17.270  1.00 92.90           O
ATOM   2743  HA  TYR A 186      -5.286  11.581  16.942  1.00 92.90           H
ATOM   2744  CB  TYR A 186      -5.790   9.629  16.041  1.00 92.90           C
ATOM   2745 1HB  TYR A 186      -5.448   9.055  15.179  1.00 92.90           H
ATOM   2746 2HB  TYR A 186      -5.572   9.034  16.927  1.00 92.90           H
ATOM   2747  CG  TYR A 186      -7.303   9.827  15.935  1.00 92.90           C
ATOM   2748  CD1 TYR A 186      -7.950  10.678  16.808  1.00 92.90           C
ATOM   2749  HD1 TYR A 186      -7.383  11.210  17.572  1.00 92.90           H
ATOM   2750  CD2 TYR A 186      -8.021   9.154  14.968  1.00 92.90           C
ATOM   2751  HD2 TYR A 186      -7.510   8.482  14.279  1.00 92.90           H
ATOM   2752  CE1 TYR A 186      -9.375  10.864  16.709  1.00 92.90           C
ATOM   2753  HE1 TYR A 186      -9.898  11.534  17.391  1.00 92.90           H
ATOM   2754  CE2 TYR A 186      -9.446   9.340  14.869  1.00 92.90           C
ATOM   2755  HE2 TYR A 186     -10.025   8.815  14.109  1.00 92.90           H
ATOM   2756  CZ  TYR A 186     -10.052  10.186  15.744  1.00 92.90           C
ATOM   2757  OH  TYR A 186     -11.397  10.362  15.650  1.00 92.90           O
ATOM   2758  HH  TYR A 186     -11.714  10.974  16.375  1.00 92.90           H
ATOM   2759  HN  TYR A 186      -5.360  11.059  14.066  1.00 92.90           H
ATOM   2760  N   SER A 187      -2.779  10.892  15.166  1.00 92.97           N
ATOM   2761  CA  SER A 187      -1.335  10.734  15.178  1.00 92.97           C
ATOM   2762  C   SER A 187      -0.702  11.777  16.102  1.00 92.97           C
ATOM   2763  O   SER A 187      -0.858  12.978  15.887  1.00 92.97           O
ATOM   2764  HA  SER A 187      -1.158   9.728  15.558  1.00 92.97           H
ATOM   2765  CB  SER A 187      -0.756  10.855  13.767  1.00 92.97           C
ATOM   2766 1HB  SER A 187      -1.050  11.811  13.335  1.00 92.97           H
ATOM   2767 2HB  SER A 187       0.333  10.850  13.820  1.00 92.97           H
ATOM   2768  OG  SER A 187      -1.194   9.797  12.918  1.00 92.97           O
ATOM   2769  HG  SER A 187      -1.656  10.172  12.115  1.00 92.97           H
ATOM   2770  HN  SER A 187      -3.161  11.226  14.304  1.00 92.97           H
ATOM   2771  N   GLN A 188      -0.003  11.280  17.111  1.00 92.10           N
ATOM   2772  CA  GLN A 188       0.792  12.143  17.969  1.00 92.10           C
ATOM   2773  C   GLN A 188       2.018  11.391  18.489  1.00 92.10           C
ATOM   2774  O   GLN A 188       2.126  10.178  18.317  1.00 92.10           O
ATOM   2775  HA  GLN A 188       1.107  12.971  17.333  1.00 92.10           H
ATOM   2776  CB  GLN A 188      -0.048  12.690  19.125  1.00 92.10           C
ATOM   2777 1HB  GLN A 188       0.536  13.416  19.691  1.00 92.10           H
ATOM   2778 2HB  GLN A 188      -0.917  13.218  18.730  1.00 92.10           H
ATOM   2779  CG  GLN A 188      -0.507  11.562  20.051  1.00 92.10           C
ATOM   2780 1HG  GLN A 188      -1.102  10.844  19.488  1.00 92.10           H
ATOM   2781 2HG  GLN A 188       0.361  11.026  20.434  1.00 92.10           H
ATOM   2782  CD  GLN A 188      -1.330  12.112  21.218  1.00 92.10           C
ATOM   2783  OE1 GLN A 188      -1.673  13.281  21.273  1.00 92.10           O
ATOM   2784  NE2 GLN A 188      -1.627  11.205  22.145  1.00 92.10           N
ATOM   2785 1HE2 GLN A 188      -1.314  10.261  22.039  1.00 92.10           H
ATOM   2786 2HE2 GLN A 188      -2.162  11.467  22.947  1.00 92.10           H
ATOM   2787  HN  GLN A 188       0.027  10.308  17.346  1.00 92.10           H
ATOM   2788  N   ILE A 189       2.911  12.143  19.116  1.00 91.76           N
ATOM   2789  CA  ILE A 189       4.078  11.549  19.747  1.00 91.76           C
ATOM   2790  C   ILE A 189       3.754  11.223  21.206  1.00 91.76           C
ATOM   2791  O   ILE A 189       3.246  12.071  21.937  1.00 91.76           O
ATOM   2792  HA  ILE A 189       4.293  10.617  19.224  1.00 91.76           H
ATOM   2793  CB  ILE A 189       5.298  12.457  19.576  1.00 91.76           C
ATOM   2794  HB  ILE A 189       5.074  13.420  20.033  1.00 91.76           H
ATOM   2795  CG1 ILE A 189       5.587  12.714  18.096  1.00 91.76           C
ATOM   2796 1HG1 ILE A 189       5.938  11.796  17.625  1.00 91.76           H
ATOM   2797 2HG1 ILE A 189       4.668  13.002  17.587  1.00 91.76           H
ATOM   2798  CG2 ILE A 189       6.514  11.883  20.306  1.00 91.76           C
ATOM   2799 1HG2 ILE A 189       6.291  11.794  21.369  1.00 91.76           H
ATOM   2800 2HG2 ILE A 189       6.751  10.899  19.901  1.00 91.76           H
ATOM   2801 3HG2 ILE A 189       7.368  12.547  20.169  1.00 91.76           H
ATOM   2802  CD1 ILE A 189       6.637  13.814  17.925  1.00 91.76           C
ATOM   2803 1HD1 ILE A 189       6.273  14.737  18.376  1.00 91.76           H
ATOM   2804 2HD1 ILE A 189       7.563  13.511  18.415  1.00 91.76           H
ATOM   2805 3HD1 ILE A 189       6.824  13.977  16.864  1.00 91.76           H
ATOM   2806  HN  ILE A 189       2.847  13.137  19.197  1.00 91.76           H
ATOM   2807  N   LYS A 190       4.061   9.991  21.585  1.00 88.43           N
ATOM   2808  CA  LYS A 190       3.943   9.585  22.976  1.00 88.43           C
ATOM   2809  C   LYS A 190       5.330   9.244  23.522  1.00 88.43           C
ATOM   2810  O   LYS A 190       6.081   8.497  22.898  1.00 88.43           O
ATOM   2811  HA  LYS A 190       3.552  10.437  23.533  1.00 88.43           H
ATOM   2812  CB  LYS A 190       2.929   8.448  23.118  1.00 88.43           C
ATOM   2813 1HB  LYS A 190       1.976   8.748  22.681  1.00 88.43           H
ATOM   2814 2HB  LYS A 190       3.274   7.577  22.560  1.00 88.43           H
ATOM   2815  CG  LYS A 190       2.728   8.073  24.587  1.00 88.43           C
ATOM   2816 1HG  LYS A 190       3.595   7.519  24.947  1.00 88.43           H
ATOM   2817 2HG  LYS A 190       2.656   8.978  25.191  1.00 88.43           H
ATOM   2818  CD  LYS A 190       1.465   7.229  24.770  1.00 88.43           C
ATOM   2819 1HD  LYS A 190       0.596   7.882  24.854  1.00 88.43           H
ATOM   2820 2HD  LYS A 190       1.310   6.604  23.890  1.00 88.43           H
ATOM   2821  CE  LYS A 190       1.570   6.348  26.016  1.00 88.43           C
ATOM   2822 1HE  LYS A 190       2.618   6.166  26.253  1.00 88.43           H
ATOM   2823 2HE  LYS A 190       1.135   6.864  26.872  1.00 88.43           H
ATOM   2824  NZ  LYS A 190       0.874   5.060  25.800  1.00 88.43           N
ATOM   2825 1HZ  LYS A 190       0.994   4.470  26.616  1.00 88.43           H
ATOM   2826 2HZ  LYS A 190      -0.115   5.231  25.649  1.00 88.43           H
ATOM   2827 3HZ  LYS A 190       1.264   4.596  24.987  1.00 88.43           H
ATOM   2828  HN  LYS A 190       4.384   9.278  20.963  1.00 88.43           H
ATOM   2829  N   GLU A 191       5.629   9.809  24.683  1.00 86.00           N
ATOM   2830  CA  GLU A 191       6.880   9.512  25.360  1.00 86.00           C
ATOM   2831  C   GLU A 191       6.670   8.414  26.405  1.00 86.00           C
ATOM   2832  O   GLU A 191       5.775   8.511  27.242  1.00 86.00           O
ATOM   2833  HA  GLU A 191       7.554   9.157  24.580  1.00 86.00           H
ATOM   2834  CB  GLU A 191       7.470  10.771  25.999  1.00 86.00           C
ATOM   2835 1HB  GLU A 191       6.693  11.304  26.546  1.00 86.00           H
ATOM   2836 2HB  GLU A 191       8.326  10.502  26.619  1.00 86.00           H
ATOM   2837  CG  GLU A 191       7.996  11.732  24.932  1.00 86.00           C
ATOM   2838 1HG  GLU A 191       8.718  11.217  24.298  1.00 86.00           H
ATOM   2839 2HG  GLU A 191       7.176  12.050  24.288  1.00 86.00           H
ATOM   2840  CD  GLU A 191       8.653  12.956  25.572  1.00 86.00           C
ATOM   2841  OE1 GLU A 191       9.127  13.816  24.798  1.00 86.00           O
ATOM   2842  OE2 GLU A 191       8.667  13.004  26.821  1.00 86.00           O
ATOM   2843  HN  GLU A 191       5.034  10.457  25.159  1.00 86.00           H
ATOM   2844  N   GLU A 192       7.512   7.393  26.321  1.00 76.60           N
ATOM   2845  CA  GLU A 192       7.414   6.266  27.232  1.00 76.60           C
ATOM   2846  C   GLU A 192       8.809   5.810  27.665  1.00 76.60           C
ATOM   2847  O   GLU A 192       9.632   5.440  26.829  1.00 76.60           O
ATOM   2848  HA  GLU A 192       6.861   6.638  28.095  1.00 76.60           H
ATOM   2849  CB  GLU A 192       6.633   5.113  26.596  1.00 76.60           C
ATOM   2850 1HB  GLU A 192       5.631   5.450  26.331  1.00 76.60           H
ATOM   2851 2HB  GLU A 192       7.192   4.715  25.749  1.00 76.60           H
ATOM   2852  CG  GLU A 192       6.463   3.956  27.582  1.00 76.60           C
ATOM   2853 1HG  GLU A 192       7.219   3.195  27.389  1.00 76.60           H
ATOM   2854 2HG  GLU A 192       6.624   4.314  28.599  1.00 76.60           H
ATOM   2855  CD  GLU A 192       5.068   3.338  27.467  1.00 76.60           C
ATOM   2856  OE1 GLU A 192       4.743   2.504  28.340  1.00 76.60           O
ATOM   2857  OE2 GLU A 192       4.358   3.714  26.510  1.00 76.60           O
ATOM   2858  HN  GLU A 192       8.248   7.330  25.648  1.00 76.60           H
ATOM   2859  N   SER A 193       9.031   5.853  28.970  1.00 72.47           N
ATOM   2860  CA  SER A 193      10.257   5.319  29.538  1.00 72.47           C
ATOM   2861  C   SER A 193      11.470   5.962  28.862  1.00 72.47           C
ATOM   2862  O   SER A 193      12.510   5.322  28.706  1.00 72.47           O
ATOM   2863  HA  SER A 193      10.225   5.582  30.595  1.00 72.47           H
ATOM   2864  CB  SER A 193      10.314   3.797  29.394  1.00 72.47           C
ATOM   2865 1HB  SER A 193      10.389   3.535  28.338  1.00 72.47           H
ATOM   2866 2HB  SER A 193      11.214   3.419  29.880  1.00 72.47           H
ATOM   2867  OG  SER A 193       9.169   3.164  29.959  1.00 72.47           O
ATOM   2868  HG  SER A 193       9.175   2.188  29.740  1.00 72.47           H
ATOM   2869  HN  SER A 193       8.393   6.242  29.634  1.00 72.47           H
ATOM   2870  N   GLY A 194      11.297   7.218  28.480  1.00 76.81           N
ATOM   2871  CA  GLY A 194      12.383   7.974  27.879  1.00 76.81           C
ATOM   2872  C   GLY A 194      12.495   7.678  26.382  1.00 76.81           C
ATOM   2873  O   GLY A 194      13.438   8.119  25.727  1.00 76.81           O
ATOM   2874 1HA  GLY A 194      12.217   9.040  28.031  1.00 76.81           H
ATOM   2875 2HA  GLY A 194      13.322   7.724  28.373  1.00 76.81           H
ATOM   2876  HN  GLY A 194      10.436   7.718  28.574  1.00 76.81           H
ATOM   2877  N   ILE A 195      11.518   6.934  25.884  1.00 84.07           N
ATOM   2878  CA  ILE A 195      11.455   6.635  24.463  1.00 84.07           C
ATOM   2879  C   ILE A 195      10.278   7.387  23.840  1.00 84.07           C
ATOM   2880  O   ILE A 195       9.136   7.226  24.269  1.00 84.07           O
ATOM   2881  HA  ILE A 195      12.377   7.000  24.011  1.00 84.07           H
ATOM   2882  CB  ILE A 195      11.408   5.122  24.236  1.00 84.07           C
ATOM   2883  HB  ILE A 195      10.507   4.733  24.712  1.00 84.07           H
ATOM   2884  CG1 ILE A 195      12.602   4.431  24.896  1.00 84.07           C
ATOM   2885 1HG1 ILE A 195      13.527   4.776  24.435  1.00 84.07           H
ATOM   2886 2HG1 ILE A 195      12.650   4.707  25.950  1.00 84.07           H
ATOM   2887  CG2 ILE A 195      11.308   4.795  22.745  1.00 84.07           C
ATOM   2888 1HG2 ILE A 195      10.401   5.239  22.335  1.00 84.07           H
ATOM   2889 2HG2 ILE A 195      12.177   5.200  22.225  1.00 84.07           H
ATOM   2890 3HG2 ILE A 195      11.276   3.714  22.612  1.00 84.07           H
ATOM   2891  CD1 ILE A 195      12.497   2.910  24.765  1.00 84.07           C
ATOM   2892 1HD1 ILE A 195      11.583   2.567  25.249  1.00 84.07           H
ATOM   2893 2HD1 ILE A 195      12.474   2.637  23.711  1.00 84.07           H
ATOM   2894 3HD1 ILE A 195      13.358   2.444  25.243  1.00 84.07           H
ATOM   2895  HN  ILE A 195      10.781   6.539  26.432  1.00 84.07           H
ATOM   2896  N   ALA A 196      10.596   8.193  22.838  1.00 90.43           N
ATOM   2897  CA  ALA A 196       9.568   8.873  22.068  1.00 90.43           C
ATOM   2898  C   ALA A 196       9.061   7.940  20.967  1.00 90.43           C
ATOM   2899  O   ALA A 196       9.850   7.404  20.190  1.00 90.43           O
ATOM   2900  HA  ALA A 196       8.745   9.103  22.745  1.00 90.43           H
ATOM   2901  CB  ALA A 196      10.129  10.182  21.510  1.00 90.43           C
ATOM   2902 1HB  ALA A 196      10.447  10.821  22.334  1.00 90.43           H
ATOM   2903 2HB  ALA A 196      10.981   9.967  20.867  1.00 90.43           H
ATOM   2904 3HB  ALA A 196       9.357  10.692  20.933  1.00 90.43           H
ATOM   2905  HN  ALA A 196      11.534   8.384  22.550  1.00 90.43           H
ATOM   2906  N   ILE A 197       7.747   7.774  20.934  1.00 89.15           N
ATOM   2907  CA  ILE A 197       7.127   6.895  19.957  1.00 89.15           C
ATOM   2908  C   ILE A 197       6.049   7.667  19.194  1.00 89.15           C
ATOM   2909  O   ILE A 197       5.178   8.287  19.801  1.00 89.15           O
ATOM   2910  HA  ILE A 197       7.901   6.594  19.251  1.00 89.15           H
ATOM   2911  CB  ILE A 197       6.611   5.622  20.632  1.00 89.15           C
ATOM   2912  HB  ILE A 197       5.893   5.910  21.400  1.00 89.15           H
ATOM   2913  CG1 ILE A 197       7.747   4.875  21.333  1.00 89.15           C
ATOM   2914 1HG1 ILE A 197       8.470   4.528  20.595  1.00 89.15           H
ATOM   2915 2HG1 ILE A 197       8.276   5.554  22.002  1.00 89.15           H
ATOM   2916  CG2 ILE A 197       5.871   4.732  19.632  1.00 89.15           C
ATOM   2917 1HG2 ILE A 197       5.022   5.278  19.220  1.00 89.15           H
ATOM   2918 2HG2 ILE A 197       6.548   4.450  18.826  1.00 89.15           H
ATOM   2919 3HG2 ILE A 197       5.515   3.835  20.138  1.00 89.15           H
ATOM   2920  CD1 ILE A 197       7.210   3.682  22.128  1.00 89.15           C
ATOM   2921 1HD1 ILE A 197       6.507   4.036  22.882  1.00 89.15           H
ATOM   2922 2HD1 ILE A 197       6.703   2.994  21.452  1.00 89.15           H
ATOM   2923 3HD1 ILE A 197       8.038   3.169  22.616  1.00 89.15           H
ATOM   2924  HN  ILE A 197       7.110   8.227  21.558  1.00 89.15           H
ATOM   2925  N   CYS A 198       6.143   7.602  17.874  1.00 91.86           N
ATOM   2926  CA  CYS A 198       5.084   8.118  17.023  1.00 91.86           C
ATOM   2927  C   CYS A 198       3.972   7.070  16.950  1.00 91.86           C
ATOM   2928  O   CYS A 198       4.157   6.003  16.366  1.00 91.86           O
ATOM   2929  HA  CYS A 198       4.723   9.033  17.492  1.00 91.86           H
ATOM   2930  CB  CYS A 198       5.607   8.493  15.634  1.00 91.86           C
ATOM   2931 1HB  CYS A 198       6.246   9.373  15.702  1.00 91.86           H
ATOM   2932 2HB  CYS A 198       6.220   7.684  15.237  1.00 91.86           H
ATOM   2933  SG  CYS A 198       4.204   8.825  14.506  1.00 91.86           S
ATOM   2934  HN  CYS A 198       6.922   7.208  17.387  1.00 91.86           H
ATOM   2935  N   THR A 199       2.842   7.410  17.552  1.00 91.12           N
ATOM   2936  CA  THR A 199       1.713   6.495  17.597  1.00 91.12           C
ATOM   2937  C   THR A 199       0.401   7.258  17.406  1.00 91.12           C
ATOM   2938  O   THR A 199       0.369   8.483  17.514  1.00 91.12           O
ATOM   2939  HA  THR A 199       1.802   5.799  16.764  1.00 91.12           H
ATOM   2940  CB  THR A 199       1.781   5.725  18.917  1.00 91.12           C
ATOM   2941  HB  THR A 199       2.798   5.390  19.120  1.00 91.12           H
ATOM   2942  OG1 THR A 199       0.812   4.691  18.766  1.00 91.12           O
ATOM   2943  HG1 THR A 199       0.909   4.021  19.501  1.00 91.12           H
ATOM   2944  CG2 THR A 199       1.268   6.546  20.102  1.00 91.12           C
ATOM   2945 1HG2 THR A 199       0.228   6.823  19.928  1.00 91.12           H
ATOM   2946 2HG2 THR A 199       1.872   7.447  20.208  1.00 91.12           H
ATOM   2947 3HG2 THR A 199       1.338   5.952  21.013  1.00 91.12           H
ATOM   2948  HN  THR A 199       2.691   8.289  18.003  1.00 91.12           H
ATOM   2949  N   MET A 200      -0.650   6.503  17.124  1.00 91.59           N
ATOM   2950  CA  MET A 200      -1.999   7.039  17.196  1.00 91.59           C
ATOM   2951  C   MET A 200      -2.575   6.887  18.605  1.00 91.59           C
ATOM   2952  O   MET A 200      -2.400   5.849  19.242  1.00 91.59           O
ATOM   2953  HA  MET A 200      -1.907   8.096  16.946  1.00 91.59           H
ATOM   2954  CB  MET A 200      -2.894   6.306  16.196  1.00 91.59           C
ATOM   2955 1HB  MET A 200      -2.826   5.231  16.362  1.00 91.59           H
ATOM   2956 2HB  MET A 200      -3.934   6.589  16.358  1.00 91.59           H
ATOM   2957  CG  MET A 200      -2.490   6.632  14.757  1.00 91.59           C
ATOM   2958 1HG  MET A 200      -2.440   7.712  14.620  1.00 91.59           H
ATOM   2959 2HG  MET A 200      -1.494   6.238  14.552  1.00 91.59           H
ATOM   2960  SD  MET A 200      -3.669   5.928  13.617  1.00 91.59           S
ATOM   2961  CE  MET A 200      -3.500   4.198  14.024  1.00 91.59           C
ATOM   2962 1HE  MET A 200      -2.471   3.883  13.849  1.00 91.59           H
ATOM   2963 2HE  MET A 200      -3.752   4.046  15.074  1.00 91.59           H
ATOM   2964 3HE  MET A 200      -4.172   3.610  13.400  1.00 91.59           H
ATOM   2965  HN  MET A 200      -0.592   5.542  16.852  1.00 91.59           H
ATOM   2966  N   VAL A 201      -3.251   7.936  19.051  1.00 92.17           N
ATOM   2967  CA  VAL A 201      -3.919   7.903  20.340  1.00 92.17           C
ATOM   2968  C   VAL A 201      -5.402   8.226  20.150  1.00 92.17           C
ATOM   2969  O   VAL A 201      -5.748   9.232  19.532  1.00 92.17           O
ATOM   2970  HA  VAL A 201      -3.828   6.890  20.732  1.00 92.17           H
ATOM   2971  CB  VAL A 201      -3.221   8.853  21.316  1.00 92.17           C
ATOM   2972  HB  VAL A 201      -3.295   9.862  20.912  1.00 92.17           H
ATOM   2973  CG1 VAL A 201      -3.912   8.842  22.681  1.00 92.17           C
ATOM   2974 1HG1 VAL A 201      -4.948   9.159  22.566  1.00 92.17           H
ATOM   2975 2HG1 VAL A 201      -3.883   7.833  23.094  1.00 92.17           H
ATOM   2976 3HG1 VAL A 201      -3.395   9.525  23.355  1.00 92.17           H
ATOM   2977  CG2 VAL A 201      -1.736   8.507  21.450  1.00 92.17           C
ATOM   2978 1HG2 VAL A 201      -1.633   7.488  21.820  1.00 92.17           H
ATOM   2979 2HG2 VAL A 201      -1.255   8.591  20.475  1.00 92.17           H
ATOM   2980 3HG2 VAL A 201      -1.264   9.198  22.149  1.00 92.17           H
ATOM   2981  HN  VAL A 201      -3.345   8.795  18.548  1.00 92.17           H
ATOM   2982  N   TYR A 202      -6.240   7.354  20.692  1.00 91.22           N
ATOM   2983  CA  TYR A 202      -7.677   7.504  20.541  1.00 91.22           C
ATOM   2984  C   TYR A 202      -8.292   8.164  21.777  1.00 91.22           C
ATOM   2985  O   TYR A 202      -7.922   7.843  22.906  1.00 91.22           O
ATOM   2986  HA  TYR A 202      -7.860   8.135  19.672  1.00 91.22           H
ATOM   2987  CB  TYR A 202      -8.236   6.086  20.403  1.00 91.22           C
ATOM   2988 1HB  TYR A 202      -7.949   5.506  21.280  1.00 91.22           H
ATOM   2989 2HB  TYR A 202      -9.325   6.135  20.397  1.00 91.22           H
ATOM   2990  CG  TYR A 202      -7.766   5.351  19.147  1.00 91.22           C
ATOM   2991  CD1 TYR A 202      -8.442   5.519  17.955  1.00 91.22           C
ATOM   2992  HD1 TYR A 202      -9.312   6.174  17.910  1.00 91.22           H
ATOM   2993  CD2 TYR A 202      -6.665   4.521  19.204  1.00 91.22           C
ATOM   2994  HD2 TYR A 202      -6.130   4.389  20.145  1.00 91.22           H
ATOM   2995  CE1 TYR A 202      -7.999   4.827  16.773  1.00 91.22           C
ATOM   2996  HE1 TYR A 202      -8.524   4.950  15.825  1.00 91.22           H
ATOM   2997  CE2 TYR A 202      -6.222   3.830  18.022  1.00 91.22           C
ATOM   2998  HE2 TYR A 202      -5.354   3.171  18.053  1.00 91.22           H
ATOM   2999  CZ  TYR A 202      -6.911   4.017  16.864  1.00 91.22           C
ATOM   3000  OH  TYR A 202      -6.492   3.364  15.747  1.00 91.22           O
ATOM   3001  HH  TYR A 202      -7.189   3.427  15.033  1.00 91.22           H
ATOM   3002  HN  TYR A 202      -5.951   6.559  21.225  1.00 91.22           H
ATOM   3003  N   PRO A 203      -9.239   9.093  21.589  1.00 82.77           N
ATOM   3004  CA  PRO A 203      -9.749   9.889  22.708  1.00 82.77           C
ATOM   3005  C   PRO A 203     -10.565   9.055  23.683  1.00 82.77           C
ATOM   3006  O   PRO A 203     -11.207   8.083  23.288  1.00 82.77           O
ATOM   3007  HA  PRO A 203      -8.921  10.284  23.297  1.00 82.77           H
ATOM   3008  CB  PRO A 203     -10.599  10.965  22.031  1.00 82.77           C
ATOM   3009 1HB  PRO A 203     -11.448  11.255  22.650  1.00 82.77           H
ATOM   3010 2HB  PRO A 203     -10.023  11.869  21.838  1.00 82.77           H
ATOM   3011  CG  PRO A 203     -11.046  10.313  20.753  1.00 82.77           C
ATOM   3012 1HG  PRO A 203     -11.941   9.711  20.910  1.00 82.77           H
ATOM   3013 2HG  PRO A 203     -11.292  11.057  19.996  1.00 82.77           H
ATOM   3014  CD  PRO A 203      -9.890   9.460  20.318  1.00 82.77           C
ATOM   3015 1HD  PRO A 203     -10.225   8.580  19.770  1.00 82.77           H
ATOM   3016 2HD  PRO A 203      -9.212  10.007  19.663  1.00 82.77           H
ATOM   3017  N   SER A 204     -10.518   9.462  24.943  1.00 71.50           N
ATOM   3018  CA  SER A 204     -10.726   8.530  26.038  1.00 71.50           C
ATOM   3019  C   SER A 204     -12.039   7.770  25.836  1.00 71.50           C
ATOM   3020  O   SER A 204     -12.049   6.541  25.803  1.00 71.50           O
ATOM   3021  HA  SER A 204      -9.878   7.846  26.001  1.00 71.50           H
ATOM   3022  CB  SER A 204     -10.736   9.256  27.385  1.00 71.50           C
ATOM   3023 1HB  SER A 204     -11.029   8.559  28.171  1.00 71.50           H
ATOM   3024 2HB  SER A 204      -9.727   9.596  27.621  1.00 71.50           H
ATOM   3025  OG  SER A 204     -11.624  10.371  27.385  1.00 71.50           O
ATOM   3026  HG  SER A 204     -12.527  10.089  27.708  1.00 71.50           H
ATOM   3027  HN  SER A 204     -10.341  10.406  25.220  1.00 71.50           H
ATOM   3028  N   ASP A 205     -13.114   8.534  25.707  1.00 69.56           N
ATOM   3029  CA  ASP A 205     -14.427   8.050  26.099  1.00 69.56           C
ATOM   3030  C   ASP A 205     -14.772   6.804  25.282  1.00 69.56           C
ATOM   3031  O   ASP A 205     -15.133   5.770  25.843  1.00 69.56           O
ATOM   3032  HA  ASP A 205     -14.347   7.841  27.166  1.00 69.56           H
ATOM   3033  CB  ASP A 205     -15.504   9.104  25.833  1.00 69.56           C
ATOM   3034 1HB  ASP A 205     -15.380   9.510  24.829  1.00 69.56           H
ATOM   3035 2HB  ASP A 205     -16.489   8.639  25.869  1.00 69.56           H
ATOM   3036  CG  ASP A 205     -15.429  10.236  26.860  1.00 69.56           C
ATOM   3037  OD1 ASP A 205     -14.710  10.044  27.864  1.00 69.56           O
ATOM   3038  OD2 ASP A 205     -16.093  11.267  26.616  1.00 69.56           O
ATOM   3039  HN  ASP A 205     -13.098   9.465  25.342  1.00 69.56           H
ATOM   3040  N   GLU A 206     -14.649   6.943  23.970  1.00 82.66           N
ATOM   3041  CA  GLU A 206     -14.998   5.859  23.067  1.00 82.66           C
ATOM   3042  C   GLU A 206     -13.764   5.399  22.289  1.00 82.66           C
ATOM   3043  O   GLU A 206     -13.865   5.027  21.121  1.00 82.66           O
ATOM   3044  HA  GLU A 206     -15.355   5.052  23.707  1.00 82.66           H
ATOM   3045  CB  GLU A 206     -16.121   6.278  22.116  1.00 82.66           C
ATOM   3046 1HB  GLU A 206     -15.884   7.244  21.671  1.00 82.66           H
ATOM   3047 2HB  GLU A 206     -16.289   5.494  21.378  1.00 82.66           H
ATOM   3048  CG  GLU A 206     -17.441   6.452  22.869  1.00 82.66           C
ATOM   3049 1HG  GLU A 206     -17.288   7.096  23.735  1.00 82.66           H
ATOM   3050 2HG  GLU A 206     -18.168   6.949  22.226  1.00 82.66           H
ATOM   3051  CD  GLU A 206     -17.995   5.100  23.324  1.00 82.66           C
ATOM   3052  OE1 GLU A 206     -19.102   5.106  23.905  1.00 82.66           O
ATOM   3053  OE2 GLU A 206     -17.299   4.091  23.081  1.00 82.66           O
ATOM   3054  HN  GLU A 206     -14.319   7.775  23.524  1.00 82.66           H
ATOM   3055  N   SER A 207     -12.627   5.438  22.968  1.00 89.11           N
ATOM   3056  CA  SER A 207     -11.357   5.163  22.319  1.00 89.11           C
ATOM   3057  C   SER A 207     -11.384   3.769  21.687  1.00 89.11           C
ATOM   3058  O   SER A 207     -10.965   3.594  20.544  1.00 89.11           O
ATOM   3059  HA  SER A 207     -11.254   5.929  21.550  1.00 89.11           H
ATOM   3060  CB  SER A 207     -10.196   5.274  23.309  1.00 89.11           C
ATOM   3061 1HB  SER A 207      -9.303   4.828  22.871  1.00 89.11           H
ATOM   3062 2HB  SER A 207      -9.972   6.326  23.488  1.00 89.11           H
ATOM   3063  OG  SER A 207     -10.487   4.634  24.548  1.00 89.11           O
ATOM   3064  HG  SER A 207     -10.743   5.316  25.233  1.00 89.11           H
ATOM   3065  HN  SER A 207     -12.565   5.652  23.943  1.00 89.11           H
ATOM   3066  N   THR A 208     -11.880   2.814  22.459  1.00 89.47           N
ATOM   3067  CA  THR A 208     -11.828   1.420  22.051  1.00 89.47           C
ATOM   3068  C   THR A 208     -12.690   1.196  20.807  1.00 89.47           C
ATOM   3069  O   THR A 208     -12.247   0.569  19.846  1.00 89.47           O
ATOM   3070  HA  THR A 208     -10.801   1.180  21.776  1.00 89.47           H
ATOM   3071  CB  THR A 208     -12.251   0.562  23.246  1.00 89.47           C
ATOM   3072  HB  THR A 208     -12.214  -0.498  22.996  1.00 89.47           H
ATOM   3073  OG1 THR A 208     -13.537   1.066  23.597  1.00 89.47           O
ATOM   3074  HG1 THR A 208     -14.014   0.409  24.180  1.00 89.47           H
ATOM   3075  CG2 THR A 208     -11.396   0.825  24.487  1.00 89.47           C
ATOM   3076 1HG2 THR A 208     -11.487   1.871  24.776  1.00 89.47           H
ATOM   3077 2HG2 THR A 208     -10.353   0.599  24.264  1.00 89.47           H
ATOM   3078 3HG2 THR A 208     -11.738   0.190  25.305  1.00 89.47           H
ATOM   3079  HN  THR A 208     -12.311   2.979  23.346  1.00 89.47           H
ATOM   3080  N   LYS A 209     -13.905   1.721  20.865  1.00 91.22           N
ATOM   3081  CA  LYS A 209     -14.827   1.599  19.749  1.00 91.22           C
ATOM   3082  C   LYS A 209     -14.210   2.250  18.510  1.00 91.22           C
ATOM   3083  O   LYS A 209     -14.284   1.698  17.413  1.00 91.22           O
ATOM   3084  HA  LYS A 209     -14.961   0.535  19.550  1.00 91.22           H
ATOM   3085  CB  LYS A 209     -16.198   2.165  20.123  1.00 91.22           C
ATOM   3086 1HB  LYS A 209     -16.087   3.184  20.493  1.00 91.22           H
ATOM   3087 2HB  LYS A 209     -16.829   2.216  19.235  1.00 91.22           H
ATOM   3088  CG  LYS A 209     -16.877   1.301  21.188  1.00 91.22           C
ATOM   3089 1HG  LYS A 209     -16.768   0.248  20.930  1.00 91.22           H
ATOM   3090 2HG  LYS A 209     -16.382   1.447  22.148  1.00 91.22           H
ATOM   3091  CD  LYS A 209     -18.361   1.651  21.314  1.00 91.22           C
ATOM   3092 1HD  LYS A 209     -18.491   2.731  21.244  1.00 91.22           H
ATOM   3093 2HD  LYS A 209     -18.914   1.209  20.484  1.00 91.22           H
ATOM   3094  CE  LYS A 209     -18.932   1.147  22.640  1.00 91.22           C
ATOM   3095 1HE  LYS A 209     -19.466   0.209  22.481  1.00 91.22           H
ATOM   3096 2HE  LYS A 209     -18.120   0.937  23.337  1.00 91.22           H
ATOM   3097  NZ  LYS A 209     -19.848   2.151  23.226  1.00 91.22           N
ATOM   3098 1HZ  LYS A 209     -20.376   1.728  23.980  1.00 91.22           H
ATOM   3099 2HZ  LYS A 209     -19.309   2.931  23.586  1.00 91.22           H
ATOM   3100 3HZ  LYS A 209     -20.486   2.484  22.511  1.00 91.22           H
ATOM   3101  HN  LYS A 209     -14.261   2.221  21.655  1.00 91.22           H
ATOM   3102  N   LEU A 210     -13.615   3.414  18.726  1.00 92.47           N
ATOM   3103  CA  LEU A 210     -13.054   4.183  17.628  1.00 92.47           C
ATOM   3104  C   LEU A 210     -11.924   3.385  16.976  1.00 92.47           C
ATOM   3105  O   LEU A 210     -11.869   3.264  15.754  1.00 92.47           O
ATOM   3106  HA  LEU A 210     -13.845   4.326  16.892  1.00 92.47           H
ATOM   3107  CB  LEU A 210     -12.629   5.572  18.110  1.00 92.47           C
ATOM   3108 1HB  LEU A 210     -13.486   6.049  18.583  1.00 92.47           H
ATOM   3109 2HB  LEU A 210     -11.867   5.450  18.879  1.00 92.47           H
ATOM   3110  CG  LEU A 210     -12.083   6.515  17.036  1.00 92.47           C
ATOM   3111  HG  LEU A 210     -11.258   6.015  16.529  1.00 92.47           H
ATOM   3112  CD1 LEU A 210     -13.147   6.818  15.979  1.00 92.47           C
ATOM   3113 1HD1 LEU A 210     -13.459   5.889  15.502  1.00 92.47           H
ATOM   3114 2HD1 LEU A 210     -14.007   7.289  16.454  1.00 92.47           H
ATOM   3115 3HD1 LEU A 210     -12.732   7.491  15.229  1.00 92.47           H
ATOM   3116  CD2 LEU A 210     -11.519   7.792  17.664  1.00 92.47           C
ATOM   3117 1HD2 LEU A 210     -12.308   8.306  18.213  1.00 92.47           H
ATOM   3118 2HD2 LEU A 210     -10.710   7.534  18.347  1.00 92.47           H
ATOM   3119 3HD2 LEU A 210     -11.138   8.445  16.879  1.00 92.47           H
ATOM   3120  HN  LEU A 210     -13.513   3.830  19.629  1.00 92.47           H
ATOM   3121  N   LYS A 211     -11.049   2.860  17.822  1.00 92.55           N
ATOM   3122  CA  LYS A 211      -9.943   2.046  17.346  1.00 92.55           C
ATOM   3123  C   LYS A 211     -10.489   0.901  16.491  1.00 92.55           C
ATOM   3124  O   LYS A 211     -10.042   0.696  15.364  1.00 92.55           O
ATOM   3125  HA  LYS A 211      -9.318   2.680  16.717  1.00 92.55           H
ATOM   3126  CB  LYS A 211      -9.078   1.580  18.519  1.00 92.55           C
ATOM   3127 1HB  LYS A 211      -8.678   2.445  19.048  1.00 92.55           H
ATOM   3128 2HB  LYS A 211      -9.691   1.027  19.231  1.00 92.55           H
ATOM   3129  CG  LYS A 211      -7.928   0.695  18.034  1.00 92.55           C
ATOM   3130 1HG  LYS A 211      -8.326  -0.240  17.639  1.00 92.55           H
ATOM   3131 2HG  LYS A 211      -7.404   1.189  17.215  1.00 92.55           H
ATOM   3132  CD  LYS A 211      -6.947   0.399  19.170  1.00 92.55           C
ATOM   3133 1HD  LYS A 211      -6.583   1.335  19.594  1.00 92.55           H
ATOM   3134 2HD  LYS A 211      -7.461  -0.135  19.969  1.00 92.55           H
ATOM   3135  CE  LYS A 211      -5.765  -0.435  18.670  1.00 92.55           C
ATOM   3136 1HE  LYS A 211      -6.109  -1.429  18.385  1.00 92.55           H
ATOM   3137 2HE  LYS A 211      -5.341   0.024  17.777  1.00 92.55           H
ATOM   3138  NZ  LYS A 211      -4.727  -0.544  19.720  1.00 92.55           N
ATOM   3139 1HZ  LYS A 211      -3.874  -0.912  19.314  1.00 92.55           H
ATOM   3140 2HZ  LYS A 211      -4.547   0.373  20.113  1.00 92.55           H
ATOM   3141 3HZ  LYS A 211      -5.051  -1.167  20.451  1.00 92.55           H
ATOM   3142  HN  LYS A 211     -11.087   2.984  18.814  1.00 92.55           H
ATOM   3143  N   SER A 212     -11.449   0.186  17.060  1.00 91.60           N
ATOM   3144  CA  SER A 212     -11.990  -0.993  16.407  1.00 91.60           C
ATOM   3145  C   SER A 212     -12.554  -0.619  15.034  1.00 91.60           C
ATOM   3146  O   SER A 212     -12.398  -1.367  14.070  1.00 91.60           O
ATOM   3147  HA  SER A 212     -11.148  -1.677  16.301  1.00 91.60           H
ATOM   3148  CB  SER A 212     -13.074  -1.650  17.264  1.00 91.60           C
ATOM   3149 1HB  SER A 212     -13.138  -2.710  17.019  1.00 91.60           H
ATOM   3150 2HB  SER A 212     -12.795  -1.582  18.316  1.00 91.60           H
ATOM   3151  OG  SER A 212     -14.348  -1.041  17.072  1.00 91.60           O
ATOM   3152  HG  SER A 212     -14.304  -0.071  17.312  1.00 91.60           H
ATOM   3153  HN  SER A 212     -11.854   0.400  17.949  1.00 91.60           H
ATOM   3154  N   ALA A 213     -13.196   0.539  14.990  1.00 92.31           N
ATOM   3155  CA  ALA A 213     -13.855   0.982  13.773  1.00 92.31           C
ATOM   3156  C   ALA A 213     -12.798   1.327  12.722  1.00 92.31           C
ATOM   3157  O   ALA A 213     -12.925   0.943  11.560  1.00 92.31           O
ATOM   3158  HA  ALA A 213     -14.465   0.157  13.406  1.00 92.31           H
ATOM   3159  CB  ALA A 213     -14.770   2.167  14.091  1.00 92.31           C
ATOM   3160 1HB  ALA A 213     -15.520   1.862  14.820  1.00 92.31           H
ATOM   3161 2HB  ALA A 213     -14.176   2.985  14.501  1.00 92.31           H
ATOM   3162 3HB  ALA A 213     -15.264   2.500  13.178  1.00 92.31           H
ATOM   3163  HN  ALA A 213     -13.270   1.168  15.764  1.00 92.31           H
ATOM   3164  N   VAL A 214     -11.779   2.047  13.167  1.00 91.00           N
ATOM   3165  CA  VAL A 214     -10.724   2.486  12.270  1.00 91.00           C
ATOM   3166  C   VAL A 214     -10.011   1.263  11.692  1.00 91.00           C
ATOM   3167  O   VAL A 214      -9.686   1.232  10.506  1.00 91.00           O
ATOM   3168  HA  VAL A 214     -11.194   3.037  11.455  1.00 91.00           H
ATOM   3169  CB  VAL A 214      -9.778   3.440  13.002  1.00 91.00           C
ATOM   3170  HB  VAL A 214      -9.481   2.965  13.938  1.00 91.00           H
ATOM   3171  CG1 VAL A 214      -8.512   3.693  12.182  1.00 91.00           C
ATOM   3172 1HG1 VAL A 214      -7.994   2.749  12.012  1.00 91.00           H
ATOM   3173 2HG1 VAL A 214      -8.782   4.136  11.223  1.00 91.00           H
ATOM   3174 3HG1 VAL A 214      -7.856   4.374  12.725  1.00 91.00           H
ATOM   3175  CG2 VAL A 214     -10.481   4.755  13.345  1.00 91.00           C
ATOM   3176 1HG2 VAL A 214     -10.820   5.235  12.427  1.00 91.00           H
ATOM   3177 2HG2 VAL A 214     -11.338   4.552  13.987  1.00 91.00           H
ATOM   3178 3HG2 VAL A 214      -9.786   5.414  13.865  1.00 91.00           H
ATOM   3179  HN  VAL A 214     -11.669   2.330  14.120  1.00 91.00           H
ATOM   3180  N   LEU A 215      -9.787   0.284  12.557  1.00 91.29           N
ATOM   3181  CA  LEU A 215      -9.107  -0.934  12.150  1.00 91.29           C
ATOM   3182  C   LEU A 215      -9.977  -1.684  11.139  1.00 91.29           C
ATOM   3183  O   LEU A 215      -9.478  -2.166  10.123  1.00 91.29           O
ATOM   3184  HA  LEU A 215      -8.180  -0.641  11.657  1.00 91.29           H
ATOM   3185  CB  LEU A 215      -8.726  -1.769  13.373  1.00 91.29           C
ATOM   3186 1HB  LEU A 215      -9.452  -1.574  14.162  1.00 91.29           H
ATOM   3187 2HB  LEU A 215      -8.816  -2.823  13.111  1.00 91.29           H
ATOM   3188  CG  LEU A 215      -7.324  -1.531  13.938  1.00 91.29           C
ATOM   3189  HG  LEU A 215      -6.832  -0.778  13.323  1.00 91.29           H
ATOM   3190  CD1 LEU A 215      -7.394  -0.977  15.362  1.00 91.29           C
ATOM   3191 1HD1 LEU A 215      -7.935  -0.030  15.358  1.00 91.29           H
ATOM   3192 2HD1 LEU A 215      -7.913  -1.688  16.004  1.00 91.29           H
ATOM   3193 3HD1 LEU A 215      -6.384  -0.816  15.740  1.00 91.29           H
ATOM   3194  CD2 LEU A 215      -6.478  -2.803  13.859  1.00 91.29           C
ATOM   3195 1HD2 LEU A 215      -6.957  -3.595  14.435  1.00 91.29           H
ATOM   3196 2HD2 LEU A 215      -6.387  -3.114  12.818  1.00 91.29           H
ATOM   3197 3HD2 LEU A 215      -5.486  -2.605  14.267  1.00 91.29           H
ATOM   3198  HN  LEU A 215     -10.061   0.314  13.518  1.00 91.29           H
ATOM   3199  N   THR A 216     -11.262  -1.761  11.453  1.00 92.12           N
ATOM   3200  CA  THR A 216     -12.200  -2.469  10.600  1.00 92.12           C
ATOM   3201  C   THR A 216     -12.203  -1.864   9.194  1.00 92.12           C
ATOM   3202  O   THR A 216     -12.189  -2.591   8.202  1.00 92.12           O
ATOM   3203  HA  THR A 216     -11.865  -3.501  10.503  1.00 92.12           H
ATOM   3204  CB  THR A 216     -13.572  -2.438  11.277  1.00 92.12           C
ATOM   3205  HB  THR A 216     -13.933  -1.414  11.377  1.00 92.12           H
ATOM   3206  OG1 THR A 216     -13.371  -3.141  12.500  1.00 92.12           O
ATOM   3207  HG1 THR A 216     -13.272  -2.493  13.255  1.00 92.12           H
ATOM   3208  CG2 THR A 216     -14.612  -3.276  10.531  1.00 92.12           C
ATOM   3209 1HG2 THR A 216     -14.281  -4.314  10.491  1.00 92.12           H
ATOM   3210 2HG2 THR A 216     -14.729  -2.892   9.518  1.00 92.12           H
ATOM   3211 3HG2 THR A 216     -15.567  -3.219  11.054  1.00 92.12           H
ATOM   3212  HN  THR A 216     -11.662  -1.350  12.273  1.00 92.12           H
ATOM   3213  N   LEU A 217     -12.221  -0.540   9.154  1.00 89.03           N
ATOM   3214  CA  LEU A 217     -12.251   0.170   7.886  1.00 89.03           C
ATOM   3215  C   LEU A 217     -11.010  -0.199   7.071  1.00 89.03           C
ATOM   3216  O   LEU A 217     -11.095  -0.396   5.860  1.00 89.03           O
ATOM   3217  HA  LEU A 217     -13.134  -0.168   7.344  1.00 89.03           H
ATOM   3218  CB  LEU A 217     -12.410   1.674   8.118  1.00 89.03           C
ATOM   3219 1HB  LEU A 217     -13.274   1.832   8.764  1.00 89.03           H
ATOM   3220 2HB  LEU A 217     -11.536   2.032   8.662  1.00 89.03           H
ATOM   3221  CG  LEU A 217     -12.582   2.532   6.863  1.00 89.03           C
ATOM   3222  HG  LEU A 217     -11.786   2.277   6.164  1.00 89.03           H
ATOM   3223  CD1 LEU A 217     -13.910   2.226   6.168  1.00 89.03           C
ATOM   3224 1HD1 LEU A 217     -13.935   1.175   5.879  1.00 89.03           H
ATOM   3225 2HD1 LEU A 217     -14.734   2.435   6.850  1.00 89.03           H
ATOM   3226 3HD1 LEU A 217     -14.007   2.849   5.279  1.00 89.03           H
ATOM   3227  CD2 LEU A 217     -12.436   4.019   7.191  1.00 89.03           C
ATOM   3228 1HD2 LEU A 217     -13.196   4.307   7.918  1.00 89.03           H
ATOM   3229 2HD2 LEU A 217     -11.446   4.204   7.608  1.00 89.03           H
ATOM   3230 3HD2 LEU A 217     -12.563   4.606   6.281  1.00 89.03           H
ATOM   3231  HN  LEU A 217     -12.216   0.044   9.965  1.00 89.03           H
ATOM   3232  N   LYS A 218      -9.886  -0.281   7.768  1.00 87.52           N
ATOM   3233  CA  LYS A 218      -8.621  -0.574   7.116  1.00 87.52           C
ATOM   3234  C   LYS A 218      -8.683  -1.973   6.499  1.00 87.52           C
ATOM   3235  O   LYS A 218      -8.207  -2.185   5.384  1.00 87.52           O
ATOM   3236  HA  LYS A 218      -8.492   0.152   6.313  1.00 87.52           H
ATOM   3237  CB  LYS A 218      -7.459  -0.383   8.091  1.00 87.52           C
ATOM   3238 1HB  LYS A 218      -7.697  -0.854   9.045  1.00 87.52           H
ATOM   3239 2HB  LYS A 218      -6.569  -0.880   7.705  1.00 87.52           H
ATOM   3240  CG  LYS A 218      -7.165   1.103   8.310  1.00 87.52           C
ATOM   3241 1HG  LYS A 218      -6.687   1.517   7.422  1.00 87.52           H
ATOM   3242 2HG  LYS A 218      -8.100   1.645   8.451  1.00 87.52           H
ATOM   3243  CD  LYS A 218      -6.260   1.310   9.526  1.00 87.52           C
ATOM   3244 1HD  LYS A 218      -6.737   0.894  10.414  1.00 87.52           H
ATOM   3245 2HD  LYS A 218      -5.325   0.769   9.384  1.00 87.52           H
ATOM   3246  CE  LYS A 218      -5.968   2.796   9.746  1.00 87.52           C
ATOM   3247 1HE  LYS A 218      -5.433   3.198   8.886  1.00 87.52           H
ATOM   3248 2HE  LYS A 218      -6.905   3.348   9.825  1.00 87.52           H
ATOM   3249  NZ  LYS A 218      -5.165   2.990  10.973  1.00 87.52           N
ATOM   3250 1HZ  LYS A 218      -4.900   3.966  11.053  1.00 87.52           H
ATOM   3251 2HZ  LYS A 218      -5.714   2.722  11.782  1.00 87.52           H
ATOM   3252 3HZ  LYS A 218      -4.330   2.416  10.925  1.00 87.52           H
ATOM   3253  HN  LYS A 218      -9.831  -0.151   8.758  1.00 87.52           H
ATOM   3254  N   VAL A 219      -9.272  -2.891   7.251  1.00 88.17           N
ATOM   3255  CA  VAL A 219      -9.328  -4.280   6.829  1.00 88.17           C
ATOM   3256  C   VAL A 219     -10.218  -4.398   5.590  1.00 88.17           C
ATOM   3257  O   VAL A 219      -9.853  -5.060   4.620  1.00 88.17           O
ATOM   3258  HA  VAL A 219      -8.315  -4.585   6.564  1.00 88.17           H
ATOM   3259  CB  VAL A 219      -9.799  -5.161   7.988  1.00 88.17           C
ATOM   3260  HB  VAL A 219     -10.707  -4.718   8.398  1.00 88.17           H
ATOM   3261  CG1 VAL A 219     -10.142  -6.570   7.502  1.00 88.17           C
ATOM   3262 1HG1 VAL A 219     -10.938  -6.515   6.760  1.00 88.17           H
ATOM   3263 2HG1 VAL A 219      -9.259  -7.025   7.055  1.00 88.17           H
ATOM   3264 3HG1 VAL A 219     -10.474  -7.175   8.346  1.00 88.17           H
ATOM   3265  CG2 VAL A 219      -8.753  -5.205   9.104  1.00 88.17           C
ATOM   3266 1HG2 VAL A 219      -7.821  -5.612   8.712  1.00 88.17           H
ATOM   3267 2HG2 VAL A 219      -8.579  -4.196   9.479  1.00 88.17           H
ATOM   3268 3HG2 VAL A 219      -9.113  -5.837   9.915  1.00 88.17           H
ATOM   3269  HN  VAL A 219      -9.705  -2.699   8.131  1.00 88.17           H
ATOM   3270  N   ILE A 220     -11.368  -3.744   5.662  1.00 87.53           N
ATOM   3271  CA  ILE A 220     -12.362  -3.859   4.609  1.00 87.53           C
ATOM   3272  C   ILE A 220     -11.802  -3.261   3.317  1.00 87.53           C
ATOM   3273  O   ILE A 220     -11.750  -3.934   2.288  1.00 87.53           O
ATOM   3274  HA  ILE A 220     -12.544  -4.922   4.447  1.00 87.53           H
ATOM   3275  CB  ILE A 220     -13.687  -3.235   5.052  1.00 87.53           C
ATOM   3276  HB  ILE A 220     -13.478  -2.247   5.463  1.00 87.53           H
ATOM   3277  CG1 ILE A 220     -14.336  -4.060   6.165  1.00 87.53           C
ATOM   3278 1HG1 ILE A 220     -14.624  -5.038   5.777  1.00 87.53           H
ATOM   3279 2HG1 ILE A 220     -13.614  -4.233   6.963  1.00 87.53           H
ATOM   3280  CG2 ILE A 220     -14.626  -3.040   3.860  1.00 87.53           C
ATOM   3281 1HG2 ILE A 220     -14.156  -2.380   3.131  1.00 87.53           H
ATOM   3282 2HG2 ILE A 220     -14.832  -4.005   3.398  1.00 87.53           H
ATOM   3283 3HG2 ILE A 220     -15.560  -2.594   4.203  1.00 87.53           H
ATOM   3284  CD1 ILE A 220     -15.567  -3.347   6.729  1.00 87.53           C
ATOM   3285 1HD1 ILE A 220     -15.272  -2.381   7.137  1.00 87.53           H
ATOM   3286 2HD1 ILE A 220     -16.297  -3.198   5.933  1.00 87.53           H
ATOM   3287 3HD1 ILE A 220     -16.010  -3.955   7.518  1.00 87.53           H
ATOM   3288  HN  ILE A 220     -11.623  -3.145   6.421  1.00 87.53           H
ATOM   3289  N   LEU A 221     -11.397  -2.003   3.412  1.00 82.94           N
ATOM   3290  CA  LEU A 221     -11.044  -1.239   2.227  1.00 82.94           C
ATOM   3291  C   LEU A 221      -9.619  -1.598   1.800  1.00 82.94           C
ATOM   3292  O   LEU A 221      -9.255  -1.430   0.637  1.00 82.94           O
ATOM   3293  HA  LEU A 221     -11.727  -1.536   1.432  1.00 82.94           H
ATOM   3294  CB  LEU A 221     -11.255   0.256   2.471  1.00 82.94           C
ATOM   3295 1HB  LEU A 221     -10.666   0.549   3.341  1.00 82.94           H
ATOM   3296 2HB  LEU A 221     -10.856   0.803   1.617  1.00 82.94           H
ATOM   3297  CG  LEU A 221     -12.701   0.702   2.697  1.00 82.94           C
ATOM   3298  HG  LEU A 221     -13.070   0.219   3.601  1.00 82.94           H
ATOM   3299  CD1 LEU A 221     -12.780   2.212   2.926  1.00 82.94           C
ATOM   3300 1HD1 LEU A 221     -12.192   2.478   3.804  1.00 82.94           H
ATOM   3301 2HD1 LEU A 221     -12.386   2.733   2.053  1.00 82.94           H
ATOM   3302 3HD1 LEU A 221     -13.819   2.502   3.083  1.00 82.94           H
ATOM   3303  CD2 LEU A 221     -13.600   0.249   1.544  1.00 82.94           C
ATOM   3304 1HD2 LEU A 221     -13.241   0.684   0.611  1.00 82.94           H
ATOM   3305 2HD2 LEU A 221     -13.576  -0.838   1.471  1.00 82.94           H
ATOM   3306 3HD2 LEU A 221     -14.622   0.579   1.730  1.00 82.94           H
ATOM   3307  HN  LEU A 221     -11.308  -1.508   4.276  1.00 82.94           H
ATOM   3308  N   GLY A 222      -8.852  -2.086   2.764  1.00 76.05           N
ATOM   3309  CA  GLY A 222      -7.436  -2.327   2.543  1.00 76.05           C
ATOM   3310  C   GLY A 222      -7.217  -3.621   1.757  1.00 76.05           C
ATOM   3311  O   GLY A 222      -6.282  -3.719   0.964  1.00 76.05           O
ATOM   3312 1HA  GLY A 222      -7.001  -1.489   1.999  1.00 76.05           H
ATOM   3313 2HA  GLY A 222      -6.920  -2.388   3.501  1.00 76.05           H
ATOM   3314  HN  GLY A 222      -9.182  -2.314   3.680  1.00 76.05           H
ATOM   3315  N   PHE A 223      -8.094  -4.583   2.005  1.00 77.09           N
ATOM   3316  CA  PHE A 223      -7.848  -5.949   1.576  1.00 77.09           C
ATOM   3317  C   PHE A 223      -9.082  -6.540   0.891  1.00 77.09           C
ATOM   3318  O   PHE A 223      -9.022  -6.930  -0.274  1.00 77.09           O
ATOM   3319  HA  PHE A 223      -7.020  -5.922   0.869  1.00 77.09           H
ATOM   3320  CB  PHE A 223      -7.540  -6.763   2.835  1.00 77.09           C
ATOM   3321 1HB  PHE A 223      -6.692  -6.311   3.349  1.00 77.09           H
ATOM   3322 2HB  PHE A 223      -8.392  -6.704   3.512  1.00 77.09           H
ATOM   3323  CG  PHE A 223      -7.226  -8.236   2.562  1.00 77.09           C
ATOM   3324  CD1 PHE A 223      -8.099  -9.201   2.955  1.00 77.09           C
ATOM   3325  HD1 PHE A 223      -9.023  -8.926   3.465  1.00 77.09           H
ATOM   3326  CD2 PHE A 223      -6.074  -8.579   1.926  1.00 77.09           C
ATOM   3327  HD2 PHE A 223      -5.374  -7.805   1.610  1.00 77.09           H
ATOM   3328  CE1 PHE A 223      -7.808 -10.568   2.701  1.00 77.09           C
ATOM   3329  HE1 PHE A 223      -8.508 -11.342   3.017  1.00 77.09           H
ATOM   3330  CE2 PHE A 223      -5.783  -9.946   1.672  1.00 77.09           C
ATOM   3331  HE2 PHE A 223      -4.859 -10.221   1.162  1.00 77.09           H
ATOM   3332  CZ  PHE A 223      -6.656 -10.911   2.065  1.00 77.09           C
ATOM   3333  HZ  PHE A 223      -6.433 -11.960   1.871  1.00 77.09           H
ATOM   3334  HN  PHE A 223      -8.959  -4.440   2.487  1.00 77.09           H
ATOM   3335  N   PHE A 224     -10.172  -6.586   1.643  1.00 83.40           N
ATOM   3336  CA  PHE A 224     -11.337  -7.348   1.226  1.00 83.40           C
ATOM   3337  C   PHE A 224     -11.904  -6.809  -0.088  1.00 83.40           C
ATOM   3338  O   PHE A 224     -12.085  -7.561  -1.045  1.00 83.40           O
ATOM   3339  HA  PHE A 224     -11.014  -8.380   1.085  1.00 83.40           H
ATOM   3340  CB  PHE A 224     -12.390  -7.192   2.325  1.00 83.40           C
ATOM   3341 1HB  PHE A 224     -12.296  -6.199   2.766  1.00 83.40           H
ATOM   3342 2HB  PHE A 224     -13.381  -7.248   1.875  1.00 83.40           H
ATOM   3343  CG  PHE A 224     -12.290  -8.239   3.436  1.00 83.40           C
ATOM   3344  CD1 PHE A 224     -12.859  -9.463   3.270  1.00 83.40           C
ATOM   3345  HD1 PHE A 224     -13.386  -9.699   2.345  1.00 83.40           H
ATOM   3346  CD2 PHE A 224     -11.633  -7.945   4.590  1.00 83.40           C
ATOM   3347  HD2 PHE A 224     -11.178  -6.964   4.724  1.00 83.40           H
ATOM   3348  CE1 PHE A 224     -12.767 -10.435   4.301  1.00 83.40           C
ATOM   3349  HE1 PHE A 224     -13.222 -11.416   4.168  1.00 83.40           H
ATOM   3350  CE2 PHE A 224     -11.541  -8.917   5.622  1.00 83.40           C
ATOM   3351  HE2 PHE A 224     -11.014  -8.682   6.546  1.00 83.40           H
ATOM   3352  CZ  PHE A 224     -12.109 -10.141   5.455  1.00 83.40           C
ATOM   3353  HZ  PHE A 224     -12.038 -10.887   6.247  1.00 83.40           H
ATOM   3354  HN  PHE A 224     -10.267  -6.115   2.520  1.00 83.40           H
ATOM   3355  N   LEU A 225     -12.169  -5.511  -0.093  1.00 81.03           N
ATOM   3356  CA  LEU A 225     -12.766  -4.873  -1.254  1.00 81.03           C
ATOM   3357  C   LEU A 225     -11.842  -5.052  -2.460  1.00 81.03           C
ATOM   3358  O   LEU A 225     -12.269  -5.531  -3.509  1.00 81.03           O
ATOM   3359  HA  LEU A 225     -13.706  -5.385  -1.461  1.00 81.03           H
ATOM   3360  CB  LEU A 225     -13.103  -3.412  -0.949  1.00 81.03           C
ATOM   3361 1HB  LEU A 225     -13.853  -3.391  -0.158  1.00 81.03           H
ATOM   3362 2HB  LEU A 225     -12.210  -2.929  -0.554  1.00 81.03           H
ATOM   3363  CG  LEU A 225     -13.620  -2.583  -2.126  1.00 81.03           C
ATOM   3364  HG  LEU A 225     -12.947  -2.732  -2.970  1.00 81.03           H
ATOM   3365  CD1 LEU A 225     -15.007  -3.059  -2.565  1.00 81.03           C
ATOM   3366 1HD1 LEU A 225     -14.953  -4.104  -2.870  1.00 81.03           H
ATOM   3367 2HD1 LEU A 225     -15.705  -2.959  -1.734  1.00 81.03           H
ATOM   3368 3HD1 LEU A 225     -15.350  -2.453  -3.403  1.00 81.03           H
ATOM   3369  CD2 LEU A 225     -13.605  -1.090  -1.794  1.00 81.03           C
ATOM   3370 1HD2 LEU A 225     -14.242  -0.904  -0.929  1.00 81.03           H
ATOM   3371 2HD2 LEU A 225     -12.586  -0.778  -1.568  1.00 81.03           H
ATOM   3372 3HD2 LEU A 225     -13.978  -0.524  -2.647  1.00 81.03           H
ATOM   3373  HN  LEU A 225     -11.984  -4.899   0.676  1.00 81.03           H
ATOM   3374  N   PRO A 226     -10.563  -4.672  -2.334  1.00 74.39           N
ATOM   3375  CA  PRO A 226      -9.606  -4.868  -3.426  1.00 74.39           C
ATOM   3376  C   PRO A 226      -9.580  -6.305  -3.919  1.00 74.39           C
ATOM   3377  O   PRO A 226      -9.619  -6.553  -5.123  1.00 74.39           O
ATOM   3378  HA  PRO A 226      -9.901  -4.275  -4.293  1.00 74.39           H
ATOM   3379  CB  PRO A 226      -8.267  -4.452  -2.814  1.00 74.39           C
ATOM   3380 1HB  PRO A 226      -7.744  -5.304  -2.380  1.00 74.39           H
ATOM   3381 2HB  PRO A 226      -7.602  -4.018  -3.561  1.00 74.39           H
ATOM   3382  CG  PRO A 226      -8.665  -3.433  -1.753  1.00 74.39           C
ATOM   3383 1HG  PRO A 226      -7.885  -3.306  -1.002  1.00 74.39           H
ATOM   3384 2HG  PRO A 226      -8.839  -2.448  -2.184  1.00 74.39           H
ATOM   3385  CD  PRO A 226      -9.932  -4.033  -1.165  1.00 74.39           C
ATOM   3386 1HD  PRO A 226      -9.711  -4.759  -0.383  1.00 74.39           H
ATOM   3387 2HD  PRO A 226     -10.570  -3.271  -0.718  1.00 74.39           H
ATOM   3388  N   PHE A 227      -9.514  -7.223  -2.966  1.00 80.02           N
ATOM   3389  CA  PHE A 227      -9.390  -8.633  -3.292  1.00 80.02           C
ATOM   3390  C   PHE A 227     -10.588  -9.114  -4.113  1.00 80.02           C
ATOM   3391  O   PHE A 227     -10.420  -9.804  -5.118  1.00 80.02           O
ATOM   3392  HA  PHE A 227      -8.479  -8.751  -3.879  1.00 80.02           H
ATOM   3393  CB  PHE A 227      -9.356  -9.398  -1.967  1.00 80.02           C
ATOM   3394 1HB  PHE A 227      -8.510  -9.044  -1.377  1.00 80.02           H
ATOM   3395 2HB  PHE A 227     -10.258  -9.165  -1.402  1.00 80.02           H
ATOM   3396  CG  PHE A 227      -9.249 -10.915  -2.127  1.00 80.02           C
ATOM   3397  CD1 PHE A 227     -10.351 -11.696  -1.962  1.00 80.02           C
ATOM   3398  HD1 PHE A 227     -11.310 -11.239  -1.716  1.00 80.02           H
ATOM   3399  CD2 PHE A 227      -8.052 -11.485  -2.433  1.00 80.02           C
ATOM   3400  HD2 PHE A 227      -7.169 -10.859  -2.565  1.00 80.02           H
ATOM   3401  CE1 PHE A 227     -10.252 -13.104  -2.110  1.00 80.02           C
ATOM   3402  HE1 PHE A 227     -11.135 -13.730  -1.978  1.00 80.02           H
ATOM   3403  CE2 PHE A 227      -7.953 -12.893  -2.581  1.00 80.02           C
ATOM   3404  HE2 PHE A 227      -6.994 -13.350  -2.827  1.00 80.02           H
ATOM   3405  CZ  PHE A 227      -9.055 -13.674  -2.417  1.00 80.02           C
ATOM   3406  HZ  PHE A 227      -8.979 -14.755  -2.531  1.00 80.02           H
ATOM   3407  HN  PHE A 227      -9.544  -7.016  -1.988  1.00 80.02           H
ATOM   3408  N   VAL A 228     -11.771  -8.730  -3.656  1.00 82.68           N
ATOM   3409  CA  VAL A 228     -12.999  -9.154  -4.307  1.00 82.68           C
ATOM   3410  C   VAL A 228     -12.991  -8.676  -5.760  1.00 82.68           C
ATOM   3411  O   VAL A 228     -13.284  -9.448  -6.672  1.00 82.68           O
ATOM   3412  HA  VAL A 228     -13.018 -10.243  -4.296  1.00 82.68           H
ATOM   3413  CB  VAL A 228     -14.209  -8.650  -3.519  1.00 82.68           C
ATOM   3414  HB  VAL A 228     -14.072  -7.584  -3.338  1.00 82.68           H
ATOM   3415  CG1 VAL A 228     -15.499  -8.828  -4.322  1.00 82.68           C
ATOM   3416 1HG1 VAL A 228     -15.428  -8.264  -5.252  1.00 82.68           H
ATOM   3417 2HG1 VAL A 228     -15.644  -9.884  -4.548  1.00 82.68           H
ATOM   3418 3HG1 VAL A 228     -16.344  -8.462  -3.739  1.00 82.68           H
ATOM   3419  CG2 VAL A 228     -14.309  -9.349  -2.161  1.00 82.68           C
ATOM   3420 1HG2 VAL A 228     -14.412 -10.423  -2.312  1.00 82.68           H
ATOM   3421 2HG2 VAL A 228     -13.407  -9.148  -1.582  1.00 82.68           H
ATOM   3422 3HG2 VAL A 228     -15.178  -8.972  -1.622  1.00 82.68           H
ATOM   3423  HN  VAL A 228     -11.897  -8.141  -2.857  1.00 82.68           H
ATOM   3424  N   VAL A 229     -12.653  -7.407  -5.931  1.00 75.58           N
ATOM   3425  CA  VAL A 229     -12.757  -6.773  -7.235  1.00 75.58           C
ATOM   3426  C   VAL A 229     -11.731  -7.398  -8.183  1.00 75.58           C
ATOM   3427  O   VAL A 229     -12.039  -7.671  -9.342  1.00 75.58           O
ATOM   3428  HA  VAL A 229     -13.757  -6.973  -7.619  1.00 75.58           H
ATOM   3429  CB  VAL A 229     -12.596  -5.258  -7.095  1.00 75.58           C
ATOM   3430  HB  VAL A 229     -11.593  -5.061  -6.716  1.00 75.58           H
ATOM   3431  CG1 VAL A 229     -12.731  -4.565  -8.452  1.00 75.58           C
ATOM   3432 1HG1 VAL A 229     -11.961  -4.937  -9.128  1.00 75.58           H
ATOM   3433 2HG1 VAL A 229     -13.715  -4.775  -8.871  1.00 75.58           H
ATOM   3434 3HG1 VAL A 229     -12.612  -3.489  -8.324  1.00 75.58           H
ATOM   3435  CG2 VAL A 229     -13.599  -4.691  -6.088  1.00 75.58           C
ATOM   3436 1HG2 VAL A 229     -14.613  -4.906  -6.425  1.00 75.58           H
ATOM   3437 2HG2 VAL A 229     -13.435  -5.152  -5.113  1.00 75.58           H
ATOM   3438 3HG2 VAL A 229     -13.463  -3.613  -6.008  1.00 75.58           H
ATOM   3439  HN  VAL A 229     -12.314  -6.815  -5.200  1.00 75.58           H
ATOM   3440  N   MET A 230     -10.534  -7.605  -7.656  1.00 76.19           N
ATOM   3441  CA  MET A 230      -9.464  -8.201  -8.438  1.00 76.19           C
ATOM   3442  C   MET A 230      -9.831  -9.619  -8.879  1.00 76.19           C
ATOM   3443  O   MET A 230      -9.649  -9.979 -10.041  1.00 76.19           O
ATOM   3444  HA  MET A 230      -9.349  -7.560  -9.313  1.00 76.19           H
ATOM   3445  CB  MET A 230      -8.182  -8.240  -7.604  1.00 76.19           C
ATOM   3446 1HB  MET A 230      -8.430  -8.430  -6.560  1.00 76.19           H
ATOM   3447 2HB  MET A 230      -7.553  -9.065  -7.938  1.00 76.19           H
ATOM   3448  CG  MET A 230      -7.411  -6.924  -7.720  1.00 76.19           C
ATOM   3449 1HG  MET A 230      -7.212  -6.701  -8.769  1.00 76.19           H
ATOM   3450 2HG  MET A 230      -8.014  -6.104  -7.330  1.00 76.19           H
ATOM   3451  SD  MET A 230      -5.875  -7.034  -6.818  1.00 76.19           S
ATOM   3452  CE  MET A 230      -6.477  -6.807  -5.153  1.00 76.19           C
ATOM   3453 1HE  MET A 230      -6.969  -5.837  -5.073  1.00 76.19           H
ATOM   3454 2HE  MET A 230      -7.189  -7.596  -4.913  1.00 76.19           H
ATOM   3455 3HE  MET A 230      -5.640  -6.848  -4.455  1.00 76.19           H
ATOM   3456  HN  MET A 230     -10.290  -7.375  -6.714  1.00 76.19           H
ATOM   3457  N   ALA A 231     -10.341 -10.387  -7.927  1.00 79.89           N
ATOM   3458  CA  ALA A 231     -10.703 -11.769  -8.193  1.00 79.89           C
ATOM   3459  C   ALA A 231     -11.722 -11.814  -9.334  1.00 79.89           C
ATOM   3460  O   ALA A 231     -11.596 -12.623 -10.252  1.00 79.89           O
ATOM   3461  HA  ALA A 231      -9.799 -12.294  -8.504  1.00 79.89           H
ATOM   3462  CB  ALA A 231     -11.233 -12.414  -6.912  1.00 79.89           C
ATOM   3463 1HB  ALA A 231     -10.461 -12.383  -6.143  1.00 79.89           H
ATOM   3464 2HB  ALA A 231     -12.111 -11.869  -6.567  1.00 79.89           H
ATOM   3465 3HB  ALA A 231     -11.504 -13.451  -7.112  1.00 79.89           H
ATOM   3466  HN  ALA A 231     -10.507 -10.080  -6.990  1.00 79.89           H
ATOM   3467  N   CYS A 232     -12.708 -10.934  -9.238  1.00 78.56           N
ATOM   3468  CA  CYS A 232     -13.757 -10.875 -10.241  1.00 78.56           C
ATOM   3469  C   CYS A 232     -13.123 -10.484 -11.577  1.00 78.56           C
ATOM   3470  O   CYS A 232     -13.364 -11.130 -12.596  1.00 78.56           O
ATOM   3471  HA  CYS A 232     -14.194 -11.872 -10.297  1.00 78.56           H
ATOM   3472  CB  CYS A 232     -14.874  -9.910  -9.836  1.00 78.56           C
ATOM   3473 1HB  CYS A 232     -14.448  -8.951  -9.542  1.00 78.56           H
ATOM   3474 2HB  CYS A 232     -15.529  -9.721 -10.686  1.00 78.56           H
ATOM   3475  SG  CYS A 232     -15.838 -10.616  -8.450  1.00 78.56           S
ATOM   3476  HG  CYS A 232     -15.001 -10.235  -7.490  1.00 78.56           H
ATOM   3477  HN  CYS A 232     -12.797 -10.272  -8.494  1.00 78.56           H
ATOM   3478  N   CYS A 233     -12.324  -9.428 -11.530  1.00 71.91           N
ATOM   3479  CA  CYS A 233     -11.786  -8.841 -12.746  1.00 71.91           C
ATOM   3480  C   CYS A 233     -10.996  -9.919 -13.491  1.00 71.91           C
ATOM   3481  O   CYS A 233     -11.220 -10.148 -14.679  1.00 71.91           O
ATOM   3482  HA  CYS A 233     -12.640  -8.509 -13.337  1.00 71.91           H
ATOM   3483  CB  CYS A 233     -10.930  -7.609 -12.449  1.00 71.91           C
ATOM   3484 1HB  CYS A 233     -10.201  -7.841 -11.672  1.00 71.91           H
ATOM   3485 2HB  CYS A 233     -10.367  -7.324 -13.338  1.00 71.91           H
ATOM   3486  SG  CYS A 233     -11.995  -6.221 -11.911  1.00 71.91           S
ATOM   3487  HG  CYS A 233     -12.268  -6.714 -10.707  1.00 71.91           H
ATOM   3488  HN  CYS A 233     -12.044  -8.976 -10.683  1.00 71.91           H
ATOM   3489  N   TYR A 234     -10.089 -10.553 -12.763  1.00 74.88           N
ATOM   3490  CA  TYR A 234      -9.159 -11.487 -13.373  1.00 74.88           C
ATOM   3491  C   TYR A 234      -9.870 -12.778 -13.786  1.00 74.88           C
ATOM   3492  O   TYR A 234      -9.466 -13.434 -14.745  1.00 74.88           O
ATOM   3493  HA  TYR A 234      -8.739 -11.013 -14.260  1.00 74.88           H
ATOM   3494  CB  TYR A 234      -8.121 -11.813 -12.297  1.00 74.88           C
ATOM   3495 1HB  TYR A 234      -8.629 -11.922 -11.338  1.00 74.88           H
ATOM   3496 2HB  TYR A 234      -7.664 -12.776 -12.527  1.00 74.88           H
ATOM   3497  CG  TYR A 234      -7.019 -10.762 -12.157  1.00 74.88           C
ATOM   3498  CD1 TYR A 234      -6.252 -10.416 -13.250  1.00 74.88           C
ATOM   3499  HD1 TYR A 234      -6.431 -10.893 -14.214  1.00 74.88           H
ATOM   3500  CD2 TYR A 234      -6.792 -10.158 -10.936  1.00 74.88           C
ATOM   3501  HD2 TYR A 234      -7.398 -10.431 -10.072  1.00 74.88           H
ATOM   3502  CE1 TYR A 234      -5.214  -9.426 -13.119  1.00 74.88           C
ATOM   3503  HE1 TYR A 234      -4.601  -9.144 -13.975  1.00 74.88           H
ATOM   3504  CE2 TYR A 234      -5.754  -9.169 -10.804  1.00 74.88           C
ATOM   3505  HE2 TYR A 234      -5.564  -8.685  -9.846  1.00 74.88           H
ATOM   3506  CZ  TYR A 234      -5.017  -8.852 -11.902  1.00 74.88           C
ATOM   3507  OH  TYR A 234      -4.037  -7.917 -11.778  1.00 74.88           O
ATOM   3508  HH  TYR A 234      -4.079  -7.495 -10.872  1.00 74.88           H
ATOM   3509  HN  TYR A 234      -9.984 -10.436 -11.775  1.00 74.88           H
ATOM   3510  N   THR A 235     -10.917 -13.103 -13.042  1.00 80.09           N
ATOM   3511  CA  THR A 235     -11.768 -14.225 -13.399  1.00 80.09           C
ATOM   3512  C   THR A 235     -12.335 -14.038 -14.807  1.00 80.09           C
ATOM   3513  O   THR A 235     -12.295 -14.957 -15.624  1.00 80.09           O
ATOM   3514  HA  THR A 235     -11.158 -15.128 -13.417  1.00 80.09           H
ATOM   3515  CB  THR A 235     -12.848 -14.360 -12.322  1.00 80.09           C
ATOM   3516  HB  THR A 235     -13.481 -13.474 -12.293  1.00 80.09           H
ATOM   3517  OG1 THR A 235     -12.116 -14.633 -11.130  1.00 80.09           O
ATOM   3518  HG1 THR A 235     -12.181 -13.856 -10.504  1.00 80.09           H
ATOM   3519  CG2 THR A 235     -13.718 -15.603 -12.518  1.00 80.09           C
ATOM   3520 1HG2 THR A 235     -13.092 -16.495 -12.480  1.00 80.09           H
ATOM   3521 2HG2 THR A 235     -14.215 -15.550 -13.487  1.00 80.09           H
ATOM   3522 3HG2 THR A 235     -14.467 -15.651 -11.728  1.00 80.09           H
ATOM   3523  HN  THR A 235     -11.186 -12.616 -12.211  1.00 80.09           H
ATOM   3524  N   ILE A 236     -12.851 -12.842 -15.049  1.00 75.58           N
ATOM   3525  CA  ILE A 236     -13.457 -12.534 -16.333  1.00 75.58           C
ATOM   3526  C   ILE A 236     -12.369 -12.486 -17.407  1.00 75.58           C
ATOM   3527  O   ILE A 236     -12.564 -12.979 -18.517  1.00 75.58           O
ATOM   3528  HA  ILE A 236     -14.144 -13.345 -16.574  1.00 75.58           H
ATOM   3529  CB  ILE A 236     -14.287 -11.252 -16.240  1.00 75.58           C
ATOM   3530  HB  ILE A 236     -13.643 -10.454 -15.869  1.00 75.58           H
ATOM   3531  CG1 ILE A 236     -15.433 -11.411 -15.239  1.00 75.58           C
ATOM   3532 1HG1 ILE A 236     -16.204 -12.054 -15.663  1.00 75.58           H
ATOM   3533 2HG1 ILE A 236     -15.067 -11.904 -14.338  1.00 75.58           H
ATOM   3534  CG2 ILE A 236     -14.788 -10.821 -17.621  1.00 75.58           C
ATOM   3535 1HG2 ILE A 236     -13.936 -10.640 -18.276  1.00 75.58           H
ATOM   3536 2HG2 ILE A 236     -15.410 -11.610 -18.044  1.00 75.58           H
ATOM   3537 3HG2 ILE A 236     -15.374  -9.908 -17.526  1.00 75.58           H
ATOM   3538  CD1 ILE A 236     -16.036 -10.053 -14.875  1.00 75.58           C
ATOM   3539 1HD1 ILE A 236     -15.267  -9.422 -14.429  1.00 75.58           H
ATOM   3540 2HD1 ILE A 236     -16.422  -9.574 -15.775  1.00 75.58           H
ATOM   3541 3HD1 ILE A 236     -16.848 -10.195 -14.162  1.00 75.58           H
ATOM   3542  HN  ILE A 236     -12.860 -12.092 -14.387  1.00 75.58           H
ATOM   3543  N   ILE A 237     -11.246 -11.886 -17.040  1.00 73.08           N
ATOM   3544  CA  ILE A 237     -10.142 -11.729 -17.972  1.00 73.08           C
ATOM   3545  C   ILE A 237      -9.682 -13.108 -18.448  1.00 73.08           C
ATOM   3546  O   ILE A 237      -9.534 -13.338 -19.648  1.00 73.08           O
ATOM   3547  HA  ILE A 237     -10.517 -11.174 -18.832  1.00 73.08           H
ATOM   3548  CB  ILE A 237      -9.026 -10.892 -17.344  1.00 73.08           C
ATOM   3549  HB  ILE A 237      -8.878 -11.233 -16.319  1.00 73.08           H
ATOM   3550  CG1 ILE A 237      -9.420  -9.415 -17.276  1.00 73.08           C
ATOM   3551 1HG1 ILE A 237      -9.431  -8.991 -18.280  1.00 73.08           H
ATOM   3552 2HG1 ILE A 237     -10.432  -9.323 -16.880  1.00 73.08           H
ATOM   3553  CG2 ILE A 237      -7.703 -11.098 -18.085  1.00 73.08           C
ATOM   3554 1HG2 ILE A 237      -7.420 -12.150 -18.037  1.00 73.08           H
ATOM   3555 2HG2 ILE A 237      -7.820 -10.800 -19.127  1.00 73.08           H
ATOM   3556 3HG2 ILE A 237      -6.927 -10.491 -17.618  1.00 73.08           H
ATOM   3557  CD1 ILE A 237      -8.449  -8.628 -16.394  1.00 73.08           C
ATOM   3558 1HD1 ILE A 237      -8.459  -9.040 -15.385  1.00 73.08           H
ATOM   3559 2HD1 ILE A 237      -7.442  -8.702 -16.807  1.00 73.08           H
ATOM   3560 3HD1 ILE A 237      -8.752  -7.582 -16.363  1.00 73.08           H
ATOM   3561  HN  ILE A 237     -11.084 -11.512 -16.127  1.00 73.08           H
ATOM   3562  N   ILE A 238      -9.469 -13.992 -17.484  1.00 74.74           N
ATOM   3563  CA  ILE A 238      -8.972 -15.323 -17.785  1.00 74.74           C
ATOM   3564  C   ILE A 238      -9.944 -16.023 -18.736  1.00 74.74           C
ATOM   3565  O   ILE A 238      -9.526 -16.633 -19.719  1.00 74.74           O
ATOM   3566  HA  ILE A 238      -8.015 -15.207 -18.293  1.00 74.74           H
ATOM   3567  CB  ILE A 238      -8.708 -16.101 -16.494  1.00 74.74           C
ATOM   3568  HB  ILE A 238      -9.538 -15.921 -15.811  1.00 74.74           H
ATOM   3569  CG1 ILE A 238      -7.437 -15.601 -15.803  1.00 74.74           C
ATOM   3570 1HG1 ILE A 238      -6.562 -15.923 -16.366  1.00 74.74           H
ATOM   3571 2HG1 ILE A 238      -7.428 -14.511 -15.795  1.00 74.74           H
ATOM   3572  CG2 ILE A 238      -8.660 -17.607 -16.761  1.00 74.74           C
ATOM   3573 1HG2 ILE A 238      -9.614 -17.932 -17.176  1.00 74.74           H
ATOM   3574 2HG2 ILE A 238      -7.861 -17.825 -17.470  1.00 74.74           H
ATOM   3575 3HG2 ILE A 238      -8.471 -18.136 -15.827  1.00 74.74           H
ATOM   3576  CD1 ILE A 238      -7.350 -16.127 -14.369  1.00 74.74           C
ATOM   3577 1HD1 ILE A 238      -8.215 -15.783 -13.802  1.00 74.74           H
ATOM   3578 2HD1 ILE A 238      -7.335 -17.217 -14.382  1.00 74.74           H
ATOM   3579 3HD1 ILE A 238      -6.438 -15.757 -13.901  1.00 74.74           H
ATOM   3580  HN  ILE A 238      -9.630 -13.810 -16.513  1.00 74.74           H
ATOM   3581  N   HIS A 239     -11.224 -15.912 -18.410  1.00 80.09           N
ATOM   3582  CA  HIS A 239     -12.257 -16.554 -19.205  1.00 80.09           C
ATOM   3583  C   HIS A 239     -12.184 -16.047 -20.647  1.00 80.09           C
ATOM   3584  O   HIS A 239     -12.242 -16.835 -21.590  1.00 80.09           O
ATOM   3585  HA  HIS A 239     -12.042 -17.622 -19.194  1.00 80.09           H
ATOM   3586  CB  HIS A 239     -13.635 -16.348 -18.574  1.00 80.09           C
ATOM   3587 1HB  HIS A 239     -13.604 -16.692 -17.540  1.00 80.09           H
ATOM   3588 2HB  HIS A 239     -13.856 -15.281 -18.549  1.00 80.09           H
ATOM   3589  CG  HIS A 239     -14.753 -17.063 -19.294  1.00 80.09           C
ATOM   3590  ND1 HIS A 239     -15.558 -16.442 -20.233  1.00 80.09           N
ATOM   3591  HD1 HIS A 239     -15.487 -15.488 -20.525  1.00 80.09           H
ATOM   3592  CD2 HIS A 239     -15.192 -18.351 -19.203  1.00 80.09           C
ATOM   3593  HD2 HIS A 239     -14.777 -19.121 -18.552  1.00 80.09           H
ATOM   3594  CE1 HIS A 239     -16.438 -17.326 -20.680  1.00 80.09           C
ATOM   3595  HE1 HIS A 239     -17.209 -17.140 -21.428  1.00 80.09           H
ATOM   3596  NE2 HIS A 239     -16.210 -18.508 -20.040  1.00 80.09           N
ATOM   3597  HN  HIS A 239     -11.557 -15.396 -17.621  1.00 80.09           H
ATOM   3598  N   THR A 240     -12.058 -14.734 -20.774  1.00 73.18           N
ATOM   3599  CA  THR A 240     -12.045 -14.107 -22.084  1.00 73.18           C
ATOM   3600  C   THR A 240     -10.793 -14.520 -22.861  1.00 73.18           C
ATOM   3601  O   THR A 240     -10.857 -14.763 -24.065  1.00 73.18           O
ATOM   3602  HA  THR A 240     -12.905 -14.469 -22.648  1.00 73.18           H
ATOM   3603  CB  THR A 240     -12.165 -12.594 -21.885  1.00 73.18           C
ATOM   3604  HB  THR A 240     -11.238 -12.179 -21.488  1.00 73.18           H
ATOM   3605  OG1 THR A 240     -13.313 -12.443 -21.054  1.00 73.18           O
ATOM   3606  HG1 THR A 240     -13.032 -12.319 -20.103  1.00 73.18           H
ATOM   3607  CG2 THR A 240     -12.540 -11.862 -23.175  1.00 73.18           C
ATOM   3608 1HG2 THR A 240     -13.500 -12.230 -23.536  1.00 73.18           H
ATOM   3609 2HG2 THR A 240     -11.774 -12.041 -23.930  1.00 73.18           H
ATOM   3610 3HG2 THR A 240     -12.612 -10.792 -22.978  1.00 73.18           H
ATOM   3611  HN  THR A 240     -11.967 -14.104 -20.003  1.00 73.18           H
ATOM   3612  N   LEU A 241      -9.683 -14.586 -22.140  1.00 73.95           N
ATOM   3613  CA  LEU A 241      -8.405 -14.889 -22.760  1.00 73.95           C
ATOM   3614  C   LEU A 241      -8.424 -16.327 -23.283  1.00 73.95           C
ATOM   3615  O   LEU A 241      -7.865 -16.614 -24.341  1.00 73.95           O
ATOM   3616  HA  LEU A 241      -8.285 -14.215 -23.608  1.00 73.95           H
ATOM   3617  CB  LEU A 241      -7.257 -14.603 -21.790  1.00 73.95           C
ATOM   3618 1HB  LEU A 241      -7.539 -14.975 -20.805  1.00 73.95           H
ATOM   3619 2HB  LEU A 241      -6.386 -15.176 -22.109  1.00 73.95           H
ATOM   3620  CG  LEU A 241      -6.845 -13.136 -21.652  1.00 73.95           C
ATOM   3621  HG  LEU A 241      -7.722 -12.561 -21.354  1.00 73.95           H
ATOM   3622  CD1 LEU A 241      -5.796 -12.962 -20.551  1.00 73.95           C
ATOM   3623 1HD1 LEU A 241      -6.208 -13.300 -19.600  1.00 73.95           H
ATOM   3624 2HD1 LEU A 241      -4.913 -13.552 -20.795  1.00 73.95           H
ATOM   3625 3HD1 LEU A 241      -5.521 -11.910 -20.475  1.00 73.95           H
ATOM   3626  CD2 LEU A 241      -6.369 -12.572 -22.992  1.00 73.95           C
ATOM   3627 1HD2 LEU A 241      -5.510 -13.144 -23.343  1.00 73.95           H
ATOM   3628 2HD2 LEU A 241      -7.175 -12.641 -23.722  1.00 73.95           H
ATOM   3629 3HD2 LEU A 241      -6.082 -11.528 -22.865  1.00 73.95           H
ATOM   3630  HN  LEU A 241      -9.649 -14.438 -21.151  1.00 73.95           H
ATOM   3631  N   ILE A 242      -9.073 -17.192 -22.518  1.00 75.69           N
ATOM   3632  CA  ILE A 242      -9.165 -18.594 -22.887  1.00 75.69           C
ATOM   3633  C   ILE A 242      -9.931 -18.721 -24.205  1.00 75.69           C
ATOM   3634  O   ILE A 242      -9.550 -19.503 -25.076  1.00 75.69           O
ATOM   3635  HA  ILE A 242      -8.150 -18.959 -23.041  1.00 75.69           H
ATOM   3636  CB  ILE A 242      -9.771 -19.410 -21.743  1.00 75.69           C
ATOM   3637  HB  ILE A 242     -10.625 -18.862 -21.347  1.00 75.69           H
ATOM   3638  CG1 ILE A 242      -8.770 -19.576 -20.598  1.00 75.69           C
ATOM   3639 1HG1 ILE A 242      -7.973 -20.254 -20.902  1.00 75.69           H
ATOM   3640 2HG1 ILE A 242      -8.304 -18.616 -20.376  1.00 75.69           H
ATOM   3641  CG2 ILE A 242     -10.293 -20.758 -22.247  1.00 75.69           C
ATOM   3642 1HG2 ILE A 242     -11.061 -20.590 -23.001  1.00 75.69           H
ATOM   3643 2HG2 ILE A 242      -9.471 -21.325 -22.684  1.00 75.69           H
ATOM   3644 3HG2 ILE A 242     -10.718 -21.317 -21.413  1.00 75.69           H
ATOM   3645  CD1 ILE A 242      -9.457 -20.117 -19.343  1.00 75.69           C
ATOM   3646 1HD1 ILE A 242     -10.237 -19.424 -19.028  1.00 75.69           H
ATOM   3647 2HD1 ILE A 242      -9.901 -21.089 -19.562  1.00 75.69           H
ATOM   3648 3HD1 ILE A 242      -8.723 -20.225 -18.544  1.00 75.69           H
ATOM   3649  HN  ILE A 242      -9.529 -16.949 -21.662  1.00 75.69           H
ATOM   3650  N   GLN A 243     -10.997 -17.941 -24.311  1.00 72.82           N
ATOM   3651  CA  GLN A 243     -11.846 -17.990 -25.489  1.00 72.82           C
ATOM   3652  C   GLN A 243     -11.117 -17.390 -26.694  1.00 72.82           C
ATOM   3653  O   GLN A 243     -11.433 -17.712 -27.838  1.00 72.82           O
ATOM   3654  HA  GLN A 243     -12.039 -19.049 -25.663  1.00 72.82           H
ATOM   3655  CB  GLN A 243     -13.174 -17.273 -25.238  1.00 72.82           C
ATOM   3656 1HB  GLN A 243     -12.983 -16.271 -24.854  1.00 72.82           H
ATOM   3657 2HB  GLN A 243     -13.712 -17.156 -26.179  1.00 72.82           H
ATOM   3658  CG  GLN A 243     -14.037 -18.051 -24.243  1.00 72.82           C
ATOM   3659 1HG  GLN A 243     -14.162 -19.077 -24.589  1.00 72.82           H
ATOM   3660 2HG  GLN A 243     -13.533 -18.098 -23.278  1.00 72.82           H
ATOM   3661  CD  GLN A 243     -15.409 -17.393 -24.077  1.00 72.82           C
ATOM   3662  OE1 GLN A 243     -15.643 -16.272 -24.497  1.00 72.82           O
ATOM   3663  NE2 GLN A 243     -16.298 -18.151 -23.441  1.00 72.82           N
ATOM   3664 1HE2 GLN A 243     -16.041 -19.063 -23.122  1.00 72.82           H
ATOM   3665 2HE2 GLN A 243     -17.224 -17.808 -23.284  1.00 72.82           H
ATOM   3666  HN  GLN A 243     -11.282 -17.286 -23.612  1.00 72.82           H
ATOM   3667  N   ALA A 244     -10.157 -16.528 -26.395  1.00 67.89           N
ATOM   3668  CA  ALA A 244      -9.363 -15.900 -27.437  1.00 67.89           C
ATOM   3669  C   ALA A 244      -8.624 -16.981 -28.229  1.00 67.89           C
ATOM   3670  O   ALA A 244      -7.997 -17.864 -27.646  1.00 67.89           O
ATOM   3671  HA  ALA A 244     -10.047 -15.376 -28.105  1.00 67.89           H
ATOM   3672  CB  ALA A 244      -8.409 -14.882 -26.810  1.00 67.89           C
ATOM   3673 1HB  ALA A 244      -8.985 -14.120 -26.285  1.00 67.89           H
ATOM   3674 2HB  ALA A 244      -7.749 -15.388 -26.106  1.00 67.89           H
ATOM   3675 3HB  ALA A 244      -7.814 -14.412 -27.593  1.00 67.89           H
ATOM   3676  HN  ALA A 244      -9.919 -16.257 -25.462  1.00 67.89           H
ATOM   3677  N   LYS A 245      -8.722 -16.875 -29.547  1.00 60.21           N
ATOM   3678  CA  LYS A 245      -8.034 -17.806 -30.425  1.00 60.21           C
ATOM   3679  C   LYS A 245      -6.612 -17.303 -30.680  1.00 60.21           C
ATOM   3680  O   LYS A 245      -5.849 -17.932 -31.413  1.00 60.21           O
ATOM   3681  HA  LYS A 245      -7.974 -18.762 -29.905  1.00 60.21           H
ATOM   3682  CB  LYS A 245      -8.844 -18.035 -31.703  1.00 60.21           C
ATOM   3683 1HB  LYS A 245      -9.137 -17.076 -32.129  1.00 60.21           H
ATOM   3684 2HB  LYS A 245      -8.223 -18.537 -32.446  1.00 60.21           H
ATOM   3685  CG  LYS A 245     -10.090 -18.876 -31.419  1.00 60.21           C
ATOM   3686 1HG  LYS A 245      -9.812 -19.765 -30.853  1.00 60.21           H
ATOM   3687 2HG  LYS A 245     -10.783 -18.308 -30.799  1.00 60.21           H
ATOM   3688  CD  LYS A 245     -10.781 -19.288 -32.720  1.00 60.21           C
ATOM   3689 1HD  LYS A 245     -11.142 -18.402 -33.241  1.00 60.21           H
ATOM   3690 2HD  LYS A 245     -10.063 -19.775 -33.379  1.00 60.21           H
ATOM   3691  CE  LYS A 245     -11.951 -20.235 -32.443  1.00 60.21           C
ATOM   3692 1HE  LYS A 245     -11.607 -21.084 -31.852  1.00 60.21           H
ATOM   3693 2HE  LYS A 245     -12.710 -19.722 -31.853  1.00 60.21           H
ATOM   3694  NZ  LYS A 245     -12.542 -20.714 -33.713  1.00 60.21           N
ATOM   3695 1HZ  LYS A 245     -13.313 -21.341 -33.511  1.00 60.21           H
ATOM   3696 2HZ  LYS A 245     -12.880 -19.922 -34.248  1.00 60.21           H
ATOM   3697 3HZ  LYS A 245     -11.836 -21.208 -34.249  1.00 60.21           H
ATOM   3698  HN  LYS A 245      -9.258 -16.172 -30.013  1.00 60.21           H
ATOM   3699  N   LYS A 246      -6.297 -16.175 -30.061  1.00 60.31           N
ATOM   3700  CA  LYS A 246      -5.033 -15.506 -30.320  1.00 60.31           C
ATOM   3701  C   LYS A 246      -3.909 -16.253 -29.599  1.00 60.31           C
ATOM   3702  O   LYS A 246      -4.025 -16.562 -28.414  1.00 60.31           O
ATOM   3703  HA  LYS A 246      -4.850 -15.559 -31.393  1.00 60.31           H
ATOM   3704  CB  LYS A 246      -5.125 -14.025 -29.948  1.00 60.31           C
ATOM   3705 1HB  LYS A 246      -5.598 -13.919 -28.972  1.00 60.31           H
ATOM   3706 2HB  LYS A 246      -4.123 -13.605 -29.863  1.00 60.31           H
ATOM   3707  CG  LYS A 246      -5.923 -13.245 -30.995  1.00 60.31           C
ATOM   3708 1HG  LYS A 246      -5.551 -13.482 -31.992  1.00 60.31           H
ATOM   3709 2HG  LYS A 246      -6.968 -13.552 -30.964  1.00 60.31           H
ATOM   3710  CD  LYS A 246      -5.821 -11.738 -30.752  1.00 60.31           C
ATOM   3711 1HD  LYS A 246      -6.288 -11.487 -29.800  1.00 60.31           H
ATOM   3712 2HD  LYS A 246      -4.773 -11.448 -30.679  1.00 60.31           H
ATOM   3713  CE  LYS A 246      -6.495 -10.954 -31.880  1.00 60.31           C
ATOM   3714 1HE  LYS A 246      -6.051 -11.227 -32.837  1.00 60.31           H
ATOM   3715 2HE  LYS A 246      -7.552 -11.217 -31.932  1.00 60.31           H
ATOM   3716  NZ  LYS A 246      -6.351  -9.498 -31.657  1.00 60.31           N
ATOM   3717 1HZ  LYS A 246      -6.819  -8.994 -32.402  1.00 60.31           H
ATOM   3718 2HZ  LYS A 246      -6.767  -9.249 -30.766  1.00 60.31           H
ATOM   3719 3HZ  LYS A 246      -5.367  -9.253 -31.650  1.00 60.31           H
ATOM   3720  HN  LYS A 246      -6.888 -15.719 -29.395  1.00 60.31           H
ATOM   3721  N   SER A 247      -2.847 -16.520 -30.344  1.00 60.46           N
ATOM   3722  CA  SER A 247      -1.733 -17.286 -29.811  1.00 60.46           C
ATOM   3723  C   SER A 247      -1.121 -16.554 -28.614  1.00 60.46           C
ATOM   3724  O   SER A 247      -0.680 -17.186 -27.656  1.00 60.46           O
ATOM   3725  HA  SER A 247      -2.160 -18.239 -29.499  1.00 60.46           H
ATOM   3726  CB  SER A 247      -0.670 -17.531 -30.884  1.00 60.46           C
ATOM   3727 1HB  SER A 247       0.126 -18.150 -30.470  1.00 60.46           H
ATOM   3728 2HB  SER A 247      -1.110 -18.088 -31.710  1.00 60.46           H
ATOM   3729  OG  SER A 247      -0.116 -16.313 -31.374  1.00 60.46           O
ATOM   3730  HG  SER A 247       0.560 -16.507 -32.086  1.00 60.46           H
ATOM   3731  HN  SER A 247      -2.741 -16.225 -31.293  1.00 60.46           H
ATOM   3732  N   SER A 248      -1.113 -15.233 -28.710  1.00 65.20           N
ATOM   3733  CA  SER A 248      -0.453 -14.414 -27.707  1.00 65.20           C
ATOM   3734  C   SER A 248      -1.214 -14.495 -26.382  1.00 65.20           C
ATOM   3735  O   SER A 248      -0.782 -13.929 -25.379  1.00 65.20           O
ATOM   3736  HA  SER A 248       0.546 -14.836 -27.601  1.00 65.20           H
ATOM   3737  CB  SER A 248      -0.345 -12.959 -28.169  1.00 65.20           C
ATOM   3738 1HB  SER A 248       0.223 -12.387 -27.434  1.00 65.20           H
ATOM   3739 2HB  SER A 248       0.212 -12.916 -29.105  1.00 65.20           H
ATOM   3740  OG  SER A 248      -1.625 -12.360 -28.351  1.00 65.20           O
ATOM   3741  HG  SER A 248      -1.519 -11.408 -28.640  1.00 65.20           H
ATOM   3742  HN  SER A 248      -1.546 -14.723 -29.453  1.00 65.20           H
ATOM   3743  N   LYS A 249      -2.333 -15.203 -26.421  1.00 69.19           N
ATOM   3744  CA  LYS A 249      -3.212 -15.279 -25.266  1.00 69.19           C
ATOM   3745  C   LYS A 249      -2.446 -15.884 -24.088  1.00 69.19           C
ATOM   3746  O   LYS A 249      -2.644 -15.482 -22.942  1.00 69.19           O
ATOM   3747  HA  LYS A 249      -3.497 -14.260 -25.006  1.00 69.19           H
ATOM   3748  CB  LYS A 249      -4.495 -16.033 -25.618  1.00 69.19           C
ATOM   3749 1HB  LYS A 249      -5.243 -15.869 -24.842  1.00 69.19           H
ATOM   3750 2HB  LYS A 249      -4.909 -15.640 -26.547  1.00 69.19           H
ATOM   3751  CG  LYS A 249      -4.228 -17.532 -25.767  1.00 69.19           C
ATOM   3752 1HG  LYS A 249      -3.358 -17.688 -26.406  1.00 69.19           H
ATOM   3753 2HG  LYS A 249      -3.989 -17.961 -24.793  1.00 69.19           H
ATOM   3754  CD  LYS A 249      -5.441 -18.250 -26.362  1.00 69.19           C
ATOM   3755 1HD  LYS A 249      -6.349 -17.912 -25.862  1.00 69.19           H
ATOM   3756 2HD  LYS A 249      -5.541 -17.989 -27.415  1.00 69.19           H
ATOM   3757  CE  LYS A 249      -5.306 -19.767 -26.218  1.00 69.19           C
ATOM   3758 1HE  LYS A 249      -4.541 -20.137 -26.901  1.00 69.19           H
ATOM   3759 2HE  LYS A 249      -4.977 -20.014 -25.208  1.00 69.19           H
ATOM   3760  NZ  LYS A 249      -6.597 -20.431 -26.502  1.00 69.19           N
ATOM   3761 1HZ  LYS A 249      -6.466 -21.437 -26.507  1.00 69.19           H
ATOM   3762 2HZ  LYS A 249      -7.270 -20.183 -25.785  1.00 69.19           H
ATOM   3763 3HZ  LYS A 249      -6.940 -20.130 -27.407  1.00 69.19           H
ATOM   3764  HN  LYS A 249      -2.641 -15.718 -27.221  1.00 69.19           H
ATOM   3765  N   HIS A 250      -1.588 -16.841 -24.409  1.00 73.12           N
ATOM   3766  CA  HIS A 250      -0.891 -17.597 -23.383  1.00 73.12           C
ATOM   3767  C   HIS A 250       0.045 -16.668 -22.607  1.00 73.12           C
ATOM   3768  O   HIS A 250       0.167 -16.781 -21.388  1.00 73.12           O
ATOM   3769  HA  HIS A 250      -1.653 -17.980 -22.705  1.00 73.12           H
ATOM   3770  CB  HIS A 250      -0.163 -18.797 -23.992  1.00 73.12           C
ATOM   3771 1HB  HIS A 250       0.468 -18.450 -24.810  1.00 73.12           H
ATOM   3772 2HB  HIS A 250       0.498 -19.228 -23.240  1.00 73.12           H
ATOM   3773  CG  HIS A 250      -1.084 -19.876 -24.509  1.00 73.12           C
ATOM   3774  ND1 HIS A 250      -1.727 -20.776 -23.677  1.00 73.12           N
ATOM   3775  HD1 HIS A 250      -1.653 -20.806 -22.680  1.00 73.12           H
ATOM   3776  CD2 HIS A 250      -1.465 -20.190 -25.781  1.00 73.12           C
ATOM   3777  HD2 HIS A 250      -1.141 -19.677 -26.687  1.00 73.12           H
ATOM   3778  CE1 HIS A 250      -2.458 -21.590 -24.425  1.00 73.12           C
ATOM   3779  HE1 HIS A 250      -3.081 -22.407 -24.062  1.00 73.12           H
ATOM   3780  NE2 HIS A 250      -2.293 -21.225 -25.729  1.00 73.12           N
ATOM   3781  HN  HIS A 250      -1.367 -17.101 -25.349  1.00 73.12           H
ATOM   3782  N   LYS A 251       0.680 -15.770 -23.345  1.00 72.10           N
ATOM   3783  CA  LYS A 251       1.609 -14.828 -22.743  1.00 72.10           C
ATOM   3784  C   LYS A 251       0.845 -13.896 -21.801  1.00 72.10           C
ATOM   3785  O   LYS A 251       1.265 -13.673 -20.667  1.00 72.10           O
ATOM   3786  HA  LYS A 251       2.323 -15.404 -22.154  1.00 72.10           H
ATOM   3787  CB  LYS A 251       2.403 -14.093 -23.825  1.00 72.10           C
ATOM   3788 1HB  LYS A 251       2.860 -14.816 -24.501  1.00 72.10           H
ATOM   3789 2HB  LYS A 251       1.729 -13.480 -24.423  1.00 72.10           H
ATOM   3790  CG  LYS A 251       3.489 -13.211 -23.204  1.00 72.10           C
ATOM   3791 1HG  LYS A 251       3.025 -12.409 -22.629  1.00 72.10           H
ATOM   3792 2HG  LYS A 251       4.086 -13.799 -22.507  1.00 72.10           H
ATOM   3793  CD  LYS A 251       4.394 -12.615 -24.283  1.00 72.10           C
ATOM   3794 1HD  LYS A 251       4.855 -13.416 -24.860  1.00 72.10           H
ATOM   3795 2HD  LYS A 251       3.797 -12.025 -24.979  1.00 72.10           H
ATOM   3796  CE  LYS A 251       5.481 -11.735 -23.663  1.00 72.10           C
ATOM   3797 1HE  LYS A 251       5.028 -10.856 -23.204  1.00 72.10           H
ATOM   3798 2HE  LYS A 251       5.990 -12.281 -22.869  1.00 72.10           H
ATOM   3799  NZ  LYS A 251       6.459 -11.316 -24.691  1.00 72.10           N
ATOM   3800 1HZ  LYS A 251       7.127 -10.673 -24.281  1.00 72.10           H
ATOM   3801 2HZ  LYS A 251       6.949 -12.132 -25.044  1.00 72.10           H
ATOM   3802 3HZ  LYS A 251       5.973 -10.858 -25.454  1.00 72.10           H
ATOM   3803  HN  LYS A 251       0.569 -15.680 -24.335  1.00 72.10           H
ATOM   3804  N   ALA A 252      -0.265 -13.376 -22.306  1.00 70.63           N
ATOM   3805  CA  ALA A 252      -1.075 -12.449 -21.535  1.00 70.63           C
ATOM   3806  C   ALA A 252      -1.539 -13.132 -20.247  1.00 70.63           C
ATOM   3807  O   ALA A 252      -1.554 -12.514 -19.184  1.00 70.63           O
ATOM   3808  HA  ALA A 252      -0.448 -11.595 -21.278  1.00 70.63           H
ATOM   3809  CB  ALA A 252      -2.246 -11.961 -22.391  1.00 70.63           C
ATOM   3810 1HB  ALA A 252      -1.863 -11.457 -23.278  1.00 70.63           H
ATOM   3811 2HB  ALA A 252      -2.856 -12.813 -22.691  1.00 70.63           H
ATOM   3812 3HB  ALA A 252      -2.854 -11.265 -21.812  1.00 70.63           H
ATOM   3813  HN  ALA A 252      -0.611 -13.579 -23.222  1.00 70.63           H
ATOM   3814  N   LEU A 253      -1.906 -14.397 -20.386  1.00 75.00           N
ATOM   3815  CA  LEU A 253      -2.405 -15.160 -19.254  1.00 75.00           C
ATOM   3816  C   LEU A 253      -1.316 -15.245 -18.182  1.00 75.00           C
ATOM   3817  O   LEU A 253      -1.578 -15.001 -17.005  1.00 75.00           O
ATOM   3818  HA  LEU A 253      -3.253 -14.614 -18.841  1.00 75.00           H
ATOM   3819  CB  LEU A 253      -2.923 -16.524 -19.714  1.00 75.00           C
ATOM   3820 1HB  LEU A 253      -3.377 -16.405 -20.698  1.00 75.00           H
ATOM   3821 2HB  LEU A 253      -2.071 -17.193 -19.834  1.00 75.00           H
ATOM   3822  CG  LEU A 253      -3.941 -17.200 -18.792  1.00 75.00           C
ATOM   3823  HG  LEU A 253      -3.738 -16.883 -17.769  1.00 75.00           H
ATOM   3824  CD1 LEU A 253      -5.366 -16.756 -19.129  1.00 75.00           C
ATOM   3825 1HD1 LEU A 253      -5.448 -15.675 -19.008  1.00 75.00           H
ATOM   3826 2HD1 LEU A 253      -5.596 -17.024 -20.160  1.00 75.00           H
ATOM   3827 3HD1 LEU A 253      -6.068 -17.251 -18.459  1.00 75.00           H
ATOM   3828  CD2 LEU A 253      -3.790 -18.722 -18.832  1.00 75.00           C
ATOM   3829 1HD2 LEU A 253      -3.951 -19.076 -19.850  1.00 75.00           H
ATOM   3830 2HD2 LEU A 253      -2.787 -18.996 -18.506  1.00 75.00           H
ATOM   3831 3HD2 LEU A 253      -4.525 -19.177 -18.169  1.00 75.00           H
ATOM   3832  HN  LEU A 253      -1.866 -14.900 -21.249  1.00 75.00           H
ATOM   3833  N   LYS A 254      -0.117 -15.592 -18.628  1.00 77.48           N
ATOM   3834  CA  LYS A 254       0.996 -15.778 -17.713  1.00 77.48           C
ATOM   3835  C   LYS A 254       1.205 -14.497 -16.903  1.00 77.48           C
ATOM   3836  O   LYS A 254       1.340 -14.546 -15.682  1.00 77.48           O
ATOM   3837  HA  LYS A 254       0.724 -16.580 -17.027  1.00 77.48           H
ATOM   3838  CB  LYS A 254       2.243 -16.236 -18.473  1.00 77.48           C
ATOM   3839 1HB  LYS A 254       2.016 -17.136 -19.045  1.00 77.48           H
ATOM   3840 2HB  LYS A 254       2.538 -15.470 -19.190  1.00 77.48           H
ATOM   3841  CG  LYS A 254       3.400 -16.514 -17.511  1.00 77.48           C
ATOM   3842 1HG  LYS A 254       3.692 -15.591 -17.011  1.00 77.48           H
ATOM   3843 2HG  LYS A 254       3.073 -17.207 -16.735  1.00 77.48           H
ATOM   3844  CD  LYS A 254       4.601 -17.101 -18.254  1.00 77.48           C
ATOM   3845 1HD  LYS A 254       4.311 -18.028 -18.749  1.00 77.48           H
ATOM   3846 2HD  LYS A 254       4.923 -16.411 -19.034  1.00 77.48           H
ATOM   3847  CE  LYS A 254       5.762 -17.371 -17.294  1.00 77.48           C
ATOM   3848 1HE  LYS A 254       6.125 -16.430 -16.880  1.00 77.48           H
ATOM   3849 2HE  LYS A 254       5.414 -17.975 -16.456  1.00 77.48           H
ATOM   3850  NZ  LYS A 254       6.862 -18.070 -17.994  1.00 77.48           N
ATOM   3851 1HZ  LYS A 254       7.628 -18.227 -17.348  1.00 77.48           H
ATOM   3852 2HZ  LYS A 254       6.528 -18.961 -18.345  1.00 77.48           H
ATOM   3853 3HZ  LYS A 254       7.185 -17.501 -18.769  1.00 77.48           H
ATOM   3854  HN  LYS A 254       0.098 -15.745 -19.592  1.00 77.48           H
ATOM   3855  N   VAL A 255       1.225 -13.381 -17.617  1.00 74.46           N
ATOM   3856  CA  VAL A 255       1.463 -12.094 -16.986  1.00 74.46           C
ATOM   3857  C   VAL A 255       0.385 -11.841 -15.931  1.00 74.46           C
ATOM   3858  O   VAL A 255       0.692 -11.450 -14.805  1.00 74.46           O
ATOM   3859  HA  VAL A 255       2.433 -12.145 -16.491  1.00 74.46           H
ATOM   3860  CB  VAL A 255       1.530 -10.995 -18.048  1.00 74.46           C
ATOM   3861  HB  VAL A 255       0.630 -11.063 -18.658  1.00 74.46           H
ATOM   3862  CG1 VAL A 255       1.556  -9.608 -17.401  1.00 74.46           C
ATOM   3863 1HG1 VAL A 255       0.653  -9.467 -16.809  1.00 74.46           H
ATOM   3864 2HG1 VAL A 255       2.431  -9.525 -16.756  1.00 74.46           H
ATOM   3865 3HG1 VAL A 255       1.604  -8.846 -18.179  1.00 74.46           H
ATOM   3866  CG2 VAL A 255       2.737 -11.194 -18.967  1.00 74.46           C
ATOM   3867 1HG2 VAL A 255       3.653 -11.165 -18.376  1.00 74.46           H
ATOM   3868 2HG2 VAL A 255       2.658 -12.159 -19.467  1.00 74.46           H
ATOM   3869 3HG2 VAL A 255       2.761 -10.399 -19.713  1.00 74.46           H
ATOM   3870  HN  VAL A 255       1.083 -13.347 -18.606  1.00 74.46           H
ATOM   3871  N   THR A 256      -0.856 -12.073 -16.332  1.00 72.86           N
ATOM   3872  CA  THR A 256      -1.985 -11.837 -15.447  1.00 72.86           C
ATOM   3873  C   THR A 256      -1.817 -12.625 -14.147  1.00 72.86           C
ATOM   3874  O   THR A 256      -1.969 -12.072 -13.058  1.00 72.86           O
ATOM   3875  HA  THR A 256      -1.999 -10.780 -15.182  1.00 72.86           H
ATOM   3876  CB  THR A 256      -3.264 -12.189 -16.210  1.00 72.86           C
ATOM   3877  HB  THR A 256      -3.191 -13.181 -16.656  1.00 72.86           H
ATOM   3878  OG1 THR A 256      -3.428 -11.112 -17.128  1.00 72.86           O
ATOM   3879  HG1 THR A 256      -2.960 -11.320 -17.987  1.00 72.86           H
ATOM   3880  CG2 THR A 256      -4.511 -12.117 -15.326  1.00 72.86           C
ATOM   3881 1HG2 THR A 256      -4.621 -11.106 -14.934  1.00 72.86           H
ATOM   3882 2HG2 THR A 256      -4.410 -12.819 -14.498  1.00 72.86           H
ATOM   3883 3HG2 THR A 256      -5.390 -12.376 -15.916  1.00 72.86           H
ATOM   3884  HN  THR A 256      -1.096 -12.415 -17.240  1.00 72.86           H
ATOM   3885  N   ILE A 257      -1.506 -13.903 -14.302  1.00 76.83           N
ATOM   3886  CA  ILE A 257      -1.390 -14.790 -13.157  1.00 76.83           C
ATOM   3887  C   ILE A 257      -0.274 -14.288 -12.239  1.00 76.83           C
ATOM   3888  O   ILE A 257      -0.444 -14.231 -11.022  1.00 76.83           O
ATOM   3889  HA  ILE A 257      -2.333 -14.744 -12.612  1.00 76.83           H
ATOM   3890  CB  ILE A 257      -1.203 -16.237 -13.617  1.00 76.83           C
ATOM   3891  HB  ILE A 257      -0.409 -16.259 -14.363  1.00 76.83           H
ATOM   3892  CG1 ILE A 257      -2.471 -16.767 -14.291  1.00 76.83           C
ATOM   3893 1HG1 ILE A 257      -3.255 -16.900 -13.545  1.00 76.83           H
ATOM   3894 2HG1 ILE A 257      -2.837 -16.035 -15.011  1.00 76.83           H
ATOM   3895  CG2 ILE A 257      -0.757 -17.128 -12.456  1.00 76.83           C
ATOM   3896 1HG2 ILE A 257       0.191 -16.762 -12.061  1.00 76.83           H
ATOM   3897 2HG2 ILE A 257      -1.511 -17.106 -11.670  1.00 76.83           H
ATOM   3898 3HG2 ILE A 257      -0.631 -18.151 -12.810  1.00 76.83           H
ATOM   3899  CD1 ILE A 257      -2.201 -18.096 -14.999  1.00 76.83           C
ATOM   3900 1HD1 ILE A 257      -1.434 -17.953 -15.760  1.00 76.83           H
ATOM   3901 2HD1 ILE A 257      -1.858 -18.832 -14.272  1.00 76.83           H
ATOM   3902 3HD1 ILE A 257      -3.118 -18.450 -15.469  1.00 76.83           H
ATOM   3903  HN  ILE A 257      -1.335 -14.333 -15.189  1.00 76.83           H
ATOM   3904  N   THR A 258       0.843 -13.935 -12.858  1.00 80.96           N
ATOM   3905  CA  THR A 258       2.009 -13.500 -12.107  1.00 80.96           C
ATOM   3906  C   THR A 258       1.658 -12.299 -11.226  1.00 80.96           C
ATOM   3907  O   THR A 258       2.009 -12.266 -10.047  1.00 80.96           O
ATOM   3908  HA  THR A 258       2.310 -14.308 -11.440  1.00 80.96           H
ATOM   3909  CB  THR A 258       3.134 -13.215 -13.104  1.00 80.96           C
ATOM   3910  HB  THR A 258       2.862 -12.400 -13.775  1.00 80.96           H
ATOM   3911  OG1 THR A 258       3.372 -14.473 -13.728  1.00 80.96           O
ATOM   3912  HG1 THR A 258       2.773 -14.580 -14.521  1.00 80.96           H
ATOM   3913  CG2 THR A 258       4.459 -12.885 -12.413  1.00 80.96           C
ATOM   3914 1HG2 THR A 258       4.765 -13.728 -11.793  1.00 80.96           H
ATOM   3915 2HG2 THR A 258       4.332 -12.001 -11.788  1.00 80.96           H
ATOM   3916 3HG2 THR A 258       5.223 -12.691 -13.166  1.00 80.96           H
ATOM   3917  HN  THR A 258       0.959 -13.943 -13.851  1.00 80.96           H
ATOM   3918  N   VAL A 259       0.971 -11.342 -11.832  1.00 75.65           N
ATOM   3919  CA  VAL A 259       0.627 -10.113 -11.137  1.00 75.65           C
ATOM   3920  C   VAL A 259      -0.241 -10.445  -9.922  1.00 75.65           C
ATOM   3921  O   VAL A 259      -0.000  -9.940  -8.826  1.00 75.65           O
ATOM   3922  HA  VAL A 259       1.556  -9.659 -10.791  1.00 75.65           H
ATOM   3923  CB  VAL A 259      -0.046  -9.136 -12.104  1.00 75.65           C
ATOM   3924  HB  VAL A 259      -0.874  -9.657 -12.584  1.00 75.65           H
ATOM   3925  CG1 VAL A 259      -0.620  -7.932 -11.354  1.00 75.65           C
ATOM   3926 1HG1 VAL A 259      -1.361  -8.274 -10.631  1.00 75.65           H
ATOM   3927 2HG1 VAL A 259       0.183  -7.411 -10.834  1.00 75.65           H
ATOM   3928 3HG1 VAL A 259      -1.093  -7.254 -12.065  1.00 75.65           H
ATOM   3929  CG2 VAL A 259       0.926  -8.689 -13.197  1.00 75.65           C
ATOM   3930 1HG2 VAL A 259       1.783  -8.194 -12.741  1.00 75.65           H
ATOM   3931 2HG2 VAL A 259       1.266  -9.559 -13.759  1.00 75.65           H
ATOM   3932 3HG2 VAL A 259       0.422  -7.995 -13.870  1.00 75.65           H
ATOM   3933  HN  VAL A 259       0.652 -11.396 -12.778  1.00 75.65           H
ATOM   3934  N   LEU A 260      -1.232 -11.292 -10.156  1.00 77.47           N
ATOM   3935  CA  LEU A 260      -2.183 -11.638  -9.114  1.00 77.47           C
ATOM   3936  C   LEU A 260      -1.448 -12.342  -7.971  1.00 77.47           C
ATOM   3937  O   LEU A 260      -1.656 -12.019  -6.803  1.00 77.47           O
ATOM   3938  HA  LEU A 260      -2.603 -10.707  -8.733  1.00 77.47           H
ATOM   3939  CB  LEU A 260      -3.341 -12.452  -9.694  1.00 77.47           C
ATOM   3940 1HB  LEU A 260      -3.828 -11.856 -10.466  1.00 77.47           H
ATOM   3941 2HB  LEU A 260      -2.929 -13.334 -10.185  1.00 77.47           H
ATOM   3942  CG  LEU A 260      -4.406 -12.910  -8.695  1.00 77.47           C
ATOM   3943  HG  LEU A 260      -3.917 -13.503  -7.922  1.00 77.47           H
ATOM   3944  CD1 LEU A 260      -5.058 -11.712  -8.002  1.00 77.47           C
ATOM   3945 1HD1 LEU A 260      -4.298 -11.144  -7.466  1.00 77.47           H
ATOM   3946 2HD1 LEU A 260      -5.531 -11.074  -8.748  1.00 77.47           H
ATOM   3947 3HD1 LEU A 260      -5.811 -12.066  -7.297  1.00 77.47           H
ATOM   3948  CD2 LEU A 260      -5.439 -13.814  -9.371  1.00 77.47           C
ATOM   3949 1HD2 LEU A 260      -5.928 -13.267 -10.177  1.00 77.47           H
ATOM   3950 2HD2 LEU A 260      -4.941 -14.694  -9.778  1.00 77.47           H
ATOM   3951 3HD2 LEU A 260      -6.184 -14.125  -8.638  1.00 77.47           H
ATOM   3952  HN  LEU A 260      -1.390 -11.738 -11.037  1.00 77.47           H
ATOM   3953  N   THR A 261      -0.604 -13.291  -8.349  1.00 83.68           N
ATOM   3954  CA  THR A 261       0.092 -14.107  -7.369  1.00 83.68           C
ATOM   3955  C   THR A 261       0.979 -13.233  -6.481  1.00 83.68           C
ATOM   3956  O   THR A 261       1.010 -13.408  -5.264  1.00 83.68           O
ATOM   3957  HA  THR A 261      -0.651 -14.572  -6.720  1.00 83.68           H
ATOM   3958  CB  THR A 261       0.865 -15.192  -8.121  1.00 83.68           C
ATOM   3959  HB  THR A 261       1.618 -14.752  -8.774  1.00 83.68           H
ATOM   3960  OG1 THR A 261      -0.149 -15.951  -8.775  1.00 83.68           O
ATOM   3961  HG1 THR A 261      -0.358 -15.546  -9.665  1.00 83.68           H
ATOM   3962  CG2 THR A 261       1.531 -16.196  -7.178  1.00 83.68           C
ATOM   3963 1HG2 THR A 261       0.770 -16.686  -6.571  1.00 83.68           H
ATOM   3964 2HG2 THR A 261       2.233 -15.673  -6.528  1.00 83.68           H
ATOM   3965 3HG2 THR A 261       2.066 -16.944  -7.763  1.00 83.68           H
ATOM   3966  HN  THR A 261      -0.394 -13.505  -9.303  1.00 83.68           H
ATOM   3967  N   VAL A 262       1.680 -12.311  -7.124  1.00 84.04           N
ATOM   3968  CA  VAL A 262       2.643 -11.478  -6.424  1.00 84.04           C
ATOM   3969  C   VAL A 262       1.908 -10.598  -5.411  1.00 84.04           C
ATOM   3970  O   VAL A 262       2.369 -10.424  -4.284  1.00 84.04           O
ATOM   3971  HA  VAL A 262       3.320 -12.141  -5.885  1.00 84.04           H
ATOM   3972  CB  VAL A 262       3.468 -10.673  -7.429  1.00 84.04           C
ATOM   3973  HB  VAL A 262       2.776 -10.120  -8.064  1.00 84.04           H
ATOM   3974  CG1 VAL A 262       4.363  -9.658  -6.716  1.00 84.04           C
ATOM   3975 1HG1 VAL A 262       3.745  -8.970  -6.139  1.00 84.04           H
ATOM   3976 2HG1 VAL A 262       5.044 -10.182  -6.045  1.00 84.04           H
ATOM   3977 3HG1 VAL A 262       4.939  -9.099  -7.454  1.00 84.04           H
ATOM   3978  CG2 VAL A 262       4.293 -11.597  -8.327  1.00 84.04           C
ATOM   3979 1HG2 VAL A 262       4.972 -12.189  -7.712  1.00 84.04           H
ATOM   3980 2HG2 VAL A 262       3.626 -12.262  -8.875  1.00 84.04           H
ATOM   3981 3HG2 VAL A 262       4.870 -10.998  -9.032  1.00 84.04           H
ATOM   3982  HN  VAL A 262       1.598 -12.129  -8.104  1.00 84.04           H
ATOM   3983  N   PHE A 263       0.777 -10.065  -5.849  1.00 79.25           N
ATOM   3984  CA  PHE A 263      -0.039  -9.226  -4.988  1.00 79.25           C
ATOM   3985  C   PHE A 263      -0.503  -9.998  -3.751  1.00 79.25           C
ATOM   3986  O   PHE A 263      -0.277  -9.564  -2.623  1.00 79.25           O
ATOM   3987  HA  PHE A 263       0.580  -8.384  -4.677  1.00 79.25           H
ATOM   3988  CB  PHE A 263      -1.264  -8.806  -5.802  1.00 79.25           C
ATOM   3989 1HB  PHE A 263      -0.930  -8.268  -6.690  1.00 79.25           H
ATOM   3990 2HB  PHE A 263      -1.782  -9.700  -6.147  1.00 79.25           H
ATOM   3991  CG  PHE A 263      -2.251  -7.927  -5.032  1.00 79.25           C
ATOM   3992  CD1 PHE A 263      -3.290  -8.496  -4.364  1.00 79.25           C
ATOM   3993  HD1 PHE A 263      -3.420  -9.578  -4.378  1.00 79.25           H
ATOM   3994  CD2 PHE A 263      -2.090  -6.576  -5.016  1.00 79.25           C
ATOM   3995  HD2 PHE A 263      -1.257  -6.120  -5.551  1.00 79.25           H
ATOM   3996  CE1 PHE A 263      -4.207  -7.680  -3.650  1.00 79.25           C
ATOM   3997  HE1 PHE A 263      -5.040  -8.136  -3.114  1.00 79.25           H
ATOM   3998  CE2 PHE A 263      -3.006  -5.760  -4.301  1.00 79.25           C
ATOM   3999  HE2 PHE A 263      -2.877  -4.678  -4.288  1.00 79.25           H
ATOM   4000  CZ  PHE A 263      -4.046  -6.329  -3.633  1.00 79.25           C
ATOM   4001  HZ  PHE A 263      -4.749  -5.703  -3.084  1.00 79.25           H
ATOM   4002  HN  PHE A 263       0.416 -10.199  -6.773  1.00 79.25           H
ATOM   4003  N   VAL A 264      -1.145 -11.129  -4.005  1.00 83.82           N
ATOM   4004  CA  VAL A 264      -1.749 -11.903  -2.935  1.00 83.82           C
ATOM   4005  C   VAL A 264      -0.676 -12.265  -1.905  1.00 83.82           C
ATOM   4006  O   VAL A 264      -0.878 -12.089  -0.705  1.00 83.82           O
ATOM   4007  HA  VAL A 264      -2.497 -11.273  -2.454  1.00 83.82           H
ATOM   4008  CB  VAL A 264      -2.461 -13.128  -3.512  1.00 83.82           C
ATOM   4009  HB  VAL A 264      -1.752 -13.660  -4.147  1.00 83.82           H
ATOM   4010  CG1 VAL A 264      -2.901 -14.082  -2.399  1.00 83.82           C
ATOM   4011 1HG1 VAL A 264      -2.027 -14.417  -1.841  1.00 83.82           H
ATOM   4012 2HG1 VAL A 264      -3.585 -13.565  -1.727  1.00 83.82           H
ATOM   4013 3HG1 VAL A 264      -3.404 -14.944  -2.838  1.00 83.82           H
ATOM   4014  CG2 VAL A 264      -3.650 -12.713  -4.381  1.00 83.82           C
ATOM   4015 1HG2 VAL A 264      -4.360 -12.148  -3.777  1.00 83.82           H
ATOM   4016 2HG2 VAL A 264      -3.298 -12.092  -5.205  1.00 83.82           H
ATOM   4017 3HG2 VAL A 264      -4.138 -13.603  -4.778  1.00 83.82           H
ATOM   4018  HN  VAL A 264      -1.255 -11.516  -4.921  1.00 83.82           H
ATOM   4019  N   LEU A 265       0.441 -12.765  -2.413  1.00 88.25           N
ATOM   4020  CA  LEU A 265       1.482 -13.297  -1.550  1.00 88.25           C
ATOM   4021  C   LEU A 265       2.071 -12.163  -0.709  1.00 88.25           C
ATOM   4022  O   LEU A 265       2.519 -12.387   0.414  1.00 88.25           O
ATOM   4023  HA  LEU A 265       1.014 -14.017  -0.879  1.00 88.25           H
ATOM   4024  CB  LEU A 265       2.524 -14.056  -2.374  1.00 88.25           C
ATOM   4025 1HB  LEU A 265       2.850 -13.414  -3.192  1.00 88.25           H
ATOM   4026 2HB  LEU A 265       3.395 -14.237  -1.744  1.00 88.25           H
ATOM   4027  CG  LEU A 265       2.070 -15.393  -2.963  1.00 88.25           C
ATOM   4028  HG  LEU A 265       1.216 -15.206  -3.614  1.00 88.25           H
ATOM   4029  CD1 LEU A 265       3.169 -16.014  -3.826  1.00 88.25           C
ATOM   4030 1HD1 LEU A 265       3.415 -15.337  -4.645  1.00 88.25           H
ATOM   4031 2HD1 LEU A 265       4.057 -16.185  -3.217  1.00 88.25           H
ATOM   4032 3HD1 LEU A 265       2.820 -16.963  -4.233  1.00 88.25           H
ATOM   4033  CD2 LEU A 265       1.599 -16.345  -1.862  1.00 88.25           C
ATOM   4034 1HD2 LEU A 265       2.417 -16.530  -1.167  1.00 88.25           H
ATOM   4035 2HD2 LEU A 265       0.762 -15.897  -1.327  1.00 88.25           H
ATOM   4036 3HD2 LEU A 265       1.281 -17.288  -2.308  1.00 88.25           H
ATOM   4037  HN  LEU A 265       0.640 -12.809  -3.392  1.00 88.25           H
ATOM   4038  N   SER A 266       2.050 -10.970  -1.284  1.00 87.58           N
ATOM   4039  CA  SER A 266       2.671  -9.821  -0.648  1.00 87.58           C
ATOM   4040  C   SER A 266       1.727  -9.228   0.399  1.00 87.58           C
ATOM   4041  O   SER A 266       2.159  -8.854   1.488  1.00 87.58           O
ATOM   4042  HA  SER A 266       3.574 -10.206  -0.175  1.00 87.58           H
ATOM   4043  CB  SER A 266       3.053  -8.758  -1.681  1.00 87.58           C
ATOM   4044 1HB  SER A 266       3.601  -7.955  -1.190  1.00 87.58           H
ATOM   4045 2HB  SER A 266       3.723  -9.196  -2.421  1.00 87.58           H
ATOM   4046  OG  SER A 266       1.909  -8.218  -2.339  1.00 87.58           O
ATOM   4047  HG  SER A 266       1.685  -8.769  -3.143  1.00 87.58           H
ATOM   4048  HN  SER A 266       1.619 -10.782  -2.167  1.00 87.58           H
ATOM   4049  N   GLN A 267       0.455  -9.160   0.032  1.00 86.34           N
ATOM   4050  CA  GLN A 267      -0.498  -8.358   0.780  1.00 86.34           C
ATOM   4051  C   GLN A 267      -1.229  -9.224   1.808  1.00 86.34           C
ATOM   4052  O   GLN A 267      -1.554  -8.757   2.899  1.00 86.34           O
ATOM   4053  HA  GLN A 267       0.098  -7.601   1.291  1.00 86.34           H
ATOM   4054  CB  GLN A 267      -1.488  -7.667  -0.159  1.00 86.34           C
ATOM   4055 1HB  GLN A 267      -1.986  -8.411  -0.780  1.00 86.34           H
ATOM   4056 2HB  GLN A 267      -2.263  -7.170   0.426  1.00 86.34           H
ATOM   4057  CG  GLN A 267      -0.778  -6.644  -1.049  1.00 86.34           C
ATOM   4058 1HG  GLN A 267      -0.008  -7.142  -1.637  1.00 86.34           H
ATOM   4059 2HG  GLN A 267      -1.490  -6.214  -1.753  1.00 86.34           H
ATOM   4060  CD  GLN A 267      -0.147  -5.532  -0.210  1.00 86.34           C
ATOM   4061  OE1 GLN A 267      -0.708  -5.060   0.766  1.00 86.34           O
ATOM   4062  NE2 GLN A 267       1.048  -5.140  -0.642  1.00 86.34           N
ATOM   4063 1HE2 GLN A 267       1.453  -5.568  -1.450  1.00 86.34           H
ATOM   4064 2HE2 GLN A 267       1.542  -4.417  -0.159  1.00 86.34           H
ATOM   4065  HN  GLN A 267       0.075  -9.641  -0.758  1.00 86.34           H
ATOM   4066  N   PHE A 268      -1.466 -10.469   1.424  1.00 89.10           N
ATOM   4067  CA  PHE A 268      -2.308 -11.349   2.216  1.00 89.10           C
ATOM   4068  C   PHE A 268      -1.773 -11.480   3.644  1.00 89.10           C
ATOM   4069  O   PHE A 268      -2.508 -11.269   4.608  1.00 89.10           O
ATOM   4070  HA  PHE A 268      -3.304 -10.908   2.242  1.00 89.10           H
ATOM   4071  CB  PHE A 268      -2.275 -12.724   1.545  1.00 89.10           C
ATOM   4072 1HB  PHE A 268      -2.580 -12.615   0.504  1.00 89.10           H
ATOM   4073 2HB  PHE A 268      -1.249 -13.090   1.540  1.00 89.10           H
ATOM   4074  CG  PHE A 268      -3.171 -13.766   2.217  1.00 89.10           C
ATOM   4075  CD1 PHE A 268      -2.616 -14.780   2.933  1.00 89.10           C
ATOM   4076  HD1 PHE A 268      -1.532 -14.849   3.029  1.00 89.10           H
ATOM   4077  CD2 PHE A 268      -4.523 -13.679   2.098  1.00 89.10           C
ATOM   4078  HD2 PHE A 268      -4.969 -12.867   1.523  1.00 89.10           H
ATOM   4079  CE1 PHE A 268      -3.447 -15.747   3.557  1.00 89.10           C
ATOM   4080  HE1 PHE A 268      -3.002 -16.560   4.131  1.00 89.10           H
ATOM   4081  CE2 PHE A 268      -5.355 -14.647   2.721  1.00 89.10           C
ATOM   4082  HE2 PHE A 268      -6.438 -14.577   2.626  1.00 89.10           H
ATOM   4083  CZ  PHE A 268      -4.799 -15.660   3.438  1.00 89.10           C
ATOM   4084  HZ  PHE A 268      -5.437 -16.403   3.917  1.00 89.10           H
ATOM   4085  HN  PHE A 268      -1.095 -10.877   0.590  1.00 89.10           H
ATOM   4086  N   PRO A 269      -0.490 -11.829   3.806  1.00 92.92           N
ATOM   4087  CA  PRO A 269       0.056 -12.104   5.137  1.00 92.92           C
ATOM   4088  C   PRO A 269      -0.206 -10.968   6.113  1.00 92.92           C
ATOM   4089  O   PRO A 269      -0.622 -11.203   7.247  1.00 92.92           O
ATOM   4090  HA  PRO A 269      -0.439 -12.973   5.573  1.00 92.92           H
ATOM   4091  CB  PRO A 269       1.551 -12.302   4.883  1.00 92.92           C
ATOM   4092 1HB  PRO A 269       2.104 -11.368   4.994  1.00 92.92           H
ATOM   4093 2HB  PRO A 269       1.987 -13.014   5.584  1.00 92.92           H
ATOM   4094  CG  PRO A 269       1.601 -12.819   3.450  1.00 92.92           C
ATOM   4095 1HG  PRO A 269       2.584 -12.676   3.002  1.00 92.92           H
ATOM   4096 2HG  PRO A 269       1.392 -13.887   3.398  1.00 92.92           H
ATOM   4097  CD  PRO A 269       0.531 -11.993   2.754  1.00 92.92           C
ATOM   4098 1HD  PRO A 269       0.917 -11.031   2.418  1.00 92.92           H
ATOM   4099 2HD  PRO A 269       0.137 -12.501   1.874  1.00 92.92           H
ATOM   4100  N   TYR A 270       0.048  -9.756   5.642  1.00 91.79           N
ATOM   4101  CA  TYR A 270      -0.066  -8.584   6.493  1.00 91.79           C
ATOM   4102  C   TYR A 270      -1.512  -8.373   6.945  1.00 91.79           C
ATOM   4103  O   TYR A 270      -1.766  -8.083   8.113  1.00 91.79           O
ATOM   4104  HA  TYR A 270       0.561  -8.742   7.370  1.00 91.79           H
ATOM   4105  CB  TYR A 270       0.366  -7.395   5.633  1.00 91.79           C
ATOM   4106 1HB  TYR A 270       1.441  -7.453   5.463  1.00 91.79           H
ATOM   4107 2HB  TYR A 270      -0.116  -7.471   4.658  1.00 91.79           H
ATOM   4108  CG  TYR A 270       0.034  -6.032   6.244  1.00 91.79           C
ATOM   4109  CD1 TYR A 270      -0.972  -5.259   5.702  1.00 91.79           C
ATOM   4110  HD1 TYR A 270      -1.531  -5.620   4.838  1.00 91.79           H
ATOM   4111  CD2 TYR A 270       0.742  -5.575   7.337  1.00 91.79           C
ATOM   4112  HD2 TYR A 270       1.537  -6.186   7.765  1.00 91.79           H
ATOM   4113  CE1 TYR A 270      -1.284  -3.976   6.277  1.00 91.79           C
ATOM   4114  HE1 TYR A 270      -2.077  -3.356   5.858  1.00 91.79           H
ATOM   4115  CE2 TYR A 270       0.430  -4.293   7.912  1.00 91.79           C
ATOM   4116  HE2 TYR A 270       0.981  -3.920   8.776  1.00 91.79           H
ATOM   4117  CZ  TYR A 270      -0.568  -3.556   7.354  1.00 91.79           C
ATOM   4118  OH  TYR A 270      -0.862  -2.345   7.897  1.00 91.79           O
ATOM   4119  HH  TYR A 270      -0.339  -2.211   8.739  1.00 91.79           H
ATOM   4120  HN  TYR A 270       0.327  -9.569   4.700  1.00 91.79           H
ATOM   4121  N   ASN A 271      -2.424  -8.527   5.995  1.00 89.59           N
ATOM   4122  CA  ASN A 271      -3.826  -8.247   6.252  1.00 89.59           C
ATOM   4123  C   ASN A 271      -4.401  -9.334   7.161  1.00 89.59           C
ATOM   4124  O   ASN A 271      -5.372  -9.099   7.879  1.00 89.59           O
ATOM   4125  HA  ASN A 271      -3.841  -7.262   6.718  1.00 89.59           H
ATOM   4126  CB  ASN A 271      -4.633  -8.243   4.952  1.00 89.59           C
ATOM   4127 1HB  ASN A 271      -4.370  -9.115   4.353  1.00 89.59           H
ATOM   4128 2HB  ASN A 271      -5.696  -8.321   5.179  1.00 89.59           H
ATOM   4129  CG  ASN A 271      -4.371  -6.968   4.148  1.00 89.59           C
ATOM   4130  OD1 ASN A 271      -4.740  -5.871   4.536  1.00 89.59           O
ATOM   4131  ND2 ASN A 271      -3.715  -7.172   3.009  1.00 89.59           N
ATOM   4132 1HD2 ASN A 271      -3.440  -8.097   2.749  1.00 89.59           H
ATOM   4133 2HD2 ASN A 271      -3.496  -6.399   2.413  1.00 89.59           H
ATOM   4134  HN  ASN A 271      -2.217  -8.837   5.067  1.00 89.59           H
ATOM   4135  N   CYS A 272      -3.778 -10.502   7.102  1.00 92.56           N
ATOM   4136  CA  CYS A 272      -4.111 -11.576   8.021  1.00 92.56           C
ATOM   4137  C   CYS A 272      -3.844 -11.089   9.447  1.00 92.56           C
ATOM   4138  O   CYS A 272      -4.696 -11.227  10.323  1.00 92.56           O
ATOM   4139  HA  CYS A 272      -5.170 -11.794   7.878  1.00 92.56           H
ATOM   4140  CB  CYS A 272      -3.336 -12.856   7.701  1.00 92.56           C
ATOM   4141 1HB  CYS A 272      -2.276 -12.629   7.581  1.00 92.56           H
ATOM   4142 2HB  CYS A 272      -3.418 -13.558   8.531  1.00 92.56           H
ATOM   4143  SG  CYS A 272      -3.989 -13.618   6.171  1.00 92.56           S
ATOM   4144  HG  CYS A 272      -3.422 -12.754   5.333  1.00 92.56           H
ATOM   4145  HN  CYS A 272      -3.058 -10.719   6.442  1.00 92.56           H
ATOM   4146  N   ILE A 273      -2.659 -10.528   9.634  1.00 93.53           N
ATOM   4147  CA  ILE A 273      -2.248 -10.068  10.950  1.00 93.53           C
ATOM   4148  C   ILE A 273      -3.113  -8.875  11.362  1.00 93.53           C
ATOM   4149  O   ILE A 273      -3.504  -8.759  12.522  1.00 93.53           O
ATOM   4150  HA  ILE A 273      -2.427 -10.883  11.651  1.00 93.53           H
ATOM   4151  CB  ILE A 273      -0.746  -9.775  10.970  1.00 93.53           C
ATOM   4152  HB  ILE A 273      -0.531  -9.038  10.197  1.00 93.53           H
ATOM   4153  CG1 ILE A 273       0.062 -11.031  10.635  1.00 93.53           C
ATOM   4154 1HG1 ILE A 273      -0.229 -11.403   9.653  1.00 93.53           H
ATOM   4155 2HG1 ILE A 273       1.122 -10.781  10.580  1.00 93.53           H
ATOM   4156  CG2 ILE A 273      -0.325  -9.163  12.307  1.00 93.53           C
ATOM   4157 1HG2 ILE A 273      -0.866  -8.229  12.466  1.00 93.53           H
ATOM   4158 2HG2 ILE A 273      -0.557  -9.858  13.115  1.00 93.53           H
ATOM   4159 3HG2 ILE A 273       0.746  -8.964  12.295  1.00 93.53           H
ATOM   4160  CD1 ILE A 273      -0.158 -12.121  11.686  1.00 93.53           C
ATOM   4161 1HD1 ILE A 273       0.157 -11.753  12.662  1.00 93.53           H
ATOM   4162 2HD1 ILE A 273      -1.215 -12.385  11.721  1.00 93.53           H
ATOM   4163 3HD1 ILE A 273       0.428 -13.002  11.424  1.00 93.53           H
ATOM   4164  HN  ILE A 273      -1.986 -10.387   8.908  1.00 93.53           H
ATOM   4165  N   LEU A 274      -3.386  -8.020  10.388  1.00 91.71           N
ATOM   4166  CA  LEU A 274      -4.178  -6.827  10.640  1.00 91.71           C
ATOM   4167  C   LEU A 274      -5.568  -7.237  11.129  1.00 91.71           C
ATOM   4168  O   LEU A 274      -6.157  -6.563  11.972  1.00 91.71           O
ATOM   4169  HA  LEU A 274      -3.683  -6.269  11.435  1.00 91.71           H
ATOM   4170  CB  LEU A 274      -4.201  -5.928   9.402  1.00 91.71           C
ATOM   4171 1HB  LEU A 274      -3.182  -5.831   9.028  1.00 91.71           H
ATOM   4172 2HB  LEU A 274      -4.779  -6.428   8.625  1.00 91.71           H
ATOM   4173  CG  LEU A 274      -4.776  -4.525   9.603  1.00 91.71           C
ATOM   4174  HG  LEU A 274      -5.734  -4.618  10.115  1.00 91.71           H
ATOM   4175  CD1 LEU A 274      -3.866  -3.682  10.500  1.00 91.71           C
ATOM   4176 1HD1 LEU A 274      -3.768  -4.163  11.473  1.00 91.71           H
ATOM   4177 2HD1 LEU A 274      -2.882  -3.594  10.038  1.00 91.71           H
ATOM   4178 3HD1 LEU A 274      -4.298  -2.690  10.626  1.00 91.71           H
ATOM   4179  CD2 LEU A 274      -5.046  -3.845   8.260  1.00 91.71           C
ATOM   4180 1HD2 LEU A 274      -4.114  -3.764   7.700  1.00 91.71           H
ATOM   4181 2HD2 LEU A 274      -5.761  -4.437   7.690  1.00 91.71           H
ATOM   4182 3HD2 LEU A 274      -5.454  -2.849   8.432  1.00 91.71           H
ATOM   4183  HN  LEU A 274      -3.078  -8.130   9.443  1.00 91.71           H
ATOM   4184  N   LEU A 275      -6.053  -8.340  10.577  1.00 93.37           N
ATOM   4185  CA  LEU A 275      -7.344  -8.873  10.979  1.00 93.37           C
ATOM   4186  C   LEU A 275      -7.286  -9.282  12.452  1.00 93.37           C
ATOM   4187  O   LEU A 275      -8.180  -8.947  13.228  1.00 93.37           O
ATOM   4188  HA  LEU A 275      -8.075  -8.072  10.871  1.00 93.37           H
ATOM   4189  CB  LEU A 275      -7.771 -10.005  10.042  1.00 93.37           C
ATOM   4190 1HB  LEU A 275      -7.842  -9.605   9.030  1.00 93.37           H
ATOM   4191 2HB  LEU A 275      -6.984 -10.758  10.033  1.00 93.37           H
ATOM   4192  CG  LEU A 275      -9.095 -10.693  10.383  1.00 93.37           C
ATOM   4193  HG  LEU A 275      -9.036 -11.057  11.408  1.00 93.37           H
ATOM   4194  CD1 LEU A 275     -10.260  -9.704  10.319  1.00 93.37           C
ATOM   4195 1HD1 LEU A 275     -10.091  -8.898  11.033  1.00 93.37           H
ATOM   4196 2HD1 LEU A 275     -10.330  -9.289   9.313  1.00 93.37           H
ATOM   4197 3HD1 LEU A 275     -11.188 -10.219  10.565  1.00 93.37           H
ATOM   4198  CD2 LEU A 275      -9.326 -11.910   9.485  1.00 93.37           C
ATOM   4199 1HD2 LEU A 275      -9.356 -11.592   8.442  1.00 93.37           H
ATOM   4200 2HD2 LEU A 275      -8.515 -12.624   9.624  1.00 93.37           H
ATOM   4201 3HD2 LEU A 275     -10.274 -12.381   9.748  1.00 93.37           H
ATOM   4202  HN  LEU A 275      -5.580  -8.867   9.871  1.00 93.37           H
ATOM   4203  N   VAL A 276      -6.227 -10.001  12.792  1.00 94.62           N
ATOM   4204  CA  VAL A 276      -6.044 -10.464  14.157  1.00 94.62           C
ATOM   4205  C   VAL A 276      -6.046  -9.262  15.104  1.00 94.62           C
ATOM   4206  O   VAL A 276      -6.712  -9.283  16.138  1.00 94.62           O
ATOM   4207  HA  VAL A 276      -6.890 -11.106  14.403  1.00 94.62           H
ATOM   4208  CB  VAL A 276      -4.768 -11.303  14.259  1.00 94.62           C
ATOM   4209  HB  VAL A 276      -3.947 -10.715  13.849  1.00 94.62           H
ATOM   4210  CG1 VAL A 276      -4.435 -11.620  15.718  1.00 94.62           C
ATOM   4211 1HG1 VAL A 276      -4.287 -10.691  16.268  1.00 94.62           H
ATOM   4212 2HG1 VAL A 276      -5.257 -12.179  16.165  1.00 94.62           H
ATOM   4213 3HG1 VAL A 276      -3.524 -12.217  15.761  1.00 94.62           H
ATOM   4214  CG2 VAL A 276      -4.887 -12.584  13.432  1.00 94.62           C
ATOM   4215 1HG2 VAL A 276      -5.725 -13.177  13.799  1.00 94.62           H
ATOM   4216 2HG2 VAL A 276      -5.055 -12.328  12.386  1.00 94.62           H
ATOM   4217 3HG2 VAL A 276      -3.967 -13.162  13.522  1.00 94.62           H
ATOM   4218  HN  VAL A 276      -5.503 -10.266  12.156  1.00 94.62           H
ATOM   4219  N   GLN A 277      -5.293  -8.243  14.716  1.00 93.22           N
ATOM   4220  CA  GLN A 277      -5.186  -7.041  15.526  1.00 93.22           C
ATOM   4221  C   GLN A 277      -6.556  -6.377  15.675  1.00 93.22           C
ATOM   4222  O   GLN A 277      -6.857  -5.793  16.714  1.00 93.22           O
ATOM   4223  HA  GLN A 277      -4.831  -7.379  16.500  1.00 93.22           H
ATOM   4224  CB  GLN A 277      -4.166  -6.068  14.931  1.00 93.22           C
ATOM   4225 1HB  GLN A 277      -4.341  -5.962  13.860  1.00 93.22           H
ATOM   4226 2HB  GLN A 277      -4.298  -5.081  15.374  1.00 93.22           H
ATOM   4227  CG  GLN A 277      -2.736  -6.555  15.173  1.00 93.22           C
ATOM   4228 1HG  GLN A 277      -2.575  -6.703  16.241  1.00 93.22           H
ATOM   4229 2HG  GLN A 277      -2.592  -7.523  14.692  1.00 93.22           H
ATOM   4230  CD  GLN A 277      -1.716  -5.552  14.632  1.00 93.22           C
ATOM   4231  OE1 GLN A 277      -2.003  -4.741  13.767  1.00 93.22           O
ATOM   4232  NE2 GLN A 277      -0.512  -5.652  15.188  1.00 93.22           N
ATOM   4233 1HE2 GLN A 277      -0.342  -6.340  15.894  1.00 93.22           H
ATOM   4234 2HE2 GLN A 277       0.224  -5.039  14.900  1.00 93.22           H
ATOM   4235  HN  GLN A 277      -4.764  -8.229  13.868  1.00 93.22           H
ATOM   4236  N   THR A 278      -7.350  -6.489  14.619  1.00 93.05           N
ATOM   4237  CA  THR A 278      -8.673  -5.890  14.612  1.00 93.05           C
ATOM   4238  C   THR A 278      -9.584  -6.595  15.619  1.00 93.05           C
ATOM   4239  O   THR A 278     -10.293  -5.943  16.384  1.00 93.05           O
ATOM   4240  HA  THR A 278      -8.583  -4.852  14.935  1.00 93.05           H
ATOM   4241  CB  THR A 278      -9.204  -5.934  13.178  1.00 93.05           C
ATOM   4242  HB  THR A 278      -9.373  -6.961  12.857  1.00 93.05           H
ATOM   4243  OG1 THR A 278      -8.236  -5.206  12.427  1.00 93.05           O
ATOM   4244  HG1 THR A 278      -7.316  -5.518  12.662  1.00 93.05           H
ATOM   4245  CG2 THR A 278     -10.493  -5.127  13.005  1.00 93.05           C
ATOM   4246 1HG2 THR A 278     -10.306  -4.084  13.262  1.00 93.05           H
ATOM   4247 2HG2 THR A 278     -11.264  -5.530  13.661  1.00 93.05           H
ATOM   4248 3HG2 THR A 278     -10.826  -5.192  11.969  1.00 93.05           H
ATOM   4249  HN  THR A 278      -7.102  -6.977  13.783  1.00 93.05           H
ATOM   4250  N   ILE A 279      -9.535  -7.919  15.586  1.00 94.52           N
ATOM   4251  CA  ILE A 279     -10.364  -8.721  16.470  1.00 94.52           C
ATOM   4252  C   ILE A 279      -9.960  -8.454  17.921  1.00 94.52           C
ATOM   4253  O   ILE A 279     -10.818  -8.310  18.792  1.00 94.52           O
ATOM   4254  HA  ILE A 279     -11.396  -8.396  16.334  1.00 94.52           H
ATOM   4255  CB  ILE A 279     -10.298 -10.197  16.074  1.00 94.52           C
ATOM   4256  HB  ILE A 279      -9.250 -10.495  16.042  1.00 94.52           H
ATOM   4257  CG1 ILE A 279     -10.873 -10.416  14.673  1.00 94.52           C
ATOM   4258 1HG1 ILE A 279     -11.959 -10.326  14.704  1.00 94.52           H
ATOM   4259 2HG1 ILE A 279     -10.508  -9.639  14.001  1.00 94.52           H
ATOM   4260  CG2 ILE A 279     -10.986 -11.077  17.120  1.00 94.52           C
ATOM   4261 1HG2 ILE A 279     -10.491 -10.950  18.083  1.00 94.52           H
ATOM   4262 2HG2 ILE A 279     -12.032 -10.785  17.208  1.00 94.52           H
ATOM   4263 3HG2 ILE A 279     -10.924 -12.121  16.814  1.00 94.52           H
ATOM   4264  CD1 ILE A 279     -10.485 -11.792  14.130  1.00 94.52           C
ATOM   4265 1HD1 ILE A 279      -9.399 -11.869  14.078  1.00 94.52           H
ATOM   4266 2HD1 ILE A 279     -10.872 -12.567  14.792  1.00 94.52           H
ATOM   4267 3HD1 ILE A 279     -10.907 -11.922  13.133  1.00 94.52           H
ATOM   4268  HN  ILE A 279      -8.945  -8.442  14.971  1.00 94.52           H
ATOM   4269  N   ASP A 280      -8.654  -8.397  18.138  1.00 94.32           N
ATOM   4270  CA  ASP A 280      -8.125  -8.220  19.479  1.00 94.32           C
ATOM   4271  C   ASP A 280      -8.457  -6.810  19.972  1.00 94.32           C
ATOM   4272  O   ASP A 280      -8.679  -6.602  21.164  1.00 94.32           O
ATOM   4273  HA  ASP A 280      -8.602  -8.995  20.080  1.00 94.32           H
ATOM   4274  CB  ASP A 280      -6.604  -8.380  19.497  1.00 94.32           C
ATOM   4275 1HB  ASP A 280      -6.325  -9.302  18.985  1.00 94.32           H
ATOM   4276 2HB  ASP A 280      -6.141  -7.559  18.949  1.00 94.32           H
ATOM   4277  CG  ASP A 280      -6.071  -8.407  20.931  1.00 94.32           C
ATOM   4278  OD1 ASP A 280      -6.613  -9.209  21.722  1.00 94.32           O
ATOM   4279  OD2 ASP A 280      -5.135  -7.626  21.204  1.00 94.32           O
ATOM   4280  HN  ASP A 280      -7.964  -8.470  17.417  1.00 94.32           H
ATOM   4281  N   ALA A 281      -8.482  -5.879  19.030  1.00 91.97           N
ATOM   4282  CA  ALA A 281      -8.824  -4.503  19.347  1.00 91.97           C
ATOM   4283  C   ALA A 281     -10.243  -4.453  19.916  1.00 91.97           C
ATOM   4284  O   ALA A 281     -10.563  -3.576  20.718  1.00 91.97           O
ATOM   4285  HA  ALA A 281      -8.124  -4.153  20.106  1.00 91.97           H
ATOM   4286  CB  ALA A 281      -8.667  -3.637  18.095  1.00 91.97           C
ATOM   4287 1HB  ALA A 281      -7.635  -3.683  17.748  1.00 91.97           H
ATOM   4288 2HB  ALA A 281      -9.331  -4.005  17.313  1.00 91.97           H
ATOM   4289 3HB  ALA A 281      -8.924  -2.604  18.333  1.00 91.97           H
ATOM   4290  HN  ALA A 281      -8.273  -6.052  18.067  1.00 91.97           H
ATOM   4291  N   TYR A 282     -11.055  -5.404  19.480  1.00 90.63           N
ATOM   4292  CA  TYR A 282     -12.436  -5.473  19.927  1.00 90.63           C
ATOM   4293  C   TYR A 282     -12.569  -6.367  21.161  1.00 90.63           C
ATOM   4294  O   TYR A 282     -13.186  -5.978  22.151  1.00 90.63           O
ATOM   4295  HA  TYR A 282     -12.757  -4.463  20.184  1.00 90.63           H
ATOM   4296  CB  TYR A 282     -13.223  -6.096  18.773  1.00 90.63           C
ATOM   4297 1HB  TYR A 282     -13.051  -5.509  17.870  1.00 90.63           H
ATOM   4298 2HB  TYR A 282     -12.836  -7.097  18.581  1.00 90.63           H
ATOM   4299  CG  TYR A 282     -14.729  -6.187  19.024  1.00 90.63           C
ATOM   4300  CD1 TYR A 282     -15.299  -7.396  19.368  1.00 90.63           C
ATOM   4301  HD1 TYR A 282     -14.676  -8.285  19.461  1.00 90.63           H
ATOM   4302  CD2 TYR A 282     -15.518  -5.061  18.907  1.00 90.63           C
ATOM   4303  HD2 TYR A 282     -15.068  -4.106  18.635  1.00 90.63           H
ATOM   4304  CE1 TYR A 282     -16.717  -7.482  19.605  1.00 90.63           C
ATOM   4305  HE1 TYR A 282     -17.180  -8.430  19.878  1.00 90.63           H
ATOM   4306  CE2 TYR A 282     -16.936  -5.147  19.143  1.00 90.63           C
ATOM   4307  HE2 TYR A 282     -17.570  -4.265  19.054  1.00 90.63           H
ATOM   4308  CZ  TYR A 282     -17.465  -6.353  19.481  1.00 90.63           C
ATOM   4309  OH  TYR A 282     -18.804  -6.434  19.705  1.00 90.63           O
ATOM   4310  HH  TYR A 282     -19.223  -5.531  19.605  1.00 90.63           H
ATOM   4311  HN  TYR A 282     -10.784  -6.118  18.834  1.00 90.63           H
ATOM   4312  N   ALA A 283     -11.980  -7.550  21.061  1.00 92.54           N
ATOM   4313  CA  ALA A 283     -12.270  -8.613  22.008  1.00 92.54           C
ATOM   4314  C   ALA A 283     -11.220  -8.601  23.121  1.00 92.54           C
ATOM   4315  O   ALA A 283     -11.451  -9.136  24.204  1.00 92.54           O
ATOM   4316  HA  ALA A 283     -13.250  -8.412  22.442  1.00 92.54           H
ATOM   4317  CB  ALA A 283     -12.323  -9.953  21.271  1.00 92.54           C
ATOM   4318 1HB  ALA A 283     -13.104  -9.919  20.512  1.00 92.54           H
ATOM   4319 2HB  ALA A 283     -11.361 -10.144  20.795  1.00 92.54           H
ATOM   4320 3HB  ALA A 283     -12.541 -10.750  21.982  1.00 92.54           H
ATOM   4321  HN  ALA A 283     -11.316  -7.786  20.351  1.00 92.54           H
ATOM   4322  N   MET A 284     -10.088  -7.984  22.815  1.00 91.41           N
ATOM   4323  CA  MET A 284      -8.986  -7.930  23.761  1.00 91.41           C
ATOM   4324  C   MET A 284      -8.696  -9.314  24.345  1.00 91.41           C
ATOM   4325  O   MET A 284      -8.605  -9.472  25.561  1.00 91.41           O
ATOM   4326  HA  MET A 284      -8.126  -7.582  23.189  1.00 91.41           H
ATOM   4327  CB  MET A 284      -9.332  -6.960  24.893  1.00 91.41           C
ATOM   4328 1HB  MET A 284     -10.252  -7.280  25.382  1.00 91.41           H
ATOM   4329 2HB  MET A 284      -8.545  -6.981  25.647  1.00 91.41           H
ATOM   4330  CG  MET A 284      -9.499  -5.535  24.362  1.00 91.41           C
ATOM   4331 1HG  MET A 284      -8.539  -5.151  24.017  1.00 91.41           H
ATOM   4332 2HG  MET A 284     -10.170  -5.535  23.502  1.00 91.41           H
ATOM   4333  SD  MET A 284     -10.153  -4.479  25.644  1.00 91.41           S
ATOM   4334  CE  MET A 284     -11.886  -4.890  25.531  1.00 91.41           C
ATOM   4335 1HE  MET A 284     -12.251  -4.652  24.532  1.00 91.41           H
ATOM   4336 2HE  MET A 284     -12.021  -5.954  25.722  1.00 91.41           H
ATOM   4337 3HE  MET A 284     -12.445  -4.314  26.268  1.00 91.41           H
ATOM   4338  HN  MET A 284      -9.918  -7.528  21.942  1.00 91.41           H
ATOM   4339  N   PHE A 285      -8.559 -10.282  23.450  1.00 91.92           N
ATOM   4340  CA  PHE A 285      -8.462 -11.672  23.860  1.00 91.92           C
ATOM   4341  C   PHE A 285      -7.003 -12.077  24.082  1.00 91.92           C
ATOM   4342  O   PHE A 285      -6.728 -13.114  24.683  1.00 91.92           O
ATOM   4343  HA  PHE A 285      -9.011 -11.772  24.797  1.00 91.92           H
ATOM   4344  CB  PHE A 285      -9.047 -12.516  22.726  1.00 91.92           C
ATOM   4345 1HB  PHE A 285      -9.220 -13.528  23.091  1.00 91.92           H
ATOM   4346 2HB  PHE A 285     -10.018 -12.107  22.446  1.00 91.92           H
ATOM   4347  CG  PHE A 285      -8.160 -12.583  21.480  1.00 91.92           C
ATOM   4348  CD1 PHE A 285      -8.315 -11.670  20.485  1.00 91.92           C
ATOM   4349  HD1 PHE A 285      -9.071 -10.890  20.574  1.00 91.92           H
ATOM   4350  CD2 PHE A 285      -7.217 -13.557  21.369  1.00 91.92           C
ATOM   4351  HD2 PHE A 285      -7.093 -14.289  22.167  1.00 91.92           H
ATOM   4352  CE1 PHE A 285      -7.493 -11.733  19.329  1.00 91.92           C
ATOM   4353  HE1 PHE A 285      -7.617 -11.001  18.531  1.00 91.92           H
ATOM   4354  CE2 PHE A 285      -6.395 -13.620  20.213  1.00 91.92           C
ATOM   4355  HE2 PHE A 285      -5.639 -14.400  20.124  1.00 91.92           H
ATOM   4356  CZ  PHE A 285      -6.550 -12.707  19.217  1.00 91.92           C
ATOM   4357  HZ  PHE A 285      -5.918 -12.755  18.330  1.00 91.92           H
ATOM   4358  HN  PHE A 285      -8.515 -10.128  22.463  1.00 91.92           H
ATOM   4359  N   ILE A 286      -6.107 -11.238  23.584  1.00 92.23           N
ATOM   4360  CA  ILE A 286      -4.684 -11.480  23.746  1.00 92.23           C
ATOM   4361  C   ILE A 286      -4.221 -10.897  25.083  1.00 92.23           C
ATOM   4362  O   ILE A 286      -3.902  -9.712  25.170  1.00 92.23           O
ATOM   4363  HA  ILE A 286      -4.537 -12.560  23.771  1.00 92.23           H
ATOM   4364  CB  ILE A 286      -3.908 -10.946  22.540  1.00 92.23           C
ATOM   4365  HB  ILE A 286      -4.067  -9.869  22.482  1.00 92.23           H
ATOM   4366  CG1 ILE A 286      -4.434 -11.552  21.238  1.00 92.23           C
ATOM   4367 1HG1 ILE A 286      -4.187 -12.612  21.200  1.00 92.23           H
ATOM   4368 2HG1 ILE A 286      -5.521 -11.476  21.210  1.00 92.23           H
ATOM   4369  CG2 ILE A 286      -2.405 -11.172  22.711  1.00 92.23           C
ATOM   4370 1HG2 ILE A 286      -2.059 -10.654  23.606  1.00 92.23           H
ATOM   4371 2HG2 ILE A 286      -2.206 -12.239  22.809  1.00 92.23           H
ATOM   4372 3HG2 ILE A 286      -1.877 -10.782  21.840  1.00 92.23           H
ATOM   4373  CD1 ILE A 286      -3.838 -10.840  20.022  1.00 92.23           C
ATOM   4374 1HD1 ILE A 286      -4.107  -9.784  20.050  1.00 92.23           H
ATOM   4375 2HD1 ILE A 286      -2.752 -10.938  20.040  1.00 92.23           H
ATOM   4376 3HD1 ILE A 286      -4.228 -11.290  19.109  1.00 92.23           H
ATOM   4377  HN  ILE A 286      -6.339 -10.407  23.078  1.00 92.23           H
ATOM   4378  N   SER A 287      -4.198 -11.756  26.091  1.00 90.52           N
ATOM   4379  CA  SER A 287      -3.755 -11.348  27.413  1.00 90.52           C
ATOM   4380  C   SER A 287      -2.304 -11.780  27.634  1.00 90.52           C
ATOM   4381  O   SER A 287      -1.634 -11.279  28.536  1.00 90.52           O
ATOM   4382  HA  SER A 287      -3.836 -10.261  27.421  1.00 90.52           H
ATOM   4383  CB  SER A 287      -4.655 -11.934  28.502  1.00 90.52           C
ATOM   4384 1HB  SER A 287      -4.300 -11.609  29.480  1.00 90.52           H
ATOM   4385 2HB  SER A 287      -5.667 -11.545  28.384  1.00 90.52           H
ATOM   4386  OG  SER A 287      -4.687 -13.358  28.459  1.00 90.52           O
ATOM   4387  HG  SER A 287      -5.304 -13.708  29.164  1.00 90.52           H
ATOM   4388  HN  SER A 287      -4.476 -12.714  26.016  1.00 90.52           H
ATOM   4389  N   ASN A 288      -1.861 -12.705  26.796  1.00 93.29           N
ATOM   4390  CA  ASN A 288      -0.551 -13.309  26.971  1.00 93.29           C
ATOM   4391  C   ASN A 288       0.503 -12.439  26.282  1.00 93.29           C
ATOM   4392  O   ASN A 288       0.400 -12.163  25.088  1.00 93.29           O
ATOM   4393  HA  ASN A 288      -0.403 -13.365  28.050  1.00 93.29           H
ATOM   4394  CB  ASN A 288      -0.498 -14.703  26.343  1.00 93.29           C
ATOM   4395 1HB  ASN A 288      -1.343 -15.295  26.693  1.00 93.29           H
ATOM   4396 2HB  ASN A 288      -0.592 -14.622  25.260  1.00 93.29           H
ATOM   4397  CG  ASN A 288       0.811 -15.413  26.695  1.00 93.29           C
ATOM   4398  OD1 ASN A 288       1.897 -14.876  26.552  1.00 93.29           O
ATOM   4399  ND2 ASN A 288       0.647 -16.648  27.163  1.00 93.29           N
ATOM   4400 1HD2 ASN A 288      -0.272 -17.029  27.256  1.00 93.29           H
ATOM   4401 2HD2 ASN A 288       1.444 -17.194  27.421  1.00 93.29           H
ATOM   4402  HN  ASN A 288      -2.379 -13.042  26.010  1.00 93.29           H
ATOM   4403  N   CYS A 289       1.492 -12.033  27.063  1.00 91.99           N
ATOM   4404  CA  CYS A 289       2.494 -11.099  26.578  1.00 91.99           C
ATOM   4405  C   CYS A 289       3.314 -11.796  25.490  1.00 91.99           C
ATOM   4406  O   CYS A 289       3.712 -11.169  24.510  1.00 91.99           O
ATOM   4407  HA  CYS A 289       1.954 -10.245  26.168  1.00 91.99           H
ATOM   4408  CB  CYS A 289       3.379 -10.578  27.712  1.00 91.99           C
ATOM   4409 1HB  CYS A 289       2.763 -10.103  28.476  1.00 91.99           H
ATOM   4410 2HB  CYS A 289       3.897 -11.409  28.192  1.00 91.99           H
ATOM   4411  SG  CYS A 289       4.595  -9.378  27.057  1.00 91.99           S
ATOM   4412  HN  CYS A 289       1.615 -12.329  28.010  1.00 91.99           H
ATOM   4413  N   ALA A 290       3.541 -13.085  25.699  1.00 93.98           N
ATOM   4414  CA  ALA A 290       4.356 -13.860  24.780  1.00 93.98           C
ATOM   4415  C   ALA A 290       3.682 -13.889  23.407  1.00 93.98           C
ATOM   4416  O   ALA A 290       4.337 -13.690  22.385  1.00 93.98           O
ATOM   4417  HA  ALA A 290       5.321 -13.361  24.691  1.00 93.98           H
ATOM   4418  CB  ALA A 290       4.577 -15.262  25.351  1.00 93.98           C
ATOM   4419 1HB  ALA A 290       5.085 -15.187  26.312  1.00 93.98           H
ATOM   4420 2HB  ALA A 290       3.614 -15.755  25.486  1.00 93.98           H
ATOM   4421 3HB  ALA A 290       5.188 -15.843  24.661  1.00 93.98           H
ATOM   4422  HN  ALA A 290       3.179 -13.597  26.478  1.00 93.98           H
ATOM   4423  N   VAL A 291       2.381 -14.138  23.427  1.00 94.16           N
ATOM   4424  CA  VAL A 291       1.609 -14.189  22.197  1.00 94.16           C
ATOM   4425  C   VAL A 291       1.615 -12.807  21.539  1.00 94.16           C
ATOM   4426  O   VAL A 291       1.808 -12.693  20.330  1.00 94.16           O
ATOM   4427  HA  VAL A 291       2.100 -14.897  21.530  1.00 94.16           H
ATOM   4428  CB  VAL A 291       0.199 -14.708  22.485  1.00 94.16           C
ATOM   4429  HB  VAL A 291      -0.257 -14.048  23.223  1.00 94.16           H
ATOM   4430  CG1 VAL A 291      -0.667 -14.672  21.224  1.00 94.16           C
ATOM   4431 1HG1 VAL A 291      -0.739 -13.647  20.861  1.00 94.16           H
ATOM   4432 2HG1 VAL A 291      -0.214 -15.298  20.455  1.00 94.16           H
ATOM   4433 3HG1 VAL A 291      -1.664 -15.046  21.456  1.00 94.16           H
ATOM   4434  CG2 VAL A 291       0.244 -16.117  23.079  1.00 94.16           C
ATOM   4435 1HG2 VAL A 291       0.728 -16.793  22.375  1.00 94.16           H
ATOM   4436 2HG2 VAL A 291       0.807 -16.100  24.012  1.00 94.16           H
ATOM   4437 3HG2 VAL A 291      -0.772 -16.462  23.274  1.00 94.16           H
ATOM   4438  HN  VAL A 291       1.856 -14.303  24.262  1.00 94.16           H
ATOM   4439  N   SER A 292       1.401 -11.793  22.365  1.00 93.93           N
ATOM   4440  CA  SER A 292       1.330 -10.429  21.871  1.00 93.93           C
ATOM   4441  C   SER A 292       2.652 -10.044  21.203  1.00 93.93           C
ATOM   4442  O   SER A 292       2.657  -9.419  20.143  1.00 93.93           O
ATOM   4443  HA  SER A 292       0.519 -10.427  21.143  1.00 93.93           H
ATOM   4444  CB  SER A 292       1.002  -9.450  23.001  1.00 93.93           C
ATOM   4445 1HB  SER A 292       0.156  -9.829  23.574  1.00 93.93           H
ATOM   4446 2HB  SER A 292       1.849  -9.390  23.685  1.00 93.93           H
ATOM   4447  OG  SER A 292       0.697  -8.149  22.508  1.00 93.93           O
ATOM   4448  HG  SER A 292      -0.209  -8.147  22.084  1.00 93.93           H
ATOM   4449  HN  SER A 292       1.278 -11.892  23.352  1.00 93.93           H
ATOM   4450  N   THR A 293       3.740 -10.434  21.850  1.00 93.43           N
ATOM   4451  CA  THR A 293       5.065 -10.106  21.352  1.00 93.43           C
ATOM   4452  C   THR A 293       5.275 -10.705  19.959  1.00 93.43           C
ATOM   4453  O   THR A 293       5.750 -10.024  19.052  1.00 93.43           O
ATOM   4454  HA  THR A 293       5.135  -9.023  21.247  1.00 93.43           H
ATOM   4455  CB  THR A 293       6.090 -10.587  22.381  1.00 93.43           C
ATOM   4456  HB  THR A 293       5.980 -11.655  22.570  1.00 93.43           H
ATOM   4457  OG1 THR A 293       5.878  -9.738  23.505  1.00 93.43           O
ATOM   4458  HG1 THR A 293       5.271 -10.186  24.162  1.00 93.43           H
ATOM   4459  CG2 THR A 293       7.530 -10.290  21.956  1.00 93.43           C
ATOM   4460 1HG2 THR A 293       7.658  -9.215  21.833  1.00 93.43           H
ATOM   4461 2HG2 THR A 293       7.741 -10.792  21.012  1.00 93.43           H
ATOM   4462 3HG2 THR A 293       8.216 -10.652  22.722  1.00 93.43           H
ATOM   4463  HN  THR A 293       3.727 -10.964  22.698  1.00 93.43           H
ATOM   4464  N   ASN A 294       4.910 -11.973  19.834  1.00 94.79           N
ATOM   4465  CA  ASN A 294       5.123 -12.694  18.591  1.00 94.79           C
ATOM   4466  C   ASN A 294       4.254 -12.077  17.493  1.00 94.79           C
ATOM   4467  O   ASN A 294       4.666 -12.005  16.337  1.00 94.79           O
ATOM   4468  HA  ASN A 294       6.189 -12.597  18.383  1.00 94.79           H
ATOM   4469  CB  ASN A 294       4.731 -14.166  18.734  1.00 94.79           C
ATOM   4470 1HB  ASN A 294       3.752 -14.241  19.208  1.00 94.79           H
ATOM   4471 2HB  ASN A 294       4.642 -14.619  17.747  1.00 94.79           H
ATOM   4472  CG  ASN A 294       5.765 -14.931  19.562  1.00 94.79           C
ATOM   4473  OD1 ASN A 294       6.880 -14.484  19.777  1.00 94.79           O
ATOM   4474  ND2 ASN A 294       5.335 -16.106  20.013  1.00 94.79           N
ATOM   4475 1HD2 ASN A 294       4.408 -16.414  19.800  1.00 94.79           H
ATOM   4476 2HD2 ASN A 294       5.939 -16.681  20.565  1.00 94.79           H
ATOM   4477  HN  ASN A 294       4.477 -12.504  20.562  1.00 94.79           H
ATOM   4478  N   ILE A 295       3.066 -11.648  17.894  1.00 93.83           N
ATOM   4479  CA  ILE A 295       2.123 -11.068  16.954  1.00 93.83           C
ATOM   4480  C   ILE A 295       2.693  -9.758  16.408  1.00 93.83           C
ATOM   4481  O   ILE A 295       2.596  -9.484  15.213  1.00 93.83           O
ATOM   4482  HA  ILE A 295       2.015 -11.769  16.125  1.00 93.83           H
ATOM   4483  CB  ILE A 295       0.745 -10.917  17.601  1.00 93.83           C
ATOM   4484  HB  ILE A 295       0.883 -10.545  18.616  1.00 93.83           H
ATOM   4485  CG1 ILE A 295       0.037 -12.269  17.708  1.00 93.83           C
ATOM   4486 1HG1 ILE A 295      -0.238 -12.619  16.713  1.00 93.83           H
ATOM   4487 2HG1 ILE A 295       0.720 -13.008  18.128  1.00 93.83           H
ATOM   4488  CG2 ILE A 295      -0.102  -9.885  16.853  1.00 93.83           C
ATOM   4489 1HG2 ILE A 295       0.402  -8.918  16.873  1.00 93.83           H
ATOM   4490 2HG2 ILE A 295      -0.235 -10.204  15.819  1.00 93.83           H
ATOM   4491 3HG2 ILE A 295      -1.076  -9.797  17.334  1.00 93.83           H
ATOM   4492  CD1 ILE A 295      -1.214 -12.166  18.583  1.00 93.83           C
ATOM   4493 1HD1 ILE A 295      -0.931 -11.839  19.584  1.00 93.83           H
ATOM   4494 2HD1 ILE A 295      -1.904 -11.444  18.146  1.00 93.83           H
ATOM   4495 3HD1 ILE A 295      -1.697 -13.141  18.642  1.00 93.83           H
ATOM   4496  HN  ILE A 295       2.746 -11.693  18.841  1.00 93.83           H
ATOM   4497  N   ASP A 296       3.277  -8.983  17.311  1.00 93.73           N
ATOM   4498  CA  ASP A 296       3.824  -7.688  16.944  1.00 93.73           C
ATOM   4499  C   ASP A 296       4.996  -7.888  15.981  1.00 93.73           C
ATOM   4500  O   ASP A 296       5.146  -7.139  15.016  1.00 93.73           O
ATOM   4501  HA  ASP A 296       2.996  -7.146  16.486  1.00 93.73           H
ATOM   4502  CB  ASP A 296       4.344  -6.941  18.174  1.00 93.73           C
ATOM   4503 1HB  ASP A 296       5.037  -7.578  18.724  1.00 93.73           H
ATOM   4504 2HB  ASP A 296       4.904  -6.060  17.859  1.00 93.73           H
ATOM   4505  CG  ASP A 296       3.192  -6.521  19.088  1.00 93.73           C
ATOM   4506  OD1 ASP A 296       2.053  -6.466  18.577  1.00 93.73           O
ATOM   4507  OD2 ASP A 296       3.477  -6.263  20.278  1.00 93.73           O
ATOM   4508  HN  ASP A 296       3.379  -9.227  18.275  1.00 93.73           H
ATOM   4509  N   ILE A 297       5.796  -8.902  16.276  1.00 94.35           N
ATOM   4510  CA  ILE A 297       6.918  -9.244  15.418  1.00 94.35           C
ATOM   4511  C   ILE A 297       6.394  -9.655  14.041  1.00 94.35           C
ATOM   4512  O   ILE A 297       6.927  -9.229  13.017  1.00 94.35           O
ATOM   4513  HA  ILE A 297       7.527  -8.347  15.303  1.00 94.35           H
ATOM   4514  CB  ILE A 297       7.796 -10.305  16.083  1.00 94.35           C
ATOM   4515  HB  ILE A 297       7.149 -11.099  16.458  1.00 94.35           H
ATOM   4516  CG1 ILE A 297       8.542  -9.725  17.286  1.00 94.35           C
ATOM   4517 1HG1 ILE A 297       9.274  -8.992  16.946  1.00 94.35           H
ATOM   4518 2HG1 ILE A 297       7.841  -9.198  17.934  1.00 94.35           H
ATOM   4519  CG2 ILE A 297       8.750 -10.941  15.070  1.00 94.35           C
ATOM   4520 1HG2 ILE A 297       8.173 -11.413  14.275  1.00 94.35           H
ATOM   4521 2HG2 ILE A 297       9.394 -10.171  14.644  1.00 94.35           H
ATOM   4522 3HG2 ILE A 297       9.363 -11.692  15.569  1.00 94.35           H
ATOM   4523  CD1 ILE A 297       9.248 -10.827  18.078  1.00 94.35           C
ATOM   4524 1HD1 ILE A 297       8.511 -11.545  18.438  1.00 94.35           H
ATOM   4525 2HD1 ILE A 297       9.965 -11.335  17.434  1.00 94.35           H
ATOM   4526 3HD1 ILE A 297       9.770 -10.387  18.928  1.00 94.35           H
ATOM   4527  HN  ILE A 297       5.688  -9.483  17.083  1.00 94.35           H
ATOM   4528  N   CYS A 298       5.355 -10.477  14.059  1.00 94.42           N
ATOM   4529  CA  CYS A 298       4.766 -10.966  12.824  1.00 94.42           C
ATOM   4530  C   CYS A 298       4.287  -9.761  12.011  1.00 94.42           C
ATOM   4531  O   CYS A 298       4.447  -9.727  10.792  1.00 94.42           O
ATOM   4532  HA  CYS A 298       5.552 -11.503  12.293  1.00 94.42           H
ATOM   4533  CB  CYS A 298       3.634 -11.960  13.092  1.00 94.42           C
ATOM   4534 1HB  CYS A 298       2.946 -11.550  13.831  1.00 94.42           H
ATOM   4535 2HB  CYS A 298       3.061 -12.126  12.180  1.00 94.42           H
ATOM   4536  SG  CYS A 298       4.323 -13.545  13.693  1.00 94.42           S
ATOM   4537  HG  CYS A 298       4.586 -13.124  14.926  1.00 94.42           H
ATOM   4538  HN  CYS A 298       4.919 -10.808  14.895  1.00 94.42           H
ATOM   4539  N   PHE A 299       3.707  -8.803  12.719  1.00 93.73           N
ATOM   4540  CA  PHE A 299       3.195  -7.604  12.077  1.00 93.73           C
ATOM   4541  C   PHE A 299       4.306  -6.866  11.327  1.00 93.73           C
ATOM   4542  O   PHE A 299       4.119  -6.451  10.184  1.00 93.73           O
ATOM   4543  HA  PHE A 299       2.428  -7.919  11.369  1.00 93.73           H
ATOM   4544  CB  PHE A 299       2.656  -6.698  13.186  1.00 93.73           C
ATOM   4545 1HB  PHE A 299       1.883  -7.235  13.735  1.00 93.73           H
ATOM   4546 2HB  PHE A 299       3.460  -6.487  13.891  1.00 93.73           H
ATOM   4547  CG  PHE A 299       2.078  -5.374  12.682  1.00 93.73           C
ATOM   4548  CD1 PHE A 299       2.849  -4.255  12.674  1.00 93.73           C
ATOM   4549  HD1 PHE A 299       3.880  -4.300  13.026  1.00 93.73           H
ATOM   4550  CD2 PHE A 299       0.792  -5.317  12.242  1.00 93.73           C
ATOM   4551  HD2 PHE A 299       0.173  -6.215  12.249  1.00 93.73           H
ATOM   4552  CE1 PHE A 299       2.313  -3.026  12.206  1.00 93.73           C
ATOM   4553  HE1 PHE A 299       2.931  -2.128  12.200  1.00 93.73           H
ATOM   4554  CE2 PHE A 299       0.255  -4.089  11.774  1.00 93.73           C
ATOM   4555  HE2 PHE A 299      -0.775  -4.043  11.422  1.00 93.73           H
ATOM   4556  CZ  PHE A 299       1.027  -2.969  11.766  1.00 93.73           C
ATOM   4557  HZ  PHE A 299       0.615  -2.026  11.407  1.00 93.73           H
ATOM   4558  HN  PHE A 299       3.586  -8.835  13.711  1.00 93.73           H
ATOM   4559  N   GLN A 300       5.438  -6.726  12.000  1.00 93.15           N
ATOM   4560  CA  GLN A 300       6.562  -6.001  11.431  1.00 93.15           C
ATOM   4561  C   GLN A 300       7.046  -6.690  10.154  1.00 93.15           C
ATOM   4562  O   GLN A 300       7.274  -6.034   9.139  1.00 93.15           O
ATOM   4563  HA  GLN A 300       6.177  -5.010  11.194  1.00 93.15           H
ATOM   4564  CB  GLN A 300       7.699  -5.868  12.447  1.00 93.15           C
ATOM   4565 1HB  GLN A 300       7.909  -6.840  12.893  1.00 93.15           H
ATOM   4566 2HB  GLN A 300       8.609  -5.548  11.939  1.00 93.15           H
ATOM   4567  CG  GLN A 300       7.340  -4.864  13.544  1.00 93.15           C
ATOM   4568 1HG  GLN A 300       7.114  -3.896  13.096  1.00 93.15           H
ATOM   4569 2HG  GLN A 300       6.439  -5.193  14.062  1.00 93.15           H
ATOM   4570  CD  GLN A 300       8.486  -4.713  14.546  1.00 93.15           C
ATOM   4571  OE1 GLN A 300       9.563  -5.263  14.384  1.00 93.15           O
ATOM   4572  NE2 GLN A 300       8.195  -3.939  15.588  1.00 93.15           N
ATOM   4573 1HE2 GLN A 300       7.291  -3.518  15.661  1.00 93.15           H
ATOM   4574 2HE2 GLN A 300       8.880  -3.779  16.299  1.00 93.15           H
ATOM   4575  HN  GLN A 300       5.594  -7.095  12.916  1.00 93.15           H
ATOM   4576  N   VAL A 301       7.188  -8.005  10.246  1.00 94.04           N
ATOM   4577  CA  VAL A 301       7.735  -8.777   9.144  1.00 94.04           C
ATOM   4578  C   VAL A 301       6.821  -8.637   7.925  1.00 94.04           C
ATOM   4579  O   VAL A 301       7.282  -8.314   6.832  1.00 94.04           O
ATOM   4580  HA  VAL A 301       8.711  -8.357   8.900  1.00 94.04           H
ATOM   4581  CB  VAL A 301       7.939 -10.231   9.574  1.00 94.04           C
ATOM   4582  HB  VAL A 301       6.990 -10.603   9.959  1.00 94.04           H
ATOM   4583  CG1 VAL A 301       8.339 -11.105   8.383  1.00 94.04           C
ATOM   4584 1HG1 VAL A 301       7.553 -11.071   7.629  1.00 94.04           H
ATOM   4585 2HG1 VAL A 301       9.270 -10.733   7.956  1.00 94.04           H
ATOM   4586 3HG1 VAL A 301       8.478 -12.133   8.718  1.00 94.04           H
ATOM   4587  CG2 VAL A 301       8.973 -10.330  10.698  1.00 94.04           C
ATOM   4588 1HG2 VAL A 301       9.926  -9.931  10.351  1.00 94.04           H
ATOM   4589 2HG2 VAL A 301       8.631  -9.755  11.559  1.00 94.04           H
ATOM   4590 3HG2 VAL A 301       9.099 -11.374  10.985  1.00 94.04           H
ATOM   4591  HN  VAL A 301       6.937  -8.539  11.053  1.00 94.04           H
ATOM   4592  N   THR A 302       5.540  -8.888   8.155  1.00 93.09           N
ATOM   4593  CA  THR A 302       4.575  -8.906   7.069  1.00 93.09           C
ATOM   4594  C   THR A 302       4.395  -7.501   6.491  1.00 93.09           C
ATOM   4595  O   THR A 302       4.165  -7.343   5.293  1.00 93.09           O
ATOM   4596  HA  THR A 302       4.969  -9.533   6.269  1.00 93.09           H
ATOM   4597  CB  THR A 302       3.276  -9.515   7.601  1.00 93.09           C
ATOM   4598  HB  THR A 302       2.517  -9.556   6.820  1.00 93.09           H
ATOM   4599  OG1 THR A 302       2.952  -8.710   8.731  1.00 93.09           O
ATOM   4600  HG1 THR A 302       3.309  -9.132   9.565  1.00 93.09           H
ATOM   4601  CG2 THR A 302       3.482 -10.914   8.186  1.00 93.09           C
ATOM   4602 1HG2 THR A 302       4.191 -10.861   9.012  1.00 93.09           H
ATOM   4603 2HG2 THR A 302       3.872 -11.577   7.414  1.00 93.09           H
ATOM   4604 3HG2 THR A 302       2.529 -11.300   8.549  1.00 93.09           H
ATOM   4605  HN  THR A 302       5.160  -9.076   9.061  1.00 93.09           H
ATOM   4606  N   GLN A 303       4.506  -6.516   7.370  1.00 91.66           N
ATOM   4607  CA  GLN A 303       4.408  -5.127   6.955  1.00 91.66           C
ATOM   4608  C   GLN A 303       5.519  -4.792   5.958  1.00 91.66           C
ATOM   4609  O   GLN A 303       5.275  -4.129   4.950  1.00 91.66           O
ATOM   4610  HA  GLN A 303       3.436  -5.038   6.469  1.00 91.66           H
ATOM   4611  CB  GLN A 303       4.453  -4.189   8.162  1.00 91.66           C
ATOM   4612 1HB  GLN A 303       3.601  -4.386   8.813  1.00 91.66           H
ATOM   4613 2HB  GLN A 303       5.352  -4.385   8.746  1.00 91.66           H
ATOM   4614  CG  GLN A 303       4.436  -2.724   7.719  1.00 91.66           C
ATOM   4615 1HG  GLN A 303       5.434  -2.425   7.400  1.00 91.66           H
ATOM   4616 2HG  GLN A 303       3.777  -2.609   6.858  1.00 91.66           H
ATOM   4617  CD  GLN A 303       3.964  -1.814   8.855  1.00 91.66           C
ATOM   4618  OE1 GLN A 303       4.732  -1.377   9.696  1.00 91.66           O
ATOM   4619  NE2 GLN A 303       2.660  -1.553   8.833  1.00 91.66           N
ATOM   4620 1HE2 GLN A 303       2.084  -1.943   8.114  1.00 91.66           H
ATOM   4621 2HE2 GLN A 303       2.255  -0.966   9.534  1.00 91.66           H
ATOM   4622  HN  GLN A 303       4.660  -6.654   8.349  1.00 91.66           H
ATOM   4623  N   THR A 304       6.716  -5.265   6.273  1.00 91.33           N
ATOM   4624  CA  THR A 304       7.872  -4.991   5.437  1.00 91.33           C
ATOM   4625  C   THR A 304       7.704  -5.645   4.064  1.00 91.33           C
ATOM   4626  O   THR A 304       8.080  -5.065   3.046  1.00 91.33           O
ATOM   4627  HA  THR A 304       7.932  -3.915   5.274  1.00 91.33           H
ATOM   4628  CB  THR A 304       9.120  -5.464   6.186  1.00 91.33           C
ATOM   4629  HB  THR A 304       9.096  -6.542   6.340  1.00 91.33           H
ATOM   4630  OG1 THR A 304       9.132  -4.673   7.372  1.00 91.33           O
ATOM   4631  HG1 THR A 304       8.643  -5.147   8.104  1.00 91.33           H
ATOM   4632  CG2 THR A 304      10.415  -5.080   5.468  1.00 91.33           C
ATOM   4633 1HG2 THR A 304      10.470  -3.995   5.374  1.00 91.33           H
ATOM   4634 2HG2 THR A 304      10.428  -5.531   4.476  1.00 91.33           H
ATOM   4635 3HG2 THR A 304      11.269  -5.439   6.042  1.00 91.33           H
ATOM   4636  HN  THR A 304       6.901  -5.824   7.080  1.00 91.33           H
ATOM   4637  N   ILE A 305       7.140  -6.843   4.079  1.00 91.62           N
ATOM   4638  CA  ILE A 305       6.874  -7.562   2.844  1.00 91.62           C
ATOM   4639  C   ILE A 305       5.898  -6.752   1.989  1.00 91.62           C
ATOM   4640  O   ILE A 305       6.056  -6.667   0.772  1.00 91.62           O
ATOM   4641  HA  ILE A 305       7.818  -7.645   2.305  1.00 91.62           H
ATOM   4642  CB  ILE A 305       6.397  -8.984   3.144  1.00 91.62           C
ATOM   4643  HB  ILE A 305       5.582  -8.926   3.866  1.00 91.62           H
ATOM   4644  CG1 ILE A 305       7.511  -9.813   3.785  1.00 91.62           C
ATOM   4645 1HG1 ILE A 305       8.287 -10.018   3.047  1.00 91.62           H
ATOM   4646 2HG1 ILE A 305       7.977  -9.242   4.588  1.00 91.62           H
ATOM   4647  CG2 ILE A 305       5.837  -9.651   1.885  1.00 91.62           C
ATOM   4648 1HG2 ILE A 305       4.994  -9.071   1.511  1.00 91.62           H
ATOM   4649 2HG2 ILE A 305       6.615  -9.696   1.122  1.00 91.62           H
ATOM   4650 3HG2 ILE A 305       5.505 -10.661   2.126  1.00 91.62           H
ATOM   4651  CD1 ILE A 305       6.965 -11.131   4.338  1.00 91.62           C
ATOM   4652 1HD1 ILE A 305       6.207 -10.921   5.093  1.00 91.62           H
ATOM   4653 2HD1 ILE A 305       6.521 -11.709   3.528  1.00 91.62           H
ATOM   4654 3HD1 ILE A 305       7.778 -11.700   4.789  1.00 91.62           H
ATOM   4655  HN  ILE A 305       6.867  -7.322   4.913  1.00 91.62           H
ATOM   4656  N   ALA A 306       4.909  -6.178   2.659  1.00 88.83           N
ATOM   4657  CA  ALA A 306       3.879  -5.420   1.969  1.00 88.83           C
ATOM   4658  C   ALA A 306       4.515  -4.203   1.293  1.00 88.83           C
ATOM   4659  O   ALA A 306       4.107  -3.813   0.200  1.00 88.83           O
ATOM   4660  HA  ALA A 306       3.447  -6.065   1.205  1.00 88.83           H
ATOM   4661  CB  ALA A 306       2.783  -5.028   2.962  1.00 88.83           C
ATOM   4662 1HB  ALA A 306       2.344  -5.928   3.392  1.00 88.83           H
ATOM   4663 2HB  ALA A 306       3.213  -4.418   3.756  1.00 88.83           H
ATOM   4664 3HB  ALA A 306       2.010  -4.459   2.444  1.00 88.83           H
ATOM   4665  HN  ALA A 306       4.805  -6.226   3.652  1.00 88.83           H
ATOM   4666  N   PHE A 307       5.503  -3.639   1.970  1.00 88.35           N
ATOM   4667  CA  PHE A 307       6.166  -2.446   1.472  1.00 88.35           C
ATOM   4668  C   PHE A 307       6.964  -2.751   0.202  1.00 88.35           C
ATOM   4669  O   PHE A 307       7.047  -1.918  -0.699  1.00 88.35           O
ATOM   4670  HA  PHE A 307       5.390  -1.715   1.244  1.00 88.35           H
ATOM   4671  CB  PHE A 307       7.130  -1.979   2.565  1.00 88.35           C
ATOM   4672 1HB  PHE A 307       7.749  -2.822   2.873  1.00 88.35           H
ATOM   4673 2HB  PHE A 307       7.800  -1.227   2.148  1.00 88.35           H
ATOM   4674  CG  PHE A 307       6.437  -1.397   3.798  1.00 88.35           C
ATOM   4675  CD1 PHE A 307       5.079  -1.379   3.870  1.00 88.35           C
ATOM   4676  HD1 PHE A 307       4.484  -1.781   3.050  1.00 88.35           H
ATOM   4677  CD2 PHE A 307       7.178  -0.896   4.822  1.00 88.35           C
ATOM   4678  HD2 PHE A 307       8.267  -0.910   4.764  1.00 88.35           H
ATOM   4679  CE1 PHE A 307       4.435  -0.838   5.015  1.00 88.35           C
ATOM   4680  HE1 PHE A 307       3.347  -0.824   5.073  1.00 88.35           H
ATOM   4681  CE2 PHE A 307       6.535  -0.355   5.967  1.00 88.35           C
ATOM   4682  HE2 PHE A 307       7.130   0.047   6.787  1.00 88.35           H
ATOM   4683  CZ  PHE A 307       5.177  -0.337   6.039  1.00 88.35           C
ATOM   4684  HZ  PHE A 307       4.683   0.078   6.917  1.00 88.35           H
ATOM   4685  HN  PHE A 307       5.851  -3.982   2.843  1.00 88.35           H
ATOM   4686  N   PHE A 308       7.530  -3.949   0.172  1.00 88.90           N
ATOM   4687  CA  PHE A 308       8.338  -4.365  -0.962  1.00 88.90           C
ATOM   4688  C   PHE A 308       7.505  -4.405  -2.244  1.00 88.90           C
ATOM   4689  O   PHE A 308       8.052  -4.366  -3.345  1.00 88.90           O
ATOM   4690  HA  PHE A 308       9.140  -3.635  -1.073  1.00 88.90           H
ATOM   4691  CB  PHE A 308       8.847  -5.775  -0.654  1.00 88.90           C
ATOM   4692 1HB  PHE A 308       9.082  -5.842   0.408  1.00 88.90           H
ATOM   4693 2HB  PHE A 308       8.047  -6.489  -0.849  1.00 88.90           H
ATOM   4694  CG  PHE A 308      10.081  -6.182  -1.462  1.00 88.90           C
ATOM   4695  CD1 PHE A 308       9.941  -6.932  -2.587  1.00 88.90           C
ATOM   4696  HD1 PHE A 308       8.949  -7.244  -2.914  1.00 88.90           H
ATOM   4697  CD2 PHE A 308      11.319  -5.792  -1.054  1.00 88.90           C
ATOM   4698  HD2 PHE A 308      11.431  -5.191  -0.152  1.00 88.90           H
ATOM   4699  CE1 PHE A 308      11.086  -7.309  -3.337  1.00 88.90           C
ATOM   4700  HE1 PHE A 308      10.974  -7.910  -4.239  1.00 88.90           H
ATOM   4701  CE2 PHE A 308      12.464  -6.169  -1.804  1.00 88.90           C
ATOM   4702  HE2 PHE A 308      13.456  -5.858  -1.477  1.00 88.90           H
ATOM   4703  CZ  PHE A 308      12.324  -6.920  -2.929  1.00 88.90           C
ATOM   4704  HZ  PHE A 308      13.203  -7.209  -3.505  1.00 88.90           H
ATOM   4705  HN  PHE A 308       7.444  -4.627   0.901  1.00 88.90           H
ATOM   4706  N   HIS A 309       6.195  -4.482  -2.059  1.00 85.37           N
ATOM   4707  CA  HIS A 309       5.281  -4.520  -3.188  1.00 85.37           C
ATOM   4708  C   HIS A 309       5.449  -3.252  -4.027  1.00 85.37           C
ATOM   4709  O   HIS A 309       5.383  -3.302  -5.254  1.00 85.37           O
ATOM   4710  HA  HIS A 309       5.563  -5.383  -3.790  1.00 85.37           H
ATOM   4711  CB  HIS A 309       3.842  -4.731  -2.714  1.00 85.37           C
ATOM   4712 1HB  HIS A 309       3.824  -5.547  -1.991  1.00 85.37           H
ATOM   4713 2HB  HIS A 309       3.507  -3.835  -2.192  1.00 85.37           H
ATOM   4714  CG  HIS A 309       2.869  -5.043  -3.826  1.00 85.37           C
ATOM   4715  ND1 HIS A 309       2.898  -6.229  -4.538  1.00 85.37           N
ATOM   4716  HD1 HIS A 309       3.543  -6.980  -4.397  1.00 85.37           H
ATOM   4717  CD2 HIS A 309       1.839  -4.311  -4.340  1.00 85.37           C
ATOM   4718  HD2 HIS A 309       1.535  -3.318  -4.008  1.00 85.37           H
ATOM   4719  CE1 HIS A 309       1.926  -6.202  -5.438  1.00 85.37           C
ATOM   4720  HE1 HIS A 309       1.691  -6.991  -6.151  1.00 85.37           H
ATOM   4721  NE2 HIS A 309       1.271  -5.012  -5.314  1.00 85.37           N
ATOM   4722  HN  HIS A 309       5.759  -4.518  -1.160  1.00 85.37           H
ATOM   4723  N   SER A 310       5.662  -2.144  -3.332  1.00 82.90           N
ATOM   4724  CA  SER A 310       5.768  -0.854  -3.992  1.00 82.90           C
ATOM   4725  C   SER A 310       7.006  -0.828  -4.891  1.00 82.90           C
ATOM   4726  O   SER A 310       7.086  -0.027  -5.821  1.00 82.90           O
ATOM   4727  HA  SER A 310       4.861  -0.759  -4.589  1.00 82.90           H
ATOM   4728  CB  SER A 310       5.829   0.284  -2.972  1.00 82.90           C
ATOM   4729 1HB  SER A 310       6.620   0.082  -2.250  1.00 82.90           H
ATOM   4730 2HB  SER A 310       6.090   1.213  -3.480  1.00 82.90           H
ATOM   4731  OG  SER A 310       4.591   0.452  -2.285  1.00 82.90           O
ATOM   4732  HG  SER A 310       3.952   0.971  -2.853  1.00 82.90           H
ATOM   4733  HN  SER A 310       5.761  -2.119  -2.337  1.00 82.90           H
ATOM   4734  N   CYS A 311       7.942  -1.713  -4.582  1.00 86.16           N
ATOM   4735  CA  CYS A 311       9.154  -1.829  -5.374  1.00 86.16           C
ATOM   4736  C   CYS A 311       8.857  -2.724  -6.579  1.00 86.16           C
ATOM   4737  O   CYS A 311       9.476  -2.580  -7.632  1.00 86.16           O
ATOM   4738  HA  CYS A 311       9.415  -0.821  -5.697  1.00 86.16           H
ATOM   4739  CB  CYS A 311      10.325  -2.360  -4.544  1.00 86.16           C
ATOM   4740 1HB  CYS A 311      10.094  -3.358  -4.173  1.00 86.16           H
ATOM   4741 2HB  CYS A 311      11.213  -2.450  -5.169  1.00 86.16           H
ATOM   4742  SG  CYS A 311      10.659  -1.233  -3.142  1.00 86.16           S
ATOM   4743  HG  CYS A 311      11.379  -2.100  -2.435  1.00 86.16           H
ATOM   4744  HN  CYS A 311       7.882  -2.343  -3.807  1.00 86.16           H
ATOM   4745  N   LEU A 312       7.908  -3.629  -6.384  1.00 86.24           N
ATOM   4746  CA  LEU A 312       7.625  -4.644  -7.384  1.00 86.24           C
ATOM   4747  C   LEU A 312       6.667  -4.071  -8.429  1.00 86.24           C
ATOM   4748  O   LEU A 312       6.650  -4.520  -9.574  1.00 86.24           O
ATOM   4749  HA  LEU A 312       8.566  -4.889  -7.876  1.00 86.24           H
ATOM   4750  CB  LEU A 312       7.115  -5.924  -6.718  1.00 86.24           C
ATOM   4751 1HB  LEU A 312       6.282  -5.664  -6.065  1.00 86.24           H
ATOM   4752 2HB  LEU A 312       6.720  -6.580  -7.494  1.00 86.24           H
ATOM   4753  CG  LEU A 312       8.142  -6.710  -5.900  1.00 86.24           C
ATOM   4754  HG  LEU A 312       8.510  -6.063  -5.103  1.00 86.24           H
ATOM   4755  CD1 LEU A 312       7.497  -7.927  -5.234  1.00 86.24           C
ATOM   4756 1HD1 LEU A 312       6.699  -7.596  -4.569  1.00 86.24           H
ATOM   4757 2HD1 LEU A 312       7.084  -8.583  -5.999  1.00 86.24           H
ATOM   4758 3HD1 LEU A 312       8.249  -8.467  -4.658  1.00 86.24           H
ATOM   4759  CD2 LEU A 312       9.347  -7.098  -6.759  1.00 86.24           C
ATOM   4760 1HD2 LEU A 312       9.015  -7.719  -7.591  1.00 86.24           H
ATOM   4761 2HD2 LEU A 312       9.823  -6.197  -7.145  1.00 86.24           H
ATOM   4762 3HD2 LEU A 312      10.061  -7.655  -6.153  1.00 86.24           H
ATOM   4763  HN  LEU A 312       7.340  -3.675  -5.562  1.00 86.24           H
ATOM   4764  N   ASN A 313       5.891  -3.087  -7.998  1.00 78.37           N
ATOM   4765  CA  ASN A 313       4.863  -2.516  -8.851  1.00 78.37           C
ATOM   4766  C   ASN A 313       5.474  -2.151 -10.205  1.00 78.37           C
ATOM   4767  O   ASN A 313       4.937  -2.513 -11.251  1.00 78.37           O
ATOM   4768  HA  ASN A 313       4.098  -3.288  -8.933  1.00 78.37           H
ATOM   4769  CB  ASN A 313       4.282  -1.241  -8.235  1.00 78.37           C
ATOM   4770 1HB  ASN A 313       5.074  -0.676  -7.744  1.00 78.37           H
ATOM   4771 2HB  ASN A 313       3.878  -0.604  -9.022  1.00 78.37           H
ATOM   4772  CG  ASN A 313       3.182  -1.572  -7.225  1.00 78.37           C
ATOM   4773  OD1 ASN A 313       2.642  -2.665  -7.192  1.00 78.37           O
ATOM   4774  ND2 ASN A 313       2.882  -0.569  -6.404  1.00 78.37           N
ATOM   4775 1HD2 ASN A 313       3.363   0.304  -6.484  1.00 78.37           H
ATOM   4776 2HD2 ASN A 313       2.175  -0.688  -5.707  1.00 78.37           H
ATOM   4777  HN  ASN A 313       5.957  -2.681  -7.086  1.00 78.37           H
ATOM   4778  N   PRO A 314       6.604  -1.429 -10.212  1.00 78.15           N
ATOM   4779  CA  PRO A 314       7.286  -1.108 -11.467  1.00 78.15           C
ATOM   4780  C   PRO A 314       7.563  -2.345 -12.307  1.00 78.15           C
ATOM   4781  O   PRO A 314       7.227  -2.384 -13.489  1.00 78.15           O
ATOM   4782  HA  PRO A 314       6.650  -0.478 -12.089  1.00 78.15           H
ATOM   4783  CB  PRO A 314       8.580  -0.429 -11.013  1.00 78.15           C
ATOM   4784 1HB  PRO A 314       9.394  -1.146 -10.907  1.00 78.15           H
ATOM   4785 2HB  PRO A 314       8.911   0.324 -11.729  1.00 78.15           H
ATOM   4786  CG  PRO A 314       8.201   0.194  -9.675  1.00 78.15           C
ATOM   4787 1HG  PRO A 314       9.078   0.406  -9.064  1.00 78.15           H
ATOM   4788 2HG  PRO A 314       7.680   1.143  -9.803  1.00 78.15           H
ATOM   4789  CD  PRO A 314       7.310  -0.866  -9.047  1.00 78.15           C
ATOM   4790 1HD  PRO A 314       7.892  -1.626  -8.526  1.00 78.15           H
ATOM   4791 2HD  PRO A 314       6.624  -0.437  -8.317  1.00 78.15           H
ATOM   4792  N   VAL A 315       8.173  -3.331 -11.666  1.00 77.12           N
ATOM   4793  CA  VAL A 315       8.615  -4.521 -12.373  1.00 77.12           C
ATOM   4794  C   VAL A 315       7.408  -5.201 -13.022  1.00 77.12           C
ATOM   4795  O   VAL A 315       7.463  -5.590 -14.188  1.00 77.12           O
ATOM   4796  HA  VAL A 315       9.302  -4.203 -13.157  1.00 77.12           H
ATOM   4797  CB  VAL A 315       9.379  -5.442 -11.419  1.00 77.12           C
ATOM   4798  HB  VAL A 315       8.680  -5.792 -10.659  1.00 77.12           H
ATOM   4799  CG1 VAL A 315       9.921  -6.668 -12.157  1.00 77.12           C
ATOM   4800 1HG1 VAL A 315       9.092  -7.226 -12.593  1.00 77.12           H
ATOM   4801 2HG1 VAL A 315      10.598  -6.345 -12.948  1.00 77.12           H
ATOM   4802 3HG1 VAL A 315      10.460  -7.305 -11.456  1.00 77.12           H
ATOM   4803  CG2 VAL A 315      10.504  -4.686 -10.710  1.00 77.12           C
ATOM   4804 1HG2 VAL A 315      11.202  -4.295 -11.451  1.00 77.12           H
ATOM   4805 2HG2 VAL A 315      10.083  -3.861 -10.136  1.00 77.12           H
ATOM   4806 3HG2 VAL A 315      11.031  -5.364 -10.039  1.00 77.12           H
ATOM   4807  HN  VAL A 315       8.366  -3.325 -10.685  1.00 77.12           H
ATOM   4808  N   LEU A 316       6.347  -5.324 -12.239  1.00 75.06           N
ATOM   4809  CA  LEU A 316       5.238  -6.187 -12.612  1.00 75.06           C
ATOM   4810  C   LEU A 316       4.524  -5.595 -13.829  1.00 75.06           C
ATOM   4811  O   LEU A 316       4.344  -6.275 -14.838  1.00 75.06           O
ATOM   4812  HA  LEU A 316       5.656  -7.153 -12.892  1.00 75.06           H
ATOM   4813  CB  LEU A 316       4.316  -6.423 -11.413  1.00 75.06           C
ATOM   4814 1HB  LEU A 316       4.018  -5.453 -11.013  1.00 75.06           H
ATOM   4815 2HB  LEU A 316       3.410  -6.914 -11.768  1.00 75.06           H
ATOM   4816  CG  LEU A 316       4.901  -7.256 -10.271  1.00 75.06           C
ATOM   4817  HG  LEU A 316       5.831  -6.788  -9.948  1.00 75.06           H
ATOM   4818  CD1 LEU A 316       3.959  -7.272  -9.066  1.00 75.06           C
ATOM   4819 1HD1 LEU A 316       3.806  -6.252  -8.711  1.00 75.06           H
ATOM   4820 2HD1 LEU A 316       3.002  -7.702  -9.358  1.00 75.06           H
ATOM   4821 3HD1 LEU A 316       4.399  -7.871  -8.269  1.00 75.06           H
ATOM   4822  CD2 LEU A 316       5.248  -8.669 -10.746  1.00 75.06           C
ATOM   4823 1HD2 LEU A 316       4.347  -9.161 -11.112  1.00 75.06           H
ATOM   4824 2HD2 LEU A 316       5.983  -8.612 -11.549  1.00 75.06           H
ATOM   4825 3HD2 LEU A 316       5.662  -9.240  -9.915  1.00 75.06           H
ATOM   4826  HN  LEU A 316       6.237  -4.849 -11.366  1.00 75.06           H
ATOM   4827  N   TYR A 317       4.137  -4.335 -13.694  1.00 69.12           N
ATOM   4828  CA  TYR A 317       3.194  -3.738 -14.624  1.00 69.12           C
ATOM   4829  C   TYR A 317       3.920  -3.129 -15.825  1.00 69.12           C
ATOM   4830  O   TYR A 317       3.329  -2.956 -16.890  1.00 69.12           O
ATOM   4831  HA  TYR A 317       2.524  -4.523 -14.974  1.00 69.12           H
ATOM   4832  CB  TYR A 317       2.488  -2.623 -13.851  1.00 69.12           C
ATOM   4833 1HB  TYR A 317       3.239  -1.994 -13.372  1.00 69.12           H
ATOM   4834 2HB  TYR A 317       1.947  -1.992 -14.556  1.00 69.12           H
ATOM   4835  CG  TYR A 317       1.511  -3.126 -12.786  1.00 69.12           C
ATOM   4836  CD1 TYR A 317       0.311  -3.694 -13.164  1.00 69.12           C
ATOM   4837  HD1 TYR A 317       0.060  -3.784 -14.221  1.00 69.12           H
ATOM   4838  CD2 TYR A 317       1.830  -3.012 -11.448  1.00 69.12           C
ATOM   4839  HD2 TYR A 317       2.777  -2.564 -11.150  1.00 69.12           H
ATOM   4840  CE1 TYR A 317      -0.608  -4.167 -12.162  1.00 69.12           C
ATOM   4841  HE1 TYR A 317      -1.559  -4.618 -12.447  1.00 69.12           H
ATOM   4842  CE2 TYR A 317       0.910  -3.486 -10.446  1.00 69.12           C
ATOM   4843  HE2 TYR A 317       1.150  -3.402  -9.386  1.00 69.12           H
ATOM   4844  CZ  TYR A 317      -0.263  -4.040 -10.853  1.00 69.12           C
ATOM   4845  OH  TYR A 317      -1.132  -4.488  -9.906  1.00 69.12           O
ATOM   4846  HH  TYR A 317      -0.661  -4.585  -9.029  1.00 69.12           H
ATOM   4847  HN  TYR A 317       4.456  -3.727 -12.967  1.00 69.12           H
ATOM   4848  N   VAL A 318       5.191  -2.819 -15.614  1.00 68.17           N
ATOM   4849  CA  VAL A 318       5.895  -1.902 -16.494  1.00 68.17           C
ATOM   4850  C   VAL A 318       6.873  -2.689 -17.368  1.00 68.17           C
ATOM   4851  O   VAL A 318       6.758  -2.685 -18.592  1.00 68.17           O
ATOM   4852  HA  VAL A 318       5.152  -1.428 -17.137  1.00 68.17           H
ATOM   4853  CB  VAL A 318       6.576  -0.807 -15.671  1.00 68.17           C
ATOM   4854  HB  VAL A 318       7.449  -1.245 -15.187  1.00 68.17           H
ATOM   4855  CG1 VAL A 318       7.062   0.332 -16.570  1.00 68.17           C
ATOM   4856 1HG1 VAL A 318       7.776  -0.056 -17.295  1.00 68.17           H
ATOM   4857 2HG1 VAL A 318       6.212   0.768 -17.095  1.00 68.17           H
ATOM   4858 3HG1 VAL A 318       7.542   1.097 -15.960  1.00 68.17           H
ATOM   4859  CG2 VAL A 318       5.645  -0.283 -14.577  1.00 68.17           C
ATOM   4860 1HG2 VAL A 318       4.745   0.132 -15.033  1.00 68.17           H
ATOM   4861 2HG2 VAL A 318       5.370  -1.101 -13.910  1.00 68.17           H
ATOM   4862 3HG2 VAL A 318       6.154   0.495 -14.007  1.00 68.17           H
ATOM   4863  HN  VAL A 318       5.737  -3.183 -14.859  1.00 68.17           H
ATOM   4864  N   PHE A 319       7.812  -3.347 -16.704  1.00 66.19           N
ATOM   4865  CA  PHE A 319       8.878  -4.040 -17.407  1.00 66.19           C
ATOM   4866  C   PHE A 319       8.358  -5.318 -18.068  1.00 66.19           C
ATOM   4867  O   PHE A 319       8.982  -5.843 -18.989  1.00 66.19           O
ATOM   4868  HA  PHE A 319       9.254  -3.364 -18.174  1.00 66.19           H
ATOM   4869  CB  PHE A 319       9.933  -4.413 -16.363  1.00 66.19           C
ATOM   4870 1HB  PHE A 319       9.438  -4.875 -15.509  1.00 66.19           H
ATOM   4871 2HB  PHE A 319      10.601  -5.163 -16.788  1.00 66.19           H
ATOM   4872  CG  PHE A 319      10.767  -3.229 -15.871  1.00 66.19           C
ATOM   4873  CD1 PHE A 319      11.820  -2.785 -16.609  1.00 66.19           C
ATOM   4874  HD1 PHE A 319      12.069  -3.273 -17.551  1.00 66.19           H
ATOM   4875  CD2 PHE A 319      10.456  -2.619 -14.696  1.00 66.19           C
ATOM   4876  HD2 PHE A 319       9.613  -2.975 -14.104  1.00 66.19           H
ATOM   4877  CE1 PHE A 319      12.594  -1.685 -16.152  1.00 66.19           C
ATOM   4878  HE1 PHE A 319      13.438  -1.330 -16.744  1.00 66.19           H
ATOM   4879  CE2 PHE A 319      11.230  -1.520 -14.239  1.00 66.19           C
ATOM   4880  HE2 PHE A 319      10.981  -1.032 -13.297  1.00 66.19           H
ATOM   4881  CZ  PHE A 319      12.283  -1.076 -14.977  1.00 66.19           C
ATOM   4882  HZ  PHE A 319      12.877  -0.232 -14.626  1.00 66.19           H
ATOM   4883  HN  PHE A 319       7.853  -3.409 -15.707  1.00 66.19           H
ATOM   4884  N   VAL A 320       7.221  -5.783 -17.571  1.00 66.18           N
ATOM   4885  CA  VAL A 320       6.569  -6.944 -18.152  1.00 66.18           C
ATOM   4886  C   VAL A 320       5.855  -6.531 -19.441  1.00 66.18           C
ATOM   4887  O   VAL A 320       5.571  -7.370 -20.294  1.00 66.18           O
ATOM   4888  HA  VAL A 320       7.346  -7.668 -18.399  1.00 66.18           H
ATOM   4889  CB  VAL A 320       5.631  -7.586 -17.128  1.00 66.18           C
ATOM   4890  HB  VAL A 320       4.897  -6.837 -16.831  1.00 66.18           H
ATOM   4891  CG1 VAL A 320       4.876  -8.767 -17.740  1.00 66.18           C
ATOM   4892 1HG1 VAL A 320       4.284  -8.420 -18.587  1.00 66.18           H
ATOM   4893 2HG1 VAL A 320       5.590  -9.518 -18.079  1.00 66.18           H
ATOM   4894 3HG1 VAL A 320       4.217  -9.204 -16.990  1.00 66.18           H
ATOM   4895  CG2 VAL A 320       6.399  -8.015 -15.875  1.00 66.18           C
ATOM   4896 1HG2 VAL A 320       7.165  -8.740 -16.150  1.00 66.18           H
ATOM   4897 2HG2 VAL A 320       6.869  -7.143 -15.421  1.00 66.18           H
ATOM   4898 3HG2 VAL A 320       5.708  -8.467 -15.164  1.00 66.18           H
ATOM   4899  HN  VAL A 320       6.747  -5.380 -16.788  1.00 66.18           H
ATOM   4900  N   GLY A 321       5.584  -5.238 -19.541  1.00 64.83           N
ATOM   4901  CA  GLY A 321       4.947  -4.697 -20.729  1.00 64.83           C
ATOM   4902  C   GLY A 321       5.920  -4.669 -21.909  1.00 64.83           C
ATOM   4903  O   GLY A 321       7.000  -4.087 -21.814  1.00 64.83           O
ATOM   4904 1HA  GLY A 321       4.076  -5.300 -20.986  1.00 64.83           H
ATOM   4905 2HA  GLY A 321       4.587  -3.688 -20.526  1.00 64.83           H
ATOM   4906  HN  GLY A 321       5.792  -4.566 -18.830  1.00 64.83           H
ATOM   4907  N   GLU A 322       5.504  -5.306 -22.994  1.00 65.19           N
ATOM   4908  CA  GLU A 322       6.297  -5.307 -24.212  1.00 65.19           C
ATOM   4909  C   GLU A 322       6.503  -3.876 -24.712  1.00 65.19           C
ATOM   4910  O   GLU A 322       7.609  -3.505 -25.102  1.00 65.19           O
ATOM   4911  HA  GLU A 322       7.256  -5.743 -23.932  1.00 65.19           H
ATOM   4912  CB  GLU A 322       5.645  -6.177 -25.289  1.00 65.19           C
ATOM   4913 1HB  GLU A 322       4.571  -5.995 -25.307  1.00 65.19           H
ATOM   4914 2HB  GLU A 322       6.129  -5.996 -26.249  1.00 65.19           H
ATOM   4915  CG  GLU A 322       5.836  -7.663 -24.983  1.00 65.19           C
ATOM   4916 1HG  GLU A 322       6.888  -7.865 -24.781  1.00 65.19           H
ATOM   4917 2HG  GLU A 322       5.282  -7.927 -24.082  1.00 65.19           H
ATOM   4918  CD  GLU A 322       5.361  -8.529 -26.152  1.00 65.19           C
ATOM   4919  OE1 GLU A 322       5.718  -9.727 -26.153  1.00 65.19           O
ATOM   4920  OE2 GLU A 322       4.652  -7.973 -27.019  1.00 65.19           O
ATOM   4921  HN  GLU A 322       4.644  -5.813 -23.049  1.00 65.19           H
ATOM   4922  N   ARG A 323       5.421  -3.112 -24.685  1.00 63.91           N
ATOM   4923  CA  ARG A 323       5.459  -1.743 -25.171  1.00 63.91           C
ATOM   4924  C   ARG A 323       6.530  -0.945 -24.426  1.00 63.91           C
ATOM   4925  O   ARG A 323       7.340  -0.256 -25.045  1.00 63.91           O
ATOM   4926  HA  ARG A 323       5.701  -1.830 -26.230  1.00 63.91           H
ATOM   4927  CB  ARG A 323       4.104  -1.057 -24.992  1.00 63.91           C
ATOM   4928 1HB  ARG A 323       3.580  -1.495 -24.142  1.00 63.91           H
ATOM   4929 2HB  ARG A 323       4.254  -0.002 -24.763  1.00 63.91           H
ATOM   4930  CG  ARG A 323       3.248  -1.195 -26.252  1.00 63.91           C
ATOM   4931 1HG  ARG A 323       3.834  -0.914 -27.127  1.00 63.91           H
ATOM   4932 2HG  ARG A 323       2.956  -2.237 -26.385  1.00 63.91           H
ATOM   4933  CD  ARG A 323       1.998  -0.316 -26.166  1.00 63.91           C
ATOM   4934 1HD  ARG A 323       1.399  -0.606 -25.302  1.00 63.91           H
ATOM   4935 2HD  ARG A 323       2.286   0.725 -26.019  1.00 63.91           H
ATOM   4936  NE  ARG A 323       1.198  -0.450 -27.403  1.00 63.91           N
ATOM   4937  HE  ARG A 323       1.551  -1.043 -28.128  1.00 63.91           H
ATOM   4938  CZ  ARG A 323       0.031   0.173 -27.615  1.00 63.91           C
ATOM   4939  NH1 ARG A 323      -0.489   0.979 -26.679  1.00 63.91           N
ATOM   4940 1HH1 ARG A 323      -0.005   1.119 -25.815  1.00 63.91           H
ATOM   4941 2HH1 ARG A 323      -1.361   1.440 -26.844  1.00 63.91           H
ATOM   4942  NH2 ARG A 323      -0.609  -0.022 -28.776  1.00 63.91           N
ATOM   4943 1HH2 ARG A 323      -1.481   0.435 -28.949  1.00 63.91           H
ATOM   4944 2HH2 ARG A 323      -0.214  -0.626 -29.469  1.00 63.91           H
ATOM   4945  HN  ARG A 323       4.532  -3.413 -24.340  1.00 63.91           H
ATOM   4946  N   PHE A 324       6.501  -1.064 -23.106  1.00 65.91           N
ATOM   4947  CA  PHE A 324       7.369  -0.260 -22.263  1.00 65.91           C
ATOM   4948  C   PHE A 324       8.839  -0.616 -22.492  1.00 65.91           C
ATOM   4949  O   PHE A 324       9.697   0.265 -22.519  1.00 65.91           O
ATOM   4950  HA  PHE A 324       7.203   0.784 -22.530  1.00 65.91           H
ATOM   4951  CB  PHE A 324       7.000  -0.576 -20.812  1.00 65.91           C
ATOM   4952 1HB  PHE A 324       5.917  -0.516 -20.701  1.00 65.91           H
ATOM   4953 2HB  PHE A 324       7.286  -1.605 -20.591  1.00 65.91           H
ATOM   4954  CG  PHE A 324       7.655   0.351 -19.787  1.00 65.91           C
ATOM   4955  CD1 PHE A 324       8.868   0.033 -19.259  1.00 65.91           C
ATOM   4956  HD1 PHE A 324       9.373  -0.882 -19.567  1.00 65.91           H
ATOM   4957  CD2 PHE A 324       7.025   1.494 -19.403  1.00 65.91           C
ATOM   4958  HD2 PHE A 324       6.053   1.748 -19.825  1.00 65.91           H
ATOM   4959  CE1 PHE A 324       9.476   0.895 -18.308  1.00 65.91           C
ATOM   4960  HE1 PHE A 324      10.448   0.640 -17.885  1.00 65.91           H
ATOM   4961  CE2 PHE A 324       7.633   2.355 -18.451  1.00 65.91           C
ATOM   4962  HE2 PHE A 324       7.128   3.270 -18.144  1.00 65.91           H
ATOM   4963  CZ  PHE A 324       8.846   2.037 -17.924  1.00 65.91           C
ATOM   4964  HZ  PHE A 324       9.313   2.698 -17.194  1.00 65.91           H
ATOM   4965  HN  PHE A 324       5.899  -1.694 -22.615  1.00 65.91           H
ATOM   4966  N   ARG A 325       9.084  -1.908 -22.651  1.00 69.62           N
ATOM   4967  CA  ARG A 325      10.424  -2.384 -22.951  1.00 69.62           C
ATOM   4968  C   ARG A 325      10.953  -1.714 -24.221  1.00 69.62           C
ATOM   4969  O   ARG A 325      12.118  -1.326 -24.282  1.00 69.62           O
ATOM   4970  HA  ARG A 325      11.020  -2.106 -22.082  1.00 69.62           H
ATOM   4971  CB  ARG A 325      10.439  -3.903 -23.140  1.00 69.62           C
ATOM   4972 1HB  ARG A 325       9.602  -4.203 -23.771  1.00 69.62           H
ATOM   4973 2HB  ARG A 325      11.351  -4.199 -23.659  1.00 69.62           H
ATOM   4974  CG  ARG A 325      10.354  -4.624 -21.794  1.00 69.62           C
ATOM   4975 1HG  ARG A 325      11.094  -4.210 -21.108  1.00 69.62           H
ATOM   4976 2HG  ARG A 325       9.375  -4.453 -21.346  1.00 69.62           H
ATOM   4977  CD  ARG A 325      10.590  -6.126 -21.960  1.00 69.62           C
ATOM   4978 1HD  ARG A 325       9.815  -6.556 -22.595  1.00 69.62           H
ATOM   4979 2HD  ARG A 325      11.543  -6.300 -22.459  1.00 69.62           H
ATOM   4980  NE  ARG A 325      10.583  -6.790 -20.637  1.00 69.62           N
ATOM   4981  HE  ARG A 325      10.349  -6.237 -19.837  1.00 69.62           H
ATOM   4982  CZ  ARG A 325      10.873  -8.084 -20.444  1.00 69.62           C
ATOM   4983  NH1 ARG A 325      11.194  -8.871 -21.480  1.00 69.62           N
ATOM   4984 1HH1 ARG A 325      11.219  -8.493 -22.406  1.00 69.62           H
ATOM   4985 2HH1 ARG A 325      11.408  -9.835 -21.328  1.00 69.62           H
ATOM   4986  NH2 ARG A 325      10.836  -8.579 -19.200  1.00 69.62           N
ATOM   4987 1HH2 ARG A 325      11.049  -9.543 -19.039  1.00 69.62           H
ATOM   4988 2HH2 ARG A 325      10.595  -7.985 -18.432  1.00 69.62           H
ATOM   4989  HN  ARG A 325       8.388  -2.623 -22.577  1.00 69.62           H
ATOM   4990  N   ARG A 326      10.071  -1.599 -25.202  1.00 70.77           N
ATOM   4991  CA  ARG A 326      10.415  -0.925 -26.443  1.00 70.77           C
ATOM   4992  C   ARG A 326      10.704   0.555 -26.180  1.00 70.77           C
ATOM   4993  O   ARG A 326      11.699   1.092 -26.665  1.00 70.77           O
ATOM   4994  HA  ARG A 326      11.306  -1.440 -26.802  1.00 70.77           H
ATOM   4995  CB  ARG A 326       9.284  -1.043 -27.466  1.00 70.77           C
ATOM   4996 1HB  ARG A 326       8.332  -0.814 -26.989  1.00 70.77           H
ATOM   4997 2HB  ARG A 326       9.428  -0.308 -28.259  1.00 70.77           H
ATOM   4998  CG  ARG A 326       9.235  -2.448 -28.069  1.00 70.77           C
ATOM   4999 1HG  ARG A 326      10.187  -2.676 -28.549  1.00 70.77           H
ATOM   5000 2HG  ARG A 326       9.094  -3.183 -27.277  1.00 70.77           H
ATOM   5001  CD  ARG A 326       8.102  -2.567 -29.090  1.00 70.77           C
ATOM   5002 1HD  ARG A 326       7.163  -2.242 -28.643  1.00 70.77           H
ATOM   5003 2HD  ARG A 326       8.295  -1.911 -29.939  1.00 70.77           H
ATOM   5004  NE  ARG A 326       7.983  -3.968 -29.553  1.00 70.77           N
ATOM   5005  HE  ARG A 326       8.074  -4.696 -28.873  1.00 70.77           H
ATOM   5006  CZ  ARG A 326       7.760  -4.323 -30.826  1.00 70.77           C
ATOM   5007  NH1 ARG A 326       7.630  -3.389 -31.779  1.00 70.77           N
ATOM   5008 1HH1 ARG A 326       7.698  -2.420 -31.542  1.00 70.77           H
ATOM   5009 2HH1 ARG A 326       7.464  -3.662 -32.726  1.00 70.77           H
ATOM   5010  NH2 ARG A 326       7.670  -5.624 -31.132  1.00 70.77           N
ATOM   5011 1HH2 ARG A 326       7.505  -5.905 -32.077  1.00 70.77           H
ATOM   5012 2HH2 ARG A 326       7.769  -6.314 -30.415  1.00 70.77           H
ATOM   5013  HN  ARG A 326       9.137  -1.955 -25.160  1.00 70.77           H
ATOM   5014  N   ASP A 327       9.816   1.171 -25.414  1.00 70.19           N
ATOM   5015  CA  ASP A 327       9.870   2.609 -25.214  1.00 70.19           C
ATOM   5016  C   ASP A 327      11.067   2.952 -24.325  1.00 70.19           C
ATOM   5017  O   ASP A 327      11.727   3.969 -24.532  1.00 70.19           O
ATOM   5018  HA  ASP A 327       9.958   3.034 -26.214  1.00 70.19           H
ATOM   5019  CB  ASP A 327       8.605   3.117 -24.520  1.00 70.19           C
ATOM   5020 1HB  ASP A 327       8.410   2.520 -23.629  1.00 70.19           H
ATOM   5021 2HB  ASP A 327       8.755   4.144 -24.188  1.00 70.19           H
ATOM   5022  CG  ASP A 327       7.399   3.049 -25.459  1.00 70.19           C
ATOM   5023  OD1 ASP A 327       7.636   3.016 -26.686  1.00 70.19           O
ATOM   5024  OD2 ASP A 327       6.267   3.032 -24.929  1.00 70.19           O
ATOM   5025  HN  ASP A 327       9.071   0.706 -24.935  1.00 70.19           H
ATOM   5026  N   LEU A 328      11.311   2.083 -23.355  1.00 70.40           N
ATOM   5027  CA  LEU A 328      12.464   2.237 -22.484  1.00 70.40           C
ATOM   5028  C   LEU A 328      13.736   2.283 -23.333  1.00 70.40           C
ATOM   5029  O   LEU A 328      14.568   3.173 -23.164  1.00 70.40           O
ATOM   5030  HA  LEU A 328      12.359   3.192 -21.969  1.00 70.40           H
ATOM   5031  CB  LEU A 328      12.478   1.144 -21.414  1.00 70.40           C
ATOM   5032 1HB  LEU A 328      11.563   1.226 -20.827  1.00 70.40           H
ATOM   5033 2HB  LEU A 328      12.450   0.175 -21.913  1.00 70.40           H
ATOM   5034  CG  LEU A 328      13.669   1.159 -20.455  1.00 70.40           C
ATOM   5035  HG  LEU A 328      14.577   1.304 -21.041  1.00 70.40           H
ATOM   5036  CD1 LEU A 328      13.571   2.331 -19.476  1.00 70.40           C
ATOM   5037 1HD1 LEU A 328      13.558   3.268 -20.032  1.00 70.40           H
ATOM   5038 2HD1 LEU A 328      12.654   2.241 -18.894  1.00 70.40           H
ATOM   5039 3HD1 LEU A 328      14.430   2.318 -18.806  1.00 70.40           H
ATOM   5040  CD2 LEU A 328      13.808  -0.182 -19.731  1.00 70.40           C
ATOM   5041 1HD2 LEU A 328      12.901  -0.382 -19.160  1.00 70.40           H
ATOM   5042 2HD2 LEU A 328      13.958  -0.976 -20.463  1.00 70.40           H
ATOM   5043 3HD2 LEU A 328      14.662  -0.144 -19.056  1.00 70.40           H
ATOM   5044  HN  LEU A 328      10.738   1.287 -23.160  1.00 70.40           H
ATOM   5045  N   VAL A 329      13.847   1.312 -24.229  1.00 72.90           N
ATOM   5046  CA  VAL A 329      15.025   1.203 -25.071  1.00 72.90           C
ATOM   5047  C   VAL A 329      15.122   2.438 -25.969  1.00 72.90           C
ATOM   5048  O   VAL A 329      16.219   2.886 -26.299  1.00 72.90           O
ATOM   5049  HA  VAL A 329      15.896   1.176 -24.417  1.00 72.90           H
ATOM   5050  CB  VAL A 329      14.984  -0.108 -25.860  1.00 72.90           C
ATOM   5051  HB  VAL A 329      14.014  -0.172 -26.354  1.00 72.90           H
ATOM   5052  CG1 VAL A 329      16.065  -0.129 -26.944  1.00 72.90           C
ATOM   5053 1HG1 VAL A 329      15.904   0.699 -27.633  1.00 72.90           H
ATOM   5054 2HG1 VAL A 329      17.046  -0.031 -26.480  1.00 72.90           H
ATOM   5055 3HG1 VAL A 329      16.013  -1.072 -27.489  1.00 72.90           H
ATOM   5056  CG2 VAL A 329      15.118  -1.313 -24.928  1.00 72.90           C
ATOM   5057 1HG2 VAL A 329      16.067  -1.256 -24.394  1.00 72.90           H
ATOM   5058 2HG2 VAL A 329      14.297  -1.311 -24.211  1.00 72.90           H
ATOM   5059 3HG2 VAL A 329      15.086  -2.231 -25.515  1.00 72.90           H
ATOM   5060  HN  VAL A 329      13.151   0.611 -24.382  1.00 72.90           H
ATOM   5061  N   LYS A 330      13.959   2.954 -26.338  1.00 70.90           N
[truncated: 117,320 more chars]
