# Supplementary material for: Noncanonical roles of chemokine regions in CCR9 activation revealed by structural modeling and mutational mapping
Source: Nat Commun. 2025 Aug 18;16:7695. doi: 10.1038/s41467-025-62321-9 (PMC12361432; doi:10.1038/s41467-025-62321-9)
Supplement: Supplementary file 4 — Supplementary Data 2 [file 41467_2025_62321_MOESM4_ESM.zip › CCR9_CCL25_rnk217.pdb]

SSBOND   1 CYS A   38    CYS A  289 
SSBOND   2 CYS A  119    CYS A  198 
SSBOND   3 CYS B    7    CYS B   35 
SSBOND   4 CYS B    8    CYS B   52 
ATOM      1  N   GLU A  20      -0.631  -3.811  61.780  1.00 38.63           N
ATOM      2  CA  GLU A  20      -1.144  -3.698  60.425  1.00 38.63           C
ATOM      3  C   GLU A  20      -0.006  -3.846  59.413  1.00 38.63           C
ATOM      4  O   GLU A  20      -0.248  -3.947  58.212  1.00 38.63           O
ATOM      5  HA  GLU A  20      -1.848  -4.522  60.313  1.00 38.63           H
ATOM      6  CB  GLU A  20      -1.884  -2.374  60.228  1.00 38.63           C
ATOM      7 1HB  GLU A  20      -1.322  -1.565  60.695  1.00 38.63           H
ATOM      8 2HB  GLU A  20      -2.070  -2.212  59.166  1.00 38.63           H
ATOM      9  CG  GLU A  20      -3.256  -2.406  60.905  1.00 38.63           C
ATOM     10 1HG  GLU A  20      -3.735  -3.367  60.718  1.00 38.63           H
ATOM     11 2HG  GLU A  20      -3.134  -2.317  61.985  1.00 38.63           H
ATOM     12  CD  GLU A  20      -4.148  -1.275  60.391  1.00 38.63           C
ATOM     13  OE1 GLU A  20      -5.383  -1.423  60.520  1.00 38.63           O
ATOM     14  OE2 GLU A  20      -3.576  -0.288  59.881  1.00 38.63           O
ATOM     15  HN  GLU A  20       0.358  -3.938  61.848  1.00 38.63           H
ATOM     16  N   SER A  21       1.212  -3.854  59.937  1.00 42.64           N
ATOM     17  CA  SER A  21       2.389  -3.729  59.094  1.00 42.64           C
ATOM     18  C   SER A  21       2.712  -5.075  58.443  1.00 42.64           C
ATOM     19  O   SER A  21       3.094  -5.128  57.275  1.00 42.64           O
ATOM     20  HA  SER A  21       2.125  -2.991  58.337  1.00 42.64           H
ATOM     21  CB  SER A  21       3.590  -3.226  59.898  1.00 42.64           C
ATOM     22 1HB  SER A  21       4.404  -2.978  59.216  1.00 42.64           H
ATOM     23 2HB  SER A  21       3.319  -2.308  60.419  1.00 42.64           H
ATOM     24  OG  SER A  21       4.042  -4.192  60.843  1.00 42.64           O
ATOM     25  HG  SER A  21       4.818  -3.829  61.359  1.00 42.64           H
ATOM     26  HN  SER A  21       1.399  -3.943  60.915  1.00 42.64           H
ATOM     27  N   THR A  22       2.546  -6.130  59.227  1.00 45.09           N
ATOM     28  CA  THR A  22       2.971  -7.453  58.801  1.00 45.09           C
ATOM     29  C   THR A  22       2.001  -8.015  57.760  1.00 45.09           C
ATOM     30  O   THR A  22       2.415  -8.410  56.671  1.00 45.09           O
ATOM     31  HA  THR A  22       3.943  -7.362  58.317  1.00 45.09           H
ATOM     32  CB  THR A  22       3.102  -8.331  60.047  1.00 45.09           C
ATOM     33  HB  THR A  22       2.901  -9.376  59.809  1.00 45.09           H
ATOM     34  OG1 THR A  22       2.214  -7.734  60.988  1.00 45.09           O
ATOM     35  HG1 THR A  22       2.027  -8.372  61.735  1.00 45.09           H
ATOM     36  CG2 THR A  22       4.478  -8.213  60.705  1.00 45.09           C
ATOM     37 1HG2 THR A  22       4.650  -7.179  61.004  1.00 45.09           H
ATOM     38 2HG2 THR A  22       5.247  -8.520  59.997  1.00 45.09           H
ATOM     39 3HG2 THR A  22       4.516  -8.857  61.584  1.00 45.09           H
ATOM     40  HN  THR A  22       2.131  -6.092  60.136  1.00 45.09           H
ATOM     41  N   SER A  23       0.730  -8.033  58.132  1.00 46.81           N
ATOM     42  CA  SER A  23      -0.284  -8.660  57.300  1.00 46.81           C
ATOM     43  C   SER A  23      -0.303  -8.006  55.917  1.00 46.81           C
ATOM     44  O   SER A  23      -0.442  -8.691  54.905  1.00 46.81           O
ATOM     45  HA  SER A  23       0.011  -9.707  57.225  1.00 46.81           H
ATOM     46  CB  SER A  23      -1.665  -8.566  57.951  1.00 46.81           C
ATOM     47 1HB  SER A  23      -2.401  -9.055  57.313  1.00 46.81           H
ATOM     48 2HB  SER A  23      -1.657  -9.105  58.899  1.00 46.81           H
ATOM     49  OG  SER A  23      -2.058  -7.215  58.178  1.00 46.81           O
ATOM     50  HG  SER A  23      -2.963  -7.188  58.602  1.00 46.81           H
ATOM     51  HN  SER A  23       0.390  -7.631  58.982  1.00 46.81           H
ATOM     52  N   SER A  24      -0.162  -6.689  55.918  1.00 48.63           N
ATOM     53  CA  SER A  24      -0.241  -5.927  54.684  1.00 48.63           C
ATOM     54  C   SER A  24       0.918  -6.305  53.760  1.00 48.63           C
ATOM     55  O   SER A  24       0.803  -6.203  52.539  1.00 48.63           O
ATOM     56  HA  SER A  24      -1.195  -6.204  54.234  1.00 48.63           H
ATOM     57  CB  SER A  24      -0.228  -4.423  54.963  1.00 48.63           C
ATOM     58 1HB  SER A  24      -0.343  -3.879  54.026  1.00 48.63           H
ATOM     59 2HB  SER A  24      -1.081  -4.163  55.590  1.00 48.63           H
ATOM     60  OG  SER A  24       0.975  -4.010  55.605  1.00 48.63           O
ATOM     61  HG  SER A  24       0.865  -4.051  56.598  1.00 48.63           H
ATOM     62  HN  SER A  24       0.003  -6.145  56.741  1.00 48.63           H
ATOM     63  N   MET A  25       2.009  -6.735  54.377  1.00 50.01           N
ATOM     64  CA  MET A  25       3.191  -7.121  53.626  1.00 50.01           C
ATOM     65  C   MET A  25       2.987  -8.473  52.938  1.00 50.01           C
ATOM     66  O   MET A  25       3.427  -8.671  51.807  1.00 50.01           O
ATOM     67  HA  MET A  25       3.330  -6.342  52.876  1.00 50.01           H
ATOM     68  CB  MET A  25       4.392  -7.205  54.570  1.00 50.01           C
ATOM     69 1HB  MET A  25       4.142  -6.740  55.524  1.00 50.01           H
ATOM     70 2HB  MET A  25       4.624  -8.250  54.776  1.00 50.01           H
ATOM     71  CG  MET A  25       5.615  -6.514  53.964  1.00 50.01           C
ATOM     72 1HG  MET A  25       5.838  -6.942  52.987  1.00 50.01           H
ATOM     73 2HG  MET A  25       5.406  -5.456  53.809  1.00 50.01           H
ATOM     74  SD  MET A  25       7.022  -6.704  55.047  1.00 50.01           S
ATOM     75  CE  MET A  25       7.859  -5.157  54.741  1.00 50.01           C
ATOM     76 1HE  MET A  25       8.119  -5.088  53.685  1.00 50.01           H
ATOM     77 2HE  MET A  25       7.203  -4.330  55.008  1.00 50.01           H
ATOM     78 3HE  MET A  25       8.767  -5.110  55.342  1.00 50.01           H
ATOM     79  HN  MET A  25       2.093  -6.821  55.370  1.00 50.01           H
ATOM     80  N   GLU A  26       2.318  -9.368  53.650  1.00 51.52           N
ATOM     81  CA  GLU A  26       2.091 -10.710  53.143  1.00 51.52           C
ATOM     82  C   GLU A  26       1.187 -10.665  51.909  1.00 51.52           C
ATOM     83  O   GLU A  26       1.479 -11.302  50.898  1.00 51.52           O
ATOM     84  HA  GLU A  26       3.076 -11.085  52.867  1.00 51.52           H
ATOM     85  CB  GLU A  26       1.496 -11.612  54.226  1.00 51.52           C
ATOM     86 1HB  GLU A  26       0.727 -11.069  54.775  1.00 51.52           H
ATOM     87 2HB  GLU A  26       1.132 -12.536  53.775  1.00 51.52           H
ATOM     88  CG  GLU A  26       2.561 -12.021  55.245  1.00 51.52           C
ATOM     89 1HG  GLU A  26       3.423 -12.442  54.727  1.00 51.52           H
ATOM     90 2HG  GLU A  26       2.912 -11.140  55.783  1.00 51.52           H
ATOM     91  CD  GLU A  26       2.006 -13.044  56.238  1.00 51.52           C
ATOM     92  OE1 GLU A  26       2.816 -13.866  56.719  1.00 51.52           O
ATOM     93  OE2 GLU A  26       0.784 -12.981  56.494  1.00 51.52           O
ATOM     94  HN  GLU A  26       1.935  -9.188  54.557  1.00 51.52           H
ATOM     95  N   ASP A  27       0.108  -9.906  52.032  1.00 51.01           N
ATOM     96  CA  ASP A  27      -0.841  -9.772  50.941  1.00 51.01           C
ATOM     97  C   ASP A  27      -0.099  -9.330  49.677  1.00 51.01           C
ATOM     98  O   ASP A  27      -0.499  -9.673  48.566  1.00 51.01           O
ATOM     99  HA  ASP A  27      -1.296 -10.756  50.834  1.00 51.01           H
ATOM    100  CB  ASP A  27      -1.902  -8.716  51.260  1.00 51.01           C
ATOM    101 1HB  ASP A  27      -1.428  -7.845  51.713  1.00 51.01           H
ATOM    102 2HB  ASP A  27      -2.373  -8.379  50.337  1.00 51.01           H
ATOM    103  CG  ASP A  27      -2.965  -9.276  52.207  1.00 51.01           C
ATOM    104  OD1 ASP A  27      -3.051 -10.521  52.291  1.00 51.01           O
ATOM    105  OD2 ASP A  27      -3.668  -8.448  52.825  1.00 51.01           O
ATOM    106  HN  ASP A  27      -0.121  -9.390  52.858  1.00 51.01           H
ATOM    107  N   TYR A  28       0.968  -8.575  49.890  1.00 54.51           N
ATOM    108  CA  TYR A  28       1.729  -8.025  48.781  1.00 54.51           C
ATOM    109  C   TYR A  28       2.627  -9.091  48.150  1.00 54.51           C
ATOM    110  O   TYR A  28       2.966  -9.004  46.971  1.00 54.51           O
ATOM    111  HA  TYR A  28       1.022  -7.667  48.033  1.00 54.51           H
ATOM    112  CB  TYR A  28       2.608  -6.923  49.377  1.00 54.51           C
ATOM    113 1HB  TYR A  28       2.076  -6.459  50.208  1.00 54.51           H
ATOM    114 2HB  TYR A  28       3.510  -7.375  49.789  1.00 54.51           H
ATOM    115  CG  TYR A  28       3.009  -5.837  48.377  1.00 54.51           C
ATOM    116  CD1 TYR A  28       4.144  -5.994  47.607  1.00 54.51           C
ATOM    117  HD1 TYR A  28       4.754  -6.891  47.712  1.00 54.51           H
ATOM    118  CD2 TYR A  28       2.236  -4.702  48.244  1.00 54.51           C
ATOM    119  HD2 TYR A  28       1.340  -4.578  48.852  1.00 54.51           H
ATOM    120  CE1 TYR A  28       4.522  -4.972  46.666  1.00 54.51           C
ATOM    121  HE1 TYR A  28       5.416  -5.083  46.052  1.00 54.51           H
ATOM    122  CE2 TYR A  28       2.614  -3.680  47.303  1.00 54.51           C
ATOM    123  HE2 TYR A  28       2.013  -2.778  47.188  1.00 54.51           H
ATOM    124  CZ  TYR A  28       3.738  -3.866  46.560  1.00 54.51           C
ATOM    125  OH  TYR A  28       4.095  -2.901  45.670  1.00 54.51           O
ATOM    126  HH  TYR A  28       3.937  -1.996  46.066  1.00 54.51           H
ATOM    127  HN  TYR A  28       1.314  -8.338  50.798  1.00 54.51           H
ATOM    128  N   VAL A  29       2.987 -10.073  48.964  1.00 52.61           N
ATOM    129  CA  VAL A  29       3.831 -11.160  48.498  1.00 52.61           C
ATOM    130  C   VAL A  29       2.966 -12.204  47.789  1.00 52.61           C
ATOM    131  O   VAL A  29       3.360 -12.744  46.756  1.00 52.61           O
ATOM    132  HA  VAL A  29       4.537 -10.743  47.779  1.00 52.61           H
ATOM    133  CB  VAL A  29       4.631 -11.739  49.666  1.00 52.61           C
ATOM    134  HB  VAL A  29       3.922 -12.107  50.408  1.00 52.61           H
ATOM    135  CG1 VAL A  29       5.489 -12.921  49.211  1.00 52.61           C
ATOM    136 1HG1 VAL A  29       4.846 -13.702  48.806  1.00 52.61           H
ATOM    137 2HG1 VAL A  29       6.186 -12.588  48.441  1.00 52.61           H
ATOM    138 3HG1 VAL A  29       6.047 -13.314  50.061  1.00 52.61           H
ATOM    139  CG2 VAL A  29       5.490 -10.661  50.331  1.00 52.61           C
ATOM    140 1HG2 VAL A  29       6.187 -10.251  49.600  1.00 52.61           H
ATOM    141 2HG2 VAL A  29       4.847  -9.866  50.707  1.00 52.61           H
ATOM    142 3HG2 VAL A  29       6.048 -11.100  51.158  1.00 52.61           H
ATOM    143  HN  VAL A  29       2.711 -10.134  49.923  1.00 52.61           H
ATOM    144  N   ASN A  30       1.804 -12.458  48.372  1.00 52.14           N
ATOM    145  CA  ASN A  30       0.984 -13.581  47.950  1.00 52.14           C
ATOM    146  C   ASN A  30       0.159 -13.174  46.728  1.00 52.14           C
ATOM    147  O   ASN A  30      -0.445 -14.021  46.072  1.00 52.14           O
ATOM    148  HA  ASN A  30       1.689 -14.383  47.729  1.00 52.14           H
ATOM    149  CB  ASN A  30       0.015 -14.002  49.056  1.00 52.14           C
ATOM    150 1HB  ASN A  30       0.008 -13.249  49.845  1.00 52.14           H
ATOM    151 2HB  ASN A  30      -0.998 -14.054  48.657  1.00 52.14           H
ATOM    152  CG  ASN A  30       0.407 -15.359  49.643  1.00 52.14           C
ATOM    153  OD1 ASN A  30       1.336 -16.012  49.196  1.00 52.14           O
ATOM    154  ND2 ASN A  30      -0.350 -15.746  50.666  1.00 52.14           N
ATOM    155 1HD2 ASN A  30      -1.097 -15.162  50.984  1.00 52.14           H
ATOM    156 2HD2 ASN A  30      -0.171 -16.620  51.117  1.00 52.14           H
ATOM    157  HN  ASN A  30       1.422 -11.913  49.119  1.00 52.14           H
ATOM    158  N   PHE A  31       0.161 -11.876  46.458  1.00 55.03           N
ATOM    159  CA  PHE A  31      -0.468 -11.361  45.254  1.00 55.03           C
ATOM    160  C   PHE A  31       0.200 -11.931  44.000  1.00 55.03           C
ATOM    161  O   PHE A  31       1.355 -11.619  43.712  1.00 55.03           O
ATOM    162  HA  PHE A  31      -1.513 -11.669  45.278  1.00 55.03           H
ATOM    163  CB  PHE A  31      -0.286  -9.842  45.269  1.00 55.03           C
ATOM    164 1HB  PHE A  31      -0.200  -9.507  46.302  1.00 55.03           H
ATOM    165 2HB  PHE A  31       0.653  -9.594  44.774  1.00 55.03           H
ATOM    166  CG  PHE A  31      -1.421  -9.073  44.590  1.00 55.03           C
ATOM    167  CD1 PHE A  31      -1.344  -8.775  43.265  1.00 55.03           C
ATOM    168  HD1 PHE A  31      -0.474  -9.085  42.687  1.00 55.03           H
ATOM    169  CD2 PHE A  31      -2.507  -8.687  45.312  1.00 55.03           C
ATOM    170  HD2 PHE A  31      -2.569  -8.925  46.374  1.00 55.03           H
ATOM    171  CE1 PHE A  31      -2.398  -8.062  42.636  1.00 55.03           C
ATOM    172  HE1 PHE A  31      -2.336  -7.823  41.574  1.00 55.03           H
ATOM    173  CE2 PHE A  31      -3.561  -7.973  44.682  1.00 55.03           C
ATOM    174  HE2 PHE A  31      -4.431  -7.664  45.261  1.00 55.03           H
ATOM    175  CZ  PHE A  31      -3.484  -7.675  43.357  1.00 55.03           C
ATOM    176  HZ  PHE A  31      -4.293  -7.128  42.874  1.00 55.03           H
ATOM    177  HN  PHE A  31       0.581 -11.184  47.045  1.00 55.03           H
ATOM    178  N   ASN A  32      -0.554 -12.756  43.290  1.00 55.58           N
ATOM    179  CA  ASN A  32      -0.051 -13.370  42.073  1.00 55.58           C
ATOM    180  C   ASN A  32       0.025 -12.314  40.968  1.00 55.58           C
ATOM    181  O   ASN A  32      -0.941 -12.106  40.236  1.00 55.58           O
ATOM    182  HA  ASN A  32       0.929 -13.768  42.337  1.00 55.58           H
ATOM    183  CB  ASN A  32      -0.979 -14.489  41.595  1.00 55.58           C
ATOM    184 1HB  ASN A  32      -1.424 -14.989  42.455  1.00 55.58           H
ATOM    185 2HB  ASN A  32      -1.798 -14.064  41.015  1.00 55.58           H
ATOM    186  CG  ASN A  32      -0.218 -15.507  40.744  1.00 55.58           C
ATOM    187  OD1 ASN A  32       0.963 -15.367  40.471  1.00 55.58           O
ATOM    188  ND2 ASN A  32      -0.958 -16.536  40.341  1.00 55.58           N
ATOM    189 1HD2 ASN A  32      -1.922 -16.590  40.600  1.00 55.58           H
ATOM    190 2HD2 ASN A  32      -0.550 -17.255  39.779  1.00 55.58           H
ATOM    191  HN  ASN A  32      -1.492 -13.006  43.532  1.00 55.58           H
ATOM    192  N   PHE A  33       1.183 -11.676  40.882  1.00 60.33           N
ATOM    193  CA  PHE A  33       1.435 -10.724  39.813  1.00 60.33           C
ATOM    194  C   PHE A  33       1.696 -11.443  38.488  1.00 60.33           C
ATOM    195  O   PHE A  33       2.821 -11.444  37.990  1.00 60.33           O
ATOM    196  HA  PHE A  33       0.545 -10.102  39.718  1.00 60.33           H
ATOM    197  CB  PHE A  33       2.684  -9.932  40.205  1.00 60.33           C
ATOM    198 1HB  PHE A  33       3.493 -10.631  40.419  1.00 60.33           H
ATOM    199 2HB  PHE A  33       3.001  -9.328  39.355  1.00 60.33           H
ATOM    200  CG  PHE A  33       2.486  -9.017  41.415  1.00 60.33           C
ATOM    201  CD1 PHE A  33       2.045  -7.743  41.240  1.00 60.33           C
ATOM    202  HD1 PHE A  33       1.832  -7.373  40.237  1.00 60.33           H
ATOM    203  CD2 PHE A  33       2.752  -9.478  42.667  1.00 60.33           C
ATOM    204  HD2 PHE A  33       3.106 -10.499  42.808  1.00 60.33           H
ATOM    205  CE1 PHE A  33       1.861  -6.894  42.363  1.00 60.33           C
ATOM    206  HE1 PHE A  33       1.508  -5.872  42.222  1.00 60.33           H
ATOM    207  CE2 PHE A  33       2.569  -8.629  43.790  1.00 60.33           C
ATOM    208  HE2 PHE A  33       2.782  -8.998  44.793  1.00 60.33           H
ATOM    209  CZ  PHE A  33       2.127  -7.355  43.615  1.00 60.33           C
ATOM    210  HZ  PHE A  33       1.986  -6.703  44.477  1.00 60.33           H
ATOM    211  HN  PHE A  33       1.939 -11.800  41.524  1.00 60.33           H
ATOM    212  N   THR A  34       0.639 -12.037  37.955  1.00 63.68           N
ATOM    213  CA  THR A  34       0.567 -12.299  36.528  1.00 63.68           C
ATOM    214  C   THR A  34       0.923 -11.039  35.736  1.00 63.68           C
ATOM    215  O   THR A  34       0.245 -10.019  35.848  1.00 63.68           O
ATOM    216  HA  THR A  34       1.313 -13.054  36.279  1.00 63.68           H
ATOM    217  CB  THR A  34      -0.830 -12.838  36.215  1.00 63.68           C
ATOM    218  HB  THR A  34      -1.096 -12.649  35.175  1.00 63.68           H
ATOM    219  OG1 THR A  34      -1.667 -12.218  37.187  1.00 63.68           O
ATOM    220  HG1 THR A  34      -1.654 -11.225  37.067  1.00 63.68           H
ATOM    221  CG2 THR A  34      -0.960 -14.333  36.511  1.00 63.68           C
ATOM    222 1HG2 THR A  34      -0.759 -14.514  37.567  1.00 63.68           H
ATOM    223 2HG2 THR A  34      -0.243 -14.887  35.905  1.00 63.68           H
ATOM    224 3HG2 THR A  34      -1.971 -14.665  36.272  1.00 63.68           H
ATOM    225  HN  THR A  34      -0.158 -12.337  38.480  1.00 63.68           H
ATOM    226  N   ASP A  35       1.987 -11.151  34.954  1.00 76.84           N
ATOM    227  CA  ASP A  35       2.599  -9.979  34.351  1.00 76.84           C
ATOM    228  C   ASP A  35       1.759  -9.530  33.154  1.00 76.84           C
ATOM    229  O   ASP A  35       2.119  -9.787  32.006  1.00 76.84           O
ATOM    230  HA  ASP A  35       2.629  -9.232  35.143  1.00 76.84           H
ATOM    231  CB  ASP A  35       4.010 -10.292  33.847  1.00 76.84           C
ATOM    232 1HB  ASP A  35       4.419 -11.136  34.403  1.00 76.84           H
ATOM    233 2HB  ASP A  35       3.968 -10.591  32.800  1.00 76.84           H
ATOM    234  CG  ASP A  35       4.929  -9.079  34.001  1.00 76.84           C
ATOM    235  OD1 ASP A  35       4.434  -8.054  34.519  1.00 76.84           O
ATOM    236  OD2 ASP A  35       6.105  -9.203  33.597  1.00 76.84           O
ATOM    237  HN  ASP A  35       2.429 -12.020  34.732  1.00 76.84           H
ATOM    238  N   PHE A  36       0.654  -8.866  33.463  1.00 88.15           N
ATOM    239  CA  PHE A  36      -0.229  -8.359  32.426  1.00 88.15           C
ATOM    240  C   PHE A  36       0.364  -7.115  31.761  1.00 88.15           C
ATOM    241  O   PHE A  36      -0.125  -6.669  30.724  1.00 88.15           O
ATOM    242  HA  PHE A  36      -0.341  -9.148  31.683  1.00 88.15           H
ATOM    243  CB  PHE A  36      -1.546  -7.981  33.106  1.00 88.15           C
ATOM    244 1HB  PHE A  36      -1.332  -7.324  33.949  1.00 88.15           H
ATOM    245 2HB  PHE A  36      -2.155  -7.412  32.405  1.00 88.15           H
ATOM    246  CG  PHE A  36      -2.355  -9.180  33.605  1.00 88.15           C
ATOM    247  CD1 PHE A  36      -2.514 -10.272  32.810  1.00 88.15           C
ATOM    248  HD1 PHE A  36      -2.065 -10.293  31.817  1.00 88.15           H
ATOM    249  CD2 PHE A  36      -2.916  -9.154  34.844  1.00 88.15           C
ATOM    250  HD2 PHE A  36      -2.789  -8.279  35.482  1.00 88.15           H
ATOM    251  CE1 PHE A  36      -3.265 -11.384  33.273  1.00 88.15           C
ATOM    252  HE1 PHE A  36      -3.393 -12.259  32.636  1.00 88.15           H
ATOM    253  CE2 PHE A  36      -3.667 -10.266  35.307  1.00 88.15           C
ATOM    254  HE2 PHE A  36      -4.116 -10.245  36.300  1.00 88.15           H
ATOM    255  CZ  PHE A  36      -3.826 -11.358  34.512  1.00 88.15           C
ATOM    256  HZ  PHE A  36      -4.402 -12.212  34.868  1.00 88.15           H
ATOM    257  HN  PHE A  36       0.361  -8.674  34.399  1.00 88.15           H
ATOM    258  N   TYR A  37       1.408  -6.590  32.385  1.00 90.61           N
ATOM    259  CA  TYR A  37       2.205  -5.547  31.763  1.00 90.61           C
ATOM    260  C   TYR A  37       3.323  -6.147  30.909  1.00 90.61           C
ATOM    261  O   TYR A  37       4.234  -6.786  31.433  1.00 90.61           O
ATOM    262  HA  TYR A  37       1.547  -4.957  31.124  1.00 90.61           H
ATOM    263  CB  TYR A  37       2.828  -4.750  32.911  1.00 90.61           C
ATOM    264 1HB  TYR A  37       2.032  -4.389  33.563  1.00 90.61           H
ATOM    265 2HB  TYR A  37       3.449  -5.418  33.508  1.00 90.61           H
ATOM    266  CG  TYR A  37       3.674  -3.560  32.455  1.00 90.61           C
ATOM    267  CD1 TYR A  37       5.041  -3.696  32.321  1.00 90.61           C
ATOM    268  HD1 TYR A  37       5.517  -4.652  32.539  1.00 90.61           H
ATOM    269  CD2 TYR A  37       3.071  -2.350  32.179  1.00 90.61           C
ATOM    270  HD2 TYR A  37       1.991  -2.242  32.286  1.00 90.61           H
ATOM    271  CE1 TYR A  37       5.837  -2.576  31.892  1.00 90.61           C
ATOM    272  HE1 TYR A  37       6.918  -2.670  31.781  1.00 90.61           H
ATOM    273  CE2 TYR A  37       3.867  -1.230  31.750  1.00 90.61           C
ATOM    274  HE2 TYR A  37       3.404  -0.268  31.529  1.00 90.61           H
ATOM    275  CZ  TYR A  37       5.211  -1.398  31.628  1.00 90.61           C
ATOM    276  OH  TYR A  37       5.964  -0.340  31.222  1.00 90.61           O
ATOM    277  HH  TYR A  37       5.373   0.440  31.014  1.00 90.61           H
ATOM    278  HN  TYR A  37       1.710  -6.865  33.298  1.00 90.61           H
ATOM    279  N   CYS A  38       3.218  -5.921  29.608  1.00 91.30           N
ATOM    280  CA  CYS A  38       4.135  -6.537  28.664  1.00 91.30           C
ATOM    281  C   CYS A  38       5.156  -5.483  28.229  1.00 91.30           C
ATOM    282  O   CYS A  38       4.794  -4.477  27.621  1.00 91.30           O
ATOM    283  HA  CYS A  38       4.624  -7.355  29.192  1.00 91.30           H
ATOM    284  CB  CYS A  38       3.395  -7.142  27.470  1.00 91.30           C
ATOM    285 1HB  CYS A  38       2.597  -7.796  27.819  1.00 91.30           H
ATOM    286 2HB  CYS A  38       2.926  -6.352  26.883  1.00 91.30           H
ATOM    287  SG  CYS A  38       4.563  -8.086  26.423  1.00 91.30           S
ATOM    288  HN  CYS A  38       2.523  -5.330  29.198  1.00 91.30           H
ATOM    289  N   GLU A  39       6.411  -5.751  28.557  1.00 90.03           N
ATOM    290  CA  GLU A  39       7.505  -4.935  28.059  1.00 90.03           C
ATOM    291  C   GLU A  39       7.922  -5.401  26.662  1.00 90.03           C
ATOM    292  O   GLU A  39       8.256  -6.569  26.468  1.00 90.03           O
ATOM    293  HA  GLU A  39       7.110  -3.920  28.007  1.00 90.03           H
ATOM    294  CB  GLU A  39       8.693  -4.962  29.023  1.00 90.03           C
ATOM    295 1HB  GLU A  39       8.936  -5.994  29.276  1.00 90.03           H
ATOM    296 2HB  GLU A  39       9.531  -4.416  28.589  1.00 90.03           H
ATOM    297  CG  GLU A  39       8.350  -4.255  30.335  1.00 90.03           C
ATOM    298 1HG  GLU A  39       7.948  -3.264  30.124  1.00 90.03           H
ATOM    299 2HG  GLU A  39       7.572  -4.810  30.859  1.00 90.03           H
ATOM    300  CD  GLU A  39       9.585  -4.130  31.230  1.00 90.03           C
ATOM    301  OE1 GLU A  39       9.444  -3.516  32.309  1.00 90.03           O
ATOM    302  OE2 GLU A  39      10.642  -4.652  30.814  1.00 90.03           O
ATOM    303  HN  GLU A  39       6.685  -6.508  29.151  1.00 90.03           H
ATOM    304  N   LYS A  40       7.887  -4.465  25.726  1.00 89.57           N
ATOM    305  CA  LYS A  40       8.082  -4.799  24.325  1.00 89.57           C
ATOM    306  C   LYS A  40       9.538  -4.531  23.939  1.00 89.57           C
ATOM    307  O   LYS A  40       9.835  -4.261  22.776  1.00 89.57           O
ATOM    308  HA  LYS A  40       7.885  -5.865  24.214  1.00 89.57           H
ATOM    309  CB  LYS A  40       7.067  -4.058  23.452  1.00 89.57           C
ATOM    310 1HB  LYS A  40       7.196  -2.982  23.571  1.00 89.57           H
ATOM    311 2HB  LYS A  40       7.251  -4.286  22.402  1.00 89.57           H
ATOM    312  CG  LYS A  40       5.635  -4.451  23.821  1.00 89.57           C
ATOM    313 1HG  LYS A  40       5.481  -4.311  24.891  1.00 89.57           H
ATOM    314 2HG  LYS A  40       4.931  -3.795  23.309  1.00 89.57           H
ATOM    315  CD  LYS A  40       5.352  -5.906  23.445  1.00 89.57           C
ATOM    316 1HD  LYS A  40       5.672  -6.090  22.419  1.00 89.57           H
ATOM    317 2HD  LYS A  40       5.934  -6.571  24.084  1.00 89.57           H
ATOM    318  CE  LYS A  40       3.863  -6.229  23.586  1.00 89.57           C
ATOM    319 1HE  LYS A  40       3.628  -6.443  24.629  1.00 89.57           H
ATOM    320 2HE  LYS A  40       3.268  -5.362  23.297  1.00 89.57           H
ATOM    321  NZ  LYS A  40       3.501  -7.389  22.741  1.00 89.57           N
ATOM    322 1HZ  LYS A  40       2.515  -7.596  22.855  1.00 89.57           H
ATOM    323 2HZ  LYS A  40       3.692  -7.172  21.769  1.00 89.57           H
ATOM    324 3HZ  LYS A  40       4.050  -8.195  23.021  1.00 89.57           H
ATOM    325  HN  LYS A  40       7.731  -3.494  25.911  1.00 89.57           H
ATOM    326  N   ASN A  41      10.406  -4.616  24.936  1.00 89.04           N
ATOM    327  CA  ASN A  41      11.813  -4.316  24.730  1.00 89.04           C
ATOM    328  C   ASN A  41      12.370  -5.229  23.635  1.00 89.04           C
ATOM    329  O   ASN A  41      13.087  -4.772  22.746  1.00 89.04           O
ATOM    330  HA  ASN A  41      11.844  -3.263  24.450  1.00 89.04           H
ATOM    331  CB  ASN A  41      12.621  -4.561  26.006  1.00 89.04           C
ATOM    332 1HB  ASN A  41      12.294  -5.490  26.474  1.00 89.04           H
ATOM    333 2HB  ASN A  41      13.675  -4.685  25.755  1.00 89.04           H
ATOM    334  CG  ASN A  41      12.457  -3.402  26.990  1.00 89.04           C
ATOM    335  OD1 ASN A  41      11.981  -2.330  26.653  1.00 89.04           O
ATOM    336  ND2 ASN A  41      12.878  -3.674  28.222  1.00 89.04           N
ATOM    337 1HD2 ASN A  41      13.260  -4.574  28.432  1.00 89.04           H
ATOM    338 2HD2 ASN A  41      12.813  -2.979  28.938  1.00 89.04           H
ATOM    339  HN  ASN A  41      10.163  -4.882  25.868  1.00 89.04           H
ATOM    340  N   ASN A  42      12.018  -6.502  23.735  1.00 91.08           N
ATOM    341  CA  ASN A  42      12.518  -7.493  22.797  1.00 91.08           C
ATOM    342  C   ASN A  42      12.043  -7.139  21.387  1.00 91.08           C
ATOM    343  O   ASN A  42      12.785  -7.301  20.419  1.00 91.08           O
ATOM    344  HA  ASN A  42      13.604  -7.455  22.893  1.00 91.08           H
ATOM    345  CB  ASN A  42      11.992  -8.888  23.137  1.00 91.08           C
ATOM    346 1HB  ASN A  42      10.906  -8.861  23.222  1.00 91.08           H
ATOM    347 2HB  ASN A  42      12.231  -9.578  22.328  1.00 91.08           H
ATOM    348  CG  ASN A  42      12.598  -9.399  24.446  1.00 91.08           C
ATOM    349  OD1 ASN A  42      13.536  -8.837  24.987  1.00 91.08           O
ATOM    350  ND2 ASN A  42      12.012 -10.494  24.923  1.00 91.08           N
ATOM    351 1HD2 ASN A  42      11.246 -10.906  24.429  1.00 91.08           H
ATOM    352 2HD2 ASN A  42      12.337 -10.904  25.775  1.00 91.08           H
ATOM    353  HN  ASN A  42      11.405  -6.859  24.440  1.00 91.08           H
ATOM    354  N   VAL A  43      10.809  -6.661  21.315  1.00 91.51           N
ATOM    355  CA  VAL A  43      10.220  -6.300  20.037  1.00 91.51           C
ATOM    356  C   VAL A  43      10.979  -5.108  19.449  1.00 91.51           C
ATOM    357  O   VAL A  43      11.290  -5.092  18.259  1.00 91.51           O
ATOM    358  HA  VAL A  43      10.335  -7.153  19.368  1.00 91.51           H
ATOM    359  CB  VAL A  43       8.724  -6.030  20.208  1.00 91.51           C
ATOM    360  HB  VAL A  43       8.612  -5.150  20.843  1.00 91.51           H
ATOM    361  CG1 VAL A  43       8.064  -5.725  18.862  1.00 91.51           C
ATOM    362 1HG1 VAL A  43       8.530  -4.844  18.420  1.00 91.51           H
ATOM    363 2HG1 VAL A  43       8.191  -6.577  18.194  1.00 91.51           H
ATOM    364 3HG1 VAL A  43       7.001  -5.537  19.013  1.00 91.51           H
ATOM    365  CG2 VAL A  43       8.031  -7.203  20.905  1.00 91.51           C
ATOM    366 1HG2 VAL A  43       8.157  -8.106  20.308  1.00 91.51           H
ATOM    367 2HG2 VAL A  43       8.474  -7.353  21.890  1.00 91.51           H
ATOM    368 3HG2 VAL A  43       6.969  -6.984  21.015  1.00 91.51           H
ATOM    369  HN  VAL A  43      10.217  -6.521  22.108  1.00 91.51           H
ATOM    370  N   ARG A  44      11.255  -4.140  20.311  1.00 90.32           N
ATOM    371  CA  ARG A  44      11.936  -2.930  19.883  1.00 90.32           C
ATOM    372  C   ARG A  44      13.358  -3.255  19.424  1.00 90.32           C
ATOM    373  O   ARG A  44      13.845  -2.685  18.448  1.00 90.32           O
ATOM    374  HA  ARG A  44      11.334  -2.549  19.058  1.00 90.32           H
ATOM    375  CB  ARG A  44      11.995  -1.902  21.015  1.00 90.32           C
ATOM    376 1HB  ARG A  44      12.377  -2.374  21.920  1.00 90.32           H
ATOM    377 2HB  ARG A  44      12.691  -1.105  20.752  1.00 90.32           H
ATOM    378  CG  ARG A  44      10.611  -1.308  21.289  1.00 90.32           C
ATOM    379 1HG  ARG A  44      10.165  -0.971  20.354  1.00 90.32           H
ATOM    380 2HG  ARG A  44       9.956  -2.077  21.697  1.00 90.32           H
ATOM    381  CD  ARG A  44      10.702  -0.136  22.268  1.00 90.32           C
ATOM    382 1HD  ARG A  44      11.566   0.484  22.027  1.00 90.32           H
ATOM    383 2HD  ARG A  44       9.819   0.497  22.174  1.00 90.32           H
ATOM    384  NE  ARG A  44      10.815  -0.642  23.654  1.00 90.32           N
ATOM    385  HE  ARG A  44      11.256  -1.528  23.795  1.00 90.32           H
ATOM    386  CZ  ARG A  44      10.363   0.013  24.732  1.00 90.32           C
ATOM    387  NH1 ARG A  44       9.763   1.204  24.602  1.00 90.32           N
ATOM    388 1HH1 ARG A  44       9.650   1.611  23.696  1.00 90.32           H
ATOM    389 2HH1 ARG A  44       9.428   1.687  25.412  1.00 90.32           H
ATOM    390  NH2 ARG A  44      10.519  -0.541  25.942  1.00 90.32           N
ATOM    391 1HH2 ARG A  44      10.187  -0.066  26.757  1.00 90.32           H
ATOM    392 2HH2 ARG A  44      10.968  -1.431  26.031  1.00 90.32           H
ATOM    393  HN  ARG A  44      11.023  -4.173  21.283  1.00 90.32           H
ATOM    394  N   GLN A  45      13.986  -4.169  20.149  1.00 91.89           N
ATOM    395  CA  GLN A  45      15.359  -4.543  19.857  1.00 91.89           C
ATOM    396  C   GLN A  45      15.448  -5.200  18.478  1.00 91.89           C
ATOM    397  O   GLN A  45      16.363  -4.913  17.708  1.00 91.89           O
ATOM    398  HA  GLN A  45      15.920  -3.609  19.859  1.00 91.89           H
ATOM    399  CB  GLN A  45      15.919  -5.466  20.941  1.00 91.89           C
ATOM    400 1HB  GLN A  45      15.778  -5.009  21.921  1.00 91.89           H
ATOM    401 2HB  GLN A  45      15.366  -6.405  20.945  1.00 91.89           H
ATOM    402  CG  GLN A  45      17.406  -5.744  20.711  1.00 91.89           C
ATOM    403 1HG  GLN A  45      17.549  -6.178  19.722  1.00 91.89           H
ATOM    404 2HG  GLN A  45      17.962  -4.806  20.731  1.00 91.89           H
ATOM    405  CD  GLN A  45      17.957  -6.693  21.776  1.00 91.89           C
ATOM    406  OE1 GLN A  45      17.226  -7.314  22.530  1.00 91.89           O
ATOM    407  NE2 GLN A  45      19.285  -6.772  21.796  1.00 91.89           N
ATOM    408 1HE2 GLN A  45      19.827  -6.236  21.149  1.00 91.89           H
ATOM    409 2HE2 GLN A  45      19.741  -7.367  22.457  1.00 91.89           H
ATOM    410  HN  GLN A  45      13.572  -4.650  20.923  1.00 91.89           H
ATOM    411  N   PHE A  46      14.485  -6.069  18.209  1.00 93.64           N
ATOM    412  CA  PHE A  46      14.414  -6.730  16.916  1.00 93.64           C
ATOM    413  C   PHE A  46      14.223  -5.712  15.790  1.00 93.64           C
ATOM    414  O   PHE A  46      14.929  -5.754  14.784  1.00 93.64           O
ATOM    415  HA  PHE A  46      15.356  -7.258  16.771  1.00 93.64           H
ATOM    416  CB  PHE A  46      13.200  -7.661  16.957  1.00 93.64           C
ATOM    417 1HB  PHE A  46      13.373  -8.434  17.707  1.00 93.64           H
ATOM    418 2HB  PHE A  46      12.329  -7.092  17.281  1.00 93.64           H
ATOM    419  CG  PHE A  46      12.885  -8.331  15.618  1.00 93.64           C
ATOM    420  CD1 PHE A  46      11.864  -7.867  14.849  1.00 93.64           C
ATOM    421  HD1 PHE A  46      11.271  -7.017  15.187  1.00 93.64           H
ATOM    422  CD2 PHE A  46      13.626  -9.392  15.197  1.00 93.64           C
ATOM    423  HD2 PHE A  46      14.444  -9.764  15.814  1.00 93.64           H
ATOM    424  CE1 PHE A  46      11.572  -8.489  13.607  1.00 93.64           C
ATOM    425  HE1 PHE A  46      10.753  -8.116  12.990  1.00 93.64           H
ATOM    426  CE2 PHE A  46      13.333 -10.013  13.955  1.00 93.64           C
ATOM    427  HE2 PHE A  46      13.926 -10.863  13.617  1.00 93.64           H
ATOM    428  CZ  PHE A  46      12.312  -9.549  13.186  1.00 93.64           C
ATOM    429  HZ  PHE A  46      12.088 -10.026  12.232  1.00 93.64           H
ATOM    430  HN  PHE A  46      13.765  -6.323  18.854  1.00 93.64           H
ATOM    431  N   ALA A  47      13.264  -4.821  15.997  1.00 92.50           N
ATOM    432  CA  ALA A  47      12.915  -3.847  14.977  1.00 92.50           C
ATOM    433  C   ALA A  47      14.155  -3.026  14.617  1.00 92.50           C
ATOM    434  O   ALA A  47      14.398  -2.743  13.445  1.00 92.50           O
ATOM    435  HA  ALA A  47      12.583  -4.394  14.095  1.00 92.50           H
ATOM    436  CB  ALA A  47      11.763  -2.974  15.478  1.00 92.50           C
ATOM    437 1HB  ALA A  47      10.897  -3.602  15.691  1.00 92.50           H
ATOM    438 2HB  ALA A  47      12.068  -2.455  16.387  1.00 92.50           H
ATOM    439 3HB  ALA A  47      11.501  -2.243  14.713  1.00 92.50           H
ATOM    440  HN  ALA A  47      12.731  -4.759  16.841  1.00 92.50           H
ATOM    441  N   SER A  48      14.906  -2.666  15.648  1.00 92.84           N
ATOM    442  CA  SER A  48      15.978  -1.697  15.490  1.00 92.84           C
ATOM    443  C   SER A  48      17.059  -2.258  14.564  1.00 92.84           C
ATOM    444  O   SER A  48      17.799  -1.501  13.938  1.00 92.84           O
ATOM    445  HA  SER A  48      15.510  -0.819  15.043  1.00 92.84           H
ATOM    446  CB  SER A  48      16.582  -1.318  16.844  1.00 92.84           C
ATOM    447 1HB  SER A  48      17.209  -0.434  16.726  1.00 92.84           H
ATOM    448 2HB  SER A  48      15.783  -1.052  17.536  1.00 92.84           H
ATOM    449  OG  SER A  48      17.356  -2.379  17.398  1.00 92.84           O
ATOM    450  HG  SER A  48      16.819  -3.222  17.414  1.00 92.84           H
ATOM    451  HN  SER A  48      14.793  -3.023  16.575  1.00 92.84           H
ATOM    452  N   HIS A  49      17.116  -3.581  14.508  1.00 94.28           N
ATOM    453  CA  HIS A  49      18.120  -4.253  13.701  1.00 94.28           C
ATOM    454  C   HIS A  49      17.522  -4.627  12.343  1.00 94.28           C
ATOM    455  O   HIS A  49      18.195  -4.538  11.318  1.00 94.28           O
ATOM    456  HA  HIS A  49      18.928  -3.537  13.547  1.00 94.28           H
ATOM    457  CB  HIS A  49      18.699  -5.457  14.446  1.00 94.28           C
ATOM    458 1HB  HIS A  49      17.883  -6.119  14.735  1.00 94.28           H
ATOM    459 2HB  HIS A  49      19.340  -6.018  13.765  1.00 94.28           H
ATOM    460  CG  HIS A  49      19.494  -5.094  15.677  1.00 94.28           C
ATOM    461  ND1 HIS A  49      18.907  -4.888  16.914  1.00 94.28           N
ATOM    462  HD1 HIS A  49      17.931  -4.956  17.117  1.00 94.28           H
ATOM    463  CD2 HIS A  49      20.833  -4.902  15.850  1.00 94.28           C
ATOM    464  HD2 HIS A  49      21.594  -4.986  15.074  1.00 94.28           H
ATOM    465  CE1 HIS A  49      19.860  -4.586  17.784  1.00 94.28           C
ATOM    466  HE1 HIS A  49      19.716  -4.369  18.842  1.00 94.28           H
ATOM    467  NE2 HIS A  49      21.053  -4.595  17.122  1.00 94.28           N
ATOM    468  HN  HIS A  49      16.493  -4.189  15.000  1.00 94.28           H
ATOM    469  N   PHE A  50      16.262  -5.037  12.381  1.00 95.09           N
ATOM    470  CA  PHE A  50      15.651  -5.682  11.231  1.00 95.09           C
ATOM    471  C   PHE A  50      15.148  -4.645  10.224  1.00 95.09           C
ATOM    472  O   PHE A  50      15.389  -4.771   9.025  1.00 95.09           O
ATOM    473  HA  PHE A  50      16.416  -6.300  10.762  1.00 95.09           H
ATOM    474  CB  PHE A  50      14.460  -6.489  11.752  1.00 95.09           C
ATOM    475 1HB  PHE A  50      14.817  -7.213  12.484  1.00 95.09           H
ATOM    476 2HB  PHE A  50      13.779  -5.816  12.274  1.00 95.09           H
ATOM    477  CG  PHE A  50      13.684  -7.229  10.660  1.00 95.09           C
ATOM    478  CD1 PHE A  50      12.457  -6.785  10.278  1.00 95.09           C
ATOM    479  HD1 PHE A  50      12.025  -5.902  10.749  1.00 95.09           H
ATOM    480  CD2 PHE A  50      14.223  -8.330  10.071  1.00 95.09           C
ATOM    481  HD2 PHE A  50      15.207  -8.686  10.378  1.00 95.09           H
ATOM    482  CE1 PHE A  50      11.737  -7.472   9.264  1.00 95.09           C
ATOM    483  HE1 PHE A  50      10.754  -7.116   8.958  1.00 95.09           H
ATOM    484  CE2 PHE A  50      13.503  -9.017   9.058  1.00 95.09           C
ATOM    485  HE2 PHE A  50      13.935  -9.900   8.586  1.00 95.09           H
ATOM    486  CZ  PHE A  50      12.276  -8.573   8.676  1.00 95.09           C
ATOM    487  HZ  PHE A  50      11.724  -9.101   7.898  1.00 95.09           H
ATOM    488  HN  PHE A  50      15.664  -4.936  13.176  1.00 95.09           H
ATOM    489  N   LEU A  51      14.459  -3.643  10.750  1.00 94.76           N
ATOM    490  CA  LEU A  51      13.629  -2.788   9.917  1.00 94.76           C
ATOM    491  C   LEU A  51      14.526  -1.863   9.092  1.00 94.76           C
ATOM    492  O   LEU A  51      14.392  -1.790   7.871  1.00 94.76           O
ATOM    493  HA  LEU A  51      13.077  -3.433   9.234  1.00 94.76           H
ATOM    494  CB  LEU A  51      12.600  -2.045  10.771  1.00 94.76           C
ATOM    495 1HB  LEU A  51      13.133  -1.449  11.511  1.00 94.76           H
ATOM    496 2HB  LEU A  51      12.060  -1.348  10.130  1.00 94.76           H
ATOM    497  CG  LEU A  51      11.578  -2.919  11.501  1.00 94.76           C
ATOM    498  HG  LEU A  51      12.115  -3.565  12.195  1.00 94.76           H
ATOM    499  CD1 LEU A  51      10.618  -2.064  12.330  1.00 94.76           C
ATOM    500 1HD1 LEU A  51      11.183  -1.496  13.069  1.00 94.76           H
ATOM    501 2HD1 LEU A  51      10.084  -1.376  11.674  1.00 94.76           H
ATOM    502 3HD1 LEU A  51       9.902  -2.710  12.839  1.00 94.76           H
ATOM    503  CD2 LEU A  51      10.834  -3.828  10.521  1.00 94.76           C
ATOM    504 1HD2 LEU A  51      10.310  -3.218   9.785  1.00 94.76           H
ATOM    505 2HD2 LEU A  51      11.549  -4.476  10.012  1.00 94.76           H
ATOM    506 3HD2 LEU A  51      10.114  -4.439  11.066  1.00 94.76           H
ATOM    507  HN  LEU A  51      14.460  -3.412  11.723  1.00 94.76           H
ATOM    508  N   PRO A  52      15.452  -1.142   9.739  1.00 95.73           N
ATOM    509  CA  PRO A  52      16.156  -0.044   9.072  1.00 95.73           C
ATOM    510  C   PRO A  52      16.789  -0.477   7.760  1.00 95.73           C
ATOM    511  O   PRO A  52      16.570   0.148   6.724  1.00 95.73           O
ATOM    512  HA  PRO A  52      15.451   0.743   8.801  1.00 95.73           H
ATOM    513  CB  PRO A  52      17.208   0.387  10.095  1.00 95.73           C
ATOM    514 1HB  PRO A  52      18.152  -0.135   9.944  1.00 95.73           H
ATOM    515 2HB  PRO A  52      17.420   1.454  10.027  1.00 95.73           H
ATOM    516  CG  PRO A  52      16.571   0.024  11.431  1.00 95.73           C
ATOM    517 1HG  PRO A  52      17.314  -0.062  12.224  1.00 95.73           H
ATOM    518 2HG  PRO A  52      15.858   0.780  11.759  1.00 95.73           H
ATOM    519  CD  PRO A  52      15.897  -1.306  11.135  1.00 95.73           C
ATOM    520 1HD  PRO A  52      16.588  -2.142  11.239  1.00 95.73           H
ATOM    521 2HD  PRO A  52      15.064  -1.498  11.812  1.00 95.73           H
ATOM    522  N   PRO A  53      17.587  -1.554   7.772  1.00 96.96           N
ATOM    523  CA  PRO A  53      18.251  -2.015   6.550  1.00 96.96           C
ATOM    524  C   PRO A  53      17.274  -2.219   5.404  1.00 96.96           C
ATOM    525  O   PRO A  53      17.557  -1.843   4.268  1.00 96.96           O
ATOM    526  HA  PRO A  53      18.951  -1.258   6.196  1.00 96.96           H
ATOM    527  CB  PRO A  53      18.914  -3.328   6.972  1.00 96.96           C
ATOM    528 1HB  PRO A  53      18.265  -4.183   6.784  1.00 96.96           H
ATOM    529 2HB  PRO A  53      19.839  -3.505   6.423  1.00 96.96           H
ATOM    530  CG  PRO A  53      19.172  -3.132   8.461  1.00 96.96           C
ATOM    531 1HG  PRO A  53      19.310  -4.082   8.976  1.00 96.96           H
ATOM    532 2HG  PRO A  53      20.076  -2.550   8.642  1.00 96.96           H
ATOM    533  CD  PRO A  53      17.921  -2.405   8.929  1.00 96.96           C
ATOM    534 1HD  PRO A  53      17.114  -3.099   9.162  1.00 96.96           H
ATOM    535 2HD  PRO A  53      18.106  -1.821   9.830  1.00 96.96           H
ATOM    536  N   LEU A  54      16.138  -2.816   5.736  1.00 96.17           N
ATOM    537  CA  LEU A  54      15.173  -3.205   4.722  1.00 96.17           C
ATOM    538  C   LEU A  54      14.496  -1.954   4.161  1.00 96.17           C
ATOM    539  O   LEU A  54      14.305  -1.836   2.952  1.00 96.17           O
ATOM    540  HA  LEU A  54      15.724  -3.690   3.917  1.00 96.17           H
ATOM    541  CB  LEU A  54      14.192  -4.236   5.285  1.00 96.17           C
ATOM    542 1HB  LEU A  54      13.734  -3.820   6.182  1.00 96.17           H
ATOM    543 2HB  LEU A  54      13.393  -4.382   4.557  1.00 96.17           H
ATOM    544  CG  LEU A  54      14.783  -5.604   5.634  1.00 96.17           C
ATOM    545  HG  LEU A  54      15.597  -5.453   6.342  1.00 96.17           H
ATOM    546  CD1 LEU A  54      13.743  -6.490   6.322  1.00 96.17           C
ATOM    547 1HD1 LEU A  54      13.406  -6.010   7.241  1.00 96.17           H
ATOM    548 2HD1 LEU A  54      12.892  -6.637   5.656  1.00 96.17           H
ATOM    549 3HD1 LEU A  54      14.189  -7.456   6.559  1.00 96.17           H
ATOM    550  CD2 LEU A  54      15.380  -6.275   4.396  1.00 96.17           C
ATOM    551 1HD2 LEU A  54      14.601  -6.412   3.645  1.00 96.17           H
ATOM    552 2HD2 LEU A  54      16.171  -5.647   3.987  1.00 96.17           H
ATOM    553 3HD2 LEU A  54      15.792  -7.245   4.672  1.00 96.17           H
ATOM    554  HN  LEU A  54      15.874  -3.032   6.676  1.00 96.17           H
ATOM    555  N   TYR A  55      14.151  -1.050   5.067  1.00 95.23           N
ATOM    556  CA  TYR A  55      13.451   0.164   4.684  1.00 95.23           C
ATOM    557  C   TYR A  55      14.316   1.030   3.766  1.00 95.23           C
ATOM    558  O   TYR A  55      13.810   1.648   2.831  1.00 95.23           O
ATOM    559  HA  TYR A  55      12.545  -0.124   4.151  1.00 95.23           H
ATOM    560  CB  TYR A  55      13.186   0.927   5.984  1.00 95.23           C
ATOM    561 1HB  TYR A  55      14.091   0.915   6.590  1.00 95.23           H
ATOM    562 2HB  TYR A  55      12.975   1.969   5.745  1.00 95.23           H
ATOM    563  CG  TYR A  55      12.028   0.363   6.811  1.00 95.23           C
ATOM    564  CD1 TYR A  55      11.327  -0.735   6.357  1.00 95.23           C
ATOM    565  HD1 TYR A  55      11.598  -1.202   5.410  1.00 95.23           H
ATOM    566  CD2 TYR A  55      11.686   0.954   8.010  1.00 95.23           C
ATOM    567  HD2 TYR A  55      12.240   1.822   8.368  1.00 95.23           H
ATOM    568  CE1 TYR A  55      10.237  -1.265   7.135  1.00 95.23           C
ATOM    569  HE1 TYR A  55       9.675  -2.132   6.789  1.00 95.23           H
ATOM    570  CE2 TYR A  55      10.596   0.424   8.788  1.00 95.23           C
ATOM    571  HE2 TYR A  55      10.315   0.881   9.737  1.00 95.23           H
ATOM    572  CZ  TYR A  55       9.926  -0.659   8.312  1.00 95.23           C
ATOM    573  OH  TYR A  55       8.897  -1.160   9.047  1.00 95.23           O
ATOM    574  HH  TYR A  55       8.445  -1.897   8.545  1.00 95.23           H
ATOM    575  HN  TYR A  55      14.342  -1.137   6.045  1.00 95.23           H
ATOM    576  N   TRP A  56      15.607   1.047   4.066  1.00 96.80           N
ATOM    577  CA  TRP A  56      16.560   1.758   3.230  1.00 96.80           C
ATOM    578  C   TRP A  56      16.609   1.060   1.870  1.00 96.80           C
ATOM    579  O   TRP A  56      16.622   1.719   0.831  1.00 96.80           O
ATOM    580  HA  TRP A  56      16.201   2.781   3.112  1.00 96.80           H
ATOM    581  CB  TRP A  56      17.928   1.841   3.909  1.00 96.80           C
ATOM    582 1HB  TRP A  56      18.091   0.933   4.489  1.00 96.80           H
ATOM    583 2HB  TRP A  56      18.702   1.873   3.142  1.00 96.80           H
ATOM    584  CG  TRP A  56      18.094   3.052   4.829  1.00 96.80           C
ATOM    585  CD1 TRP A  56      18.235   3.063   6.162  1.00 96.80           C
ATOM    586  HD1 TRP A  56      18.249   2.168   6.784  1.00 96.80           H
ATOM    587  CD2 TRP A  56      18.131   4.438   4.428  1.00 96.80           C
ATOM    588  NE1 TRP A  56      18.359   4.349   6.647  1.00 96.80           N
ATOM    589  HE1 TRP A  56      18.475   4.611   7.605  1.00 96.80           H
ATOM    590  CE2 TRP A  56      18.294   5.212   5.559  1.00 96.80           C
ATOM    591  CE3 TRP A  56      18.030   5.019   3.152  1.00 96.80           C
ATOM    592  HE3 TRP A  56      17.902   4.430   2.244  1.00 96.80           H
ATOM    593  CZ2 TRP A  56      18.370   6.609   5.528  1.00 96.80           C
ATOM    594  HZ2 TRP A  56      18.499   7.198   6.436  1.00 96.80           H
ATOM    595  CZ3 TRP A  56      18.108   6.417   3.137  1.00 96.80           C
ATOM    596  HZ3 TRP A  56      18.036   6.918   2.172  1.00 96.80           H
ATOM    597  CH2 TRP A  56      18.272   7.210   4.267  1.00 96.80           C
ATOM    598  HH2 TRP A  56      18.324   8.294   4.172  1.00 96.80           H
ATOM    599  HN  TRP A  56      16.002   0.587   4.861  1.00 96.80           H
ATOM    600  N   LEU A  57      16.634  -0.263   1.920  1.00 96.89           N
ATOM    601  CA  LEU A  57      16.703  -1.057   0.705  1.00 96.89           C
ATOM    602  C   LEU A  57      15.478  -0.761  -0.163  1.00 96.89           C
ATOM    603  O   LEU A  57      15.612  -0.444  -1.344  1.00 96.89           O
ATOM    604  HA  LEU A  57      17.595  -0.745   0.161  1.00 96.89           H
ATOM    605  CB  LEU A  57      16.874  -2.540   1.042  1.00 96.89           C
ATOM    606 1HB  LEU A  57      17.803  -2.661   1.599  1.00 96.89           H
ATOM    607 2HB  LEU A  57      16.063  -2.836   1.707  1.00 96.89           H
ATOM    608  CG  LEU A  57      16.897  -3.500  -0.149  1.00 96.89           C
ATOM    609  HG  LEU A  57      16.010  -3.315  -0.754  1.00 96.89           H
ATOM    610  CD1 LEU A  57      18.114  -3.240  -1.039  1.00 96.89           C
ATOM    611 1HD1 LEU A  57      18.077  -2.218  -1.415  1.00 96.89           H
ATOM    612 2HD1 LEU A  57      19.026  -3.381  -0.458  1.00 96.89           H
ATOM    613 3HD1 LEU A  57      18.106  -3.937  -1.878  1.00 96.89           H
ATOM    614  CD2 LEU A  57      16.830  -4.955   0.319  1.00 96.89           C
ATOM    615 1HD2 LEU A  57      17.685  -5.171   0.959  1.00 96.89           H
ATOM    616 2HD2 LEU A  57      15.908  -5.115   0.879  1.00 96.89           H
ATOM    617 3HD2 LEU A  57      16.848  -5.617  -0.547  1.00 96.89           H
ATOM    618  HN  LEU A  57      16.609  -0.792   2.769  1.00 96.89           H
ATOM    619  N   VAL A  58      14.313  -0.875   0.457  1.00 95.84           N
ATOM    620  CA  VAL A  58      13.062  -0.711  -0.265  1.00 95.84           C
ATOM    621  C   VAL A  58      12.993   0.705  -0.842  1.00 95.84           C
ATOM    622  O   VAL A  58      12.586   0.894  -1.987  1.00 95.84           O
ATOM    623  HA  VAL A  58      13.062  -1.425  -1.089  1.00 95.84           H
ATOM    624  CB  VAL A  58      11.882  -1.042   0.650  1.00 95.84           C
ATOM    625  HB  VAL A  58      11.970  -0.427   1.546  1.00 95.84           H
ATOM    626  CG1 VAL A  58      10.552  -0.701  -0.025  1.00 95.84           C
ATOM    627 1HG1 VAL A  58      10.526   0.364  -0.258  1.00 95.84           H
ATOM    628 2HG1 VAL A  58      10.453  -1.277  -0.945  1.00 95.84           H
ATOM    629 3HG1 VAL A  58       9.730  -0.946   0.648  1.00 95.84           H
ATOM    630  CG2 VAL A  58      11.917  -2.509   1.082  1.00 95.84           C
ATOM    631 1HG2 VAL A  58      11.866  -3.148   0.200  1.00 95.84           H
ATOM    632 2HG2 VAL A  58      12.844  -2.707   1.620  1.00 95.84           H
ATOM    633 3HG2 VAL A  58      11.068  -2.718   1.732  1.00 95.84           H
ATOM    634  HN  VAL A  58      14.214  -1.075   1.431  1.00 95.84           H
ATOM    635  N   PHE A  59      13.397   1.664  -0.021  1.00 97.01           N
ATOM    636  CA  PHE A  59      13.407   3.054  -0.443  1.00 97.01           C
ATOM    637  C   PHE A  59      14.218   3.232  -1.728  1.00 97.01           C
ATOM    638  O   PHE A  59      13.721   3.783  -2.709  1.00 97.01           O
ATOM    639  HA  PHE A  59      12.373   3.344  -0.625  1.00 97.01           H
ATOM    640  CB  PHE A  59      14.070   3.857   0.679  1.00 97.01           C
ATOM    641 1HB  PHE A  59      13.426   3.832   1.558  1.00 97.01           H
ATOM    642 2HB  PHE A  59      15.005   3.371   0.955  1.00 97.01           H
ATOM    643  CG  PHE A  59      14.356   5.315   0.315  1.00 97.01           C
ATOM    644  CD1 PHE A  59      15.639   5.763   0.262  1.00 97.01           C
ATOM    645  HD1 PHE A  59      16.463   5.083   0.479  1.00 97.01           H
ATOM    646  CD2 PHE A  59      13.328   6.163   0.045  1.00 97.01           C
ATOM    647  HD2 PHE A  59      12.300   5.804   0.087  1.00 97.01           H
ATOM    648  CE1 PHE A  59      15.906   7.116  -0.076  1.00 97.01           C
ATOM    649  HE1 PHE A  59      16.934   7.475  -0.118  1.00 97.01           H
ATOM    650  CE2 PHE A  59      13.594   7.517  -0.293  1.00 97.01           C
ATOM    651  HE2 PHE A  59      12.770   8.197  -0.510  1.00 97.01           H
ATOM    652  CZ  PHE A  59      14.877   7.965  -0.346  1.00 97.01           C
ATOM    653  HZ  PHE A  59      15.082   9.003  -0.606  1.00 97.01           H
ATOM    654  HN  PHE A  59      13.713   1.503   0.914  1.00 97.01           H
ATOM    655  N   ILE A  60      15.453   2.754  -1.681  1.00 97.32           N
ATOM    656  CA  ILE A  60      16.392   3.000  -2.763  1.00 97.32           C
ATOM    657  C   ILE A  60      15.853   2.374  -4.052  1.00 97.32           C
ATOM    658  O   ILE A  60      15.750   3.046  -5.076  1.00 97.32           O
ATOM    659  HA  ILE A  60      16.454   4.079  -2.903  1.00 97.32           H
ATOM    660  CB  ILE A  60      17.790   2.511  -2.381  1.00 97.32           C
ATOM    661  HB  ILE A  60      17.702   1.500  -1.984  1.00 97.32           H
ATOM    662  CG1 ILE A  60      18.391   3.380  -1.274  1.00 97.32           C
ATOM    663 1HG1 ILE A  60      18.672   4.351  -1.681  1.00 97.32           H
ATOM    664 2HG1 ILE A  60      17.642   3.563  -0.503  1.00 97.32           H
ATOM    665  CG2 ILE A  60      18.700   2.437  -3.608  1.00 97.32           C
ATOM    666 1HG2 ILE A  60      18.275   1.744  -4.335  1.00 97.32           H
ATOM    667 2HG2 ILE A  60      18.786   3.426  -4.057  1.00 97.32           H
ATOM    668 3HG2 ILE A  60      19.688   2.087  -3.308  1.00 97.32           H
ATOM    669  CD1 ILE A  60      19.616   2.707  -0.652  1.00 97.32           C
ATOM    670 1HD1 ILE A  60      19.326   1.747  -0.225  1.00 97.32           H
ATOM    671 2HD1 ILE A  60      20.372   2.548  -1.421  1.00 97.32           H
ATOM    672 3HD1 ILE A  60      20.023   3.346   0.131  1.00 97.32           H
ATOM    673  HN  ILE A  60      15.814   2.210  -0.924  1.00 97.32           H
ATOM    674  N   VAL A  61      15.523   1.094  -3.957  1.00 95.81           N
ATOM    675  CA  VAL A  61      15.138   0.332  -5.133  1.00 95.81           C
ATOM    676  C   VAL A  61      13.829   0.893  -5.693  1.00 95.81           C
ATOM    677  O   VAL A  61      13.678   1.032  -6.906  1.00 95.81           O
ATOM    678  HA  VAL A  61      15.922   0.460  -5.879  1.00 95.81           H
ATOM    679  CB  VAL A  61      15.052  -1.156  -4.787  1.00 95.81           C
ATOM    680  HB  VAL A  61      14.327  -1.271  -3.981  1.00 95.81           H
ATOM    681  CG1 VAL A  61      14.557  -1.969  -5.984  1.00 95.81           C
ATOM    682 1HG1 VAL A  61      13.566  -1.620  -6.276  1.00 95.81           H
ATOM    683 2HG1 VAL A  61      15.247  -1.844  -6.819  1.00 95.81           H
ATOM    684 3HG1 VAL A  61      14.505  -3.023  -5.711  1.00 95.81           H
ATOM    685  CG2 VAL A  61      16.398  -1.681  -4.286  1.00 95.81           C
ATOM    686 1HG2 VAL A  61      17.152  -1.546  -5.062  1.00 95.81           H
ATOM    687 2HG2 VAL A  61      16.694  -1.131  -3.392  1.00 95.81           H
ATOM    688 3HG2 VAL A  61      16.309  -2.741  -4.047  1.00 95.81           H
ATOM    689  HN  VAL A  61      15.515   0.581  -3.099  1.00 95.81           H
ATOM    690  N   GLY A  62      12.916   1.199  -4.783  1.00 95.98           N
ATOM    691  CA  GLY A  62      11.602   1.680  -5.173  1.00 95.98           C
ATOM    692  C   GLY A  62      11.695   3.059  -5.830  1.00 95.98           C
ATOM    693  O   GLY A  62      11.032   3.319  -6.832  1.00 95.98           O
ATOM    694 1HA  GLY A  62      11.143   0.974  -5.866  1.00 95.98           H
ATOM    695 2HA  GLY A  62      10.955   1.733  -4.297  1.00 95.98           H
ATOM    696  HN  GLY A  62      13.063   1.123  -3.796  1.00 95.98           H
ATOM    697  N   ALA A  63      12.525   3.906  -5.238  1.00 96.75           N
ATOM    698  CA  ALA A  63      12.663   5.272  -5.711  1.00 96.75           C
ATOM    699  C   ALA A  63      13.197   5.260  -7.145  1.00 96.75           C
ATOM    700  O   ALA A  63      12.682   5.968  -8.009  1.00 96.75           O
ATOM    701  HA  ALA A  63      11.672   5.727  -5.705  1.00 96.75           H
ATOM    702  CB  ALA A  63      13.569   6.054  -4.758  1.00 96.75           C
ATOM    703 1HB  ALA A  63      13.130   6.057  -3.760  1.00 96.75           H
ATOM    704 2HB  ALA A  63      14.551   5.582  -4.721  1.00 96.75           H
ATOM    705 3HB  ALA A  63      13.672   7.079  -5.113  1.00 96.75           H
ATOM    706  HN  ALA A  63      13.096   3.671  -4.450  1.00 96.75           H
ATOM    707  N   LEU A  64      14.222   4.447  -7.353  1.00 95.28           N
ATOM    708  CA  LEU A  64      14.840   4.342  -8.664  1.00 95.28           C
ATOM    709  C   LEU A  64      13.817   3.796  -9.662  1.00 95.28           C
ATOM    710  O   LEU A  64      13.654   4.343 -10.752  1.00 95.28           O
ATOM    711  HA  LEU A  64      15.121   5.349  -8.974  1.00 95.28           H
ATOM    712  CB  LEU A  64      16.126   3.517  -8.586  1.00 95.28           C
ATOM    713 1HB  LEU A  64      15.891   2.557  -8.126  1.00 95.28           H
ATOM    714 2HB  LEU A  64      16.462   3.309  -9.602  1.00 95.28           H
ATOM    715  CG  LEU A  64      17.284   4.151  -7.814  1.00 95.28           C
ATOM    716  HG  LEU A  64      16.924   4.425  -6.823  1.00 95.28           H
ATOM    717  CD1 LEU A  64      18.427   3.152  -7.621  1.00 95.28           C
ATOM    718 1HD1 LEU A  64      18.064   2.290  -7.061  1.00 95.28           H
ATOM    719 2HD1 LEU A  64      18.792   2.825  -8.594  1.00 95.28           H
ATOM    720 3HD1 LEU A  64      19.237   3.629  -7.069  1.00 95.28           H
ATOM    721  CD2 LEU A  64      17.757   5.438  -8.495  1.00 95.28           C
ATOM    722 1HD2 LEU A  64      18.094   5.211  -9.506  1.00 95.28           H
ATOM    723 2HD2 LEU A  64      16.933   6.150  -8.537  1.00 95.28           H
ATOM    724 3HD2 LEU A  64      18.581   5.868  -7.925  1.00 95.28           H
ATOM    725  HN  LEU A  64      14.630   3.868  -6.647  1.00 95.28           H
ATOM    726  N   GLY A  65      13.156   2.722  -9.255  1.00 93.48           N
ATOM    727  CA  GLY A  65      12.267   2.005 -10.154  1.00 93.48           C
ATOM    728  C   GLY A  65      11.119   2.902 -10.621  1.00 93.48           C
ATOM    729  O   GLY A  65      10.861   3.012 -11.818  1.00 93.48           O
ATOM    730 1HA  GLY A  65      12.829   1.647 -11.017  1.00 93.48           H
ATOM    731 2HA  GLY A  65      11.865   1.127  -9.649  1.00 93.48           H
ATOM    732  HN  GLY A  65      13.219   2.343  -8.332  1.00 93.48           H
ATOM    733  N   ASN A  66      10.461   3.519  -9.651  1.00 94.39           N
ATOM    734  CA  ASN A  66       9.252   4.275  -9.931  1.00 94.39           C
ATOM    735  C   ASN A  66       9.622   5.574 -10.650  1.00 94.39           C
ATOM    736  O   ASN A  66       8.866   6.060 -11.489  1.00 94.39           O
ATOM    737  HA  ASN A  66       8.639   3.617 -10.548  1.00 94.39           H
ATOM    738  CB  ASN A  66       8.520   4.642  -8.638  1.00 94.39           C
ATOM    739 1HB  ASN A  66       9.230   5.043  -7.915  1.00 94.39           H
ATOM    740 2HB  ASN A  66       7.792   5.428  -8.839  1.00 94.39           H
ATOM    741  CG  ASN A  66       7.812   3.423  -8.044  1.00 94.39           C
ATOM    742  OD1 ASN A  66       6.897   2.860  -8.623  1.00 94.39           O
ATOM    743  ND2 ASN A  66       8.284   3.048  -6.858  1.00 94.39           N
ATOM    744 1HD2 ASN A  66       9.037   3.553  -6.437  1.00 94.39           H
ATOM    745 2HD2 ASN A  66       7.886   2.260  -6.388  1.00 94.39           H
ATOM    746  HN  ASN A  66      10.740   3.509  -8.691  1.00 94.39           H
ATOM    747  N   SER A  67      10.786   6.098 -10.294  1.00 94.29           N
ATOM    748  CA  SER A  67      11.308   7.281 -10.957  1.00 94.29           C
ATOM    749  C   SER A  67      11.526   6.994 -12.444  1.00 94.29           C
ATOM    750  O   SER A  67      11.289   7.857 -13.288  1.00 94.29           O
ATOM    751  HA  SER A  67      10.544   8.047 -10.823  1.00 94.29           H
ATOM    752  CB  SER A  67      12.613   7.745 -10.308  1.00 94.29           C
ATOM    753 1HB  SER A  67      13.349   6.943 -10.361  1.00 94.29           H
ATOM    754 2HB  SER A  67      13.018   8.587 -10.870  1.00 94.29           H
ATOM    755  OG  SER A  67      12.427   8.129  -8.949  1.00 94.29           O
ATOM    756  HG  SER A  67      12.894   7.484  -8.344  1.00 94.29           H
ATOM    757  HN  SER A  67      11.367   5.730  -9.568  1.00 94.29           H
ATOM    758  N   LEU A  68      11.976   5.779 -12.719  1.00 91.49           N
ATOM    759  CA  LEU A  68      12.214   5.361 -14.090  1.00 91.49           C
ATOM    760  C   LEU A  68      10.883   5.319 -14.844  1.00 91.49           C
ATOM    761  O   LEU A  68      10.811   5.715 -16.006  1.00 91.49           O
ATOM    762  HA  LEU A  68      12.850   6.115 -14.555  1.00 91.49           H
ATOM    763  CB  LEU A  68      12.981   4.038 -14.123  1.00 91.49           C
ATOM    764 1HB  LEU A  68      13.898   4.159 -13.546  1.00 91.49           H
ATOM    765 2HB  LEU A  68      12.383   3.282 -13.615  1.00 91.49           H
ATOM    766  CG  LEU A  68      13.351   3.511 -15.510  1.00 91.49           C
ATOM    767  HG  LEU A  68      12.440   3.448 -16.106  1.00 91.49           H
ATOM    768  CD1 LEU A  68      14.296   4.475 -16.230  1.00 91.49           C
ATOM    769 1HD1 LEU A  68      13.809   5.444 -16.342  1.00 91.49           H
ATOM    770 2HD1 LEU A  68      15.209   4.592 -15.646  1.00 91.49           H
ATOM    771 3HD1 LEU A  68      14.542   4.076 -17.214  1.00 91.49           H
ATOM    772  CD2 LEU A  68      13.931   2.098 -15.423  1.00 91.49           C
ATOM    773 1HD2 LEU A  68      14.828   2.111 -14.804  1.00 91.49           H
ATOM    774 2HD2 LEU A  68      13.193   1.429 -14.980  1.00 91.49           H
ATOM    775 3HD2 LEU A  68      14.185   1.747 -16.423  1.00 91.49           H
ATOM    776  HN  LEU A  68      12.177   5.086 -12.026  1.00 91.49           H
ATOM    777  N   VAL A  69       9.862   4.835 -14.151  1.00 91.06           N
ATOM    778  CA  VAL A  69       8.546   4.704 -14.751  1.00 91.06           C
ATOM    779  C   VAL A  69       8.064   6.078 -15.220  1.00 91.06           C
ATOM    780  O   VAL A  69       7.580   6.221 -16.342  1.00 91.06           O
ATOM    781  HA  VAL A  69       8.643   4.051 -15.619  1.00 91.06           H
ATOM    782  CB  VAL A  69       7.584   4.039 -13.764  1.00 91.06           C
ATOM    783  HB  VAL A  69       7.618   4.603 -12.831  1.00 91.06           H
ATOM    784  CG1 VAL A  69       6.147   4.080 -14.286  1.00 91.06           C
ATOM    785 1HG1 VAL A  69       5.841   5.117 -14.427  1.00 91.06           H
ATOM    786 2HG1 VAL A  69       6.091   3.552 -15.237  1.00 91.06           H
ATOM    787 3HG1 VAL A  69       5.485   3.601 -13.565  1.00 91.06           H
ATOM    788  CG2 VAL A  69       8.017   2.603 -13.460  1.00 91.06           C
ATOM    789 1HG2 VAL A  69       8.025   2.024 -14.383  1.00 91.06           H
ATOM    790 2HG2 VAL A  69       9.016   2.609 -13.025  1.00 91.06           H
ATOM    791 3HG2 VAL A  69       7.316   2.154 -12.756  1.00 91.06           H
ATOM    792  HN  VAL A  69       9.925   4.536 -13.199  1.00 91.06           H
ATOM    793  N   ILE A  70       8.214   7.055 -14.338  1.00 91.84           N
ATOM    794  CA  ILE A  70       7.752   8.402 -14.627  1.00 91.84           C
ATOM    795  C   ILE A  70       8.529   8.958 -15.822  1.00 91.84           C
ATOM    796  O   ILE A  70       7.945   9.565 -16.718  1.00 91.84           O
ATOM    797  HA  ILE A  70       6.699   8.335 -14.901  1.00 91.84           H
ATOM    798  CB  ILE A  70       7.839   9.279 -13.376  1.00 91.84           C
ATOM    799  HB  ILE A  70       8.855   9.216 -12.984  1.00 91.84           H
ATOM    800  CG1 ILE A  70       6.901   8.766 -12.281  1.00 91.84           C
ATOM    801 1HG1 ILE A  70       5.867   8.838 -12.620  1.00 91.84           H
ATOM    802 2HG1 ILE A  70       7.101   7.712 -12.089  1.00 91.84           H
ATOM    803  CG2 ILE A  70       7.576  10.747 -13.715  1.00 91.84           C
ATOM    804 1HG2 ILE A  70       8.318  11.092 -14.436  1.00 91.84           H
ATOM    805 2HG2 ILE A  70       6.579  10.848 -14.144  1.00 91.84           H
ATOM    806 3HG2 ILE A  70       7.644  11.348 -12.808  1.00 91.84           H
ATOM    807  CD1 ILE A  70       7.076   9.568 -10.990  1.00 91.84           C
ATOM    808 1HD1 ILE A  70       8.104   9.475 -10.640  1.00 91.84           H
ATOM    809 2HD1 ILE A  70       6.850  10.617 -11.180  1.00 91.84           H
ATOM    810 3HD1 ILE A  70       6.397   9.183 -10.228  1.00 91.84           H
ATOM    811  HN  ILE A  70       8.641   6.938 -13.441  1.00 91.84           H
ATOM    812  N   LEU A  71       9.834   8.730 -15.796  1.00 89.73           N
ATOM    813  CA  LEU A  71      10.709   9.274 -16.821  1.00 89.73           C
ATOM    814  C   LEU A  71      10.336   8.671 -18.177  1.00 89.73           C
ATOM    815  O   LEU A  71      10.280   9.379 -19.181  1.00 89.73           O
ATOM    816  HA  LEU A  71      10.535  10.349 -16.862  1.00 89.73           H
ATOM    817  CB  LEU A  71      12.176   9.067 -16.438  1.00 89.73           C
ATOM    818 1HB  LEU A  71      12.356   9.568 -15.487  1.00 89.73           H
ATOM    819 2HB  LEU A  71      12.341   8.003 -16.274  1.00 89.73           H
ATOM    820  CG  LEU A  71      13.209   9.566 -17.450  1.00 89.73           C
ATOM    821  HG  LEU A  71      12.749  10.351 -18.050  1.00 89.73           H
ATOM    822  CD1 LEU A  71      14.415  10.187 -16.742  1.00 89.73           C
ATOM    823 1HD1 LEU A  71      14.085  11.030 -16.135  1.00 89.73           H
ATOM    824 2HD1 LEU A  71      14.884   9.440 -16.101  1.00 89.73           H
ATOM    825 3HD1 LEU A  71      15.134  10.532 -17.484  1.00 89.73           H
ATOM    826  CD2 LEU A  71      13.622   8.447 -18.409  1.00 89.73           C
ATOM    827 1HD2 LEU A  71      14.056   7.624 -17.842  1.00 89.73           H
ATOM    828 2HD2 LEU A  71      12.745   8.092 -18.951  1.00 89.73           H
ATOM    829 3HD2 LEU A  71      14.357   8.828 -19.117  1.00 89.73           H
ATOM    830  HN  LEU A  71      10.293   8.187 -15.094  1.00 89.73           H
ATOM    831  N   VAL A  72      10.091   7.369 -18.162  1.00 86.93           N
ATOM    832  CA  VAL A  72       9.741   6.659 -19.380  1.00 86.93           C
ATOM    833  C   VAL A  72       8.440   7.235 -19.944  1.00 86.93           C
ATOM    834  O   VAL A  72       8.327   7.456 -21.149  1.00 86.93           O
ATOM    835  HA  VAL A  72      10.541   6.828 -20.101  1.00 86.93           H
ATOM    836  CB  VAL A  72       9.659   5.156 -19.105  1.00 86.93           C
ATOM    837  HB  VAL A  72       9.002   5.007 -18.249  1.00 86.93           H
ATOM    838  CG1 VAL A  72       9.053   4.413 -20.298  1.00 86.93           C
ATOM    839 1HG1 VAL A  72       8.047   4.789 -20.487  1.00 86.93           H
ATOM    840 2HG1 VAL A  72       9.673   4.574 -21.179  1.00 86.93           H
ATOM    841 3HG1 VAL A  72       9.006   3.347 -20.076  1.00 86.93           H
ATOM    842  CG2 VAL A  72      11.034   4.589 -18.747  1.00 86.93           C
ATOM    843 1HG2 VAL A  72      11.723   4.756 -19.575  1.00 86.93           H
ATOM    844 2HG2 VAL A  72      11.412   5.087 -17.854  1.00 86.93           H
ATOM    845 3HG2 VAL A  72      10.947   3.519 -18.557  1.00 86.93           H
ATOM    846  HN  VAL A  72      10.129   6.802 -17.339  1.00 86.93           H
ATOM    847  N   TYR A  73       7.492   7.461 -19.047  1.00 85.83           N
ATOM    848  CA  TYR A  73       6.198   7.989 -19.443  1.00 85.83           C
ATOM    849  C   TYR A  73       6.346   9.350 -20.127  1.00 85.83           C
ATOM    850  O   TYR A  73       5.653   9.638 -21.101  1.00 85.83           O
ATOM    851  HA  TYR A  73       5.748   7.286 -20.143  1.00 85.83           H
ATOM    852  CB  TYR A  73       5.401   8.167 -18.149  1.00 85.83           C
ATOM    853 1HB  TYR A  73       5.326   7.203 -17.645  1.00 85.83           H
ATOM    854 2HB  TYR A  73       5.951   8.832 -17.484  1.00 85.83           H
ATOM    855  CG  TYR A  73       3.993   8.728 -18.357  1.00 85.83           C
ATOM    856  CD1 TYR A  73       3.793  10.093 -18.400  1.00 85.83           C
ATOM    857  HD1 TYR A  73       4.639  10.771 -18.286  1.00 85.83           H
ATOM    858  CD2 TYR A  73       2.922   7.869 -18.502  1.00 85.83           C
ATOM    859  HD2 TYR A  73       3.080   6.791 -18.467  1.00 85.83           H
ATOM    860  CE1 TYR A  73       2.468  10.621 -18.596  1.00 85.83           C
ATOM    861  HE1 TYR A  73       2.296  11.696 -18.632  1.00 85.83           H
ATOM    862  CE2 TYR A  73       1.597   8.397 -18.697  1.00 85.83           C
ATOM    863  HE2 TYR A  73       0.743   7.730 -18.813  1.00 85.83           H
ATOM    864  CZ  TYR A  73       1.435   9.747 -18.735  1.00 85.83           C
ATOM    865  OH  TYR A  73       0.184  10.245 -18.920  1.00 85.83           O
ATOM    866  HH  TYR A  73      -0.447   9.506 -19.158  1.00 85.83           H
ATOM    867  HN  TYR A  73       7.597   7.291 -18.067  1.00 85.83           H
ATOM    868  N   TRP A  74       7.255  10.151 -19.590  1.00 86.22           N
ATOM    869  CA  TRP A  74       7.390  11.529 -20.027  1.00 86.22           C
ATOM    870  C   TRP A  74       7.964  11.521 -21.446  1.00 86.22           C
ATOM    871  O   TRP A  74       7.394  12.126 -22.353  1.00 86.22           O
ATOM    872  HA  TRP A  74       6.396  11.977 -20.030  1.00 86.22           H
ATOM    873  CB  TRP A  74       8.240  12.336 -19.044  1.00 86.22           C
ATOM    874 1HB  TRP A  74       7.987  12.034 -18.028  1.00 86.22           H
ATOM    875 2HB  TRP A  74       9.290  12.088 -19.198  1.00 86.22           H
ATOM    876  CG  TRP A  74       8.065  13.851 -19.167  1.00 86.22           C
ATOM    877  CD1 TRP A  74       8.757  14.701 -19.938  1.00 86.22           C
ATOM    878  HD1 TRP A  74       9.568  14.405 -20.604  1.00 86.22           H
ATOM    879  CD2 TRP A  74       7.104  14.666 -18.464  1.00 86.22           C
ATOM    880  NE1 TRP A  74       8.314  15.999 -19.784  1.00 86.22           N
ATOM    881  HE1 TRP A  74       8.673  16.807 -20.252  1.00 86.22           H
ATOM    882  CE2 TRP A  74       7.277  15.977 -18.859  1.00 86.22           C
ATOM    883  CE3 TRP A  74       6.121  14.307 -17.525  1.00 86.22           C
ATOM    884  HE3 TRP A  74       5.964  13.280 -17.197  1.00 86.22           H
ATOM    885  CZ2 TRP A  74       6.503  17.035 -18.366  1.00 86.22           C
ATOM    886  HZ2 TRP A  74       6.659  18.062 -18.694  1.00 86.22           H
ATOM    887  CZ3 TRP A  74       5.356  15.376 -17.042  1.00 86.22           C
ATOM    888  HZ3 TRP A  74       4.579  15.153 -16.311  1.00 86.22           H
ATOM    889  CH2 TRP A  74       5.517  16.701 -17.430  1.00 86.22           C
ATOM    890  HH2 TRP A  74       4.880  17.477 -17.006  1.00 86.22           H
ATOM    891  HN  TRP A  74       7.890   9.872 -18.869  1.00 86.22           H
ATOM    892  N   TYR A  75       9.084  10.829 -21.593  1.00 81.74           N
ATOM    893  CA  TYR A  75       9.872  10.931 -22.809  1.00 81.74           C
ATOM    894  C   TYR A  75       9.337   9.990 -23.890  1.00 81.74           C
ATOM    895  O   TYR A  75       9.759  10.060 -25.043  1.00 81.74           O
ATOM    896  HA  TYR A  75       9.807  11.959 -23.167  1.00 81.74           H
ATOM    897  CB  TYR A  75      11.290  10.498 -22.430  1.00 81.74           C
ATOM    898 1HB  TYR A  75      11.231   9.622 -21.784  1.00 81.74           H
ATOM    899 2HB  TYR A  75      11.820  10.194 -23.333  1.00 81.74           H
ATOM    900  CG  TYR A  75      12.103  11.582 -21.720  1.00 81.74           C
ATOM    901  CD1 TYR A  75      12.702  12.587 -22.453  1.00 81.74           C
ATOM    902  HD1 TYR A  75      12.596  12.607 -23.538  1.00 81.74           H
ATOM    903  CD2 TYR A  75      12.238  11.556 -20.347  1.00 81.74           C
ATOM    904  HD2 TYR A  75      11.765  10.763 -19.768  1.00 81.74           H
ATOM    905  CE1 TYR A  75      13.467  13.607 -21.785  1.00 81.74           C
ATOM    906  HE1 TYR A  75      13.945  14.406 -22.352  1.00 81.74           H
ATOM    907  CE2 TYR A  75      13.003  12.577 -19.679  1.00 81.74           C
ATOM    908  HE2 TYR A  75      13.117  12.568 -18.595  1.00 81.74           H
ATOM    909  CZ  TYR A  75      13.580  13.552 -20.431  1.00 81.74           C
ATOM    910  OH  TYR A  75      14.302  14.516 -19.800  1.00 81.74           O
ATOM    911  HH  TYR A  75      14.664  15.165 -20.470  1.00 81.74           H
ATOM    912  HN  TYR A  75       9.453  10.209 -20.900  1.00 81.74           H
ATOM    913  N   CYS A  76       8.414   9.133 -23.479  1.00 75.77           N
ATOM    914  CA  CYS A  76       7.778   8.215 -24.409  1.00 75.77           C
ATOM    915  C   CYS A  76       6.989   9.037 -25.431  1.00 75.77           C
ATOM    916  O   CYS A  76       6.035   9.726 -25.075  1.00 75.77           O
ATOM    917  HA  CYS A  76       8.578   7.658 -24.896  1.00 75.77           H
ATOM    918  CB  CYS A  76       6.890   7.201 -23.685  1.00 75.77           C
ATOM    919 1HB  CYS A  76       7.485   6.626 -22.976  1.00 75.77           H
ATOM    920 2HB  CYS A  76       6.124   7.721 -23.110  1.00 75.77           H
ATOM    921  SG  CYS A  76       6.106   6.077 -24.898  1.00 75.77           S
ATOM    922  HG  CYS A  76       7.237   5.522 -25.325  1.00 75.77           H
ATOM    923  HN  CYS A  76       8.101   9.059 -22.532  1.00 75.77           H
ATOM    924  N   THR A  77       7.417   8.937 -26.681  1.00 69.37           N
ATOM    925  CA  THR A  77       6.858   9.768 -27.733  1.00 69.37           C
ATOM    926  C   THR A  77       5.520   9.199 -28.208  1.00 69.37           C
ATOM    927  O   THR A  77       4.829   9.819 -29.016  1.00 69.37           O
ATOM    928  HA  THR A  77       6.656  10.756 -27.319  1.00 69.37           H
ATOM    929  CB  THR A  77       7.899   9.885 -28.848  1.00 69.37           C
ATOM    930  HB  THR A  77       7.706  10.757 -29.471  1.00 69.37           H
ATOM    931  OG1 THR A  77       7.837   8.626 -29.514  1.00 69.37           O
ATOM    932  HG1 THR A  77       7.141   8.654 -30.232  1.00 69.37           H
ATOM    933  CG2 THR A  77       9.330   9.950 -28.309  1.00 69.37           C
ATOM    934 1HG2 THR A  77       9.546   9.045 -27.741  1.00 69.37           H
ATOM    935 2HG2 THR A  77       9.434  10.820 -27.660  1.00 69.37           H
ATOM    936 3HG2 THR A  77      10.028  10.032 -29.141  1.00 69.37           H
ATOM    937  HN  THR A  77       8.131   8.303 -26.978  1.00 69.37           H
ATOM    938  N   ARG A  78       5.193   8.026 -27.686  1.00 70.22           N
ATOM    939  CA  ARG A  78       3.994   7.325 -28.112  1.00 70.22           C
ATOM    940  C   ARG A  78       2.766   7.891 -27.396  1.00 70.22           C
ATOM    941  O   ARG A  78       2.852   8.302 -26.239  1.00 70.22           O
ATOM    942  HA  ARG A  78       3.936   7.499 -29.186  1.00 70.22           H
ATOM    943  CB  ARG A  78       4.099   5.827 -27.821  1.00 70.22           C
ATOM    944 1HB  ARG A  78       3.465   5.273 -28.514  1.00 70.22           H
ATOM    945 2HB  ARG A  78       5.122   5.491 -27.988  1.00 70.22           H
ATOM    946  CG  ARG A  78       3.683   5.516 -26.382  1.00 70.22           C
ATOM    947 1HG  ARG A  78       4.242   6.150 -25.694  1.00 70.22           H
ATOM    948 2HG  ARG A  78       2.627   5.752 -26.246  1.00 70.22           H
ATOM    949  CD  ARG A  78       3.930   4.045 -26.045  1.00 70.22           C
ATOM    950 1HD  ARG A  78       3.111   3.434 -26.424  1.00 70.22           H
ATOM    951 2HD  ARG A  78       4.840   3.699 -26.535  1.00 70.22           H
ATOM    952  NE  ARG A  78       4.050   3.874 -24.580  1.00 70.22           N
ATOM    953  HE  ARG A  78       4.968   3.858 -24.183  1.00 70.22           H
ATOM    954  CZ  ARG A  78       3.006   3.741 -23.751  1.00 70.22           C
ATOM    955  NH1 ARG A  78       1.753   3.757 -24.227  1.00 70.22           N
ATOM    956 1HH1 ARG A  78       1.592   3.868 -25.208  1.00 70.22           H
ATOM    957 2HH1 ARG A  78       0.979   3.657 -23.602  1.00 70.22           H
ATOM    958  NH2 ARG A  78       3.232   3.593 -22.438  1.00 70.22           N
ATOM    959 1HH2 ARG A  78       2.464   3.492 -21.806  1.00 70.22           H
ATOM    960 2HH2 ARG A  78       4.170   3.583 -22.091  1.00 70.22           H
ATOM    961  HN  ARG A  78       5.731   7.556 -26.986  1.00 70.22           H
ATOM    962  N   VAL A  79       1.652   7.895 -28.113  1.00 75.75           N
ATOM    963  CA  VAL A  79       0.391   8.329 -27.535  1.00 75.75           C
ATOM    964  C   VAL A  79       0.160   7.592 -26.215  1.00 75.75           C
ATOM    965  O   VAL A  79       0.315   6.373 -26.145  1.00 75.75           O
ATOM    966  HA  VAL A  79       0.473   9.397 -27.330  1.00 75.75           H
ATOM    967  CB  VAL A  79      -0.743   8.126 -28.541  1.00 75.75           C
ATOM    968  HB  VAL A  79      -0.908   7.053 -28.648  1.00 75.75           H
ATOM    969  CG1 VAL A  79      -2.044   8.752 -28.034  1.00 75.75           C
ATOM    970 1HG1 VAL A  79      -2.327   8.287 -27.089  1.00 75.75           H
ATOM    971 2HG1 VAL A  79      -1.898   9.821 -27.884  1.00 75.75           H
ATOM    972 3HG1 VAL A  79      -2.834   8.592 -28.768  1.00 75.75           H
ATOM    973  CG2 VAL A  79      -0.365   8.683 -29.914  1.00 75.75           C
ATOM    974 1HG2 VAL A  79      -0.161   9.751 -29.830  1.00 75.75           H
ATOM    975 2HG2 VAL A  79       0.524   8.171 -30.282  1.00 75.75           H
ATOM    976 3HG2 VAL A  79      -1.189   8.525 -30.610  1.00 75.75           H
ATOM    977  HN  VAL A  79       1.602   7.610 -29.070  1.00 75.75           H
ATOM    978  N   LYS A  80      -0.208   8.361 -25.200  1.00 79.96           N
ATOM    979  CA  LYS A  80      -0.497   7.791 -23.895  1.00 79.96           C
ATOM    980  C   LYS A  80      -1.787   6.972 -23.975  1.00 79.96           C
ATOM    981  O   LYS A  80      -2.587   7.155 -24.891  1.00 79.96           O
ATOM    982  HA  LYS A  80       0.324   7.119 -23.643  1.00 79.96           H
ATOM    983  CB  LYS A  80      -0.529   8.886 -22.828  1.00 79.96           C
ATOM    984 1HB  LYS A  80      -1.438   9.478 -22.935  1.00 79.96           H
ATOM    985 2HB  LYS A  80      -0.561   8.433 -21.837  1.00 79.96           H
ATOM    986  CG  LYS A  80       0.695   9.797 -22.939  1.00 79.96           C
ATOM    987 1HG  LYS A  80       0.693  10.298 -23.907  1.00 79.96           H
ATOM    988 2HG  LYS A  80       0.644  10.575 -22.177  1.00 79.96           H
ATOM    989  CD  LYS A  80       1.989   8.998 -22.774  1.00 79.96           C
ATOM    990 1HD  LYS A  80       1.994   8.503 -21.803  1.00 79.96           H
ATOM    991 2HD  LYS A  80       2.037   8.215 -23.531  1.00 79.96           H
ATOM    992  CE  LYS A  80       3.214   9.907 -22.894  1.00 79.96           C
ATOM    993 1HE  LYS A  80       3.090  10.585 -23.739  1.00 79.96           H
ATOM    994 2HE  LYS A  80       3.305  10.525 -22.001  1.00 79.96           H
ATOM    995  NZ  LYS A  80       4.442   9.101 -23.074  1.00 79.96           N
ATOM    996 1HZ  LYS A  80       5.234   9.719 -23.216  1.00 79.96           H
ATOM    997 2HZ  LYS A  80       4.599   8.535 -22.248  1.00 79.96           H
ATOM    998 3HZ  LYS A  80       4.336   8.498 -23.882  1.00 79.96           H
ATOM    999  HN  LYS A  80      -0.309   9.354 -25.259  1.00 79.96           H
ATOM   1000  N   THR A  81      -1.948   6.085 -23.004  1.00 81.23           N
ATOM   1001  CA  THR A  81      -3.203   5.370 -22.845  1.00 81.23           C
ATOM   1002  C   THR A  81      -3.745   5.552 -21.426  1.00 81.23           C
ATOM   1003  O   THR A  81      -3.034   6.030 -20.543  1.00 81.23           O
ATOM   1004  HA  THR A  81      -3.935   5.805 -23.525  1.00 81.23           H
ATOM   1005  CB  THR A  81      -2.963   3.906 -23.220  1.00 81.23           C
ATOM   1006  HB  THR A  81      -3.901   3.351 -23.242  1.00 81.23           H
ATOM   1007  OG1 THR A  81      -2.005   3.456 -22.267  1.00 81.23           O
ATOM   1008  HG1 THR A  81      -1.091   3.772 -22.525  1.00 81.23           H
ATOM   1009  CG2 THR A  81      -2.250   3.755 -24.565  1.00 81.23           C
ATOM   1010 1HG2 THR A  81      -1.282   4.253 -24.521  1.00 81.23           H
ATOM   1011 2HG2 THR A  81      -2.856   4.208 -25.350  1.00 81.23           H
ATOM   1012 3HG2 THR A  81      -2.105   2.697 -24.783  1.00 81.23           H
ATOM   1013  HN  THR A  81      -1.242   5.854 -22.335  1.00 81.23           H
ATOM   1014  N   MET A  82      -4.999   5.163 -21.251  1.00 82.51           N
ATOM   1015  CA  MET A  82      -5.622   5.211 -19.939  1.00 82.51           C
ATOM   1016  C   MET A  82      -4.822   4.394 -18.922  1.00 82.51           C
ATOM   1017  O   MET A  82      -4.608   4.839 -17.795  1.00 82.51           O
ATOM   1018  HA  MET A  82      -5.620   6.263 -19.653  1.00 82.51           H
ATOM   1019  CB  MET A  82      -7.047   4.661 -20.030  1.00 82.51           C
ATOM   1020 1HB  MET A  82      -7.642   5.291 -20.690  1.00 82.51           H
ATOM   1021 2HB  MET A  82      -7.028   3.664 -20.471  1.00 82.51           H
ATOM   1022  CG  MET A  82      -7.700   4.600 -18.647  1.00 82.51           C
ATOM   1023 1HG  MET A  82      -7.332   3.732 -18.100  1.00 82.51           H
ATOM   1024 2HG  MET A  82      -7.425   5.482 -18.067  1.00 82.51           H
ATOM   1025  SD  MET A  82      -9.474   4.509 -18.814  1.00 82.51           S
ATOM   1026  CE  MET A  82      -9.962   4.848 -17.131  1.00 82.51           C
ATOM   1027 1HE  MET A  82      -9.539   4.090 -16.470  1.00 82.51           H
ATOM   1028 2HE  MET A  82      -9.595   5.831 -16.837  1.00 82.51           H
ATOM   1029 3HE  MET A  82     -11.049   4.829 -17.056  1.00 82.51           H
ATOM   1030  HN  MET A  82      -5.585   4.819 -21.985  1.00 82.51           H
ATOM   1031  N   THR A  83      -4.404   3.215 -19.356  1.00 82.37           N
ATOM   1032  CA  THR A  83      -3.544   2.378 -18.537  1.00 82.37           C
ATOM   1033  C   THR A  83      -2.303   3.157 -18.097  1.00 82.37           C
ATOM   1034  O   THR A  83      -1.914   3.106 -16.932  1.00 82.37           O
ATOM   1035  HA  THR A  83      -4.088   2.108 -17.632  1.00 82.37           H
ATOM   1036  CB  THR A  83      -3.217   1.113 -19.333  1.00 82.37           C
ATOM   1037  HB  THR A  83      -2.689   1.359 -20.254  1.00 82.37           H
ATOM   1038  OG1 THR A  83      -4.478   0.472 -19.499  1.00 82.37           O
ATOM   1039  HG1 THR A  83      -5.216   1.094 -19.236  1.00 82.37           H
ATOM   1040  CG2 THR A  83      -2.392   0.109 -18.525  1.00 82.37           C
ATOM   1041 1HG2 THR A  83      -2.950  -0.188 -17.637  1.00 82.37           H
ATOM   1042 2HG2 THR A  83      -1.451   0.570 -18.226  1.00 82.37           H
ATOM   1043 3HG2 THR A  83      -2.188  -0.769 -19.137  1.00 82.37           H
ATOM   1044  HN  THR A  83      -4.642   2.830 -20.248  1.00 82.37           H
ATOM   1045  N   ASP A  84      -1.715   3.861 -19.054  1.00 83.89           N
ATOM   1046  CA  ASP A  84      -0.469   4.566 -18.808  1.00 83.89           C
ATOM   1047  C   ASP A  84      -0.697   5.636 -17.739  1.00 83.89           C
ATOM   1048  O   ASP A  84       0.176   5.887 -16.909  1.00 83.89           O
ATOM   1049  HA  ASP A  84       0.235   3.798 -18.485  1.00 83.89           H
ATOM   1050  CB  ASP A  84       0.031   5.262 -20.075  1.00 83.89           C
ATOM   1051 1HB  ASP A  84      -0.669   6.046 -20.364  1.00 83.89           H
ATOM   1052 2HB  ASP A  84       0.987   5.745 -19.876  1.00 83.89           H
ATOM   1053  CG  ASP A  84       0.187   4.263 -21.224  1.00 83.89           C
ATOM   1054  OD1 ASP A  84       0.879   3.246 -21.001  1.00 83.89           O
ATOM   1055  OD2 ASP A  84      -0.388   4.539 -22.298  1.00 83.89           O
ATOM   1056  HN  ASP A  84      -2.076   3.952 -19.983  1.00 83.89           H
ATOM   1057  N   MET A  85      -1.875   6.240 -17.793  1.00 88.67           N
ATOM   1058  CA  MET A  85      -2.223   7.288 -16.849  1.00 88.67           C
ATOM   1059  C   MET A  85      -2.254   6.748 -15.418  1.00 88.67           C
ATOM   1060  O   MET A  85      -1.746   7.388 -14.498  1.00 88.67           O
ATOM   1061  HA  MET A  85      -1.441   8.041 -16.944  1.00 88.67           H
ATOM   1062  CB  MET A  85      -3.595   7.863 -17.207  1.00 88.67           C
ATOM   1063 1HB  MET A  85      -3.598   8.186 -18.248  1.00 88.67           H
ATOM   1064 2HB  MET A  85      -4.355   7.087 -17.112  1.00 88.67           H
ATOM   1065  CG  MET A  85      -3.949   9.044 -16.300  1.00 88.67           C
ATOM   1066 1HG  MET A  85      -4.942   9.419 -16.548  1.00 88.67           H
ATOM   1067 2HG  MET A  85      -3.981   8.717 -15.261  1.00 88.67           H
ATOM   1068  SD  MET A  85      -2.741  10.344 -16.493  1.00 88.67           S
ATOM   1069  CE  MET A  85      -3.135  10.891 -18.146  1.00 88.67           C
ATOM   1070 1HE  MET A  85      -3.009  10.062 -18.843  1.00 88.67           H
ATOM   1071 2HE  MET A  85      -4.168  11.237 -18.177  1.00 88.67           H
ATOM   1072 3HE  MET A  85      -2.470  11.707 -18.427  1.00 88.67           H
ATOM   1073  HN  MET A  85      -2.583   6.024 -18.465  1.00 88.67           H
ATOM   1074  N   PHE A  86      -2.855   5.576 -15.274  1.00 88.95           N
ATOM   1075  CA  PHE A  86      -2.964   4.946 -13.969  1.00 88.95           C
ATOM   1076  C   PHE A  86      -1.597   4.465 -13.477  1.00 88.95           C
ATOM   1077  O   PHE A  86      -1.290   4.567 -12.290  1.00 88.95           O
ATOM   1078  HA  PHE A  86      -3.353   5.695 -13.280  1.00 88.95           H
ATOM   1079  CB  PHE A  86      -3.889   3.738 -14.132  1.00 88.95           C
ATOM   1080 1HB  PHE A  86      -3.493   3.093 -14.917  1.00 88.95           H
ATOM   1081 2HB  PHE A  86      -3.878   3.158 -13.209  1.00 88.95           H
ATOM   1082  CG  PHE A  86      -5.335   4.102 -14.471  1.00 88.95           C
ATOM   1083  CD1 PHE A  86      -5.913   5.194 -13.901  1.00 88.95           C
ATOM   1084  HD1 PHE A  86      -5.345   5.809 -13.203  1.00 88.95           H
ATOM   1085  CD2 PHE A  86      -6.044   3.335 -15.342  1.00 88.95           C
ATOM   1086  HD2 PHE A  86      -5.581   2.460 -15.798  1.00 88.95           H
ATOM   1087  CE1 PHE A  86      -7.255   5.532 -14.216  1.00 88.95           C
ATOM   1088  HE1 PHE A  86      -7.718   6.407 -13.759  1.00 88.95           H
ATOM   1089  CE2 PHE A  86      -7.387   3.673 -15.656  1.00 88.95           C
ATOM   1090  HE2 PHE A  86      -7.954   3.058 -16.354  1.00 88.95           H
ATOM   1091  CZ  PHE A  86      -7.964   4.765 -15.087  1.00 88.95           C
ATOM   1092  HZ  PHE A  86      -8.995   5.025 -15.328  1.00 88.95           H
ATOM   1093  HN  PHE A  86      -3.262   5.060 -16.028  1.00 88.95           H
ATOM   1094  N   LEU A  87      -0.814   3.950 -14.414  1.00 87.10           N
ATOM   1095  CA  LEU A  87       0.515   3.459 -14.091  1.00 87.10           C
ATOM   1096  C   LEU A  87       1.366   4.615 -13.561  1.00 87.10           C
ATOM   1097  O   LEU A  87       2.173   4.430 -12.652  1.00 87.10           O
ATOM   1098  HA  LEU A  87       0.407   2.719 -13.299  1.00 87.10           H
ATOM   1099  CB  LEU A  87       1.130   2.746 -15.297  1.00 87.10           C
ATOM   1100 1HB  LEU A  87       1.048   3.402 -16.163  1.00 87.10           H
ATOM   1101 2HB  LEU A  87       2.193   2.601 -15.106  1.00 87.10           H
ATOM   1102  CG  LEU A  87       0.517   1.391 -15.659  1.00 87.10           C
ATOM   1103  HG  LEU A  87      -0.544   1.540 -15.864  1.00 87.10           H
ATOM   1104  CD1 LEU A  87       1.148   0.827 -16.933  1.00 87.10           C
ATOM   1105 1HD1 LEU A  87       0.981   1.518 -17.759  1.00 87.10           H
ATOM   1106 2HD1 LEU A  87       2.219   0.696 -16.780  1.00 87.10           H
ATOM   1107 3HD1 LEU A  87       0.694  -0.136 -17.167  1.00 87.10           H
ATOM   1108  CD2 LEU A  87       0.617   0.413 -14.487  1.00 87.10           C
ATOM   1109 1HD2 LEU A  87       1.665   0.264 -14.227  1.00 87.10           H
ATOM   1110 2HD2 LEU A  87       0.084   0.820 -13.627  1.00 87.10           H
ATOM   1111 3HD2 LEU A  87       0.174  -0.541 -14.771  1.00 87.10           H
ATOM   1112  HN  LEU A  87      -1.074   3.866 -15.376  1.00 87.10           H
ATOM   1113  N   LEU A  88       1.156   5.782 -14.153  1.00 90.73           N
ATOM   1114  CA  LEU A  88       1.866   6.976 -13.726  1.00 90.73           C
ATOM   1115  C   LEU A  88       1.509   7.284 -12.271  1.00 90.73           C
ATOM   1116  O   LEU A  88       2.393   7.450 -11.433  1.00 90.73           O
ATOM   1117  HA  LEU A  88       2.933   6.759 -13.781  1.00 90.73           H
ATOM   1118  CB  LEU A  88       1.590   8.135 -14.686  1.00 90.73           C
ATOM   1119 1HB  LEU A  88       2.025   7.890 -15.655  1.00 90.73           H
ATOM   1120 2HB  LEU A  88       0.512   8.212 -14.830  1.00 90.73           H
ATOM   1121  CG  LEU A  88       2.118   9.505 -14.253  1.00 90.73           C
ATOM   1122  HG  LEU A  88       1.792   9.687 -13.228  1.00 90.73           H
ATOM   1123  CD1 LEU A  88       3.647   9.528 -14.252  1.00 90.73           C
ATOM   1124 1HD1 LEU A  88       4.022   8.774 -13.560  1.00 90.73           H
ATOM   1125 2HD1 LEU A  88       4.014   9.313 -15.256  1.00 90.73           H
ATOM   1126 3HD1 LEU A  88       3.996  10.512 -13.940  1.00 90.73           H
ATOM   1127  CD2 LEU A  88       1.528  10.619 -15.120  1.00 90.73           C
ATOM   1128 1HD2 LEU A  88       1.802  10.452 -16.161  1.00 90.73           H
ATOM   1129 2HD2 LEU A  88       0.442  10.617 -15.025  1.00 90.73           H
ATOM   1130 3HD2 LEU A  88       1.919  11.581 -14.790  1.00 90.73           H
ATOM   1131  HN  LEU A  88       0.516   5.919 -14.909  1.00 90.73           H
ATOM   1132  N   ASN A  89       0.210   7.350 -12.015  1.00 93.35           N
ATOM   1133  CA  ASN A  89      -0.275   7.756 -10.707  1.00 93.35           C
ATOM   1134  C   ASN A  89       0.135   6.710  -9.668  1.00 93.35           C
ATOM   1135  O   ASN A  89       0.339   7.036  -8.500  1.00 93.35           O
ATOM   1136  HA  ASN A  89       0.181   8.729 -10.521  1.00 93.35           H
ATOM   1137  CB  ASN A  89      -1.801   7.862 -10.694  1.00 93.35           C
ATOM   1138 1HB  ASN A  89      -2.231   7.042 -11.269  1.00 93.35           H
ATOM   1139 2HB  ASN A  89      -2.168   7.762  -9.673  1.00 93.35           H
ATOM   1140  CG  ASN A  89      -2.263   9.198 -11.279  1.00 93.35           C
ATOM   1141  OD1 ASN A  89      -2.516  10.160 -10.572  1.00 93.35           O
ATOM   1142  ND2 ASN A  89      -2.358   9.205 -12.605  1.00 93.35           N
ATOM   1143 1HD2 ASN A  89      -2.135   8.381 -13.126  1.00 93.35           H
ATOM   1144 2HD2 ASN A  89      -2.652  10.033 -13.082  1.00 93.35           H
ATOM   1145  HN  ASN A  89      -0.503   7.133 -12.682  1.00 93.35           H
ATOM   1146  N   LEU A  90       0.243   5.473 -10.132  1.00 91.29           N
ATOM   1147  CA  LEU A  90       0.644   4.380  -9.262  1.00 91.29           C
ATOM   1148  C   LEU A  90       2.081   4.611  -8.789  1.00 91.29           C
ATOM   1149  O   LEU A  90       2.382   4.451  -7.607  1.00 91.29           O
ATOM   1150  HA  LEU A  90      -0.013   4.398  -8.392  1.00 91.29           H
ATOM   1151  CB  LEU A  90       0.434   3.035  -9.960  1.00 91.29           C
ATOM   1152 1HB  LEU A  90      -0.522   3.065 -10.483  1.00 91.29           H
ATOM   1153 2HB  LEU A  90       1.208   2.918 -10.719  1.00 91.29           H
ATOM   1154  CG  LEU A  90       0.452   1.801  -9.057  1.00 91.29           C
ATOM   1155  HG  LEU A  90       1.240   1.932  -8.315  1.00 91.29           H
ATOM   1156  CD1 LEU A  90      -0.867   1.659  -8.295  1.00 91.29           C
ATOM   1157 1HD1 LEU A  90      -1.026   2.542  -7.677  1.00 91.29           H
ATOM   1158 2HD1 LEU A  90      -1.688   1.560  -9.006  1.00 91.29           H
ATOM   1159 3HD1 LEU A  90      -0.827   0.773  -7.661  1.00 91.29           H
ATOM   1160  CD2 LEU A  90       0.791   0.541  -9.857  1.00 91.29           C
ATOM   1161 1HD2 LEU A  90       0.042   0.393 -10.636  1.00 91.29           H
ATOM   1162 2HD2 LEU A  90       1.774   0.654 -10.315  1.00 91.29           H
ATOM   1163 3HD2 LEU A  90       0.797  -0.322  -9.191  1.00 91.29           H
ATOM   1164  HN  LEU A  90       0.064   5.214 -11.081  1.00 91.29           H
ATOM   1165  N   ALA A  91       2.929   4.982  -9.737  1.00 93.72           N
ATOM   1166  CA  ALA A  91       4.335   5.198  -9.440  1.00 93.72           C
ATOM   1167  C   ALA A  91       4.473   6.391  -8.491  1.00 93.72           C
ATOM   1168  O   ALA A  91       5.331   6.391  -7.610  1.00 93.72           O
ATOM   1169  HA  ALA A  91       4.711   4.304  -8.942  1.00 93.72           H
ATOM   1170  CB  ALA A  91       5.108   5.399 -10.745  1.00 93.72           C
ATOM   1171 1HB  ALA A  91       5.001   4.512 -11.370  1.00 93.72           H
ATOM   1172 2HB  ALA A  91       4.711   6.265 -11.273  1.00 93.72           H
ATOM   1173 3HB  ALA A  91       6.162   5.561 -10.521  1.00 93.72           H
ATOM   1174  HN  ALA A  91       2.671   5.133 -10.691  1.00 93.72           H
ATOM   1175  N   ILE A  92       3.616   7.378  -8.704  1.00 95.01           N
ATOM   1176  CA  ILE A  92       3.627   8.571  -7.874  1.00 95.01           C
ATOM   1177  C   ILE A  92       3.255   8.192  -6.439  1.00 95.01           C
ATOM   1178  O   ILE A  92       3.913   8.616  -5.491  1.00 95.01           O
ATOM   1179  HA  ILE A  92       4.644   8.960  -7.875  1.00 95.01           H
ATOM   1180  CB  ILE A  92       2.727   9.652  -8.478  1.00 95.01           C
ATOM   1181  HB  ILE A  92       1.764   9.201  -8.715  1.00 95.01           H
ATOM   1182  CG1 ILE A  92       3.313  10.184  -9.787  1.00 95.01           C
ATOM   1183 1HG1 ILE A  92       4.202  10.778  -9.577  1.00 95.01           H
ATOM   1184 2HG1 ILE A  92       3.628   9.349 -10.414  1.00 95.01           H
ATOM   1185  CG2 ILE A  92       2.465  10.772  -7.470  1.00 95.01           C
ATOM   1186 1HG2 ILE A  92       1.973  10.361  -6.588  1.00 95.01           H
ATOM   1187 2HG2 ILE A  92       3.412  11.228  -7.178  1.00 95.01           H
ATOM   1188 3HG2 ILE A  92       1.823  11.527  -7.925  1.00 95.01           H
ATOM   1189  CD1 ILE A  92       2.289  11.036 -10.539  1.00 95.01           C
ATOM   1190 1HD1 ILE A  92       1.411  10.432 -10.769  1.00 95.01           H
ATOM   1191 2HD1 ILE A  92       1.995  11.883  -9.918  1.00 95.01           H
ATOM   1192 3HD1 ILE A  92       2.731  11.402 -11.466  1.00 95.01           H
ATOM   1193  HN  ILE A  92       2.924   7.372  -9.426  1.00 95.01           H
ATOM   1194  N   ALA A  93       2.200   7.398  -6.325  1.00 94.68           N
ATOM   1195  CA  ALA A  93       1.707   6.991  -5.020  1.00 94.68           C
ATOM   1196  C   ALA A  93       2.819   6.260  -4.265  1.00 94.68           C
ATOM   1197  O   ALA A  93       3.058   6.532  -3.089  1.00 94.68           O
ATOM   1198  HA  ALA A  93       1.439   7.894  -4.471  1.00 94.68           H
ATOM   1199  CB  ALA A  93       0.455   6.129  -5.193  1.00 94.68           C
ATOM   1200 1HB  ALA A  93      -0.314   6.704  -5.709  1.00 94.68           H
ATOM   1201 2HB  ALA A  93       0.702   5.244  -5.780  1.00 94.68           H
ATOM   1202 3HB  ALA A  93       0.086   5.825  -4.214  1.00 94.68           H
ATOM   1203  HN  ALA A  93       1.687   7.034  -7.103  1.00 94.68           H
ATOM   1204  N   ASP A  94       3.468   5.347  -4.971  1.00 93.73           N
ATOM   1205  CA  ASP A  94       4.518   4.542  -4.368  1.00 93.73           C
ATOM   1206  C   ASP A  94       5.633   5.461  -3.864  1.00 93.73           C
ATOM   1207  O   ASP A  94       6.136   5.282  -2.756  1.00 93.73           O
ATOM   1208  HA  ASP A  94       4.032   3.995  -3.561  1.00 93.73           H
ATOM   1209  CB  ASP A  94       5.126   3.577  -5.388  1.00 93.73           C
ATOM   1210 1HB  ASP A  94       5.254   4.085  -6.344  1.00 93.73           H
ATOM   1211 2HB  ASP A  94       6.118   3.269  -5.056  1.00 93.73           H
ATOM   1212  CG  ASP A  94       4.238   2.345  -5.574  1.00 93.73           C
ATOM   1213  OD1 ASP A  94       3.543   1.994  -4.597  1.00 93.73           O
ATOM   1214  OD2 ASP A  94       4.275   1.782  -6.690  1.00 93.73           O
ATOM   1215  HN  ASP A  94       3.288   5.153  -5.935  1.00 93.73           H
ATOM   1216  N   LEU A  95       5.986   6.425  -4.701  1.00 96.16           N
ATOM   1217  CA  LEU A  95       7.067   7.340  -4.376  1.00 96.16           C
ATOM   1218  C   LEU A  95       6.735   8.072  -3.074  1.00 96.16           C
ATOM   1219  O   LEU A  95       7.590   8.207  -2.199  1.00 96.16           O
ATOM   1220  HA  LEU A  95       7.964   6.743  -4.218  1.00 96.16           H
ATOM   1221  CB  LEU A  95       7.348   8.277  -5.553  1.00 96.16           C
ATOM   1222 1HB  LEU A  95       6.394   8.614  -5.959  1.00 96.16           H
ATOM   1223 2HB  LEU A  95       7.862   9.160  -5.174  1.00 96.16           H
ATOM   1224  CG  LEU A  95       8.178   7.688  -6.695  1.00 96.16           C
ATOM   1225  HG  LEU A  95       7.651   6.819  -7.088  1.00 96.16           H
ATOM   1226  CD1 LEU A  95       8.317   8.689  -7.844  1.00 96.16           C
ATOM   1227 1HD1 LEU A  95       7.329   8.944  -8.226  1.00 96.16           H
ATOM   1228 2HD1 LEU A  95       8.811   9.591  -7.482  1.00 96.16           H
ATOM   1229 3HD1 LEU A  95       8.912   8.245  -8.643  1.00 96.16           H
ATOM   1230  CD2 LEU A  95       9.538   7.202  -6.190  1.00 96.16           C
ATOM   1231 1HD2 LEU A  95      10.085   8.039  -5.756  1.00 96.16           H
ATOM   1232 2HD2 LEU A  95       9.391   6.432  -5.433  1.00 96.16           H
ATOM   1233 3HD2 LEU A  95      10.108   6.788  -7.022  1.00 96.16           H
ATOM   1234  HN  LEU A  95       5.548   6.585  -5.586  1.00 96.16           H
ATOM   1235  N   LEU A  96       5.493   8.525  -2.986  1.00 95.13           N
ATOM   1236  CA  LEU A  96       5.070   9.333  -1.856  1.00 95.13           C
ATOM   1237  C   LEU A  96       5.292   8.549  -0.561  1.00 95.13           C
ATOM   1238  O   LEU A  96       5.708   9.116   0.448  1.00 95.13           O
ATOM   1239  HA  LEU A  96       5.702  10.221  -1.834  1.00 95.13           H
ATOM   1240  CB  LEU A  96       3.628   9.809  -2.047  1.00 95.13           C
ATOM   1241 1HB  LEU A  96       3.020   8.953  -2.341  1.00 95.13           H
ATOM   1242 2HB  LEU A  96       3.249  10.154  -1.085  1.00 95.13           H
ATOM   1243  CG  LEU A  96       3.420  10.923  -3.075  1.00 95.13           C
ATOM   1244  HG  LEU A  96       3.724  10.547  -4.052  1.00 95.13           H
ATOM   1245  CD1 LEU A  96       1.942  11.305  -3.178  1.00 95.13           C
ATOM   1246 1HD1 LEU A  96       1.362  10.434  -3.484  1.00 95.13           H
ATOM   1247 2HD1 LEU A  96       1.588  11.654  -2.207  1.00 95.13           H
ATOM   1248 3HD1 LEU A  96       1.822  12.099  -3.915  1.00 95.13           H
ATOM   1249  CD2 LEU A  96       4.304  12.131  -2.760  1.00 95.13           C
ATOM   1250 1HD2 LEU A  96       4.054  12.517  -1.771  1.00 95.13           H
ATOM   1251 2HD2 LEU A  96       5.351  11.830  -2.778  1.00 95.13           H
ATOM   1252 3HD2 LEU A  96       4.136  12.908  -3.506  1.00 95.13           H
ATOM   1253  HN  LEU A  96       4.784   8.347  -3.668  1.00 95.13           H
ATOM   1254  N   PHE A  97       5.004   7.258  -0.632  1.00 94.66           N
ATOM   1255  CA  PHE A  97       5.162   6.391   0.523  1.00 94.66           C
ATOM   1256  C   PHE A  97       6.641   6.150   0.830  1.00 94.66           C
ATOM   1257  O   PHE A  97       7.068   6.267   1.977  1.00 94.66           O
ATOM   1258  HA  PHE A  97       4.694   6.893   1.370  1.00 94.66           H
ATOM   1259  CB  PHE A  97       4.501   5.056   0.175  1.00 94.66           C
ATOM   1260 1HB  PHE A  97       3.419   5.186   0.178  1.00 94.66           H
ATOM   1261 2HB  PHE A  97       4.785   4.776  -0.840  1.00 94.66           H
ATOM   1262  CG  PHE A  97       4.867   3.914   1.125  1.00 94.66           C
ATOM   1263  CD1 PHE A  97       5.489   2.804   0.646  1.00 94.66           C
ATOM   1264  HD1 PHE A  97       5.728   2.727  -0.415  1.00 94.66           H
ATOM   1265  CD2 PHE A  97       4.569   4.009   2.449  1.00 94.66           C
ATOM   1266  HD2 PHE A  97       4.070   4.899   2.832  1.00 94.66           H
ATOM   1267  CE1 PHE A  97       5.828   1.744   1.528  1.00 94.66           C
ATOM   1268  HE1 PHE A  97       6.327   0.854   1.144  1.00 94.66           H
ATOM   1269  CE2 PHE A  97       4.908   2.949   3.331  1.00 94.66           C
ATOM   1270  HE2 PHE A  97       4.669   3.025   4.391  1.00 94.66           H
ATOM   1271  CZ  PHE A  97       5.530   1.839   2.852  1.00 94.66           C
ATOM   1272  HZ  PHE A  97       5.791   1.025   3.529  1.00 94.66           H
ATOM   1273  HN  PHE A  97       4.670   6.804  -1.458  1.00 94.66           H
ATOM   1274  N   LEU A  98       7.383   5.817  -0.217  1.00 96.05           N
ATOM   1275  CA  LEU A  98       8.763   5.394  -0.051  1.00 96.05           C
ATOM   1276  C   LEU A  98       9.542   6.484   0.688  1.00 96.05           C
ATOM   1277  O   LEU A  98      10.422   6.185   1.493  1.00 96.05           O
ATOM   1278  HA  LEU A  98       8.757   4.495   0.565  1.00 96.05           H
ATOM   1279  CB  LEU A  98       9.372   5.012  -1.402  1.00 96.05           C
ATOM   1280 1HB  LEU A  98       9.190   5.826  -2.103  1.00 96.05           H
ATOM   1281 2HB  LEU A  98      10.452   4.930  -1.282  1.00 96.05           H
ATOM   1282  CG  LEU A  98       8.856   3.714  -2.027  1.00 96.05           C
ATOM   1283  HG  LEU A  98       7.772   3.688  -1.915  1.00 96.05           H
ATOM   1284  CD1 LEU A  98       9.156   3.670  -3.527  1.00 96.05           C
ATOM   1285 1HD1 LEU A  98       8.670   4.513  -4.019  1.00 96.05           H
ATOM   1286 2HD1 LEU A  98      10.233   3.730  -3.684  1.00 96.05           H
ATOM   1287 3HD1 LEU A  98       8.779   2.737  -3.946  1.00 96.05           H
ATOM   1288  CD2 LEU A  98       9.416   2.493  -1.295  1.00 96.05           C
ATOM   1289 1HD2 LEU A  98      10.504   2.501  -1.354  1.00 96.05           H
ATOM   1290 2HD2 LEU A  98       9.109   2.524  -0.250  1.00 96.05           H
ATOM   1291 3HD2 LEU A  98       9.034   1.584  -1.759  1.00 96.05           H
ATOM   1292  HN  LEU A  98       7.056   5.834  -1.162  1.00 96.05           H
ATOM   1293  N   VAL A  99       9.189   7.725   0.387  1.00 96.34           N
ATOM   1294  CA  VAL A  99       9.883   8.862   0.969  1.00 96.34           C
ATOM   1295  C   VAL A  99       9.707   8.838   2.489  1.00 96.34           C
ATOM   1296  O   VAL A  99      10.452   9.496   3.214  1.00 96.34           O
ATOM   1297  HA  VAL A  99      10.943   8.755   0.737  1.00 96.34           H
ATOM   1298  CB  VAL A  99       9.387  10.161   0.330  1.00 96.34           C
ATOM   1299  HB  VAL A  99       8.297  10.154   0.361  1.00 96.34           H
ATOM   1300  CG1 VAL A  99       9.871  11.379   1.118  1.00 96.34           C
ATOM   1301 1HG1 VAL A  99       9.494  11.325   2.140  1.00 96.34           H
ATOM   1302 2HG1 VAL A  99      10.961  11.392   1.134  1.00 96.34           H
ATOM   1303 3HG1 VAL A  99       9.504  12.289   0.643  1.00 96.34           H
ATOM   1304  CG2 VAL A  99       9.815  10.250  -1.136  1.00 96.34           C
ATOM   1305 1HG2 VAL A  99      10.903  10.223  -1.198  1.00 96.34           H
ATOM   1306 2HG2 VAL A  99       9.399   9.407  -1.688  1.00 96.34           H
ATOM   1307 3HG2 VAL A  99       9.449  11.182  -1.565  1.00 96.34           H
ATOM   1308  HN  VAL A  99       8.447   7.959  -0.240  1.00 96.34           H
ATOM   1309  N   THR A 100       8.718   8.072   2.926  1.00 95.57           N
ATOM   1310  CA  THR A 100       8.399   7.997   4.341  1.00 95.57           C
ATOM   1311  C   THR A 100       9.270   6.944   5.030  1.00 95.57           C
ATOM   1312  O   THR A 100       9.422   6.960   6.250  1.00 95.57           O
ATOM   1313  HA  THR A 100       8.637   8.958   4.798  1.00 95.57           H
ATOM   1314  CB  THR A 100       6.899   7.727   4.474  1.00 95.57           C
ATOM   1315  HB  THR A 100       6.552   7.945   5.484  1.00 95.57           H
ATOM   1316  OG1 THR A 100       6.752   6.373   4.053  1.00 95.57           O
ATOM   1317  HG1 THR A 100       6.639   6.334   3.060  1.00 95.57           H
ATOM   1318  CG2 THR A 100       6.069   8.523   3.466  1.00 95.57           C
ATOM   1319 1HG2 THR A 100       6.370   8.253   2.454  1.00 95.57           H
ATOM   1320 2HG2 THR A 100       6.232   9.589   3.622  1.00 95.57           H
ATOM   1321 3HG2 THR A 100       5.012   8.294   3.604  1.00 95.57           H
ATOM   1322  HN  THR A 100       8.141   7.510   2.332  1.00 95.57           H
ATOM   1323  N   LEU A 101       9.820   6.054   4.217  1.00 95.49           N
ATOM   1324  CA  LEU A 101      10.510   4.888   4.741  1.00 95.49           C
ATOM   1325  C   LEU A 101      11.737   5.341   5.535  1.00 95.49           C
ATOM   1326  O   LEU A 101      12.027   4.798   6.600  1.00 95.49           O
ATOM   1327  HA  LEU A 101       9.826   4.382   5.422  1.00 95.49           H
ATOM   1328  CB  LEU A 101      10.835   3.906   3.614  1.00 95.49           C
ATOM   1329 1HB  LEU A 101      11.339   4.452   2.817  1.00 95.49           H
ATOM   1330 2HB  LEU A 101      11.543   3.169   3.993  1.00 95.49           H
ATOM   1331  CG  LEU A 101       9.643   3.161   3.008  1.00 95.49           C
ATOM   1332  HG  LEU A 101       8.999   3.890   2.516  1.00 95.49           H
ATOM   1333  CD1 LEU A 101      10.102   2.169   1.939  1.00 95.49           C
ATOM   1334 1HD1 LEU A 101      10.620   2.705   1.143  1.00 95.49           H
ATOM   1335 2HD1 LEU A 101      10.779   1.440   2.385  1.00 95.49           H
ATOM   1336 3HD1 LEU A 101       9.235   1.654   1.525  1.00 95.49           H
ATOM   1337  CD2 LEU A 101       8.808   2.485   4.098  1.00 95.49           C
ATOM   1338 1HD2 LEU A 101       9.428   1.770   4.639  1.00 95.49           H
ATOM   1339 2HD2 LEU A 101       8.434   3.239   4.790  1.00 95.49           H
ATOM   1340 3HD2 LEU A 101       7.968   1.963   3.640  1.00 95.49           H
ATOM   1341  HN  LEU A 101       9.799   6.120   3.219  1.00 95.49           H
ATOM   1342  N   PRO A 102      12.477   6.339   5.034  1.00 95.60           N
ATOM   1343  CA  PRO A 102      13.668   6.822   5.737  1.00 95.60           C
ATOM   1344  C   PRO A 102      13.375   7.190   7.182  1.00 95.60           C
ATOM   1345  O   PRO A 102      14.164   6.885   8.076  1.00 95.60           O
ATOM   1346  HA  PRO A 102      14.418   6.032   5.790  1.00 95.60           H
ATOM   1347  CB  PRO A 102      14.103   8.039   4.918  1.00 95.60           C
ATOM   1348 1HB  PRO A 102      13.664   8.960   5.303  1.00 95.60           H
ATOM   1349 2HB  PRO A 102      15.185   8.170   4.939  1.00 95.60           H
ATOM   1350  CG  PRO A 102      13.601   7.719   3.515  1.00 95.60           C
ATOM   1351 1HG  PRO A 102      13.516   8.616   2.902  1.00 95.60           H
ATOM   1352 2HG  PRO A 102      14.278   7.049   2.986  1.00 95.60           H
ATOM   1353  CD  PRO A 102      12.249   7.076   3.777  1.00 95.60           C
ATOM   1354 1HD  PRO A 102      11.461   7.821   3.887  1.00 95.60           H
ATOM   1355 2HD  PRO A 102      11.950   6.417   2.962  1.00 95.60           H
ATOM   1356  N   PHE A 103      12.238   7.842   7.375  1.00 94.91           N
ATOM   1357  CA  PHE A 103      11.860   8.313   8.696  1.00 94.91           C
ATOM   1358  C   PHE A 103      11.553   7.140   9.629  1.00 94.91           C
ATOM   1359  O   PHE A 103      11.915   7.166  10.804  1.00 94.91           O
ATOM   1360  HA  PHE A 103      12.704   8.878   9.092  1.00 94.91           H
ATOM   1361  CB  PHE A 103      10.596   9.158   8.525  1.00 94.91           C
ATOM   1362 1HB  PHE A 103       9.841   8.564   8.010  1.00 94.91           H
ATOM   1363 2HB  PHE A 103      10.196   9.398   9.510  1.00 94.91           H
ATOM   1364  CG  PHE A 103      10.818  10.459   7.750  1.00 94.91           C
ATOM   1365  CD1 PHE A 103      11.168  11.594   8.413  1.00 94.91           C
ATOM   1366  HD1 PHE A 103      11.291  11.577   9.496  1.00 94.91           H
ATOM   1367  CD2 PHE A 103      10.664  10.480   6.399  1.00 94.91           C
ATOM   1368  HD2 PHE A 103      10.383   9.570   5.868  1.00 94.91           H
ATOM   1369  CE1 PHE A 103      11.373  12.801   7.694  1.00 94.91           C
ATOM   1370  HE1 PHE A 103      11.654  13.711   8.225  1.00 94.91           H
ATOM   1371  CE2 PHE A 103      10.870  11.687   5.680  1.00 94.91           C
ATOM   1372  HE2 PHE A 103      10.747  11.704   4.597  1.00 94.91           H
ATOM   1373  CZ  PHE A 103      11.220  12.822   6.342  1.00 94.91           C
ATOM   1374  HZ  PHE A 103      11.377  13.749   5.790  1.00 94.91           H
ATOM   1375  HN  PHE A 103      11.582   8.048   6.649  1.00 94.91           H
ATOM   1376  N   TRP A 104      10.887   6.140   9.071  1.00 93.01           N
ATOM   1377  CA  TRP A 104      10.549   4.949   9.832  1.00 93.01           C
ATOM   1378  C   TRP A 104      11.853   4.255  10.228  1.00 93.01           C
ATOM   1379  O   TRP A 104      11.953   3.687  11.314  1.00 93.01           O
ATOM   1380  HA  TRP A 104      10.009   5.266  10.724  1.00 93.01           H
ATOM   1381  CB  TRP A 104       9.605   4.042   9.039  1.00 93.01           C
ATOM   1382 1HB  TRP A 104       9.946   3.995   8.005  1.00 93.01           H
ATOM   1383 2HB  TRP A 104       9.667   3.030   9.441  1.00 93.01           H
ATOM   1384  CG  TRP A 104       8.144   4.494   9.059  1.00 93.01           C
ATOM   1385  CD1 TRP A 104       7.379   4.857   8.021  1.00 93.01           C
ATOM   1386  HD1 TRP A 104       7.718   4.876   6.985  1.00 93.01           H
ATOM   1387  CD2 TRP A 104       7.298   4.618  10.222  1.00 93.01           C
ATOM   1388  NE1 TRP A 104       6.106   5.204   8.427  1.00 93.01           N
ATOM   1389  HE1 TRP A 104       5.358   5.508   7.837  1.00 93.01           H
ATOM   1390  CE2 TRP A 104       6.056   5.054   9.808  1.00 93.01           C
ATOM   1391  CE3 TRP A 104       7.573   4.369  11.578  1.00 93.01           C
ATOM   1392  HE3 TRP A 104       8.545   4.024  11.929  1.00 93.01           H
ATOM   1393  CZ2 TRP A 104       4.991   5.280  10.688  1.00 93.01           C
ATOM   1394  HZ2 TRP A 104       4.018   5.625  10.337  1.00 93.01           H
ATOM   1395  CZ3 TRP A 104       6.498   4.599  12.445  1.00 93.01           C
ATOM   1396  HZ3 TRP A 104       6.658   4.422  13.508  1.00 93.01           H
ATOM   1397  CH2 TRP A 104       5.242   5.039  12.044  1.00 93.01           C
ATOM   1398  HH2 TRP A 104       4.455   5.195  12.783  1.00 93.01           H
ATOM   1399  HN  TRP A 104      10.581   6.134   8.119  1.00 93.01           H
ATOM   1400  N   ALA A 105      12.821   4.323   9.325  1.00 94.59           N
ATOM   1401  CA  ALA A 105      14.095   3.660   9.542  1.00 94.59           C
ATOM   1402  C   ALA A 105      14.779   4.268  10.768  1.00 94.59           C
ATOM   1403  O   ALA A 105      15.278   3.544  11.628  1.00 94.59           O
ATOM   1404  HA  ALA A 105      13.893   2.607   9.735  1.00 94.59           H
ATOM   1405  CB  ALA A 105      14.952   3.775   8.279  1.00 94.59           C
ATOM   1406 1HB  ALA A 105      14.434   3.302   7.445  1.00 94.59           H
ATOM   1407 2HB  ALA A 105      15.124   4.827   8.051  1.00 94.59           H
ATOM   1408 3HB  ALA A 105      15.908   3.278   8.443  1.00 94.59           H
ATOM   1409  HN  ALA A 105      12.744   4.819   8.460  1.00 94.59           H
ATOM   1410  N   ILE A 106      14.781   5.593  10.809  1.00 94.11           N
ATOM   1411  CA  ILE A 106      15.418   6.307  11.902  1.00 94.11           C
ATOM   1412  C   ILE A 106      14.675   6.004  13.205  1.00 94.11           C
ATOM   1413  O   ILE A 106      15.299   5.765  14.238  1.00 94.11           O
ATOM   1414  HA  ILE A 106      16.437   5.929  11.990  1.00 94.11           H
ATOM   1415  CB  ILE A 106      15.515   7.800  11.582  1.00 94.11           C
ATOM   1416  HB  ILE A 106      14.541   8.138  11.230  1.00 94.11           H
ATOM   1417  CG1 ILE A 106      16.517   8.055  10.454  1.00 94.11           C
ATOM   1418 1HG1 ILE A 106      17.533   7.943  10.832  1.00 94.11           H
ATOM   1419 2HG1 ILE A 106      16.384   7.309   9.670  1.00 94.11           H
ATOM   1420  CG2 ILE A 106      15.848   8.609  12.837  1.00 94.11           C
ATOM   1421 1HG2 ILE A 106      15.066   8.462  13.582  1.00 94.11           H
ATOM   1422 2HG2 ILE A 106      16.803   8.275  13.242  1.00 94.11           H
ATOM   1423 3HG2 ILE A 106      15.911   9.667  12.582  1.00 94.11           H
ATOM   1424  CD1 ILE A 106      16.337   9.457   9.868  1.00 94.11           C
ATOM   1425 1HD1 ILE A 106      15.328   9.557   9.468  1.00 94.11           H
ATOM   1426 2HD1 ILE A 106      16.494  10.200  10.649  1.00 94.11           H
ATOM   1427 3HD1 ILE A 106      17.061   9.612   9.068  1.00 94.11           H
ATOM   1428  HN  ILE A 106      14.358   6.174  10.114  1.00 94.11           H
ATOM   1429  N   ALA A 107      13.354   6.025  13.114  1.00 92.89           N
ATOM   1430  CA  ALA A 107      12.519   5.855  14.291  1.00 92.89           C
ATOM   1431  C   ALA A 107      12.741   4.457  14.871  1.00 92.89           C
ATOM   1432  O   ALA A 107      12.691   4.269  16.086  1.00 92.89           O
ATOM   1433  HA  ALA A 107      12.829   6.598  15.027  1.00 92.89           H
ATOM   1434  CB  ALA A 107      11.056   6.107  13.921  1.00 92.89           C
ATOM   1435 1HB  ALA A 107      10.948   7.124  13.543  1.00 92.89           H
ATOM   1436 2HB  ALA A 107      10.748   5.398  13.153  1.00 92.89           H
ATOM   1437 3HB  ALA A 107      10.431   5.980  14.805  1.00 92.89           H
ATOM   1438  HN  ALA A 107      12.854   6.153  12.257  1.00 92.89           H
ATOM   1439  N   ALA A 108      12.983   3.511  13.975  1.00 92.22           N
ATOM   1440  CA  ALA A 108      13.177   2.129  14.380  1.00 92.22           C
ATOM   1441  C   ALA A 108      14.577   1.968  14.976  1.00 92.22           C
ATOM   1442  O   ALA A 108      14.778   1.170  15.890  1.00 92.22           O
ATOM   1443  HA  ALA A 108      12.436   1.900  15.147  1.00 92.22           H
ATOM   1444  CB  ALA A 108      12.945   1.208  13.180  1.00 92.22           C
ATOM   1445 1HB  ALA A 108      11.927   1.339  12.813  1.00 92.22           H
ATOM   1446 2HB  ALA A 108      13.652   1.457  12.389  1.00 92.22           H
ATOM   1447 3HB  ALA A 108      13.091   0.171  13.484  1.00 92.22           H
ATOM   1448  HN  ALA A 108      13.046   3.676  12.991  1.00 92.22           H
ATOM   1449  N   ALA A 109      15.508   2.741  14.435  1.00 91.77           N
ATOM   1450  CA  ALA A 109      16.904   2.604  14.812  1.00 91.77           C
ATOM   1451  C   ALA A 109      17.090   3.089  16.251  1.00 91.77           C
ATOM   1452  O   ALA A 109      17.929   2.566  16.983  1.00 91.77           O
ATOM   1453  HA  ALA A 109      17.161   1.547  14.758  1.00 91.77           H
ATOM   1454  CB  ALA A 109      17.778   3.375  13.820  1.00 91.77           C
ATOM   1455 1HB  ALA A 109      17.631   2.973  12.818  1.00 91.77           H
ATOM   1456 2HB  ALA A 109      17.499   4.429  13.833  1.00 91.77           H
ATOM   1457 3HB  ALA A 109      18.826   3.273  14.103  1.00 91.77           H
ATOM   1458  HN  ALA A 109      15.321   3.447  13.753  1.00 91.77           H
ATOM   1459  N   ASP A 110      16.293   4.083  16.614  1.00 88.07           N
ATOM   1460  CA  ASP A 110      16.442   4.727  17.908  1.00 88.07           C
ATOM   1461  C   ASP A 110      15.063   5.140  18.429  1.00 88.07           C
ATOM   1462  O   ASP A 110      14.387   4.356  19.094  1.00 88.07           O
ATOM   1463  HA  ASP A 110      16.923   3.984  18.544  1.00 88.07           H
ATOM   1464  CB  ASP A 110      17.303   5.988  17.800  1.00 88.07           C
ATOM   1465 1HB  ASP A 110      18.273   5.734  17.372  1.00 88.07           H
ATOM   1466 2HB  ASP A 110      16.831   6.698  17.122  1.00 88.07           H
ATOM   1467  CG  ASP A 110      17.498   6.637  19.172  1.00 88.07           C
ATOM   1468  OD1 ASP A 110      17.110   5.988  20.167  1.00 88.07           O
ATOM   1469  OD2 ASP A 110      18.032   7.767  19.194  1.00 88.07           O
ATOM   1470  HN  ASP A 110      15.558   4.448  16.043  1.00 88.07           H
ATOM   1471  N   GLN A 111      14.688   6.369  18.108  1.00 88.67           N
ATOM   1472  CA  GLN A 111      13.399   6.892  18.528  1.00 88.67           C
ATOM   1473  C   GLN A 111      12.921   7.971  17.555  1.00 88.67           C
ATOM   1474  O   GLN A 111      13.670   8.396  16.677  1.00 88.67           O
ATOM   1475  HA  GLN A 111      12.718   6.041  18.501  1.00 88.67           H
ATOM   1476  CB  GLN A 111      13.467   7.434  19.958  1.00 88.67           C
ATOM   1477 1HB  GLN A 111      12.483   7.787  20.264  1.00 88.67           H
ATOM   1478 2HB  GLN A 111      13.746   6.632  20.642  1.00 88.67           H
ATOM   1479  CG  GLN A 111      14.480   8.576  20.063  1.00 88.67           C
ATOM   1480 1HG  GLN A 111      15.466   8.222  19.763  1.00 88.67           H
ATOM   1481 2HG  GLN A 111      14.205   9.375  19.375  1.00 88.67           H
ATOM   1482  CD  GLN A 111      14.542   9.124  21.491  1.00 88.67           C
ATOM   1483  OE1 GLN A 111      13.535   9.324  22.150  1.00 88.67           O
ATOM   1484  NE2 GLN A 111      15.776   9.354  21.929  1.00 88.67           N
ATOM   1485 1HE2 GLN A 111      16.560   9.168  21.336  1.00 88.67           H
ATOM   1486 2HE2 GLN A 111      15.921   9.713  22.851  1.00 88.67           H
ATOM   1487  HN  GLN A 111      15.246   7.002  17.571  1.00 88.67           H
ATOM   1488  N   TRP A 112      11.676   8.384  17.744  1.00 91.37           N
ATOM   1489  CA  TRP A 112      11.088   9.402  16.891  1.00 91.37           C
ATOM   1490  C   TRP A 112      11.699  10.752  17.274  1.00 91.37           C
ATOM   1491  O   TRP A 112      11.369  11.312  18.318  1.00 91.37           O
ATOM   1492  HA  TRP A 112      11.340   9.159  15.859  1.00 91.37           H
ATOM   1493  CB  TRP A 112       9.561   9.387  16.991  1.00 91.37           C
ATOM   1494 1HB  TRP A 112       9.208   8.366  16.842  1.00 91.37           H
ATOM   1495 2HB  TRP A 112       9.271   9.681  18.000  1.00 91.37           H
ATOM   1496  CG  TRP A 112       8.862  10.305  15.987  1.00 91.37           C
ATOM   1497  CD1 TRP A 112       8.452  11.568  16.170  1.00 91.37           C
ATOM   1498  HD1 TRP A 112       8.572  12.123  17.100  1.00 91.37           H
ATOM   1499  CD2 TRP A 112       8.505   9.978  14.627  1.00 91.37           C
ATOM   1500  NE1 TRP A 112       7.860  12.077  15.032  1.00 91.37           N
ATOM   1501  HE1 TRP A 112       7.477  12.994  14.924  1.00 91.37           H
ATOM   1502  CE2 TRP A 112       7.893  11.079  14.064  1.00 91.37           C
ATOM   1503  CE3 TRP A 112       8.693   8.792  13.897  1.00 91.37           C
ATOM   1504  HE3 TRP A 112       9.174   7.909  14.319  1.00 91.37           H
ATOM   1505  CZ2 TRP A 112       7.419  11.103  12.747  1.00 91.37           C
ATOM   1506  HZ2 TRP A 112       6.938  11.986  12.326  1.00 91.37           H
ATOM   1507  CZ3 TRP A 112       8.214   8.832  12.582  1.00 91.37           C
ATOM   1508  HZ3 TRP A 112       8.335   7.937  11.972  1.00 91.37           H
ATOM   1509  CH2 TRP A 112       7.595   9.932  12.001  1.00 91.37           C
ATOM   1510  HH2 TRP A 112       7.249   9.883  10.968  1.00 91.37           H
ATOM   1511  HN  TRP A 112      11.075   8.036  18.463  1.00 91.37           H
ATOM   1512  N   LYS A 113      12.578  11.234  16.409  1.00 91.83           N
ATOM   1513  CA  LYS A 113      13.329  12.444  16.701  1.00 91.83           C
ATOM   1514  C   LYS A 113      12.639  13.639  16.040  1.00 91.83           C
ATOM   1515  O   LYS A 113      13.137  14.762  16.105  1.00 91.83           O
ATOM   1516  HA  LYS A 113      13.309  12.588  17.781  1.00 91.83           H
ATOM   1517  CB  LYS A 113      14.794  12.277  16.293  1.00 91.83           C
ATOM   1518 1HB  LYS A 113      14.856  12.048  15.229  1.00 91.83           H
ATOM   1519 2HB  LYS A 113      15.328  13.214  16.448  1.00 91.83           H
ATOM   1520  CG  LYS A 113      15.464  11.163  17.100  1.00 91.83           C
ATOM   1521 1HG  LYS A 113      15.401  11.391  18.163  1.00 91.83           H
ATOM   1522 2HG  LYS A 113      14.932  10.225  16.943  1.00 91.83           H
ATOM   1523  CD  LYS A 113      16.930  10.997  16.694  1.00 91.83           C
ATOM   1524 1HD  LYS A 113      16.995  10.804  15.623  1.00 91.83           H
ATOM   1525 2HD  LYS A 113      17.470  11.925  16.883  1.00 91.83           H
ATOM   1526  CE  LYS A 113      17.587   9.851  17.465  1.00 91.83           C
ATOM   1527 1HE  LYS A 113      17.514  10.037  18.537  1.00 91.83           H
ATOM   1528 2HE  LYS A 113      17.056   8.920  17.267  1.00 91.83           H
ATOM   1529  NZ  LYS A 113      19.008   9.711  17.076  1.00 91.83           N
ATOM   1530 1HZ  LYS A 113      19.423   8.938  17.584  1.00 91.83           H
ATOM   1531 2HZ  LYS A 113      19.069   9.533  16.079  1.00 91.83           H
ATOM   1532 3HZ  LYS A 113      19.505  10.567  17.297  1.00 91.83           H
ATOM   1533  HN  LYS A 113      12.781  10.814  15.524  1.00 91.83           H
ATOM   1534  N   PHE A 114      11.503  13.357  15.419  1.00 93.61           N
ATOM   1535  CA  PHE A 114      10.856  14.335  14.561  1.00 93.61           C
ATOM   1536  C   PHE A 114       9.633  14.944  15.249  1.00 93.61           C
ATOM   1537  O   PHE A 114       9.178  14.440  16.274  1.00 93.61           O
ATOM   1538  HA  PHE A 114      11.585  15.119  14.358  1.00 93.61           H
ATOM   1539  CB  PHE A 114      10.402  13.594  13.302  1.00 93.61           C
ATOM   1540 1HB  PHE A 114       9.578  12.928  13.561  1.00 93.61           H
ATOM   1541 2HB  PHE A 114      10.013  14.319  12.587  1.00 93.61           H
ATOM   1542  CG  PHE A 114      11.506  12.777  12.628  1.00 93.61           C
ATOM   1543  CD1 PHE A 114      12.460  13.403  11.888  1.00 93.61           C
ATOM   1544  HD1 PHE A 114      12.438  14.487  11.776  1.00 93.61           H
ATOM   1545  CD2 PHE A 114      11.533  11.424  12.768  1.00 93.61           C
ATOM   1546  HD2 PHE A 114      10.768  10.922  13.361  1.00 93.61           H
ATOM   1547  CE1 PHE A 114      13.485  12.644  11.263  1.00 93.61           C
ATOM   1548  HE1 PHE A 114      14.250  13.146  10.670  1.00 93.61           H
ATOM   1549  CE2 PHE A 114      12.557  10.666  12.143  1.00 93.61           C
ATOM   1550  HE2 PHE A 114      12.579   9.582  12.255  1.00 93.61           H
ATOM   1551  CZ  PHE A 114      13.512  11.292  11.403  1.00 93.61           C
ATOM   1552  HZ  PHE A 114      14.298  10.710  10.923  1.00 93.61           H
ATOM   1553  HN  PHE A 114      11.027  12.480  15.494  1.00 93.61           H
ATOM   1554  N   GLN A 115       9.137  16.021  14.658  1.00 93.89           N
ATOM   1555  CA  GLN A 115       7.996  16.724  15.219  1.00 93.89           C
ATOM   1556  C   GLN A 115       6.711  15.930  14.975  1.00 93.89           C
ATOM   1557  O   GLN A 115       6.692  15.008  14.160  1.00 93.89           O
ATOM   1558  HA  GLN A 115       8.193  16.789  16.289  1.00 93.89           H
ATOM   1559  CB  GLN A 115       7.885  18.137  14.643  1.00 93.89           C
ATOM   1560 1HB  GLN A 115       7.864  18.089  13.554  1.00 93.89           H
ATOM   1561 2HB  GLN A 115       6.945  18.590  14.960  1.00 93.89           H
ATOM   1562  CG  GLN A 115       9.057  19.008  15.099  1.00 93.89           C
ATOM   1563 1HG  GLN A 115       9.173  18.932  16.180  1.00 93.89           H
ATOM   1564 2HG  GLN A 115       9.982  18.642  14.653  1.00 93.89           H
ATOM   1565  CD  GLN A 115       8.838  20.471  14.705  1.00 93.89           C
ATOM   1566  OE1 GLN A 115       7.924  20.814  13.975  1.00 93.89           O
ATOM   1567  NE2 GLN A 115       9.727  21.310  15.229  1.00 93.89           N
ATOM   1568 1HE2 GLN A 115      10.454  20.963  15.821  1.00 93.89           H
ATOM   1569 2HE2 GLN A 115       9.668  22.289  15.030  1.00 93.89           H
ATOM   1570  HN  GLN A 115       9.500  16.412  13.812  1.00 93.89           H
ATOM   1571  N   THR A 116       5.668  16.316  15.696  1.00 94.10           N
ATOM   1572  CA  THR A 116       4.395  15.624  15.600  1.00 94.10           C
ATOM   1573  C   THR A 116       3.845  15.712  14.175  1.00 94.10           C
ATOM   1574  O   THR A 116       3.231  14.766  13.683  1.00 94.10           O
ATOM   1575  HA  THR A 116       4.560  14.568  15.814  1.00 94.10           H
ATOM   1576  CB  THR A 116       3.454  16.216  16.652  1.00 94.10           C
ATOM   1577  HB  THR A 116       3.116  17.210  16.356  1.00 94.10           H
ATOM   1578  OG1 THR A 116       4.205  16.157  17.862  1.00 94.10           O
ATOM   1579  HG1 THR A 116       3.794  16.757  18.548  1.00 94.10           H
ATOM   1580  CG2 THR A 116       2.241  15.324  16.922  1.00 94.10           C
ATOM   1581 1HG2 THR A 116       2.577  14.352  17.282  1.00 94.10           H
ATOM   1582 2HG2 THR A 116       1.674  15.193  16.000  1.00 94.10           H
ATOM   1583 3HG2 THR A 116       1.607  15.792  17.675  1.00 94.10           H
ATOM   1584  HN  THR A 116       5.684  17.085  16.335  1.00 94.10           H
ATOM   1585  N   PHE A 117       4.086  16.856  13.552  1.00 95.28           N
ATOM   1586  CA  PHE A 117       3.624  17.079  12.193  1.00 95.28           C
ATOM   1587  C   PHE A 117       4.098  15.962  11.262  1.00 95.28           C
ATOM   1588  O   PHE A 117       3.313  15.425  10.480  1.00 95.28           O
ATOM   1589  HA  PHE A 117       2.534  17.090  12.219  1.00 95.28           H
ATOM   1590  CB  PHE A 117       4.228  18.405  11.727  1.00 95.28           C
ATOM   1591 1HB  PHE A 117       3.847  19.208  12.358  1.00 95.28           H
ATOM   1592 2HB  PHE A 117       5.308  18.372  11.872  1.00 95.28           H
ATOM   1593  CG  PHE A 117       3.936  18.743  10.264  1.00 95.28           C
ATOM   1594  CD1 PHE A 117       4.911  18.607   9.326  1.00 95.28           C
ATOM   1595  HD1 PHE A 117       5.902  18.257   9.617  1.00 95.28           H
ATOM   1596  CD2 PHE A 117       2.700  19.179   9.900  1.00 95.28           C
ATOM   1597  HD2 PHE A 117       1.918  19.289  10.652  1.00 95.28           H
ATOM   1598  CE1 PHE A 117       4.640  18.920   7.968  1.00 95.28           C
ATOM   1599  HE1 PHE A 117       5.422  18.811   7.216  1.00 95.28           H
ATOM   1600  CE2 PHE A 117       2.428  19.493   8.542  1.00 95.28           C
ATOM   1601  HE2 PHE A 117       1.438  19.842   8.251  1.00 95.28           H
ATOM   1602  CZ  PHE A 117       3.404  19.356   7.605  1.00 95.28           C
ATOM   1603  HZ  PHE A 117       3.195  19.597   6.562  1.00 95.28           H
ATOM   1604  HN  PHE A 117       4.586  17.620  13.959  1.00 95.28           H
ATOM   1605  N   MET A 118       5.379  15.643  11.376  1.00 94.91           N
ATOM   1606  CA  MET A 118       5.975  14.623  10.530  1.00 94.91           C
ATOM   1607  C   MET A 118       5.344  13.254  10.794  1.00 94.91           C
ATOM   1608  O   MET A 118       5.189  12.450   9.877  1.00 94.91           O
ATOM   1609  HA  MET A 118       5.768  14.934   9.506  1.00 94.91           H
ATOM   1610  CB  MET A 118       7.479  14.552  10.798  1.00 94.91           C
ATOM   1611 1HB  MET A 118       7.892  15.560  10.842  1.00 94.91           H
ATOM   1612 2HB  MET A 118       7.658  14.092  11.770  1.00 94.91           H
ATOM   1613  CG  MET A 118       8.193  13.750   9.708  1.00 94.91           C
ATOM   1614 1HG  MET A 118       9.258  13.686   9.930  1.00 94.91           H
ATOM   1615 2HG  MET A 118       7.811  12.729   9.687  1.00 94.91           H
ATOM   1616  SD  MET A 118       7.947  14.525   8.119  1.00 94.91           S
ATOM   1617  CE  MET A 118       8.944  15.990   8.331  1.00 94.91           C
ATOM   1618 1HE  MET A 118       8.563  16.571   9.171  1.00 94.91           H
ATOM   1619 2HE  MET A 118       9.977  15.701   8.528  1.00 94.91           H
ATOM   1620 3HE  MET A 118       8.902  16.593   7.424  1.00 94.91           H
ATOM   1621  HN  MET A 118       6.005  16.068  12.030  1.00 94.91           H
ATOM   1622  N   CYS A 119       4.997  13.032  12.054  1.00 93.70           N
ATOM   1623  CA  CYS A 119       4.379  11.777  12.449  1.00 93.70           C
ATOM   1624  C   CYS A 119       3.043  11.647  11.716  1.00 93.70           C
ATOM   1625  O   CYS A 119       2.732  10.592  11.167  1.00 93.70           O
ATOM   1626  HA  CYS A 119       5.064  10.983  12.150  1.00 93.70           H
ATOM   1627  CB  CYS A 119       4.210  11.684  13.967  1.00 93.70           C
ATOM   1628 1HB  CYS A 119       5.186  11.663  14.450  1.00 93.70           H
ATOM   1629 2HB  CYS A 119       3.690  12.568  14.338  1.00 93.70           H
ATOM   1630  SG  CYS A 119       3.266  10.177  14.400  1.00 93.70           S
ATOM   1631  HN  CYS A 119       5.131  13.689  12.795  1.00 93.70           H
ATOM   1632  N   LYS A 120       2.288  12.736  11.732  1.00 94.78           N
ATOM   1633  CA  LYS A 120       0.988  12.755  11.081  1.00 94.78           C
ATOM   1634  C   LYS A 120       1.160  12.418   9.599  1.00 94.78           C
ATOM   1635  O   LYS A 120       0.460  11.556   9.069  1.00 94.78           O
ATOM   1636  HA  LYS A 120       0.380  11.977  11.544  1.00 94.78           H
ATOM   1637  CB  LYS A 120       0.283  14.089  11.332  1.00 94.78           C
ATOM   1638 1HB  LYS A 120       0.953  14.912  11.082  1.00 94.78           H
ATOM   1639 2HB  LYS A 120      -0.584  14.175  10.677  1.00 94.78           H
ATOM   1640  CG  LYS A 120      -0.160  14.210  12.791  1.00 94.78           C
ATOM   1641 1HG  LYS A 120      -0.835  13.392  13.039  1.00 94.78           H
ATOM   1642 2HG  LYS A 120       0.707  14.118  13.447  1.00 94.78           H
ATOM   1643  CD  LYS A 120      -0.856  15.549  13.044  1.00 94.78           C
ATOM   1644 1HD  LYS A 120      -0.148  16.364  12.901  1.00 94.78           H
ATOM   1645 2HD  LYS A 120      -1.655  15.690  12.316  1.00 94.78           H
ATOM   1646  CE  LYS A 120      -1.433  15.608  14.460  1.00 94.78           C
ATOM   1647 1HE  LYS A 120      -1.586  14.598  14.839  1.00 94.78           H
ATOM   1648 2HE  LYS A 120      -0.722  16.095  15.128  1.00 94.78           H
ATOM   1649  NZ  LYS A 120      -2.715  16.347  14.467  1.00 94.78           N
ATOM   1650 1HZ  LYS A 120      -3.068  16.401  15.416  1.00 94.78           H
ATOM   1651 2HZ  LYS A 120      -2.567  17.283  14.107  1.00 94.78           H
ATOM   1652 3HZ  LYS A 120      -3.387  15.862  13.883  1.00 94.78           H
ATOM   1653  HN  LYS A 120       2.550  13.592  12.177  1.00 94.78           H
ATOM   1654  N   VAL A 121       2.095  13.116   8.971  1.00 94.74           N
ATOM   1655  CA  VAL A 121       2.290  12.985   7.537  1.00 94.74           C
ATOM   1656  C   VAL A 121       2.701  11.548   7.212  1.00 94.74           C
ATOM   1657  O   VAL A 121       2.134  10.924   6.316  1.00 94.74           O
ATOM   1658  HA  VAL A 121       1.336  13.195   7.054  1.00 94.74           H
ATOM   1659  CB  VAL A 121       3.305  14.021   7.050  1.00 94.74           C
ATOM   1660  HB  VAL A 121       4.195  13.938   7.674  1.00 94.74           H
ATOM   1661  CG1 VAL A 121       3.719  13.746   5.603  1.00 94.74           C
ATOM   1662 1HG1 VAL A 121       4.170  12.756   5.536  1.00 94.74           H
ATOM   1663 2HG1 VAL A 121       2.840  13.789   4.960  1.00 94.74           H
ATOM   1664 3HG1 VAL A 121       4.441  14.497   5.283  1.00 94.74           H
ATOM   1665  CG2 VAL A 121       2.756  15.441   7.203  1.00 94.74           C
ATOM   1666 1HG2 VAL A 121       1.843  15.543   6.615  1.00 94.74           H
ATOM   1667 2HG2 VAL A 121       2.535  15.634   8.253  1.00 94.74           H
ATOM   1668 3HG2 VAL A 121       3.497  16.158   6.850  1.00 94.74           H
ATOM   1669  HN  VAL A 121       2.711  13.761   9.424  1.00 94.74           H
ATOM   1670  N   VAL A 122       3.683  11.064   7.958  1.00 93.35           N
ATOM   1671  CA  VAL A 122       4.309   9.792   7.637  1.00 93.35           C
ATOM   1672  C   VAL A 122       3.264   8.678   7.724  1.00 93.35           C
ATOM   1673  O   VAL A 122       3.192   7.820   6.846  1.00 93.35           O
ATOM   1674  HA  VAL A 122       4.672   9.853   6.611  1.00 93.35           H
ATOM   1675  CB  VAL A 122       5.512   9.556   8.553  1.00 93.35           C
ATOM   1676  HB  VAL A 122       5.215   9.813   9.569  1.00 93.35           H
ATOM   1677  CG1 VAL A 122       5.928   8.083   8.543  1.00 93.35           C
ATOM   1678 1HG1 VAL A 122       5.097   7.469   8.891  1.00 93.35           H
ATOM   1679 2HG1 VAL A 122       6.197   7.789   7.528  1.00 93.35           H
ATOM   1680 3HG1 VAL A 122       6.785   7.943   9.201  1.00 93.35           H
ATOM   1681  CG2 VAL A 122       6.684  10.459   8.162  1.00 93.35           C
ATOM   1682 1HG2 VAL A 122       6.980  10.247   7.135  1.00 93.35           H
ATOM   1683 2HG2 VAL A 122       6.381  11.503   8.245  1.00 93.35           H
ATOM   1684 3HG2 VAL A 122       7.526  10.270   8.829  1.00 93.35           H
ATOM   1685  HN  VAL A 122       4.051  11.524   8.766  1.00 93.35           H
ATOM   1686  N   ASN A 123       2.479   8.728   8.791  1.00 92.08           N
ATOM   1687  CA  ASN A 123       1.446   7.730   9.007  1.00 92.08           C
ATOM   1688  C   ASN A 123       0.420   7.810   7.876  1.00 92.08           C
ATOM   1689  O   ASN A 123      -0.036   6.785   7.371  1.00 92.08           O
ATOM   1690  HA  ASN A 123       1.971   6.774   9.027  1.00 92.08           H
ATOM   1691  CB  ASN A 123       0.714   7.972  10.328  1.00 92.08           C
ATOM   1692 1HB  ASN A 123       0.658   9.043  10.526  1.00 92.08           H
ATOM   1693 2HB  ASN A 123      -0.311   7.608  10.252  1.00 92.08           H
ATOM   1694  CG  ASN A 123       1.426   7.271  11.487  1.00 92.08           C
ATOM   1695  OD1 ASN A 123       2.169   6.320  11.308  1.00 92.08           O
ATOM   1696  ND2 ASN A 123       1.157   7.792  12.681  1.00 92.08           N
ATOM   1697 1HD2 ASN A 123       0.538   8.573  12.758  1.00 92.08           H
ATOM   1698 2HD2 ASN A 123       1.575   7.402  13.502  1.00 92.08           H
ATOM   1699  HN  ASN A 123       2.541   9.433   9.498  1.00 92.08           H
ATOM   1700  N   SER A 124       0.086   9.039   7.510  1.00 93.16           N
ATOM   1701  CA  SER A 124      -1.009   9.272   6.582  1.00 93.16           C
ATOM   1702  C   SER A 124      -0.601   8.839   5.173  1.00 93.16           C
ATOM   1703  O   SER A 124      -1.407   8.272   4.436  1.00 93.16           O
ATOM   1704  HA  SER A 124      -1.832   8.660   6.948  1.00 93.16           H
ATOM   1705  CB  SER A 124      -1.428  10.744   6.584  1.00 93.16           C
ATOM   1706 1HB  SER A 124      -0.609  11.355   6.205  1.00 93.16           H
ATOM   1707 2HB  SER A 124      -2.270  10.882   5.906  1.00 93.16           H
ATOM   1708  OG  SER A 124      -1.791  11.193   7.887  1.00 93.16           O
ATOM   1709  HG  SER A 124      -1.142  11.885   8.204  1.00 93.16           H
ATOM   1710  HN  SER A 124       0.547   9.865   7.835  1.00 93.16           H
ATOM   1711  N   MET A 125       0.650   9.121   4.839  1.00 92.93           N
ATOM   1712  CA  MET A 125       1.132   8.900   3.487  1.00 92.93           C
ATOM   1713  C   MET A 125       1.072   7.416   3.119  1.00 92.93           C
ATOM   1714  O   MET A 125       0.770   7.067   1.979  1.00 92.93           O
ATOM   1715  HA  MET A 125       0.463   9.469   2.840  1.00 92.93           H
ATOM   1716  CB  MET A 125       2.574   9.398   3.371  1.00 92.93           C
ATOM   1717 1HB  MET A 125       3.135   9.106   4.258  1.00 92.93           H
ATOM   1718 2HB  MET A 125       3.058   8.924   2.517  1.00 92.93           H
ATOM   1719  CG  MET A 125       2.618  10.919   3.210  1.00 92.93           C
ATOM   1720 1HG  MET A 125       2.090  11.395   4.036  1.00 92.93           H
ATOM   1721 2HG  MET A 125       3.650  11.267   3.249  1.00 92.93           H
ATOM   1722  SD  MET A 125       1.874  11.390   1.658  1.00 92.93           S
ATOM   1723  CE  MET A 125       1.303  13.030   2.073  1.00 92.93           C
ATOM   1724 1HE  MET A 125       0.598  12.969   2.902  1.00 92.93           H
ATOM   1725 2HE  MET A 125       2.153  13.648   2.363  1.00 92.93           H
ATOM   1726 3HE  MET A 125       0.810  13.473   1.208  1.00 92.93           H
ATOM   1727  HN  MET A 125       1.327   9.494   5.474  1.00 92.93           H
ATOM   1728  N   TYR A 126       1.365   6.583   4.106  1.00 85.97           N
ATOM   1729  CA  TYR A 126       1.303   5.144   3.914  1.00 85.97           C
ATOM   1730  C   TYR A 126      -0.112   4.702   3.537  1.00 85.97           C
ATOM   1731  O   TYR A 126      -0.296   3.937   2.592  1.00 85.97           O
ATOM   1732  HA  TYR A 126       1.985   4.883   3.105  1.00 85.97           H
ATOM   1733  CB  TYR A 126       1.677   4.522   5.261  1.00 85.97           C
ATOM   1734 1HB  TYR A 126       2.736   4.700   5.451  1.00 85.97           H
ATOM   1735 2HB  TYR A 126       1.122   5.029   6.051  1.00 85.97           H
ATOM   1736  CG  TYR A 126       1.404   3.019   5.350  1.00 85.97           C
ATOM   1737  CD1 TYR A 126       0.577   2.525   6.338  1.00 85.97           C
ATOM   1738  HD1 TYR A 126       0.118   3.206   7.055  1.00 85.97           H
ATOM   1739  CD2 TYR A 126       1.985   2.157   4.442  1.00 85.97           C
ATOM   1740  HD2 TYR A 126       2.639   2.547   3.662  1.00 85.97           H
ATOM   1741  CE1 TYR A 126       0.320   1.111   6.422  1.00 85.97           C
ATOM   1742  HE1 TYR A 126      -0.332   0.708   7.197  1.00 85.97           H
ATOM   1743  CE2 TYR A 126       1.728   0.743   4.526  1.00 85.97           C
ATOM   1744  HE2 TYR A 126       2.181   0.051   3.815  1.00 85.97           H
ATOM   1745  CZ  TYR A 126       0.908   0.290   5.511  1.00 85.97           C
ATOM   1746  OH  TYR A 126       0.665  -1.046   5.590  1.00 85.97           O
ATOM   1747  HH  TYR A 126       0.300  -1.275   6.493  1.00 85.97           H
ATOM   1748  HN  TYR A 126       1.640   6.875   5.022  1.00 85.97           H
ATOM   1749  N   LYS A 127      -1.076   5.202   4.297  1.00 86.53           N
ATOM   1750  CA  LYS A 127      -2.462   4.810   4.102  1.00 86.53           C
ATOM   1751  C   LYS A 127      -2.952   5.338   2.753  1.00 86.53           C
ATOM   1752  O   LYS A 127      -3.744   4.683   2.077  1.00 86.53           O
ATOM   1753  HA  LYS A 127      -2.492   3.720   4.078  1.00 86.53           H
ATOM   1754  CB  LYS A 127      -3.317   5.261   5.288  1.00 86.53           C
ATOM   1755 1HB  LYS A 127      -3.118   6.310   5.507  1.00 86.53           H
ATOM   1756 2HB  LYS A 127      -4.373   5.185   5.028  1.00 86.53           H
ATOM   1757  CG  LYS A 127      -3.028   4.411   6.527  1.00 86.53           C
ATOM   1758 1HG  LYS A 127      -1.957   4.411   6.731  1.00 86.53           H
ATOM   1759 2HG  LYS A 127      -3.518   4.852   7.396  1.00 86.53           H
ATOM   1760  CD  LYS A 127      -3.517   2.974   6.333  1.00 86.53           C
ATOM   1761 1HD  LYS A 127      -4.596   2.971   6.182  1.00 86.53           H
ATOM   1762 2HD  LYS A 127      -3.067   2.552   5.435  1.00 86.53           H
ATOM   1763  CE  LYS A 127      -3.163   2.107   7.543  1.00 86.53           C
ATOM   1764 1HE  LYS A 127      -2.110   2.236   7.795  1.00 86.53           H
ATOM   1765 2HE  LYS A 127      -3.740   2.430   8.410  1.00 86.53           H
ATOM   1766  NZ  LYS A 127      -3.440   0.682   7.258  1.00 86.53           N
ATOM   1767 1HZ  LYS A 127      -3.259   0.130   8.089  1.00 86.53           H
ATOM   1768 2HZ  LYS A 127      -4.411   0.574   6.986  1.00 86.53           H
ATOM   1769 3HZ  LYS A 127      -2.841   0.365   6.504  1.00 86.53           H
ATOM   1770  HN  LYS A 127      -0.923   5.862   5.032  1.00 86.53           H
ATOM   1771  N   MET A 128      -2.463   6.518   2.402  1.00 91.39           N
ATOM   1772  CA  MET A 128      -2.840   7.141   1.145  1.00 91.39           C
ATOM   1773  C   MET A 128      -2.370   6.302  -0.046  1.00 91.39           C
ATOM   1774  O   MET A 128      -3.135   6.058  -0.978  1.00 91.39           O
ATOM   1775  HA  MET A 128      -3.929   7.189   1.157  1.00 91.39           H
ATOM   1776  CB  MET A 128      -2.222   8.538   1.061  1.00 91.39           C
ATOM   1777 1HB  MET A 128      -2.504   9.118   1.940  1.00 91.39           H
ATOM   1778 2HB  MET A 128      -1.135   8.459   1.067  1.00 91.39           H
ATOM   1779  CG  MET A 128      -2.679   9.265  -0.205  1.00 91.39           C
ATOM   1780 1HG  MET A 128      -2.393   8.693  -1.087  1.00 91.39           H
ATOM   1781 2HG  MET A 128      -3.767   9.344  -0.216  1.00 91.39           H
ATOM   1782  SD  MET A 128      -1.950  10.893  -0.271  1.00 91.39           S
ATOM   1783  CE  MET A 128      -2.930  11.723   0.968  1.00 91.39           C
ATOM   1784 1HE  MET A 128      -3.980  11.696   0.679  1.00 91.39           H
ATOM   1785 2HE  MET A 128      -2.804  11.220   1.927  1.00 91.39           H
ATOM   1786 3HE  MET A 128      -2.603  12.759   1.056  1.00 91.39           H
ATOM   1787  HN  MET A 128      -1.820   7.045   2.959  1.00 91.39           H
ATOM   1788  N   ASN A 129      -1.115   5.884   0.025  1.00 89.29           N
ATOM   1789  CA  ASN A 129      -0.552   5.030  -1.007  1.00 89.29           C
ATOM   1790  C   ASN A 129      -1.398   3.761  -1.130  1.00 89.29           C
ATOM   1791  O   ASN A 129      -1.772   3.364  -2.232  1.00 89.29           O
ATOM   1792  HA  ASN A 129      -0.568   5.631  -1.916  1.00 89.29           H
ATOM   1793  CB  ASN A 129       0.878   4.613  -0.657  1.00 89.29           C
ATOM   1794 1HB  ASN A 129       1.550   5.461  -0.789  1.00 89.29           H
ATOM   1795 2HB  ASN A 129       0.930   4.325   0.393  1.00 89.29           H
ATOM   1796  CG  ASN A 129       1.340   3.448  -1.535  1.00 89.29           C
ATOM   1797  OD1 ASN A 129       1.131   2.286  -1.229  1.00 89.29           O
ATOM   1798  ND2 ASN A 129       1.978   3.823  -2.640  1.00 89.29           N
ATOM   1799 1HD2 ASN A 129       2.116   4.795  -2.832  1.00 89.29           H
ATOM   1800 2HD2 ASN A 129       2.319   3.134  -3.279  1.00 89.29           H
ATOM   1801  HN  ASN A 129      -0.488   6.119   0.767  1.00 89.29           H
ATOM   1802  N   PHE A 130      -1.674   3.159   0.018  1.00 83.56           N
ATOM   1803  CA  PHE A 130      -2.312   1.854   0.044  1.00 83.56           C
ATOM   1804  C   PHE A 130      -3.645   1.880  -0.706  1.00 83.56           C
ATOM   1805  O   PHE A 130      -3.876   1.064  -1.597  1.00 83.56           O
ATOM   1806  HA  PHE A 130      -1.635   1.153  -0.446  1.00 83.56           H
ATOM   1807  CB  PHE A 130      -2.572   1.512   1.512  1.00 83.56           C
ATOM   1808 1HB  PHE A 130      -1.621   1.487   2.044  1.00 83.56           H
ATOM   1809 2HB  PHE A 130      -3.166   2.309   1.960  1.00 83.56           H
ATOM   1810  CG  PHE A 130      -3.293   0.179   1.723  1.00 83.56           C
ATOM   1811  CD1 PHE A 130      -4.651   0.125   1.676  1.00 83.56           C
ATOM   1812  HD1 PHE A 130      -5.226   1.032   1.489  1.00 83.56           H
ATOM   1813  CD2 PHE A 130      -2.575  -0.952   1.957  1.00 83.56           C
ATOM   1814  HD2 PHE A 130      -1.487  -0.909   1.994  1.00 83.56           H
ATOM   1815  CE1 PHE A 130      -5.320  -1.112   1.872  1.00 83.56           C
ATOM   1816  HE1 PHE A 130      -6.408  -1.155   1.834  1.00 83.56           H
ATOM   1817  CE2 PHE A 130      -3.244  -2.190   2.152  1.00 83.56           C
ATOM   1818  HE2 PHE A 130      -2.669  -3.096   2.340  1.00 83.56           H
ATOM   1819  CZ  PHE A 130      -4.602  -2.243   2.105  1.00 83.56           C
ATOM   1820  HZ  PHE A 130      -5.115  -3.193   2.255  1.00 83.56           H
ATOM   1821  HN  PHE A 130      -1.470   3.548   0.917  1.00 83.56           H
ATOM   1822  N   TYR A 131      -4.488   2.825  -0.317  1.00 84.68           N
ATOM   1823  CA  TYR A 131      -5.824   2.915  -0.881  1.00 84.68           C
ATOM   1824  C   TYR A 131      -5.770   3.290  -2.363  1.00 84.68           C
ATOM   1825  O   TYR A 131      -6.496   2.723  -3.178  1.00 84.68           O
ATOM   1826  HA  TYR A 131      -6.298   1.939  -0.778  1.00 84.68           H
ATOM   1827  CB  TYR A 131      -6.533   4.030  -0.110  1.00 84.68           C
ATOM   1828 1HB  TYR A 131      -5.913   4.926  -0.136  1.00 84.68           H
ATOM   1829 2HB  TYR A 131      -7.466   4.274  -0.619  1.00 84.68           H
ATOM   1830  CG  TYR A 131      -6.840   3.682   1.348  1.00 84.68           C
ATOM   1831  CD1 TYR A 131      -7.388   2.455   1.663  1.00 84.68           C
ATOM   1832  HD1 TYR A 131      -7.601   1.734   0.873  1.00 84.68           H
ATOM   1833  CD2 TYR A 131      -6.569   4.594   2.347  1.00 84.68           C
ATOM   1834  HD2 TYR A 131      -6.137   5.563   2.098  1.00 84.68           H
ATOM   1835  CE1 TYR A 131      -7.677   2.126   3.035  1.00 84.68           C
ATOM   1836  HE1 TYR A 131      -8.109   1.161   3.297  1.00 84.68           H
ATOM   1837  CE2 TYR A 131      -6.858   4.265   3.719  1.00 84.68           C
ATOM   1838  HE2 TYR A 131      -6.649   4.977   4.518  1.00 84.68           H
ATOM   1839  CZ  TYR A 131      -7.398   3.048   3.995  1.00 84.68           C
ATOM   1840  OH  TYR A 131      -7.671   2.738   5.291  1.00 84.68           O
ATOM   1841  HH  TYR A 131      -7.544   3.544   5.869  1.00 84.68           H
ATOM   1842  HN  TYR A 131      -4.271   3.520   0.368  1.00 84.68           H
ATOM   1843  N   SER A 132      -4.902   4.244  -2.668  1.00 89.34           N
ATOM   1844  CA  SER A 132      -4.803   4.761  -4.022  1.00 89.34           C
ATOM   1845  C   SER A 132      -4.344   3.654  -4.973  1.00 89.34           C
ATOM   1846  O   SER A 132      -4.861   3.529  -6.082  1.00 89.34           O
ATOM   1847  HA  SER A 132      -5.809   5.093  -4.279  1.00 89.34           H
ATOM   1848  CB  SER A 132      -3.843   5.950  -4.089  1.00 89.34           C
ATOM   1849 1HB  SER A 132      -3.739   6.275  -5.125  1.00 89.34           H
ATOM   1850 2HB  SER A 132      -4.263   6.788  -3.533  1.00 89.34           H
ATOM   1851  OG  SER A 132      -2.558   5.629  -3.562  1.00 89.34           O
ATOM   1852  HG  SER A 132      -2.428   6.080  -2.679  1.00 89.34           H
ATOM   1853  HN  SER A 132      -4.276   4.662  -2.009  1.00 89.34           H
ATOM   1854  N   CYS A 133      -3.378   2.878  -4.503  1.00 83.55           N
ATOM   1855  CA  CYS A 133      -2.818   1.808  -5.311  1.00 83.55           C
ATOM   1856  C   CYS A 133      -3.934   0.810  -5.627  1.00 83.55           C
ATOM   1857  O   CYS A 133      -4.085   0.384  -6.771  1.00 83.55           O
ATOM   1858  HA  CYS A 133      -2.442   2.270  -6.224  1.00 83.55           H
ATOM   1859  CB  CYS A 133      -1.631   1.137  -4.617  1.00 83.55           C
ATOM   1860 1HB  CYS A 133      -1.857   0.979  -3.563  1.00 83.55           H
ATOM   1861 2HB  CYS A 133      -1.451   0.155  -5.055  1.00 83.55           H
ATOM   1862  SG  CYS A 133      -0.136   2.179  -4.786  1.00 83.55           S
ATOM   1863  HG  CYS A 133      -0.504   3.095  -3.894  1.00 83.55           H
ATOM   1864  HN  CYS A 133      -2.980   2.971  -3.591  1.00 83.55           H
ATOM   1865  N   VAL A 134      -4.686   0.466  -4.592  1.00 79.04           N
ATOM   1866  CA  VAL A 134      -5.753  -0.510  -4.734  1.00 79.04           C
ATOM   1867  C   VAL A 134      -6.725  -0.042  -5.820  1.00 79.04           C
ATOM   1868  O   VAL A 134      -7.088  -0.813  -6.707  1.00 79.04           O
ATOM   1869  HA  VAL A 134      -5.300  -1.450  -5.051  1.00 79.04           H
ATOM   1870  CB  VAL A 134      -6.433  -0.743  -3.384  1.00 79.04           C
ATOM   1871  HB  VAL A 134      -6.577   0.228  -2.909  1.00 79.04           H
ATOM   1872  CG1 VAL A 134      -7.809  -1.386  -3.566  1.00 79.04           C
ATOM   1873 1HG1 VAL A 134      -8.440  -0.730  -4.167  1.00 79.04           H
ATOM   1874 2HG1 VAL A 134      -7.698  -2.345  -4.072  1.00 79.04           H
ATOM   1875 3HG1 VAL A 134      -8.270  -1.540  -2.591  1.00 79.04           H
ATOM   1876  CG2 VAL A 134      -5.550  -1.589  -2.464  1.00 79.04           C
ATOM   1877 1HG2 VAL A 134      -5.361  -2.556  -2.931  1.00 79.04           H
ATOM   1878 2HG2 VAL A 134      -4.604  -1.075  -2.295  1.00 79.04           H
ATOM   1879 3HG2 VAL A 134      -6.057  -1.739  -1.511  1.00 79.04           H
ATOM   1880  HN  VAL A 134      -4.576   0.840  -3.671  1.00 79.04           H
ATOM   1881  N   LEU A 135      -7.118   1.219  -5.713  1.00 84.33           N
ATOM   1882  CA  LEU A 135      -8.138   1.761  -6.595  1.00 84.33           C
ATOM   1883  C   LEU A 135      -7.590   1.826  -8.022  1.00 84.33           C
ATOM   1884  O   LEU A 135      -8.323   1.596  -8.983  1.00 84.33           O
ATOM   1885  HA  LEU A 135      -8.983   1.073  -6.580  1.00 84.33           H
ATOM   1886  CB  LEU A 135      -8.641   3.106  -6.068  1.00 84.33           C
ATOM   1887 1HB  LEU A 135      -7.786   3.771  -5.951  1.00 84.33           H
ATOM   1888 2HB  LEU A 135      -9.289   3.551  -6.823  1.00 84.33           H
ATOM   1889  CG  LEU A 135      -9.404   3.064  -4.742  1.00 84.33           C
ATOM   1890  HG  LEU A 135      -8.831   2.463  -4.037  1.00 84.33           H
ATOM   1891  CD1 LEU A 135      -9.535   4.465  -4.141  1.00 84.33           C
ATOM   1892 1HD1 LEU A 135      -8.543   4.877  -3.959  1.00 84.33           H
ATOM   1893 2HD1 LEU A 135     -10.075   5.110  -4.834  1.00 84.33           H
ATOM   1894 3HD1 LEU A 135     -10.082   4.406  -3.199  1.00 84.33           H
ATOM   1895  CD2 LEU A 135     -10.764   2.385  -4.914  1.00 84.33           C
ATOM   1896 1HD2 LEU A 135     -11.358   2.938  -5.642  1.00 84.33           H
ATOM   1897 2HD2 LEU A 135     -10.618   1.364  -5.266  1.00 84.33           H
ATOM   1898 3HD2 LEU A 135     -11.286   2.368  -3.957  1.00 84.33           H
ATOM   1899  HN  LEU A 135      -6.754   1.863  -5.042  1.00 84.33           H
ATOM   1900  N   LEU A 136      -6.306   2.140  -8.115  1.00 86.19           N
ATOM   1901  CA  LEU A 136      -5.663   2.282  -9.410  1.00 86.19           C
ATOM   1902  C   LEU A 136      -5.606   0.917 -10.099  1.00 86.19           C
ATOM   1903  O   LEU A 136      -5.886   0.807 -11.292  1.00 86.19           O
ATOM   1904  HA  LEU A 136      -6.283   2.946 -10.012  1.00 86.19           H
ATOM   1905  CB  LEU A 136      -4.296   2.952  -9.259  1.00 86.19           C
ATOM   1906 1HB  LEU A 136      -3.763   2.464  -8.442  1.00 86.19           H
ATOM   1907 2HB  LEU A 136      -3.722   2.770 -10.167  1.00 86.19           H
ATOM   1908  CG  LEU A 136      -4.313   4.458  -8.992  1.00 86.19           C
ATOM   1909  HG  LEU A 136      -5.033   4.656  -8.198  1.00 86.19           H
ATOM   1910  CD1 LEU A 136      -2.949   4.943  -8.496  1.00 86.19           C
ATOM   1911 1HD1 LEU A 136      -2.695   4.427  -7.570  1.00 86.19           H
ATOM   1912 2HD1 LEU A 136      -2.192   4.730  -9.250  1.00 86.19           H
ATOM   1913 3HD1 LEU A 136      -2.990   6.017  -8.314  1.00 86.19           H
ATOM   1914  CD2 LEU A 136      -4.780   5.229 -10.228  1.00 86.19           C
ATOM   1915 1HD2 LEU A 136      -4.103   5.029 -11.059  1.00 86.19           H
ATOM   1916 2HD2 LEU A 136      -5.787   4.910 -10.496  1.00 86.19           H
ATOM   1917 3HD2 LEU A 136      -4.783   6.297 -10.011  1.00 86.19           H
ATOM   1918  HN  LEU A 136      -5.710   2.296  -7.328  1.00 86.19           H
ATOM   1919  N   ILE A 137      -5.240  -0.090  -9.318  1.00 77.34           N
ATOM   1920  CA  ILE A 137      -5.112  -1.437  -9.846  1.00 77.34           C
ATOM   1921  C   ILE A 137      -6.468  -1.902 -10.381  1.00 77.34           C
ATOM   1922  O   ILE A 137      -6.539  -2.552 -11.423  1.00 77.34           O
ATOM   1923  HA  ILE A 137      -4.408  -1.398 -10.677  1.00 77.34           H
ATOM   1924  CB  ILE A 137      -4.516  -2.371  -8.791  1.00 77.34           C
ATOM   1925  HB  ILE A 137      -5.024  -2.187  -7.844  1.00 77.34           H
ATOM   1926  CG1 ILE A 137      -3.031  -2.073  -8.571  1.00 77.34           C
ATOM   1927 1HG1 ILE A 137      -2.459  -2.397  -9.441  1.00 77.34           H
ATOM   1928 2HG1 ILE A 137      -2.883  -0.997  -8.475  1.00 77.34           H
ATOM   1929  CG2 ILE A 137      -4.758  -3.837  -9.156  1.00 77.34           C
ATOM   1930 1HG2 ILE A 137      -5.830  -4.023  -9.220  1.00 77.34           H
ATOM   1931 2HG2 ILE A 137      -4.293  -4.054 -10.117  1.00 77.34           H
ATOM   1932 3HG2 ILE A 137      -4.323  -4.479  -8.389  1.00 77.34           H
ATOM   1933  CD1 ILE A 137      -2.509  -2.779  -7.318  1.00 77.34           C
ATOM   1934 1HD1 ILE A 137      -3.067  -2.434  -6.448  1.00 77.34           H
ATOM   1935 2HD1 ILE A 137      -2.637  -3.856  -7.429  1.00 77.34           H
ATOM   1936 3HD1 ILE A 137      -1.452  -2.550  -7.186  1.00 77.34           H
ATOM   1937  HN  ILE A 137      -5.034   0.005  -8.345  1.00 77.34           H
ATOM   1938  N   MET A 138      -7.512  -1.550  -9.644  1.00 76.22           N
ATOM   1939  CA  MET A 138      -8.867  -1.854 -10.072  1.00 76.22           C
ATOM   1940  C   MET A 138      -9.160  -1.241 -11.442  1.00 76.22           C
ATOM   1941  O   MET A 138      -9.663  -1.920 -12.336  1.00 76.22           O
ATOM   1942  HA  MET A 138      -8.917  -2.941 -10.135  1.00 76.22           H
ATOM   1943  CB  MET A 138      -9.861  -1.310  -9.044  1.00 76.22           C
ATOM   1944 1HB  MET A 138      -9.697  -1.794  -8.082  1.00 76.22           H
ATOM   1945 2HB  MET A 138      -9.690  -0.243  -8.897  1.00 76.22           H
ATOM   1946  CG  MET A 138     -11.303  -1.542  -9.500  1.00 76.22           C
ATOM   1947 1HG  MET A 138     -11.500  -0.979 -10.412  1.00 76.22           H
ATOM   1948 2HG  MET A 138     -11.453  -2.596  -9.737  1.00 76.22           H
ATOM   1949  SD  MET A 138     -12.437  -1.040  -8.217  1.00 76.22           S
ATOM   1950  CE  MET A 138     -12.270   0.734  -8.332  1.00 76.22           C
ATOM   1951 1HE  MET A 138     -11.234   1.014  -8.142  1.00 76.22           H
ATOM   1952 2HE  MET A 138     -12.558   1.061  -9.331  1.00 76.22           H
ATOM   1953 3HE  MET A 138     -12.916   1.209  -7.594  1.00 76.22           H
ATOM   1954  HN  MET A 138      -7.443  -1.066  -8.772  1.00 76.22           H
ATOM   1955  N   CYS A 139      -8.834   0.038 -11.565  1.00 82.50           N
ATOM   1956  CA  CYS A 139      -9.176   0.786 -12.762  1.00 82.50           C
ATOM   1957  C   CYS A 139      -8.392   0.197 -13.937  1.00 82.50           C
ATOM   1958  O   CYS A 139      -8.911   0.098 -15.047  1.00 82.50           O
ATOM   1959  HA  CYS A 139     -10.248   0.663 -12.913  1.00 82.50           H
ATOM   1960  CB  CYS A 139      -8.907   2.282 -12.590  1.00 82.50           C
ATOM   1961 1HB  CYS A 139      -7.881   2.440 -12.259  1.00 82.50           H
ATOM   1962 2HB  CYS A 139      -9.015   2.792 -13.548  1.00 82.50           H
ATOM   1963  SG  CYS A 139     -10.073   2.991 -11.371  1.00 82.50           S
ATOM   1964  HG  CYS A 139      -9.419   2.570 -10.292  1.00 82.50           H
ATOM   1965  HN  CYS A 139      -8.346   0.560 -10.865  1.00 82.50           H
ATOM   1966  N   ILE A 140      -7.154  -0.179 -13.651  1.00 78.97           N
ATOM   1967  CA  ILE A 140      -6.299  -0.773 -14.666  1.00 78.97           C
ATOM   1968  C   ILE A 140      -6.969  -2.034 -15.216  1.00 78.97           C
ATOM   1969  O   ILE A 140      -6.954  -2.273 -16.422  1.00 78.97           O
ATOM   1970  HA  ILE A 140      -6.204  -0.051 -15.477  1.00 78.97           H
ATOM   1971  CB  ILE A 140      -4.895  -1.015 -14.109  1.00 78.97           C
ATOM   1972  HB  ILE A 140      -4.992  -1.470 -13.123  1.00 78.97           H
ATOM   1973  CG1 ILE A 140      -4.143   0.304 -13.925  1.00 78.97           C
ATOM   1974 1HG1 ILE A 140      -3.858   0.703 -14.899  1.00 78.97           H
ATOM   1975 2HG1 ILE A 140      -4.799   1.040 -13.459  1.00 78.97           H
ATOM   1976  CG2 ILE A 140      -4.119  -2.000 -14.986  1.00 78.97           C
ATOM   1977 1HG2 ILE A 140      -4.650  -2.951 -15.021  1.00 78.97           H
ATOM   1978 2HG2 ILE A 140      -4.031  -1.596 -15.994  1.00 78.97           H
ATOM   1979 3HG2 ILE A 140      -3.125  -2.154 -14.567  1.00 78.97           H
ATOM   1980  CD1 ILE A 140      -2.894   0.109 -13.063  1.00 78.97           C
ATOM   1981 1HD1 ILE A 140      -3.185  -0.267 -12.082  1.00 78.97           H
ATOM   1982 2HD1 ILE A 140      -2.229  -0.609 -13.544  1.00 78.97           H
ATOM   1983 3HD1 ILE A 140      -2.378   1.062 -12.949  1.00 78.97           H
ATOM   1984  HN  ILE A 140      -6.734  -0.084 -12.749  1.00 78.97           H
ATOM   1985  N   SER A 141      -7.540  -2.808 -14.304  1.00 73.63           N
ATOM   1986  CA  SER A 141      -8.099  -4.100 -14.663  1.00 73.63           C
ATOM   1987  C   SER A 141      -9.328  -3.909 -15.554  1.00 73.63           C
ATOM   1988  O   SER A 141      -9.523  -4.649 -16.517  1.00 73.63           O
ATOM   1989  HA  SER A 141      -7.308  -4.615 -15.209  1.00 73.63           H
ATOM   1990  CB  SER A 141      -8.467  -4.907 -13.416  1.00 73.63           C
ATOM   1991 1HB  SER A 141      -9.223  -4.368 -12.846  1.00 73.63           H
ATOM   1992 2HB  SER A 141      -8.910  -5.856 -13.717  1.00 73.63           H
ATOM   1993  OG  SER A 141      -7.334  -5.154 -12.587  1.00 73.63           O
ATOM   1994  HG  SER A 141      -7.201  -4.391 -11.954  1.00 73.63           H
ATOM   1995  HN  SER A 141      -7.624  -2.565 -13.338  1.00 73.63           H
ATOM   1996  N   VAL A 142     -10.127  -2.912 -15.200  1.00 74.99           N
ATOM   1997  CA  VAL A 142     -11.307  -2.585 -15.981  1.00 74.99           C
ATOM   1998  C   VAL A 142     -10.878  -2.120 -17.374  1.00 74.99           C
ATOM   1999  O   VAL A 142     -11.473  -2.516 -18.376  1.00 74.99           O
ATOM   2000  HA  VAL A 142     -11.897  -3.496 -16.082  1.00 74.99           H
ATOM   2001  CB  VAL A 142     -12.155  -1.550 -15.240  1.00 74.99           C
ATOM   2002  HB  VAL A 142     -11.519  -0.693 -15.017  1.00 74.99           H
ATOM   2003  CG1 VAL A 142     -13.312  -1.062 -16.114  1.00 74.99           C
ATOM   2004 1HG1 VAL A 142     -12.915  -0.604 -17.020  1.00 74.99           H
ATOM   2005 2HG1 VAL A 142     -13.947  -1.906 -16.382  1.00 74.99           H
ATOM   2006 3HG1 VAL A 142     -13.899  -0.327 -15.563  1.00 74.99           H
ATOM   2007  CG2 VAL A 142     -12.670  -2.111 -13.913  1.00 74.99           C
ATOM   2008 1HG2 VAL A 142     -13.282  -2.993 -14.104  1.00 74.99           H
ATOM   2009 2HG2 VAL A 142     -11.824  -2.387 -13.283  1.00 74.99           H
ATOM   2010 3HG2 VAL A 142     -13.269  -1.355 -13.407  1.00 74.99           H
ATOM   2011  HN  VAL A 142      -9.978  -2.335 -14.397  1.00 74.99           H
ATOM   2012  N   ASP A 143      -9.849  -1.285 -17.394  1.00 77.02           N
ATOM   2013  CA  ASP A 143      -9.395  -0.686 -18.637  1.00 77.02           C
ATOM   2014  C   ASP A 143      -8.899  -1.787 -19.577  1.00 77.02           C
ATOM   2015  O   ASP A 143      -9.148  -1.739 -20.781  1.00 77.02           O
ATOM   2016  HA  ASP A 143     -10.262  -0.158 -19.034  1.00 77.02           H
ATOM   2017  CB  ASP A 143      -8.236   0.283 -18.391  1.00 77.02           C
ATOM   2018 1HB  ASP A 143      -8.492   0.962 -17.578  1.00 77.02           H
ATOM   2019 2HB  ASP A 143      -7.354  -0.273 -18.075  1.00 77.02           H
ATOM   2020  CG  ASP A 143      -7.915   1.086 -19.653  1.00 77.02           C
ATOM   2021  OD1 ASP A 143      -8.872   1.653 -20.223  1.00 77.02           O
ATOM   2022  OD2 ASP A 143      -6.720   1.115 -20.018  1.00 77.02           O
ATOM   2023  HN  ASP A 143      -9.330  -1.018 -16.582  1.00 77.02           H
ATOM   2024  N   ARG A 144      -8.205  -2.752 -18.992  1.00 71.86           N
ATOM   2025  CA  ARG A 144      -7.680  -3.868 -19.761  1.00 71.86           C
ATOM   2026  C   ARG A 144      -8.825  -4.660 -20.396  1.00 71.86           C
ATOM   2027  O   ARG A 144      -8.756  -5.025 -21.569  1.00 71.86           O
ATOM   2028  HA  ARG A 144      -7.050  -3.409 -20.523  1.00 71.86           H
ATOM   2029  CB  ARG A 144      -6.851  -4.803 -18.879  1.00 71.86           C
ATOM   2030 1HB  ARG A 144      -7.310  -4.881 -17.893  1.00 71.86           H
ATOM   2031 2HB  ARG A 144      -6.846  -5.805 -19.308  1.00 71.86           H
ATOM   2032  CG  ARG A 144      -5.414  -4.295 -18.740  1.00 71.86           C
ATOM   2033 1HG  ARG A 144      -4.970  -4.177 -19.729  1.00 71.86           H
ATOM   2034 2HG  ARG A 144      -5.416  -3.311 -18.272  1.00 71.86           H
ATOM   2035  CD  ARG A 144      -4.569  -5.261 -17.907  1.00 71.86           C
ATOM   2036 1HD  ARG A 144      -4.818  -5.156 -16.851  1.00 71.86           H
ATOM   2037 2HD  ARG A 144      -4.795  -6.290 -18.187  1.00 71.86           H
ATOM   2038  NE  ARG A 144      -3.130  -4.985 -18.117  1.00 71.86           N
ATOM   2039  HE  ARG A 144      -2.882  -4.212 -18.700  1.00 71.86           H
ATOM   2040  CZ  ARG A 144      -2.140  -5.707 -17.575  1.00 71.86           C
ATOM   2041  NH1 ARG A 144      -2.415  -6.754 -16.785  1.00 71.86           N
ATOM   2042 1HH1 ARG A 144      -3.366  -7.002 -16.597  1.00 71.86           H
ATOM   2043 2HH1 ARG A 144      -1.670  -7.287 -16.384  1.00 71.86           H
ATOM   2044  NH2 ARG A 144      -0.871  -5.365 -17.834  1.00 71.86           N
ATOM   2045 1HH2 ARG A 144      -0.120  -5.893 -17.437  1.00 71.86           H
ATOM   2046 2HH2 ARG A 144      -0.674  -4.582 -18.424  1.00 71.86           H
ATOM   2047  HN  ARG A 144      -8.001  -2.780 -18.014  1.00 71.86           H
ATOM   2048  N   TYR A 145      -9.852  -4.902 -19.594  1.00 69.93           N
ATOM   2049  CA  TYR A 145     -11.014  -5.635 -20.067  1.00 69.93           C
ATOM   2050  C   TYR A 145     -11.638  -4.949 -21.283  1.00 69.93           C
ATOM   2051  O   TYR A 145     -11.903  -5.595 -22.296  1.00 69.93           O
ATOM   2052  HA  TYR A 145     -10.687  -6.636 -20.351  1.00 69.93           H
ATOM   2053  CB  TYR A 145     -12.020  -5.619 -18.914  1.00 69.93           C
ATOM   2054 1HB  TYR A 145     -11.649  -6.257 -18.112  1.00 69.93           H
ATOM   2055 2HB  TYR A 145     -12.081  -4.607 -18.513  1.00 69.93           H
ATOM   2056  CG  TYR A 145     -13.424  -6.082 -19.307  1.00 69.93           C
ATOM   2057  CD1 TYR A 145     -14.464  -5.175 -19.347  1.00 69.93           C
ATOM   2058  HD1 TYR A 145     -14.284  -4.129 -19.098  1.00 69.93           H
ATOM   2059  CD2 TYR A 145     -13.651  -7.406 -19.622  1.00 69.93           C
ATOM   2060  HD2 TYR A 145     -12.829  -8.122 -19.591  1.00 69.93           H
ATOM   2061  CE1 TYR A 145     -15.785  -5.611 -19.717  1.00 69.93           C
ATOM   2062  HE1 TYR A 145     -16.615  -4.906 -19.752  1.00 69.93           H
ATOM   2063  CE2 TYR A 145     -14.972  -7.842 -19.992  1.00 69.93           C
ATOM   2064  HE2 TYR A 145     -15.165  -8.885 -20.243  1.00 69.93           H
ATOM   2065  CZ  TYR A 145     -15.974  -6.923 -20.021  1.00 69.93           C
ATOM   2066  OH  TYR A 145     -17.223  -7.335 -20.371  1.00 69.93           O
ATOM   2067  HH  TYR A 145     -17.213  -8.312 -20.583  1.00 69.93           H
ATOM   2068  HN  TYR A 145      -9.897  -4.606 -18.640  1.00 69.93           H
ATOM   2069  N   ILE A 146     -11.855  -3.650 -21.143  1.00 72.35           N
ATOM   2070  CA  ILE A 146     -12.504  -2.882 -22.192  1.00 72.35           C
ATOM   2071  C   ILE A 146     -11.651  -2.940 -23.462  1.00 72.35           C
ATOM   2072  O   ILE A 146     -12.180  -3.077 -24.563  1.00 72.35           O
ATOM   2073  HA  ILE A 146     -13.463  -3.356 -22.399  1.00 72.35           H
ATOM   2074  CB  ILE A 146     -12.797  -1.459 -21.712  1.00 72.35           C
ATOM   2075  HB  ILE A 146     -11.879  -1.044 -21.295  1.00 72.35           H
ATOM   2076  CG1 ILE A 146     -13.841  -1.462 -20.594  1.00 72.35           C
ATOM   2077 1HG1 ILE A 146     -14.815  -1.730 -21.002  1.00 72.35           H
ATOM   2078 2HG1 ILE A 146     -13.585  -2.221 -19.855  1.00 72.35           H
ATOM   2079  CG2 ILE A 146     -13.209  -0.561 -22.880  1.00 72.35           C
ATOM   2080 1HG2 ILE A 146     -12.403  -0.523 -23.612  1.00 72.35           H
ATOM   2081 2HG2 ILE A 146     -14.107  -0.963 -23.348  1.00 72.35           H
ATOM   2082 3HG2 ILE A 146     -13.412   0.445 -22.511  1.00 72.35           H
ATOM   2083  CD1 ILE A 146     -13.924  -0.091 -19.919  1.00 72.35           C
ATOM   2084 1HD1 ILE A 146     -12.954   0.163 -19.491  1.00 72.35           H
ATOM   2085 2HD1 ILE A 146     -14.204   0.661 -20.656  1.00 72.35           H
ATOM   2086 3HD1 ILE A 146     -14.674  -0.121 -19.128  1.00 72.35           H
ATOM   2087  HN  ILE A 146     -11.597  -3.124 -20.333  1.00 72.35           H
ATOM   2088  N   ALA A 147     -10.345  -2.832 -23.264  1.00 73.53           N
ATOM   2089  CA  ALA A 147      -9.422  -2.761 -24.384  1.00 73.53           C
ATOM   2090  C   ALA A 147      -9.500  -4.062 -25.186  1.00 73.53           C
ATOM   2091  O   ALA A 147      -9.269  -4.065 -26.394  1.00 73.53           O
ATOM   2092  HA  ALA A 147      -9.735  -1.933 -25.020  1.00 73.53           H
ATOM   2093  CB  ALA A 147      -8.011  -2.479 -23.866  1.00 73.53           C
ATOM   2094 1HB  ALA A 147      -8.004  -1.530 -23.329  1.00 73.53           H
ATOM   2095 2HB  ALA A 147      -7.704  -3.280 -23.193  1.00 73.53           H
ATOM   2096 3HB  ALA A 147      -7.319  -2.426 -24.706  1.00 73.53           H
ATOM   2097  HN  ALA A 147      -9.917  -2.793 -22.361  1.00 73.53           H
ATOM   2098  N   ILE A 148      -9.825  -5.136 -24.481  1.00 68.52           N
ATOM   2099  CA  ILE A 148      -9.872  -6.450 -25.099  1.00 68.52           C
ATOM   2100  C   ILE A 148     -11.256  -6.673 -25.712  1.00 68.52           C
ATOM   2101  O   ILE A 148     -11.369  -7.063 -26.873  1.00 68.52           O
ATOM   2102  HA  ILE A 148      -9.133  -6.461 -25.901  1.00 68.52           H
ATOM   2103  CB  ILE A 148      -9.464  -7.529 -24.093  1.00 68.52           C
ATOM   2104  HB  ILE A 148     -10.061  -7.399 -23.191  1.00 68.52           H
ATOM   2105  CG1 ILE A 148      -7.996  -7.376 -23.689  1.00 68.52           C
ATOM   2106 1HG1 ILE A 148      -7.355  -7.612 -24.538  1.00 68.52           H
ATOM   2107 2HG1 ILE A 148      -7.796  -6.339 -23.419  1.00 68.52           H
ATOM   2108  CG2 ILE A 148      -9.765  -8.927 -24.637  1.00 68.52           C
ATOM   2109 1HG2 ILE A 148     -10.834  -9.018 -24.833  1.00 68.52           H
ATOM   2110 2HG2 ILE A 148      -9.212  -9.085 -25.562  1.00 68.52           H
ATOM   2111 3HG2 ILE A 148      -9.466  -9.675 -23.902  1.00 68.52           H
ATOM   2112  CD1 ILE A 148      -7.653  -8.291 -22.513  1.00 68.52           C
ATOM   2113 1HD1 ILE A 148      -8.279  -8.035 -21.658  1.00 68.52           H
ATOM   2114 2HD1 ILE A 148      -7.830  -9.329 -22.796  1.00 68.52           H
ATOM   2115 3HD1 ILE A 148      -6.604  -8.162 -22.246  1.00 68.52           H
ATOM   2116  HN  ILE A 148     -10.054  -5.118 -23.508  1.00 68.52           H
ATOM   2117  N   ALA A 149     -12.274  -6.415 -24.904  1.00 68.14           N
ATOM   2118  CA  ALA A 149     -13.628  -6.802 -25.260  1.00 68.14           C
ATOM   2119  C   ALA A 149     -14.136  -5.892 -26.380  1.00 68.14           C
ATOM   2120  O   ALA A 149     -14.860  -6.339 -27.268  1.00 68.14           O
ATOM   2121  HA  ALA A 149     -13.595  -7.828 -25.624  1.00 68.14           H
ATOM   2122  CB  ALA A 149     -14.518  -6.748 -24.016  1.00 68.14           C
ATOM   2123 1HB  ALA A 149     -14.131  -7.433 -23.262  1.00 68.14           H
ATOM   2124 2HB  ALA A 149     -14.524  -5.734 -23.617  1.00 68.14           H
ATOM   2125 3HB  ALA A 149     -15.534  -7.038 -24.284  1.00 68.14           H
ATOM   2126  HN  ALA A 149     -12.185  -5.951 -24.022  1.00 68.14           H
ATOM   2127  N   GLN A 150     -13.736  -4.631 -26.302  1.00 69.86           N
ATOM   2128  CA  GLN A 150     -14.265  -3.621 -27.203  1.00 69.86           C
ATOM   2129  C   GLN A 150     -13.127  -2.951 -27.975  1.00 69.86           C
ATOM   2130  O   GLN A 150     -13.118  -1.732 -28.140  1.00 69.86           O
ATOM   2131  HA  GLN A 150     -14.914  -4.160 -27.894  1.00 69.86           H
ATOM   2132  CB  GLN A 150     -15.095  -2.586 -26.440  1.00 69.86           C
ATOM   2133 1HB  GLN A 150     -14.463  -2.069 -25.718  1.00 69.86           H
ATOM   2134 2HB  GLN A 150     -15.469  -1.833 -27.133  1.00 69.86           H
ATOM   2135  CG  GLN A 150     -16.269  -3.250 -25.717  1.00 69.86           C
ATOM   2136 1HG  GLN A 150     -16.733  -3.988 -26.371  1.00 69.86           H
ATOM   2137 2HG  GLN A 150     -15.905  -3.784 -24.840  1.00 69.86           H
ATOM   2138  CD  GLN A 150     -17.309  -2.211 -25.293  1.00 69.86           C
ATOM   2139  OE1 GLN A 150     -17.187  -1.027 -25.561  1.00 69.86           O
ATOM   2140  NE2 GLN A 150     -18.336  -2.719 -24.618  1.00 69.86           N
ATOM   2141 1HE2 GLN A 150     -18.376  -3.700 -24.431  1.00 69.86           H
ATOM   2142 2HE2 GLN A 150     -19.069  -2.119 -24.297  1.00 69.86           H
ATOM   2143  HN  GLN A 150     -13.065  -4.297 -25.640  1.00 69.86           H
ATOM   2144  N   ALA A 151     -12.195  -3.776 -28.428  1.00 66.02           N
ATOM   2145  CA  ALA A 151     -10.939  -3.270 -28.954  1.00 66.02           C
ATOM   2146  C   ALA A 151     -11.224  -2.133 -29.938  1.00 66.02           C
ATOM   2147  O   ALA A 151     -10.553  -1.103 -29.912  1.00 66.02           O
ATOM   2148  HA  ALA A 151     -10.362  -2.879 -28.117  1.00 66.02           H
ATOM   2149  CB  ALA A 151     -10.157  -4.416 -29.599  1.00 66.02           C
ATOM   2150 1HB  ALA A 151      -9.955  -5.184 -28.852  1.00 66.02           H
ATOM   2151 2HB  ALA A 151     -10.744  -4.845 -30.411  1.00 66.02           H
ATOM   2152 3HB  ALA A 151      -9.214  -4.036 -29.994  1.00 66.02           H
ATOM   2153  HN  ALA A 151     -12.288  -4.772 -28.440  1.00 66.02           H
ATOM   2154  N   MET A 152     -12.220  -2.359 -30.781  1.00 66.68           N
ATOM   2155  CA  MET A 152     -12.551  -1.401 -31.823  1.00 66.68           C
ATOM   2156  C   MET A 152     -13.058  -0.089 -31.221  1.00 66.68           C
ATOM   2157  O   MET A 152     -12.551   0.983 -31.544  1.00 66.68           O
ATOM   2158  HA  MET A 152     -11.621  -1.225 -32.365  1.00 66.68           H
ATOM   2159  CB  MET A 152     -13.625  -1.992 -32.738  1.00 66.68           C
ATOM   2160 1HB  MET A 152     -14.404  -2.460 -32.136  1.00 66.68           H
ATOM   2161 2HB  MET A 152     -14.099  -1.195 -33.311  1.00 66.68           H
ATOM   2162  CG  MET A 152     -13.023  -3.025 -33.694  1.00 66.68           C
ATOM   2163 1HG  MET A 152     -11.941  -3.063 -33.567  1.00 66.68           H
ATOM   2164 2HG  MET A 152     -13.407  -4.017 -33.459  1.00 66.68           H
ATOM   2165  SD  MET A 152     -13.423  -2.601 -35.381  1.00 66.68           S
ATOM   2166  CE  MET A 152     -15.098  -3.212 -35.465  1.00 66.68           C
ATOM   2167 1HE  MET A 152     -15.105  -4.283 -35.264  1.00 66.68           H
ATOM   2168 2HE  MET A 152     -15.710  -2.699 -34.723  1.00 66.68           H
ATOM   2169 3HE  MET A 152     -15.503  -3.027 -36.460  1.00 66.68           H
ATOM   2170  HN  MET A 152     -12.796  -3.177 -30.761  1.00 66.68           H
ATOM   2171  N   ARG A 153     -14.054  -0.219 -30.356  1.00 67.10           N
ATOM   2172  CA  ARG A 153     -14.651   0.945 -29.723  1.00 67.10           C
ATOM   2173  C   ARG A 153     -13.624   1.655 -28.839  1.00 67.10           C
ATOM   2174  O   ARG A 153     -13.644   2.879 -28.718  1.00 67.10           O
ATOM   2175  HA  ARG A 153     -14.964   1.582 -30.551  1.00 67.10           H
ATOM   2176  CB  ARG A 153     -15.859   0.550 -28.872  1.00 67.10           C
ATOM   2177 1HB  ARG A 153     -15.600  -0.297 -28.237  1.00 67.10           H
ATOM   2178 2HB  ARG A 153     -16.128   1.374 -28.211  1.00 67.10           H
ATOM   2179  CG  ARG A 153     -17.055   0.185 -29.754  1.00 67.10           C
ATOM   2180 1HG  ARG A 153     -17.265   1.002 -30.445  1.00 67.10           H
ATOM   2181 2HG  ARG A 153     -16.813  -0.689 -30.358  1.00 67.10           H
ATOM   2182  CD  ARG A 153     -18.295  -0.102 -28.905  1.00 67.10           C
ATOM   2183 1HD  ARG A 153     -18.138  -1.001 -28.310  1.00 67.10           H
ATOM   2184 2HD  ARG A 153     -18.465   0.717 -28.206  1.00 67.10           H
ATOM   2185  NE  ARG A 153     -19.478  -0.274 -29.778  1.00 67.10           N
ATOM   2186  HE  ARG A 153     -19.342  -0.222 -30.767  1.00 67.10           H
ATOM   2187  CZ  ARG A 153     -20.720  -0.495 -29.326  1.00 67.10           C
ATOM   2188  NH1 ARG A 153     -20.960  -0.574 -28.010  1.00 67.10           N
ATOM   2189 1HH1 ARG A 153     -20.210  -0.468 -27.357  1.00 67.10           H
ATOM   2190 2HH1 ARG A 153     -21.890  -0.739 -27.680  1.00 67.10           H
ATOM   2191  NH2 ARG A 153     -21.717  -0.636 -30.209  1.00 67.10           N
ATOM   2192 1HH2 ARG A 153     -22.650  -0.802 -29.888  1.00 67.10           H
ATOM   2193 2HH2 ARG A 153     -21.529  -0.576 -31.189  1.00 67.10           H
ATOM   2194  HN  ARG A 153     -14.450  -1.096 -30.087  1.00 67.10           H
ATOM   2195  N   ALA A 154     -12.749   0.856 -28.245  1.00 68.71           N
ATOM   2196  CA  ALA A 154     -11.761   1.385 -27.321  1.00 68.71           C
ATOM   2197  C   ALA A 154     -10.826   2.337 -28.069  1.00 68.71           C
ATOM   2198  O   ALA A 154     -10.271   3.261 -27.477  1.00 68.71           O
ATOM   2199  HA  ALA A 154     -12.292   1.942 -26.549  1.00 68.71           H
ATOM   2200  CB  ALA A 154     -11.007   0.227 -26.662  1.00 68.71           C
ATOM   2201 1HB  ALA A 154     -11.712  -0.402 -26.119  1.00 68.71           H
ATOM   2202 2HB  ALA A 154     -10.507  -0.364 -27.429  1.00 68.71           H
ATOM   2203 3HB  ALA A 154     -10.266   0.624 -25.968  1.00 68.71           H
ATOM   2204  HN  ALA A 154     -12.709  -0.133 -28.387  1.00 68.71           H
ATOM   2205  N   HIS A 155     -10.681   2.080 -29.361  1.00 69.96           N
ATOM   2206  CA  HIS A 155      -9.763   2.853 -30.180  1.00 69.96           C
ATOM   2207  C   HIS A 155     -10.372   4.224 -30.478  1.00 69.96           C
ATOM   2208  O   HIS A 155      -9.704   5.248 -30.337  1.00 69.96           O
ATOM   2209  HA  HIS A 155      -8.856   2.987 -29.591  1.00 69.96           H
ATOM   2210  CB  HIS A 155      -9.387   2.083 -31.448  1.00 69.96           C
ATOM   2211 1HB  HIS A 155      -9.133   1.059 -31.176  1.00 69.96           H
ATOM   2212 2HB  HIS A 155     -10.257   2.033 -32.102  1.00 69.96           H
ATOM   2213  CG  HIS A 155      -8.233   2.687 -32.212  1.00 69.96           C
ATOM   2214  ND1 HIS A 155      -8.407   3.631 -33.210  1.00 69.96           N
ATOM   2215  HD1 HIS A 155      -9.283   4.000 -33.520  1.00 69.96           H
ATOM   2216  CD2 HIS A 155      -6.889   2.473 -32.115  1.00 69.96           C
ATOM   2217  HD2 HIS A 155      -6.402   1.786 -31.423  1.00 69.96           H
ATOM   2218  CE1 HIS A 155      -7.215   3.962 -33.685  1.00 69.96           C
ATOM   2219  HE1 HIS A 155      -7.019   4.682 -34.479  1.00 69.96           H
ATOM   2220  NE2 HIS A 155      -6.276   3.243 -33.005  1.00 69.96           N
ATOM   2221  HN  HIS A 155     -11.177   1.359 -29.846  1.00 69.96           H
ATOM   2222  N   THR A 156     -11.633   4.201 -30.883  1.00 71.70           N
ATOM   2223  CA  THR A 156     -12.307   5.418 -31.303  1.00 71.70           C
ATOM   2224  C   THR A 156     -12.515   6.352 -30.109  1.00 71.70           C
ATOM   2225  O   THR A 156     -12.507   7.572 -30.262  1.00 71.70           O
ATOM   2226  HA  THR A 156     -11.662   5.942 -32.010  1.00 71.70           H
ATOM   2227  CB  THR A 156     -13.611   5.022 -31.998  1.00 71.70           C
ATOM   2228  HB  THR A 156     -14.305   5.861 -32.032  1.00 71.70           H
ATOM   2229  OG1 THR A 156     -14.059   3.881 -31.271  1.00 71.70           O
ATOM   2230  HG1 THR A 156     -15.021   3.701 -31.476  1.00 71.70           H
ATOM   2231  CG2 THR A 156     -13.381   4.493 -33.416  1.00 71.70           C
ATOM   2232 1HG2 THR A 156     -12.741   3.612 -33.376  1.00 71.70           H
ATOM   2233 2HG2 THR A 156     -12.901   5.264 -34.018  1.00 71.70           H
ATOM   2234 3HG2 THR A 156     -14.338   4.226 -33.863  1.00 71.70           H
ATOM   2235  HN  THR A 156     -12.191   3.373 -30.928  1.00 71.70           H
ATOM   2236  N   TRP A 157     -12.695   5.742 -28.946  1.00 76.59           N
ATOM   2237  CA  TRP A 157     -13.065   6.492 -27.758  1.00 76.59           C
ATOM   2238  C   TRP A 157     -11.789   6.777 -26.963  1.00 76.59           C
ATOM   2239  O   TRP A 157     -11.849   7.054 -25.766  1.00 76.59           O
ATOM   2240  HA  TRP A 157     -13.519   7.428 -28.082  1.00 76.59           H
ATOM   2241  CB  TRP A 157     -14.122   5.742 -26.944  1.00 76.59           C
ATOM   2242 1HB  TRP A 157     -13.820   4.699 -26.849  1.00 76.59           H
ATOM   2243 2HB  TRP A 157     -14.152   6.158 -25.937  1.00 76.59           H
ATOM   2244  CG  TRP A 157     -15.527   5.798 -27.546  1.00 76.59           C
ATOM   2245  CD1 TRP A 157     -15.899   5.511 -28.801  1.00 76.59           C
ATOM   2246  HD1 TRP A 157     -15.214   5.186 -29.585  1.00 76.59           H
ATOM   2247  CD2 TRP A 157     -16.740   6.179 -26.864  1.00 76.59           C
ATOM   2248  NE1 TRP A 157     -17.257   5.678 -28.977  1.00 76.59           N
ATOM   2249  HE1 TRP A 157     -17.768   5.525 -29.823  1.00 76.59           H
ATOM   2250  CE2 TRP A 157     -17.785   6.097 -27.761  1.00 76.59           C
ATOM   2251  CE3 TRP A 157     -16.948   6.579 -25.532  1.00 76.59           C
ATOM   2252  HE3 TRP A 157     -16.140   6.651 -24.804  1.00 76.59           H
ATOM   2253  CZ2 TRP A 157     -19.110   6.399 -27.425  1.00 76.59           C
ATOM   2254  HZ2 TRP A 157     -19.919   6.326 -28.153  1.00 76.59           H
ATOM   2255  CZ3 TRP A 157     -18.278   6.878 -25.212  1.00 76.59           C
ATOM   2256  HZ3 TRP A 157     -18.494   7.194 -24.191  1.00 76.59           H
ATOM   2257  CH2 TRP A 157     -19.341   6.800 -26.104  1.00 76.59           C
ATOM   2258  HH2 TRP A 157     -20.350   7.050 -25.776  1.00 76.59           H
ATOM   2259  HN  TRP A 157     -12.593   4.757 -28.810  1.00 76.59           H
ATOM   2260  N   ARG A 158     -10.666   6.699 -27.660  1.00 75.92           N
ATOM   2261  CA  ARG A 158      -9.372   6.724 -27.000  1.00 75.92           C
ATOM   2262  C   ARG A 158      -9.206   8.021 -26.205  1.00 75.92           C
ATOM   2263  O   ARG A 158      -8.768   7.997 -25.056  1.00 75.92           O
ATOM   2264  HA  ARG A 158      -9.379   5.858 -26.339  1.00 75.92           H
ATOM   2265  CB  ARG A 158      -8.233   6.608 -28.015  1.00 75.92           C
ATOM   2266 1HB  ARG A 158      -8.369   5.710 -28.619  1.00 75.92           H
ATOM   2267 2HB  ARG A 158      -8.260   7.457 -28.697  1.00 75.92           H
ATOM   2268  CG  ARG A 158      -6.875   6.554 -27.312  1.00 75.92           C
ATOM   2269 1HG  ARG A 158      -6.743   7.446 -26.700  1.00 75.92           H
ATOM   2270 2HG  ARG A 158      -6.843   5.698 -26.639  1.00 75.92           H
ATOM   2271  CD  ARG A 158      -5.735   6.453 -28.328  1.00 75.92           C
ATOM   2272 1HD  ARG A 158      -5.906   5.608 -28.995  1.00 75.92           H
ATOM   2273 2HD  ARG A 158      -5.709   7.349 -28.948  1.00 75.92           H
ATOM   2274  NE  ARG A 158      -4.443   6.289 -27.625  1.00 75.92           N
ATOM   2275  HE  ARG A 158      -4.418   6.474 -26.642  1.00 75.92           H
ATOM   2276  CZ  ARG A 158      -3.306   5.908 -28.222  1.00 75.92           C
ATOM   2277  NH1 ARG A 158      -3.282   5.647 -29.536  1.00 75.92           N
ATOM   2278 1HH1 ARG A 158      -4.117   5.736 -30.079  1.00 75.92           H
ATOM   2279 2HH1 ARG A 158      -2.429   5.363 -29.974  1.00 75.92           H
ATOM   2280  NH2 ARG A 158      -2.193   5.792 -27.485  1.00 75.92           N
ATOM   2281 1HH2 ARG A 158      -1.336   5.508 -27.916  1.00 75.92           H
ATOM   2282 2HH2 ARG A 158      -2.219   5.988 -26.505  1.00 75.92           H
ATOM   2283  HN  ARG A 158     -10.630   6.621 -28.657  1.00 75.92           H
ATOM   2284  N   GLU A 159      -9.566   9.122 -26.849  1.00 79.08           N
ATOM   2285  CA  GLU A 159      -9.376  10.433 -26.252  1.00 79.08           C
ATOM   2286  C   GLU A 159     -10.296  10.603 -25.041  1.00 79.08           C
ATOM   2287  O   GLU A 159      -9.856  11.043 -23.980  1.00 79.08           O
ATOM   2288  HA  GLU A 159      -8.335  10.458 -25.932  1.00 79.08           H
ATOM   2289  CB  GLU A 159      -9.613  11.543 -27.279  1.00 79.08           C
ATOM   2290 1HB  GLU A 159     -10.523  11.335 -27.841  1.00 79.08           H
ATOM   2291 2HB  GLU A 159      -9.627  12.510 -26.778  1.00 79.08           H
ATOM   2292  CG  GLU A 159      -8.471  11.600 -28.296  1.00 79.08           C
ATOM   2293 1HG  GLU A 159      -7.515  11.497 -27.782  1.00 79.08           H
ATOM   2294 2HG  GLU A 159      -8.553  10.762 -28.988  1.00 79.08           H
ATOM   2295  CD  GLU A 159      -8.497  12.917 -29.075  1.00 79.08           C
ATOM   2296  OE1 GLU A 159      -7.433  13.270 -29.628  1.00 79.08           O
ATOM   2297  OE2 GLU A 159      -9.580  13.540 -29.101  1.00 79.08           O
ATOM   2298  HN  GLU A 159      -9.978   9.128 -27.760  1.00 79.08           H
ATOM   2299  N   LYS A 160     -11.555  10.244 -25.240  1.00 82.68           N
ATOM   2300  CA  LYS A 160     -12.537  10.336 -24.172  1.00 82.68           C
ATOM   2301  C   LYS A 160     -12.056   9.520 -22.971  1.00 82.68           C
ATOM   2302  O   LYS A 160     -12.167   9.964 -21.829  1.00 82.68           O
ATOM   2303  HA  LYS A 160     -12.599  11.383 -23.875  1.00 82.68           H
ATOM   2304  CB  LYS A 160     -13.921   9.927 -24.680  1.00 82.68           C
ATOM   2305 1HB  LYS A 160     -13.848   8.988 -25.229  1.00 82.68           H
ATOM   2306 2HB  LYS A 160     -14.585   9.749 -23.834  1.00 82.68           H
ATOM   2307  CG  LYS A 160     -14.516  11.008 -25.584  1.00 82.68           C
ATOM   2308 1HG  LYS A 160     -14.475  11.973 -25.078  1.00 82.68           H
ATOM   2309 2HG  LYS A 160     -13.918  11.098 -26.491  1.00 82.68           H
ATOM   2310  CD  LYS A 160     -15.964  10.680 -25.952  1.00 82.68           C
ATOM   2311 1HD  LYS A 160     -15.997   9.751 -26.521  1.00 82.68           H
ATOM   2312 2HD  LYS A 160     -16.546  10.519 -25.045  1.00 82.68           H
ATOM   2313  CE  LYS A 160     -16.590  11.809 -26.773  1.00 82.68           C
ATOM   2314 1HE  LYS A 160     -16.530  12.746 -26.219  1.00 82.68           H
ATOM   2315 2HE  LYS A 160     -16.030  11.949 -27.697  1.00 82.68           H
ATOM   2316  NZ  LYS A 160     -18.004  11.501 -27.084  1.00 82.68           N
ATOM   2317 1HZ  LYS A 160     -18.402  12.255 -27.633  1.00 82.68           H
ATOM   2318 2HZ  LYS A 160     -18.053  10.636 -27.612  1.00 82.68           H
ATOM   2319 3HZ  LYS A 160     -18.526  11.399 -26.221  1.00 82.68           H
ATOM   2320  HN  LYS A 160     -11.908   9.897 -26.109  1.00 82.68           H
ATOM   2321  N   ARG A 161     -11.532   8.340 -23.270  1.00 82.67           N
ATOM   2322  CA  ARG A 161     -11.047   7.451 -22.228  1.00 82.67           C
ATOM   2323  C   ARG A 161      -9.909   8.116 -21.450  1.00 82.67           C
ATOM   2324  O   ARG A 161      -9.797   7.942 -20.237  1.00 82.67           O
ATOM   2325  HA  ARG A 161     -11.910   7.276 -21.587  1.00 82.67           H
ATOM   2326  CB  ARG A 161     -10.547   6.131 -22.818  1.00 82.67           C
ATOM   2327 1HB  ARG A 161      -9.860   6.333 -23.640  1.00 82.67           H
ATOM   2328 2HB  ARG A 161      -9.988   5.579 -22.063  1.00 82.67           H
ATOM   2329  CG  ARG A 161     -11.715   5.279 -23.321  1.00 82.67           C
ATOM   2330 1HG  ARG A 161     -12.309   4.935 -22.475  1.00 82.67           H
ATOM   2331 2HG  ARG A 161     -12.370   5.886 -23.945  1.00 82.67           H
ATOM   2332  CD  ARG A 161     -11.211   4.076 -24.120  1.00 82.67           C
ATOM   2333 1HD  ARG A 161     -12.041   3.606 -24.648  1.00 82.67           H
ATOM   2334 2HD  ARG A 161     -10.497   4.404 -24.876  1.00 82.67           H
ATOM   2335  NE  ARG A 161     -10.571   3.097 -23.213  1.00 82.67           N
ATOM   2336  HE  ARG A 161     -10.760   3.173 -22.234  1.00 82.67           H
ATOM   2337  CZ  ARG A 161      -9.756   2.115 -23.621  1.00 82.67           C
ATOM   2338  NH1 ARG A 161      -9.469   1.966 -24.922  1.00 82.67           N
ATOM   2339 1HH1 ARG A 161      -9.864   2.591 -25.596  1.00 82.67           H
ATOM   2340 2HH1 ARG A 161      -8.859   1.231 -25.218  1.00 82.67           H
ATOM   2341  NH2 ARG A 161      -9.232   1.285 -22.710  1.00 82.67           N
ATOM   2342 1HH2 ARG A 161      -8.621   0.547 -22.998  1.00 82.67           H
ATOM   2343 2HH2 ARG A 161      -9.451   1.403 -21.741  1.00 82.67           H
ATOM   2344  HN  ARG A 161     -11.436   7.990 -24.202  1.00 82.67           H
ATOM   2345  N   LEU A 162      -9.095   8.865 -22.179  1.00 84.24           N
ATOM   2346  CA  LEU A 162      -7.969   9.555 -21.573  1.00 84.24           C
ATOM   2347  C   LEU A 162      -8.490  10.635 -20.622  1.00 84.24           C
ATOM   2348  O   LEU A 162      -7.957  10.813 -19.528  1.00 84.24           O
ATOM   2349  HA  LEU A 162      -7.412   8.822 -20.990  1.00 84.24           H
ATOM   2350  CB  LEU A 162      -7.024  10.089 -22.651  1.00 84.24           C
ATOM   2351 1HB  LEU A 162      -6.888   9.312 -23.404  1.00 84.24           H
ATOM   2352 2HB  LEU A 162      -7.508  10.930 -23.146  1.00 84.24           H
ATOM   2353  CG  LEU A 162      -5.644  10.541 -22.170  1.00 84.24           C
ATOM   2354  HG  LEU A 162      -5.766  11.050 -21.213  1.00 84.24           H
ATOM   2355  CD1 LEU A 162      -4.727   9.341 -21.929  1.00 84.24           C
ATOM   2356 1HD1 LEU A 162      -5.167   8.694 -21.170  1.00 84.24           H
ATOM   2357 2HD1 LEU A 162      -4.607   8.783 -22.857  1.00 84.24           H
ATOM   2358 3HD1 LEU A 162      -3.752   9.691 -21.587  1.00 84.24           H
ATOM   2359  CD2 LEU A 162      -5.027  11.548 -23.142  1.00 84.24           C
ATOM   2360 1HD2 LEU A 162      -4.921  11.087 -24.124  1.00 84.24           H
ATOM   2361 2HD2 LEU A 162      -5.674  12.422 -23.220  1.00 84.24           H
ATOM   2362 3HD2 LEU A 162      -4.047  11.853 -22.776  1.00 84.24           H
ATOM   2363  HN  LEU A 162      -9.194   9.003 -23.164  1.00 84.24           H
ATOM   2364  N   LEU A 163      -9.525  11.327 -21.075  1.00 87.06           N
ATOM   2365  CA  LEU A 163     -10.118  12.391 -20.283  1.00 87.06           C
ATOM   2366  C   LEU A 163     -10.649  11.809 -18.971  1.00 87.06           C
ATOM   2367  O   LEU A 163     -10.329  12.306 -17.892  1.00 87.06           O
ATOM   2368  HA  LEU A 163      -9.327  13.104 -20.049  1.00 87.06           H
ATOM   2369  CB  LEU A 163     -11.176  13.139 -21.096  1.00 87.06           C
ATOM   2370 1HB  LEU A 163     -10.805  13.260 -22.114  1.00 87.06           H
ATOM   2371 2HB  LEU A 163     -12.068  12.516 -21.155  1.00 87.06           H
ATOM   2372  CG  LEU A 163     -11.583  14.515 -20.564  1.00 87.06           C
ATOM   2373  HG  LEU A 163     -11.400  14.533 -19.489  1.00 87.06           H
ATOM   2374  CD1 LEU A 163     -10.726  15.619 -21.187  1.00 87.06           C
ATOM   2375 1HD1 LEU A 163      -9.677  15.446 -20.944  1.00 87.06           H
ATOM   2376 2HD1 LEU A 163     -10.853  15.611 -22.269  1.00 87.06           H
ATOM   2377 3HD1 LEU A 163     -11.035  16.586 -20.791  1.00 87.06           H
ATOM   2378  CD2 LEU A 163     -13.078  14.763 -20.772  1.00 87.06           C
ATOM   2379 1HD2 LEU A 163     -13.309  14.718 -21.837  1.00 87.06           H
ATOM   2380 2HD2 LEU A 163     -13.650  14.001 -20.244  1.00 87.06           H
ATOM   2381 3HD2 LEU A 163     -13.340  15.748 -20.385  1.00 87.06           H
ATOM   2382  HN  LEU A 163      -9.957  11.171 -21.963  1.00 87.06           H
ATOM   2383  N   TYR A 164     -11.451  10.763 -19.106  1.00 88.29           N
ATOM   2384  CA  TYR A 164     -12.046  10.122 -17.946  1.00 88.29           C
ATOM   2385  C   TYR A 164     -10.968   9.578 -17.007  1.00 88.29           C
ATOM   2386  O   TYR A 164     -11.138   9.588 -15.789  1.00 88.29           O
ATOM   2387  HA  TYR A 164     -12.638  10.868 -17.416  1.00 88.29           H
ATOM   2388  CB  TYR A 164     -12.871   8.952 -18.488  1.00 88.29           C
ATOM   2389 1HB  TYR A 164     -12.251   8.368 -19.168  1.00 88.29           H
ATOM   2390 2HB  TYR A 164     -13.141   8.297 -17.660  1.00 88.29           H
ATOM   2391  CG  TYR A 164     -14.146   9.376 -19.220  1.00 88.29           C
ATOM   2392  CD1 TYR A 164     -14.941  10.375 -18.698  1.00 88.29           C
ATOM   2393  HD1 TYR A 164     -14.662  10.863 -17.764  1.00 88.29           H
ATOM   2394  CD2 TYR A 164     -14.500   8.759 -20.403  1.00 88.29           C
ATOM   2395  HD2 TYR A 164     -13.871   7.970 -20.815  1.00 88.29           H
ATOM   2396  CE1 TYR A 164     -16.141  10.774 -19.387  1.00 88.29           C
ATOM   2397  HE1 TYR A 164     -16.779  11.562 -18.986  1.00 88.29           H
ATOM   2398  CE2 TYR A 164     -15.700   9.158 -21.092  1.00 88.29           C
ATOM   2399  HE2 TYR A 164     -15.991   8.679 -22.027  1.00 88.29           H
ATOM   2400  CZ  TYR A 164     -16.461  10.146 -20.550  1.00 88.29           C
ATOM   2401  OH  TYR A 164     -17.594  10.523 -21.201  1.00 88.29           O
ATOM   2402  HH  TYR A 164     -18.077  11.220 -20.671  1.00 88.29           H
ATOM   2403  HN  TYR A 164     -11.696  10.356 -19.986  1.00 88.29           H
ATOM   2404  N   SER A 165      -9.882   9.117 -17.609  1.00 88.58           N
ATOM   2405  CA  SER A 165      -8.774   8.573 -16.842  1.00 88.58           C
ATOM   2406  C   SER A 165      -8.232   9.634 -15.882  1.00 88.58           C
ATOM   2407  O   SER A 165      -7.819   9.316 -14.768  1.00 88.58           O
ATOM   2408  HA  SER A 165      -9.192   7.733 -16.287  1.00 88.58           H
ATOM   2409  CB  SER A 165      -7.660   8.071 -17.762  1.00 88.58           C
ATOM   2410 1HB  SER A 165      -7.019   7.381 -17.213  1.00 88.58           H
ATOM   2411 2HB  SER A 165      -8.097   7.511 -18.588  1.00 88.58           H
ATOM   2412  OG  SER A 165      -6.872   9.140 -18.279  1.00 88.58           O
ATOM   2413  HG  SER A 165      -7.402   9.988 -18.276  1.00 88.58           H
ATOM   2414  HN  SER A 165      -9.752   9.110 -18.601  1.00 88.58           H
ATOM   2415  N   LYS A 166      -8.251  10.874 -16.349  1.00 90.84           N
ATOM   2416  CA  LYS A 166      -7.767  11.984 -15.546  1.00 90.84           C
ATOM   2417  C   LYS A 166      -8.705  12.193 -14.355  1.00 90.84           C
ATOM   2418  O   LYS A 166      -8.251  12.338 -13.221  1.00 90.84           O
ATOM   2419  HA  LYS A 166      -6.784  11.708 -15.166  1.00 90.84           H
ATOM   2420  CB  LYS A 166      -7.585  13.232 -16.411  1.00 90.84           C
ATOM   2421 1HB  LYS A 166      -8.502  13.433 -16.965  1.00 90.84           H
ATOM   2422 2HB  LYS A 166      -7.402  14.097 -15.774  1.00 90.84           H
ATOM   2423  CG  LYS A 166      -6.421  13.056 -17.388  1.00 90.84           C
ATOM   2424 1HG  LYS A 166      -5.501  12.872 -16.834  1.00 90.84           H
ATOM   2425 2HG  LYS A 166      -6.596  12.182 -18.015  1.00 90.84           H
ATOM   2426  CD  LYS A 166      -6.252  14.296 -18.269  1.00 90.84           C
ATOM   2427 1HD  LYS A 166      -7.158  14.459 -18.852  1.00 90.84           H
ATOM   2428 2HD  LYS A 166      -6.115  15.177 -17.641  1.00 90.84           H
ATOM   2429  CE  LYS A 166      -5.055  14.142 -19.209  1.00 90.84           C
ATOM   2430 1HE  LYS A 166      -4.161  13.903 -18.633  1.00 90.84           H
ATOM   2431 2HE  LYS A 166      -5.226  13.310 -19.892  1.00 90.84           H
ATOM   2432  NZ  LYS A 166      -4.837  15.387 -19.980  1.00 90.84           N
ATOM   2433 1HZ  LYS A 166      -4.053  15.262 -20.609  1.00 90.84           H
ATOM   2434 2HZ  LYS A 166      -5.670  15.602 -20.516  1.00 90.84           H
ATOM   2435 3HZ  LYS A 166      -4.640  16.150 -19.341  1.00 90.84           H
ATOM   2436  HN  LYS A 166      -8.589  11.124 -17.256  1.00 90.84           H
ATOM   2437  N   MET A 167      -9.996  12.201 -14.653  1.00 93.20           N
ATOM   2438  CA  MET A 167     -10.999  12.433 -13.628  1.00 93.20           C
ATOM   2439  C   MET A 167     -10.969  11.327 -12.571  1.00 93.20           C
ATOM   2440  O   MET A 167     -11.097  11.599 -11.379  1.00 93.20           O
ATOM   2441  HA  MET A 167     -10.738  13.388 -13.172  1.00 93.20           H
ATOM   2442  CB  MET A 167     -12.386  12.486 -14.273  1.00 93.20           C
ATOM   2443 1HB  MET A 167     -12.556  11.578 -14.852  1.00 93.20           H
ATOM   2444 2HB  MET A 167     -13.151  12.517 -13.497  1.00 93.20           H
ATOM   2445  CG  MET A 167     -12.522  13.710 -15.181  1.00 93.20           C
ATOM   2446 1HG  MET A 167     -12.319  14.618 -14.613  1.00 93.20           H
ATOM   2447 2HG  MET A 167     -11.784  13.663 -15.982  1.00 93.20           H
ATOM   2448  SD  MET A 167     -14.166  13.777 -15.872  1.00 93.20           S
ATOM   2449  CE  MET A 167     -15.103  14.175 -14.405  1.00 93.20           C
ATOM   2450 1HE  MET A 167     -14.966  13.389 -13.663  1.00 93.20           H
ATOM   2451 2HE  MET A 167     -14.754  15.124 -13.998  1.00 93.20           H
ATOM   2452 3HE  MET A 167     -16.160  14.255 -14.660  1.00 93.20           H
ATOM   2453  HN  MET A 167     -10.358  12.054 -15.573  1.00 93.20           H
ATOM   2454  N   VAL A 168     -10.799  10.102 -13.047  1.00 92.47           N
ATOM   2455  CA  VAL A 168     -10.768   8.952 -12.160  1.00 92.47           C
ATOM   2456  C   VAL A 168      -9.571   9.076 -11.215  1.00 92.47           C
ATOM   2457  O   VAL A 168      -9.700   8.855 -10.012  1.00 92.47           O
ATOM   2458  HA  VAL A 168     -11.684   8.967 -11.570  1.00 92.47           H
ATOM   2459  CB  VAL A 168     -10.752   7.660 -12.979  1.00 92.47           C
ATOM   2460  HB  VAL A 168      -9.960   7.744 -13.723  1.00 92.47           H
ATOM   2461  CG1 VAL A 168     -10.438   6.453 -12.092  1.00 92.47           C
ATOM   2462 1HG1 VAL A 168      -9.459   6.586 -11.631  1.00 92.47           H
ATOM   2463 2HG1 VAL A 168     -11.197   6.365 -11.315  1.00 92.47           H
ATOM   2464 3HG1 VAL A 168     -10.433   5.548 -12.699  1.00 92.47           H
ATOM   2465  CG2 VAL A 168     -12.076   7.465 -13.721  1.00 92.47           C
ATOM   2466 1HG2 VAL A 168     -12.892   7.412 -13.000  1.00 92.47           H
ATOM   2467 2HG2 VAL A 168     -12.241   8.304 -14.396  1.00 92.47           H
ATOM   2468 3HG2 VAL A 168     -12.038   6.539 -14.295  1.00 92.47           H
ATOM   2469  HN  VAL A 168     -10.685   9.890 -14.018  1.00 92.47           H
ATOM   2470  N   CYS A 169      -8.433   9.428 -11.795  1.00 91.93           N
ATOM   2471  CA  CYS A 169      -7.212   9.572 -11.021  1.00 91.93           C
ATOM   2472  C   CYS A 169      -7.466  10.590  -9.908  1.00 91.93           C
ATOM   2473  O   CYS A 169      -7.150  10.337  -8.747  1.00 91.93           O
ATOM   2474  HA  CYS A 169      -6.988   8.590 -10.604  1.00 91.93           H
ATOM   2475  CB  CYS A 169      -6.028   9.974 -11.903  1.00 91.93           C
ATOM   2476 1HB  CYS A 169      -6.307  10.812 -12.542  1.00 91.93           H
ATOM   2477 2HB  CYS A 169      -5.198  10.311 -11.281  1.00 91.93           H
ATOM   2478  SG  CYS A 169      -5.502   8.554 -12.930  1.00 91.93           S
ATOM   2479  HG  CYS A 169      -6.454   8.688 -13.850  1.00 91.93           H
ATOM   2480  HN  CYS A 169      -8.338   9.613 -12.773  1.00 91.93           H
ATOM   2481  N   PHE A 170      -8.035  11.721 -10.302  1.00 94.48           N
ATOM   2482  CA  PHE A 170      -8.299  12.793  -9.358  1.00 94.48           C
ATOM   2483  C   PHE A 170      -9.207  12.314  -8.224  1.00 94.48           C
ATOM   2484  O   PHE A 170      -8.937  12.580  -7.054  1.00 94.48           O
ATOM   2485  HA  PHE A 170      -7.340  13.106  -8.946  1.00 94.48           H
ATOM   2486  CB  PHE A 170      -9.013  13.904 -10.132  1.00 94.48           C
ATOM   2487 1HB  PHE A 170      -8.389  14.206 -10.973  1.00 94.48           H
ATOM   2488 2HB  PHE A 170      -9.938  13.505 -10.549  1.00 94.48           H
ATOM   2489  CG  PHE A 170      -9.341  15.138  -9.290  1.00 94.48           C
ATOM   2490  CD1 PHE A 170     -10.597  15.312  -8.798  1.00 94.48           C
ATOM   2491  HD1 PHE A 170     -11.370  14.571  -9.004  1.00 94.48           H
ATOM   2492  CD2 PHE A 170      -8.376  16.061  -9.032  1.00 94.48           C
ATOM   2493  HD2 PHE A 170      -7.370  15.922  -9.426  1.00 94.48           H
ATOM   2494  CE1 PHE A 170     -10.901  16.457  -8.016  1.00 94.48           C
ATOM   2495  HE1 PHE A 170     -11.908  16.596  -7.622  1.00 94.48           H
ATOM   2496  CE2 PHE A 170      -8.681  17.207  -8.250  1.00 94.48           C
ATOM   2497  HE2 PHE A 170      -7.908  17.947  -8.044  1.00 94.48           H
ATOM   2498  CZ  PHE A 170      -9.937  17.381  -7.759  1.00 94.48           C
ATOM   2499  HZ  PHE A 170     -10.170  18.260  -7.158  1.00 94.48           H
ATOM   2500  HN  PHE A 170      -8.312  11.908 -11.244  1.00 94.48           H
ATOM   2501  N   THR A 171     -10.265  11.616  -8.610  1.00 95.34           N
ATOM   2502  CA  THR A 171     -11.239  11.137  -7.644  1.00 95.34           C
ATOM   2503  C   THR A 171     -10.573  10.199  -6.635  1.00 95.34           C
ATOM   2504  O   THR A 171     -10.887  10.236  -5.446  1.00 95.34           O
ATOM   2505  HA  THR A 171     -11.616  11.993  -7.083  1.00 95.34           H
ATOM   2506  CB  THR A 171     -12.388  10.484  -8.414  1.00 95.34           C
ATOM   2507  HB  THR A 171     -12.069   9.545  -8.867  1.00 95.34           H
ATOM   2508  OG1 THR A 171     -12.812  11.494  -9.326  1.00 95.34           O
ATOM   2509  HG1 THR A 171     -12.399  11.340 -10.224  1.00 95.34           H
ATOM   2510  CG2 THR A 171     -13.616  10.236  -7.536  1.00 95.34           C
ATOM   2511 1HG2 THR A 171     -13.975  11.184  -7.137  1.00 95.34           H
ATOM   2512 2HG2 THR A 171     -13.345   9.575  -6.712  1.00 95.34           H
ATOM   2513 3HG2 THR A 171     -14.401   9.771  -8.132  1.00 95.34           H
ATOM   2514  HN  THR A 171     -10.461  11.377  -9.561  1.00 95.34           H
ATOM   2515  N   ILE A 172      -9.665   9.380  -7.146  1.00 93.49           N
ATOM   2516  CA  ILE A 172      -8.982   8.406  -6.313  1.00 93.49           C
ATOM   2517  C   ILE A 172      -8.150   9.138  -5.258  1.00 93.49           C
ATOM   2518  O   ILE A 172      -8.166   8.770  -4.084  1.00 93.49           O
ATOM   2519  HA  ILE A 172      -9.746   7.819  -5.803  1.00 93.49           H
ATOM   2520  CB  ILE A 172      -8.168   7.440  -7.176  1.00 93.49           C
ATOM   2521  HB  ILE A 172      -7.631   8.021  -7.926  1.00 93.49           H
ATOM   2522  CG1 ILE A 172      -9.084   6.470  -7.925  1.00 93.49           C
ATOM   2523 1HG1 ILE A 172      -9.554   5.788  -7.217  1.00 93.49           H
ATOM   2524 2HG1 ILE A 172      -9.885   7.025  -8.414  1.00 93.49           H
ATOM   2525  CG2 ILE A 172      -7.120   6.706  -6.337  1.00 93.49           C
ATOM   2526 1HG2 ILE A 172      -6.440   7.431  -5.889  1.00 93.49           H
ATOM   2527 2HG2 ILE A 172      -7.616   6.138  -5.550  1.00 93.49           H
ATOM   2528 3HG2 ILE A 172      -6.556   6.025  -6.975  1.00 93.49           H
ATOM   2529  CD1 ILE A 172      -8.300   5.671  -8.968  1.00 93.49           C
ATOM   2530 1HD1 ILE A 172      -7.851   6.355  -9.688  1.00 93.49           H
ATOM   2531 2HD1 ILE A 172      -7.515   5.099  -8.473  1.00 93.49           H
ATOM   2532 3HD1 ILE A 172      -8.975   4.989  -9.486  1.00 93.49           H
ATOM   2533  HN  ILE A 172      -9.396   9.375  -8.109  1.00 93.49           H
ATOM   2534  N   TRP A 173      -7.443  10.162  -5.714  1.00 94.17           N
ATOM   2535  CA  TRP A 173      -6.549  10.902  -4.840  1.00 94.17           C
ATOM   2536  C   TRP A 173      -7.387  11.515  -3.716  1.00 94.17           C
ATOM   2537  O   TRP A 173      -7.013  11.439  -2.546  1.00 94.17           O
ATOM   2538  HA  TRP A 173      -5.828  10.197  -4.426  1.00 94.17           H
ATOM   2539  CB  TRP A 173      -5.751  11.944  -5.627  1.00 94.17           C
ATOM   2540 1HB  TRP A 173      -6.401  12.393  -6.378  1.00 94.17           H
ATOM   2541 2HB  TRP A 173      -5.448  12.742  -4.949  1.00 94.17           H
ATOM   2542  CG  TRP A 173      -4.507  11.383  -6.319  1.00 94.17           C
ATOM   2543  CD1 TRP A 173      -4.296  11.224  -7.633  1.00 94.17           C
ATOM   2544  HD1 TRP A 173      -5.017  11.487  -8.407  1.00 94.17           H
ATOM   2545  CD2 TRP A 173      -3.305  10.910  -5.676  1.00 94.17           C
ATOM   2546  NE1 TRP A 173      -3.050  10.685  -7.882  1.00 94.17           N
ATOM   2547  HE1 TRP A 173      -2.665  10.475  -8.781  1.00 94.17           H
ATOM   2548  CE2 TRP A 173      -2.428  10.488  -6.655  1.00 94.17           C
ATOM   2549  CE3 TRP A 173      -2.969  10.841  -4.313  1.00 94.17           C
ATOM   2550  HE3 TRP A 173      -3.644  11.168  -3.521  1.00 94.17           H
ATOM   2551  CZ2 TRP A 173      -1.159   9.968  -6.375  1.00 94.17           C
ATOM   2552  HZ2 TRP A 173      -0.485   9.641  -7.166  1.00 94.17           H
ATOM   2553  CZ3 TRP A 173      -1.698  10.318  -4.049  1.00 94.17           C
ATOM   2554  HZ3 TRP A 173      -1.387  10.243  -3.007  1.00 94.17           H
ATOM   2555  CH2 TRP A 173      -0.803   9.889  -5.023  1.00 94.17           C
ATOM   2556  HH2 TRP A 173       0.171   9.494  -4.735  1.00 94.17           H
ATOM   2557  HN  TRP A 173      -7.474  10.486  -6.659  1.00 94.17           H
ATOM   2558  N   VAL A 174      -8.504  12.108  -4.110  1.00 95.51           N
ATOM   2559  CA  VAL A 174      -9.367  12.786  -3.157  1.00 95.51           C
ATOM   2560  C   VAL A 174      -9.878  11.774  -2.130  1.00 95.51           C
ATOM   2561  O   VAL A 174      -9.869  12.045  -0.930  1.00 95.51           O
ATOM   2562  HA  VAL A 174      -8.765  13.535  -2.643  1.00 95.51           H
ATOM   2563  CB  VAL A 174     -10.495  13.509  -3.896  1.00 95.51           C
ATOM   2564  HB  VAL A 174     -10.984  12.788  -4.550  1.00 95.51           H
ATOM   2565  CG1 VAL A 174     -11.542  14.039  -2.914  1.00 95.51           C
ATOM   2566 1HG1 VAL A 174     -11.968  13.207  -2.354  1.00 95.51           H
ATOM   2567 2HG1 VAL A 174     -11.071  14.739  -2.224  1.00 95.51           H
ATOM   2568 3HG1 VAL A 174     -12.332  14.549  -3.466  1.00 95.51           H
ATOM   2569  CG2 VAL A 174      -9.943  14.637  -4.771  1.00 95.51           C
ATOM   2570 1HG2 VAL A 174      -9.416  15.358  -4.145  1.00 95.51           H
ATOM   2571 2HG2 VAL A 174      -9.253  14.222  -5.506  1.00 95.51           H
ATOM   2572 3HG2 VAL A 174     -10.765  15.134  -5.284  1.00 95.51           H
ATOM   2573  HN  VAL A 174      -8.821  12.131  -5.058  1.00 95.51           H
ATOM   2574  N   LEU A 175     -10.312  10.630  -2.638  1.00 92.99           N
ATOM   2575  CA  LEU A 175     -10.944   9.629  -1.795  1.00 92.99           C
ATOM   2576  C   LEU A 175      -9.908   9.057  -0.826  1.00 92.99           C
ATOM   2577  O   LEU A 175     -10.207   8.829   0.345  1.00 92.99           O
ATOM   2578  HA  LEU A 175     -11.719  10.132  -1.216  1.00 92.99           H
ATOM   2579  CB  LEU A 175     -11.637   8.568  -2.652  1.00 92.99           C
ATOM   2580 1HB  LEU A 175     -12.277   9.074  -3.375  1.00 92.99           H
ATOM   2581 2HB  LEU A 175     -10.875   8.033  -3.220  1.00 92.99           H
ATOM   2582  CG  LEU A 175     -12.482   7.542  -1.895  1.00 92.99           C
ATOM   2583  HG  LEU A 175     -12.701   7.943  -0.906  1.00 92.99           H
ATOM   2584  CD1 LEU A 175     -13.823   7.311  -2.596  1.00 92.99           C
ATOM   2585 1HD1 LEU A 175     -14.374   8.250  -2.645  1.00 92.99           H
ATOM   2586 2HD1 LEU A 175     -13.645   6.941  -3.606  1.00 92.99           H
ATOM   2587 3HD1 LEU A 175     -14.404   6.577  -2.037  1.00 92.99           H
ATOM   2588  CD2 LEU A 175     -11.709   6.237  -1.693  1.00 92.99           C
ATOM   2589 1HD2 LEU A 175     -11.440   5.820  -2.663  1.00 92.99           H
ATOM   2590 2HD2 LEU A 175     -10.805   6.436  -1.119  1.00 92.99           H
ATOM   2591 3HD2 LEU A 175     -12.333   5.525  -1.152  1.00 92.99           H
ATOM   2592  HN  LEU A 175     -10.238  10.384  -3.604  1.00 92.99           H
ATOM   2593  N   ALA A 176      -8.710   8.841  -1.350  1.00 92.63           N
ATOM   2594  CA  ALA A 176      -7.633   8.283  -0.550  1.00 92.63           C
ATOM   2595  C   ALA A 176      -7.280   9.260   0.573  1.00 92.63           C
ATOM   2596  O   ALA A 176      -6.998   8.844   1.696  1.00 92.63           O
ATOM   2597  HA  ALA A 176      -7.993   7.353  -0.111  1.00 92.63           H
ATOM   2598  CB  ALA A 176      -6.436   7.974  -1.451  1.00 92.63           C
ATOM   2599 1HB  ALA A 176      -6.732   7.253  -2.214  1.00 92.63           H
ATOM   2600 2HB  ALA A 176      -6.095   8.891  -1.930  1.00 92.63           H
ATOM   2601 3HB  ALA A 176      -5.628   7.555  -0.851  1.00 92.63           H
ATOM   2602  HN  ALA A 176      -8.472   9.040  -2.301  1.00 92.63           H
ATOM   2603  N   ALA A 177      -7.306  10.540   0.232  1.00 93.44           N
ATOM   2604  CA  ALA A 177      -6.954  11.577   1.187  1.00 93.44           C
ATOM   2605  C   ALA A 177      -7.950  11.555   2.348  1.00 93.44           C
ATOM   2606  O   ALA A 177      -7.555  11.623   3.511  1.00 93.44           O
ATOM   2607  HA  ALA A 177      -5.958  11.351   1.569  1.00 93.44           H
ATOM   2608  CB  ALA A 177      -6.914  12.932   0.478  1.00 93.44           C
ATOM   2609 1HB  ALA A 177      -6.171  12.904  -0.319  1.00 93.44           H
ATOM   2610 2HB  ALA A 177      -7.894  13.148   0.053  1.00 93.44           H
ATOM   2611 3HB  ALA A 177      -6.650  13.710   1.195  1.00 93.44           H
ATOM   2612  HN  ALA A 177      -7.562  10.871  -0.676  1.00 93.44           H
ATOM   2613  N   ALA A 178      -9.223  11.460   1.992  1.00 93.86           N
ATOM   2614  CA  ALA A 178     -10.283  11.505   2.985  1.00 93.86           C
ATOM   2615  C   ALA A 178     -10.140  10.313   3.932  1.00 93.86           C
ATOM   2616  O   ALA A 178     -10.397  10.432   5.129  1.00 93.86           O
ATOM   2617  HA  ALA A 178     -10.165  12.427   3.554  1.00 93.86           H
ATOM   2618  CB  ALA A 178     -11.641  11.532   2.281  1.00 93.86           C
ATOM   2619 1HB  ALA A 178     -11.703  12.413   1.643  1.00 93.86           H
ATOM   2620 2HB  ALA A 178     -11.752  10.634   1.672  1.00 93.86           H
ATOM   2621 3HB  ALA A 178     -12.436  11.566   3.026  1.00 93.86           H
ATOM   2622  HN  ALA A 178      -9.533  11.354   1.047  1.00 93.86           H
ATOM   2623  N   LEU A 179      -9.730   9.190   3.361  1.00 91.71           N
ATOM   2624  CA  LEU A 179      -9.642   7.953   4.119  1.00 91.71           C
ATOM   2625  C   LEU A 179      -8.451   8.031   5.076  1.00 91.71           C
ATOM   2626  O   LEU A 179      -8.297   7.181   5.952  1.00 91.71           O
ATOM   2627  HA  LEU A 179     -10.554   7.866   4.709  1.00 91.71           H
ATOM   2628  CB  LEU A 179      -9.596   6.749   3.176  1.00 91.71           C
ATOM   2629 1HB  LEU A 179      -8.822   6.926   2.430  1.00 91.71           H
ATOM   2630 2HB  LEU A 179      -9.290   5.875   3.751  1.00 91.71           H
ATOM   2631  CG  LEU A 179     -10.900   6.416   2.449  1.00 91.71           C
ATOM   2632  HG  LEU A 179     -11.235   7.310   1.922  1.00 91.71           H
ATOM   2633  CD1 LEU A 179     -10.679   5.327   1.397  1.00 91.71           C
ATOM   2634 1HD1 LEU A 179      -9.948   5.673   0.665  1.00 91.71           H
ATOM   2635 2HD1 LEU A 179     -10.308   4.424   1.881  1.00 91.71           H
ATOM   2636 3HD1 LEU A 179     -11.621   5.110   0.895  1.00 91.71           H
ATOM   2637  CD2 LEU A 179     -12.001   6.038   3.442  1.00 91.71           C
ATOM   2638 1HD2 LEU A 179     -11.688   5.166   4.016  1.00 91.71           H
ATOM   2639 2HD2 LEU A 179     -12.181   6.873   4.119  1.00 91.71           H
ATOM   2640 3HD2 LEU A 179     -12.917   5.806   2.898  1.00 91.71           H
ATOM   2641  HN  LEU A 179      -9.462   9.116   2.400  1.00 91.71           H
ATOM   2642  N   CYS A 180      -7.638   9.058   4.876  1.00 92.18           N
ATOM   2643  CA  CYS A 180      -6.421   9.212   5.654  1.00 92.18           C
ATOM   2644  C   CYS A 180      -6.694  10.208   6.783  1.00 92.18           C
ATOM   2645  O   CYS A 180      -5.791  10.553   7.543  1.00 92.18           O
ATOM   2646  HA  CYS A 180      -6.180   8.227   6.057  1.00 92.18           H
ATOM   2647  CB  CYS A 180      -5.242   9.647   4.781  1.00 92.18           C
ATOM   2648 1HB  CYS A 180      -5.480  10.583   4.276  1.00 92.18           H
ATOM   2649 2HB  CYS A 180      -4.367   9.834   5.404  1.00 92.18           H
ATOM   2650  SG  CYS A 180      -4.865   8.349   3.547  1.00 92.18           S
ATOM   2651  HG  CYS A 180      -6.010   8.455   2.879  1.00 92.18           H
ATOM   2652  HN  CYS A 180      -7.800   9.776   4.199  1.00 92.18           H
ATOM   2653  N   ILE A 181      -7.943  10.643   6.855  1.00 93.50           N
ATOM   2654  CA  ILE A 181      -8.339  11.620   7.856  1.00 93.50           C
ATOM   2655  C   ILE A 181      -8.009  11.078   9.248  1.00 93.50           C
ATOM   2656  O   ILE A 181      -7.420  11.781  10.068  1.00 93.50           O
ATOM   2657  HA  ILE A 181      -7.747  12.519   7.687  1.00 93.50           H
ATOM   2658  CB  ILE A 181      -9.809  12.004   7.678  1.00 93.50           C
ATOM   2659  HB  ILE A 181     -10.381  11.093   7.500  1.00 93.50           H
ATOM   2660  CG1 ILE A 181      -9.996  12.902   6.453  1.00 93.50           C
ATOM   2661 1HG1 ILE A 181      -9.505  13.860   6.622  1.00 93.50           H
ATOM   2662 2HG1 ILE A 181      -9.516  12.447   5.587  1.00 93.50           H
ATOM   2663  CG2 ILE A 181     -10.366  12.646   8.950  1.00 93.50           C
ATOM   2664 1HG2 ILE A 181     -10.287  11.941   9.777  1.00 93.50           H
ATOM   2665 2HG2 ILE A 181      -9.795  13.545   9.183  1.00 93.50           H
ATOM   2666 3HG2 ILE A 181     -11.412  12.910   8.796  1.00 93.50           H
ATOM   2667  CD1 ILE A 181     -11.481  13.128   6.161  1.00 93.50           C
ATOM   2668 1HD1 ILE A 181     -11.963  12.170   5.968  1.00 93.50           H
ATOM   2669 2HD1 ILE A 181     -11.952  13.606   7.020  1.00 93.50           H
ATOM   2670 3HD1 ILE A 181     -11.585  13.769   5.286  1.00 93.50           H
ATOM   2671  HN  ILE A 181      -8.677  10.341   6.247  1.00 93.50           H
ATOM   2672  N   PRO A 182      -8.381   9.824   9.540  1.00 91.42           N
ATOM   2673  CA  PRO A 182      -8.179   9.270  10.881  1.00 91.42           C
ATOM   2674  C   PRO A 182      -6.741   9.410  11.352  1.00 91.42           C
ATOM   2675  O   PRO A 182      -6.493   9.814  12.487  1.00 91.42           O
ATOM   2676  HA  PRO A 182      -8.773   9.823  11.609  1.00 91.42           H
ATOM   2677  CB  PRO A 182      -8.587   7.802  10.732  1.00 91.42           C
ATOM   2678 1HB  PRO A 182      -7.733   7.172  10.485  1.00 91.42           H
ATOM   2679 2HB  PRO A 182      -9.017   7.410  11.653  1.00 91.42           H
ATOM   2680  CG  PRO A 182      -9.609   7.833   9.601  1.00 91.42           C
ATOM   2681 1HG  PRO A 182      -9.732   6.853   9.140  1.00 91.42           H
ATOM   2682 2HG  PRO A 182     -10.596   8.131   9.956  1.00 91.42           H
ATOM   2683  CD  PRO A 182      -9.018   8.848   8.637  1.00 91.42           C
ATOM   2684 1HD  PRO A 182      -8.291   8.392   7.964  1.00 91.42           H
ATOM   2685 2HD  PRO A 182      -9.784   9.306   8.011  1.00 91.42           H
ATOM   2686  N   GLU A 183      -5.823   9.070  10.460  1.00 91.94           N
ATOM   2687  CA  GLU A 183      -4.409   9.092  10.794  1.00 91.94           C
ATOM   2688  C   GLU A 183      -3.972  10.513  11.154  1.00 91.94           C
ATOM   2689  O   GLU A 183      -3.167  10.707  12.064  1.00 91.94           O
ATOM   2690  HA  GLU A 183      -4.307   8.442  11.663  1.00 91.94           H
ATOM   2691  CB  GLU A 183      -3.566   8.532   9.647  1.00 91.94           C
ATOM   2692 1HB  GLU A 183      -3.962   8.884   8.694  1.00 91.94           H
ATOM   2693 2HB  GLU A 183      -2.518   8.792   9.801  1.00 91.94           H
ATOM   2694  CG  GLU A 183      -3.630   7.004   9.614  1.00 91.94           C
ATOM   2695 1HG  GLU A 183      -2.883   6.620   8.920  1.00 91.94           H
ATOM   2696 2HG  GLU A 183      -3.387   6.605  10.598  1.00 91.94           H
ATOM   2697  CD  GLU A 183      -5.020   6.523   9.192  1.00 91.94           C
ATOM   2698  OE1 GLU A 183      -5.318   5.340   9.464  1.00 91.94           O
ATOM   2699  OE2 GLU A 183      -5.753   7.350   8.607  1.00 91.94           O
ATOM   2700  HN  GLU A 183      -6.032   8.783   9.525  1.00 91.94           H
ATOM   2701  N   ILE A 184      -4.521  11.471  10.421  1.00 94.21           N
ATOM   2702  CA  ILE A 184      -4.118  12.858  10.579  1.00 94.21           C
ATOM   2703  C   ILE A 184      -4.513  13.343  11.975  1.00 94.21           C
ATOM   2704  O   ILE A 184      -3.790  14.125  12.592  1.00 94.21           O
ATOM   2705  HA  ILE A 184      -3.032  12.894  10.495  1.00 94.21           H
ATOM   2706  CB  ILE A 184      -4.689  13.714   9.446  1.00 94.21           C
ATOM   2707  HB  ILE A 184      -5.768  13.564   9.416  1.00 94.21           H
ATOM   2708  CG1 ILE A 184      -4.132  13.271   8.091  1.00 94.21           C
ATOM   2709 1HG1 ILE A 184      -3.066  13.489   8.044  1.00 94.21           H
ATOM   2710 2HG1 ILE A 184      -4.242  12.192   7.984  1.00 94.21           H
ATOM   2711  CG2 ILE A 184      -4.446  15.202   9.708  1.00 94.21           C
ATOM   2712 1HG2 ILE A 184      -4.929  15.490  10.641  1.00 94.21           H
ATOM   2713 2HG2 ILE A 184      -3.374  15.387   9.781  1.00 94.21           H
ATOM   2714 3HG2 ILE A 184      -4.861  15.787   8.887  1.00 94.21           H
ATOM   2715  CD1 ILE A 184      -4.855  13.980   6.944  1.00 94.21           C
ATOM   2716 1HD1 ILE A 184      -5.918  13.740   6.981  1.00 94.21           H
ATOM   2717 2HD1 ILE A 184      -4.723  15.058   7.042  1.00 94.21           H
ATOM   2718 3HD1 ILE A 184      -4.441  13.647   5.993  1.00 94.21           H
ATOM   2719  HN  ILE A 184      -5.227  11.312   9.732  1.00 94.21           H
ATOM   2720  N   LEU A 185      -5.658  12.860  12.433  1.00 93.67           N
ATOM   2721  CA  LEU A 185      -6.258  13.382  13.650  1.00 93.67           C
ATOM   2722  C   LEU A 185      -5.516  12.815  14.862  1.00 93.67           C
ATOM   2723  O   LEU A 185      -5.092  13.563  15.741  1.00 93.67           O
ATOM   2724  HA  LEU A 185      -6.127  14.464  13.641  1.00 93.67           H
ATOM   2725  CB  LEU A 185      -7.763  13.108  13.666  1.00 93.67           C
ATOM   2726 1HB  LEU A 185      -7.921  12.046  13.478  1.00 93.67           H
ATOM   2727 2HB  LEU A 185      -8.139  13.313  14.668  1.00 93.67           H
ATOM   2728  CG  LEU A 185      -8.600  13.905  12.664  1.00 93.67           C
ATOM   2729  HG  LEU A 185      -8.249  13.668  11.660  1.00 93.67           H
ATOM   2730  CD1 LEU A 185     -10.074  13.498  12.735  1.00 93.67           C
ATOM   2731 1HD1 LEU A 185     -10.169  12.437  12.504  1.00 93.67           H
ATOM   2732 2HD1 LEU A 185     -10.455  13.687  13.738  1.00 93.67           H
ATOM   2733 3HD1 LEU A 185     -10.646  14.080  12.013  1.00 93.67           H
ATOM   2734  CD2 LEU A 185      -8.411  15.410  12.866  1.00 93.67           C
ATOM   2735 1HD2 LEU A 185      -8.720  15.683  13.875  1.00 93.67           H
ATOM   2736 2HD2 LEU A 185      -7.361  15.666  12.725  1.00 93.67           H
ATOM   2737 3HD2 LEU A 185      -9.018  15.953  12.141  1.00 93.67           H
ATOM   2738  HN  LEU A 185      -6.174  12.128  11.989  1.00 93.67           H
ATOM   2739  N   TYR A 186      -5.383  11.496  14.871  1.00 92.46           N
ATOM   2740  CA  TYR A 186      -5.065  10.784  16.096  1.00 92.46           C
ATOM   2741  C   TYR A 186      -3.564  10.506  16.195  1.00 92.46           C
ATOM   2742  O   TYR A 186      -3.079  10.058  17.233  1.00 92.46           O
ATOM   2743  HA  TYR A 186      -5.367  11.409  16.937  1.00 92.46           H
ATOM   2744  CB  TYR A 186      -5.814   9.453  16.017  1.00 92.46           C
ATOM   2745 1HB  TYR A 186      -5.468   8.904  15.142  1.00 92.46           H
ATOM   2746 2HB  TYR A 186      -5.561   8.852  16.891  1.00 92.46           H
ATOM   2747  CG  TYR A 186      -7.335   9.598  15.940  1.00 92.46           C
ATOM   2748  CD1 TYR A 186      -8.000  10.388  16.856  1.00 92.46           C
ATOM   2749  HD1 TYR A 186      -7.441  10.909  17.634  1.00 92.46           H
ATOM   2750  CD2 TYR A 186      -8.043   8.939  14.955  1.00 92.46           C
ATOM   2751  HD2 TYR A 186      -7.518   8.315  14.232  1.00 92.46           H
ATOM   2752  CE1 TYR A 186      -9.432  10.525  16.784  1.00 92.46           C
ATOM   2753  HE1 TYR A 186      -9.969  11.146  17.501  1.00 92.46           H
ATOM   2754  CE2 TYR A 186      -9.474   9.076  14.883  1.00 92.46           C
ATOM   2755  HE2 TYR A 186     -10.045   8.561  14.111  1.00 92.46           H
ATOM   2756  CZ  TYR A 186     -10.098   9.863  15.801  1.00 92.46           C
ATOM   2757  OH  TYR A 186     -11.450   9.992  15.733  1.00 92.46           O
ATOM   2758  HH  TYR A 186     -11.786   9.618  14.868  1.00 92.46           H
ATOM   2759  HN  TYR A 186      -5.489  10.918  14.061  1.00 92.46           H
ATOM   2760  N   SER A 187      -2.870  10.783  15.101  1.00 92.98           N
ATOM   2761  CA  SER A 187      -1.427  10.616  15.067  1.00 92.98           C
ATOM   2762  C   SER A 187      -0.763  11.614  16.018  1.00 92.98           C
ATOM   2763  O   SER A 187      -0.933  12.824  15.872  1.00 92.98           O
ATOM   2764  HA  SER A 187      -1.247   9.594  15.399  1.00 92.98           H
ATOM   2765  CB  SER A 187      -0.884  10.794  13.648  1.00 92.98           C
ATOM   2766 1HB  SER A 187      -1.166  11.778  13.273  1.00 92.98           H
ATOM   2767 2HB  SER A 187       0.205  10.761  13.669  1.00 92.98           H
ATOM   2768  OG  SER A 187      -1.372   9.791  12.761  1.00 92.98           O
ATOM   2769  HG  SER A 187      -1.864  10.216  12.001  1.00 92.98           H
ATOM   2770  HN  SER A 187      -3.277  11.115  14.250  1.00 92.98           H
ATOM   2771  N   GLN A 188      -0.020  11.071  16.971  1.00 92.48           N
ATOM   2772  CA  GLN A 188       0.642  11.897  17.966  1.00 92.48           C
ATOM   2773  C   GLN A 188       1.985  11.278  18.361  1.00 92.48           C
ATOM   2774  O   GLN A 188       2.283  10.144  17.991  1.00 92.48           O
ATOM   2775  HA  GLN A 188       0.807  12.859  17.482  1.00 92.48           H
ATOM   2776  CB  GLN A 188      -0.250  12.099  19.193  1.00 92.48           C
ATOM   2777 1HB  GLN A 188      -0.495  11.132  19.632  1.00 92.48           H
ATOM   2778 2HB  GLN A 188       0.291  12.665  19.951  1.00 92.48           H
ATOM   2779  CG  GLN A 188      -1.537  12.836  18.819  1.00 92.48           C
ATOM   2780 1HG  GLN A 188      -1.296  13.726  18.238  1.00 92.48           H
ATOM   2781 2HG  GLN A 188      -2.154  12.199  18.183  1.00 92.48           H
ATOM   2782  CD  GLN A 188      -2.325  13.233  20.069  1.00 92.48           C
ATOM   2783  OE1 GLN A 188      -1.842  13.161  21.187  1.00 92.48           O
ATOM   2784  NE2 GLN A 188      -3.561  13.655  19.818  1.00 92.48           N
ATOM   2785 1HE2 GLN A 188      -3.896  13.690  18.877  1.00 92.48           H
ATOM   2786 2HE2 GLN A 188      -4.155  13.937  20.571  1.00 92.48           H
ATOM   2787  HN  GLN A 188       0.133  10.087  17.069  1.00 92.48           H
ATOM   2788  N   ILE A 189       2.760  12.052  19.107  1.00 92.29           N
ATOM   2789  CA  ILE A 189       3.974  11.533  19.713  1.00 92.29           C
ATOM   2790  C   ILE A 189       3.694  11.166  21.172  1.00 92.29           C
ATOM   2791  O   ILE A 189       3.212  11.995  21.943  1.00 92.29           O
ATOM   2792  HA  ILE A 189       4.246  10.625  19.175  1.00 92.29           H
ATOM   2793  CB  ILE A 189       5.127  12.524  19.539  1.00 92.29           C
ATOM   2794  HB  ILE A 189       4.831  13.474  19.984  1.00 92.29           H
ATOM   2795  CG1 ILE A 189       5.404  12.787  18.057  1.00 92.29           C
ATOM   2796 1HG1 ILE A 189       5.784  11.880  17.588  1.00 92.29           H
ATOM   2797 2HG1 ILE A 189       4.474  13.042  17.549  1.00 92.29           H
ATOM   2798  CG2 ILE A 189       6.377  12.047  20.280  1.00 92.29           C
ATOM   2799 1HG2 ILE A 189       6.155  11.953  21.343  1.00 92.29           H
ATOM   2800 2HG2 ILE A 189       6.686  11.079  19.886  1.00 92.29           H
ATOM   2801 3HG2 ILE A 189       7.181  12.770  20.140  1.00 92.29           H
ATOM   2802  CD1 ILE A 189       6.416  13.921  17.882  1.00 92.29           C
ATOM   2803 1HD1 ILE A 189       6.021  14.833  18.331  1.00 92.29           H
ATOM   2804 2HD1 ILE A 189       7.352  13.651  18.370  1.00 92.29           H
ATOM   2805 3HD1 ILE A 189       6.595  14.087  16.819  1.00 92.29           H
ATOM   2806  HN  ILE A 189       2.571  13.015  19.299  1.00 92.29           H
ATOM   2807  N   LYS A 190       4.009   9.923  21.507  1.00 87.79           N
ATOM   2808  CA  LYS A 190       3.886   9.465  22.881  1.00 87.79           C
ATOM   2809  C   LYS A 190       5.280   9.188  23.448  1.00 87.79           C
ATOM   2810  O   LYS A 190       6.087   8.507  22.818  1.00 87.79           O
ATOM   2811  HA  LYS A 190       3.433  10.273  23.456  1.00 87.79           H
ATOM   2812  CB  LYS A 190       2.940   8.265  22.962  1.00 87.79           C
ATOM   2813 1HB  LYS A 190       2.005   8.499  22.453  1.00 87.79           H
ATOM   2814 2HB  LYS A 190       3.381   7.414  22.444  1.00 87.79           H
ATOM   2815  CG  LYS A 190       2.654   7.890  24.418  1.00 87.79           C
ATOM   2816 1HG  LYS A 190       3.586   7.632  24.920  1.00 87.79           H
ATOM   2817 2HG  LYS A 190       2.237   8.750  24.943  1.00 87.79           H
ATOM   2818  CD  LYS A 190       1.680   6.713  24.500  1.00 87.79           C
ATOM   2819 1HD  LYS A 190       0.678   7.046  24.230  1.00 87.79           H
ATOM   2820 2HD  LYS A 190       1.967   5.949  23.778  1.00 87.79           H
ATOM   2821  CE  LYS A 190       1.663   6.113  25.907  1.00 87.79           C
ATOM   2822 1HE  LYS A 190       2.666   6.140  26.333  1.00 87.79           H
ATOM   2823 2HE  LYS A 190       1.025   6.712  26.557  1.00 87.79           H
ATOM   2824  NZ  LYS A 190       1.171   4.717  25.869  1.00 87.79           N
ATOM   2825 1HZ  LYS A 190       1.440   4.241  26.723  1.00 87.79           H
ATOM   2826 2HZ  LYS A 190       0.161   4.717  25.786  1.00 87.79           H
ATOM   2827 3HZ  LYS A 190       1.576   4.238  25.073  1.00 87.79           H
ATOM   2828  HN  LYS A 190       4.342   9.237  20.861  1.00 87.79           H
ATOM   2829  N   GLU A 191       5.520   9.732  24.632  1.00 84.58           N
ATOM   2830  CA  GLU A 191       6.763   9.471  25.338  1.00 84.58           C
ATOM   2831  C   GLU A 191       6.572   8.338  26.348  1.00 84.58           C
ATOM   2832  O   GLU A 191       5.661   8.385  27.173  1.00 84.58           O
ATOM   2833  HA  GLU A 191       7.473   9.165  24.569  1.00 84.58           H
ATOM   2834  CB  GLU A 191       7.281  10.736  26.024  1.00 84.58           C
ATOM   2835 1HB  GLU A 191       6.464  11.229  26.551  1.00 84.58           H
ATOM   2836 2HB  GLU A 191       8.121  10.485  26.672  1.00 84.58           H
ATOM   2837  CG  GLU A 191       7.812  11.739  24.998  1.00 84.58           C
ATOM   2838 1HG  GLU A 191       8.566  11.260  24.372  1.00 84.58           H
ATOM   2839 2HG  GLU A 191       7.003  12.052  24.338  1.00 84.58           H
ATOM   2840  CD  GLU A 191       8.418  12.962  25.689  1.00 84.58           C
ATOM   2841  OE1 GLU A 191       8.908  13.845  24.952  1.00 84.58           O
ATOM   2842  OE2 GLU A 191       8.377  12.986  26.938  1.00 84.58           O
ATOM   2843  HN  GLU A 191       4.884  10.340  25.108  1.00 84.58           H
ATOM   2844  N   GLU A 192       7.446   7.346  26.250  1.00 76.47           N
ATOM   2845  CA  GLU A 192       7.321   6.155  27.073  1.00 76.47           C
ATOM   2846  C   GLU A 192       8.699   5.701  27.561  1.00 76.47           C
ATOM   2847  O   GLU A 192       9.543   5.302  26.761  1.00 76.47           O
ATOM   2848  HA  GLU A 192       6.708   6.453  27.923  1.00 76.47           H
ATOM   2849  CB  GLU A 192       6.612   5.034  26.311  1.00 76.47           C
ATOM   2850 1HB  GLU A 192       5.608   5.356  26.035  1.00 76.47           H
ATOM   2851 2HB  GLU A 192       7.218   4.730  25.457  1.00 76.47           H
ATOM   2852  CG  GLU A 192       6.451   3.791  27.189  1.00 76.47           C
ATOM   2853 1HG  GLU A 192       6.951   2.944  26.720  1.00 76.47           H
ATOM   2854 2HG  GLU A 192       6.936   3.956  28.151  1.00 76.47           H
ATOM   2855  CD  GLU A 192       4.973   3.462  27.406  1.00 76.47           C
ATOM   2856  OE1 GLU A 192       4.660   2.957  28.506  1.00 76.47           O
ATOM   2857  OE2 GLU A 192       4.189   3.722  26.468  1.00 76.47           O
ATOM   2858  HN  GLU A 192       8.225   7.348  25.624  1.00 76.47           H
ATOM   2859  N   SER A 193       8.882   5.778  28.871  1.00 72.81           N
ATOM   2860  CA  SER A 193      10.116   5.315  29.482  1.00 72.81           C
ATOM   2861  C   SER A 193      11.316   5.990  28.814  1.00 72.81           C
ATOM   2862  O   SER A 193      12.363   5.369  28.637  1.00 72.81           O
ATOM   2863  HA  SER A 193      10.047   5.607  30.530  1.00 72.81           H
ATOM   2864  CB  SER A 193      10.242   3.793  29.385  1.00 72.81           C
ATOM   2865 1HB  SER A 193      11.287   3.507  29.502  1.00 72.81           H
ATOM   2866 2HB  SER A 193       9.691   3.331  30.205  1.00 72.81           H
ATOM   2867  OG  SER A 193       9.751   3.295  28.144  1.00 72.81           O
ATOM   2868  HG  SER A 193       9.646   2.301  28.191  1.00 72.81           H
ATOM   2869  HN  SER A 193       8.207   6.147  29.509  1.00 72.81           H
ATOM   2870  N   GLY A 194      11.124   7.253  28.462  1.00 76.80           N
ATOM   2871  CA  GLY A 194      12.202   8.044  27.896  1.00 76.80           C
ATOM   2872  C   GLY A 194      12.347   7.779  26.396  1.00 76.80           C
ATOM   2873  O   GLY A 194      13.292   8.254  25.766  1.00 76.80           O
ATOM   2874 1HA  GLY A 194      12.008   9.103  28.064  1.00 76.80           H
ATOM   2875 2HA  GLY A 194      13.138   7.807  28.403  1.00 76.80           H
ATOM   2876  HN  GLY A 194      10.252   7.733  28.558  1.00 76.80           H
ATOM   2877  N   ILE A 195      11.398   7.022  25.866  1.00 84.29           N
ATOM   2878  CA  ILE A 195      11.379   6.732  24.443  1.00 84.29           C
ATOM   2879  C   ILE A 195      10.195   7.454  23.795  1.00 84.29           C
ATOM   2880  O   ILE A 195       9.051   7.269  24.207  1.00 84.29           O
ATOM   2881  HA  ILE A 195      12.300   7.129  24.016  1.00 84.29           H
ATOM   2882  CB  ILE A 195      11.383   5.221  24.204  1.00 84.29           C
ATOM   2883  HB  ILE A 195      10.530   4.790  24.728  1.00 84.29           H
ATOM   2884  CG1 ILE A 195      12.643   4.577  24.784  1.00 84.29           C
ATOM   2885 1HG1 ILE A 195      13.512   4.876  24.198  1.00 84.29           H
ATOM   2886 2HG1 ILE A 195      12.805   4.938  25.800  1.00 84.29           H
ATOM   2887  CG2 ILE A 195      11.208   4.900  22.718  1.00 84.29           C
ATOM   2888 1HG2 ILE A 195      10.259   5.307  22.368  1.00 84.29           H
ATOM   2889 2HG2 ILE A 195      12.025   5.346  22.151  1.00 84.29           H
ATOM   2890 3HG2 ILE A 195      11.214   3.820  22.576  1.00 84.29           H
ATOM   2891  CD1 ILE A 195      12.527   3.052  24.792  1.00 84.29           C
ATOM   2892 1HD1 ILE A 195      11.671   2.756  25.399  1.00 84.29           H
ATOM   2893 2HD1 ILE A 195      12.389   2.693  23.772  1.00 84.29           H
ATOM   2894 3HD1 ILE A 195      13.436   2.620  25.210  1.00 84.29           H
ATOM   2895  HN  ILE A 195      10.653   6.611  26.391  1.00 84.29           H
ATOM   2896  N   ALA A 196      10.511   8.261  22.793  1.00 90.48           N
ATOM   2897  CA  ALA A 196       9.481   8.935  22.021  1.00 90.48           C
ATOM   2898  C   ALA A 196       8.979   7.998  20.921  1.00 90.48           C
ATOM   2899  O   ALA A 196       9.773   7.442  20.164  1.00 90.48           O
ATOM   2900  HA  ALA A 196       8.656   9.163  22.696  1.00 90.48           H
ATOM   2901  CB  ALA A 196      10.038  10.246  21.462  1.00 90.48           C
ATOM   2902 1HB  ALA A 196      10.353  10.887  22.285  1.00 90.48           H
ATOM   2903 2HB  ALA A 196      10.892  10.033  20.819  1.00 90.48           H
ATOM   2904 3HB  ALA A 196       9.265  10.751  20.883  1.00 90.48           H
ATOM   2905  HN  ALA A 196      11.449   8.456  22.507  1.00 90.48           H
ATOM   2906  N   ILE A 197       7.663   7.852  20.867  1.00 89.41           N
ATOM   2907  CA  ILE A 197       7.049   6.953  19.905  1.00 89.41           C
ATOM   2908  C   ILE A 197       5.976   7.709  19.119  1.00 89.41           C
ATOM   2909  O   ILE A 197       5.113   8.359  19.707  1.00 89.41           O
ATOM   2910  HA  ILE A 197       7.827   6.636  19.210  1.00 89.41           H
ATOM   2911  CB  ILE A 197       6.527   5.695  20.604  1.00 89.41           C
ATOM   2912  HB  ILE A 197       5.818   6.001  21.372  1.00 89.41           H
ATOM   2913  CG1 ILE A 197       7.662   4.949  21.308  1.00 89.41           C
ATOM   2914 1HG1 ILE A 197       8.370   4.575  20.568  1.00 89.41           H
ATOM   2915 2HG1 ILE A 197       8.209   5.636  21.954  1.00 89.41           H
ATOM   2916  CG2 ILE A 197       5.772   4.796  19.623  1.00 89.41           C
ATOM   2917 1HG2 ILE A 197       4.924   5.343  19.208  1.00 89.41           H
ATOM   2918 2HG2 ILE A 197       6.440   4.496  18.816  1.00 89.41           H
ATOM   2919 3HG2 ILE A 197       5.412   3.910  20.146  1.00 89.41           H
ATOM   2920  CD1 ILE A 197       7.120   3.782  22.137  1.00 89.41           C
ATOM   2921 1HD1 ILE A 197       6.431   4.162  22.891  1.00 89.41           H
ATOM   2922 2HD1 ILE A 197       6.595   3.085  21.483  1.00 89.41           H
ATOM   2923 3HD1 ILE A 197       7.947   3.269  22.626  1.00 89.41           H
ATOM   2924  HN  ILE A 197       7.022   8.333  21.465  1.00 89.41           H
ATOM   2925  N   CYS A 198       6.065   7.600  17.802  1.00 92.02           N
ATOM   2926  CA  CYS A 198       5.002   8.082  16.937  1.00 92.02           C
ATOM   2927  C   CYS A 198       3.904   7.018  16.887  1.00 92.02           C
ATOM   2928  O   CYS A 198       4.100   5.945  16.320  1.00 92.02           O
ATOM   2929  HA  CYS A 198       4.629   9.003  17.384  1.00 92.02           H
ATOM   2930  CB  CYS A 198       5.523   8.431  15.541  1.00 92.02           C
ATOM   2931 1HB  CYS A 198       6.162   9.313  15.592  1.00 92.02           H
ATOM   2932 2HB  CYS A 198       6.135   7.615  15.158  1.00 92.02           H
ATOM   2933  SG  CYS A 198       4.119   8.743  14.410  1.00 92.02           S
ATOM   2934  HN  CYS A 198       6.844   7.191  17.326  1.00 92.02           H
ATOM   2935  N   THR A 199       2.771   7.354  17.488  1.00 91.44           N
ATOM   2936  CA  THR A 199       1.648   6.433  17.535  1.00 91.44           C
ATOM   2937  C   THR A 199       0.332   7.187  17.335  1.00 91.44           C
ATOM   2938  O   THR A 199       0.309   8.417  17.350  1.00 91.44           O
ATOM   2939  HA  THR A 199       1.744   5.732  16.706  1.00 91.44           H
ATOM   2940  CB  THR A 199       1.717   5.671  18.860  1.00 91.44           C
ATOM   2941  HB  THR A 199       2.735   5.342  19.067  1.00 91.44           H
ATOM   2942  OG1 THR A 199       0.752   4.633  18.714  1.00 91.44           O
ATOM   2943  HG1 THR A 199       0.899   3.929  19.409  1.00 91.44           H
ATOM   2944  CG2 THR A 199       1.199   6.498  20.038  1.00 91.44           C
ATOM   2945 1HG2 THR A 199       0.158   6.771  19.862  1.00 91.44           H
ATOM   2946 2HG2 THR A 199       1.799   7.402  20.140  1.00 91.44           H
ATOM   2947 3HG2 THR A 199       1.270   5.910  20.954  1.00 91.44           H
ATOM   2948  HN  THR A 199       2.616   8.234  17.936  1.00 91.44           H
ATOM   2949  N   MET A 200      -0.732   6.419  17.153  1.00 91.57           N
ATOM   2950  CA  MET A 200      -2.074   6.974  17.202  1.00 91.57           C
ATOM   2951  C   MET A 200      -2.652   6.886  18.616  1.00 91.57           C
ATOM   2952  O   MET A 200      -2.569   5.842  19.260  1.00 91.57           O
ATOM   2953  HA  MET A 200      -1.970   8.019  16.909  1.00 91.57           H
ATOM   2954  CB  MET A 200      -2.978   6.211  16.232  1.00 91.57           C
ATOM   2955 1HB  MET A 200      -2.926   5.143  16.444  1.00 91.57           H
ATOM   2956 2HB  MET A 200      -4.014   6.516  16.378  1.00 91.57           H
ATOM   2957  CG  MET A 200      -2.565   6.468  14.781  1.00 91.57           C
ATOM   2958 1HG  MET A 200      -2.492   7.541  14.600  1.00 91.57           H
ATOM   2959 2HG  MET A 200      -1.578   6.045  14.594  1.00 91.57           H
ATOM   2960  SD  MET A 200      -3.759   5.743  13.669  1.00 91.57           S
ATOM   2961  CE  MET A 200      -3.687   4.042  14.204  1.00 91.57           C
ATOM   2962 1HE  MET A 200      -2.674   3.663  14.074  1.00 91.57           H
ATOM   2963 2HE  MET A 200      -3.967   3.979  15.256  1.00 91.57           H
ATOM   2964 3HE  MET A 200      -4.378   3.445  13.608  1.00 91.57           H
ATOM   2965  HN  MET A 200      -0.687   5.436  16.975  1.00 91.57           H
ATOM   2966  N   VAL A 201      -3.226   7.996  19.056  1.00 92.03           N
ATOM   2967  CA  VAL A 201      -3.865   8.042  20.360  1.00 92.03           C
ATOM   2968  C   VAL A 201      -5.365   8.284  20.181  1.00 92.03           C
ATOM   2969  O   VAL A 201      -5.768   9.240  19.521  1.00 92.03           O
ATOM   2970  HA  VAL A 201      -3.720   7.069  20.831  1.00 92.03           H
ATOM   2971  CB  VAL A 201      -3.189   9.098  21.237  1.00 92.03           C
ATOM   2972  HB  VAL A 201      -3.348  10.071  20.771  1.00 92.03           H
ATOM   2973  CG1 VAL A 201      -3.818   9.137  22.631  1.00 92.03           C
ATOM   2974 1HG1 VAL A 201      -4.877   9.379  22.546  1.00 92.03           H
ATOM   2975 2HG1 VAL A 201      -3.704   8.163  23.108  1.00 92.03           H
ATOM   2976 3HG1 VAL A 201      -3.319   9.896  23.234  1.00 92.03           H
ATOM   2977  CG2 VAL A 201      -1.681   8.858  21.321  1.00 92.03           C
ATOM   2978 1HG2 VAL A 201      -1.493   7.874  21.752  1.00 92.03           H
ATOM   2979 2HG2 VAL A 201      -1.249   8.905  20.322  1.00 92.03           H
ATOM   2980 3HG2 VAL A 201      -1.226   9.623  21.950  1.00 92.03           H
ATOM   2981  HN  VAL A 201      -3.259   8.851  18.539  1.00 92.03           H
ATOM   2982  N   TYR A 202      -6.150   7.401  20.780  1.00 91.01           N
ATOM   2983  CA  TYR A 202      -7.596   7.483  20.661  1.00 91.01           C
ATOM   2984  C   TYR A 202      -8.210   8.160  21.888  1.00 91.01           C
ATOM   2985  O   TYR A 202      -7.763   7.936  23.013  1.00 91.01           O
ATOM   2986  HA  TYR A 202      -7.827   8.075  19.775  1.00 91.01           H
ATOM   2987  CB  TYR A 202      -8.096   6.039  20.586  1.00 91.01           C
ATOM   2988 1HB  TYR A 202      -7.717   5.489  21.447  1.00 91.01           H
ATOM   2989 2HB  TYR A 202      -9.183   6.038  20.660  1.00 91.01           H
ATOM   2990  CG  TYR A 202      -7.685   5.304  19.308  1.00 91.01           C
ATOM   2991  CD1 TYR A 202      -8.449   5.426  18.166  1.00 91.01           C
ATOM   2992  HD1 TYR A 202      -9.346   6.046  18.174  1.00 91.01           H
ATOM   2993  CD2 TYR A 202      -6.550   4.519  19.299  1.00 91.01           C
ATOM   2994  HD2 TYR A 202      -5.946   4.423  20.201  1.00 91.01           H
ATOM   2995  CE1 TYR A 202      -8.063   4.734  16.964  1.00 91.01           C
ATOM   2996  HE1 TYR A 202      -8.658   4.822  16.054  1.00 91.01           H
ATOM   2997  CE2 TYR A 202      -6.163   3.827  18.097  1.00 91.01           C
ATOM   2998  HE2 TYR A 202      -5.269   3.204  18.075  1.00 91.01           H
ATOM   2999  CZ  TYR A 202      -6.939   3.969  16.988  1.00 91.01           C
ATOM   3000  OH  TYR A 202      -6.574   3.316  15.853  1.00 91.01           O
ATOM   3001  HH  TYR A 202      -5.864   2.642  16.059  1.00 91.01           H
ATOM   3002  HN  TYR A 202      -5.815   6.641  21.337  1.00 91.01           H
ATOM   3003  N   PRO A 203      -9.240   8.995  21.697  1.00 81.86           N
ATOM   3004  CA  PRO A 203      -9.818   9.747  22.813  1.00 81.86           C
ATOM   3005  C   PRO A 203     -10.550   8.848  23.797  1.00 81.86           C
ATOM   3006  O   PRO A 203     -11.179   7.869  23.399  1.00 81.86           O
ATOM   3007  HA  PRO A 203      -9.029  10.223  23.396  1.00 81.86           H
ATOM   3008  CB  PRO A 203     -10.768  10.734  22.132  1.00 81.86           C
ATOM   3009 1HB  PRO A 203     -11.638  10.948  22.752  1.00 81.86           H
ATOM   3010 2HB  PRO A 203     -10.280  11.687  21.930  1.00 81.86           H
ATOM   3011  CG  PRO A 203     -11.156  10.034  20.860  1.00 81.86           C
ATOM   3012 1HG  PRO A 203     -11.990   9.352  21.025  1.00 81.86           H
ATOM   3013 2HG  PRO A 203     -11.473  10.747  20.099  1.00 81.86           H
ATOM   3014  CD  PRO A 203      -9.927   9.290  20.427  1.00 81.86           C
ATOM   3015 1HD  PRO A 203     -10.179   8.379  19.886  1.00 81.86           H
ATOM   3016 2HD  PRO A 203      -9.305   9.893  19.765  1.00 81.86           H
ATOM   3017  N   SER A 204     -10.447   9.208  25.068  1.00 72.55           N
ATOM   3018  CA  SER A 204     -10.617   8.238  26.136  1.00 72.55           C
ATOM   3019  C   SER A 204     -12.006   7.603  26.050  1.00 72.55           C
ATOM   3020  O   SER A 204     -12.141   6.383  26.140  1.00 72.55           O
ATOM   3021  HA  SER A 204      -9.842   7.488  25.972  1.00 72.55           H
ATOM   3022  CB  SER A 204     -10.414   8.887  27.507  1.00 72.55           C
ATOM   3023 1HB  SER A 204     -10.763   8.208  28.285  1.00 72.55           H
ATOM   3024 2HB  SER A 204      -9.349   9.047  27.678  1.00 72.55           H
ATOM   3025  OG  SER A 204     -11.103  10.129  27.617  1.00 72.55           O
ATOM   3026  HG  SER A 204     -12.062   9.969  27.850  1.00 72.55           H
ATOM   3027  HN  SER A 204     -10.251  10.141  25.371  1.00 72.55           H
ATOM   3028  N   ASP A 205     -13.003   8.458  25.877  1.00 72.21           N
ATOM   3029  CA  ASP A 205     -14.372   8.083  26.185  1.00 72.21           C
ATOM   3030  C   ASP A 205     -14.746   6.833  25.385  1.00 72.21           C
ATOM   3031  O   ASP A 205     -15.182   5.834  25.955  1.00 72.21           O
ATOM   3032  HA  ASP A 205     -14.387   7.909  27.261  1.00 72.21           H
ATOM   3033  CB  ASP A 205     -15.348   9.198  25.803  1.00 72.21           C
ATOM   3034 1HB  ASP A 205     -15.155   9.520  24.780  1.00 72.21           H
ATOM   3035 2HB  ASP A 205     -16.369   8.818  25.830  1.00 72.21           H
ATOM   3036  CG  ASP A 205     -15.217  10.390  26.753  1.00 72.21           C
ATOM   3037  OD1 ASP A 205     -14.771  10.158  27.897  1.00 72.21           O
ATOM   3038  OD2 ASP A 205     -15.565  11.507  26.312  1.00 72.21           O
ATOM   3039  HN  ASP A 205     -12.887   9.390  25.534  1.00 72.21           H
ATOM   3040  N   GLU A 206     -14.562   6.930  24.077  1.00 82.80           N
ATOM   3041  CA  GLU A 206     -14.937   5.845  23.186  1.00 82.80           C
ATOM   3042  C   GLU A 206     -13.710   5.325  22.435  1.00 82.80           C
ATOM   3043  O   GLU A 206     -13.815   4.898  21.287  1.00 82.80           O
ATOM   3044  HA  GLU A 206     -15.334   5.063  23.833  1.00 82.80           H
ATOM   3045  CB  GLU A 206     -16.029   6.290  22.210  1.00 82.80           C
ATOM   3046 1HB  GLU A 206     -15.766   7.256  21.780  1.00 82.80           H
ATOM   3047 2HB  GLU A 206     -16.190   5.514  21.461  1.00 82.80           H
ATOM   3048  CG  GLU A 206     -17.366   6.477  22.931  1.00 82.80           C
ATOM   3049 1HG  GLU A 206     -17.220   7.088  23.822  1.00 82.80           H
ATOM   3050 2HG  GLU A 206     -18.059   7.015  22.285  1.00 82.80           H
ATOM   3051  CD  GLU A 206     -17.970   5.127  23.325  1.00 82.80           C
ATOM   3052  OE1 GLU A 206     -19.070   5.150  23.919  1.00 82.80           O
ATOM   3053  OE2 GLU A 206     -17.318   4.104  23.023  1.00 82.80           O
ATOM   3054  HN  GLU A 206     -14.165   7.729  23.625  1.00 82.80           H
ATOM   3055  N   SER A 207     -12.573   5.380  23.115  1.00 88.09           N
ATOM   3056  CA  SER A 207     -11.304   5.080  22.475  1.00 88.09           C
ATOM   3057  C   SER A 207     -11.360   3.696  21.824  1.00 88.09           C
ATOM   3058  O   SER A 207     -10.959   3.531  20.673  1.00 88.09           O
ATOM   3059  HA  SER A 207     -11.172   5.853  21.718  1.00 88.09           H
ATOM   3060  CB  SER A 207     -10.151   5.147  23.479  1.00 88.09           C
ATOM   3061 1HB  SER A 207      -9.276   4.651  23.060  1.00 88.09           H
ATOM   3062 2HB  SER A 207      -9.878   6.189  23.647  1.00 88.09           H
ATOM   3063  OG  SER A 207     -10.490   4.539  24.722  1.00 88.09           O
ATOM   3064  HG  SER A 207     -10.716   5.243  25.397  1.00 88.09           H
ATOM   3065  HN  SER A 207     -12.512   5.623  24.083  1.00 88.09           H
ATOM   3066  N   THR A 208     -11.861   2.737  22.589  1.00 88.98           N
ATOM   3067  CA  THR A 208     -11.816   1.346  22.171  1.00 88.98           C
ATOM   3068  C   THR A 208     -12.680   1.135  20.927  1.00 88.98           C
ATOM   3069  O   THR A 208     -12.244   0.506  19.963  1.00 88.98           O
ATOM   3070  HA  THR A 208     -10.790   1.104  21.893  1.00 88.98           H
ATOM   3071  CB  THR A 208     -12.240   0.482  23.360  1.00 88.98           C
ATOM   3072  HB  THR A 208     -12.247  -0.574  23.090  1.00 88.98           H
ATOM   3073  OG1 THR A 208     -13.497   1.024  23.753  1.00 88.98           O
ATOM   3074  HG1 THR A 208     -13.987   0.370  24.329  1.00 88.98           H
ATOM   3075  CG2 THR A 208     -11.346   0.690  24.584  1.00 88.98           C
ATOM   3076 1HG2 THR A 208     -11.392   1.733  24.895  1.00 88.98           H
ATOM   3077 2HG2 THR A 208     -10.317   0.431  24.331  1.00 88.98           H
ATOM   3078 3HG2 THR A 208     -11.690   0.053  25.398  1.00 88.98           H
ATOM   3079  HN  THR A 208     -12.291   2.898  23.477  1.00 88.98           H
ATOM   3080  N   LYS A 209     -13.890   1.671  20.987  1.00 90.75           N
ATOM   3081  CA  LYS A 209     -14.821   1.546  19.879  1.00 90.75           C
ATOM   3082  C   LYS A 209     -14.221   2.210  18.637  1.00 90.75           C
ATOM   3083  O   LYS A 209     -14.348   1.692  17.529  1.00 90.75           O
ATOM   3084  HA  LYS A 209     -14.945   0.483  19.675  1.00 90.75           H
ATOM   3085  CB  LYS A 209     -16.194   2.097  20.267  1.00 90.75           C
ATOM   3086 1HB  LYS A 209     -16.094   3.127  20.611  1.00 90.75           H
ATOM   3087 2HB  LYS A 209     -16.843   2.116  19.392  1.00 90.75           H
ATOM   3088  CG  LYS A 209     -16.835   1.247  21.366  1.00 90.75           C
ATOM   3089 1HG  LYS A 209     -16.674   0.190  21.154  1.00 90.75           H
ATOM   3090 2HG  LYS A 209     -16.352   1.457  22.321  1.00 90.75           H
ATOM   3091  CD  LYS A 209     -18.335   1.529  21.474  1.00 90.75           C
ATOM   3092 1HD  LYS A 209     -18.522   2.589  21.303  1.00 90.75           H
ATOM   3093 2HD  LYS A 209     -18.868   0.982  20.696  1.00 90.75           H
ATOM   3094  CE  LYS A 209     -18.871   1.126  22.849  1.00 90.75           C
ATOM   3095 1HE  LYS A 209     -19.402   0.177  22.774  1.00 90.75           H
ATOM   3096 2HE  LYS A 209     -18.042   0.974  23.539  1.00 90.75           H
ATOM   3097  NZ  LYS A 209     -19.779   2.169  23.377  1.00 90.75           N
ATOM   3098 1HZ  LYS A 209     -20.255   1.818  24.200  1.00 90.75           H
ATOM   3099 2HZ  LYS A 209     -19.241   2.993  23.623  1.00 90.75           H
ATOM   3100 3HZ  LYS A 209     -20.463   2.412  22.669  1.00 90.75           H
ATOM   3101  HN  LYS A 209     -14.236   2.183  21.774  1.00 90.75           H
ATOM   3102  N   LEU A 210     -13.579   3.347  18.865  1.00 91.93           N
ATOM   3103  CA  LEU A 210     -13.018   4.121  17.771  1.00 91.93           C
ATOM   3104  C   LEU A 210     -11.890   3.324  17.113  1.00 91.93           C
ATOM   3105  O   LEU A 210     -11.831   3.219  15.889  1.00 91.93           O
ATOM   3106  HA  LEU A 210     -13.810   4.270  17.037  1.00 91.93           H
ATOM   3107  CB  LEU A 210     -12.589   5.506  18.260  1.00 91.93           C
ATOM   3108 1HB  LEU A 210     -13.451   5.992  18.717  1.00 91.93           H
ATOM   3109 2HB  LEU A 210     -11.843   5.377  19.045  1.00 91.93           H
ATOM   3110  CG  LEU A 210     -12.013   6.444  17.198  1.00 91.93           C
ATOM   3111  HG  LEU A 210     -11.177   5.939  16.713  1.00 91.93           H
ATOM   3112  CD1 LEU A 210     -13.049   6.746  16.113  1.00 91.93           C
ATOM   3113 1HD1 LEU A 210     -13.352   5.816  15.632  1.00 91.93           H
ATOM   3114 2HD1 LEU A 210     -13.919   7.222  16.565  1.00 91.93           H
ATOM   3115 3HD1 LEU A 210     -12.614   7.414  15.371  1.00 91.93           H
ATOM   3116  CD2 LEU A 210     -11.461   7.721  17.834  1.00 91.93           C
ATOM   3117 1HD2 LEU A 210     -12.262   8.239  18.361  1.00 91.93           H
ATOM   3118 2HD2 LEU A 210     -10.670   7.463  18.539  1.00 91.93           H
ATOM   3119 3HD2 LEU A 210     -11.058   8.370  17.057  1.00 91.93           H
ATOM   3120  HN  LEU A 210     -13.441   3.738  19.775  1.00 91.93           H
ATOM   3121  N   LYS A 211     -11.023   2.782  17.956  1.00 92.01           N
ATOM   3122  CA  LYS A 211      -9.912   1.979  17.472  1.00 92.01           C
ATOM   3123  C   LYS A 211     -10.455   0.811  16.646  1.00 92.01           C
ATOM   3124  O   LYS A 211      -9.998   0.570  15.530  1.00 92.01           O
ATOM   3125  HA  LYS A 211      -9.310   2.612  16.821  1.00 92.01           H
ATOM   3126  CB  LYS A 211      -9.018   1.546  18.636  1.00 92.01           C
ATOM   3127 1HB  LYS A 211      -8.601   2.426  19.126  1.00 92.01           H
ATOM   3128 2HB  LYS A 211      -9.614   1.019  19.381  1.00 92.01           H
ATOM   3129  CG  LYS A 211      -7.884   0.641  18.149  1.00 92.01           C
ATOM   3130 1HG  LYS A 211      -8.293  -0.313  17.817  1.00 92.01           H
ATOM   3131 2HG  LYS A 211      -7.396   1.096  17.287  1.00 92.01           H
ATOM   3132  CD  LYS A 211      -6.857   0.405  19.257  1.00 92.01           C
ATOM   3133 1HD  LYS A 211      -6.493   1.362  19.631  1.00 92.01           H
ATOM   3134 2HD  LYS A 211      -7.332  -0.105  20.096  1.00 92.01           H
ATOM   3135  CE  LYS A 211      -5.681  -0.430  18.746  1.00 92.01           C
ATOM   3136 1HE  LYS A 211      -6.029  -1.421  18.456  1.00 92.01           H
ATOM   3137 2HE  LYS A 211      -5.259   0.034  17.854  1.00 92.01           H
ATOM   3138  NZ  LYS A 211      -4.638  -0.550  19.789  1.00 92.01           N
ATOM   3139 1HZ  LYS A 211      -3.785  -0.907  19.375  1.00 92.01           H
ATOM   3140 2HZ  LYS A 211      -4.460   0.362  20.196  1.00 92.01           H
ATOM   3141 3HZ  LYS A 211      -4.955  -1.186  20.513  1.00 92.01           H
ATOM   3142  HN  LYS A 211     -11.069   2.885  18.949  1.00 92.01           H
ATOM   3143  N   SER A 212     -11.423   0.117  17.227  1.00 91.50           N
ATOM   3144  CA  SER A 212     -12.000  -1.049  16.579  1.00 91.50           C
ATOM   3145  C   SER A 212     -12.547  -0.665  15.202  1.00 91.50           C
ATOM   3146  O   SER A 212     -12.365  -1.398  14.231  1.00 91.50           O
ATOM   3147  HA  SER A 212     -11.180  -1.760  16.480  1.00 91.50           H
ATOM   3148  CB  SER A 212     -13.107  -1.664  17.437  1.00 91.50           C
ATOM   3149 1HB  SER A 212     -12.735  -1.824  18.449  1.00 91.50           H
ATOM   3150 2HB  SER A 212     -13.940  -0.965  17.510  1.00 91.50           H
ATOM   3151  OG  SER A 212     -13.572  -2.900  16.902  1.00 91.50           O
ATOM   3152  HG  SER A 212     -12.799  -3.510  16.727  1.00 91.50           H
ATOM   3153  HN  SER A 212     -11.811   0.338  18.121  1.00 91.50           H
ATOM   3154  N   ALA A 213     -13.206   0.484  15.162  1.00 92.23           N
ATOM   3155  CA  ALA A 213     -13.834   0.944  13.935  1.00 92.23           C
ATOM   3156  C   ALA A 213     -12.752   1.240  12.894  1.00 92.23           C
ATOM   3157  O   ALA A 213     -12.867   0.828  11.740  1.00 92.23           O
ATOM   3158  HA  ALA A 213     -14.471   0.140  13.566  1.00 92.23           H
ATOM   3159  CB  ALA A 213     -14.705   2.166  14.234  1.00 92.23           C
ATOM   3160 1HB  ALA A 213     -15.475   1.895  14.956  1.00 92.23           H
ATOM   3161 2HB  ALA A 213     -14.085   2.962  14.645  1.00 92.23           H
ATOM   3162 3HB  ALA A 213     -15.176   2.510  13.313  1.00 92.23           H
ATOM   3163  HN  ALA A 213     -13.314   1.094  15.946  1.00 92.23           H
ATOM   3164  N   VAL A 214     -11.727   1.951  13.338  1.00 90.37           N
ATOM   3165  CA  VAL A 214     -10.658   2.362  12.444  1.00 90.37           C
ATOM   3166  C   VAL A 214      -9.958   1.120  11.888  1.00 90.37           C
ATOM   3167  O   VAL A 214      -9.618   1.071  10.707  1.00 90.37           O
ATOM   3168  HA  VAL A 214     -11.112   2.908  11.617  1.00 90.37           H
ATOM   3169  CB  VAL A 214      -9.703   3.311  13.171  1.00 90.37           C
ATOM   3170  HB  VAL A 214      -9.427   2.849  14.118  1.00 90.37           H
ATOM   3171  CG1 VAL A 214      -8.423   3.527  12.362  1.00 90.37           C
ATOM   3172 1HG1 VAL A 214      -7.920   2.571  12.216  1.00 90.37           H
ATOM   3173 2HG1 VAL A 214      -8.673   3.958  11.393  1.00 90.37           H
ATOM   3174 3HG1 VAL A 214      -7.762   4.206  12.902  1.00 90.37           H
ATOM   3175  CG2 VAL A 214     -10.387   4.645  13.481  1.00 90.37           C
ATOM   3176 1HG2 VAL A 214     -10.706   5.115  12.550  1.00 90.37           H
ATOM   3177 2HG2 VAL A 214     -11.256   4.469  14.115  1.00 90.37           H
ATOM   3178 3HG2 VAL A 214      -9.687   5.301  13.997  1.00 90.37           H
ATOM   3179  HN  VAL A 214     -11.620   2.245  14.288  1.00 90.37           H
ATOM   3180  N   LEU A 215      -9.762   0.148  12.767  1.00 90.97           N
ATOM   3181  CA  LEU A 215      -9.092  -1.083  12.383  1.00 90.97           C
ATOM   3182  C   LEU A 215      -9.952  -1.830  11.362  1.00 90.97           C
ATOM   3183  O   LEU A 215      -9.443  -2.315  10.352  1.00 90.97           O
ATOM   3184  HA  LEU A 215      -8.151  -0.809  11.907  1.00 90.97           H
ATOM   3185  CB  LEU A 215      -8.748  -1.914  13.621  1.00 90.97           C
ATOM   3186 1HB  LEU A 215      -9.568  -1.826  14.333  1.00 90.97           H
ATOM   3187 2HB  LEU A 215      -8.691  -2.962  13.327  1.00 90.97           H
ATOM   3188  CG  LEU A 215      -7.447  -1.543  14.337  1.00 90.97           C
ATOM   3189  HG  LEU A 215      -7.381  -0.457  14.385  1.00 90.97           H
ATOM   3190  CD1 LEU A 215      -7.447  -2.061  15.777  1.00 90.97           C
ATOM   3191 1HD1 LEU A 215      -8.283  -1.621  16.321  1.00 90.97           H
ATOM   3192 2HD1 LEU A 215      -7.547  -3.146  15.773  1.00 90.97           H
ATOM   3193 3HD1 LEU A 215      -6.511  -1.784  16.262  1.00 90.97           H
ATOM   3194  CD2 LEU A 215      -6.230  -2.035  13.551  1.00 90.97           C
ATOM   3195 1HD2 LEU A 215      -6.276  -3.120  13.450  1.00 90.97           H
ATOM   3196 2HD2 LEU A 215      -6.227  -1.578  12.562  1.00 90.97           H
ATOM   3197 3HD2 LEU A 215      -5.319  -1.759  14.082  1.00 90.97           H
ATOM   3198  HN  LEU A 215     -10.051   0.191  13.723  1.00 90.97           H
ATOM   3199  N   THR A 216     -11.242  -1.899  11.659  1.00 91.84           N
ATOM   3200  CA  THR A 216     -12.173  -2.599  10.791  1.00 91.84           C
ATOM   3201  C   THR A 216     -12.147  -1.996   9.385  1.00 91.84           C
ATOM   3202  O   THR A 216     -12.129  -2.724   8.394  1.00 91.84           O
ATOM   3203  HA  THR A 216     -11.848  -3.635  10.701  1.00 91.84           H
ATOM   3204  CB  THR A 216     -13.555  -2.553  11.446  1.00 91.84           C
ATOM   3205  HB  THR A 216     -13.917  -1.527  11.520  1.00 91.84           H
ATOM   3206  OG1 THR A 216     -13.375  -3.233  12.685  1.00 91.84           O
ATOM   3207  HG1 THR A 216     -13.325  -2.572  13.434  1.00 91.84           H
ATOM   3208  CG2 THR A 216     -14.585  -3.404  10.700  1.00 91.84           C
ATOM   3209 1HG2 THR A 216     -14.256  -4.442  10.685  1.00 91.84           H
ATOM   3210 2HG2 THR A 216     -14.686  -3.039   9.678  1.00 91.84           H
ATOM   3211 3HG2 THR A 216     -15.548  -3.335  11.207  1.00 91.84           H
ATOM   3212  HN  THR A 216     -11.650  -1.489  12.474  1.00 91.84           H
ATOM   3213  N   LEU A 217     -12.146  -0.672   9.343  1.00 88.34           N
ATOM   3214  CA  LEU A 217     -12.146   0.037   8.075  1.00 88.34           C
ATOM   3215  C   LEU A 217     -10.889  -0.336   7.286  1.00 88.34           C
ATOM   3216  O   LEU A 217     -10.949  -0.537   6.074  1.00 88.34           O
ATOM   3217  HA  LEU A 217     -13.018  -0.299   7.513  1.00 88.34           H
ATOM   3218  CB  LEU A 217     -12.306   1.542   8.301  1.00 88.34           C
ATOM   3219 1HB  LEU A 217     -13.188   1.704   8.920  1.00 88.34           H
ATOM   3220 2HB  LEU A 217     -11.447   1.896   8.871  1.00 88.34           H
ATOM   3221  CG  LEU A 217     -12.436   2.400   7.042  1.00 88.34           C
ATOM   3222  HG  LEU A 217     -11.614   2.149   6.371  1.00 88.34           H
ATOM   3223  CD1 LEU A 217     -13.737   2.089   6.298  1.00 88.34           C
ATOM   3224 1HD1 LEU A 217     -13.747   1.038   6.008  1.00 88.34           H
ATOM   3225 2HD1 LEU A 217     -14.586   2.294   6.950  1.00 88.34           H
ATOM   3226 3HD1 LEU A 217     -13.804   2.713   5.407  1.00 88.34           H
ATOM   3227  CD2 LEU A 217     -12.308   3.887   7.376  1.00 88.34           C
ATOM   3228 1HD2 LEU A 217     -13.095   4.171   8.075  1.00 88.34           H
ATOM   3229 2HD2 LEU A 217     -11.335   4.076   7.828  1.00 88.34           H
ATOM   3230 3HD2 LEU A 217     -12.405   4.475   6.463  1.00 88.34           H
ATOM   3231  HN  LEU A 217     -12.144  -0.087  10.154  1.00 88.34           H
ATOM   3232  N   LYS A 218      -9.780  -0.418   8.006  1.00 85.62           N
ATOM   3233  CA  LYS A 218      -8.503  -0.718   7.382  1.00 85.62           C
ATOM   3234  C   LYS A 218      -8.554  -2.121   6.775  1.00 85.62           C
ATOM   3235  O   LYS A 218      -8.046  -2.345   5.677  1.00 85.62           O
ATOM   3236  HA  LYS A 218      -8.356   0.002   6.576  1.00 85.62           H
ATOM   3237  CB  LYS A 218      -7.360  -0.520   8.379  1.00 85.62           C
ATOM   3238 1HB  LYS A 218      -7.621  -0.977   9.334  1.00 85.62           H
ATOM   3239 2HB  LYS A 218      -6.466  -1.029   8.018  1.00 85.62           H
ATOM   3240  CG  LYS A 218      -7.061   0.966   8.583  1.00 85.62           C
ATOM   3241 1HG  LYS A 218      -6.616   1.379   7.678  1.00 85.62           H
ATOM   3242 2HG  LYS A 218      -7.991   1.507   8.757  1.00 85.62           H
ATOM   3243  CD  LYS A 218      -6.113   1.178   9.766  1.00 85.62           C
ATOM   3244 1HD  LYS A 218      -6.527   0.707  10.657  1.00 85.62           H
ATOM   3245 2HD  LYS A 218      -5.159   0.691   9.563  1.00 85.62           H
ATOM   3246  CE  LYS A 218      -5.886   2.668  10.027  1.00 85.62           C
ATOM   3247 1HE  LYS A 218      -5.592   3.165   9.102  1.00 85.62           H
ATOM   3248 2HE  LYS A 218      -6.816   3.131  10.356  1.00 85.62           H
ATOM   3249  NZ  LYS A 218      -4.839   2.860  11.055  1.00 85.62           N
ATOM   3250 1HZ  LYS A 218      -4.829   3.831  11.350  1.00 85.62           H
ATOM   3251 2HZ  LYS A 218      -5.036   2.266  11.853  1.00 85.62           H
ATOM   3252 3HZ  LYS A 218      -3.935   2.616  10.667  1.00 85.62           H
ATOM   3253  HN  LYS A 218      -9.745  -0.283   8.997  1.00 85.62           H
ATOM   3254  N   VAL A 219      -9.171  -3.030   7.516  1.00 87.17           N
ATOM   3255  CA  VAL A 219      -9.216  -4.424   7.108  1.00 87.17           C
ATOM   3256  C   VAL A 219     -10.094  -4.557   5.862  1.00 87.17           C
ATOM   3257  O   VAL A 219      -9.734  -5.257   4.917  1.00 87.17           O
ATOM   3258  HA  VAL A 219      -8.200  -4.725   6.855  1.00 87.17           H
ATOM   3259  CB  VAL A 219      -9.693  -5.295   8.272  1.00 87.17           C
ATOM   3260  HB  VAL A 219     -10.602  -4.847   8.675  1.00 87.17           H
ATOM   3261  CG1 VAL A 219     -10.038  -6.707   7.794  1.00 87.17           C
ATOM   3262 1HG1 VAL A 219     -10.831  -6.655   7.049  1.00 87.17           H
ATOM   3263 2HG1 VAL A 219      -9.153  -7.167   7.353  1.00 87.17           H
ATOM   3264 3HG1 VAL A 219     -10.374  -7.305   8.641  1.00 87.17           H
ATOM   3265  CG2 VAL A 219      -8.651  -5.333   9.391  1.00 87.17           C
ATOM   3266 1HG2 VAL A 219      -7.719  -5.745   9.005  1.00 87.17           H
ATOM   3267 2HG2 VAL A 219      -8.476  -4.322   9.760  1.00 87.17           H
ATOM   3268 3HG2 VAL A 219      -9.015  -5.959  10.206  1.00 87.17           H
ATOM   3269  HN  VAL A 219      -9.634  -2.827   8.379  1.00 87.17           H
ATOM   3270  N   ILE A 220     -11.230  -3.875   5.901  1.00 87.42           N
ATOM   3271  CA  ILE A 220     -12.196  -3.968   4.820  1.00 87.42           C
ATOM   3272  C   ILE A 220     -11.585  -3.384   3.544  1.00 87.42           C
ATOM   3273  O   ILE A 220     -11.544  -4.048   2.510  1.00 87.42           O
ATOM   3274  HA  ILE A 220     -12.398  -5.026   4.652  1.00 87.42           H
ATOM   3275  CB  ILE A 220     -13.518  -3.313   5.225  1.00 87.42           C
ATOM   3276  HB  ILE A 220     -13.296  -2.342   5.669  1.00 87.42           H
ATOM   3277  CG1 ILE A 220     -14.237  -4.143   6.290  1.00 87.42           C
ATOM   3278 1HG1 ILE A 220     -14.557  -5.093   5.861  1.00 87.42           H
ATOM   3279 2HG1 ILE A 220     -13.548  -4.375   7.102  1.00 87.42           H
ATOM   3280  CG2 ILE A 220     -14.402  -3.059   4.002  1.00 87.42           C
ATOM   3281 1HG2 ILE A 220     -13.882  -2.398   3.309  1.00 87.42           H
ATOM   3282 2HG2 ILE A 220     -14.618  -4.006   3.508  1.00 87.42           H
ATOM   3283 3HG2 ILE A 220     -15.335  -2.593   4.319  1.00 87.42           H
ATOM   3284  CD1 ILE A 220     -15.451  -3.392   6.843  1.00 87.42           C
ATOM   3285 1HD1 ILE A 220     -15.124  -2.455   7.292  1.00 87.42           H
ATOM   3286 2HD1 ILE A 220     -16.149  -3.183   6.032  1.00 87.42           H
ATOM   3287 3HD1 ILE A 220     -15.944  -4.005   7.598  1.00 87.42           H
ATOM   3288  HN  ILE A 220     -11.492  -3.269   6.652  1.00 87.42           H
ATOM   3289  N   LEU A 221     -11.126  -2.146   3.660  1.00 81.62           N
ATOM   3290  CA  LEU A 221     -10.722  -1.386   2.489  1.00 81.62           C
ATOM   3291  C   LEU A 221      -9.303  -1.793   2.087  1.00 81.62           C
ATOM   3292  O   LEU A 221      -8.871  -1.527   0.966  1.00 81.62           O
ATOM   3293  HA  LEU A 221     -11.400  -1.650   1.678  1.00 81.62           H
ATOM   3294  CB  LEU A 221     -10.883   0.114   2.743  1.00 81.62           C
ATOM   3295 1HB  LEU A 221     -10.291   0.380   3.620  1.00 81.62           H
ATOM   3296 2HB  LEU A 221     -10.457   0.653   1.897  1.00 81.62           H
ATOM   3297  CG  LEU A 221     -12.314   0.609   2.959  1.00 81.62           C
ATOM   3298  HG  LEU A 221     -12.710   0.128   3.853  1.00 81.62           H
ATOM   3299  CD1 LEU A 221     -12.342   2.118   3.208  1.00 81.62           C
ATOM   3300 1HD1 LEU A 221     -11.754   2.350   4.096  1.00 81.62           H
ATOM   3301 2HD1 LEU A 221     -11.919   2.636   2.347  1.00 81.62           H
ATOM   3302 3HD1 LEU A 221     -13.371   2.443   3.359  1.00 81.62           H
ATOM   3303  CD2 LEU A 221     -13.216   0.204   1.791  1.00 81.62           C
ATOM   3304 1HD2 LEU A 221     -12.832   0.638   0.868  1.00 81.62           H
ATOM   3305 2HD2 LEU A 221     -13.231  -0.882   1.703  1.00 81.62           H
ATOM   3306 3HD2 LEU A 221     -14.228   0.568   1.971  1.00 81.62           H
ATOM   3307  HN  LEU A 221     -11.029  -1.664   4.531  1.00 81.62           H
ATOM   3308  N   GLY A 222      -8.617  -2.432   3.023  1.00 74.43           N
ATOM   3309  CA  GLY A 222      -7.200  -2.705   2.857  1.00 74.43           C
ATOM   3310  C   GLY A 222      -6.963  -4.171   2.488  1.00 74.43           C
ATOM   3311  O   GLY A 222      -5.868  -4.540   2.068  1.00 74.43           O
ATOM   3312 1HA  GLY A 222      -6.790  -2.060   2.080  1.00 74.43           H
ATOM   3313 2HA  GLY A 222      -6.670  -2.469   3.780  1.00 74.43           H
ATOM   3314  HN  GLY A 222      -9.013  -2.760   3.881  1.00 74.43           H
ATOM   3315  N   PHE A 223      -8.009  -4.967   2.658  1.00 74.72           N
ATOM   3316  CA  PHE A 223      -7.968  -6.357   2.236  1.00 74.72           C
ATOM   3317  C   PHE A 223      -9.184  -6.704   1.375  1.00 74.72           C
ATOM   3318  O   PHE A 223      -9.055  -6.917   0.170  1.00 74.72           O
ATOM   3319  HA  PHE A 223      -7.059  -6.490   1.649  1.00 74.72           H
ATOM   3320  CB  PHE A 223      -7.996  -7.210   3.505  1.00 74.72           C
ATOM   3321 1HB  PHE A 223      -7.241  -6.839   4.197  1.00 74.72           H
ATOM   3322 2HB  PHE A 223      -8.963  -7.087   3.993  1.00 74.72           H
ATOM   3323  CG  PHE A 223      -7.753  -8.701   3.258  1.00 74.72           C
ATOM   3324  CD1 PHE A 223      -8.704  -9.611   3.601  1.00 74.72           C
ATOM   3325  HD1 PHE A 223      -9.639  -9.279   4.051  1.00 74.72           H
ATOM   3326  CD2 PHE A 223      -6.586  -9.115   2.696  1.00 74.72           C
ATOM   3327  HD2 PHE A 223      -5.824  -8.386   2.422  1.00 74.72           H
ATOM   3328  CE1 PHE A 223      -8.478 -10.994   3.371  1.00 74.72           C
ATOM   3329  HE1 PHE A 223      -9.240 -11.723   3.646  1.00 74.72           H
ATOM   3330  CE2 PHE A 223      -6.360 -10.498   2.467  1.00 74.72           C
ATOM   3331  HE2 PHE A 223      -5.425 -10.830   2.017  1.00 74.72           H
ATOM   3332  CZ  PHE A 223      -7.311 -11.408   2.809  1.00 74.72           C
ATOM   3333  HZ  PHE A 223      -7.137 -12.470   2.633  1.00 74.72           H
ATOM   3334  HN  PHE A 223      -8.871  -4.677   3.074  1.00 74.72           H
ATOM   3335  N   PHE A 224     -10.337  -6.751   2.026  1.00 81.87           N
ATOM   3336  CA  PHE A 224     -11.487  -7.438   1.464  1.00 81.87           C
ATOM   3337  C   PHE A 224     -11.915  -6.800   0.141  1.00 81.87           C
ATOM   3338  O   PHE A 224     -12.134  -7.499  -0.847  1.00 81.87           O
ATOM   3339  HA  PHE A 224     -11.190  -8.472   1.287  1.00 81.87           H
ATOM   3340  CB  PHE A 224     -12.627  -7.303   2.475  1.00 81.87           C
ATOM   3341 1HB  PHE A 224     -12.606  -6.299   2.899  1.00 81.87           H
ATOM   3342 2HB  PHE A 224     -13.577  -7.408   1.951  1.00 81.87           H
ATOM   3343  CG  PHE A 224     -12.574  -8.323   3.614  1.00 81.87           C
ATOM   3344  CD1 PHE A 224     -13.005  -9.596   3.408  1.00 81.87           C
ATOM   3345  HD1 PHE A 224     -13.389  -9.890   2.431  1.00 81.87           H
ATOM   3346  CD2 PHE A 224     -12.095  -7.956   4.833  1.00 81.87           C
ATOM   3347  HD2 PHE A 224     -11.749  -6.936   4.999  1.00 81.87           H
ATOM   3348  CE1 PHE A 224     -12.955 -10.543   4.465  1.00 81.87           C
ATOM   3349  HE1 PHE A 224     -13.301 -11.563   4.299  1.00 81.87           H
ATOM   3350  CE2 PHE A 224     -12.045  -8.903   5.890  1.00 81.87           C
ATOM   3351  HE2 PHE A 224     -11.661  -8.609   6.867  1.00 81.87           H
ATOM   3352  CZ  PHE A 224     -12.477 -10.176   5.684  1.00 81.87           C
ATOM   3353  HZ  PHE A 224     -12.438 -10.903   6.495  1.00 81.87           H
ATOM   3354  HN  PHE A 224     -10.491  -6.330   2.920  1.00 81.87           H
ATOM   3355  N   LEU A 225     -12.022  -5.480   0.165  1.00 79.08           N
ATOM   3356  CA  LEU A 225     -12.460  -4.743  -1.008  1.00 79.08           C
ATOM   3357  C   LEU A 225     -11.482  -4.994  -2.157  1.00 79.08           C
ATOM   3358  O   LEU A 225     -11.885  -5.424  -3.237  1.00 79.08           O
ATOM   3359  HA  LEU A 225     -13.437  -5.134  -1.293  1.00 79.08           H
ATOM   3360  CB  LEU A 225     -12.647  -3.262  -0.671  1.00 79.08           C
ATOM   3361 1HB  LEU A 225     -13.341  -3.184   0.165  1.00 79.08           H
ATOM   3362 2HB  LEU A 225     -11.691  -2.864  -0.330  1.00 79.08           H
ATOM   3363  CG  LEU A 225     -13.160  -2.375  -1.808  1.00 79.08           C
ATOM   3364  HG  LEU A 225     -12.528  -2.539  -2.681  1.00 79.08           H
ATOM   3365  CD1 LEU A 225     -14.586  -2.763  -2.204  1.00 79.08           C
ATOM   3366 1HD1 LEU A 225     -14.602  -3.801  -2.536  1.00 79.08           H
ATOM   3367 2HD1 LEU A 225     -15.246  -2.647  -1.344  1.00 79.08           H
ATOM   3368 3HD1 LEU A 225     -14.927  -2.118  -3.014  1.00 79.08           H
ATOM   3369  CD2 LEU A 225     -13.050  -0.894  -1.441  1.00 79.08           C
ATOM   3370 1HD2 LEU A 225     -13.643  -0.696  -0.548  1.00 79.08           H
ATOM   3371 2HD2 LEU A 225     -12.007  -0.645  -1.247  1.00 79.08           H
ATOM   3372 3HD2 LEU A 225     -13.422  -0.287  -2.266  1.00 79.08           H
ATOM   3373  HN  LEU A 225     -11.815  -4.916   0.965  1.00 79.08           H
ATOM   3374  N   PRO A 226     -10.185  -4.732  -1.948  1.00 72.13           N
ATOM   3375  CA  PRO A 226      -9.185  -4.994  -2.987  1.00 72.13           C
ATOM   3376  C   PRO A 226      -9.256  -6.420  -3.508  1.00 72.13           C
ATOM   3377  O   PRO A 226      -9.233  -6.644  -4.718  1.00 72.13           O
ATOM   3378  HA  PRO A 226      -9.374  -4.363  -3.856  1.00 72.13           H
ATOM   3379  CB  PRO A 226      -7.854  -4.709  -2.289  1.00 72.13           C
ATOM   3380 1HB  PRO A 226      -7.435  -5.611  -1.842  1.00 72.13           H
ATOM   3381 2HB  PRO A 226      -7.110  -4.324  -2.985  1.00 72.13           H
ATOM   3382  CG  PRO A 226      -8.224  -3.677  -1.230  1.00 72.13           C
ATOM   3383 1HG  PRO A 226      -7.483  -3.632  -0.432  1.00 72.13           H
ATOM   3384 2HG  PRO A 226      -8.285  -2.672  -1.649  1.00 72.13           H
ATOM   3385  CD  PRO A 226      -9.572  -4.170  -0.731  1.00 72.13           C
ATOM   3386 1HD  PRO A 226      -9.464  -4.926   0.047  1.00 72.13           H
ATOM   3387 2HD  PRO A 226     -10.167  -3.362  -0.306  1.00 72.13           H
ATOM   3388  N   PHE A 227      -9.340  -7.354  -2.573  1.00 76.10           N
ATOM   3389  CA  PHE A 227      -9.274  -8.765  -2.917  1.00 76.10           C
ATOM   3390  C   PHE A 227     -10.460  -9.171  -3.794  1.00 76.10           C
ATOM   3391  O   PHE A 227     -10.282  -9.821  -4.823  1.00 76.10           O
ATOM   3392  HA  PHE A 227      -8.347  -8.921  -3.468  1.00 76.10           H
ATOM   3393  CB  PHE A 227      -9.334  -9.548  -1.604  1.00 76.10           C
ATOM   3394 1HB  PHE A 227      -8.501  -9.242  -0.972  1.00 76.10           H
ATOM   3395 2HB  PHE A 227     -10.250  -9.282  -1.075  1.00 76.10           H
ATOM   3396  CG  PHE A 227      -9.290 -11.067  -1.783  1.00 76.10           C
ATOM   3397  CD1 PHE A 227     -10.431 -11.798  -1.675  1.00 76.10           C
ATOM   3398  HD1 PHE A 227     -11.378 -11.302  -1.460  1.00 76.10           H
ATOM   3399  CD2 PHE A 227      -8.108 -11.686  -2.050  1.00 76.10           C
ATOM   3400  HD2 PHE A 227      -7.194 -11.100  -2.136  1.00 76.10           H
ATOM   3401  CE1 PHE A 227     -10.390 -13.208  -1.841  1.00 76.10           C
ATOM   3402  HE1 PHE A 227     -11.305 -13.794  -1.754  1.00 76.10           H
ATOM   3403  CE2 PHE A 227      -8.067 -13.095  -2.216  1.00 76.10           C
ATOM   3404  HE2 PHE A 227      -7.120 -13.591  -2.430  1.00 76.10           H
ATOM   3405  CZ  PHE A 227      -9.209 -13.827  -2.108  1.00 76.10           C
ATOM   3406  HZ  PHE A 227      -9.177 -14.909  -2.236  1.00 76.10           H
ATOM   3407  HN  PHE A 227      -9.451  -7.162  -1.598  1.00 76.10           H
ATOM   3408  N   VAL A 228     -11.645  -8.772  -3.354  1.00 80.46           N
ATOM   3409  CA  VAL A 228     -12.862  -9.110  -4.072  1.00 80.46           C
ATOM   3410  C   VAL A 228     -12.803  -8.511  -5.478  1.00 80.46           C
ATOM   3411  O   VAL A 228     -13.131  -9.181  -6.456  1.00 80.46           O
ATOM   3412  HA  VAL A 228     -12.904 -10.196  -4.155  1.00 80.46           H
ATOM   3413  CB  VAL A 228     -14.084  -8.648  -3.276  1.00 80.46           C
ATOM   3414  HB  VAL A 228     -13.919  -7.612  -2.978  1.00 80.46           H
ATOM   3415  CG1 VAL A 228     -15.348  -8.694  -4.136  1.00 80.46           C
ATOM   3416 1HG1 VAL A 228     -15.225  -8.038  -4.998  1.00 80.46           H
ATOM   3417 2HG1 VAL A 228     -15.519  -9.715  -4.477  1.00 80.46           H
ATOM   3418 3HG1 VAL A 228     -16.202  -8.360  -3.546  1.00 80.46           H
ATOM   3419  CG2 VAL A 228     -14.257  -9.480  -2.003  1.00 80.46           C
ATOM   3420 1HG2 VAL A 228     -14.390 -10.529  -2.270  1.00 80.46           H
ATOM   3421 2HG2 VAL A 228     -13.371  -9.374  -1.377  1.00 80.46           H
ATOM   3422 3HG2 VAL A 228     -15.132  -9.131  -1.457  1.00 80.46           H
ATOM   3423  HN  VAL A 228     -11.780  -8.228  -2.526  1.00 80.46           H
ATOM   3424  N   VAL A 229     -12.383  -7.256  -5.535  1.00 72.62           N
ATOM   3425  CA  VAL A 229     -12.350  -6.534  -6.796  1.00 72.62           C
ATOM   3426  C   VAL A 229     -11.401  -7.246  -7.762  1.00 72.62           C
ATOM   3427  O   VAL A 229     -11.757  -7.503  -8.910  1.00 72.62           O
ATOM   3428  HA  VAL A 229     -13.357  -6.555  -7.213  1.00 72.62           H
ATOM   3429  CB  VAL A 229     -11.969  -5.072  -6.552  1.00 72.62           C
ATOM   3430  HB  VAL A 229     -11.101  -5.058  -5.892  1.00 72.62           H
ATOM   3431  CG1 VAL A 229     -11.577  -4.382  -7.860  1.00 72.62           C
ATOM   3432 1HG1 VAL A 229     -10.723  -4.897  -8.300  1.00 72.62           H
ATOM   3433 2HG1 VAL A 229     -12.417  -4.413  -8.553  1.00 72.62           H
ATOM   3434 3HG1 VAL A 229     -11.311  -3.345  -7.658  1.00 72.62           H
ATOM   3435  CG2 VAL A 229     -13.103  -4.319  -5.853  1.00 72.62           C
ATOM   3436 1HG2 VAL A 229     -13.996  -4.348  -6.477  1.00 72.62           H
ATOM   3437 2HG2 VAL A 229     -13.315  -4.790  -4.893  1.00 72.62           H
ATOM   3438 3HG2 VAL A 229     -12.806  -3.283  -5.692  1.00 72.62           H
ATOM   3439  HN  VAL A 229     -12.069  -6.735  -4.741  1.00 72.62           H
ATOM   3440  N   MET A 230     -10.212  -7.544  -7.260  1.00 73.31           N
ATOM   3441  CA  MET A 230      -9.197  -8.190  -8.075  1.00 73.31           C
ATOM   3442  C   MET A 230      -9.675  -9.559  -8.563  1.00 73.31           C
ATOM   3443  O   MET A 230      -9.536  -9.885  -9.741  1.00 73.31           O
ATOM   3444  HA  MET A 230      -9.038  -7.528  -8.926  1.00 73.31           H
ATOM   3445  CB  MET A 230      -7.916  -8.360  -7.255  1.00 73.31           C
ATOM   3446 1HB  MET A 230      -8.163  -8.726  -6.259  1.00 73.31           H
ATOM   3447 2HB  MET A 230      -7.278  -9.110  -7.722  1.00 73.31           H
ATOM   3448  CG  MET A 230      -7.157  -7.036  -7.145  1.00 73.31           C
ATOM   3449 1HG  MET A 230      -7.055  -6.582  -8.130  1.00 73.31           H
ATOM   3450 2HG  MET A 230      -7.720  -6.335  -6.528  1.00 73.31           H
ATOM   3451  SD  MET A 230      -5.544  -7.314  -6.432  1.00 73.31           S
ATOM   3452  CE  MET A 230      -5.343  -5.796  -5.516  1.00 73.31           C
ATOM   3453 1HE  MET A 230      -5.384  -4.949  -6.202  1.00 73.31           H
ATOM   3454 2HE  MET A 230      -6.143  -5.707  -4.781  1.00 73.31           H
ATOM   3455 3HE  MET A 230      -4.380  -5.803  -5.006  1.00 73.31           H
ATOM   3456  HN  MET A 230      -9.938  -7.352  -6.318  1.00 73.31           H
ATOM   3457  N   ALA A 231     -10.229 -10.323  -7.633  1.00 75.84           N
ATOM   3458  CA  ALA A 231     -10.700 -11.661  -7.947  1.00 75.84           C
ATOM   3459  C   ALA A 231     -11.678 -11.590  -9.122  1.00 75.84           C
ATOM   3460  O   ALA A 231     -11.565 -12.360 -10.075  1.00 75.84           O
ATOM   3461  HA  ALA A 231      -9.836 -12.258  -8.240  1.00 75.84           H
ATOM   3462  CB  ALA A 231     -11.331 -12.286  -6.701  1.00 75.84           C
ATOM   3463 1HB  ALA A 231     -10.587 -12.340  -5.906  1.00 75.84           H
ATOM   3464 2HB  ALA A 231     -12.170 -11.673  -6.372  1.00 75.84           H
ATOM   3465 3HB  ALA A 231     -11.685 -13.290  -6.937  1.00 75.84           H
ATOM   3466  HN  ALA A 231     -10.357 -10.043  -6.682  1.00 75.84           H
ATOM   3467  N   CYS A 232     -12.615 -10.660  -9.015  1.00 75.49           N
ATOM   3468  CA  CYS A 232     -13.618 -10.485 -10.052  1.00 75.49           C
ATOM   3469  C   CYS A 232     -12.909 -10.058 -11.339  1.00 75.49           C
ATOM   3470  O   CYS A 232     -13.150 -10.626 -12.403  1.00 75.49           O
ATOM   3471  HA  CYS A 232     -14.105 -11.451 -10.182  1.00 75.49           H
ATOM   3472  CB  CYS A 232     -14.695  -9.483  -9.634  1.00 75.49           C
ATOM   3473 1HB  CYS A 232     -14.230  -8.560  -9.288  1.00 75.49           H
ATOM   3474 2HB  CYS A 232     -15.316  -9.224 -10.492  1.00 75.49           H
ATOM   3475  SG  CYS A 232     -15.732 -10.196  -8.305  1.00 75.49           S
ATOM   3476  HG  CYS A 232     -14.908  -9.890  -7.307  1.00 75.49           H
ATOM   3477  HN  CYS A 232     -12.695 -10.033  -8.240  1.00 75.49           H
ATOM   3478  N   CYS A 233     -12.048  -9.060 -11.199  1.00 70.23           N
ATOM   3479  CA  CYS A 233     -11.398  -8.466 -12.354  1.00 70.23           C
ATOM   3480  C   CYS A 233     -10.681  -9.576 -13.126  1.00 70.23           C
ATOM   3481  O   CYS A 233     -10.880  -9.727 -14.331  1.00 70.23           O
ATOM   3482  HA  CYS A 233     -12.185  -8.018 -12.961  1.00 70.23           H
ATOM   3483  CB  CYS A 233     -10.440  -7.343 -11.949  1.00 70.23           C
ATOM   3484 1HB  CYS A 233      -9.916  -7.614 -11.033  1.00 70.23           H
ATOM   3485 2HB  CYS A 233      -9.683  -7.203 -12.721  1.00 70.23           H
ATOM   3486  SG  CYS A 233     -11.371  -5.787 -11.699  1.00 70.23           S
ATOM   3487  HG  CYS A 233     -11.919  -6.138 -10.539  1.00 70.23           H
ATOM   3488  HN  CYS A 233     -11.795  -8.659 -10.319  1.00 70.23           H
ATOM   3489  N   TYR A 234      -9.863 -10.324 -12.401  1.00 71.69           N
ATOM   3490  CA  TYR A 234      -9.021 -11.332 -13.022  1.00 71.69           C
ATOM   3491  C   TYR A 234      -9.860 -12.502 -13.541  1.00 71.69           C
ATOM   3492  O   TYR A 234      -9.517 -13.117 -14.550  1.00 71.69           O
ATOM   3493  HA  TYR A 234      -8.502 -10.867 -13.861  1.00 71.69           H
ATOM   3494  CB  TYR A 234      -8.087 -11.838 -11.922  1.00 71.69           C
ATOM   3495 1HB  TYR A 234      -8.637 -11.879 -10.982  1.00 71.69           H
ATOM   3496 2HB  TYR A 234      -7.784 -12.859 -12.158  1.00 71.69           H
ATOM   3497  CG  TYR A 234      -6.834 -10.982 -11.727  1.00 71.69           C
ATOM   3498  CD1 TYR A 234      -5.825 -11.010 -12.668  1.00 71.69           C
ATOM   3499  HD1 TYR A 234      -5.921 -11.643 -13.550  1.00 71.69           H
ATOM   3500  CD2 TYR A 234      -6.713 -10.181 -10.609  1.00 71.69           C
ATOM   3501  HD2 TYR A 234      -7.510 -10.159  -9.866  1.00 71.69           H
ATOM   3502  CE1 TYR A 234      -4.646 -10.204 -12.484  1.00 71.69           C
ATOM   3503  HE1 TYR A 234      -3.842 -10.217 -13.220  1.00 71.69           H
ATOM   3504  CE2 TYR A 234      -5.534  -9.375 -10.425  1.00 71.69           C
ATOM   3505  HE2 TYR A 234      -5.426  -8.738  -9.548  1.00 71.69           H
ATOM   3506  CZ  TYR A 234      -4.559  -9.426 -11.372  1.00 71.69           C
ATOM   3507  OH  TYR A 234      -3.445  -8.665 -11.198  1.00 71.69           O
ATOM   3508  HH  TYR A 234      -3.536  -8.111 -10.371  1.00 71.69           H
ATOM   3509  HN  TYR A 234      -9.770 -10.249 -11.408  1.00 71.69           H
ATOM   3510  N   THR A 235     -10.943 -12.774 -12.828  1.00 78.49           N
ATOM   3511  CA  THR A 235     -11.891 -13.786 -13.263  1.00 78.49           C
ATOM   3512  C   THR A 235     -12.423 -13.453 -14.658  1.00 78.49           C
ATOM   3513  O   THR A 235     -12.485 -14.323 -15.526  1.00 78.49           O
ATOM   3514  HA  THR A 235     -11.366 -14.738 -13.340  1.00 78.49           H
ATOM   3515  CB  THR A 235     -12.989 -13.892 -12.203  1.00 78.49           C
ATOM   3516  HB  THR A 235     -13.539 -12.955 -12.117  1.00 78.49           H
ATOM   3517  OG1 THR A 235     -12.298 -14.309 -11.028  1.00 78.49           O
ATOM   3518  HG1 THR A 235     -12.282 -13.566 -10.359  1.00 78.49           H
ATOM   3519  CG2 THR A 235     -13.967 -15.035 -12.485  1.00 78.49           C
ATOM   3520 1HG2 THR A 235     -13.425 -15.980 -12.503  1.00 78.49           H
ATOM   3521 2HG2 THR A 235     -14.446 -14.872 -13.450  1.00 78.49           H
ATOM   3522 3HG2 THR A 235     -14.725 -15.065 -11.703  1.00 78.49           H
ATOM   3523  HN  THR A 235     -11.176 -12.318 -11.969  1.00 78.49           H
ATOM   3524  N   ILE A 236     -12.794 -12.193 -14.830  1.00 73.88           N
ATOM   3525  CA  ILE A 236     -13.347 -11.742 -16.096  1.00 73.88           C
ATOM   3526  C   ILE A 236     -12.255 -11.781 -17.167  1.00 73.88           C
ATOM   3527  O   ILE A 236     -12.502 -12.206 -18.295  1.00 73.88           O
ATOM   3528  HA  ILE A 236     -14.132 -12.443 -16.378  1.00 73.88           H
ATOM   3529  CB  ILE A 236     -14.002 -10.369 -15.935  1.00 73.88           C
ATOM   3530  HB  ILE A 236     -13.288  -9.705 -15.447  1.00 73.88           H
ATOM   3531  CG1 ILE A 236     -15.234 -10.451 -15.031  1.00 73.88           C
ATOM   3532 1HG1 ILE A 236     -16.050 -10.936 -15.567  1.00 73.88           H
ATOM   3533 2HG1 ILE A 236     -15.011 -11.070 -14.162  1.00 73.88           H
ATOM   3534  CG2 ILE A 236     -14.331  -9.755 -17.297  1.00 73.88           C
ATOM   3535 1HG2 ILE A 236     -13.413  -9.639 -17.875  1.00 73.88           H
ATOM   3536 2HG2 ILE A 236     -15.018 -10.409 -17.834  1.00 73.88           H
ATOM   3537 3HG2 ILE A 236     -14.795  -8.779 -17.154  1.00 73.88           H
ATOM   3538  CD1 ILE A 236     -15.672  -9.059 -14.573  1.00 73.88           C
ATOM   3539 1HD1 ILE A 236     -14.862  -8.587 -14.017  1.00 73.88           H
ATOM   3540 2HD1 ILE A 236     -15.918  -8.450 -15.444  1.00 73.88           H
ATOM   3541 3HD1 ILE A 236     -16.550  -9.146 -13.932  1.00 73.88           H
ATOM   3542  HN  ILE A 236     -12.721 -11.488 -14.125  1.00 73.88           H
ATOM   3543  N   ILE A 237     -11.072 -11.331 -16.777  1.00 71.91           N
ATOM   3544  CA  ILE A 237      -9.951 -11.274 -17.701  1.00 71.91           C
ATOM   3545  C   ILE A 237      -9.648 -12.683 -18.214  1.00 71.91           C
ATOM   3546  O   ILE A 237      -9.521 -12.895 -19.419  1.00 71.91           O
ATOM   3547  HA  ILE A 237     -10.255 -10.657 -18.546  1.00 71.91           H
ATOM   3548  CB  ILE A 237      -8.751 -10.587 -17.046  1.00 71.91           C
ATOM   3549  HB  ILE A 237      -8.637 -10.986 -16.038  1.00 71.91           H
ATOM   3550  CG1 ILE A 237      -8.989  -9.081 -16.912  1.00 71.91           C
ATOM   3551 1HG1 ILE A 237      -8.950  -8.614 -17.896  1.00 71.91           H
ATOM   3552 2HG1 ILE A 237      -9.987  -8.901 -16.512  1.00 71.91           H
ATOM   3553  CG2 ILE A 237      -7.460 -10.898 -17.805  1.00 71.91           C
ATOM   3554 1HG2 ILE A 237      -7.289 -11.974 -17.805  1.00 71.91           H
ATOM   3555 2HG2 ILE A 237      -7.548 -10.544 -18.832  1.00 71.91           H
ATOM   3556 3HG2 ILE A 237      -6.623 -10.397 -17.319  1.00 71.91           H
ATOM   3557  CD1 ILE A 237      -7.943  -8.441 -15.995  1.00 71.91           C
ATOM   3558 1HD1 ILE A 237      -8.002  -8.894 -15.006  1.00 71.91           H
ATOM   3559 2HD1 ILE A 237      -6.949  -8.603 -16.411  1.00 71.91           H
ATOM   3560 3HD1 ILE A 237      -8.135  -7.371 -15.917  1.00 71.91           H
ATOM   3561  HN  ILE A 237     -10.873 -11.009 -15.852  1.00 71.91           H
ATOM   3562  N   ILE A 238      -9.540 -13.611 -17.274  1.00 73.04           N
ATOM   3563  CA  ILE A 238      -9.235 -14.990 -17.615  1.00 73.04           C
ATOM   3564  C   ILE A 238     -10.302 -15.521 -18.575  1.00 73.04           C
ATOM   3565  O   ILE A 238      -9.979 -16.150 -19.581  1.00 73.04           O
ATOM   3566  HA  ILE A 238      -8.275 -14.995 -18.130  1.00 73.04           H
ATOM   3567  CB  ILE A 238      -9.074 -15.832 -16.348  1.00 73.04           C
ATOM   3568  HB  ILE A 238      -9.896 -15.594 -15.673  1.00 73.04           H
ATOM   3569  CG1 ILE A 238      -7.775 -15.483 -15.619  1.00 73.04           C
ATOM   3570 1HG1 ILE A 238      -6.926 -15.898 -16.163  1.00 73.04           H
ATOM   3571 2HG1 ILE A 238      -7.644 -14.401 -15.601  1.00 73.04           H
ATOM   3572  CG2 ILE A 238      -9.170 -17.326 -16.666  1.00 73.04           C
ATOM   3573 1HG2 ILE A 238     -10.142 -17.542 -17.108  1.00 73.04           H
ATOM   3574 2HG2 ILE A 238      -8.383 -17.598 -17.369  1.00 73.04           H
ATOM   3575 3HG2 ILE A 238      -9.052 -17.901 -15.748  1.00 73.04           H
ATOM   3576  CD1 ILE A 238      -7.787 -16.026 -14.188  1.00 73.04           C
ATOM   3577 1HD1 ILE A 238      -8.622 -15.590 -13.641  1.00 73.04           H
ATOM   3578 2HD1 ILE A 238      -7.894 -17.110 -14.212  1.00 73.04           H
ATOM   3579 3HD1 ILE A 238      -6.852 -15.763 -13.693  1.00 73.04           H
ATOM   3580  HN  ILE A 238      -9.656 -13.433 -16.297  1.00 73.04           H
ATOM   3581  N   HIS A 239     -11.552 -15.248 -18.230  1.00 76.74           N
ATOM   3582  CA  HIS A 239     -12.670 -15.737 -19.019  1.00 76.74           C
ATOM   3583  C   HIS A 239     -12.564 -15.199 -20.447  1.00 76.74           C
ATOM   3584  O   HIS A 239     -12.749 -15.942 -21.409  1.00 76.74           O
ATOM   3585  HA  HIS A 239     -12.585 -16.823 -19.041  1.00 76.74           H
ATOM   3586  CB  HIS A 239     -14.001 -15.386 -18.350  1.00 76.74           C
ATOM   3587 1HB  HIS A 239     -13.987 -15.751 -17.323  1.00 76.74           H
ATOM   3588 2HB  HIS A 239     -14.097 -14.302 -18.301  1.00 76.74           H
ATOM   3589  CG  HIS A 239     -15.210 -15.954 -19.054  1.00 76.74           C
ATOM   3590  ND1 HIS A 239     -15.939 -15.237 -19.987  1.00 76.74           N
ATOM   3591  HD1 HIS A 239     -15.750 -14.300 -20.283  1.00 76.74           H
ATOM   3592  CD2 HIS A 239     -15.809 -17.175 -18.954  1.00 76.74           C
ATOM   3593  HD2 HIS A 239     -15.489 -17.990 -18.305  1.00 76.74           H
ATOM   3594  CE1 HIS A 239     -16.930 -16.002 -20.421  1.00 76.74           C
ATOM   3595  HE1 HIS A 239     -17.680 -15.721 -21.160  1.00 76.74           H
ATOM   3596  NE2 HIS A 239     -16.848 -17.202 -19.778  1.00 76.74           N
ATOM   3597  HN  HIS A 239     -11.805 -14.704 -17.429  1.00 76.74           H
ATOM   3598  N   THR A 240     -12.267 -13.911 -20.540  1.00 71.89           N
ATOM   3599  CA  THR A 240     -12.210 -13.247 -21.831  1.00 71.89           C
ATOM   3600  C   THR A 240     -11.016 -13.756 -22.640  1.00 71.89           C
ATOM   3601  O   THR A 240     -11.108 -13.914 -23.857  1.00 71.89           O
ATOM   3602  HA  THR A 240     -13.109 -13.506 -22.390  1.00 71.89           H
ATOM   3603  CB  THR A 240     -12.179 -11.737 -21.586  1.00 71.89           C
ATOM   3604  HB  THR A 240     -11.228 -11.434 -21.148  1.00 71.89           H
ATOM   3605  OG1 THR A 240     -13.331 -11.492 -20.783  1.00 71.89           O
ATOM   3606  HG1 THR A 240     -13.074 -11.461 -19.817  1.00 71.89           H
ATOM   3607  CG2 THR A 240     -12.435 -10.931 -22.861  1.00 71.89           C
ATOM   3608 1HG2 THR A 240     -13.416 -11.186 -23.261  1.00 71.89           H
ATOM   3609 2HG2 THR A 240     -11.669 -11.167 -23.599  1.00 71.89           H
ATOM   3610 3HG2 THR A 240     -12.401  -9.866 -22.630  1.00 71.89           H
ATOM   3611  HN  THR A 240     -12.068 -13.325 -19.754  1.00 71.89           H
ATOM   3612  N   LEU A 241      -9.922 -13.998 -21.933  1.00 71.33           N
ATOM   3613  CA  LEU A 241      -8.713 -14.491 -22.569  1.00 71.33           C
ATOM   3614  C   LEU A 241      -8.972 -15.890 -23.132  1.00 71.33           C
ATOM   3615  O   LEU A 241      -8.487 -16.228 -24.211  1.00 71.33           O
ATOM   3616  HA  LEU A 241      -8.484 -13.822 -23.399  1.00 71.33           H
ATOM   3617  CB  LEU A 241      -7.532 -14.428 -21.598  1.00 71.33           C
ATOM   3618 1HB  LEU A 241      -7.866 -14.793 -20.627  1.00 71.33           H
ATOM   3619 2HB  LEU A 241      -6.761 -15.114 -21.949  1.00 71.33           H
ATOM   3620  CG  LEU A 241      -6.898 -13.049 -21.402  1.00 71.33           C
ATOM   3621  HG  LEU A 241      -7.680 -12.354 -21.096  1.00 71.33           H
ATOM   3622  CD1 LEU A 241      -5.855 -13.079 -20.283  1.00 71.33           C
ATOM   3623 1HD1 LEU A 241      -6.332 -13.380 -19.350  1.00 71.33           H
ATOM   3624 2HD1 LEU A 241      -5.071 -13.792 -20.536  1.00 71.33           H
ATOM   3625 3HD1 LEU A 241      -5.420 -12.087 -20.165  1.00 71.33           H
ATOM   3626  CD2 LEU A 241      -6.314 -12.523 -22.715  1.00 71.33           C
ATOM   3627 1HD2 LEU A 241      -5.550 -13.211 -23.075  1.00 71.33           H
ATOM   3628 2HD2 LEU A 241      -7.108 -12.440 -23.458  1.00 71.33           H
ATOM   3629 3HD2 LEU A 241      -5.870 -11.542 -22.548  1.00 71.33           H
ATOM   3630  HN  LEU A 241      -9.855 -13.863 -20.944  1.00 71.33           H
ATOM   3631  N   ILE A 242      -9.735 -16.665 -22.376  1.00 73.04           N
ATOM   3632  CA  ILE A 242     -10.085 -18.011 -22.798  1.00 73.04           C
ATOM   3633  C   ILE A 242     -10.934 -17.938 -24.068  1.00 73.04           C
ATOM   3634  O   ILE A 242     -10.747 -18.730 -24.991  1.00 73.04           O
ATOM   3635  HA  ILE A 242      -9.157 -18.532 -23.033  1.00 73.04           H
ATOM   3636  CB  ILE A 242     -10.755 -18.774 -21.653  1.00 73.04           C
ATOM   3637  HB  ILE A 242     -11.506 -18.125 -21.204  1.00 73.04           H
ATOM   3638  CG1 ILE A 242      -9.743 -19.120 -20.559  1.00 73.04           C
ATOM   3639 1HG1 ILE A 242      -9.079 -19.910 -20.909  1.00 73.04           H
ATOM   3640 2HG1 ILE A 242      -9.121 -18.251 -20.347  1.00 73.04           H
ATOM   3641  CG2 ILE A 242     -11.483 -20.015 -22.174  1.00 73.04           C
ATOM   3642 1HG2 ILE A 242     -12.249 -19.714 -22.888  1.00 73.04           H
ATOM   3643 2HG2 ILE A 242     -10.768 -20.677 -22.664  1.00 73.04           H
ATOM   3644 3HG2 ILE A 242     -11.950 -20.539 -21.340  1.00 73.04           H
ATOM   3645  CD1 ILE A 242     -10.452 -19.571 -19.280  1.00 73.04           C
ATOM   3646 1HD1 ILE A 242     -11.097 -18.769 -18.920  1.00 73.04           H
ATOM   3647 2HD1 ILE A 242     -11.055 -20.454 -19.491  1.00 73.04           H
ATOM   3648 3HD1 ILE A 242      -9.710 -19.810 -18.518  1.00 73.04           H
ATOM   3649  HN  ILE A 242     -10.111 -16.388 -21.492  1.00 73.04           H
ATOM   3650  N   GLN A 243     -11.850 -16.980 -24.076  1.00 70.18           N
ATOM   3651  CA  GLN A 243     -12.769 -16.832 -25.191  1.00 70.18           C
ATOM   3652  C   GLN A 243     -12.027 -16.313 -26.425  1.00 70.18           C
ATOM   3653  O   GLN A 243     -12.350 -16.688 -27.551  1.00 70.18           O
ATOM   3654  HA  GLN A 243     -13.153 -17.833 -25.385  1.00 70.18           H
ATOM   3655  CB  GLN A 243     -13.933 -15.910 -24.824  1.00 70.18           C
ATOM   3656 1HB  GLN A 243     -13.550 -15.005 -24.352  1.00 70.18           H
ATOM   3657 2HB  GLN A 243     -14.456 -15.600 -25.728  1.00 70.18           H
ATOM   3658  CG  GLN A 243     -14.910 -16.611 -23.878  1.00 70.18           C
ATOM   3659 1HG  GLN A 243     -15.183 -17.584 -24.287  1.00 70.18           H
ATOM   3660 2HG  GLN A 243     -14.425 -16.793 -22.918  1.00 70.18           H
ATOM   3661  CD  GLN A 243     -16.170 -15.769 -23.667  1.00 70.18           C
ATOM   3662  OE1 GLN A 243     -16.200 -14.576 -23.922  1.00 70.18           O
ATOM   3663  NE2 GLN A 243     -17.205 -16.453 -23.189  1.00 70.18           N
ATOM   3664 1HE2 GLN A 243     -17.113 -17.431 -23.001  1.00 70.18           H
ATOM   3665 2HE2 GLN A 243     -18.074 -15.990 -23.017  1.00 70.18           H
ATOM   3666  HN  GLN A 243     -11.968 -16.314 -23.339  1.00 70.18           H
ATOM   3667  N   ALA A 244     -11.047 -15.458 -26.170  1.00 64.26           N
ATOM   3668  CA  ALA A 244     -10.255 -14.886 -27.246  1.00 64.26           C
ATOM   3669  C   ALA A 244      -9.555 -16.010 -28.012  1.00 64.26           C
ATOM   3670  O   ALA A 244      -8.911 -16.869 -27.411  1.00 64.26           O
ATOM   3671  HA  ALA A 244     -10.937 -14.368 -27.920  1.00 64.26           H
ATOM   3672  CB  ALA A 244      -9.266 -13.871 -26.668  1.00 64.26           C
ATOM   3673 1HB  ALA A 244      -9.815 -13.078 -26.160  1.00 64.26           H
ATOM   3674 2HB  ALA A 244      -8.607 -14.370 -25.958  1.00 64.26           H
ATOM   3675 3HB  ALA A 244      -8.673 -13.442 -27.475  1.00 64.26           H
ATOM   3676  HN  ALA A 244     -10.792 -15.157 -25.252  1.00 64.26           H
ATOM   3677  N   LYS A 245      -9.705 -15.969 -29.328  1.00 57.20           N
ATOM   3678  CA  LYS A 245      -9.195 -17.034 -30.174  1.00 57.20           C
ATOM   3679  C   LYS A 245      -7.688 -16.849 -30.366  1.00 57.20           C
ATOM   3680  O   LYS A 245      -6.997 -17.767 -30.805  1.00 57.20           O
ATOM   3681  HA  LYS A 245      -9.363 -17.976 -29.650  1.00 57.20           H
ATOM   3682  CB  LYS A 245      -9.979 -17.100 -31.486  1.00 57.20           C
ATOM   3683 1HB  LYS A 245     -10.157 -16.091 -31.859  1.00 57.20           H
ATOM   3684 2HB  LYS A 245      -9.389 -17.618 -32.241  1.00 57.20           H
ATOM   3685  CG  LYS A 245     -11.315 -17.821 -31.291  1.00 57.20           C
ATOM   3686 1HG  LYS A 245     -11.150 -18.762 -30.767  1.00 57.20           H
ATOM   3687 2HG  LYS A 245     -11.970 -17.216 -30.663  1.00 57.20           H
ATOM   3688  CD  LYS A 245     -11.993 -18.090 -32.635  1.00 57.20           C
ATOM   3689 1HD  LYS A 245     -12.219 -17.145 -33.129  1.00 57.20           H
ATOM   3690 2HD  LYS A 245     -11.312 -18.636 -33.288  1.00 57.20           H
ATOM   3691  CE  LYS A 245     -13.281 -18.894 -32.448  1.00 57.20           C
ATOM   3692 1HE  LYS A 245     -13.070 -19.806 -31.889  1.00 57.20           H
ATOM   3693 2HE  LYS A 245     -13.994 -18.318 -31.858  1.00 57.20           H
ATOM   3694  NZ  LYS A 245     -13.875 -19.236 -33.760  1.00 57.20           N
ATOM   3695 1HZ  LYS A 245     -14.724 -19.771 -33.617  1.00 57.20           H
ATOM   3696 2HZ  LYS A 245     -14.093 -18.384 -34.264  1.00 57.20           H
ATOM   3697 3HZ  LYS A 245     -13.214 -19.787 -34.296  1.00 57.20           H
ATOM   3698  HN  LYS A 245     -10.165 -15.226 -29.815  1.00 57.20           H
ATOM   3699  N   LYS A 246      -7.223 -15.655 -30.029  1.00 56.22           N
ATOM   3700  CA  LYS A 246      -5.860 -15.265 -30.348  1.00 56.22           C
ATOM   3701  C   LYS A 246      -4.890 -16.056 -29.468  1.00 56.22           C
ATOM   3702  O   LYS A 246      -5.077 -16.145 -28.256  1.00 56.22           O
ATOM   3703  HA  LYS A 246      -5.679 -15.533 -31.389  1.00 56.22           H
ATOM   3704  CB  LYS A 246      -5.696 -13.748 -30.235  1.00 56.22           C
ATOM   3705 1HB  LYS A 246      -6.296 -13.374 -29.405  1.00 56.22           H
ATOM   3706 2HB  LYS A 246      -4.657 -13.507 -30.011  1.00 56.22           H
ATOM   3707  CG  LYS A 246      -6.120 -13.053 -31.531  1.00 56.22           C
ATOM   3708 1HG  LYS A 246      -5.595 -13.500 -32.375  1.00 56.22           H
ATOM   3709 2HG  LYS A 246      -7.185 -13.208 -31.700  1.00 56.22           H
ATOM   3710  CD  LYS A 246      -5.819 -11.554 -31.472  1.00 56.22           C
ATOM   3711 1HD  LYS A 246      -6.462 -11.080 -30.731  1.00 56.22           H
ATOM   3712 2HD  LYS A 246      -4.790 -11.398 -31.149  1.00 56.22           H
ATOM   3713  CE  LYS A 246      -6.036 -10.898 -32.837  1.00 56.22           C
ATOM   3714 1HE  LYS A 246      -5.387 -11.364 -33.579  1.00 56.22           H
ATOM   3715 2HE  LYS A 246      -7.062 -11.059 -33.166  1.00 56.22           H
ATOM   3716  NZ  LYS A 246      -5.754  -9.447 -32.765  1.00 56.22           N
ATOM   3717 1HZ  LYS A 246      -5.919  -9.025 -33.672  1.00 56.22           H
ATOM   3718 2HZ  LYS A 246      -6.363  -9.018 -32.077  1.00 56.22           H
ATOM   3719 3HZ  LYS A 246      -4.787  -9.303 -32.497  1.00 56.22           H
ATOM   3720  HN  LYS A 246      -7.760 -14.961 -29.548  1.00 56.22           H
ATOM   3721  N   SER A 247      -3.873 -16.609 -30.113  1.00 56.02           N
ATOM   3722  CA  SER A 247      -2.977 -17.535 -29.443  1.00 56.02           C
ATOM   3723  C   SER A 247      -2.295 -16.842 -28.261  1.00 56.02           C
ATOM   3724  O   SER A 247      -1.975 -17.482 -27.261  1.00 56.02           O
ATOM   3725  HA  SER A 247      -3.611 -18.350 -29.094  1.00 56.02           H
ATOM   3726  CB  SER A 247      -1.928 -18.086 -30.411  1.00 56.02           C
ATOM   3727 1HB  SER A 247      -1.586 -19.059 -30.060  1.00 56.02           H
ATOM   3728 2HB  SER A 247      -2.384 -18.242 -31.389  1.00 56.02           H
ATOM   3729  OG  SER A 247      -0.812 -17.210 -30.544  1.00 56.02           O
ATOM   3730  HG  SER A 247      -0.137 -17.607 -31.166  1.00 56.02           H
ATOM   3731  HN  SER A 247      -3.659 -16.434 -31.074  1.00 56.02           H
ATOM   3732  N   SER A 248      -2.094 -15.541 -28.416  1.00 59.08           N
ATOM   3733  CA  SER A 248      -1.260 -14.797 -27.487  1.00 59.08           C
ATOM   3734  C   SER A 248      -1.940 -14.721 -26.119  1.00 59.08           C
ATOM   3735  O   SER A 248      -1.388 -14.151 -25.179  1.00 59.08           O
ATOM   3736  HA  SER A 248      -0.329 -15.361 -27.421  1.00 59.08           H
ATOM   3737  CB  SER A 248      -0.968 -13.391 -28.014  1.00 59.08           C
ATOM   3738 1HB  SER A 248      -0.229 -12.910 -27.373  1.00 59.08           H
ATOM   3739 2HB  SER A 248      -0.529 -13.461 -29.010  1.00 59.08           H
ATOM   3740  OG  SER A 248      -2.142 -12.587 -28.069  1.00 59.08           O
ATOM   3741  HG  SER A 248      -1.914 -11.670 -28.398  1.00 59.08           H
ATOM   3742  HN  SER A 248      -2.489 -14.998 -29.157  1.00 59.08           H
ATOM   3743  N   LYS A 249      -3.128 -15.303 -26.050  1.00 62.24           N
ATOM   3744  CA  LYS A 249      -3.859 -15.366 -24.796  1.00 62.24           C
ATOM   3745  C   LYS A 249      -2.955 -15.959 -23.714  1.00 62.24           C
ATOM   3746  O   LYS A 249      -2.897 -15.444 -22.598  1.00 62.24           O
ATOM   3747  HA  LYS A 249      -4.112 -14.345 -24.514  1.00 62.24           H
ATOM   3748  CB  LYS A 249      -5.175 -16.124 -24.981  1.00 62.24           C
ATOM   3749 1HB  LYS A 249      -5.186 -17.005 -24.340  1.00 62.24           H
ATOM   3750 2HB  LYS A 249      -6.009 -15.494 -24.670  1.00 62.24           H
ATOM   3751  CG  LYS A 249      -5.365 -16.546 -26.440  1.00 62.24           C
ATOM   3752 1HG  LYS A 249      -5.636 -15.678 -27.041  1.00 62.24           H
ATOM   3753 2HG  LYS A 249      -4.424 -16.927 -26.837  1.00 62.24           H
ATOM   3754  CD  LYS A 249      -6.449 -17.619 -26.564  1.00 62.24           C
ATOM   3755 1HD  LYS A 249      -6.193 -18.474 -25.938  1.00 62.24           H
ATOM   3756 2HD  LYS A 249      -7.397 -17.227 -26.196  1.00 62.24           H
ATOM   3757  CE  LYS A 249      -6.608 -18.072 -28.017  1.00 62.24           C
ATOM   3758 1HE  LYS A 249      -6.703 -17.203 -28.667  1.00 62.24           H
ATOM   3759 2HE  LYS A 249      -5.716 -18.612 -28.335  1.00 62.24           H
ATOM   3760  NZ  LYS A 249      -7.798 -18.940 -28.161  1.00 62.24           N
ATOM   3761 1HZ  LYS A 249      -7.864 -19.266 -29.119  1.00 62.24           H
ATOM   3762 2HZ  LYS A 249      -7.713 -19.736 -27.539  1.00 62.24           H
ATOM   3763 3HZ  LYS A 249      -8.631 -18.413 -27.925  1.00 62.24           H
ATOM   3764  HN  LYS A 249      -3.590 -15.725 -26.831  1.00 62.24           H
ATOM   3765  N   HIS A 250      -2.273 -17.034 -24.081  1.00 68.35           N
ATOM   3766  CA  HIS A 250      -1.543 -17.826 -23.105  1.00 68.35           C
ATOM   3767  C   HIS A 250      -0.511 -16.946 -22.397  1.00 68.35           C
ATOM   3768  O   HIS A 250      -0.344 -17.034 -21.182  1.00 68.35           O
ATOM   3769  HA  HIS A 250      -2.274 -18.173 -22.375  1.00 68.35           H
ATOM   3770  CB  HIS A 250      -0.919 -19.059 -23.763  1.00 68.35           C
ATOM   3771 1HB  HIS A 250      -0.415 -18.752 -24.680  1.00 68.35           H
ATOM   3772 2HB  HIS A 250      -0.156 -19.465 -23.100  1.00 68.35           H
ATOM   3773  CG  HIS A 250      -1.912 -20.148 -24.092  1.00 68.35           C
ATOM   3774  ND1 HIS A 250      -2.416 -21.016 -23.138  1.00 68.35           N
ATOM   3775  HD1 HIS A 250      -2.185 -21.014 -22.166  1.00 68.35           H
ATOM   3776  CD2 HIS A 250      -2.489 -20.501 -25.276  1.00 68.35           C
ATOM   3777  HD2 HIS A 250      -2.313 -20.020 -26.239  1.00 68.35           H
ATOM   3778  CE1 HIS A 250      -3.256 -21.849 -23.734  1.00 68.35           C
ATOM   3779  HE1 HIS A 250      -3.815 -22.650 -23.250  1.00 68.35           H
ATOM   3780  NE2 HIS A 250      -3.300 -21.528 -25.059  1.00 68.35           N
ATOM   3781  HN  HIS A 250      -2.213 -17.364 -25.023  1.00 68.35           H
ATOM   3782  N   LYS A 251       0.154 -16.117 -23.188  1.00 69.96           N
ATOM   3783  CA  LYS A 251       1.164 -15.220 -22.652  1.00 69.96           C
ATOM   3784  C   LYS A 251       0.500 -14.219 -21.704  1.00 69.96           C
ATOM   3785  O   LYS A 251       0.950 -14.037 -20.574  1.00 69.96           O
ATOM   3786  HA  LYS A 251       1.866 -15.825 -22.078  1.00 69.96           H
ATOM   3787  CB  LYS A 251       1.953 -14.563 -23.786  1.00 69.96           C
ATOM   3788 1HB  LYS A 251       2.252 -15.319 -24.513  1.00 69.96           H
ATOM   3789 2HB  LYS A 251       1.317 -13.850 -24.311  1.00 69.96           H
ATOM   3790  CG  LYS A 251       3.194 -13.847 -23.248  1.00 69.96           C
ATOM   3791 1HG  LYS A 251       2.891 -13.024 -22.600  1.00 69.96           H
ATOM   3792 2HG  LYS A 251       3.778 -14.535 -22.636  1.00 69.96           H
ATOM   3793  CD  LYS A 251       4.058 -13.312 -24.391  1.00 69.96           C
ATOM   3794 1HD  LYS A 251       4.277 -14.117 -25.093  1.00 69.96           H
ATOM   3795 2HD  LYS A 251       3.507 -12.550 -24.942  1.00 69.96           H
ATOM   3796  CE  LYS A 251       5.366 -12.721 -23.860  1.00 69.96           C
ATOM   3797 1HE  LYS A 251       5.153 -11.849 -23.242  1.00 69.96           H
ATOM   3798 2HE  LYS A 251       5.868 -13.449 -23.223  1.00 69.96           H
ATOM   3799  NZ  LYS A 251       6.253 -12.338 -24.981  1.00 69.96           N
ATOM   3800 1HZ  LYS A 251       7.160 -12.068 -24.616  1.00 69.96           H
ATOM   3801 2HZ  LYS A 251       6.363 -13.126 -25.610  1.00 69.96           H
ATOM   3802 3HZ  LYS A 251       5.845 -11.558 -25.484  1.00 69.96           H
ATOM   3803  HN  LYS A 251       0.013 -16.052 -24.176  1.00 69.96           H
ATOM   3804  N   ALA A 252      -0.560 -13.597 -22.200  1.00 68.26           N
ATOM   3805  CA  ALA A 252      -1.251 -12.572 -21.436  1.00 68.26           C
ATOM   3806  C   ALA A 252      -1.774 -13.179 -20.133  1.00 68.26           C
ATOM   3807  O   ALA A 252      -1.776 -12.521 -19.094  1.00 68.26           O
ATOM   3808  HA  ALA A 252      -0.529 -11.791 -21.199  1.00 68.26           H
ATOM   3809  CB  ALA A 252      -2.369 -11.967 -22.288  1.00 68.26           C
ATOM   3810 1HB  ALA A 252      -1.941 -11.524 -23.187  1.00 68.26           H
ATOM   3811 2HB  ALA A 252      -3.075 -12.749 -22.569  1.00 68.26           H
ATOM   3812 3HB  ALA A 252      -2.887 -11.199 -21.715  1.00 68.26           H
ATOM   3813  HN  ALA A 252      -0.945 -13.782 -23.104  1.00 68.26           H
ATOM   3814  N   LEU A 253      -2.206 -14.428 -20.231  1.00 72.63           N
ATOM   3815  CA  LEU A 253      -2.749 -15.125 -19.077  1.00 72.63           C
ATOM   3816  C   LEU A 253      -1.647 -15.305 -18.031  1.00 72.63           C
ATOM   3817  O   LEU A 253      -1.843 -14.994 -16.858  1.00 72.63           O
ATOM   3818  HA  LEU A 253      -3.529 -14.494 -18.652  1.00 72.63           H
ATOM   3819  CB  LEU A 253      -3.411 -16.436 -19.506  1.00 72.63           C
ATOM   3820 1HB  LEU A 253      -3.958 -16.259 -20.431  1.00 72.63           H
ATOM   3821 2HB  LEU A 253      -2.626 -17.159 -19.734  1.00 72.63           H
ATOM   3822  CG  LEU A 253      -4.368 -17.067 -18.493  1.00 72.63           C
ATOM   3823  HG  LEU A 253      -3.976 -16.882 -17.492  1.00 72.63           H
ATOM   3824  CD1 LEU A 253      -5.750 -16.416 -18.565  1.00 72.63           C
ATOM   3825 1HD1 LEU A 253      -5.662 -15.351 -18.347  1.00 72.63           H
ATOM   3826 2HD1 LEU A 253      -6.163 -16.548 -19.565  1.00 72.63           H
ATOM   3827 3HD1 LEU A 253      -6.410 -16.883 -17.834  1.00 72.63           H
ATOM   3828  CD2 LEU A 253      -4.439 -18.585 -18.676  1.00 72.63           C
ATOM   3829 1HD2 LEU A 253      -4.794 -18.812 -19.681  1.00 72.63           H
ATOM   3830 2HD2 LEU A 253      -3.447 -19.015 -18.535  1.00 72.63           H
ATOM   3831 3HD2 LEU A 253      -5.126 -19.008 -17.944  1.00 72.63           H
ATOM   3832  HN  LEU A 253      -2.190 -14.961 -21.077  1.00 72.63           H
ATOM   3833  N   LYS A 254      -0.512 -15.808 -18.494  1.00 75.49           N
ATOM   3834  CA  LYS A 254       0.612 -16.060 -17.608  1.00 75.49           C
ATOM   3835  C   LYS A 254       0.984 -14.765 -16.883  1.00 75.49           C
ATOM   3836  O   LYS A 254       1.116 -14.750 -15.661  1.00 75.49           O
ATOM   3837  HA  LYS A 254       0.286 -16.789 -16.867  1.00 75.49           H
ATOM   3838  CB  LYS A 254       1.773 -16.688 -18.381  1.00 75.49           C
ATOM   3839 1HB  LYS A 254       1.424 -17.571 -18.917  1.00 75.49           H
ATOM   3840 2HB  LYS A 254       2.139 -15.986 -19.130  1.00 75.49           H
ATOM   3841  CG  LYS A 254       2.914 -17.076 -17.437  1.00 75.49           C
ATOM   3842 1HG  LYS A 254       3.305 -16.183 -16.949  1.00 75.49           H
ATOM   3843 2HG  LYS A 254       2.534 -17.728 -16.651  1.00 75.49           H
ATOM   3844  CD  LYS A 254       4.037 -17.783 -18.197  1.00 75.49           C
ATOM   3845 1HD  LYS A 254       3.641 -18.666 -18.700  1.00 75.49           H
ATOM   3846 2HD  LYS A 254       4.429 -17.124 -18.972  1.00 75.49           H
ATOM   3847  CE  LYS A 254       5.166 -18.193 -17.249  1.00 75.49           C
ATOM   3848 1HE  LYS A 254       5.621 -17.305 -16.810  1.00 75.49           H
ATOM   3849 2HE  LYS A 254       4.762 -18.785 -16.428  1.00 75.49           H
ATOM   3850  NZ  LYS A 254       6.193 -18.976 -17.974  1.00 75.49           N
ATOM   3851 1HZ  LYS A 254       6.942 -19.222 -17.337  1.00 75.49           H
ATOM   3852 2HZ  LYS A 254       5.773 -19.821 -18.345  1.00 75.49           H
ATOM   3853 3HZ  LYS A 254       6.565 -18.421 -18.736  1.00 75.49           H
ATOM   3854  HN  LYS A 254      -0.354 -16.041 -19.454  1.00 75.49           H
ATOM   3855  N   VAL A 255       1.144 -13.710 -17.669  1.00 72.72           N
ATOM   3856  CA  VAL A 255       1.468 -12.406 -17.114  1.00 72.72           C
ATOM   3857  C   VAL A 255       0.473 -12.070 -16.001  1.00 72.72           C
ATOM   3858  O   VAL A 255       0.871 -11.665 -14.910  1.00 72.72           O
ATOM   3859  HA  VAL A 255       2.467 -12.471 -16.684  1.00 72.72           H
ATOM   3860  CB  VAL A 255       1.497 -11.357 -18.227  1.00 72.72           C
ATOM   3861  HB  VAL A 255       0.666 -11.561 -18.902  1.00 72.72           H
ATOM   3862  CG1 VAL A 255       1.306  -9.949 -17.658  1.00 72.72           C
ATOM   3863 1HG1 VAL A 255       0.345  -9.891 -17.148  1.00 72.72           H
ATOM   3864 2HG1 VAL A 255       2.106  -9.731 -16.951  1.00 72.72           H
ATOM   3865 3HG1 VAL A 255       1.331  -9.223 -18.470  1.00 72.72           H
ATOM   3866  CG2 VAL A 255       2.793 -11.451 -19.035  1.00 72.72           C
ATOM   3867 1HG2 VAL A 255       3.645 -11.285 -18.375  1.00 72.72           H
ATOM   3868 2HG2 VAL A 255       2.869 -12.440 -19.485  1.00 72.72           H
ATOM   3869 3HG2 VAL A 255       2.788 -10.694 -19.819  1.00 72.72           H
ATOM   3870  HN  VAL A 255       1.057 -13.735 -18.664  1.00 72.72           H
ATOM   3871  N   THR A 256      -0.801 -12.249 -16.316  1.00 72.79           N
ATOM   3872  CA  THR A 256      -1.861 -11.803 -15.427  1.00 72.79           C
ATOM   3873  C   THR A 256      -1.806 -12.570 -14.104  1.00 72.79           C
ATOM   3874  O   THR A 256      -1.907 -11.974 -13.033  1.00 72.79           O
ATOM   3875  HA  THR A 256      -1.695 -10.751 -15.195  1.00 72.79           H
ATOM   3876  CB  THR A 256      -3.193 -11.959 -16.165  1.00 72.79           C
ATOM   3877  HB  THR A 256      -3.336 -12.987 -16.496  1.00 72.79           H
ATOM   3878  OG1 THR A 256      -3.132 -10.982 -17.200  1.00 72.79           O
ATOM   3879  HG1 THR A 256      -3.108 -11.431 -18.093  1.00 72.79           H
ATOM   3880  CG2 THR A 256      -4.388 -11.526 -15.313  1.00 72.79           C
ATOM   3881 1HG2 THR A 256      -4.277 -10.477 -15.038  1.00 72.79           H
ATOM   3882 2HG2 THR A 256      -4.431 -12.135 -14.410  1.00 72.79           H
ATOM   3883 3HG2 THR A 256      -5.307 -11.657 -15.884  1.00 72.79           H
ATOM   3884  HN  THR A 256      -1.113 -12.689 -17.158  1.00 72.79           H
ATOM   3885  N   ILE A 257      -1.646 -13.880 -14.222  1.00 76.18           N
ATOM   3886  CA  ILE A 257      -1.620 -14.739 -13.051  1.00 76.18           C
ATOM   3887  C   ILE A 257      -0.436 -14.349 -12.164  1.00 76.18           C
ATOM   3888  O   ILE A 257      -0.560 -14.307 -10.941  1.00 76.18           O
ATOM   3889  HA  ILE A 257      -2.541 -14.562 -12.496  1.00 76.18           H
ATOM   3890  CB  ILE A 257      -1.618 -16.212 -13.467  1.00 76.18           C
ATOM   3891  HB  ILE A 257      -0.851 -16.350 -14.229  1.00 76.18           H
ATOM   3892  CG1 ILE A 257      -2.956 -16.606 -14.095  1.00 76.18           C
ATOM   3893 1HG1 ILE A 257      -3.724 -16.657 -13.323  1.00 76.18           H
ATOM   3894 2HG1 ILE A 257      -3.268 -15.840 -14.805  1.00 76.18           H
ATOM   3895  CG2 ILE A 257      -1.251 -17.114 -12.287  1.00 76.18           C
ATOM   3896 1HG2 ILE A 257      -0.257 -16.852 -11.925  1.00 76.18           H
ATOM   3897 2HG2 ILE A 257      -1.977 -16.978 -11.486  1.00 76.18           H
ATOM   3898 3HG2 ILE A 257      -1.257 -18.155 -12.610  1.00 76.18           H
ATOM   3899  CD1 ILE A 257      -2.851 -17.956 -14.807  1.00 76.18           C
ATOM   3900 1HD1 ILE A 257      -2.100 -17.894 -15.595  1.00 76.18           H
ATOM   3901 2HD1 ILE A 257      -2.562 -18.724 -14.089  1.00 76.18           H
ATOM   3902 3HD1 ILE A 257      -3.816 -18.212 -15.245  1.00 76.18           H
ATOM   3903  HN  ILE A 257      -1.535 -14.353 -15.096  1.00 76.18           H
ATOM   3904  N   THR A 258       0.685 -14.074 -12.814  1.00 77.99           N
ATOM   3905  CA  THR A 258       1.907 -13.755 -12.097  1.00 77.99           C
ATOM   3906  C   THR A 258       1.700 -12.526 -11.210  1.00 77.99           C
ATOM   3907  O   THR A 258       2.065 -12.535 -10.035  1.00 77.99           O
ATOM   3908  HA  THR A 258       2.146 -14.589 -11.437  1.00 77.99           H
ATOM   3909  CB  THR A 258       3.027 -13.581 -13.125  1.00 77.99           C
ATOM   3910  HB  THR A 258       2.808 -12.756 -13.803  1.00 77.99           H
ATOM   3911  OG1 THR A 258       3.141 -14.864 -13.735  1.00 77.99           O
ATOM   3912  HG1 THR A 258       2.492 -14.942 -14.492  1.00 77.99           H
ATOM   3913  CG2 THR A 258       4.392 -13.356 -12.472  1.00 77.99           C
ATOM   3914 1HG2 THR A 258       4.641 -14.213 -11.846  1.00 77.99           H
ATOM   3915 2HG2 THR A 258       4.357 -12.456 -11.858  1.00 77.99           H
ATOM   3916 3HG2 THR A 258       5.150 -13.239 -13.246  1.00 77.99           H
ATOM   3917  HN  THR A 258       0.765 -14.066 -13.811  1.00 77.99           H
ATOM   3918  N   VAL A 259       1.116 -11.497 -11.806  1.00 73.53           N
ATOM   3919  CA  VAL A 259       0.921 -10.238 -11.107  1.00 73.53           C
ATOM   3920  C   VAL A 259       0.019 -10.469  -9.893  1.00 73.53           C
ATOM   3921  O   VAL A 259       0.304  -9.980  -8.801  1.00 73.53           O
ATOM   3922  HA  VAL A 259       1.897  -9.901 -10.759  1.00 73.53           H
ATOM   3923  CB  VAL A 259       0.370  -9.184 -12.070  1.00 73.53           C
ATOM   3924  HB  VAL A 259      -0.535  -9.586 -12.524  1.00 73.53           H
ATOM   3925  CG1 VAL A 259      -0.008  -7.904 -11.323  1.00 73.53           C
ATOM   3926 1HG1 VAL A 259      -0.771  -8.129 -10.578  1.00 73.53           H
ATOM   3927 2HG1 VAL A 259       0.875  -7.498 -10.828  1.00 73.53           H
ATOM   3928 3HG1 VAL A 259      -0.396  -7.172 -12.031  1.00 73.53           H
ATOM   3929  CG2 VAL A 259       1.369  -8.891 -13.191  1.00 73.53           C
ATOM   3930 1HG2 VAL A 259       2.299  -8.519 -12.761  1.00 73.53           H
ATOM   3931 2HG2 VAL A 259       1.567  -9.806 -13.750  1.00 73.53           H
ATOM   3932 3HG2 VAL A 259       0.952  -8.139 -13.861  1.00 73.53           H
ATOM   3933  HN  VAL A 259       0.779 -11.514 -12.748  1.00 73.53           H
ATOM   3934  N   LEU A 260      -1.052 -11.214 -10.125  1.00 75.45           N
ATOM   3935  CA  LEU A 260      -2.016 -11.487  -9.072  1.00 75.45           C
ATOM   3936  C   LEU A 260      -1.314 -12.204  -7.917  1.00 75.45           C
ATOM   3937  O   LEU A 260      -1.510 -11.855  -6.754  1.00 75.45           O
ATOM   3938  HA  LEU A 260      -2.384 -10.527  -8.710  1.00 75.45           H
ATOM   3939  CB  LEU A 260      -3.218 -12.251  -9.631  1.00 75.45           C
ATOM   3940 1HB  LEU A 260      -3.707 -11.624 -10.377  1.00 75.45           H
ATOM   3941 2HB  LEU A 260      -2.851 -13.136 -10.151  1.00 75.45           H
ATOM   3942  CG  LEU A 260      -4.267 -12.692  -8.609  1.00 75.45           C
ATOM   3943  HG  LEU A 260      -3.782 -13.341  -7.880  1.00 75.45           H
ATOM   3944  CD1 LEU A 260      -4.826 -11.491  -7.843  1.00 75.45           C
ATOM   3945 1HD1 LEU A 260      -4.015 -10.986  -7.317  1.00 75.45           H
ATOM   3946 2HD1 LEU A 260      -5.291 -10.798  -8.544  1.00 75.45           H
ATOM   3947 3HD1 LEU A 260      -5.569 -11.833  -7.123  1.00 75.45           H
ATOM   3948  CD2 LEU A 260      -5.373 -13.511  -9.277  1.00 75.45           C
ATOM   3949 1HD2 LEU A 260      -5.862 -12.906 -10.040  1.00 75.45           H
ATOM   3950 2HD2 LEU A 260      -4.940 -14.399  -9.738  1.00 75.45           H
ATOM   3951 3HD2 LEU A 260      -6.106 -13.812  -8.527  1.00 75.45           H
ATOM   3952  HN  LEU A 260      -1.265 -11.627 -11.010  1.00 75.45           H
ATOM   3953  N   THR A 261      -0.511 -13.195  -8.279  1.00 82.46           N
ATOM   3954  CA  THR A 261       0.118 -14.048  -7.285  1.00 82.46           C
ATOM   3955  C   THR A 261       1.066 -13.232  -6.404  1.00 82.46           C
ATOM   3956  O   THR A 261       1.092 -13.406  -5.187  1.00 82.46           O
ATOM   3957  HA  THR A 261      -0.659 -14.448  -6.634  1.00 82.46           H
ATOM   3958  CB  THR A 261       0.810 -15.198  -8.020  1.00 82.46           C
ATOM   3959  HB  THR A 261       1.650 -14.832  -8.611  1.00 82.46           H
ATOM   3960  OG1 THR A 261      -0.238 -15.818  -8.759  1.00 82.46           O
ATOM   3961  HG1 THR A 261      -0.221 -15.502  -9.708  1.00 82.46           H
ATOM   3962  CG2 THR A 261       1.294 -16.294  -7.068  1.00 82.46           C
ATOM   3963 1HG2 THR A 261       0.443 -16.706  -6.526  1.00 82.46           H
ATOM   3964 2HG2 THR A 261       2.007 -15.871  -6.360  1.00 82.46           H
ATOM   3965 3HG2 THR A 261       1.778 -17.085  -7.641  1.00 82.46           H
ATOM   3966  HN  THR A 261      -0.290 -13.417  -9.228  1.00 82.46           H
ATOM   3967  N   VAL A 262       1.821 -12.358  -7.054  1.00 80.72           N
ATOM   3968  CA  VAL A 262       2.811 -11.557  -6.353  1.00 80.72           C
ATOM   3969  C   VAL A 262       2.105 -10.662  -5.332  1.00 80.72           C
ATOM   3970  O   VAL A 262       2.564 -10.526  -4.199  1.00 80.72           O
ATOM   3971  HA  VAL A 262       3.472 -12.242  -5.822  1.00 80.72           H
ATOM   3972  CB  VAL A 262       3.653 -10.769  -7.358  1.00 80.72           C
ATOM   3973  HB  VAL A 262       2.972 -10.237  -8.023  1.00 80.72           H
ATOM   3974  CG1 VAL A 262       4.523  -9.730  -6.649  1.00 80.72           C
ATOM   3975 1HG1 VAL A 262       3.886  -9.033  -6.104  1.00 80.72           H
ATOM   3976 2HG1 VAL A 262       5.192 -10.233  -5.950  1.00 80.72           H
ATOM   3977 3HG1 VAL A 262       5.111  -9.184  -7.386  1.00 80.72           H
ATOM   3978  CG2 VAL A 262       4.507 -11.707  -8.214  1.00 80.72           C
ATOM   3979 1HG2 VAL A 262       5.175 -12.279  -7.570  1.00 80.72           H
ATOM   3980 2HG2 VAL A 262       3.858 -12.391  -8.761  1.00 80.72           H
ATOM   3981 3HG2 VAL A 262       5.095 -11.121  -8.919  1.00 80.72           H
ATOM   3982  HN  VAL A 262       1.766 -12.195  -8.039  1.00 80.72           H
ATOM   3983  N   PHE A 263       1.001 -10.075  -5.770  1.00 76.73           N
ATOM   3984  CA  PHE A 263       0.239  -9.181  -4.915  1.00 76.73           C
ATOM   3985  C   PHE A 263      -0.291  -9.919  -3.684  1.00 76.73           C
ATOM   3986  O   PHE A 263      -0.091  -9.474  -2.555  1.00 76.73           O
ATOM   3987  HA  PHE A 263       0.913  -8.385  -4.598  1.00 76.73           H
ATOM   3988  CB  PHE A 263      -0.945  -8.675  -5.740  1.00 76.73           C
ATOM   3989 1HB  PHE A 263      -0.566  -8.162  -6.624  1.00 76.73           H
ATOM   3990 2HB  PHE A 263      -1.523  -9.530  -6.091  1.00 76.73           H
ATOM   3991  CG  PHE A 263      -1.875  -7.728  -4.979  1.00 76.73           C
ATOM   3992  CD1 PHE A 263      -2.965  -8.221  -4.332  1.00 76.73           C
ATOM   3993  HD1 PHE A 263      -3.177  -9.290  -4.356  1.00 76.73           H
ATOM   3994  CD2 PHE A 263      -1.611  -6.394  -4.948  1.00 76.73           C
ATOM   3995  HD2 PHE A 263      -0.738  -6.000  -5.467  1.00 76.73           H
ATOM   3996  CE1 PHE A 263      -3.828  -7.342  -3.625  1.00 76.73           C
ATOM   3997  HE1 PHE A 263      -4.702  -7.737  -3.106  1.00 76.73           H
ATOM   3998  CE2 PHE A 263      -2.474  -5.516  -4.241  1.00 76.73           C
ATOM   3999  HE2 PHE A 263      -2.263  -4.447  -4.216  1.00 76.73           H
ATOM   4000  CZ  PHE A 263      -3.564  -6.008  -3.594  1.00 76.73           C
ATOM   4001  HZ  PHE A 263      -4.227  -5.334  -3.051  1.00 76.73           H
ATOM   4002  HN  PHE A 263       0.627 -10.202  -6.689  1.00 76.73           H
ATOM   4003  N   VAL A 264      -0.956 -11.035  -3.943  1.00 81.81           N
ATOM   4004  CA  VAL A 264      -1.610 -11.780  -2.881  1.00 81.81           C
ATOM   4005  C   VAL A 264      -0.568 -12.202  -1.844  1.00 81.81           C
ATOM   4006  O   VAL A 264      -0.775 -12.027  -0.644  1.00 81.81           O
ATOM   4007  HA  VAL A 264      -2.329 -11.113  -2.406  1.00 81.81           H
ATOM   4008  CB  VAL A 264      -2.380 -12.964  -3.470  1.00 81.81           C
ATOM   4009  HB  VAL A 264      -1.695 -13.528  -4.103  1.00 81.81           H
ATOM   4010  CG1 VAL A 264      -2.878 -13.899  -2.366  1.00 81.81           C
ATOM   4011 1HG1 VAL A 264      -2.026 -14.281  -1.803  1.00 81.81           H
ATOM   4012 2HG1 VAL A 264      -3.540 -13.350  -1.696  1.00 81.81           H
ATOM   4013 3HG1 VAL A 264      -3.422 -14.731  -2.812  1.00 81.81           H
ATOM   4014  CG2 VAL A 264      -3.540 -12.483  -4.345  1.00 81.81           C
ATOM   4015 1HG2 VAL A 264      -4.225 -11.885  -3.744  1.00 81.81           H
ATOM   4016 2HG2 VAL A 264      -3.151 -11.877  -5.163  1.00 81.81           H
ATOM   4017 3HG2 VAL A 264      -4.070 -13.344  -4.751  1.00 81.81           H
ATOM   4018  HN  VAL A 264      -1.052 -11.430  -4.857  1.00 81.81           H
ATOM   4019  N   LEU A 265       0.530 -12.750  -2.343  1.00 86.94           N
ATOM   4020  CA  LEU A 265       1.535 -13.339  -1.474  1.00 86.94           C
ATOM   4021  C   LEU A 265       2.179 -12.239  -0.628  1.00 86.94           C
ATOM   4022  O   LEU A 265       2.631 -12.493   0.487  1.00 86.94           O
ATOM   4023  HA  LEU A 265       1.023 -14.033  -0.807  1.00 86.94           H
ATOM   4024  CB  LEU A 265       2.539 -14.154  -2.292  1.00 86.94           C
ATOM   4025 1HB  LEU A 265       2.911 -13.527  -3.102  1.00 86.94           H
ATOM   4026 2HB  LEU A 265       3.391 -14.389  -1.654  1.00 86.94           H
ATOM   4027  CG  LEU A 265       2.012 -15.458  -2.894  1.00 86.94           C
ATOM   4028  HG  LEU A 265       1.173 -15.219  -3.546  1.00 86.94           H
ATOM   4029  CD1 LEU A 265       3.079 -16.133  -3.759  1.00 86.94           C
ATOM   4030 1HD1 LEU A 265       3.365 -15.464  -4.570  1.00 86.94           H
ATOM   4031 2HD1 LEU A 265       3.953 -16.358  -3.148  1.00 86.94           H
ATOM   4032 3HD1 LEU A 265       2.678 -17.057  -4.174  1.00 86.94           H
ATOM   4033  CD2 LEU A 265       1.485 -16.392  -1.803  1.00 86.94           C
ATOM   4034 1HD2 LEU A 265       2.289 -16.628  -1.106  1.00 86.94           H
ATOM   4035 2HD2 LEU A 265       0.672 -15.901  -1.266  1.00 86.94           H
ATOM   4036 3HD2 LEU A 265       1.116 -17.311  -2.258  1.00 86.94           H
ATOM   4037  HN  LEU A 265       0.737 -12.795  -3.320  1.00 86.94           H
ATOM   4038  N   SER A 266       2.200 -11.040  -1.191  1.00 85.65           N
ATOM   4039  CA  SER A 266       2.869  -9.922  -0.546  1.00 85.65           C
ATOM   4040  C   SER A 266       1.935  -9.273   0.476  1.00 85.65           C
ATOM   4041  O   SER A 266       2.370  -8.877   1.557  1.00 85.65           O
ATOM   4042  HA  SER A 266       3.739 -10.354  -0.050  1.00 85.65           H
ATOM   4043  CB  SER A 266       3.331  -8.889  -1.576  1.00 85.65           C
ATOM   4044 1HB  SER A 266       3.797  -8.048  -1.061  1.00 85.65           H
ATOM   4045 2HB  SER A 266       4.092  -9.331  -2.218  1.00 85.65           H
ATOM   4046  OG  SER A 266       2.252  -8.415  -2.377  1.00 85.65           O
ATOM   4047  HG  SER A 266       2.217  -8.922  -3.238  1.00 85.65           H
ATOM   4048  HN  SER A 266       1.772 -10.826  -2.069  1.00 85.65           H
ATOM   4049  N   GLN A 267       0.668  -9.183   0.099  1.00 84.74           N
ATOM   4050  CA  GLN A 267      -0.277  -8.363   0.839  1.00 84.74           C
ATOM   4051  C   GLN A 267      -1.038  -9.216   1.856  1.00 84.74           C
ATOM   4052  O   GLN A 267      -1.362  -8.747   2.946  1.00 84.74           O
ATOM   4053  HA  GLN A 267       0.329  -7.620   1.359  1.00 84.74           H
ATOM   4054  CB  GLN A 267      -1.242  -7.648  -0.109  1.00 84.74           C
ATOM   4055 1HB  GLN A 267      -1.780  -8.383  -0.708  1.00 84.74           H
ATOM   4056 2HB  GLN A 267      -1.987  -7.102   0.469  1.00 84.74           H
ATOM   4057  CG  GLN A 267      -0.493  -6.682  -1.028  1.00 84.74           C
ATOM   4058 1HG  GLN A 267       0.229  -7.233  -1.630  1.00 84.74           H
ATOM   4059 2HG  GLN A 267      -1.194  -6.214  -1.720  1.00 84.74           H
ATOM   4060  CD  GLN A 267       0.229  -5.602  -0.218  1.00 84.74           C
ATOM   4061  OE1 GLN A 267      -0.317  -5.008   0.697  1.00 84.74           O
ATOM   4062  NE2 GLN A 267       1.482  -5.384  -0.605  1.00 84.74           N
ATOM   4063 1HE2 GLN A 267       1.870  -5.907  -1.364  1.00 84.74           H
ATOM   4064 2HE2 GLN A 267       2.037  -4.696  -0.136  1.00 84.74           H
ATOM   4065  HN  GLN A 267       0.285  -9.656  -0.694  1.00 84.74           H
ATOM   4066  N   PHE A 268      -1.300 -10.454   1.463  1.00 87.41           N
ATOM   4067  CA  PHE A 268      -2.187 -11.311   2.232  1.00 87.41           C
ATOM   4068  C   PHE A 268      -1.685 -11.471   3.668  1.00 87.41           C
ATOM   4069  O   PHE A 268      -2.430 -11.239   4.619  1.00 87.41           O
ATOM   4070  HA  PHE A 268      -3.167 -10.835   2.242  1.00 87.41           H
ATOM   4071  CB  PHE A 268      -2.188 -12.680   1.549  1.00 87.41           C
ATOM   4072 1HB  PHE A 268      -2.501 -12.558   0.512  1.00 87.41           H
ATOM   4073 2HB  PHE A 268      -1.169 -13.067   1.530  1.00 87.41           H
ATOM   4074  CG  PHE A 268      -3.097 -13.711   2.223  1.00 87.41           C
ATOM   4075  CD1 PHE A 268      -2.569 -14.624   3.081  1.00 87.41           C
ATOM   4076  HD1 PHE A 268      -1.499 -14.622   3.289  1.00 87.41           H
ATOM   4077  CD2 PHE A 268      -4.432 -13.713   1.963  1.00 87.41           C
ATOM   4078  HD2 PHE A 268      -4.854 -12.981   1.275  1.00 87.41           H
ATOM   4079  CE1 PHE A 268      -3.412 -15.580   3.707  1.00 87.41           C
ATOM   4080  HE1 PHE A 268      -2.989 -16.312   4.395  1.00 87.41           H
ATOM   4081  CE2 PHE A 268      -5.275 -14.669   2.589  1.00 87.41           C
ATOM   4082  HE2 PHE A 268      -6.345 -14.671   2.381  1.00 87.41           H
ATOM   4083  CZ  PHE A 268      -4.747 -15.583   3.447  1.00 87.41           C
ATOM   4084  HZ  PHE A 268      -5.394 -16.317   3.927  1.00 87.41           H
ATOM   4085  HN  PHE A 268      -0.919 -10.872   0.638  1.00 87.41           H
ATOM   4086  N   PRO A 269      -0.419 -11.868   3.852  1.00 92.53           N
ATOM   4087  CA  PRO A 269       0.093 -12.163   5.192  1.00 92.53           C
ATOM   4088  C   PRO A 269      -0.141 -11.017   6.163  1.00 92.53           C
ATOM   4089  O   PRO A 269      -0.561 -11.237   7.299  1.00 92.53           O
ATOM   4090  HA  PRO A 269      -0.441 -13.012   5.619  1.00 92.53           H
ATOM   4091  CB  PRO A 269       1.585 -12.417   4.963  1.00 92.53           C
ATOM   4092 1HB  PRO A 269       2.170 -11.505   5.083  1.00 92.53           H
ATOM   4093 2HB  PRO A 269       1.981 -13.144   5.672  1.00 92.53           H
ATOM   4094  CG  PRO A 269       1.639 -12.937   3.532  1.00 92.53           C
ATOM   4095 1HG  PRO A 269       2.634 -12.832   3.100  1.00 92.53           H
ATOM   4096 2HG  PRO A 269       1.390 -13.997   3.477  1.00 92.53           H
ATOM   4097  CD  PRO A 269       0.613 -12.072   2.818  1.00 92.53           C
ATOM   4098 1HD  PRO A 269       1.040 -11.125   2.488  1.00 92.53           H
ATOM   4099 2HD  PRO A 269       0.215 -12.565   1.931  1.00 92.53           H
ATOM   4100  N   TYR A 270       0.139  -9.813   5.687  1.00 91.04           N
ATOM   4101  CA  TYR A 270       0.048  -8.634   6.532  1.00 91.04           C
ATOM   4102  C   TYR A 270      -1.398  -8.378   6.962  1.00 91.04           C
ATOM   4103  O   TYR A 270      -1.655  -8.039   8.116  1.00 91.04           O
ATOM   4104  HA  TYR A 270       0.658  -8.808   7.418  1.00 91.04           H
ATOM   4105  CB  TYR A 270       0.527  -7.462   5.673  1.00 91.04           C
ATOM   4106 1HB  TYR A 270       1.590  -7.587   5.466  1.00 91.04           H
ATOM   4107 2HB  TYR A 270       0.010  -7.492   4.714  1.00 91.04           H
ATOM   4108  CG  TYR A 270       0.305  -6.090   6.313  1.00 91.04           C
ATOM   4109  CD1 TYR A 270      -0.477  -5.149   5.674  1.00 91.04           C
ATOM   4110  HD1 TYR A 270      -0.937  -5.384   4.714  1.00 91.04           H
ATOM   4111  CD2 TYR A 270       0.887  -5.793   7.528  1.00 91.04           C
ATOM   4112  HD2 TYR A 270       1.506  -6.536   8.032  1.00 91.04           H
ATOM   4113  CE1 TYR A 270      -0.686  -3.858   6.276  1.00 91.04           C
ATOM   4114  HE1 TYR A 270      -1.302  -3.106   5.783  1.00 91.04           H
ATOM   4115  CE2 TYR A 270       0.678  -4.502   8.130  1.00 91.04           C
ATOM   4116  HE2 TYR A 270       1.132  -4.254   9.090  1.00 91.04           H
ATOM   4117  CZ  TYR A 270      -0.098  -3.598   7.475  1.00 91.04           C
ATOM   4118  OH  TYR A 270      -0.296  -2.379   8.043  1.00 91.04           O
ATOM   4119  HH  TYR A 270      -0.211  -2.447   9.037  1.00 91.04           H
ATOM   4120  HN  TYR A 270       0.423  -9.637   4.744  1.00 91.04           H
ATOM   4121  N   ASN A 271      -2.304  -8.550   6.010  1.00 89.03           N
ATOM   4122  CA  ASN A 271      -3.709  -8.273   6.256  1.00 89.03           C
ATOM   4123  C   ASN A 271      -4.273  -9.327   7.211  1.00 89.03           C
ATOM   4124  O   ASN A 271      -5.218  -9.058   7.950  1.00 89.03           O
ATOM   4125  HA  ASN A 271      -3.733  -7.270   6.682  1.00 89.03           H
ATOM   4126  CB  ASN A 271      -4.517  -8.330   4.958  1.00 89.03           C
ATOM   4127 1HB  ASN A 271      -4.201  -9.189   4.366  1.00 89.03           H
ATOM   4128 2HB  ASN A 271      -5.573  -8.473   5.189  1.00 89.03           H
ATOM   4129  CG  ASN A 271      -4.337  -7.047   4.144  1.00 89.03           C
ATOM   4130  OD1 ASN A 271      -4.743  -5.967   4.540  1.00 89.03           O
ATOM   4131  ND2 ASN A 271      -3.707  -7.226   2.986  1.00 89.03           N
ATOM   4132 1HD2 ASN A 271      -3.400  -8.140   2.720  1.00 89.03           H
ATOM   4133 2HD2 ASN A 271      -3.542  -6.447   2.381  1.00 89.03           H
ATOM   4134  HN  ASN A 271      -2.092  -8.872   5.088  1.00 89.03           H
ATOM   4135  N   CYS A 272      -3.668 -10.505   7.164  1.00 92.54           N
ATOM   4136  CA  CYS A 272      -4.028 -11.568   8.088  1.00 92.54           C
ATOM   4137  C   CYS A 272      -3.767 -11.075   9.512  1.00 92.54           C
ATOM   4138  O   CYS A 272      -4.620 -11.215  10.387  1.00 92.54           O
ATOM   4139  HA  CYS A 272      -5.088 -11.770   7.936  1.00 92.54           H
ATOM   4140  CB  CYS A 272      -3.269 -12.862   7.784  1.00 92.54           C
ATOM   4141 1HB  CYS A 272      -2.202 -12.656   7.701  1.00 92.54           H
ATOM   4142 2HB  CYS A 272      -3.395 -13.568   8.605  1.00 92.54           H
ATOM   4143  SG  CYS A 272      -3.887 -13.599   6.227  1.00 92.54           S
ATOM   4144  HG  CYS A 272      -3.273 -12.743   5.415  1.00 92.54           H
ATOM   4145  HN  CYS A 272      -2.947 -10.738   6.512  1.00 92.54           H
ATOM   4146  N   ILE A 273      -2.585 -10.507   9.701  1.00 93.26           N
ATOM   4147  CA  ILE A 273      -2.174 -10.053  11.019  1.00 93.26           C
ATOM   4148  C   ILE A 273      -3.031  -8.854  11.430  1.00 93.26           C
ATOM   4149  O   ILE A 273      -3.416  -8.730  12.592  1.00 93.26           O
ATOM   4150  HA  ILE A 273      -2.362 -10.867  11.718  1.00 93.26           H
ATOM   4151  CB  ILE A 273      -0.671  -9.772  11.044  1.00 93.26           C
ATOM   4152  HB  ILE A 273      -0.447  -9.039  10.270  1.00 93.26           H
ATOM   4153  CG1 ILE A 273       0.129 -11.035  10.715  1.00 93.26           C
ATOM   4154 1HG1 ILE A 273      -0.161 -11.407   9.732  1.00 93.26           H
ATOM   4155 2HG1 ILE A 273       1.191 -10.794  10.665  1.00 93.26           H
ATOM   4156  CG2 ILE A 273      -0.250  -9.160  12.382  1.00 93.26           C
ATOM   4157 1HG2 ILE A 273      -0.783  -8.222  12.536  1.00 93.26           H
ATOM   4158 2HG2 ILE A 273      -0.490  -9.851  13.190  1.00 93.26           H
ATOM   4159 3HG2 ILE A 273       0.823  -8.970  12.373  1.00 93.26           H
ATOM   4160  CD1 ILE A 273      -0.105 -12.121  11.767  1.00 93.26           C
ATOM   4161 1HD1 ILE A 273       0.208 -11.754  12.744  1.00 93.26           H
ATOM   4162 2HD1 ILE A 273      -1.165 -12.376  11.797  1.00 93.26           H
ATOM   4163 3HD1 ILE A 273       0.475 -13.007  11.509  1.00 93.26           H
ATOM   4164  HN  ILE A 273      -1.915 -10.356   8.974  1.00 93.26           H
ATOM   4165  N   LEU A 274      -3.305  -8.000  10.454  1.00 91.38           N
ATOM   4166  CA  LEU A 274      -4.163  -6.851  10.684  1.00 91.38           C
ATOM   4167  C   LEU A 274      -5.514  -7.328  11.221  1.00 91.38           C
ATOM   4168  O   LEU A 274      -6.080  -6.712  12.122  1.00 91.38           O
ATOM   4169  HA  LEU A 274      -3.687  -6.235  11.446  1.00 91.38           H
ATOM   4170  CB  LEU A 274      -4.271  -6.000   9.417  1.00 91.38           C
ATOM   4171 1HB  LEU A 274      -4.098  -6.645   8.555  1.00 91.38           H
ATOM   4172 2HB  LEU A 274      -5.293  -5.629   9.338  1.00 91.38           H
ATOM   4173  CG  LEU A 274      -3.316  -4.808   9.326  1.00 91.38           C
ATOM   4174  HG  LEU A 274      -2.347  -5.116   9.720  1.00 91.38           H
ATOM   4175  CD1 LEU A 274      -3.100  -4.388   7.871  1.00 91.38           C
ATOM   4176 1HD1 LEU A 274      -2.674  -5.220   7.312  1.00 91.38           H
ATOM   4177 2HD1 LEU A 274      -4.056  -4.105   7.429  1.00 91.38           H
ATOM   4178 3HD1 LEU A 274      -2.418  -3.538   7.835  1.00 91.38           H
ATOM   4179  CD2 LEU A 274      -3.807  -3.646  10.192  1.00 91.38           C
ATOM   4180 1HD2 LEU A 274      -4.793  -3.330   9.851  1.00 91.38           H
ATOM   4181 2HD2 LEU A 274      -3.867  -3.967  11.231  1.00 91.38           H
ATOM   4182 3HD2 LEU A 274      -3.110  -2.812  10.109  1.00 91.38           H
ATOM   4183  HN  LEU A 274      -2.952  -8.085   9.522  1.00 91.38           H
ATOM   4184  N   LEU A 275      -5.992  -8.421  10.644  1.00 93.47           N
ATOM   4185  CA  LEU A 275      -7.271  -8.981  11.045  1.00 93.47           C
ATOM   4186  C   LEU A 275      -7.206  -9.385  12.520  1.00 93.47           C
ATOM   4187  O   LEU A 275      -8.114  -9.078  13.291  1.00 93.47           O
ATOM   4188  HA  LEU A 275      -8.020  -8.197  10.935  1.00 93.47           H
ATOM   4189  CB  LEU A 275      -7.672 -10.125  10.111  1.00 93.47           C
ATOM   4190 1HB  LEU A 275      -7.737  -9.733   9.096  1.00 93.47           H
ATOM   4191 2HB  LEU A 275      -6.874 -10.867  10.116  1.00 93.47           H
ATOM   4192  CG  LEU A 275      -8.989 -10.830  10.442  1.00 93.47           C
ATOM   4193  HG  LEU A 275      -8.939 -11.181  11.473  1.00 93.47           H
ATOM   4194  CD1 LEU A 275     -10.168  -9.860  10.351  1.00 93.47           C
ATOM   4195 1HD1 LEU A 275     -10.022  -9.043  11.058  1.00 93.47           H
ATOM   4196 2HD1 LEU A 275     -10.231  -9.458   9.339  1.00 93.47           H
ATOM   4197 3HD1 LEU A 275     -11.092 -10.387  10.590  1.00 93.47           H
ATOM   4198  CD2 LEU A 275      -9.189 -12.061   9.555  1.00 93.47           C
ATOM   4199 1HD2 LEU A 275      -9.209 -11.755   8.509  1.00 93.47           H
ATOM   4200 2HD2 LEU A 275      -8.368 -12.760   9.714  1.00 93.47           H
ATOM   4201 3HD2 LEU A 275     -10.132 -12.543   9.811  1.00 93.47           H
ATOM   4202  HN  LEU A 275      -5.521  -8.921   9.917  1.00 93.47           H
ATOM   4203  N   VAL A 276      -6.125 -10.067  12.867  1.00 94.32           N
ATOM   4204  CA  VAL A 276      -5.932 -10.519  14.234  1.00 94.32           C
ATOM   4205  C   VAL A 276      -5.960  -9.313  15.175  1.00 94.32           C
ATOM   4206  O   VAL A 276      -6.640  -9.336  16.199  1.00 94.32           O
ATOM   4207  HA  VAL A 276      -6.764 -11.178  14.483  1.00 94.32           H
ATOM   4208  CB  VAL A 276      -4.639 -11.330  14.339  1.00 94.32           C
ATOM   4209  HB  VAL A 276      -3.829 -10.723  13.936  1.00 94.32           H
ATOM   4210  CG1 VAL A 276      -4.307 -11.646  15.799  1.00 94.32           C
ATOM   4211 1HG1 VAL A 276      -4.182 -10.715  16.353  1.00 94.32           H
ATOM   4212 2HG1 VAL A 276      -5.119 -12.225  16.239  1.00 94.32           H
ATOM   4213 3HG1 VAL A 276      -3.383 -12.223  15.845  1.00 94.32           H
ATOM   4214  CG2 VAL A 276      -4.725 -12.611  13.507  1.00 94.32           C
ATOM   4215 1HG2 VAL A 276      -5.552 -13.223  13.867  1.00 94.32           H
ATOM   4216 2HG2 VAL A 276      -4.893 -12.354  12.461  1.00 94.32           H
ATOM   4217 3HG2 VAL A 276      -3.793 -13.168  13.600  1.00 94.32           H
ATOM   4218  HN  VAL A 276      -5.390 -10.309  12.233  1.00 94.32           H
ATOM   4219  N   GLN A 277      -5.213  -8.288  14.793  1.00 92.78           N
ATOM   4220  CA  GLN A 277      -5.119  -7.086  15.605  1.00 92.78           C
ATOM   4221  C   GLN A 277      -6.498  -6.443  15.761  1.00 92.78           C
ATOM   4222  O   GLN A 277      -6.801  -5.861  16.802  1.00 92.78           O
ATOM   4223  HA  GLN A 277      -4.754  -7.421  16.576  1.00 92.78           H
ATOM   4224  CB  GLN A 277      -4.117  -6.097  15.007  1.00 92.78           C
ATOM   4225 1HB  GLN A 277      -4.298  -5.993  13.937  1.00 92.78           H
ATOM   4226 2HB  GLN A 277      -4.263  -5.112  15.451  1.00 92.78           H
ATOM   4227  CG  GLN A 277      -2.679  -6.562  15.244  1.00 92.78           C
ATOM   4228 1HG  GLN A 277      -2.508  -6.695  16.312  1.00 92.78           H
ATOM   4229 2HG  GLN A 277      -2.525  -7.533  14.773  1.00 92.78           H
ATOM   4230  CD  GLN A 277      -1.677  -5.551  14.683  1.00 92.78           C
ATOM   4231  OE1 GLN A 277      -1.976  -4.768  13.797  1.00 92.78           O
ATOM   4232  NE2 GLN A 277      -0.473  -5.613  15.247  1.00 92.78           N
ATOM   4233 1HE2 GLN A 277      -0.294  -6.280  15.970  1.00 92.78           H
ATOM   4234 2HE2 GLN A 277       0.251  -4.992  14.947  1.00 92.78           H
ATOM   4235  HN  GLN A 277      -4.679  -8.269  13.948  1.00 92.78           H
ATOM   4236  N   THR A 278      -7.298  -6.570  14.712  1.00 93.24           N
ATOM   4237  CA  THR A 278      -8.629  -5.988  14.712  1.00 93.24           C
ATOM   4238  C   THR A 278      -9.528  -6.713  15.716  1.00 93.24           C
ATOM   4239  O   THR A 278     -10.247  -6.076  16.484  1.00 93.24           O
ATOM   4240  HA  THR A 278      -8.552  -4.952  15.041  1.00 93.24           H
ATOM   4241  CB  THR A 278      -9.163  -6.030  13.278  1.00 93.24           C
ATOM   4242  HB  THR A 278      -9.321  -7.058  12.951  1.00 93.24           H
ATOM   4243  OG1 THR A 278      -8.205  -5.287  12.530  1.00 93.24           O
ATOM   4244  HG1 THR A 278      -7.528  -5.906  12.130  1.00 93.24           H
ATOM   4245  CG2 THR A 278     -10.461  -5.237  13.113  1.00 93.24           C
ATOM   4246 1HG2 THR A 278     -10.285  -4.194  13.376  1.00 93.24           H
ATOM   4247 2HG2 THR A 278     -11.226  -5.653  13.768  1.00 93.24           H
ATOM   4248 3HG2 THR A 278     -10.796  -5.299  12.078  1.00 93.24           H
ATOM   4249  HN  THR A 278      -7.049  -7.058  13.876  1.00 93.24           H
ATOM   4250  N   ILE A 279      -9.459  -8.036  15.676  1.00 94.64           N
ATOM   4251  CA  ILE A 279     -10.275  -8.854  16.557  1.00 94.64           C
ATOM   4252  C   ILE A 279      -9.873  -8.589  18.009  1.00 94.64           C
ATOM   4253  O   ILE A 279     -10.731  -8.478  18.884  1.00 94.64           O
ATOM   4254  HA  ILE A 279     -11.312  -8.545  16.424  1.00 94.64           H
ATOM   4255  CB  ILE A 279     -10.187 -10.327  16.154  1.00 94.64           C
ATOM   4256  HB  ILE A 279      -9.134 -10.605  16.102  1.00 94.64           H
ATOM   4257  CG1 ILE A 279     -10.781 -10.551  14.762  1.00 94.64           C
ATOM   4258 1HG1 ILE A 279     -11.869 -10.497  14.814  1.00 94.64           H
ATOM   4259 2HG1 ILE A 279     -10.455  -9.756  14.091  1.00 94.64           H
ATOM   4260  CG2 ILE A 279     -10.840 -11.224  17.207  1.00 94.64           C
ATOM   4261 1HG2 ILE A 279     -10.332 -11.093  18.162  1.00 94.64           H
ATOM   4262 2HG2 ILE A 279     -11.891 -10.954  17.314  1.00 94.64           H
ATOM   4263 3HG2 ILE A 279     -10.763 -12.266  16.895  1.00 94.64           H
ATOM   4264  CD1 ILE A 279     -10.359 -11.909  14.197  1.00 94.64           C
ATOM   4265 1HD1 ILE A 279      -9.272 -11.949  14.123  1.00 94.64           H
ATOM   4266 2HD1 ILE A 279     -10.708 -12.702  14.858  1.00 94.64           H
ATOM   4267 3HD1 ILE A 279     -10.795 -12.042  13.207  1.00 94.64           H
ATOM   4268  HN  ILE A 279      -8.861  -8.546  15.059  1.00 94.64           H
ATOM   4269  N   ASP A 280      -8.569  -8.496  18.221  1.00 93.79           N
ATOM   4270  CA  ASP A 280      -8.039  -8.321  19.563  1.00 93.79           C
ATOM   4271  C   ASP A 280      -8.408  -6.926  20.074  1.00 93.79           C
ATOM   4272  O   ASP A 280      -8.642  -6.740  21.267  1.00 93.79           O
ATOM   4273  HA  ASP A 280      -8.492  -9.115  20.156  1.00 93.79           H
ATOM   4274  CB  ASP A 280      -6.514  -8.440  19.573  1.00 93.79           C
ATOM   4275 1HB  ASP A 280      -6.213  -9.348  19.051  1.00 93.79           H
ATOM   4276 2HB  ASP A 280      -6.076  -7.601  19.032  1.00 93.79           H
ATOM   4277  CG  ASP A 280      -5.975  -8.467  21.005  1.00 93.79           C
ATOM   4278  OD1 ASP A 280      -6.497  -9.287  21.792  1.00 93.79           O
ATOM   4279  OD2 ASP A 280      -5.055  -7.667  21.281  1.00 93.79           O
ATOM   4280  HN  ASP A 280      -7.880  -8.538  17.497  1.00 93.79           H
ATOM   4281  N   ALA A 281      -8.446  -5.982  19.145  1.00 92.03           N
ATOM   4282  CA  ALA A 281      -8.821  -4.618  19.480  1.00 92.03           C
ATOM   4283  C   ALA A 281     -10.240  -4.610  20.052  1.00 92.03           C
ATOM   4284  O   ALA A 281     -10.580  -3.753  20.867  1.00 92.03           O
ATOM   4285  HA  ALA A 281      -8.129  -4.262  20.242  1.00 92.03           H
ATOM   4286  CB  ALA A 281      -8.687  -3.733  18.239  1.00 92.03           C
ATOM   4287 1HB  ALA A 281      -7.655  -3.751  17.890  1.00 92.03           H
ATOM   4288 2HB  ALA A 281      -9.343  -4.107  17.453  1.00 92.03           H
ATOM   4289 3HB  ALA A 281      -8.969  -2.710  18.491  1.00 92.03           H
ATOM   4290  HN  ALA A 281      -8.228  -6.136  18.182  1.00 92.03           H
ATOM   4291  N   TYR A 282     -11.031  -5.574  19.603  1.00 90.58           N
ATOM   4292  CA  TYR A 282     -12.406  -5.686  20.058  1.00 90.58           C
ATOM   4293  C   TYR A 282     -12.503  -6.577  21.298  1.00 90.58           C
ATOM   4294  O   TYR A 282     -13.126  -6.202  22.290  1.00 90.58           O
ATOM   4295  HA  TYR A 282     -12.760  -4.686  20.310  1.00 90.58           H
ATOM   4296  CB  TYR A 282     -13.177  -6.343  18.911  1.00 90.58           C
ATOM   4297 1HB  TYR A 282     -13.011  -5.769  17.999  1.00 90.58           H
ATOM   4298 2HB  TYR A 282     -12.772  -7.340  18.739  1.00 90.58           H
ATOM   4299  CG  TYR A 282     -14.683  -6.455  19.158  1.00 90.58           C
ATOM   4300  CD1 TYR A 282     -15.234  -7.666  19.524  1.00 90.58           C
ATOM   4301  HD1 TYR A 282     -14.596  -8.543  19.638  1.00 90.58           H
ATOM   4302  CD2 TYR A 282     -15.490  -5.345  19.014  1.00 90.58           C
ATOM   4303  HD2 TYR A 282     -15.055  -4.389  18.724  1.00 90.58           H
ATOM   4304  CE1 TYR A 282     -16.651  -7.772  19.756  1.00 90.58           C
ATOM   4305  HE1 TYR A 282     -17.099  -8.722  20.046  1.00 90.58           H
ATOM   4306  CE2 TYR A 282     -16.908  -5.451  19.246  1.00 90.58           C
ATOM   4307  HE2 TYR A 282     -17.557  -4.582  19.135  1.00 90.58           H
ATOM   4308  CZ  TYR A 282     -17.418  -6.659  19.606  1.00 90.58           C
ATOM   4309  OH  TYR A 282     -18.756  -6.759  19.825  1.00 90.58           O
ATOM   4310  HH  TYR A 282     -19.190  -5.866  19.706  1.00 90.58           H
ATOM   4311  HN  TYR A 282     -10.746  -6.268  18.942  1.00 90.58           H
ATOM   4312  N   ALA A 283     -11.877  -7.741  21.201  1.00 92.31           N
ATOM   4313  CA  ALA A 283     -12.137  -8.812  22.148  1.00 92.31           C
ATOM   4314  C   ALA A 283     -11.082  -8.776  23.255  1.00 92.31           C
ATOM   4315  O   ALA A 283     -11.289  -9.332  24.333  1.00 92.31           O
ATOM   4316  HA  ALA A 283     -13.119  -8.635  22.587  1.00 92.31           H
ATOM   4317  CB  ALA A 283     -12.162 -10.152  21.409  1.00 92.31           C
ATOM   4318 1HB  ALA A 283     -12.947 -10.136  20.654  1.00 92.31           H
ATOM   4319 2HB  ALA A 283     -11.198 -10.319  20.928  1.00 92.31           H
ATOM   4320 3HB  ALA A 283     -12.357 -10.955  22.120  1.00 92.31           H
ATOM   4321  HN  ALA A 283     -11.203  -7.957  20.494  1.00 92.31           H
ATOM   4322  N   MET A 284      -9.974  -8.116  22.952  1.00 90.03           N
ATOM   4323  CA  MET A 284      -8.873  -8.029  23.896  1.00 90.03           C
ATOM   4324  C   MET A 284      -8.533  -9.406  24.470  1.00 90.03           C
ATOM   4325  O   MET A 284      -8.391  -9.559  25.682  1.00 90.03           O
ATOM   4326  HA  MET A 284      -8.027  -7.647  23.325  1.00 90.03           H
ATOM   4327  CB  MET A 284      -9.250  -7.080  25.035  1.00 90.03           C
ATOM   4328 1HB  MET A 284     -10.097  -7.487  25.587  1.00 90.03           H
ATOM   4329 2HB  MET A 284      -8.420  -7.000  25.736  1.00 90.03           H
ATOM   4330  CG  MET A 284      -9.605  -5.692  24.497  1.00 90.03           C
ATOM   4331 1HG  MET A 284      -8.731  -5.240  24.027  1.00 90.03           H
ATOM   4332 2HG  MET A 284     -10.372  -5.777  23.727  1.00 90.03           H
ATOM   4333  SD  MET A 284     -10.188  -4.653  25.826  1.00 90.03           S
ATOM   4334  CE  MET A 284     -11.528  -3.812  24.997  1.00 90.03           C
ATOM   4335 1HE  MET A 284     -11.137  -3.261  24.142  1.00 90.03           H
ATOM   4336 2HE  MET A 284     -12.259  -4.544  24.654  1.00 90.03           H
ATOM   4337 3HE  MET A 284     -12.005  -3.119  25.690  1.00 90.03           H
ATOM   4338  HN  MET A 284      -9.823  -7.648  22.081  1.00 90.03           H
ATOM   4339  N   PHE A 285      -8.411 -10.373  23.572  1.00 91.06           N
ATOM   4340  CA  PHE A 285      -8.266 -11.759  23.981  1.00 91.06           C
ATOM   4341  C   PHE A 285      -6.794 -12.117  24.195  1.00 91.06           C
ATOM   4342  O   PHE A 285      -6.482 -13.123  24.831  1.00 91.06           O
ATOM   4343  HA  PHE A 285      -8.808 -11.878  24.919  1.00 91.06           H
ATOM   4344  CB  PHE A 285      -8.828 -12.621  22.848  1.00 91.06           C
ATOM   4345 1HB  PHE A 285      -8.973 -13.637  23.215  1.00 91.06           H
ATOM   4346 2HB  PHE A 285      -9.810 -12.240  22.568  1.00 91.06           H
ATOM   4347  CG  PHE A 285      -7.941 -12.665  21.602  1.00 91.06           C
ATOM   4348  CD1 PHE A 285      -8.113 -11.749  20.611  1.00 91.06           C
ATOM   4349  HD1 PHE A 285      -8.883 -10.983  20.705  1.00 91.06           H
ATOM   4350  CD2 PHE A 285      -6.981 -13.621  21.485  1.00 91.06           C
ATOM   4351  HD2 PHE A 285      -6.843 -14.355  22.278  1.00 91.06           H
ATOM   4352  CE1 PHE A 285      -7.290 -11.791  19.455  1.00 91.06           C
ATOM   4353  HE1 PHE A 285      -7.428 -11.057  18.661  1.00 91.06           H
ATOM   4354  CE2 PHE A 285      -6.158 -13.663  20.328  1.00 91.06           C
ATOM   4355  HE2 PHE A 285      -5.388 -14.429  20.234  1.00 91.06           H
ATOM   4356  CZ  PHE A 285      -6.330 -12.747  19.338  1.00 91.06           C
ATOM   4357  HZ  PHE A 285      -5.698 -12.779  18.450  1.00 91.06           H
ATOM   4358  HN  PHE A 285      -8.411 -10.221  22.584  1.00 91.06           H
ATOM   4359  N   ILE A 286      -5.928 -11.273  23.653  1.00 91.56           N
ATOM   4360  CA  ILE A 286      -4.497 -11.472  23.801  1.00 91.56           C
ATOM   4361  C   ILE A 286      -4.034 -10.856  25.123  1.00 91.56           C
ATOM   4362  O   ILE A 286      -3.663  -9.685  25.170  1.00 91.56           O
ATOM   4363  HA  ILE A 286      -4.318 -12.547  23.840  1.00 91.56           H
ATOM   4364  CB  ILE A 286      -3.752 -10.933  22.578  1.00 91.56           C
ATOM   4365  HB  ILE A 286      -3.930  -9.860  22.515  1.00 91.56           H
ATOM   4366  CG1 ILE A 286      -4.290 -11.558  21.289  1.00 91.56           C
ATOM   4367 1HG1 ILE A 286      -4.017 -12.612  21.250  1.00 91.56           H
ATOM   4368 2HG1 ILE A 286      -5.379 -11.511  21.286  1.00 91.56           H
ATOM   4369  CG2 ILE A 286      -2.242 -11.133  22.724  1.00 91.56           C
ATOM   4370 1HG2 ILE A 286      -1.889 -10.603  23.609  1.00 91.56           H
ATOM   4371 2HG2 ILE A 286      -2.024 -12.196  22.826  1.00 91.56           H
ATOM   4372 3HG2 ILE A 286      -1.737 -10.741  21.841  1.00 91.56           H
ATOM   4373  CD1 ILE A 286      -3.739 -10.835  20.058  1.00 91.56           C
ATOM   4374 1HD1 ILE A 286      -4.035  -9.787  20.089  1.00 91.56           H
ATOM   4375 2HD1 ILE A 286      -2.651 -10.906  20.053  1.00 91.56           H
ATOM   4376 3HD1 ILE A 286      -4.138 -11.299  19.156  1.00 91.56           H
ATOM   4377  HN  ILE A 286      -6.190 -10.467  23.122  1.00 91.56           H
ATOM   4378  N   SER A 287      -4.072 -11.674  26.165  1.00 89.20           N
ATOM   4379  CA  SER A 287      -3.636 -11.232  27.479  1.00 89.20           C
ATOM   4380  C   SER A 287      -2.186 -11.658  27.719  1.00 89.20           C
ATOM   4381  O   SER A 287      -1.519 -11.130  28.607  1.00 89.20           O
ATOM   4382  HA  SER A 287      -3.717 -10.145  27.460  1.00 89.20           H
ATOM   4383  CB  SER A 287      -4.542 -11.791  28.577  1.00 89.20           C
ATOM   4384 1HB  SER A 287      -4.180 -11.459  29.550  1.00 89.20           H
ATOM   4385 2HB  SER A 287      -5.548 -11.389  28.457  1.00 89.20           H
ATOM   4386  OG  SER A 287      -4.595 -13.215  28.553  1.00 89.20           O
ATOM   4387  HG  SER A 287      -5.218 -13.547  29.261  1.00 89.20           H
ATOM   4388  HN  SER A 287      -4.393 -12.620  26.122  1.00 89.20           H
ATOM   4389  N   ASN A 288      -1.741 -12.610  26.911  1.00 92.30           N
ATOM   4390  CA  ASN A 288      -0.430 -13.206  27.108  1.00 92.30           C
ATOM   4391  C   ASN A 288       0.625 -12.352  26.402  1.00 92.30           C
ATOM   4392  O   ASN A 288       0.537 -12.120  25.197  1.00 92.30           O
ATOM   4393  HA  ASN A 288      -0.288 -13.236  28.188  1.00 92.30           H
ATOM   4394  CB  ASN A 288      -0.372 -14.615  26.515  1.00 92.30           C
ATOM   4395 1HB  ASN A 288      -1.224 -15.197  26.866  1.00 92.30           H
ATOM   4396 2HB  ASN A 288      -0.449 -14.560  25.429  1.00 92.30           H
ATOM   4397  CG  ASN A 288       0.929 -15.320  26.904  1.00 92.30           C
ATOM   4398  OD1 ASN A 288       1.999 -14.734  26.933  1.00 92.30           O
ATOM   4399  ND2 ASN A 288       0.779 -16.608  27.201  1.00 92.30           N
ATOM   4400 1HD2 ASN A 288      -0.127 -17.028  27.157  1.00 92.30           H
ATOM   4401 2HD2 ASN A 288       1.572 -17.155  27.468  1.00 92.30           H
ATOM   4402  HN  ASN A 288      -2.258 -12.972  26.136  1.00 92.30           H
ATOM   4403  N   CYS A 289       1.598 -11.906  27.183  1.00 91.59           N
ATOM   4404  CA  CYS A 289       2.606 -10.991  26.675  1.00 91.59           C
ATOM   4405  C   CYS A 289       3.423 -11.720  25.607  1.00 91.59           C
ATOM   4406  O   CYS A 289       3.843 -11.116  24.621  1.00 91.59           O
ATOM   4407  HA  CYS A 289       2.071 -10.145  26.243  1.00 91.59           H
ATOM   4408  CB  CYS A 289       3.491 -10.445  27.797  1.00 91.59           C
ATOM   4409 1HB  CYS A 289       2.876  -9.957  28.553  1.00 91.59           H
ATOM   4410 2HB  CYS A 289       4.013 -11.264  28.291  1.00 91.59           H
ATOM   4411  SG  CYS A 289       4.702  -9.254  27.115  1.00 91.59           S
ATOM   4412  HN  CYS A 289       1.704 -12.160  28.145  1.00 91.59           H
ATOM   4413  N   ALA A 290       3.623 -13.009  25.839  1.00 93.53           N
ATOM   4414  CA  ALA A 290       4.432 -13.814  24.939  1.00 93.53           C
ATOM   4415  C   ALA A 290       3.771 -13.851  23.560  1.00 93.53           C
ATOM   4416  O   ALA A 290       4.442 -13.688  22.542  1.00 93.53           O
ATOM   4417  HA  ALA A 290       5.408 -13.336  24.853  1.00 93.53           H
ATOM   4418  CB  ALA A 290       4.620 -15.212  25.534  1.00 93.53           C
ATOM   4419 1HB  ALA A 290       5.119 -15.132  26.499  1.00 93.53           H
ATOM   4420 2HB  ALA A 290       3.646 -15.683  25.667  1.00 93.53           H
ATOM   4421 3HB  ALA A 290       5.226 -15.815  24.859  1.00 93.53           H
ATOM   4422  HN  ALA A 290       3.245 -13.502  26.622  1.00 93.53           H
ATOM   4423  N   VAL A 291       2.464 -14.066  23.571  1.00 93.71           N
ATOM   4424  CA  VAL A 291       1.706 -14.135  22.334  1.00 93.71           C
ATOM   4425  C   VAL A 291       1.727 -12.766  21.652  1.00 93.71           C
ATOM   4426  O   VAL A 291       1.926 -12.674  20.441  1.00 93.71           O
ATOM   4427  HA  VAL A 291       2.201 -14.857  21.685  1.00 93.71           H
ATOM   4428  CB  VAL A 291       0.290 -14.642  22.615  1.00 93.71           C
ATOM   4429  HB  VAL A 291      -0.174 -13.961  23.328  1.00 93.71           H
ATOM   4430  CG1 VAL A 291      -0.557 -14.636  21.340  1.00 93.71           C
ATOM   4431 1HG1 VAL A 291      -0.620 -13.620  20.951  1.00 93.71           H
ATOM   4432 2HG1 VAL A 291      -0.096 -15.284  20.595  1.00 93.71           H
ATOM   4433 3HG1 VAL A 291      -1.559 -15.001  21.568  1.00 93.71           H
ATOM   4434  CG2 VAL A 291       0.321 -16.035  23.246  1.00 93.71           C
ATOM   4435 1HG2 VAL A 291       0.813 -16.731  22.566  1.00 93.71           H
ATOM   4436 2HG2 VAL A 291       0.871 -15.995  24.186  1.00 93.71           H
ATOM   4437 3HG2 VAL A 291      -0.698 -16.371  23.435  1.00 93.71           H
ATOM   4438  HN  VAL A 291       1.925 -14.193  24.404  1.00 93.71           H
ATOM   4439  N   SER A 292       1.517 -11.735  22.458  1.00 92.65           N
ATOM   4440  CA  SER A 292       1.468 -10.378  21.941  1.00 92.65           C
ATOM   4441  C   SER A 292       2.800 -10.022  21.278  1.00 92.65           C
ATOM   4442  O   SER A 292       2.822  -9.411  20.211  1.00 92.65           O
ATOM   4443  HA  SER A 292       0.663 -10.379  21.206  1.00 92.65           H
ATOM   4444  CB  SER A 292       1.142  -9.377  23.051  1.00 92.65           C
ATOM   4445 1HB  SER A 292       0.269  -9.721  23.605  1.00 92.65           H
ATOM   4446 2HB  SER A 292       1.972  -9.336  23.757  1.00 92.65           H
ATOM   4447  OG  SER A 292       0.893  -8.072  22.537  1.00 92.65           O
ATOM   4448  HG  SER A 292       0.006  -8.050  22.075  1.00 92.65           H
ATOM   4449  HN  SER A 292       1.384 -11.816  23.446  1.00 92.65           H
ATOM   4450  N   THR A 293       3.878 -10.418  21.939  1.00 92.81           N
ATOM   4451  CA  THR A 293       5.211 -10.120  21.443  1.00 92.81           C
ATOM   4452  C   THR A 293       5.414 -10.734  20.057  1.00 92.81           C
ATOM   4453  O   THR A 293       5.911 -10.071  19.147  1.00 92.81           O
ATOM   4454  HA  THR A 293       5.303  -9.040  21.332  1.00 92.81           H
ATOM   4455  CB  THR A 293       6.222 -10.614  22.480  1.00 92.81           C
ATOM   4456  HB  THR A 293       6.088 -11.678  22.678  1.00 92.81           H
ATOM   4457  OG1 THR A 293       6.024  -9.751  23.597  1.00 92.81           O
ATOM   4458  HG1 THR A 293       5.424 -10.190  24.266  1.00 92.81           H
ATOM   4459  CG2 THR A 293       7.669 -10.352  22.058  1.00 92.81           C
ATOM   4460 1HG2 THR A 293       7.820  -9.281  21.926  1.00 92.81           H
ATOM   4461 2HG2 THR A 293       7.873 -10.867  21.119  1.00 92.81           H
ATOM   4462 3HG2 THR A 293       8.345 -10.722  22.829  1.00 92.81           H
ATOM   4463  HN  THR A 293       3.851 -10.933  22.796  1.00 92.81           H
ATOM   4464  N   ASN A 294       5.019 -11.993  19.938  1.00 94.33           N
ATOM   4465  CA  ASN A 294       5.214 -12.725  18.698  1.00 94.33           C
ATOM   4466  C   ASN A 294       4.356 -12.096  17.599  1.00 94.33           C
ATOM   4467  O   ASN A 294       4.783 -12.002  16.450  1.00 94.33           O
ATOM   4468  HA  ASN A 294       6.281 -12.652  18.487  1.00 94.33           H
ATOM   4469  CB  ASN A 294       4.792 -14.188  18.849  1.00 94.33           C
ATOM   4470 1HB  ASN A 294       3.816 -14.240  19.333  1.00 94.33           H
ATOM   4471 2HB  ASN A 294       4.683 -14.642  17.865  1.00 94.33           H
ATOM   4472  CG  ASN A 294       5.817 -14.973  19.670  1.00 94.33           C
ATOM   4473  OD1 ASN A 294       6.947 -14.556  19.861  1.00 94.33           O
ATOM   4474  ND2 ASN A 294       5.360 -16.129  20.143  1.00 94.33           N
ATOM   4475 1HD2 ASN A 294       4.421 -16.413  19.949  1.00 94.33           H
ATOM   4476 2HD2 ASN A 294       5.956 -16.715  20.692  1.00 94.33           H
ATOM   4477  HN  ASN A 294       4.574 -12.511  20.669  1.00 94.33           H
ATOM   4478  N   ILE A 295       3.160 -11.681  17.991  1.00 93.27           N
ATOM   4479  CA  ILE A 295       2.219 -11.107  17.044  1.00 93.27           C
ATOM   4480  C   ILE A 295       2.796  -9.804  16.486  1.00 93.27           C
ATOM   4481  O   ILE A 295       2.675  -9.529  15.293  1.00 93.27           O
ATOM   4482  HA  ILE A 295       2.108 -11.815  16.223  1.00 93.27           H
ATOM   4483  CB  ILE A 295       0.842 -10.942  17.690  1.00 93.27           C
ATOM   4484  HB  ILE A 295       0.982 -10.557  18.700  1.00 93.27           H
ATOM   4485  CG1 ILE A 295       0.130 -12.291  17.815  1.00 93.27           C
ATOM   4486 1HG1 ILE A 295      -0.142 -12.655  16.825  1.00 93.27           H
ATOM   4487 2HG1 ILE A 295       0.809 -13.025  18.249  1.00 93.27           H
ATOM   4488  CG2 ILE A 295      -0.002  -9.918  16.929  1.00 93.27           C
ATOM   4489 1HG2 ILE A 295       0.505  -8.953  16.936  1.00 93.27           H
ATOM   4490 2HG2 ILE A 295      -0.136 -10.250  15.899  1.00 93.27           H
ATOM   4491 3HG2 ILE A 295      -0.975  -9.820  17.409  1.00 93.27           H
ATOM   4492  CD1 ILE A 295      -1.123 -12.171  18.684  1.00 93.27           C
ATOM   4493 1HD1 ILE A 295      -0.844 -11.829  19.680  1.00 93.27           H
ATOM   4494 2HD1 ILE A 295      -1.810 -11.454  18.234  1.00 93.27           H
ATOM   4495 3HD1 ILE A 295      -1.610 -13.144  18.756  1.00 93.27           H
ATOM   4496  HN  ILE A 295       2.831 -11.733  18.934  1.00 93.27           H
ATOM   4497  N   ASP A 296       3.411  -9.038  17.374  1.00 93.34           N
ATOM   4498  CA  ASP A 296       3.973  -7.753  16.993  1.00 93.34           C
ATOM   4499  C   ASP A 296       5.139  -7.977  16.028  1.00 93.34           C
ATOM   4500  O   ASP A 296       5.295  -7.240  15.056  1.00 93.34           O
ATOM   4501  HA  ASP A 296       3.150  -7.206  16.532  1.00 93.34           H
ATOM   4502  CB  ASP A 296       4.507  -7.001  18.214  1.00 93.34           C
ATOM   4503 1HB  ASP A 296       5.172  -7.651  18.783  1.00 93.34           H
ATOM   4504 2HB  ASP A 296       5.099  -6.146  17.888  1.00 93.34           H
ATOM   4505  CG  ASP A 296       3.361  -6.525  19.109  1.00 93.34           C
ATOM   4506  OD1 ASP A 296       2.224  -6.468  18.593  1.00 93.34           O
ATOM   4507  OD2 ASP A 296       3.648  -6.228  20.289  1.00 93.34           O
ATOM   4508  HN  ASP A 296       3.529  -9.282  18.337  1.00 93.34           H
ATOM   4509  N   ILE A 297       5.928  -8.998  16.331  1.00 94.20           N
ATOM   4510  CA  ILE A 297       7.042  -9.363  15.472  1.00 94.20           C
ATOM   4511  C   ILE A 297       6.507  -9.775  14.099  1.00 94.20           C
ATOM   4512  O   ILE A 297       7.039  -9.358  13.071  1.00 94.20           O
ATOM   4513  HA  ILE A 297       7.664  -8.476  15.348  1.00 94.20           H
ATOM   4514  CB  ILE A 297       7.906 -10.433  16.142  1.00 94.20           C
ATOM   4515  HB  ILE A 297       7.249 -11.215  16.522  1.00 94.20           H
ATOM   4516  CG1 ILE A 297       8.663  -9.856  17.340  1.00 94.20           C
ATOM   4517 1HG1 ILE A 297       9.422  -9.156  16.992  1.00 94.20           H
ATOM   4518 2HG1 ILE A 297       7.976  -9.292  17.971  1.00 94.20           H
ATOM   4519  CG2 ILE A 297       8.849 -11.088  15.130  1.00 94.20           C
ATOM   4520 1HG2 ILE A 297       8.264 -11.557  14.339  1.00 94.20           H
ATOM   4521 2HG2 ILE A 297       9.502 -10.331  14.699  1.00 94.20           H
ATOM   4522 3HG2 ILE A 297       9.452 -11.845  15.633  1.00 94.20           H
ATOM   4523  CD1 ILE A 297       9.322 -10.967  18.159  1.00 94.20           C
ATOM   4524 1HD1 ILE A 297       8.557 -11.651  18.525  1.00 94.20           H
ATOM   4525 2HD1 ILE A 297      10.026 -11.512  17.531  1.00 94.20           H
ATOM   4526 3HD1 ILE A 297       9.853 -10.529  19.004  1.00 94.20           H
ATOM   4527  HN  ILE A 297       5.816  -9.569  17.144  1.00 94.20           H
ATOM   4528  N   CYS A 298       5.462 -10.589  14.126  1.00 94.38           N
ATOM   4529  CA  CYS A 298       4.849 -11.061  12.896  1.00 94.38           C
ATOM   4530  C   CYS A 298       4.397  -9.843  12.087  1.00 94.38           C
ATOM   4531  O   CYS A 298       4.549  -9.813  10.867  1.00 94.38           O
ATOM   4532  HA  CYS A 298       5.615 -11.620  12.359  1.00 94.38           H
ATOM   4533  CB  CYS A 298       3.692 -12.022  13.173  1.00 94.38           C
ATOM   4534 1HB  CYS A 298       3.048 -11.615  13.953  1.00 94.38           H
ATOM   4535 2HB  CYS A 298       3.078 -12.134  12.279  1.00 94.38           H
ATOM   4536  SG  CYS A 298       4.343 -13.652  13.691  1.00 94.38           S
ATOM   4537  HG  CYS A 298       4.678 -13.284  14.924  1.00 94.38           H
ATOM   4538  HN  CYS A 298       5.037 -10.925  14.966  1.00 94.38           H
ATOM   4539  N   PHE A 299       3.851  -8.869  12.799  1.00 93.04           N
ATOM   4540  CA  PHE A 299       3.365  -7.657  12.161  1.00 93.04           C
ATOM   4541  C   PHE A 299       4.491  -6.944  11.410  1.00 93.04           C
ATOM   4542  O   PHE A 299       4.315  -6.534  10.264  1.00 93.04           O
ATOM   4543  HA  PHE A 299       2.589  -7.952  11.455  1.00 93.04           H
ATOM   4544  CB  PHE A 299       2.851  -6.741  13.274  1.00 93.04           C
ATOM   4545 1HB  PHE A 299       2.078  -7.266  13.835  1.00 93.04           H
ATOM   4546 2HB  PHE A 299       3.666  -6.537  13.968  1.00 93.04           H
ATOM   4547  CG  PHE A 299       2.282  -5.412  12.773  1.00 93.04           C
ATOM   4548  CD1 PHE A 299       3.089  -4.322  12.673  1.00 93.04           C
ATOM   4549  HD1 PHE A 299       4.141  -4.395  12.949  1.00 93.04           H
ATOM   4550  CD2 PHE A 299       0.970  -5.321  12.427  1.00 93.04           C
ATOM   4551  HD2 PHE A 299       0.323  -6.194  12.507  1.00 93.04           H
ATOM   4552  CE1 PHE A 299       2.562  -3.088  12.207  1.00 93.04           C
ATOM   4553  HE1 PHE A 299       3.208  -2.214  12.127  1.00 93.04           H
ATOM   4554  CE2 PHE A 299       0.442  -4.087  11.962  1.00 93.04           C
ATOM   4555  HE2 PHE A 299      -0.609  -4.014  11.685  1.00 93.04           H
ATOM   4556  CZ  PHE A 299       1.249  -2.997  11.862  1.00 93.04           C
ATOM   4557  HZ  PHE A 299       0.844  -2.050  11.505  1.00 93.04           H
ATOM   4558  HN  PHE A 299       3.738  -8.898  13.793  1.00 93.04           H
ATOM   4559  N   GLN A 300       5.623  -6.817  12.087  1.00 93.09           N
ATOM   4560  CA  GLN A 300       6.760  -6.113  11.518  1.00 93.09           C
ATOM   4561  C   GLN A 300       7.218  -6.798  10.229  1.00 93.09           C
ATOM   4562  O   GLN A 300       7.471  -6.133   9.225  1.00 93.09           O
ATOM   4563  HA  GLN A 300       6.398  -5.109  11.296  1.00 93.09           H
ATOM   4564  CB  GLN A 300       7.907  -6.019  12.527  1.00 93.09           C
ATOM   4565 1HB  GLN A 300       8.093  -7.001  12.963  1.00 93.09           H
ATOM   4566 2HB  GLN A 300       8.822  -5.720  12.015  1.00 93.09           H
ATOM   4567  CG  GLN A 300       7.583  -5.015  13.634  1.00 93.09           C
ATOM   4568 1HG  GLN A 300       7.297  -4.061  13.192  1.00 93.09           H
ATOM   4569 2HG  GLN A 300       6.729  -5.368  14.212  1.00 93.09           H
ATOM   4570  CD  GLN A 300       8.784  -4.814  14.561  1.00 93.09           C
ATOM   4571  OE1 GLN A 300       9.881  -5.283  14.308  1.00 93.09           O
ATOM   4572  NE2 GLN A 300       8.515  -4.093  15.645  1.00 93.09           N
ATOM   4573 1HE2 GLN A 300       7.593  -3.737  15.793  1.00 93.09           H
ATOM   4574 2HE2 GLN A 300       9.236  -3.906  16.313  1.00 93.09           H
ATOM   4575  HN  GLN A 300       5.770  -7.185  13.005  1.00 93.09           H
ATOM   4576  N   VAL A 301       7.311  -8.118  10.298  1.00 94.72           N
ATOM   4577  CA  VAL A 301       7.831  -8.891   9.184  1.00 94.72           C
ATOM   4578  C   VAL A 301       6.901  -8.731   7.979  1.00 94.72           C
ATOM   4579  O   VAL A 301       7.347  -8.373   6.890  1.00 94.72           O
ATOM   4580  HA  VAL A 301       8.809  -8.483   8.928  1.00 94.72           H
ATOM   4581  CB  VAL A 301       8.021 -10.350   9.603  1.00 94.72           C
ATOM   4582  HB  VAL A 301       7.073 -10.710  10.002  1.00 94.72           H
ATOM   4583  CG1 VAL A 301       8.386 -11.223   8.400  1.00 94.72           C
ATOM   4584 1HG1 VAL A 301       7.588 -11.173   7.659  1.00 94.72           H
ATOM   4585 2HG1 VAL A 301       9.315 -10.862   7.958  1.00 94.72           H
ATOM   4586 3HG1 VAL A 301       8.515 -12.255   8.726  1.00 94.72           H
ATOM   4587  CG2 VAL A 301       9.072 -10.471  10.707  1.00 94.72           C
ATOM   4588 1HG2 VAL A 301      10.025 -10.085  10.346  1.00 94.72           H
ATOM   4589 2HG2 VAL A 301       8.754  -9.897  11.577  1.00 94.72           H
ATOM   4590 3HG2 VAL A 301       9.188 -11.519  10.986  1.00 94.72           H
ATOM   4591  HN  VAL A 301       7.038  -8.656  11.096  1.00 94.72           H
ATOM   4592  N   THR A 302       5.627  -9.004   8.216  1.00 93.68           N
ATOM   4593  CA  THR A 302       4.655  -9.034   7.136  1.00 93.68           C
ATOM   4594  C   THR A 302       4.477  -7.637   6.539  1.00 93.68           C
ATOM   4595  O   THR A 302       4.269  -7.494   5.335  1.00 93.68           O
ATOM   4596  HA  THR A 302       5.043  -9.674   6.343  1.00 93.68           H
ATOM   4597  CB  THR A 302       3.357  -9.631   7.684  1.00 93.68           C
ATOM   4598  HB  THR A 302       2.595  -9.684   6.907  1.00 93.68           H
ATOM   4599  OG1 THR A 302       3.040  -8.805   8.801  1.00 93.68           O
ATOM   4600  HG1 THR A 302       3.377  -9.225   9.644  1.00 93.68           H
ATOM   4601  CG2 THR A 302       3.562 -11.019   8.294  1.00 93.68           C
ATOM   4602 1HG2 THR A 302       4.275 -10.953   9.116  1.00 93.68           H
ATOM   4603 2HG2 THR A 302       3.948 -11.697   7.532  1.00 93.68           H
ATOM   4604 3HG2 THR A 302       2.610 -11.396   8.667  1.00 93.68           H
ATOM   4605  HN  THR A 302       5.256  -9.201   9.123  1.00 93.68           H
ATOM   4606  N   GLN A 303       4.565  -6.641   7.409  1.00 92.57           N
ATOM   4607  CA  GLN A 303       4.458  -5.258   6.976  1.00 92.57           C
ATOM   4608  C   GLN A 303       5.571  -4.926   5.980  1.00 92.57           C
ATOM   4609  O   GLN A 303       5.330  -4.259   4.975  1.00 92.57           O
ATOM   4610  HA  GLN A 303       3.487  -5.182   6.485  1.00 92.57           H
ATOM   4611  CB  GLN A 303       4.490  -4.305   8.173  1.00 92.57           C
ATOM   4612 1HB  GLN A 303       3.650  -4.518   8.834  1.00 92.57           H
ATOM   4613 2HB  GLN A 303       5.400  -4.471   8.750  1.00 92.57           H
ATOM   4614  CG  GLN A 303       4.430  -2.847   7.714  1.00 92.57           C
ATOM   4615 1HG  GLN A 303       5.384  -2.561   7.272  1.00 92.57           H
ATOM   4616 2HG  GLN A 303       3.673  -2.737   6.937  1.00 92.57           H
ATOM   4617  CD  GLN A 303       4.104  -1.917   8.885  1.00 92.57           C
ATOM   4618  OE1 GLN A 303       4.978  -1.396   9.558  1.00 92.57           O
ATOM   4619  NE2 GLN A 303       2.802  -1.739   9.089  1.00 92.57           N
ATOM   4620 1HE2 GLN A 303       2.137  -2.197   8.499  1.00 92.57           H
ATOM   4621 2HE2 GLN A 303       2.489  -1.148   9.832  1.00 92.57           H
ATOM   4622  HN  GLN A 303       4.707  -6.767   8.390  1.00 92.57           H
ATOM   4623  N   THR A 304       6.765  -5.405   6.295  1.00 93.26           N
ATOM   4624  CA  THR A 304       7.929  -5.108   5.478  1.00 93.26           C
ATOM   4625  C   THR A 304       7.795  -5.761   4.100  1.00 93.26           C
ATOM   4626  O   THR A 304       8.160  -5.164   3.088  1.00 93.26           O
ATOM   4627  HA  THR A 304       7.972  -4.031   5.318  1.00 93.26           H
ATOM   4628  CB  THR A 304       9.173  -5.561   6.245  1.00 93.26           C
ATOM   4629  HB  THR A 304       9.198  -6.646   6.341  1.00 93.26           H
ATOM   4630  OG1 THR A 304       9.108  -4.836   7.471  1.00 93.26           O
ATOM   4631  HG1 THR A 304       8.738  -5.420   8.193  1.00 93.26           H
ATOM   4632  CG2 THR A 304      10.471  -5.076   5.595  1.00 93.26           C
ATOM   4633 1HG2 THR A 304      10.475  -3.987   5.561  1.00 93.26           H
ATOM   4634 2HG2 THR A 304      10.539  -5.472   4.582  1.00 93.26           H
ATOM   4635 3HG2 THR A 304      11.322  -5.425   6.179  1.00 93.26           H
ATOM   4636  HN  THR A 304       6.943  -5.985   7.089  1.00 93.26           H
ATOM   4637  N   ILE A 305       7.269  -6.977   4.106  1.00 93.10           N
ATOM   4638  CA  ILE A 305       7.042  -7.699   2.866  1.00 93.10           C
ATOM   4639  C   ILE A 305       6.085  -6.897   1.981  1.00 93.10           C
ATOM   4640  O   ILE A 305       6.271  -6.823   0.768  1.00 93.10           O
ATOM   4641  HA  ILE A 305       8.000  -7.779   2.353  1.00 93.10           H
ATOM   4642  CB  ILE A 305       6.563  -9.123   3.155  1.00 93.10           C
ATOM   4643  HB  ILE A 305       5.726  -9.068   3.851  1.00 93.10           H
ATOM   4644  CG1 ILE A 305       7.662  -9.943   3.835  1.00 93.10           C
ATOM   4645 1HG1 ILE A 305       8.445 -10.177   3.114  1.00 93.10           H
ATOM   4646 2HG1 ILE A 305       8.123  -9.354   4.627  1.00 93.10           H
ATOM   4647  CG2 ILE A 305       6.048  -9.798   1.882  1.00 93.10           C
ATOM   4648 1HG2 ILE A 305       5.214  -9.225   1.479  1.00 93.10           H
ATOM   4649 2HG2 ILE A 305       6.850  -9.842   1.145  1.00 93.10           H
ATOM   4650 3HG2 ILE A 305       5.715 -10.809   2.117  1.00 93.10           H
ATOM   4651  CD1 ILE A 305       7.096 -11.240   4.419  1.00 93.10           C
ATOM   4652 1HD1 ILE A 305       6.331 -11.002   5.157  1.00 93.10           H
ATOM   4653 2HD1 ILE A 305       6.658 -11.837   3.620  1.00 93.10           H
ATOM   4654 3HD1 ILE A 305       7.898 -11.803   4.896  1.00 93.10           H
ATOM   4655  HN  ILE A 305       7.001  -7.467   4.935  1.00 93.10           H
ATOM   4656  N   ALA A 306       5.082  -6.317   2.624  1.00 89.44           N
ATOM   4657  CA  ALA A 306       4.056  -5.583   1.902  1.00 89.44           C
ATOM   4658  C   ALA A 306       4.689  -4.368   1.221  1.00 89.44           C
ATOM   4659  O   ALA A 306       4.248  -3.952   0.150  1.00 89.44           O
ATOM   4660  HA  ALA A 306       3.648  -6.245   1.139  1.00 89.44           H
ATOM   4661  CB  ALA A 306       2.935  -5.192   2.867  1.00 89.44           C
ATOM   4662 1HB  ALA A 306       2.499  -6.092   3.301  1.00 89.44           H
ATOM   4663 2HB  ALA A 306       3.340  -4.565   3.661  1.00 89.44           H
ATOM   4664 3HB  ALA A 306       2.165  -4.641   2.325  1.00 89.44           H
ATOM   4665  HN  ALA A 306       4.964  -6.343   3.616  1.00 89.44           H
ATOM   4666  N   PHE A 307       5.713  -3.832   1.870  1.00 90.94           N
ATOM   4667  CA  PHE A 307       6.343  -2.611   1.396  1.00 90.94           C
ATOM   4668  C   PHE A 307       7.162  -2.873   0.130  1.00 90.94           C
ATOM   4669  O   PHE A 307       7.285  -1.999  -0.726  1.00 90.94           O
ATOM   4670  HA  PHE A 307       5.546  -1.902   1.170  1.00 90.94           H
ATOM   4671  CB  PHE A 307       7.280  -2.132   2.506  1.00 90.94           C
ATOM   4672 1HB  PHE A 307       7.917  -2.962   2.814  1.00 90.94           H
ATOM   4673 2HB  PHE A 307       7.936  -1.359   2.105  1.00 90.94           H
ATOM   4674  CG  PHE A 307       6.557  -1.579   3.735  1.00 90.94           C
ATOM   4675  CD1 PHE A 307       5.198  -1.554   3.771  1.00 90.94           C
ATOM   4676  HD1 PHE A 307       4.624  -1.929   2.923  1.00 90.94           H
ATOM   4677  CD2 PHE A 307       7.274  -1.111   4.792  1.00 90.94           C
ATOM   4678  HD2 PHE A 307       8.363  -1.131   4.764  1.00 90.94           H
ATOM   4679  CE1 PHE A 307       4.527  -1.041   4.912  1.00 90.94           C
ATOM   4680  HE1 PHE A 307       3.437  -1.021   4.941  1.00 90.94           H
ATOM   4681  CE2 PHE A 307       6.602  -0.598   5.934  1.00 90.94           C
ATOM   4682  HE2 PHE A 307       7.177  -0.223   6.781  1.00 90.94           H
ATOM   4683  CZ  PHE A 307       5.243  -0.574   5.969  1.00 90.94           C
ATOM   4684  HZ  PHE A 307       4.728  -0.180   6.845  1.00 90.94           H
ATOM   4685  HN  PHE A 307       6.110  -4.217   2.703  1.00 90.94           H
ATOM   4686  N   PHE A 308       7.701  -4.081   0.052  1.00 91.02           N
ATOM   4687  CA  PHE A 308       8.487  -4.476  -1.105  1.00 91.02           C
ATOM   4688  C   PHE A 308       7.655  -4.396  -2.386  1.00 91.02           C
ATOM   4689  O   PHE A 308       8.205  -4.288  -3.481  1.00 91.02           O
ATOM   4690  HA  PHE A 308       9.328  -3.786  -1.175  1.00 91.02           H
ATOM   4691  CB  PHE A 308       8.916  -5.928  -0.879  1.00 91.02           C
ATOM   4692 1HB  PHE A 308       8.170  -6.424  -0.259  1.00 91.02           H
ATOM   4693 2HB  PHE A 308       8.928  -6.445  -1.838  1.00 91.02           H
ATOM   4694  CG  PHE A 308      10.288  -6.076  -0.218  1.00 91.02           C
ATOM   4695  CD1 PHE A 308      11.418  -5.962  -0.966  1.00 91.02           C
ATOM   4696  HD1 PHE A 308      11.347  -5.765  -2.035  1.00 91.02           H
ATOM   4697  CD2 PHE A 308      10.377  -6.321   1.117  1.00 91.02           C
ATOM   4698  HD2 PHE A 308       9.471  -6.412   1.715  1.00 91.02           H
ATOM   4699  CE1 PHE A 308      12.692  -6.099  -0.352  1.00 91.02           C
ATOM   4700  HE1 PHE A 308      13.598  -6.008  -0.951  1.00 91.02           H
ATOM   4701  CE2 PHE A 308      11.650  -6.458   1.730  1.00 91.02           C
ATOM   4702  HE2 PHE A 308      11.721  -6.655   2.800  1.00 91.02           H
ATOM   4703  CZ  PHE A 308      12.781  -6.344   0.983  1.00 91.02           C
ATOM   4704  HZ  PHE A 308      13.758  -6.450   1.453  1.00 91.02           H
ATOM   4705  HN  PHE A 308       7.608  -4.782   0.759  1.00 91.02           H
ATOM   4706  N   HIS A 309       6.344  -4.452  -2.207  1.00 86.16           N
ATOM   4707  CA  HIS A 309       5.433  -4.449  -3.339  1.00 86.16           C
ATOM   4708  C   HIS A 309       5.611  -3.156  -4.138  1.00 86.16           C
ATOM   4709  O   HIS A 309       5.522  -3.162  -5.364  1.00 86.16           O
ATOM   4710  HA  HIS A 309       5.711  -5.295  -3.967  1.00 86.16           H
ATOM   4711  CB  HIS A 309       3.991  -4.666  -2.877  1.00 86.16           C
ATOM   4712 1HB  HIS A 309       3.954  -5.546  -2.235  1.00 86.16           H
ATOM   4713 2HB  HIS A 309       3.683  -3.815  -2.268  1.00 86.16           H
ATOM   4714  CG  HIS A 309       3.004  -4.842  -4.006  1.00 86.16           C
ATOM   4715  ND1 HIS A 309       2.355  -3.778  -4.607  1.00 86.16           N
ATOM   4716  HD1 HIS A 309       2.466  -2.813  -4.367  1.00 86.16           H
ATOM   4717  CD2 HIS A 309       2.562  -5.968  -4.637  1.00 86.16           C
ATOM   4718  HD2 HIS A 309       2.873  -6.988  -4.410  1.00 86.16           H
ATOM   4719  CE1 HIS A 309       1.561  -4.253  -5.555  1.00 86.16           C
ATOM   4720  HE1 HIS A 309       0.917  -3.663  -6.208  1.00 86.16           H
ATOM   4721  NE2 HIS A 309       1.691  -5.611  -5.572  1.00 86.16           N
ATOM   4722  HN  HIS A 309       5.903  -4.498  -1.310  1.00 86.16           H
ATOM   4723  N   SER A 310       5.860  -2.077  -3.409  1.00 87.00           N
ATOM   4724  CA  SER A 310       5.915  -0.759  -4.018  1.00 87.00           C
ATOM   4725  C   SER A 310       7.168  -0.636  -4.888  1.00 87.00           C
ATOM   4726  O   SER A 310       7.266   0.267  -5.717  1.00 87.00           O
ATOM   4727  HA  SER A 310       5.016  -0.686  -4.630  1.00 87.00           H
ATOM   4728  CB  SER A 310       5.898   0.340  -2.954  1.00 87.00           C
ATOM   4729 1HB  SER A 310       6.670   0.138  -2.212  1.00 87.00           H
ATOM   4730 2HB  SER A 310       6.142   1.296  -3.417  1.00 87.00           H
ATOM   4731  OG  SER A 310       4.632   0.437  -2.307  1.00 87.00           O
ATOM   4732  HG  SER A 310       3.969   0.873  -2.915  1.00 87.00           H
ATOM   4733  HN  SER A 310       6.023  -2.094  -2.423  1.00 87.00           H
ATOM   4734  N   CYS A 311       8.094  -1.558  -4.669  1.00 90.10           N
ATOM   4735  CA  CYS A 311       9.328  -1.575  -5.436  1.00 90.10           C
ATOM   4736  C   CYS A 311       9.227  -2.685  -6.484  1.00 90.10           C
ATOM   4737  O   CYS A 311      10.055  -2.766  -7.390  1.00 90.10           O
ATOM   4738  HA  CYS A 311       9.414  -0.599  -5.913  1.00 90.10           H
ATOM   4739  CB  CYS A 311      10.552  -1.752  -4.534  1.00 90.10           C
ATOM   4740 1HB  CYS A 311      11.463  -1.576  -5.106  1.00 90.10           H
ATOM   4741 2HB  CYS A 311      10.532  -1.015  -3.732  1.00 90.10           H
ATOM   4742  SG  CYS A 311      10.572  -3.441  -3.831  1.00 90.10           S
ATOM   4743  HG  CYS A 311      11.691  -3.285  -3.128  1.00 90.10           H
ATOM   4744  HN  CYS A 311       8.012  -2.282  -3.984  1.00 90.10           H
ATOM   4745  N   LEU A 312       8.205  -3.513  -6.327  1.00 86.35           N
ATOM   4746  CA  LEU A 312       8.030  -4.661  -7.199  1.00 86.35           C
ATOM   4747  C   LEU A 312       7.290  -4.226  -8.466  1.00 86.35           C
ATOM   4748  O   LEU A 312       7.481  -4.809  -9.532  1.00 86.35           O
ATOM   4749  HA  LEU A 312       9.023  -5.010  -7.483  1.00 86.35           H
ATOM   4750  CB  LEU A 312       7.345  -5.805  -6.449  1.00 86.35           C
ATOM   4751 1HB  LEU A 312       6.490  -5.399  -5.908  1.00 86.35           H
ATOM   4752 2HB  LEU A 312       6.953  -6.511  -7.182  1.00 86.35           H
ATOM   4753  CG  LEU A 312       8.220  -6.576  -5.458  1.00 86.35           C
ATOM   4754  HG  LEU A 312       8.622  -5.867  -4.735  1.00 86.35           H
ATOM   4755  CD1 LEU A 312       7.392  -7.599  -4.676  1.00 86.35           C
ATOM   4756 1HD1 LEU A 312       6.607  -7.084  -4.123  1.00 86.35           H
ATOM   4757 2HD1 LEU A 312       6.942  -8.308  -5.370  1.00 86.35           H
ATOM   4758 3HD1 LEU A 312       8.038  -8.132  -3.979  1.00 86.35           H
ATOM   4759  CD2 LEU A 312       9.411  -7.224  -6.167  1.00 86.35           C
ATOM   4760 1HD2 LEU A 312       9.049  -7.917  -6.926  1.00 86.35           H
ATOM   4761 2HD2 LEU A 312      10.016  -6.451  -6.640  1.00 86.35           H
ATOM   4762 3HD2 LEU A 312      10.016  -7.765  -5.439  1.00 86.35           H
ATOM   4763  HN  LEU A 312       7.505  -3.409  -5.620  1.00 86.35           H
ATOM   4764  N   ASN A 313       6.460  -3.206  -8.306  1.00 78.93           N
ATOM   4765  CA  ASN A 313       5.599  -2.765  -9.391  1.00 78.93           C
ATOM   4766  C   ASN A 313       6.452  -2.462 -10.624  1.00 78.93           C
ATOM   4767  O   ASN A 313       6.226  -3.025 -11.693  1.00 78.93           O
ATOM   4768  HA  ASN A 313       4.904  -3.588  -9.557  1.00 78.93           H
ATOM   4769  CB  ASN A 313       4.845  -1.489  -9.012  1.00 78.93           C
ATOM   4770 1HB  ASN A 313       5.510  -0.817  -8.469  1.00 78.93           H
ATOM   4771 2HB  ASN A 313       4.533  -0.965  -9.915  1.00 78.93           H
ATOM   4772  CG  ASN A 313       3.621  -1.809  -8.152  1.00 78.93           C
ATOM   4773  OD1 ASN A 313       3.095  -2.910  -8.160  1.00 78.93           O
ATOM   4774  ND2 ASN A 313       3.198  -0.788  -7.411  1.00 78.93           N
ATOM   4775 1HD2 ASN A 313       3.675   0.090  -7.451  1.00 78.93           H
ATOM   4776 2HD2 ASN A 313       2.403  -0.899  -6.815  1.00 78.93           H
ATOM   4777  HN  ASN A 313       6.371  -2.684  -7.458  1.00 78.93           H
ATOM   4778  N   PRO A 314       7.445  -1.571 -10.498  1.00 78.96           N
ATOM   4779  CA  PRO A 314       8.287  -1.213 -11.642  1.00 78.96           C
ATOM   4780  C   PRO A 314       8.890  -2.434 -12.319  1.00 78.96           C
ATOM   4781  O   PRO A 314       8.964  -2.494 -13.545  1.00 78.96           O
ATOM   4782  HA  PRO A 314       7.687  -0.728 -12.411  1.00 78.96           H
ATOM   4783  CB  PRO A 314       9.363  -0.313 -11.032  1.00 78.96           C
ATOM   4784 1HB  PRO A 314      10.242  -0.884 -10.732  1.00 78.96           H
ATOM   4785 2HB  PRO A 314       9.702   0.443 -11.740  1.00 78.96           H
ATOM   4786  CG  PRO A 314       8.662   0.313  -9.833  1.00 78.96           C
ATOM   4787 1HG  PRO A 314       9.374   0.695  -9.101  1.00 78.96           H
ATOM   4788 2HG  PRO A 314       8.038   1.158 -10.124  1.00 78.96           H
ATOM   4789  CD  PRO A 314       7.840  -0.840  -9.280  1.00 78.96           C
ATOM   4790 1HD  PRO A 314       8.425  -1.468  -8.608  1.00 78.96           H
ATOM   4791 2HD  PRO A 314       6.978  -0.488  -8.714  1.00 78.96           H
ATOM   4792  N   VAL A 315       9.309  -3.382 -11.494  1.00 81.62           N
ATOM   4793  CA  VAL A 315      10.021  -4.547 -11.992  1.00 81.62           C
ATOM   4794  C   VAL A 315       9.092  -5.357 -12.899  1.00 81.62           C
ATOM   4795  O   VAL A 315       9.513  -5.848 -13.945  1.00 81.62           O
ATOM   4796  HA  VAL A 315      10.864  -4.189 -12.583  1.00 81.62           H
ATOM   4797  CB  VAL A 315      10.575  -5.362 -10.822  1.00 81.62           C
ATOM   4798  HB  VAL A 315       9.735  -5.659 -10.193  1.00 81.62           H
ATOM   4799  CG1 VAL A 315      11.264  -6.634 -11.318  1.00 81.62           C
ATOM   4800 1HG1 VAL A 315      10.547  -7.248 -11.862  1.00 81.62           H
ATOM   4801 2HG1 VAL A 315      12.089  -6.366 -11.978  1.00 81.62           H
ATOM   4802 3HG1 VAL A 315      11.649  -7.194 -10.465  1.00 81.62           H
ATOM   4803  CG2 VAL A 315      11.525  -4.519  -9.968  1.00 81.62           C
ATOM   4804 1HG2 VAL A 315      12.359  -4.178 -10.582  1.00 81.62           H
ATOM   4805 2HG2 VAL A 315      10.990  -3.657  -9.571  1.00 81.62           H
ATOM   4806 3HG2 VAL A 315      11.904  -5.123  -9.144  1.00 81.62           H
ATOM   4807  HN  VAL A 315       9.169  -3.363 -10.504  1.00 81.62           H
ATOM   4808  N   LEU A 316       7.846  -5.473 -12.464  1.00 76.32           N
ATOM   4809  CA  LEU A 316       6.857  -6.224 -13.218  1.00 76.32           C
ATOM   4810  C   LEU A 316       6.729  -5.626 -14.620  1.00 76.32           C
ATOM   4811  O   LEU A 316       6.640  -6.358 -15.605  1.00 76.32           O
ATOM   4812  HA  LEU A 316       7.224  -7.246 -13.310  1.00 76.32           H
ATOM   4813  CB  LEU A 316       5.533  -6.285 -12.453  1.00 76.32           C
ATOM   4814 1HB  LEU A 316       5.226  -5.267 -12.215  1.00 76.32           H
ATOM   4815 2HB  LEU A 316       4.773  -6.701 -13.115  1.00 76.32           H
ATOM   4816  CG  LEU A 316       5.544  -7.101 -11.159  1.00 76.32           C
ATOM   4817  HG  LEU A 316       6.363  -6.742 -10.536  1.00 76.32           H
ATOM   4818  CD1 LEU A 316       4.250  -6.893 -10.369  1.00 76.32           C
ATOM   4819 1HD1 LEU A 316       4.144  -5.838 -10.116  1.00 76.32           H
ATOM   4820 2HD1 LEU A 316       3.400  -7.209 -10.974  1.00 76.32           H
ATOM   4821 3HD1 LEU A 316       4.284  -7.484  -9.454  1.00 76.32           H
ATOM   4822  CD2 LEU A 316       5.809  -8.581 -11.445  1.00 76.32           C
ATOM   4823 1HD2 LEU A 316       5.027  -8.970 -12.097  1.00 76.32           H
ATOM   4824 2HD2 LEU A 316       6.777  -8.688 -11.934  1.00 76.32           H
ATOM   4825 3HD2 LEU A 316       5.811  -9.137 -10.508  1.00 76.32           H
ATOM   4826  HN  LEU A 316       7.510  -5.065 -11.615  1.00 76.32           H
ATOM   4827  N   TYR A 317       6.725  -4.302 -14.666  1.00 73.13           N
ATOM   4828  CA  TYR A 317       6.549  -3.597 -15.925  1.00 73.13           C
ATOM   4829  C   TYR A 317       7.734  -3.843 -16.861  1.00 73.13           C
ATOM   4830  O   TYR A 317       7.558  -3.960 -18.073  1.00 73.13           O
ATOM   4831  HA  TYR A 317       5.640  -3.971 -16.395  1.00 73.13           H
ATOM   4832  CB  TYR A 317       6.494  -2.110 -15.571  1.00 73.13           C
ATOM   4833 1HB  TYR A 317       7.451  -1.813 -15.143  1.00 73.13           H
ATOM   4834 2HB  TYR A 317       6.362  -1.534 -16.487  1.00 73.13           H
ATOM   4835  CG  TYR A 317       5.378  -1.744 -14.591  1.00 73.13           C
ATOM   4836  CD1 TYR A 317       4.202  -2.466 -14.584  1.00 73.13           C
ATOM   4837  HD1 TYR A 317       4.068  -3.297 -15.277  1.00 73.13           H
ATOM   4838  CD2 TYR A 317       5.547  -0.692 -13.713  1.00 73.13           C
ATOM   4839  HD2 TYR A 317       6.476  -0.122 -13.719  1.00 73.13           H
ATOM   4840  CE1 TYR A 317       3.151  -2.122 -13.661  1.00 73.13           C
ATOM   4841  HE1 TYR A 317       2.217  -2.684 -13.645  1.00 73.13           H
ATOM   4842  CE2 TYR A 317       4.497  -0.348 -12.790  1.00 73.13           C
ATOM   4843  HE2 TYR A 317       4.617   0.480 -12.092  1.00 73.13           H
ATOM   4844  CZ  TYR A 317       3.351  -1.080 -12.810  1.00 73.13           C
ATOM   4845  OH  TYR A 317       2.359  -0.756 -11.938  1.00 73.13           O
ATOM   4846  HH  TYR A 317       1.707  -1.510 -11.865  1.00 73.13           H
ATOM   4847  HN  TYR A 317       6.839  -3.714 -13.865  1.00 73.13           H
ATOM   4848  N   VAL A 318       8.914  -3.914 -16.264  1.00 71.81           N
ATOM   4849  CA  VAL A 318      10.130  -4.127 -17.031  1.00 71.81           C
ATOM   4850  C   VAL A 318      10.065  -5.496 -17.712  1.00 71.81           C
ATOM   4851  O   VAL A 318      10.162  -5.591 -18.934  1.00 71.81           O
ATOM   4852  HA  VAL A 318      10.173  -3.356 -17.800  1.00 71.81           H
ATOM   4853  CB  VAL A 318      11.354  -3.966 -16.128  1.00 71.81           C
ATOM   4854  HB  VAL A 318      11.230  -4.633 -15.274  1.00 71.81           H
ATOM   4855  CG1 VAL A 318      12.633  -4.374 -16.861  1.00 71.81           C
ATOM   4856 1HG1 VAL A 318      12.560  -5.418 -17.167  1.00 71.81           H
ATOM   4857 2HG1 VAL A 318      12.764  -3.745 -17.741  1.00 71.81           H
ATOM   4858 3HG1 VAL A 318      13.488  -4.250 -16.196  1.00 71.81           H
ATOM   4859  CG2 VAL A 318      11.459  -2.536 -15.596  1.00 71.81           C
ATOM   4860 1HG2 VAL A 318      11.548  -1.843 -16.433  1.00 71.81           H
ATOM   4861 2HG2 VAL A 318      10.565  -2.296 -15.020  1.00 71.81           H
ATOM   4862 3HG2 VAL A 318      12.337  -2.449 -14.957  1.00 71.81           H
ATOM   4863  HN  VAL A 318       9.047  -3.829 -15.276  1.00 71.81           H
ATOM   4864  N   PHE A 319       9.900  -6.523 -16.890  1.00 71.47           N
ATOM   4865  CA  PHE A 319      10.047  -7.889 -17.361  1.00 71.47           C
ATOM   4866  C   PHE A 319       8.834  -8.316 -18.192  1.00 71.47           C
ATOM   4867  O   PHE A 319       8.962  -9.116 -19.117  1.00 71.47           O
ATOM   4868  HA  PHE A 319      10.941  -7.923 -17.984  1.00 71.47           H
ATOM   4869  CB  PHE A 319      10.141  -8.782 -16.123  1.00 71.47           C
ATOM   4870 1HB  PHE A 319       9.394  -8.459 -15.397  1.00 71.47           H
ATOM   4871 2HB  PHE A 319       9.890  -9.805 -16.404  1.00 71.47           H
ATOM   4872  CG  PHE A 319      11.517  -8.776 -15.454  1.00 71.47           C
ATOM   4873  CD1 PHE A 319      12.591  -9.297 -16.105  1.00 71.47           C
ATOM   4874  HD1 PHE A 319      12.472  -9.719 -17.102  1.00 71.47           H
ATOM   4875  CD2 PHE A 319      11.666  -8.249 -14.209  1.00 71.47           C
ATOM   4876  HD2 PHE A 319      10.804  -7.831 -13.688  1.00 71.47           H
ATOM   4877  CE1 PHE A 319      13.869  -9.291 -15.484  1.00 71.47           C
ATOM   4878  HE1 PHE A 319      14.730  -9.709 -16.005  1.00 71.47           H
ATOM   4879  CE2 PHE A 319      12.943  -8.243 -13.588  1.00 71.47           C
ATOM   4880  HE2 PHE A 319      13.062  -7.821 -12.591  1.00 71.47           H
ATOM   4881  CZ  PHE A 319      14.017  -8.764 -14.239  1.00 71.47           C
ATOM   4882  HZ  PHE A 319      14.998  -8.759 -13.763  1.00 71.47           H
ATOM   4883  HN  PHE A 319       9.672  -6.432 -15.921  1.00 71.47           H
ATOM   4884  N   VAL A 320       7.686  -7.762 -17.832  1.00 67.72           N
ATOM   4885  CA  VAL A 320       6.419  -8.288 -18.310  1.00 67.72           C
ATOM   4886  C   VAL A 320       5.868  -7.366 -19.400  1.00 67.72           C
ATOM   4887  O   VAL A 320       5.196  -7.824 -20.323  1.00 67.72           O
ATOM   4888  HA  VAL A 320       6.613  -9.268 -18.744  1.00 67.72           H
ATOM   4889  CB  VAL A 320       5.453  -8.471 -17.138  1.00 67.72           C
ATOM   4890  HB  VAL A 320       5.072  -7.488 -16.860  1.00 67.72           H
ATOM   4891  CG1 VAL A 320       4.260  -9.341 -17.541  1.00 67.72           C
ATOM   4892 1HG1 VAL A 320       3.726  -8.865 -18.364  1.00 67.72           H
ATOM   4893 2HG1 VAL A 320       4.616 -10.321 -17.858  1.00 67.72           H
ATOM   4894 3HG1 VAL A 320       3.589  -9.455 -16.690  1.00 67.72           H
ATOM   4895  CG2 VAL A 320       6.172  -9.057 -15.921  1.00 67.72           C
ATOM   4896 1HG2 VAL A 320       6.594 -10.028 -16.181  1.00 67.72           H
ATOM   4897 2HG2 VAL A 320       6.971  -8.384 -15.613  1.00 67.72           H
ATOM   4898 3HG2 VAL A 320       5.462  -9.177 -15.103  1.00 67.72           H
ATOM   4899  HN  VAL A 320       7.613  -6.970 -17.226  1.00 67.72           H
ATOM   4900  N   GLY A 321       6.173  -6.085 -19.257  1.00 69.64           N
ATOM   4901  CA  GLY A 321       5.709  -5.094 -20.213  1.00 69.64           C
ATOM   4902  C   GLY A 321       6.628  -5.039 -21.435  1.00 69.64           C
ATOM   4903  O   GLY A 321       7.696  -4.430 -21.386  1.00 69.64           O
ATOM   4904 1HA  GLY A 321       4.694  -5.335 -20.528  1.00 69.64           H
ATOM   4905 2HA  GLY A 321       5.671  -4.114 -19.737  1.00 69.64           H
ATOM   4906  HN  GLY A 321       6.725  -5.722 -18.507  1.00 69.64           H
ATOM   4907  N   GLU A 322       6.179  -5.682 -22.503  1.00 74.12           N
ATOM   4908  CA  GLU A 322       6.827  -5.531 -23.795  1.00 74.12           C
ATOM   4909  C   GLU A 322       6.830  -4.061 -24.219  1.00 74.12           C
ATOM   4910  O   GLU A 322       7.847  -3.546 -24.681  1.00 74.12           O
ATOM   4911  HA  GLU A 322       7.851  -5.875 -23.647  1.00 74.12           H
ATOM   4912  CB  GLU A 322       6.152  -6.405 -24.853  1.00 74.12           C
ATOM   4913 1HB  GLU A 322       5.070  -6.284 -24.794  1.00 74.12           H
ATOM   4914 2HB  GLU A 322       6.559  -6.172 -25.837  1.00 74.12           H
ATOM   4915  CG  GLU A 322       6.442  -7.887 -24.606  1.00 74.12           C
ATOM   4916 1HG  GLU A 322       7.519  -8.047 -24.556  1.00 74.12           H
ATOM   4917 2HG  GLU A 322       6.031  -8.187 -23.642  1.00 74.12           H
ATOM   4918  CD  GLU A 322       5.843  -8.755 -25.714  1.00 74.12           C
ATOM   4919  OE1 GLU A 322       6.095  -9.979 -25.675  1.00 74.12           O
ATOM   4920  OE2 GLU A 322       5.148  -8.175 -26.576  1.00 74.12           O
ATOM   4921  HN  GLU A 322       5.390  -6.295 -22.495  1.00 74.12           H
ATOM   4922  N   ARG A 323       5.679  -3.426 -24.047  1.00 75.76           N
ATOM   4923  CA  ARG A 323       5.523  -2.038 -24.447  1.00 75.76           C
ATOM   4924  C   ARG A 323       6.502  -1.150 -23.676  1.00 75.76           C
ATOM   4925  O   ARG A 323       7.125  -0.261 -24.254  1.00 75.76           O
ATOM   4926  HA  ARG A 323       5.742  -2.030 -25.514  1.00 75.76           H
ATOM   4927  CB  ARG A 323       4.095  -1.550 -24.194  1.00 75.76           C
ATOM   4928 1HB  ARG A 323       3.390  -2.357 -24.395  1.00 75.76           H
ATOM   4929 2HB  ARG A 323       3.979  -1.279 -23.145  1.00 75.76           H
ATOM   4930  CG  ARG A 323       3.763  -0.345 -25.077  1.00 75.76           C
ATOM   4931 1HG  ARG A 323       4.440   0.477 -24.845  1.00 75.76           H
ATOM   4932 2HG  ARG A 323       3.922  -0.602 -26.124  1.00 75.76           H
ATOM   4933  CD  ARG A 323       2.316   0.105 -24.870  1.00 75.76           C
ATOM   4934 1HD  ARG A 323       1.670  -0.765 -24.747  1.00 75.76           H
ATOM   4935 2HD  ARG A 323       2.236   0.693 -23.956  1.00 75.76           H
ATOM   4936  NE  ARG A 323       1.865   0.908 -26.028  1.00 75.76           N
ATOM   4937  HE  ARG A 323       2.494   1.015 -26.798  1.00 75.76           H
ATOM   4938  CZ  ARG A 323       0.666   1.501 -26.110  1.00 75.76           C
ATOM   4939  NH1 ARG A 323      -0.217   1.391 -25.109  1.00 75.76           N
ATOM   4940 1HH1 ARG A 323       0.016   0.863 -24.292  1.00 75.76           H
ATOM   4941 2HH1 ARG A 323      -1.110   1.836 -25.178  1.00 75.76           H
ATOM   4942  NH2 ARG A 323       0.363   2.206 -27.209  1.00 75.76           N
ATOM   4943 1HH2 ARG A 323      -0.527   2.654 -27.286  1.00 75.76           H
ATOM   4944 2HH2 ARG A 323       1.028   2.283 -27.952  1.00 75.76           H
ATOM   4945  HN  ARG A 323       4.865  -3.844 -23.643  1.00 75.76           H
ATOM   4946  N   PHE A 324       6.606  -1.422 -22.384  1.00 76.89           N
ATOM   4947  CA  PHE A 324       7.451  -0.619 -21.516  1.00 76.89           C
ATOM   4948  C   PHE A 324       8.926  -0.768 -21.896  1.00 76.89           C
ATOM   4949  O   PHE A 324       9.662   0.216 -21.938  1.00 76.89           O
ATOM   4950  HA  PHE A 324       7.149   0.421 -21.642  1.00 76.89           H
ATOM   4951  CB  PHE A 324       7.249  -1.137 -20.091  1.00 76.89           C
ATOM   4952 1HB  PHE A 324       6.180  -1.192 -19.883  1.00 76.89           H
ATOM   4953 2HB  PHE A 324       7.638  -2.153 -20.025  1.00 76.89           H
ATOM   4954  CG  PHE A 324       7.919  -0.279 -19.016  1.00 76.89           C
ATOM   4955  CD1 PHE A 324       9.164  -0.597 -18.570  1.00 76.89           C
ATOM   4956  HD1 PHE A 324       9.684  -1.464 -18.979  1.00 76.89           H
ATOM   4957  CD2 PHE A 324       7.270   0.802 -18.506  1.00 76.89           C
ATOM   4958  HD2 PHE A 324       6.273   1.057 -18.864  1.00 76.89           H
ATOM   4959  CE1 PHE A 324       9.786   0.199 -17.573  1.00 76.89           C
ATOM   4960  HE1 PHE A 324      10.783  -0.056 -17.215  1.00 76.89           H
ATOM   4961  CE2 PHE A 324       7.892   1.599 -17.509  1.00 76.89           C
ATOM   4962  HE2 PHE A 324       7.372   2.465 -17.100  1.00 76.89           H
ATOM   4963  CZ  PHE A 324       9.137   1.280 -17.063  1.00 76.89           C
ATOM   4964  HZ  PHE A 324       9.615   1.892 -16.297  1.00 76.89           H
ATOM   4965  HN  PHE A 324       6.127  -2.173 -21.930  1.00 76.89           H
ATOM   4966  N   ARG A 325       9.313  -2.007 -22.162  1.00 80.63           N
ATOM   4967  CA  ARG A 325      10.679  -2.294 -22.566  1.00 80.63           C
ATOM   4968  C   ARG A 325      11.040  -1.496 -23.821  1.00 80.63           C
ATOM   4969  O   ARG A 325      12.129  -0.932 -23.910  1.00 80.63           O
ATOM   4970  HA  ARG A 325      11.290  -1.988 -21.717  1.00 80.63           H
ATOM   4971  CB  ARG A 325      10.869  -3.786 -22.847  1.00 80.63           C
ATOM   4972 1HB  ARG A 325       9.960  -4.195 -23.288  1.00 80.63           H
ATOM   4973 2HB  ARG A 325      11.667  -3.924 -23.576  1.00 80.63           H
ATOM   4974  CG  ARG A 325      11.206  -4.546 -21.563  1.00 80.63           C
ATOM   4975 1HG  ARG A 325      12.109  -4.130 -21.116  1.00 80.63           H
ATOM   4976 2HG  ARG A 325      10.402  -4.417 -20.837  1.00 80.63           H
ATOM   4977  CD  ARG A 325      11.410  -6.036 -21.845  1.00 80.63           C
ATOM   4978 1HD  ARG A 325      11.936  -6.166 -22.791  1.00 80.63           H
ATOM   4979 2HD  ARG A 325      12.034  -6.480 -21.070  1.00 80.63           H
ATOM   4980  NE  ARG A 325      10.102  -6.726 -21.896  1.00 80.63           N
ATOM   4981  HE  ARG A 325       9.276  -6.172 -21.792  1.00 80.63           H
ATOM   4982  CZ  ARG A 325       9.955  -8.046 -22.073  1.00 80.63           C
ATOM   4983  NH1 ARG A 325      11.027  -8.836 -22.218  1.00 80.63           N
ATOM   4984 1HH1 ARG A 325      11.946  -8.442 -22.195  1.00 80.63           H
ATOM   4985 2HH1 ARG A 325      10.909  -9.820 -22.349  1.00 80.63           H
ATOM   4986  NH2 ARG A 325       8.719  -8.564 -22.103  1.00 80.63           N
ATOM   4987 1HH2 ARG A 325       8.592  -9.547 -22.234  1.00 80.63           H
ATOM   4988 2HH2 ARG A 325       7.924  -7.967 -21.994  1.00 80.63           H
ATOM   4989  HN  ARG A 325       8.712  -2.805 -22.106  1.00 80.63           H
ATOM   4990  N   ARG A 326      10.104  -1.474 -24.759  1.00 81.43           N
ATOM   4991  CA  ARG A 326      10.297  -0.727 -25.990  1.00 81.43           C
ATOM   4992  C   ARG A 326      10.463   0.763 -25.687  1.00 81.43           C
ATOM   4993  O   ARG A 326      11.361   1.413 -26.220  1.00 81.43           O
ATOM   4994  HA  ARG A 326      11.205  -1.142 -26.429  1.00 81.43           H
ATOM   4995  CB  ARG A 326       9.113  -0.919 -26.941  1.00 81.43           C
ATOM   4996 1HB  ARG A 326       8.179  -0.823 -26.388  1.00 81.43           H
ATOM   4997 2HB  ARG A 326       9.118  -0.133 -27.697  1.00 81.43           H
ATOM   4998  CG  ARG A 326       9.173  -2.288 -27.622  1.00 81.43           C
ATOM   4999 1HG  ARG A 326      10.106  -2.382 -28.177  1.00 81.43           H
ATOM   5000 2HG  ARG A 326       9.170  -3.074 -26.866  1.00 81.43           H
ATOM   5001  CD  ARG A 326       7.987  -2.481 -28.569  1.00 81.43           C
ATOM   5002 1HD  ARG A 326       7.058  -2.231 -28.058  1.00 81.43           H
ATOM   5003 2HD  ARG A 326       8.076  -1.803 -29.418  1.00 81.43           H
ATOM   5004  NE  ARG A 326       7.942  -3.882 -29.045  1.00 81.43           N
ATOM   5005  HE  ARG A 326       8.037  -4.610 -28.366  1.00 81.43           H
ATOM   5006  CZ  ARG A 326       7.781  -4.235 -30.327  1.00 81.43           C
ATOM   5007  NH1 ARG A 326       7.649  -3.301 -31.279  1.00 81.43           N
ATOM   5008 1HH1 ARG A 326       7.670  -2.332 -31.034  1.00 81.43           H
ATOM   5009 2HH1 ARG A 326       7.530  -3.573 -32.233  1.00 81.43           H
ATOM   5010  NH2 ARG A 326       7.755  -5.537 -30.644  1.00 81.43           N
ATOM   5011 1HH2 ARG A 326       7.636  -5.818 -31.596  1.00 81.43           H
ATOM   5012 2HH2 ARG A 326       7.855  -6.228 -29.928  1.00 81.43           H
ATOM   5013  HN  ARG A 326       9.230  -1.953 -24.688  1.00 81.43           H
ATOM   5014  N   ASP A 327       9.582   1.262 -24.832  1.00 82.32           N
ATOM   5015  CA  ASP A 327       9.580   2.676 -24.499  1.00 82.32           C
ATOM   5016  C   ASP A 327      10.877   3.025 -23.767  1.00 82.32           C
ATOM   5017  O   ASP A 327      11.472   4.073 -24.014  1.00 82.32           O
ATOM   5018  HA  ASP A 327       9.488   3.195 -25.453  1.00 82.32           H
ATOM   5019  CB  ASP A 327       8.409   3.024 -23.578  1.00 82.32           C
ATOM   5020 1HB  ASP A 327       8.463   2.420 -22.672  1.00 82.32           H
ATOM   5021 2HB  ASP A 327       8.481   4.067 -23.270  1.00 82.32           H
ATOM   5022  CG  ASP A 327       7.070   2.784 -24.278  1.00 82.32           C
ATOM   5023  OD1 ASP A 327       7.041   2.945 -25.517  1.00 82.32           O
ATOM   5024  OD2 ASP A 327       6.106   2.445 -23.559  1.00 82.32           O
ATOM   5025  HN  ASP A 327       8.880   0.719 -24.372  1.00 82.32           H
ATOM   5026  N   LEU A 328      11.279   2.126 -22.880  1.00 83.15           N
ATOM   5027  CA  LEU A 328      12.469   2.347 -22.077  1.00 83.15           C
ATOM   5028  C   LEU A 328      13.680   2.505 -22.999  1.00 83.15           C
ATOM   5029  O   LEU A 328      14.432   3.471 -22.882  1.00 83.15           O
ATOM   5030  HA  LEU A 328      12.326   3.280 -21.531  1.00 83.15           H
ATOM   5031  CB  LEU A 328      12.628   1.236 -21.037  1.00 83.15           C
ATOM   5032 1HB  LEU A 328      11.773   1.271 -20.363  1.00 83.15           H
ATOM   5033 2HB  LEU A 328      12.589   0.276 -21.552  1.00 83.15           H
ATOM   5034  CG  LEU A 328      13.906   1.280 -20.198  1.00 83.15           C
ATOM   5035  HG  LEU A 328      14.759   1.325 -20.876  1.00 83.15           H
ATOM   5036  CD1 LEU A 328      13.950   2.541 -19.333  1.00 83.15           C
ATOM   5037 1HD1 LEU A 328      13.922   3.423 -19.973  1.00 83.15           H
ATOM   5038 2HD1 LEU A 328      13.091   2.552 -18.662  1.00 83.15           H
ATOM   5039 3HD1 LEU A 328      14.869   2.548 -18.746  1.00 83.15           H
ATOM   5040  CD2 LEU A 328      14.059   0.007 -19.363  1.00 83.15           C
ATOM   5041 1HD2 LEU A 328      13.205  -0.093 -18.694  1.00 83.15           H
ATOM   5042 2HD2 LEU A 328      14.106  -0.858 -20.025  1.00 83.15           H
ATOM   5043 3HD2 LEU A 328      14.976   0.065 -18.776  1.00 83.15           H
ATOM   5044  HN  LEU A 328      10.807   1.261 -22.708  1.00 83.15           H
ATOM   5045  N   VAL A 329      13.831   1.541 -23.895  1.00 83.19           N
ATOM   5046  CA  VAL A 329      14.984   1.514 -24.779  1.00 83.19           C
ATOM   5047  C   VAL A 329      14.981   2.771 -25.651  1.00 83.19           C
ATOM   5048  O   VAL A 329      16.037   3.330 -25.945  1.00 83.19           O
ATOM   5049  HA  VAL A 329      15.877   1.523 -24.154  1.00 83.19           H
ATOM   5050  CB  VAL A 329      14.988   0.220 -25.594  1.00 83.19           C
ATOM   5051  HB  VAL A 329      14.037   0.153 -26.122  1.00 83.19           H
ATOM   5052  CG1 VAL A 329      16.105   0.235 -26.640  1.00 83.19           C
ATOM   5053 1HG1 VAL A 329      15.956   1.075 -27.318  1.00 83.19           H
ATOM   5054 2HG1 VAL A 329      17.069   0.337 -26.141  1.00 83.19           H
ATOM   5055 3HG1 VAL A 329      16.085  -0.697 -27.206  1.00 83.19           H
ATOM   5056  CG2 VAL A 329      15.107  -1.003 -24.682  1.00 83.19           C
ATOM   5057 1HG2 VAL A 329      16.036  -0.944 -24.115  1.00 83.19           H
ATOM   5058 2HG2 VAL A 329      14.262  -1.026 -23.994  1.00 83.19           H
ATOM   5059 3HG2 VAL A 329      15.108  -1.909 -25.288  1.00 83.19           H
ATOM   5060  HN  VAL A 329      13.184   0.789 -24.022  1.00 83.19           H
ATOM   5061  N   LYS A 330      13.782   3.179 -26.042  1.00 82.51           N
[truncated: 117,320 more chars]
