# Supplementary material for: Noncanonical roles of chemokine regions in CCR9 activation revealed by structural modeling and mutational mapping
Source: Nat Commun. 2025 Aug 18;16:7695. doi: 10.1038/s41467-025-62321-9 (PMC12361432; doi:10.1038/s41467-025-62321-9)
Supplement: Supplementary file 4 — Supplementary Data 2 [file 41467_2025_62321_MOESM4_ESM.zip › CCR9_CCL25_rnk218.pdb]

SSBOND   1 CYS A   38    CYS A  289 
SSBOND   2 CYS A  119    CYS A  198 
SSBOND   3 CYS B    7    CYS B   35 
SSBOND   4 CYS B    8    CYS B   52 
ATOM      1  N   GLU A  20      -2.801  -3.871  61.229  1.00 49.56           N
ATOM      2  CA  GLU A  20      -2.965  -3.412  59.860  1.00 49.56           C
ATOM      3  C   GLU A  20      -1.677  -3.642  59.066  1.00 49.56           C
ATOM      4  O   GLU A  20      -1.714  -3.778  57.844  1.00 49.56           O
ATOM      5  HA  GLU A  20      -3.769  -4.019  59.446  1.00 49.56           H
ATOM      6  CB  GLU A  20      -3.377  -1.939  59.821  1.00 49.56           C
ATOM      7 1HB  GLU A  20      -2.905  -1.403  60.645  1.00 49.56           H
ATOM      8 2HB  GLU A  20      -3.143  -1.518  58.843  1.00 49.56           H
ATOM      9  CG  GLU A  20      -4.888  -1.788  60.005  1.00 49.56           C
ATOM     10 1HG  GLU A  20      -5.402  -2.618  59.520  1.00 49.56           H
ATOM     11 2HG  GLU A  20      -5.136  -1.835  61.066  1.00 49.56           H
ATOM     12  CD  GLU A  20      -5.382  -0.463  59.420  1.00 49.56           C
ATOM     13  OE1 GLU A  20      -6.597  -0.386  59.136  1.00 49.56           O
ATOM     14  OE2 GLU A  20      -4.533   0.442  59.269  1.00 49.56           O
ATOM     15  HN  GLU A  20      -1.894  -4.231  61.448  1.00 49.56           H
ATOM     16  N   SER A  21      -0.570  -3.679  59.792  1.00 53.84           N
ATOM     17  CA  SER A  21       0.735  -3.790  59.162  1.00 53.84           C
ATOM     18  C   SER A  21       0.914  -5.191  58.573  1.00 53.84           C
ATOM     19  O   SER A  21       1.366  -5.338  57.439  1.00 53.84           O
ATOM     20  HA  SER A  21       0.739  -3.040  58.372  1.00 53.84           H
ATOM     21  CB  SER A  21       1.855  -3.486  60.159  1.00 53.84           C
ATOM     22 1HB  SER A  21       2.761  -3.219  59.615  1.00 53.84           H
ATOM     23 2HB  SER A  21       1.579  -2.622  60.763  1.00 53.84           H
ATOM     24  OG  SER A  21       2.125  -4.594  61.014  1.00 53.84           O
ATOM     25  HG  SER A  21       2.853  -4.360  61.657  1.00 53.84           H
ATOM     26  HN  SER A  21      -0.555  -3.635  60.791  1.00 53.84           H
ATOM     27  N   THR A  22       0.550  -6.185  59.371  1.00 54.24           N
ATOM     28  CA  THR A  22       0.818  -7.567  59.014  1.00 54.24           C
ATOM     29  C   THR A  22      -0.088  -8.006  57.862  1.00 54.24           C
ATOM     30  O   THR A  22       0.389  -8.538  56.861  1.00 54.24           O
ATOM     31  HA  THR A  22       1.846  -7.637  58.657  1.00 54.24           H
ATOM     32  CB  THR A  22       0.656  -8.420  60.274  1.00 54.24           C
ATOM     33  HB  THR A  22      -0.289  -8.963  60.257  1.00 54.24           H
ATOM     34  OG1 THR A  22       0.815  -7.493  61.344  1.00 54.24           O
ATOM     35  HG1 THR A  22       0.503  -7.904  62.201  1.00 54.24           H
ATOM     36  CG2 THR A  22       1.809  -9.409  60.464  1.00 54.24           C
ATOM     37 1HG2 THR A  22       2.747  -8.861  60.548  1.00 54.24           H
ATOM     38 2HG2 THR A  22       1.856 -10.081  59.607  1.00 54.24           H
ATOM     39 3HG2 THR A  22       1.644  -9.989  61.372  1.00 54.24           H
ATOM     40  HN  THR A  22       0.080  -6.057  60.244  1.00 54.24           H
ATOM     41  N   SER A  23      -1.379  -7.768  58.043  1.00 56.04           N
ATOM     42  CA  SER A  23      -2.359  -8.159  57.044  1.00 56.04           C
ATOM     43  C   SER A  23      -2.041  -7.486  55.707  1.00 56.04           C
ATOM     44  O   SER A  23      -2.125  -8.118  54.655  1.00 56.04           O
ATOM     45  HA  SER A  23      -2.268  -9.242  56.958  1.00 56.04           H
ATOM     46  CB  SER A  23      -3.777  -7.801  57.494  1.00 56.04           C
ATOM     47 1HB  SER A  23      -4.473  -7.982  56.675  1.00 56.04           H
ATOM     48 2HB  SER A  23      -4.073  -8.456  58.314  1.00 56.04           H
ATOM     49  OG  SER A  23      -3.877  -6.443  57.911  1.00 56.04           O
ATOM     50  HG  SER A  23      -4.821  -6.233  58.168  1.00 56.04           H
ATOM     51  HN  SER A  23      -1.756  -7.318  58.852  1.00 56.04           H
ATOM     52  N   SER A  24      -1.682  -6.214  55.792  1.00 59.93           N
ATOM     53  CA  SER A  24      -1.408  -5.432  54.598  1.00 59.93           C
ATOM     54  C   SER A  24      -0.165  -5.975  53.891  1.00 59.93           C
ATOM     55  O   SER A  24      -0.007  -5.800  52.684  1.00 59.93           O
ATOM     56  HA  SER A  24      -2.289  -5.550  53.967  1.00 59.93           H
ATOM     57  CB  SER A  24      -1.221  -3.952  54.940  1.00 59.93           C
ATOM     58 1HB  SER A  24      -1.361  -3.352  54.040  1.00 59.93           H
ATOM     59 2HB  SER A  24      -1.988  -3.644  55.650  1.00 59.93           H
ATOM     60  OG  SER A  24       0.067  -3.690  55.489  1.00 59.93           O
ATOM     61  HG  SER A  24       0.201  -4.229  56.321  1.00 59.93           H
ATOM     62  HN  SER A  24      -1.578  -5.718  56.655  1.00 59.93           H
ATOM     63  N   MET A  25       0.686  -6.622  54.673  1.00 61.72           N
ATOM     64  CA  MET A  25       1.881  -7.243  54.127  1.00 61.72           C
ATOM     65  C   MET A  25       1.542  -8.556  53.419  1.00 61.72           C
ATOM     66  O   MET A  25       2.071  -8.840  52.345  1.00 61.72           O
ATOM     67  HA  MET A  25       2.281  -6.527  53.409  1.00 61.72           H
ATOM     68  CB  MET A  25       2.877  -7.514  55.256  1.00 61.72           C
ATOM     69 1HB  MET A  25       2.843  -6.700  55.980  1.00 61.72           H
ATOM     70 2HB  MET A  25       2.593  -8.423  55.786  1.00 61.72           H
ATOM     71  CG  MET A  25       4.299  -7.659  54.710  1.00 61.72           C
ATOM     72 1HG  MET A  25       4.909  -8.232  55.409  1.00 61.72           H
ATOM     73 2HG  MET A  25       4.282  -8.215  53.773  1.00 61.72           H
ATOM     74  SD  MET A  25       5.020  -6.047  54.450  1.00 61.72           S
ATOM     75  CE  MET A  25       6.745  -6.435  54.702  1.00 61.72           C
ATOM     76 1HE  MET A  25       6.886  -6.826  55.710  1.00 61.72           H
ATOM     77 2HE  MET A  25       7.059  -7.184  53.975  1.00 61.72           H
ATOM     78 3HE  MET A  25       7.342  -5.532  54.576  1.00 61.72           H
ATOM     79  HN  MET A  25       0.570  -6.726  55.661  1.00 61.72           H
ATOM     80  N   GLU A  26       0.663  -9.321  54.048  1.00 62.42           N
ATOM     81  CA  GLU A  26       0.260 -10.605  53.499  1.00 62.42           C
ATOM     82  C   GLU A  26      -0.513 -10.405  52.194  1.00 62.42           C
ATOM     83  O   GLU A  26      -0.277 -11.111  51.215  1.00 62.42           O
ATOM     84  HA  GLU A  26       1.189 -11.140  53.302  1.00 62.42           H
ATOM     85  CB  GLU A  26      -0.570 -11.398  54.512  1.00 62.42           C
ATOM     86 1HB  GLU A  26      -1.320 -10.747  54.962  1.00 62.42           H
ATOM     87 2HB  GLU A  26      -0.995 -12.277  54.029  1.00 62.42           H
ATOM     88  CG  GLU A  26       0.307 -11.915  55.654  1.00 62.42           C
ATOM     89 1HG  GLU A  26       1.095 -12.553  55.252  1.00 62.42           H
ATOM     90 2HG  GLU A  26       0.798 -11.077  56.149  1.00 62.42           H
ATOM     91  CD  GLU A  26      -0.523 -12.700  56.670  1.00 62.42           C
ATOM     92  OE1 GLU A  26       0.088 -13.516  57.394  1.00 62.42           O
ATOM     93  OE2 GLU A  26      -1.751 -12.467  56.702  1.00 62.42           O
ATOM     94  HN  GLU A  26       0.229  -9.077  54.915  1.00 62.42           H
ATOM     95  N   ASP A  27      -1.420  -9.440  52.222  1.00 61.09           N
ATOM     96  CA  ASP A  27      -2.250  -9.159  51.063  1.00 61.09           C
ATOM     97  C   ASP A  27      -1.354  -8.897  49.851  1.00 61.09           C
ATOM     98  O   ASP A  27      -1.660  -9.333  48.742  1.00 61.09           O
ATOM     99  HA  ASP A  27      -2.874 -10.044  50.937  1.00 61.09           H
ATOM    100  CB  ASP A  27      -3.113  -7.917  51.292  1.00 61.09           C
ATOM    101 1HB  ASP A  27      -2.514  -7.134  51.756  1.00 61.09           H
ATOM    102 2HB  ASP A  27      -3.458  -7.528  50.333  1.00 61.09           H
ATOM    103  CG  ASP A  27      -4.316  -8.240  52.180  1.00 61.09           C
ATOM    104  OD1 ASP A  27      -4.589  -9.449  52.347  1.00 61.09           O
ATOM    105  OD2 ASP A  27      -4.936  -7.272  52.671  1.00 61.09           O
ATOM    106  HN  ASP A  27      -1.591  -8.856  53.016  1.00 61.09           H
ATOM    107  N   TYR A  28      -0.266  -8.184  50.103  1.00 63.06           N
ATOM    108  CA  TYR A  28       0.656  -7.826  49.039  1.00 63.06           C
ATOM    109  C   TYR A  28       1.431  -9.050  48.548  1.00 63.06           C
ATOM    110  O   TYR A  28       1.815  -9.120  47.382  1.00 63.06           O
ATOM    111  HA  TYR A  28       0.074  -7.418  48.212  1.00 63.06           H
ATOM    112  CB  TYR A  28       1.640  -6.827  49.653  1.00 63.06           C
ATOM    113 1HB  TYR A  28       1.079  -6.067  50.196  1.00 63.06           H
ATOM    114 2HB  TYR A  28       2.261  -7.346  50.382  1.00 63.06           H
ATOM    115  CG  TYR A  28       2.546  -6.138  48.630  1.00 63.06           C
ATOM    116  CD1 TYR A  28       3.792  -6.661  48.350  1.00 63.06           C
ATOM    117  HD1 TYR A  28       4.131  -7.565  48.857  1.00 63.06           H
ATOM    118  CD2 TYR A  28       2.117  -4.994  47.989  1.00 63.06           C
ATOM    119  HD2 TYR A  28       1.133  -4.581  48.210  1.00 63.06           H
ATOM    120  CE1 TYR A  28       4.645  -6.012  47.388  1.00 63.06           C
ATOM    121  HE1 TYR A  28       5.631  -6.415  47.157  1.00 63.06           H
ATOM    122  CE2 TYR A  28       2.970  -4.345  47.027  1.00 63.06           C
ATOM    123  HE2 TYR A  28       2.644  -3.441  46.513  1.00 63.06           H
ATOM    124  CZ  TYR A  28       4.192  -4.887  46.774  1.00 63.06           C
ATOM    125  OH  TYR A  28       4.997  -4.274  45.865  1.00 63.06           O
ATOM    126  HH  TYR A  28       5.506  -4.959  45.342  1.00 63.06           H
ATOM    127  HN  TYR A  28      -0.011  -7.855  51.012  1.00 63.06           H
ATOM    128  N   VAL A  29       1.638  -9.986  49.464  1.00 62.06           N
ATOM    129  CA  VAL A  29       2.404 -11.181  49.153  1.00 62.06           C
ATOM    130  C   VAL A  29       1.518 -12.164  48.386  1.00 62.06           C
ATOM    131  O   VAL A  29       1.993 -12.871  47.498  1.00 62.06           O
ATOM    132  HA  VAL A  29       3.233 -10.882  48.511  1.00 62.06           H
ATOM    133  CB  VAL A  29       2.988 -11.776  50.436  1.00 62.06           C
ATOM    134  HB  VAL A  29       2.166 -11.938  51.134  1.00 62.06           H
ATOM    135  CG1 VAL A  29       3.645 -13.130  50.161  1.00 62.06           C
ATOM    136 1HG1 VAL A  29       2.903 -13.821  49.762  1.00 62.06           H
ATOM    137 2HG1 VAL A  29       4.450 -13.003  49.437  1.00 62.06           H
ATOM    138 3HG1 VAL A  29       4.052 -13.531  51.090  1.00 62.06           H
ATOM    139  CG2 VAL A  29       3.976 -10.809  51.089  1.00 62.06           C
ATOM    140 1HG2 VAL A  29       4.792 -10.601  50.397  1.00 62.06           H
ATOM    141 2HG2 VAL A  29       3.464  -9.879  51.337  1.00 62.06           H
ATOM    142 3HG2 VAL A  29       4.376 -11.257  51.999  1.00 62.06           H
ATOM    143  HN  VAL A  29       1.293  -9.937  50.401  1.00 62.06           H
ATOM    144  N   ASN A  30       0.246 -12.179  48.757  1.00 63.68           N
ATOM    145  CA  ASN A  30      -0.673 -13.178  48.240  1.00 63.68           C
ATOM    146  C   ASN A  30      -1.218 -12.712  46.888  1.00 63.68           C
ATOM    147  O   ASN A  30      -1.829 -13.492  46.159  1.00 63.68           O
ATOM    148  HA  ASN A  30      -0.086 -14.093  48.160  1.00 63.68           H
ATOM    149  CB  ASN A  30      -1.860 -13.377  49.185  1.00 63.68           C
ATOM    150 1HB  ASN A  30      -2.095 -12.436  49.682  1.00 63.68           H
ATOM    151 2HB  ASN A  30      -2.742 -13.663  48.612  1.00 63.68           H
ATOM    152  CG  ASN A  30      -1.554 -14.450  50.231  1.00 63.68           C
ATOM    153  OD1 ASN A  30      -0.652 -15.258  50.084  1.00 63.68           O
ATOM    154  ND2 ASN A  30      -2.354 -14.414  51.293  1.00 63.68           N
ATOM    155 1HD2 ASN A  30      -3.076 -13.725  51.352  1.00 63.68           H
ATOM    156 2HD2 ASN A  30      -2.233 -15.076  52.033  1.00 63.68           H
ATOM    157  HN  ASN A  30      -0.157 -11.525  49.397  1.00 63.68           H
ATOM    158  N   PHE A  31      -0.978 -11.443  46.595  1.00 68.24           N
ATOM    159  CA  PHE A  31      -1.423 -10.868  45.336  1.00 68.24           C
ATOM    160  C   PHE A  31      -0.750 -11.559  44.149  1.00 68.24           C
ATOM    161  O   PHE A  31       0.474 -11.539  44.027  1.00 68.24           O
ATOM    162  HA  PHE A  31      -2.502 -11.016  45.277  1.00 68.24           H
ATOM    163  CB  PHE A  31      -1.017  -9.393  45.350  1.00 68.24           C
ATOM    164 1HB  PHE A  31      -1.391  -8.932  46.264  1.00 68.24           H
ATOM    165 2HB  PHE A  31       0.070  -9.326  45.380  1.00 68.24           H
ATOM    166  CG  PHE A  31      -1.529  -8.596  44.148  1.00 68.24           C
ATOM    167  CD1 PHE A  31      -0.703  -8.343  43.098  1.00 68.24           C
ATOM    168  HD1 PHE A  31       0.324  -8.708  43.113  1.00 68.24           H
ATOM    169  CD2 PHE A  31      -2.810  -8.140  44.130  1.00 68.24           C
ATOM    170  HD2 PHE A  31      -3.473  -8.343  44.972  1.00 68.24           H
ATOM    171  CE1 PHE A  31      -1.178  -7.603  41.983  1.00 68.24           C
ATOM    172  HE1 PHE A  31      -0.515  -7.400  41.142  1.00 68.24           H
ATOM    173  CE2 PHE A  31      -3.285  -7.401  43.015  1.00 68.24           C
ATOM    174  HE2 PHE A  31      -4.312  -7.035  43.001  1.00 68.24           H
ATOM    175  CZ  PHE A  31      -2.459  -7.147  41.965  1.00 68.24           C
ATOM    176  HZ  PHE A  31      -2.824  -6.580  41.109  1.00 68.24           H
ATOM    177  HN  PHE A  31      -0.490 -10.812  47.198  1.00 68.24           H
ATOM    178  N   ASN A  32      -1.579 -12.155  43.304  1.00 66.03           N
ATOM    179  CA  ASN A  32      -1.083 -12.812  42.107  1.00 66.03           C
ATOM    180  C   ASN A  32      -0.713 -11.754  41.065  1.00 66.03           C
ATOM    181  O   ASN A  32      -1.577 -11.267  40.337  1.00 66.03           O
ATOM    182  HA  ASN A  32      -0.220 -13.393  42.436  1.00 66.03           H
ATOM    183  CB  ASN A  32      -2.149 -13.724  41.497  1.00 66.03           C
ATOM    184 1HB  ASN A  32      -2.630 -14.304  42.285  1.00 66.03           H
ATOM    185 2HB  ASN A  32      -2.925 -13.120  41.028  1.00 66.03           H
ATOM    186  CG  ASN A  32      -1.535 -14.670  40.463  1.00 66.03           C
ATOM    187  OD1 ASN A  32      -0.346 -14.648  40.192  1.00 66.03           O
ATOM    188  ND2 ASN A  32      -2.411 -15.499  39.901  1.00 66.03           N
ATOM    189 1HD2 ASN A  32      -3.374 -15.466  40.169  1.00 66.03           H
ATOM    190 2HD2 ASN A  32      -2.106 -16.156  39.212  1.00 66.03           H
ATOM    191  HN  ASN A  32      -2.571 -12.192  43.427  1.00 66.03           H
ATOM    192  N   PHE A  33       0.571 -11.430  41.027  1.00 69.96           N
ATOM    193  CA  PHE A  33       1.082 -10.516  40.020  1.00 69.96           C
ATOM    194  C   PHE A  33       1.282 -11.231  38.682  1.00 69.96           C
ATOM    195  O   PHE A  33       2.386 -11.242  38.139  1.00 69.96           O
ATOM    196  HA  PHE A  33       0.345  -9.722  39.900  1.00 69.96           H
ATOM    197  CB  PHE A  33       2.436 -10.010  40.522  1.00 69.96           C
ATOM    198 1HB  PHE A  33       3.054 -10.866  40.794  1.00 69.96           H
ATOM    199 2HB  PHE A  33       2.946  -9.497  39.706  1.00 69.96           H
ATOM    200  CG  PHE A  33       2.342  -9.065  41.721  1.00 69.96           C
ATOM    201  CD1 PHE A  33       2.152  -7.733  41.523  1.00 69.96           C
ATOM    202  HD1 PHE A  33       2.066  -7.339  40.510  1.00 69.96           H
ATOM    203  CD2 PHE A  33       2.449  -9.556  42.984  1.00 69.96           C
ATOM    204  HD2 PHE A  33       2.602 -10.624  43.143  1.00 69.96           H
ATOM    205  CE1 PHE A  33       2.064  -6.855  42.636  1.00 69.96           C
ATOM    206  HE1 PHE A  33       1.912  -5.788  42.477  1.00 69.96           H
ATOM    207  CE2 PHE A  33       2.361  -8.679  44.097  1.00 69.96           C
ATOM    208  HE2 PHE A  33       2.447  -9.072  45.110  1.00 69.96           H
ATOM    209  CZ  PHE A  33       2.171  -7.347  43.900  1.00 69.96           C
ATOM    210  HZ  PHE A  33       2.104  -6.673  44.754  1.00 69.96           H
ATOM    211  HN  PHE A  33       1.255 -11.780  41.667  1.00 69.96           H
ATOM    212  N   THR A  34       0.197 -11.810  38.189  1.00 72.92           N
ATOM    213  CA  THR A  34       0.121 -12.188  36.788  1.00 72.92           C
ATOM    214  C   THR A  34       0.551 -11.020  35.897  1.00 72.92           C
ATOM    215  O   THR A  34       0.012  -9.920  36.006  1.00 72.92           O
ATOM    216  HA  THR A  34       0.826 -13.000  36.613  1.00 72.92           H
ATOM    217  CB  THR A  34      -1.301 -12.675  36.506  1.00 72.92           C
ATOM    218  HB  THR A  34      -1.639 -12.343  35.525  1.00 72.92           H
ATOM    219  OG1 THR A  34      -2.059 -12.195  37.613  1.00 72.92           O
ATOM    220  HG1 THR A  34      -2.197 -11.208  37.530  1.00 72.92           H
ATOM    221  CG2 THR A  34      -1.428 -14.197  36.601  1.00 72.92           C
ATOM    222 1HG2 THR A  34      -1.154 -14.523  37.604  1.00 72.92           H
ATOM    223 2HG2 THR A  34      -0.763 -14.663  35.873  1.00 72.92           H
ATOM    224 3HG2 THR A  34      -2.457 -14.490  36.392  1.00 72.92           H
ATOM    225  HN  THR A  34      -0.618 -12.021  38.728  1.00 72.92           H
ATOM    226  N   ASP A  35       1.518 -11.300  35.036  1.00 80.87           N
ATOM    227  CA  ASP A  35       2.214 -10.243  34.322  1.00 80.87           C
ATOM    228  C   ASP A  35       1.375  -9.808  33.118  1.00 80.87           C
ATOM    229  O   ASP A  35       1.672 -10.179  31.984  1.00 80.87           O
ATOM    230  HA  ASP A  35       2.343  -9.442  35.051  1.00 80.87           H
ATOM    231  CB  ASP A  35       3.569 -10.727  33.804  1.00 80.87           C
ATOM    232 1HB  ASP A  35       3.954 -11.510  34.458  1.00 80.87           H
ATOM    233 2HB  ASP A  35       3.447 -11.170  32.815  1.00 80.87           H
ATOM    234  CG  ASP A  35       4.573  -9.575  33.732  1.00 80.87           C
ATOM    235  OD1 ASP A  35       4.244  -8.501  34.281  1.00 80.87           O
ATOM    236  OD2 ASP A  35       5.647  -9.794  33.131  1.00 80.87           O
ATOM    237  HN  ASP A  35       1.827 -12.227  34.823  1.00 80.87           H
ATOM    238  N   PHE A  36       0.344  -9.028  33.407  1.00 89.97           N
ATOM    239  CA  PHE A  36      -0.516  -8.506  32.358  1.00 89.97           C
ATOM    240  C   PHE A  36       0.116  -7.284  31.689  1.00 89.97           C
ATOM    241  O   PHE A  36      -0.343  -6.842  30.636  1.00 89.97           O
ATOM    242  HA  PHE A  36      -0.643  -9.298  31.620  1.00 89.97           H
ATOM    243  CB  PHE A  36      -1.829  -8.087  33.023  1.00 89.97           C
ATOM    244 1HB  PHE A  36      -1.605  -7.430  33.864  1.00 89.97           H
ATOM    245 2HB  PHE A  36      -2.415  -7.506  32.312  1.00 89.97           H
ATOM    246  CG  PHE A  36      -2.675  -9.259  33.523  1.00 89.97           C
ATOM    247  CD1 PHE A  36      -2.808 -10.376  32.759  1.00 89.97           C
ATOM    248  HD1 PHE A  36      -2.312 -10.436  31.790  1.00 89.97           H
ATOM    249  CD2 PHE A  36      -3.295  -9.184  34.731  1.00 89.97           C
ATOM    250  HD2 PHE A  36      -3.188  -8.289  35.344  1.00 89.97           H
ATOM    251  CE1 PHE A  36      -3.594 -11.464  33.222  1.00 89.97           C
ATOM    252  HE1 PHE A  36      -3.701 -12.360  32.609  1.00 89.97           H
ATOM    253  CE2 PHE A  36      -4.081 -10.273  35.195  1.00 89.97           C
ATOM    254  HE2 PHE A  36      -4.577 -10.213  36.163  1.00 89.97           H
ATOM    255  CZ  PHE A  36      -4.214 -11.390  34.430  1.00 89.97           C
ATOM    256  HZ  PHE A  36      -4.817 -12.225  34.786  1.00 89.97           H
ATOM    257  HN  PHE A  36       0.093  -8.752  34.335  1.00 89.97           H
ATOM    258  N   TYR A  37       1.158  -6.773  32.326  1.00 91.51           N
ATOM    259  CA  TYR A  37       1.964  -5.724  31.723  1.00 91.51           C
ATOM    260  C   TYR A  37       3.089  -6.317  30.873  1.00 91.51           C
ATOM    261  O   TYR A  37       3.975  -6.993  31.394  1.00 91.51           O
ATOM    262  HA  TYR A  37       1.313  -5.125  31.086  1.00 91.51           H
ATOM    263  CB  TYR A  37       2.577  -4.942  32.887  1.00 91.51           C
ATOM    264 1HB  TYR A  37       1.775  -4.576  33.528  1.00 91.51           H
ATOM    265 2HB  TYR A  37       3.182  -5.620  33.488  1.00 91.51           H
ATOM    266  CG  TYR A  37       3.443  -3.758  32.452  1.00 91.51           C
ATOM    267  CD1 TYR A  37       4.806  -3.916  32.310  1.00 91.51           C
ATOM    268  HD1 TYR A  37       5.266  -4.884  32.508  1.00 91.51           H
ATOM    269  CD2 TYR A  37       2.860  -2.532  32.203  1.00 91.51           C
ATOM    270  HD2 TYR A  37       1.783  -2.407  32.315  1.00 91.51           H
ATOM    271  CE1 TYR A  37       5.622  -2.801  31.902  1.00 91.51           C
ATOM    272  HE1 TYR A  37       6.700  -2.912  31.786  1.00 91.51           H
ATOM    273  CE2 TYR A  37       3.676  -1.417  31.794  1.00 91.51           C
ATOM    274  HE2 TYR A  37       3.229  -0.444  31.594  1.00 91.51           H
ATOM    275  CZ  TYR A  37       5.016  -1.607  31.664  1.00 91.51           C
ATOM    276  OH  TYR A  37       5.786  -0.555  31.278  1.00 91.51           O
ATOM    277  HH  TYR A  37       5.209   0.241  31.090  1.00 91.51           H
ATOM    278  HN  TYR A  37       1.455  -7.063  33.236  1.00 91.51           H
ATOM    279  N   CYS A  38       3.018  -6.042  29.579  1.00 91.09           N
ATOM    280  CA  CYS A  38       3.953  -6.631  28.636  1.00 91.09           C
ATOM    281  C   CYS A  38       4.977  -5.563  28.246  1.00 91.09           C
ATOM    282  O   CYS A  38       4.621  -4.541  27.662  1.00 91.09           O
ATOM    283  HA  CYS A  38       4.437  -7.460  29.152  1.00 91.09           H
ATOM    284  CB  CYS A  38       3.237  -7.209  27.414  1.00 91.09           C
ATOM    285 1HB  CYS A  38       2.432  -7.871  27.734  1.00 91.09           H
ATOM    286 2HB  CYS A  38       2.779  -6.405  26.837  1.00 91.09           H
ATOM    287  SG  CYS A  38       4.424  -8.129  26.370  1.00 91.09           S
ATOM    288  HN  CYS A  38       2.338  -5.431  29.174  1.00 91.09           H
ATOM    289  N   GLU A  39       6.229  -5.838  28.583  1.00 89.59           N
ATOM    290  CA  GLU A  39       7.332  -5.033  28.085  1.00 89.59           C
ATOM    291  C   GLU A  39       7.718  -5.478  26.673  1.00 89.59           C
ATOM    292  O   GLU A  39       8.028  -6.647  26.450  1.00 89.59           O
ATOM    293  HA  GLU A  39       6.956  -4.010  28.061  1.00 89.59           H
ATOM    294  CB  GLU A  39       8.533  -5.104  29.030  1.00 89.59           C
ATOM    295 1HB  GLU A  39       8.752  -6.145  29.267  1.00 89.59           H
ATOM    296 2HB  GLU A  39       9.378  -4.575  28.590  1.00 89.59           H
ATOM    297  CG  GLU A  39       8.229  -4.405  30.356  1.00 89.59           C
ATOM    298 1HG  GLU A  39       7.830  -3.409  30.163  1.00 89.59           H
ATOM    299 2HG  GLU A  39       7.460  -4.958  30.895  1.00 89.59           H
ATOM    300  CD  GLU A  39       9.487  -4.297  31.220  1.00 89.59           C
ATOM    301  OE1 GLU A  39       9.369  -3.727  32.326  1.00 89.59           O
ATOM    302  OE2 GLU A  39      10.539  -4.788  30.755  1.00 89.59           O
ATOM    303  HN  GLU A  39       6.494  -6.592  29.183  1.00 89.59           H
ATOM    304  N   LYS A  40       7.687  -4.522  25.756  1.00 89.38           N
ATOM    305  CA  LYS A  40       7.884  -4.827  24.350  1.00 89.38           C
ATOM    306  C   LYS A  40       9.344  -4.565  23.974  1.00 89.38           C
ATOM    307  O   LYS A  40       9.647  -4.257  22.822  1.00 89.38           O
ATOM    308  HA  LYS A  40       7.678  -5.888  24.213  1.00 89.38           H
ATOM    309  CB  LYS A  40       6.880  -4.057  23.489  1.00 89.38           C
ATOM    310 1HB  LYS A  40       7.007  -2.986  23.645  1.00 89.38           H
ATOM    311 2HB  LYS A  40       7.076  -4.250  22.434  1.00 89.38           H
ATOM    312  CG  LYS A  40       5.444  -4.460  23.829  1.00 89.38           C
ATOM    313 1HG  LYS A  40       5.282  -4.372  24.903  1.00 89.38           H
ATOM    314 2HG  LYS A  40       4.746  -3.777  23.344  1.00 89.38           H
ATOM    315  CD  LYS A  40       5.156  -5.894  23.380  1.00 89.38           C
ATOM    316 1HD  LYS A  40       5.460  -6.022  22.341  1.00 89.38           H
ATOM    317 2HD  LYS A  40       5.749  -6.591  23.973  1.00 89.38           H
ATOM    318  CE  LYS A  40       3.670  -6.228  23.526  1.00 89.38           C
ATOM    319 1HE  LYS A  40       3.448  -6.477  24.564  1.00 89.38           H
ATOM    320 2HE  LYS A  40       3.069  -5.354  23.273  1.00 89.38           H
ATOM    321  NZ  LYS A  40       3.304  -7.361  22.648  1.00 89.38           N
ATOM    322 1HZ  LYS A  40       2.318  -7.571  22.760  1.00 89.38           H
ATOM    323 2HZ  LYS A  40       3.489  -7.113  21.682  1.00 89.38           H
ATOM    324 3HZ  LYS A  40       3.854  -8.175  22.899  1.00 89.38           H
ATOM    325  HN  LYS A  40       7.532  -3.555  25.962  1.00 89.38           H
ATOM    326  N   ASN A  41      10.210  -4.696  24.968  1.00 87.84           N
ATOM    327  CA  ASN A  41      11.620  -4.407  24.775  1.00 87.84           C
ATOM    328  C   ASN A  41      12.170  -5.297  23.659  1.00 87.84           C
ATOM    329  O   ASN A  41      12.885  -4.823  22.777  1.00 87.84           O
ATOM    330  HA  ASN A  41      11.664  -3.348  24.523  1.00 87.84           H
ATOM    331  CB  ASN A  41      12.421  -4.695  26.047  1.00 87.84           C
ATOM    332 1HB  ASN A  41      12.110  -5.651  26.468  1.00 87.84           H
ATOM    333 2HB  ASN A  41      13.479  -4.783  25.802  1.00 87.84           H
ATOM    334  CG  ASN A  41      12.222  -3.587  27.083  1.00 87.84           C
ATOM    335  OD1 ASN A  41      11.915  -2.450  26.763  1.00 87.84           O
ATOM    336  ND2 ASN A  41      12.413  -3.980  28.339  1.00 87.84           N
ATOM    337 1HD2 ASN A  41      12.664  -4.928  28.533  1.00 87.84           H
ATOM    338 2HD2 ASN A  41      12.306  -3.327  29.089  1.00 87.84           H
ATOM    339  HN  ASN A  41       9.961  -4.992  25.891  1.00 87.84           H
ATOM    340  N   ASN A  42      11.816  -6.572  23.733  1.00 89.98           N
ATOM    341  CA  ASN A  42      12.311  -7.543  22.773  1.00 89.98           C
ATOM    342  C   ASN A  42      11.847  -7.149  21.369  1.00 89.98           C
ATOM    343  O   ASN A  42      12.599  -7.278  20.404  1.00 89.98           O
ATOM    344  HA  ASN A  42      13.396  -7.520  22.875  1.00 89.98           H
ATOM    345  CB  ASN A  42      11.769  -8.942  23.075  1.00 89.98           C
ATOM    346 1HB  ASN A  42      10.684  -8.901  23.176  1.00 89.98           H
ATOM    347 2HB  ASN A  42      11.986  -9.608  22.240  1.00 89.98           H
ATOM    348  CG  ASN A  42      12.386  -9.504  24.357  1.00 89.98           C
ATOM    349  OD1 ASN A  42      13.347  -8.981  24.895  1.00 89.98           O
ATOM    350  ND2 ASN A  42      11.780 -10.597  24.814  1.00 89.98           N
ATOM    351 1HD2 ASN A  42      10.995 -10.975  24.325  1.00 89.98           H
ATOM    352 2HD2 ASN A  42      12.110 -11.039  25.648  1.00 89.98           H
ATOM    353  HN  ASN A  42      11.203  -6.942  24.431  1.00 89.98           H
ATOM    354  N   VAL A  43      10.612  -6.677  21.300  1.00 90.74           N
ATOM    355  CA  VAL A  43      10.023  -6.306  20.024  1.00 90.74           C
ATOM    356  C   VAL A  43      10.774  -5.103  19.451  1.00 90.74           C
ATOM    357  O   VAL A  43      11.043  -5.048  18.252  1.00 90.74           O
ATOM    358  HA  VAL A  43      10.145  -7.151  19.347  1.00 90.74           H
ATOM    359  CB  VAL A  43       8.524  -6.049  20.195  1.00 90.74           C
ATOM    360  HB  VAL A  43       8.405  -5.180  20.842  1.00 90.74           H
ATOM    361  CG1 VAL A  43       7.867  -5.728  18.851  1.00 90.74           C
ATOM    362 1HG1 VAL A  43       8.328  -4.837  18.424  1.00 90.74           H
ATOM    363 2HG1 VAL A  43       8.002  -6.569  18.171  1.00 90.74           H
ATOM    364 3HG1 VAL A  43       6.802  -5.549  19.001  1.00 90.74           H
ATOM    365  CG2 VAL A  43       7.837  -7.237  20.872  1.00 90.74           C
ATOM    366 1HG2 VAL A  43       7.971  -8.130  20.261  1.00 90.74           H
ATOM    367 2HG2 VAL A  43       8.278  -7.399  21.855  1.00 90.74           H
ATOM    368 3HG2 VAL A  43       6.773  -7.027  20.981  1.00 90.74           H
ATOM    369  HN  VAL A  43      10.017  -6.546  22.093  1.00 90.74           H
ATOM    370  N   ARG A  44      11.092  -4.168  20.334  1.00 89.47           N
ATOM    371  CA  ARG A  44      11.778  -2.954  19.926  1.00 89.47           C
ATOM    372  C   ARG A  44      13.198  -3.280  19.458  1.00 89.47           C
ATOM    373  O   ARG A  44      13.683  -2.703  18.486  1.00 89.47           O
ATOM    374  HA  ARG A  44      11.178  -2.556  19.108  1.00 89.47           H
ATOM    375  CB  ARG A  44      11.845  -1.946  21.075  1.00 89.47           C
ATOM    376 1HB  ARG A  44      12.236  -2.433  21.968  1.00 89.47           H
ATOM    377 2HB  ARG A  44      12.538  -1.144  20.819  1.00 89.47           H
ATOM    378  CG  ARG A  44      10.464  -1.359  21.370  1.00 89.47           C
ATOM    379 1HG  ARG A  44       9.996  -1.034  20.441  1.00 89.47           H
ATOM    380 2HG  ARG A  44       9.821  -2.129  21.797  1.00 89.47           H
ATOM    381  CD  ARG A  44      10.565  -0.178  22.337  1.00 89.47           C
ATOM    382 1HD  ARG A  44      11.404   0.460  22.058  1.00 89.47           H
ATOM    383 2HD  ARG A  44       9.665   0.434  22.273  1.00 89.47           H
ATOM    384  NE  ARG A  44      10.744  -0.670  23.721  1.00 89.47           N
ATOM    385  HE  ARG A  44      11.461  -1.346  23.889  1.00 89.47           H
ATOM    386  CZ  ARG A  44      10.005  -0.267  24.763  1.00 89.47           C
ATOM    387  NH1 ARG A  44       9.030   0.638  24.596  1.00 89.47           N
ATOM    388 1HH1 ARG A  44       8.850   1.017  23.689  1.00 89.47           H
ATOM    389 2HH1 ARG A  44       8.483   0.933  25.379  1.00 89.47           H
ATOM    390  NH2 ARG A  44      10.255  -0.781  25.975  1.00 89.47           N
ATOM    391 1HH2 ARG A  44       9.712  -0.491  26.763  1.00 89.47           H
ATOM    392 2HH2 ARG A  44      10.984  -1.455  26.091  1.00 89.47           H
ATOM    393  HN  ARG A  44      10.888  -4.230  21.312  1.00 89.47           H
ATOM    394  N   GLN A  45      13.826  -4.202  20.173  1.00 91.10           N
ATOM    395  CA  GLN A  45      15.201  -4.568  19.881  1.00 91.10           C
ATOM    396  C   GLN A  45      15.298  -5.203  18.492  1.00 91.10           C
ATOM    397  O   GLN A  45      16.215  -4.900  17.730  1.00 91.10           O
ATOM    398  HA  GLN A  45      15.760  -3.633  19.900  1.00 91.10           H
ATOM    399  CB  GLN A  45      15.758  -5.507  20.953  1.00 91.10           C
ATOM    400 1HB  GLN A  45      15.620  -5.063  21.938  1.00 91.10           H
ATOM    401 2HB  GLN A  45      15.202  -6.444  20.945  1.00 91.10           H
ATOM    402  CG  GLN A  45      17.244  -5.787  20.717  1.00 91.10           C
ATOM    403 1HG  GLN A  45      17.382  -6.237  19.734  1.00 91.10           H
ATOM    404 2HG  GLN A  45      17.800  -4.850  20.720  1.00 91.10           H
ATOM    405  CD  GLN A  45      17.803  -6.721  21.793  1.00 91.10           C
ATOM    406  OE1 GLN A  45      17.084  -7.259  22.619  1.00 91.10           O
ATOM    407  NE2 GLN A  45      19.122  -6.881  21.738  1.00 91.10           N
ATOM    408 1HE2 GLN A  45      19.654  -6.410  21.035  1.00 91.10           H
ATOM    409 2HE2 GLN A  45      19.582  -7.473  22.400  1.00 91.10           H
ATOM    410  HN  GLN A  45      13.411  -4.695  20.938  1.00 91.10           H
ATOM    411  N   PHE A  46      14.339  -6.071  18.205  1.00 93.10           N
ATOM    412  CA  PHE A  46      14.280  -6.717  16.905  1.00 93.10           C
ATOM    413  C   PHE A  46      14.098  -5.688  15.788  1.00 93.10           C
ATOM    414  O   PHE A  46      14.805  -5.725  14.783  1.00 93.10           O
ATOM    415  HA  PHE A  46      15.224  -7.243  16.762  1.00 93.10           H
ATOM    416  CB  PHE A  46      13.067  -7.650  16.925  1.00 93.10           C
ATOM    417 1HB  PHE A  46      13.229  -8.424  17.676  1.00 93.10           H
ATOM    418 2HB  PHE A  46      12.190  -7.083  17.235  1.00 93.10           H
ATOM    419  CG  PHE A  46      12.775  -8.319  15.580  1.00 93.10           C
ATOM    420  CD1 PHE A  46      11.785  -7.838  14.782  1.00 93.10           C
ATOM    421  HD1 PHE A  46      11.200  -6.975  15.100  1.00 93.10           H
ATOM    422  CD2 PHE A  46      13.505  -9.396  15.183  1.00 93.10           C
ATOM    423  HD2 PHE A  46      14.299  -9.782  15.823  1.00 93.10           H
ATOM    424  CE1 PHE A  46      11.514  -8.458  13.534  1.00 93.10           C
ATOM    425  HE1 PHE A  46      10.720  -8.072  12.894  1.00 93.10           H
ATOM    426  CE2 PHE A  46      13.234 -10.017  13.935  1.00 93.10           C
ATOM    427  HE2 PHE A  46      13.819 -10.879  13.617  1.00 93.10           H
ATOM    428  CZ  PHE A  46      12.244  -9.535  13.137  1.00 93.10           C
ATOM    429  HZ  PHE A  46      12.036 -10.011  12.179  1.00 93.10           H
ATOM    430  HN  PHE A  46      13.613  -6.333  18.841  1.00 93.10           H
ATOM    431  N   ALA A  47      13.145  -4.792  16.002  1.00 91.92           N
ATOM    432  CA  ALA A  47      12.802  -3.808  14.989  1.00 91.92           C
ATOM    433  C   ALA A  47      14.045  -2.987  14.640  1.00 91.92           C
ATOM    434  O   ALA A  47      14.286  -2.687  13.472  1.00 91.92           O
ATOM    435  HA  ALA A  47      12.471  -4.347  14.102  1.00 91.92           H
ATOM    436  CB  ALA A  47      11.651  -2.936  15.494  1.00 91.92           C
ATOM    437 1HB  ALA A  47      10.783  -3.563  15.700  1.00 91.92           H
ATOM    438 2HB  ALA A  47      11.955  -2.425  16.408  1.00 91.92           H
ATOM    439 3HB  ALA A  47      11.393  -2.198  14.734  1.00 91.92           H
ATOM    440  HN  ALA A  47      12.613  -4.732  16.847  1.00 91.92           H
ATOM    441  N   SER A  48      14.801  -2.648  15.673  1.00 91.76           N
ATOM    442  CA  SER A  48      15.884  -1.691  15.526  1.00 91.76           C
ATOM    443  C   SER A  48      16.971  -2.266  14.617  1.00 91.76           C
ATOM    444  O   SER A  48      17.710  -1.519  13.977  1.00 91.76           O
ATOM    445  HA  SER A  48      15.431  -0.810  15.071  1.00 91.76           H
ATOM    446  CB  SER A  48      16.474  -1.314  16.886  1.00 91.76           C
ATOM    447 1HB  SER A  48      17.145  -0.463  16.767  1.00 91.76           H
ATOM    448 2HB  SER A  48      15.673  -0.996  17.554  1.00 91.76           H
ATOM    449  OG  SER A  48      17.184  -2.398  17.479  1.00 91.76           O
ATOM    450  HG  SER A  48      17.550  -2.122  18.368  1.00 91.76           H
ATOM    451  HN  SER A  48      14.684  -3.015  16.596  1.00 91.76           H
ATOM    452  N   HIS A  49      17.035  -3.590  14.589  1.00 93.46           N
ATOM    453  CA  HIS A  49      18.049  -4.273  13.804  1.00 93.46           C
ATOM    454  C   HIS A  49      17.482  -4.622  12.426  1.00 93.46           C
ATOM    455  O   HIS A  49      18.182  -4.523  11.420  1.00 93.46           O
ATOM    456  HA  HIS A  49      18.875  -3.573  13.680  1.00 93.46           H
ATOM    457  CB  HIS A  49      18.583  -5.496  14.552  1.00 93.46           C
ATOM    458 1HB  HIS A  49      17.743  -6.129  14.839  1.00 93.46           H
ATOM    459 2HB  HIS A  49      19.206  -6.080  13.875  1.00 93.46           H
ATOM    460  CG  HIS A  49      19.385  -5.159  15.787  1.00 93.46           C
ATOM    461  ND1 HIS A  49      18.797  -4.849  17.001  1.00 93.46           N
ATOM    462  HD1 HIS A  49      17.814  -4.817  17.184  1.00 93.46           H
ATOM    463  CD2 HIS A  49      20.733  -5.086  15.982  1.00 93.46           C
ATOM    464  HD2 HIS A  49      21.497  -5.273  15.227  1.00 93.46           H
ATOM    465  CE1 HIS A  49      19.757  -4.603  17.880  1.00 93.46           C
ATOM    466  HE1 HIS A  49      19.614  -4.330  18.926  1.00 93.46           H
ATOM    467  NE2 HIS A  49      20.956  -4.750  17.246  1.00 93.46           N
ATOM    468  HN  HIS A  49      16.412  -4.190  15.089  1.00 93.46           H
ATOM    469  N   PHE A  50      16.220  -5.024  12.425  1.00 94.89           N
ATOM    470  CA  PHE A  50      15.637  -5.659  11.256  1.00 94.89           C
ATOM    471  C   PHE A  50      15.157  -4.614  10.246  1.00 94.89           C
ATOM    472  O   PHE A  50      15.427  -4.731   9.052  1.00 94.89           O
ATOM    473  HA  PHE A  50      16.414  -6.272  10.800  1.00 94.89           H
ATOM    474  CB  PHE A  50      14.435  -6.472  11.740  1.00 94.89           C
ATOM    475 1HB  PHE A  50      14.776  -7.204  12.472  1.00 94.89           H
ATOM    476 2HB  PHE A  50      13.742  -5.806  12.255  1.00 94.89           H
ATOM    477  CG  PHE A  50      13.685  -7.200  10.623  1.00 94.89           C
ATOM    478  CD1 PHE A  50      12.467  -6.751  10.217  1.00 94.89           C
ATOM    479  HD1 PHE A  50      12.026  -5.872  10.687  1.00 94.89           H
ATOM    480  CD2 PHE A  50      14.236  -8.297  10.036  1.00 94.89           C
ATOM    481  HD2 PHE A  50      15.211  -8.657  10.362  1.00 94.89           H
ATOM    482  CE1 PHE A  50      11.771  -7.427   9.180  1.00 94.89           C
ATOM    483  HE1 PHE A  50      10.795  -7.067   8.854  1.00 94.89           H
ATOM    484  CE2 PHE A  50      13.539  -8.972   9.000  1.00 94.89           C
ATOM    485  HE2 PHE A  50      13.981  -9.851   8.529  1.00 94.89           H
ATOM    486  CZ  PHE A  50      12.322  -8.523   8.593  1.00 94.89           C
ATOM    487  HZ  PHE A  50      11.788  -9.042   7.797  1.00 94.89           H
ATOM    488  HN  PHE A  50      15.600  -4.921  13.203  1.00 94.89           H
ATOM    489  N   LEU A  51      14.455  -3.617  10.763  1.00 94.51           N
ATOM    490  CA  LEU A  51      13.632  -2.766   9.921  1.00 94.51           C
ATOM    491  C   LEU A  51      14.534  -1.833   9.110  1.00 94.51           C
ATOM    492  O   LEU A  51      14.412  -1.752   7.889  1.00 94.51           O
ATOM    493  HA  LEU A  51      13.094  -3.413   9.229  1.00 94.51           H
ATOM    494  CB  LEU A  51      12.585  -2.031  10.761  1.00 94.51           C
ATOM    495 1HB  LEU A  51      13.104  -1.435  11.512  1.00 94.51           H
ATOM    496 2HB  LEU A  51      12.052  -1.335  10.114  1.00 94.51           H
ATOM    497  CG  LEU A  51      11.557  -2.913  11.472  1.00 94.51           C
ATOM    498  HG  LEU A  51      12.088  -3.570  12.161  1.00 94.51           H
ATOM    499  CD1 LEU A  51      10.593  -2.068  12.307  1.00 94.51           C
ATOM    500 1HD1 LEU A  51      11.155  -1.511  13.057  1.00 94.51           H
ATOM    501 2HD1 LEU A  51      10.066  -1.370  11.657  1.00 94.51           H
ATOM    502 3HD1 LEU A  51       9.873  -2.719  12.801  1.00 94.51           H
ATOM    503  CD2 LEU A  51      10.818  -3.807  10.474  1.00 94.51           C
ATOM    504 1HD2 LEU A  51      10.300  -3.185   9.744  1.00 94.51           H
ATOM    505 2HD2 LEU A  51      11.535  -4.449   9.962  1.00 94.51           H
ATOM    506 3HD2 LEU A  51      10.093  -4.423  11.006  1.00 94.51           H
ATOM    507  HN  LEU A  51      14.442  -3.388  11.737  1.00 94.51           H
ATOM    508  N   PRO A  52      15.453  -1.115   9.771  1.00 95.39           N
ATOM    509  CA  PRO A  52      16.160  -0.011   9.118  1.00 95.39           C
ATOM    510  C   PRO A  52      16.807  -0.433   7.809  1.00 95.39           C
ATOM    511  O   PRO A  52      16.599   0.203   6.777  1.00 95.39           O
ATOM    512  HA  PRO A  52      15.456   0.777   8.848  1.00 95.39           H
ATOM    513  CB  PRO A  52      17.202   0.416  10.155  1.00 95.39           C
ATOM    514 1HB  PRO A  52      18.149  -0.103  10.008  1.00 95.39           H
ATOM    515 2HB  PRO A  52      17.412   1.483  10.096  1.00 95.39           H
ATOM    516  CG  PRO A  52      16.554   0.040  11.482  1.00 95.39           C
ATOM    517 1HG  PRO A  52      17.290  -0.049  12.281  1.00 95.39           H
ATOM    518 2HG  PRO A  52      15.836   0.793  11.809  1.00 95.39           H
ATOM    519  CD  PRO A  52      15.885  -1.289  11.170  1.00 95.39           C
ATOM    520 1HD  PRO A  52      16.578  -2.124  11.274  1.00 95.39           H
ATOM    521 2HD  PRO A  52      15.048  -1.487  11.838  1.00 95.39           H
ATOM    522  N   PRO A  53      17.602  -1.511   7.819  1.00 96.59           N
ATOM    523  CA  PRO A  53      18.276  -1.963   6.600  1.00 96.59           C
ATOM    524  C   PRO A  53      17.308  -2.156   5.444  1.00 96.59           C
ATOM    525  O   PRO A  53      17.600  -1.769   4.313  1.00 96.59           O
ATOM    526  HA  PRO A  53      18.980  -1.205   6.258  1.00 96.59           H
ATOM    527  CB  PRO A  53      18.933  -3.281   7.016  1.00 96.59           C
ATOM    528 1HB  PRO A  53      18.284  -4.134   6.816  1.00 96.59           H
ATOM    529 2HB  PRO A  53      19.862  -3.455   6.473  1.00 96.59           H
ATOM    530  CG  PRO A  53      19.178  -3.097   8.509  1.00 96.59           C
ATOM    531 1HG  PRO A  53      19.310  -4.052   9.018  1.00 96.59           H
ATOM    532 2HG  PRO A  53      20.081  -2.519   8.702  1.00 96.59           H
ATOM    533  CD  PRO A  53      17.925  -2.372   8.972  1.00 96.59           C
ATOM    534 1HD  PRO A  53      17.114  -3.066   9.193  1.00 96.59           H
ATOM    535 2HD  PRO A  53      18.103  -1.795   9.879  1.00 96.59           H
ATOM    536  N   LEU A  54      16.169  -2.755   5.761  1.00 95.78           N
ATOM    537  CA  LEU A  54      15.212  -3.134   4.736  1.00 95.78           C
ATOM    538  C   LEU A  54      14.553  -1.874   4.169  1.00 95.78           C
ATOM    539  O   LEU A  54      14.387  -1.748   2.957  1.00 95.78           O
ATOM    540  HA  LEU A  54      15.767  -3.623   3.935  1.00 95.78           H
ATOM    541  CB  LEU A  54      14.214  -4.156   5.285  1.00 95.78           C
ATOM    542 1HB  LEU A  54      13.762  -3.744   6.187  1.00 95.78           H
ATOM    543 2HB  LEU A  54      13.414  -4.281   4.555  1.00 95.78           H
ATOM    544  CG  LEU A  54      14.784  -5.536   5.618  1.00 95.78           C
ATOM    545  HG  LEU A  54      15.604  -5.406   6.325  1.00 95.78           H
ATOM    546  CD1 LEU A  54      13.732  -6.412   6.303  1.00 95.78           C
ATOM    547 1HD1 LEU A  54      13.408  -5.935   7.228  1.00 95.78           H
ATOM    548 2HD1 LEU A  54      12.877  -6.538   5.639  1.00 95.78           H
ATOM    549 3HD1 LEU A  54      14.163  -7.387   6.529  1.00 95.78           H
ATOM    550  CD2 LEU A  54      15.364  -6.206   4.371  1.00 95.78           C
ATOM    551 1HD2 LEU A  54      14.580  -6.323   3.623  1.00 95.78           H
ATOM    552 2HD2 LEU A  54      16.164  -5.587   3.965  1.00 95.78           H
ATOM    553 3HD2 LEU A  54      15.762  -7.186   4.637  1.00 95.78           H
ATOM    554  HN  LEU A  54      15.898  -2.982   6.696  1.00 95.78           H
ATOM    555  N   TYR A  55      14.195  -0.975   5.074  1.00 94.89           N
ATOM    556  CA  TYR A  55      13.508   0.245   4.685  1.00 94.89           C
ATOM    557  C   TYR A  55      14.390   1.104   3.776  1.00 94.89           C
ATOM    558  O   TYR A  55      13.895   1.741   2.847  1.00 94.89           O
ATOM    559  HA  TYR A  55      12.605  -0.035   4.143  1.00 94.89           H
ATOM    560  CB  TYR A  55      13.237   1.009   5.983  1.00 94.89           C
ATOM    561 1HB  TYR A  55      14.143   1.007   6.589  1.00 94.89           H
ATOM    562 2HB  TYR A  55      13.017   2.049   5.741  1.00 94.89           H
ATOM    563  CG  TYR A  55      12.085   0.438   6.812  1.00 94.89           C
ATOM    564  CD1 TYR A  55      11.331  -0.607   6.317  1.00 94.89           C
ATOM    565  HD1 TYR A  55      11.556  -1.025   5.336  1.00 94.89           H
ATOM    566  CD2 TYR A  55      11.800   0.967   8.054  1.00 94.89           C
ATOM    567  HD2 TYR A  55      12.395   1.792   8.444  1.00 94.89           H
ATOM    568  CE1 TYR A  55      10.246  -1.145   7.097  1.00 94.89           C
ATOM    569  HE1 TYR A  55       9.643  -1.970   6.719  1.00 94.89           H
ATOM    570  CE2 TYR A  55      10.715   0.430   8.834  1.00 94.89           C
ATOM    571  HE2 TYR A  55      10.479   0.838   9.816  1.00 94.89           H
ATOM    572  CZ  TYR A  55       9.992  -0.600   8.317  1.00 94.89           C
ATOM    573  OH  TYR A  55       8.968  -1.108   9.054  1.00 94.89           O
ATOM    574  HH  TYR A  55       8.483  -1.807   8.529  1.00 94.89           H
ATOM    575  HN  TYR A  55      14.366  -1.069   6.055  1.00 94.89           H
ATOM    576  N   TRP A  56      15.680   1.095   4.077  1.00 96.24           N
ATOM    577  CA  TRP A  56      16.646   1.799   3.250  1.00 96.24           C
ATOM    578  C   TRP A  56      16.698   1.103   1.888  1.00 96.24           C
ATOM    579  O   TRP A  56      16.721   1.763   0.850  1.00 96.24           O
ATOM    580  HA  TRP A  56      16.299   2.825   3.131  1.00 96.24           H
ATOM    581  CB  TRP A  56      18.011   1.867   3.938  1.00 96.24           C
ATOM    582 1HB  TRP A  56      18.146   0.971   4.544  1.00 96.24           H
ATOM    583 2HB  TRP A  56      18.791   1.858   3.178  1.00 96.24           H
ATOM    584  CG  TRP A  56      18.198   3.098   4.827  1.00 96.24           C
ATOM    585  CD1 TRP A  56      18.320   3.142   6.161  1.00 96.24           C
ATOM    586  HD1 TRP A  56      18.299   2.265   6.808  1.00 96.24           H
ATOM    587  CD2 TRP A  56      18.282   4.470   4.388  1.00 96.24           C
ATOM    588  NE1 TRP A  56      18.475   4.437   6.612  1.00 96.24           N
ATOM    589  HE1 TRP A  56      18.584   4.723   7.564  1.00 96.24           H
ATOM    590  CE2 TRP A  56      18.451   5.270   5.500  1.00 96.24           C
ATOM    591  CE3 TRP A  56      18.217   5.017   3.095  1.00 96.24           C
ATOM    592  HE3 TRP A  56      18.085   4.407   2.201  1.00 96.24           H
ATOM    593  CZ2 TRP A  56      18.569   6.664   5.431  1.00 96.24           C
ATOM    594  HZ2 TRP A  56      18.702   7.274   6.324  1.00 96.24           H
ATOM    595  CZ3 TRP A  56      18.337   6.411   3.043  1.00 96.24           C
ATOM    596  HZ3 TRP A  56      18.293   6.887   2.063  1.00 96.24           H
ATOM    597  CH2 TRP A  56      18.507   7.231   4.152  1.00 96.24           C
ATOM    598  HH2 TRP A  56      18.592   8.310   4.028  1.00 96.24           H
ATOM    599  HN  TRP A  56      16.067   0.620   4.867  1.00 96.24           H
ATOM    600  N   LEU A  57      16.715  -0.221   1.936  1.00 96.51           N
ATOM    601  CA  LEU A  57      16.779  -1.013   0.719  1.00 96.51           C
ATOM    602  C   LEU A  57      15.543  -0.727  -0.136  1.00 96.51           C
ATOM    603  O   LEU A  57      15.660  -0.434  -1.325  1.00 96.51           O
ATOM    604  HA  LEU A  57      17.662  -0.692   0.166  1.00 96.51           H
ATOM    605  CB  LEU A  57      16.967  -2.494   1.053  1.00 96.51           C
ATOM    606 1HB  LEU A  57      17.879  -2.601   1.640  1.00 96.51           H
ATOM    607 2HB  LEU A  57      16.140  -2.810   1.688  1.00 96.51           H
ATOM    608  CG  LEU A  57      17.049  -3.446  -0.142  1.00 96.51           C
ATOM    609  HG  LEU A  57      16.223  -3.219  -0.816  1.00 96.51           H
ATOM    610  CD1 LEU A  57      18.345  -3.230  -0.927  1.00 96.51           C
ATOM    611 1HD1 LEU A  57      18.381  -2.205  -1.294  1.00 96.51           H
ATOM    612 2HD1 LEU A  57      19.199  -3.414  -0.275  1.00 96.51           H
ATOM    613 3HD1 LEU A  57      18.377  -3.920  -1.770  1.00 96.51           H
ATOM    614  CD2 LEU A  57      16.883  -4.900   0.303  1.00 96.51           C
ATOM    615 1HD2 LEU A  57      17.673  -5.156   1.009  1.00 96.51           H
ATOM    616 2HD2 LEU A  57      15.913  -5.025   0.783  1.00 96.51           H
ATOM    617 3HD2 LEU A  57      16.946  -5.555  -0.566  1.00 96.51           H
ATOM    618  HN  LEU A  57      16.686  -0.750   2.783  1.00 96.51           H
ATOM    619  N   VAL A  58      14.386  -0.822   0.503  1.00 95.51           N
ATOM    620  CA  VAL A  58      13.126  -0.644  -0.199  1.00 95.51           C
ATOM    621  C   VAL A  58      13.077   0.762  -0.800  1.00 95.51           C
ATOM    622  O   VAL A  58      12.671   0.936  -1.948  1.00 95.51           O
ATOM    623  HA  VAL A  58      13.095  -1.373  -1.008  1.00 95.51           H
ATOM    624  CB  VAL A  58      11.956  -0.931   0.744  1.00 95.51           C
ATOM    625  HB  VAL A  58      12.101  -0.339   1.648  1.00 95.51           H
ATOM    626  CG1 VAL A  58      10.628  -0.510   0.114  1.00 95.51           C
ATOM    627 1HG1 VAL A  58      10.649   0.558  -0.100  1.00 95.51           H
ATOM    628 2HG1 VAL A  58      10.474  -1.063  -0.813  1.00 95.51           H
ATOM    629 3HG1 VAL A  58       9.813  -0.726   0.805  1.00 95.51           H
ATOM    630  CG2 VAL A  58      11.928  -2.407   1.148  1.00 95.51           C
ATOM    631 1HG2 VAL A  58      11.819  -3.026   0.258  1.00 95.51           H
ATOM    632 2HG2 VAL A  58      12.858  -2.662   1.657  1.00 95.51           H
ATOM    633 3HG2 VAL A  58      11.087  -2.584   1.819  1.00 95.51           H
ATOM    634  HN  VAL A  58      14.301  -1.016   1.480  1.00 95.51           H
ATOM    635  N   PHE A  59      13.496   1.730   0.002  1.00 96.78           N
ATOM    636  CA  PHE A  59      13.510   3.114  -0.439  1.00 96.78           C
ATOM    637  C   PHE A  59      14.304   3.268  -1.738  1.00 96.78           C
ATOM    638  O   PHE A  59      13.798   3.814  -2.717  1.00 96.78           O
ATOM    639  HA  PHE A  59      12.475   3.409  -0.610  1.00 96.78           H
ATOM    640  CB  PHE A  59      14.194   3.927   0.662  1.00 96.78           C
ATOM    641 1HB  PHE A  59      13.580   3.891   1.562  1.00 96.78           H
ATOM    642 2HB  PHE A  59      15.147   3.457   0.908  1.00 96.78           H
ATOM    643  CG  PHE A  59      14.445   5.390   0.291  1.00 96.78           C
ATOM    644  CD1 PHE A  59      15.716   5.870   0.238  1.00 96.78           C
ATOM    645  HD1 PHE A  59      16.557   5.213   0.460  1.00 96.78           H
ATOM    646  CD2 PHE A  59      13.396   6.211   0.014  1.00 96.78           C
ATOM    647  HD2 PHE A  59      12.377   5.826   0.056  1.00 96.78           H
ATOM    648  CE1 PHE A  59      15.949   7.228  -0.107  1.00 96.78           C
ATOM    649  HE1 PHE A  59      16.968   7.613  -0.149  1.00 96.78           H
ATOM    650  CE2 PHE A  59      13.629   7.568  -0.331  1.00 96.78           C
ATOM    651  HE2 PHE A  59      12.788   8.226  -0.553  1.00 96.78           H
ATOM    652  CZ  PHE A  59      14.900   8.048  -0.384  1.00 96.78           C
ATOM    653  HZ  PHE A  59      15.078   9.091  -0.648  1.00 96.78           H
ATOM    654  HN  PHE A  59      13.822   1.580   0.936  1.00 96.78           H
ATOM    655  N   ILE A  60      15.534   2.777  -1.704  1.00 96.94           N
ATOM    656  CA  ILE A  60      16.459   3.001  -2.802  1.00 96.94           C
ATOM    657  C   ILE A  60      15.902   2.354  -4.072  1.00 96.94           C
ATOM    658  O   ILE A  60      15.782   3.010  -5.106  1.00 96.94           O
ATOM    659  HA  ILE A  60      16.522   4.077  -2.962  1.00 96.94           H
ATOM    660  CB  ILE A  60      17.861   2.515  -2.429  1.00 96.94           C
ATOM    661  HB  ILE A  60      17.777   1.506  -2.026  1.00 96.94           H
ATOM    662  CG1 ILE A  60      18.470   3.390  -1.331  1.00 96.94           C
ATOM    663 1HG1 ILE A  60      18.730   4.366  -1.741  1.00 96.94           H
ATOM    664 2HG1 ILE A  60      17.732   3.561  -0.546  1.00 96.94           H
ATOM    665  CG2 ILE A  60      18.761   2.436  -3.663  1.00 96.94           C
ATOM    666 1HG2 ILE A  60      18.330   1.740  -4.383  1.00 96.94           H
ATOM    667 2HG2 ILE A  60      18.842   3.424  -4.117  1.00 96.94           H
ATOM    668 3HG2 ILE A  60      19.751   2.089  -3.369  1.00 96.94           H
ATOM    669  CD1 ILE A  60      19.715   2.733  -0.733  1.00 96.94           C
ATOM    670 1HD1 ILE A  60      19.446   1.768  -0.303  1.00 96.94           H
ATOM    671 2HD1 ILE A  60      20.460   2.586  -1.516  1.00 96.94           H
ATOM    672 3HD1 ILE A  60      20.128   3.375   0.044  1.00 96.94           H
ATOM    673  HN  ILE A  60      15.900   2.237  -0.947  1.00 96.94           H
ATOM    674  N   VAL A  61      15.578   1.075  -3.953  1.00 95.34           N
ATOM    675  CA  VAL A  61      15.180   0.293  -5.111  1.00 95.34           C
ATOM    676  C   VAL A  61      13.866   0.845  -5.668  1.00 95.34           C
ATOM    677  O   VAL A  61      13.705   0.968  -6.881  1.00 95.34           O
ATOM    678  HA  VAL A  61      15.957   0.407  -5.867  1.00 95.34           H
ATOM    679  CB  VAL A  61      15.096  -1.189  -4.738  1.00 95.34           C
ATOM    680  HB  VAL A  61      14.393  -1.287  -3.911  1.00 95.34           H
ATOM    681  CG1 VAL A  61      14.564  -2.019  -5.908  1.00 95.34           C
ATOM    682 1HG1 VAL A  61      13.567  -1.669  -6.178  1.00 95.34           H
ATOM    683 2HG1 VAL A  61      15.231  -1.912  -6.763  1.00 95.34           H
ATOM    684 3HG1 VAL A  61      14.514  -3.068  -5.616  1.00 95.34           H
ATOM    685  CG2 VAL A  61      16.453  -1.713  -4.266  1.00 95.34           C
ATOM    686 1HG2 VAL A  61      17.186  -1.595  -5.064  1.00 95.34           H
ATOM    687 2HG2 VAL A  61      16.776  -1.150  -3.390  1.00 95.34           H
ATOM    688 3HG2 VAL A  61      16.365  -2.769  -4.007  1.00 95.34           H
ATOM    689  HN  VAL A  61      15.583   0.575  -3.087  1.00 95.34           H
ATOM    690  N   GLY A  62      12.961   1.163  -4.754  1.00 95.44           N
ATOM    691  CA  GLY A  62      11.644   1.641  -5.140  1.00 95.44           C
ATOM    692  C   GLY A  62      11.737   3.003  -5.832  1.00 95.44           C
ATOM    693  O   GLY A  62      11.062   3.242  -6.832  1.00 95.44           O
ATOM    694 1HA  GLY A  62      11.173   0.921  -5.809  1.00 95.44           H
ATOM    695 2HA  GLY A  62      11.009   1.720  -4.258  1.00 95.44           H
ATOM    696  HN  GLY A  62      13.115   1.099  -3.768  1.00 95.44           H
ATOM    697  N   ALA A  63      12.577   3.860  -5.271  1.00 96.09           N
ATOM    698  CA  ALA A  63      12.701   5.220  -5.768  1.00 96.09           C
ATOM    699  C   ALA A  63      13.225   5.188  -7.205  1.00 96.09           C
ATOM    700  O   ALA A  63      12.705   5.885  -8.074  1.00 96.09           O
ATOM    701  HA  ALA A  63      11.707   5.667  -5.762  1.00 96.09           H
ATOM    702  CB  ALA A  63      13.609   6.024  -4.834  1.00 96.09           C
ATOM    703 1HB  ALA A  63      13.177   6.040  -3.833  1.00 96.09           H
ATOM    704 2HB  ALA A  63      14.594   5.559  -4.797  1.00 96.09           H
ATOM    705 3HB  ALA A  63      13.701   7.044  -5.207  1.00 96.09           H
ATOM    706  HN  ALA A  63      13.166   3.639  -4.494  1.00 96.09           H
ATOM    707  N   LEU A  64      14.248   4.372  -7.410  1.00 94.33           N
ATOM    708  CA  LEU A  64      14.857   4.250  -8.724  1.00 94.33           C
ATOM    709  C   LEU A  64      13.823   3.707  -9.712  1.00 94.33           C
ATOM    710  O   LEU A  64      13.663   4.245 -10.806  1.00 94.33           O
ATOM    711  HA  LEU A  64      15.147   5.251  -9.043  1.00 94.33           H
ATOM    712  CB  LEU A  64      16.134   3.412  -8.647  1.00 94.33           C
ATOM    713 1HB  LEU A  64      15.897   2.467  -8.157  1.00 94.33           H
ATOM    714 2HB  LEU A  64      16.450   3.173  -9.662  1.00 94.33           H
ATOM    715  CG  LEU A  64      17.314   4.052  -7.913  1.00 94.33           C
ATOM    716  HG  LEU A  64      16.978   4.350  -6.920  1.00 94.33           H
ATOM    717  CD1 LEU A  64      18.452   3.047  -7.722  1.00 94.33           C
ATOM    718 1HD1 LEU A  64      18.095   2.200  -7.137  1.00 94.33           H
ATOM    719 2HD1 LEU A  64      18.795   2.697  -8.696  1.00 94.33           H
ATOM    720 3HD1 LEU A  64      19.278   3.528  -7.198  1.00 94.33           H
ATOM    721  CD2 LEU A  64      17.783   5.320  -8.630  1.00 94.33           C
ATOM    722 1HD2 LEU A  64      18.096   5.069  -9.643  1.00 94.33           H
ATOM    723 2HD2 LEU A  64      16.965   6.038  -8.670  1.00 94.33           H
ATOM    724 3HD2 LEU A  64      18.623   5.755  -8.087  1.00 94.33           H
ATOM    725  HN  LEU A  64      14.660   3.801  -6.699  1.00 94.33           H
ATOM    726  N   GLY A  65      13.148   2.648  -9.290  1.00 92.60           N
ATOM    727  CA  GLY A  65      12.228   1.948 -10.170  1.00 92.60           C
ATOM    728  C   GLY A  65      11.106   2.876 -10.640  1.00 92.60           C
ATOM    729  O   GLY A  65      10.878   3.022 -11.839  1.00 92.60           O
ATOM    730 1HA  GLY A  65      12.769   1.559 -11.033  1.00 92.60           H
ATOM    731 2HA  GLY A  65      11.802   1.091  -9.649  1.00 92.60           H
ATOM    732  HN  GLY A  65      13.222   2.269  -8.368  1.00 92.60           H
ATOM    733  N   ASN A  66      10.434   3.478  -9.669  1.00 94.07           N
ATOM    734  CA  ASN A  66       9.237   4.251  -9.955  1.00 94.07           C
ATOM    735  C   ASN A  66       9.627   5.530 -10.699  1.00 94.07           C
ATOM    736  O   ASN A  66       8.883   6.006 -11.554  1.00 94.07           O
ATOM    737  HA  ASN A  66       8.609   3.594 -10.557  1.00 94.07           H
ATOM    738  CB  ASN A  66       8.520   4.654  -8.665  1.00 94.07           C
ATOM    739 1HB  ASN A  66       9.244   5.040  -7.948  1.00 94.07           H
ATOM    740 2HB  ASN A  66       7.816   5.459  -8.873  1.00 94.07           H
ATOM    741  CG  ASN A  66       7.777   3.463  -8.056  1.00 94.07           C
ATOM    742  OD1 ASN A  66       6.814   2.953  -8.605  1.00 94.07           O
ATOM    743  ND2 ASN A  66       8.276   3.050  -6.895  1.00 94.07           N
ATOM    744 1HD2 ASN A  66       9.069   3.513  -6.498  1.00 94.07           H
ATOM    745 2HD2 ASN A  66       7.858   2.277  -6.417  1.00 94.07           H
ATOM    746  HN  ASN A  66      10.695   3.444  -8.704  1.00 94.07           H
ATOM    747  N   SER A  67      10.794   6.050 -10.345  1.00 93.24           N
ATOM    748  CA  SER A  67      11.307   7.245 -10.992  1.00 93.24           C
ATOM    749  C   SER A  67      11.518   6.983 -12.485  1.00 93.24           C
ATOM    750  O   SER A  67      11.274   7.859 -13.313  1.00 93.24           O
ATOM    751  HA  SER A  67      10.541   8.006 -10.842  1.00 93.24           H
ATOM    752  CB  SER A  67      12.614   7.704 -10.344  1.00 93.24           C
ATOM    753 1HB  SER A  67      13.353   6.905 -10.412  1.00 93.24           H
ATOM    754 2HB  SER A  67      13.014   8.555 -10.895  1.00 93.24           H
ATOM    755  OG  SER A  67      12.434   8.067  -8.977  1.00 93.24           O
ATOM    756  HG  SER A  67      12.891   7.404  -8.384  1.00 93.24           H
ATOM    757  HN  SER A  67      11.383   5.669  -9.633  1.00 93.24           H
ATOM    758  N   LEU A  68      11.969   5.773 -12.782  1.00 89.43           N
ATOM    759  CA  LEU A  68      12.213   5.384 -14.161  1.00 89.43           C
ATOM    760  C   LEU A  68      10.884   5.345 -14.918  1.00 89.43           C
ATOM    761  O   LEU A  68      10.814   5.753 -16.076  1.00 89.43           O
ATOM    762  HA  LEU A  68      12.844   6.150 -14.610  1.00 89.43           H
ATOM    763  CB  LEU A  68      12.991   4.067 -14.216  1.00 89.43           C
ATOM    764 1HB  LEU A  68      13.938   4.206 -13.693  1.00 89.43           H
ATOM    765 2HB  LEU A  68      12.430   3.313 -13.664  1.00 89.43           H
ATOM    766  CG  LEU A  68      13.287   3.521 -15.614  1.00 89.43           C
ATOM    767  HG  LEU A  68      12.344   3.430 -16.152  1.00 89.43           H
ATOM    768  CD1 LEU A  68      14.167   4.490 -16.406  1.00 89.43           C
ATOM    769 1HD1 LEU A  68      13.656   5.447 -16.506  1.00 89.43           H
ATOM    770 2HD1 LEU A  68      15.111   4.636 -15.881  1.00 89.43           H
ATOM    771 3HD1 LEU A  68      14.362   4.077 -17.396  1.00 89.43           H
ATOM    772  CD2 LEU A  68      13.901   2.122 -15.537  1.00 89.43           C
ATOM    773 1HD2 LEU A  68      14.833   2.164 -14.974  1.00 89.43           H
ATOM    774 2HD2 LEU A  68      13.205   1.447 -15.038  1.00 89.43           H
ATOM    775 3HD2 LEU A  68      14.101   1.757 -16.545  1.00 89.43           H
ATOM    776  HN  LEU A  68      12.167   5.067 -12.102  1.00 89.43           H
ATOM    777  N   VAL A  69       9.864   4.850 -14.233  1.00 89.11           N
ATOM    778  CA  VAL A  69       8.545   4.738 -14.831  1.00 89.11           C
ATOM    779  C   VAL A  69       8.091   6.116 -15.317  1.00 89.11           C
ATOM    780  O   VAL A  69       7.643   6.262 -16.453  1.00 89.11           O
ATOM    781  HA  VAL A  69       8.628   4.074 -15.691  1.00 89.11           H
ATOM    782  CB  VAL A  69       7.570   4.105 -13.836  1.00 89.11           C
ATOM    783  HB  VAL A  69       7.549   4.730 -12.944  1.00 89.11           H
ATOM    784  CG1 VAL A  69       6.153   4.058 -14.411  1.00 89.11           C
ATOM    785 1HG1 VAL A  69       5.817   5.071 -14.632  1.00 89.11           H
ATOM    786 2HG1 VAL A  69       6.152   3.466 -15.326  1.00 89.11           H
ATOM    787 3HG1 VAL A  69       5.481   3.603 -13.683  1.00 89.11           H
ATOM    788  CG2 VAL A  69       8.040   2.709 -13.421  1.00 89.11           C
ATOM    789 1HG2 VAL A  69       8.104   2.070 -14.302  1.00 89.11           H
ATOM    790 2HG2 VAL A  69       9.022   2.781 -12.952  1.00 89.11           H
ATOM    791 3HG2 VAL A  69       7.330   2.282 -12.714  1.00 89.11           H
ATOM    792  HN  VAL A  69       9.928   4.529 -13.288  1.00 89.11           H
ATOM    793  N   ILE A  70       8.224   7.093 -14.432  1.00 90.61           N
ATOM    794  CA  ILE A  70       7.752   8.436 -14.723  1.00 90.61           C
ATOM    795  C   ILE A  70       8.508   8.987 -15.933  1.00 90.61           C
ATOM    796  O   ILE A  70       7.914   9.615 -16.808  1.00 90.61           O
ATOM    797  HA  ILE A  70       6.695   8.362 -14.980  1.00 90.61           H
ATOM    798  CB  ILE A  70       7.854   9.322 -13.479  1.00 90.61           C
ATOM    799  HB  ILE A  70       8.876   9.267 -13.104  1.00 90.61           H
ATOM    800  CG1 ILE A  70       6.936   8.811 -12.366  1.00 90.61           C
ATOM    801 1HG1 ILE A  70       5.895   8.898 -12.680  1.00 90.61           H
ATOM    802 2HG1 ILE A  70       7.128   7.753 -12.188  1.00 90.61           H
ATOM    803  CG2 ILE A  70       7.577  10.786 -13.824  1.00 90.61           C
ATOM    804 1HG2 ILE A  70       8.305  11.130 -14.559  1.00 90.61           H
ATOM    805 2HG2 ILE A  70       6.572  10.878 -14.238  1.00 90.61           H
ATOM    806 3HG2 ILE A  70       7.656  11.393 -12.922  1.00 90.61           H
ATOM    807  CD1 ILE A  70       7.152   9.600 -11.073  1.00 90.61           C
ATOM    808 1HD1 ILE A  70       8.187   9.491 -10.750  1.00 90.61           H
ATOM    809 2HD1 ILE A  70       6.935  10.653 -11.249  1.00 90.61           H
ATOM    810 3HD1 ILE A  70       6.487   9.217 -10.299  1.00 90.61           H
ATOM    811  HN  ILE A  70       8.645   6.979 -13.532  1.00 90.61           H
ATOM    812  N   LEU A  71       9.808   8.732 -15.945  1.00 87.55           N
ATOM    813  CA  LEU A  71      10.672   9.293 -16.970  1.00 87.55           C
ATOM    814  C   LEU A  71      10.236   8.769 -18.340  1.00 87.55           C
ATOM    815  O   LEU A  71      10.121   9.537 -19.294  1.00 87.55           O
ATOM    816  HA  LEU A  71      10.537  10.374 -16.955  1.00 87.55           H
ATOM    817  CB  LEU A  71      12.141   9.014 -16.644  1.00 87.55           C
ATOM    818 1HB  LEU A  71      12.317   9.277 -15.601  1.00 87.55           H
ATOM    819 2HB  LEU A  71      12.316   7.943 -16.737  1.00 87.55           H
ATOM    820  CG  LEU A  71      13.170   9.748 -17.507  1.00 87.55           C
ATOM    821  HG  LEU A  71      12.764  10.726 -17.764  1.00 87.55           H
ATOM    822  CD1 LEU A  71      14.466   9.987 -16.729  1.00 87.55           C
ATOM    823 1HD1 LEU A  71      14.254  10.592 -15.847  1.00 87.55           H
ATOM    824 2HD1 LEU A  71      14.887   9.030 -16.422  1.00 87.55           H
ATOM    825 3HD1 LEU A  71      15.180  10.510 -17.366  1.00 87.55           H
ATOM    826  CD2 LEU A  71      13.418   9.002 -18.819  1.00 87.55           C
ATOM    827 1HD2 LEU A  71      13.793   8.001 -18.603  1.00 87.55           H
ATOM    828 2HD2 LEU A  71      12.484   8.927 -19.376  1.00 87.55           H
ATOM    829 3HD2 LEU A  71      14.153   9.545 -19.413  1.00 87.55           H
ATOM    830  HN  LEU A  71      10.271   8.155 -15.272  1.00 87.55           H
ATOM    831  N   VAL A  72      10.005   7.465 -18.394  1.00 82.24           N
ATOM    832  CA  VAL A  72       9.698   6.811 -19.655  1.00 82.24           C
ATOM    833  C   VAL A  72       8.337   7.298 -20.158  1.00 82.24           C
ATOM    834  O   VAL A  72       8.142   7.472 -21.360  1.00 82.24           O
ATOM    835  HA  VAL A  72      10.463   7.105 -20.373  1.00 82.24           H
ATOM    836  CB  VAL A  72       9.764   5.292 -19.486  1.00 82.24           C
ATOM    837  HB  VAL A  72       9.071   5.012 -18.692  1.00 82.24           H
ATOM    838  CG1 VAL A  72       9.326   4.579 -20.766  1.00 82.24           C
ATOM    839 1HG1 VAL A  72       8.300   4.859 -21.005  1.00 82.24           H
ATOM    840 2HG1 VAL A  72       9.982   4.868 -21.587  1.00 82.24           H
ATOM    841 3HG1 VAL A  72       9.383   3.500 -20.618  1.00 82.24           H
ATOM    842  CG2 VAL A  72      11.166   4.848 -19.063  1.00 82.24           C
ATOM    843 1HG2 VAL A  72      11.887   5.147 -19.825  1.00 82.24           H
ATOM    844 2HG2 VAL A  72      11.425   5.317 -18.114  1.00 82.24           H
ATOM    845 3HG2 VAL A  72      11.186   3.764 -18.951  1.00 82.24           H
ATOM    846  HN  VAL A  72      10.026   6.861 -17.598  1.00 82.24           H
ATOM    847  N   TYR A  73       7.431   7.503 -19.213  1.00 84.00           N
ATOM    848  CA  TYR A  73       6.089   7.948 -19.547  1.00 84.00           C
ATOM    849  C   TYR A  73       6.122   9.301 -20.261  1.00 84.00           C
ATOM    850  O   TYR A  73       5.389   9.517 -21.225  1.00 84.00           O
ATOM    851  HA  TYR A  73       5.644   7.207 -20.210  1.00 84.00           H
ATOM    852  CB  TYR A  73       5.353   8.106 -18.215  1.00 84.00           C
ATOM    853 1HB  TYR A  73       5.306   7.135 -17.721  1.00 84.00           H
ATOM    854 2HB  TYR A  73       5.931   8.765 -17.567  1.00 84.00           H
ATOM    855  CG  TYR A  73       3.935   8.663 -18.350  1.00 84.00           C
ATOM    856  CD1 TYR A  73       3.709  10.017 -18.210  1.00 84.00           C
ATOM    857  HD1 TYR A  73       4.542  10.690 -18.003  1.00 84.00           H
ATOM    858  CD2 TYR A  73       2.881   7.811 -18.611  1.00 84.00           C
ATOM    859  HD2 TYR A  73       3.059   6.741 -18.721  1.00 84.00           H
ATOM    860  CE1 TYR A  73       2.374  10.542 -18.337  1.00 84.00           C
ATOM    861  HE1 TYR A  73       2.182  11.609 -18.228  1.00 84.00           H
ATOM    862  CE2 TYR A  73       1.546   8.335 -18.738  1.00 84.00           C
ATOM    863  HE2 TYR A  73       0.704   7.674 -18.944  1.00 84.00           H
ATOM    864  CZ  TYR A  73       1.358   9.675 -18.594  1.00 84.00           C
ATOM    865  OH  TYR A  73       0.097  10.170 -18.714  1.00 84.00           O
ATOM    866  HH  TYR A  73      -0.523   9.453 -19.033  1.00 84.00           H
ATOM    867  HN  TYR A  73       7.602   7.371 -18.237  1.00 84.00           H
ATOM    868  N   TRP A  74       6.980  10.178 -19.759  1.00 85.16           N
ATOM    869  CA  TRP A  74       6.991  11.558 -20.214  1.00 85.16           C
ATOM    870  C   TRP A  74       7.674  11.600 -21.582  1.00 85.16           C
ATOM    871  O   TRP A  74       7.143  12.181 -22.527  1.00 85.16           O
ATOM    872  HA  TRP A  74       5.955  11.888 -20.304  1.00 85.16           H
ATOM    873  CB  TRP A  74       7.660  12.470 -19.183  1.00 85.16           C
ATOM    874 1HB  TRP A  74       8.465  11.919 -18.696  1.00 85.16           H
ATOM    875 2HB  TRP A  74       8.118  13.312 -19.702  1.00 85.16           H
ATOM    876  CG  TRP A  74       6.707  13.005 -18.113  1.00 85.16           C
ATOM    877  CD1 TRP A  74       6.493  12.521 -16.882  1.00 85.16           C
ATOM    878  HD1 TRP A  74       6.996  11.646 -16.471  1.00 85.16           H
ATOM    879  CD2 TRP A  74       5.841  14.154 -18.230  1.00 85.16           C
ATOM    880  NE1 TRP A  74       5.557  13.271 -16.199  1.00 85.16           N
ATOM    881  HE1 TRP A  74       5.232  13.108 -15.268  1.00 85.16           H
ATOM    882  CE2 TRP A  74       5.148  14.296 -17.045  1.00 85.16           C
ATOM    883  CE3 TRP A  74       5.651  15.044 -19.302  1.00 85.16           C
ATOM    884  HE3 TRP A  74       6.186  14.954 -20.247  1.00 85.16           H
ATOM    885  CZ2 TRP A  74       4.217  15.317 -16.819  1.00 85.16           C
ATOM    886  HZ2 TRP A  74       3.682  15.407 -15.874  1.00 85.16           H
ATOM    887  CZ3 TRP A  74       4.717  16.059 -19.060  1.00 85.16           C
ATOM    888  HZ3 TRP A  74       4.531  16.777 -19.858  1.00 85.16           H
ATOM    889  CH2 TRP A  74       4.011  16.215 -17.873  1.00 85.16           C
ATOM    890  HH2 TRP A  74       3.300  17.034 -17.763  1.00 85.16           H
ATOM    891  HN  TRP A  74       7.657   9.959 -19.057  1.00 85.16           H
ATOM    892  N   TYR A  75       8.841  10.976 -21.645  1.00 76.90           N
ATOM    893  CA  TYR A  75       9.758  11.213 -22.747  1.00 76.90           C
ATOM    894  C   TYR A  75       9.533  10.202 -23.873  1.00 76.90           C
ATOM    895  O   TYR A  75       9.911  10.449 -25.018  1.00 76.90           O
ATOM    896  HA  TYR A  75       9.573  12.218 -23.128  1.00 76.90           H
ATOM    897  CB  TYR A  75      11.163  11.018 -22.175  1.00 76.90           C
ATOM    898 1HB  TYR A  75      11.176  10.112 -21.570  1.00 76.90           H
ATOM    899 2HB  TYR A  75      11.861  10.861 -22.998  1.00 76.90           H
ATOM    900  CG  TYR A  75      11.657  12.190 -21.325  1.00 76.90           C
ATOM    901  CD1 TYR A  75      12.088  13.351 -21.933  1.00 76.90           C
ATOM    902  HD1 TYR A  75      12.077  13.433 -23.020  1.00 76.90           H
ATOM    903  CD2 TYR A  75      11.671  12.086 -19.949  1.00 76.90           C
ATOM    904  HD2 TYR A  75      11.331  11.169 -19.468  1.00 76.90           H
ATOM    905  CE1 TYR A  75      12.553  14.454 -21.132  1.00 76.90           C
ATOM    906  HE1 TYR A  75      12.897  15.377 -21.600  1.00 76.90           H
ATOM    907  CE2 TYR A  75      12.136  13.189 -19.148  1.00 76.90           C
ATOM    908  HE2 TYR A  75      12.152  13.120 -18.060  1.00 76.90           H
ATOM    909  CZ  TYR A  75      12.554  14.318 -19.779  1.00 76.90           C
ATOM    910  OH  TYR A  75      12.993  15.360 -19.023  1.00 76.90           O
ATOM    911  HH  TYR A  75      12.925  15.130 -18.052  1.00 76.90           H
ATOM    912  HN  TYR A  75       9.162  10.321 -20.961  1.00 76.90           H
ATOM    913  N   CYS A  76       8.919   9.086 -23.510  1.00 68.93           N
ATOM    914  CA  CYS A  76       9.005   7.885 -24.324  1.00 68.93           C
ATOM    915  C   CYS A  76       7.585   7.455 -24.696  1.00 68.93           C
ATOM    916  O   CYS A  76       7.375   6.822 -25.730  1.00 68.93           O
ATOM    917  HA  CYS A  76       9.575   8.151 -25.214  1.00 68.93           H
ATOM    918  CB  CYS A  76       9.770   6.770 -23.609  1.00 68.93           C
ATOM    919 1HB  CYS A  76       9.409   6.668 -22.585  1.00 68.93           H
ATOM    920 2HB  CYS A  76       9.590   5.817 -24.107  1.00 68.93           H
ATOM    921  SG  CYS A  76      11.562   7.144 -23.604  1.00 68.93           S
ATOM    922  HG  CYS A  76      11.775   6.821 -24.876  1.00 68.93           H
ATOM    923  HN  CYS A  76       8.372   8.994 -22.678  1.00 68.93           H
ATOM    924  N   THR A  77       6.646   7.816 -23.834  1.00 69.65           N
ATOM    925  CA  THR A  77       5.246   7.514 -24.081  1.00 69.65           C
ATOM    926  C   THR A  77       4.662   8.495 -25.100  1.00 69.65           C
ATOM    927  O   THR A  77       4.138   9.543 -24.728  1.00 69.65           O
ATOM    928  HA  THR A  77       5.182   6.519 -24.521  1.00 69.65           H
ATOM    929  CB  THR A  77       4.515   7.527 -22.737  1.00 69.65           C
ATOM    930  HB  THR A  77       4.447   8.540 -22.341  1.00 69.65           H
ATOM    931  OG1 THR A  77       5.245   6.601 -21.937  1.00 69.65           O
ATOM    932  HG1 THR A  77       5.286   5.712 -22.393  1.00 69.65           H
ATOM    933  CG2 THR A  77       3.114   6.919 -22.827  1.00 69.65           C
ATOM    934 1HG2 THR A  77       3.188   5.883 -23.160  1.00 69.65           H
ATOM    935 2HG2 THR A  77       2.516   7.487 -23.540  1.00 69.65           H
ATOM    936 3HG2 THR A  77       2.640   6.953 -21.847  1.00 69.65           H
ATOM    937  HN  THR A  77       6.829   8.304 -22.980  1.00 69.65           H
ATOM    938  N   ARG A  78       4.772   8.119 -26.366  1.00 65.33           N
ATOM    939  CA  ARG A  78       4.225   8.932 -27.438  1.00 65.33           C
ATOM    940  C   ARG A  78       2.698   8.982 -27.341  1.00 65.33           C
ATOM    941  O   ARG A  78       2.105  10.058 -27.380  1.00 65.33           O
ATOM    942  HA  ARG A  78       4.659   9.920 -27.288  1.00 65.33           H
ATOM    943  CB  ARG A  78       4.624   8.379 -28.808  1.00 65.33           C
ATOM    944 1HB  ARG A  78       4.467   7.301 -28.828  1.00 65.33           H
ATOM    945 2HB  ARG A  78       3.984   8.809 -29.578  1.00 65.33           H
ATOM    946  CG  ARG A  78       6.089   8.692 -29.119  1.00 65.33           C
ATOM    947 1HG  ARG A  78       6.296   9.739 -28.898  1.00 65.33           H
ATOM    948 2HG  ARG A  78       6.737   8.096 -28.476  1.00 65.33           H
ATOM    949  CD  ARG A  78       6.411   8.402 -30.587  1.00 65.33           C
ATOM    950 1HD  ARG A  78       6.251   7.346 -30.801  1.00 65.33           H
ATOM    951 2HD  ARG A  78       5.738   8.965 -31.234  1.00 65.33           H
ATOM    952  NE  ARG A  78       7.815   8.769 -30.878  1.00 65.33           N
ATOM    953  HE  ARG A  78       8.402   9.025 -30.110  1.00 65.33           H
ATOM    954  CZ  ARG A  78       8.349   8.779 -32.107  1.00 65.33           C
ATOM    955  NH1 ARG A  78       7.609   8.446 -33.173  1.00 65.33           N
ATOM    956 1HH1 ARG A  78       6.650   8.186 -33.055  1.00 65.33           H
ATOM    957 2HH1 ARG A  78       8.015   8.456 -34.087  1.00 65.33           H
ATOM    958  NH2 ARG A  78       9.634   9.129 -32.254  1.00 65.33           N
ATOM    959 1HH2 ARG A  78      10.048   9.142 -33.165  1.00 65.33           H
ATOM    960 2HH2 ARG A  78      10.180   9.376 -31.454  1.00 65.33           H
ATOM    961  HN  ARG A  78       5.223   7.277 -26.662  1.00 65.33           H
ATOM    962  N   VAL A  79       2.107   7.803 -27.217  1.00 72.08           N
ATOM    963  CA  VAL A  79       0.658   7.689 -27.213  1.00 72.08           C
ATOM    964  C   VAL A  79       0.198   7.125 -25.867  1.00 72.08           C
ATOM    965  O   VAL A  79       0.230   5.914 -25.654  1.00 72.08           O
ATOM    966  HA  VAL A  79       0.249   8.692 -27.332  1.00 72.08           H
ATOM    967  CB  VAL A  79       0.197   6.846 -28.404  1.00 72.08           C
ATOM    968  HB  VAL A  79       0.004   5.835 -28.044  1.00 72.08           H
ATOM    969  CG1 VAL A  79      -1.107   7.392 -28.990  1.00 72.08           C
ATOM    970 1HG1 VAL A  79      -1.884   7.373 -28.226  1.00 72.08           H
ATOM    971 2HG1 VAL A  79      -0.953   8.417 -29.326  1.00 72.08           H
ATOM    972 3HG1 VAL A  79      -1.413   6.774 -29.834  1.00 72.08           H
ATOM    973  CG2 VAL A  79       1.287   6.764 -29.474  1.00 72.08           C
ATOM    974 1HG2 VAL A  79       1.525   7.768 -29.827  1.00 72.08           H
ATOM    975 2HG2 VAL A  79       2.181   6.308 -29.048  1.00 72.08           H
ATOM    976 3HG2 VAL A  79       0.933   6.159 -30.308  1.00 72.08           H
ATOM    977  HN  VAL A  79       2.599   6.937 -27.120  1.00 72.08           H
ATOM    978  N   LYS A  80      -0.218   8.031 -24.994  1.00 80.93           N
ATOM    979  CA  LYS A  80      -0.581   7.652 -23.639  1.00 80.93           C
ATOM    980  C   LYS A  80      -1.940   6.951 -23.656  1.00 80.93           C
ATOM    981  O   LYS A  80      -2.830   7.333 -24.415  1.00 80.93           O
ATOM    982  HA  LYS A  80       0.169   6.943 -23.286  1.00 80.93           H
ATOM    983  CB  LYS A  80      -0.527   8.867 -22.710  1.00 80.93           C
ATOM    984 1HB  LYS A  80      -1.216   9.633 -23.067  1.00 80.93           H
ATOM    985 2HB  LYS A  80      -0.858   8.581 -21.712  1.00 80.93           H
ATOM    986  CG  LYS A  80       0.890   9.440 -22.639  1.00 80.93           C
ATOM    987 1HG  LYS A  80       1.524   8.779 -22.049  1.00 80.93           H
ATOM    988 2HG  LYS A  80       1.319   9.484 -23.641  1.00 80.93           H
ATOM    989  CD  LYS A  80       0.885  10.839 -22.019  1.00 80.93           C
ATOM    990 1HD  LYS A  80       0.303  11.516 -22.645  1.00 80.93           H
ATOM    991 2HD  LYS A  80       0.397  10.807 -21.045  1.00 80.93           H
ATOM    992  CE  LYS A  80       2.309  11.376 -21.865  1.00 80.93           C
ATOM    993 1HE  LYS A  80       2.882  10.721 -21.208  1.00 80.93           H
ATOM    994 2HE  LYS A  80       2.811  11.375 -22.832  1.00 80.93           H
ATOM    995  NZ  LYS A  80       2.289  12.748 -21.311  1.00 80.93           N
ATOM    996 1HZ  LYS A  80       3.240  13.070 -21.170  1.00 80.93           H
ATOM    997 2HZ  LYS A  80       1.815  13.367 -21.959  1.00 80.93           H
ATOM    998 3HZ  LYS A  80       1.797  12.747 -20.424  1.00 80.93           H
ATOM    999  HN  LYS A  80      -0.309   9.005 -25.199  1.00 80.93           H
ATOM   1000  N   THR A  81      -2.059   5.937 -22.811  1.00 83.96           N
ATOM   1001  CA  THR A  81      -3.320   5.232 -22.661  1.00 83.96           C
ATOM   1002  C   THR A  81      -3.865   5.409 -21.242  1.00 83.96           C
ATOM   1003  O   THR A  81      -3.197   5.983 -20.384  1.00 83.96           O
ATOM   1004  HA  THR A  81      -4.046   5.677 -23.341  1.00 83.96           H
ATOM   1005  CB  THR A  81      -3.092   3.768 -23.045  1.00 83.96           C
ATOM   1006  HB  THR A  81      -4.040   3.240 -23.147  1.00 83.96           H
ATOM   1007  OG1 THR A  81      -2.219   3.275 -22.032  1.00 83.96           O
ATOM   1008  HG1 THR A  81      -1.268   3.464 -22.278  1.00 83.96           H
ATOM   1009  CG2 THR A  81      -2.284   3.621 -24.336  1.00 83.96           C
ATOM   1010 1HG2 THR A  81      -1.309   4.091 -24.211  1.00 83.96           H
ATOM   1011 2HG2 THR A  81      -2.817   4.104 -25.155  1.00 83.96           H
ATOM   1012 3HG2 THR A  81      -2.151   2.564 -24.563  1.00 83.96           H
ATOM   1013  HN  THR A  81      -1.314   5.599 -22.236  1.00 83.96           H
ATOM   1014  N   MET A  82      -5.074   4.906 -21.040  1.00 86.66           N
ATOM   1015  CA  MET A  82      -5.692   4.950 -19.726  1.00 86.66           C
ATOM   1016  C   MET A  82      -4.855   4.182 -18.700  1.00 86.66           C
ATOM   1017  O   MET A  82      -4.652   4.653 -17.582  1.00 86.66           O
ATOM   1018  HA  MET A  82      -5.733   6.005 -19.455  1.00 86.66           H
ATOM   1019  CB  MET A  82      -7.094   4.340 -19.800  1.00 86.66           C
ATOM   1020 1HB  MET A  82      -7.718   4.935 -20.467  1.00 86.66           H
ATOM   1021 2HB  MET A  82      -7.036   3.339 -20.226  1.00 86.66           H
ATOM   1022  CG  MET A  82      -7.737   4.275 -18.414  1.00 86.66           C
ATOM   1023 1HG  MET A  82      -7.330   3.433 -17.854  1.00 86.66           H
ATOM   1024 2HG  MET A  82      -7.499   5.177 -17.850  1.00 86.66           H
ATOM   1025  SD  MET A  82      -9.507   4.104 -18.570  1.00 86.66           S
ATOM   1026  CE  MET A  82     -10.004   4.481 -16.897  1.00 86.66           C
ATOM   1027 1HE  MET A  82      -9.548   3.765 -16.213  1.00 86.66           H
ATOM   1028 2HE  MET A  82      -9.677   5.488 -16.639  1.00 86.66           H
ATOM   1029 3HE  MET A  82     -11.089   4.419 -16.817  1.00 86.66           H
ATOM   1030  HN  MET A  82      -5.627   4.476 -21.753  1.00 86.66           H
ATOM   1031  N   THR A  83      -4.393   3.013 -19.118  1.00 85.27           N
ATOM   1032  CA  THR A  83      -3.516   2.213 -18.280  1.00 85.27           C
ATOM   1033  C   THR A  83      -2.285   3.024 -17.869  1.00 85.27           C
ATOM   1034  O   THR A  83      -1.894   3.017 -16.703  1.00 85.27           O
ATOM   1035  HA  THR A  83      -4.051   1.959 -17.365  1.00 85.27           H
ATOM   1036  CB  THR A  83      -3.172   0.932 -19.043  1.00 85.27           C
ATOM   1037  HB  THR A  83      -2.693   1.162 -19.995  1.00 85.27           H
ATOM   1038  OG1 THR A  83      -4.413   0.237 -19.131  1.00 85.27           O
ATOM   1039  HG1 THR A  83      -5.110   0.831 -19.530  1.00 85.27           H
ATOM   1040  CG2 THR A  83      -2.275  -0.008 -18.235  1.00 85.27           C
ATOM   1041 1HG2 THR A  83      -2.783  -0.292 -17.314  1.00 85.27           H
ATOM   1042 2HG2 THR A  83      -1.341   0.500 -17.994  1.00 85.27           H
ATOM   1043 3HG2 THR A  83      -2.061  -0.901 -18.823  1.00 85.27           H
ATOM   1044  HN  THR A  83      -4.608   2.612 -20.008  1.00 85.27           H
ATOM   1045  N   ASP A  84      -1.709   3.704 -18.850  1.00 85.46           N
ATOM   1046  CA  ASP A  84      -0.472   4.433 -18.629  1.00 85.46           C
ATOM   1047  C   ASP A  84      -0.713   5.535 -17.595  1.00 85.46           C
ATOM   1048  O   ASP A  84       0.168   5.841 -16.792  1.00 85.46           O
ATOM   1049  HA  ASP A  84       0.243   3.687 -18.283  1.00 85.46           H
ATOM   1050  CB  ASP A  84       0.015   5.094 -19.920  1.00 85.46           C
ATOM   1051 1HB  ASP A  84      -0.692   5.865 -20.228  1.00 85.46           H
ATOM   1052 2HB  ASP A  84       0.969   5.591 -19.740  1.00 85.46           H
ATOM   1053  CG  ASP A  84       0.173   4.062 -21.038  1.00 85.46           C
ATOM   1054  OD1 ASP A  84       0.716   2.977 -20.737  1.00 85.46           O
ATOM   1055  OD2 ASP A  84      -0.252   4.382 -22.169  1.00 85.46           O
ATOM   1056  HN  ASP A  84      -2.073   3.760 -19.779  1.00 85.46           H
ATOM   1057  N   MET A  85      -1.909   6.101 -17.648  1.00 91.06           N
ATOM   1058  CA  MET A  85      -2.280   7.156 -16.721  1.00 91.06           C
ATOM   1059  C   MET A  85      -2.292   6.641 -15.280  1.00 91.06           C
ATOM   1060  O   MET A  85      -1.794   7.307 -14.374  1.00 91.06           O
ATOM   1061  HA  MET A  85      -1.517   7.926 -16.832  1.00 91.06           H
ATOM   1062  CB  MET A  85      -3.667   7.691 -17.083  1.00 91.06           C
ATOM   1063 1HB  MET A  85      -3.689   7.971 -18.136  1.00 91.06           H
ATOM   1064 2HB  MET A  85      -4.411   6.906 -16.946  1.00 91.06           H
ATOM   1065  CG  MET A  85      -4.031   8.902 -16.220  1.00 91.06           C
ATOM   1066 1HG  MET A  85      -5.037   9.243 -16.464  1.00 91.06           H
ATOM   1067 2HG  MET A  85      -4.036   8.620 -15.168  1.00 91.06           H
ATOM   1068  SD  MET A  85      -2.857  10.219 -16.492  1.00 91.06           S
ATOM   1069  CE  MET A  85      -3.266  10.656 -18.174  1.00 91.06           C
ATOM   1070 1HE  MET A  85      -3.118   9.791 -18.820  1.00 91.06           H
ATOM   1071 2HE  MET A  85      -4.308  10.973 -18.224  1.00 91.06           H
ATOM   1072 3HE  MET A  85      -2.622  11.471 -18.504  1.00 91.06           H
ATOM   1073  HN  MET A  85      -2.618   5.851 -18.308  1.00 91.06           H
ATOM   1074  N   PHE A  86      -2.866   5.459 -15.113  1.00 91.16           N
ATOM   1075  CA  PHE A  86      -2.953   4.847 -13.798  1.00 91.16           C
ATOM   1076  C   PHE A  86      -1.570   4.423 -13.299  1.00 91.16           C
ATOM   1077  O   PHE A  86      -1.270   4.547 -12.112  1.00 91.16           O
ATOM   1078  HA  PHE A  86      -3.368   5.594 -13.121  1.00 91.16           H
ATOM   1079  CB  PHE A  86      -3.834   3.605 -13.939  1.00 91.16           C
ATOM   1080 1HB  PHE A  86      -3.422   2.966 -14.720  1.00 91.16           H
ATOM   1081 2HB  PHE A  86      -3.795   3.037 -13.009  1.00 91.16           H
ATOM   1082  CG  PHE A  86      -5.296   3.913 -14.271  1.00 91.16           C
ATOM   1083  CD1 PHE A  86      -5.901   5.004 -13.728  1.00 91.16           C
ATOM   1084  HD1 PHE A  86      -5.344   5.658 -13.057  1.00 91.16           H
ATOM   1085  CD2 PHE A  86      -5.990   3.096 -15.108  1.00 91.16           C
ATOM   1086  HD2 PHE A  86      -5.505   2.222 -15.542  1.00 91.16           H
ATOM   1087  CE1 PHE A  86      -7.257   5.290 -14.036  1.00 91.16           C
ATOM   1088  HE1 PHE A  86      -7.742   6.164 -13.601  1.00 91.16           H
ATOM   1089  CE2 PHE A  86      -7.346   3.382 -15.416  1.00 91.16           C
ATOM   1090  HE2 PHE A  86      -7.903   2.728 -16.087  1.00 91.16           H
ATOM   1091  CZ  PHE A  86      -7.951   4.473 -14.873  1.00 91.16           C
ATOM   1092  HZ  PHE A  86      -8.992   4.693 -15.110  1.00 91.16           H
ATOM   1093  HN  PHE A  86      -3.267   4.922 -15.856  1.00 91.16           H
ATOM   1094  N   LEU A  87      -0.765   3.932 -14.229  1.00 89.19           N
ATOM   1095  CA  LEU A  87       0.574   3.476 -13.896  1.00 89.19           C
ATOM   1096  C   LEU A  87       1.410   4.666 -13.421  1.00 89.19           C
ATOM   1097  O   LEU A  87       2.238   4.527 -12.522  1.00 89.19           O
ATOM   1098  HA  LEU A  87       0.482   2.768 -13.072  1.00 89.19           H
ATOM   1099  CB  LEU A  87       1.192   2.722 -15.075  1.00 89.19           C
ATOM   1100 1HB  LEU A  87       1.107   3.346 -15.964  1.00 89.19           H
ATOM   1101 2HB  LEU A  87       2.256   2.589 -14.878  1.00 89.19           H
ATOM   1102  CG  LEU A  87       0.585   1.352 -15.387  1.00 89.19           C
ATOM   1103  HG  LEU A  87      -0.467   1.493 -15.636  1.00 89.19           H
ATOM   1104  CD1 LEU A  87       1.257   0.721 -16.608  1.00 89.19           C
ATOM   1105 1HD1 LEU A  87       1.121   1.369 -17.474  1.00 89.19           H
ATOM   1106 2HD1 LEU A  87       2.322   0.594 -16.412  1.00 89.19           H
ATOM   1107 3HD1 LEU A  87       0.807  -0.252 -16.808  1.00 89.19           H
ATOM   1108  CD2 LEU A  87       0.641   0.435 -14.164  1.00 89.19           C
ATOM   1109 1HD2 LEU A  87       1.679   0.297 -13.861  1.00 89.19           H
ATOM   1110 2HD2 LEU A  87       0.081   0.887 -13.345  1.00 89.19           H
ATOM   1111 3HD2 LEU A  87       0.203  -0.531 -14.414  1.00 89.19           H
ATOM   1112  HN  LEU A  87      -1.014   3.844 -15.194  1.00 89.19           H
ATOM   1113  N   LEU A  88       1.164   5.808 -14.046  1.00 91.18           N
ATOM   1114  CA  LEU A  88       1.837   7.035 -13.654  1.00 91.18           C
ATOM   1115  C   LEU A  88       1.507   7.349 -12.194  1.00 91.18           C
ATOM   1116  O   LEU A  88       2.406   7.561 -11.382  1.00 91.18           O
ATOM   1117  HA  LEU A  88       2.910   6.859 -13.735  1.00 91.18           H
ATOM   1118  CB  LEU A  88       1.489   8.168 -14.621  1.00 91.18           C
ATOM   1119 1HB  LEU A  88       1.875   7.909 -15.607  1.00 91.18           H
ATOM   1120 2HB  LEU A  88       0.404   8.225 -14.708  1.00 91.18           H
ATOM   1121  CG  LEU A  88       2.016   9.555 -14.246  1.00 91.18           C
ATOM   1122  HG  LEU A  88       1.782   9.737 -13.198  1.00 91.18           H
ATOM   1123  CD1 LEU A  88       3.538   9.620 -14.387  1.00 91.18           C
ATOM   1124 1HD1 LEU A  88       3.996   8.882 -13.728  1.00 91.18           H
ATOM   1125 2HD1 LEU A  88       3.817   9.407 -15.420  1.00 91.18           H
ATOM   1126 3HD1 LEU A  88       3.887  10.616 -14.115  1.00 91.18           H
ATOM   1127  CD2 LEU A  88       1.318  10.646 -15.061  1.00 91.18           C
ATOM   1128 1HD2 LEU A  88       1.500  10.478 -16.123  1.00 91.18           H
ATOM   1129 2HD2 LEU A  88       0.246  10.615 -14.866  1.00 91.18           H
ATOM   1130 3HD2 LEU A  88       1.712  11.621 -14.775  1.00 91.18           H
ATOM   1131  HN  LEU A  88       0.520   5.903 -14.805  1.00 91.18           H
ATOM   1132  N   ASN A  89       0.214   7.370 -11.904  1.00 94.51           N
ATOM   1133  CA  ASN A  89      -0.252   7.777 -10.590  1.00 94.51           C
ATOM   1134  C   ASN A  89       0.186   6.740  -9.554  1.00 94.51           C
ATOM   1135  O   ASN A  89       0.421   7.077  -8.394  1.00 94.51           O
ATOM   1136  HA  ASN A  89       0.197   8.755 -10.417  1.00 94.51           H
ATOM   1137  CB  ASN A  89      -1.779   7.869 -10.551  1.00 94.51           C
ATOM   1138 1HB  ASN A  89      -2.211   7.040 -11.111  1.00 94.51           H
ATOM   1139 2HB  ASN A  89      -2.126   7.773  -9.522  1.00 94.51           H
ATOM   1140  CG  ASN A  89      -2.264   9.196 -11.137  1.00 94.51           C
ATOM   1141  OD1 ASN A  89      -2.526  10.157 -10.432  1.00 94.51           O
ATOM   1142  ND2 ASN A  89      -2.369   9.195 -12.463  1.00 94.51           N
ATOM   1143 1HD2 ASN A  89      -2.139   8.372 -12.982  1.00 94.51           H
ATOM   1144 2HD2 ASN A  89      -2.679  10.017 -12.940  1.00 94.51           H
ATOM   1145  HN  ASN A  89      -0.508   7.114 -12.548  1.00 94.51           H
ATOM   1146  N   LEU A  90       0.283   5.500 -10.009  1.00 92.31           N
ATOM   1147  CA  LEU A  90       0.714   4.416  -9.143  1.00 92.31           C
ATOM   1148  C   LEU A  90       2.151   4.675  -8.685  1.00 92.31           C
ATOM   1149  O   LEU A  90       2.463   4.542  -7.503  1.00 92.31           O
ATOM   1150  HA  LEU A  90       0.066   4.421  -8.266  1.00 92.31           H
ATOM   1151  CB  LEU A  90       0.524   3.066  -9.838  1.00 92.31           C
ATOM   1152 1HB  LEU A  90      -0.506   3.002 -10.188  1.00 92.31           H
ATOM   1153 2HB  LEU A  90       1.163   3.042 -10.721  1.00 92.31           H
ATOM   1154  CG  LEU A  90       0.824   1.828  -8.992  1.00 92.31           C
ATOM   1155  HG  LEU A  90       1.803   1.957  -8.532  1.00 92.31           H
ATOM   1156  CD1 LEU A  90      -0.192   1.680  -7.857  1.00 92.31           C
ATOM   1157 1HD1 LEU A  90      -0.151   2.560  -7.216  1.00 92.31           H
ATOM   1158 2HD1 LEU A  90      -1.194   1.582  -8.277  1.00 92.31           H
ATOM   1159 3HD1 LEU A  90       0.044   0.792  -7.271  1.00 92.31           H
ATOM   1160  CD2 LEU A  90       0.897   0.572  -9.863  1.00 92.31           C
ATOM   1161 1HD2 LEU A  90      -0.057   0.427 -10.371  1.00 92.31           H
ATOM   1162 2HD2 LEU A  90       1.688   0.690 -10.604  1.00 92.31           H
ATOM   1163 3HD2 LEU A  90       1.111  -0.293  -9.237  1.00 92.31           H
ATOM   1164  HN  LEU A  90       0.073   5.231 -10.949  1.00 92.31           H
ATOM   1165  N   ALA A  91       2.987   5.041  -9.646  1.00 93.74           N
ATOM   1166  CA  ALA A  91       4.393   5.277  -9.364  1.00 93.74           C
ATOM   1167  C   ALA A  91       4.526   6.486  -8.435  1.00 93.74           C
ATOM   1168  O   ALA A  91       5.388   6.506  -7.557  1.00 93.74           O
ATOM   1169  HA  ALA A  91       4.782   4.395  -8.857  1.00 93.74           H
ATOM   1170  CB  ALA A  91       5.152   5.466 -10.679  1.00 93.74           C
ATOM   1171 1HB  ALA A  91       5.050   4.568 -11.289  1.00 93.74           H
ATOM   1172 2HB  ALA A  91       4.741   6.320 -11.217  1.00 93.74           H
ATOM   1173 3HB  ALA A  91       6.207   5.643 -10.467  1.00 93.74           H
ATOM   1174  HN  ALA A  91       2.718   5.176 -10.600  1.00 93.74           H
ATOM   1175  N   ILE A  92       3.661   7.464  -8.661  1.00 95.57           N
ATOM   1176  CA  ILE A  92       3.673   8.674  -7.856  1.00 95.57           C
ATOM   1177  C   ILE A  92       3.321   8.322  -6.409  1.00 95.57           C
ATOM   1178  O   ILE A  92       3.982   8.778  -5.478  1.00 95.57           O
ATOM   1179  HA  ILE A  92       4.688   9.070  -7.878  1.00 95.57           H
ATOM   1180  CB  ILE A  92       2.759   9.735  -8.471  1.00 95.57           C
ATOM   1181  HB  ILE A  92       1.800   9.269  -8.700  1.00 95.57           H
ATOM   1182  CG1 ILE A  92       3.333  10.256  -9.790  1.00 95.57           C
ATOM   1183 1HG1 ILE A  92       4.216  10.864  -9.591  1.00 95.57           H
ATOM   1184 2HG1 ILE A  92       3.657   9.418 -10.407  1.00 95.57           H
ATOM   1185  CG2 ILE A  92       2.486  10.866  -7.478  1.00 95.57           C
ATOM   1186 1HG2 ILE A  92       2.002  10.461  -6.589  1.00 95.57           H
ATOM   1187 2HG2 ILE A  92       3.428  11.337  -7.196  1.00 95.57           H
ATOM   1188 3HG2 ILE A  92       1.834  11.607  -7.941  1.00 95.57           H
ATOM   1189  CD1 ILE A  92       2.297  11.086 -10.550  1.00 95.57           C
ATOM   1190 1HD1 ILE A  92       1.426  10.467 -10.769  1.00 95.57           H
ATOM   1191 2HD1 ILE A  92       1.994  11.937  -9.940  1.00 95.57           H
ATOM   1192 3HD1 ILE A  92       2.731  11.444 -11.483  1.00 95.57           H
ATOM   1193  HN  ILE A  92       2.963   7.439  -9.376  1.00 95.57           H
ATOM   1194  N   ALA A  93       2.280   7.515  -6.267  1.00 95.58           N
ATOM   1195  CA  ALA A  93       1.795   7.145  -4.948  1.00 95.58           C
ATOM   1196  C   ALA A  93       2.904   6.414  -4.188  1.00 95.58           C
ATOM   1197  O   ALA A  93       3.125   6.671  -3.006  1.00 95.58           O
ATOM   1198  HA  ALA A  93       1.546   8.063  -4.416  1.00 95.58           H
ATOM   1199  CB  ALA A  93       0.529   6.298  -5.088  1.00 95.58           C
ATOM   1200 1HB  ALA A  93      -0.237   6.873  -5.608  1.00 95.58           H
ATOM   1201 2HB  ALA A  93       0.756   5.396  -5.658  1.00 95.58           H
ATOM   1202 3HB  ALA A  93       0.166   6.020  -4.099  1.00 95.58           H
ATOM   1203  HN  ALA A  93       1.771   7.118  -7.031  1.00 95.58           H
ATOM   1204  N   ASP A  94       3.573   5.518  -4.899  1.00 94.88           N
ATOM   1205  CA  ASP A  94       4.634   4.727  -4.299  1.00 94.88           C
ATOM   1206  C   ASP A  94       5.753   5.657  -3.826  1.00 94.88           C
ATOM   1207  O   ASP A  94       6.255   5.515  -2.713  1.00 94.88           O
ATOM   1208  HA  ASP A  94       4.161   4.192  -3.476  1.00 94.88           H
ATOM   1209  CB  ASP A  94       5.230   3.747  -5.311  1.00 94.88           C
ATOM   1210 1HB  ASP A  94       5.357   4.244  -6.273  1.00 94.88           H
ATOM   1211 2HB  ASP A  94       6.221   3.435  -4.980  1.00 94.88           H
ATOM   1212  CG  ASP A  94       4.332   2.519  -5.480  1.00 94.88           C
ATOM   1213  OD1 ASP A  94       3.654   2.172  -4.489  1.00 94.88           O
ATOM   1214  OD2 ASP A  94       4.344   1.957  -6.596  1.00 94.88           O
ATOM   1215  HN  ASP A  94       3.401   5.329  -5.866  1.00 94.88           H
ATOM   1216  N   LEU A  95       6.111   6.590  -4.697  1.00 96.20           N
ATOM   1217  CA  LEU A  95       7.202   7.504  -4.408  1.00 96.20           C
ATOM   1218  C   LEU A  95       6.889   8.277  -3.125  1.00 96.20           C
ATOM   1219  O   LEU A  95       7.756   8.444  -2.269  1.00 96.20           O
ATOM   1220  HA  LEU A  95       8.096   6.904  -4.239  1.00 96.20           H
ATOM   1221  CB  LEU A  95       7.482   8.403  -5.614  1.00 96.20           C
ATOM   1222 1HB  LEU A  95       6.528   8.733  -6.025  1.00 96.20           H
ATOM   1223 2HB  LEU A  95       8.003   9.295  -5.264  1.00 96.20           H
ATOM   1224  CG  LEU A  95       8.303   7.776  -6.742  1.00 96.20           C
ATOM   1225  HG  LEU A  95       7.750   6.922  -7.132  1.00 96.20           H
ATOM   1226  CD1 LEU A  95       8.489   8.761  -7.898  1.00 96.20           C
ATOM   1227 1HD1 LEU A  95       7.514   9.046  -8.292  1.00 96.20           H
ATOM   1228 2HD1 LEU A  95       9.010   9.649  -7.539  1.00 96.20           H
ATOM   1229 3HD1 LEU A  95       9.076   8.289  -8.686  1.00 96.20           H
ATOM   1230  CD2 LEU A  95       9.640   7.247  -6.219  1.00 96.20           C
ATOM   1231 1HD2 LEU A  95      10.211   8.069  -5.786  1.00 96.20           H
ATOM   1232 2HD2 LEU A  95       9.458   6.490  -5.456  1.00 96.20           H
ATOM   1233 3HD2 LEU A  95      10.204   6.807  -7.041  1.00 96.20           H
ATOM   1234  HN  LEU A  95       5.670   6.725  -5.584  1.00 96.20           H
ATOM   1235  N   LEU A  96       5.646   8.726  -3.032  1.00 95.80           N
ATOM   1236  CA  LEU A  96       5.236   9.568  -1.920  1.00 95.80           C
ATOM   1237  C   LEU A  96       5.459   8.816  -0.607  1.00 95.80           C
ATOM   1238  O   LEU A  96       5.876   9.407   0.388  1.00 95.80           O
ATOM   1239  HA  LEU A  96       5.875  10.450  -1.926  1.00 95.80           H
ATOM   1240  CB  LEU A  96       3.797  10.050  -2.116  1.00 95.80           C
ATOM   1241 1HB  LEU A  96       3.180   9.192  -2.380  1.00 95.80           H
ATOM   1242 2HB  LEU A  96       3.428  10.426  -1.162  1.00 95.80           H
ATOM   1243  CG  LEU A  96       3.591  11.136  -3.175  1.00 95.80           C
ATOM   1244  HG  LEU A  96       3.884  10.729  -4.142  1.00 95.80           H
ATOM   1245  CD1 LEU A  96       2.117  11.530  -3.277  1.00 95.80           C
ATOM   1246 1HD1 LEU A  96       1.525  10.656  -3.552  1.00 95.80           H
ATOM   1247 2HD1 LEU A  96       1.775  11.911  -2.314  1.00 95.80           H
ATOM   1248 3HD1 LEU A  96       1.999  12.303  -4.036  1.00 95.80           H
ATOM   1249  CD2 LEU A  96       4.490  12.344  -2.902  1.00 95.80           C
ATOM   1250 1HD2 LEU A  96       4.252  12.761  -1.924  1.00 95.80           H
ATOM   1251 2HD2 LEU A  96       5.534  12.031  -2.920  1.00 95.80           H
ATOM   1252 3HD2 LEU A  96       4.324  13.100  -3.669  1.00 95.80           H
ATOM   1253  HN  LEU A  96       4.927   8.525  -3.697  1.00 95.80           H
ATOM   1254  N   PHE A  97       5.171   7.523  -0.646  1.00 96.24           N
ATOM   1255  CA  PHE A  97       5.322   6.686   0.532  1.00 96.24           C
ATOM   1256  C   PHE A  97       6.799   6.415   0.826  1.00 96.24           C
ATOM   1257  O   PHE A  97       7.243   6.545   1.966  1.00 96.24           O
ATOM   1258  HA  PHE A  97       4.880   7.225   1.370  1.00 96.24           H
ATOM   1259  CB  PHE A  97       4.622   5.359   0.232  1.00 96.24           C
ATOM   1260 1HB  PHE A  97       3.544   5.520   0.235  1.00 96.24           H
ATOM   1261 2HB  PHE A  97       4.893   5.037  -0.773  1.00 96.24           H
ATOM   1262  CG  PHE A  97       4.960   4.240   1.219  1.00 96.24           C
ATOM   1263  CD1 PHE A  97       5.557   3.101   0.777  1.00 96.24           C
ATOM   1264  HD1 PHE A  97       5.796   2.986  -0.280  1.00 96.24           H
ATOM   1265  CD2 PHE A  97       4.662   4.385   2.538  1.00 96.24           C
ATOM   1266  HD2 PHE A  97       4.183   5.297   2.892  1.00 96.24           H
ATOM   1267  CE1 PHE A  97       5.871   2.063   1.694  1.00 96.24           C
ATOM   1268  HE1 PHE A  97       6.350   1.150   1.340  1.00 96.24           H
ATOM   1269  CE2 PHE A  97       4.975   3.346   3.454  1.00 96.24           C
ATOM   1270  HE2 PHE A  97       4.737   3.461   4.512  1.00 96.24           H
ATOM   1271  CZ  PHE A  97       5.573   2.207   3.013  1.00 96.24           C
ATOM   1272  HZ  PHE A  97       5.814   1.410   3.716  1.00 96.24           H
ATOM   1273  HN  PHE A  97       4.840   7.048  -1.462  1.00 96.24           H
ATOM   1274  N   LEU A  98       7.520   6.044  -0.222  1.00 96.05           N
ATOM   1275  CA  LEU A  98       8.893   5.595  -0.065  1.00 96.05           C
ATOM   1276  C   LEU A  98       9.700   6.680   0.650  1.00 96.05           C
ATOM   1277  O   LEU A  98      10.568   6.375   1.467  1.00 96.05           O
ATOM   1278  HA  LEU A  98       8.876   4.705   0.564  1.00 96.05           H
ATOM   1279  CB  LEU A  98       9.479   5.183  -1.417  1.00 96.05           C
ATOM   1280 1HB  LEU A  98       9.306   5.991  -2.128  1.00 96.05           H
ATOM   1281 2HB  LEU A  98      10.559   5.082  -1.306  1.00 96.05           H
ATOM   1282  CG  LEU A  98       8.932   3.887  -2.018  1.00 96.05           C
ATOM   1283  HG  LEU A  98       7.848   3.890  -1.909  1.00 96.05           H
ATOM   1284  CD1 LEU A  98       9.235   3.807  -3.516  1.00 96.05           C
ATOM   1285 1HD1 LEU A  98       8.772   4.651  -4.026  1.00 96.05           H
ATOM   1286 2HD1 LEU A  98      10.313   3.836  -3.671  1.00 96.05           H
ATOM   1287 3HD1 LEU A  98       8.835   2.876  -3.918  1.00 96.05           H
ATOM   1288  CD2 LEU A  98       9.459   2.666  -1.261  1.00 96.05           C
ATOM   1289 1HD2 LEU A  98      10.547   2.645  -1.317  1.00 96.05           H
ATOM   1290 2HD2 LEU A  98       9.150   2.725  -0.217  1.00 96.05           H
ATOM   1291 3HD2 LEU A  98       9.054   1.758  -1.709  1.00 96.05           H
ATOM   1292  HN  LEU A  98       7.181   6.046  -1.163  1.00 96.05           H
ATOM   1293  N   VAL A  99       9.387   7.923   0.318  1.00 96.17           N
ATOM   1294  CA  VAL A  99      10.115   9.052   0.871  1.00 96.17           C
ATOM   1295  C   VAL A  99       9.943   9.069   2.391  1.00 96.17           C
ATOM   1296  O   VAL A  99      10.715   9.715   3.099  1.00 96.17           O
ATOM   1297  HA  VAL A  99      11.170   8.909   0.639  1.00 96.17           H
ATOM   1298  CB  VAL A  99       9.655  10.350   0.203  1.00 96.17           C
ATOM   1299  HB  VAL A  99       8.566  10.384   0.251  1.00 96.17           H
ATOM   1300  CG1 VAL A  99      10.197  11.572   0.947  1.00 96.17           C
ATOM   1301 1HG1 VAL A  99       9.835  11.561   1.975  1.00 96.17           H
ATOM   1302 2HG1 VAL A  99      11.286  11.545   0.944  1.00 96.17           H
ATOM   1303 3HG1 VAL A  99       9.855  12.480   0.451  1.00 96.17           H
ATOM   1304  CG2 VAL A  99      10.061  10.381  -1.272  1.00 96.17           C
ATOM   1305 1HG2 VAL A  99      11.146  10.313  -1.352  1.00 96.17           H
ATOM   1306 2HG2 VAL A  99       9.605   9.539  -1.793  1.00 96.17           H
ATOM   1307 3HG2 VAL A  99       9.722  11.314  -1.723  1.00 96.17           H
ATOM   1308  HN  VAL A  99       8.651   8.164  -0.316  1.00 96.17           H
ATOM   1309  N   THR A 100       8.927   8.352   2.848  1.00 95.37           N
ATOM   1310  CA  THR A 100       8.611   8.321   4.266  1.00 95.37           C
ATOM   1311  C   THR A 100       9.404   7.216   4.965  1.00 95.37           C
ATOM   1312  O   THR A 100       9.512   7.204   6.190  1.00 95.37           O
ATOM   1313  HA  THR A 100       8.923   9.267   4.708  1.00 95.37           H
ATOM   1314  CB  THR A 100       7.095   8.165   4.409  1.00 95.37           C
ATOM   1315  HB  THR A 100       6.771   8.421   5.417  1.00 95.37           H
ATOM   1316  OG1 THR A 100       6.845   6.822   4.004  1.00 95.37           O
ATOM   1317  HG1 THR A 100       6.822   6.765   3.005  1.00 95.37           H
ATOM   1318  CG2 THR A 100       6.322   9.011   3.395  1.00 95.37           C
ATOM   1319 1HG2 THR A 100       6.596   8.708   2.384  1.00 95.37           H
ATOM   1320 2HG2 THR A 100       6.566  10.063   3.538  1.00 95.37           H
ATOM   1321 3HG2 THR A 100       5.251   8.863   3.540  1.00 95.37           H
ATOM   1322  HN  THR A 100       8.327   7.800   2.269  1.00 95.37           H
ATOM   1323  N   LEU A 101       9.938   6.312   4.156  1.00 95.13           N
ATOM   1324  CA  LEU A 101      10.586   5.124   4.685  1.00 95.13           C
ATOM   1325  C   LEU A 101      11.824   5.536   5.484  1.00 95.13           C
ATOM   1326  O   LEU A 101      12.096   4.979   6.546  1.00 95.13           O
ATOM   1327  HA  LEU A 101       9.882   4.643   5.364  1.00 95.13           H
ATOM   1328  CB  LEU A 101      10.883   4.130   3.561  1.00 95.13           C
ATOM   1329 1HB  LEU A 101      11.389   4.663   2.756  1.00 95.13           H
ATOM   1330 2HB  LEU A 101      11.581   3.383   3.938  1.00 95.13           H
ATOM   1331  CG  LEU A 101       9.672   3.403   2.972  1.00 95.13           C
ATOM   1332  HG  LEU A 101       9.043   4.139   2.471  1.00 95.13           H
ATOM   1333  CD1 LEU A 101      10.105   2.384   1.916  1.00 95.13           C
ATOM   1334 1HD1 LEU A 101      10.631   2.897   1.110  1.00 95.13           H
ATOM   1335 2HD1 LEU A 101      10.767   1.648   2.371  1.00 95.13           H
ATOM   1336 3HD1 LEU A 101       9.225   1.882   1.513  1.00 95.13           H
ATOM   1337  CD2 LEU A 101       8.827   2.762   4.074  1.00 95.13           C
ATOM   1338 1HD2 LEU A 101       9.433   2.042   4.624  1.00 95.13           H
ATOM   1339 2HD2 LEU A 101       8.473   3.535   4.756  1.00 95.13           H
ATOM   1340 3HD2 LEU A 101       7.973   2.252   3.628  1.00 95.13           H
ATOM   1341  HN  LEU A 101       9.933   6.382   3.159  1.00 95.13           H
ATOM   1342  N   PRO A 102      12.594   6.516   4.991  1.00 94.82           N
ATOM   1343  CA  PRO A 102      13.796   6.962   5.700  1.00 94.82           C
ATOM   1344  C   PRO A 102      13.508   7.330   7.147  1.00 94.82           C
ATOM   1345  O   PRO A 102      14.295   7.016   8.038  1.00 94.82           O
ATOM   1346  HA  PRO A 102      14.522   6.151   5.751  1.00 94.82           H
ATOM   1347  CB  PRO A 102      14.268   8.171   4.890  1.00 94.82           C
ATOM   1348 1HB  PRO A 102      13.853   9.101   5.278  1.00 94.82           H
ATOM   1349 2HB  PRO A 102      15.353   8.271   4.914  1.00 94.82           H
ATOM   1350  CG  PRO A 102      13.761   7.873   3.483  1.00 94.82           C
ATOM   1351 1HG  PRO A 102      13.703   8.775   2.875  1.00 94.82           H
ATOM   1352 2HG  PRO A 102      14.421   7.186   2.953  1.00 94.82           H
ATOM   1353  CD  PRO A 102      12.391   7.266   3.738  1.00 94.82           C
ATOM   1354 1HD  PRO A 102      11.623   8.032   3.849  1.00 94.82           H
ATOM   1355 2HD  PRO A 102      12.075   6.621   2.918  1.00 94.82           H
ATOM   1356  N   PHE A 103      12.378   7.992   7.342  1.00 94.37           N
ATOM   1357  CA  PHE A 103      12.000   8.453   8.667  1.00 94.37           C
ATOM   1358  C   PHE A 103      11.657   7.275   9.581  1.00 94.37           C
ATOM   1359  O   PHE A 103      12.001   7.280  10.762  1.00 94.37           O
ATOM   1360  HA  PHE A 103      12.854   8.992   9.078  1.00 94.37           H
ATOM   1361  CB  PHE A 103      10.758   9.331   8.498  1.00 94.37           C
ATOM   1362 1HB  PHE A 103       9.986   8.756   7.987  1.00 94.37           H
ATOM   1363 2HB  PHE A 103      10.367   9.583   9.484  1.00 94.37           H
ATOM   1364  CG  PHE A 103      11.011  10.623   7.720  1.00 94.37           C
ATOM   1365  CD1 PHE A 103      11.385  11.752   8.380  1.00 94.37           C
ATOM   1366  HD1 PHE A 103      11.506  11.736   9.463  1.00 94.37           H
ATOM   1367  CD2 PHE A 103      10.861  10.644   6.369  1.00 94.37           C
ATOM   1368  HD2 PHE A 103      10.561   9.739   5.840  1.00 94.37           H
ATOM   1369  CE1 PHE A 103      11.620  12.952   7.658  1.00 94.37           C
ATOM   1370  HE1 PHE A 103      11.920  13.857   8.186  1.00 94.37           H
ATOM   1371  CE2 PHE A 103      11.095  11.844   5.646  1.00 94.37           C
ATOM   1372  HE2 PHE A 103      10.975  11.860   4.563  1.00 94.37           H
ATOM   1373  CZ  PHE A 103      11.470  12.972   6.306  1.00 94.37           C
ATOM   1374  HZ  PHE A 103      11.650  13.893   5.752  1.00 94.37           H
ATOM   1375  HN  PHE A 103      11.726   8.213   6.616  1.00 94.37           H
ATOM   1376  N   TRP A 104      10.982   6.293   9.000  1.00 92.28           N
ATOM   1377  CA  TRP A 104      10.620   5.095   9.738  1.00 92.28           C
ATOM   1378  C   TRP A 104      11.911   4.397  10.169  1.00 92.28           C
ATOM   1379  O   TRP A 104      11.982   3.835  11.261  1.00 92.28           O
ATOM   1380  HA  TRP A 104      10.052   5.404  10.616  1.00 92.28           H
ATOM   1381  CB  TRP A 104       9.702   4.196   8.907  1.00 92.28           C
ATOM   1382 1HB  TRP A 104      10.070   4.168   7.881  1.00 92.28           H
ATOM   1383 2HB  TRP A 104       9.760   3.179   9.294  1.00 92.28           H
ATOM   1384  CG  TRP A 104       8.238   4.641   8.896  1.00 92.28           C
ATOM   1385  CD1 TRP A 104       7.501   5.027   7.846  1.00 92.28           C
ATOM   1386  HD1 TRP A 104       7.870   5.074   6.822  1.00 92.28           H
ATOM   1387  CD2 TRP A 104       7.359   4.730  10.037  1.00 92.28           C
ATOM   1388  NE1 TRP A 104       6.216   5.357   8.225  1.00 92.28           N
ATOM   1389  HE1 TRP A 104       5.483   5.672   7.622  1.00 92.28           H
ATOM   1390  CE2 TRP A 104       6.126   5.171   9.600  1.00 92.28           C
ATOM   1391  CE3 TRP A 104       7.596   4.447  11.394  1.00 92.28           C
ATOM   1392  HE3 TRP A 104       8.560   4.097  11.764  1.00 92.28           H
ATOM   1393  CZ2 TRP A 104       5.035   5.368  10.454  1.00 92.28           C
ATOM   1394  HZ2 TRP A 104       4.071   5.717  10.084  1.00 92.28           H
ATOM   1395  CZ3 TRP A 104       6.496   4.649  12.235  1.00 92.28           C
ATOM   1396  HZ3 TRP A 104       6.626   4.445  13.298  1.00 92.28           H
ATOM   1397  CH2 TRP A 104       5.249   5.093  11.810  1.00 92.28           C
ATOM   1398  HH2 TRP A 104       4.441   5.226  12.529  1.00 92.28           H
ATOM   1399  HN  TRP A 104      10.686   6.308   8.045  1.00 92.28           H
ATOM   1400  N   ALA A 105      12.900   4.454   9.289  1.00 93.85           N
ATOM   1401  CA  ALA A 105      14.157   3.766   9.529  1.00 93.85           C
ATOM   1402  C   ALA A 105      14.837   4.371  10.759  1.00 93.85           C
ATOM   1403  O   ALA A 105      15.308   3.643  11.632  1.00 93.85           O
ATOM   1404  HA  ALA A 105      13.929   2.719   9.728  1.00 93.85           H
ATOM   1405  CB  ALA A 105      15.033   3.852   8.278  1.00 93.85           C
ATOM   1406 1HB  ALA A 105      14.517   3.383   7.440  1.00 93.85           H
ATOM   1407 2HB  ALA A 105      15.231   4.898   8.043  1.00 93.85           H
ATOM   1408 3HB  ALA A 105      15.976   3.336   8.459  1.00 93.85           H
ATOM   1409  HN  ALA A 105      12.852   4.958   8.426  1.00 93.85           H
ATOM   1410  N   ILE A 106      14.866   5.695  10.789  1.00 93.56           N
ATOM   1411  CA  ILE A 106      15.507   6.405  11.883  1.00 93.56           C
ATOM   1412  C   ILE A 106      14.764   6.105  13.186  1.00 93.56           C
ATOM   1413  O   ILE A 106      15.387   5.863  14.219  1.00 93.56           O
ATOM   1414  HA  ILE A 106      16.524   6.022  11.969  1.00 93.56           H
ATOM   1415  CB  ILE A 106      15.612   7.898  11.564  1.00 93.56           C
ATOM   1416  HB  ILE A 106      14.638   8.241  11.215  1.00 93.56           H
ATOM   1417  CG1 ILE A 106      16.612   8.148  10.434  1.00 93.56           C
ATOM   1418 1HG1 ILE A 106      17.627   7.997  10.801  1.00 93.56           H
ATOM   1419 2HG1 ILE A 106      16.450   7.425   9.634  1.00 93.56           H
ATOM   1420  CG2 ILE A 106      15.952   8.704  12.820  1.00 93.56           C
ATOM   1421 1HG2 ILE A 106      15.171   8.560  13.566  1.00 93.56           H
ATOM   1422 2HG2 ILE A 106      16.906   8.364  13.222  1.00 93.56           H
ATOM   1423 3HG2 ILE A 106      16.020   9.761  12.565  1.00 93.56           H
ATOM   1424  CD1 ILE A 106      16.470   9.568   9.881  1.00 93.56           C
ATOM   1425 1HD1 ILE A 106      15.461   9.708   9.493  1.00 93.56           H
ATOM   1426 2HD1 ILE A 106      16.656  10.288  10.678  1.00 93.56           H
ATOM   1427 3HD1 ILE A 106      17.192   9.720   9.079  1.00 93.56           H
ATOM   1428  HN  ILE A 106      14.462   6.279  10.086  1.00 93.56           H
ATOM   1429  N   ALA A 107      13.442   6.130  13.095  1.00 91.93           N
ATOM   1430  CA  ALA A 107      12.608   5.963  14.273  1.00 91.93           C
ATOM   1431  C   ALA A 107      12.820   4.562  14.849  1.00 91.93           C
ATOM   1432  O   ALA A 107      12.785   4.374  16.064  1.00 91.93           O
ATOM   1433  HA  ALA A 107      12.923   6.701  15.010  1.00 91.93           H
ATOM   1434  CB  ALA A 107      11.146   6.227  13.905  1.00 91.93           C
ATOM   1435 1HB  ALA A 107      11.045   7.245  13.529  1.00 91.93           H
ATOM   1436 2HB  ALA A 107      10.832   5.522  13.135  1.00 91.93           H
ATOM   1437 3HB  ALA A 107      10.521   6.102  14.789  1.00 91.93           H
ATOM   1438  HN  ALA A 107      12.943   6.261  12.239  1.00 91.93           H
ATOM   1439  N   ALA A 108      13.035   3.613  13.949  1.00 91.11           N
ATOM   1440  CA  ALA A 108      13.204   2.227  14.349  1.00 91.11           C
ATOM   1441  C   ALA A 108      14.600   2.039  14.948  1.00 91.11           C
ATOM   1442  O   ALA A 108      14.786   1.232  15.857  1.00 91.11           O
ATOM   1443  HA  ALA A 108      12.458   2.008  15.113  1.00 91.11           H
ATOM   1444  CB  ALA A 108      12.959   1.314  13.146  1.00 91.11           C
ATOM   1445 1HB  ALA A 108      11.944   1.465  12.777  1.00 91.11           H
ATOM   1446 2HB  ALA A 108      13.671   1.554  12.357  1.00 91.11           H
ATOM   1447 3HB  ALA A 108      13.085   0.274  13.446  1.00 91.11           H
ATOM   1448  HN  ALA A 108      13.095   3.779  12.965  1.00 91.11           H
ATOM   1449  N   ALA A 109      15.545   2.799  14.413  1.00 91.16           N
ATOM   1450  CA  ALA A 109      16.935   2.653  14.809  1.00 91.16           C
ATOM   1451  C   ALA A 109      17.096   3.105  16.262  1.00 91.16           C
ATOM   1452  O   ALA A 109      17.905   2.549  17.003  1.00 91.16           O
ATOM   1453  HA  ALA A 109      17.193   1.597  14.736  1.00 91.16           H
ATOM   1454  CB  ALA A 109      17.825   3.446  13.850  1.00 91.16           C
ATOM   1455 1HB  ALA A 109      17.696   3.067  12.837  1.00 91.16           H
ATOM   1456 2HB  ALA A 109      17.547   4.500  13.883  1.00 91.16           H
ATOM   1457 3HB  ALA A 109      18.868   3.337  14.148  1.00 91.16           H
ATOM   1458  HN  ALA A 109      15.374   3.501  13.722  1.00 91.16           H
ATOM   1459  N   ASP A 110      16.313   4.110  16.627  1.00 88.04           N
ATOM   1460  CA  ASP A 110      16.446   4.726  17.936  1.00 88.04           C
ATOM   1461  C   ASP A 110      15.064   5.147  18.439  1.00 88.04           C
ATOM   1462  O   ASP A 110      14.318   4.329  18.975  1.00 88.04           O
ATOM   1463  HA  ASP A 110      16.904   3.963  18.566  1.00 88.04           H
ATOM   1464  CB  ASP A 110      17.326   5.975  17.870  1.00 88.04           C
ATOM   1465 1HB  ASP A 110      18.302   5.716  17.458  1.00 88.04           H
ATOM   1466 2HB  ASP A 110      16.879   6.705  17.195  1.00 88.04           H
ATOM   1467  CG  ASP A 110      17.501   6.596  19.258  1.00 88.04           C
ATOM   1468  OD1 ASP A 110      17.176   5.894  20.239  1.00 88.04           O
ATOM   1469  OD2 ASP A 110      17.956   7.760  19.305  1.00 88.04           O
ATOM   1470  HN  ASP A 110      15.600   4.502  16.046  1.00 88.04           H
ATOM   1471  N   GLN A 111      14.764   6.423  18.248  1.00 87.86           N
ATOM   1472  CA  GLN A 111      13.479   6.961  18.665  1.00 87.86           C
ATOM   1473  C   GLN A 111      13.004   8.026  17.676  1.00 87.86           C
ATOM   1474  O   GLN A 111      13.768   8.468  16.819  1.00 87.86           O
ATOM   1475  HA  GLN A 111      12.794   6.113  18.654  1.00 87.86           H
ATOM   1476  CB  GLN A 111      13.556   7.526  20.085  1.00 87.86           C
ATOM   1477 1HB  GLN A 111      12.574   7.887  20.389  1.00 87.86           H
ATOM   1478 2HB  GLN A 111      13.834   6.734  20.781  1.00 87.86           H
ATOM   1479  CG  GLN A 111      14.573   8.665  20.167  1.00 87.86           C
ATOM   1480 1HG  GLN A 111      15.560   8.298  19.885  1.00 87.86           H
ATOM   1481 2HG  GLN A 111      14.308   9.447  19.455  1.00 87.86           H
ATOM   1482  CD  GLN A 111      14.626   9.252  21.579  1.00 87.86           C
ATOM   1483  OE1 GLN A 111      13.615   9.513  22.209  1.00 87.86           O
ATOM   1484  NE2 GLN A 111      15.859   9.444  22.039  1.00 87.86           N
ATOM   1485 1HE2 GLN A 111      16.647   9.208  21.471  1.00 87.86           H
ATOM   1486 2HE2 GLN A 111      15.998   9.824  22.954  1.00 87.86           H
ATOM   1487  HN  GLN A 111      15.379   7.084  17.819  1.00 87.86           H
ATOM   1488  N   TRP A 112      11.744   8.409  17.827  1.00 90.18           N
ATOM   1489  CA  TRP A 112      11.167   9.436  16.978  1.00 90.18           C
ATOM   1490  C   TRP A 112      11.763  10.783  17.393  1.00 90.18           C
ATOM   1491  O   TRP A 112      11.469  11.289  18.475  1.00 90.18           O
ATOM   1492  HA  TRP A 112      11.440   9.210  15.947  1.00 90.18           H
ATOM   1493  CB  TRP A 112       9.639   9.412  17.049  1.00 90.18           C
ATOM   1494 1HB  TRP A 112       9.292   8.400  16.840  1.00 90.18           H
ATOM   1495 2HB  TRP A 112       9.329   9.651  18.066  1.00 90.18           H
ATOM   1496  CG  TRP A 112       8.955  10.380  16.081  1.00 90.18           C
ATOM   1497  CD1 TRP A 112       8.525  11.625  16.327  1.00 90.18           C
ATOM   1498  HD1 TRP A 112       8.612  12.126  17.291  1.00 90.18           H
ATOM   1499  CD2 TRP A 112       8.639  10.131  14.695  1.00 90.18           C
ATOM   1500  NE1 TRP A 112       7.956  12.194  15.205  1.00 90.18           N
ATOM   1501  HE1 TRP A 112       7.565  13.112  15.141  1.00 90.18           H
ATOM   1502  CE2 TRP A 112       8.028  11.256  14.182  1.00 90.18           C
ATOM   1503  CE3 TRP A 112       8.862   8.991  13.902  1.00 90.18           C
ATOM   1504  HE3 TRP A 112       9.342   8.090  14.284  1.00 90.18           H
ATOM   1505  CZ2 TRP A 112       7.589  11.353  12.856  1.00 90.18           C
ATOM   1506  HZ2 TRP A 112       7.109  12.254  12.474  1.00 90.18           H
ATOM   1507  CZ3 TRP A 112       8.418   9.104  12.579  1.00 90.18           C
ATOM   1508  HZ3 TRP A 112       8.566   8.248  11.921  1.00 90.18           H
ATOM   1509  CH2 TRP A 112       7.801  10.230  12.047  1.00 90.18           C
ATOM   1510  HH2 TRP A 112       7.483  10.239  11.004  1.00 90.18           H
ATOM   1511  HN  TRP A 112      11.123   8.029  18.513  1.00 90.18           H
ATOM   1512  N   LYS A 113      12.590  11.325  16.511  1.00 91.26           N
ATOM   1513  CA  LYS A 113      13.336  12.531  16.828  1.00 91.26           C
ATOM   1514  C   LYS A 113      12.650  13.735  16.179  1.00 91.26           C
ATOM   1515  O   LYS A 113      13.105  14.868  16.328  1.00 91.26           O
ATOM   1516  HA  LYS A 113      13.306  12.659  17.910  1.00 91.26           H
ATOM   1517  CB  LYS A 113      14.805  12.373  16.430  1.00 91.26           C
ATOM   1518 1HB  LYS A 113      14.873  12.072  15.385  1.00 91.26           H
ATOM   1519 2HB  LYS A 113      15.315  13.332  16.519  1.00 91.26           H
ATOM   1520  CG  LYS A 113      15.502  11.334  17.312  1.00 91.26           C
ATOM   1521 1HG  LYS A 113      15.492  11.667  18.350  1.00 91.26           H
ATOM   1522 2HG  LYS A 113      14.954  10.393  17.273  1.00 91.26           H
ATOM   1523  CD  LYS A 113      16.946  11.110  16.857  1.00 91.26           C
ATOM   1524 1HD  LYS A 113      16.957  10.784  15.817  1.00 91.26           H
ATOM   1525 2HD  LYS A 113      17.495  12.050  16.901  1.00 91.26           H
ATOM   1526  CE  LYS A 113      17.640  10.065  17.733  1.00 91.26           C
ATOM   1527 1HE  LYS A 113      17.713  10.431  18.757  1.00 91.26           H
ATOM   1528 2HE  LYS A 113      17.045   9.153  17.761  1.00 91.26           H
ATOM   1529  NZ  LYS A 113      18.992   9.766  17.209  1.00 91.26           N
ATOM   1530 1HZ  LYS A 113      19.394   8.996  17.732  1.00 91.26           H
ATOM   1531 2HZ  LYS A 113      18.927   9.514  16.230  1.00 91.26           H
ATOM   1532 3HZ  LYS A 113      19.582  10.586  17.309  1.00 91.26           H
ATOM   1533  HN  LYS A 113      12.754  10.955  15.597  1.00 91.26           H
ATOM   1534  N   PHE A 114      11.566  13.448  15.473  1.00 92.72           N
ATOM   1535  CA  PHE A 114      10.944  14.445  14.618  1.00 92.72           C
ATOM   1536  C   PHE A 114       9.707  15.047  15.287  1.00 92.72           C
ATOM   1537  O   PHE A 114       9.225  14.526  16.291  1.00 92.72           O
ATOM   1538  HA  PHE A 114      11.681  15.230  14.448  1.00 92.72           H
ATOM   1539  CB  PHE A 114      10.519  13.730  13.334  1.00 92.72           C
ATOM   1540 1HB  PHE A 114       9.707  13.041  13.565  1.00 92.72           H
ATOM   1541 2HB  PHE A 114      10.122  14.467  12.634  1.00 92.72           H
ATOM   1542  CG  PHE A 114      11.647  12.955  12.650  1.00 92.72           C
ATOM   1543  CD1 PHE A 114      12.603  13.622  11.950  1.00 92.72           C
ATOM   1544  HD1 PHE A 114      12.566  14.709  11.876  1.00 92.72           H
ATOM   1545  CD2 PHE A 114      11.693  11.599  12.742  1.00 92.72           C
ATOM   1546  HD2 PHE A 114      10.927  11.065  13.303  1.00 92.72           H
ATOM   1547  CE1 PHE A 114      13.650  12.903  11.316  1.00 92.72           C
ATOM   1548  HE1 PHE A 114      14.417  13.437  10.754  1.00 92.72           H
ATOM   1549  CE2 PHE A 114      12.740  10.880  12.108  1.00 92.72           C
ATOM   1550  HE2 PHE A 114      12.777   9.793  12.182  1.00 92.72           H
ATOM   1551  CZ  PHE A 114      13.697  11.547  11.408  1.00 92.72           C
ATOM   1552  HZ  PHE A 114      14.501  10.994  10.921  1.00 92.72           H
ATOM   1553  HN  PHE A 114      11.114  12.556  15.479  1.00 92.72           H
ATOM   1554  N   GLN A 115       9.227  16.135  14.702  1.00 93.37           N
ATOM   1555  CA  GLN A 115       8.085  16.840  15.257  1.00 93.37           C
ATOM   1556  C   GLN A 115       6.800  16.048  15.008  1.00 93.37           C
ATOM   1557  O   GLN A 115       6.778  15.137  14.182  1.00 93.37           O
ATOM   1558  HA  GLN A 115       8.277  16.907  16.327  1.00 93.37           H
ATOM   1559  CB  GLN A 115       7.979  18.253  14.678  1.00 93.37           C
ATOM   1560 1HB  GLN A 115       7.976  18.204  13.589  1.00 93.37           H
ATOM   1561 2HB  GLN A 115       7.033  18.703  14.979  1.00 93.37           H
ATOM   1562  CG  GLN A 115       9.140  19.128  15.152  1.00 93.37           C
ATOM   1563 1HG  GLN A 115      10.087  18.650  14.901  1.00 93.37           H
ATOM   1564 2HG  GLN A 115       9.117  20.084  14.628  1.00 93.37           H
ATOM   1565  CD  GLN A 115       9.067  19.366  16.662  1.00 93.37           C
ATOM   1566  OE1 GLN A 115       8.022  19.260  17.283  1.00 93.37           O
ATOM   1567  NE2 GLN A 115      10.231  19.692  17.215  1.00 93.37           N
ATOM   1568 1HE2 GLN A 115      11.052  19.763  16.648  1.00 93.37           H
ATOM   1569 2HE2 GLN A 115      10.286  19.868  18.198  1.00 93.37           H
ATOM   1570  HN  GLN A 115       9.606  16.534  13.867  1.00 93.37           H
ATOM   1571  N   THR A 116       5.760  16.424  15.737  1.00 93.77           N
ATOM   1572  CA  THR A 116       4.492  15.719  15.653  1.00 93.77           C
ATOM   1573  C   THR A 116       3.937  15.789  14.229  1.00 93.77           C
ATOM   1574  O   THR A 116       3.328  14.834  13.748  1.00 93.77           O
ATOM   1575  HA  THR A 116       4.669  14.666  15.876  1.00 93.77           H
ATOM   1576  CB  THR A 116       3.550  16.312  16.702  1.00 93.77           C
ATOM   1577  HB  THR A 116       3.188  17.292  16.390  1.00 93.77           H
ATOM   1578  OG1 THR A 116       4.313  16.292  17.905  1.00 93.77           O
ATOM   1579  HG1 THR A 116       3.899  16.899  18.583  1.00 93.77           H
ATOM   1580  CG2 THR A 116       2.358  15.400  17.002  1.00 93.77           C
ATOM   1581 1HG2 THR A 116       2.719  14.443  17.378  1.00 93.77           H
ATOM   1582 2HG2 THR A 116       1.785  15.239  16.088  1.00 93.77           H
ATOM   1583 3HG2 THR A 116       1.722  15.869  17.752  1.00 93.77           H
ATOM   1584  HN  THR A 116       5.774  17.193  16.376  1.00 93.77           H
ATOM   1585  N   PHE A 117       4.167  16.929  13.593  1.00 94.76           N
ATOM   1586  CA  PHE A 117       3.699  17.135  12.233  1.00 94.76           C
ATOM   1587  C   PHE A 117       4.181  16.013  11.311  1.00 94.76           C
ATOM   1588  O   PHE A 117       3.401  15.466  10.533  1.00 94.76           O
ATOM   1589  HA  PHE A 117       2.609  17.135  12.263  1.00 94.76           H
ATOM   1590  CB  PHE A 117       4.289  18.463  11.754  1.00 94.76           C
ATOM   1591 1HB  PHE A 117       3.900  19.268  12.377  1.00 94.76           H
ATOM   1592 2HB  PHE A 117       5.369  18.441  11.898  1.00 94.76           H
ATOM   1593  CG  PHE A 117       3.991  18.783  10.288  1.00 94.76           C
ATOM   1594  CD1 PHE A 117       4.964  18.637   9.349  1.00 94.76           C
ATOM   1595  HD1 PHE A 117       5.956  18.292   9.640  1.00 94.76           H
ATOM   1596  CD2 PHE A 117       2.753  19.213   9.924  1.00 94.76           C
ATOM   1597  HD2 PHE A 117       1.974  19.330  10.676  1.00 94.76           H
ATOM   1598  CE1 PHE A 117       4.687  18.934   7.988  1.00 94.76           C
ATOM   1599  HE1 PHE A 117       5.467  18.818   7.235  1.00 94.76           H
ATOM   1600  CE2 PHE A 117       2.477  19.510   8.563  1.00 94.76           C
ATOM   1601  HE2 PHE A 117       1.485  19.855   8.271  1.00 94.76           H
ATOM   1602  CZ  PHE A 117       3.449  19.364   7.624  1.00 94.76           C
ATOM   1603  HZ  PHE A 117       3.237  19.592   6.579  1.00 94.76           H
ATOM   1604  HN  PHE A 117       4.662  17.701  13.992  1.00 94.76           H
ATOM   1605  N   MET A 118       5.464  15.705  11.429  1.00 94.53           N
ATOM   1606  CA  MET A 118       6.066  14.678  10.596  1.00 94.53           C
ATOM   1607  C   MET A 118       5.446  13.308  10.879  1.00 94.53           C
ATOM   1608  O   MET A 118       5.305  12.487   9.974  1.00 94.53           O
ATOM   1609  HA  MET A 118       5.857  14.973   9.568  1.00 94.53           H
ATOM   1610  CB  MET A 118       7.572  14.621  10.863  1.00 94.53           C
ATOM   1611 1HB  MET A 118       7.987  15.629  10.841  1.00 94.53           H
ATOM   1612 2HB  MET A 118       7.753  14.223  11.861  1.00 94.53           H
ATOM   1613  CG  MET A 118       8.281  13.750   9.823  1.00 94.53           C
ATOM   1614 1HG  MET A 118       9.348  13.706  10.040  1.00 94.53           H
ATOM   1615 2HG  MET A 118       7.903  12.729   9.874  1.00 94.53           H
ATOM   1616  SD  MET A 118       8.019  14.416   8.188  1.00 94.53           S
ATOM   1617  CE  MET A 118       8.993  15.907   8.301  1.00 94.53           C
ATOM   1618 1HE  MET A 118       8.604  16.536   9.102  1.00 94.53           H
ATOM   1619 2HE  MET A 118      10.030  15.649   8.513  1.00 94.53           H
ATOM   1620 3HE  MET A 118       8.939  16.449   7.356  1.00 94.53           H
ATOM   1621  HN  MET A 118       6.088  16.142  12.078  1.00 94.53           H
ATOM   1622  N   CYS A 119       5.091  13.104  12.139  1.00 93.15           N
ATOM   1623  CA  CYS A 119       4.476  11.854  12.551  1.00 93.15           C
ATOM   1624  C   CYS A 119       3.145  11.707  11.809  1.00 93.15           C
ATOM   1625  O   CYS A 119       2.843  10.641  11.275  1.00 93.15           O
ATOM   1626  HA  CYS A 119       5.165  11.058  12.269  1.00 93.15           H
ATOM   1627  CB  CYS A 119       4.294  11.784  14.068  1.00 93.15           C
ATOM   1628 1HB  CYS A 119       5.267  11.799  14.560  1.00 93.15           H
ATOM   1629 2HB  CYS A 119       3.747  12.660  14.417  1.00 93.15           H
ATOM   1630  SG  CYS A 119       3.388  10.260  14.521  1.00 93.15           S
ATOM   1631  HN  CYS A 119       5.218  13.773  12.872  1.00 93.15           H
ATOM   1632  N   LYS A 120       2.386  12.793  11.801  1.00 94.40           N
ATOM   1633  CA  LYS A 120       1.092  12.796  11.140  1.00 94.40           C
ATOM   1634  C   LYS A 120       1.277  12.437   9.665  1.00 94.40           C
ATOM   1635  O   LYS A 120       0.589  11.561   9.144  1.00 94.40           O
ATOM   1636  HA  LYS A 120       0.483  12.024  11.610  1.00 94.40           H
ATOM   1637  CB  LYS A 120       0.380  14.132  11.363  1.00 94.40           C
ATOM   1638 1HB  LYS A 120       1.048  14.953  11.101  1.00 94.40           H
ATOM   1639 2HB  LYS A 120      -0.484  14.202  10.703  1.00 94.40           H
ATOM   1640  CG  LYS A 120      -0.069  14.278  12.818  1.00 94.40           C
ATOM   1641 1HG  LYS A 120      -0.721  13.447  13.086  1.00 94.40           H
ATOM   1642 2HG  LYS A 120       0.798  14.228  13.477  1.00 94.40           H
ATOM   1643  CD  LYS A 120      -0.806  15.601  13.035  1.00 94.40           C
ATOM   1644 1HD  LYS A 120      -0.122  16.434  12.868  1.00 94.40           H
ATOM   1645 2HD  LYS A 120      -1.609  15.698  12.305  1.00 94.40           H
ATOM   1646  CE  LYS A 120      -1.382  15.683  14.450  1.00 94.40           C
ATOM   1647 1HE  LYS A 120      -1.462  14.682  14.874  1.00 94.40           H
ATOM   1648 2HE  LYS A 120      -0.706  16.248  15.092  1.00 94.40           H
ATOM   1649  NZ  LYS A 120      -2.713  16.329  14.431  1.00 94.40           N
ATOM   1650 1HZ  LYS A 120      -3.075  16.385  15.376  1.00 94.40           H
ATOM   1651 2HZ  LYS A 120      -2.631  17.263  14.044  1.00 94.40           H
ATOM   1652 3HZ  LYS A 120      -3.346  15.781  13.859  1.00 94.40           H
ATOM   1653  HN  LYS A 120       2.641  13.657  12.235  1.00 94.40           H
ATOM   1654  N   VAL A 121       2.211  13.132   9.032  1.00 94.63           N
ATOM   1655  CA  VAL A 121       2.426  12.971   7.604  1.00 94.63           C
ATOM   1656  C   VAL A 121       2.826  11.523   7.313  1.00 94.63           C
ATOM   1657  O   VAL A 121       2.252  10.881   6.434  1.00 94.63           O
ATOM   1658  HA  VAL A 121       1.480  13.181   7.104  1.00 94.63           H
ATOM   1659  CB  VAL A 121       3.458  13.987   7.112  1.00 94.63           C
ATOM   1660  HB  VAL A 121       4.342  13.900   7.744  1.00 94.63           H
ATOM   1661  CG1 VAL A 121       3.879  13.687   5.672  1.00 94.63           C
ATOM   1662 1HG1 VAL A 121       4.318  12.690   5.621  1.00 94.63           H
ATOM   1663 2HG1 VAL A 121       3.006  13.733   5.021  1.00 94.63           H
ATOM   1664 3HG1 VAL A 121       4.614  14.424   5.347  1.00 94.63           H
ATOM   1665  CG2 VAL A 121       2.927  15.416   7.242  1.00 94.63           C
ATOM   1666 1HG2 VAL A 121       2.021  15.522   6.645  1.00 94.63           H
ATOM   1667 2HG2 VAL A 121       2.701  15.626   8.287  1.00 94.63           H
ATOM   1668 3HG2 VAL A 121       3.681  16.117   6.885  1.00 94.63           H
ATOM   1669  HN  VAL A 121       2.814  13.794   9.478  1.00 94.63           H
ATOM   1670  N   VAL A 122       3.807  11.051   8.067  1.00 93.21           N
ATOM   1671  CA  VAL A 122       4.445   9.782   7.758  1.00 93.21           C
ATOM   1672  C   VAL A 122       3.419   8.655   7.889  1.00 93.21           C
ATOM   1673  O   VAL A 122       3.377   7.749   7.058  1.00 93.21           O
ATOM   1674  HA  VAL A 122       4.785   9.829   6.723  1.00 93.21           H
ATOM   1675  CB  VAL A 122       5.671   9.581   8.651  1.00 93.21           C
ATOM   1676  HB  VAL A 122       5.373   9.786   9.679  1.00 93.21           H
ATOM   1677  CG1 VAL A 122       6.167   8.136   8.583  1.00 93.21           C
ATOM   1678 1HG1 VAL A 122       5.377   7.464   8.919  1.00 93.21           H
ATOM   1679 2HG1 VAL A 122       6.439   7.892   7.556  1.00 93.21           H
ATOM   1680 3HG1 VAL A 122       7.039   8.020   9.227  1.00 93.21           H
ATOM   1681  CG2 VAL A 122       6.786  10.561   8.280  1.00 93.21           C
ATOM   1682 1HG2 VAL A 122       7.079  10.402   7.243  1.00 93.21           H
ATOM   1683 2HG2 VAL A 122       6.427  11.583   8.404  1.00 93.21           H
ATOM   1684 3HG2 VAL A 122       7.645  10.397   8.930  1.00 93.21           H
ATOM   1685  HN  VAL A 122       4.167  11.518   8.875  1.00 93.21           H
ATOM   1686  N   ASN A 123       2.616   8.748   8.939  1.00 91.29           N
ATOM   1687  CA  ASN A 123       1.583   7.756   9.181  1.00 91.29           C
ATOM   1688  C   ASN A 123       0.552   7.812   8.053  1.00 91.29           C
ATOM   1689  O   ASN A 123       0.101   6.776   7.567  1.00 91.29           O
ATOM   1690  HA  ASN A 123       2.107   6.801   9.220  1.00 91.29           H
ATOM   1691  CB  ASN A 123       0.856   8.028  10.500  1.00 91.29           C
ATOM   1692 1HB  ASN A 123       0.796   9.103  10.671  1.00 91.29           H
ATOM   1693 2HB  ASN A 123      -0.167   7.658  10.438  1.00 91.29           H
ATOM   1694  CG  ASN A 123       1.576   7.358  11.672  1.00 91.29           C
ATOM   1695  OD1 ASN A 123       2.337   6.418  11.511  1.00 91.29           O
ATOM   1696  ND2 ASN A 123       1.295   7.893  12.856  1.00 91.29           N
ATOM   1697 1HD2 ASN A 123       0.662   8.664  12.919  1.00 91.29           H
ATOM   1698 2HD2 ASN A 123       1.718   7.524  13.685  1.00 91.29           H
ATOM   1699  HN  ASN A 123       2.662   9.484   9.615  1.00 91.29           H
ATOM   1700  N   SER A 124       0.209   9.033   7.668  1.00 93.02           N
ATOM   1701  CA  SER A 124      -0.876   9.243   6.725  1.00 93.02           C
ATOM   1702  C   SER A 124      -0.443   8.806   5.324  1.00 93.02           C
ATOM   1703  O   SER A 124      -1.240   8.249   4.569  1.00 93.02           O
ATOM   1704  HA  SER A 124      -1.695   8.620   7.084  1.00 93.02           H
ATOM   1705  CB  SER A 124      -1.318  10.708   6.711  1.00 93.02           C
ATOM   1706 1HB  SER A 124      -0.515  11.325   6.310  1.00 93.02           H
ATOM   1707 2HB  SER A 124      -2.172  10.822   6.044  1.00 93.02           H
ATOM   1708  OG  SER A 124      -1.668  11.172   8.012  1.00 93.02           O
ATOM   1709  HG  SER A 124      -1.014  11.866   8.315  1.00 93.02           H
ATOM   1710  HN  SER A 124       0.657   9.867   7.989  1.00 93.02           H
ATOM   1711  N   MET A 125       0.817   9.075   5.017  1.00 93.31           N
ATOM   1712  CA  MET A 125       1.329   8.840   3.678  1.00 93.31           C
ATOM   1713  C   MET A 125       1.237   7.358   3.309  1.00 93.31           C
ATOM   1714  O   MET A 125       0.901   7.017   2.176  1.00 93.31           O
ATOM   1715  HA  MET A 125       0.694   9.427   3.014  1.00 93.31           H
ATOM   1716  CB  MET A 125       2.787   9.296   3.601  1.00 93.31           C
ATOM   1717 1HB  MET A 125       3.328   8.948   4.481  1.00 93.31           H
ATOM   1718 2HB  MET A 125       3.268   8.845   2.733  1.00 93.31           H
ATOM   1719  CG  MET A 125       2.881  10.820   3.508  1.00 93.31           C
ATOM   1720 1HG  MET A 125       2.259  11.279   4.277  1.00 93.31           H
ATOM   1721 2HG  MET A 125       3.906  11.142   3.693  1.00 93.31           H
ATOM   1722  SD  MET A 125       2.353  11.367   1.892  1.00 93.31           S
ATOM   1723  CE  MET A 125       1.427  12.824   2.345  1.00 93.31           C
ATOM   1724 1HE  MET A 125       0.608  12.543   3.007  1.00 93.31           H
ATOM   1725 2HE  MET A 125       2.084  13.527   2.858  1.00 93.31           H
ATOM   1726 3HE  MET A 125       1.024  13.292   1.447  1.00 93.31           H
ATOM   1727  HN  MET A 125       1.483   9.447   5.665  1.00 93.31           H
ATOM   1728  N   TYR A 126       1.542   6.517   4.287  1.00 86.50           N
ATOM   1729  CA  TYR A 126       1.478   5.080   4.085  1.00 86.50           C
ATOM   1730  C   TYR A 126       0.065   4.642   3.696  1.00 86.50           C
ATOM   1731  O   TYR A 126      -0.116   3.893   2.737  1.00 86.50           O
ATOM   1732  HA  TYR A 126       2.165   4.823   3.278  1.00 86.50           H
ATOM   1733  CB  TYR A 126       1.843   4.448   5.430  1.00 86.50           C
ATOM   1734 1HB  TYR A 126       2.898   4.635   5.633  1.00 86.50           H
ATOM   1735 2HB  TYR A 126       1.275   4.942   6.218  1.00 86.50           H
ATOM   1736  CG  TYR A 126       1.584   2.942   5.501  1.00 86.50           C
ATOM   1737  CD1 TYR A 126       0.788   2.426   6.503  1.00 86.50           C
ATOM   1738  HD1 TYR A 126       0.344   3.091   7.244  1.00 86.50           H
ATOM   1739  CD2 TYR A 126       2.145   2.100   4.563  1.00 86.50           C
ATOM   1740  HD2 TYR A 126       2.774   2.508   3.771  1.00 86.50           H
ATOM   1741  CE1 TYR A 126       0.543   1.009   6.570  1.00 86.50           C
ATOM   1742  HE1 TYR A 126      -0.083   0.588   7.357  1.00 86.50           H
ATOM   1743  CE2 TYR A 126       1.901   0.683   4.630  1.00 86.50           C
ATOM   1744  HE2 TYR A 126       2.338   0.006   3.895  1.00 86.50           H
ATOM   1745  CZ  TYR A 126       1.112   0.207   5.630  1.00 86.50           C
ATOM   1746  OH  TYR A 126       0.881  -1.132   5.694  1.00 86.50           O
ATOM   1747  HH  TYR A 126       1.263  -1.583   4.887  1.00 86.50           H
ATOM   1748  HN  TYR A 126       1.827   6.803   5.201  1.00 86.50           H
ATOM   1749  N   LYS A 127      -0.902   5.129   4.460  1.00 88.26           N
ATOM   1750  CA  LYS A 127      -2.284   4.723   4.269  1.00 88.26           C
ATOM   1751  C   LYS A 127      -2.785   5.252   2.924  1.00 88.26           C
ATOM   1752  O   LYS A 127      -3.564   4.588   2.242  1.00 88.26           O
ATOM   1753  HA  LYS A 127      -2.303   3.633   4.240  1.00 88.26           H
ATOM   1754  CB  LYS A 127      -3.141   5.159   5.459  1.00 88.26           C
ATOM   1755 1HB  LYS A 127      -2.946   6.207   5.687  1.00 88.26           H
ATOM   1756 2HB  LYS A 127      -4.196   5.081   5.200  1.00 88.26           H
ATOM   1757  CG  LYS A 127      -2.847   4.300   6.690  1.00 88.26           C
ATOM   1758 1HG  LYS A 127      -1.781   4.335   6.917  1.00 88.26           H
ATOM   1759 2HG  LYS A 127      -3.370   4.707   7.556  1.00 88.26           H
ATOM   1760  CD  LYS A 127      -3.278   2.850   6.463  1.00 88.26           C
ATOM   1761 1HD  LYS A 127      -4.334   2.818   6.195  1.00 88.26           H
ATOM   1762 2HD  LYS A 127      -2.723   2.429   5.623  1.00 88.26           H
ATOM   1763  CE  LYS A 127      -3.038   2.004   7.715  1.00 88.26           C
ATOM   1764 1HE  LYS A 127      -2.011   2.133   8.057  1.00 88.26           H
ATOM   1765 2HE  LYS A 127      -3.688   2.344   8.521  1.00 88.26           H
ATOM   1766  NZ  LYS A 127      -3.296   0.574   7.431  1.00 88.26           N
ATOM   1767 1HZ  LYS A 127      -3.167   0.033   8.279  1.00 88.26           H
ATOM   1768 2HZ  LYS A 127      -4.247   0.462   7.100  1.00 88.26           H
ATOM   1769 3HZ  LYS A 127      -2.650   0.248   6.720  1.00 88.26           H
ATOM   1770  HN  LYS A 127      -0.754   5.788   5.198  1.00 88.26           H
ATOM   1771  N   MET A 128      -2.317   6.444   2.582  1.00 92.08           N
ATOM   1772  CA  MET A 128      -2.698   7.065   1.324  1.00 92.08           C
ATOM   1773  C   MET A 128      -2.217   6.232   0.134  1.00 92.08           C
ATOM   1774  O   MET A 128      -2.967   6.010  -0.816  1.00 92.08           O
ATOM   1775  HA  MET A 128      -3.787   7.102   1.334  1.00 92.08           H
ATOM   1776  CB  MET A 128      -2.093   8.467   1.243  1.00 92.08           C
ATOM   1777 1HB  MET A 128      -2.338   9.026   2.147  1.00 92.08           H
ATOM   1778 2HB  MET A 128      -1.006   8.397   1.197  1.00 92.08           H
ATOM   1779  CG  MET A 128      -2.613   9.219   0.016  1.00 92.08           C
ATOM   1780 1HG  MET A 128      -2.373   8.662  -0.890  1.00 92.08           H
ATOM   1781 2HG  MET A 128      -3.699   9.300   0.062  1.00 92.08           H
ATOM   1782  SD  MET A 128      -1.883  10.846  -0.058  1.00 92.08           S
ATOM   1783  CE  MET A 128      -0.175  10.408  -0.337  1.00 92.08           C
ATOM   1784 1HE  MET A 128       0.184   9.799   0.493  1.00 92.08           H
ATOM   1785 2HE  MET A 128      -0.092   9.843  -1.265  1.00 92.08           H
ATOM   1786 3HE  MET A 128       0.426  11.315  -0.408  1.00 92.08           H
ATOM   1787  HN  MET A 128      -1.690   6.982   3.146  1.00 92.08           H
ATOM   1788  N   ASN A 129      -0.970   5.793   0.224  1.00 91.45           N
ATOM   1789  CA  ASN A 129      -0.403   4.933  -0.800  1.00 91.45           C
ATOM   1790  C   ASN A 129      -1.212   3.636  -0.876  1.00 91.45           C
ATOM   1791  O   ASN A 129      -1.579   3.192  -1.963  1.00 91.45           O
ATOM   1792  HA  ASN A 129      -0.456   5.512  -1.722  1.00 91.45           H
ATOM   1793  CB  ASN A 129       1.046   4.568  -0.473  1.00 91.45           C
ATOM   1794 1HB  ASN A 129       1.682   5.445  -0.595  1.00 91.45           H
ATOM   1795 2HB  ASN A 129       1.121   4.263   0.571  1.00 91.45           H
ATOM   1796  CG  ASN A 129       1.545   3.440  -1.377  1.00 91.45           C
ATOM   1797  OD1 ASN A 129       1.430   2.265  -1.069  1.00 91.45           O
ATOM   1798  ND2 ASN A 129       2.105   3.860  -2.508  1.00 91.45           N
ATOM   1799 1HD2 ASN A 129       2.168   4.839  -2.701  1.00 91.45           H
ATOM   1800 2HD2 ASN A 129       2.462   3.197  -3.166  1.00 91.45           H
ATOM   1801  HN  ASN A 129      -0.352   6.016   0.978  1.00 91.45           H
ATOM   1802  N   PHE A 130      -1.465   3.065   0.293  1.00 85.86           N
ATOM   1803  CA  PHE A 130      -2.108   1.764   0.366  1.00 85.86           C
ATOM   1804  C   PHE A 130      -3.440   1.768  -0.386  1.00 85.86           C
ATOM   1805  O   PHE A 130      -3.674   0.919  -1.245  1.00 85.86           O
ATOM   1806  HA  PHE A 130      -1.433   1.044  -0.097  1.00 85.86           H
ATOM   1807  CB  PHE A 130      -2.372   1.479   1.846  1.00 85.86           C
ATOM   1808 1HB  PHE A 130      -1.427   1.515   2.387  1.00 85.86           H
ATOM   1809 2HB  PHE A 130      -3.002   2.271   2.251  1.00 85.86           H
ATOM   1810  CG  PHE A 130      -3.043   0.129   2.109  1.00 85.86           C
ATOM   1811  CD1 PHE A 130      -4.309   0.084   2.604  1.00 85.86           C
ATOM   1812  HD1 PHE A 130      -4.846   1.009   2.813  1.00 85.86           H
ATOM   1813  CD2 PHE A 130      -2.373  -1.025   1.848  1.00 85.86           C
ATOM   1814  HD2 PHE A 130      -1.359  -0.989   1.451  1.00 85.86           H
ATOM   1815  CE1 PHE A 130      -4.931  -1.169   2.848  1.00 85.86           C
ATOM   1816  HE1 PHE A 130      -5.946  -1.205   3.245  1.00 85.86           H
ATOM   1817  CE2 PHE A 130      -2.996  -2.278   2.092  1.00 85.86           C
ATOM   1818  HE2 PHE A 130      -2.459  -3.203   1.883  1.00 85.86           H
ATOM   1819  CZ  PHE A 130      -4.262  -2.323   2.587  1.00 85.86           C
ATOM   1820  HZ  PHE A 130      -4.740  -3.285   2.775  1.00 85.86           H
ATOM   1821  HN  PHE A 130      -1.239   3.476   1.176  1.00 85.86           H
ATOM   1822  N   TYR A 131      -4.278   2.733  -0.037  1.00 87.85           N
ATOM   1823  CA  TYR A 131      -5.601   2.827  -0.631  1.00 87.85           C
ATOM   1824  C   TYR A 131      -5.510   3.156  -2.122  1.00 87.85           C
ATOM   1825  O   TYR A 131      -6.210   2.557  -2.937  1.00 87.85           O
ATOM   1826  HA  TYR A 131      -6.094   1.862  -0.508  1.00 87.85           H
ATOM   1827  CB  TYR A 131      -6.307   3.976   0.092  1.00 87.85           C
ATOM   1828 1HB  TYR A 131      -5.664   4.856   0.068  1.00 87.85           H
ATOM   1829 2HB  TYR A 131      -7.216   4.231  -0.453  1.00 87.85           H
ATOM   1830  CG  TYR A 131      -6.670   3.668   1.545  1.00 87.85           C
ATOM   1831  CD1 TYR A 131      -7.317   2.490   1.860  1.00 87.85           C
ATOM   1832  HD1 TYR A 131      -7.568   1.779   1.073  1.00 87.85           H
ATOM   1833  CD2 TYR A 131      -6.352   4.568   2.542  1.00 87.85           C
ATOM   1834  HD2 TYR A 131      -5.842   5.499   2.293  1.00 87.85           H
ATOM   1835  CE1 TYR A 131      -7.659   2.200   3.228  1.00 87.85           C
ATOM   1836  HE1 TYR A 131      -8.169   1.273   3.491  1.00 87.85           H
ATOM   1837  CE2 TYR A 131      -6.695   4.278   3.910  1.00 87.85           C
ATOM   1838  HE2 TYR A 131      -6.449   4.980   4.707  1.00 87.85           H
ATOM   1839  CZ  TYR A 131      -7.331   3.108   4.186  1.00 87.85           C
ATOM   1840  OH  TYR A 131      -7.654   2.834   5.478  1.00 87.85           O
ATOM   1841  HH  TYR A 131      -7.526   3.649   6.043  1.00 87.85           H
ATOM   1842  HN  TYR A 131      -4.066   3.440   0.637  1.00 87.85           H
ATOM   1843  N   SER A 132      -4.643   4.108  -2.433  1.00 90.10           N
ATOM   1844  CA  SER A 132      -4.540   4.611  -3.793  1.00 90.10           C
ATOM   1845  C   SER A 132      -4.058   3.500  -4.727  1.00 90.10           C
ATOM   1846  O   SER A 132      -4.615   3.307  -5.807  1.00 90.10           O
ATOM   1847  HA  SER A 132      -5.549   4.926  -4.061  1.00 90.10           H
ATOM   1848  CB  SER A 132      -3.596   5.813  -3.865  1.00 90.10           C
ATOM   1849 1HB  SER A 132      -3.493   6.131  -4.902  1.00 90.10           H
ATOM   1850 2HB  SER A 132      -4.031   6.650  -3.318  1.00 90.10           H
ATOM   1851  OG  SER A 132      -2.310   5.515  -3.330  1.00 90.10           O
ATOM   1852  HG  SER A 132      -2.181   5.992  -2.461  1.00 90.10           H
ATOM   1853  HN  SER A 132      -4.018   4.532  -1.777  1.00 90.10           H
ATOM   1854  N   CYS A 133      -3.026   2.800  -4.279  1.00 84.55           N
ATOM   1855  CA  CYS A 133      -2.461   1.715  -5.063  1.00 84.55           C
ATOM   1856  C   CYS A 133      -3.561   0.683  -5.319  1.00 84.55           C
ATOM   1857  O   CYS A 133      -3.739   0.227  -6.448  1.00 84.55           O
ATOM   1858  HA  CYS A 133      -2.115   2.153  -5.999  1.00 84.55           H
ATOM   1859  CB  CYS A 133      -1.245   1.093  -4.373  1.00 84.55           C
ATOM   1860 1HB  CYS A 133      -1.463   0.919  -3.320  1.00 84.55           H
ATOM   1861 2HB  CYS A 133      -1.022   0.122  -4.817  1.00 84.55           H
ATOM   1862  SG  CYS A 133       0.202   2.201  -4.537  1.00 84.55           S
ATOM   1863  HG  CYS A 133      -0.198   3.087  -3.629  1.00 84.55           H
ATOM   1864  HN  CYS A 133      -2.580   2.963  -3.399  1.00 84.55           H
ATOM   1865  N   VAL A 134      -4.272   0.345  -4.253  1.00 82.65           N
ATOM   1866  CA  VAL A 134      -5.337  -0.638  -4.345  1.00 82.65           C
ATOM   1867  C   VAL A 134      -6.319  -0.219  -5.441  1.00 82.65           C
ATOM   1868  O   VAL A 134      -6.659  -1.017  -6.313  1.00 82.65           O
ATOM   1869  HA  VAL A 134      -4.884  -1.589  -4.625  1.00 82.65           H
ATOM   1870  CB  VAL A 134      -6.005  -0.815  -2.980  1.00 82.65           C
ATOM   1871  HB  VAL A 134      -5.845   0.099  -2.408  1.00 82.65           H
ATOM   1872  CG1 VAL A 134      -7.514  -1.017  -3.130  1.00 82.65           C
ATOM   1873 1HG1 VAL A 134      -7.950  -0.148  -3.622  1.00 82.65           H
ATOM   1874 2HG1 VAL A 134      -7.704  -1.907  -3.730  1.00 82.65           H
ATOM   1875 3HG1 VAL A 134      -7.964  -1.140  -2.145  1.00 82.65           H
ATOM   1876  CG2 VAL A 134      -5.371  -1.972  -2.205  1.00 82.65           C
ATOM   1877 1HG2 VAL A 134      -5.486  -2.896  -2.773  1.00 82.65           H
ATOM   1878 2HG2 VAL A 134      -4.311  -1.770  -2.052  1.00 82.65           H
ATOM   1879 3HG2 VAL A 134      -5.865  -2.076  -1.239  1.00 82.65           H
ATOM   1880  HN  VAL A 134      -4.129   0.730  -3.341  1.00 82.65           H
ATOM   1881  N   LEU A 135      -6.748   1.033  -5.360  1.00 86.75           N
ATOM   1882  CA  LEU A 135      -7.803   1.520  -6.232  1.00 86.75           C
ATOM   1883  C   LEU A 135      -7.287   1.569  -7.672  1.00 86.75           C
ATOM   1884  O   LEU A 135      -8.032   1.297  -8.612  1.00 86.75           O
ATOM   1885  HA  LEU A 135      -8.623   0.804  -6.184  1.00 86.75           H
ATOM   1886  CB  LEU A 135      -8.341   2.860  -5.725  1.00 86.75           C
ATOM   1887 1HB  LEU A 135      -7.498   3.536  -5.581  1.00 86.75           H
ATOM   1888 2HB  LEU A 135      -8.968   3.294  -6.503  1.00 86.75           H
ATOM   1889  CG  LEU A 135      -9.147   2.810  -4.426  1.00 86.75           C
ATOM   1890  HG  LEU A 135      -8.561   2.273  -3.681  1.00 86.75           H
ATOM   1891  CD1 LEU A 135      -9.392   4.218  -3.879  1.00 86.75           C
ATOM   1892 1HD1 LEU A 135      -8.436   4.702  -3.679  1.00 86.75           H
ATOM   1893 2HD1 LEU A 135      -9.948   4.801  -4.613  1.00 86.75           H
ATOM   1894 3HD1 LEU A 135      -9.967   4.154  -2.956  1.00 86.75           H
ATOM   1895  CD2 LEU A 135     -10.452   2.035  -4.620  1.00 86.75           C
ATOM   1896 1HD2 LEU A 135     -11.054   2.523  -5.386  1.00 86.75           H
ATOM   1897 2HD2 LEU A 135     -10.226   1.015  -4.930  1.00 86.75           H
ATOM   1898 3HD2 LEU A 135     -11.005   2.016  -3.681  1.00 86.75           H
ATOM   1899  HN  LEU A 135      -6.387   1.707  -4.716  1.00 86.75           H
ATOM   1900  N   LEU A 136      -6.015   1.919  -7.799  1.00 88.60           N
ATOM   1901  CA  LEU A 136      -5.404   2.053  -9.111  1.00 88.60           C
ATOM   1902  C   LEU A 136      -5.316   0.676  -9.771  1.00 88.60           C
ATOM   1903  O   LEU A 136      -5.636   0.528 -10.950  1.00 88.60           O
ATOM   1904  HA  LEU A 136      -6.058   2.684  -9.713  1.00 88.60           H
ATOM   1905  CB  LEU A 136      -4.057   2.770  -9.003  1.00 88.60           C
ATOM   1906 1HB  LEU A 136      -3.489   2.314  -8.192  1.00 88.60           H
ATOM   1907 2HB  LEU A 136      -3.499   2.594  -9.922  1.00 88.60           H
ATOM   1908  CG  LEU A 136      -4.118   4.280  -8.758  1.00 88.60           C
ATOM   1909  HG  LEU A 136      -4.821   4.466  -7.946  1.00 88.60           H
ATOM   1910  CD1 LEU A 136      -2.758   4.819  -8.312  1.00 88.60           C
ATOM   1911 1HD1 LEU A 136      -2.458   4.327  -7.386  1.00 88.60           H
ATOM   1912 2HD1 LEU A 136      -2.016   4.620  -9.086  1.00 88.60           H
ATOM   1913 3HD1 LEU A 136      -2.830   5.893  -8.145  1.00 88.60           H
ATOM   1914  CD2 LEU A 136      -4.649   5.013  -9.992  1.00 88.60           C
ATOM   1915 1HD2 LEU A 136      -3.990   4.823 -10.839  1.00 88.60           H
ATOM   1916 2HD2 LEU A 136      -5.652   4.656 -10.224  1.00 88.60           H
ATOM   1917 3HD2 LEU A 136      -4.682   6.084  -9.791  1.00 88.60           H
ATOM   1918  HN  LEU A 136      -5.407   2.108  -7.028  1.00 88.60           H
ATOM   1919  N   ILE A 137      -4.881  -0.296  -8.984  1.00 81.41           N
ATOM   1920  CA  ILE A 137      -4.726  -1.652  -9.484  1.00 81.41           C
ATOM   1921  C   ILE A 137      -6.084  -2.174  -9.959  1.00 81.41           C
ATOM   1922  O   ILE A 137      -6.168  -2.851 -10.983  1.00 81.41           O
ATOM   1923  HA  ILE A 137      -4.053  -1.609 -10.340  1.00 81.41           H
ATOM   1924  CB  ILE A 137      -4.062  -2.539  -8.429  1.00 81.41           C
ATOM   1925  HB  ILE A 137      -4.549  -2.356  -7.472  1.00 81.41           H
ATOM   1926  CG1 ILE A 137      -2.584  -2.178  -8.261  1.00 81.41           C
ATOM   1927 1HG1 ILE A 137      -2.031  -2.469  -9.154  1.00 81.41           H
ATOM   1928 2HG1 ILE A 137      -2.480  -1.098  -8.159  1.00 81.41           H
ATOM   1929  CG2 ILE A 137      -4.256  -4.021  -8.758  1.00 81.41           C
ATOM   1930 1HG2 ILE A 137      -5.321  -4.250  -8.787  1.00 81.41           H
ATOM   1931 2HG2 ILE A 137      -3.811  -4.239  -9.729  1.00 81.41           H
ATOM   1932 3HG2 ILE A 137      -3.773  -4.629  -7.993  1.00 81.41           H
ATOM   1933  CD1 ILE A 137      -1.987  -2.872  -7.035  1.00 81.41           C
ATOM   1934 1HD1 ILE A 137      -2.527  -2.559  -6.141  1.00 81.41           H
ATOM   1935 2HD1 ILE A 137      -2.071  -3.952  -7.152  1.00 81.41           H
ATOM   1936 3HD1 ILE A 137      -0.936  -2.598  -6.939  1.00 81.41           H
ATOM   1937  HN  ILE A 137      -4.638  -0.170  -8.022  1.00 81.41           H
ATOM   1938  N   MET A 138      -7.112  -1.839  -9.194  1.00 82.61           N
ATOM   1939  CA  MET A 138      -8.468  -2.212  -9.557  1.00 82.61           C
ATOM   1940  C   MET A 138      -8.854  -1.623 -10.916  1.00 82.61           C
ATOM   1941  O   MET A 138      -9.382  -2.327 -11.775  1.00 82.61           O
ATOM   1942  HA  MET A 138      -8.468  -3.301  -9.613  1.00 82.61           H
ATOM   1943  CB  MET A 138      -9.440  -1.710  -8.488  1.00 82.61           C
ATOM   1944 1HB  MET A 138      -9.133  -2.080  -7.510  1.00 82.61           H
ATOM   1945 2HB  MET A 138      -9.406  -0.621  -8.442  1.00 82.61           H
ATOM   1946  CG  MET A 138     -10.869  -2.168  -8.787  1.00 82.61           C
ATOM   1947 1HG  MET A 138     -11.168  -1.830  -9.780  1.00 82.61           H
ATOM   1948 2HG  MET A 138     -10.917  -3.257  -8.793  1.00 82.61           H
ATOM   1949  SD  MET A 138     -11.989  -1.516  -7.559  1.00 82.61           S
ATOM   1950  CE  MET A 138     -11.961   0.213  -8.001  1.00 82.61           C
ATOM   1951 1HE  MET A 138     -10.942   0.593  -7.918  1.00 82.61           H
ATOM   1952 2HE  MET A 138     -12.310   0.332  -9.027  1.00 82.61           H
ATOM   1953 3HE  MET A 138     -12.613   0.771  -7.328  1.00 82.61           H
ATOM   1954  HN  MET A 138      -7.030  -1.323  -8.341  1.00 82.61           H
ATOM   1955  N   CYS A 139      -8.575  -0.336 -11.067  1.00 86.58           N
ATOM   1956  CA  CYS A 139      -8.953   0.374 -12.278  1.00 86.58           C
ATOM   1957  C   CYS A 139      -8.190  -0.241 -13.453  1.00 86.58           C
ATOM   1958  O   CYS A 139      -8.742  -0.401 -14.540  1.00 86.58           O
ATOM   1959  HA  CYS A 139     -10.027   0.236 -12.399  1.00 86.58           H
ATOM   1960  CB  CYS A 139      -8.697   1.877 -12.155  1.00 86.58           C
ATOM   1961 1HB  CYS A 139      -7.677   2.055 -11.815  1.00 86.58           H
ATOM   1962 2HB  CYS A 139      -8.796   2.352 -13.131  1.00 86.58           H
ATOM   1963  SG  CYS A 139      -9.885   2.619 -10.976  1.00 86.58           S
ATOM   1964  HG  CYS A 139      -9.259   2.215  -9.875  1.00 86.58           H
ATOM   1965  HN  CYS A 139      -8.102   0.218 -10.383  1.00 86.58           H
ATOM   1966  N   ILE A 140      -6.932  -0.567 -13.194  1.00 82.40           N
ATOM   1967  CA  ILE A 140      -6.087  -1.159 -14.217  1.00 82.40           C
ATOM   1968  C   ILE A 140      -6.715  -2.469 -14.697  1.00 82.40           C
ATOM   1969  O   ILE A 140      -6.730  -2.752 -15.894  1.00 82.40           O
ATOM   1970  HA  ILE A 140      -6.054  -0.464 -15.056  1.00 82.40           H
ATOM   1971  CB  ILE A 140      -4.654  -1.316 -13.704  1.00 82.40           C
ATOM   1972  HB  ILE A 140      -4.695  -1.749 -12.705  1.00 82.40           H
ATOM   1973  CG1 ILE A 140      -3.964   0.044 -13.579  1.00 82.40           C
ATOM   1974 1HG1 ILE A 140      -3.701   0.415 -14.569  1.00 82.40           H
ATOM   1975 2HG1 ILE A 140      -4.653   0.766 -13.141  1.00 82.40           H
ATOM   1976  CG2 ILE A 140      -3.859  -2.282 -14.584  1.00 82.40           C
ATOM   1977 1HG2 ILE A 140      -4.341  -3.260 -14.577  1.00 82.40           H
ATOM   1978 2HG2 ILE A 140      -3.825  -1.901 -15.604  1.00 82.40           H
ATOM   1979 3HG2 ILE A 140      -2.844  -2.376 -14.197  1.00 82.40           H
ATOM   1980  CD1 ILE A 140      -2.705  -0.057 -12.715  1.00 82.40           C
ATOM   1981 1HD1 ILE A 140      -2.976  -0.405 -11.718  1.00 82.40           H
ATOM   1982 2HD1 ILE A 140      -2.009  -0.761 -13.169  1.00 82.40           H
ATOM   1983 3HD1 ILE A 140      -2.235   0.924 -12.643  1.00 82.40           H
ATOM   1984  HN  ILE A 140      -6.491  -0.435 -12.306  1.00 82.40           H
ATOM   1985  N   SER A 141      -7.218  -3.232 -13.739  1.00 76.42           N
ATOM   1986  CA  SER A 141      -7.771  -4.542 -14.038  1.00 76.42           C
ATOM   1987  C   SER A 141      -9.018  -4.397 -14.912  1.00 76.42           C
ATOM   1988  O   SER A 141      -9.218  -5.169 -15.849  1.00 76.42           O
ATOM   1989  HA  SER A 141      -6.985  -5.071 -14.578  1.00 76.42           H
ATOM   1990  CB  SER A 141      -8.108  -5.305 -12.755  1.00 76.42           C
ATOM   1991 1HB  SER A 141      -8.870  -4.759 -12.199  1.00 76.42           H
ATOM   1992 2HB  SER A 141      -8.534  -6.275 -13.011  1.00 76.42           H
ATOM   1993  OG  SER A 141      -6.962  -5.493 -11.930  1.00 76.42           O
ATOM   1994  HG  SER A 141      -6.853  -4.714 -11.312  1.00 76.42           H
ATOM   1995  HN  SER A 141      -7.252  -2.970 -12.774  1.00 76.42           H
ATOM   1996  N   VAL A 142      -9.825  -3.401 -14.575  1.00 80.26           N
ATOM   1997  CA  VAL A 142     -11.041  -3.136 -15.325  1.00 80.26           C
ATOM   1998  C   VAL A 142     -10.675  -2.702 -16.745  1.00 80.26           C
ATOM   1999  O   VAL A 142     -11.275  -3.164 -17.714  1.00 80.26           O
ATOM   2000  HA  VAL A 142     -11.605  -4.068 -15.378  1.00 80.26           H
ATOM   2001  CB  VAL A 142     -11.897  -2.105 -14.587  1.00 80.26           C
ATOM   2002  HB  VAL A 142     -11.283  -1.222 -14.413  1.00 80.26           H
ATOM   2003  CG1 VAL A 142     -13.099  -1.683 -15.434  1.00 80.26           C
ATOM   2004 1HG1 VAL A 142     -12.748  -1.242 -16.368  1.00 80.26           H
ATOM   2005 2HG1 VAL A 142     -13.714  -2.556 -15.653  1.00 80.26           H
ATOM   2006 3HG1 VAL A 142     -13.690  -0.950 -14.886  1.00 80.26           H
ATOM   2007  CG2 VAL A 142     -12.347  -2.640 -13.226  1.00 80.26           C
ATOM   2008 1HG2 VAL A 142     -12.936  -3.546 -13.368  1.00 80.26           H
ATOM   2009 2HG2 VAL A 142     -11.472  -2.868 -12.617  1.00 80.26           H
ATOM   2010 3HG2 VAL A 142     -12.954  -1.887 -12.722  1.00 80.26           H
ATOM   2011  HN  VAL A 142      -9.660  -2.783 -13.806  1.00 80.26           H
ATOM   2012  N   ASP A 143      -9.690  -1.818 -16.824  1.00 81.97           N
ATOM   2013  CA  ASP A 143      -9.300  -1.245 -18.101  1.00 81.97           C
ATOM   2014  C   ASP A 143      -8.787  -2.356 -19.019  1.00 81.97           C
ATOM   2015  O   ASP A 143      -9.070  -2.357 -20.216  1.00 81.97           O
ATOM   2016  HA  ASP A 143     -10.200  -0.767 -18.488  1.00 81.97           H
ATOM   2017  CB  ASP A 143      -8.177  -0.221 -17.925  1.00 81.97           C
ATOM   2018 1HB  ASP A 143      -8.433   0.471 -17.122  1.00 81.97           H
ATOM   2019 2HB  ASP A 143      -7.260  -0.729 -17.626  1.00 81.97           H
ATOM   2020  CG  ASP A 143      -7.936   0.558 -19.220  1.00 81.97           C
ATOM   2021  OD1 ASP A 143      -8.940   1.044 -19.784  1.00 81.97           O
ATOM   2022  OD2 ASP A 143      -6.754   0.648 -19.616  1.00 81.97           O
ATOM   2023  HN  ASP A 143      -9.165  -1.495 -16.037  1.00 81.97           H
ATOM   2024  N   ARG A 144      -8.042  -3.275 -18.423  1.00 75.63           N
ATOM   2025  CA  ARG A 144      -7.508  -4.403 -19.167  1.00 75.63           C
ATOM   2026  C   ARG A 144      -8.647  -5.236 -19.759  1.00 75.63           C
ATOM   2027  O   ARG A 144      -8.589  -5.637 -20.920  1.00 75.63           O
ATOM   2028  HA  ARG A 144      -6.900  -3.956 -19.953  1.00 75.63           H
ATOM   2029  CB  ARG A 144      -6.646  -5.295 -18.271  1.00 75.63           C
ATOM   2030 1HB  ARG A 144      -7.113  -5.392 -17.291  1.00 75.63           H
ATOM   2031 2HB  ARG A 144      -6.588  -6.297 -18.697  1.00 75.63           H
ATOM   2032  CG  ARG A 144      -5.237  -4.719 -18.116  1.00 75.63           C
ATOM   2033 1HG  ARG A 144      -4.773  -4.615 -19.097  1.00 75.63           H
ATOM   2034 2HG  ARG A 144      -5.295  -3.720 -17.684  1.00 75.63           H
ATOM   2035  CD  ARG A 144      -4.372  -5.616 -17.229  1.00 75.63           C
ATOM   2036 1HD  ARG A 144      -4.756  -5.611 -16.209  1.00 75.63           H
ATOM   2037 2HD  ARG A 144      -4.421  -6.646 -17.582  1.00 75.63           H
ATOM   2038  NE  ARG A 144      -2.970  -5.142 -17.244  1.00 75.63           N
ATOM   2039  HE  ARG A 144      -2.760  -4.316 -17.766  1.00 75.63           H
ATOM   2040  CZ  ARG A 144      -1.965  -5.752 -16.601  1.00 75.63           C
ATOM   2041  NH1 ARG A 144      -2.188  -6.863 -15.886  1.00 75.63           N
ATOM   2042 1HH1 ARG A 144      -3.111  -7.243 -15.829  1.00 75.63           H
ATOM   2043 2HH1 ARG A 144      -1.432  -7.311 -15.410  1.00 75.63           H
ATOM   2044  NH2 ARG A 144      -0.732  -5.233 -16.685  1.00 75.63           N
ATOM   2045 1HH2 ARG A 144       0.030  -5.675 -16.211  1.00 75.63           H
ATOM   2046 2HH2 ARG A 144      -0.573  -4.404 -17.220  1.00 75.63           H
ATOM   2047  HN  ARG A 144      -7.803  -3.258 -17.452  1.00 75.63           H
ATOM   2048  N   TYR A 145      -9.657  -5.470 -18.934  1.00 74.83           N
ATOM   2049  CA  TYR A 145     -10.814  -6.236 -19.366  1.00 74.83           C
ATOM   2050  C   TYR A 145     -11.484  -5.581 -20.576  1.00 74.83           C
ATOM   2051  O   TYR A 145     -11.751  -6.245 -21.577  1.00 74.83           O
ATOM   2052  HA  TYR A 145     -10.473  -7.233 -19.644  1.00 74.83           H
ATOM   2053  CB  TYR A 145     -11.791  -6.223 -18.189  1.00 74.83           C
ATOM   2054 1HB  TYR A 145     -11.391  -6.848 -17.391  1.00 74.83           H
ATOM   2055 2HB  TYR A 145     -11.858  -5.209 -17.796  1.00 74.83           H
ATOM   2056  CG  TYR A 145     -13.198  -6.711 -18.543  1.00 74.83           C
ATOM   2057  CD1 TYR A 145     -14.273  -5.853 -18.438  1.00 74.83           C
ATOM   2058  HD1 TYR A 145     -14.120  -4.827 -18.103  1.00 74.83           H
ATOM   2059  CD2 TYR A 145     -13.391  -8.011 -18.966  1.00 74.83           C
ATOM   2060  HD2 TYR A 145     -12.541  -8.689 -19.049  1.00 74.83           H
ATOM   2061  CE1 TYR A 145     -15.596  -6.312 -18.771  1.00 74.83           C
ATOM   2062  HE1 TYR A 145     -16.454  -5.645 -18.692  1.00 74.83           H
ATOM   2063  CE2 TYR A 145     -14.714  -8.470 -19.299  1.00 74.83           C
ATOM   2064  HE2 TYR A 145     -14.881  -9.494 -19.635  1.00 74.83           H
ATOM   2065  CZ  TYR A 145     -15.752  -7.598 -19.185  1.00 74.83           C
ATOM   2066  OH  TYR A 145     -17.002  -8.032 -19.499  1.00 74.83           O
ATOM   2067  HH  TYR A 145     -16.976  -9.002 -19.741  1.00 74.83           H
ATOM   2068  HN  TYR A 145      -9.693  -5.148 -17.988  1.00 74.83           H
ATOM   2069  N   ILE A 146     -11.735  -4.287 -20.445  1.00 76.60           N
ATOM   2070  CA  ILE A 146     -12.425  -3.549 -21.489  1.00 76.60           C
ATOM   2071  C   ILE A 146     -11.613  -3.624 -22.784  1.00 76.60           C
ATOM   2072  O   ILE A 146     -12.175  -3.793 -23.865  1.00 76.60           O
ATOM   2073  HA  ILE A 146     -13.385  -4.038 -21.655  1.00 76.60           H
ATOM   2074  CB  ILE A 146     -12.719  -2.119 -21.030  1.00 76.60           C
ATOM   2075  HB  ILE A 146     -11.793  -1.684 -20.656  1.00 76.60           H
ATOM   2076  CG1 ILE A 146     -13.723  -2.109 -19.875  1.00 76.60           C
ATOM   2077 1HG1 ILE A 146     -14.705  -2.412 -20.239  1.00 76.60           H
ATOM   2078 2HG1 ILE A 146     -13.423  -2.839 -19.123  1.00 76.60           H
ATOM   2079  CG2 ILE A 146     -13.185  -1.252 -22.202  1.00 76.60           C
ATOM   2080 1HG2 ILE A 146     -12.406  -1.221 -22.963  1.00 76.60           H
ATOM   2081 2HG2 ILE A 146     -14.094  -1.676 -22.628  1.00 76.60           H
ATOM   2082 3HG2 ILE A 146     -13.387  -0.241 -21.847  1.00 76.60           H
ATOM   2083  CD1 ILE A 146     -13.814  -0.721 -19.240  1.00 76.60           C
ATOM   2084 1HD1 ILE A 146     -12.836  -0.432 -18.855  1.00 76.60           H
ATOM   2085 2HD1 ILE A 146     -14.137   0.002 -19.990  1.00 76.60           H
ATOM   2086 3HD1 ILE A 146     -14.534  -0.742 -18.422  1.00 76.60           H
ATOM   2087  HN  ILE A 146     -11.476  -3.745 -19.645  1.00 76.60           H
ATOM   2088  N   ALA A 147     -10.303  -3.496 -22.631  1.00 76.56           N
ATOM   2089  CA  ALA A 147      -9.418  -3.439 -23.781  1.00 76.56           C
ATOM   2090  C   ALA A 147      -9.464  -4.776 -24.523  1.00 76.56           C
ATOM   2091  O   ALA A 147      -9.250  -4.827 -25.733  1.00 76.56           O
ATOM   2092  HA  ALA A 147      -9.784  -2.653 -24.443  1.00 76.56           H
ATOM   2093  CB  ALA A 147      -8.004  -3.077 -23.321  1.00 76.56           C
ATOM   2094 1HB  ALA A 147      -8.021  -2.105 -22.826  1.00 76.56           H
ATOM   2095 2HB  ALA A 147      -7.645  -3.833 -22.623  1.00 76.56           H
ATOM   2096 3HB  ALA A 147      -7.341  -3.033 -24.184  1.00 76.56           H
ATOM   2097  HN  ALA A 147      -9.847  -3.432 -21.743  1.00 76.56           H
ATOM   2098  N   ILE A 148      -9.746  -5.827 -23.766  1.00 71.36           N
ATOM   2099  CA  ILE A 148      -9.773  -7.167 -24.326  1.00 71.36           C
ATOM   2100  C   ILE A 148     -11.165  -7.448 -24.897  1.00 71.36           C
ATOM   2101  O   ILE A 148     -11.294  -7.900 -26.034  1.00 71.36           O
ATOM   2102  HA  ILE A 148      -9.053  -7.194 -25.144  1.00 71.36           H
ATOM   2103  CB  ILE A 148      -9.316  -8.192 -23.286  1.00 71.36           C
ATOM   2104  HB  ILE A 148      -9.881  -8.023 -22.369  1.00 71.36           H
ATOM   2105  CG1 ILE A 148      -7.836  -8.006 -22.946  1.00 71.36           C
ATOM   2106 1HG1 ILE A 148      -7.225  -8.278 -23.807  1.00 71.36           H
ATOM   2107 2HG1 ILE A 148      -7.637  -6.956 -22.733  1.00 71.36           H
ATOM   2108  CG2 ILE A 148      -9.624  -9.617 -23.749  1.00 71.36           C
ATOM   2109 1HG2 ILE A 148     -10.698  -9.727 -23.899  1.00 71.36           H
ATOM   2110 2HG2 ILE A 148      -9.103  -9.815 -24.686  1.00 71.36           H
ATOM   2111 3HG2 ILE A 148      -9.289 -10.326 -22.991  1.00 71.36           H
ATOM   2112  CD1 ILE A 148      -7.438  -8.861 -21.742  1.00 71.36           C
ATOM   2113 1HD1 ILE A 148      -8.035  -8.570 -20.877  1.00 71.36           H
ATOM   2114 2HD1 ILE A 148      -7.616  -9.912 -21.968  1.00 71.36           H
ATOM   2115 3HD1 ILE A 148      -6.382  -8.710 -21.522  1.00 71.36           H
ATOM   2116  HN  ILE A 148      -9.952  -5.773 -22.789  1.00 71.36           H
ATOM   2117  N   ALA A 149     -12.171  -7.170 -24.081  1.00 72.68           N
ATOM   2118  CA  ALA A 149     -13.525  -7.599 -24.390  1.00 72.68           C
ATOM   2119  C   ALA A 149     -14.095  -6.713 -25.499  1.00 72.68           C
ATOM   2120  O   ALA A 149     -14.845  -7.186 -26.352  1.00 72.68           O
ATOM   2121  HA  ALA A 149     -13.474  -8.627 -24.747  1.00 72.68           H
ATOM   2122  CB  ALA A 149     -14.375  -7.560 -23.118  1.00 72.68           C
ATOM   2123 1HB  ALA A 149     -13.943  -8.228 -22.372  1.00 72.68           H
ATOM   2124 2HB  ALA A 149     -14.396  -6.544 -22.726  1.00 72.68           H
ATOM   2125 3HB  ALA A 149     -15.390  -7.882 -23.350  1.00 72.68           H
ATOM   2126  HN  ALA A 149     -12.073  -6.662 -23.225  1.00 72.68           H
ATOM   2127  N   GLN A 150     -13.718  -5.444 -25.452  1.00 77.00           N
ATOM   2128  CA  GLN A 150     -14.292  -4.459 -26.354  1.00 77.00           C
ATOM   2129  C   GLN A 150     -13.188  -3.766 -27.155  1.00 77.00           C
ATOM   2130  O   GLN A 150     -13.222  -2.551 -27.343  1.00 77.00           O
ATOM   2131  HA  GLN A 150     -14.938  -5.024 -27.026  1.00 77.00           H
ATOM   2132  CB  GLN A 150     -15.135  -3.439 -25.586  1.00 77.00           C
ATOM   2133 1HB  GLN A 150     -14.507  -2.906 -24.873  1.00 77.00           H
ATOM   2134 2HB  GLN A 150     -15.532  -2.696 -26.278  1.00 77.00           H
ATOM   2135  CG  GLN A 150     -16.287  -4.124 -24.848  1.00 77.00           C
ATOM   2136 1HG  GLN A 150     -16.791  -4.820 -25.519  1.00 77.00           H
ATOM   2137 2HG  GLN A 150     -15.894  -4.710 -24.018  1.00 77.00           H
ATOM   2138  CD  GLN A 150     -17.291  -3.096 -24.324  1.00 77.00           C
ATOM   2139  OE1 GLN A 150     -17.176  -1.903 -24.555  1.00 77.00           O
ATOM   2140  NE2 GLN A 150     -18.280  -3.622 -23.607  1.00 77.00           N
ATOM   2141 1HE2 GLN A 150     -18.316  -4.609 -23.454  1.00 77.00           H
ATOM   2142 2HE2 GLN A 150     -18.987  -3.030 -23.220  1.00 77.00           H
ATOM   2143  HN  GLN A 150     -13.035  -5.087 -24.815  1.00 77.00           H
ATOM   2144  N   ALA A 151     -12.234  -4.569 -27.605  1.00 73.34           N
ATOM   2145  CA  ALA A 151     -11.012  -4.031 -28.177  1.00 73.34           C
ATOM   2146  C   ALA A 151     -11.366  -2.962 -29.212  1.00 73.34           C
ATOM   2147  O   ALA A 151     -10.766  -1.888 -29.230  1.00 73.34           O
ATOM   2148  HA  ALA A 151     -10.443  -3.570 -27.370  1.00 73.34           H
ATOM   2149  CB  ALA A 151     -10.184  -5.171 -28.775  1.00 73.34           C
ATOM   2150 1HB  ALA A 151      -9.934  -5.888 -27.993  1.00 73.34           H
ATOM   2151 2HB  ALA A 151     -10.761  -5.669 -29.554  1.00 73.34           H
ATOM   2152 3HB  ALA A 151      -9.267  -4.767 -29.205  1.00 73.34           H
ATOM   2153  HN  ALA A 151     -12.287  -5.567 -27.583  1.00 73.34           H
ATOM   2154  N   MET A 152     -12.338  -3.293 -30.049  1.00 72.55           N
ATOM   2155  CA  MET A 152     -12.740  -2.397 -31.121  1.00 72.55           C
ATOM   2156  C   MET A 152     -13.200  -1.048 -30.565  1.00 72.55           C
ATOM   2157  O   MET A 152     -12.647  -0.007 -30.916  1.00 72.55           O
ATOM   2158  HA  MET A 152     -11.851  -2.260 -31.737  1.00 72.55           H
ATOM   2159  CB  MET A 152     -13.878  -3.036 -31.920  1.00 72.55           C
ATOM   2160 1HB  MET A 152     -14.581  -3.514 -31.238  1.00 72.55           H
ATOM   2161 2HB  MET A 152     -14.429  -2.263 -32.456  1.00 72.55           H
ATOM   2162  CG  MET A 152     -13.339  -4.067 -32.913  1.00 72.55           C
ATOM   2163 1HG  MET A 152     -12.524  -4.631 -32.459  1.00 72.55           H
ATOM   2164 2HG  MET A 152     -14.121  -4.784 -33.165  1.00 72.55           H
ATOM   2165  SD  MET A 152     -12.765  -3.249 -34.392  1.00 72.55           S
ATOM   2166  CE  MET A 152     -14.325  -2.935 -35.199  1.00 72.55           C
ATOM   2167 1HE  MET A 152     -14.835  -3.880 -35.385  1.00 72.55           H
ATOM   2168 2HE  MET A 152     -14.946  -2.308 -34.558  1.00 72.55           H
ATOM   2169 3HE  MET A 152     -14.149  -2.425 -36.146  1.00 72.55           H
ATOM   2170  HN  MET A 152     -12.846  -4.153 -30.004  1.00 72.55           H
ATOM   2171  N   ARG A 153     -14.207  -1.111 -29.706  1.00 75.52           N
ATOM   2172  CA  ARG A 153     -14.788   0.097 -29.146  1.00 75.52           C
ATOM   2173  C   ARG A 153     -13.745   0.855 -28.322  1.00 75.52           C
ATOM   2174  O   ARG A 153     -13.729   2.085 -28.315  1.00 75.52           O
ATOM   2175  HA  ARG A 153     -15.105   0.681 -30.010  1.00 75.52           H
ATOM   2176  CB  ARG A 153     -15.990  -0.231 -28.257  1.00 75.52           C
ATOM   2177 1HB  ARG A 153     -15.731  -1.039 -27.574  1.00 75.52           H
ATOM   2178 2HB  ARG A 153     -16.241   0.635 -27.645  1.00 75.52           H
ATOM   2179  CG  ARG A 153     -17.201  -0.635 -29.100  1.00 75.52           C
ATOM   2180 1HG  ARG A 153     -17.425   0.150 -29.822  1.00 75.52           H
ATOM   2181 2HG  ARG A 153     -16.967  -1.535 -29.670  1.00 75.52           H
ATOM   2182  CD  ARG A 153     -18.424  -0.888 -28.217  1.00 75.52           C
ATOM   2183 1HD  ARG A 153     -18.247  -1.749 -27.573  1.00 75.52           H
ATOM   2184 2HD  ARG A 153     -18.594  -0.032 -27.564  1.00 75.52           H
ATOM   2185  NE  ARG A 153     -19.617  -1.124 -29.060  1.00 75.52           N
ATOM   2186  HE  ARG A 153     -19.503  -1.095 -30.053  1.00 75.52           H
ATOM   2187  CZ  ARG A 153     -20.841  -1.375 -28.576  1.00 75.52           C
ATOM   2188  NH1 ARG A 153     -21.053  -1.426 -27.254  1.00 75.52           N
ATOM   2189 1HH1 ARG A 153     -20.294  -1.276 -26.620  1.00 75.52           H
ATOM   2190 2HH1 ARG A 153     -21.969  -1.614 -26.901  1.00 75.52           H
ATOM   2191  NH2 ARG A 153     -21.851  -1.574 -29.434  1.00 75.52           N
ATOM   2192 1HH2 ARG A 153     -22.771  -1.763 -29.090  1.00 75.52           H
ATOM   2193 2HH2 ARG A 153     -21.685  -1.534 -30.420  1.00 75.52           H
ATOM   2194  HN  ARG A 153     -14.624  -1.964 -29.394  1.00 75.52           H
ATOM   2195  N   ALA A 154     -12.900   0.090 -27.648  1.00 75.24           N
ATOM   2196  CA  ALA A 154     -11.931   0.670 -26.733  1.00 75.24           C
ATOM   2197  C   ALA A 154     -10.958   1.552 -27.519  1.00 75.24           C
ATOM   2198  O   ALA A 154     -10.433   2.529 -26.988  1.00 75.24           O
ATOM   2199  HA  ALA A 154     -12.476   1.290 -26.022  1.00 75.24           H
ATOM   2200  CB  ALA A 154     -11.218  -0.447 -25.969  1.00 75.24           C
ATOM   2201 1HB  ALA A 154     -11.950  -1.025 -25.404  1.00 75.24           H
ATOM   2202 2HB  ALA A 154     -10.705  -1.100 -26.675  1.00 75.24           H
ATOM   2203 3HB  ALA A 154     -10.492  -0.011 -25.283  1.00 75.24           H
ATOM   2204  HN  ALA A 154     -12.870  -0.907 -27.719  1.00 75.24           H
ATOM   2205  N   HIS A 155     -10.748   1.174 -28.772  1.00 76.09           N
ATOM   2206  CA  HIS A 155      -9.854   1.923 -29.639  1.00 76.09           C
ATOM   2207  C   HIS A 155     -10.487   3.271 -29.988  1.00 76.09           C
ATOM   2208  O   HIS A 155      -9.854   4.315 -29.843  1.00 76.09           O
ATOM   2209  HA  HIS A 155      -8.940   2.097 -29.070  1.00 76.09           H
ATOM   2210  CB  HIS A 155      -9.484   1.103 -30.876  1.00 76.09           C
ATOM   2211 1HB  HIS A 155      -9.148   0.116 -30.558  1.00 76.09           H
ATOM   2212 2HB  HIS A 155     -10.378   0.955 -31.482  1.00 76.09           H
ATOM   2213  CG  HIS A 155      -8.411   1.733 -31.732  1.00 76.09           C
ATOM   2214  ND1 HIS A 155      -8.695   2.603 -32.771  1.00 76.09           N
ATOM   2215  HD1 HIS A 155      -9.608   2.896 -33.055  1.00 76.09           H
ATOM   2216  CD2 HIS A 155      -7.053   1.611 -31.693  1.00 76.09           C
ATOM   2217  HD2 HIS A 155      -6.489   0.998 -30.990  1.00 76.09           H
ATOM   2218  CE1 HIS A 155      -7.553   2.980 -33.325  1.00 76.09           C
ATOM   2219  HE1 HIS A 155      -7.444   3.663 -34.167  1.00 76.09           H
ATOM   2220  NE2 HIS A 155      -6.536   2.364 -32.655  1.00 76.09           N
ATOM   2221  HN  HIS A 155     -11.174   0.375 -29.194  1.00 76.09           H
ATOM   2222  N   THR A 156     -11.730   3.204 -30.442  1.00 78.26           N
ATOM   2223  CA  THR A 156     -12.409   4.388 -30.941  1.00 78.26           C
ATOM   2224  C   THR A 156     -12.622   5.397 -29.811  1.00 78.26           C
ATOM   2225  O   THR A 156     -12.622   6.605 -30.044  1.00 78.26           O
ATOM   2226  HA  THR A 156     -11.766   4.867 -31.680  1.00 78.26           H
ATOM   2227  CB  THR A 156     -13.710   3.941 -31.610  1.00 78.26           C
ATOM   2228  HB  THR A 156     -14.477   3.727 -30.865  1.00 78.26           H
ATOM   2229  OG1 THR A 156     -13.320   2.839 -32.425  1.00 78.26           O
ATOM   2230  HG1 THR A 156     -13.674   1.986 -32.040  1.00 78.26           H
ATOM   2231  CG2 THR A 156     -14.241   4.972 -32.607  1.00 78.26           C
ATOM   2232 1HG2 THR A 156     -13.501   5.136 -33.390  1.00 78.26           H
ATOM   2233 2HG2 THR A 156     -14.436   5.911 -32.089  1.00 78.26           H
ATOM   2234 3HG2 THR A 156     -15.166   4.605 -33.053  1.00 78.26           H
ATOM   2235  HN  THR A 156     -12.270   2.363 -30.472  1.00 78.26           H
ATOM   2236  N   TRP A 157     -12.800   4.864 -28.611  1.00 83.93           N
ATOM   2237  CA  TRP A 157     -13.172   5.688 -27.474  1.00 83.93           C
ATOM   2238  C   TRP A 157     -11.902   6.001 -26.680  1.00 83.93           C
ATOM   2239  O   TRP A 157     -11.971   6.355 -25.505  1.00 83.93           O
ATOM   2240  HA  TRP A 157     -13.608   6.611 -27.859  1.00 83.93           H
ATOM   2241  CB  TRP A 157     -14.251   5.005 -26.630  1.00 83.93           C
ATOM   2242 1HB  TRP A 157     -13.970   3.964 -26.475  1.00 83.93           H
ATOM   2243 2HB  TRP A 157     -14.283   5.477 -25.648  1.00 83.93           H
ATOM   2244  CG  TRP A 157     -15.649   5.054 -27.250  1.00 83.93           C
ATOM   2245  CD1 TRP A 157     -16.005   4.763 -28.508  1.00 83.93           C
ATOM   2246  HD1 TRP A 157     -15.309   4.440 -29.283  1.00 83.93           H
ATOM   2247  CD2 TRP A 157     -16.872   5.430 -26.582  1.00 83.93           C
ATOM   2248  NE1 TRP A 157     -17.362   4.923 -28.700  1.00 83.93           N
ATOM   2249  HE1 TRP A 157     -17.862   4.767 -29.552  1.00 83.93           H
ATOM   2250  CE2 TRP A 157     -17.906   5.342 -27.492  1.00 83.93           C
ATOM   2251  CE3 TRP A 157     -17.097   5.832 -25.254  1.00 83.93           C
ATOM   2252  HE3 TRP A 157     -16.298   5.909 -24.517  1.00 83.93           H
ATOM   2253  CZ2 TRP A 157     -19.236   5.639 -27.172  1.00 83.93           C
ATOM   2254  HZ2 TRP A 157     -20.035   5.562 -27.909  1.00 83.93           H
ATOM   2255  CZ3 TRP A 157     -18.432   6.126 -24.950  1.00 83.93           C
ATOM   2256  HZ3 TRP A 157     -18.662   6.442 -23.932  1.00 83.93           H
ATOM   2257  CH2 TRP A 157     -19.484   6.042 -25.854  1.00 83.93           C
ATOM   2258  HH2 TRP A 157     -20.498   6.288 -25.538  1.00 83.93           H
ATOM   2259  HN  TRP A 157     -12.695   3.890 -28.410  1.00 83.93           H
ATOM   2260  N   ARG A 158     -10.771   5.858 -27.356  1.00 83.58           N
ATOM   2261  CA  ARG A 158      -9.484   5.960 -26.690  1.00 83.58           C
ATOM   2262  C   ARG A 158      -9.370   7.298 -25.956  1.00 83.58           C
ATOM   2263  O   ARG A 158      -8.957   7.342 -24.798  1.00 83.58           O
ATOM   2264  HA  ARG A 158      -9.465   5.126 -25.989  1.00 83.58           H
ATOM   2265  CB  ARG A 158      -8.334   5.837 -27.692  1.00 83.58           C
ATOM   2266 1HB  ARG A 158      -8.417   4.895 -28.232  1.00 83.58           H
ATOM   2267 2HB  ARG A 158      -8.404   6.636 -28.431  1.00 83.58           H
ATOM   2268  CG  ARG A 158      -6.979   5.908 -26.983  1.00 83.58           C
ATOM   2269 1HG  ARG A 158      -6.948   6.785 -26.337  1.00 83.58           H
ATOM   2270 2HG  ARG A 158      -6.854   5.035 -26.342  1.00 83.58           H
ATOM   2271  CD  ARG A 158      -5.834   5.972 -27.996  1.00 83.58           C
ATOM   2272 1HD  ARG A 158      -5.854   5.090 -28.636  1.00 83.58           H
ATOM   2273 2HD  ARG A 158      -5.959   6.839 -28.644  1.00 83.58           H
ATOM   2274  NE  ARG A 158      -4.537   6.053 -27.288  1.00 83.58           N
ATOM   2275  HE  ARG A 158      -4.529   6.443 -26.367  1.00 83.58           H
ATOM   2276  CZ  ARG A 158      -3.372   5.637 -27.803  1.00 83.58           C
ATOM   2277  NH1 ARG A 158      -3.324   5.106 -29.032  1.00 83.58           N
ATOM   2278 1HH1 ARG A 158      -4.161   5.018 -29.572  1.00 83.58           H
ATOM   2279 2HH1 ARG A 158      -2.451   4.797 -29.410  1.00 83.58           H
ATOM   2280  NH2 ARG A 158      -2.257   5.759 -27.071  1.00 83.58           N
ATOM   2281 1HH2 ARG A 158      -1.380   5.453 -27.441  1.00 83.58           H
ATOM   2282 2HH2 ARG A 158      -2.301   6.156 -26.154  1.00 83.58           H
ATOM   2283  HN  ARG A 158     -10.725   5.676 -28.338  1.00 83.58           H
ATOM   2284  N   GLU A 159      -9.745   8.356 -26.659  1.00 85.98           N
ATOM   2285  CA  GLU A 159      -9.574   9.701 -26.136  1.00 85.98           C
ATOM   2286  C   GLU A 159     -10.490   9.922 -24.931  1.00 85.98           C
ATOM   2287  O   GLU A 159     -10.060  10.458 -23.910  1.00 85.98           O
ATOM   2288  HA  GLU A 159      -8.531   9.761 -25.825  1.00 85.98           H
ATOM   2289  CB  GLU A 159      -9.834  10.748 -27.221  1.00 85.98           C
ATOM   2290 1HB  GLU A 159     -10.781  10.536 -27.717  1.00 85.98           H
ATOM   2291 2HB  GLU A 159      -9.791  11.747 -26.786  1.00 85.98           H
ATOM   2292  CG  GLU A 159      -8.751  10.701 -28.300  1.00 85.98           C
ATOM   2293 1HG  GLU A 159      -7.766  10.721 -27.833  1.00 85.98           H
ATOM   2294 2HG  GLU A 159      -8.822   9.764 -28.852  1.00 85.98           H
ATOM   2295  CD  GLU A 159      -8.887  11.880 -29.266  1.00 85.98           C
ATOM   2296  OE1 GLU A 159      -7.899  12.141 -29.985  1.00 85.98           O
ATOM   2297  OE2 GLU A 159      -9.976  12.492 -29.264  1.00 85.98           O
ATOM   2298  HN  GLU A 159     -10.157   8.306 -27.569  1.00 85.98           H
ATOM   2299  N   LYS A 160     -11.735   9.497 -25.088  1.00 88.71           N
ATOM   2300  CA  LYS A 160     -12.706   9.609 -24.012  1.00 88.71           C
ATOM   2301  C   LYS A 160     -12.188   8.860 -22.783  1.00 88.71           C
ATOM   2302  O   LYS A 160     -12.265   9.366 -21.665  1.00 88.71           O
ATOM   2303  HA  LYS A 160     -12.793  10.666 -23.760  1.00 88.71           H
ATOM   2304  CB  LYS A 160     -14.084   9.141 -24.483  1.00 88.71           C
ATOM   2305 1HB  LYS A 160     -13.995   8.169 -24.969  1.00 88.71           H
ATOM   2306 2HB  LYS A 160     -14.740   9.007 -23.623  1.00 88.71           H
ATOM   2307  CG  LYS A 160     -14.704  10.148 -25.454  1.00 88.71           C
ATOM   2308 1HG  LYS A 160     -14.698  11.141 -25.005  1.00 88.71           H
ATOM   2309 2HG  LYS A 160     -14.101  10.204 -26.360  1.00 88.71           H
ATOM   2310  CD  LYS A 160     -16.138   9.753 -25.812  1.00 88.71           C
ATOM   2311 1HD  LYS A 160     -16.137   8.787 -26.317  1.00 88.71           H
ATOM   2312 2HD  LYS A 160     -16.725   9.635 -24.901  1.00 88.71           H
ATOM   2313  CE  LYS A 160     -16.788  10.805 -26.712  1.00 88.71           C
ATOM   2314 1HE  LYS A 160     -16.754  11.780 -26.225  1.00 88.71           H
ATOM   2315 2HE  LYS A 160     -16.226  10.894 -27.642  1.00 88.71           H
ATOM   2316  NZ  LYS A 160     -18.191  10.440 -27.008  1.00 88.71           N
ATOM   2317 1HZ  LYS A 160     -18.602  11.139 -27.616  1.00 88.71           H
ATOM   2318 2HZ  LYS A 160     -18.215   9.536 -27.467  1.00 88.71           H
ATOM   2319 3HZ  LYS A 160     -18.717  10.393 -26.142  1.00 88.71           H
ATOM   2320  HN  LYS A 160     -12.083   9.083 -25.929  1.00 88.71           H
ATOM   2321  N   ARG A 161     -11.671   7.666 -23.032  1.00 88.88           N
ATOM   2322  CA  ARG A 161     -11.152   6.836 -21.958  1.00 88.88           C
ATOM   2323  C   ARG A 161     -10.030   7.567 -21.217  1.00 88.88           C
ATOM   2324  O   ARG A 161      -9.917   7.462 -19.997  1.00 88.88           O
ATOM   2325  HA  ARG A 161     -12.006   6.661 -21.304  1.00 88.88           H
ATOM   2326  CB  ARG A 161     -10.617   5.508 -22.497  1.00 88.88           C
ATOM   2327 1HB  ARG A 161      -9.977   5.693 -23.361  1.00 88.88           H
ATOM   2328 2HB  ARG A 161      -9.998   5.026 -21.740  1.00 88.88           H
ATOM   2329  CG  ARG A 161     -11.763   4.576 -22.896  1.00 88.88           C
ATOM   2330 1HG  ARG A 161     -12.285   4.233 -22.002  1.00 88.88           H
ATOM   2331 2HG  ARG A 161     -12.488   5.123 -23.499  1.00 88.88           H
ATOM   2332  CD  ARG A 161     -11.242   3.372 -23.683  1.00 88.88           C
ATOM   2333 1HD  ARG A 161     -12.078   2.768 -24.035  1.00 88.88           H
ATOM   2334 2HD  ARG A 161     -10.699   3.710 -24.565  1.00 88.88           H
ATOM   2335  NE  ARG A 161     -10.354   2.554 -22.827  1.00 88.88           N
ATOM   2336  HE  ARG A 161     -10.547   2.522 -21.846  1.00 88.88           H
ATOM   2337  CZ  ARG A 161      -9.307   1.853 -23.284  1.00 88.88           C
ATOM   2338  NH1 ARG A 161      -9.003   1.858 -24.589  1.00 88.88           N
ATOM   2339 1HH1 ARG A 161      -9.558   2.389 -25.230  1.00 88.88           H
ATOM   2340 2HH1 ARG A 161      -8.220   1.332 -24.922  1.00 88.88           H
ATOM   2341  NH2 ARG A 161      -8.570   1.146 -22.417  1.00 88.88           N
ATOM   2342 1HH2 ARG A 161      -7.786   0.617 -22.742  1.00 88.88           H
ATOM   2343 2HH2 ARG A 161      -8.804   1.147 -21.445  1.00 88.88           H
ATOM   2344  HN  ARG A 161     -11.603   7.265 -23.946  1.00 88.88           H
ATOM   2345  N   LEU A 162      -9.230   8.291 -21.986  1.00 90.07           N
ATOM   2346  CA  LEU A 162      -8.111   9.024 -21.420  1.00 90.07           C
ATOM   2347  C   LEU A 162      -8.641  10.140 -20.518  1.00 90.07           C
ATOM   2348  O   LEU A 162      -8.094  10.388 -19.445  1.00 90.07           O
ATOM   2349  HA  LEU A 162      -7.540   8.326 -20.807  1.00 90.07           H
ATOM   2350  CB  LEU A 162      -7.179   9.519 -22.528  1.00 90.07           C
ATOM   2351 1HB  LEU A 162      -6.935   8.676 -23.174  1.00 90.07           H
ATOM   2352 2HB  LEU A 162      -7.724  10.240 -23.138  1.00 90.07           H
ATOM   2353  CG  LEU A 162      -5.872  10.167 -22.067  1.00 90.07           C
ATOM   2354  HG  LEU A 162      -6.113  10.938 -21.336  1.00 90.07           H
ATOM   2355  CD1 LEU A 162      -4.972   9.147 -21.367  1.00 90.07           C
ATOM   2356 1HD1 LEU A 162      -5.489   8.743 -20.496  1.00 90.07           H
ATOM   2357 2HD1 LEU A 162      -4.736   8.337 -22.057  1.00 90.07           H
ATOM   2358 3HD1 LEU A 162      -4.050   9.633 -21.049  1.00 90.07           H
ATOM   2359  CD2 LEU A 162      -5.160  10.856 -23.233  1.00 90.07           C
ATOM   2360 1HD2 LEU A 162      -4.932  10.120 -24.004  1.00 90.07           H
ATOM   2361 2HD2 LEU A 162      -5.806  11.629 -23.647  1.00 90.07           H
ATOM   2362 3HD2 LEU A 162      -4.234  11.308 -22.877  1.00 90.07           H
ATOM   2363  HN  LEU A 162      -9.337   8.381 -22.976  1.00 90.07           H
ATOM   2364  N   LEU A 163      -9.700  10.784 -20.987  1.00 92.12           N
ATOM   2365  CA  LEU A 163     -10.307  11.871 -20.239  1.00 92.12           C
ATOM   2366  C   LEU A 163     -10.824  11.338 -18.901  1.00 92.12           C
ATOM   2367  O   LEU A 163     -10.520  11.895 -17.848  1.00 92.12           O
ATOM   2368  HA  LEU A 163      -9.527  12.606 -20.040  1.00 92.12           H
ATOM   2369  CB  LEU A 163     -11.380  12.567 -21.080  1.00 92.12           C
ATOM   2370 1HB  LEU A 163     -10.935  12.859 -22.031  1.00 92.12           H
ATOM   2371 2HB  LEU A 163     -12.164  11.843 -21.303  1.00 92.12           H
ATOM   2372  CG  LEU A 163     -12.028  13.802 -20.451  1.00 92.12           C
ATOM   2373  HG  LEU A 163     -12.384  13.532 -19.457  1.00 92.12           H
ATOM   2374  CD1 LEU A 163     -11.007  14.928 -20.276  1.00 92.12           C
ATOM   2375 1HD1 LEU A 163     -10.199  14.589 -19.627  1.00 92.12           H
ATOM   2376 2HD1 LEU A 163     -10.599  15.204 -21.249  1.00 92.12           H
ATOM   2377 3HD1 LEU A 163     -11.494  15.794 -19.828  1.00 92.12           H
ATOM   2378  CD2 LEU A 163     -13.246  14.253 -21.260  1.00 92.12           C
ATOM   2379 1HD2 LEU A 163     -12.936  14.500 -22.276  1.00 92.12           H
ATOM   2380 2HD2 LEU A 163     -13.981  13.449 -21.289  1.00 92.12           H
ATOM   2381 3HD2 LEU A 163     -13.687  15.133 -20.792  1.00 92.12           H
ATOM   2382  HN  LEU A 163     -10.141  10.573 -21.860  1.00 92.12           H
ATOM   2383  N   TYR A 164     -11.596  10.265 -18.987  1.00 92.19           N
ATOM   2384  CA  TYR A 164     -12.164   9.655 -17.797  1.00 92.19           C
ATOM   2385  C   TYR A 164     -11.064   9.188 -16.842  1.00 92.19           C
ATOM   2386  O   TYR A 164     -11.229   9.248 -15.624  1.00 92.19           O
ATOM   2387  HA  TYR A 164     -12.778  10.403 -17.296  1.00 92.19           H
ATOM   2388  CB  TYR A 164     -12.952   8.436 -18.283  1.00 92.19           C
ATOM   2389 1HB  TYR A 164     -12.328   7.863 -18.969  1.00 92.19           H
ATOM   2390 2HB  TYR A 164     -13.165   7.791 -17.431  1.00 92.19           H
ATOM   2391  CG  TYR A 164     -14.267   8.784 -18.983  1.00 92.19           C
ATOM   2392  CD1 TYR A 164     -15.155   9.657 -18.388  1.00 92.19           C
ATOM   2393  HD1 TYR A 164     -14.920  10.098 -17.420  1.00 92.19           H
ATOM   2394  CD2 TYR A 164     -14.566   8.224 -20.209  1.00 92.19           C
ATOM   2395  HD2 TYR A 164     -13.864   7.535 -20.678  1.00 92.19           H
ATOM   2396  CE1 TYR A 164     -16.394   9.984 -19.046  1.00 92.19           C
ATOM   2397  HE1 TYR A 164     -17.104  10.672 -18.588  1.00 92.19           H
ATOM   2398  CE2 TYR A 164     -15.804   8.551 -20.867  1.00 92.19           C
ATOM   2399  HE2 TYR A 164     -16.052   8.117 -21.835  1.00 92.19           H
ATOM   2400  CZ  TYR A 164     -16.657   9.415 -20.254  1.00 92.19           C
ATOM   2401  OH  TYR A 164     -17.826   9.724 -20.876  1.00 92.19           O
ATOM   2402  HH  TYR A 164     -18.357  10.355 -20.310  1.00 92.19           H
ATOM   2403  HN  TYR A 164     -11.834   9.815 -19.848  1.00 92.19           H
ATOM   2404  N   SER A 165      -9.967   8.735 -17.430  1.00 93.09           N
ATOM   2405  CA  SER A 165      -8.850   8.236 -16.646  1.00 93.09           C
ATOM   2406  C   SER A 165      -8.316   9.342 -15.732  1.00 93.09           C
ATOM   2407  O   SER A 165      -7.900   9.074 -14.606  1.00 93.09           O
ATOM   2408  HA  SER A 165      -9.255   7.415 -16.056  1.00 93.09           H
ATOM   2409  CB  SER A 165      -7.733   7.711 -17.551  1.00 93.09           C
ATOM   2410 1HB  SER A 165      -7.102   7.025 -16.986  1.00 93.09           H
ATOM   2411 2HB  SER A 165      -8.169   7.141 -18.371  1.00 93.09           H
ATOM   2412  OG  SER A 165      -6.933   8.765 -18.079  1.00 93.09           O
ATOM   2413  HG  SER A 165      -6.123   8.388 -18.528  1.00 93.09           H
ATOM   2414  HN  SER A 165      -9.835   8.706 -18.420  1.00 93.09           H
ATOM   2415  N   LYS A 166      -8.346  10.560 -16.251  1.00 94.76           N
ATOM   2416  CA  LYS A 166      -7.880  11.708 -15.493  1.00 94.76           C
ATOM   2417  C   LYS A 166      -8.799  11.927 -14.290  1.00 94.76           C
ATOM   2418  O   LYS A 166      -8.327  12.128 -13.172  1.00 94.76           O
ATOM   2419  HA  LYS A 166      -6.881  11.473 -15.125  1.00 94.76           H
ATOM   2420  CB  LYS A 166      -7.752  12.934 -16.400  1.00 94.76           C
ATOM   2421 1HB  LYS A 166      -8.686  13.092 -16.939  1.00 94.76           H
ATOM   2422 2HB  LYS A 166      -7.579  13.823 -15.794  1.00 94.76           H
ATOM   2423  CG  LYS A 166      -6.605  12.760 -17.398  1.00 94.76           C
ATOM   2424 1HG  LYS A 166      -5.671  12.600 -16.859  1.00 94.76           H
ATOM   2425 2HG  LYS A 166      -6.778  11.871 -18.005  1.00 94.76           H
ATOM   2426  CD  LYS A 166      -6.475  13.986 -18.303  1.00 94.76           C
ATOM   2427 1HD  LYS A 166      -7.394  14.122 -18.872  1.00 94.76           H
ATOM   2428 2HD  LYS A 166      -6.343  14.880 -17.694  1.00 94.76           H
ATOM   2429  CE  LYS A 166      -5.292  13.837 -19.262  1.00 94.76           C
ATOM   2430 1HE  LYS A 166      -4.379  13.650 -18.697  1.00 94.76           H
ATOM   2431 2HE  LYS A 166      -5.448  12.974 -19.910  1.00 94.76           H
ATOM   2432  NZ  LYS A 166      -5.133  15.058 -20.083  1.00 94.76           N
ATOM   2433 1HZ  LYS A 166      -4.354  14.938 -20.721  1.00 94.76           H
ATOM   2434 2HZ  LYS A 166      -5.982  15.223 -20.612  1.00 94.76           H
ATOM   2435 3HZ  LYS A 166      -4.953  15.851 -19.477  1.00 94.76           H
ATOM   2436  HN  LYS A 166      -8.681  10.769 -17.170  1.00 94.76           H
ATOM   2437  N   MET A 167     -10.095  11.881 -14.560  1.00 95.80           N
ATOM   2438  CA  MET A 167     -11.085  12.117 -13.523  1.00 95.80           C
ATOM   2439  C   MET A 167     -10.995  11.053 -12.427  1.00 95.80           C
ATOM   2440  O   MET A 167     -11.034  11.374 -11.240  1.00 95.80           O
ATOM   2441  HA  MET A 167     -10.847  13.097 -13.108  1.00 95.80           H
ATOM   2442  CB  MET A 167     -12.485  12.099 -14.139  1.00 95.80           C
ATOM   2443 1HB  MET A 167     -12.651  11.149 -14.646  1.00 95.80           H
ATOM   2444 2HB  MET A 167     -13.234  12.175 -13.351  1.00 95.80           H
ATOM   2445  CG  MET A 167     -12.663  13.251 -15.131  1.00 95.80           C
ATOM   2446 1HG  MET A 167     -12.478  14.202 -14.633  1.00 95.80           H
ATOM   2447 2HG  MET A 167     -11.932  13.165 -15.935  1.00 95.80           H
ATOM   2448  SD  MET A 167     -14.316  13.227 -15.805  1.00 95.80           S
ATOM   2449  CE  MET A 167     -15.238  13.790 -14.384  1.00 95.80           C
ATOM   2450 1HE  MET A 167     -15.087  13.098 -13.555  1.00 95.80           H
ATOM   2451 2HE  MET A 167     -14.891  14.783 -14.096  1.00 95.80           H
ATOM   2452 3HE  MET A 167     -16.298  13.834 -14.633  1.00 95.80           H
ATOM   2453  HN  MET A 167     -10.471  11.687 -15.466  1.00 95.80           H
ATOM   2454  N   VAL A 168     -10.877   9.808 -12.864  1.00 95.55           N
ATOM   2455  CA  VAL A 168     -10.820   8.691 -11.936  1.00 95.55           C
ATOM   2456  C   VAL A 168      -9.601   8.852 -11.026  1.00 95.55           C
ATOM   2457  O   VAL A 168      -9.688   8.626  -9.820  1.00 95.55           O
ATOM   2458  HA  VAL A 168     -11.721   8.726 -11.324  1.00 95.55           H
ATOM   2459  CB  VAL A 168     -10.821   7.370 -12.707  1.00 95.55           C
ATOM   2460  HB  VAL A 168     -10.046   7.427 -13.471  1.00 95.55           H
ATOM   2461  CG1 VAL A 168     -10.484   6.197 -11.784  1.00 95.55           C
ATOM   2462 1HG1 VAL A 168      -9.496   6.348 -11.350  1.00 95.55           H
ATOM   2463 2HG1 VAL A 168     -11.226   6.137 -10.987  1.00 95.55           H
ATOM   2464 3HG1 VAL A 168     -10.492   5.270 -12.357  1.00 95.55           H
ATOM   2465  CG2 VAL A 168     -12.160   7.147 -13.412  1.00 95.55           C
ATOM   2466 1HG2 VAL A 168     -12.960   7.120 -12.672  1.00 95.55           H
ATOM   2467 2HG2 VAL A 168     -12.342   7.961 -14.113  1.00 95.55           H
ATOM   2468 3HG2 VAL A 168     -12.133   6.200 -13.952  1.00 95.55           H
ATOM   2469  HN  VAL A 168     -10.821   9.558 -13.831  1.00 95.55           H
ATOM   2470  N   CYS A 169      -8.492   9.242 -11.639  1.00 95.54           N
ATOM   2471  CA  CYS A 169      -7.257   9.434 -10.899  1.00 95.54           C
ATOM   2472  C   CYS A 169      -7.512  10.465  -9.797  1.00 95.54           C
ATOM   2473  O   CYS A 169      -7.149  10.247  -8.642  1.00 95.54           O
ATOM   2474  HA  CYS A 169      -6.994   8.467 -10.471  1.00 95.54           H
ATOM   2475  CB  CYS A 169      -6.107   9.854 -11.817  1.00 95.54           C
ATOM   2476 1HB  CYS A 169      -6.437  10.647 -12.488  1.00 95.54           H
ATOM   2477 2HB  CYS A 169      -5.286  10.258 -11.225  1.00 95.54           H
ATOM   2478  SG  CYS A 169      -5.526   8.416 -12.789  1.00 95.54           S
ATOM   2479  HG  CYS A 169      -6.510   8.446 -13.684  1.00 95.54           H
ATOM   2480  HN  CYS A 169      -8.430   9.424 -12.620  1.00 95.54           H
ATOM   2481  N   PHE A 170      -8.135  11.565 -10.193  1.00 96.78           N
ATOM   2482  CA  PHE A 170      -8.413  12.644  -9.261  1.00 96.78           C
ATOM   2483  C   PHE A 170      -9.296  12.160  -8.109  1.00 96.78           C
ATOM   2484  O   PHE A 170      -9.018  12.447  -6.946  1.00 96.78           O
ATOM   2485  HA  PHE A 170      -7.457  12.984  -8.865  1.00 96.78           H
ATOM   2486  CB  PHE A 170      -9.162  13.727 -10.041  1.00 96.78           C
ATOM   2487 1HB  PHE A 170      -8.565  14.015 -10.906  1.00 96.78           H
ATOM   2488 2HB  PHE A 170     -10.094  13.308 -10.421  1.00 96.78           H
ATOM   2489  CG  PHE A 170      -9.480  14.978  -9.219  1.00 96.78           C
ATOM   2490  CD1 PHE A 170     -10.720  15.144  -8.685  1.00 96.78           C
ATOM   2491  HD1 PHE A 170     -11.487  14.386  -8.843  1.00 96.78           H
ATOM   2492  CD2 PHE A 170      -8.523  15.924  -9.022  1.00 96.78           C
ATOM   2493  HD2 PHE A 170      -7.529  15.791  -9.450  1.00 96.78           H
ATOM   2494  CE1 PHE A 170     -11.015  16.305  -7.923  1.00 96.78           C
ATOM   2495  HE1 PHE A 170     -12.009  16.438  -7.495  1.00 96.78           H
ATOM   2496  CE2 PHE A 170      -8.818  17.085  -8.260  1.00 96.78           C
ATOM   2497  HE2 PHE A 170      -8.051  17.843  -8.103  1.00 96.78           H
ATOM   2498  CZ  PHE A 170     -10.058  17.251  -7.726  1.00 96.78           C
ATOM   2499  HZ  PHE A 170     -10.284  18.142  -7.141  1.00 96.78           H
ATOM   2500  HN  PHE A 170      -8.447  11.725 -11.130  1.00 96.78           H
ATOM   2501  N   THR A 171     -10.343  11.433  -8.473  1.00 96.65           N
ATOM   2502  CA  THR A 171     -11.277  10.920  -7.486  1.00 96.65           C
ATOM   2503  C   THR A 171     -10.554  10.014  -6.487  1.00 96.65           C
ATOM   2504  O   THR A 171     -10.844  10.046  -5.292  1.00 96.65           O
ATOM   2505  HA  THR A 171     -11.678  11.762  -6.922  1.00 96.65           H
ATOM   2506  CB  THR A 171     -12.413  10.216  -8.231  1.00 96.65           C
ATOM   2507  HB  THR A 171     -12.053   9.316  -8.729  1.00 96.65           H
ATOM   2508  OG1 THR A 171     -12.943  11.224  -9.088  1.00 96.65           O
ATOM   2509  HG1 THR A 171     -13.383  10.803  -9.881  1.00 96.65           H
ATOM   2510  CG2 THR A 171     -13.582   9.857  -7.311  1.00 96.65           C
ATOM   2511 1HG2 THR A 171     -13.986  10.766  -6.865  1.00 96.65           H
ATOM   2512 2HG2 THR A 171     -13.233   9.189  -6.524  1.00 96.65           H
ATOM   2513 3HG2 THR A 171     -14.361   9.360  -7.891  1.00 96.65           H
ATOM   2514  HN  THR A 171     -10.556  11.194  -9.420  1.00 96.65           H
ATOM   2515  N   ILE A 172      -9.625   9.229  -7.013  1.00 94.95           N
ATOM   2516  CA  ILE A 172      -8.895   8.279  -6.191  1.00 94.95           C
ATOM   2517  C   ILE A 172      -8.079   9.040  -5.144  1.00 94.95           C
ATOM   2518  O   ILE A 172      -8.070   8.672  -3.970  1.00 94.95           O
ATOM   2519  HA  ILE A 172      -9.629   7.662  -5.674  1.00 94.95           H
ATOM   2520  CB  ILE A 172      -8.055   7.347  -7.067  1.00 94.95           C
ATOM   2521  HB  ILE A 172      -7.568   7.948  -7.835  1.00 94.95           H
ATOM   2522  CG1 ILE A 172      -8.939   6.326  -7.785  1.00 94.95           C
ATOM   2523 1HG1 ILE A 172      -9.368   5.636  -7.058  1.00 94.95           H
ATOM   2524 2HG1 ILE A 172      -9.771   6.837  -8.269  1.00 94.95           H
ATOM   2525  CG2 ILE A 172      -6.950   6.675  -6.250  1.00 94.95           C
ATOM   2526 1HG2 ILE A 172      -6.297   7.437  -5.825  1.00 94.95           H
ATOM   2527 2HG2 ILE A 172      -7.397   6.090  -5.446  1.00 94.95           H
ATOM   2528 3HG2 ILE A 172      -6.368   6.018  -6.897  1.00 94.95           H
ATOM   2529  CD1 ILE A 172      -8.138   5.543  -8.827  1.00 94.95           C
ATOM   2530 1HD1 ILE A 172      -7.731   6.234  -9.566  1.00 94.95           H
ATOM   2531 2HD1 ILE A 172      -7.321   5.015  -8.335  1.00 94.95           H
ATOM   2532 3HD1 ILE A 172      -8.790   4.824  -9.323  1.00 94.95           H
ATOM   2533  HN  ILE A 172      -9.371   9.234  -7.980  1.00 94.95           H
ATOM   2534  N   TRP A 173      -7.412  10.087  -5.606  1.00 96.21           N
ATOM   2535  CA  TRP A 173      -6.540  10.862  -4.739  1.00 96.21           C
ATOM   2536  C   TRP A 173      -7.394  11.453  -3.616  1.00 96.21           C
ATOM   2537  O   TRP A 173      -7.021  11.384  -2.446  1.00 96.21           O
ATOM   2538  HA  TRP A 173      -5.795  10.183  -4.324  1.00 96.21           H
ATOM   2539  CB  TRP A 173      -5.779  11.925  -5.535  1.00 96.21           C
ATOM   2540 1HB  TRP A 173      -6.446  12.347  -6.287  1.00 96.21           H
ATOM   2541 2HB  TRP A 173      -5.502  12.738  -4.863  1.00 96.21           H
ATOM   2542  CG  TRP A 173      -4.519  11.402  -6.226  1.00 96.21           C
ATOM   2543  CD1 TRP A 173      -4.304  11.240  -7.539  1.00 96.21           C
ATOM   2544  HD1 TRP A 173      -5.036  11.473  -8.313  1.00 96.21           H
ATOM   2545  CD2 TRP A 173      -3.300  10.975  -5.582  1.00 96.21           C
ATOM   2546  NE1 TRP A 173      -3.041  10.743  -7.788  1.00 96.21           N
ATOM   2547  HE1 TRP A 173      -2.651  10.540  -8.686  1.00 96.21           H
ATOM   2548  CE2 TRP A 173      -2.411  10.576  -6.560  1.00 96.21           C
ATOM   2549  CE3 TRP A 173      -2.959  10.927  -4.219  1.00 96.21           C
ATOM   2550  HE3 TRP A 173      -3.643  11.237  -3.428  1.00 96.21           H
ATOM   2551  CZ2 TRP A 173      -1.124  10.102  -6.279  1.00 96.21           C
ATOM   2552  HZ2 TRP A 173      -0.441   9.793  -7.070  1.00 96.21           H
ATOM   2553  CZ3 TRP A 173      -1.669  10.451  -3.955  1.00 96.21           C
ATOM   2554  HZ3 TRP A 173      -1.354  10.393  -2.913  1.00 96.21           H
ATOM   2555  CH2 TRP A 173      -0.763  10.046  -4.928  1.00 96.21           C
ATOM   2556  HH2 TRP A 173       0.225   9.686  -4.640  1.00 96.21           H
ATOM   2557  HN  TRP A 173      -7.460  10.408  -6.552  1.00 96.21           H
ATOM   2558  N   VAL A 174      -8.524  12.021  -4.012  1.00 96.31           N
ATOM   2559  CA  VAL A 174      -9.404  12.678  -3.060  1.00 96.31           C
ATOM   2560  C   VAL A 174      -9.895  11.655  -2.035  1.00 96.31           C
ATOM   2561  O   VAL A 174      -9.915  11.932  -0.837  1.00 96.31           O
ATOM   2562  HA  VAL A 174      -8.820  13.440  -2.544  1.00 96.31           H
ATOM   2563  CB  VAL A 174     -10.546  13.378  -3.801  1.00 96.31           C
ATOM   2564  HB  VAL A 174     -11.023  12.644  -4.451  1.00 96.31           H
ATOM   2565  CG1 VAL A 174     -11.601  13.892  -2.820  1.00 96.31           C
ATOM   2566 1HG1 VAL A 174     -12.012  13.055  -2.256  1.00 96.31           H
ATOM   2567 2HG1 VAL A 174     -11.143  14.604  -2.133  1.00 96.31           H
ATOM   2568 3HG1 VAL A 174     -12.401  14.385  -3.373  1.00 96.31           H
ATOM   2569  CG2 VAL A 174     -10.016  14.511  -4.681  1.00 96.31           C
ATOM   2570 1HG2 VAL A 174      -9.502  15.244  -4.058  1.00 96.31           H
ATOM   2571 2HG2 VAL A 174      -9.319  14.107  -5.415  1.00 96.31           H
ATOM   2572 3HG2 VAL A 174     -10.848  14.992  -5.195  1.00 96.31           H
ATOM   2573  HN  VAL A 174      -8.840  12.036  -4.960  1.00 96.31           H
ATOM   2574  N   LEU A 175     -10.279  10.493  -2.543  1.00 94.01           N
ATOM   2575  CA  LEU A 175     -10.867   9.465  -1.700  1.00 94.01           C
ATOM   2576  C   LEU A 175      -9.820   8.971  -0.700  1.00 94.01           C
ATOM   2577  O   LEU A 175     -10.114   8.812   0.484  1.00 94.01           O
ATOM   2578  HA  LEU A 175     -11.685   9.926  -1.145  1.00 94.01           H
ATOM   2579  CB  LEU A 175     -11.473   8.352  -2.557  1.00 94.01           C
ATOM   2580 1HB  LEU A 175     -12.170   8.802  -3.264  1.00 94.01           H
ATOM   2581 2HB  LEU A 175     -10.675   7.896  -3.143  1.00 94.01           H
ATOM   2582  CG  LEU A 175     -12.206   7.244  -1.797  1.00 94.01           C
ATOM   2583  HG  LEU A 175     -11.529   6.843  -1.043  1.00 94.01           H
ATOM   2584  CD1 LEU A 175     -13.426   7.800  -1.060  1.00 94.01           C
ATOM   2585 1HD1 LEU A 175     -13.106   8.560  -0.348  1.00 94.01           H
ATOM   2586 2HD1 LEU A 175     -14.114   8.244  -1.780  1.00 94.01           H
ATOM   2587 3HD1 LEU A 175     -13.929   6.992  -0.529  1.00 94.01           H
ATOM   2588  CD2 LEU A 175     -12.576   6.091  -2.732  1.00 94.01           C
ATOM   2589 1HD2 LEU A 175     -13.227   6.460  -3.524  1.00 94.01           H
ATOM   2590 2HD2 LEU A 175     -11.670   5.673  -3.170  1.00 94.01           H
ATOM   2591 3HD2 LEU A 175     -13.096   5.318  -2.166  1.00 94.01           H
ATOM   2592  HN  LEU A 175     -10.194  10.249  -3.509  1.00 94.01           H
ATOM   2593  N   ALA A 176      -8.620   8.743  -1.212  1.00 93.82           N
ATOM   2594  CA  ALA A 176      -7.546   8.207  -0.393  1.00 93.82           C
ATOM   2595  C   ALA A 176      -7.210   9.204   0.717  1.00 93.82           C
ATOM   2596  O   ALA A 176      -6.918   8.809   1.844  1.00 93.82           O
ATOM   2597  HA  ALA A 176      -7.904   7.281   0.058  1.00 93.82           H
ATOM   2598  CB  ALA A 176      -6.339   7.890  -1.278  1.00 93.82           C
ATOM   2599 1HB  ALA A 176      -6.623   7.155  -2.031  1.00 93.82           H
ATOM   2600 2HB  ALA A 176      -6.000   8.802  -1.769  1.00 93.82           H
ATOM   2601 3HB  ALA A 176      -5.534   7.488  -0.663  1.00 93.82           H
ATOM   2602  HN  ALA A 176      -8.377   8.918  -2.166  1.00 93.82           H
ATOM   2603  N   ALA A 177      -7.263  10.479   0.359  1.00 94.45           N
ATOM   2604  CA  ALA A 177      -6.942  11.535   1.304  1.00 94.45           C
ATOM   2605  C   ALA A 177      -7.939  11.497   2.464  1.00 94.45           C
ATOM   2606  O   ALA A 177      -7.547  11.578   3.627  1.00 94.45           O
ATOM   2607  HA  ALA A 177      -5.941  11.342   1.690  1.00 94.45           H
ATOM   2608  CB  ALA A 177      -6.940  12.884   0.581  1.00 94.45           C
ATOM   2609 1HB  ALA A 177      -6.194  12.868  -0.215  1.00 94.45           H
ATOM   2610 2HB  ALA A 177      -7.925  13.067   0.152  1.00 94.45           H
ATOM   2611 3HB  ALA A 177      -6.698  13.676   1.290  1.00 94.45           H
ATOM   2612  HN  ALA A 177      -7.520  10.793  -0.555  1.00 94.45           H
ATOM   2613  N   ALA A 178      -9.209  11.374   2.107  1.00 94.33           N
ATOM   2614  CA  ALA A 178     -10.271  11.402   3.098  1.00 94.33           C
ATOM   2615  C   ALA A 178     -10.114  10.208   4.041  1.00 94.33           C
ATOM   2616  O   ALA A 178     -10.363  10.322   5.240  1.00 94.33           O
ATOM   2617  HA  ALA A 178     -10.166  12.323   3.671  1.00 94.33           H
ATOM   2618  CB  ALA A 178     -11.628  11.413   2.392  1.00 94.33           C
ATOM   2619 1HB  ALA A 178     -11.700  12.297   1.757  1.00 94.33           H
ATOM   2620 2HB  ALA A 178     -11.727  10.517   1.779  1.00 94.33           H
ATOM   2621 3HB  ALA A 178     -12.425  11.434   3.135  1.00 94.33           H
ATOM   2622  HN  ALA A 178      -9.515  11.257   1.162  1.00 94.33           H
ATOM   2623  N   LEU A 179      -9.702   9.089   3.464  1.00 91.89           N
ATOM   2624  CA  LEU A 179      -9.606   7.850   4.217  1.00 91.89           C
ATOM   2625  C   LEU A 179      -8.410   7.928   5.168  1.00 91.89           C
ATOM   2626  O   LEU A 179      -8.256   7.082   6.048  1.00 91.89           O
ATOM   2627  HA  LEU A 179     -10.515   7.757   4.811  1.00 91.89           H
ATOM   2628  CB  LEU A 179      -9.561   6.649   3.269  1.00 91.89           C
ATOM   2629 1HB  LEU A 179      -8.779   6.823   2.531  1.00 91.89           H
ATOM   2630 2HB  LEU A 179      -9.267   5.770   3.843  1.00 91.89           H
ATOM   2631  CG  LEU A 179     -10.861   6.330   2.529  1.00 91.89           C
ATOM   2632  HG  LEU A 179     -11.177   7.224   1.992  1.00 91.89           H
ATOM   2633  CD1 LEU A 179     -10.643   5.231   1.487  1.00 91.89           C
ATOM   2634 1HD1 LEU A 179      -9.899   5.560   0.762  1.00 91.89           H
ATOM   2635 2HD1 LEU A 179     -10.292   4.325   1.982  1.00 91.89           H
ATOM   2636 3HD1 LEU A 179     -11.583   5.023   0.976  1.00 91.89           H
ATOM   2637  CD2 LEU A 179     -11.979   5.975   3.511  1.00 91.89           C
ATOM   2638 1HD2 LEU A 179     -11.686   5.102   4.095  1.00 91.89           H
ATOM   2639 2HD2 LEU A 179     -12.155   6.817   4.180  1.00 91.89           H
ATOM   2640 3HD2 LEU A 179     -12.891   5.753   2.959  1.00 91.89           H
ATOM   2641  HN  LEU A 179      -9.438   9.020   2.502  1.00 91.89           H
ATOM   2642  N   CYS A 180      -7.594   8.951   4.958  1.00 93.11           N
ATOM   2643  CA  CYS A 180      -6.375   9.106   5.734  1.00 93.11           C
ATOM   2644  C   CYS A 180      -6.637  10.132   6.839  1.00 93.11           C
ATOM   2645  O   CYS A 180      -5.730  10.484   7.591  1.00 93.11           O
ATOM   2646  HA  CYS A 180      -6.147   8.129   6.159  1.00 93.11           H
ATOM   2647  CB  CYS A 180      -5.191   9.507   4.852  1.00 93.11           C
ATOM   2648 1HB  CYS A 180      -5.424  10.425   4.311  1.00 93.11           H
ATOM   2649 2HB  CYS A 180      -4.319   9.716   5.473  1.00 93.11           H
ATOM   2650  SG  CYS A 180      -4.808   8.165   3.669  1.00 93.11           S
ATOM   2651  HG  CYS A 180      -5.920   8.293   2.950  1.00 93.11           H
ATOM   2652  HN  CYS A 180      -7.754   9.663   4.275  1.00 93.11           H
ATOM   2653  N   ILE A 181      -7.882  10.582   6.902  1.00 93.88           N
ATOM   2654  CA  ILE A 181      -8.268  11.580   7.885  1.00 93.88           C
ATOM   2655  C   ILE A 181      -7.939  11.063   9.287  1.00 93.88           C
ATOM   2656  O   ILE A 181      -7.346  11.778  10.093  1.00 93.88           O
ATOM   2657  HA  ILE A 181      -7.670  12.472   7.697  1.00 93.88           H
ATOM   2658  CB  ILE A 181      -9.735  11.972   7.702  1.00 93.88           C
ATOM   2659  HB  ILE A 181     -10.313  11.063   7.535  1.00 93.88           H
ATOM   2660  CG1 ILE A 181      -9.917  12.856   6.467  1.00 93.88           C
ATOM   2661 1HG1 ILE A 181      -9.399  13.804   6.615  1.00 93.88           H
ATOM   2662 2HG1 ILE A 181      -9.461  12.376   5.601  1.00 93.88           H
ATOM   2663  CG2 ILE A 181     -10.288  12.633   8.967  1.00 93.88           C
ATOM   2664 1HG2 ILE A 181     -10.213  11.937   9.803  1.00 93.88           H
ATOM   2665 2HG2 ILE A 181      -9.711  13.531   9.189  1.00 93.88           H
ATOM   2666 3HG2 ILE A 181     -11.332  12.901   8.810  1.00 93.88           H
ATOM   2667  CD1 ILE A 181     -11.400  13.116   6.192  1.00 93.88           C
ATOM   2668 1HD1 ILE A 181     -11.909  12.168   6.021  1.00 93.88           H
ATOM   2669 2HD1 ILE A 181     -11.846  13.618   7.050  1.00 93.88           H
ATOM   2670 3HD1 ILE A 181     -11.500  13.747   5.309  1.00 93.88           H
ATOM   2671  HN  ILE A 181      -8.618  10.276   6.298  1.00 93.88           H
ATOM   2672  N   PRO A 182      -8.316   9.816   9.602  1.00 91.64           N
ATOM   2673  CA  PRO A 182      -8.103   9.281  10.949  1.00 91.64           C
ATOM   2674  C   PRO A 182      -6.658   9.419  11.402  1.00 91.64           C
ATOM   2675  O   PRO A 182      -6.395   9.832  12.530  1.00 91.64           O
ATOM   2676  HA  PRO A 182      -8.684   9.849  11.674  1.00 91.64           H
ATOM   2677  CB  PRO A 182      -8.522   7.815  10.827  1.00 91.64           C
ATOM   2678 1HB  PRO A 182      -7.675   7.174  10.581  1.00 91.64           H
ATOM   2679 2HB  PRO A 182      -8.944   7.439  11.759  1.00 91.64           H
ATOM   2680  CG  PRO A 182      -9.556   7.835   9.708  1.00 91.64           C
ATOM   2681 1HG  PRO A 182      -9.691   6.849   9.263  1.00 91.64           H
ATOM   2682 2HG  PRO A 182     -10.537   8.145  10.069  1.00 91.64           H
ATOM   2683  CD  PRO A 182      -8.970   8.831   8.721  1.00 91.64           C
ATOM   2684 1HD  PRO A 182      -8.254   8.360   8.048  1.00 91.64           H
ATOM   2685 2HD  PRO A 182      -9.740   9.284   8.097  1.00 91.64           H
ATOM   2686  N   GLU A 183      -5.753   9.065  10.502  1.00 92.45           N
ATOM   2687  CA  GLU A 183      -4.334   9.095  10.815  1.00 92.45           C
ATOM   2688  C   GLU A 183      -3.896  10.521  11.156  1.00 92.45           C
ATOM   2689  O   GLU A 183      -3.072  10.724  12.047  1.00 92.45           O
ATOM   2690  HA  GLU A 183      -4.217   8.453  11.688  1.00 92.45           H
ATOM   2691  CB  GLU A 183      -3.506   8.528   9.661  1.00 92.45           C
ATOM   2692 1HB  GLU A 183      -3.907   8.883   8.712  1.00 92.45           H
ATOM   2693 2HB  GLU A 183      -2.455   8.778   9.806  1.00 92.45           H
ATOM   2694  CG  GLU A 183      -3.584   7.000   9.629  1.00 92.45           C
ATOM   2695 1HG  GLU A 183      -2.844   6.609   8.930  1.00 92.45           H
ATOM   2696 2HG  GLU A 183      -3.337   6.599  10.612  1.00 92.45           H
ATOM   2697  CD  GLU A 183      -4.981   6.531   9.217  1.00 92.45           C
ATOM   2698  OE1 GLU A 183      -5.288   5.352   9.494  1.00 92.45           O
ATOM   2699  OE2 GLU A 183      -5.710   7.363   8.634  1.00 92.45           O
ATOM   2700  HN  GLU A 183      -5.974   8.763   9.574  1.00 92.45           H
ATOM   2701  N   ILE A 184      -4.466  11.471  10.430  1.00 93.86           N
ATOM   2702  CA  ILE A 184      -4.060  12.860  10.563  1.00 93.86           C
ATOM   2703  C   ILE A 184      -4.451  13.370  11.952  1.00 93.86           C
ATOM   2704  O   ILE A 184      -3.719  14.151  12.558  1.00 93.86           O
ATOM   2705  HA  ILE A 184      -2.974  12.892  10.476  1.00 93.86           H
ATOM   2706  CB  ILE A 184      -4.632  13.697   9.417  1.00 93.86           C
ATOM   2707  HB  ILE A 184      -5.711  13.544   9.387  1.00 93.86           H
ATOM   2708  CG1 ILE A 184      -4.073  13.236   8.070  1.00 93.86           C
ATOM   2709 1HG1 ILE A 184      -3.006  13.457   8.020  1.00 93.86           H
ATOM   2710 2HG1 ILE A 184      -4.179  12.155   7.978  1.00 93.86           H
ATOM   2711  CG2 ILE A 184      -4.394  15.189   9.657  1.00 93.86           C
ATOM   2712 1HG2 ILE A 184      -4.879  15.490  10.585  1.00 93.86           H
ATOM   2713 2HG2 ILE A 184      -3.323  15.379   9.728  1.00 93.86           H
ATOM   2714 3HG2 ILE A 184      -4.810  15.761   8.827  1.00 93.86           H
ATOM   2715  CD1 ILE A 184      -4.796  13.925   6.911  1.00 93.86           C
ATOM   2716 1HD1 ILE A 184      -5.858  13.683   6.950  1.00 93.86           H
ATOM   2717 2HD1 ILE A 184      -4.667  15.005   6.993  1.00 93.86           H
ATOM   2718 3HD1 ILE A 184      -4.379  13.580   5.965  1.00 93.86           H
ATOM   2719  HN  ILE A 184      -5.192  11.305   9.762  1.00 93.86           H
ATOM   2720  N   LEU A 185      -5.603  12.908  12.415  1.00 93.52           N
ATOM   2721  CA  LEU A 185      -6.201  13.460  13.618  1.00 93.52           C
ATOM   2722  C   LEU A 185      -5.468  12.911  14.844  1.00 93.52           C
ATOM   2723  O   LEU A 185      -5.049  13.673  15.714  1.00 93.52           O
ATOM   2724  HA  LEU A 185      -6.060  14.540  13.587  1.00 93.52           H
ATOM   2725  CB  LEU A 185      -7.709  13.200  13.635  1.00 93.52           C
ATOM   2726 1HB  LEU A 185      -7.876  12.137  13.462  1.00 93.52           H
ATOM   2727 2HB  LEU A 185      -8.084  13.423  14.634  1.00 93.52           H
ATOM   2728  CG  LEU A 185      -8.537  13.990  12.621  1.00 93.52           C
ATOM   2729  HG  LEU A 185      -8.200  13.720  11.620  1.00 93.52           H
ATOM   2730  CD1 LEU A 185     -10.019  13.620  12.715  1.00 93.52           C
ATOM   2731 1HD1 LEU A 185     -10.141  12.556  12.512  1.00 93.52           H
ATOM   2732 2HD1 LEU A 185     -10.386  13.843  13.716  1.00 93.52           H
ATOM   2733 3HD1 LEU A 185     -10.584  14.196  11.983  1.00 93.52           H
ATOM   2734  CD2 LEU A 185      -8.311  15.495  12.782  1.00 93.52           C
ATOM   2735 1HD2 LEU A 185      -8.604  15.801  13.786  1.00 93.52           H
ATOM   2736 2HD2 LEU A 185      -7.257  15.723  12.625  1.00 93.52           H
ATOM   2737 3HD2 LEU A 185      -8.912  16.033  12.048  1.00 93.52           H
ATOM   2738  HN  LEU A 185      -6.124  12.172  11.983  1.00 93.52           H
ATOM   2739  N   TYR A 186      -5.337  11.593  14.875  1.00 92.74           N
ATOM   2740  CA  TYR A 186      -5.045  10.898  16.117  1.00 92.74           C
ATOM   2741  C   TYR A 186      -3.554  10.576  16.227  1.00 92.74           C
ATOM   2742  O   TYR A 186      -3.096  10.085  17.258  1.00 92.74           O
ATOM   2743  HA  TYR A 186      -5.330  11.551  16.942  1.00 92.74           H
ATOM   2744  CB  TYR A 186      -5.835   9.589  16.064  1.00 92.74           C
ATOM   2745 1HB  TYR A 186      -5.502   9.010  15.204  1.00 92.74           H
ATOM   2746 2HB  TYR A 186      -5.605   9.002  16.953  1.00 92.74           H
ATOM   2747  CG  TYR A 186      -7.351   9.781  15.975  1.00 92.74           C
ATOM   2748  CD1 TYR A 186      -7.996  10.605  16.874  1.00 92.74           C
ATOM   2749  HD1 TYR A 186      -7.426  11.120  17.648  1.00 92.74           H
ATOM   2750  CD2 TYR A 186      -8.072   9.129  14.996  1.00 92.74           C
ATOM   2751  HD2 TYR A 186      -7.562   8.477  14.286  1.00 92.74           H
ATOM   2752  CE1 TYR A 186      -9.422  10.785  16.790  1.00 92.74           C
ATOM   2753  HE1 TYR A 186      -9.945  11.433  17.494  1.00 92.74           H
ATOM   2754  CE2 TYR A 186      -9.498   9.309  14.912  1.00 92.74           C
ATOM   2755  HE2 TYR A 186     -10.080   8.800  14.144  1.00 92.74           H
ATOM   2756  CZ  TYR A 186     -10.103  10.128  15.813  1.00 92.74           C
ATOM   2757  OH  TYR A 186     -11.450  10.298  15.734  1.00 92.74           O
ATOM   2758  HH  TYR A 186     -11.763  10.898  16.471  1.00 92.74           H
ATOM   2759  HN  TYR A 186      -5.427  11.003  14.072  1.00 92.74           H
ATOM   2760  N   SER A 187      -2.837  10.864  15.151  1.00 92.94           N
ATOM   2761  CA  SER A 187      -1.391  10.727  15.155  1.00 92.94           C
ATOM   2762  C   SER A 187      -0.768  11.779  16.075  1.00 92.94           C
ATOM   2763  O   SER A 187      -0.932  12.978  15.854  1.00 92.94           O
ATOM   2764  HA  SER A 187      -1.198   9.724  15.535  1.00 92.94           H
ATOM   2765  CB  SER A 187      -0.821  10.854  13.741  1.00 92.94           C
ATOM   2766 1HB  SER A 187      -1.141  11.800  13.305  1.00 92.94           H
ATOM   2767 2HB  SER A 187       0.268  10.877  13.789  1.00 92.94           H
ATOM   2768  OG  SER A 187      -1.235   9.781  12.900  1.00 92.94           O
ATOM   2769  HG  SER A 187      -2.233   9.763  12.835  1.00 92.94           H
ATOM   2770  HN  SER A 187      -3.228  11.187  14.288  1.00 92.94           H
ATOM   2771  N   GLN A 188      -0.065  11.292  17.088  1.00 91.66           N
ATOM   2772  CA  GLN A 188       0.714  12.167  17.947  1.00 91.66           C
ATOM   2773  C   GLN A 188       1.944  11.430  18.480  1.00 91.66           C
ATOM   2774  O   GLN A 188       2.064  10.217  18.315  1.00 91.66           O
ATOM   2775  HA  GLN A 188       1.026  12.995  17.310  1.00 91.66           H
ATOM   2776  CB  GLN A 188      -0.140  12.711  19.094  1.00 91.66           C
ATOM   2777 1HB  GLN A 188       0.429  13.452  19.656  1.00 91.66           H
ATOM   2778 2HB  GLN A 188      -1.016  13.220  18.692  1.00 91.66           H
ATOM   2779  CG  GLN A 188      -0.583  11.584  20.030  1.00 91.66           C
ATOM   2780 1HG  GLN A 188      -1.170  10.854  19.473  1.00 91.66           H
ATOM   2781 2HG  GLN A 188       0.292  11.062  20.416  1.00 91.66           H
ATOM   2782  CD  GLN A 188      -1.411  12.132  21.194  1.00 91.66           C
ATOM   2783  OE1 GLN A 188      -1.769  13.297  21.240  1.00 91.66           O
ATOM   2784  NE2 GLN A 188      -1.694  11.229  22.128  1.00 91.66           N
ATOM   2785 1HE2 GLN A 188      -1.370  10.288  22.029  1.00 91.66           H
ATOM   2786 2HE2 GLN A 188      -2.232  11.490  22.930  1.00 91.66           H
ATOM   2787  HN  GLN A 188      -0.024  10.321  17.324  1.00 91.66           H
ATOM   2788  N   ILE A 189       2.826  12.193  19.109  1.00 91.20           N
ATOM   2789  CA  ILE A 189       4.004  11.616  19.732  1.00 91.20           C
ATOM   2790  C   ILE A 189       3.680  11.245  21.181  1.00 91.20           C
ATOM   2791  O   ILE A 189       3.139  12.059  21.928  1.00 91.20           O
ATOM   2792  HA  ILE A 189       4.249  10.704  19.189  1.00 91.20           H
ATOM   2793  CB  ILE A 189       5.200  12.560  19.593  1.00 91.20           C
ATOM   2794  HB  ILE A 189       4.939  13.513  20.052  1.00 91.20           H
ATOM   2795  CG1 ILE A 189       5.510  12.839  18.120  1.00 91.20           C
ATOM   2796 1HG1 ILE A 189       5.884  11.932  17.646  1.00 91.20           H
ATOM   2797 2HG1 ILE A 189       4.594  13.117  17.599  1.00 91.20           H
ATOM   2798  CG2 ILE A 189       6.419  12.017  20.342  1.00 91.20           C
ATOM   2799 1HG2 ILE A 189       6.178  11.912  21.400  1.00 91.20           H
ATOM   2800 2HG2 ILE A 189       6.692  11.044  19.933  1.00 91.20           H
ATOM   2801 3HG2 ILE A 189       7.254  12.707  20.226  1.00 91.20           H
ATOM   2802  CD1 ILE A 189       6.544  13.958  17.980  1.00 91.20           C
ATOM   2803 1HD1 ILE A 189       6.156  14.870  18.434  1.00 91.20           H
ATOM   2804 2HD1 ILE A 189       7.466  13.666  18.482  1.00 91.20           H
ATOM   2805 3HD1 ILE A 189       6.745  14.136  16.923  1.00 91.20           H
ATOM   2806  HN  ILE A 189       2.745  13.186  19.195  1.00 91.20           H
ATOM   2807  N   LYS A 190       4.024  10.016  21.534  1.00 88.01           N
ATOM   2808  CA  LYS A 190       3.885   9.565  22.909  1.00 88.01           C
ATOM   2809  C   LYS A 190       5.269   9.265  23.486  1.00 88.01           C
ATOM   2810  O   LYS A 190       6.062   8.554  22.870  1.00 88.01           O
ATOM   2811  HA  LYS A 190       3.444  10.384  23.478  1.00 88.01           H
ATOM   2812  CB  LYS A 190       2.915   8.385  22.990  1.00 88.01           C
ATOM   2813 1HB  LYS A 190       1.987   8.635  22.477  1.00 88.01           H
ATOM   2814 2HB  LYS A 190       3.341   7.524  22.475  1.00 88.01           H
ATOM   2815  CG  LYS A 190       2.617   8.019  24.445  1.00 88.01           C
ATOM   2816 1HG  LYS A 190       3.545   7.762  24.957  1.00 88.01           H
ATOM   2817 2HG  LYS A 190       2.197   8.882  24.962  1.00 88.01           H
ATOM   2818  CD  LYS A 190       1.641   6.843  24.527  1.00 88.01           C
ATOM   2819 1HD  LYS A 190       0.651   7.166  24.205  1.00 88.01           H
ATOM   2820 2HD  LYS A 190       1.957   6.055  23.843  1.00 88.01           H
ATOM   2821  CE  LYS A 190       1.566   6.290  25.951  1.00 88.01           C
ATOM   2822 1HE  LYS A 190       2.565   6.253  26.386  1.00 88.01           H
ATOM   2823 2HE  LYS A 190       0.972   6.957  26.576  1.00 88.01           H
ATOM   2824  NZ  LYS A 190       0.968   4.937  25.951  1.00 88.01           N
ATOM   2825 1HZ  LYS A 190       1.155   4.484  26.839  1.00 88.01           H
ATOM   2826 2HZ  LYS A 190      -0.034   5.010  25.813  1.00 88.01           H
ATOM   2827 3HZ  LYS A 190       1.373   4.388  25.200  1.00 88.01           H
ATOM   2828  HN  LYS A 190       4.392   9.334  20.902  1.00 88.01           H
ATOM   2829  N   GLU A 191       5.519   9.822  24.662  1.00 85.04           N
ATOM   2830  CA  GLU A 191       6.757   9.549  25.372  1.00 85.04           C
ATOM   2831  C   GLU A 191       6.544   8.437  26.401  1.00 85.04           C
ATOM   2832  O   GLU A 191       5.626   8.509  27.216  1.00 85.04           O
ATOM   2833  HA  GLU A 191       7.461   9.216  24.609  1.00 85.04           H
ATOM   2834  CB  GLU A 191       7.299  10.816  26.036  1.00 85.04           C
ATOM   2835 1HB  GLU A 191       6.493  11.329  26.560  1.00 85.04           H
ATOM   2836 2HB  GLU A 191       8.139  10.561  26.683  1.00 85.04           H
ATOM   2837  CG  GLU A 191       7.841  11.794  24.992  1.00 85.04           C
ATOM   2838 1HG  GLU A 191       8.593  11.298  24.379  1.00 85.04           H
ATOM   2839 2HG  GLU A 191       7.036  12.100  24.324  1.00 85.04           H
ATOM   2840  CD  GLU A 191       8.453  13.026  25.661  1.00 85.04           C
ATOM   2841  OE1 GLU A 191       8.925  13.905  24.908  1.00 85.04           O
ATOM   2842  OE2 GLU A 191       8.434  13.062  26.910  1.00 85.04           O
ATOM   2843  HN  GLU A 191       4.894  10.448  25.128  1.00 85.04           H
ATOM   2844  N   GLU A 192       7.409   7.436  26.331  1.00 76.23           N
ATOM   2845  CA  GLU A 192       7.309   6.296  27.227  1.00 76.23           C
ATOM   2846  C   GLU A 192       8.702   5.851  27.677  1.00 76.23           C
ATOM   2847  O   GLU A 192       9.541   5.496  26.852  1.00 76.23           O
ATOM   2848  HA  GLU A 192       6.739   6.652  28.085  1.00 76.23           H
ATOM   2849  CB  GLU A 192       6.552   5.143  26.565  1.00 76.23           C
ATOM   2850 1HB  GLU A 192       5.547   5.469  26.297  1.00 76.23           H
ATOM   2851 2HB  GLU A 192       7.124   4.768  25.716  1.00 76.23           H
ATOM   2852  CG  GLU A 192       6.391   3.967  27.530  1.00 76.23           C
ATOM   2853 1HG  GLU A 192       7.114   3.189  27.285  1.00 76.23           H
ATOM   2854 2HG  GLU A 192       6.607   4.295  28.547  1.00 76.23           H
ATOM   2855  CD  GLU A 192       4.974   3.394  27.464  1.00 76.23           C
ATOM   2856  OE1 GLU A 192       4.637   2.607  28.375  1.00 76.23           O
ATOM   2857  OE2 GLU A 192       4.260   3.755  26.504  1.00 76.23           O
ATOM   2858  HN  GLU A 192       8.166   7.395  25.679  1.00 76.23           H
ATOM   2859  N   SER A 193       8.904   5.885  28.986  1.00 72.00           N
ATOM   2860  CA  SER A 193      10.137   5.379  29.566  1.00 72.00           C
ATOM   2861  C   SER A 193      11.340   6.075  28.925  1.00 72.00           C
ATOM   2862  O   SER A 193      12.406   5.477  28.787  1.00 72.00           O
ATOM   2863  HA  SER A 193      10.077   5.620  30.628  1.00 72.00           H
ATOM   2864  CB  SER A 193      10.246   3.863  29.393  1.00 72.00           C
ATOM   2865 1HB  SER A 193      10.365   3.627  28.336  1.00 72.00           H
ATOM   2866 2HB  SER A 193      11.140   3.504  29.903  1.00 72.00           H
ATOM   2867  OG  SER A 193       9.103   3.184  29.905  1.00 72.00           O
ATOM   2868  HG  SER A 193       8.441   3.027  29.172  1.00 72.00           H
ATOM   2869  HN  SER A 193       8.245   6.247  29.645  1.00 72.00           H
ATOM   2870  N   GLY A 194      11.128   7.328  28.551  1.00 76.54           N
ATOM   2871  CA  GLY A 194      12.197   8.129  27.980  1.00 76.54           C
ATOM   2872  C   GLY A 194      12.345   7.858  26.481  1.00 76.54           C
ATOM   2873  O   GLY A 194      13.282   8.343  25.849  1.00 76.54           O
ATOM   2874 1HA  GLY A 194      11.991   9.187  28.143  1.00 76.54           H
ATOM   2875 2HA  GLY A 194      13.136   7.905  28.488  1.00 76.54           H
ATOM   2876  HN  GLY A 194      10.248   7.795  28.632  1.00 76.54           H
ATOM   2877  N   ILE A 195      11.406   7.084  25.957  1.00 83.76           N
ATOM   2878  CA  ILE A 195      11.382   6.798  24.533  1.00 83.76           C
ATOM   2879  C   ILE A 195      10.185   7.507  23.895  1.00 83.76           C
ATOM   2880  O   ILE A 195       9.041   7.271  24.281  1.00 83.76           O
ATOM   2881  HA  ILE A 195      12.295   7.207  24.101  1.00 83.76           H
ATOM   2882  CB  ILE A 195      11.403   5.288  24.289  1.00 83.76           C
ATOM   2883  HB  ILE A 195      10.491   4.861  24.708  1.00 83.76           H
ATOM   2884  CG1 ILE A 195      12.582   4.632  25.011  1.00 83.76           C
ATOM   2885 1HG1 ILE A 195      13.518   5.024  24.614  1.00 83.76           H
ATOM   2886 2HG1 ILE A 195      12.552   4.887  26.070  1.00 83.76           H
ATOM   2887  CG2 ILE A 195      11.401   4.974  22.792  1.00 83.76           C
ATOM   2888 1HG2 ILE A 195      10.502   5.389  22.334  1.00 83.76           H
ATOM   2889 2HG2 ILE A 195      12.282   5.415  22.327  1.00 83.76           H
ATOM   2890 3HG2 ILE A 195      11.416   3.894  22.647  1.00 83.76           H
ATOM   2891  CD1 ILE A 195      12.549   3.111  24.845  1.00 83.76           C
ATOM   2892 1HD1 ILE A 195      11.622   2.720  25.264  1.00 83.76           H
ATOM   2893 2HD1 ILE A 195      12.604   2.860  23.786  1.00 83.76           H
ATOM   2894 3HD1 ILE A 195      13.398   2.671  25.368  1.00 83.76           H
ATOM   2895  HN  ILE A 195      10.674   6.657  26.487  1.00 83.76           H
ATOM   2896  N   ALA A 196      10.490   8.363  22.931  1.00 89.95           N
ATOM   2897  CA  ALA A 196       9.451   9.000  22.139  1.00 89.95           C
ATOM   2898  C   ALA A 196       9.052   8.074  20.989  1.00 89.95           C
ATOM   2899  O   ALA A 196       9.910   7.566  20.269  1.00 89.95           O
ATOM   2900  HA  ALA A 196       8.588   9.154  22.787  1.00 89.95           H
ATOM   2901  CB  ALA A 196       9.947  10.361  21.646  1.00 89.95           C
ATOM   2902 1HB  ALA A 196      10.190  10.991  22.502  1.00 89.95           H
ATOM   2903 2HB  ALA A 196      10.838  10.223  21.033  1.00 89.95           H
ATOM   2904 3HB  ALA A 196       9.168  10.838  21.053  1.00 89.95           H
ATOM   2905  HN  ALA A 196      11.425   8.622  22.688  1.00 89.95           H
ATOM   2906  N   ILE A 197       7.748   7.881  20.853  1.00 88.75           N
ATOM   2907  CA  ILE A 197       7.226   6.994  19.827  1.00 88.75           C
ATOM   2908  C   ILE A 197       6.052   7.674  19.120  1.00 88.75           C
ATOM   2909  O   ILE A 197       5.175   8.239  19.770  1.00 88.75           O
ATOM   2910  HA  ILE A 197       8.021   6.832  19.099  1.00 88.75           H
ATOM   2911  CB  ILE A 197       6.877   5.629  20.426  1.00 88.75           C
ATOM   2912  HB  ILE A 197       5.851   5.669  20.791  1.00 88.75           H
ATOM   2913  CG1 ILE A 197       7.771   5.312  21.626  1.00 88.75           C
ATOM   2914 1HG1 ILE A 197       8.811   5.255  21.304  1.00 88.75           H
ATOM   2915 2HG1 ILE A 197       7.707   6.119  22.355  1.00 88.75           H
ATOM   2916  CG2 ILE A 197       6.935   4.532  19.361  1.00 88.75           C
ATOM   2917 1HG2 ILE A 197       6.224   4.758  18.567  1.00 88.75           H
ATOM   2918 2HG2 ILE A 197       7.941   4.484  18.944  1.00 88.75           H
ATOM   2919 3HG2 ILE A 197       6.683   3.573  19.813  1.00 88.75           H
ATOM   2920  CD1 ILE A 197       7.362   3.991  22.281  1.00 88.75           C
ATOM   2921 1HD1 ILE A 197       6.329   4.061  22.623  1.00 88.75           H
ATOM   2922 2HD1 ILE A 197       7.450   3.183  21.555  1.00 88.75           H
ATOM   2923 3HD1 ILE A 197       8.013   3.790  23.131  1.00 88.75           H
ATOM   2924  HN  ILE A 197       7.055   8.317  21.427  1.00 88.75           H
ATOM   2925  N   CYS A 198       6.074   7.596  17.798  1.00 91.66           N
ATOM   2926  CA  CYS A 198       5.051   8.243  16.993  1.00 91.66           C
ATOM   2927  C   CYS A 198       3.896   7.258  16.802  1.00 91.66           C
ATOM   2928  O   CYS A 198       3.932   6.419  15.903  1.00 91.66           O
ATOM   2929  HA  CYS A 198       4.724   9.121  17.550  1.00 91.66           H
ATOM   2930  CB  CYS A 198       5.610   8.733  15.656  1.00 91.66           C
ATOM   2931 1HB  CYS A 198       6.204   9.634  15.809  1.00 91.66           H
ATOM   2932 2HB  CYS A 198       6.275   7.980  15.232  1.00 91.66           H
ATOM   2933  SG  CYS A 198       4.239   9.080  14.494  1.00 91.66           S
ATOM   2934  HN  CYS A 198       6.772   7.103  17.278  1.00 91.66           H
ATOM   2935  N   THR A 199       2.897   7.393  17.663  1.00 90.92           N
ATOM   2936  CA  THR A 199       1.768   6.479  17.648  1.00 90.92           C
ATOM   2937  C   THR A 199       0.467   7.243  17.392  1.00 90.92           C
ATOM   2938  O   THR A 199       0.436   8.469  17.478  1.00 90.92           O
ATOM   2939  HA  THR A 199       1.899   5.784  16.819  1.00 90.92           H
ATOM   2940  CB  THR A 199       1.769   5.705  18.968  1.00 90.92           C
ATOM   2941  HB  THR A 199       2.771   5.354  19.213  1.00 90.92           H
ATOM   2942  OG1 THR A 199       0.791   4.687  18.774  1.00 90.92           O
ATOM   2943  HG1 THR A 199       0.868   3.997  19.493  1.00 90.92           H
ATOM   2944  CG2 THR A 199       1.220   6.532  20.132  1.00 90.92           C
ATOM   2945 1HG2 THR A 199       0.193   6.827  19.916  1.00 90.92           H
ATOM   2946 2HG2 THR A 199       1.833   7.424  20.265  1.00 90.92           H
ATOM   2947 3HG2 THR A 199       1.243   5.936  21.044  1.00 90.92           H
ATOM   2948  HN  THR A 199       2.852   8.109  18.360  1.00 90.92           H
ATOM   2949  N   MET A 200      -0.575   6.485  17.084  1.00 91.49           N
ATOM   2950  CA  MET A 200      -1.928   7.013  17.146  1.00 91.49           C
ATOM   2951  C   MET A 200      -2.504   6.878  18.557  1.00 91.49           C
ATOM   2952  O   MET A 200      -2.362   5.835  19.193  1.00 91.49           O
ATOM   2953  HA  MET A 200      -1.845   8.066  16.879  1.00 91.49           H
ATOM   2954  CB  MET A 200      -2.817   6.256  16.157  1.00 91.49           C
ATOM   2955 1HB  MET A 200      -2.723   5.183  16.325  1.00 91.49           H
ATOM   2956 2HB  MET A 200      -3.862   6.515  16.330  1.00 91.49           H
ATOM   2957  CG  MET A 200      -2.436   6.588  14.713  1.00 91.49           C
ATOM   2958 1HG  MET A 200      -2.418   7.669  14.572  1.00 91.49           H
ATOM   2959 2HG  MET A 200      -1.432   6.222  14.500  1.00 91.49           H
ATOM   2960  SD  MET A 200      -3.606   5.847  13.587  1.00 91.49           S
ATOM   2961  CE  MET A 200      -3.478   4.138  14.087  1.00 91.49           C
ATOM   2962 1HE  MET A 200      -2.452   3.795  13.949  1.00 91.49           H
ATOM   2963 2HE  MET A 200      -3.754   4.045  15.138  1.00 91.49           H
ATOM   2964 3HE  MET A 200      -4.149   3.530  13.480  1.00 91.49           H
ATOM   2965  HN  MET A 200      -0.507   5.530  16.796  1.00 91.49           H
ATOM   2966  N   VAL A 201      -3.143   7.948  19.006  1.00 91.80           N
ATOM   2967  CA  VAL A 201      -3.812   7.935  20.295  1.00 91.80           C
ATOM   2968  C   VAL A 201      -5.294   8.264  20.100  1.00 91.80           C
ATOM   2969  O   VAL A 201      -5.634   9.294  19.521  1.00 91.80           O
ATOM   2970  HA  VAL A 201      -3.727   6.927  20.700  1.00 91.80           H
ATOM   2971  CB  VAL A 201      -3.110   8.893  21.259  1.00 91.80           C
ATOM   2972  HB  VAL A 201      -3.189   9.900  20.849  1.00 91.80           H
ATOM   2973  CG1 VAL A 201      -3.790   8.889  22.629  1.00 91.80           C
ATOM   2974 1HG1 VAL A 201      -4.829   9.203  22.520  1.00 91.80           H
ATOM   2975 2HG1 VAL A 201      -3.756   7.884  23.049  1.00 91.80           H
ATOM   2976 3HG1 VAL A 201      -3.271   9.579  23.295  1.00 91.80           H
ATOM   2977  CG2 VAL A 201      -1.623   8.553  21.384  1.00 91.80           C
ATOM   2978 1HG2 VAL A 201      -1.514   7.536  21.761  1.00 91.80           H
ATOM   2979 2HG2 VAL A 201      -1.149   8.631  20.406  1.00 91.80           H
ATOM   2980 3HG2 VAL A 201      -1.148   9.249  22.075  1.00 91.80           H
ATOM   2981  HN  VAL A 201      -3.208   8.812  18.505  1.00 91.80           H
ATOM   2982  N   TYR A 202      -6.136   7.368  20.594  1.00 91.02           N
ATOM   2983  CA  TYR A 202      -7.573   7.550  20.482  1.00 91.02           C
ATOM   2984  C   TYR A 202      -8.134   8.254  21.720  1.00 91.02           C
ATOM   2985  O   TYR A 202      -7.697   7.992  22.839  1.00 91.02           O
ATOM   2986  HA  TYR A 202      -7.767   8.166  19.604  1.00 91.02           H
ATOM   2987  CB  TYR A 202      -8.171   6.145  20.394  1.00 91.02           C
ATOM   2988 1HB  TYR A 202      -7.842   5.566  21.257  1.00 91.02           H
ATOM   2989 2HB  TYR A 202      -9.257   6.218  20.455  1.00 91.02           H
ATOM   2990  CG  TYR A 202      -7.797   5.388  19.118  1.00 91.02           C
ATOM   2991  CD1 TYR A 202      -8.538   5.566  17.968  1.00 91.02           C
ATOM   2992  HD1 TYR A 202      -9.390   6.245  17.969  1.00 91.02           H
ATOM   2993  CD2 TYR A 202      -6.717   4.528  19.118  1.00 91.02           C
ATOM   2994  HD2 TYR A 202      -6.132   4.388  20.027  1.00 91.02           H
ATOM   2995  CE1 TYR A 202      -8.186   4.853  16.767  1.00 91.02           C
ATOM   2996  HE1 TYR A 202      -8.763   4.984  15.852  1.00 91.02           H
ATOM   2997  CE2 TYR A 202      -6.365   3.816  17.917  1.00 91.02           C
ATOM   2998  HE2 TYR A 202      -5.515   3.133  17.903  1.00 91.02           H
ATOM   2999  CZ  TYR A 202      -7.116   4.014  16.801  1.00 91.02           C
ATOM   3000  OH  TYR A 202      -6.784   3.341  15.667  1.00 91.02           O
ATOM   3001  HH  TYR A 202      -6.140   2.607  15.881  1.00 91.02           H
ATOM   3002  HN  TYR A 202      -5.851   6.532  21.063  1.00 91.02           H
ATOM   3003  N   PRO A 203      -9.109   9.156  21.542  1.00 82.42           N
ATOM   3004  CA  PRO A 203      -9.618   9.948  22.665  1.00 82.42           C
ATOM   3005  C   PRO A 203     -10.392   9.101  23.663  1.00 82.42           C
ATOM   3006  O   PRO A 203     -11.001   8.099  23.292  1.00 82.42           O
ATOM   3007  HA  PRO A 203      -8.790  10.370  23.234  1.00 82.42           H
ATOM   3008  CB  PRO A 203     -10.511  10.994  21.996  1.00 82.42           C
ATOM   3009 1HB  PRO A 203     -11.354  11.267  22.630  1.00 82.42           H
ATOM   3010 2HB  PRO A 203      -9.963  11.913  21.784  1.00 82.42           H
ATOM   3011  CG  PRO A 203     -10.965  10.320  20.733  1.00 82.42           C
ATOM   3012 1HG  PRO A 203     -11.840   9.695  20.913  1.00 82.42           H
ATOM   3013 2HG  PRO A 203     -11.245  11.050  19.975  1.00 82.42           H
ATOM   3014  CD  PRO A 203      -9.795   9.494  20.282  1.00 82.42           C
ATOM   3015 1HD  PRO A 203     -10.117   8.601  19.748  1.00 82.42           H
ATOM   3016 2HD  PRO A 203      -9.145  10.053  19.609  1.00 82.42           H
ATOM   3017  N   SER A 204     -10.348   9.531  24.915  1.00 70.26           N
ATOM   3018  CA  SER A 204     -10.702   8.656  26.020  1.00 70.26           C
ATOM   3019  C   SER A 204     -12.083   8.045  25.781  1.00 70.26           C
ATOM   3020  O   SER A 204     -12.290   6.856  26.022  1.00 70.26           O
ATOM   3021  HA  SER A 204      -9.936   7.881  26.030  1.00 70.26           H
ATOM   3022  CB  SER A 204     -10.679   9.412  27.350  1.00 70.26           C
ATOM   3023 1HB  SER A 204     -11.102   8.782  28.133  1.00 70.26           H
ATOM   3024 2HB  SER A 204      -9.646   9.620  27.632  1.00 70.26           H
ATOM   3025  OG  SER A 204     -11.407  10.635  27.282  1.00 70.26           O
ATOM   3026  HG  SER A 204     -12.377  10.466  27.455  1.00 70.26           H
ATOM   3027  HN  SER A 204     -10.077  10.457  25.179  1.00 70.26           H
ATOM   3028  N   ASP A 205     -12.994   8.884  25.310  1.00 74.03           N
ATOM   3029  CA  ASP A 205     -14.391   8.496  25.213  1.00 74.03           C
ATOM   3030  C   ASP A 205     -14.559   7.493  24.070  1.00 74.03           C
ATOM   3031  O   ASP A 205     -14.247   7.798  22.921  1.00 74.03           O
ATOM   3032  HA  ASP A 205     -14.637   8.067  26.185  1.00 74.03           H
ATOM   3033  CB  ASP A 205     -15.279   9.706  24.915  1.00 74.03           C
ATOM   3034 1HB  ASP A 205     -14.862  10.271  24.082  1.00 74.03           H
ATOM   3035 2HB  ASP A 205     -16.269   9.368  24.608  1.00 74.03           H
ATOM   3036  CG  ASP A 205     -15.402  10.611  26.142  1.00 74.03           C
ATOM   3037  OD1 ASP A 205     -15.111  10.109  27.250  1.00 74.03           O
ATOM   3038  OD2 ASP A 205     -15.783  11.785  25.946  1.00 74.03           O
ATOM   3039  HN  ASP A 205     -12.791   9.812  24.998  1.00 74.03           H
ATOM   3040  N   GLU A 206     -15.053   6.316  24.427  1.00 81.90           N
ATOM   3041  CA  GLU A 206     -15.281   5.272  23.442  1.00 81.90           C
ATOM   3042  C   GLU A 206     -14.026   5.057  22.595  1.00 81.90           C
ATOM   3043  O   GLU A 206     -14.116   4.655  21.436  1.00 81.90           O
ATOM   3044  HA  GLU A 206     -15.497   4.372  24.019  1.00 81.90           H
ATOM   3045  CB  GLU A 206     -16.487   5.603  22.561  1.00 81.90           C
ATOM   3046 1HB  GLU A 206     -16.301   6.530  22.018  1.00 81.90           H
ATOM   3047 2HB  GLU A 206     -16.709   4.759  21.909  1.00 81.90           H
ATOM   3048  CG  GLU A 206     -17.739   5.834  23.409  1.00 81.90           C
ATOM   3049 1HG  GLU A 206     -17.582   5.437  24.412  1.00 81.90           H
ATOM   3050 2HG  GLU A 206     -17.920   6.904  23.514  1.00 81.90           H
ATOM   3051  CD  GLU A 206     -18.961   5.164  22.776  1.00 81.90           C
ATOM   3052  OE1 GLU A 206     -19.755   4.585  23.549  1.00 81.90           O
ATOM   3053  OE2 GLU A 206     -19.073   5.246  21.534  1.00 81.90           O
ATOM   3054  HN  GLU A 206     -15.294   6.072  25.366  1.00 81.90           H
ATOM   3055  N   SER A 207     -12.883   5.333  23.207  1.00 88.73           N
ATOM   3056  CA  SER A 207     -11.609   5.138  22.537  1.00 88.73           C
ATOM   3057  C   SER A 207     -11.580   3.767  21.857  1.00 88.73           C
ATOM   3058  O   SER A 207     -11.177   3.652  20.701  1.00 88.73           O
ATOM   3059  HA  SER A 207     -11.548   5.934  21.795  1.00 88.73           H
ATOM   3060  CB  SER A 207     -10.444   5.267  23.520  1.00 88.73           C
ATOM   3061 1HB  SER A 207      -9.567   4.765  23.111  1.00 88.73           H
ATOM   3062 2HB  SER A 207     -10.183   6.319  23.637  1.00 88.73           H
ATOM   3063  OG  SER A 207     -10.757   4.712  24.795  1.00 88.73           O
ATOM   3064  HG  SER A 207     -11.014   5.439  25.431  1.00 88.73           H
ATOM   3065  HN  SER A 207     -12.820   5.684  24.141  1.00 88.73           H
ATOM   3066  N   THR A 208     -12.012   2.762  22.605  1.00 89.27           N
ATOM   3067  CA  THR A 208     -11.906   1.388  22.145  1.00 89.27           C
ATOM   3068  C   THR A 208     -12.768   1.174  20.900  1.00 89.27           C
ATOM   3069  O   THR A 208     -12.345   0.511  19.954  1.00 89.27           O
ATOM   3070  HA  THR A 208     -10.872   1.202  21.854  1.00 89.27           H
ATOM   3071  CB  THR A 208     -12.282   0.469  23.310  1.00 89.27           C
ATOM   3072  HB  THR A 208     -12.186  -0.578  23.026  1.00 89.27           H
ATOM   3073  OG1 THR A 208     -13.593   0.891  23.675  1.00 89.27           O
ATOM   3074  HG1 THR A 208     -14.035   0.188  24.232  1.00 89.27           H
ATOM   3075  CG2 THR A 208     -11.443   0.737  24.561  1.00 89.27           C
ATOM   3076 1HG2 THR A 208     -11.591   1.767  24.885  1.00 89.27           H
ATOM   3077 2HG2 THR A 208     -10.389   0.576  24.333  1.00 89.27           H
ATOM   3078 3HG2 THR A 208     -11.750   0.058  25.357  1.00 89.27           H
ATOM   3079  HN  THR A 208     -12.428   2.875  23.507  1.00 89.27           H
ATOM   3080  N   LYS A 209     -13.962   1.747  20.940  1.00 91.34           N
ATOM   3081  CA  LYS A 209     -14.891   1.621  19.830  1.00 91.34           C
ATOM   3082  C   LYS A 209     -14.272   2.247  18.579  1.00 91.34           C
ATOM   3083  O   LYS A 209     -14.346   1.675  17.492  1.00 91.34           O
ATOM   3084  HA  LYS A 209     -15.038   0.556  19.646  1.00 91.34           H
ATOM   3085  CB  LYS A 209     -16.254   2.208  20.202  1.00 91.34           C
ATOM   3086 1HB  LYS A 209     -16.122   3.208  20.617  1.00 91.34           H
ATOM   3087 2HB  LYS A 209     -16.865   2.314  19.305  1.00 91.34           H
ATOM   3088  CG  LYS A 209     -16.976   1.319  21.216  1.00 91.34           C
ATOM   3089 1HG  LYS A 209     -17.126   0.326  20.793  1.00 91.34           H
ATOM   3090 2HG  LYS A 209     -16.356   1.197  22.104  1.00 91.34           H
ATOM   3091  CD  LYS A 209     -18.326   1.922  21.609  1.00 91.34           C
ATOM   3092 1HD  LYS A 209     -18.173   2.897  22.071  1.00 91.34           H
ATOM   3093 2HD  LYS A 209     -18.931   2.083  20.716  1.00 91.34           H
ATOM   3094  CE  LYS A 209     -19.074   1.005  22.579  1.00 91.34           C
ATOM   3095 1HE  LYS A 209     -19.276   0.046  22.100  1.00 91.34           H
ATOM   3096 2HE  LYS A 209     -18.451   0.801  23.450  1.00 91.34           H
ATOM   3097  NZ  LYS A 209     -20.346   1.629  23.007  1.00 91.34           N
ATOM   3098 1HZ  LYS A 209     -20.873   0.971  23.570  1.00 91.34           H
ATOM   3099 2HZ  LYS A 209     -20.147   2.459  23.555  1.00 91.34           H
ATOM   3100 3HZ  LYS A 209     -20.888   1.886  22.190  1.00 91.34           H
ATOM   3101  HN  LYS A 209     -14.297   2.289  21.711  1.00 91.34           H
ATOM   3102  N   LEU A 210     -13.675   3.414  18.773  1.00 92.55           N
ATOM   3103  CA  LEU A 210     -13.118   4.164  17.661  1.00 92.55           C
ATOM   3104  C   LEU A 210     -12.002   3.347  17.007  1.00 92.55           C
ATOM   3105  O   LEU A 210     -11.960   3.214  15.785  1.00 92.55           O
ATOM   3106  HA  LEU A 210     -13.915   4.306  16.931  1.00 92.55           H
ATOM   3107  CB  LEU A 210     -12.673   5.554  18.121  1.00 92.55           C
ATOM   3108 1HB  LEU A 210     -13.521   6.046  18.598  1.00 92.55           H
ATOM   3109 2HB  LEU A 210     -11.905   5.433  18.885  1.00 92.55           H
ATOM   3110  CG  LEU A 210     -12.128   6.479  17.031  1.00 92.55           C
ATOM   3111  HG  LEU A 210     -11.291   5.979  16.546  1.00 92.55           H
ATOM   3112  CD1 LEU A 210     -13.185   6.741  15.956  1.00 92.55           C
ATOM   3113 1HD1 LEU A 210     -13.478   5.796  15.498  1.00 92.55           H
ATOM   3114 2HD1 LEU A 210     -14.057   7.211  16.410  1.00 92.55           H
ATOM   3115 3HD1 LEU A 210     -12.771   7.401  15.194  1.00 92.55           H
ATOM   3116  CD2 LEU A 210     -11.590   7.779  17.634  1.00 92.55           C
ATOM   3117 1HD2 LEU A 210     -12.393   8.294  18.161  1.00 92.55           H
ATOM   3118 2HD2 LEU A 210     -10.785   7.549  18.332  1.00 92.55           H
ATOM   3119 3HD2 LEU A 210     -11.209   8.418  16.837  1.00 92.55           H
ATOM   3120  HN  LEU A 210     -13.569   3.845  19.669  1.00 92.55           H
ATOM   3121  N   LYS A 211     -11.126   2.820  17.850  1.00 92.55           N
ATOM   3122  CA  LYS A 211     -10.025   2.001  17.371  1.00 92.55           C
ATOM   3123  C   LYS A 211     -10.580   0.854  16.524  1.00 92.55           C
ATOM   3124  O   LYS A 211     -10.155   0.656  15.387  1.00 92.55           O
ATOM   3125  HA  LYS A 211      -9.403   2.631  16.735  1.00 92.55           H
ATOM   3126  CB  LYS A 211      -9.154   1.537  18.540  1.00 92.55           C
ATOM   3127 1HB  LYS A 211      -8.735   2.403  19.053  1.00 92.55           H
ATOM   3128 2HB  LYS A 211      -9.768   1.005  19.266  1.00 92.55           H
ATOM   3129  CG  LYS A 211      -8.024   0.628  18.055  1.00 92.55           C
ATOM   3130 1HG  LYS A 211      -8.438  -0.318  17.707  1.00 92.55           H
ATOM   3131 2HG  LYS A 211      -7.522   1.089  17.203  1.00 92.55           H
ATOM   3132  CD  LYS A 211      -7.011   0.369  19.171  1.00 92.55           C
ATOM   3133 1HD  LYS A 211      -6.660   1.318  19.577  1.00 92.55           H
ATOM   3134 2HD  LYS A 211      -7.494  -0.168  19.988  1.00 92.55           H
ATOM   3135  CE  LYS A 211      -5.821  -0.443  18.655  1.00 92.55           C
ATOM   3136 1HE  LYS A 211      -6.154  -1.436  18.353  1.00 92.55           H
ATOM   3137 2HE  LYS A 211      -5.404   0.036  17.769  1.00 92.55           H
ATOM   3138  NZ  LYS A 211      -4.779  -0.558  19.700  1.00 92.55           N
ATOM   3139 1HZ  LYS A 211      -3.920  -0.899  19.284  1.00 92.55           H
ATOM   3140 2HZ  LYS A 211      -4.616   0.352  20.116  1.00 92.55           H
ATOM   3141 3HZ  LYS A 211      -5.089  -1.207  20.415  1.00 92.55           H
ATOM   3142  HN  LYS A 211     -11.159   2.945  18.842  1.00 92.55           H
ATOM   3143  N   SER A 212     -11.520   0.129  17.111  1.00 91.74           N
ATOM   3144  CA  SER A 212     -12.087  -1.036  16.453  1.00 91.74           C
ATOM   3145  C   SER A 212     -12.632  -0.646  15.077  1.00 91.74           C
ATOM   3146  O   SER A 212     -12.399  -1.346  14.092  1.00 91.74           O
ATOM   3147  HA  SER A 212     -11.262  -1.741  16.352  1.00 91.74           H
ATOM   3148  CB  SER A 212     -13.193  -1.665  17.302  1.00 91.74           C
ATOM   3149 1HB  SER A 212     -12.805  -1.886  18.297  1.00 91.74           H
ATOM   3150 2HB  SER A 212     -14.005  -0.949  17.429  1.00 91.74           H
ATOM   3151  OG  SER A 212     -13.702  -2.860  16.716  1.00 91.74           O
ATOM   3152  HG  SER A 212     -12.947  -3.462  16.456  1.00 91.74           H
ATOM   3153  HN  SER A 212     -11.894   0.325  18.018  1.00 91.74           H
ATOM   3154  N   ALA A 213     -13.347   0.469  15.053  1.00 92.28           N
ATOM   3155  CA  ALA A 213     -14.002   0.912  13.834  1.00 92.28           C
ATOM   3156  C   ALA A 213     -12.943   1.245  12.782  1.00 92.28           C
ATOM   3157  O   ALA A 213     -13.054   0.828  11.630  1.00 92.28           O
ATOM   3158  HA  ALA A 213     -14.617   0.089  13.471  1.00 92.28           H
ATOM   3159  CB  ALA A 213     -14.909   2.104  14.146  1.00 92.28           C
ATOM   3160 1HB  ALA A 213     -15.662   1.807  14.877  1.00 92.28           H
ATOM   3161 2HB  ALA A 213     -14.310   2.919  14.553  1.00 92.28           H
ATOM   3162 3HB  ALA A 213     -15.401   2.436  13.232  1.00 92.28           H
ATOM   3163  HN  ALA A 213     -13.481   1.065  15.845  1.00 92.28           H
ATOM   3164  N   VAL A 214     -11.939   1.993  13.216  1.00 91.09           N
ATOM   3165  CA  VAL A 214     -10.894   2.441  12.310  1.00 91.09           C
ATOM   3166  C   VAL A 214     -10.176   1.224  11.724  1.00 91.09           C
ATOM   3167  O   VAL A 214      -9.868   1.194  10.534  1.00 91.09           O
ATOM   3168  HA  VAL A 214     -11.375   2.989  11.499  1.00 91.09           H
ATOM   3169  CB  VAL A 214      -9.950   3.401  13.036  1.00 91.09           C
ATOM   3170  HB  VAL A 214      -9.639   2.927  13.967  1.00 91.09           H
ATOM   3171  CG1 VAL A 214      -8.694   3.668  12.203  1.00 91.09           C
ATOM   3172 1HG1 VAL A 214      -8.169   2.729  12.026  1.00 91.09           H
ATOM   3173 2HG1 VAL A 214      -8.978   4.112  11.249  1.00 91.09           H
ATOM   3174 3HG1 VAL A 214      -8.040   4.354  12.742  1.00 91.09           H
ATOM   3175  CG2 VAL A 214     -10.662   4.709  13.389  1.00 91.09           C
ATOM   3176 1HG2 VAL A 214     -11.014   5.189  12.476  1.00 91.09           H
ATOM   3177 2HG2 VAL A 214     -11.511   4.496  14.039  1.00 91.09           H
ATOM   3178 3HG2 VAL A 214      -9.967   5.373  13.904  1.00 91.09           H
ATOM   3179  HN  VAL A 214     -11.833   2.291  14.164  1.00 91.09           H
ATOM   3180  N   LEU A 215      -9.930   0.250  12.588  1.00 91.11           N
ATOM   3181  CA  LEU A 215      -9.238  -0.959  12.175  1.00 91.11           C
ATOM   3182  C   LEU A 215     -10.098  -1.712  11.158  1.00 91.11           C
ATOM   3183  O   LEU A 215      -9.593  -2.183  10.141  1.00 91.11           O
ATOM   3184  HA  LEU A 215      -8.312  -0.655  11.686  1.00 91.11           H
ATOM   3185  CB  LEU A 215      -8.851  -1.798  13.395  1.00 91.11           C
ATOM   3186 1HB  LEU A 215      -9.585  -1.621  14.181  1.00 91.11           H
ATOM   3187 2HB  LEU A 215      -8.923  -2.852  13.124  1.00 91.11           H
ATOM   3188  CG  LEU A 215      -7.456  -1.542  13.970  1.00 91.11           C
ATOM   3189  HG  LEU A 215      -7.120  -0.564  13.627  1.00 91.11           H
ATOM   3190  CD1 LEU A 215      -7.494  -1.496  15.499  1.00 91.11           C
ATOM   3191 1HD1 LEU A 215      -8.158  -0.694  15.822  1.00 91.11           H
ATOM   3192 2HD1 LEU A 215      -7.861  -2.448  15.882  1.00 91.11           H
ATOM   3193 3HD1 LEU A 215      -6.490  -1.313  15.882  1.00 91.11           H
ATOM   3194  CD2 LEU A 215      -6.452  -2.574  13.453  1.00 91.11           C
ATOM   3195 1HD2 LEU A 215      -6.773  -3.573  13.746  1.00 91.11           H
ATOM   3196 2HD2 LEU A 215      -6.398  -2.514  12.366  1.00 91.11           H
ATOM   3197 3HD2 LEU A 215      -5.469  -2.369  13.877  1.00 91.11           H
ATOM   3198  HN  LEU A 215     -10.194   0.277  13.552  1.00 91.11           H
ATOM   3199  N   THR A 216     -11.383  -1.802  11.469  1.00 92.36           N
ATOM   3200  CA  THR A 216     -12.312  -2.519  10.612  1.00 92.36           C
ATOM   3201  C   THR A 216     -12.315  -1.915   9.207  1.00 92.36           C
ATOM   3202  O   THR A 216     -12.268  -2.642   8.215  1.00 92.36           O
ATOM   3203  HA  THR A 216     -11.967  -3.549  10.517  1.00 92.36           H
ATOM   3204  CB  THR A 216     -13.686  -2.500  11.285  1.00 92.36           C
ATOM   3205  HB  THR A 216     -14.070  -1.482  11.356  1.00 92.36           H
ATOM   3206  OG1 THR A 216     -13.474  -3.166  12.526  1.00 92.36           O
ATOM   3207  HG1 THR A 216     -13.374  -2.496  13.262  1.00 92.36           H
ATOM   3208  CG2 THR A 216     -14.705  -3.380  10.559  1.00 92.36           C
ATOM   3209 1HG2 THR A 216     -14.352  -4.411  10.547  1.00 92.36           H
ATOM   3210 2HG2 THR A 216     -14.827  -3.026   9.535  1.00 92.36           H
ATOM   3211 3HG2 THR A 216     -15.663  -3.331  11.077  1.00 92.36           H
ATOM   3212  HN  THR A 216     -11.790  -1.397  12.288  1.00 92.36           H
ATOM   3213  N   LEU A 217     -12.370  -0.592   9.165  1.00 89.26           N
ATOM   3214  CA  LEU A 217     -12.422   0.116   7.897  1.00 89.26           C
ATOM   3215  C   LEU A 217     -11.178  -0.229   7.075  1.00 89.26           C
ATOM   3216  O   LEU A 217     -11.266  -0.423   5.863  1.00 89.26           O
ATOM   3217  HA  LEU A 217     -13.301  -0.240   7.360  1.00 89.26           H
ATOM   3218  CB  LEU A 217     -12.609   1.617   8.129  1.00 89.26           C
ATOM   3219 1HB  LEU A 217     -13.473   1.759   8.778  1.00 89.26           H
ATOM   3220 2HB  LEU A 217     -11.740   1.992   8.668  1.00 89.26           H
ATOM   3221  CG  LEU A 217     -12.804   2.470   6.874  1.00 89.26           C
ATOM   3222  HG  LEU A 217     -12.000   2.237   6.175  1.00 89.26           H
ATOM   3223  CD1 LEU A 217     -14.122   2.127   6.177  1.00 89.26           C
ATOM   3224 1HD1 LEU A 217     -14.118   1.076   5.888  1.00 89.26           H
ATOM   3225 2HD1 LEU A 217     -14.953   2.313   6.858  1.00 89.26           H
ATOM   3226 3HD1 LEU A 217     -14.235   2.748   5.288  1.00 89.26           H
ATOM   3227  CD2 LEU A 217     -12.700   3.960   7.202  1.00 89.26           C
ATOM   3228 1HD2 LEU A 217     -13.468   4.227   7.928  1.00 89.26           H
ATOM   3229 2HD2 LEU A 217     -11.716   4.172   7.620  1.00 89.26           H
ATOM   3230 3HD2 LEU A 217     -12.842   4.544   6.293  1.00 89.26           H
ATOM   3231  HN  LEU A 217     -12.379  -0.007   9.976  1.00 89.26           H
ATOM   3232  N   LYS A 218     -10.050  -0.294   7.766  1.00 87.37           N
ATOM   3233  CA  LYS A 218      -8.783  -0.560   7.107  1.00 87.37           C
ATOM   3234  C   LYS A 218      -8.831  -1.946   6.459  1.00 87.37           C
ATOM   3235  O   LYS A 218      -8.371  -2.125   5.333  1.00 87.37           O
ATOM   3236  HA  LYS A 218      -8.661   0.184   6.320  1.00 87.37           H
ATOM   3237  CB  LYS A 218      -7.621  -0.379   8.085  1.00 87.37           C
ATOM   3238 1HB  LYS A 218      -7.857  -0.867   9.031  1.00 87.37           H
ATOM   3239 2HB  LYS A 218      -6.729  -0.865   7.691  1.00 87.37           H
ATOM   3240  CG  LYS A 218      -7.335   1.104   8.328  1.00 87.37           C
ATOM   3241 1HG  LYS A 218      -6.876   1.540   7.440  1.00 87.37           H
ATOM   3242 2HG  LYS A 218      -8.271   1.636   8.496  1.00 87.37           H
ATOM   3243  CD  LYS A 218      -6.410   1.295   9.532  1.00 87.37           C
ATOM   3244 1HD  LYS A 218      -6.873   0.868  10.421  1.00 87.37           H
ATOM   3245 2HD  LYS A 218      -5.477   0.755   9.367  1.00 87.37           H
ATOM   3246  CE  LYS A 218      -6.112   2.777   9.765  1.00 87.37           C
ATOM   3247 1HE  LYS A 218      -5.647   3.205   8.878  1.00 87.37           H
ATOM   3248 2HE  LYS A 218      -7.043   3.320   9.930  1.00 87.37           H
ATOM   3249  NZ  LYS A 218      -5.219   2.949  10.933  1.00 87.37           N
ATOM   3250 1HZ  LYS A 218      -4.886   3.906  10.966  1.00 87.37           H
ATOM   3251 2HZ  LYS A 218      -5.730   2.739  11.783  1.00 87.37           H
ATOM   3252 3HZ  LYS A 218      -4.429   2.319  10.849  1.00 87.37           H
ATOM   3253  HN  LYS A 218      -9.993  -0.168   8.756  1.00 87.37           H
ATOM   3254  N   VAL A 219      -9.392  -2.891   7.200  1.00 88.01           N
ATOM   3255  CA  VAL A 219      -9.424  -4.272   6.752  1.00 88.01           C
ATOM   3256  C   VAL A 219     -10.310  -4.381   5.509  1.00 88.01           C
ATOM   3257  O   VAL A 219      -9.932  -5.018   4.527  1.00 88.01           O
ATOM   3258  HA  VAL A 219      -8.406  -4.555   6.483  1.00 88.01           H
ATOM   3259  CB  VAL A 219      -9.882  -5.182   7.894  1.00 88.01           C
ATOM   3260  HB  VAL A 219     -10.797  -4.762   8.310  1.00 88.01           H
ATOM   3261  CG1 VAL A 219     -10.201  -6.588   7.380  1.00 88.01           C
ATOM   3262 1HG1 VAL A 219     -10.996  -6.532   6.638  1.00 88.01           H
ATOM   3263 2HG1 VAL A 219      -9.309  -7.019   6.926  1.00 88.01           H
ATOM   3264 3HG1 VAL A 219     -10.523  -7.214   8.212  1.00 88.01           H
ATOM   3265  CG2 VAL A 219      -8.836  -5.230   9.010  1.00 88.01           C
ATOM   3266 1HG2 VAL A 219      -7.897  -5.614   8.612  1.00 88.01           H
ATOM   3267 2HG2 VAL A 219      -8.680  -4.226   9.404  1.00 88.01           H
ATOM   3268 3HG2 VAL A 219      -9.187  -5.883   9.808  1.00 88.01           H
ATOM   3269  HN  VAL A 219      -9.818  -2.725   8.089  1.00 88.01           H
ATOM   3270  N   ILE A 220     -11.471  -3.748   5.593  1.00 88.05           N
ATOM   3271  CA  ILE A 220     -12.466  -3.870   4.541  1.00 88.05           C
ATOM   3272  C   ILE A 220     -11.918  -3.253   3.252  1.00 88.05           C
ATOM   3273  O   ILE A 220     -11.863  -3.916   2.217  1.00 88.05           O
ATOM   3274  HA  ILE A 220     -12.634  -4.933   4.371  1.00 88.05           H
ATOM   3275  CB  ILE A 220     -13.798  -3.267   4.992  1.00 88.05           C
ATOM   3276  HB  ILE A 220     -13.603  -2.278   5.405  1.00 88.05           H
ATOM   3277  CG1 ILE A 220     -14.430  -4.106   6.105  1.00 88.05           C
ATOM   3278 1HG1 ILE A 220     -14.716  -5.082   5.712  1.00 88.05           H
ATOM   3279 2HG1 ILE A 220     -13.698  -4.282   6.893  1.00 88.05           H
ATOM   3280  CG2 ILE A 220     -14.746  -3.082   3.805  1.00 88.05           C
ATOM   3281 1HG2 ILE A 220     -14.289  -2.413   3.076  1.00 88.05           H
ATOM   3282 2HG2 ILE A 220     -14.939  -4.049   3.340  1.00 88.05           H
ATOM   3283 3HG2 ILE A 220     -15.685  -2.653   4.154  1.00 88.05           H
ATOM   3284  CD1 ILE A 220     -15.659  -3.405   6.689  1.00 88.05           C
ATOM   3285 1HD1 ILE A 220     -15.365  -2.441   7.102  1.00 88.05           H
ATOM   3286 2HD1 ILE A 220     -16.398  -3.253   5.903  1.00 88.05           H
ATOM   3287 3HD1 ILE A 220     -16.088  -4.023   7.477  1.00 88.05           H
ATOM   3288  HN  ILE A 220     -11.735  -3.163   6.359  1.00 88.05           H
ATOM   3289  N   LEU A 221     -11.526  -1.992   3.357  1.00 82.98           N
ATOM   3290  CA  LEU A 221     -11.189  -1.212   2.178  1.00 82.98           C
ATOM   3291  C   LEU A 221      -9.771  -1.565   1.726  1.00 82.98           C
ATOM   3292  O   LEU A 221      -9.426  -1.392   0.558  1.00 82.98           O
ATOM   3293  HA  LEU A 221     -11.884  -1.498   1.389  1.00 82.98           H
ATOM   3294  CB  LEU A 221     -11.396   0.280   2.446  1.00 82.98           C
ATOM   3295 1HB  LEU A 221     -10.774   0.566   3.294  1.00 82.98           H
ATOM   3296 2HB  LEU A 221     -11.034   0.837   1.582  1.00 82.98           H
ATOM   3297  CG  LEU A 221     -12.834   0.717   2.733  1.00 82.98           C
ATOM   3298  HG  LEU A 221     -13.164   0.223   3.647  1.00 82.98           H
ATOM   3299  CD1 LEU A 221     -12.909   2.225   2.982  1.00 82.98           C
ATOM   3300 1HD1 LEU A 221     -12.287   2.483   3.839  1.00 82.98           H
ATOM   3301 2HD1 LEU A 221     -12.552   2.757   2.100  1.00 82.98           H
ATOM   3302 3HD1 LEU A 221     -13.942   2.508   3.184  1.00 82.98           H
ATOM   3303  CD2 LEU A 221     -13.776   0.273   1.613  1.00 82.98           C
ATOM   3304 1HD2 LEU A 221     -13.457   0.720   0.671  1.00 82.98           H
ATOM   3305 2HD2 LEU A 221     -13.752  -0.813   1.527  1.00 82.98           H
ATOM   3306 3HD2 LEU A 221     -14.792   0.596   1.843  1.00 82.98           H
ATOM   3307  HN  LEU A 221     -11.437  -1.505   4.226  1.00 82.98           H
ATOM   3308  N   GLY A 222      -8.986  -2.055   2.675  1.00 75.64           N
ATOM   3309  CA  GLY A 222      -7.572  -2.281   2.434  1.00 75.64           C
ATOM   3310  C   GLY A 222      -7.352  -3.552   1.611  1.00 75.64           C
ATOM   3311  O   GLY A 222      -6.442  -3.612   0.785  1.00 75.64           O
ATOM   3312 1HA  GLY A 222      -7.147  -1.425   1.908  1.00 75.64           H
ATOM   3313 2HA  GLY A 222      -7.045  -2.363   3.385  1.00 75.64           H
ATOM   3314  HN  GLY A 222      -9.302  -2.295   3.593  1.00 75.64           H
ATOM   3315  N   PHE A 223      -8.200  -4.538   1.866  1.00 77.92           N
ATOM   3316  CA  PHE A 223      -7.917  -5.897   1.440  1.00 77.92           C
ATOM   3317  C   PHE A 223      -9.136  -6.523   0.758  1.00 77.92           C
ATOM   3318  O   PHE A 223      -9.066  -6.923  -0.403  1.00 77.92           O
ATOM   3319  HA  PHE A 223      -7.092  -5.849   0.730  1.00 77.92           H
ATOM   3320  CB  PHE A 223      -7.583  -6.701   2.698  1.00 77.92           C
ATOM   3321 1HB  PHE A 223      -6.720  -6.249   3.187  1.00 77.92           H
ATOM   3322 2HB  PHE A 223      -8.418  -6.628   3.395  1.00 77.92           H
ATOM   3323  CG  PHE A 223      -7.285  -8.178   2.433  1.00 77.92           C
ATOM   3324  CD1 PHE A 223      -8.167  -9.132   2.835  1.00 77.92           C
ATOM   3325  HD1 PHE A 223      -9.086  -8.844   3.345  1.00 77.92           H
ATOM   3326  CD2 PHE A 223      -6.139  -8.537   1.796  1.00 77.92           C
ATOM   3327  HD2 PHE A 223      -5.432  -7.772   1.474  1.00 77.92           H
ATOM   3328  CE1 PHE A 223      -7.891 -10.503   2.589  1.00 77.92           C
ATOM   3329  HE1 PHE A 223      -8.598 -11.268   2.911  1.00 77.92           H
ATOM   3330  CE2 PHE A 223      -5.862  -9.907   1.550  1.00 77.92           C
ATOM   3331  HE2 PHE A 223      -4.943 -10.195   1.039  1.00 77.92           H
ATOM   3332  CZ  PHE A 223      -6.744 -10.862   1.951  1.00 77.92           C
ATOM   3333  HZ  PHE A 223      -6.532 -11.914   1.762  1.00 77.92           H
ATOM   3334  HN  PHE A 223      -9.065  -4.419   2.353  1.00 77.92           H
ATOM   3335  N   PHE A 224     -10.226  -6.588   1.510  1.00 84.35           N
ATOM   3336  CA  PHE A 224     -11.378  -7.368   1.091  1.00 84.35           C
ATOM   3337  C   PHE A 224     -11.949  -6.838  -0.226  1.00 84.35           C
ATOM   3338  O   PHE A 224     -12.101  -7.590  -1.188  1.00 84.35           O
ATOM   3339  HA  PHE A 224     -11.040  -8.395   0.951  1.00 84.35           H
ATOM   3340  CB  PHE A 224     -12.437  -7.225   2.186  1.00 84.35           C
ATOM   3341 1HB  PHE A 224     -12.366  -6.227   2.618  1.00 84.35           H
ATOM   3342 2HB  PHE A 224     -13.425  -7.308   1.734  1.00 84.35           H
ATOM   3343  CG  PHE A 224     -12.316  -8.259   3.307  1.00 84.35           C
ATOM   3344  CD1 PHE A 224     -12.869  -9.493   3.157  1.00 84.35           C
ATOM   3345  HD1 PHE A 224     -13.399  -9.744   2.238  1.00 84.35           H
ATOM   3346  CD2 PHE A 224     -11.655  -7.946   4.453  1.00 84.35           C
ATOM   3347  HD2 PHE A 224     -11.212  -6.957   4.574  1.00 84.35           H
ATOM   3348  CE1 PHE A 224     -12.757 -10.453   4.197  1.00 84.35           C
ATOM   3349  HE1 PHE A 224     -13.201 -11.441   4.077  1.00 84.35           H
ATOM   3350  CE2 PHE A 224     -11.543  -8.906   5.494  1.00 84.35           C
ATOM   3351  HE2 PHE A 224     -11.013  -8.654   6.413  1.00 84.35           H
ATOM   3352  CZ  PHE A 224     -12.096 -10.139   5.344  1.00 84.35           C
ATOM   3353  HZ  PHE A 224     -12.010 -10.876   6.142  1.00 84.35           H
ATOM   3354  HN  PHE A 224     -10.328  -6.122   2.388  1.00 84.35           H
ATOM   3355  N   LEU A 225     -12.249  -5.547  -0.227  1.00 82.31           N
ATOM   3356  CA  LEU A 225     -12.878  -4.926  -1.381  1.00 82.31           C
ATOM   3357  C   LEU A 225     -11.967  -5.086  -2.600  1.00 82.31           C
ATOM   3358  O   LEU A 225     -12.398  -5.578  -3.641  1.00 82.31           O
ATOM   3359  HA  LEU A 225     -13.808  -5.460  -1.573  1.00 82.31           H
ATOM   3360  CB  LEU A 225     -13.245  -3.473  -1.073  1.00 82.31           C
ATOM   3361 1HB  LEU A 225     -13.978  -3.467  -0.266  1.00 82.31           H
ATOM   3362 2HB  LEU A 225     -12.356  -2.966  -0.699  1.00 82.31           H
ATOM   3363  CG  LEU A 225     -13.808  -2.662  -2.242  1.00 82.31           C
ATOM   3364  HG  LEU A 225     -13.146  -2.792  -3.098  1.00 82.31           H
ATOM   3365  CD1 LEU A 225     -15.188  -3.179  -2.654  1.00 82.31           C
ATOM   3366 1HD1 LEU A 225     -15.108  -4.223  -2.959  1.00 82.31           H
ATOM   3367 2HD1 LEU A 225     -15.873  -3.099  -1.810  1.00 82.31           H
ATOM   3368 3HD1 LEU A 225     -15.565  -2.585  -3.486  1.00 82.31           H
ATOM   3369  CD2 LEU A 225     -13.831  -1.168  -1.911  1.00 82.31           C
ATOM   3370 1HD2 LEU A 225     -14.457  -1.000  -1.035  1.00 82.31           H
ATOM   3371 2HD2 LEU A 225     -12.817  -0.826  -1.705  1.00 82.31           H
ATOM   3372 3HD2 LEU A 225     -14.236  -0.615  -2.759  1.00 82.31           H
ATOM   3373  HN  LEU A 225     -12.070  -4.931   0.540  1.00 82.31           H
ATOM   3374  N   PRO A 226     -10.696  -4.674  -2.494  1.00 75.61           N
ATOM   3375  CA  PRO A 226      -9.757  -4.831  -3.607  1.00 75.61           C
ATOM   3376  C   PRO A 226      -9.703  -6.262  -4.118  1.00 75.61           C
ATOM   3377  O   PRO A 226      -9.744  -6.496  -5.325  1.00 75.61           O
ATOM   3378  HA  PRO A 226     -10.084  -4.236  -4.460  1.00 75.61           H
ATOM   3379  CB  PRO A 226      -8.417  -4.388  -3.016  1.00 75.61           C
ATOM   3380 1HB  PRO A 226      -7.863  -5.230  -2.602  1.00 75.61           H
ATOM   3381 2HB  PRO A 226      -7.779  -3.927  -3.770  1.00 75.61           H
ATOM   3382  CG  PRO A 226      -8.820  -3.392  -1.935  1.00 75.61           C
ATOM   3383 1HG  PRO A 226      -8.030  -3.253  -1.197  1.00 75.61           H
ATOM   3384 2HG  PRO A 226      -9.029  -2.406  -2.350  1.00 75.61           H
ATOM   3385  CD  PRO A 226     -10.060  -4.031  -1.330  1.00 75.61           C
ATOM   3386 1HD  PRO A 226      -9.805  -4.760  -0.561  1.00 75.61           H
ATOM   3387 2HD  PRO A 226     -10.709  -3.292  -0.861  1.00 75.61           H
ATOM   3388  N   PHE A 227      -9.610  -7.189  -3.176  1.00 81.24           N
ATOM   3389  CA  PHE A 227      -9.458  -8.593  -3.521  1.00 81.24           C
ATOM   3390  C   PHE A 227     -10.651  -9.088  -4.340  1.00 81.24           C
ATOM   3391  O   PHE A 227     -10.476  -9.778  -5.343  1.00 81.24           O
ATOM   3392  HA  PHE A 227      -8.549  -8.683  -4.115  1.00 81.24           H
ATOM   3393  CB  PHE A 227      -9.399  -9.372  -2.205  1.00 81.24           C
ATOM   3394 1HB  PHE A 227      -8.558  -9.007  -1.616  1.00 81.24           H
ATOM   3395 2HB  PHE A 227     -10.303  -9.167  -1.632  1.00 81.24           H
ATOM   3396  CG  PHE A 227      -9.259 -10.885  -2.385  1.00 81.24           C
ATOM   3397  CD1 PHE A 227     -10.341 -11.693  -2.220  1.00 81.24           C
ATOM   3398  HD1 PHE A 227     -11.308 -11.262  -1.961  1.00 81.24           H
ATOM   3399  CD2 PHE A 227      -8.052 -11.423  -2.708  1.00 81.24           C
ATOM   3400  HD2 PHE A 227      -7.185 -10.775  -2.839  1.00 81.24           H
ATOM   3401  CE1 PHE A 227     -10.210 -13.097  -2.387  1.00 81.24           C
ATOM   3402  HE1 PHE A 227     -11.077 -13.744  -2.255  1.00 81.24           H
ATOM   3403  CE2 PHE A 227      -7.922 -12.827  -2.874  1.00 81.24           C
ATOM   3404  HE2 PHE A 227      -6.954 -13.257  -3.133  1.00 81.24           H
ATOM   3405  CZ  PHE A 227      -9.003 -13.634  -2.710  1.00 81.24           C
ATOM   3406  HZ  PHE A 227      -8.903 -14.712  -2.838  1.00 81.24           H
ATOM   3407  HN  PHE A 227      -9.637  -6.995  -2.196  1.00 81.24           H
ATOM   3408  N   VAL A 228     -11.838  -8.717  -3.883  1.00 83.68           N
ATOM   3409  CA  VAL A 228     -13.061  -9.156  -4.532  1.00 83.68           C
ATOM   3410  C   VAL A 228     -13.056  -8.689  -5.989  1.00 83.68           C
ATOM   3411  O   VAL A 228     -13.340  -9.471  -6.896  1.00 83.68           O
ATOM   3412  HA  VAL A 228     -13.071 -10.246  -4.513  1.00 83.68           H
ATOM   3413  CB  VAL A 228     -14.278  -8.658  -3.749  1.00 83.68           C
ATOM   3414  HB  VAL A 228     -14.152  -7.589  -3.579  1.00 83.68           H
ATOM   3415  CG1 VAL A 228     -15.565  -8.858  -4.550  1.00 83.68           C
ATOM   3416 1HG1 VAL A 228     -15.501  -8.303  -5.486  1.00 83.68           H
ATOM   3417 2HG1 VAL A 228     -15.698  -9.919  -4.765  1.00 83.68           H
ATOM   3418 3HG1 VAL A 228     -16.414  -8.496  -3.970  1.00 83.68           H
ATOM   3419  CG2 VAL A 228     -14.369  -9.343  -2.384  1.00 83.68           C
ATOM   3420 1HG2 VAL A 228     -14.460 -10.421  -2.523  1.00 83.68           H
ATOM   3421 2HG2 VAL A 228     -13.469  -9.127  -1.807  1.00 83.68           H
ATOM   3422 3HG2 VAL A 228     -15.242  -8.971  -1.848  1.00 83.68           H
ATOM   3423  HN  VAL A 228     -11.971  -8.128  -3.085  1.00 83.68           H
ATOM   3424  N   VAL A 229     -12.731  -7.417  -6.168  1.00 77.57           N
ATOM   3425  CA  VAL A 229     -12.842  -6.794  -7.476  1.00 77.57           C
ATOM   3426  C   VAL A 229     -11.821  -7.425  -8.425  1.00 77.57           C
ATOM   3427  O   VAL A 229     -12.132  -7.698  -9.584  1.00 77.57           O
ATOM   3428  HA  VAL A 229     -13.844  -6.997  -7.854  1.00 77.57           H
ATOM   3429  CB  VAL A 229     -12.682  -5.278  -7.348  1.00 77.57           C
ATOM   3430  HB  VAL A 229     -11.672  -5.076  -6.991  1.00 77.57           H
ATOM   3431  CG1 VAL A 229     -12.844  -4.593  -8.707  1.00 77.57           C
ATOM   3432 1HG1 VAL A 229     -12.087  -4.967  -9.395  1.00 77.57           H
ATOM   3433 2HG1 VAL A 229     -13.836  -4.807  -9.105  1.00 77.57           H
ATOM   3434 3HG1 VAL A 229     -12.726  -3.516  -8.587  1.00 77.57           H
ATOM   3435  CG2 VAL A 229     -13.665  -4.707  -6.325  1.00 77.57           C
ATOM   3436 1HG2 VAL A 229     -14.685  -4.925  -6.640  1.00 77.57           H
ATOM   3437 2HG2 VAL A 229     -13.481  -5.161  -5.351  1.00 77.57           H
ATOM   3438 3HG2 VAL A 229     -13.530  -3.628  -6.253  1.00 77.57           H
ATOM   3439  HN  VAL A 229     -12.398  -6.817  -5.441  1.00 77.57           H
ATOM   3440  N   MET A 230     -10.624  -7.638  -7.899  1.00 77.86           N
ATOM   3441  CA  MET A 230      -9.558  -8.238  -8.683  1.00 77.86           C
ATOM   3442  C   MET A 230      -9.934  -9.652  -9.129  1.00 77.86           C
ATOM   3443  O   MET A 230      -9.760 -10.006 -10.294  1.00 77.86           O
ATOM   3444  HA  MET A 230      -9.437  -7.595  -9.554  1.00 77.86           H
ATOM   3445  CB  MET A 230      -8.277  -8.290  -7.847  1.00 77.86           C
ATOM   3446 1HB  MET A 230      -8.525  -8.508  -6.808  1.00 77.86           H
ATOM   3447 2HB  MET A 230      -7.641  -9.102  -8.200  1.00 77.86           H
ATOM   3448  CG  MET A 230      -7.515  -6.966  -7.929  1.00 77.86           C
ATOM   3449 1HG  MET A 230      -7.382  -6.677  -8.971  1.00 77.86           H
ATOM   3450 2HG  MET A 230      -8.092  -6.175  -7.450  1.00 77.86           H
ATOM   3451  SD  MET A 230      -5.925  -7.127  -7.134  1.00 77.86           S
ATOM   3452  CE  MET A 230      -6.430  -7.103  -5.422  1.00 77.86           C
ATOM   3453 1HE  MET A 230      -6.940  -6.164  -5.207  1.00 77.86           H
ATOM   3454 2HE  MET A 230      -7.107  -7.936  -5.232  1.00 77.86           H
ATOM   3455 3HE  MET A 230      -5.552  -7.195  -4.783  1.00 77.86           H
ATOM   3456  HN  MET A 230     -10.379  -7.410  -6.957  1.00 77.86           H
ATOM   3457  N   ALA A 231     -10.443 -10.423  -8.179  1.00 81.83           N
ATOM   3458  CA  ALA A 231     -10.794 -11.807  -8.446  1.00 81.83           C
ATOM   3459  C   ALA A 231     -11.815 -11.859  -9.585  1.00 81.83           C
ATOM   3460  O   ALA A 231     -11.700 -12.686 -10.488  1.00 81.83           O
ATOM   3461  HA  ALA A 231      -9.887 -12.325  -8.758  1.00 81.83           H
ATOM   3462  CB  ALA A 231     -11.317 -12.458  -7.164  1.00 81.83           C
ATOM   3463 1HB  ALA A 231     -10.545 -12.421  -6.396  1.00 81.83           H
ATOM   3464 2HB  ALA A 231     -12.200 -11.920  -6.817  1.00 81.83           H
ATOM   3465 3HB  ALA A 231     -11.581 -13.496  -7.365  1.00 81.83           H
ATOM   3466  HN  ALA A 231     -10.615 -10.116  -7.243  1.00 81.83           H
ATOM   3467  N   CYS A 232     -12.790 -10.966  -9.504  1.00 81.72           N
ATOM   3468  CA  CYS A 232     -13.835 -10.907 -10.511  1.00 81.72           C
ATOM   3469  C   CYS A 232     -13.192 -10.546 -11.852  1.00 81.72           C
ATOM   3470  O   CYS A 232     -13.442 -11.203 -12.861  1.00 81.72           O
ATOM   3471  HA  CYS A 232     -14.286 -11.898 -10.553  1.00 81.72           H
ATOM   3472  CB  CYS A 232     -14.939  -9.920 -10.124  1.00 81.72           C
ATOM   3473 1HB  CYS A 232     -14.499  -8.966  -9.835  1.00 81.72           H
ATOM   3474 2HB  CYS A 232     -15.583  -9.727 -10.982  1.00 81.72           H
ATOM   3475  SG  CYS A 232     -15.927 -10.597  -8.741  1.00 81.72           S
ATOM   3476  HG  CYS A 232     -15.088 -10.229  -7.777  1.00 81.72           H
ATOM   3477  HN  CYS A 232     -12.871 -10.292  -8.770  1.00 81.72           H
ATOM   3478  N   CYS A 233     -12.376  -9.503 -11.819  1.00 75.14           N
ATOM   3479  CA  CYS A 233     -11.829  -8.941 -13.042  1.00 75.14           C
ATOM   3480  C   CYS A 233     -11.057 -10.042 -13.773  1.00 75.14           C
ATOM   3481  O   CYS A 233     -11.271 -10.269 -14.963  1.00 75.14           O
ATOM   3482  HA  CYS A 233     -12.677  -8.602 -13.637  1.00 75.14           H
ATOM   3483  CB  CYS A 233     -10.952  -7.719 -12.761  1.00 75.14           C
ATOM   3484 1HB  CYS A 233     -10.216  -7.959 -11.994  1.00 75.14           H
ATOM   3485 2HB  CYS A 233     -10.399  -7.444 -13.659  1.00 75.14           H
ATOM   3486  SG  CYS A 233     -11.991  -6.316 -12.213  1.00 75.14           S
ATOM   3487  HG  CYS A 233     -12.204  -6.773 -10.982  1.00 75.14           H
ATOM   3488  HN  CYS A 233     -12.088  -9.045 -10.978  1.00 75.14           H
ATOM   3489  N   TYR A 234     -10.176 -10.695 -13.031  1.00 78.81           N
ATOM   3490  CA  TYR A 234      -9.258 -11.651 -13.627  1.00 78.81           C
ATOM   3491  C   TYR A 234      -9.996 -12.913 -14.077  1.00 78.81           C
ATOM   3492  O   TYR A 234      -9.611 -13.544 -15.060  1.00 78.81           O
ATOM   3493  HA  TYR A 234      -8.797 -11.179 -14.495  1.00 78.81           H
ATOM   3494  CB  TYR A 234      -8.262 -12.022 -12.526  1.00 78.81           C
ATOM   3495 1HB  TYR A 234      -8.794 -12.087 -11.576  1.00 78.81           H
ATOM   3496 2HB  TYR A 234      -7.858 -13.013 -12.734  1.00 78.81           H
ATOM   3497  CG  TYR A 234      -7.102 -11.035 -12.377  1.00 78.81           C
ATOM   3498  CD1 TYR A 234      -6.268 -10.785 -13.448  1.00 78.81           C
ATOM   3499  HD1 TYR A 234      -6.436 -11.290 -14.399  1.00 78.81           H
ATOM   3500  CD2 TYR A 234      -6.890 -10.396 -11.173  1.00 78.81           C
ATOM   3501  HD2 TYR A 234      -7.549 -10.594 -10.327  1.00 78.81           H
ATOM   3502  CE1 TYR A 234      -5.176  -9.857 -13.308  1.00 78.81           C
ATOM   3503  HE1 TYR A 234      -4.510  -9.650 -14.146  1.00 78.81           H
ATOM   3504  CE2 TYR A 234      -5.798  -9.468 -11.033  1.00 78.81           C
ATOM   3505  HE2 TYR A 234      -5.619  -8.956 -10.087  1.00 78.81           H
ATOM   3506  CZ  TYR A 234      -4.995  -9.244 -12.108  1.00 78.81           C
ATOM   3507  OH  TYR A 234      -3.964  -8.367 -11.976  1.00 78.81           O
ATOM   3508  HH  TYR A 234      -3.986  -7.947 -11.068  1.00 78.81           H
ATOM   3509  HN  TYR A 234     -10.083 -10.581 -12.042  1.00 78.81           H
ATOM   3510  N   THR A 235     -11.043 -13.243 -13.336  1.00 83.02           N
ATOM   3511  CA  THR A 235     -11.889 -14.369 -13.696  1.00 83.02           C
ATOM   3512  C   THR A 235     -12.429 -14.197 -15.117  1.00 83.02           C
ATOM   3513  O   THR A 235     -12.415 -15.139 -15.908  1.00 83.02           O
ATOM   3514  HA  THR A 235     -11.280 -15.272 -13.692  1.00 83.02           H
ATOM   3515  CB  THR A 235     -12.989 -14.490 -12.639  1.00 83.02           C
ATOM   3516  HB  THR A 235     -13.625 -13.605 -12.635  1.00 83.02           H
ATOM   3517  OG1 THR A 235     -12.281 -14.744 -11.429  1.00 83.02           O
ATOM   3518  HG1 THR A 235     -12.321 -13.941 -10.834  1.00 83.02           H
ATOM   3519  CG2 THR A 235     -13.853 -15.737 -12.834  1.00 83.02           C
ATOM   3520 1HG2 THR A 235     -13.227 -16.627 -12.770  1.00 83.02           H
ATOM   3521 2HG2 THR A 235     -14.331 -15.699 -13.813  1.00 83.02           H
ATOM   3522 3HG2 THR A 235     -14.618 -15.775 -12.058  1.00 83.02           H
ATOM   3523  HN  THR A 235     -11.316 -12.758 -12.505  1.00 83.02           H
ATOM   3524  N   ILE A 236     -12.892 -12.988 -15.399  1.00 81.34           N
ATOM   3525  CA  ILE A 236     -13.501 -12.701 -16.686  1.00 81.34           C
ATOM   3526  C   ILE A 236     -12.415 -12.670 -17.764  1.00 81.34           C
ATOM   3527  O   ILE A 236     -12.621 -13.162 -18.872  1.00 81.34           O
ATOM   3528  HA  ILE A 236     -14.187 -13.517 -16.912  1.00 81.34           H
ATOM   3529  CB  ILE A 236     -14.331 -11.418 -16.612  1.00 81.34           C
ATOM   3530  HB  ILE A 236     -13.666 -10.596 -16.345  1.00 81.34           H
ATOM   3531  CG1 ILE A 236     -15.393 -11.515 -15.515  1.00 81.34           C
ATOM   3532 1HG1 ILE A 236     -16.194 -12.181 -15.837  1.00 81.34           H
ATOM   3533 2HG1 ILE A 236     -14.956 -11.953 -14.618  1.00 81.34           H
ATOM   3534  CG2 ILE A 236     -14.942 -11.081 -17.973  1.00 81.34           C
ATOM   3535 1HG2 ILE A 236     -14.146 -10.940 -18.704  1.00 81.34           H
ATOM   3536 2HG2 ILE A 236     -15.589 -11.898 -18.294  1.00 81.34           H
ATOM   3537 3HG2 ILE A 236     -15.527 -10.165 -17.892  1.00 81.34           H
ATOM   3538  CD1 ILE A 236     -15.970 -10.136 -15.187  1.00 81.34           C
ATOM   3539 1HD1 ILE A 236     -15.171  -9.481 -14.842  1.00 81.34           H
ATOM   3540 2HD1 ILE A 236     -16.428  -9.712 -16.081  1.00 81.34           H
ATOM   3541 3HD1 ILE A 236     -16.723 -10.234 -14.405  1.00 81.34           H
ATOM   3542  HN  ILE A 236     -12.855 -12.214 -14.766  1.00 81.34           H
ATOM   3543  N   ILE A 237     -11.282 -12.086 -17.400  1.00 77.71           N
ATOM   3544  CA  ILE A 237     -10.174 -11.959 -18.331  1.00 77.71           C
ATOM   3545  C   ILE A 237      -9.742 -13.352 -18.795  1.00 77.71           C
ATOM   3546  O   ILE A 237      -9.587 -13.590 -19.992  1.00 77.71           O
ATOM   3547  HA  ILE A 237     -10.535 -11.403 -19.196  1.00 77.71           H
ATOM   3548  CB  ILE A 237      -9.041 -11.141 -17.707  1.00 77.71           C
ATOM   3549  HB  ILE A 237      -8.900 -11.480 -16.681  1.00 77.71           H
ATOM   3550  CG1 ILE A 237      -9.407  -9.657 -17.645  1.00 77.71           C
ATOM   3551 1HG1 ILE A 237      -9.444  -9.245 -18.654  1.00 77.71           H
ATOM   3552 2HG1 ILE A 237     -10.403  -9.541 -17.218  1.00 77.71           H
ATOM   3553  CG2 ILE A 237      -7.723 -11.376 -18.447  1.00 77.71           C
ATOM   3554 1HG2 ILE A 237      -7.460 -12.433 -18.394  1.00 77.71           H
ATOM   3555 2HG2 ILE A 237      -7.834 -11.081 -19.490  1.00 77.71           H
ATOM   3556 3HG2 ILE A 237      -6.935 -10.782 -17.983  1.00 77.71           H
ATOM   3557  CD1 ILE A 237      -8.393  -8.876 -16.807  1.00 77.71           C
ATOM   3558 1HD1 ILE A 237      -8.377  -9.275 -15.792  1.00 77.71           H
ATOM   3559 2HD1 ILE A 237      -7.403  -8.974 -17.251  1.00 77.71           H
ATOM   3560 3HD1 ILE A 237      -8.677  -7.824 -16.780  1.00 77.71           H
ATOM   3561  HN  ILE A 237     -11.117 -11.704 -16.491  1.00 77.71           H
ATOM   3562  N   ILE A 238      -9.560 -14.235 -17.824  1.00 78.39           N
ATOM   3563  CA  ILE A 238      -9.091 -15.579 -18.114  1.00 78.39           C
ATOM   3564  C   ILE A 238     -10.071 -16.262 -19.070  1.00 78.39           C
ATOM   3565  O   ILE A 238      -9.657 -16.904 -20.034  1.00 78.39           O
ATOM   3566  HA  ILE A 238      -8.127 -15.488 -18.614  1.00 78.39           H
ATOM   3567  CB  ILE A 238      -8.856 -16.355 -16.816  1.00 78.39           C
ATOM   3568  HB  ILE A 238      -9.712 -16.193 -16.161  1.00 78.39           H
ATOM   3569  CG1 ILE A 238      -7.619 -15.834 -16.082  1.00 78.39           C
ATOM   3570 1HG1 ILE A 238      -6.720 -16.132 -16.620  1.00 78.39           H
ATOM   3571 2HG1 ILE A 238      -7.635 -14.744 -16.065  1.00 78.39           H
ATOM   3572  CG2 ILE A 238      -8.771 -17.859 -17.085  1.00 78.39           C
ATOM   3573 1HG2 ILE A 238      -9.704 -18.201 -17.532  1.00 78.39           H
ATOM   3574 2HG2 ILE A 238      -7.945 -18.061 -17.767  1.00 78.39           H
ATOM   3575 3HG2 ILE A 238      -8.604 -18.387 -16.146  1.00 78.39           H
ATOM   3576  CD1 ILE A 238      -7.566 -16.370 -14.650  1.00 78.39           C
ATOM   3577 1HD1 ILE A 238      -8.455 -16.049 -14.108  1.00 78.39           H
ATOM   3578 2HD1 ILE A 238      -7.526 -17.459 -14.671  1.00 78.39           H
ATOM   3579 3HD1 ILE A 238      -6.677 -15.984 -14.150  1.00 78.39           H
ATOM   3580  HN  ILE A 238      -9.728 -14.045 -16.857  1.00 78.39           H
ATOM   3581  N   HIS A 239     -11.351 -16.101 -18.769  1.00 83.32           N
ATOM   3582  CA  HIS A 239     -12.392 -16.722 -19.571  1.00 83.32           C
ATOM   3583  C   HIS A 239     -12.282 -16.239 -21.018  1.00 83.32           C
ATOM   3584  O   HIS A 239     -12.358 -17.037 -21.951  1.00 83.32           O
ATOM   3585  HA  HIS A 239     -12.211 -17.796 -19.541  1.00 83.32           H
ATOM   3586  CB  HIS A 239     -13.772 -16.464 -18.963  1.00 83.32           C
ATOM   3587 1HB  HIS A 239     -13.760 -16.770 -17.917  1.00 83.32           H
ATOM   3588 2HB  HIS A 239     -13.971 -15.393 -18.979  1.00 83.32           H
ATOM   3589  CG  HIS A 239     -14.898 -17.181 -19.669  1.00 83.32           C
ATOM   3590  ND1 HIS A 239     -15.650 -16.593 -20.671  1.00 83.32           N
ATOM   3591  HD1 HIS A 239     -15.532 -15.664 -21.021  1.00 83.32           H
ATOM   3592  CD2 HIS A 239     -15.390 -18.443 -19.509  1.00 83.32           C
ATOM   3593  HD2 HIS A 239     -15.025 -19.184 -18.798  1.00 83.32           H
ATOM   3594  CE1 HIS A 239     -16.552 -17.470 -21.087  1.00 83.32           C
ATOM   3595  HE1 HIS A 239     -17.293 -17.304 -21.869  1.00 83.32           H
ATOM   3596  NE2 HIS A 239     -16.390 -18.616 -20.365  1.00 83.32           N
ATOM   3597  HN  HIS A 239     -11.680 -15.559 -17.996  1.00 83.32           H
ATOM   3598  N   THR A 240     -12.104 -14.934 -21.161  1.00 76.95           N
ATOM   3599  CA  THR A 240     -12.067 -14.323 -22.479  1.00 76.95           C
ATOM   3600  C   THR A 240     -10.816 -14.770 -23.238  1.00 76.95           C
ATOM   3601  O   THR A 240     -10.870 -15.011 -24.443  1.00 76.95           O
ATOM   3602  HA  THR A 240     -12.928 -14.676 -23.046  1.00 76.95           H
ATOM   3603  CB  THR A 240     -12.160 -12.806 -22.300  1.00 76.95           C
ATOM   3604  HB  THR A 240     -11.220 -12.400 -21.926  1.00 76.95           H
ATOM   3605  OG1 THR A 240     -13.289 -12.625 -21.451  1.00 76.95           O
ATOM   3606  HG1 THR A 240     -12.993 -12.544 -20.499  1.00 76.95           H
ATOM   3607  CG2 THR A 240     -12.547 -12.087 -23.594  1.00 76.95           C
ATOM   3608 1HG2 THR A 240     -13.519 -12.445 -23.932  1.00 76.95           H
ATOM   3609 2HG2 THR A 240     -11.798 -12.289 -24.360  1.00 76.95           H
ATOM   3610 3HG2 THR A 240     -12.599 -11.014 -23.411  1.00 76.95           H
ATOM   3611  HN  THR A 240     -11.987 -14.298 -20.397  1.00 76.95           H
ATOM   3612  N   LEU A 241      -9.718 -14.866 -22.502  1.00 76.34           N
ATOM   3613  CA  LEU A 241      -8.441 -15.207 -23.104  1.00 76.34           C
ATOM   3614  C   LEU A 241      -8.494 -16.646 -23.622  1.00 76.34           C
ATOM   3615  O   LEU A 241      -7.924 -16.955 -24.667  1.00 76.34           O
ATOM   3616  HA  LEU A 241      -8.292 -14.541 -23.954  1.00 76.34           H
ATOM   3617  CB  LEU A 241      -7.298 -14.949 -22.120  1.00 76.34           C
ATOM   3618 1HB  LEU A 241      -7.594 -15.331 -21.143  1.00 76.34           H
ATOM   3619 2HB  LEU A 241      -6.432 -15.529 -22.440  1.00 76.34           H
ATOM   3620  CG  LEU A 241      -6.870 -13.490 -21.958  1.00 76.34           C
ATOM   3621  HG  LEU A 241      -7.741 -12.910 -21.652  1.00 76.34           H
ATOM   3622  CD1 LEU A 241      -5.821 -13.346 -20.853  1.00 76.34           C
ATOM   3623 1HD1 LEU A 241      -6.238 -13.695 -19.908  1.00 76.34           H
ATOM   3624 2HD1 LEU A 241      -4.944 -13.942 -21.105  1.00 76.34           H
ATOM   3625 3HD1 LEU A 241      -5.534 -12.299 -20.759  1.00 76.34           H
ATOM   3626  CD2 LEU A 241      -6.385 -12.910 -23.288  1.00 76.34           C
ATOM   3627 1HD2 LEU A 241      -5.532 -13.487 -23.646  1.00 76.34           H
ATOM   3628 2HD2 LEU A 241      -7.190 -12.958 -24.021  1.00 76.34           H
ATOM   3629 3HD2 LEU A 241      -6.086 -11.871 -23.144  1.00 76.34           H
ATOM   3630  HN  LEU A 241      -9.693 -14.716 -21.514  1.00 76.34           H
ATOM   3631  N   ILE A 242      -9.183 -17.488 -22.866  1.00 78.75           N
ATOM   3632  CA  ILE A 242      -9.310 -18.889 -23.230  1.00 78.75           C
ATOM   3633  C   ILE A 242     -10.059 -19.001 -24.559  1.00 78.75           C
ATOM   3634  O   ILE A 242      -9.703 -19.814 -25.410  1.00 78.75           O
ATOM   3635  HA  ILE A 242      -8.303 -19.284 -23.367  1.00 78.75           H
ATOM   3636  CB  ILE A 242      -9.955 -19.682 -22.091  1.00 78.75           C
ATOM   3637  HB  ILE A 242     -10.804 -19.111 -21.716  1.00 78.75           H
ATOM   3638  CG1 ILE A 242      -8.980 -19.861 -20.926  1.00 78.75           C
ATOM   3639 1HG1 ILE A 242      -8.191 -20.557 -21.211  1.00 78.75           H
ATOM   3640 2HG1 ILE A 242      -8.499 -18.909 -20.700  1.00 78.75           H
ATOM   3641  CG2 ILE A 242     -10.498 -21.021 -22.595  1.00 78.75           C
ATOM   3642 1HG2 ILE A 242     -11.248 -20.842 -23.365  1.00 78.75           H
ATOM   3643 2HG2 ILE A 242      -9.682 -21.610 -23.013  1.00 78.75           H
ATOM   3644 3HG2 ILE A 242     -10.951 -21.564 -21.766  1.00 78.75           H
ATOM   3645  CD1 ILE A 242      -9.702 -20.382 -19.682  1.00 78.75           C
ATOM   3646 1HD1 ILE A 242     -10.474 -19.672 -19.386  1.00 78.75           H
ATOM   3647 2HD1 ILE A 242     -10.161 -21.345 -19.905  1.00 78.75           H
ATOM   3648 3HD1 ILE A 242      -8.986 -20.500 -18.869  1.00 78.75           H
ATOM   3649  HN  ILE A 242      -9.649 -17.228 -22.020  1.00 78.75           H
ATOM   3650  N   GLN A 243     -11.083 -18.171 -24.695  1.00 76.02           N
ATOM   3651  CA  GLN A 243     -11.908 -18.191 -25.891  1.00 76.02           C
ATOM   3652  C   GLN A 243     -11.132 -17.623 -27.081  1.00 76.02           C
ATOM   3653  O   GLN A 243     -11.454 -17.913 -28.232  1.00 76.02           O
ATOM   3654  HA  GLN A 243     -12.138 -19.242 -26.067  1.00 76.02           H
ATOM   3655  CB  GLN A 243     -13.213 -17.423 -25.670  1.00 76.02           C
ATOM   3656 1HB  GLN A 243     -12.992 -16.427 -25.286  1.00 76.02           H
ATOM   3657 2HB  GLN A 243     -13.727 -17.291 -26.622  1.00 76.02           H
ATOM   3658  CG  GLN A 243     -14.126 -18.163 -24.690  1.00 76.02           C
ATOM   3659 1HG  GLN A 243     -14.286 -19.184 -25.037  1.00 76.02           H
ATOM   3660 2HG  GLN A 243     -13.641 -18.229 -23.716  1.00 76.02           H
ATOM   3661  CD  GLN A 243     -15.472 -17.449 -24.549  1.00 76.02           C
ATOM   3662  OE1 GLN A 243     -15.652 -16.320 -24.974  1.00 76.02           O
ATOM   3663  NE2 GLN A 243     -16.403 -18.169 -23.930  1.00 76.02           N
ATOM   3664 1HE2 GLN A 243     -16.190 -19.090 -23.606  1.00 76.02           H
ATOM   3665 2HE2 GLN A 243     -17.317 -17.789 -23.790  1.00 76.02           H
ATOM   3666  HN  GLN A 243     -11.351 -17.496 -24.008  1.00 76.02           H
ATOM   3667  N   ALA A 244     -10.125 -16.824 -26.763  1.00 70.81           N
ATOM   3668  CA  ALA A 244      -9.288 -16.229 -27.790  1.00 70.81           C
ATOM   3669  C   ALA A 244      -8.556 -17.336 -28.552  1.00 70.81           C
ATOM   3670  O   ALA A 244      -7.961 -18.224 -27.943  1.00 70.81           O
ATOM   3671  HA  ALA A 244      -9.941 -15.695 -28.481  1.00 70.81           H
ATOM   3672  CB  ALA A 244      -8.325 -15.228 -27.149  1.00 70.81           C
ATOM   3673 1HB  ALA A 244      -8.895 -14.446 -26.646  1.00 70.81           H
ATOM   3674 2HB  ALA A 244      -7.696 -15.743 -26.422  1.00 70.81           H
ATOM   3675 3HB  ALA A 244      -7.698 -14.781 -27.920  1.00 70.81           H
ATOM   3676  HN  ALA A 244      -9.877 -16.583 -25.824  1.00 70.81           H
ATOM   3677  N   LYS A 245      -8.625 -17.247 -29.872  1.00 62.42           N
ATOM   3678  CA  LYS A 245      -7.941 -18.206 -30.723  1.00 62.42           C
ATOM   3679  C   LYS A 245      -6.503 -17.738 -30.959  1.00 62.42           C
ATOM   3680  O   LYS A 245      -5.731 -18.412 -31.639  1.00 62.42           O
ATOM   3681  HA  LYS A 245      -7.912 -19.155 -30.188  1.00 62.42           H
ATOM   3682  CB  LYS A 245      -8.731 -18.438 -32.012  1.00 62.42           C
ATOM   3683 1HB  LYS A 245      -8.989 -17.479 -32.463  1.00 62.42           H
ATOM   3684 2HB  LYS A 245      -8.111 -18.971 -32.733  1.00 62.42           H
ATOM   3685  CG  LYS A 245     -10.006 -19.237 -31.737  1.00 62.42           C
ATOM   3686 1HG  LYS A 245      -9.765 -20.121 -31.147  1.00 62.42           H
ATOM   3687 2HG  LYS A 245     -10.696 -18.636 -31.145  1.00 62.42           H
ATOM   3688  CD  LYS A 245     -10.681 -19.659 -33.044  1.00 62.42           C
ATOM   3689 1HD  LYS A 245     -11.005 -18.775 -33.592  1.00 62.42           H
ATOM   3690 2HD  LYS A 245      -9.963 -20.181 -33.677  1.00 62.42           H
ATOM   3691  CE  LYS A 245     -11.883 -20.567 -32.773  1.00 62.42           C
ATOM   3692 1HE  LYS A 245     -11.576 -21.411 -32.155  1.00 62.42           H
ATOM   3693 2HE  LYS A 245     -12.640 -20.020 -32.211  1.00 62.42           H
ATOM   3694  NZ  LYS A 245     -12.459 -21.058 -34.044  1.00 62.42           N
ATOM   3695 1HZ  LYS A 245     -13.251 -21.659 -33.846  1.00 62.42           H
ATOM   3696 2HZ  LYS A 245     -12.765 -20.269 -34.603  1.00 62.42           H
ATOM   3697 3HZ  LYS A 245     -11.756 -21.582 -34.554  1.00 62.42           H
ATOM   3698  HN  LYS A 245      -9.134 -16.538 -30.359  1.00 62.42           H
ATOM   3699  N   LYS A 246      -6.188 -16.587 -30.383  1.00 61.17           N
ATOM   3700  CA  LYS A 246      -4.910 -15.946 -30.643  1.00 61.17           C
ATOM   3701  C   LYS A 246      -3.811 -16.678 -29.870  1.00 61.17           C
ATOM   3702  O   LYS A 246      -3.970 -16.972 -28.686  1.00 61.17           O
ATOM   3703  HA  LYS A 246      -4.706 -16.044 -31.709  1.00 61.17           H
ATOM   3704  CB  LYS A 246      -4.988 -14.450 -30.332  1.00 61.17           C
ATOM   3705 1HB  LYS A 246      -5.480 -14.299 -29.371  1.00 61.17           H
ATOM   3706 2HB  LYS A 246      -3.981 -14.041 -30.242  1.00 61.17           H
ATOM   3707  CG  LYS A 246      -5.752 -13.702 -31.426  1.00 61.17           C
ATOM   3708 1HG  LYS A 246      -5.372 -13.994 -32.405  1.00 61.17           H
ATOM   3709 2HG  LYS A 246      -6.805 -13.982 -31.396  1.00 61.17           H
ATOM   3710  CD  LYS A 246      -5.616 -12.188 -31.252  1.00 61.17           C
ATOM   3711 1HD  LYS A 246      -6.094 -11.881 -30.322  1.00 61.17           H
ATOM   3712 2HD  LYS A 246      -4.563 -11.920 -31.172  1.00 61.17           H
ATOM   3713  CE  LYS A 246      -6.251 -11.442 -32.428  1.00 61.17           C
ATOM   3714 1HE  LYS A 246      -5.809 -11.783 -33.364  1.00 61.17           H
ATOM   3715 2HE  LYS A 246      -7.316 -11.667 -32.477  1.00 61.17           H
ATOM   3716  NZ  LYS A 246      -6.053  -9.982 -32.283  1.00 61.17           N
ATOM   3717 1HZ  LYS A 246      -6.498  -9.502 -33.057  1.00 61.17           H
ATOM   3718 2HZ  LYS A 246      -6.466  -9.670 -31.410  1.00 61.17           H
ATOM   3719 3HZ  LYS A 246      -5.061  -9.774 -32.281  1.00 61.17           H
ATOM   3720  HN  LYS A 246      -6.787 -16.095 -29.752  1.00 61.17           H
ATOM   3721  N   SER A 247      -2.721 -16.953 -30.572  1.00 61.61           N
ATOM   3722  CA  SER A 247      -1.631 -17.720 -29.993  1.00 61.61           C
ATOM   3723  C   SER A 247      -1.042 -16.971 -28.795  1.00 61.61           C
ATOM   3724  O   SER A 247      -0.639 -17.587 -27.810  1.00 61.61           O
ATOM   3725  HA  SER A 247      -2.079 -18.661 -29.672  1.00 61.61           H
ATOM   3726  CB  SER A 247      -0.543 -18.001 -31.030  1.00 61.61           C
ATOM   3727 1HB  SER A 247       0.236 -18.617 -30.581  1.00 61.61           H
ATOM   3728 2HB  SER A 247      -0.967 -18.576 -31.854  1.00 61.61           H
ATOM   3729  OG  SER A 247       0.035 -16.801 -31.537  1.00 61.61           O
ATOM   3730  HG  SER A 247       0.727 -17.019 -32.225  1.00 61.61           H
ATOM   3731  HN  SER A 247      -2.576 -16.661 -31.517  1.00 61.61           H
ATOM   3732  N   SER A 248      -1.011 -15.652 -28.920  1.00 64.29           N
ATOM   3733  CA  SER A 248      -0.334 -14.823 -27.938  1.00 64.29           C
ATOM   3734  C   SER A 248      -1.092 -14.862 -26.609  1.00 64.29           C
ATOM   3735  O   SER A 248      -0.650 -14.278 -25.621  1.00 64.29           O
ATOM   3736  HA  SER A 248       0.658 -15.261 -27.825  1.00 64.29           H
ATOM   3737  CB  SER A 248      -0.201 -13.381 -28.431  1.00 64.29           C
ATOM   3738 1HB  SER A 248       0.369 -12.801 -27.706  1.00 64.29           H
ATOM   3739 2HB  SER A 248       0.361 -13.367 -29.364  1.00 64.29           H
ATOM   3740  OG  SER A 248      -1.471 -12.768 -28.634  1.00 64.29           O
ATOM   3741  HG  SER A 248      -1.350 -11.826 -28.948  1.00 64.29           H
ATOM   3742  HN  SER A 248      -1.437 -15.152 -29.674  1.00 64.29           H
ATOM   3743  N   LYS A 249      -2.220 -15.556 -26.628  1.00 69.85           N
ATOM   3744  CA  LYS A 249      -3.101 -15.585 -25.473  1.00 69.85           C
ATOM   3745  C   LYS A 249      -2.346 -16.167 -24.276  1.00 69.85           C
ATOM   3746  O   LYS A 249      -2.547 -15.735 -23.142  1.00 69.85           O
ATOM   3747  HA  LYS A 249      -3.372 -14.555 -25.243  1.00 69.85           H
ATOM   3748  CB  LYS A 249      -4.396 -16.330 -25.804  1.00 69.85           C
ATOM   3749 1HB  LYS A 249      -5.123 -16.176 -25.007  1.00 69.85           H
ATOM   3750 2HB  LYS A 249      -4.831 -15.922 -26.716  1.00 69.85           H
ATOM   3751  CG  LYS A 249      -4.136 -17.828 -25.982  1.00 69.85           C
ATOM   3752 1HG  LYS A 249      -3.303 -17.977 -26.669  1.00 69.85           H
ATOM   3753 2HG  LYS A 249      -3.845 -18.266 -25.028  1.00 69.85           H
ATOM   3754  CD  LYS A 249      -5.380 -18.539 -26.518  1.00 69.85           C
ATOM   3755 1HD  LYS A 249      -6.242 -18.288 -25.901  1.00 69.85           H
ATOM   3756 2HD  LYS A 249      -5.598 -18.189 -27.527  1.00 69.85           H
ATOM   3757  CE  LYS A 249      -5.181 -20.056 -26.531  1.00 69.85           C
ATOM   3758 1HE  LYS A 249      -4.442 -20.326 -27.287  1.00 69.85           H
ATOM   3759 2HE  LYS A 249      -4.787 -20.386 -25.570  1.00 69.85           H
ATOM   3760  NZ  LYS A 249      -6.460 -20.745 -26.813  1.00 69.85           N
ATOM   3761 1HZ  LYS A 249      -6.289 -21.735 -26.946  1.00 69.85           H
ATOM   3762 2HZ  LYS A 249      -7.093 -20.614 -26.032  1.00 69.85           H
ATOM   3763 3HZ  LYS A 249      -6.875 -20.357 -27.653  1.00 69.85           H
ATOM   3764  HN  LYS A 249      -2.535 -16.091 -27.412  1.00 69.85           H
ATOM   3765  N   HIS A 250      -1.493 -17.137 -24.569  1.00 72.98           N
ATOM   3766  CA  HIS A 250      -0.812 -17.877 -23.521  1.00 72.98           C
ATOM   3767  C   HIS A 250       0.131 -16.942 -22.761  1.00 72.98           C
ATOM   3768  O   HIS A 250       0.247 -17.029 -21.540  1.00 72.98           O
ATOM   3769  HA  HIS A 250      -1.583 -18.235 -22.839  1.00 72.98           H
ATOM   3770  CB  HIS A 250      -0.095 -19.101 -24.097  1.00 72.98           C
ATOM   3771 1HB  HIS A 250       0.539 -18.781 -24.924  1.00 72.98           H
ATOM   3772 2HB  HIS A 250       0.562 -19.517 -23.334  1.00 72.98           H
ATOM   3773  CG  HIS A 250      -1.027 -20.184 -24.585  1.00 72.98           C
ATOM   3774  ND1 HIS A 250      -1.685 -21.049 -23.728  1.00 72.98           N
ATOM   3775  HD1 HIS A 250      -1.618 -21.048 -22.731  1.00 72.98           H
ATOM   3776  CD2 HIS A 250      -1.403 -20.534 -25.849  1.00 72.98           C
ATOM   3777  HD2 HIS A 250      -1.068 -20.055 -26.769  1.00 72.98           H
ATOM   3778  CE1 HIS A 250      -2.421 -21.877 -24.455  1.00 72.98           C
ATOM   3779  HE1 HIS A 250      -3.057 -22.675 -24.070  1.00 72.98           H
ATOM   3780  NE2 HIS A 250      -2.244 -21.557 -25.769  1.00 72.98           N
ATOM   3781  HN  HIS A 250      -1.266 -17.419 -25.502  1.00 72.98           H
ATOM   3782  N   LYS A 251       0.780 -16.067 -23.516  1.00 71.83           N
ATOM   3783  CA  LYS A 251       1.730 -15.135 -22.933  1.00 71.83           C
ATOM   3784  C   LYS A 251       0.988 -14.172 -22.004  1.00 71.83           C
ATOM   3785  O   LYS A 251       1.422 -13.931 -20.879  1.00 71.83           O
ATOM   3786  HA  LYS A 251       2.434 -15.716 -22.337  1.00 71.83           H
ATOM   3787  CB  LYS A 251       2.535 -14.435 -24.029  1.00 71.83           C
ATOM   3788 1HB  LYS A 251       2.952 -15.177 -24.710  1.00 71.83           H
ATOM   3789 2HB  LYS A 251       1.876 -13.798 -24.619  1.00 71.83           H
ATOM   3790  CG  LYS A 251       3.664 -13.595 -23.429  1.00 71.83           C
ATOM   3791 1HG  LYS A 251       3.242 -12.799 -22.815  1.00 71.83           H
ATOM   3792 2HG  LYS A 251       4.274 -14.215 -22.771  1.00 71.83           H
ATOM   3793  CD  LYS A 251       4.541 -12.990 -24.527  1.00 71.83           C
ATOM   3794 1HD  LYS A 251       4.952 -13.785 -25.149  1.00 71.83           H
ATOM   3795 2HD  LYS A 251       3.934 -12.359 -25.176  1.00 71.83           H
ATOM   3796  CE  LYS A 251       5.681 -12.165 -23.926  1.00 71.83           C
ATOM   3797 1HE  LYS A 251       5.273 -11.317 -23.375  1.00 71.83           H
ATOM   3798 2HE  LYS A 251       6.239 -12.771 -23.211  1.00 71.83           H
ATOM   3799  NZ  LYS A 251       6.588 -11.682 -24.990  1.00 71.83           N
ATOM   3800 1HZ  LYS A 251       7.329 -11.125 -24.577  1.00 71.83           H
ATOM   3801 2HZ  LYS A 251       6.992 -12.475 -25.476  1.00 71.83           H
ATOM   3802 3HZ  LYS A 251       6.066 -11.113 -25.648  1.00 71.83           H
ATOM   3803  HN  LYS A 251       0.665 -15.990 -24.507  1.00 71.83           H
ATOM   3804  N   ALA A 252      -0.118 -13.646 -22.510  1.00 70.35           N
ATOM   3805  CA  ALA A 252      -0.906 -12.690 -21.752  1.00 70.35           C
ATOM   3806  C   ALA A 252      -1.391 -13.347 -20.458  1.00 70.35           C
ATOM   3807  O   ALA A 252      -1.398 -12.716 -19.402  1.00 70.35           O
ATOM   3808  HA  ALA A 252      -0.259 -11.850 -21.503  1.00 70.35           H
ATOM   3809  CB  ALA A 252      -2.062 -12.182 -22.617  1.00 70.35           C
ATOM   3810 1HB  ALA A 252      -1.664 -11.698 -23.508  1.00 70.35           H
ATOM   3811 2HB  ALA A 252      -2.693 -13.021 -22.910  1.00 70.35           H
ATOM   3812 3HB  ALA A 252      -2.653 -11.465 -22.048  1.00 70.35           H
ATOM   3813  HN  ALA A 252      -0.475 -13.864 -23.418  1.00 70.35           H
ATOM   3814  N   LEU A 253      -1.784 -14.606 -20.583  1.00 75.17           N
ATOM   3815  CA  LEU A 253      -2.306 -15.343 -19.444  1.00 75.17           C
ATOM   3816  C   LEU A 253      -1.234 -15.417 -18.355  1.00 75.17           C
ATOM   3817  O   LEU A 253      -1.512 -15.152 -17.187  1.00 75.17           O
ATOM   3818  HA  LEU A 253      -3.156 -14.783 -19.054  1.00 75.17           H
ATOM   3819  CB  LEU A 253      -2.830 -16.711 -19.886  1.00 75.17           C
ATOM   3820 1HB  LEU A 253      -3.366 -16.586 -20.827  1.00 75.17           H
ATOM   3821 2HB  LEU A 253      -1.976 -17.357 -20.089  1.00 75.17           H
ATOM   3822  CG  LEU A 253      -3.752 -17.427 -18.897  1.00 75.17           C
ATOM   3823  HG  LEU A 253      -3.403 -17.212 -17.887  1.00 75.17           H
ATOM   3824  CD1 LEU A 253      -5.184 -16.900 -19.002  1.00 75.17           C
ATOM   3825 1HD1 LEU A 253      -5.196 -15.833 -18.780  1.00 75.17           H
ATOM   3826 2HD1 LEU A 253      -5.559 -17.065 -20.012  1.00 75.17           H
ATOM   3827 3HD1 LEU A 253      -5.818 -17.426 -18.289  1.00 75.17           H
ATOM   3828  CD2 LEU A 253      -3.684 -18.944 -19.085  1.00 75.17           C
ATOM   3829 1HD2 LEU A 253      -3.994 -19.199 -20.099  1.00 75.17           H
ATOM   3830 2HD2 LEU A 253      -2.662 -19.286 -18.921  1.00 75.17           H
ATOM   3831 3HD2 LEU A 253      -4.349 -19.429 -18.370  1.00 75.17           H
ATOM   3832  HN  LEU A 253      -1.750 -15.120 -21.439  1.00 75.17           H
ATOM   3833  N   LYS A 254      -0.031 -15.780 -18.777  1.00 77.36           N
ATOM   3834  CA  LYS A 254       1.066 -15.962 -17.843  1.00 77.36           C
ATOM   3835  C   LYS A 254       1.269 -14.674 -17.043  1.00 77.36           C
ATOM   3836  O   LYS A 254       1.381 -14.710 -15.819  1.00 77.36           O
ATOM   3837  HA  LYS A 254       0.778 -16.755 -17.152  1.00 77.36           H
ATOM   3838  CB  LYS A 254       2.322 -16.435 -18.577  1.00 77.36           C
ATOM   3839 1HB  LYS A 254       2.093 -17.327 -19.161  1.00 77.36           H
ATOM   3840 2HB  LYS A 254       2.646 -15.669 -19.281  1.00 77.36           H
ATOM   3841  CG  LYS A 254       3.451 -16.741 -17.591  1.00 77.36           C
ATOM   3842 1HG  LYS A 254       3.737 -15.829 -17.067  1.00 77.36           H
ATOM   3843 2HG  LYS A 254       3.100 -17.446 -16.838  1.00 77.36           H
ATOM   3844  CD  LYS A 254       4.668 -17.323 -18.314  1.00 77.36           C
ATOM   3845 1HD  LYS A 254       4.380 -18.231 -18.844  1.00 77.36           H
ATOM   3846 2HD  LYS A 254       5.023 -16.616 -19.063  1.00 77.36           H
ATOM   3847  CE  LYS A 254       5.794 -17.637 -17.327  1.00 77.36           C
ATOM   3848 1HE  LYS A 254       6.148 -16.716 -16.865  1.00 77.36           H
ATOM   3849 2HE  LYS A 254       5.416 -18.271 -16.524  1.00 77.36           H
ATOM   3850  NZ  LYS A 254       6.913 -18.316 -18.017  1.00 77.36           N
ATOM   3851 1HZ  LYS A 254       7.656 -18.503 -17.352  1.00 77.36           H
ATOM   3852 2HZ  LYS A 254       6.586 -19.190 -18.413  1.00 77.36           H
ATOM   3853 3HZ  LYS A 254       7.265 -17.720 -18.758  1.00 77.36           H
ATOM   3854  HN  LYS A 254       0.198 -15.947 -19.736  1.00 77.36           H
ATOM   3855  N   VAL A 255       1.311 -13.566 -17.769  1.00 74.60           N
ATOM   3856  CA  VAL A 255       1.560 -12.275 -17.150  1.00 74.60           C
ATOM   3857  C   VAL A 255       0.470 -11.992 -16.114  1.00 74.60           C
ATOM   3858  O   VAL A 255       0.766 -11.599 -14.987  1.00 74.60           O
ATOM   3859  HA  VAL A 255       2.521 -12.335 -16.639  1.00 74.60           H
ATOM   3860  CB  VAL A 255       1.660 -11.190 -18.224  1.00 74.60           C
ATOM   3861  HB  VAL A 255       0.776 -11.262 -18.857  1.00 74.60           H
ATOM   3862  CG1 VAL A 255       1.675  -9.795 -17.594  1.00 74.60           C
ATOM   3863 1HG1 VAL A 255       0.756  -9.643 -17.028  1.00 74.60           H
ATOM   3864 2HG1 VAL A 255       2.532  -9.707 -16.927  1.00 74.60           H
ATOM   3865 3HG1 VAL A 255       1.747  -9.043 -18.380  1.00 74.60           H
ATOM   3866  CG2 VAL A 255       2.890 -11.406 -19.108  1.00 74.60           C
ATOM   3867 1HG2 VAL A 255       3.790 -11.373 -18.493  1.00 74.60           H
ATOM   3868 2HG2 VAL A 255       2.820 -12.377 -19.597  1.00 74.60           H
ATOM   3869 3HG2 VAL A 255       2.938 -10.621 -19.862  1.00 74.60           H
ATOM   3870  HN  VAL A 255       1.179 -13.541 -18.760  1.00 74.60           H
ATOM   3871  N   THR A 256      -0.769 -12.203 -16.534  1.00 73.04           N
ATOM   3872  CA  THR A 256      -1.907 -11.939 -15.670  1.00 73.04           C
ATOM   3873  C   THR A 256      -1.762 -12.698 -14.349  1.00 73.04           C
ATOM   3874  O   THR A 256      -1.933 -12.122 -13.276  1.00 73.04           O
ATOM   3875  HA  THR A 256      -1.916 -10.876 -15.428  1.00 73.04           H
ATOM   3876  CB  THR A 256      -3.179 -12.299 -16.440  1.00 73.04           C
ATOM   3877  HB  THR A 256      -3.165 -13.344 -16.750  1.00 73.04           H
ATOM   3878  OG1 THR A 256      -3.226 -11.344 -17.498  1.00 73.04           O
ATOM   3879  HG1 THR A 256      -2.882 -11.753 -18.343  1.00 73.04           H
ATOM   3880  CG2 THR A 256      -4.450 -12.023 -15.634  1.00 73.04           C
ATOM   3881 1HG2 THR A 256      -4.498 -10.964 -15.382  1.00 73.04           H
ATOM   3882 2HG2 THR A 256      -4.434 -12.614 -14.718  1.00 73.04           H
ATOM   3883 3HG2 THR A 256      -5.323 -12.296 -16.227  1.00 73.04           H
ATOM   3884  HN  THR A 256      -1.001 -12.548 -17.444  1.00 73.04           H
ATOM   3885  N   ILE A 257      -1.448 -13.980 -14.472  1.00 77.05           N
ATOM   3886  CA  ILE A 257      -1.357 -14.842 -13.306  1.00 77.05           C
ATOM   3887  C   ILE A 257      -0.251 -14.329 -12.382  1.00 77.05           C
ATOM   3888  O   ILE A 257      -0.441 -14.242 -11.169  1.00 77.05           O
ATOM   3889  HA  ILE A 257      -2.307 -14.777 -12.776  1.00 77.05           H
ATOM   3890  CB  ILE A 257      -1.174 -16.301 -13.731  1.00 77.05           C
ATOM   3891  HB  ILE A 257      -0.369 -16.344 -14.465  1.00 77.05           H
ATOM   3892  CG1 ILE A 257      -2.436 -16.835 -14.413  1.00 77.05           C
ATOM   3893 1HG1 ILE A 257      -3.238 -16.926 -13.681  1.00 77.05           H
ATOM   3894 2HG1 ILE A 257      -2.773 -16.126 -15.169  1.00 77.05           H
ATOM   3895  CG2 ILE A 257      -0.752 -17.169 -12.545  1.00 77.05           C
ATOM   3896 1HG2 ILE A 257       0.192 -16.802 -12.143  1.00 77.05           H
ATOM   3897 2HG2 ILE A 257      -1.518 -17.124 -11.771  1.00 77.05           H
ATOM   3898 3HG2 ILE A 257      -0.630 -18.201 -12.875  1.00 77.05           H
ATOM   3899  CD1 ILE A 257      -2.174 -18.195 -15.062  1.00 77.05           C
ATOM   3900 1HD1 ILE A 257      -1.388 -18.095 -15.811  1.00 77.05           H
ATOM   3901 2HD1 ILE A 257      -1.860 -18.908 -14.299  1.00 77.05           H
ATOM   3902 3HD1 ILE A 257      -3.087 -18.552 -15.539  1.00 77.05           H
ATOM   3903  HN  ILE A 257      -1.258 -14.428 -15.345  1.00 77.05           H
ATOM   3904  N   THR A 258       0.879 -14.001 -12.990  1.00 81.15           N
ATOM   3905  CA  THR A 258       2.045 -13.584 -12.228  1.00 81.15           C
ATOM   3906  C   THR A 258       1.706 -12.376 -11.353  1.00 81.15           C
ATOM   3907  O   THR A 258       2.049 -12.345 -10.172  1.00 81.15           O
ATOM   3908  HA  THR A 258       2.325 -14.396 -11.557  1.00 81.15           H
ATOM   3909  CB  THR A 258       3.184 -13.320 -13.215  1.00 81.15           C
ATOM   3910  HB  THR A 258       2.929 -12.507 -13.895  1.00 81.15           H
ATOM   3911  OG1 THR A 258       3.414 -14.586 -13.828  1.00 81.15           O
ATOM   3912  HG1 THR A 258       2.821 -14.692 -14.626  1.00 81.15           H
ATOM   3913  CG2 THR A 258       4.505 -13.002 -12.512  1.00 81.15           C
ATOM   3914 1HG2 THR A 258       4.794 -13.844 -11.883  1.00 81.15           H
ATOM   3915 2HG2 THR A 258       4.383 -12.112 -11.894  1.00 81.15           H
ATOM   3916 3HG2 THR A 258       5.280 -12.823 -13.258  1.00 81.15           H
ATOM   3917  HN  THR A 258       1.006 -14.016 -13.981  1.00 81.15           H
ATOM   3918  N   VAL A 259       1.038 -11.410 -11.966  1.00 75.57           N
ATOM   3919  CA  VAL A 259       0.718 -10.169 -11.281  1.00 75.57           C
ATOM   3920  C   VAL A 259      -0.168 -10.474 -10.071  1.00 75.57           C
ATOM   3921  O   VAL A 259       0.069  -9.959  -8.979  1.00 75.57           O
ATOM   3922  HA  VAL A 259       1.655  -9.737 -10.930  1.00 75.57           H
ATOM   3923  CB  VAL A 259       0.077  -9.182 -12.258  1.00 75.57           C
ATOM   3924  HB  VAL A 259      -0.768  -9.681 -12.732  1.00 75.57           H
ATOM   3925  CG1 VAL A 259      -0.456  -7.951 -11.523  1.00 75.57           C
ATOM   3926 1HG1 VAL A 259      -1.206  -8.259 -10.795  1.00 75.57           H
ATOM   3927 2HG1 VAL A 259       0.365  -7.451 -11.009  1.00 75.57           H
ATOM   3928 3HG1 VAL A 259      -0.906  -7.265 -12.241  1.00 75.57           H
ATOM   3929  CG2 VAL A 259       1.063  -8.780 -13.357  1.00 75.57           C
ATOM   3930 1HG2 VAL A 259       1.937  -8.309 -12.907  1.00 75.57           H
ATOM   3931 2HG2 VAL A 259       1.373  -9.667 -13.910  1.00 75.57           H
ATOM   3932 3HG2 VAL A 259       0.581  -8.078 -14.038  1.00 75.57           H
ATOM   3933  HN  VAL A 259       0.717 -11.466 -12.912  1.00 75.57           H
ATOM   3934  N   LEU A 260      -1.169 -11.309 -10.306  1.00 77.23           N
ATOM   3935  CA  LEU A 260      -2.132 -11.633  -9.268  1.00 77.23           C
ATOM   3936  C   LEU A 260      -1.411 -12.321  -8.107  1.00 77.23           C
ATOM   3937  O   LEU A 260      -1.641 -11.989  -6.945  1.00 77.23           O
ATOM   3938  HA  LEU A 260      -2.552 -10.695  -8.906  1.00 77.23           H
ATOM   3939  CB  LEU A 260      -3.288 -12.453  -9.846  1.00 77.23           C
ATOM   3940 1HB  LEU A 260      -3.772 -11.862 -10.624  1.00 77.23           H
ATOM   3941 2HB  LEU A 260      -2.874 -13.338 -10.329  1.00 77.23           H
ATOM   3942  CG  LEU A 260      -4.356 -12.904  -8.848  1.00 77.23           C
ATOM   3943  HG  LEU A 260      -3.868 -13.486  -8.066  1.00 77.23           H
ATOM   3944  CD1 LEU A 260      -5.016 -11.701  -8.171  1.00 77.23           C
ATOM   3945 1HD1 LEU A 260      -4.261 -11.124  -7.638  1.00 77.23           H
ATOM   3946 2HD1 LEU A 260      -5.488 -11.072  -8.926  1.00 77.23           H
ATOM   3947 3HD1 LEU A 260      -5.771 -12.050  -7.466  1.00 77.23           H
ATOM   3948  CD2 LEU A 260      -5.382 -13.819  -9.518  1.00 77.23           C
ATOM   3949 1HD2 LEU A 260      -5.869 -13.283 -10.333  1.00 77.23           H
ATOM   3950 2HD2 LEU A 260      -4.878 -14.701  -9.914  1.00 77.23           H
ATOM   3951 3HD2 LEU A 260      -6.129 -14.125  -8.786  1.00 77.23           H
ATOM   3952  HN  LEU A 260      -1.328 -11.759 -11.185  1.00 77.23           H
ATOM   3953  N   THR A 261      -0.555 -13.268  -8.462  1.00 83.51           N
ATOM   3954  CA  THR A 261       0.119 -14.080  -7.463  1.00 83.51           C
ATOM   3955  C   THR A 261       0.997 -13.204  -6.567  1.00 83.51           C
ATOM   3956  O   THR A 261       1.016 -13.377  -5.350  1.00 83.51           O
ATOM   3957  HA  THR A 261      -0.637 -14.535  -6.823  1.00 83.51           H
ATOM   3958  CB  THR A 261       0.898 -15.177  -8.192  1.00 83.51           C
ATOM   3959  HB  THR A 261       1.672 -14.747  -8.828  1.00 83.51           H
ATOM   3960  OG1 THR A 261      -0.108 -15.925  -8.869  1.00 83.51           O
ATOM   3961  HG1 THR A 261      -0.290 -15.522  -9.766  1.00 83.51           H
ATOM   3962  CG2 THR A 261       1.529 -16.185  -7.230  1.00 83.51           C
ATOM   3963 1HG2 THR A 261       0.746 -16.664  -6.641  1.00 83.51           H
ATOM   3964 2HG2 THR A 261       2.220 -15.669  -6.564  1.00 83.51           H
ATOM   3965 3HG2 THR A 261       2.069 -16.942  -7.800  1.00 83.51           H
ATOM   3966  HN  THR A 261      -0.319 -13.482  -9.410  1.00 83.51           H
ATOM   3967  N   VAL A 262       1.704 -12.283  -7.205  1.00 84.04           N
ATOM   3968  CA  VAL A 262       2.667 -11.455  -6.497  1.00 84.04           C
ATOM   3969  C   VAL A 262       1.928 -10.563  -5.498  1.00 84.04           C
ATOM   3970  O   VAL A 262       2.391 -10.367  -4.375  1.00 84.04           O
ATOM   3971  HA  VAL A 262       3.332 -12.121  -5.948  1.00 84.04           H
ATOM   3972  CB  VAL A 262       3.510 -10.662  -7.498  1.00 84.04           C
ATOM   3973  HB  VAL A 262       2.830 -10.091  -8.131  1.00 84.04           H
ATOM   3974  CG1 VAL A 262       4.426  -9.670  -6.778  1.00 84.04           C
ATOM   3975 1HG1 VAL A 262       3.822  -8.972  -6.199  1.00 84.04           H
ATOM   3976 2HG1 VAL A 262       5.095 -10.213  -6.109  1.00 84.04           H
ATOM   3977 3HG1 VAL A 262       5.014  -9.120  -7.512  1.00 84.04           H
ATOM   3978  CG2 VAL A 262       4.317 -11.599  -8.399  1.00 84.04           C
ATOM   3979 1HG2 VAL A 262       4.982 -12.208  -7.788  1.00 84.04           H
ATOM   3980 2HG2 VAL A 262       3.636 -12.246  -8.952  1.00 84.04           H
ATOM   3981 3HG2 VAL A 262       4.907 -11.009  -9.101  1.00 84.04           H
ATOM   3982  HN  VAL A 262       1.628 -12.098  -8.185  1.00 84.04           H
ATOM   3983  N   PHE A 263       0.792 -10.045  -5.942  1.00 79.05           N
ATOM   3984  CA  PHE A 263      -0.018  -9.184  -5.098  1.00 79.05           C
ATOM   3985  C   PHE A 263      -0.518  -9.938  -3.864  1.00 79.05           C
ATOM   3986  O   PHE A 263      -0.356  -9.470  -2.738  1.00 79.05           O
ATOM   3987  HA  PHE A 263       0.613  -8.353  -4.783  1.00 79.05           H
ATOM   3988  CB  PHE A 263      -1.222  -8.743  -5.933  1.00 79.05           C
ATOM   3989 1HB  PHE A 263      -0.863  -8.229  -6.825  1.00 79.05           H
ATOM   3990 2HB  PHE A 263      -1.761  -9.628  -6.270  1.00 79.05           H
ATOM   3991  CG  PHE A 263      -2.193  -7.825  -5.189  1.00 79.05           C
ATOM   3992  CD1 PHE A 263      -3.240  -8.356  -4.503  1.00 79.05           C
ATOM   3993  HD1 PHE A 263      -3.388  -9.436  -4.483  1.00 79.05           H
ATOM   3994  CD2 PHE A 263      -2.009  -6.477  -5.213  1.00 79.05           C
ATOM   3995  HD2 PHE A 263      -1.170  -6.052  -5.763  1.00 79.05           H
ATOM   3996  CE1 PHE A 263      -4.142  -7.503  -3.812  1.00 79.05           C
ATOM   3997  HE1 PHE A 263      -4.981  -7.929  -3.262  1.00 79.05           H
ATOM   3998  CE2 PHE A 263      -2.911  -5.625  -4.522  1.00 79.05           C
ATOM   3999  HE2 PHE A 263      -2.763  -4.545  -4.542  1.00 79.05           H
ATOM   4000  CZ  PHE A 263      -3.958  -6.156  -3.836  1.00 79.05           C
ATOM   4001  HZ  PHE A 263      -4.650  -5.502  -3.306  1.00 79.05           H
ATOM   4002  HN  PHE A 263       0.425 -10.206  -6.858  1.00 79.05           H
ATOM   4003  N   VAL A 264      -1.115 -11.094  -4.117  1.00 83.75           N
ATOM   4004  CA  VAL A 264      -1.746 -11.859  -3.056  1.00 83.75           C
ATOM   4005  C   VAL A 264      -0.694 -12.236  -2.010  1.00 83.75           C
ATOM   4006  O   VAL A 264      -0.916 -12.066  -0.812  1.00 83.75           O
ATOM   4007  HA  VAL A 264      -2.492 -11.218  -2.587  1.00 83.75           H
ATOM   4008  CB  VAL A 264      -2.467 -13.074  -3.644  1.00 83.75           C
ATOM   4009  HB  VAL A 264      -1.756 -13.615  -4.269  1.00 83.75           H
ATOM   4010  CG1 VAL A 264      -2.936 -14.021  -2.537  1.00 83.75           C
ATOM   4011 1HG1 VAL A 264      -2.074 -14.368  -1.967  1.00 83.75           H
ATOM   4012 2HG1 VAL A 264      -3.622 -13.494  -1.875  1.00 83.75           H
ATOM   4013 3HG1 VAL A 264      -3.445 -14.876  -2.983  1.00 83.75           H
ATOM   4014  CG2 VAL A 264      -3.637 -12.641  -4.529  1.00 83.75           C
ATOM   4015 1HG2 VAL A 264      -4.348 -12.066  -3.935  1.00 83.75           H
ATOM   4016 2HG2 VAL A 264      -3.266 -12.025  -5.347  1.00 83.75           H
ATOM   4017 3HG2 VAL A 264      -4.132 -13.524  -4.933  1.00 83.75           H
ATOM   4018  HN  VAL A 264      -1.171 -11.506  -5.027  1.00 83.75           H
ATOM   4019  N   LEU A 265       0.428 -12.741  -2.502  1.00 87.93           N
ATOM   4020  CA  LEU A 265       1.440 -13.309  -1.627  1.00 87.93           C
ATOM   4021  C   LEU A 265       2.047 -12.197  -0.768  1.00 87.93           C
ATOM   4022  O   LEU A 265       2.503 -12.448   0.347  1.00 87.93           O
ATOM   4023  HA  LEU A 265       0.940 -14.019  -0.968  1.00 87.93           H
ATOM   4024  CB  LEU A 265       2.472 -14.092  -2.439  1.00 87.93           C
ATOM   4025 1HB  LEU A 265       2.829 -13.454  -3.248  1.00 87.93           H
ATOM   4026 2HB  LEU A 265       3.328 -14.301  -1.797  1.00 87.93           H
ATOM   4027  CG  LEU A 265       1.989 -15.412  -3.044  1.00 87.93           C
ATOM   4028  HG  LEU A 265       1.148 -15.198  -3.704  1.00 87.93           H
ATOM   4029  CD1 LEU A 265       3.082 -16.056  -3.898  1.00 87.93           C
ATOM   4030 1HD1 LEU A 265       3.356 -15.380  -4.708  1.00 87.93           H
ATOM   4031 2HD1 LEU A 265       3.957 -16.255  -3.280  1.00 87.93           H
ATOM   4032 3HD1 LEU A 265       2.712 -16.993  -4.316  1.00 87.93           H
ATOM   4033  CD2 LEU A 265       1.479 -16.359  -1.956  1.00 87.93           C
ATOM   4034 1HD2 LEU A 265       2.284 -16.571  -1.252  1.00 87.93           H
ATOM   4035 2HD2 LEU A 265       0.648 -15.892  -1.427  1.00 87.93           H
ATOM   4036 3HD2 LEU A 265       1.142 -17.289  -2.413  1.00 87.93           H
ATOM   4037  HN  LEU A 265       0.651 -12.765  -3.476  1.00 87.93           H
ATOM   4038  N   SER A 266       2.034 -10.993  -1.320  1.00 87.94           N
ATOM   4039  CA  SER A 266       2.690  -9.867  -0.676  1.00 87.94           C
ATOM   4040  C   SER A 266       1.743  -9.221   0.338  1.00 87.94           C
ATOM   4041  O   SER A 266       2.162  -8.844   1.431  1.00 87.94           O
ATOM   4042  HA  SER A 266       3.559 -10.290  -0.172  1.00 87.94           H
ATOM   4043  CB  SER A 266       3.150  -8.834  -1.706  1.00 87.94           C
ATOM   4044 1HB  SER A 266       3.603  -7.987  -1.192  1.00 87.94           H
ATOM   4045 2HB  SER A 266       3.922  -9.273  -2.339  1.00 87.94           H
ATOM   4046  OG  SER A 266       2.074  -8.376  -2.520  1.00 87.94           O
ATOM   4047  HG  SER A 266       2.094  -8.839  -3.406  1.00 87.94           H
ATOM   4048  HN  SER A 266       1.588 -10.781  -2.189  1.00 87.94           H
ATOM   4049  N   GLN A 267       0.485  -9.112  -0.062  1.00 86.46           N
ATOM   4050  CA  GLN A 267      -0.471  -8.310   0.684  1.00 86.46           C
ATOM   4051  C   GLN A 267      -1.194  -9.174   1.719  1.00 86.46           C
ATOM   4052  O   GLN A 267      -1.520  -8.703   2.808  1.00 86.46           O
ATOM   4053  HA  GLN A 267       0.122  -7.548   1.189  1.00 86.46           H
ATOM   4054  CB  GLN A 267      -1.468  -7.630  -0.255  1.00 86.46           C
ATOM   4055 1HB  GLN A 267      -1.968  -8.381  -0.867  1.00 86.46           H
ATOM   4056 2HB  GLN A 267      -2.240  -7.129   0.329  1.00 86.46           H
ATOM   4057  CG  GLN A 267      -0.765  -6.614  -1.158  1.00 86.46           C
ATOM   4058 1HG  GLN A 267      -0.003  -7.117  -1.753  1.00 86.46           H
ATOM   4059 2HG  GLN A 267      -1.483  -6.186  -1.858  1.00 86.46           H
ATOM   4060  CD  GLN A 267      -0.121  -5.499  -0.332  1.00 86.46           C
ATOM   4061  OE1 GLN A 267      -0.682  -5.002   0.631  1.00 86.46           O
ATOM   4062  NE2 GLN A 267       1.083  -5.134  -0.761  1.00 86.46           N
ATOM   4063 1HE2 GLN A 267       1.487  -5.582  -1.559  1.00 86.46           H
ATOM   4064 2HE2 GLN A 267       1.586  -4.412  -0.286  1.00 86.46           H
ATOM   4065  HN  GLN A 267       0.116  -9.558  -0.878  1.00 86.46           H
ATOM   4066  N   PHE A 268      -1.424 -10.424   1.343  1.00 89.12           N
ATOM   4067  CA  PHE A 268      -2.279 -11.297   2.129  1.00 89.12           C
ATOM   4068  C   PHE A 268      -1.757 -11.430   3.562  1.00 89.12           C
ATOM   4069  O   PHE A 268      -2.499 -11.216   4.519  1.00 89.12           O
ATOM   4070  HA  PHE A 268      -3.272 -10.848   2.147  1.00 89.12           H
ATOM   4071  CB  PHE A 268      -2.251 -12.672   1.460  1.00 89.12           C
ATOM   4072 1HB  PHE A 268      -2.543 -12.563   0.415  1.00 89.12           H
ATOM   4073 2HB  PHE A 268      -1.227 -13.047   1.466  1.00 89.12           H
ATOM   4074  CG  PHE A 268      -3.161 -13.707   2.124  1.00 89.12           C
ATOM   4075  CD1 PHE A 268      -2.624 -14.698   2.884  1.00 89.12           C
ATOM   4076  HD1 PHE A 268      -1.544 -14.755   3.020  1.00 89.12           H
ATOM   4077  CD2 PHE A 268      -4.509 -13.635   1.954  1.00 89.12           C
ATOM   4078  HD2 PHE A 268      -4.940 -12.841   1.344  1.00 89.12           H
ATOM   4079  CE1 PHE A 268      -3.469 -15.658   3.500  1.00 89.12           C
ATOM   4080  HE1 PHE A 268      -3.038 -16.453   4.109  1.00 89.12           H
ATOM   4081  CE2 PHE A 268      -5.354 -14.595   2.570  1.00 89.12           C
ATOM   4082  HE2 PHE A 268      -6.434 -14.538   2.434  1.00 89.12           H
ATOM   4083  CZ  PHE A 268      -4.817 -15.586   3.331  1.00 89.12           C
ATOM   4084  HZ  PHE A 268      -5.466 -16.323   3.804  1.00 89.12           H
ATOM   4085  HN  PHE A 268      -1.039 -10.840   0.519  1.00 89.12           H
ATOM   4086  N   PRO A 269      -0.476 -11.783   3.734  1.00 92.95           N
ATOM   4087  CA  PRO A 269       0.056 -12.062   5.070  1.00 92.95           C
ATOM   4088  C   PRO A 269      -0.210 -10.927   6.045  1.00 92.95           C
ATOM   4089  O   PRO A 269      -0.623 -11.162   7.180  1.00 92.95           O
ATOM   4090  HA  PRO A 269      -0.445 -12.929   5.500  1.00 92.95           H
ATOM   4091  CB  PRO A 269       1.553 -12.264   4.829  1.00 92.95           C
ATOM   4092 1HB  PRO A 269       2.108 -11.333   4.946  1.00 92.95           H
ATOM   4093 2HB  PRO A 269       1.981 -12.978   5.533  1.00 92.95           H
ATOM   4094  CG  PRO A 269       1.614 -12.779   3.396  1.00 92.95           C
ATOM   4095 1HG  PRO A 269       2.602 -12.639   2.957  1.00 92.95           H
ATOM   4096 2HG  PRO A 269       1.402 -13.847   3.341  1.00 92.95           H
ATOM   4097  CD  PRO A 269       0.553 -11.949   2.692  1.00 92.95           C
ATOM   4098 1HD  PRO A 269       0.945 -10.988   2.360  1.00 92.95           H
ATOM   4099 2HD  PRO A 269       0.165 -12.454   1.807  1.00 92.95           H
ATOM   4100  N   TYR A 270       0.036  -9.713   5.573  1.00 91.60           N
ATOM   4101  CA  TYR A 270      -0.090  -8.540   6.421  1.00 91.60           C
ATOM   4102  C   TYR A 270      -1.537  -8.346   6.877  1.00 91.60           C
ATOM   4103  O   TYR A 270      -1.791  -8.076   8.050  1.00 91.60           O
ATOM   4104  HA  TYR A 270       0.542  -8.688   7.296  1.00 91.60           H
ATOM   4105  CB  TYR A 270       0.323  -7.348   5.555  1.00 91.60           C
ATOM   4106 1HB  TYR A 270       1.387  -7.424   5.334  1.00 91.60           H
ATOM   4107 2HB  TYR A 270      -0.205  -7.403   4.603  1.00 91.60           H
ATOM   4108  CG  TYR A 270       0.046  -5.987   6.198  1.00 91.60           C
ATOM   4109  CD1 TYR A 270      -0.896  -5.143   5.646  1.00 91.60           C
ATOM   4110  HD1 TYR A 270      -1.442  -5.445   4.753  1.00 91.60           H
ATOM   4111  CD2 TYR A 270       0.739  -5.604   7.328  1.00 91.60           C
ATOM   4112  HD2 TYR A 270       1.483  -6.272   7.764  1.00 91.60           H
ATOM   4113  CE1 TYR A 270      -1.156  -3.862   6.251  1.00 91.60           C
ATOM   4114  HE1 TYR A 270      -1.897  -3.185   5.825  1.00 91.60           H
ATOM   4115  CE2 TYR A 270       0.478  -4.324   7.933  1.00 91.60           C
ATOM   4116  HE2 TYR A 270       1.018  -4.009   8.826  1.00 91.60           H
ATOM   4117  CZ  TYR A 270      -0.456  -3.516   7.364  1.00 91.60           C
ATOM   4118  OH  TYR A 270      -0.702  -2.306   7.935  1.00 91.60           O
ATOM   4119  HH  TYR A 270      -0.202  -2.227   8.797  1.00 91.60           H
ATOM   4120  HN  TYR A 270       0.315  -9.526   4.631  1.00 91.60           H
ATOM   4121  N   ASN A 271      -2.449  -8.492   5.927  1.00 89.40           N
ATOM   4122  CA  ASN A 271      -3.851  -8.214   6.186  1.00 89.40           C
ATOM   4123  C   ASN A 271      -4.420  -9.296   7.107  1.00 89.40           C
ATOM   4124  O   ASN A 271      -5.383  -9.054   7.833  1.00 89.40           O
ATOM   4125  HA  ASN A 271      -3.867  -7.226   6.644  1.00 89.40           H
ATOM   4126  CB  ASN A 271      -4.663  -8.223   4.889  1.00 89.40           C
ATOM   4127 1HB  ASN A 271      -4.402  -9.102   4.299  1.00 89.40           H
ATOM   4128 2HB  ASN A 271      -5.726  -8.300   5.121  1.00 89.40           H
ATOM   4129  CG  ASN A 271      -4.404  -6.957   4.071  1.00 89.40           C
ATOM   4130  OD1 ASN A 271      -4.797  -5.860   4.435  1.00 89.40           O
ATOM   4131  ND2 ASN A 271      -3.723  -7.168   2.948  1.00 89.40           N
ATOM   4132 1HD2 ASN A 271      -3.431  -8.093   2.707  1.00 89.40           H
ATOM   4133 2HD2 ASN A 271      -3.504  -6.401   2.345  1.00 89.40           H
ATOM   4134  HN  ASN A 271      -2.243  -8.794   4.996  1.00 89.40           H
ATOM   4135  N   CYS A 272      -3.799 -10.465   7.048  1.00 92.41           N
ATOM   4136  CA  CYS A 272      -4.134 -11.538   7.969  1.00 92.41           C
ATOM   4137  C   CYS A 272      -3.868 -11.048   9.393  1.00 92.41           C
ATOM   4138  O   CYS A 272      -4.716 -11.194  10.272  1.00 92.41           O
ATOM   4139  HA  CYS A 272      -5.193 -11.754   7.825  1.00 92.41           H
ATOM   4140  CB  CYS A 272      -3.359 -12.818   7.651  1.00 92.41           C
ATOM   4141 1HB  CYS A 272      -2.301 -12.591   7.526  1.00 92.41           H
ATOM   4142 2HB  CYS A 272      -3.438 -13.517   8.484  1.00 92.41           H
ATOM   4143  SG  CYS A 272      -4.018 -13.587   6.127  1.00 92.41           S
ATOM   4144  HG  CYS A 272      -3.453 -12.728   5.283  1.00 92.41           H
ATOM   4145  HN  CYS A 272      -3.081 -10.684   6.387  1.00 92.41           H
ATOM   4146  N   ILE A 273      -2.687 -10.477   9.578  1.00 92.69           N
ATOM   4147  CA  ILE A 273      -2.278 -10.012  10.893  1.00 92.69           C
ATOM   4148  C   ILE A 273      -3.155  -8.829  11.307  1.00 92.69           C
ATOM   4149  O   ILE A 273      -3.549  -8.720  12.467  1.00 92.69           O
ATOM   4150  HA  ILE A 273      -2.445 -10.829  11.595  1.00 92.69           H
ATOM   4151  CB  ILE A 273      -0.779  -9.702  10.909  1.00 92.69           C
ATOM   4152  HB  ILE A 273      -0.574  -8.968  10.130  1.00 92.69           H
ATOM   4153  CG1 ILE A 273       0.042 -10.950  10.581  1.00 92.69           C
ATOM   4154 1HG1 ILE A 273      -0.243 -11.331   9.600  1.00 92.69           H
ATOM   4155 2HG1 ILE A 273       1.099 -10.690  10.526  1.00 92.69           H
ATOM   4156  CG2 ILE A 273      -0.363  -9.076  12.241  1.00 92.69           C
ATOM   4157 1HG2 ILE A 273      -0.914  -8.148  12.394  1.00 92.69           H
ATOM   4158 2HG2 ILE A 273      -0.586  -9.768  13.053  1.00 92.69           H
ATOM   4159 3HG2 ILE A 273       0.706  -8.865  12.226  1.00 92.69           H
ATOM   4160  CD1 ILE A 273      -0.167 -12.038  11.637  1.00 92.69           C
ATOM   4161 1HD1 ILE A 273       0.143 -11.662  12.612  1.00 92.69           H
ATOM   4162 2HD1 ILE A 273      -1.221 -12.312  11.672  1.00 92.69           H
ATOM   4163 3HD1 ILE A 273       0.429 -12.914  11.379  1.00 92.69           H
ATOM   4164  HN  ILE A 273      -2.017 -10.331   8.851  1.00 92.69           H
ATOM   4165  N   LEU A 274      -3.435  -7.973  10.335  1.00 91.28           N
ATOM   4166  CA  LEU A 274      -4.239  -6.790  10.589  1.00 91.28           C
ATOM   4167  C   LEU A 274      -5.625  -7.216  11.080  1.00 91.28           C
ATOM   4168  O   LEU A 274      -6.224  -6.544  11.918  1.00 91.28           O
ATOM   4169  HA  LEU A 274      -3.750  -6.227  11.384  1.00 91.28           H
ATOM   4170  CB  LEU A 274      -4.275  -5.890   9.352  1.00 91.28           C
ATOM   4171 1HB  LEU A 274      -3.258  -5.789   8.971  1.00 91.28           H
ATOM   4172 2HB  LEU A 274      -4.856  -6.392   8.579  1.00 91.28           H
ATOM   4173  CG  LEU A 274      -4.854  -4.489   9.558  1.00 91.28           C
ATOM   4174  HG  LEU A 274      -5.808  -4.587  10.076  1.00 91.28           H
ATOM   4175  CD1 LEU A 274      -3.941  -3.644  10.447  1.00 91.28           C
ATOM   4176 1HD1 LEU A 274      -3.834  -4.124  11.420  1.00 91.28           H
ATOM   4177 2HD1 LEU A 274      -2.961  -3.551   9.979  1.00 91.28           H
ATOM   4178 3HD1 LEU A 274      -4.376  -2.653  10.577  1.00 91.28           H
ATOM   4179  CD2 LEU A 274      -5.136  -3.810   8.216  1.00 91.28           C
ATOM   4180 1HD2 LEU A 274      -4.209  -3.725   7.650  1.00 91.28           H
ATOM   4181 2HD2 LEU A 274      -5.854  -4.405   7.651  1.00 91.28           H
ATOM   4182 3HD2 LEU A 274      -5.547  -2.816   8.392  1.00 91.28           H
ATOM   4183  HN  LEU A 274      -3.124  -8.078   9.390  1.00 91.28           H
ATOM   4184  N   LEU A 275      -6.094  -8.329  10.536  1.00 93.26           N
ATOM   4185  CA  LEU A 275      -7.377  -8.877  10.940  1.00 93.26           C
ATOM   4186  C   LEU A 275      -7.313  -9.280  12.415  1.00 93.26           C
ATOM   4187  O   LEU A 275      -8.212  -8.956  13.190  1.00 93.26           O
ATOM   4188  HA  LEU A 275      -8.119  -8.085  10.831  1.00 93.26           H
ATOM   4189  CB  LEU A 275      -7.791 -10.017  10.008  1.00 93.26           C
ATOM   4190 1HB  LEU A 275      -7.854  -9.626   8.993  1.00 93.26           H
ATOM   4191 2HB  LEU A 275      -7.000 -10.768  10.012  1.00 93.26           H
ATOM   4192  CG  LEU A 275      -9.114 -10.709  10.342  1.00 93.26           C
ATOM   4193  HG  LEU A 275      -9.064 -11.063  11.372  1.00 93.26           H
ATOM   4194  CD1 LEU A 275     -10.284  -9.727  10.257  1.00 93.26           C
ATOM   4195 1HD1 LEU A 275     -10.127  -8.913  10.965  1.00 93.26           H
ATOM   4196 2HD1 LEU A 275     -10.346  -9.322   9.247  1.00 93.26           H
ATOM   4197 3HD1 LEU A 275     -11.212 -10.245  10.498  1.00 93.26           H
ATOM   4198  CD2 LEU A 275      -9.330 -11.936   9.453  1.00 93.26           C
ATOM   4199 1HD2 LEU A 275      -9.351 -11.628   8.407  1.00 93.26           H
ATOM   4200 2HD2 LEU A 275      -8.516 -12.645   9.607  1.00 93.26           H
ATOM   4201 3HD2 LEU A 275     -10.278 -12.409   9.711  1.00 93.26           H
ATOM   4202  HN  LEU A 275      -5.613  -8.853   9.833  1.00 93.26           H
ATOM   4203  N   VAL A 276      -6.242  -9.980  12.758  1.00 94.17           N
ATOM   4204  CA  VAL A 276      -6.056 -10.443  14.123  1.00 94.17           C
ATOM   4205  C   VAL A 276      -6.067  -9.241  15.070  1.00 94.17           C
ATOM   4206  O   VAL A 276      -6.727  -9.270  16.107  1.00 94.17           O
ATOM   4207  HA  VAL A 276      -6.898 -11.090  14.368  1.00 94.17           H
ATOM   4208  CB  VAL A 276      -4.774 -11.272  14.224  1.00 94.17           C
ATOM   4209  HB  VAL A 276      -3.957 -10.676  13.819  1.00 94.17           H
ATOM   4210  CG1 VAL A 276      -4.444 -11.594  15.683  1.00 94.17           C
ATOM   4211 1HG1 VAL A 276      -4.304 -10.666  16.237  1.00 94.17           H
ATOM   4212 2HG1 VAL A 276      -5.263 -12.161  16.124  1.00 94.17           H
ATOM   4213 3HG1 VAL A 276      -3.528 -12.184  15.726  1.00 94.17           H
ATOM   4214  CG2 VAL A 276      -4.882 -12.551  13.391  1.00 94.17           C
ATOM   4215 1HG2 VAL A 276      -5.716 -13.151  13.753  1.00 94.17           H
ATOM   4216 2HG2 VAL A 276      -5.048 -12.290  12.345  1.00 94.17           H
ATOM   4217 3HG2 VAL A 276      -3.957 -13.121  13.481  1.00 94.17           H
ATOM   4218  HN  VAL A 276      -5.511 -10.231  12.123  1.00 94.17           H
ATOM   4219  N   GLN A 277      -5.328  -8.213  14.679  1.00 92.56           N
ATOM   4220  CA  GLN A 277      -5.231  -7.011  15.489  1.00 92.56           C
ATOM   4221  C   GLN A 277      -6.608  -6.365  15.648  1.00 92.56           C
ATOM   4222  O   GLN A 277      -6.910  -5.788  16.692  1.00 92.56           O
ATOM   4223  HA  GLN A 277      -4.864  -7.344  16.459  1.00 92.56           H
ATOM   4224  CB  GLN A 277      -4.229  -6.024  14.886  1.00 92.56           C
ATOM   4225 1HB  GLN A 277      -4.417  -5.915  13.818  1.00 92.56           H
ATOM   4226 2HB  GLN A 277      -4.366  -5.040  15.335  1.00 92.56           H
ATOM   4227  CG  GLN A 277      -2.791  -6.496  15.111  1.00 92.56           C
ATOM   4228 1HG  GLN A 277      -2.609  -6.626  16.177  1.00 92.56           H
ATOM   4229 2HG  GLN A 277      -2.647  -7.470  14.642  1.00 92.56           H
ATOM   4230  CD  GLN A 277      -1.788  -5.494  14.536  1.00 92.56           C
ATOM   4231  OE1 GLN A 277      -2.087  -4.723  13.638  1.00 92.56           O
ATOM   4232  NE2 GLN A 277      -0.585  -5.547  15.101  1.00 92.56           N
ATOM   4233 1HE2 GLN A 277      -0.406  -6.204  15.833  1.00 92.56           H
ATOM   4234 2HE2 GLN A 277       0.139  -4.930  14.793  1.00 92.56           H
ATOM   4235  HN  GLN A 277      -4.804  -8.193  13.827  1.00 92.56           H
ATOM   4236  N   THR A 278      -7.407  -6.482  14.598  1.00 92.82           N
ATOM   4237  CA  THR A 278      -8.739  -5.902  14.602  1.00 92.82           C
ATOM   4238  C   THR A 278      -9.633  -6.625  15.612  1.00 92.82           C
ATOM   4239  O   THR A 278     -10.351  -5.985  16.379  1.00 92.82           O
ATOM   4240  HA  THR A 278      -8.661  -4.865  14.928  1.00 92.82           H
ATOM   4241  CB  THR A 278      -9.279  -5.948  13.171  1.00 92.82           C
ATOM   4242  HB  THR A 278      -9.436  -6.977  12.847  1.00 92.82           H
ATOM   4243  OG1 THR A 278      -8.327  -5.204  12.416  1.00 92.82           O
ATOM   4244  HG1 THR A 278      -7.657  -5.823  12.005  1.00 92.82           H
ATOM   4245  CG2 THR A 278     -10.580  -5.160  13.010  1.00 92.82           C
ATOM   4246 1HG2 THR A 278     -10.407  -4.115  13.270  1.00 92.82           H
ATOM   4247 2HG2 THR A 278     -11.342  -5.576  13.670  1.00 92.82           H
ATOM   4248 3HG2 THR A 278     -10.920  -5.225  11.977  1.00 92.82           H
ATOM   4249  HN  THR A 278      -7.158  -6.963  13.757  1.00 92.82           H
ATOM   4250  N   ILE A 279      -9.559  -7.947  15.579  1.00 94.47           N
ATOM   4251  CA  ILE A 279     -10.375  -8.764  16.461  1.00 94.47           C
ATOM   4252  C   ILE A 279      -9.976  -8.495  17.913  1.00 94.47           C
ATOM   4253  O   ILE A 279     -10.836  -8.363  18.783  1.00 94.47           O
ATOM   4254  HA  ILE A 279     -11.412  -8.455  16.326  1.00 94.47           H
ATOM   4255  CB  ILE A 279     -10.286 -10.238  16.061  1.00 94.47           C
ATOM   4256  HB  ILE A 279      -9.233 -10.517  16.018  1.00 94.47           H
ATOM   4257  CG1 ILE A 279     -10.870 -10.464  14.665  1.00 94.47           C
ATOM   4258 1HG1 ILE A 279     -11.957 -10.391  14.706  1.00 94.47           H
ATOM   4259 2HG1 ILE A 279     -10.523  -9.681  13.991  1.00 94.47           H
ATOM   4260  CG2 ILE A 279     -10.948 -11.132  17.111  1.00 94.47           C
ATOM   4261 1HG2 ILE A 279     -10.447 -10.999  18.070  1.00 94.47           H
ATOM   4262 2HG2 ILE A 279     -11.999 -10.860  17.210  1.00 94.47           H
ATOM   4263 3HG2 ILE A 279     -10.870 -12.175  16.802  1.00 94.47           H
ATOM   4264  CD1 ILE A 279     -10.466 -11.834  14.117  1.00 94.47           C
ATOM   4265 1HD1 ILE A 279      -9.380 -11.894  14.054  1.00 94.47           H
ATOM   4266 2HD1 ILE A 279     -10.836 -12.615  14.781  1.00 94.47           H
ATOM   4267 3HD1 ILE A 279     -10.895 -11.968  13.124  1.00 94.47           H
ATOM   4268  HN  ILE A 279      -8.957  -8.459  14.967  1.00 94.47           H
ATOM   4269  N   ASP A 280      -8.671  -8.423  18.131  1.00 93.83           N
ATOM   4270  CA  ASP A 280      -8.145  -8.244  19.473  1.00 93.83           C
ATOM   4271  C   ASP A 280      -8.499  -6.842  19.972  1.00 93.83           C
ATOM   4272  O   ASP A 280      -8.726  -6.643  21.165  1.00 93.83           O
ATOM   4273  HA  ASP A 280      -8.610  -9.029  20.070  1.00 93.83           H
ATOM   4274  CB  ASP A 280      -6.621  -8.382  19.491  1.00 93.83           C
ATOM   4275 1HB  ASP A 280      -6.329  -9.298  18.977  1.00 93.83           H
ATOM   4276 2HB  ASP A 280      -6.171  -7.553  18.945  1.00 93.83           H
ATOM   4277  CG  ASP A 280      -6.089  -8.404  20.925  1.00 93.83           C
ATOM   4278  OD1 ASP A 280      -6.619  -9.215  21.715  1.00 93.83           O
ATOM   4279  OD2 ASP A 280      -5.164  -7.609  21.199  1.00 93.83           O
ATOM   4280  HN  ASP A 280      -7.980  -8.485  17.411  1.00 93.83           H
ATOM   4281  N   ALA A 281      -8.534  -5.907  19.035  1.00 91.64           N
ATOM   4282  CA  ALA A 281      -8.896  -4.537  19.358  1.00 91.64           C
ATOM   4283  C   ALA A 281     -10.312  -4.510  19.936  1.00 91.64           C
ATOM   4284  O   ALA A 281     -10.634  -3.656  20.760  1.00 91.64           O
ATOM   4285  HA  ALA A 281      -8.197  -4.179  20.114  1.00 91.64           H
ATOM   4286  CB  ALA A 281      -8.759  -3.664  18.109  1.00 91.64           C
ATOM   4287 1HB  ALA A 281      -7.728  -3.694  17.755  1.00 91.64           H
ATOM   4288 2HB  ALA A 281      -9.421  -4.040  17.329  1.00 91.64           H
ATOM   4289 3HB  ALA A 281      -9.030  -2.637  18.351  1.00 91.64           H
ATOM   4290  HN  ALA A 281      -8.322  -6.072  18.072  1.00 91.64           H
ATOM   4291  N   TYR A 282     -11.120  -5.456  19.480  1.00 90.72           N
ATOM   4292  CA  TYR A 282     -12.496  -5.549  19.938  1.00 90.72           C
ATOM   4293  C   TYR A 282     -12.603  -6.440  21.177  1.00 90.72           C
ATOM   4294  O   TYR A 282     -13.214  -6.054  22.173  1.00 90.72           O
ATOM   4295  HA  TYR A 282     -12.835  -4.545  20.191  1.00 90.72           H
ATOM   4296  CB  TYR A 282     -13.279  -6.194  18.792  1.00 90.72           C
ATOM   4297 1HB  TYR A 282     -13.110  -5.619  17.881  1.00 90.72           H
ATOM   4298 2HB  TYR A 282     -12.886  -7.195  18.615  1.00 90.72           H
ATOM   4299  CG  TYR A 282     -14.785  -6.290  19.044  1.00 90.72           C
ATOM   4300  CD1 TYR A 282     -15.354  -7.504  19.372  1.00 90.72           C
ATOM   4301  HD1 TYR A 282     -14.730  -8.394  19.451  1.00 90.72           H
ATOM   4302  CD2 TYR A 282     -15.575  -5.163  18.944  1.00 90.72           C
ATOM   4303  HD2 TYR A 282     -15.126  -4.204  18.685  1.00 90.72           H
ATOM   4304  CE1 TYR A 282     -16.771  -7.595  19.609  1.00 90.72           C
ATOM   4305  HE1 TYR A 282     -17.233  -8.547  19.869  1.00 90.72           H
ATOM   4306  CE2 TYR A 282     -16.992  -5.253  19.181  1.00 90.72           C
ATOM   4307  HE2 TYR A 282     -17.628  -4.371  19.105  1.00 90.72           H
ATOM   4308  CZ  TYR A 282     -17.520  -6.465  19.502  1.00 90.72           C
ATOM   4309  OH  TYR A 282     -18.859  -6.550  19.726  1.00 90.72           O
ATOM   4310  HH  TYR A 282     -19.279  -5.647  19.640  1.00 90.72           H
ATOM   4311  HN  TYR A 282     -10.849  -6.150  18.813  1.00 90.72           H
ATOM   4312  N   ALA A 283     -12.000  -7.615  21.076  1.00 92.34           N
ATOM   4313  CA  ALA A 283     -12.282  -8.685  22.018  1.00 92.34           C
ATOM   4314  C   ALA A 283     -11.238  -8.664  23.135  1.00 92.34           C
ATOM   4315  O   ALA A 283     -11.469  -9.203  24.216  1.00 92.34           O
ATOM   4316  HA  ALA A 283     -13.266  -8.497  22.448  1.00 92.34           H
ATOM   4317  CB  ALA A 283     -12.316 -10.023  21.276  1.00 92.34           C
ATOM   4318 1HB  ALA A 283     -13.094  -9.996  20.513  1.00 92.34           H
ATOM   4319 2HB  ALA A 283     -11.349 -10.200  20.804  1.00 92.34           H
ATOM   4320 3HB  ALA A 283     -12.528 -10.825  21.983  1.00 92.34           H
ATOM   4321  HN  ALA A 283     -11.331  -7.841  20.368  1.00 92.34           H
ATOM   4322  N   MET A 284     -10.111  -8.035  22.836  1.00 90.42           N
ATOM   4323  CA  MET A 284      -9.014  -7.972  23.787  1.00 90.42           C
ATOM   4324  C   MET A 284      -8.713  -9.355  24.369  1.00 90.42           C
ATOM   4325  O   MET A 284      -8.616  -9.513  25.585  1.00 90.42           O
ATOM   4326  HA  MET A 284      -8.154  -7.615  23.220  1.00 90.42           H
ATOM   4327  CB  MET A 284      -9.374  -7.009  24.920  1.00 90.42           C
ATOM   4328 1HB  MET A 284     -10.296  -7.335  25.400  1.00 90.42           H
ATOM   4329 2HB  MET A 284      -8.594  -7.030  25.681  1.00 90.42           H
ATOM   4330  CG  MET A 284      -9.543  -5.582  24.393  1.00 90.42           C
ATOM   4331 1HG  MET A 284      -8.579  -5.188  24.071  1.00 90.42           H
ATOM   4332 2HG  MET A 284     -10.195  -5.583  23.520  1.00 90.42           H
ATOM   4333  SD  MET A 284     -10.232  -4.539  25.667  1.00 90.42           S
ATOM   4334  CE  MET A 284     -11.962  -4.943  25.495  1.00 90.42           C
ATOM   4335 1HE  MET A 284     -12.296  -4.692  24.489  1.00 90.42           H
ATOM   4336 2HE  MET A 284     -12.106  -6.009  25.670  1.00 90.42           H
ATOM   4337 3HE  MET A 284     -12.542  -4.375  26.223  1.00 90.42           H
ATOM   4338  HN  MET A 284      -9.941  -7.574  21.965  1.00 90.42           H
ATOM   4339  N   PHE A 285      -8.573 -10.321  23.473  1.00 91.13           N
ATOM   4340  CA  PHE A 285      -8.460 -11.711  23.882  1.00 91.13           C
ATOM   4341  C   PHE A 285      -6.998 -12.097  24.115  1.00 91.13           C
ATOM   4342  O   PHE A 285      -6.713 -13.127  24.723  1.00 91.13           O
ATOM   4343  HA  PHE A 285      -9.016 -11.820  24.814  1.00 91.13           H
ATOM   4344  CB  PHE A 285      -9.024 -12.561  22.741  1.00 91.13           C
ATOM   4345 1HB  PHE A 285      -9.189 -13.575  23.105  1.00 91.13           H
ATOM   4346 2HB  PHE A 285      -9.997 -12.163  22.452  1.00 91.13           H
ATOM   4347  CG  PHE A 285      -8.124 -12.618  21.505  1.00 91.13           C
ATOM   4348  CD1 PHE A 285      -8.277 -11.703  20.510  1.00 91.13           C
ATOM   4349  HD1 PHE A 285      -9.041 -10.930  20.593  1.00 91.13           H
ATOM   4350  CD2 PHE A 285      -7.172 -13.583  21.401  1.00 91.13           C
ATOM   4351  HD2 PHE A 285      -7.049 -14.316  22.198  1.00 91.13           H
ATOM   4352  CE1 PHE A 285      -7.443 -11.757  19.362  1.00 91.13           C
ATOM   4353  HE1 PHE A 285      -7.565 -11.024  18.565  1.00 91.13           H
ATOM   4354  CE2 PHE A 285      -6.337 -13.636  20.253  1.00 91.13           C
ATOM   4355  HE2 PHE A 285      -5.574 -14.410  20.170  1.00 91.13           H
ATOM   4356  CZ  PHE A 285      -6.490 -12.722  19.258  1.00 91.13           C
ATOM   4357  HZ  PHE A 285      -5.849 -12.763  18.378  1.00 91.13           H
ATOM   4358  HN  PHE A 285      -8.537 -10.167  22.485  1.00 91.13           H
ATOM   4359  N   ILE A 286      -6.109 -11.248  23.619  1.00 91.18           N
ATOM   4360  CA  ILE A 286      -4.684 -11.472  23.791  1.00 91.18           C
ATOM   4361  C   ILE A 286      -4.238 -10.886  25.132  1.00 91.18           C
ATOM   4362  O   ILE A 286      -3.922  -9.700  25.220  1.00 91.18           O
ATOM   4363  HA  ILE A 286      -4.523 -12.550  23.815  1.00 91.18           H
ATOM   4364  CB  ILE A 286      -3.907 -10.926  22.591  1.00 91.18           C
ATOM   4365  HB  ILE A 286      -4.077  -9.850  22.536  1.00 91.18           H
ATOM   4366  CG1 ILE A 286      -4.420 -11.532  21.284  1.00 91.18           C
ATOM   4367 1HG1 ILE A 286      -4.160 -12.590  21.243  1.00 91.18           H
ATOM   4368 2HG1 ILE A 286      -5.508 -11.469  21.251  1.00 91.18           H
ATOM   4369  CG2 ILE A 286      -2.402 -11.137  22.770  1.00 91.18           C
ATOM   4370 1HG2 ILE A 286      -2.067 -10.619  23.669  1.00 91.18           H
ATOM   4371 2HG2 ILE A 286      -2.194 -12.202  22.865  1.00 91.18           H
ATOM   4372 3HG2 ILE A 286      -1.874 -10.739  21.903  1.00 91.18           H
ATOM   4373  CD1 ILE A 286      -3.825 -10.809  20.074  1.00 91.18           C
ATOM   4374 1HD1 ILE A 286      -4.107  -9.757  20.105  1.00 91.18           H
ATOM   4375 2HD1 ILE A 286      -2.739 -10.895  20.097  1.00 91.18           H
ATOM   4376 3HD1 ILE A 286      -4.206 -11.260  19.157  1.00 91.18           H
ATOM   4377  HN  ILE A 286      -6.349 -10.422  23.109  1.00 91.18           H
ATOM   4378  N   SER A 287      -4.226 -11.743  26.142  1.00 89.26           N
ATOM   4379  CA  SER A 287      -3.786 -11.334  27.465  1.00 89.26           C
ATOM   4380  C   SER A 287      -2.333 -11.761  27.688  1.00 89.26           C
ATOM   4381  O   SER A 287      -1.670 -11.266  28.598  1.00 89.26           O
ATOM   4382  HA  SER A 287      -3.871 -10.248  27.474  1.00 89.26           H
ATOM   4383  CB  SER A 287      -4.686 -11.925  28.552  1.00 89.26           C
ATOM   4384 1HB  SER A 287      -4.339 -11.593  29.530  1.00 89.26           H
ATOM   4385 2HB  SER A 287      -5.700 -11.546  28.428  1.00 89.26           H
ATOM   4386  OG  SER A 287      -4.704 -13.350  28.513  1.00 89.26           O
ATOM   4387  HG  SER A 287      -5.318 -13.703  29.219  1.00 89.26           H
ATOM   4388  HN  SER A 287      -4.509 -12.699  26.067  1.00 89.26           H
ATOM   4389  N   ASN A 288      -1.882 -12.676  26.843  1.00 92.35           N
ATOM   4390  CA  ASN A 288      -0.570 -13.274  27.018  1.00 92.35           C
ATOM   4391  C   ASN A 288       0.480 -12.405  26.322  1.00 92.35           C
ATOM   4392  O   ASN A 288       0.379 -12.144  25.125  1.00 92.35           O
ATOM   4393  HA  ASN A 288      -0.420 -13.325  28.097  1.00 92.35           H
ATOM   4394  CB  ASN A 288      -0.514 -14.671  26.397  1.00 92.35           C
ATOM   4395 1HB  ASN A 288      -1.365 -15.260  26.739  1.00 92.35           H
ATOM   4396 2HB  ASN A 288      -0.596 -14.594  25.312  1.00 92.35           H
ATOM   4397  CG  ASN A 288       0.788 -15.384  26.766  1.00 92.35           C
ATOM   4398  OD1 ASN A 288       1.871 -14.824  26.708  1.00 92.35           O
ATOM   4399  ND2 ASN A 288       0.624 -16.647  27.148  1.00 92.35           N
ATOM   4400 1HD2 ASN A 288      -0.292 -17.047  27.173  1.00 92.35           H
ATOM   4401 2HD2 ASN A 288       1.417 -17.198  27.410  1.00 92.35           H
ATOM   4402  HN  ASN A 288      -2.395 -13.007  26.051  1.00 92.35           H
ATOM   4403  N   CYS A 289       1.463 -11.981  27.103  1.00 90.55           N
ATOM   4404  CA  CYS A 289       2.463 -11.051  26.609  1.00 90.55           C
ATOM   4405  C   CYS A 289       3.283 -11.757  25.527  1.00 90.55           C
ATOM   4406  O   CYS A 289       3.691 -11.136  24.547  1.00 90.55           O
ATOM   4407  HA  CYS A 289       1.922 -10.202  26.191  1.00 90.55           H
ATOM   4408  CB  CYS A 289       3.347 -10.518  27.738  1.00 90.55           C
ATOM   4409 1HB  CYS A 289       2.731 -10.038  28.498  1.00 90.55           H
ATOM   4410 2HB  CYS A 289       3.867 -11.343  28.224  1.00 90.55           H
ATOM   4411  SG  CYS A 289       4.561  -9.321  27.071  1.00 90.55           S
ATOM   4412  HN  CYS A 289       1.581 -12.262  28.056  1.00 90.55           H
ATOM   4413  N   ALA A 290       3.499 -13.047  25.741  1.00 93.09           N
ATOM   4414  CA  ALA A 290       4.316 -13.830  24.830  1.00 93.09           C
ATOM   4415  C   ALA A 290       3.652 -13.856  23.452  1.00 93.09           C
ATOM   4416  O   ALA A 290       4.317 -13.664  22.435  1.00 93.09           O
ATOM   4417  HA  ALA A 290       5.286 -13.340  24.748  1.00 93.09           H
ATOM   4418  CB  ALA A 290       4.521 -15.233  25.405  1.00 93.09           C
ATOM   4419 1HB  ALA A 290       5.021 -15.161  26.370  1.00 93.09           H
ATOM   4420 2HB  ALA A 290       3.553 -15.718  25.533  1.00 93.09           H
ATOM   4421 3HB  ALA A 290       5.133 -15.821  24.721  1.00 93.09           H
ATOM   4422  HN  ALA A 290       3.128 -13.555  26.519  1.00 93.09           H
ATOM   4423  N   VAL A 291       2.349 -14.096  23.462  1.00 92.98           N
ATOM   4424  CA  VAL A 291       1.588 -14.148  22.225  1.00 92.98           C
ATOM   4425  C   VAL A 291       1.599 -12.767  21.566  1.00 92.98           C
ATOM   4426  O   VAL A 291       1.794 -12.654  20.357  1.00 92.98           O
ATOM   4427  HA  VAL A 291       2.085 -14.857  21.563  1.00 92.98           H
ATOM   4428  CB  VAL A 291       0.176 -14.668  22.501  1.00 92.98           C
ATOM   4429  HB  VAL A 291      -0.287 -14.007  23.235  1.00 92.98           H
ATOM   4430  CG1 VAL A 291      -0.679 -14.633  21.233  1.00 92.98           C
ATOM   4431 1HG1 VAL A 291      -0.748 -13.608  20.869  1.00 92.98           H
ATOM   4432 2HG1 VAL A 291      -0.219 -15.260  20.468  1.00 92.98           H
ATOM   4433 3HG1 VAL A 291      -1.677 -15.008  21.457  1.00 92.98           H
ATOM   4434  CG2 VAL A 291       0.217 -16.076  23.097  1.00 92.98           C
ATOM   4435 1HG2 VAL A 291       0.708 -16.753  22.397  1.00 92.98           H
ATOM   4436 2HG2 VAL A 291       0.772 -16.059  24.035  1.00 92.98           H
ATOM   4437 3HG2 VAL A 291      -0.800 -16.422  23.284  1.00 92.98           H
ATOM   4438  HN  VAL A 291       1.816 -14.252  24.293  1.00 92.98           H
ATOM   4439  N   SER A 292       1.386 -11.752  22.390  1.00 92.66           N
ATOM   4440  CA  SER A 292       1.326 -10.387  21.896  1.00 92.66           C
ATOM   4441  C   SER A 292       2.655 -10.009  21.239  1.00 92.66           C
ATOM   4442  O   SER A 292       2.673  -9.372  20.187  1.00 92.66           O
ATOM   4443  HA  SER A 292       0.521 -10.381  21.161  1.00 92.66           H
ATOM   4444  CB  SER A 292       0.993  -9.407  23.023  1.00 92.66           C
ATOM   4445 1HB  SER A 292       0.131  -9.774  23.579  1.00 92.66           H
ATOM   4446 2HB  SER A 292       1.828  -9.362  23.722  1.00 92.66           H
ATOM   4447  OG  SER A 292       0.717  -8.099  22.529  1.00 92.66           O
ATOM   4448  HG  SER A 292      -0.180  -8.083  22.086  1.00 92.66           H
ATOM   4449  HN  SER A 292       1.257 -11.850  23.377  1.00 92.66           H
ATOM   4450  N   THR A 293       3.736 -10.417  21.887  1.00 91.95           N
ATOM   4451  CA  THR A 293       5.067 -10.100  21.398  1.00 91.95           C
ATOM   4452  C   THR A 293       5.276 -10.689  20.002  1.00 91.95           C
ATOM   4453  O   THR A 293       5.766 -10.007  19.103  1.00 91.95           O
ATOM   4454  HA  THR A 293       5.149  -9.017  21.304  1.00 91.95           H
ATOM   4455  CB  THR A 293       6.081 -10.601  22.428  1.00 91.95           C
ATOM   4456  HB  THR A 293       5.946 -11.665  22.621  1.00 91.95           H
ATOM   4457  OG1 THR A 293       5.891  -9.742  23.549  1.00 91.95           O
ATOM   4458  HG1 THR A 293       5.274 -10.172  24.208  1.00 91.95           H
ATOM   4459  CG2 THR A 293       7.527 -10.341  22.000  1.00 91.95           C
ATOM   4460 1HG2 THR A 293       7.681  -9.269  21.872  1.00 91.95           H
ATOM   4461 2HG2 THR A 293       7.725 -10.851  21.058  1.00 91.95           H
ATOM   4462 3HG2 THR A 293       8.206 -10.716  22.766  1.00 91.95           H
ATOM   4463  HN  THR A 293       3.713 -10.955  22.730  1.00 91.95           H
ATOM   4464  N   ASN A 294       4.895 -11.950  19.863  1.00 93.50           N
ATOM   4465  CA  ASN A 294       5.107 -12.664  18.615  1.00 93.50           C
ATOM   4466  C   ASN A 294       4.253 -12.026  17.517  1.00 93.50           C
ATOM   4467  O   ASN A 294       4.694 -11.905  16.375  1.00 93.50           O
ATOM   4468  HA  ASN A 294       6.175 -12.579  18.415  1.00 93.50           H
ATOM   4469  CB  ASN A 294       4.694 -14.131  18.743  1.00 93.50           C
ATOM   4470 1HB  ASN A 294       3.708 -14.197  19.203  1.00 93.50           H
ATOM   4471 2HB  ASN A 294       4.614 -14.578  17.752  1.00 93.50           H
ATOM   4472  CG  ASN A 294       5.707 -14.915  19.580  1.00 93.50           C
ATOM   4473  OD1 ASN A 294       6.820 -14.479  19.824  1.00 93.50           O
ATOM   4474  ND2 ASN A 294       5.260 -16.093  20.006  1.00 93.50           N
ATOM   4475 1HD2 ASN A 294       4.335 -16.392  19.771  1.00 93.50           H
ATOM   4476 2HD2 ASN A 294       5.849 -16.680  20.561  1.00 93.50           H
ATOM   4477  HN  ASN A 294       4.449 -12.482  20.583  1.00 93.50           H
ATOM   4478  N   ILE A 295       3.047 -11.635  17.901  1.00 92.31           N
ATOM   4479  CA  ILE A 295       2.112 -11.053  16.954  1.00 92.31           C
ATOM   4480  C   ILE A 295       2.690  -9.744  16.412  1.00 92.31           C
ATOM   4481  O   ILE A 295       2.577  -9.458  15.221  1.00 92.31           O
ATOM   4482  HA  ILE A 295       2.007 -11.753  16.125  1.00 92.31           H
ATOM   4483  CB  ILE A 295       0.730 -10.897  17.592  1.00 92.31           C
ATOM   4484  HB  ILE A 295       0.863 -10.520  18.606  1.00 92.31           H
ATOM   4485  CG1 ILE A 295       0.021 -12.249  17.702  1.00 92.31           C
ATOM   4486 1HG1 ILE A 295      -0.256 -12.599  16.708  1.00 92.31           H
ATOM   4487 2HG1 ILE A 295       0.703 -12.988  18.122  1.00 92.31           H
ATOM   4488  CG2 ILE A 295      -0.111  -9.869  16.834  1.00 92.31           C
ATOM   4489 1HG2 ILE A 295       0.393  -8.902  16.852  1.00 92.31           H
ATOM   4490 2HG2 ILE A 295      -0.238 -10.193  15.801  1.00 92.31           H
ATOM   4491 3HG2 ILE A 295      -1.088  -9.777  17.308  1.00 92.31           H
ATOM   4492  CD1 ILE A 295      -1.228 -12.143  18.579  1.00 92.31           C
ATOM   4493 1HD1 ILE A 295      -0.943 -11.815  19.579  1.00 92.31           H
ATOM   4494 2HD1 ILE A 295      -1.918 -11.420  18.143  1.00 92.31           H
ATOM   4495 3HD1 ILE A 295      -1.713 -13.117  18.640  1.00 92.31           H
ATOM   4496  HN  ILE A 295       2.707 -11.711  18.839  1.00 92.31           H
ATOM   4497  N   ASP A 296       3.297  -8.985  17.312  1.00 92.37           N
ATOM   4498  CA  ASP A 296       3.867  -7.700  16.946  1.00 92.37           C
ATOM   4499  C   ASP A 296       5.027  -7.920  15.973  1.00 92.37           C
ATOM   4500  O   ASP A 296       5.178  -7.177  15.003  1.00 92.37           O
ATOM   4501  HA  ASP A 296       3.046  -7.140  16.496  1.00 92.37           H
ATOM   4502  CB  ASP A 296       4.412  -6.968  18.174  1.00 92.37           C
ATOM   4503 1HB  ASP A 296       5.026  -7.649  18.764  1.00 92.37           H
ATOM   4504 2HB  ASP A 296       5.058  -6.149  17.857  1.00 92.37           H
ATOM   4505  CG  ASP A 296       3.273  -6.422  19.037  1.00 92.37           C
ATOM   4506  OD1 ASP A 296       2.166  -6.261  18.480  1.00 92.37           O
ATOM   4507  OD2 ASP A 296       3.536  -6.176  20.234  1.00 92.37           O
ATOM   4508  HN  ASP A 296       3.403  -9.235  18.275  1.00 92.37           H
ATOM   4509  N   ILE A 297       5.816  -8.943  16.265  1.00 93.29           N
ATOM   4510  CA  ILE A 297       6.939  -9.289  15.410  1.00 93.29           C
ATOM   4511  C   ILE A 297       6.417  -9.702  14.032  1.00 93.29           C
ATOM   4512  O   ILE A 297       6.964  -9.292  13.009  1.00 93.29           O
ATOM   4513  HA  ILE A 297       7.550  -8.394  15.294  1.00 93.29           H
ATOM   4514  CB  ILE A 297       7.814 -10.351  16.079  1.00 93.29           C
ATOM   4515  HB  ILE A 297       7.165 -11.146  16.448  1.00 93.29           H
ATOM   4516  CG1 ILE A 297       8.551  -9.772  17.288  1.00 93.29           C
ATOM   4517 1HG1 ILE A 297       9.295  -9.049  16.953  1.00 93.29           H
ATOM   4518 2HG1 ILE A 297       7.848  -9.235  17.924  1.00 93.29           H
ATOM   4519  CG2 ILE A 297       8.775 -10.985  15.071  1.00 93.29           C
ATOM   4520 1HG2 ILE A 297       8.204 -11.456  14.271  1.00 93.29           H
ATOM   4521 2HG2 ILE A 297       9.421 -10.214  14.651  1.00 93.29           H
ATOM   4522 3HG2 ILE A 297       9.385 -11.736  15.573  1.00 93.29           H
ATOM   4523  CD1 ILE A 297       9.235 -10.878  18.095  1.00 93.29           C
ATOM   4524 1HD1 ILE A 297       8.486 -11.586  18.449  1.00 93.29           H
ATOM   4525 2HD1 ILE A 297       9.955 -11.397  17.462  1.00 93.29           H
ATOM   4526 3HD1 ILE A 297       9.752 -10.438  18.948  1.00 93.29           H
ATOM   4527  HN  ILE A 297       5.699  -9.528  17.067  1.00 93.29           H
ATOM   4528  N   CYS A 298       5.365 -10.507  14.050  1.00 93.73           N
ATOM   4529  CA  CYS A 298       4.762 -10.977  12.814  1.00 93.73           C
ATOM   4530  C   CYS A 298       4.309  -9.759  12.007  1.00 93.73           C
ATOM   4531  O   CYS A 298       4.462  -9.726  10.787  1.00 93.73           O
ATOM   4532  HA  CYS A 298       5.534 -11.530  12.279  1.00 93.73           H
ATOM   4533  CB  CYS A 298       3.609 -11.946  13.081  1.00 93.73           C
ATOM   4534 1HB  CYS A 298       2.950 -11.538  13.848  1.00 93.73           H
ATOM   4535 2HB  CYS A 298       3.010 -12.069  12.179  1.00 93.73           H
ATOM   4536  SG  CYS A 298       4.265 -13.567  13.620  1.00 93.73           S
ATOM   4537  HG  CYS A 298       4.575 -13.187  14.856  1.00 93.73           H
ATOM   4538  HN  CYS A 298       4.927 -10.837  14.886  1.00 93.73           H
ATOM   4539  N   PHE A 299       3.759  -8.787  12.721  1.00 92.53           N
ATOM   4540  CA  PHE A 299       3.277  -7.573  12.086  1.00 92.53           C
ATOM   4541  C   PHE A 299       4.406  -6.857  11.342  1.00 92.53           C
ATOM   4542  O   PHE A 299       4.225  -6.412  10.210  1.00 92.53           O
ATOM   4543  HA  PHE A 299       2.504  -7.865  11.375  1.00 92.53           H
ATOM   4544  CB  PHE A 299       2.757  -6.661  13.199  1.00 92.53           C
ATOM   4545 1HB  PHE A 299       1.992  -7.194  13.764  1.00 92.53           H
ATOM   4546 2HB  PHE A 299       3.573  -6.448  13.890  1.00 92.53           H
ATOM   4547  CG  PHE A 299       2.173  -5.339  12.699  1.00 92.53           C
ATOM   4548  CD1 PHE A 299       2.920  -4.203  12.750  1.00 92.53           C
ATOM   4549  HD1 PHE A 299       3.934  -4.235  13.147  1.00 92.53           H
ATOM   4550  CD2 PHE A 299       0.907  -5.298  12.204  1.00 92.53           C
ATOM   4551  HD2 PHE A 299       0.309  -6.208  12.163  1.00 92.53           H
ATOM   4552  CE1 PHE A 299       2.378  -2.975  12.286  1.00 92.53           C
ATOM   4553  HE1 PHE A 299       2.976  -2.065  12.327  1.00 92.53           H
ATOM   4554  CE2 PHE A 299       0.365  -4.071  11.740  1.00 92.53           C
ATOM   4555  HE2 PHE A 299      -0.650  -4.038  11.343  1.00 92.53           H
ATOM   4556  CZ  PHE A 299       1.112  -2.935  11.791  1.00 92.53           C
ATOM   4557  HZ  PHE A 299       0.696  -1.993  11.434  1.00 92.53           H
ATOM   4558  HN  PHE A 299       3.642  -8.820  13.714  1.00 92.53           H
ATOM   4559  N   GLN A 300       5.548  -6.768  12.009  1.00 92.22           N
ATOM   4560  CA  GLN A 300       6.700  -6.095  11.435  1.00 92.22           C
ATOM   4561  C   GLN A 300       7.098  -6.757  10.114  1.00 92.22           C
ATOM   4562  O   GLN A 300       7.275  -6.078   9.104  1.00 92.22           O
ATOM   4563  HA  GLN A 300       6.375  -5.071  11.252  1.00 92.22           H
ATOM   4564  CB  GLN A 300       7.873  -6.081  12.417  1.00 92.22           C
ATOM   4565 1HB  GLN A 300       8.037  -7.086  12.807  1.00 92.22           H
ATOM   4566 2HB  GLN A 300       8.785  -5.789  11.896  1.00 92.22           H
ATOM   4567  CG  GLN A 300       7.608  -5.116  13.574  1.00 92.22           C
ATOM   4568 1HG  GLN A 300       7.399  -4.121  13.181  1.00 92.22           H
ATOM   4569 2HG  GLN A 300       6.723  -5.435  14.123  1.00 92.22           H
ATOM   4570  CD  GLN A 300       8.808  -5.054  14.522  1.00 92.22           C
ATOM   4571  OE1 GLN A 300       9.956  -5.126  14.116  1.00 92.22           O
ATOM   4572  NE2 GLN A 300       8.478  -4.915  15.803  1.00 92.22           N
ATOM   4573 1HE2 GLN A 300       7.516  -4.862  16.069  1.00 92.22           H
ATOM   4574 2HE2 GLN A 300       9.193  -4.865  16.500  1.00 92.22           H
ATOM   4575  HN  GLN A 300       5.692  -7.146  12.924  1.00 92.22           H
ATOM   4576  N   VAL A 301       7.227  -8.075  10.165  1.00 94.05           N
ATOM   4577  CA  VAL A 301       7.752  -8.820   9.033  1.00 94.05           C
ATOM   4578  C   VAL A 301       6.804  -8.665   7.843  1.00 94.05           C
ATOM   4579  O   VAL A 301       7.234  -8.324   6.742  1.00 94.05           O
ATOM   4580  HA  VAL A 301       8.717  -8.385   8.772  1.00 94.05           H
ATOM   4581  CB  VAL A 301       7.981 -10.280   9.429  1.00 94.05           C
ATOM   4582  HB  VAL A 301       7.044 -10.671   9.824  1.00 94.05           H
ATOM   4583  CG1 VAL A 301       8.367 -11.123   8.212  1.00 94.05           C
ATOM   4584 1HG1 VAL A 301       7.566 -11.083   7.474  1.00 94.05           H
ATOM   4585 2HG1 VAL A 301       9.285 -10.731   7.775  1.00 94.05           H
ATOM   4586 3HG1 VAL A 301       8.524 -12.157   8.521  1.00 94.05           H
ATOM   4587  CG2 VAL A 301       9.038 -10.390  10.530  1.00 94.05           C
ATOM   4588 1HG2 VAL A 301       9.979  -9.973  10.173  1.00 94.05           H
ATOM   4589 2HG2 VAL A 301       8.706  -9.838  11.409  1.00 94.05           H
ATOM   4590 3HG2 VAL A 301       9.181 -11.438  10.792  1.00 94.05           H
ATOM   4591  HN  VAL A 301       6.980  -8.631  10.959  1.00 94.05           H
ATOM   4592  N   THR A 302       5.530  -8.922   8.103  1.00 93.14           N
ATOM   4593  CA  THR A 302       4.536  -8.931   7.044  1.00 93.14           C
ATOM   4594  C   THR A 302       4.370  -7.527   6.457  1.00 93.14           C
ATOM   4595  O   THR A 302       4.140  -7.375   5.259  1.00 93.14           O
ATOM   4596  HA  THR A 302       4.897  -9.572   6.239  1.00 93.14           H
ATOM   4597  CB  THR A 302       3.240  -9.508   7.616  1.00 93.14           C
ATOM   4598  HB  THR A 302       2.459  -9.539   6.856  1.00 93.14           H
ATOM   4599  OG1 THR A 302       2.965  -8.688   8.748  1.00 93.14           O
ATOM   4600  HG1 THR A 302       3.344  -9.105   9.573  1.00 93.14           H
ATOM   4601  CG2 THR A 302       3.432 -10.906   8.207  1.00 93.14           C
ATOM   4602 1HG2 THR A 302       4.165 -10.862   9.013  1.00 93.14           H
ATOM   4603 2HG2 THR A 302       3.787 -11.583   7.430  1.00 93.14           H
ATOM   4604 3HG2 THR A 302       2.482 -11.269   8.599  1.00 93.14           H
ATOM   4605  HN  THR A 302       5.176  -9.122   9.017  1.00 93.14           H
ATOM   4606  N   GLN A 303       4.492  -6.538   7.330  1.00 91.85           N
ATOM   4607  CA  GLN A 303       4.413  -5.151   6.904  1.00 91.85           C
ATOM   4608  C   GLN A 303       5.544  -4.832   5.924  1.00 91.85           C
ATOM   4609  O   GLN A 303       5.325  -4.160   4.916  1.00 91.85           O
ATOM   4610  HA  GLN A 303       3.450  -5.056   6.403  1.00 91.85           H
ATOM   4611  CB  GLN A 303       4.448  -4.205   8.107  1.00 91.85           C
ATOM   4612 1HB  GLN A 303       3.589  -4.397   8.749  1.00 91.85           H
ATOM   4613 2HB  GLN A 303       5.340  -4.400   8.702  1.00 91.85           H
ATOM   4614  CG  GLN A 303       4.439  -2.744   7.656  1.00 91.85           C
ATOM   4615 1HG  GLN A 303       5.434  -2.458   7.314  1.00 91.85           H
ATOM   4616 2HG  GLN A 303       3.764  -2.625   6.807  1.00 91.85           H
ATOM   4617  CD  GLN A 303       4.001  -1.821   8.795  1.00 91.85           C
ATOM   4618  OE1 GLN A 303       4.767  -1.479   9.680  1.00 91.85           O
ATOM   4619  NE2 GLN A 303       2.729  -1.439   8.723  1.00 91.85           N
ATOM   4620 1HE2 GLN A 303       2.153  -1.756   7.969  1.00 91.85           H
ATOM   4621 2HE2 GLN A 303       2.349  -0.834   9.423  1.00 91.85           H
ATOM   4622  HN  GLN A 303       4.641  -6.671   8.310  1.00 91.85           H
ATOM   4623  N   THR A 304       6.727  -5.328   6.252  1.00 92.08           N
ATOM   4624  CA  THR A 304       7.903  -5.058   5.443  1.00 92.08           C
ATOM   4625  C   THR A 304       7.754  -5.689   4.058  1.00 92.08           C
ATOM   4626  O   THR A 304       8.143  -5.093   3.055  1.00 92.08           O
ATOM   4627  HA  THR A 304       7.979  -3.980   5.297  1.00 92.08           H
ATOM   4628  CB  THR A 304       9.130  -5.557   6.210  1.00 92.08           C
ATOM   4629  HB  THR A 304       9.125  -6.644   6.286  1.00 92.08           H
ATOM   4630  OG1 THR A 304       9.076  -4.853   7.448  1.00 92.08           O
ATOM   4631  HG1 THR A 304       8.630  -5.418   8.143  1.00 92.08           H
ATOM   4632  CG2 THR A 304      10.444  -5.096   5.576  1.00 92.08           C
ATOM   4633 1HG2 THR A 304      10.478  -4.007   5.562  1.00 92.08           H
ATOM   4634 2HG2 THR A 304      10.508  -5.475   4.557  1.00 92.08           H
ATOM   4635 3HG2 THR A 304      11.282  -5.478   6.160  1.00 92.08           H
ATOM   4636  HN  THR A 304       6.889  -5.905   7.053  1.00 92.08           H
ATOM   4637  N   ILE A 305       7.190  -6.888   4.046  1.00 92.51           N
ATOM   4638  CA  ILE A 305       6.939  -7.585   2.797  1.00 92.51           C
ATOM   4639  C   ILE A 305       5.970  -6.763   1.945  1.00 92.51           C
ATOM   4640  O   ILE A 305       6.142  -6.657   0.731  1.00 92.51           O
ATOM   4641  HA  ILE A 305       7.889  -7.658   2.266  1.00 92.51           H
ATOM   4642  CB  ILE A 305       6.460  -9.013   3.066  1.00 92.51           C
ATOM   4643  HB  ILE A 305       5.633  -8.968   3.774  1.00 92.51           H
ATOM   4644  CG1 ILE A 305       7.565  -9.849   3.716  1.00 92.51           C
ATOM   4645 1HG1 ILE A 305       8.338 -10.071   2.980  1.00 92.51           H
ATOM   4646 2HG1 ILE A 305       8.039  -9.275   4.512  1.00 92.51           H
ATOM   4647  CG2 ILE A 305       5.926  -9.663   1.788  1.00 92.51           C
ATOM   4648 1HG2 ILE A 305       5.088  -9.080   1.407  1.00 92.51           H
ATOM   4649 2HG2 ILE A 305       6.717  -9.696   1.039  1.00 92.51           H
ATOM   4650 3HG2 ILE A 305       5.592 -10.677   2.009  1.00 92.51           H
ATOM   4651  CD1 ILE A 305       7.004 -11.154   4.284  1.00 92.51           C
ATOM   4652 1HD1 ILE A 305       6.249 -10.927   5.037  1.00 92.51           H
ATOM   4653 2HD1 ILE A 305       6.552 -11.735   3.480  1.00 92.51           H
ATOM   4654 3HD1 ILE A 305       7.810 -11.728   4.740  1.00 92.51           H
ATOM   4655  HN  ILE A 305       6.908  -7.381   4.869  1.00 92.51           H
ATOM   4656  N   ALA A 306       4.974  -6.201   2.614  1.00 89.91           N
ATOM   4657  CA  ALA A 306       3.943  -5.445   1.925  1.00 89.91           C
ATOM   4658  C   ALA A 306       4.576  -4.230   1.244  1.00 89.91           C
ATOM   4659  O   ALA A 306       4.172  -3.848   0.147  1.00 89.91           O
ATOM   4660  HA  ALA A 306       3.508  -6.092   1.163  1.00 89.91           H
ATOM   4661  CB  ALA A 306       2.848  -5.050   2.919  1.00 89.91           C
ATOM   4662 1HB  ALA A 306       2.411  -5.949   3.353  1.00 89.91           H
ATOM   4663 2HB  ALA A 306       3.280  -4.438   3.711  1.00 89.91           H
ATOM   4664 3HB  ALA A 306       2.075  -4.483   2.402  1.00 89.91           H
ATOM   4665  HN  ALA A 306       4.866  -6.257   3.606  1.00 89.91           H
ATOM   4666  N   PHE A 307       5.560  -3.657   1.922  1.00 90.28           N
ATOM   4667  CA  PHE A 307       6.219  -2.464   1.420  1.00 90.28           C
ATOM   4668  C   PHE A 307       7.013  -2.770   0.149  1.00 90.28           C
ATOM   4669  O   PHE A 307       7.099  -1.934  -0.750  1.00 90.28           O
ATOM   4670  HA  PHE A 307       5.441  -1.735   1.194  1.00 90.28           H
ATOM   4671  CB  PHE A 307       7.185  -1.994   2.510  1.00 90.28           C
ATOM   4672 1HB  PHE A 307       7.811  -2.834   2.813  1.00 90.28           H
ATOM   4673 2HB  PHE A 307       7.849  -1.237   2.092  1.00 90.28           H
ATOM   4674  CG  PHE A 307       6.495  -1.419   3.748  1.00 90.28           C
ATOM   4675  CD1 PHE A 307       5.137  -1.415   3.829  1.00 90.28           C
ATOM   4676  HD1 PHE A 307       4.541  -1.822   3.012  1.00 90.28           H
ATOM   4677  CD2 PHE A 307       7.238  -0.911   4.767  1.00 90.28           C
ATOM   4678  HD2 PHE A 307       8.326  -0.914   4.702  1.00 90.28           H
ATOM   4679  CE1 PHE A 307       4.496  -0.881   4.978  1.00 90.28           C
ATOM   4680  HE1 PHE A 307       3.408  -0.877   5.043  1.00 90.28           H
ATOM   4681  CE2 PHE A 307       6.597  -0.377   5.916  1.00 90.28           C
ATOM   4682  HE2 PHE A 307       7.193   0.030   6.733  1.00 90.28           H
ATOM   4683  CZ  PHE A 307       5.240  -0.373   5.997  1.00 90.28           C
ATOM   4684  HZ  PHE A 307       4.748   0.037   6.879  1.00 90.28           H
ATOM   4685  HN  PHE A 307       5.906  -3.995   2.798  1.00 90.28           H
ATOM   4686  N   PHE A 308       7.574  -3.970   0.113  1.00 90.38           N
ATOM   4687  CA  PHE A 308       8.390  -4.382  -1.016  1.00 90.38           C
ATOM   4688  C   PHE A 308       7.571  -4.398  -2.308  1.00 90.38           C
ATOM   4689  O   PHE A 308       8.129  -4.330  -3.402  1.00 90.38           O
ATOM   4690  HA  PHE A 308       9.200  -3.658  -1.110  1.00 90.38           H
ATOM   4691  CB  PHE A 308       8.881  -5.800  -0.719  1.00 90.38           C
ATOM   4692 1HB  PHE A 308       8.812  -5.981   0.354  1.00 90.38           H
ATOM   4693 2HB  PHE A 308       8.215  -6.513  -1.205  1.00 90.38           H
ATOM   4694  CG  PHE A 308      10.316  -6.071  -1.176  1.00 90.38           C
ATOM   4695  CD1 PHE A 308      10.554  -6.522  -2.436  1.00 90.38           C
ATOM   4696  HD1 PHE A 308       9.723  -6.691  -3.121  1.00 90.38           H
ATOM   4697  CD2 PHE A 308      11.353  -5.860  -0.321  1.00 90.38           C
ATOM   4698  HD2 PHE A 308      11.162  -5.498   0.689  1.00 90.38           H
ATOM   4699  CE1 PHE A 308      11.886  -6.773  -2.860  1.00 90.38           C
ATOM   4700  HE1 PHE A 308      12.077  -7.135  -3.871  1.00 90.38           H
ATOM   4701  CE2 PHE A 308      12.685  -6.111  -0.746  1.00 90.38           C
ATOM   4702  HE2 PHE A 308      13.516  -5.942  -0.061  1.00 90.38           H
ATOM   4703  CZ  PHE A 308      12.923  -6.562  -2.006  1.00 90.38           C
ATOM   4704  HZ  PHE A 308      13.945  -6.755  -2.332  1.00 90.38           H
ATOM   4705  HN  PHE A 308       7.477  -4.653   0.837  1.00 90.38           H
ATOM   4706  N   HIS A 309       6.260  -4.488  -2.139  1.00 86.80           N
ATOM   4707  CA  HIS A 309       5.360  -4.534  -3.278  1.00 86.80           C
ATOM   4708  C   HIS A 309       5.522  -3.261  -4.111  1.00 86.80           C
ATOM   4709  O   HIS A 309       5.413  -3.298  -5.336  1.00 86.80           O
ATOM   4710  HA  HIS A 309       5.660  -5.392  -3.880  1.00 86.80           H
ATOM   4711  CB  HIS A 309       3.918  -4.764  -2.822  1.00 86.80           C
ATOM   4712 1HB  HIS A 309       3.886  -5.646  -2.183  1.00 86.80           H
ATOM   4713 2HB  HIS A 309       3.600  -3.917  -2.214  1.00 86.80           H
ATOM   4714  CG  HIS A 309       2.937  -4.947  -3.956  1.00 86.80           C
ATOM   4715  ND1 HIS A 309       2.198  -3.903  -4.484  1.00 86.80           N
ATOM   4716  HD1 HIS A 309       2.232  -2.950  -4.182  1.00 86.80           H
ATOM   4717  CD2 HIS A 309       2.583  -6.062  -4.658  1.00 86.80           C
ATOM   4718  HD2 HIS A 309       2.978  -7.066  -4.500  1.00 86.80           H
ATOM   4719  CE1 HIS A 309       1.436  -4.380  -5.457  1.00 86.80           C
ATOM   4720  HE1 HIS A 309       0.740  -3.804  -6.067  1.00 86.80           H
ATOM   4721  NE2 HIS A 309       1.676  -5.719  -5.563  1.00 86.80           N
ATOM   4722  HN  HIS A 309       5.813  -4.530  -1.245  1.00 86.80           H
ATOM   4723  N   SER A 310       5.781  -2.164  -3.414  1.00 85.79           N
ATOM   4724  CA  SER A 310       5.904  -0.873  -4.068  1.00 85.79           C
ATOM   4725  C   SER A 310       7.138  -0.860  -4.973  1.00 85.79           C
ATOM   4726  O   SER A 310       7.237  -0.038  -5.882  1.00 85.79           O
ATOM   4727  HA  SER A 310       4.995  -0.761  -4.660  1.00 85.79           H
ATOM   4728  CB  SER A 310       5.987   0.259  -3.042  1.00 85.79           C
ATOM   4729 1HB  SER A 310       6.775   0.039  -2.322  1.00 85.79           H
ATOM   4730 2HB  SER A 310       6.264   1.186  -3.545  1.00 85.79           H
ATOM   4731  OG  SER A 310       4.754   0.445  -2.352  1.00 85.79           O
ATOM   4732  HG  SER A 310       4.114   0.956  -2.926  1.00 85.79           H
ATOM   4733  HN  SER A 310       5.905  -2.149  -2.422  1.00 85.79           H
ATOM   4734  N   CYS A 311       8.049  -1.781  -4.691  1.00 87.99           N
ATOM   4735  CA  CYS A 311       9.249  -1.918  -5.498  1.00 87.99           C
ATOM   4736  C   CYS A 311       8.919  -2.803  -6.702  1.00 87.99           C
ATOM   4737  O   CYS A 311       9.513  -2.653  -7.768  1.00 87.99           O
ATOM   4738  HA  CYS A 311       9.526  -0.915  -5.820  1.00 87.99           H
ATOM   4739  CB  CYS A 311      10.418  -2.476  -4.683  1.00 87.99           C
ATOM   4740 1HB  CYS A 311      10.180  -3.479  -4.330  1.00 87.99           H
ATOM   4741 2HB  CYS A 311      11.303  -2.561  -5.314  1.00 87.99           H
ATOM   4742  SG  CYS A 311      10.768  -1.379  -3.261  1.00 87.99           S
ATOM   4743  HG  CYS A 311      11.627  -2.199  -2.662  1.00 87.99           H
ATOM   4744  HN  CYS A 311       7.976  -2.424  -3.928  1.00 87.99           H
ATOM   4745  N   LEU A 312       7.973  -3.707  -6.490  1.00 87.23           N
ATOM   4746  CA  LEU A 312       7.672  -4.722  -7.485  1.00 87.23           C
ATOM   4747  C   LEU A 312       6.712  -4.141  -8.526  1.00 87.23           C
ATOM   4748  O   LEU A 312       6.678  -4.598  -9.667  1.00 87.23           O
ATOM   4749  HA  LEU A 312       8.607  -4.979  -7.983  1.00 87.23           H
ATOM   4750  CB  LEU A 312       7.153  -5.994  -6.812  1.00 87.23           C
ATOM   4751 1HB  LEU A 312       6.276  -5.736  -6.219  1.00 87.23           H
ATOM   4752 2HB  LEU A 312       6.820  -6.683  -7.589  1.00 87.23           H
ATOM   4753  CG  LEU A 312       8.147  -6.729  -5.910  1.00 87.23           C
ATOM   4754  HG  LEU A 312       8.485  -6.036  -5.140  1.00 87.23           H
ATOM   4755  CD1 LEU A 312       7.475  -7.904  -5.198  1.00 87.23           C
ATOM   4756 1HD1 LEU A 312       6.653  -7.536  -4.584  1.00 87.23           H
ATOM   4757 2HD1 LEU A 312       7.090  -8.606  -5.938  1.00 87.23           H
ATOM   4758 3HD1 LEU A 312       8.204  -8.409  -4.563  1.00 87.23           H
ATOM   4759  CD2 LEU A 312       9.383  -7.167  -6.698  1.00 87.23           C
ATOM   4760 1HD2 LEU A 312       9.081  -7.836  -7.504  1.00 87.23           H
ATOM   4761 2HD2 LEU A 312       9.875  -6.290  -7.119  1.00 87.23           H
ATOM   4762 3HD2 LEU A 312      10.072  -7.686  -6.033  1.00 87.23           H
ATOM   4763  HN  LEU A 312       7.418  -3.752  -5.659  1.00 87.23           H
ATOM   4764  N   ASN A 313       5.955  -3.143  -8.094  1.00 80.36           N
ATOM   4765  CA  ASN A 313       4.939  -2.551  -8.947  1.00 80.36           C
ATOM   4766  C   ASN A 313       5.559  -2.192 -10.299  1.00 80.36           C
ATOM   4767  O   ASN A 313       5.031  -2.563 -11.346  1.00 80.36           O
ATOM   4768  HA  ASN A 313       4.161  -3.310  -9.034  1.00 80.36           H
ATOM   4769  CB  ASN A 313       4.378  -1.269  -8.328  1.00 80.36           C
ATOM   4770 1HB  ASN A 313       5.166  -0.750  -7.782  1.00 80.36           H
ATOM   4771 2HB  ASN A 313       4.042  -0.597  -9.118  1.00 80.36           H
ATOM   4772  CG  ASN A 313       3.214  -1.579  -7.385  1.00 80.36           C
ATOM   4773  OD1 ASN A 313       2.633  -2.651  -7.405  1.00 80.36           O
ATOM   4774  ND2 ASN A 313       2.908  -0.583  -6.558  1.00 80.36           N
ATOM   4775 1HD2 ASN A 313       3.426   0.272  -6.593  1.00 80.36           H
ATOM   4776 2HD2 ASN A 313       2.161  -0.689  -5.902  1.00 80.36           H
ATOM   4777  HN  ASN A 313       6.029  -2.740  -7.182  1.00 80.36           H
ATOM   4778  N   PRO A 314       6.686  -1.468 -10.301  1.00 80.29           N
ATOM   4779  CA  PRO A 314       7.373  -1.146 -11.554  1.00 80.29           C
ATOM   4780  C   PRO A 314       7.657  -2.382 -12.391  1.00 80.29           C
ATOM   4781  O   PRO A 314       7.342  -2.418 -13.579  1.00 80.29           O
ATOM   4782  HA  PRO A 314       6.737  -0.519 -12.180  1.00 80.29           H
ATOM   4783  CB  PRO A 314       8.663  -0.462 -11.095  1.00 80.29           C
ATOM   4784 1HB  PRO A 314       9.478  -1.177 -10.985  1.00 80.29           H
ATOM   4785 2HB  PRO A 314       8.994   0.291 -11.810  1.00 80.29           H
ATOM   4786  CG  PRO A 314       8.276   0.161  -9.759  1.00 80.29           C
ATOM   4787 1HG  PRO A 314       9.150   0.377  -9.145  1.00 80.29           H
ATOM   4788 2HG  PRO A 314       7.752   1.108  -9.891  1.00 80.29           H
ATOM   4789  CD  PRO A 314       7.386  -0.901  -9.134  1.00 80.29           C
ATOM   4790 1HD  PRO A 314       7.968  -1.659  -8.610  1.00 80.29           H
ATOM   4791 2HD  PRO A 314       6.695  -0.474  -8.407  1.00 80.29           H
ATOM   4792  N   VAL A 315       8.251  -3.373 -11.742  1.00 78.50           N
ATOM   4793  CA  VAL A 315       8.700  -4.564 -12.443  1.00 78.50           C
ATOM   4794  C   VAL A 315       7.500  -5.243 -13.106  1.00 78.50           C
ATOM   4795  O   VAL A 315       7.570  -5.636 -14.270  1.00 78.50           O
ATOM   4796  HA  VAL A 315       9.397  -4.246 -13.219  1.00 78.50           H
ATOM   4797  CB  VAL A 315       9.451  -5.486 -11.480  1.00 78.50           C
ATOM   4798  HB  VAL A 315       8.741  -5.840 -10.733  1.00 78.50           H
ATOM   4799  CG1 VAL A 315      10.010  -6.707 -12.214  1.00 78.50           C
ATOM   4800 1HG1 VAL A 315       9.190  -7.266 -12.665  1.00 78.50           H
ATOM   4801 2HG1 VAL A 315      10.698  -6.379 -12.992  1.00 78.50           H
ATOM   4802 3HG1 VAL A 315      10.539  -7.345 -11.506  1.00 78.50           H
ATOM   4803  CG2 VAL A 315      10.563  -4.729 -10.750  1.00 78.50           C
ATOM   4804 1HG2 VAL A 315      11.270  -4.333 -11.478  1.00 78.50           H
ATOM   4805 2HG2 VAL A 315      10.129  -3.907 -10.181  1.00 78.50           H
ATOM   4806 3HG2 VAL A 315      11.080  -5.408 -10.073  1.00 78.50           H
ATOM   4807  HN  VAL A 315       8.427  -3.371 -10.757  1.00 78.50           H
ATOM   4808  N   LEU A 316       6.427  -5.359 -12.338  1.00 75.80           N
ATOM   4809  CA  LEU A 316       5.319  -6.217 -12.724  1.00 75.80           C
ATOM   4810  C   LEU A 316       4.620  -5.619 -13.947  1.00 75.80           C
ATOM   4811  O   LEU A 316       4.416  -6.305 -14.947  1.00 75.80           O
ATOM   4812  HA  LEU A 316       5.737  -7.184 -13.004  1.00 75.80           H
ATOM   4813  CB  LEU A 316       4.385  -6.454 -11.536  1.00 75.80           C
ATOM   4814 1HB  LEU A 316       4.102  -5.486 -11.124  1.00 75.80           H
ATOM   4815 2HB  LEU A 316       3.473  -6.923 -11.904  1.00 75.80           H
ATOM   4816  CG  LEU A 316       4.947  -7.315 -10.403  1.00 75.80           C
ATOM   4817  HG  LEU A 316       5.871  -6.856 -10.051  1.00 75.80           H
ATOM   4818  CD1 LEU A 316       3.982  -7.356  -9.216  1.00 75.80           C
ATOM   4819 1HD1 LEU A 316       3.824  -6.345  -8.841  1.00 75.80           H
ATOM   4820 2HD1 LEU A 316       3.030  -7.779  -9.537  1.00 75.80           H
ATOM   4821 3HD1 LEU A 316       4.406  -7.975  -8.425  1.00 75.80           H
ATOM   4822  CD2 LEU A 316       5.301  -8.717 -10.903  1.00 75.80           C
ATOM   4823 1HD2 LEU A 316       4.406  -9.198 -11.298  1.00 75.80           H
ATOM   4824 2HD2 LEU A 316       6.051  -8.643 -11.691  1.00 75.80           H
ATOM   4825 3HD2 LEU A 316       5.698  -9.308 -10.078  1.00 75.80           H
ATOM   4826  HN  LEU A 316       6.308  -4.882 -11.467  1.00 75.80           H
ATOM   4827  N   TYR A 317       4.271  -4.346 -13.826  1.00 69.03           N
ATOM   4828  CA  TYR A 317       3.350  -3.730 -14.765  1.00 69.03           C
ATOM   4829  C   TYR A 317       4.099  -3.146 -15.964  1.00 69.03           C
ATOM   4830  O   TYR A 317       3.508  -2.916 -17.019  1.00 69.03           O
ATOM   4831  HA  TYR A 317       2.662  -4.499 -15.116  1.00 69.03           H
ATOM   4832  CB  TYR A 317       2.667  -2.593 -14.002  1.00 69.03           C
ATOM   4833 1HB  TYR A 317       3.430  -1.987 -13.514  1.00 69.03           H
ATOM   4834 2HB  TYR A 317       2.155  -1.947 -14.715  1.00 69.03           H
ATOM   4835  CG  TYR A 317       1.662  -3.065 -12.950  1.00 69.03           C
ATOM   4836  CD1 TYR A 317       0.436  -3.563 -13.342  1.00 69.03           C
ATOM   4837  HD1 TYR A 317       0.184  -3.620 -14.401  1.00 69.03           H
ATOM   4838  CD2 TYR A 317       1.981  -2.993 -11.610  1.00 69.03           C
ATOM   4839  HD2 TYR A 317       2.949  -2.600 -11.300  1.00 69.03           H
ATOM   4840  CE1 TYR A 317      -0.511  -4.008 -12.352  1.00 69.03           C
ATOM   4841  HE1 TYR A 317      -1.483  -4.403 -12.648  1.00 69.03           H
ATOM   4842  CE2 TYR A 317       1.034  -3.438 -10.620  1.00 69.03           C
ATOM   4843  HE2 TYR A 317       1.273  -3.386  -9.557  1.00 69.03           H
ATOM   4844  CZ  TYR A 317      -0.165  -3.923 -11.040  1.00 69.03           C
ATOM   4845  OH  TYR A 317      -1.059  -4.343 -10.105  1.00 69.03           O
ATOM   4846  HH  TYR A 317      -0.616  -4.401  -9.210  1.00 69.03           H
ATOM   4847  HN  TYR A 317       4.606  -3.741 -13.103  1.00 69.03           H
ATOM   4848  N   VAL A 318       5.390  -2.922 -15.763  1.00 67.65           N
ATOM   4849  CA  VAL A 318       6.136  -2.022 -16.626  1.00 67.65           C
ATOM   4850  C   VAL A 318       7.112  -2.833 -17.480  1.00 67.65           C
ATOM   4851  O   VAL A 318       7.025  -2.824 -18.707  1.00 67.65           O
ATOM   4852  HA  VAL A 318       5.421  -1.528 -17.284  1.00 67.65           H
ATOM   4853  CB  VAL A 318       6.828  -0.946 -15.786  1.00 67.65           C
ATOM   4854  HB  VAL A 318       7.678  -1.408 -15.284  1.00 67.65           H
ATOM   4855  CG1 VAL A 318       7.361   0.182 -16.672  1.00 67.65           C
ATOM   4856 1HG1 VAL A 318       8.082  -0.224 -17.382  1.00 67.65           H
ATOM   4857 2HG1 VAL A 318       6.534   0.640 -17.214  1.00 67.65           H
ATOM   4858 3HG1 VAL A 318       7.848   0.933 -16.050  1.00 67.65           H
ATOM   4859  CG2 VAL A 318       5.886  -0.400 -14.711  1.00 67.65           C
ATOM   4860 1HG2 VAL A 318       5.008   0.038 -15.185  1.00 67.65           H
ATOM   4861 2HG2 VAL A 318       5.577  -1.212 -14.053  1.00 67.65           H
ATOM   4862 3HG2 VAL A 318       6.403   0.363 -14.129  1.00 67.65           H
ATOM   4863  HN  VAL A 318       5.922  -3.342 -15.029  1.00 67.65           H
ATOM   4864  N   PHE A 319       8.020  -3.515 -16.797  1.00 65.32           N
ATOM   4865  CA  PHE A 319       9.060  -4.267 -17.478  1.00 65.32           C
ATOM   4866  C   PHE A 319       8.492  -5.539 -18.111  1.00 65.32           C
ATOM   4867  O   PHE A 319       9.130  -6.148 -18.968  1.00 65.32           O
ATOM   4868  HA  PHE A 319       9.465  -3.624 -18.260  1.00 65.32           H
ATOM   4869  CB  PHE A 319      10.096  -4.656 -16.422  1.00 65.32           C
ATOM   4870 1HB  PHE A 319       9.579  -5.072 -15.556  1.00 65.32           H
ATOM   4871 2HB  PHE A 319      10.731  -5.446 -16.823  1.00 65.32           H
ATOM   4872  CG  PHE A 319      10.981  -3.496 -15.960  1.00 65.32           C
ATOM   4873  CD1 PHE A 319      12.063  -3.131 -16.699  1.00 65.32           C
ATOM   4874  HD1 PHE A 319      12.299  -3.664 -17.620  1.00 65.32           H
ATOM   4875  CD2 PHE A 319      10.685  -2.831 -14.812  1.00 65.32           C
ATOM   4876  HD2 PHE A 319       9.818  -3.124 -14.220  1.00 65.32           H
ATOM   4877  CE1 PHE A 319      12.883  -2.054 -16.271  1.00 65.32           C
ATOM   4878  HE1 PHE A 319      13.751  -1.761 -16.863  1.00 65.32           H
ATOM   4879  CE2 PHE A 319      11.506  -1.754 -14.384  1.00 65.32           C
ATOM   4880  HE2 PHE A 319      11.269  -1.220 -13.463  1.00 65.32           H
ATOM   4881  CZ  PHE A 319      12.588  -1.388 -15.123  1.00 65.32           C
ATOM   4882  HZ  PHE A 319      13.218  -0.562 -14.794  1.00 65.32           H
ATOM   4883  HN  PHE A 319       8.052  -3.559 -15.798  1.00 65.32           H
ATOM   4884  N   VAL A 320       7.299  -5.902 -17.664  1.00 65.51           N
ATOM   4885  CA  VAL A 320       6.597  -7.037 -18.240  1.00 65.51           C
ATOM   4886  C   VAL A 320       5.917  -6.604 -19.540  1.00 65.51           C
ATOM   4887  O   VAL A 320       5.634  -7.433 -20.403  1.00 65.51           O
ATOM   4888  HA  VAL A 320       7.340  -7.801 -18.470  1.00 65.51           H
ATOM   4889  CB  VAL A 320       5.618  -7.620 -17.219  1.00 65.51           C
ATOM   4890  HB  VAL A 320       4.869  -6.858 -17.000  1.00 65.51           H
ATOM   4891  CG1 VAL A 320       4.894  -8.841 -17.790  1.00 65.51           C
ATOM   4892 1HG1 VAL A 320       4.337  -8.550 -18.681  1.00 65.51           H
ATOM   4893 2HG1 VAL A 320       5.624  -9.607 -18.051  1.00 65.51           H
ATOM   4894 3HG1 VAL A 320       4.204  -9.235 -17.043  1.00 65.51           H
ATOM   4895  CG2 VAL A 320       6.332  -7.967 -15.911  1.00 65.51           C
ATOM   4896 1HG2 VAL A 320       7.112  -8.703 -16.107  1.00 65.51           H
ATOM   4897 2HG2 VAL A 320       6.779  -7.066 -15.491  1.00 65.51           H
ATOM   4898 3HG2 VAL A 320       5.613  -8.379 -15.203  1.00 65.51           H
ATOM   4899  HN  VAL A 320       6.814  -5.437 -16.923  1.00 65.51           H
ATOM   4900  N   GLY A 321       5.676  -5.305 -19.640  1.00 64.44           N
ATOM   4901  CA  GLY A 321       5.028  -4.752 -20.818  1.00 64.44           C
ATOM   4902  C   GLY A 321       5.987  -4.727 -22.010  1.00 64.44           C
ATOM   4903  O   GLY A 321       7.069  -4.147 -21.929  1.00 64.44           O
ATOM   4904 1HA  GLY A 321       4.149  -5.347 -21.067  1.00 64.44           H
ATOM   4905 2HA  GLY A 321       4.680  -3.742 -20.606  1.00 64.44           H
ATOM   4906  HN  GLY A 321       5.914  -4.636 -18.936  1.00 64.44           H
ATOM   4907  N   GLU A 322       5.556  -5.363 -23.089  1.00 64.60           N
ATOM   4908  CA  GLU A 322       6.334  -5.368 -24.316  1.00 64.60           C
ATOM   4909  C   GLU A 322       6.515  -3.940 -24.835  1.00 64.60           C
ATOM   4910  O   GLU A 322       7.609  -3.560 -25.249  1.00 64.60           O
ATOM   4911  HA  GLU A 322       7.303  -5.788 -24.043  1.00 64.60           H
ATOM   4912  CB  GLU A 322       5.682  -6.258 -25.376  1.00 64.60           C
ATOM   4913 1HB  GLU A 322       4.606  -6.086 -25.388  1.00 64.60           H
ATOM   4914 2HB  GLU A 322       6.156  -6.087 -26.342  1.00 64.60           H
ATOM   4915  CG  GLU A 322       5.889  -7.739 -25.051  1.00 64.60           C
ATOM   4916 1HG  GLU A 322       6.944  -7.929 -24.857  1.00 64.60           H
ATOM   4917 2HG  GLU A 322       5.347  -7.994 -24.140  1.00 64.60           H
ATOM   4918  CD  GLU A 322       5.408  -8.625 -26.202  1.00 64.60           C
ATOM   4919  OE1 GLU A 322       5.772  -9.821 -26.187  1.00 64.60           O
ATOM   4920  OE2 GLU A 322       4.688  -8.087 -27.070  1.00 64.60           O
ATOM   4921  HN  GLU A 322       4.694  -5.868 -23.134  1.00 64.60           H
ATOM   4922  N   ARG A 323       5.425  -3.188 -24.796  1.00 62.95           N
ATOM   4923  CA  ARG A 323       5.444  -1.818 -25.280  1.00 62.95           C
ATOM   4924  C   ARG A 323       6.507  -1.007 -24.537  1.00 62.95           C
ATOM   4925  O   ARG A 323       7.300  -0.300 -25.158  1.00 62.95           O
ATOM   4926  HA  ARG A 323       5.683  -1.900 -26.340  1.00 62.95           H
ATOM   4927  CB  ARG A 323       4.080  -1.150 -25.094  1.00 62.95           C
ATOM   4928 1HB  ARG A 323       3.608  -1.525 -24.186  1.00 62.95           H
ATOM   4929 2HB  ARG A 323       4.212  -0.075 -24.964  1.00 62.95           H
ATOM   4930  CG  ARG A 323       3.171  -1.416 -26.295  1.00 62.95           C
ATOM   4931 1HG  ARG A 323       3.706  -1.190 -27.218  1.00 62.95           H
ATOM   4932 2HG  ARG A 323       2.908  -2.473 -26.330  1.00 62.95           H
ATOM   4933  CD  ARG A 323       1.898  -0.570 -26.218  1.00 62.95           C
ATOM   4934 1HD  ARG A 323       1.358  -0.795 -25.298  1.00 62.95           H
ATOM   4935 2HD  ARG A 323       2.156   0.488 -26.185  1.00 62.95           H
ATOM   4936  NE  ARG A 323       1.036  -0.844 -27.389  1.00 62.95           N
ATOM   4937  HE  ARG A 323       1.368  -1.492 -28.074  1.00 62.95           H
ATOM   4938  CZ  ARG A 323      -0.161  -0.277 -27.590  1.00 62.95           C
ATOM   4939  NH1 ARG A 323      -0.656   0.599 -26.704  1.00 62.95           N
ATOM   4940 1HH1 ARG A 323      -0.130   0.834 -25.887  1.00 62.95           H
ATOM   4941 2HH1 ARG A 323      -1.551   1.018 -26.861  1.00 62.95           H
ATOM   4942  NH2 ARG A 323      -0.857  -0.599 -28.689  1.00 62.95           N
ATOM   4943 1HH2 ARG A 323      -1.752  -0.185 -28.853  1.00 62.95           H
ATOM   4944 2HH2 ARG A 323      -0.481  -1.254 -29.344  1.00 62.95           H
ATOM   4945  HN  ARG A 323       4.543  -3.499 -24.443  1.00 62.95           H
ATOM   4946  N   PHE A 324       6.490  -1.136 -23.219  1.00 65.81           N
ATOM   4947  CA  PHE A 324       7.372  -0.344 -22.378  1.00 65.81           C
ATOM   4948  C   PHE A 324       8.838  -0.703 -22.629  1.00 65.81           C
ATOM   4949  O   PHE A 324       9.699   0.175 -22.658  1.00 65.81           O
ATOM   4950  HA  PHE A 324       7.207   0.703 -22.632  1.00 65.81           H
ATOM   4951  CB  PHE A 324       7.020  -0.674 -20.926  1.00 65.81           C
ATOM   4952 1HB  PHE A 324       5.940  -0.601 -20.799  1.00 65.81           H
ATOM   4953 2HB  PHE A 324       7.296  -1.708 -20.722  1.00 65.81           H
ATOM   4954  CG  PHE A 324       7.702   0.233 -19.899  1.00 65.81           C
ATOM   4955  CD1 PHE A 324       8.932  -0.090 -19.418  1.00 65.81           C
ATOM   4956  HD1 PHE A 324       9.433  -0.994 -19.765  1.00 65.81           H
ATOM   4957  CD2 PHE A 324       7.077   1.361 -19.467  1.00 65.81           C
ATOM   4958  HD2 PHE A 324       6.090   1.619 -19.852  1.00 65.81           H
ATOM   4959  CE1 PHE A 324       9.565   0.752 -18.465  1.00 65.81           C
ATOM   4960  HE1 PHE A 324      10.552   0.493 -18.080  1.00 65.81           H
ATOM   4961  CE2 PHE A 324       7.709   2.202 -18.514  1.00 65.81           C
ATOM   4962  HE2 PHE A 324       7.209   3.106 -18.167  1.00 65.81           H
ATOM   4963  CZ  PHE A 324       8.940   1.880 -18.033  1.00 65.81           C
ATOM   4964  HZ  PHE A 324       9.426   2.526 -17.302  1.00 65.81           H
ATOM   4965  HN  PHE A 324       5.890  -1.766 -22.726  1.00 65.81           H
ATOM   4966  N   ARG A 325       9.076  -1.995 -22.803  1.00 68.45           N
ATOM   4967  CA  ARG A 325      10.408  -2.472 -23.133  1.00 68.45           C
ATOM   4968  C   ARG A 325      10.917  -1.789 -24.405  1.00 68.45           C
ATOM   4969  O   ARG A 325      12.080  -1.397 -24.480  1.00 68.45           O
ATOM   4970  HA  ARG A 325      11.021  -2.204 -22.273  1.00 68.45           H
ATOM   4971  CB  ARG A 325      10.415  -3.988 -23.339  1.00 68.45           C
ATOM   4972 1HB  ARG A 325       9.594  -4.273 -23.996  1.00 68.45           H
ATOM   4973 2HB  ARG A 325      11.338  -4.287 -23.835  1.00 68.45           H
ATOM   4974  CG  ARG A 325      10.285  -4.723 -22.003  1.00 68.45           C
ATOM   4975 1HG  ARG A 325      11.025  -4.341 -21.301  1.00 68.45           H
ATOM   4976 2HG  ARG A 325       9.304  -4.528 -21.571  1.00 68.45           H
ATOM   4977  CD  ARG A 325      10.478  -6.230 -22.186  1.00 68.45           C
ATOM   4978 1HD  ARG A 325       9.773  -6.607 -22.927  1.00 68.45           H
ATOM   4979 2HD  ARG A 325      11.479  -6.434 -22.565  1.00 68.45           H
ATOM   4980  NE  ARG A 325      10.275  -6.926 -20.896  1.00 68.45           N
ATOM   4981  HE  ARG A 325       9.964  -6.384 -20.115  1.00 68.45           H
ATOM   4982  CZ  ARG A 325      10.481  -8.236 -20.709  1.00 68.45           C
ATOM   4983  NH1 ARG A 325      10.898  -9.011 -21.720  1.00 68.45           N
ATOM   4984 1HH1 ARG A 325      11.057  -8.611 -22.623  1.00 68.45           H
ATOM   4985 2HH1 ARG A 325      11.049  -9.988 -21.572  1.00 68.45           H
ATOM   4986  NH2 ARG A 325      10.265  -8.761 -19.495  1.00 68.45           N
ATOM   4987 1HH2 ARG A 325      10.415  -9.738 -19.338  1.00 68.45           H
ATOM   4988 2HH2 ARG A 325       9.955  -8.177 -18.745  1.00 68.45           H
ATOM   4989  HN  ARG A 325       8.380  -2.708 -22.723  1.00 68.45           H
ATOM   4990  N   ARG A 326      10.020  -1.668 -25.373  1.00 70.34           N
ATOM   4991  CA  ARG A 326      10.339  -0.972 -26.607  1.00 70.34           C
ATOM   4992  C   ARG A 326      10.623   0.505 -26.324  1.00 70.34           C
ATOM   4993  O   ARG A 326      11.602   1.059 -26.820  1.00 70.34           O
ATOM   4994  HA  ARG A 326      11.227  -1.475 -26.989  1.00 70.34           H
ATOM   4995  CB  ARG A 326       9.193  -1.080 -27.614  1.00 70.34           C
ATOM   4996 1HB  ARG A 326       8.244  -0.895 -27.111  1.00 70.34           H
ATOM   4997 2HB  ARG A 326       9.303  -0.313 -28.380  1.00 70.34           H
ATOM   4998  CG  ARG A 326       9.167  -2.463 -28.268  1.00 70.34           C
ATOM   4999 1HG  ARG A 326      10.100  -2.632 -28.807  1.00 70.34           H
ATOM   5000 2HG  ARG A 326       9.100  -3.232 -27.499  1.00 70.34           H
ATOM   5001  CD  ARG A 326       7.986  -2.592 -29.232  1.00 70.34           C
ATOM   5002 1HD  ARG A 326       7.064  -2.293 -28.732  1.00 70.34           H
ATOM   5003 2HD  ARG A 326       8.121  -1.920 -30.079  1.00 70.34           H
ATOM   5004  NE  ARG A 326       7.871  -3.989 -29.708  1.00 70.34           N
ATOM   5005  HE  ARG A 326       8.013  -4.723 -29.045  1.00 70.34           H
ATOM   5006  CZ  ARG A 326       7.588  -4.330 -30.972  1.00 70.34           C
ATOM   5007  NH1 ARG A 326       7.387  -3.387 -31.903  1.00 70.34           N
ATOM   5008 1HH1 ARG A 326       7.448  -2.420 -31.656  1.00 70.34           H
ATOM   5009 2HH1 ARG A 326       7.177  -3.651 -32.844  1.00 70.34           H
ATOM   5010  NH2 ARG A 326       7.509  -5.629 -31.292  1.00 70.34           N
ATOM   5011 1HH2 ARG A 326       7.298  -5.901 -32.231  1.00 70.34           H
ATOM   5012 2HH2 ARG A 326       7.660  -6.327 -30.591  1.00 70.34           H
ATOM   5013  HN  ARG A 326       9.091  -2.036 -25.323  1.00 70.34           H
ATOM   5014  N   ASP A 327       9.747   1.101 -25.528  1.00 68.70           N
ATOM   5015  CA  ASP A 327       9.805   2.533 -25.291  1.00 68.70           C
ATOM   5016  C   ASP A 327      10.995   2.848 -24.382  1.00 68.70           C
ATOM   5017  O   ASP A 327      11.628   3.893 -24.522  1.00 68.70           O
ATOM   5018  HA  ASP A 327       9.904   2.984 -26.279  1.00 68.70           H
ATOM   5019  CB  ASP A 327       8.535   3.028 -24.595  1.00 68.70           C
ATOM   5020 1HB  ASP A 327       8.344   2.425 -23.707  1.00 68.70           H
ATOM   5021 2HB  ASP A 327       8.677   4.055 -24.258  1.00 68.70           H
ATOM   5022  CG  ASP A 327       7.331   2.957 -25.536  1.00 68.70           C
ATOM   5023  OD1 ASP A 327       7.570   2.935 -26.763  1.00 68.70           O
ATOM   5024  OD2 ASP A 327       6.199   2.925 -25.007  1.00 68.70           O
ATOM   5025  HN  ASP A 327       9.010   0.623 -25.051  1.00 68.70           H
ATOM   5026  N   LEU A 328      11.264   1.924 -23.472  1.00 69.34           N
ATOM   5027  CA  LEU A 328      12.444   2.023 -22.630  1.00 69.34           C
ATOM   5028  C   LEU A 328      13.694   2.040 -23.512  1.00 69.34           C
ATOM   5029  O   LEU A 328      14.569   2.887 -23.339  1.00 69.34           O
ATOM   5030  HA  LEU A 328      12.385   2.972 -22.096  1.00 69.34           H
ATOM   5031  CB  LEU A 328      12.448   0.912 -21.579  1.00 69.34           C
ATOM   5032 1HB  LEU A 328      11.523   0.977 -21.006  1.00 69.34           H
ATOM   5033 2HB  LEU A 328      12.436  -0.049 -22.095  1.00 69.34           H
ATOM   5034  CG  LEU A 328      13.623   0.919 -20.600  1.00 69.34           C
ATOM   5035  HG  LEU A 328      14.530   1.155 -21.156  1.00 69.34           H
ATOM   5036  CD1 LEU A 328      13.447   2.008 -19.539  1.00 69.34           C
ATOM   5037 1HD1 LEU A 328      13.391   2.982 -20.025  1.00 69.34           H
ATOM   5038 2HD1 LEU A 328      12.528   1.826 -18.981  1.00 69.34           H
ATOM   5039 3HD1 LEU A 328      14.296   1.991 -18.856  1.00 69.34           H
ATOM   5040  CD2 LEU A 328      13.824  -0.463 -19.974  1.00 69.34           C
ATOM   5041 1HD2 LEU A 328      12.922  -0.753 -19.435  1.00 69.34           H
ATOM   5042 2HD2 LEU A 328      14.028  -1.191 -20.759  1.00 69.34           H
ATOM   5043 3HD2 LEU A 328      14.666  -0.430 -19.282  1.00 69.34           H
ATOM   5044  HN  LEU A 328      10.693   1.120 -23.305  1.00 69.34           H
ATOM   5045  N   VAL A 329      13.738   1.094 -24.439  1.00 72.40           N
ATOM   5046  CA  VAL A 329      14.880   0.971 -25.329  1.00 72.40           C
ATOM   5047  C   VAL A 329      14.980   2.226 -26.199  1.00 72.40           C
ATOM   5048  O   VAL A 329      16.078   2.660 -26.544  1.00 72.40           O
ATOM   5049  HA  VAL A 329      15.774   0.902 -24.710  1.00 72.40           H
ATOM   5050  CB  VAL A 329      14.769  -0.317 -26.147  1.00 72.40           C
ATOM   5051  HB  VAL A 329      13.773  -0.349 -26.589  1.00 72.40           H
ATOM   5052  CG1 VAL A 329      15.789  -0.331 -27.288  1.00 72.40           C
ATOM   5053 1HG1 VAL A 329      15.609   0.519 -27.947  1.00 72.40           H
ATOM   5054 2HG1 VAL A 329      16.796  -0.264 -26.876  1.00 72.40           H
ATOM   5055 3HG1 VAL A 329      15.689  -1.257 -27.854  1.00 72.40           H
ATOM   5056  CG2 VAL A 329      14.928  -1.549 -25.255  1.00 72.40           C
ATOM   5057 1HG2 VAL A 329      15.905  -1.525 -24.772  1.00 72.40           H
ATOM   5058 2HG2 VAL A 329      14.147  -1.550 -24.494  1.00 72.40           H
ATOM   5059 3HG2 VAL A 329      14.845  -2.450 -25.862  1.00 72.40           H
ATOM   5060  HN  VAL A 329      13.014   0.421 -24.586  1.00 72.40           H
ATOM   5061  N   LYS A 330      13.819   2.773 -26.529  1.00 70.28           N
[truncated: 117,320 more chars]
