# Supplementary material for: Noncanonical roles of chemokine regions in CCR9 activation revealed by structural modeling and mutational mapping
Source: Nat Commun. 2025 Aug 18;16:7695. doi: 10.1038/s41467-025-62321-9 (PMC12361432; doi:10.1038/s41467-025-62321-9)
Supplement: Supplementary file 4 — Supplementary Data 2 [file 41467_2025_62321_MOESM4_ESM.zip › CCR9_CCL25_rnk219.pdb]

SSBOND   1 CYS A   38    CYS A  289 
SSBOND   2 CYS A  119    CYS A  198 
SSBOND   3 CYS B    7    CYS B   35 
SSBOND   4 CYS B    8    CYS B   52 
ATOM      1  N   GLU A  20       1.713  -2.724  62.200  1.00 37.42           N
ATOM      2  CA  GLU A  20       1.000  -2.718  60.934  1.00 37.42           C
ATOM      3  C   GLU A  20       1.975  -2.936  59.775  1.00 37.42           C
ATOM      4  O   GLU A  20       1.556  -3.118  58.633  1.00 37.42           O
ATOM      5  HA  GLU A  20       0.301  -3.553  60.991  1.00 37.42           H
ATOM      6  CB  GLU A  20       0.215  -1.418  60.752  1.00 37.42           C
ATOM      7 1HB  GLU A  20       0.806  -0.578  61.116  1.00 37.42           H
ATOM      8 2HB  GLU A  20      -0.087  -1.314  59.710  1.00 37.42           H
ATOM      9  CG  GLU A  20      -1.075  -1.437  61.575  1.00 37.42           C
ATOM     10 1HG  GLU A  20      -1.526  -2.428  61.528  1.00 37.42           H
ATOM     11 2HG  GLU A  20      -0.846  -1.241  62.622  1.00 37.42           H
ATOM     12  CD  GLU A  20      -2.069  -0.394  61.061  1.00 37.42           C
ATOM     13  OE1 GLU A  20      -3.274  -0.571  61.342  1.00 37.42           O
ATOM     14  OE2 GLU A  20      -1.601   0.557  60.398  1.00 37.42           O
ATOM     15  HN  GLU A  20       2.702  -2.853  62.128  1.00 37.42           H
ATOM     16  N   SER A  21       3.257  -2.911  60.109  1.00 40.44           N
ATOM     17  CA  SER A  21       4.294  -2.860  59.093  1.00 40.44           C
ATOM     18  C   SER A  21       4.482  -4.244  58.467  1.00 40.44           C
ATOM     19  O   SER A  21       4.620  -4.365  57.251  1.00 40.44           O
ATOM     20  HA  SER A  21       3.935  -2.150  58.349  1.00 40.44           H
ATOM     21  CB  SER A  21       5.616  -2.359  59.680  1.00 40.44           C
ATOM     22 1HB  SER A  21       6.335  -2.209  58.875  1.00 40.44           H
ATOM     23 2HB  SER A  21       5.458  -1.390  60.152  1.00 40.44           H
ATOM     24  OG  SER A  21       6.155  -3.269  60.635  1.00 40.44           O
ATOM     25  HG  SER A  21       7.009  -2.907  61.008  1.00 40.44           H
ATOM     26  HN  SER A  21       3.589  -2.925  61.052  1.00 40.44           H
ATOM     27  N   THR A  22       4.482  -5.252  59.327  1.00 42.00           N
ATOM     28  CA  THR A  22       4.918  -6.579  58.925  1.00 42.00           C
ATOM     29  C   THR A  22       3.857  -7.245  58.046  1.00 42.00           C
ATOM     30  O   THR A  22       4.148  -7.664  56.927  1.00 42.00           O
ATOM     31  HA  THR A  22       5.817  -6.475  58.319  1.00 42.00           H
ATOM     32  CB  THR A  22       5.244  -7.373  60.192  1.00 42.00           C
ATOM     33  HB  THR A  22       4.811  -8.372  60.146  1.00 42.00           H
ATOM     34  OG1 THR A  22       4.772  -6.546  61.252  1.00 42.00           O
ATOM     35  HG1 THR A  22       4.720  -7.073  62.100  1.00 42.00           H
ATOM     36  CG2 THR A  22       6.749  -7.480  60.444  1.00 42.00           C
ATOM     37 1HG2 THR A  22       7.170  -6.481  60.557  1.00 42.00           H
ATOM     38 2HG2 THR A  22       7.224  -7.982  59.602  1.00 42.00           H
ATOM     39 3HG2 THR A  22       6.925  -8.053  61.355  1.00 42.00           H
ATOM     40  HN  THR A  22       4.191  -5.174  60.281  1.00 42.00           H
ATOM     41  N   SER A  23       2.650  -7.322  58.586  1.00 44.48           N
ATOM     42  CA  SER A  23       1.567  -8.009  57.903  1.00 44.48           C
ATOM     43  C   SER A  23       1.351  -7.397  56.518  1.00 44.48           C
ATOM     44  O   SER A  23       0.980  -8.098  55.577  1.00 44.48           O
ATOM     45  HA  SER A  23       1.892  -9.046  57.817  1.00 44.48           H
ATOM     46  CB  SER A  23       0.274  -7.947  58.719  1.00 44.48           C
ATOM     47 1HB  SER A  23      -0.516  -8.477  58.187  1.00 44.48           H
ATOM     48 2HB  SER A  23       0.419  -8.461  59.668  1.00 44.48           H
ATOM     49  OG  SER A  23      -0.138  -6.605  58.965  1.00 44.48           O
ATOM     50  HG  SER A  23      -0.981  -6.599  59.502  1.00 44.48           H
ATOM     51  HN  SER A  23       2.407  -6.926  59.472  1.00 44.48           H
ATOM     52  N   SER A  24       1.591  -6.097  56.436  1.00 46.52           N
ATOM     53  CA  SER A  24       1.385  -5.374  55.192  1.00 46.52           C
ATOM     54  C   SER A  24       2.268  -5.964  54.091  1.00 46.52           C
ATOM     55  O   SER A  24       1.834  -6.100  52.949  1.00 46.52           O
ATOM     56  HA  SER A  24       0.331  -5.510  54.951  1.00 46.52           H
ATOM     57  CB  SER A  24       1.678  -3.883  55.367  1.00 46.52           C
ATOM     58 1HB  SER A  24       1.016  -3.305  54.722  1.00 46.52           H
ATOM     59 2HB  SER A  24       1.460  -3.588  56.393  1.00 46.52           H
ATOM     60  OG  SER A  24       3.033  -3.566  55.060  1.00 46.52           O
ATOM     61  HG  SER A  24       3.644  -3.988  55.730  1.00 46.52           H
ATOM     62  HN  SER A  24       1.921  -5.540  57.199  1.00 46.52           H
ATOM     63  N   MET A  25       3.492  -6.298  54.474  1.00 47.23           N
ATOM     64  CA  MET A  25       4.484  -6.738  53.508  1.00 47.23           C
ATOM     65  C   MET A  25       4.071  -8.063  52.863  1.00 47.23           C
ATOM     66  O   MET A  25       4.321  -8.285  51.680  1.00 47.23           O
ATOM     67  HA  MET A  25       4.525  -5.955  52.752  1.00 47.23           H
ATOM     68  CB  MET A  25       5.835  -6.909  54.206  1.00 47.23           C
ATOM     69 1HB  MET A  25       5.678  -7.177  55.251  1.00 47.23           H
ATOM     70 2HB  MET A  25       6.384  -7.731  53.746  1.00 47.23           H
ATOM     71  CG  MET A  25       6.663  -5.625  54.121  1.00 47.23           C
ATOM     72 1HG  MET A  25       6.566  -5.186  53.129  1.00 47.23           H
ATOM     73 2HG  MET A  25       6.284  -4.891  54.833  1.00 47.23           H
ATOM     74  SD  MET A  25       8.378  -5.980  54.466  1.00 47.23           S
ATOM     75  CE  MET A  25       9.102  -4.389  54.105  1.00 47.23           C
ATOM     76 1HE  MET A  25       8.904  -4.127  53.066  1.00 47.23           H
ATOM     77 2HE  MET A  25       8.666  -3.634  54.759  1.00 47.23           H
ATOM     78 3HE  MET A  25      10.179  -4.434  54.270  1.00 47.23           H
ATOM     79  HN  MET A  25       3.808  -6.271  55.423  1.00 47.23           H
ATOM     80  N   GLU A  26       3.446  -8.907  53.670  1.00 48.72           N
ATOM     81  CA  GLU A  26       3.165 -10.271  53.254  1.00 48.72           C
ATOM     82  C   GLU A  26       2.084 -10.284  52.172  1.00 48.72           C
ATOM     83  O   GLU A  26       2.169 -11.049  51.213  1.00 48.72           O
ATOM     84  HA  GLU A  26       4.103 -10.647  52.844  1.00 48.72           H
ATOM     85  CB  GLU A  26       2.757 -11.136  54.448  1.00 48.72           C
ATOM     86 1HB  GLU A  26       2.045 -10.592  55.069  1.00 48.72           H
ATOM     87 2HB  GLU A  26       2.375 -12.094  54.094  1.00 48.72           H
ATOM     88  CG  GLU A  26       3.963 -11.453  55.334  1.00 48.72           C
ATOM     89 1HG  GLU A  26       4.766 -11.869  54.725  1.00 48.72           H
ATOM     90 2HG  GLU A  26       4.344 -10.534  55.779  1.00 48.72           H
ATOM     91  CD  GLU A  26       3.588 -12.444  56.438  1.00 48.72           C
ATOM     92  OE1 GLU A  26       4.481 -13.229  56.823  1.00 48.72           O
ATOM     93  OE2 GLU A  26       2.416 -12.393  56.871  1.00 48.72           O
ATOM     94  HN  GLU A  26       3.134  -8.674  54.591  1.00 48.72           H
ATOM     95  N   ASP A  27       1.091  -9.427  52.362  1.00 48.96           N
ATOM     96  CA  ASP A  27      -0.019  -9.348  51.428  1.00 48.96           C
ATOM     97  C   ASP A  27       0.519  -9.039  50.029  1.00 48.96           C
ATOM     98  O   ASP A  27      -0.079  -9.434  49.029  1.00 48.96           O
ATOM     99  HA  ASP A  27      -0.508 -10.321  51.481  1.00 48.96           H
ATOM    100  CB  ASP A  27      -0.989  -8.231  51.819  1.00 48.96           C
ATOM    101 1HB  ASP A  27      -0.429  -7.349  52.128  1.00 48.96           H
ATOM    102 2HB  ASP A  27      -1.585  -7.943  50.953  1.00 48.96           H
ATOM    103  CG  ASP A  27      -1.912  -8.680  52.954  1.00 48.96           C
ATOM    104  OD1 ASP A  27      -2.020  -9.910  53.145  1.00 48.96           O
ATOM    105  OD2 ASP A  27      -2.489  -7.781  53.604  1.00 48.96           O
ATOM    106  HN  ASP A  27       1.038  -8.796  53.136  1.00 48.96           H
ATOM    107  N   TYR A  28       1.641  -8.335  50.004  1.00 52.27           N
ATOM    108  CA  TYR A  28       2.264  -7.966  48.744  1.00 52.27           C
ATOM    109  C   TYR A  28       2.980  -9.163  48.114  1.00 52.27           C
ATOM    110  O   TYR A  28       3.170  -9.209  46.900  1.00 52.27           O
ATOM    111  HA  TYR A  28       1.480  -7.624  48.068  1.00 52.27           H
ATOM    112  CB  TYR A  28       3.298  -6.891  49.084  1.00 52.27           C
ATOM    113 1HB  TYR A  28       3.428  -6.856  50.166  1.00 52.27           H
ATOM    114 2HB  TYR A  28       4.259  -7.177  48.657  1.00 52.27           H
ATOM    115  CG  TYR A  28       2.930  -5.493  48.584  1.00 52.27           C
ATOM    116  CD1 TYR A  28       3.391  -5.055  47.359  1.00 52.27           C
ATOM    117  HD1 TYR A  28       4.018  -5.705  46.748  1.00 52.27           H
ATOM    118  CD2 TYR A  28       2.136  -4.670  49.357  1.00 52.27           C
ATOM    119  HD2 TYR A  28       1.772  -5.016  50.324  1.00 52.27           H
ATOM    120  CE1 TYR A  28       3.044  -3.739  46.888  1.00 52.27           C
ATOM    121  HE1 TYR A  28       3.402  -3.381  45.922  1.00 52.27           H
ATOM    122  CE2 TYR A  28       1.789  -3.354  48.886  1.00 52.27           C
ATOM    123  HE2 TYR A  28       1.164  -2.694  49.486  1.00 52.27           H
ATOM    124  CZ  TYR A  28       2.261  -2.954  47.674  1.00 52.27           C
ATOM    125  OH  TYR A  28       1.933  -1.711  47.229  1.00 52.27           O
ATOM    126  HH  TYR A  28       1.053  -1.431  47.613  1.00 52.27           H
ATOM    127  HN  TYR A  28       2.122  -8.020  50.822  1.00 52.27           H
ATOM    128  N   VAL A  29       3.356 -10.103  48.969  1.00 51.43           N
ATOM    129  CA  VAL A  29       4.145 -11.242  48.529  1.00 51.43           C
ATOM    130  C   VAL A  29       3.228 -12.259  47.848  1.00 51.43           C
ATOM    131  O   VAL A  29       3.588 -12.837  46.824  1.00 51.43           O
ATOM    132  HA  VAL A  29       4.869 -10.878  47.800  1.00 51.43           H
ATOM    133  CB  VAL A  29       4.918 -11.831  49.711  1.00 51.43           C
ATOM    134  HB  VAL A  29       4.193 -12.242  50.414  1.00 51.43           H
ATOM    135  CG1 VAL A  29       5.830 -12.971  49.256  1.00 51.43           C
ATOM    136 1HG1 VAL A  29       5.229 -13.760  48.804  1.00 51.43           H
ATOM    137 2HG1 VAL A  29       6.545 -12.594  48.524  1.00 51.43           H
ATOM    138 3HG1 VAL A  29       6.368 -13.371  50.116  1.00 51.43           H
ATOM    139  CG2 VAL A  29       5.716 -10.747  50.439  1.00 51.43           C
ATOM    140 1HG2 VAL A  29       6.426 -10.293  49.748  1.00 51.43           H
ATOM    141 2HG2 VAL A  29       5.034  -9.983  50.813  1.00 51.43           H
ATOM    142 3HG2 VAL A  29       6.256 -11.193  51.275  1.00 51.43           H
ATOM    143  HN  VAL A  29       3.132 -10.096  49.943  1.00 51.43           H
ATOM    144  N   ASN A  30       2.060 -12.448  48.444  1.00 50.82           N
ATOM    145  CA  ASN A  30       1.192 -13.548  48.060  1.00 50.82           C
ATOM    146  C   ASN A  30       0.333 -13.121  46.868  1.00 50.82           C
ATOM    147  O   ASN A  30      -0.343 -13.948  46.257  1.00 50.82           O
ATOM    148  HA  ASN A  30       1.863 -14.371  47.816  1.00 50.82           H
ATOM    149  CB  ASN A  30       0.253 -13.935  49.204  1.00 50.82           C
ATOM    150 1HB  ASN A  30       0.212 -13.127  49.935  1.00 50.82           H
ATOM    151 2HB  ASN A  30      -0.758 -14.069  48.820  1.00 50.82           H
ATOM    152  CG  ASN A  30       0.721 -15.223  49.885  1.00 50.82           C
ATOM    153  OD1 ASN A  30       1.655 -15.879  49.455  1.00 50.82           O
ATOM    154  ND2 ASN A  30       0.021 -15.546  50.969  1.00 50.82           N
ATOM    155 1HD2 ASN A  30      -0.734 -14.964  51.269  1.00 50.82           H
ATOM    156 2HD2 ASN A  30       0.251 -16.372  51.484  1.00 50.82           H
ATOM    157  HN  ASN A  30       1.705 -11.866  49.176  1.00 50.82           H
ATOM    158  N   PHE A  31       0.387 -11.831  46.572  1.00 54.78           N
ATOM    159  CA  PHE A  31      -0.262 -11.308  45.381  1.00 54.78           C
ATOM    160  C   PHE A  31       0.395 -11.857  44.113  1.00 54.78           C
ATOM    161  O   PHE A  31       1.544 -11.533  43.814  1.00 54.78           O
ATOM    162  HA  PHE A  31      -1.304 -11.625  45.415  1.00 54.78           H
ATOM    163  CB  PHE A  31      -0.093  -9.788  45.411  1.00 54.78           C
ATOM    164 1HB  PHE A  31      -0.021  -9.461  46.448  1.00 54.78           H
ATOM    165 2HB  PHE A  31       0.849  -9.527  44.928  1.00 54.78           H
ATOM    166  CG  PHE A  31      -1.229  -9.023  44.728  1.00 54.78           C
ATOM    167  CD1 PHE A  31      -1.157  -8.743  43.399  1.00 54.78           C
ATOM    168  HD1 PHE A  31      -0.291  -9.065  42.820  1.00 54.78           H
ATOM    169  CD2 PHE A  31      -2.309  -8.622  45.450  1.00 54.78           C
ATOM    170  HD2 PHE A  31      -2.366  -8.845  46.515  1.00 54.78           H
ATOM    171  CE1 PHE A  31      -2.211  -8.033  42.765  1.00 54.78           C
ATOM    172  HE1 PHE A  31      -2.153  -7.809  41.700  1.00 54.78           H
ATOM    173  CE2 PHE A  31      -3.363  -7.911  44.816  1.00 54.78           C
ATOM    174  HE2 PHE A  31      -4.229  -7.590  45.395  1.00 54.78           H
ATOM    175  CZ  PHE A  31      -3.291  -7.632  43.487  1.00 54.78           C
ATOM    176  HZ  PHE A  31      -4.100  -7.087  43.000  1.00 54.78           H
ATOM    177  HN  PHE A  31       0.862 -11.149  47.128  1.00 54.78           H
ATOM    178  N   ASN A  32      -0.361 -12.680  43.402  1.00 56.07           N
ATOM    179  CA  ASN A  32       0.131 -13.274  42.171  1.00 56.07           C
ATOM    180  C   ASN A  32       0.167 -12.208  41.073  1.00 56.07           C
ATOM    181  O   ASN A  32      -0.816 -12.015  40.360  1.00 56.07           O
ATOM    182  HA  ASN A  32       1.123 -13.655  42.414  1.00 56.07           H
ATOM    183  CB  ASN A  32      -0.784 -14.407  41.701  1.00 56.07           C
ATOM    184 1HB  ASN A  32      -1.181 -14.940  42.564  1.00 56.07           H
ATOM    185 2HB  ASN A  32      -1.636 -13.991  41.163  1.00 56.07           H
ATOM    186  CG  ASN A  32      -0.028 -15.382  40.796  1.00 56.07           C
ATOM    187  OD1 ASN A  32       1.136 -15.201  40.480  1.00 56.07           O
ATOM    188  ND2 ASN A  32      -0.754 -16.423  40.398  1.00 56.07           N
ATOM    189 1HD2 ASN A  32      -1.705 -16.512  40.693  1.00 56.07           H
ATOM    190 2HD2 ASN A  32      -0.349 -17.117  39.803  1.00 56.07           H
ATOM    191  HN  ASN A  32      -1.293 -12.941  43.653  1.00 56.07           H
ATOM    192  N   PHE A  33       1.309 -11.545  40.973  1.00 60.33           N
ATOM    193  CA  PHE A  33       1.538 -10.608  39.886  1.00 60.33           C
ATOM    194  C   PHE A  33       1.830 -11.347  38.579  1.00 60.33           C
ATOM    195  O   PHE A  33       2.961 -11.335  38.094  1.00 60.33           O
ATOM    196  HA  PHE A  33       0.629 -10.017  39.772  1.00 60.33           H
ATOM    197  CB  PHE A  33       2.759  -9.769  40.268  1.00 60.33           C
ATOM    198 1HB  PHE A  33       3.598 -10.436  40.466  1.00 60.33           H
ATOM    199 2HB  PHE A  33       3.040  -9.147  39.419  1.00 60.33           H
ATOM    200  CG  PHE A  33       2.541  -8.872  41.489  1.00 60.33           C
ATOM    201  CD1 PHE A  33       2.079  -7.603  41.326  1.00 60.33           C
ATOM    202  HD1 PHE A  33       1.865  -7.226  40.326  1.00 60.33           H
ATOM    203  CD2 PHE A  33       2.808  -9.344  42.736  1.00 60.33           C
ATOM    204  HD2 PHE A  33       3.178 -10.361  42.866  1.00 60.33           H
ATOM    205  CE1 PHE A  33       1.877  -6.771  42.458  1.00 60.33           C
ATOM    206  HE1 PHE A  33       1.507  -5.754  42.328  1.00 60.33           H
ATOM    207  CE2 PHE A  33       2.606  -8.512  43.868  1.00 60.33           C
ATOM    208  HE2 PHE A  33       2.820  -8.890  44.868  1.00 60.33           H
ATOM    209  CZ  PHE A  33       2.144  -7.243  43.706  1.00 60.33           C
ATOM    210  HZ  PHE A  33       1.989  -6.604  44.575  1.00 60.33           H
ATOM    211  HN  PHE A  33       2.069 -11.639  41.617  1.00 60.33           H
ATOM    212  N   THR A  34       0.791 -11.971  38.044  1.00 63.48           N
ATOM    213  CA  THR A  34       0.731 -12.236  36.616  1.00 63.48           C
ATOM    214  C   THR A  34       1.049 -10.966  35.824  1.00 63.48           C
ATOM    215  O   THR A  34       0.320  -9.979  35.908  1.00 63.48           O
ATOM    216  HA  THR A  34       1.500 -12.968  36.370  1.00 63.48           H
ATOM    217  CB  THR A  34      -0.648 -12.820  36.302  1.00 63.48           C
ATOM    218  HB  THR A  34      -0.907 -12.664  35.254  1.00 63.48           H
ATOM    219  OG1 THR A  34      -1.513 -12.197  37.248  1.00 63.48           O
ATOM    220  HG1 THR A  34      -1.520 -11.207  37.105  1.00 63.48           H
ATOM    221  CG2 THR A  34      -0.743 -14.310  36.634  1.00 63.48           C
ATOM    222 1HG2 THR A  34      -0.551 -14.458  37.697  1.00 63.48           H
ATOM    223 2HG2 THR A  34      -0.005 -14.860  36.051  1.00 63.48           H
ATOM    224 3HG2 THR A  34      -1.742 -14.673  36.392  1.00 63.48           H
ATOM    225  HN  THR A  34       0.002 -12.293  38.567  1.00 63.48           H
ATOM    226  N   ASP A  35       2.137 -11.033  35.072  1.00 77.05           N
ATOM    227  CA  ASP A  35       2.712  -9.838  34.479  1.00 77.05           C
ATOM    228  C   ASP A  35       1.872  -9.420  33.270  1.00 77.05           C
ATOM    229  O   ASP A  35       2.248  -9.681  32.128  1.00 77.05           O
ATOM    230  HA  ASP A  35       2.701  -9.091  35.272  1.00 77.05           H
ATOM    231  CB  ASP A  35       4.141 -10.095  33.996  1.00 77.05           C
ATOM    232 1HB  ASP A  35       4.488 -11.058  34.370  1.00 77.05           H
ATOM    233 2HB  ASP A  35       4.156 -10.152  32.907  1.00 77.05           H
ATOM    234  CG  ASP A  35       5.086  -8.988  34.467  1.00 77.05           C
ATOM    235  OD1 ASP A  35       4.562  -7.971  34.971  1.00 77.05           O
ATOM    236  OD2 ASP A  35       6.311  -9.183  34.312  1.00 77.05           O
ATOM    237  HN  ASP A  35       2.624 -11.883  34.867  1.00 77.05           H
ATOM    238  N   PHE A  36       0.751  -8.778  33.563  1.00 88.28           N
ATOM    239  CA  PHE A  36      -0.128  -8.290  32.513  1.00 88.28           C
ATOM    240  C   PHE A  36       0.455  -7.043  31.846  1.00 88.28           C
ATOM    241  O   PHE A  36      -0.028  -6.611  30.800  1.00 88.28           O
ATOM    242  HA  PHE A  36      -0.221  -9.085  31.774  1.00 88.28           H
ATOM    243  CB  PHE A  36      -1.457  -7.925  33.176  1.00 88.28           C
ATOM    244 1HB  PHE A  36      -1.263  -7.253  34.012  1.00 88.28           H
ATOM    245 2HB  PHE A  36      -2.069  -7.375  32.461  1.00 88.28           H
ATOM    246  CG  PHE A  36      -2.251  -9.130  33.683  1.00 88.28           C
ATOM    247  CD1 PHE A  36      -2.388 -10.234  32.900  1.00 88.28           C
ATOM    248  HD1 PHE A  36      -1.931 -10.259  31.910  1.00 88.28           H
ATOM    249  CD2 PHE A  36      -2.821  -9.099  34.918  1.00 88.28           C
ATOM    250  HD2 PHE A  36      -2.712  -8.215  35.546  1.00 88.28           H
ATOM    251  CE1 PHE A  36      -3.124 -11.352  33.371  1.00 88.28           C
ATOM    252  HE1 PHE A  36      -3.234 -12.237  32.743  1.00 88.28           H
ATOM    253  CE2 PHE A  36      -3.558 -10.218  35.389  1.00 88.28           C
ATOM    254  HE2 PHE A  36      -4.015 -10.192  36.378  1.00 88.28           H
ATOM    255  CZ  PHE A  36      -3.694 -11.321  34.605  1.00 88.28           C
ATOM    256  HZ  PHE A  36      -4.260 -12.180  34.967  1.00 88.28           H
ATOM    257  HN  PHE A  36       0.440  -8.590  34.494  1.00 88.28           H
ATOM    258  N   TYR A  37       1.485  -6.499  32.478  1.00 90.53           N
ATOM    259  CA  TYR A  37       2.285  -5.462  31.850  1.00 90.53           C
ATOM    260  C   TYR A  37       3.400  -6.071  30.997  1.00 90.53           C
ATOM    261  O   TYR A  37       4.304  -6.720  31.522  1.00 90.53           O
ATOM    262  HA  TYR A  37       1.630  -4.872  31.210  1.00 90.53           H
ATOM    263  CB  TYR A  37       2.913  -4.663  32.994  1.00 90.53           C
ATOM    264 1HB  TYR A  37       2.121  -4.309  33.654  1.00 90.53           H
ATOM    265 2HB  TYR A  37       3.545  -5.327  33.583  1.00 90.53           H
ATOM    266  CG  TYR A  37       3.746  -3.465  32.533  1.00 90.53           C
ATOM    267  CD1 TYR A  37       5.111  -3.595  32.373  1.00 90.53           C
ATOM    268  HD1 TYR A  37       5.595  -4.550  32.575  1.00 90.53           H
ATOM    269  CD2 TYR A  37       3.133  -2.256  32.277  1.00 90.53           C
ATOM    270  HD2 TYR A  37       2.055  -2.154  32.403  1.00 90.53           H
ATOM    271  CE1 TYR A  37       5.895  -2.467  31.939  1.00 90.53           C
ATOM    272  HE1 TYR A  37       6.974  -2.556  31.809  1.00 90.53           H
ATOM    273  CE2 TYR A  37       3.917  -1.129  31.843  1.00 90.53           C
ATOM    274  HE2 TYR A  37       3.445  -0.168  31.637  1.00 90.53           H
ATOM    275  CZ  TYR A  37       5.259  -1.290  31.695  1.00 90.53           C
ATOM    276  OH  TYR A  37       6.000  -0.226  31.285  1.00 90.53           O
ATOM    277  HH  TYR A  37       5.400   0.544  31.067  1.00 90.53           H
ATOM    278  HN  TYR A  37       1.773  -6.755  33.400  1.00 90.53           H
ATOM    279  N   CYS A  38       3.300  -5.839  29.696  1.00 91.21           N
ATOM    280  CA  CYS A  38       4.218  -6.456  28.754  1.00 91.21           C
ATOM    281  C   CYS A  38       5.227  -5.399  28.302  1.00 91.21           C
ATOM    282  O   CYS A  38       4.852  -4.399  27.690  1.00 91.21           O
ATOM    283  HA  CYS A  38       4.717  -7.265  29.287  1.00 91.21           H
ATOM    284  CB  CYS A  38       3.477  -7.081  27.570  1.00 91.21           C
ATOM    285 1HB  CYS A  38       2.692  -7.746  27.931  1.00 91.21           H
ATOM    286 2HB  CYS A  38       2.989  -6.302  26.984  1.00 91.21           H
ATOM    287  SG  CYS A  38       4.649  -8.011  26.518  1.00 91.21           S
ATOM    288  HN  CYS A  38       2.610  -5.243  29.286  1.00 91.21           H
ATOM    289  N   GLU A  39       6.487  -5.654  28.621  1.00 89.87           N
ATOM    290  CA  GLU A  39       7.569  -4.825  28.119  1.00 89.87           C
ATOM    291  C   GLU A  39       7.977  -5.278  26.715  1.00 89.87           C
ATOM    292  O   GLU A  39       8.314  -6.443  26.508  1.00 89.87           O
ATOM    293  HA  GLU A  39       7.164  -3.814  28.078  1.00 89.87           H
ATOM    294  CB  GLU A  39       8.766  -4.848  29.072  1.00 89.87           C
ATOM    295 1HB  GLU A  39       9.014  -5.879  29.325  1.00 89.87           H
ATOM    296 2HB  GLU A  39       9.598  -4.301  28.630  1.00 89.87           H
ATOM    297  CG  GLU A  39       8.433  -4.139  30.386  1.00 89.87           C
ATOM    298 1HG  GLU A  39       8.040  -3.145  30.178  1.00 89.87           H
ATOM    299 2HG  GLU A  39       7.651  -4.688  30.912  1.00 89.87           H
ATOM    300  CD  GLU A  39       9.672  -4.027  31.277  1.00 89.87           C
ATOM    301  OE1 GLU A  39       9.540  -3.413  32.358  1.00 89.87           O
ATOM    302  OE2 GLU A  39      10.723  -4.559  30.858  1.00 89.87           O
ATOM    303  HN  GLU A  39       6.772  -6.411  29.210  1.00 89.87           H
ATOM    304  N   LYS A  40       7.934  -4.333  25.787  1.00 89.41           N
ATOM    305  CA  LYS A  40       8.131  -4.653  24.384  1.00 89.41           C
ATOM    306  C   LYS A  40       9.584  -4.366  23.999  1.00 89.41           C
ATOM    307  O   LYS A  40       9.873  -4.046  22.847  1.00 89.41           O
ATOM    308  HA  LYS A  40       7.947  -5.721  24.263  1.00 89.41           H
ATOM    309  CB  LYS A  40       7.108  -3.916  23.517  1.00 89.41           C
ATOM    310 1HB  LYS A  40       7.229  -2.840  23.641  1.00 89.41           H
ATOM    311 2HB  LYS A  40       7.290  -4.138  22.466  1.00 89.41           H
ATOM    312  CG  LYS A  40       5.681  -4.321  23.890  1.00 89.41           C
ATOM    313 1HG  LYS A  40       5.527  -4.180  24.960  1.00 89.41           H
ATOM    314 2HG  LYS A  40       4.970  -3.673  23.378  1.00 89.41           H
ATOM    315  CD  LYS A  40       5.410  -5.780  23.518  1.00 89.41           C
ATOM    316 1HD  LYS A  40       5.718  -5.960  22.488  1.00 89.41           H
ATOM    317 2HD  LYS A  40       6.009  -6.437  24.149  1.00 89.41           H
ATOM    318  CE  LYS A  40       3.927  -6.121  23.680  1.00 89.41           C
ATOM    319 1HE  LYS A  40       3.709  -6.334  24.727  1.00 89.41           H
ATOM    320 2HE  LYS A  40       3.318  -5.263  23.396  1.00 89.41           H
ATOM    321  NZ  LYS A  40       3.570  -7.289  22.845  1.00 89.41           N
ATOM    322 1HZ  LYS A  40       2.589  -7.511  22.977  1.00 89.41           H
ATOM    323 2HZ  LYS A  40       3.739  -7.071  21.869  1.00 89.41           H
ATOM    324 3HZ  LYS A  40       4.136  -8.085  23.117  1.00 89.41           H
ATOM    325  HN  LYS A  40       7.769  -3.366  25.981  1.00 89.41           H
ATOM    326  N   ASN A  41      10.460  -4.491  24.985  1.00 88.75           N
ATOM    327  CA  ASN A  41      11.864  -4.177  24.783  1.00 88.75           C
ATOM    328  C   ASN A  41      12.436  -5.092  23.698  1.00 88.75           C
ATOM    329  O   ASN A  41      13.160  -4.635  22.814  1.00 88.75           O
ATOM    330  HA  ASN A  41      11.884  -3.126  24.496  1.00 88.75           H
ATOM    331  CB  ASN A  41      12.669  -4.404  26.064  1.00 88.75           C
ATOM    332 1HB  ASN A  41      12.335  -5.321  26.551  1.00 88.75           H
ATOM    333 2HB  ASN A  41      13.722  -4.541  25.817  1.00 88.75           H
ATOM    334  CG  ASN A  41      12.514  -3.224  27.026  1.00 88.75           C
ATOM    335  OD1 ASN A  41      12.095  -2.140  26.656  1.00 88.75           O
ATOM    336  ND2 ASN A  41      12.874  -3.495  28.277  1.00 88.75           N
ATOM    337 1HD2 ASN A  41      13.210  -4.407  28.515  1.00 88.75           H
ATOM    338 2HD2 ASN A  41      12.809  -2.787  28.981  1.00 88.75           H
ATOM    339  HN  ASN A  41      10.224  -4.800  25.907  1.00 88.75           H
ATOM    340  N   ASN A  42      12.089  -6.366  23.799  1.00 90.74           N
ATOM    341  CA  ASN A  42      12.594  -7.356  22.864  1.00 90.74           C
ATOM    342  C   ASN A  42      12.115  -7.010  21.453  1.00 90.74           C
ATOM    343  O   ASN A  42      12.858  -7.166  20.485  1.00 90.74           O
ATOM    344  HA  ASN A  42      13.679  -7.311  22.958  1.00 90.74           H
ATOM    345  CB  ASN A  42      12.078  -8.755  23.209  1.00 90.74           C
ATOM    346 1HB  ASN A  42      10.992  -8.733  23.301  1.00 90.74           H
ATOM    347 2HB  ASN A  42      12.316  -9.444  22.399  1.00 90.74           H
ATOM    348  CG  ASN A  42      12.696  -9.260  24.514  1.00 90.74           C
ATOM    349  OD1 ASN A  42      13.627  -8.686  25.054  1.00 90.74           O
ATOM    350  ND2 ASN A  42      12.127 -10.365  24.989  1.00 90.74           N
ATOM    351 1HD2 ASN A  42      11.366 -10.787  24.497  1.00 90.74           H
ATOM    352 2HD2 ASN A  42      12.461 -10.773  25.839  1.00 90.74           H
ATOM    353  HN  ASN A  42      11.475  -6.724  24.503  1.00 90.74           H
ATOM    354  N   VAL A  43      10.875  -6.547  21.380  1.00 91.45           N
ATOM    355  CA  VAL A  43      10.278  -6.206  20.101  1.00 91.45           C
ATOM    356  C   VAL A  43      11.025  -5.017  19.495  1.00 91.45           C
ATOM    357  O   VAL A  43      11.297  -4.996  18.295  1.00 91.45           O
ATOM    358  HA  VAL A  43      10.395  -7.067  19.442  1.00 91.45           H
ATOM    359  CB  VAL A  43       8.780  -5.944  20.276  1.00 91.45           C
ATOM    360  HB  VAL A  43       8.665  -5.088  20.940  1.00 91.45           H
ATOM    361  CG1 VAL A  43       8.125  -5.593  18.939  1.00 91.45           C
ATOM    362 1HG1 VAL A  43       8.591  -4.696  18.530  1.00 91.45           H
ATOM    363 2HG1 VAL A  43       8.256  -6.421  18.241  1.00 91.45           H
ATOM    364 3HG1 VAL A  43       7.061  -5.412  19.092  1.00 91.45           H
ATOM    365  CG2 VAL A  43       8.087  -7.142  20.929  1.00 91.45           C
ATOM    366 1HG2 VAL A  43       8.217  -8.023  20.300  1.00 91.45           H
ATOM    367 2HG2 VAL A  43       8.527  -7.326  21.909  1.00 91.45           H
ATOM    368 3HG2 VAL A  43       7.024  -6.929  21.041  1.00 91.45           H
ATOM    369  HN  VAL A  43      10.284  -6.405  22.174  1.00 91.45           H
ATOM    370  N   ARG A  44      11.337  -4.055  20.352  1.00 90.21           N
ATOM    371  CA  ARG A  44      12.006  -2.845  19.907  1.00 90.21           C
ATOM    372  C   ARG A  44      13.435  -3.161  19.459  1.00 90.21           C
ATOM    373  O   ARG A  44      13.926  -2.587  18.489  1.00 90.21           O
ATOM    374  HA  ARG A  44      11.405  -2.484  19.073  1.00 90.21           H
ATOM    375  CB  ARG A  44      12.049  -1.798  21.022  1.00 90.21           C
ATOM    376 1HB  ARG A  44      12.371  -2.265  21.953  1.00 90.21           H
ATOM    377 2HB  ARG A  44      12.785  -1.032  20.779  1.00 90.21           H
ATOM    378  CG  ARG A  44      10.677  -1.150  21.219  1.00 90.21           C
ATOM    379 1HG  ARG A  44      10.333  -0.725  20.277  1.00 90.21           H
ATOM    380 2HG  ARG A  44       9.951  -1.910  21.510  1.00 90.21           H
ATOM    381  CD  ARG A  44      10.735  -0.057  22.288  1.00 90.21           C
ATOM    382 1HD  ARG A  44      11.703   0.443  22.256  1.00 90.21           H
ATOM    383 2HD  ARG A  44       9.978   0.701  22.086  1.00 90.21           H
ATOM    384  NE  ARG A  44      10.514  -0.646  23.627  1.00 90.21           N
ATOM    385  HE  ARG A  44      10.389  -1.636  23.689  1.00 90.21           H
ATOM    386  CZ  ARG A  44      10.471   0.065  24.763  1.00 90.21           C
ATOM    387  NH1 ARG A  44      10.632   1.395  24.739  1.00 90.21           N
ATOM    388 1HH1 ARG A  44      10.786   1.864  23.870  1.00 90.21           H
ATOM    389 2HH1 ARG A  44      10.599   1.917  25.591  1.00 90.21           H
ATOM    390  NH2 ARG A  44      10.265  -0.575  25.922  1.00 90.21           N
ATOM    391 1HH2 ARG A  44      10.230  -0.060  26.778  1.00 90.21           H
ATOM    392 2HH2 ARG A  44      10.145  -1.568  25.931  1.00 90.21           H
ATOM    393  HN  ARG A  44      11.140  -4.094  21.331  1.00 90.21           H
ATOM    394  N   GLN A  45      14.060  -4.074  20.188  1.00 91.81           N
ATOM    395  CA  GLN A  45      15.432  -4.454  19.896  1.00 91.81           C
ATOM    396  C   GLN A  45      15.519  -5.111  18.517  1.00 91.81           C
ATOM    397  O   GLN A  45      16.433  -4.826  17.745  1.00 91.81           O
ATOM    398  HA  GLN A  45      15.997  -3.521  19.897  1.00 91.81           H
ATOM    399  CB  GLN A  45      15.988  -5.378  20.980  1.00 91.81           C
ATOM    400 1HB  GLN A  45      15.847  -4.922  21.960  1.00 91.81           H
ATOM    401 2HB  GLN A  45      15.433  -6.317  20.983  1.00 91.81           H
ATOM    402  CG  GLN A  45      17.475  -5.659  20.752  1.00 91.81           C
ATOM    403 1HG  GLN A  45      17.618  -6.101  19.766  1.00 91.81           H
ATOM    404 2HG  GLN A  45      18.032  -4.722  20.766  1.00 91.81           H
ATOM    405  CD  GLN A  45      18.026  -6.602  21.824  1.00 91.81           C
ATOM    406  OE1 GLN A  45      17.294  -7.211  22.587  1.00 91.81           O
ATOM    407  NE2 GLN A  45      19.353  -6.689  21.837  1.00 91.81           N
ATOM    408 1HE2 GLN A  45      19.895  -6.162  21.183  1.00 91.81           H
ATOM    409 2HE2 GLN A  45      19.808  -7.280  22.503  1.00 91.81           H
ATOM    410  HN  GLN A  45      13.646  -4.550  20.964  1.00 91.81           H
ATOM    411  N   PHE A  46      14.554  -5.980  18.249  1.00 93.56           N
ATOM    412  CA  PHE A  46      14.480  -6.641  16.958  1.00 93.56           C
ATOM    413  C   PHE A  46      14.284  -5.625  15.831  1.00 93.56           C
ATOM    414  O   PHE A  46      14.987  -5.667  14.823  1.00 93.56           O
ATOM    415  HA  PHE A  46      15.423  -7.168  16.810  1.00 93.56           H
ATOM    416  CB  PHE A  46      13.269  -7.575  17.002  1.00 93.56           C
ATOM    417 1HB  PHE A  46      13.446  -8.348  17.750  1.00 93.56           H
ATOM    418 2HB  PHE A  46      12.398  -7.008  17.330  1.00 93.56           H
ATOM    419  CG  PHE A  46      12.949  -8.244  15.664  1.00 93.56           C
ATOM    420  CD1 PHE A  46      11.931  -7.775  14.895  1.00 93.56           C
ATOM    421  HD1 PHE A  46      11.342  -6.922  15.232  1.00 93.56           H
ATOM    422  CD2 PHE A  46      13.684  -9.309  15.243  1.00 93.56           C
ATOM    423  HD2 PHE A  46      14.501  -9.685  15.860  1.00 93.56           H
ATOM    424  CE1 PHE A  46      11.634  -8.396  13.653  1.00 93.56           C
ATOM    425  HE1 PHE A  46      10.817  -8.019  13.037  1.00 93.56           H
ATOM    426  CE2 PHE A  46      13.388  -9.930  14.001  1.00 93.56           C
ATOM    427  HE2 PHE A  46      13.976 -10.783  13.664  1.00 93.56           H
ATOM    428  CZ  PHE A  46      12.369  -9.460  13.232  1.00 93.56           C
ATOM    429  HZ  PHE A  46      12.141  -9.937  12.279  1.00 93.56           H
ATOM    430  HN  PHE A  46      13.834  -6.232  18.895  1.00 93.56           H
ATOM    431  N   ALA A  47      13.325  -4.735  16.041  1.00 92.68           N
ATOM    432  CA  ALA A  47      12.966  -3.767  15.018  1.00 92.68           C
ATOM    433  C   ALA A  47      14.198  -2.934  14.656  1.00 92.68           C
ATOM    434  O   ALA A  47      14.429  -2.639  13.484  1.00 92.68           O
ATOM    435  HA  ALA A  47      12.640  -4.320  14.138  1.00 92.68           H
ATOM    436  CB  ALA A  47      11.805  -2.904  15.517  1.00 92.68           C
ATOM    437 1HB  ALA A  47      10.947  -3.540  15.732  1.00 92.68           H
ATOM    438 2HB  ALA A  47      12.106  -2.379  16.424  1.00 92.68           H
ATOM    439 3HB  ALA A  47      11.537  -2.178  14.750  1.00 92.68           H
ATOM    440  HN  ALA A  47      12.799  -4.669  16.888  1.00 92.68           H
ATOM    441  N   SER A  48      14.956  -2.579  15.683  1.00 92.96           N
ATOM    442  CA  SER A  48      16.029  -1.613  15.522  1.00 92.96           C
ATOM    443  C   SER A  48      17.110  -2.180  14.600  1.00 92.96           C
ATOM    444  O   SER A  48      17.848  -1.428  13.966  1.00 92.96           O
ATOM    445  HA  SER A  48      15.563  -0.737  15.071  1.00 92.96           H
ATOM    446  CB  SER A  48      16.632  -1.229  16.874  1.00 92.96           C
ATOM    447 1HB  SER A  48      17.301  -0.378  16.745  1.00 92.96           H
ATOM    448 2HB  SER A  48      15.837  -0.911  17.549  1.00 92.96           H
ATOM    449  OG  SER A  48      17.350  -2.310  17.465  1.00 92.96           O
ATOM    450  HG  SER A  48      17.732  -2.027  18.344  1.00 92.96           H
ATOM    451  HN  SER A  48      14.846  -2.939  16.609  1.00 92.96           H
ATOM    452  N   HIS A  49      17.170  -3.503  14.555  1.00 94.35           N
ATOM    453  CA  HIS A  49      18.170  -4.180  13.747  1.00 94.35           C
ATOM    454  C   HIS A  49      17.570  -4.549  12.389  1.00 94.35           C
ATOM    455  O   HIS A  49      18.246  -4.469  11.365  1.00 94.35           O
ATOM    456  HA  HIS A  49      18.982  -3.470  13.595  1.00 94.35           H
ATOM    457  CB  HIS A  49      18.742  -5.389  14.491  1.00 94.35           C
ATOM    458 1HB  HIS A  49      17.921  -6.042  14.787  1.00 94.35           H
ATOM    459 2HB  HIS A  49      19.372  -5.959  13.808  1.00 94.35           H
ATOM    460  CG  HIS A  49      19.548  -5.031  15.717  1.00 94.35           C
ATOM    461  ND1 HIS A  49      18.966  -4.751  16.941  1.00 94.35           N
ATOM    462  HD1 HIS A  49      17.986  -4.756  17.138  1.00 94.35           H
ATOM    463  CD2 HIS A  49      20.895  -4.911  15.894  1.00 94.35           C
ATOM    464  HD2 HIS A  49      21.655  -5.064  15.127  1.00 94.35           H
ATOM    465  CE1 HIS A  49      19.930  -4.476  17.809  1.00 94.35           C
ATOM    466  HE1 HIS A  49      19.792  -4.216  18.858  1.00 94.35           H
ATOM    467  NE2 HIS A  49      21.124  -4.575  17.157  1.00 94.35           N
ATOM    468  HN  HIS A  49      16.551  -4.108  15.056  1.00 94.35           H
ATOM    469  N   PHE A  50      16.306  -4.946  12.425  1.00 95.24           N
ATOM    470  CA  PHE A  50      15.692  -5.592  11.278  1.00 95.24           C
ATOM    471  C   PHE A  50      15.197  -4.556  10.266  1.00 95.24           C
ATOM    472  O   PHE A  50      15.445  -4.685   9.068  1.00 95.24           O
ATOM    473  HA  PHE A  50      16.454  -6.217  10.812  1.00 95.24           H
ATOM    474  CB  PHE A  50      14.495  -6.389  11.800  1.00 95.24           C
ATOM    475 1HB  PHE A  50      14.846  -7.109  12.540  1.00 95.24           H
ATOM    476 2HB  PHE A  50      13.816  -5.710  12.315  1.00 95.24           H
ATOM    477  CG  PHE A  50      13.721  -7.135  10.712  1.00 95.24           C
ATOM    478  CD1 PHE A  50      12.493  -6.693  10.327  1.00 95.24           C
ATOM    479  HD1 PHE A  50      12.062  -5.808  10.793  1.00 95.24           H
ATOM    480  CD2 PHE A  50      14.259  -8.239  10.129  1.00 95.24           C
ATOM    481  HD2 PHE A  50      15.243  -8.593  10.438  1.00 95.24           H
ATOM    482  CE1 PHE A  50      11.775  -7.385   9.316  1.00 95.24           C
ATOM    483  HE1 PHE A  50      10.791  -7.031   9.008  1.00 95.24           H
ATOM    484  CE2 PHE A  50      13.541  -8.931   9.118  1.00 95.24           C
ATOM    485  HE2 PHE A  50      13.972  -9.816   8.651  1.00 95.24           H
ATOM    486  CZ  PHE A  50      12.313  -8.489   8.733  1.00 95.24           C
ATOM    487  HZ  PHE A  50      11.762  -9.020   7.958  1.00 95.24           H
ATOM    488  HN  PHE A  50      15.707  -4.834  13.218  1.00 95.24           H
ATOM    489  N   LEU A  51      14.505  -3.552  10.785  1.00 94.79           N
ATOM    490  CA  LEU A  51      13.677  -2.702   9.948  1.00 94.79           C
ATOM    491  C   LEU A  51      14.574  -1.778   9.122  1.00 94.79           C
ATOM    492  O   LEU A  51      14.441  -1.706   7.901  1.00 94.79           O
ATOM    493  HA  LEU A  51      13.128  -3.350   9.265  1.00 94.79           H
ATOM    494  CB  LEU A  51      12.643  -1.958  10.796  1.00 94.79           C
ATOM    495 1HB  LEU A  51      13.173  -1.353  11.531  1.00 94.79           H
ATOM    496 2HB  LEU A  51      12.099  -1.270  10.149  1.00 94.79           H
ATOM    497  CG  LEU A  51      11.626  -2.833  11.533  1.00 94.79           C
ATOM    498  HG  LEU A  51      12.168  -3.475  12.227  1.00 94.79           H
ATOM    499  CD1 LEU A  51      10.668  -1.977  12.364  1.00 94.79           C
ATOM    500 1HD1 LEU A  51      11.235  -1.405  13.098  1.00 94.79           H
ATOM    501 2HD1 LEU A  51      10.130  -1.293  11.707  1.00 94.79           H
ATOM    502 3HD1 LEU A  51       9.956  -2.624  12.877  1.00 94.79           H
ATOM    503  CD2 LEU A  51      10.881  -3.747  10.559  1.00 94.79           C
ATOM    504 1HD2 LEU A  51      10.352  -3.141   9.824  1.00 94.79           H
ATOM    505 2HD2 LEU A  51      11.595  -4.395  10.050  1.00 94.79           H
ATOM    506 3HD2 LEU A  51      10.165  -4.358  11.109  1.00 94.79           H
ATOM    507  HN  LEU A  51      14.505  -3.317  11.757  1.00 94.79           H
ATOM    508  N   PRO A  52      15.500  -1.056   9.769  1.00 95.80           N
ATOM    509  CA  PRO A  52      16.206   0.039   9.100  1.00 95.80           C
ATOM    510  C   PRO A  52      16.843  -0.400   7.791  1.00 95.80           C
ATOM    511  O   PRO A  52      16.627   0.223   6.752  1.00 95.80           O
ATOM    512  HA  PRO A  52      15.504   0.825   8.825  1.00 95.80           H
ATOM    513  CB  PRO A  52      17.257   0.472  10.124  1.00 95.80           C
ATOM    514 1HB  PRO A  52      18.201  -0.052   9.977  1.00 95.80           H
ATOM    515 2HB  PRO A  52      17.471   1.538  10.053  1.00 95.80           H
ATOM    516  CG  PRO A  52      16.616   0.113  11.460  1.00 95.80           C
ATOM    517 1HG  PRO A  52      17.357   0.029  12.255  1.00 95.80           H
ATOM    518 2HG  PRO A  52      15.903   0.872  11.784  1.00 95.80           H
ATOM    519  CD  PRO A  52      15.941  -1.216  11.166  1.00 95.80           C
ATOM    520 1HD  PRO A  52      16.630  -2.053  11.275  1.00 95.80           H
ATOM    521 2HD  PRO A  52      15.106  -1.405  11.842  1.00 95.80           H
ATOM    522  N   PRO A  53      17.638  -1.479   7.808  1.00 96.97           N
ATOM    523  CA  PRO A  53      18.306  -1.943   6.590  1.00 96.97           C
ATOM    524  C   PRO A  53      17.334  -2.146   5.440  1.00 96.97           C
ATOM    525  O   PRO A  53      17.621  -1.771   4.305  1.00 96.97           O
ATOM    526  HA  PRO A  53      19.010  -1.188   6.238  1.00 96.97           H
ATOM    527  CB  PRO A  53      18.965  -3.257   7.016  1.00 96.97           C
ATOM    528 1HB  PRO A  53      18.315  -4.111   6.828  1.00 96.97           H
ATOM    529 2HB  PRO A  53      19.892  -3.436   6.472  1.00 96.97           H
ATOM    530  CG  PRO A  53      19.216  -3.058   8.506  1.00 96.97           C
ATOM    531 1HG  PRO A  53      19.350  -4.008   9.024  1.00 96.97           H
ATOM    532 2HG  PRO A  53      20.120  -2.478   8.691  1.00 96.97           H
ATOM    533  CD  PRO A  53      17.965  -2.328   8.967  1.00 96.97           C
ATOM    534 1HD  PRO A  53      17.155  -3.020   9.198  1.00 96.97           H
ATOM    535 2HD  PRO A  53      18.147  -1.743   9.869  1.00 96.97           H
ATOM    536  N   LEU A  54      16.196  -2.742   5.768  1.00 96.29           N
ATOM    537  CA  LEU A  54      15.237  -3.136   4.749  1.00 96.29           C
ATOM    538  C   LEU A  54      14.564  -1.886   4.178  1.00 96.29           C
ATOM    539  O   LEU A  54      14.388  -1.771   2.966  1.00 96.29           O
ATOM    540  HA  LEU A  54      15.793  -3.625   3.949  1.00 96.29           H
ATOM    541  CB  LEU A  54      14.252  -4.163   5.310  1.00 96.29           C
ATOM    542 1HB  LEU A  54      13.786  -3.742   6.201  1.00 96.29           H
ATOM    543 2HB  LEU A  54      13.460  -4.315   4.577  1.00 96.29           H
ATOM    544  CG  LEU A  54      14.840  -5.528   5.673  1.00 96.29           C
ATOM    545  HG  LEU A  54      15.648  -5.372   6.389  1.00 96.29           H
ATOM    546  CD1 LEU A  54      13.795  -6.412   6.357  1.00 96.29           C
ATOM    547 1HD1 LEU A  54      13.449  -5.926   7.269  1.00 96.29           H
ATOM    548 2HD1 LEU A  54      12.951  -6.563   5.684  1.00 96.29           H
ATOM    549 3HD1 LEU A  54      14.239  -7.376   6.604  1.00 96.29           H
ATOM    550  CD2 LEU A  54      15.450  -6.207   4.445  1.00 96.29           C
ATOM    551 1HD2 LEU A  54      14.679  -6.349   3.688  1.00 96.29           H
ATOM    552 2HD2 LEU A  54      16.245  -5.580   4.041  1.00 96.29           H
ATOM    553 3HD2 LEU A  54      15.861  -7.175   4.732  1.00 96.29           H
ATOM    554  HN  LEU A  54      15.927  -2.955   6.707  1.00 96.29           H
ATOM    555  N   TYR A  55      14.206  -0.982   5.078  1.00 95.33           N
ATOM    556  CA  TYR A  55      13.507   0.229   4.684  1.00 95.33           C
ATOM    557  C   TYR A  55      14.380   1.096   3.775  1.00 95.33           C
ATOM    558  O   TYR A  55      13.881   1.720   2.840  1.00 95.33           O
ATOM    559  HA  TYR A  55      12.608  -0.063   4.142  1.00 95.33           H
ATOM    560  CB  TYR A  55      13.225   0.993   5.980  1.00 95.33           C
ATOM    561 1HB  TYR A  55      14.128   0.998   6.591  1.00 95.33           H
ATOM    562 2HB  TYR A  55      13.000   2.031   5.736  1.00 95.33           H
ATOM    563  CG  TYR A  55      12.072   0.416   6.804  1.00 95.33           C
ATOM    564  CD1 TYR A  55      11.356  -0.663   6.328  1.00 95.33           C
ATOM    565  HD1 TYR A  55      11.611  -1.104   5.365  1.00 95.33           H
ATOM    566  CD2 TYR A  55      11.749   0.976   8.024  1.00 95.33           C
ATOM    567  HD2 TYR A  55      12.315   1.828   8.400  1.00 95.33           H
ATOM    568  CE1 TYR A  55      10.271  -1.205   7.104  1.00 95.33           C
ATOM    569  HE1 TYR A  55       9.697  -2.057   6.740  1.00 95.33           H
ATOM    570  CE2 TYR A  55      10.664   0.433   8.799  1.00 95.33           C
ATOM    571  HE2 TYR A  55      10.398   0.865   9.764  1.00 95.33           H
ATOM    572  CZ  TYR A  55       9.978  -0.631   8.301  1.00 95.33           C
ATOM    573  OH  TYR A  55       8.954  -1.143   9.034  1.00 95.33           O
ATOM    574  HH  TYR A  55       8.487  -1.860   8.515  1.00 95.33           H
ATOM    575  HN  TYR A  55      14.386  -1.067   6.058  1.00 95.33           H
ATOM    576  N   TRP A  56      15.669   1.106   4.081  1.00 96.93           N
ATOM    577  CA  TRP A  56      16.629   1.819   3.255  1.00 96.93           C
ATOM    578  C   TRP A  56      16.687   1.124   1.893  1.00 96.93           C
ATOM    579  O   TRP A  56      16.717   1.785   0.856  1.00 96.93           O
ATOM    580  HA  TRP A  56      16.272   2.842   3.136  1.00 96.93           H
ATOM    581  CB  TRP A  56      17.993   1.899   3.943  1.00 96.93           C
ATOM    582 1HB  TRP A  56      18.143   0.997   4.536  1.00 96.93           H
ATOM    583 2HB  TRP A  56      18.773   1.914   3.182  1.00 96.93           H
ATOM    584  CG  TRP A  56      18.161   3.121   4.849  1.00 96.93           C
ATOM    585  CD1 TRP A  56      18.284   3.148   6.183  1.00 96.93           C
ATOM    586  HD1 TRP A  56      18.278   2.262   6.818  1.00 96.93           H
ATOM    587  CD2 TRP A  56      18.222   4.500   4.430  1.00 96.93           C
ATOM    588  NE1 TRP A  56      18.418   4.438   6.653  1.00 96.93           N
ATOM    589  HE1 TRP A  56      18.524   4.713   7.608  1.00 96.93           H
ATOM    590  CE2 TRP A  56      18.379   5.287   5.552  1.00 96.93           C
ATOM    591  CE3 TRP A  56      18.146   5.064   3.144  1.00 96.93           C
ATOM    592  HE3 TRP A  56      18.022   4.465   2.242  1.00 96.93           H
ATOM    593  CZ2 TRP A  56      18.474   6.683   5.503  1.00 96.93           C
ATOM    594  HZ2 TRP A  56      18.598   7.282   6.405  1.00 96.93           H
ATOM    595  CZ3 TRP A  56      18.242   6.461   3.112  1.00 96.93           C
ATOM    596  HZ3 TRP A  56      18.189   6.950   2.139  1.00 96.93           H
ATOM    597  CH2 TRP A  56      18.401   7.267   4.233  1.00 96.93           C
ATOM    598  HH2 TRP A  56      18.468   8.350   4.124  1.00 96.93           H
ATOM    599  HN  TRP A  56      16.059   0.641   4.876  1.00 96.93           H
ATOM    600  N   LEU A  57      16.702  -0.200   1.940  1.00 96.93           N
ATOM    601  CA  LEU A  57      16.776  -0.991   0.723  1.00 96.93           C
ATOM    602  C   LEU A  57      15.552  -0.697  -0.147  1.00 96.93           C
ATOM    603  O   LEU A  57      15.687  -0.379  -1.327  1.00 96.93           O
ATOM    604  HA  LEU A  57      17.668  -0.676   0.182  1.00 96.93           H
ATOM    605  CB  LEU A  57      16.949  -2.474   1.058  1.00 96.93           C
ATOM    606 1HB  LEU A  57      17.879  -2.594   1.615  1.00 96.93           H
ATOM    607 2HB  LEU A  57      16.139  -2.773   1.722  1.00 96.93           H
ATOM    608  CG  LEU A  57      16.975  -3.432  -0.134  1.00 96.93           C
ATOM    609  HG  LEU A  57      16.084  -3.252  -0.736  1.00 96.93           H
ATOM    610  CD1 LEU A  57      18.186  -3.163  -1.029  1.00 96.93           C
ATOM    611 1HD1 LEU A  57      18.141  -2.140  -1.403  1.00 96.93           H
ATOM    612 2HD1 LEU A  57      19.101  -3.299  -0.452  1.00 96.93           H
ATOM    613 3HD1 LEU A  57      18.180  -3.858  -1.869  1.00 96.93           H
ATOM    614  CD2 LEU A  57      16.918  -4.889   0.331  1.00 96.93           C
ATOM    615 1HD2 LEU A  57      17.778  -5.100   0.968  1.00 96.93           H
ATOM    616 2HD2 LEU A  57      16.000  -5.055   0.894  1.00 96.93           H
ATOM    617 3HD2 LEU A  57      16.938  -5.549  -0.536  1.00 96.93           H
ATOM    618  HN  LEU A  57      16.664  -0.730   2.787  1.00 96.93           H
ATOM    619  N   VAL A  58      14.385  -0.813   0.470  1.00 96.01           N
ATOM    620  CA  VAL A  58      13.136  -0.649  -0.254  1.00 96.01           C
ATOM    621  C   VAL A  58      13.070   0.764  -0.836  1.00 96.01           C
ATOM    622  O   VAL A  58      12.662   0.950  -1.981  1.00 96.01           O
ATOM    623  HA  VAL A  58      13.135  -1.367  -1.075  1.00 96.01           H
ATOM    624  CB  VAL A  58      11.954  -0.975   0.661  1.00 96.01           C
ATOM    625  HB  VAL A  58      12.041  -0.355   1.554  1.00 96.01           H
ATOM    626  CG1 VAL A  58      10.625  -0.637  -0.018  1.00 96.01           C
ATOM    627 1HG1 VAL A  58      10.600   0.426  -0.258  1.00 96.01           H
ATOM    628 2HG1 VAL A  58      10.528  -1.219  -0.935  1.00 96.01           H
ATOM    629 3HG1 VAL A  58       9.802  -0.878   0.654  1.00 96.01           H
ATOM    630  CG2 VAL A  58      11.988  -2.439   1.102  1.00 96.01           C
ATOM    631 1HG2 VAL A  58      11.938  -3.084   0.224  1.00 96.01           H
ATOM    632 2HG2 VAL A  58      12.914  -2.635   1.643  1.00 96.01           H
ATOM    633 3HG2 VAL A  58      11.137  -2.644   1.751  1.00 96.01           H
ATOM    634  HN  VAL A  58      14.285  -1.015   1.444  1.00 96.01           H
ATOM    635  N   PHE A  59      13.479   1.725  -0.020  1.00 97.21           N
ATOM    636  CA  PHE A  59      13.491   3.114  -0.446  1.00 97.21           C
ATOM    637  C   PHE A  59      14.300   3.285  -1.734  1.00 97.21           C
ATOM    638  O   PHE A  59      13.800   3.830  -2.717  1.00 97.21           O
ATOM    639  HA  PHE A  59      12.457   3.406  -0.628  1.00 97.21           H
ATOM    640  CB  PHE A  59      14.158   3.919   0.671  1.00 97.21           C
ATOM    641 1HB  PHE A  59      13.517   3.898   1.552  1.00 97.21           H
ATOM    642 2HB  PHE A  59      15.094   3.433   0.946  1.00 97.21           H
ATOM    643  CG  PHE A  59      14.446   5.376   0.302  1.00 97.21           C
ATOM    644  CD1 PHE A  59      15.729   5.823   0.248  1.00 97.21           C
ATOM    645  HD1 PHE A  59      16.553   5.143   0.468  1.00 97.21           H
ATOM    646  CD2 PHE A  59      13.419   6.224   0.027  1.00 97.21           C
ATOM    647  HD2 PHE A  59      12.390   5.865   0.070  1.00 97.21           H
ATOM    648  CE1 PHE A  59      15.997   7.175  -0.095  1.00 97.21           C
ATOM    649  HE1 PHE A  59      17.025   7.533  -0.138  1.00 97.21           H
ATOM    650  CE2 PHE A  59      13.686   7.575  -0.316  1.00 97.21           C
ATOM    651  HE2 PHE A  59      12.863   8.255  -0.536  1.00 97.21           H
ATOM    652  CZ  PHE A  59      14.969   8.022  -0.369  1.00 97.21           C
ATOM    653  HZ  PHE A  59      15.174   9.060  -0.633  1.00 97.21           H
ATOM    654  HN  PHE A  59      13.797   1.567   0.915  1.00 97.21           H
ATOM    655  N   ILE A  60      15.535   2.809  -1.687  1.00 97.38           N
ATOM    656  CA  ILE A  60      16.471   3.046  -2.773  1.00 97.38           C
ATOM    657  C   ILE A  60      15.927   2.414  -4.056  1.00 97.38           C
ATOM    658  O   ILE A  60      15.820   3.082  -5.084  1.00 97.38           O
ATOM    659  HA  ILE A  60      16.535   4.124  -2.919  1.00 97.38           H
ATOM    660  CB  ILE A  60      17.869   2.557  -2.392  1.00 97.38           C
ATOM    661  HB  ILE A  60      17.779   1.553  -1.977  1.00 97.38           H
ATOM    662  CG1 ILE A  60      18.483   3.442  -1.306  1.00 97.38           C
ATOM    663 1HG1 ILE A  60      18.797   4.391  -1.739  1.00 97.38           H
ATOM    664 2HG1 ILE A  60      17.731   3.671  -0.550  1.00 97.38           H
ATOM    665  CG2 ILE A  60      18.770   2.456  -3.625  1.00 97.38           C
ATOM    666 1HG2 ILE A  60      18.335   1.753  -4.336  1.00 97.38           H
ATOM    667 2HG2 ILE A  60      18.858   3.437  -4.092  1.00 97.38           H
ATOM    668 3HG2 ILE A  60      19.758   2.106  -3.326  1.00 97.38           H
ATOM    669  CD1 ILE A  60      19.681   2.754  -0.649  1.00 97.38           C
ATOM    670 1HD1 ILE A  60      19.358   1.817  -0.195  1.00 97.38           H
ATOM    671 2HD1 ILE A  60      20.441   2.549  -1.403  1.00 97.38           H
ATOM    672 3HD1 ILE A  60      20.098   3.405   0.120  1.00 97.38           H
ATOM    673  HN  ILE A  60      15.898   2.270  -0.927  1.00 97.38           H
ATOM    674  N   VAL A  61      15.597   1.135  -3.955  1.00 95.93           N
ATOM    675  CA  VAL A  61      15.207   0.367  -5.125  1.00 95.93           C
ATOM    676  C   VAL A  61      13.904   0.935  -5.692  1.00 95.93           C
ATOM    677  O   VAL A  61      13.759   1.072  -6.905  1.00 95.93           O
ATOM    678  HA  VAL A  61      15.994   0.483  -5.871  1.00 95.93           H
ATOM    679  CB  VAL A  61      15.107  -1.117  -4.768  1.00 95.93           C
ATOM    680  HB  VAL A  61      14.385  -1.219  -3.957  1.00 95.93           H
ATOM    681  CG1 VAL A  61      14.597  -1.934  -5.957  1.00 95.93           C
ATOM    682 1HG1 VAL A  61      13.609  -1.576  -6.246  1.00 95.93           H
ATOM    683 2HG1 VAL A  61      15.284  -1.822  -6.795  1.00 95.93           H
ATOM    684 3HG1 VAL A  61      14.535  -2.985  -5.675  1.00 95.93           H
ATOM    685  CG2 VAL A  61      16.451  -1.653  -4.270  1.00 95.93           C
ATOM    686 1HG2 VAL A  61      17.202  -1.531  -5.050  1.00 95.93           H
ATOM    687 2HG2 VAL A  61      16.756  -1.099  -3.382  1.00 95.93           H
ATOM    688 3HG2 VAL A  61      16.351  -2.710  -4.023  1.00 95.93           H
ATOM    689  HN  VAL A  61      15.593   0.625  -3.094  1.00 95.93           H
ATOM    690  N   GLY A  62      12.990   1.250  -4.786  1.00 96.12           N
ATOM    691  CA  GLY A  62      11.682   1.742  -5.183  1.00 96.12           C
ATOM    692  C   GLY A  62      11.791   3.115  -5.849  1.00 96.12           C
ATOM    693  O   GLY A  62      11.130   3.375  -6.854  1.00 96.12           O
ATOM    694 1HA  GLY A  62      11.217   1.035  -5.870  1.00 96.12           H
ATOM    695 2HA  GLY A  62      11.034   1.809  -4.309  1.00 96.12           H
ATOM    696  HN  GLY A  62      13.131   1.174  -3.799  1.00 96.12           H
ATOM    697  N   ALA A  63      12.630   3.956  -5.264  1.00 96.82           N
ATOM    698  CA  ALA A  63      12.776   5.321  -5.742  1.00 96.82           C
ATOM    699  C   ALA A  63      13.308   5.300  -7.176  1.00 96.82           C
ATOM    700  O   ALA A  63      12.807   6.020  -8.038  1.00 96.82           O
ATOM    701  HA  ALA A  63      11.788   5.782  -5.736  1.00 96.82           H
ATOM    702  CB  ALA A  63      13.689   6.099  -4.792  1.00 96.82           C
ATOM    703 1HB  ALA A  63      13.251   6.109  -3.794  1.00 96.82           H
ATOM    704 2HB  ALA A  63      14.668   5.621  -4.755  1.00 96.82           H
ATOM    705 3HB  ALA A  63      13.798   7.123  -5.151  1.00 96.82           H
ATOM    706  HN  ALA A  63      13.203   3.720  -4.479  1.00 96.82           H
ATOM    707  N   LEU A  64      14.317   4.468  -7.387  1.00 95.45           N
ATOM    708  CA  LEU A  64      14.936   4.359  -8.697  1.00 95.45           C
ATOM    709  C   LEU A  64      13.915   3.810  -9.695  1.00 95.45           C
ATOM    710  O   LEU A  64      13.757   4.350 -10.789  1.00 95.45           O
ATOM    711  HA  LEU A  64      15.218   5.365  -9.010  1.00 95.45           H
ATOM    712  CB  LEU A  64      16.222   3.534  -8.616  1.00 95.45           C
ATOM    713 1HB  LEU A  64      15.988   2.579  -8.144  1.00 95.45           H
ATOM    714 2HB  LEU A  64      16.555   3.315  -9.630  1.00 95.45           H
ATOM    715  CG  LEU A  64      17.384   4.175  -7.855  1.00 95.45           C
ATOM    716  HG  LEU A  64      17.030   4.453  -6.862  1.00 95.45           H
ATOM    717  CD1 LEU A  64      18.530   3.180  -7.664  1.00 95.45           C
ATOM    718 1HD1 LEU A  64      18.174   2.320  -7.097  1.00 95.45           H
ATOM    719 2HD1 LEU A  64      18.890   2.850  -8.638  1.00 95.45           H
ATOM    720 3HD1 LEU A  64      19.343   3.662  -7.120  1.00 95.45           H
ATOM    721  CD2 LEU A  64      17.848   5.460  -8.545  1.00 95.45           C
ATOM    722 1HD2 LEU A  64      18.179   5.229  -9.557  1.00 95.45           H
ATOM    723 2HD2 LEU A  64      17.022   6.170  -8.585  1.00 95.45           H
ATOM    724 3HD2 LEU A  64      18.675   5.895  -7.983  1.00 95.45           H
ATOM    725  HN  LEU A  64      14.711   3.876  -6.683  1.00 95.45           H
ATOM    726  N   GLY A  65      13.247   2.742  -9.282  1.00 93.62           N
ATOM    727  CA  GLY A  65      12.353   2.027 -10.176  1.00 93.62           C
ATOM    728  C   GLY A  65      11.210   2.929 -10.647  1.00 93.62           C
ATOM    729  O   GLY A  65      10.957   3.041 -11.845  1.00 93.62           O
ATOM    730 1HA  GLY A  65      12.911   1.661 -11.038  1.00 93.62           H
ATOM    731 2HA  GLY A  65      11.945   1.154  -9.666  1.00 93.62           H
ATOM    732  HN  GLY A  65      13.309   2.367  -8.357  1.00 93.62           H
ATOM    733  N   ASN A  66      10.551   3.548  -9.679  1.00 94.47           N
ATOM    734  CA  ASN A  66       9.342   4.304  -9.962  1.00 94.47           C
ATOM    735  C   ASN A  66       9.713   5.595 -10.695  1.00 94.47           C
ATOM    736  O   ASN A  66       8.954   6.078 -11.533  1.00 94.47           O
ATOM    737  HA  ASN A  66       8.726   3.642 -10.571  1.00 94.47           H
ATOM    738  CB  ASN A  66       8.616   4.686  -8.671  1.00 94.47           C
ATOM    739 1HB  ASN A  66       9.330   5.092  -7.954  1.00 94.47           H
ATOM    740 2HB  ASN A  66       7.889   5.471  -8.876  1.00 94.47           H
ATOM    741  CG  ASN A  66       7.907   3.474  -8.062  1.00 94.47           C
ATOM    742  OD1 ASN A  66       6.998   2.900  -8.639  1.00 94.47           O
ATOM    743  ND2 ASN A  66       8.373   3.118  -6.868  1.00 94.47           N
ATOM    744 1HD2 ASN A  66       9.122   3.632  -6.450  1.00 94.47           H
ATOM    745 2HD2 ASN A  66       7.974   2.337  -6.388  1.00 94.47           H
ATOM    746  HN  ASN A  66      10.829   3.540  -8.719  1.00 94.47           H
ATOM    747  N   SER A  67      10.882   6.118 -10.352  1.00 94.51           N
ATOM    748  CA  SER A  67      11.401   7.296 -11.025  1.00 94.51           C
ATOM    749  C   SER A  67      11.619   6.997 -12.510  1.00 94.51           C
ATOM    750  O   SER A  67      11.386   7.854 -13.360  1.00 94.51           O
ATOM    751  HA  SER A  67      10.637   8.062 -10.898  1.00 94.51           H
ATOM    752  CB  SER A  67      12.707   7.767 -10.381  1.00 94.51           C
ATOM    753 1HB  SER A  67      13.442   6.964 -10.424  1.00 94.51           H
ATOM    754 2HB  SER A  67      13.113   8.602 -10.954  1.00 94.51           H
ATOM    755  OG  SER A  67      12.520   8.168  -9.027  1.00 94.51           O
ATOM    756  HG  SER A  67      12.980   7.527  -8.414  1.00 94.51           H
ATOM    757  HN  SER A  67      11.468   5.750  -9.630  1.00 94.51           H
ATOM    758  N   LEU A  68      12.065   5.778 -12.776  1.00 91.64           N
ATOM    759  CA  LEU A  68      12.298   5.348 -14.144  1.00 91.64           C
ATOM    760  C   LEU A  68      10.967   5.316 -14.898  1.00 91.64           C
ATOM    761  O   LEU A  68      10.901   5.705 -16.063  1.00 91.64           O
ATOM    762  HA  LEU A  68      12.944   6.090 -14.614  1.00 91.64           H
ATOM    763  CB  LEU A  68      13.050   4.016 -14.167  1.00 91.64           C
ATOM    764 1HB  LEU A  68      13.965   4.127 -13.585  1.00 91.64           H
ATOM    765 2HB  LEU A  68      12.439   3.268 -13.660  1.00 91.64           H
ATOM    766  CG  LEU A  68      13.420   3.478 -15.550  1.00 91.64           C
ATOM    767  HG  LEU A  68      12.511   3.419 -16.148  1.00 91.64           H
ATOM    768  CD1 LEU A  68      14.375   4.431 -16.271  1.00 91.64           C
ATOM    769 1HD1 LEU A  68      13.896   5.403 -16.391  1.00 91.64           H
ATOM    770 2HD1 LEU A  68      15.287   4.545 -15.685  1.00 91.64           H
ATOM    771 3HD1 LEU A  68      14.622   4.025 -17.252  1.00 91.64           H
ATOM    772  CD2 LEU A  68      13.990   2.061 -15.453  1.00 91.64           C
ATOM    773 1HD2 LEU A  68      14.885   2.071 -14.831  1.00 91.64           H
ATOM    774 2HD2 LEU A  68      13.246   1.400 -15.009  1.00 91.64           H
ATOM    775 3HD2 LEU A  68      14.245   1.703 -16.451  1.00 91.64           H
ATOM    776  HN  LEU A  68      12.265   5.090 -12.077  1.00 91.64           H
ATOM    777  N   VAL A  69       9.941   4.849 -14.203  1.00 91.19           N
ATOM    778  CA  VAL A  69       8.625   4.723 -14.805  1.00 91.19           C
ATOM    779  C   VAL A  69       8.151   6.098 -15.280  1.00 91.19           C
ATOM    780  O   VAL A  69       7.667   6.239 -16.402  1.00 91.19           O
ATOM    781  HA  VAL A  69       8.721   4.067 -15.671  1.00 91.19           H
ATOM    782  CB  VAL A  69       7.658   4.065 -13.818  1.00 91.19           C
ATOM    783  HB  VAL A  69       7.691   4.633 -12.888  1.00 91.19           H
ATOM    784  CG1 VAL A  69       6.222   4.109 -14.345  1.00 91.19           C
ATOM    785 1HG1 VAL A  69       5.921   5.146 -14.491  1.00 91.19           H
ATOM    786 2HG1 VAL A  69       6.167   3.577 -15.294  1.00 91.19           H
ATOM    787 3HG1 VAL A  69       5.556   3.635 -13.624  1.00 91.19           H
ATOM    788  CG2 VAL A  69       8.085   2.629 -13.508  1.00 91.19           C
ATOM    789 1HG2 VAL A  69       8.094   2.046 -14.428  1.00 91.19           H
ATOM    790 2HG2 VAL A  69       9.083   2.633 -13.070  1.00 91.19           H
ATOM    791 3HG2 VAL A  69       7.381   2.185 -12.804  1.00 91.19           H
ATOM    792  HN  VAL A  69       9.997   4.561 -13.247  1.00 91.19           H
ATOM    793  N   ILE A  70       8.307   7.077 -14.401  1.00 92.12           N
ATOM    794  CA  ILE A  70       7.849   8.425 -14.694  1.00 92.12           C
ATOM    795  C   ILE A  70       8.624   8.973 -15.894  1.00 92.12           C
ATOM    796  O   ILE A  70       8.041   9.592 -16.783  1.00 92.12           O
ATOM    797  HA  ILE A  70       6.795   8.361 -14.963  1.00 92.12           H
ATOM    798  CB  ILE A  70       7.945   9.306 -13.446  1.00 92.12           C
ATOM    799  HB  ILE A  70       8.960   9.237 -13.057  1.00 92.12           H
ATOM    800  CG1 ILE A  70       7.004   8.806 -12.348  1.00 92.12           C
ATOM    801 1HG1 ILE A  70       5.971   8.875 -12.690  1.00 92.12           H
ATOM    802 2HG1 ILE A  70       7.203   7.754 -12.145  1.00 92.12           H
ATOM    803  CG2 ILE A  70       7.693  10.775 -13.792  1.00 92.12           C
ATOM    804 1HG2 ILE A  70       8.436  11.111 -14.515  1.00 92.12           H
ATOM    805 2HG2 ILE A  70       6.696  10.882 -14.220  1.00 92.12           H
ATOM    806 3HG2 ILE A  70       7.767  11.379 -12.888  1.00 92.12           H
ATOM    807  CD1 ILE A  70       7.178   9.620 -11.065  1.00 92.12           C
ATOM    808 1HD1 ILE A  70       8.205   9.529 -10.713  1.00 92.12           H
ATOM    809 2HD1 ILE A  70       6.954  10.668 -11.266  1.00 92.12           H
ATOM    810 3HD1 ILE A  70       6.497   9.244 -10.301  1.00 92.12           H
ATOM    811  HN  ILE A  70       8.736   6.962 -13.505  1.00 92.12           H
ATOM    812  N   LEU A  71       9.925   8.724 -15.881  1.00 90.01           N
ATOM    813  CA  LEU A  71      10.799   9.258 -16.912  1.00 90.01           C
ATOM    814  C   LEU A  71      10.417   8.650 -18.263  1.00 90.01           C
ATOM    815  O   LEU A  71      10.360   9.354 -19.271  1.00 90.01           O
ATOM    816  HA  LEU A  71      10.631  10.334 -16.958  1.00 90.01           H
ATOM    817  CB  LEU A  71      12.266   9.044 -16.534  1.00 90.01           C
ATOM    818 1HB  LEU A  71      12.455   9.553 -15.589  1.00 90.01           H
ATOM    819 2HB  LEU A  71      12.425   7.980 -16.361  1.00 90.01           H
ATOM    820  CG  LEU A  71      13.299   9.525 -17.556  1.00 90.01           C
ATOM    821  HG  LEU A  71      12.830  10.281 -18.186  1.00 90.01           H
ATOM    822  CD1 LEU A  71      14.489  10.190 -16.861  1.00 90.01           C
ATOM    823 1HD1 LEU A  71      14.141  11.048 -16.286  1.00 90.01           H
ATOM    824 2HD1 LEU A  71      14.966   9.474 -16.193  1.00 90.01           H
ATOM    825 3HD1 LEU A  71      15.207  10.523 -17.610  1.00 90.01           H
ATOM    826  CD2 LEU A  71      13.736   8.382 -18.473  1.00 90.01           C
ATOM    827 1HD2 LEU A  71      14.181   7.586 -17.875  1.00 90.01           H
ATOM    828 2HD2 LEU A  71      12.870   7.993 -19.008  1.00 90.01           H
ATOM    829 3HD2 LEU A  71      14.470   8.751 -19.189  1.00 90.01           H
ATOM    830  HN  LEU A  71      10.382   8.171 -15.185  1.00 90.01           H
ATOM    831  N   VAL A  72      10.166   7.350 -18.241  1.00 86.96           N
ATOM    832  CA  VAL A  72       9.799   6.638 -19.454  1.00 86.96           C
ATOM    833  C   VAL A  72       8.499   7.221 -20.010  1.00 86.96           C
ATOM    834  O   VAL A  72       8.371   7.424 -21.216  1.00 86.96           O
ATOM    835  HA  VAL A  72      10.595   6.797 -20.182  1.00 86.96           H
ATOM    836  CB  VAL A  72       9.709   5.137 -19.172  1.00 86.96           C
ATOM    837  HB  VAL A  72       9.055   4.996 -18.312  1.00 86.96           H
ATOM    838  CG1 VAL A  72       9.092   4.392 -20.358  1.00 86.96           C
ATOM    839 1HG1 VAL A  72       8.088   4.774 -20.544  1.00 86.96           H
ATOM    840 2HG1 VAL A  72       9.709   4.545 -21.244  1.00 86.96           H
ATOM    841 3HG1 VAL A  72       9.040   3.328 -20.131  1.00 86.96           H
ATOM    842  CG2 VAL A  72      11.082   4.562 -18.818  1.00 86.96           C
ATOM    843 1HG2 VAL A  72      11.768   4.720 -19.650  1.00 86.96           H
ATOM    844 2HG2 VAL A  72      11.467   5.061 -17.929  1.00 86.96           H
ATOM    845 3HG2 VAL A  72      10.989   3.493 -18.622  1.00 86.96           H
ATOM    846  HN  VAL A  72      10.209   6.786 -17.417  1.00 86.96           H
ATOM    847  N   TYR A  73       7.566   7.474 -19.103  1.00 85.92           N
ATOM    848  CA  TYR A  73       6.267   7.997 -19.491  1.00 85.92           C
ATOM    849  C   TYR A  73       6.410   9.334 -20.222  1.00 85.92           C
ATOM    850  O   TYR A  73       5.736   9.574 -21.222  1.00 85.92           O
ATOM    851  HA  TYR A  73       5.800   7.274 -20.160  1.00 85.92           H
ATOM    852  CB  TYR A  73       5.496   8.221 -18.189  1.00 85.92           C
ATOM    853 1HB  TYR A  73       5.418   7.273 -17.657  1.00 85.92           H
ATOM    854 2HB  TYR A  73       6.067   8.897 -17.552  1.00 85.92           H
ATOM    855  CG  TYR A  73       4.092   8.795 -18.388  1.00 85.92           C
ATOM    856  CD1 TYR A  73       3.907  10.161 -18.445  1.00 85.92           C
ATOM    857  HD1 TYR A  73       4.761  10.831 -18.348  1.00 85.92           H
ATOM    858  CD2 TYR A  73       3.011   7.946 -18.510  1.00 85.92           C
ATOM    859  HD2 TYR A  73       3.157   6.867 -18.465  1.00 85.92           H
ATOM    860  CE1 TYR A  73       2.585  10.701 -18.632  1.00 85.92           C
ATOM    861  HE1 TYR A  73       2.424  11.778 -18.679  1.00 85.92           H
ATOM    862  CE2 TYR A  73       1.689   8.486 -18.697  1.00 85.92           C
ATOM    863  HE2 TYR A  73       0.827   7.827 -18.795  1.00 85.92           H
ATOM    864  CZ  TYR A  73       1.541   9.837 -18.749  1.00 85.92           C
ATOM    865  OH  TYR A  73       0.293  10.347 -18.926  1.00 85.92           O
ATOM    866  HH  TYR A  73      -0.346   9.614 -19.159  1.00 85.92           H
ATOM    867  HN  TYR A  73       7.687   7.329 -18.121  1.00 85.92           H
ATOM    868  N   TRP A  74       7.293  10.169 -19.693  1.00 86.68           N
ATOM    869  CA  TRP A  74       7.421  11.531 -20.183  1.00 86.68           C
ATOM    870  C   TRP A  74       8.022  11.473 -21.589  1.00 86.68           C
ATOM    871  O   TRP A  74       7.476  12.055 -22.526  1.00 86.68           O
ATOM    872  HA  TRP A  74       6.422  11.966 -20.223  1.00 86.68           H
ATOM    873  CB  TRP A  74       8.242  12.387 -19.217  1.00 86.68           C
ATOM    874 1HB  TRP A  74       8.481  11.792 -18.335  1.00 86.68           H
ATOM    875 2HB  TRP A  74       9.188  12.646 -19.692  1.00 86.68           H
ATOM    876  CG  TRP A  74       7.541  13.672 -18.773  1.00 86.68           C
ATOM    877  CD1 TRP A  74       7.284  14.766 -19.503  1.00 86.68           C
ATOM    878  HD1 TRP A  74       7.555  14.881 -20.553  1.00 86.68           H
ATOM    879  CD2 TRP A  74       7.013  13.954 -17.460  1.00 86.68           C
ATOM    880  NE1 TRP A  74       6.632  15.728 -18.760  1.00 86.68           N
ATOM    881  HE1 TRP A  74       6.336  16.627 -19.084  1.00 86.68           H
ATOM    882  CE2 TRP A  74       6.462  15.219 -17.478  1.00 86.68           C
ATOM    883  CE3 TRP A  74       7.001  13.166 -16.296  1.00 86.68           C
ATOM    884  HE3 TRP A  74       7.429  12.164 -16.256  1.00 86.68           H
ATOM    885  CZ2 TRP A  74       5.859  15.808 -16.360  1.00 86.68           C
ATOM    886  HZ2 TRP A  74       5.431  16.810 -16.400  1.00 86.68           H
ATOM    887  CZ3 TRP A  74       6.395  13.769 -15.187  1.00 86.68           C
ATOM    888  HZ3 TRP A  74       6.359  13.201 -14.257  1.00 86.68           H
ATOM    889  CH2 TRP A  74       5.836  15.042 -15.189  1.00 86.68           C
ATOM    890  HH2 TRP A  74       5.382  15.441 -14.282  1.00 86.68           H
ATOM    891  HN  TRP A  74       7.912   9.929 -18.946  1.00 86.68           H
ATOM    892  N   TYR A  75       9.138  10.767 -21.692  1.00 82.05           N
ATOM    893  CA  TYR A  75       9.960  10.837 -22.888  1.00 82.05           C
ATOM    894  C   TYR A  75       9.445   9.880 -23.965  1.00 82.05           C
ATOM    895  O   TYR A  75       9.906   9.916 -25.105  1.00 82.05           O
ATOM    896  HA  TYR A  75       9.915  11.857 -23.268  1.00 82.05           H
ATOM    897  CB  TYR A  75      11.363  10.399 -22.462  1.00 82.05           C
ATOM    898 1HB  TYR A  75      11.277   9.544 -21.792  1.00 82.05           H
ATOM    899 2HB  TYR A  75      11.910  10.061 -23.342  1.00 82.05           H
ATOM    900  CG  TYR A  75      12.172  11.495 -21.766  1.00 82.05           C
ATOM    901  CD1 TYR A  75      12.814  12.460 -22.515  1.00 82.05           C
ATOM    902  HD1 TYR A  75      12.744  12.441 -23.603  1.00 82.05           H
ATOM    903  CD2 TYR A  75      12.261  11.518 -20.389  1.00 82.05           C
ATOM    904  HD2 TYR A  75      11.754  10.756 -19.797  1.00 82.05           H
ATOM    905  CE1 TYR A  75      13.576  13.491 -21.860  1.00 82.05           C
ATOM    906  HE1 TYR A  75      14.088  14.260 -22.440  1.00 82.05           H
ATOM    907  CE2 TYR A  75      13.023  12.550 -19.734  1.00 82.05           C
ATOM    908  HE2 TYR A  75      13.101  12.580 -18.647  1.00 82.05           H
ATOM    909  CZ  TYR A  75      13.643  13.485 -20.502  1.00 82.05           C
ATOM    910  OH  TYR A  75      14.362  14.460 -19.883  1.00 82.05           O
ATOM    911  HH  TYR A  75      14.762  15.073 -20.563  1.00 82.05           H
ATOM    912  HN  TYR A  75       9.481  10.156 -20.979  1.00 82.05           H
ATOM    913  N   CYS A  76       8.497   9.045 -23.565  1.00 75.51           N
ATOM    914  CA  CYS A  76       7.866   8.127 -24.498  1.00 75.51           C
ATOM    915  C   CYS A  76       7.096   8.948 -25.534  1.00 75.51           C
ATOM    916  O   CYS A  76       6.171   9.682 -25.187  1.00 75.51           O
ATOM    917  HA  CYS A  76       8.668   7.561 -24.971  1.00 75.51           H
ATOM    918  CB  CYS A  76       6.962   7.123 -23.779  1.00 75.51           C
ATOM    919 1HB  CYS A  76       7.539   6.564 -23.042  1.00 75.51           H
ATOM    920 2HB  CYS A  76       6.178   7.651 -23.236  1.00 75.51           H
ATOM    921  SG  CYS A  76       6.217   5.973 -24.991  1.00 75.51           S
ATOM    922  HG  CYS A  76       7.358   5.398 -25.359  1.00 75.51           H
ATOM    923  HN  CYS A  76       8.160   8.990 -22.625  1.00 75.51           H
ATOM    924  N   THR A  77       7.505   8.797 -26.785  1.00 69.94           N
ATOM    925  CA  THR A  77       6.957   9.612 -27.855  1.00 69.94           C
ATOM    926  C   THR A  77       5.594   9.071 -28.293  1.00 69.94           C
ATOM    927  O   THR A  77       4.885   9.715 -29.064  1.00 69.94           O
ATOM    928  HA  THR A  77       6.792  10.619 -27.471  1.00 69.94           H
ATOM    929  CB  THR A  77       7.984   9.660 -28.988  1.00 69.94           C
ATOM    930  HB  THR A  77       7.639  10.299 -29.800  1.00 69.94           H
ATOM    931  OG1 THR A  77       8.190   8.291 -29.326  1.00 69.94           O
ATOM    932  HG1 THR A  77       8.630   8.223 -30.222  1.00 69.94           H
ATOM    933  CG2 THR A  77       9.358  10.137 -28.513  1.00 69.94           C
ATOM    934 1HG2 THR A  77       9.734   9.458 -27.747  1.00 69.94           H
ATOM    935 2HG2 THR A  77       9.270  11.141 -28.097  1.00 69.94           H
ATOM    936 3HG2 THR A  77      10.049  10.152 -29.355  1.00 69.94           H
ATOM    937  HN  THR A  77       8.197   8.135 -27.070  1.00 69.94           H
ATOM    938  N   ARG A  78       5.269   7.893 -27.781  1.00 71.11           N
ATOM    939  CA  ARG A  78       4.044   7.218 -28.176  1.00 71.11           C
ATOM    940  C   ARG A  78       2.844   7.832 -27.453  1.00 71.11           C
ATOM    941  O   ARG A  78       2.958   8.261 -26.306  1.00 71.11           O
ATOM    942  HA  ARG A  78       3.975   7.372 -29.252  1.00 71.11           H
ATOM    943  CB  ARG A  78       4.112   5.723 -27.857  1.00 71.11           C
ATOM    944 1HB  ARG A  78       3.431   5.177 -28.511  1.00 71.11           H
ATOM    945 2HB  ARG A  78       5.116   5.349 -28.060  1.00 71.11           H
ATOM    946  CG  ARG A  78       3.748   5.457 -26.395  1.00 71.11           C
ATOM    947 1HG  ARG A  78       4.345   6.097 -25.746  1.00 71.11           H
ATOM    948 2HG  ARG A  78       2.703   5.714 -26.224  1.00 71.11           H
ATOM    949  CD  ARG A  78       3.984   3.990 -26.030  1.00 71.11           C
ATOM    950 1HD  ARG A  78       3.150   3.381 -26.381  1.00 71.11           H
ATOM    951 2HD  ARG A  78       4.880   3.621 -26.530  1.00 71.11           H
ATOM    952  NE  ARG A  78       4.129   3.850 -24.564  1.00 71.11           N
ATOM    953  HE  ARG A  78       5.055   3.804 -24.187  1.00 71.11           H
ATOM    954  CZ  ARG A  78       3.099   3.782 -23.710  1.00 71.11           C
ATOM    955  NH1 ARG A  78       1.838   3.839 -24.159  1.00 71.11           N
ATOM    956 1HH1 ARG A  78       1.660   3.933 -25.139  1.00 71.11           H
ATOM    957 2HH1 ARG A  78       1.075   3.788 -23.515  1.00 71.11           H
ATOM    958  NH2 ARG A  78       3.349   3.656 -22.399  1.00 71.11           N
ATOM    959 1HH2 ARG A  78       2.592   3.604 -21.749  1.00 71.11           H
ATOM    960 2HH2 ARG A  78       4.293   3.614 -22.072  1.00 71.11           H
ATOM    961  HN  ARG A  78       5.826   7.401 -27.111  1.00 71.11           H
ATOM    962  N   VAL A  79       1.720   7.855 -28.155  1.00 76.52           N
ATOM    963  CA  VAL A  79       0.474   8.306 -27.557  1.00 76.52           C
ATOM    964  C   VAL A  79       0.253   7.570 -26.235  1.00 76.52           C
ATOM    965  O   VAL A  79       0.403   6.351 -26.165  1.00 76.52           O
ATOM    966  HA  VAL A  79       0.574   9.372 -27.353  1.00 76.52           H
ATOM    967  CB  VAL A  79      -0.678   8.118 -28.546  1.00 76.52           C
ATOM    968  HB  VAL A  79      -0.862   7.049 -28.647  1.00 76.52           H
ATOM    969  CG1 VAL A  79      -1.960   8.769 -28.024  1.00 76.52           C
ATOM    970 1HG1 VAL A  79      -2.238   8.313 -27.073  1.00 76.52           H
ATOM    971 2HG1 VAL A  79      -1.793   9.837 -27.880  1.00 76.52           H
ATOM    972 3HG1 VAL A  79      -2.763   8.621 -28.746  1.00 76.52           H
ATOM    973  CG2 VAL A  79      -0.309   8.664 -29.927  1.00 76.52           C
ATOM    974 1HG2 VAL A  79      -0.085   9.728 -29.850  1.00 76.52           H
ATOM    975 2HG2 VAL A  79       0.565   8.135 -30.306  1.00 76.52           H
ATOM    976 3HG2 VAL A  79      -1.146   8.518 -30.611  1.00 76.52           H
ATOM    977  HN  VAL A  79       1.652   7.574 -29.112  1.00 76.52           H
ATOM    978  N   LYS A  80      -0.102   8.341 -25.217  1.00 81.13           N
ATOM    979  CA  LYS A  80      -0.395   7.772 -23.913  1.00 81.13           C
ATOM    980  C   LYS A  80      -1.700   6.977 -23.989  1.00 81.13           C
ATOM    981  O   LYS A  80      -2.498   7.173 -24.905  1.00 81.13           O
ATOM    982  HA  LYS A  80       0.414   7.084 -23.667  1.00 81.13           H
ATOM    983  CB  LYS A  80      -0.402   8.864 -22.841  1.00 81.13           C
ATOM    984 1HB  LYS A  80      -1.313   9.457 -22.926  1.00 81.13           H
ATOM    985 2HB  LYS A  80      -0.411   8.407 -21.851  1.00 81.13           H
ATOM    986  CG  LYS A  80       0.820   9.774 -22.977  1.00 81.13           C
ATOM    987 1HG  LYS A  80       0.798  10.277 -23.944  1.00 81.13           H
ATOM    988 2HG  LYS A  80       0.787  10.550 -22.213  1.00 81.13           H
ATOM    989  CD  LYS A  80       2.117   8.974 -22.843  1.00 81.13           C
ATOM    990 1HD  LYS A  80       2.162   8.509 -21.858  1.00 81.13           H
ATOM    991 2HD  LYS A  80       2.129   8.167 -23.576  1.00 81.13           H
ATOM    992  CE  LYS A  80       3.339   9.872 -23.044  1.00 81.13           C
ATOM    993 1HE  LYS A  80       3.189  10.511 -23.915  1.00 81.13           H
ATOM    994 2HE  LYS A  80       3.461  10.529 -22.184  1.00 81.13           H
ATOM    995  NZ  LYS A  80       4.559   9.054 -23.227  1.00 81.13           N
ATOM    996 1HZ  LYS A  80       5.342   9.660 -23.447  1.00 81.13           H
ATOM    997 2HZ  LYS A  80       4.756   8.545 -22.372  1.00 81.13           H
ATOM    998 3HZ  LYS A  80       4.416   8.398 -23.986  1.00 81.13           H
ATOM    999  HN  LYS A  80      -0.190   9.336 -25.274  1.00 81.13           H
ATOM   1000  N   THR A  81      -1.876   6.096 -23.016  1.00 82.24           N
ATOM   1001  CA  THR A  81      -3.134   5.381 -22.872  1.00 82.24           C
ATOM   1002  C   THR A  81      -3.669   5.525 -21.446  1.00 82.24           C
ATOM   1003  O   THR A  81      -2.956   5.984 -20.555  1.00 82.24           O
ATOM   1004  HA  THR A  81      -3.867   5.839 -23.536  1.00 82.24           H
ATOM   1005  CB  THR A  81      -2.902   3.928 -23.291  1.00 82.24           C
ATOM   1006  HB  THR A  81      -3.842   3.377 -23.319  1.00 82.24           H
ATOM   1007  OG1 THR A  81      -1.935   3.449 -22.361  1.00 82.24           O
ATOM   1008  HG1 THR A  81      -1.028   3.793 -22.603  1.00 82.24           H
ATOM   1009  CG2 THR A  81      -2.203   3.814 -24.647  1.00 82.24           C
ATOM   1010 1HG2 THR A  81      -1.233   4.308 -24.599  1.00 82.24           H
ATOM   1011 2HG2 THR A  81      -2.816   4.290 -25.413  1.00 82.24           H
ATOM   1012 3HG2 THR A  81      -2.064   2.762 -24.896  1.00 82.24           H
ATOM   1013  HN  THR A  81      -1.181   5.868 -22.335  1.00 82.24           H
ATOM   1014  N   MET A  82      -4.920   5.124 -21.274  1.00 84.01           N
ATOM   1015  CA  MET A  82      -5.548   5.173 -19.965  1.00 84.01           C
ATOM   1016  C   MET A  82      -4.737   4.382 -18.937  1.00 84.01           C
ATOM   1017  O   MET A  82      -4.504   4.857 -17.827  1.00 84.01           O
ATOM   1018  HA  MET A  82      -5.569   6.227 -19.689  1.00 84.01           H
ATOM   1019  CB  MET A  82      -6.961   4.593 -20.055  1.00 84.01           C
ATOM   1020 1HB  MET A  82      -7.444   4.942 -20.968  1.00 84.01           H
ATOM   1021 2HB  MET A  82      -6.909   3.506 -20.118  1.00 84.01           H
ATOM   1022  CG  MET A  82      -7.799   5.000 -18.841  1.00 84.01           C
ATOM   1023 1HG  MET A  82      -7.339   4.623 -17.928  1.00 84.01           H
ATOM   1024 2HG  MET A  82      -7.830   6.087 -18.758  1.00 84.01           H
ATOM   1025  SD  MET A  82      -9.456   4.355 -18.999  1.00 84.01           S
ATOM   1026  CE  MET A  82     -10.128   4.837 -17.417  1.00 84.01           C
ATOM   1027 1HE  MET A  82      -9.547   4.375 -16.619  1.00 84.01           H
ATOM   1028 2HE  MET A  82     -10.083   5.922 -17.318  1.00 84.01           H
ATOM   1029 3HE  MET A  82     -11.165   4.509 -17.348  1.00 84.01           H
ATOM   1030  HN  MET A  82      -5.500   4.771 -22.009  1.00 84.01           H
ATOM   1031  N   THR A  83      -4.328   3.189 -19.344  1.00 83.42           N
ATOM   1032  CA  THR A  83      -3.459   2.372 -18.514  1.00 83.42           C
ATOM   1033  C   THR A  83      -2.231   3.174 -18.077  1.00 83.42           C
ATOM   1034  O   THR A  83      -1.847   3.140 -16.909  1.00 83.42           O
ATOM   1035  HA  THR A  83      -4.003   2.103 -17.609  1.00 83.42           H
ATOM   1036  CB  THR A  83      -3.111   1.105 -19.297  1.00 83.42           C
ATOM   1037  HB  THR A  83      -2.578   1.350 -20.216  1.00 83.42           H
ATOM   1038  OG1 THR A  83      -4.363   0.448 -19.469  1.00 83.42           O
ATOM   1039  HG1 THR A  83      -5.105   1.035 -19.146  1.00 83.42           H
ATOM   1040  CG2 THR A  83      -2.281   0.118 -18.474  1.00 83.42           C
ATOM   1041 1HG2 THR A  83      -2.843  -0.179 -17.589  1.00 83.42           H
ATOM   1042 2HG2 THR A  83      -1.348   0.592 -18.171  1.00 83.42           H
ATOM   1043 3HG2 THR A  83      -2.062  -0.763 -19.077  1.00 83.42           H
ATOM   1044  HN  THR A  83      -4.580   2.781 -20.221  1.00 83.42           H
ATOM   1045  N   ASP A  84      -1.650   3.876 -19.038  1.00 84.46           N
ATOM   1046  CA  ASP A  84      -0.404   4.584 -18.799  1.00 84.46           C
ATOM   1047  C   ASP A  84      -0.630   5.660 -17.734  1.00 84.46           C
ATOM   1048  O   ASP A  84       0.244   5.913 -16.907  1.00 84.46           O
ATOM   1049  HA  ASP A  84       0.303   3.820 -18.475  1.00 84.46           H
ATOM   1050  CB  ASP A  84       0.090   5.275 -20.071  1.00 84.46           C
ATOM   1051 1HB  ASP A  84      -0.612   6.057 -20.361  1.00 84.46           H
ATOM   1052 2HB  ASP A  84       1.046   5.761 -19.878  1.00 84.46           H
ATOM   1053  CG  ASP A  84       0.244   4.272 -21.216  1.00 84.46           C
ATOM   1054  OD1 ASP A  84       0.968   3.275 -21.003  1.00 84.46           O
ATOM   1055  OD2 ASP A  84      -0.365   4.524 -22.278  1.00 84.46           O
ATOM   1056  HN  ASP A  84      -2.015   3.965 -19.965  1.00 84.46           H
ATOM   1057  N   MET A  85      -1.809   6.264 -17.790  1.00 89.76           N
ATOM   1058  CA  MET A  85      -2.156   7.315 -16.849  1.00 89.76           C
ATOM   1059  C   MET A  85      -2.189   6.779 -15.416  1.00 89.76           C
ATOM   1060  O   MET A  85      -1.691   7.426 -14.496  1.00 89.76           O
ATOM   1061  HA  MET A  85      -1.372   8.066 -16.945  1.00 89.76           H
ATOM   1062  CB  MET A  85      -3.527   7.891 -17.210  1.00 89.76           C
ATOM   1063 1HB  MET A  85      -3.527   8.211 -18.252  1.00 89.76           H
ATOM   1064 2HB  MET A  85      -4.287   7.117 -17.115  1.00 89.76           H
ATOM   1065  CG  MET A  85      -3.879   9.075 -16.307  1.00 89.76           C
ATOM   1066 1HG  MET A  85      -4.870   9.452 -16.559  1.00 89.76           H
ATOM   1067 2HG  MET A  85      -3.916   8.750 -15.267  1.00 89.76           H
ATOM   1068  SD  MET A  85      -2.667  10.371 -16.498  1.00 89.76           S
ATOM   1069  CE  MET A  85      -3.057  10.919 -18.151  1.00 89.76           C
ATOM   1070 1HE  MET A  85      -2.933  10.090 -18.848  1.00 89.76           H
ATOM   1071 2HE  MET A  85      -4.089  11.270 -18.183  1.00 89.76           H
ATOM   1072 3HE  MET A  85      -2.389  11.733 -18.431  1.00 89.76           H
ATOM   1073  HN  MET A  85      -2.517   6.046 -18.461  1.00 89.76           H
ATOM   1074  N   PHE A  86      -2.781   5.602 -15.272  1.00 89.87           N
ATOM   1075  CA  PHE A  86      -2.880   4.970 -13.968  1.00 89.87           C
ATOM   1076  C   PHE A  86      -1.510   4.492 -13.484  1.00 89.87           C
ATOM   1077  O   PHE A  86      -1.195   4.595 -12.299  1.00 89.87           O
ATOM   1078  HA  PHE A  86      -3.268   5.717 -13.275  1.00 89.87           H
ATOM   1079  CB  PHE A  86      -3.802   3.759 -14.127  1.00 89.87           C
ATOM   1080 1HB  PHE A  86      -3.402   3.111 -14.906  1.00 89.87           H
ATOM   1081 2HB  PHE A  86      -3.795   3.185 -13.200  1.00 89.87           H
ATOM   1082  CG  PHE A  86      -5.248   4.120 -14.475  1.00 89.87           C
ATOM   1083  CD1 PHE A  86      -5.836   5.203 -13.901  1.00 89.87           C
ATOM   1084  HD1 PHE A  86      -5.277   5.815 -13.193  1.00 89.87           H
ATOM   1085  CD2 PHE A  86      -5.945   3.356 -15.359  1.00 89.87           C
ATOM   1086  HD2 PHE A  86      -5.474   2.487 -15.819  1.00 89.87           H
ATOM   1087  CE1 PHE A  86      -7.177   5.538 -14.225  1.00 89.87           C
ATOM   1088  HE1 PHE A  86      -7.648   6.406 -13.765  1.00 89.87           H
ATOM   1089  CE2 PHE A  86      -7.287   3.691 -15.682  1.00 89.87           C
ATOM   1090  HE2 PHE A  86      -7.845   3.079 -16.390  1.00 89.87           H
ATOM   1091  CZ  PHE A  86      -7.874   4.774 -15.108  1.00 89.87           C
ATOM   1092  HZ  PHE A  86      -8.904   5.031 -15.357  1.00 89.87           H
ATOM   1093  HN  PHE A  86      -3.186   5.084 -16.025  1.00 89.87           H
ATOM   1094  N   LEU A  87      -0.731   3.979 -14.425  1.00 87.66           N
ATOM   1095  CA  LEU A  87       0.601   3.491 -14.111  1.00 87.66           C
ATOM   1096  C   LEU A  87       1.451   4.648 -13.581  1.00 87.66           C
ATOM   1097  O   LEU A  87       2.262   4.463 -12.675  1.00 87.66           O
ATOM   1098  HA  LEU A  87       0.499   2.748 -13.321  1.00 87.66           H
ATOM   1099  CB  LEU A  87       1.212   2.784 -15.322  1.00 87.66           C
ATOM   1100 1HB  LEU A  87       1.138   3.449 -16.183  1.00 87.66           H
ATOM   1101 2HB  LEU A  87       2.274   2.629 -15.130  1.00 87.66           H
ATOM   1102  CG  LEU A  87       0.588   1.438 -15.698  1.00 87.66           C
ATOM   1103  HG  LEU A  87      -0.471   1.597 -15.898  1.00 87.66           H
ATOM   1104  CD1 LEU A  87       1.212   0.884 -16.981  1.00 87.66           C
ATOM   1105 1HD1 LEU A  87       1.047   1.586 -17.798  1.00 87.66           H
ATOM   1106 2HD1 LEU A  87       2.283   0.744 -16.833  1.00 87.66           H
ATOM   1107 3HD1 LEU A  87       0.751  -0.073 -17.225  1.00 87.66           H
ATOM   1108  CD2 LEU A  87       0.686   0.445 -14.538  1.00 87.66           C
ATOM   1109 1HD2 LEU A  87       1.734   0.286 -14.283  1.00 87.66           H
ATOM   1110 2HD2 LEU A  87       0.158   0.846 -13.672  1.00 87.66           H
ATOM   1111 3HD2 LEU A  87       0.235  -0.502 -14.832  1.00 87.66           H
ATOM   1112  HN  LEU A  87      -0.997   3.894 -15.386  1.00 87.66           H
ATOM   1113  N   LEU A  88       1.237   5.816 -14.170  1.00 91.08           N
ATOM   1114  CA  LEU A  88       1.949   7.009 -13.746  1.00 91.08           C
ATOM   1115  C   LEU A  88       1.598   7.316 -12.288  1.00 91.08           C
ATOM   1116  O   LEU A  88       2.487   7.487 -11.455  1.00 91.08           O
ATOM   1117  HA  LEU A  88       3.015   6.792 -13.806  1.00 91.08           H
ATOM   1118  CB  LEU A  88       1.668   8.169 -14.703  1.00 91.08           C
ATOM   1119 1HB  LEU A  88       2.103   7.927 -15.673  1.00 91.08           H
ATOM   1120 2HB  LEU A  88       0.590   8.243 -14.847  1.00 91.08           H
ATOM   1121  CG  LEU A  88       2.191   9.539 -14.268  1.00 91.08           C
ATOM   1122  HG  LEU A  88       1.856   9.725 -13.248  1.00 91.08           H
ATOM   1123  CD1 LEU A  88       3.721   9.563 -14.253  1.00 91.08           C
ATOM   1124 1HD1 LEU A  88       4.089   8.810 -13.555  1.00 91.08           H
ATOM   1125 2HD1 LEU A  88       4.098   9.346 -15.252  1.00 91.08           H
ATOM   1126 3HD1 LEU A  88       4.066  10.548 -13.940  1.00 91.08           H
ATOM   1127  CD2 LEU A  88       1.610  10.651 -15.144  1.00 91.08           C
ATOM   1128 1HD2 LEU A  88       1.894  10.482 -16.182  1.00 91.08           H
ATOM   1129 2HD2 LEU A  88       0.523  10.649 -15.060  1.00 91.08           H
ATOM   1130 3HD2 LEU A  88       1.998  11.615 -14.813  1.00 91.08           H
ATOM   1131  HN  LEU A  88       0.592   5.953 -14.921  1.00 91.08           H
ATOM   1132  N   ASN A  89       0.301   7.377 -12.025  1.00 93.96           N
ATOM   1133  CA  ASN A  89      -0.178   7.779 -10.714  1.00 93.96           C
ATOM   1134  C   ASN A  89       0.234   6.728  -9.681  1.00 93.96           C
ATOM   1135  O   ASN A  89       0.435   7.049  -8.511  1.00 93.96           O
ATOM   1136  HA  ASN A  89       0.280   8.750 -10.527  1.00 93.96           H
ATOM   1137  CB  ASN A  89      -1.704   7.887 -10.695  1.00 93.96           C
ATOM   1138 1HB  ASN A  89      -2.138   7.070 -11.272  1.00 93.96           H
ATOM   1139 2HB  ASN A  89      -2.067   7.782  -9.672  1.00 93.96           H
ATOM   1140  CG  ASN A  89      -2.166   9.227 -11.271  1.00 93.96           C
ATOM   1141  OD1 ASN A  89      -2.422  10.183 -10.558  1.00 93.96           O
ATOM   1142  ND2 ASN A  89      -2.259   9.242 -12.598  1.00 93.96           N
ATOM   1143 1HD2 ASN A  89      -2.034   8.422 -13.124  1.00 93.96           H
ATOM   1144 2HD2 ASN A  89      -2.553  10.073 -13.069  1.00 93.96           H
ATOM   1145  HN  ASN A  89      -0.415   7.158 -12.688  1.00 93.96           H
ATOM   1146  N   LEU A  90       0.348   5.495 -10.151  1.00 92.11           N
ATOM   1147  CA  LEU A  90       0.759   4.400  -9.289  1.00 92.11           C
ATOM   1148  C   LEU A  90       2.192   4.644  -8.811  1.00 92.11           C
ATOM   1149  O   LEU A  90       2.491   4.487  -7.628  1.00 92.11           O
ATOM   1150  HA  LEU A  90       0.101   4.403  -8.421  1.00 92.11           H
ATOM   1151  CB  LEU A  90       0.568   3.058  -9.999  1.00 92.11           C
ATOM   1152 1HB  LEU A  90      -0.366   3.096 -10.559  1.00 92.11           H
ATOM   1153 2HB  LEU A  90       1.371   2.936 -10.726  1.00 92.11           H
ATOM   1154  CG  LEU A  90       0.540   1.821  -9.098  1.00 92.11           C
ATOM   1155  HG  LEU A  90       1.276   1.959  -8.306  1.00 92.11           H
ATOM   1156  CD1 LEU A  90      -0.825   1.663  -8.426  1.00 92.11           C
ATOM   1157 1HD1 LEU A  90      -1.035   2.543  -7.818  1.00 92.11           H
ATOM   1158 2HD1 LEU A  90      -1.596   1.557  -9.189  1.00 92.11           H
ATOM   1159 3HD1 LEU A  90      -0.817   0.776  -7.792  1.00 92.11           H
ATOM   1160  CD2 LEU A  90       0.945   0.568  -9.876  1.00 92.11           C
ATOM   1161 1HD2 LEU A  90       0.251   0.414 -10.703  1.00 92.11           H
ATOM   1162 2HD2 LEU A  90       1.955   0.693 -10.268  1.00 92.11           H
ATOM   1163 3HD2 LEU A  90       0.917  -0.297  -9.213  1.00 92.11           H
ATOM   1164  HN  LEU A  90       0.165   5.239 -11.101  1.00 92.11           H
ATOM   1165  N   ALA A  91       3.041   5.024  -9.756  1.00 94.03           N
ATOM   1166  CA  ALA A  91       4.444   5.251  -9.454  1.00 94.03           C
ATOM   1167  C   ALA A  91       4.569   6.443  -8.502  1.00 94.03           C
ATOM   1168  O   ALA A  91       5.425   6.448  -7.618  1.00 94.03           O
ATOM   1169  HA  ALA A  91       4.825   4.359  -8.957  1.00 94.03           H
ATOM   1170  CB  ALA A  91       5.219   5.461 -10.756  1.00 94.03           C
ATOM   1171 1HB  ALA A  91       5.121   4.575 -11.383  1.00 94.03           H
ATOM   1172 2HB  ALA A  91       4.816   6.325 -11.284  1.00 94.03           H
ATOM   1173 3HB  ALA A  91       6.271   5.631 -10.529  1.00 94.03           H
ATOM   1174  HN  ALA A  91       2.784   5.175 -10.710  1.00 94.03           H
ATOM   1175  N   ILE A  92       3.705   7.424  -8.716  1.00 95.59           N
ATOM   1176  CA  ILE A  92       3.705   8.615  -7.885  1.00 95.59           C
ATOM   1177  C   ILE A  92       3.329   8.232  -6.452  1.00 95.59           C
ATOM   1178  O   ILE A  92       3.979   8.663  -5.500  1.00 95.59           O
ATOM   1179  HA  ILE A  92       4.720   9.012  -7.881  1.00 95.59           H
ATOM   1180  CB  ILE A  92       2.801   9.691  -8.490  1.00 95.59           C
ATOM   1181  HB  ILE A  92       1.841   9.235  -8.732  1.00 95.59           H
ATOM   1182  CG1 ILE A  92       3.387  10.227  -9.798  1.00 95.59           C
ATOM   1183 1HG1 ILE A  92       4.274  10.825  -9.585  1.00 95.59           H
ATOM   1184 2HG1 ILE A  92       3.707   9.396 -10.425  1.00 95.59           H
ATOM   1185  CG2 ILE A  92       2.529  10.810  -7.483  1.00 95.59           C
ATOM   1186 1HG2 ILE A  92       2.036  10.395  -6.603  1.00 95.59           H
ATOM   1187 2HG2 ILE A  92       3.471  11.271  -7.188  1.00 95.59           H
ATOM   1188 3HG2 ILE A  92       1.884  11.561  -7.939  1.00 95.59           H
ATOM   1189  CD1 ILE A  92       2.362  11.077 -10.551  1.00 95.59           C
ATOM   1190 1HD1 ILE A  92       1.487  10.470 -10.784  1.00 95.59           H
ATOM   1191 2HD1 ILE A  92       2.063  11.921  -9.930  1.00 95.59           H
ATOM   1192 3HD1 ILE A  92       2.805  11.446 -11.476  1.00 95.59           H
ATOM   1193  HN  ILE A  92       3.015   7.413  -9.439  1.00 95.59           H
ATOM   1194  N   ALA A  93       2.283   7.427  -6.343  1.00 95.38           N
ATOM   1195  CA  ALA A  93       1.785   7.019  -5.040  1.00 95.38           C
ATOM   1196  C   ALA A  93       2.895   6.291  -4.280  1.00 95.38           C
ATOM   1197  O   ALA A  93       3.122   6.558  -3.100  1.00 95.38           O
ATOM   1198  HA  ALA A  93       1.511   7.920  -4.492  1.00 95.38           H
ATOM   1199  CB  ALA A  93       0.537   6.152  -5.220  1.00 95.38           C
ATOM   1200 1HB  ALA A  93      -0.232   6.725  -5.739  1.00 95.38           H
ATOM   1201 2HB  ALA A  93       0.789   5.268  -5.805  1.00 95.38           H
ATOM   1202 3HB  ALA A  93       0.163   5.846  -4.242  1.00 95.38           H
ATOM   1203  HN  ALA A  93       1.779   7.056  -7.123  1.00 95.38           H
ATOM   1204  N   ASP A  94       3.558   5.387  -4.986  1.00 94.31           N
ATOM   1205  CA  ASP A  94       4.611   4.590  -4.380  1.00 94.31           C
ATOM   1206  C   ASP A  94       5.722   5.516  -3.879  1.00 94.31           C
ATOM   1207  O   ASP A  94       6.221   5.346  -2.768  1.00 94.31           O
ATOM   1208  HA  ASP A  94       4.127   4.043  -3.571  1.00 94.31           H
ATOM   1209  CB  ASP A  94       5.224   3.624  -5.396  1.00 94.31           C
ATOM   1210 1HB  ASP A  94       5.375   4.137  -6.346  1.00 94.31           H
ATOM   1211 2HB  ASP A  94       6.205   3.299  -5.049  1.00 94.31           H
ATOM   1212  CG  ASP A  94       4.322   2.405  -5.607  1.00 94.31           C
ATOM   1213  OD1 ASP A  94       3.602   2.059  -4.645  1.00 94.31           O
ATOM   1214  OD2 ASP A  94       4.373   1.848  -6.724  1.00 94.31           O
ATOM   1215  HN  ASP A  94       3.386   5.197  -5.952  1.00 94.31           H
ATOM   1216  N   LEU A  95       6.075   6.474  -4.723  1.00 96.56           N
ATOM   1217  CA  LEU A  95       7.157   7.390  -4.404  1.00 96.56           C
ATOM   1218  C   LEU A  95       6.825   8.133  -3.109  1.00 96.56           C
ATOM   1219  O   LEU A  95       7.680   8.278  -2.236  1.00 96.56           O
ATOM   1220  HA  LEU A  95       8.054   6.792  -4.240  1.00 96.56           H
ATOM   1221  CB  LEU A  95       7.441   8.316  -5.589  1.00 96.56           C
ATOM   1222 1HB  LEU A  95       6.489   8.649  -6.001  1.00 96.56           H
ATOM   1223 2HB  LEU A  95       7.954   9.203  -5.216  1.00 96.56           H
ATOM   1224  CG  LEU A  95       8.275   7.718  -6.723  1.00 96.56           C
ATOM   1225  HG  LEU A  95       7.761   6.831  -7.094  1.00 96.56           H
ATOM   1226  CD1 LEU A  95       8.390   8.696  -7.894  1.00 96.56           C
ATOM   1227 1HD1 LEU A  95       7.394   8.925  -8.275  1.00 96.56           H
ATOM   1228 2HD1 LEU A  95       8.869   9.614  -7.555  1.00 96.56           H
ATOM   1229 3HD1 LEU A  95       8.987   8.245  -8.687  1.00 96.56           H
ATOM   1230  CD2 LEU A  95       9.647   7.267  -6.217  1.00 96.56           C
ATOM   1231 1HD2 LEU A  95      10.181   8.122  -5.804  1.00 96.56           H
ATOM   1232 2HD2 LEU A  95       9.517   6.511  -5.442  1.00 96.56           H
ATOM   1233 3HD2 LEU A  95      10.218   6.845  -7.044  1.00 96.56           H
ATOM   1234  HN  LEU A  95       5.638   6.629  -5.609  1.00 96.56           H
ATOM   1235  N   LEU A  96       5.582   8.584  -3.024  1.00 95.90           N
ATOM   1236  CA  LEU A  96       5.159   9.405  -1.903  1.00 95.90           C
ATOM   1237  C   LEU A  96       5.385   8.637  -0.599  1.00 95.90           C
ATOM   1238  O   LEU A  96       5.815   9.214   0.398  1.00 95.90           O
ATOM   1239  HA  LEU A  96       5.789  10.295  -1.894  1.00 95.90           H
ATOM   1240  CB  LEU A  96       3.715   9.874  -2.098  1.00 95.90           C
ATOM   1241 1HB  LEU A  96       3.111   9.015  -2.387  1.00 95.90           H
ATOM   1242 2HB  LEU A  96       3.335  10.223  -1.138  1.00 95.90           H
ATOM   1243  CG  LEU A  96       3.504  10.983  -3.131  1.00 95.90           C
ATOM   1244  HG  LEU A  96       3.809  10.603  -4.106  1.00 95.90           H
ATOM   1245  CD1 LEU A  96       2.025  11.360  -3.236  1.00 95.90           C
ATOM   1246 1HD1 LEU A  96       1.447  10.486  -3.537  1.00 95.90           H
ATOM   1247 2HD1 LEU A  96       1.670  11.713  -2.267  1.00 95.90           H
ATOM   1248 3HD1 LEU A  96       1.903  12.149  -3.977  1.00 95.90           H
ATOM   1249  CD2 LEU A  96       4.384  12.195  -2.823  1.00 95.90           C
ATOM   1250 1HD2 LEU A  96       4.133  12.585  -1.836  1.00 95.90           H
ATOM   1251 2HD2 LEU A  96       5.432  11.897  -2.840  1.00 95.90           H
ATOM   1252 3HD2 LEU A  96       4.214  12.968  -3.573  1.00 95.90           H
ATOM   1253  HN  LEU A  96       4.872   8.397  -3.703  1.00 95.90           H
ATOM   1254  N   PHE A  97       5.086   7.347  -0.650  1.00 95.55           N
ATOM   1255  CA  PHE A  97       5.244   6.496   0.517  1.00 95.55           C
ATOM   1256  C   PHE A  97       6.724   6.250   0.820  1.00 95.55           C
ATOM   1257  O   PHE A  97       7.156   6.377   1.964  1.00 95.55           O
ATOM   1258  HA  PHE A  97       4.784   7.013   1.359  1.00 95.55           H
ATOM   1259  CB  PHE A  97       4.574   5.160   0.190  1.00 95.55           C
ATOM   1260 1HB  PHE A  97       3.493   5.300   0.181  1.00 95.55           H
ATOM   1261 2HB  PHE A  97       4.864   4.856  -0.816  1.00 95.55           H
ATOM   1262  CG  PHE A  97       4.921   4.035   1.166  1.00 95.55           C
ATOM   1263  CD1 PHE A  97       5.539   2.910   0.716  1.00 95.55           C
ATOM   1264  HD1 PHE A  97       5.787   2.811  -0.341  1.00 95.55           H
ATOM   1265  CD2 PHE A  97       4.611   4.159   2.485  1.00 95.55           C
ATOM   1266  HD2 PHE A  97       4.115   5.060   2.846  1.00 95.55           H
ATOM   1267  CE1 PHE A  97       5.861   1.865   1.623  1.00 95.55           C
ATOM   1268  HE1 PHE A  97       6.356   0.964   1.262  1.00 95.55           H
ATOM   1269  CE2 PHE A  97       4.933   3.114   3.391  1.00 95.55           C
ATOM   1270  HE2 PHE A  97       4.684   3.214   4.448  1.00 95.55           H
ATOM   1271  CZ  PHE A  97       5.551   1.989   2.941  1.00 95.55           C
ATOM   1272  HZ  PHE A  97       5.798   1.188   3.637  1.00 95.55           H
ATOM   1273  HN  PHE A  97       4.742   6.885  -1.467  1.00 95.55           H
ATOM   1274  N   LEU A  98       7.459   5.903  -0.226  1.00 96.43           N
ATOM   1275  CA  LEU A  98       8.839   5.478  -0.063  1.00 96.43           C
ATOM   1276  C   LEU A  98       9.622   6.572   0.665  1.00 96.43           C
ATOM   1277  O   LEU A  98      10.505   6.279   1.469  1.00 96.43           O
ATOM   1278  HA  LEU A  98       8.834   4.584   0.561  1.00 96.43           H
ATOM   1279  CB  LEU A  98       9.442   5.084  -1.413  1.00 96.43           C
ATOM   1280 1HB  LEU A  98       9.257   5.892  -2.121  1.00 96.43           H
ATOM   1281 2HB  LEU A  98      10.523   5.004  -1.296  1.00 96.43           H
ATOM   1282  CG  LEU A  98       8.925   3.779  -2.023  1.00 96.43           C
ATOM   1283  HG  LEU A  98       7.841   3.756  -1.911  1.00 96.43           H
ATOM   1284  CD1 LEU A  98       9.226   3.719  -3.522  1.00 96.43           C
ATOM   1285 1HD1 LEU A  98       8.741   4.556  -4.024  1.00 96.43           H
ATOM   1286 2HD1 LEU A  98      10.303   3.775  -3.679  1.00 96.43           H
ATOM   1287 3HD1 LEU A  98       8.848   2.781  -3.931  1.00 96.43           H
ATOM   1288  CD2 LEU A  98       9.483   2.566  -1.277  1.00 96.43           C
ATOM   1289 1HD2 LEU A  98      10.572   2.572  -1.336  1.00 96.43           H
ATOM   1290 2HD2 LEU A  98       9.176   2.609  -0.232  1.00 96.43           H
ATOM   1291 3HD2 LEU A  98       9.100   1.652  -1.731  1.00 96.43           H
ATOM   1292  HN  LEU A  98       7.128   5.908  -1.170  1.00 96.43           H
ATOM   1293  N   VAL A  99       9.271   7.812   0.355  1.00 96.70           N
ATOM   1294  CA  VAL A  99       9.970   8.952   0.924  1.00 96.70           C
ATOM   1295  C   VAL A  99       9.805   8.938   2.446  1.00 96.70           C
ATOM   1296  O   VAL A  99      10.559   9.595   3.161  1.00 96.70           O
ATOM   1297  HA  VAL A  99      11.027   8.843   0.685  1.00 96.70           H
ATOM   1298  CB  VAL A  99       9.469  10.247   0.281  1.00 96.70           C
ATOM   1299  HB  VAL A  99       8.380  10.238   0.313  1.00 96.70           H
ATOM   1300  CG1 VAL A  99       9.953  11.470   1.063  1.00 96.70           C
ATOM   1301 1HG1 VAL A  99       9.577  11.420   2.085  1.00 96.70           H
ATOM   1302 2HG1 VAL A  99      11.043  11.485   1.076  1.00 96.70           H
ATOM   1303 3HG1 VAL A  99       9.583  12.376   0.584  1.00 96.70           H
ATOM   1304  CG2 VAL A  99       9.895  10.330  -1.186  1.00 96.70           C
ATOM   1305 1HG2 VAL A  99      10.983  10.305  -1.251  1.00 96.70           H
ATOM   1306 2HG2 VAL A  99       9.480   9.484  -1.734  1.00 96.70           H
ATOM   1307 3HG2 VAL A  99       9.527  11.260  -1.619  1.00 96.70           H
ATOM   1308  HN  VAL A  99       8.525   8.042  -0.270  1.00 96.70           H
ATOM   1309  N   THR A 100       8.814   8.182   2.895  1.00 95.99           N
ATOM   1310  CA  THR A 100       8.499   8.126   4.312  1.00 95.99           C
ATOM   1311  C   THR A 100       9.337   7.049   5.003  1.00 95.99           C
ATOM   1312  O   THR A 100       9.461   7.044   6.227  1.00 95.99           O
ATOM   1313  HA  THR A 100       8.770   9.080   4.763  1.00 95.99           H
ATOM   1314  CB  THR A 100       6.991   7.905   4.452  1.00 95.99           C
ATOM   1315  HB  THR A 100       6.657   8.133   5.465  1.00 95.99           H
ATOM   1316  OG1 THR A 100       6.796   6.559   4.028  1.00 95.99           O
ATOM   1317  HG1 THR A 100       6.726   6.521   3.031  1.00 95.99           H
ATOM   1318  CG2 THR A 100       6.182   8.733   3.451  1.00 95.99           C
ATOM   1319 1HG2 THR A 100       6.469   8.456   2.436  1.00 95.99           H
ATOM   1320 2HG2 THR A 100       6.383   9.792   3.609  1.00 95.99           H
ATOM   1321 3HG2 THR A 100       5.119   8.539   3.594  1.00 95.99           H
ATOM   1322  HN  THR A 100       8.233   7.616   2.310  1.00 95.99           H
ATOM   1323  N   LEU A 101       9.891   6.162   4.189  1.00 95.83           N
ATOM   1324  CA  LEU A 101      10.575   4.991   4.711  1.00 95.83           C
ATOM   1325  C   LEU A 101      11.798   5.436   5.514  1.00 95.83           C
ATOM   1326  O   LEU A 101      12.081   4.886   6.577  1.00 95.83           O
ATOM   1327  HA  LEU A 101       9.885   4.484   5.385  1.00 95.83           H
ATOM   1328  CB  LEU A 101      10.904   4.014   3.580  1.00 95.83           C
ATOM   1329 1HB  LEU A 101      11.415   4.563   2.790  1.00 95.83           H
ATOM   1330 2HB  LEU A 101      11.607   3.273   3.960  1.00 95.83           H
ATOM   1331  CG  LEU A 101       9.713   3.277   2.963  1.00 95.83           C
ATOM   1332  HG  LEU A 101       9.079   4.010   2.464  1.00 95.83           H
ATOM   1333  CD1 LEU A 101      10.177   2.281   1.899  1.00 95.83           C
ATOM   1334 1HD1 LEU A 101      10.706   2.814   1.109  1.00 95.83           H
ATOM   1335 2HD1 LEU A 101      10.845   1.549   2.353  1.00 95.83           H
ATOM   1336 3HD1 LEU A 101       9.311   1.771   1.477  1.00 95.83           H
ATOM   1337  CD2 LEU A 101       8.864   2.606   4.045  1.00 95.83           C
ATOM   1338 1HD2 LEU A 101       9.474   1.888   4.593  1.00 95.83           H
ATOM   1339 2HD2 LEU A 101       8.488   3.363   4.733  1.00 95.83           H
ATOM   1340 3HD2 LEU A 101       8.025   2.089   3.579  1.00 95.83           H
ATOM   1341  HN  LEU A 101       9.878   6.234   3.191  1.00 95.83           H
ATOM   1342  N   PRO A 102      12.543   6.437   5.024  1.00 95.84           N
ATOM   1343  CA  PRO A 102      13.731   6.913   5.737  1.00 95.84           C
ATOM   1344  C   PRO A 102      13.430   7.272   7.183  1.00 95.84           C
ATOM   1345  O   PRO A 102      14.214   6.964   8.079  1.00 95.84           O
ATOM   1346  HA  PRO A 102      14.479   6.121   5.790  1.00 95.84           H
ATOM   1347  CB  PRO A 102      14.173   8.134   4.928  1.00 95.84           C
ATOM   1348 1HB  PRO A 102      13.734   9.053   5.316  1.00 95.84           H
ATOM   1349 2HB  PRO A 102      15.255   8.263   4.956  1.00 95.84           H
ATOM   1350  CG  PRO A 102      13.679   7.824   3.521  1.00 95.84           C
ATOM   1351 1HG  PRO A 102      13.599   8.725   2.912  1.00 95.84           H
ATOM   1352 2HG  PRO A 102      14.358   7.155   2.991  1.00 95.84           H
ATOM   1353  CD  PRO A 102      12.325   7.181   3.770  1.00 95.84           C
ATOM   1354 1HD  PRO A 102      11.537   7.927   3.880  1.00 95.84           H
ATOM   1355 2HD  PRO A 102      12.029   6.528   2.949  1.00 95.84           H
ATOM   1356  N   PHE A 103      12.291   7.922   7.373  1.00 95.04           N
ATOM   1357  CA  PHE A 103      11.903   8.381   8.696  1.00 95.04           C
ATOM   1358  C   PHE A 103      11.573   7.200   9.611  1.00 95.04           C
ATOM   1359  O   PHE A 103      11.909   7.214  10.794  1.00 95.04           O
ATOM   1360  HA  PHE A 103      12.748   8.932   9.107  1.00 95.04           H
ATOM   1361  CB  PHE A 103      10.650   9.241   8.521  1.00 95.04           C
ATOM   1362 1HB  PHE A 103       9.890   8.658   8.000  1.00 95.04           H
ATOM   1363 2HB  PHE A 103      10.247   9.482   9.505  1.00 95.04           H
ATOM   1364  CG  PHE A 103      10.890  10.541   7.751  1.00 95.04           C
ATOM   1365  CD1 PHE A 103      11.248  11.671   8.419  1.00 95.04           C
ATOM   1366  HD1 PHE A 103      11.364  11.649   9.503  1.00 95.04           H
ATOM   1367  CD2 PHE A 103      10.745  10.568   6.399  1.00 95.04           C
ATOM   1368  HD2 PHE A 103      10.458   9.663   5.864  1.00 95.04           H
ATOM   1369  CE1 PHE A 103      11.471  12.877   7.705  1.00 95.04           C
ATOM   1370  HE1 PHE A 103      11.758  13.782   8.240  1.00 95.04           H
ATOM   1371  CE2 PHE A 103      10.968  11.775   5.685  1.00 95.04           C
ATOM   1372  HE2 PHE A 103      10.852  11.796   4.601  1.00 95.04           H
ATOM   1373  CZ  PHE A 103      11.326  12.904   6.353  1.00 95.04           C
ATOM   1374  HZ  PHE A 103      11.497  13.830   5.804  1.00 95.04           H
ATOM   1375  HN  PHE A 103      11.640   8.134   6.644  1.00 95.04           H
ATOM   1376  N   TRP A 104      10.919   6.206   9.028  1.00 93.08           N
ATOM   1377  CA  TRP A 104      10.574   5.003   9.767  1.00 93.08           C
ATOM   1378  C   TRP A 104      11.875   4.328  10.205  1.00 93.08           C
ATOM   1379  O   TRP A 104      11.953   3.775  11.301  1.00 93.08           O
ATOM   1380  HA  TRP A 104       9.996   5.303  10.641  1.00 93.08           H
ATOM   1381  CB  TRP A 104       9.676   4.086   8.933  1.00 93.08           C
ATOM   1382 1HB  TRP A 104      10.048   4.064   7.909  1.00 93.08           H
ATOM   1383 2HB  TRP A 104       9.750   3.071   9.321  1.00 93.08           H
ATOM   1384  CG  TRP A 104       8.204   4.504   8.917  1.00 93.08           C
ATOM   1385  CD1 TRP A 104       7.466   4.885   7.865  1.00 93.08           C
ATOM   1386  HD1 TRP A 104       7.840   4.947   6.843  1.00 93.08           H
ATOM   1387  CD2 TRP A 104       7.316   4.567  10.053  1.00 93.08           C
ATOM   1388  NE1 TRP A 104       6.173   5.188   8.238  1.00 93.08           N
ATOM   1389  HE1 TRP A 104       5.438   5.495   7.633  1.00 93.08           H
ATOM   1390  CE2 TRP A 104       6.078   4.989   9.611  1.00 93.08           C
ATOM   1391  CE3 TRP A 104       7.550   4.278  11.408  1.00 93.08           C
ATOM   1392  HE3 TRP A 104       8.518   3.944  11.782  1.00 93.08           H
ATOM   1393  CZ2 TRP A 104       4.978   5.160  10.460  1.00 93.08           C
ATOM   1394  HZ2 TRP A 104       4.011   5.494  10.086  1.00 93.08           H
ATOM   1395  CZ3 TRP A 104       6.441   4.454  12.244  1.00 93.08           C
ATOM   1396  HZ3 TRP A 104       6.568   4.243  13.306  1.00 93.08           H
ATOM   1397  CH2 TRP A 104       5.189   4.877  11.815  1.00 93.08           C
ATOM   1398  HH2 TRP A 104       4.374   4.990  12.530  1.00 93.08           H
ATOM   1399  HN  TRP A 104      10.626   6.213   8.072  1.00 93.08           H
ATOM   1400  N   ALA A 105      12.864   4.394   9.326  1.00 94.72           N
ATOM   1401  CA  ALA A 105      14.134   3.734   9.576  1.00 94.72           C
ATOM   1402  C   ALA A 105      14.794   4.357  10.808  1.00 94.72           C
ATOM   1403  O   ALA A 105      15.265   3.643  11.692  1.00 94.72           O
ATOM   1404  HA  ALA A 105      13.927   2.683   9.778  1.00 94.72           H
ATOM   1405  CB  ALA A 105      15.015   3.832   8.330  1.00 94.72           C
ATOM   1406 1HB  ALA A 105      14.514   3.350   7.491  1.00 94.72           H
ATOM   1407 2HB  ALA A 105      15.193   4.881   8.092  1.00 94.72           H
ATOM   1408 3HB  ALA A 105      15.968   3.337   8.518  1.00 94.72           H
ATOM   1409  HN  ALA A 105      12.808   4.887   8.458  1.00 94.72           H
ATOM   1410  N   ILE A 106      14.806   5.682  10.827  1.00 94.22           N
ATOM   1411  CA  ILE A 106      15.433   6.409  11.918  1.00 94.22           C
ATOM   1412  C   ILE A 106      14.687   6.111  13.220  1.00 94.22           C
ATOM   1413  O   ILE A 106      15.307   5.886  14.257  1.00 94.22           O
ATOM   1414  HA  ILE A 106      16.454   6.039  12.012  1.00 94.22           H
ATOM   1415  CB  ILE A 106      15.520   7.900  11.587  1.00 94.22           C
ATOM   1416  HB  ILE A 106      14.545   8.228  11.226  1.00 94.22           H
ATOM   1417  CG1 ILE A 106      16.526   8.154  10.462  1.00 94.22           C
ATOM   1418 1HG1 ILE A 106      17.541   8.046  10.846  1.00 94.22           H
ATOM   1419 2HG1 ILE A 106      16.400   7.405   9.680  1.00 94.22           H
ATOM   1420  CG2 ILE A 106      15.839   8.722  12.838  1.00 94.22           C
ATOM   1421 1HG2 ILE A 106      15.054   8.574  13.579  1.00 94.22           H
ATOM   1422 2HG2 ILE A 106      16.794   8.398  13.251  1.00 94.22           H
ATOM   1423 3HG2 ILE A 106      15.895   9.778  12.574  1.00 94.22           H
ATOM   1424  CD1 ILE A 106      16.346   9.553   9.871  1.00 94.22           C
ATOM   1425 1HD1 ILE A 106      15.338   9.650   9.466  1.00 94.22           H
ATOM   1426 2HD1 ILE A 106      16.497  10.300  10.650  1.00 94.22           H
ATOM   1427 3HD1 ILE A 106      17.073   9.708   9.074  1.00 94.22           H
ATOM   1428  HN  ILE A 106      14.398   6.255  10.116  1.00 94.22           H
ATOM   1429  N   ALA A 107      13.365   6.119  13.122  1.00 92.87           N
ATOM   1430  CA  ALA A 107      12.527   5.945  14.296  1.00 92.87           C
ATOM   1431  C   ALA A 107      12.751   4.547  14.876  1.00 92.87           C
ATOM   1432  O   ALA A 107      12.680   4.355  16.089  1.00 92.87           O
ATOM   1433  HA  ALA A 107      12.832   6.688  15.034  1.00 92.87           H
ATOM   1434  CB  ALA A 107      11.065   6.194  13.921  1.00 92.87           C
ATOM   1435 1HB  ALA A 107      10.955   7.210  13.543  1.00 92.87           H
ATOM   1436 2HB  ALA A 107      10.762   5.485  13.151  1.00 92.87           H
ATOM   1437 3HB  ALA A 107      10.437   6.064  14.803  1.00 92.87           H
ATOM   1438  HN  ALA A 107      12.869   6.240  12.263  1.00 92.87           H
ATOM   1439  N   ALA A 108      13.017   3.607  13.981  1.00 92.26           N
ATOM   1440  CA  ALA A 108      13.215   2.225  14.385  1.00 92.26           C
ATOM   1441  C   ALA A 108      14.613   2.068  14.986  1.00 92.26           C
ATOM   1442  O   ALA A 108      14.815   1.265  15.896  1.00 92.26           O
ATOM   1443  HA  ALA A 108      12.472   1.993  15.148  1.00 92.26           H
ATOM   1444  CB  ALA A 108      12.990   1.305  13.183  1.00 92.26           C
ATOM   1445 1HB  ALA A 108      11.973   1.433  12.812  1.00 92.26           H
ATOM   1446 2HB  ALA A 108      13.699   1.558  12.394  1.00 92.26           H
ATOM   1447 3HB  ALA A 108      13.138   0.268  13.486  1.00 92.26           H
ATOM   1448  HN  ALA A 108      13.099   3.776  12.999  1.00 92.26           H
ATOM   1449  N   ALA A 109      15.542   2.848  14.453  1.00 91.95           N
ATOM   1450  CA  ALA A 109      16.937   2.720  14.838  1.00 91.95           C
ATOM   1451  C   ALA A 109      17.108   3.193  16.283  1.00 91.95           C
ATOM   1452  O   ALA A 109      17.939   2.663  17.019  1.00 91.95           O
ATOM   1453  HA  ALA A 109      17.204   1.665  14.776  1.00 91.95           H
ATOM   1454  CB  ALA A 109      17.811   3.509  13.860  1.00 91.95           C
ATOM   1455 1HB  ALA A 109      17.676   3.115  12.853  1.00 91.95           H
ATOM   1456 2HB  ALA A 109      17.523   4.560  13.882  1.00 91.95           H
ATOM   1457 3HB  ALA A 109      18.858   3.413  14.150  1.00 91.95           H
ATOM   1458  HN  ALA A 109      15.355   3.555  13.771  1.00 91.95           H
ATOM   1459  N   ASP A 110      16.307   4.184  16.647  1.00 87.81           N
ATOM   1460  CA  ASP A 110      16.446   4.821  17.945  1.00 87.81           C
ATOM   1461  C   ASP A 110      15.064   5.228  18.460  1.00 87.81           C
ATOM   1462  O   ASP A 110      14.367   4.426  19.078  1.00 87.81           O
ATOM   1463  HA  ASP A 110      16.924   4.075  18.580  1.00 87.81           H
ATOM   1464  CB  ASP A 110      17.306   6.083  17.850  1.00 87.81           C
ATOM   1465 1HB  ASP A 110      18.284   5.831  17.440  1.00 87.81           H
ATOM   1466 2HB  ASP A 110      16.845   6.791  17.162  1.00 87.81           H
ATOM   1467  CG  ASP A 110      17.476   6.735  19.224  1.00 87.81           C
ATOM   1468  OD1 ASP A 110      17.115   6.068  20.217  1.00 87.81           O
ATOM   1469  OD2 ASP A 110      17.963   7.886  19.249  1.00 87.81           O
ATOM   1470  HN  ASP A 110      15.575   4.551  16.072  1.00 87.81           H
ATOM   1471  N   GLN A 111      14.709   6.475  18.184  1.00 88.61           N
ATOM   1472  CA  GLN A 111      13.419   6.995  18.603  1.00 88.61           C
ATOM   1473  C   GLN A 111      12.935   8.065  17.622  1.00 88.61           C
ATOM   1474  O   GLN A 111      13.682   8.488  16.740  1.00 88.61           O
ATOM   1475  HA  GLN A 111      12.742   6.142  18.582  1.00 88.61           H
ATOM   1476  CB  GLN A 111      13.486   7.548  20.028  1.00 88.61           C
ATOM   1477 1HB  GLN A 111      12.499   7.893  20.335  1.00 88.61           H
ATOM   1478 2HB  GLN A 111      13.775   6.754  20.716  1.00 88.61           H
ATOM   1479  CG  GLN A 111      14.487   8.701  20.122  1.00 88.61           C
ATOM   1480 1HG  GLN A 111      15.475   8.356  19.818  1.00 88.61           H
ATOM   1481 2HG  GLN A 111      14.200   9.494  19.431  1.00 88.61           H
ATOM   1482  CD  GLN A 111      14.551   9.257  21.546  1.00 88.61           C
ATOM   1483  OE1 GLN A 111      13.545   9.468  22.203  1.00 88.61           O
ATOM   1484  NE2 GLN A 111      15.786   9.483  21.984  1.00 88.61           N
ATOM   1485 1HE2 GLN A 111      16.569   9.288  21.393  1.00 88.61           H
ATOM   1486 2HE2 GLN A 111      15.932   9.847  22.904  1.00 88.61           H
ATOM   1487  HN  GLN A 111      15.285   7.123  17.687  1.00 88.61           H
ATOM   1488  N   TRP A 112      11.688   8.473  17.808  1.00 91.58           N
ATOM   1489  CA  TRP A 112      11.094   9.482  16.948  1.00 91.58           C
ATOM   1490  C   TRP A 112      11.699  10.837  17.322  1.00 91.58           C
ATOM   1491  O   TRP A 112      11.398  11.383  18.383  1.00 91.58           O
ATOM   1492  HA  TRP A 112      11.348   9.233  15.917  1.00 91.58           H
ATOM   1493  CB  TRP A 112       9.568   9.460  17.049  1.00 91.58           C
ATOM   1494 1HB  TRP A 112       9.219   8.438  16.902  1.00 91.58           H
ATOM   1495 2HB  TRP A 112       9.276   9.755  18.057  1.00 91.58           H
ATOM   1496  CG  TRP A 112       8.864  10.373  16.043  1.00 91.58           C
ATOM   1497  CD1 TRP A 112       8.442  11.632  16.226  1.00 91.58           C
ATOM   1498  HD1 TRP A 112       8.553  12.187  17.158  1.00 91.58           H
ATOM   1499  CD2 TRP A 112       8.516  10.045  14.681  1.00 91.58           C
ATOM   1500  NE1 TRP A 112       7.849  12.137  15.087  1.00 91.58           N
ATOM   1501  HE1 TRP A 112       7.458  13.051  14.978  1.00 91.58           H
ATOM   1502  CE2 TRP A 112       7.896  11.142  14.118  1.00 91.58           C
ATOM   1503  CE3 TRP A 112       8.718   8.862  13.950  1.00 91.58           C
ATOM   1504  HE3 TRP A 112       9.206   7.983  14.373  1.00 91.58           H
ATOM   1505  CZ2 TRP A 112       7.427  11.163  12.799  1.00 91.58           C
ATOM   1506  HZ2 TRP A 112       6.940  12.042  12.376  1.00 91.58           H
ATOM   1507  CZ3 TRP A 112       8.244   8.899  12.634  1.00 91.58           C
ATOM   1508  HZ3 TRP A 112       8.376   8.006  12.022  1.00 91.58           H
ATOM   1509  CH2 TRP A 112       7.618   9.995  12.051  1.00 91.58           C
ATOM   1510  HH2 TRP A 112       7.276   9.944  11.017  1.00 91.58           H
ATOM   1511  HN  TRP A 112      11.088   8.126  18.529  1.00 91.58           H
ATOM   1512  N   LYS A 113      12.539  11.341  16.431  1.00 91.93           N
ATOM   1513  CA  LYS A 113      13.285  12.556  16.709  1.00 91.93           C
ATOM   1514  C   LYS A 113      12.589  13.742  16.038  1.00 91.93           C
ATOM   1515  O   LYS A 113      13.076  14.870  16.103  1.00 91.93           O
ATOM   1516  HA  LYS A 113      13.268  12.711  17.788  1.00 91.93           H
ATOM   1517  CB  LYS A 113      14.750  12.391  16.299  1.00 91.93           C
ATOM   1518 1HB  LYS A 113      14.810  12.141  15.240  1.00 91.93           H
ATOM   1519 2HB  LYS A 113      15.278  13.336  16.434  1.00 91.93           H
ATOM   1520  CG  LYS A 113      15.431  11.299  17.126  1.00 91.93           C
ATOM   1521 1HG  LYS A 113      15.388  11.558  18.184  1.00 91.93           H
ATOM   1522 2HG  LYS A 113      14.893  10.358  17.006  1.00 91.93           H
ATOM   1523  CD  LYS A 113      16.889  11.116  16.699  1.00 91.93           C
ATOM   1524 1HD  LYS A 113      16.935  10.898  15.633  1.00 91.93           H
ATOM   1525 2HD  LYS A 113      17.437  12.045  16.858  1.00 91.93           H
ATOM   1526  CE  LYS A 113      17.553   9.985  17.487  1.00 91.93           C
ATOM   1527 1HE  LYS A 113      17.507  10.201  18.554  1.00 91.93           H
ATOM   1528 2HE  LYS A 113      17.009   9.054  17.326  1.00 91.93           H
ATOM   1529  NZ  LYS A 113      18.963   9.821  17.068  1.00 91.93           N
ATOM   1530 1HZ  LYS A 113      19.382   9.054  17.583  1.00 91.93           H
ATOM   1531 2HZ  LYS A 113      19.000   9.621  16.075  1.00 91.93           H
ATOM   1532 3HZ  LYS A 113      19.475  10.675  17.260  1.00 91.93           H
ATOM   1533  HN  LYS A 113      12.713  10.934  15.534  1.00 91.93           H
ATOM   1534  N   PHE A 114      11.461  13.447  15.409  1.00 93.75           N
ATOM   1535  CA  PHE A 114      10.813  14.414  14.540  1.00 93.75           C
ATOM   1536  C   PHE A 114       9.580  15.018  15.214  1.00 93.75           C
ATOM   1537  O   PHE A 114       9.132  14.528  16.249  1.00 93.75           O
ATOM   1538  HA  PHE A 114      11.538  15.203  14.338  1.00 93.75           H
ATOM   1539  CB  PHE A 114      10.375  13.661  13.282  1.00 93.75           C
ATOM   1540 1HB  PHE A 114       9.561  12.985  13.541  1.00 93.75           H
ATOM   1541 2HB  PHE A 114       9.978  14.377  12.562  1.00 93.75           H
ATOM   1542  CG  PHE A 114      11.494  12.858  12.616  1.00 93.75           C
ATOM   1543  CD1 PHE A 114      12.443  13.496  11.879  1.00 93.75           C
ATOM   1544  HD1 PHE A 114      12.407  14.579  11.764  1.00 93.75           H
ATOM   1545  CD2 PHE A 114      11.540  11.506  12.760  1.00 93.75           C
ATOM   1546  HD2 PHE A 114      10.779  10.995  13.350  1.00 93.75           H
ATOM   1547  CE1 PHE A 114      13.482  12.750  11.261  1.00 93.75           C
ATOM   1548  HE1 PHE A 114      14.242  13.261  10.671  1.00 93.75           H
ATOM   1549  CE2 PHE A 114      12.579  10.761  12.142  1.00 93.75           C
ATOM   1550  HE2 PHE A 114      12.615   9.678  12.258  1.00 93.75           H
ATOM   1551  CZ  PHE A 114      13.528  11.398  11.406  1.00 93.75           C
ATOM   1552  HZ  PHE A 114      14.325  10.826  10.931  1.00 93.75           H
ATOM   1553  HN  PHE A 114      10.992  12.567  15.487  1.00 93.75           H
ATOM   1554  N   GLN A 115       9.066  16.073  14.599  1.00 94.16           N
ATOM   1555  CA  GLN A 115       7.913  16.769  15.144  1.00 94.16           C
ATOM   1556  C   GLN A 115       6.639  15.955  14.904  1.00 94.16           C
ATOM   1557  O   GLN A 115       6.637  15.020  14.105  1.00 94.16           O
ATOM   1558  HA  GLN A 115       8.103  16.851  16.214  1.00 94.16           H
ATOM   1559  CB  GLN A 115       7.787  18.172  14.548  1.00 94.16           C
ATOM   1560 1HB  GLN A 115       7.780  18.110  13.460  1.00 94.16           H
ATOM   1561 2HB  GLN A 115       6.837  18.615  14.848  1.00 94.16           H
ATOM   1562  CG  GLN A 115       8.940  19.068  15.006  1.00 94.16           C
ATOM   1563 1HG  GLN A 115       9.044  19.007  16.090  1.00 94.16           H
ATOM   1564 2HG  GLN A 115       9.876  18.710  14.576  1.00 94.16           H
ATOM   1565  CD  GLN A 115       8.704  20.521  14.592  1.00 94.16           C
ATOM   1566  OE1 GLN A 115       7.801  20.839  13.835  1.00 94.16           O
ATOM   1567  NE2 GLN A 115       9.563  21.383  15.128  1.00 94.16           N
ATOM   1568 1HE2 GLN A 115      10.281  21.057  15.742  1.00 94.16           H
ATOM   1569 2HE2 GLN A 115       9.490  22.358  14.917  1.00 94.16           H
ATOM   1570  HN  GLN A 115       9.423  16.452  13.745  1.00 94.16           H
ATOM   1571  N   THR A 116       5.587  16.341  15.611  1.00 94.20           N
ATOM   1572  CA  THR A 116       4.324  15.629  15.521  1.00 94.20           C
ATOM   1573  C   THR A 116       3.780  15.684  14.092  1.00 94.20           C
ATOM   1574  O   THR A 116       3.180  14.723  13.614  1.00 94.20           O
ATOM   1575  HA  THR A 116       4.503  14.579  15.754  1.00 94.20           H
ATOM   1576  CB  THR A 116       3.370  16.226  16.558  1.00 94.20           C
ATOM   1577  HB  THR A 116       3.011  17.205  16.238  1.00 94.20           H
ATOM   1578  OG1 THR A 116       4.120  16.211  17.769  1.00 94.20           O
ATOM   1579  HG1 THR A 116       3.693  16.815  18.443  1.00 94.20           H
ATOM   1580  CG2 THR A 116       2.175  15.315  16.848  1.00 94.20           C
ATOM   1581 1HG2 THR A 116       2.532  14.359  17.232  1.00 94.20           H
ATOM   1582 2HG2 THR A 116       1.612  15.150  15.929  1.00 94.20           H
ATOM   1583 3HG2 THR A 116       1.530  15.786  17.589  1.00 94.20           H
ATOM   1584  HN  THR A 116       5.588  17.123  16.234  1.00 94.20           H
ATOM   1585  N   PHE A 117       4.010  16.820  13.449  1.00 95.37           N
ATOM   1586  CA  PHE A 117       3.552  17.014  12.084  1.00 95.37           C
ATOM   1587  C   PHE A 117       4.039  15.882  11.177  1.00 95.37           C
ATOM   1588  O   PHE A 117       3.260  15.317  10.410  1.00 95.37           O
ATOM   1589  HA  PHE A 117       2.462  17.016  12.106  1.00 95.37           H
ATOM   1590  CB  PHE A 117       4.147  18.335  11.595  1.00 95.37           C
ATOM   1591 1HB  PHE A 117       3.751  19.148  12.204  1.00 95.37           H
ATOM   1592 2HB  PHE A 117       5.226  18.316  11.752  1.00 95.37           H
ATOM   1593  CG  PHE A 117       3.866  18.637  10.122  1.00 95.37           C
ATOM   1594  CD1 PHE A 117       4.851  18.486   9.197  1.00 95.37           C
ATOM   1595  HD1 PHE A 117       5.841  18.149   9.505  1.00 95.37           H
ATOM   1596  CD2 PHE A 117       2.631  19.058   9.738  1.00 95.37           C
ATOM   1597  HD2 PHE A 117       1.841  19.179  10.479  1.00 95.37           H
ATOM   1598  CE1 PHE A 117       4.591  18.766   7.830  1.00 95.37           C
ATOM   1599  HE1 PHE A 117       5.380  18.645   7.088  1.00 95.37           H
ATOM   1600  CE2 PHE A 117       2.370  19.338   8.370  1.00 95.37           C
ATOM   1601  HE2 PHE A 117       1.380  19.675   8.062  1.00 95.37           H
ATOM   1602  CZ  PHE A 117       3.356  19.186   7.445  1.00 95.37           C
ATOM   1603  HZ  PHE A 117       3.155  19.401   6.395  1.00 95.37           H
ATOM   1604  HN  PHE A 117       4.499  17.598  13.845  1.00 95.37           H
ATOM   1605  N   MET A 118       5.324  15.585  11.293  1.00 94.95           N
ATOM   1606  CA  MET A 118       5.932  14.554  10.469  1.00 94.95           C
ATOM   1607  C   MET A 118       5.315  13.185  10.760  1.00 94.95           C
ATOM   1608  O   MET A 118       5.171  12.361   9.858  1.00 94.95           O
ATOM   1609  HA  MET A 118       5.724  14.842   9.438  1.00 94.95           H
ATOM   1610  CB  MET A 118       7.437  14.505  10.739  1.00 94.95           C
ATOM   1611 1HB  MET A 118       7.842  15.517  10.750  1.00 94.95           H
ATOM   1612 2HB  MET A 118       7.619  14.079  11.726  1.00 94.95           H
ATOM   1613  CG  MET A 118       8.158  13.672   9.678  1.00 94.95           C
ATOM   1614 1HG  MET A 118       9.224  13.628   9.900  1.00 94.95           H
ATOM   1615 2HG  MET A 118       7.787  12.647   9.694  1.00 94.95           H
ATOM   1616  SD  MET A 118       7.902  14.387   8.063  1.00 94.95           S
ATOM   1617  CE  MET A 118       8.890  15.866   8.218  1.00 94.95           C
ATOM   1618 1HE  MET A 118       8.508  16.474   9.038  1.00 94.95           H
ATOM   1619 2HE  MET A 118       9.925  15.591   8.422  1.00 94.95           H
ATOM   1620 3HE  MET A 118       8.841  16.435   7.290  1.00 94.95           H
ATOM   1621  HN  MET A 118       5.946  16.033  11.935  1.00 94.95           H
ATOM   1622  N   CYS A 119       4.968  12.984  12.022  1.00 93.68           N
ATOM   1623  CA  CYS A 119       4.368  11.729  12.443  1.00 93.68           C
ATOM   1624  C   CYS A 119       3.033  11.566  11.713  1.00 93.68           C
ATOM   1625  O   CYS A 119       2.735  10.494  11.188  1.00 93.68           O
ATOM   1626  HA  CYS A 119       5.063  10.939  12.159  1.00 93.68           H
ATOM   1627  CB  CYS A 119       4.199  11.664  13.962  1.00 93.68           C
ATOM   1628 1HB  CYS A 119       5.176  11.671  14.446  1.00 93.68           H
ATOM   1629 2HB  CYS A 119       3.663  12.545  14.315  1.00 93.68           H
ATOM   1630  SG  CYS A 119       3.284  10.149  14.426  1.00 93.68           S
ATOM   1631  HN  CYS A 119       5.090  13.659  12.750  1.00 93.68           H
ATOM   1632  N   LYS A 120       2.265  12.646  11.703  1.00 94.69           N
ATOM   1633  CA  LYS A 120       0.965  12.633  11.054  1.00 94.69           C
ATOM   1634  C   LYS A 120       1.139  12.263   9.580  1.00 94.69           C
ATOM   1635  O   LYS A 120       0.442  11.387   9.070  1.00 94.69           O
ATOM   1636  HA  LYS A 120       0.367  11.859  11.536  1.00 94.69           H
ATOM   1637  CB  LYS A 120       0.244  13.964  11.274  1.00 94.69           C
ATOM   1638 1HB  LYS A 120       0.901  14.788  10.998  1.00 94.69           H
ATOM   1639 2HB  LYS A 120      -0.628  14.021  10.622  1.00 94.69           H
ATOM   1640  CG  LYS A 120      -0.192  14.118  12.732  1.00 94.69           C
ATOM   1641 1HG  LYS A 120      -0.842  13.289  13.011  1.00 94.69           H
ATOM   1642 2HG  LYS A 120       0.682  14.071  13.383  1.00 94.69           H
ATOM   1643  CD  LYS A 120      -0.924  15.444  12.949  1.00 94.69           C
ATOM   1644 1HD  LYS A 120      -0.242  16.274  12.770  1.00 94.69           H
ATOM   1645 2HD  LYS A 120      -1.736  15.537  12.227  1.00 94.69           H
ATOM   1646  CE  LYS A 120      -1.485  15.535  14.369  1.00 94.69           C
ATOM   1647 1HE  LYS A 120      -1.661  14.533  14.762  1.00 94.69           H
ATOM   1648 2HE  LYS A 120      -0.756  16.011  15.025  1.00 94.69           H
ATOM   1649  NZ  LYS A 120      -2.748  16.306  14.380  1.00 94.69           N
ATOM   1650 1HZ  LYS A 120      -3.089  16.383  15.331  1.00 94.69           H
ATOM   1651 2HZ  LYS A 120      -2.581  17.233  14.004  1.00 94.69           H
ATOM   1652 3HZ  LYS A 120      -3.439  15.831  13.810  1.00 94.69           H
ATOM   1653  HN  LYS A 120       2.518  13.516  12.126  1.00 94.69           H
ATOM   1654  N   VAL A 121       2.072  12.949   8.937  1.00 94.78           N
ATOM   1655  CA  VAL A 121       2.277  12.777   7.509  1.00 94.78           C
ATOM   1656  C   VAL A 121       2.697  11.333   7.228  1.00 94.78           C
ATOM   1657  O   VAL A 121       2.133  10.677   6.355  1.00 94.78           O
ATOM   1658  HA  VAL A 121       1.324  12.967   7.014  1.00 94.78           H
ATOM   1659  CB  VAL A 121       3.289  13.804   6.998  1.00 94.78           C
ATOM   1660  HB  VAL A 121       4.176  13.743   7.628  1.00 94.78           H
ATOM   1661  CG1 VAL A 121       3.711  13.490   5.561  1.00 94.78           C
ATOM   1662 1HG1 VAL A 121       4.167  12.501   5.524  1.00 94.78           H
ATOM   1663 2HG1 VAL A 121       2.835  13.510   4.912  1.00 94.78           H
ATOM   1664 3HG1 VAL A 121       4.430  14.236   5.222  1.00 94.78           H
ATOM   1665  CG2 VAL A 121       2.732  15.225   7.108  1.00 94.78           C
ATOM   1666 1HG2 VAL A 121       1.822  15.305   6.513  1.00 94.78           H
ATOM   1667 2HG2 VAL A 121       2.505  15.447   8.150  1.00 94.78           H
ATOM   1668 3HG2 VAL A 121       3.471  15.935   6.738  1.00 94.78           H
ATOM   1669  HN  VAL A 121       2.681  13.611   9.374  1.00 94.78           H
ATOM   1670  N   VAL A 122       3.685  10.880   7.986  1.00 93.50           N
ATOM   1671  CA  VAL A 122       4.340   9.618   7.687  1.00 93.50           C
ATOM   1672  C   VAL A 122       3.326   8.479   7.816  1.00 93.50           C
ATOM   1673  O   VAL A 122       3.298   7.572   6.986  1.00 93.50           O
ATOM   1674  HA  VAL A 122       4.686   9.664   6.655  1.00 93.50           H
ATOM   1675  CB  VAL A 122       5.562   9.436   8.589  1.00 93.50           C
ATOM   1676  HB  VAL A 122       5.261   9.665   9.612  1.00 93.50           H
ATOM   1677  CG1 VAL A 122       6.055   7.988   8.558  1.00 93.50           C
ATOM   1678 1HG1 VAL A 122       5.262   7.326   8.906  1.00 93.50           H
ATOM   1679 2HG1 VAL A 122       6.331   7.720   7.538  1.00 93.50           H
ATOM   1680 3HG1 VAL A 122       6.925   7.886   9.208  1.00 93.50           H
ATOM   1681  CG2 VAL A 122       6.680  10.405   8.200  1.00 93.50           C
ATOM   1682 1HG2 VAL A 122       6.978  10.220   7.168  1.00 93.50           H
ATOM   1683 2HG2 VAL A 122       6.323  11.430   8.298  1.00 93.50           H
ATOM   1684 3HG2 VAL A 122       7.537  10.254   8.857  1.00 93.50           H
ATOM   1685  HN  VAL A 122       4.038  11.359   8.790  1.00 93.50           H
ATOM   1686  N   ASN A 123       2.519   8.564   8.863  1.00 92.28           N
ATOM   1687  CA  ASN A 123       1.511   7.549   9.115  1.00 92.28           C
ATOM   1688  C   ASN A 123       0.479   7.570   7.986  1.00 92.28           C
ATOM   1689  O   ASN A 123       0.017   6.520   7.542  1.00 92.28           O
ATOM   1690  HA  ASN A 123       2.058   6.607   9.162  1.00 92.28           H
ATOM   1691  CB  ASN A 123       0.777   7.815  10.431  1.00 92.28           C
ATOM   1692 1HB  ASN A 123       0.658   8.889  10.574  1.00 92.28           H
ATOM   1693 2HB  ASN A 123      -0.224   7.386  10.387  1.00 92.28           H
ATOM   1694  CG  ASN A 123       1.542   7.220  11.615  1.00 92.28           C
ATOM   1695  OD1 ASN A 123       2.360   6.326  11.473  1.00 92.28           O
ATOM   1696  ND2 ASN A 123       1.230   7.764  12.789  1.00 92.28           N
ATOM   1697 1HD2 ASN A 123       0.550   8.495  12.836  1.00 92.28           H
ATOM   1698 2HD2 ASN A 123       1.677   7.442  13.623  1.00 92.28           H
ATOM   1699  HN  ASN A 123       2.546   9.308   9.531  1.00 92.28           H
ATOM   1700  N   SER A 124       0.146   8.778   7.554  1.00 93.61           N
ATOM   1701  CA  SER A 124      -0.954   8.963   6.623  1.00 93.61           C
ATOM   1702  C   SER A 124      -0.532   8.522   5.220  1.00 93.61           C
ATOM   1703  O   SER A 124      -1.339   7.977   4.468  1.00 93.61           O
ATOM   1704  HA  SER A 124      -1.758   8.329   6.997  1.00 93.61           H
ATOM   1705  CB  SER A 124      -1.420  10.420   6.604  1.00 93.61           C
ATOM   1706 1HB  SER A 124      -0.625  11.050   6.206  1.00 93.61           H
ATOM   1707 2HB  SER A 124      -2.272  10.519   5.931  1.00 93.61           H
ATOM   1708  OG  SER A 124      -1.785  10.880   7.902  1.00 93.61           O
ATOM   1709  HG  SER A 124      -1.158  11.601   8.198  1.00 93.61           H
ATOM   1710  HN  SER A 124       0.614   9.618   7.828  1.00 93.61           H
ATOM   1711  N   MET A 125       0.731   8.775   4.909  1.00 93.56           N
ATOM   1712  CA  MET A 125       1.217   8.600   3.551  1.00 93.56           C
ATOM   1713  C   MET A 125       1.114   7.137   3.117  1.00 93.56           C
ATOM   1714  O   MET A 125       0.790   6.849   1.965  1.00 93.56           O
ATOM   1715  HA  MET A 125       0.572   9.218   2.927  1.00 93.56           H
ATOM   1716  CB  MET A 125       2.675   9.056   3.469  1.00 93.56           C
ATOM   1717 1HB  MET A 125       3.214   8.726   4.357  1.00 93.56           H
ATOM   1718 2HB  MET A 125       3.158   8.588   2.611  1.00 93.56           H
ATOM   1719  CG  MET A 125       2.768  10.578   3.345  1.00 93.56           C
ATOM   1720 1HG  MET A 125       2.242  11.051   4.175  1.00 93.56           H
ATOM   1721 2HG  MET A 125       3.809  10.894   3.406  1.00 93.56           H
ATOM   1722  SD  MET A 125       2.061  11.109   1.794  1.00 93.56           S
ATOM   1723  CE  MET A 125       1.513  12.746   2.248  1.00 93.56           C
ATOM   1724 1HE  MET A 125       0.792  12.675   3.062  1.00 93.56           H
ATOM   1725 2HE  MET A 125       2.368  13.339   2.571  1.00 93.56           H
ATOM   1726 3HE  MET A 125       1.043  13.224   1.388  1.00 93.56           H
ATOM   1727  HN  MET A 125       1.415   9.094   5.566  1.00 93.56           H
ATOM   1728  N   TYR A 126       1.396   6.251   4.061  1.00 86.83           N
ATOM   1729  CA  TYR A 126       1.319   4.824   3.795  1.00 86.83           C
ATOM   1730  C   TYR A 126      -0.107   4.411   3.426  1.00 86.83           C
ATOM   1731  O   TYR A 126      -0.315   3.674   2.464  1.00 86.83           O
ATOM   1732  HA  TYR A 126       1.982   4.602   2.959  1.00 86.83           H
ATOM   1733  CB  TYR A 126       1.717   4.131   5.099  1.00 86.83           C
ATOM   1734 1HB  TYR A 126       2.778   4.304   5.282  1.00 86.83           H
ATOM   1735 2HB  TYR A 126       1.172   4.590   5.924  1.00 86.83           H
ATOM   1736  CG  TYR A 126       1.453   2.624   5.108  1.00 86.83           C
ATOM   1737  CD1 TYR A 126       0.621   2.075   6.062  1.00 86.83           C
ATOM   1738  HD1 TYR A 126       0.152   2.715   6.809  1.00 86.83           H
ATOM   1739  CD2 TYR A 126       2.048   1.813   4.162  1.00 86.83           C
ATOM   1740  HD2 TYR A 126       2.705   2.247   3.409  1.00 86.83           H
ATOM   1741  CE1 TYR A 126       0.372   0.656   6.071  1.00 86.83           C
ATOM   1742  HE1 TYR A 126      -0.283   0.210   6.819  1.00 86.83           H
ATOM   1743  CE2 TYR A 126       1.799   0.395   4.171  1.00 86.83           C
ATOM   1744  HE2 TYR A 126       2.262  -0.256   3.430  1.00 86.83           H
ATOM   1745  CZ  TYR A 126       0.974  -0.113   5.125  1.00 86.83           C
ATOM   1746  OH  TYR A 126       0.739  -1.453   5.133  1.00 86.83           O
ATOM   1747  HH  TYR A 126       1.225  -1.890   4.376  1.00 86.83           H
ATOM   1748  HN  TYR A 126       1.672   6.493   4.991  1.00 86.83           H
ATOM   1749  N   LYS A 127      -1.054   4.904   4.212  1.00 87.47           N
ATOM   1750  CA  LYS A 127      -2.449   4.551   4.014  1.00 87.47           C
ATOM   1751  C   LYS A 127      -2.929   5.114   2.675  1.00 87.47           C
ATOM   1752  O   LYS A 127      -3.701   4.470   1.967  1.00 87.47           O
ATOM   1753  HA  LYS A 127      -2.508   3.464   3.972  1.00 87.47           H
ATOM   1754  CB  LYS A 127      -3.291   5.005   5.209  1.00 87.47           C
ATOM   1755 1HB  LYS A 127      -3.075   6.049   5.436  1.00 87.47           H
ATOM   1756 2HB  LYS A 127      -4.349   4.947   4.955  1.00 87.47           H
ATOM   1757  CG  LYS A 127      -3.007   4.140   6.439  1.00 87.47           C
ATOM   1758 1HG  LYS A 127      -1.943   4.174   6.674  1.00 87.47           H
ATOM   1759 2HG  LYS A 127      -3.537   4.544   7.302  1.00 87.47           H
ATOM   1760  CD  LYS A 127      -3.438   2.691   6.202  1.00 87.47           C
ATOM   1761 1HD  LYS A 127      -4.483   2.664   5.895  1.00 87.47           H
ATOM   1762 2HD  LYS A 127      -2.854   2.263   5.387  1.00 87.47           H
ATOM   1763  CE  LYS A 127      -3.251   1.850   7.467  1.00 87.47           C
ATOM   1764 1HE  LYS A 127      -2.220   1.929   7.814  1.00 87.47           H
ATOM   1765 2HE  LYS A 127      -3.886   2.236   8.264  1.00 87.47           H
ATOM   1766  NZ  LYS A 127      -3.584   0.433   7.200  1.00 87.47           N
ATOM   1767 1HZ  LYS A 127      -3.469  -0.107   8.051  1.00 87.47           H
ATOM   1768 2HZ  LYS A 127      -4.545   0.365   6.884  1.00 87.47           H
ATOM   1769 3HZ  LYS A 127      -2.966   0.070   6.483  1.00 87.47           H
ATOM   1770  HN  LYS A 127      -0.880   5.533   4.970  1.00 87.47           H
ATOM   1771  N   MET A 128      -2.451   6.311   2.368  1.00 92.20           N
ATOM   1772  CA  MET A 128      -2.802   6.958   1.115  1.00 92.20           C
ATOM   1773  C   MET A 128      -2.293   6.150  -0.081  1.00 92.20           C
ATOM   1774  O   MET A 128      -3.022   5.943  -1.050  1.00 92.20           O
ATOM   1775  HA  MET A 128      -3.891   6.996   1.099  1.00 92.20           H
ATOM   1776  CB  MET A 128      -2.195   8.362   1.077  1.00 92.20           C
ATOM   1777 1HB  MET A 128      -2.484   8.911   1.973  1.00 92.20           H
ATOM   1778 2HB  MET A 128      -1.107   8.292   1.083  1.00 92.20           H
ATOM   1779  CG  MET A 128      -2.656   9.126  -0.166  1.00 92.20           C
ATOM   1780 1HG  MET A 128      -2.409   8.558  -1.064  1.00 92.20           H
ATOM   1781 2HG  MET A 128      -3.739   9.242  -0.151  1.00 92.20           H
ATOM   1782  SD  MET A 128      -1.872  10.728  -0.224  1.00 92.20           S
ATOM   1783  CE  MET A 128      -2.752  11.551   1.093  1.00 92.20           C
ATOM   1784 1HE  MET A 128      -3.817  11.571   0.862  1.00 92.20           H
ATOM   1785 2HE  MET A 128      -2.593  11.014   2.028  1.00 92.20           H
ATOM   1786 3HE  MET A 128      -2.383  12.572   1.194  1.00 92.20           H
ATOM   1787  HN  MET A 128      -1.836   6.836   2.956  1.00 92.20           H
ATOM   1788  N   ASN A 129      -1.046   5.715   0.027  1.00 91.03           N
ATOM   1789  CA  ASN A 129      -0.444   4.903  -1.017  1.00 91.03           C
ATOM   1790  C   ASN A 129      -1.294   3.649  -1.236  1.00 91.03           C
ATOM   1791  O   ASN A 129      -1.662   3.334  -2.366  1.00 91.03           O
ATOM   1792  HA  ASN A 129      -0.414   5.545  -1.897  1.00 91.03           H
ATOM   1793  CB  ASN A 129       0.965   4.456  -0.623  1.00 91.03           C
ATOM   1794 1HB  ASN A 129       1.645   5.306  -0.666  1.00 91.03           H
ATOM   1795 2HB  ASN A 129       0.963   4.101   0.408  1.00 91.03           H
ATOM   1796  CG  ASN A 129       1.467   3.346  -1.549  1.00 91.03           C
ATOM   1797  OD1 ASN A 129       1.288   2.165  -1.299  1.00 91.03           O
ATOM   1798  ND2 ASN A 129       2.103   3.789  -2.629  1.00 91.03           N
ATOM   1799 1HD2 ASN A 129       2.216   4.772  -2.775  1.00 91.03           H
ATOM   1800 2HD2 ASN A 129       2.469   3.140  -3.296  1.00 91.03           H
ATOM   1801  HN  ASN A 129      -0.452   5.908   0.808  1.00 91.03           H
ATOM   1802  N   PHE A 130      -1.582   2.969  -0.136  1.00 86.03           N
ATOM   1803  CA  PHE A 130      -2.262   1.687  -0.206  1.00 86.03           C
ATOM   1804  C   PHE A 130      -3.583   1.808  -0.969  1.00 86.03           C
ATOM   1805  O   PHE A 130      -3.804   1.100  -1.950  1.00 86.03           O
ATOM   1806  HA  PHE A 130      -1.602   0.998  -0.733  1.00 86.03           H
ATOM   1807  CB  PHE A 130      -2.556   1.257   1.233  1.00 86.03           C
ATOM   1808 1HB  PHE A 130      -1.631   1.294   1.809  1.00 86.03           H
ATOM   1809 2HB  PHE A 130      -3.240   1.976   1.683  1.00 86.03           H
ATOM   1810  CG  PHE A 130      -3.159  -0.144   1.354  1.00 86.03           C
ATOM   1811  CD1 PHE A 130      -4.496  -0.325   1.187  1.00 86.03           C
ATOM   1812  HD1 PHE A 130      -5.139   0.528   0.967  1.00 86.03           H
ATOM   1813  CD2 PHE A 130      -2.357  -1.208   1.628  1.00 86.03           C
ATOM   1814  HD2 PHE A 130      -1.286  -1.062   1.762  1.00 86.03           H
ATOM   1815  CE1 PHE A 130      -5.056  -1.625   1.299  1.00 86.03           C
ATOM   1816  HE1 PHE A 130      -6.128  -1.770   1.165  1.00 86.03           H
ATOM   1817  CE2 PHE A 130      -2.917  -2.508   1.740  1.00 86.03           C
ATOM   1818  HE2 PHE A 130      -2.275  -3.361   1.959  1.00 86.03           H
ATOM   1819  CZ  PHE A 130      -4.255  -2.689   1.573  1.00 86.03           C
ATOM   1820  HZ  PHE A 130      -4.684  -3.687   1.659  1.00 86.03           H
ATOM   1821  HN  PHE A 130      -1.358   3.279   0.788  1.00 86.03           H
ATOM   1822  N   TYR A 131      -4.426   2.710  -0.490  1.00 87.35           N
ATOM   1823  CA  TYR A 131      -5.769   2.840  -1.028  1.00 87.35           C
ATOM   1824  C   TYR A 131      -5.733   3.270  -2.496  1.00 87.35           C
ATOM   1825  O   TYR A 131      -6.494   2.759  -3.315  1.00 87.35           O
ATOM   1826  HA  TYR A 131      -6.256   1.868  -0.954  1.00 87.35           H
ATOM   1827  CB  TYR A 131      -6.450   3.935  -0.205  1.00 87.35           C
ATOM   1828 1HB  TYR A 131      -5.811   4.819  -0.196  1.00 87.35           H
ATOM   1829 2HB  TYR A 131      -7.380   4.219  -0.695  1.00 87.35           H
ATOM   1830  CG  TYR A 131      -6.754   3.530   1.239  1.00 87.35           C
ATOM   1831  CD1 TYR A 131      -7.311   2.296   1.507  1.00 87.35           C
ATOM   1832  HD1 TYR A 131      -7.534   1.610   0.690  1.00 87.35           H
ATOM   1833  CD2 TYR A 131      -6.471   4.399   2.274  1.00 87.35           C
ATOM   1834  HD2 TYR A 131      -6.031   5.374   2.062  1.00 87.35           H
ATOM   1835  CE1 TYR A 131      -7.598   1.915   2.865  1.00 87.35           C
ATOM   1836  HE1 TYR A 131      -8.038   0.944   3.091  1.00 87.35           H
ATOM   1837  CE2 TYR A 131      -6.758   4.018   3.632  1.00 87.35           C
ATOM   1838  HE2 TYR A 131      -6.540   4.694   4.459  1.00 87.35           H
ATOM   1839  CZ  TYR A 131      -7.307   2.795   3.861  1.00 87.35           C
ATOM   1840  OH  TYR A 131      -7.577   2.435   5.144  1.00 87.35           O
ATOM   1841  HH  TYR A 131      -7.412   3.206   5.758  1.00 87.35           H
ATOM   1842  HN  TYR A 131      -4.204   3.345   0.251  1.00 87.35           H
ATOM   1843  N   SER A 132      -4.839   4.206  -2.783  1.00 90.88           N
ATOM   1844  CA  SER A 132      -4.716   4.734  -4.131  1.00 90.88           C
ATOM   1845  C   SER A 132      -4.252   3.632  -5.085  1.00 90.88           C
ATOM   1846  O   SER A 132      -4.764   3.512  -6.196  1.00 90.88           O
ATOM   1847  HA  SER A 132      -5.716   5.077  -4.399  1.00 90.88           H
ATOM   1848  CB  SER A 132      -3.745   5.916  -4.172  1.00 90.88           C
ATOM   1849 1HB  SER A 132      -3.630   6.254  -5.202  1.00 90.88           H
ATOM   1850 2HB  SER A 132      -4.164   6.750  -3.609  1.00 90.88           H
ATOM   1851  OG  SER A 132      -2.468   5.577  -3.638  1.00 90.88           O
ATOM   1852  HG  SER A 132      -2.338   6.024  -2.753  1.00 90.88           H
ATOM   1853  HN  SER A 132      -4.209   4.601  -2.115  1.00 90.88           H
ATOM   1854  N   CYS A 133      -3.287   2.855  -4.615  1.00 85.83           N
ATOM   1855  CA  CYS A 133      -2.708   1.803  -5.434  1.00 85.83           C
ATOM   1856  C   CYS A 133      -3.796   0.769  -5.726  1.00 85.83           C
ATOM   1857  O   CYS A 133      -3.939   0.317  -6.862  1.00 85.83           O
ATOM   1858  HA  CYS A 133      -2.365   2.276  -6.354  1.00 85.83           H
ATOM   1859  CB  CYS A 133      -1.486   1.173  -4.763  1.00 85.83           C
ATOM   1860 1HB  CYS A 133      -1.688   1.005  -3.705  1.00 85.83           H
ATOM   1861 2HB  CYS A 133      -1.280   0.198  -5.206  1.00 85.83           H
ATOM   1862  SG  CYS A 133      -0.032   2.267  -4.956  1.00 85.83           S
ATOM   1863  HG  CYS A 133      -0.435   3.189  -4.087  1.00 85.83           H
ATOM   1864  HN  CYS A 133      -2.902   2.935  -3.695  1.00 85.83           H
ATOM   1865  N   VAL A 134      -4.535   0.422  -4.683  1.00 83.28           N
ATOM   1866  CA  VAL A 134      -5.601  -0.557  -4.812  1.00 83.28           C
ATOM   1867  C   VAL A 134      -6.578  -0.100  -5.898  1.00 83.28           C
ATOM   1868  O   VAL A 134      -6.924  -0.873  -6.790  1.00 83.28           O
ATOM   1869  HA  VAL A 134      -5.147  -1.498  -5.122  1.00 83.28           H
ATOM   1870  CB  VAL A 134      -6.275  -0.778  -3.457  1.00 83.28           C
ATOM   1871  HB  VAL A 134      -6.319   0.182  -2.943  1.00 83.28           H
ATOM   1872  CG1 VAL A 134      -7.709  -1.283  -3.633  1.00 83.28           C
ATOM   1873 1HG1 VAL A 134      -8.286  -0.548  -4.195  1.00 83.28           H
ATOM   1874 2HG1 VAL A 134      -7.697  -2.228  -4.177  1.00 83.28           H
ATOM   1875 3HG1 VAL A 134      -8.165  -1.432  -2.655  1.00 83.28           H
ATOM   1876  CG2 VAL A 134      -5.459  -1.739  -2.589  1.00 83.28           C
ATOM   1877 1HG2 VAL A 134      -5.369  -2.699  -3.096  1.00 83.28           H
ATOM   1878 2HG2 VAL A 134      -4.466  -1.322  -2.421  1.00 83.28           H
ATOM   1879 3HG2 VAL A 134      -5.961  -1.879  -1.631  1.00 83.28           H
ATOM   1880  HN  VAL A 134      -4.415   0.798  -3.764  1.00 83.28           H
ATOM   1881  N   LEU A 135      -6.994   1.153  -5.786  1.00 86.67           N
ATOM   1882  CA  LEU A 135      -8.021   1.681  -6.668  1.00 86.67           C
ATOM   1883  C   LEU A 135      -7.475   1.752  -8.095  1.00 86.67           C
ATOM   1884  O   LEU A 135      -8.201   1.497  -9.054  1.00 86.67           O
ATOM   1885  HA  LEU A 135      -8.856   0.982  -6.652  1.00 86.67           H
ATOM   1886  CB  LEU A 135      -8.541   3.020  -6.141  1.00 86.67           C
ATOM   1887 1HB  LEU A 135      -7.694   3.695  -6.021  1.00 86.67           H
ATOM   1888 2HB  LEU A 135      -9.192   3.457  -6.898  1.00 86.67           H
ATOM   1889  CG  LEU A 135      -9.308   2.968  -4.818  1.00 86.67           C
ATOM   1890  HG  LEU A 135      -8.732   2.368  -4.113  1.00 86.67           H
ATOM   1891  CD1 LEU A 135      -9.449   4.365  -4.211  1.00 86.67           C
ATOM   1892 1HD1 LEU A 135      -8.460   4.783  -4.025  1.00 86.67           H
ATOM   1893 2HD1 LEU A 135      -9.991   5.009  -4.903  1.00 86.67           H
ATOM   1894 3HD1 LEU A 135      -9.998   4.300  -3.271  1.00 86.67           H
ATOM   1895  CD2 LEU A 135     -10.663   2.280  -4.995  1.00 86.67           C
ATOM   1896 1HD2 LEU A 135     -11.258   2.833  -5.723  1.00 86.67           H
ATOM   1897 2HD2 LEU A 135     -10.509   1.261  -5.351  1.00 86.67           H
ATOM   1898 3HD2 LEU A 135     -11.187   2.257  -4.040  1.00 86.67           H
ATOM   1899  HN  LEU A 135      -6.642   1.801  -5.111  1.00 86.67           H
ATOM   1900  N   LEU A 136      -6.200   2.101  -8.191  1.00 87.81           N
ATOM   1901  CA  LEU A 136      -5.557   2.237  -9.486  1.00 87.81           C
ATOM   1902  C   LEU A 136      -5.483   0.865 -10.160  1.00 87.81           C
ATOM   1903  O   LEU A 136      -5.771   0.738 -11.349  1.00 87.81           O
ATOM   1904  HA  LEU A 136      -6.183   2.888 -10.096  1.00 87.81           H
ATOM   1905  CB  LEU A 136      -4.197   2.924  -9.340  1.00 87.81           C
ATOM   1906 1HB  LEU A 136      -3.654   2.441  -8.527  1.00 87.81           H
ATOM   1907 2HB  LEU A 136      -3.626   2.752 -10.251  1.00 87.81           H
ATOM   1908  CG  LEU A 136      -4.232   4.429  -9.069  1.00 87.81           C
ATOM   1909  HG  LEU A 136      -4.952   4.616  -8.272  1.00 87.81           H
ATOM   1910  CD1 LEU A 136      -2.873   4.930  -8.578  1.00 87.81           C
ATOM   1911 1HD1 LEU A 136      -2.608   4.415  -7.655  1.00 87.81           H
ATOM   1912 2HD1 LEU A 136      -2.116   4.729  -9.336  1.00 87.81           H
ATOM   1913 3HD1 LEU A 136      -2.926   6.003  -8.393  1.00 87.81           H
ATOM   1914  CD2 LEU A 136      -4.715   5.197 -10.302  1.00 87.81           C
ATOM   1915 1HD2 LEU A 136      -4.039   5.007 -11.135  1.00 87.81           H
ATOM   1916 2HD2 LEU A 136      -5.719   4.866 -10.566  1.00 87.81           H
ATOM   1917 3HD2 LEU A 136      -4.730   6.264 -10.082  1.00 87.81           H
ATOM   1918  HN  LEU A 136      -5.612   2.289  -7.404  1.00 87.81           H
ATOM   1919  N   ILE A 137      -5.096  -0.126  -9.372  1.00 80.95           N
ATOM   1920  CA  ILE A 137      -4.952  -1.478  -9.885  1.00 80.95           C
ATOM   1921  C   ILE A 137      -6.305  -1.970 -10.401  1.00 80.95           C
ATOM   1922  O   ILE A 137      -6.380  -2.604 -11.452  1.00 80.95           O
ATOM   1923  HA  ILE A 137      -4.257  -1.437 -10.724  1.00 80.95           H
ATOM   1924  CB  ILE A 137      -4.329  -2.390  -8.826  1.00 80.95           C
ATOM   1925  HB  ILE A 137      -4.823  -2.195  -7.874  1.00 80.95           H
ATOM   1926  CG1 ILE A 137      -2.843  -2.075  -8.637  1.00 80.95           C
ATOM   1927 1HG1 ILE A 137      -2.285  -2.401  -9.514  1.00 80.95           H
ATOM   1928 2HG1 ILE A 137      -2.704  -0.997  -8.552  1.00 80.95           H
ATOM   1929  CG2 ILE A 137      -4.564  -3.863  -9.163  1.00 80.95           C
ATOM   1930 1HG2 ILE A 137      -5.635  -4.059  -9.207  1.00 80.95           H
ATOM   1931 2HG2 ILE A 137      -4.114  -4.091 -10.129  1.00 80.95           H
ATOM   1932 3HG2 ILE A 137      -4.111  -4.489  -8.394  1.00 80.95           H
ATOM   1933  CD1 ILE A 137      -2.291  -2.766  -7.388  1.00 80.95           C
ATOM   1934 1HD1 ILE A 137      -2.836  -2.420  -6.510  1.00 80.95           H
ATOM   1935 2HD1 ILE A 137      -2.410  -3.845  -7.488  1.00 80.95           H
ATOM   1936 3HD1 ILE A 137      -1.234  -2.526  -7.278  1.00 80.95           H
ATOM   1937  HN  ILE A 137      -4.883  -0.018  -8.400  1.00 80.95           H
ATOM   1938  N   MET A 138      -7.342  -1.660  -9.636  1.00 81.13           N
ATOM   1939  CA  MET A 138      -8.697  -1.990 -10.044  1.00 81.13           C
ATOM   1940  C   MET A 138      -9.033  -1.357 -11.396  1.00 81.13           C
ATOM   1941  O   MET A 138      -9.553  -2.026 -12.287  1.00 81.13           O
ATOM   1942  HA  MET A 138      -8.723  -3.076 -10.127  1.00 81.13           H
ATOM   1943  CB  MET A 138      -9.684  -1.490  -8.987  1.00 81.13           C
ATOM   1944 1HB  MET A 138      -9.642  -2.136  -8.110  1.00 81.13           H
ATOM   1945 2HB  MET A 138      -9.398  -0.490  -8.660  1.00 81.13           H
ATOM   1946  CG  MET A 138     -11.111  -1.462  -9.539  1.00 81.13           C
ATOM   1947 1HG  MET A 138     -11.162  -0.803 -10.405  1.00 81.13           H
ATOM   1948 2HG  MET A 138     -11.398  -2.457  -9.878  1.00 81.13           H
ATOM   1949  SD  MET A 138     -12.242  -0.899  -8.278  1.00 81.13           S
ATOM   1950  CE  MET A 138     -12.093   0.866  -8.493  1.00 81.13           C
ATOM   1951 1HE  MET A 138     -11.058   1.166  -8.325  1.00 81.13           H
ATOM   1952 2HE  MET A 138     -12.390   1.135  -9.506  1.00 81.13           H
ATOM   1953 3HE  MET A 138     -12.739   1.376  -7.778  1.00 81.13           H
ATOM   1954  HN  MET A 138      -7.268  -1.193  -8.755  1.00 81.13           H
ATOM   1955  N   CYS A 139      -8.722  -0.073 -11.506  1.00 85.05           N
ATOM   1956  CA  CYS A 139      -9.066   0.680 -12.699  1.00 85.05           C
ATOM   1957  C   CYS A 139      -8.299   0.084 -13.882  1.00 85.05           C
ATOM   1958  O   CYS A 139      -8.836  -0.025 -14.983  1.00 85.05           O
ATOM   1959  HA  CYS A 139     -10.141   0.570 -12.840  1.00 85.05           H
ATOM   1960  CB  CYS A 139      -8.780   2.173 -12.528  1.00 85.05           C
ATOM   1961 1HB  CYS A 139      -7.762   2.318 -12.165  1.00 85.05           H
ATOM   1962 2HB  CYS A 139      -8.849   2.679 -13.491  1.00 85.05           H
ATOM   1963  SG  CYS A 139      -9.972   2.908 -11.350  1.00 85.05           S
ATOM   1964  HG  CYS A 139      -9.378   2.456 -10.250  1.00 85.05           H
ATOM   1965  HN  CYS A 139      -8.245   0.449 -10.799  1.00 85.05           H
ATOM   1966  N   ILE A 140      -7.055  -0.285 -13.613  1.00 81.38           N
ATOM   1967  CA  ILE A 140      -6.215  -0.885 -14.636  1.00 81.38           C
ATOM   1968  C   ILE A 140      -6.875  -2.167 -15.145  1.00 81.38           C
ATOM   1969  O   ILE A 140      -6.880  -2.433 -16.346  1.00 81.38           O
ATOM   1970  HA  ILE A 140      -6.152  -0.177 -15.462  1.00 81.38           H
ATOM   1971  CB  ILE A 140      -4.794  -1.092 -14.108  1.00 81.38           C
ATOM   1972  HB  ILE A 140      -4.860  -1.537 -13.115  1.00 81.38           H
ATOM   1973  CG1 ILE A 140      -4.065   0.244 -13.957  1.00 81.38           C
ATOM   1974 1HG1 ILE A 140      -3.799   0.631 -14.941  1.00 81.38           H
ATOM   1975 2HG1 ILE A 140      -4.729   0.975 -13.496  1.00 81.38           H
ATOM   1976  CG2 ILE A 140      -4.019  -2.072 -14.991  1.00 81.38           C
ATOM   1977 1HG2 ILE A 140      -4.531  -3.034 -15.003  1.00 81.38           H
ATOM   1978 2HG2 ILE A 140      -3.961  -1.678 -16.006  1.00 81.38           H
ATOM   1979 3HG2 ILE A 140      -3.012  -2.201 -14.594  1.00 81.38           H
ATOM   1980  CD1 ILE A 140      -2.802   0.087 -13.106  1.00 81.38           C
ATOM   1981 1HD1 ILE A 140      -3.075  -0.277 -12.116  1.00 81.38           H
ATOM   1982 2HD1 ILE A 140      -2.130  -0.627 -13.583  1.00 81.38           H
ATOM   1983 3HD1 ILE A 140      -2.303   1.051 -13.015  1.00 81.38           H
ATOM   1984  HN  ILE A 140      -6.622  -0.182 -12.717  1.00 81.38           H
ATOM   1985  N   SER A 141      -7.417  -2.930 -14.206  1.00 75.37           N
ATOM   1986  CA  SER A 141      -7.985  -4.227 -14.530  1.00 75.37           C
ATOM   1987  C   SER A 141      -9.216  -4.051 -15.421  1.00 75.37           C
ATOM   1988  O   SER A 141      -9.409  -4.804 -16.375  1.00 75.37           O
ATOM   1989  HA  SER A 141      -7.199  -4.761 -15.065  1.00 75.37           H
ATOM   1990  CB  SER A 141      -8.353  -5.000 -13.262  1.00 75.37           C
ATOM   1991 1HB  SER A 141      -9.125  -4.456 -12.718  1.00 75.37           H
ATOM   1992 2HB  SER A 141      -8.777  -5.966 -13.536  1.00 75.37           H
ATOM   1993  OG  SER A 141      -7.227  -5.200 -12.413  1.00 75.37           O
ATOM   1994  HG  SER A 141      -7.144  -4.440 -11.769  1.00 75.37           H
ATOM   1995  HN  SER A 141      -7.471  -2.674 -13.241  1.00 75.37           H
ATOM   1996  N   VAL A 142     -10.017  -3.053 -15.079  1.00 78.38           N
ATOM   1997  CA  VAL A 142     -11.204  -2.744 -15.858  1.00 78.38           C
ATOM   1998  C   VAL A 142     -10.786  -2.280 -17.254  1.00 78.38           C
ATOM   1999  O   VAL A 142     -11.376  -2.691 -18.252  1.00 78.38           O
ATOM   2000  HA  VAL A 142     -11.783  -3.663 -15.953  1.00 78.38           H
ATOM   2001  CB  VAL A 142     -12.063  -1.717 -15.119  1.00 78.38           C
ATOM   2002  HB  VAL A 142     -11.438  -0.850 -14.903  1.00 78.38           H
ATOM   2003  CG1 VAL A 142     -13.230  -1.249 -15.991  1.00 78.38           C
ATOM   2004 1HG1 VAL A 142     -12.843  -0.791 -16.901  1.00 78.38           H
ATOM   2005 2HG1 VAL A 142     -13.855  -2.104 -16.251  1.00 78.38           H
ATOM   2006 3HG1 VAL A 142     -13.825  -0.519 -15.441  1.00 78.38           H
ATOM   2007  CG2 VAL A 142     -12.564  -2.278 -13.786  1.00 78.38           C
ATOM   2008 1HG2 VAL A 142     -13.166  -3.168 -13.970  1.00 78.38           H
ATOM   2009 2HG2 VAL A 142     -11.713  -2.538 -13.158  1.00 78.38           H
ATOM   2010 3HG2 VAL A 142     -13.172  -1.527 -13.282  1.00 78.38           H
ATOM   2011  HN  VAL A 142      -9.866  -2.461 -14.287  1.00 78.38           H
ATOM   2012  N   ASP A 143      -9.769  -1.430 -17.281  1.00 78.63           N
ATOM   2013  CA  ASP A 143      -9.329  -0.828 -18.528  1.00 78.63           C
ATOM   2014  C   ASP A 143      -8.822  -1.925 -19.467  1.00 78.63           C
ATOM   2015  O   ASP A 143      -9.082  -1.887 -20.668  1.00 78.63           O
ATOM   2016  HA  ASP A 143     -10.205  -0.314 -18.923  1.00 78.63           H
ATOM   2017  CB  ASP A 143      -8.183   0.157 -18.290  1.00 78.63           C
ATOM   2018 1HB  ASP A 143      -8.453   0.848 -17.491  1.00 78.63           H
ATOM   2019 2HB  ASP A 143      -7.297  -0.384 -17.956  1.00 78.63           H
ATOM   2020  CG  ASP A 143      -7.860   0.941 -19.563  1.00 78.63           C
ATOM   2021  OD1 ASP A 143      -8.819   1.480 -20.156  1.00 78.63           O
ATOM   2022  OD2 ASP A 143      -6.662   0.983 -19.915  1.00 78.63           O
ATOM   2023  HN  ASP A 143      -9.252  -1.152 -16.472  1.00 78.63           H
ATOM   2024  N   ARG A 144      -8.107  -2.876 -18.883  1.00 73.08           N
ATOM   2025  CA  ARG A 144      -7.579  -3.991 -19.649  1.00 73.08           C
ATOM   2026  C   ARG A 144      -8.721  -4.790 -20.281  1.00 73.08           C
ATOM   2027  O   ARG A 144      -8.648  -5.165 -21.450  1.00 73.08           O
ATOM   2028  HA  ARG A 144      -6.951  -3.533 -20.413  1.00 73.08           H
ATOM   2029  CB  ARG A 144      -6.744  -4.920 -18.765  1.00 73.08           C
ATOM   2030 1HB  ARG A 144      -7.213  -5.013 -17.785  1.00 73.08           H
ATOM   2031 2HB  ARG A 144      -6.719  -5.919 -19.202  1.00 73.08           H
ATOM   2032  CG  ARG A 144      -5.318  -4.391 -18.606  1.00 73.08           C
ATOM   2033 1HG  ARG A 144      -4.864  -4.256 -19.589  1.00 73.08           H
ATOM   2034 2HG  ARG A 144      -5.340  -3.411 -18.129  1.00 73.08           H
ATOM   2035  CD  ARG A 144      -4.466  -5.351 -17.773  1.00 73.08           C
ATOM   2036 1HD  ARG A 144      -4.766  -5.300 -16.726  1.00 73.08           H
ATOM   2037 2HD  ARG A 144      -4.631  -6.376 -18.103  1.00 73.08           H
ATOM   2038  NE  ARG A 144      -3.034  -5.002 -17.906  1.00 73.08           N
ATOM   2039  HE  ARG A 144      -2.798  -4.180 -18.424  1.00 73.08           H
ATOM   2040  CZ  ARG A 144      -2.034  -5.718 -17.374  1.00 73.08           C
ATOM   2041  NH1 ARG A 144      -2.292  -6.828 -16.670  1.00 73.08           N
ATOM   2042 1HH1 ARG A 144      -3.237  -7.128 -16.537  1.00 73.08           H
ATOM   2043 2HH1 ARG A 144      -1.540  -7.357 -16.276  1.00 73.08           H
ATOM   2044  NH2 ARG A 144      -0.772  -5.308 -17.558  1.00 73.08           N
ATOM   2045 1HH2 ARG A 144      -0.014  -5.831 -17.168  1.00 73.08           H
ATOM   2046 2HH2 ARG A 144      -0.587  -4.478 -18.085  1.00 73.08           H
ATOM   2047  HN  ARG A 144      -7.888  -2.891 -17.908  1.00 73.08           H
ATOM   2048  N   TYR A 145      -9.749  -5.026 -19.479  1.00 71.46           N
ATOM   2049  CA  TYR A 145     -10.911  -5.761 -19.949  1.00 71.46           C
ATOM   2050  C   TYR A 145     -11.542  -5.071 -21.161  1.00 71.46           C
ATOM   2051  O   TYR A 145     -11.798  -5.711 -22.180  1.00 71.46           O
ATOM   2052  HA  TYR A 145     -10.583  -6.759 -20.239  1.00 71.46           H
ATOM   2053  CB  TYR A 145     -11.913  -5.751 -18.793  1.00 71.46           C
ATOM   2054 1HB  TYR A 145     -11.537  -6.393 -17.995  1.00 71.46           H
ATOM   2055 2HB  TYR A 145     -11.974  -4.741 -18.387  1.00 71.46           H
ATOM   2056  CG  TYR A 145     -13.318  -6.215 -19.182  1.00 71.46           C
ATOM   2057  CD1 TYR A 145     -14.366  -5.317 -19.181  1.00 71.46           C
ATOM   2058  HD1 TYR A 145     -14.192  -4.278 -18.902  1.00 71.46           H
ATOM   2059  CD2 TYR A 145     -13.537  -7.531 -19.535  1.00 71.46           C
ATOM   2060  HD2 TYR A 145     -12.709  -8.240 -19.536  1.00 71.46           H
ATOM   2061  CE1 TYR A 145     -15.688  -5.754 -19.547  1.00 71.46           C
ATOM   2062  HE1 TYR A 145     -16.525  -5.055 -19.550  1.00 71.46           H
ATOM   2063  CE2 TYR A 145     -14.859  -7.968 -19.901  1.00 71.46           C
ATOM   2064  HE2 TYR A 145     -15.046  -9.004 -20.182  1.00 71.46           H
ATOM   2065  CZ  TYR A 145     -15.869  -7.058 -19.889  1.00 71.46           C
ATOM   2066  OH  TYR A 145     -17.118  -7.470 -20.236  1.00 71.46           O
ATOM   2067  HH  TYR A 145     -17.108  -8.446 -20.453  1.00 71.46           H
ATOM   2068  HN  TYR A 145      -9.796  -4.726 -18.526  1.00 71.46           H
ATOM   2069  N   ILE A 146     -11.776  -3.776 -21.009  1.00 74.65           N
ATOM   2070  CA  ILE A 146     -12.430  -3.006 -22.053  1.00 74.65           C
ATOM   2071  C   ILE A 146     -11.593  -3.072 -23.331  1.00 74.65           C
ATOM   2072  O   ILE A 146     -12.134  -3.218 -24.426  1.00 74.65           O
ATOM   2073  HA  ILE A 146     -13.395  -3.474 -22.248  1.00 74.65           H
ATOM   2074  CB  ILE A 146     -12.708  -1.580 -21.573  1.00 74.65           C
ATOM   2075  HB  ILE A 146     -11.785  -1.173 -21.161  1.00 74.65           H
ATOM   2076  CG1 ILE A 146     -13.747  -1.572 -20.450  1.00 74.65           C
ATOM   2077 1HG1 ILE A 146     -14.724  -1.840 -20.851  1.00 74.65           H
ATOM   2078 2HG1 ILE A 146     -13.490  -2.327 -19.706  1.00 74.65           H
ATOM   2079  CG2 ILE A 146     -13.118  -0.679 -22.739  1.00 74.65           C
ATOM   2080 1HG2 ILE A 146     -12.315  -0.650 -23.476  1.00 74.65           H
ATOM   2081 2HG2 ILE A 146     -14.022  -1.074 -23.203  1.00 74.65           H
ATOM   2082 3HG2 ILE A 146     -13.310   0.329 -22.370  1.00 74.65           H
ATOM   2083  CD1 ILE A 146     -13.823  -0.197 -19.783  1.00 74.65           C
ATOM   2084 1HD1 ILE A 146     -12.850   0.057 -19.361  1.00 74.65           H
ATOM   2085 2HD1 ILE A 146     -14.104   0.551 -20.524  1.00 74.65           H
ATOM   2086 3HD1 ILE A 146     -14.569  -0.219 -18.988  1.00 74.65           H
ATOM   2087  HN  ILE A 146     -11.526  -3.254 -20.193  1.00 74.65           H
ATOM   2088  N   ALA A 147     -10.285  -2.963 -23.150  1.00 74.78           N
ATOM   2089  CA  ALA A 147      -9.375  -2.903 -24.281  1.00 74.78           C
ATOM   2090  C   ALA A 147      -9.452  -4.217 -25.062  1.00 74.78           C
ATOM   2091  O   ALA A 147      -9.235  -4.237 -26.272  1.00 74.78           O
ATOM   2092  HA  ALA A 147      -9.701  -2.087 -24.927  1.00 74.78           H
ATOM   2093  CB  ALA A 147      -7.960  -2.603 -23.783  1.00 74.78           C
ATOM   2094 1HB  ALA A 147      -7.954  -1.646 -23.261  1.00 74.78           H
ATOM   2095 2HB  ALA A 147      -7.640  -3.391 -23.101  1.00 74.78           H
ATOM   2096 3HB  ALA A 147      -7.277  -2.558 -24.632  1.00 74.78           H
ATOM   2097  HN  ALA A 147      -9.847  -2.915 -22.252  1.00 74.78           H
ATOM   2098  N   ILE A 148      -9.761  -5.282 -24.337  1.00 69.85           N
ATOM   2099  CA  ILE A 148      -9.811  -6.605 -24.934  1.00 69.85           C
ATOM   2100  C   ILE A 148     -11.198  -6.836 -25.537  1.00 69.85           C
ATOM   2101  O   ILE A 148     -11.317  -7.262 -26.685  1.00 69.85           O
ATOM   2102  HA  ILE A 148      -9.076  -6.628 -25.739  1.00 69.85           H
ATOM   2103  CB  ILE A 148      -9.399  -7.669 -23.915  1.00 69.85           C
ATOM   2104  HB  ILE A 148      -9.975  -7.510 -23.003  1.00 69.85           H
ATOM   2105  CG1 ILE A 148      -7.921  -7.531 -23.545  1.00 69.85           C
ATOM   2106 1HG1 ILE A 148      -7.301  -7.810 -24.397  1.00 69.85           H
ATOM   2107 2HG1 ILE A 148      -7.696  -6.490 -23.314  1.00 69.85           H
ATOM   2108  CG2 ILE A 148      -9.734  -9.073 -24.422  1.00 69.85           C
ATOM   2109 1HG2 ILE A 148     -10.807  -9.151 -24.594  1.00 69.85           H
ATOM   2110 2HG2 ILE A 148      -9.202  -9.259 -25.355  1.00 69.85           H
ATOM   2111 3HG2 ILE A 148      -9.430  -9.810 -23.678  1.00 69.85           H
ATOM   2112  CD1 ILE A 148      -7.571  -8.412 -22.344  1.00 69.85           C
ATOM   2113 1HD1 ILE A 148      -8.175  -8.114 -21.487  1.00 69.85           H
ATOM   2114 2HD1 ILE A 148      -7.775  -9.455 -22.587  1.00 69.85           H
ATOM   2115 3HD1 ILE A 148      -6.515  -8.294 -22.102  1.00 69.85           H
ATOM   2116  HN  ILE A 148      -9.975  -5.251 -23.360  1.00 69.85           H
ATOM   2117  N   ALA A 149     -12.212  -6.544 -24.736  1.00 70.49           N
ATOM   2118  CA  ALA A 149     -13.571  -6.931 -25.077  1.00 70.49           C
ATOM   2119  C   ALA A 149     -14.091  -6.022 -26.192  1.00 70.49           C
ATOM   2120  O   ALA A 149     -14.813  -6.472 -27.080  1.00 70.49           O
ATOM   2121  HA  ALA A 149     -13.542  -7.958 -25.442  1.00 70.49           H
ATOM   2122  CB  ALA A 149     -14.447  -6.877 -23.825  1.00 70.49           C
ATOM   2123 1HB  ALA A 149     -14.052  -7.563 -23.075  1.00 70.49           H
ATOM   2124 2HB  ALA A 149     -14.448  -5.863 -23.425  1.00 70.49           H
ATOM   2125 3HB  ALA A 149     -15.466  -7.168 -24.081  1.00 70.49           H
ATOM   2126  HN  ALA A 149     -12.118  -6.054 -23.870  1.00 70.49           H
ATOM   2127  N   GLN A 150     -13.703  -4.757 -26.110  1.00 73.61           N
ATOM   2128  CA  GLN A 150     -14.251  -3.747 -26.999  1.00 73.61           C
ATOM   2129  C   GLN A 150     -13.128  -3.059 -27.777  1.00 73.61           C
ATOM   2130  O   GLN A 150     -13.120  -1.836 -27.911  1.00 73.61           O
ATOM   2131  HA  GLN A 150     -14.901  -4.288 -27.687  1.00 73.61           H
ATOM   2132  CB  GLN A 150     -15.085  -2.727 -26.221  1.00 73.61           C
ATOM   2133 1HB  GLN A 150     -14.451  -2.203 -25.505  1.00 73.61           H
ATOM   2134 2HB  GLN A 150     -15.479  -1.976 -26.906  1.00 73.61           H
ATOM   2135  CG  GLN A 150     -16.239  -3.409 -25.484  1.00 73.61           C
ATOM   2136 1HG  GLN A 150     -16.719  -4.133 -26.144  1.00 73.61           H
ATOM   2137 2HG  GLN A 150     -15.853  -3.964 -24.629  1.00 73.61           H
ATOM   2138  CD  GLN A 150     -17.270  -2.383 -25.010  1.00 73.61           C
ATOM   2139  OE1 GLN A 150     -17.165  -1.195 -25.267  1.00 73.61           O
ATOM   2140  NE2 GLN A 150     -18.269  -2.905 -24.304  1.00 73.61           N
ATOM   2141 1HE2 GLN A 150     -18.295  -3.889 -24.128  1.00 73.61           H
ATOM   2142 2HE2 GLN A 150     -18.993  -2.314 -23.949  1.00 73.61           H
ATOM   2143  HN  GLN A 150     -13.029  -4.421 -25.452  1.00 73.61           H
ATOM   2144  N   ALA A 151     -12.207  -3.874 -28.269  1.00 67.47           N
ATOM   2145  CA  ALA A 151     -10.959  -3.356 -28.805  1.00 67.47           C
ATOM   2146  C   ALA A 151     -11.261  -2.209 -29.772  1.00 67.47           C
ATOM   2147  O   ALA A 151     -10.601  -1.172 -29.736  1.00 67.47           O
ATOM   2148  HA  ALA A 151     -10.373  -2.972 -27.970  1.00 67.47           H
ATOM   2149  CB  ALA A 151     -10.181  -4.491 -29.473  1.00 67.47           C
ATOM   2150 1HB  ALA A 151      -9.966  -5.267 -28.737  1.00 67.47           H
ATOM   2151 2HB  ALA A 151     -10.776  -4.913 -30.282  1.00 67.47           H
ATOM   2152 3HB  ALA A 151      -9.245  -4.103 -29.875  1.00 67.47           H
ATOM   2153  HN  ALA A 151     -12.302  -4.868 -28.305  1.00 67.47           H
ATOM   2154  N   MET A 152     -12.260  -2.434 -30.613  1.00 69.51           N
ATOM   2155  CA  MET A 152     -12.607  -1.464 -31.638  1.00 69.51           C
ATOM   2156  C   MET A 152     -13.105  -0.159 -31.013  1.00 69.51           C
ATOM   2157  O   MET A 152     -12.614   0.918 -31.345  1.00 69.51           O
ATOM   2158  HA  MET A 152     -11.687  -1.282 -32.193  1.00 69.51           H
ATOM   2159  CB  MET A 152     -13.696  -2.045 -32.542  1.00 69.51           C
ATOM   2160 1HB  MET A 152     -14.448  -2.549 -31.935  1.00 69.51           H
ATOM   2161 2HB  MET A 152     -14.203  -1.239 -33.072  1.00 69.51           H
ATOM   2162  CG  MET A 152     -13.103  -3.032 -33.550  1.00 69.51           C
ATOM   2163 1HG  MET A 152     -12.015  -2.997 -33.509  1.00 69.51           H
ATOM   2164 2HG  MET A 152     -13.399  -4.049 -33.294  1.00 69.51           H
ATOM   2165  SD  MET A 152     -13.663  -2.632 -35.197  1.00 69.51           S
ATOM   2166  CE  MET A 152     -15.332  -3.260 -35.119  1.00 69.51           C
ATOM   2167 1HE  MET A 152     -15.308  -4.328 -34.907  1.00 69.51           H
ATOM   2168 2HE  MET A 152     -15.877  -2.744 -34.329  1.00 69.51           H
ATOM   2169 3HE  MET A 152     -15.829  -3.090 -36.074  1.00 69.51           H
ATOM   2170  HN  MET A 152     -12.826  -3.258 -30.601  1.00 69.51           H
ATOM   2171  N   ARG A 153     -14.074  -0.300 -30.120  1.00 69.86           N
ATOM   2172  CA  ARG A 153     -14.657   0.856 -29.461  1.00 69.86           C
ATOM   2173  C   ARG A 153     -13.605   1.569 -28.609  1.00 69.86           C
ATOM   2174  O   ARG A 153     -13.618   2.793 -28.497  1.00 69.86           O
ATOM   2175  HA  ARG A 153     -15.002   1.496 -30.274  1.00 69.86           H
ATOM   2176  CB  ARG A 153     -15.833   0.448 -28.572  1.00 69.86           C
ATOM   2177 1HB  ARG A 153     -15.549  -0.405 -27.955  1.00 69.86           H
ATOM   2178 2HB  ARG A 153     -16.081   1.264 -27.893  1.00 69.86           H
ATOM   2179  CG  ARG A 153     -17.059   0.088 -29.414  1.00 69.86           C
ATOM   2180 1HG  ARG A 153     -17.292   0.909 -30.092  1.00 69.86           H
ATOM   2181 2HG  ARG A 153     -16.838  -0.782 -30.032  1.00 69.86           H
ATOM   2182  CD  ARG A 153     -18.269  -0.205 -28.525  1.00 69.86           C
ATOM   2183 1HD  ARG A 153     -18.089  -1.104 -27.936  1.00 69.86           H
ATOM   2184 2HD  ARG A 153     -18.418   0.613 -27.819  1.00 69.86           H
ATOM   2185  NE  ARG A 153     -19.479  -0.380 -29.358  1.00 69.86           N
ATOM   2186  HE  ARG A 153     -19.384  -0.281 -30.349  1.00 69.86           H
ATOM   2187  CZ  ARG A 153     -20.694  -0.664 -28.869  1.00 69.86           C
ATOM   2188  NH1 ARG A 153     -20.879  -0.808 -27.549  1.00 69.86           N
ATOM   2189 1HH1 ARG A 153     -20.107  -0.704 -26.922  1.00 69.86           H
ATOM   2190 2HH1 ARG A 153     -21.788  -1.020 -27.192  1.00 69.86           H
ATOM   2191  NH2 ARG A 153     -21.721  -0.802 -29.718  1.00 69.86           N
ATOM   2192 1HH2 ARG A 153     -22.634  -1.013 -29.369  1.00 69.86           H
ATOM   2193 2HH2 ARG A 153     -21.574  -0.693 -30.702  1.00 69.86           H
ATOM   2194  HN  ARG A 153     -14.458  -1.181 -29.846  1.00 69.86           H
ATOM   2195  N   ALA A 154     -12.720   0.771 -28.030  1.00 71.25           N
ATOM   2196  CA  ALA A 154     -11.707   1.302 -27.134  1.00 71.25           C
ATOM   2197  C   ALA A 154     -10.789   2.247 -27.913  1.00 71.25           C
ATOM   2198  O   ALA A 154     -10.235   3.187 -27.345  1.00 71.25           O
ATOM   2199  HA  ALA A 154     -12.217   1.867 -26.353  1.00 71.25           H
ATOM   2200  CB  ALA A 154     -10.940   0.147 -26.487  1.00 71.25           C
ATOM   2201 1HB  ALA A 154     -11.632  -0.477 -25.922  1.00 71.25           H
ATOM   2202 2HB  ALA A 154     -10.462  -0.451 -27.263  1.00 71.25           H
ATOM   2203 3HB  ALA A 154     -10.180   0.547 -25.816  1.00 71.25           H
ATOM   2204  HN  ALA A 154     -12.688  -0.220 -28.163  1.00 71.25           H
ATOM   2205  N   HIS A 155     -10.658   1.965 -29.201  1.00 73.11           N
ATOM   2206  CA  HIS A 155      -9.761   2.733 -30.047  1.00 73.11           C
ATOM   2207  C   HIS A 155     -10.381   4.100 -30.345  1.00 73.11           C
ATOM   2208  O   HIS A 155      -9.720   5.128 -30.211  1.00 73.11           O
ATOM   2209  HA  HIS A 155      -8.842   2.877 -29.480  1.00 73.11           H
ATOM   2210  CB  HIS A 155      -9.410   1.953 -31.316  1.00 73.11           C
ATOM   2211 1HB  HIS A 155      -9.152   0.930 -31.041  1.00 73.11           H
ATOM   2212 2HB  HIS A 155     -10.293   1.899 -31.953  1.00 73.11           H
ATOM   2213  CG  HIS A 155      -8.271   2.549 -32.108  1.00 73.11           C
ATOM   2214  ND1 HIS A 155      -8.459   3.521 -33.075  1.00 73.11           N
ATOM   2215  HD1 HIS A 155      -9.337   3.918 -33.343  1.00 73.11           H
ATOM   2216  CD2 HIS A 155      -6.930   2.302 -32.066  1.00 73.11           C
ATOM   2217  HD2 HIS A 155      -6.435   1.587 -31.410  1.00 73.11           H
ATOM   2218  CE1 HIS A 155      -7.278   3.836 -33.586  1.00 73.11           C
ATOM   2219  HE1 HIS A 155      -7.094   4.572 -34.370  1.00 73.11           H
ATOM   2220  NE2 HIS A 155      -6.332   3.080 -32.959  1.00 73.11           N
ATOM   2221  HN  HIS A 155     -11.150   1.229 -29.665  1.00 73.11           H
ATOM   2222  N   THR A 156     -11.645   4.067 -30.743  1.00 73.96           N
ATOM   2223  CA  THR A 156     -12.330   5.279 -31.160  1.00 73.96           C
ATOM   2224  C   THR A 156     -12.507   6.227 -29.972  1.00 73.96           C
ATOM   2225  O   THR A 156     -12.491   7.446 -30.139  1.00 73.96           O
ATOM   2226  HA  THR A 156     -11.705   5.793 -31.890  1.00 73.96           H
ATOM   2227  CB  THR A 156     -13.651   4.873 -31.816  1.00 73.96           C
ATOM   2228  HB  THR A 156     -14.345   5.713 -31.845  1.00 73.96           H
ATOM   2229  OG1 THR A 156     -14.083   3.746 -31.058  1.00 73.96           O
ATOM   2230  HG1 THR A 156     -15.059   3.588 -31.205  1.00 73.96           H
ATOM   2231  CG2 THR A 156     -13.458   4.320 -33.229  1.00 73.96           C
ATOM   2232 1HG2 THR A 156     -12.818   3.439 -33.190  1.00 73.96           H
ATOM   2233 2HG2 THR A 156     -12.992   5.080 -33.856  1.00 73.96           H
ATOM   2234 3HG2 THR A 156     -14.427   4.048 -33.648  1.00 73.96           H
ATOM   2235  HN  THR A 156     -12.197   3.234 -30.783  1.00 73.96           H
ATOM   2236  N   TRP A 157     -12.671   5.632 -28.800  1.00 77.76           N
ATOM   2237  CA  TRP A 157     -13.018   6.397 -27.615  1.00 77.76           C
ATOM   2238  C   TRP A 157     -11.729   6.686 -26.844  1.00 77.76           C
ATOM   2239  O   TRP A 157     -11.767   6.979 -25.650  1.00 77.76           O
ATOM   2240  HA  TRP A 157     -13.475   7.331 -27.942  1.00 77.76           H
ATOM   2241  CB  TRP A 157     -14.064   5.661 -26.774  1.00 77.76           C
ATOM   2242 1HB  TRP A 157     -13.761   4.620 -26.666  1.00 77.76           H
ATOM   2243 2HB  TRP A 157     -14.082   6.094 -25.774  1.00 77.76           H
ATOM   2244  CG  TRP A 157     -15.477   5.707 -27.359  1.00 77.76           C
ATOM   2245  CD1 TRP A 157     -15.837   5.686 -28.650  1.00 77.76           C
ATOM   2246  HD1 TRP A 157     -15.134   5.631 -29.482  1.00 77.76           H
ATOM   2247  CD2 TRP A 157     -16.713   5.783 -26.618  1.00 77.76           C
ATOM   2248  NE1 TRP A 157     -17.208   5.743 -28.794  1.00 77.76           N
ATOM   2249  HE1 TRP A 157     -17.713   5.741 -29.657  1.00 77.76           H
ATOM   2250  CE2 TRP A 157     -17.758   5.804 -27.519  1.00 77.76           C
ATOM   2251  CE3 TRP A 157     -16.940   5.832 -25.231  1.00 77.76           C
ATOM   2252  HE3 TRP A 157     -16.132   5.817 -24.499  1.00 77.76           H
ATOM   2253  CZ2 TRP A 157     -19.102   5.875 -27.133  1.00 77.76           C
ATOM   2254  HZ2 TRP A 157     -19.909   5.890 -27.865  1.00 77.76           H
ATOM   2255  CZ3 TRP A 157     -18.289   5.903 -24.862  1.00 77.76           C
ATOM   2256  HZ3 TRP A 157     -18.521   5.944 -23.797  1.00 77.76           H
ATOM   2257  CH2 TRP A 157     -19.352   5.925 -25.756  1.00 77.76           C
ATOM   2258  HH2 TRP A 157     -20.376   5.981 -25.388  1.00 77.76           H
ATOM   2259  HN  TRP A 157     -12.571   4.648 -28.654  1.00 77.76           H
ATOM   2260  N   ARG A 158     -10.617   6.595 -27.559  1.00 78.09           N
ATOM   2261  CA  ARG A 158      -9.312   6.637 -26.921  1.00 78.09           C
ATOM   2262  C   ARG A 158      -9.141   7.945 -26.147  1.00 78.09           C
ATOM   2263  O   ARG A 158      -8.689   7.939 -25.003  1.00 78.09           O
ATOM   2264  HA  ARG A 158      -9.302   5.779 -26.249  1.00 78.09           H
ATOM   2265  CB  ARG A 158      -8.190   6.514 -27.954  1.00 78.09           C
ATOM   2266 1HB  ARG A 158      -8.327   5.605 -28.539  1.00 78.09           H
ATOM   2267 2HB  ARG A 158      -8.239   7.351 -28.651  1.00 78.09           H
ATOM   2268  CG  ARG A 158      -6.819   6.488 -27.275  1.00 78.09           C
ATOM   2269 1HG  ARG A 158      -6.688   7.391 -26.678  1.00 78.09           H
ATOM   2270 2HG  ARG A 158      -6.765   5.643 -26.590  1.00 78.09           H
ATOM   2271  CD  ARG A 158      -5.697   6.387 -28.309  1.00 78.09           C
ATOM   2272 1HD  ARG A 158      -5.866   5.528 -28.959  1.00 78.09           H
ATOM   2273 2HD  ARG A 158      -5.695   7.272 -28.945  1.00 78.09           H
ATOM   2274  NE  ARG A 158      -4.390   6.253 -27.627  1.00 78.09           N
ATOM   2275  HE  ARG A 158      -4.347   6.466 -26.651  1.00 78.09           H
ATOM   2276  CZ  ARG A 158      -3.261   5.865 -28.235  1.00 78.09           C
ATOM   2277  NH1 ARG A 158      -3.260   5.567 -29.542  1.00 78.09           N
ATOM   2278 1HH1 ARG A 158      -4.106   5.634 -30.070  1.00 78.09           H
ATOM   2279 2HH1 ARG A 158      -2.413   5.278 -29.988  1.00 78.09           H
ATOM   2280  NH2 ARG A 158      -2.133   5.778 -27.517  1.00 78.09           N
ATOM   2281 1HH2 ARG A 158      -1.282   5.490 -27.956  1.00 78.09           H
ATOM   2282 2HH2 ARG A 158      -2.142   6.002 -26.542  1.00 78.09           H
ATOM   2283  HN  ARG A 158     -10.598   6.494 -28.554  1.00 78.09           H
ATOM   2284  N   GLU A 159      -9.513   9.036 -26.801  1.00 80.81           N
ATOM   2285  CA  GLU A 159      -9.325  10.356 -26.223  1.00 80.81           C
ATOM   2286  C   GLU A 159     -10.229  10.533 -25.001  1.00 80.81           C
ATOM   2287  O   GLU A 159      -9.773  10.974 -23.946  1.00 80.81           O
ATOM   2288  HA  GLU A 159      -8.279  10.393 -25.918  1.00 80.81           H
ATOM   2289  CB  GLU A 159      -9.585  11.451 -27.260  1.00 80.81           C
ATOM   2290 1HB  GLU A 159     -10.484  11.213 -27.827  1.00 80.81           H
ATOM   2291 2HB  GLU A 159      -9.631  12.421 -26.765  1.00 80.81           H
ATOM   2292  CG  GLU A 159      -8.437  11.535 -28.267  1.00 80.81           C
ATOM   2293 1HG  GLU A 159      -7.483  11.502 -27.741  1.00 80.81           H
ATOM   2294 2HG  GLU A 159      -8.465  10.669 -28.930  1.00 80.81           H
ATOM   2295  CD  GLU A 159      -8.525  12.819 -29.094  1.00 80.81           C
ATOM   2296  OE1 GLU A 159      -7.463  13.245 -29.597  1.00 80.81           O
ATOM   2297  OE2 GLU A 159      -9.653  13.346 -29.204  1.00 80.81           O
ATOM   2298  HN  GLU A 159      -9.933   9.028 -27.708  1.00 80.81           H
ATOM   2299  N   LYS A 160     -11.493  10.180 -25.183  1.00 84.58           N
ATOM   2300  CA  LYS A 160     -12.461  10.283 -24.105  1.00 84.58           C
ATOM   2301  C   LYS A 160     -11.968   9.475 -22.903  1.00 84.58           C
ATOM   2302  O   LYS A 160     -12.068   9.927 -21.763  1.00 84.58           O
ATOM   2303  HA  LYS A 160     -12.518  11.333 -23.815  1.00 84.58           H
ATOM   2304  CB  LYS A 160     -13.852   9.873 -24.593  1.00 84.58           C
ATOM   2305 1HB  LYS A 160     -13.788   8.929 -25.134  1.00 84.58           H
ATOM   2306 2HB  LYS A 160     -14.507   9.706 -23.738  1.00 84.58           H
ATOM   2307  CG  LYS A 160     -14.454  10.948 -25.501  1.00 84.58           C
ATOM   2308 1HG  LYS A 160     -14.402  11.917 -25.006  1.00 84.58           H
ATOM   2309 2HG  LYS A 160     -13.867  11.026 -26.416  1.00 84.58           H
ATOM   2310  CD  LYS A 160     -15.908  10.622 -25.847  1.00 84.58           C
ATOM   2311 1HD  LYS A 160     -15.953   9.679 -26.392  1.00 84.58           H
ATOM   2312 2HD  LYS A 160     -16.482  10.488 -24.930  1.00 84.58           H
ATOM   2313  CE  LYS A 160     -16.533  11.735 -26.690  1.00 84.58           C
ATOM   2314 1HE  LYS A 160     -16.459  12.685 -26.161  1.00 84.58           H
ATOM   2315 2HE  LYS A 160     -15.982  11.845 -27.624  1.00 84.58           H
ATOM   2316  NZ  LYS A 160     -17.953  11.431 -26.978  1.00 84.58           N
ATOM   2317 1HZ  LYS A 160     -18.351  12.177 -27.539  1.00 84.58           H
ATOM   2318 2HZ  LYS A 160     -18.015  10.556 -27.487  1.00 84.58           H
ATOM   2319 3HZ  LYS A 160     -18.466  11.353 -26.107  1.00 84.58           H
ATOM   2320  HN  LYS A 160     -11.857   9.831 -26.046  1.00 84.58           H
ATOM   2321  N   ARG A 161     -11.447   8.293 -23.199  1.00 84.61           N
ATOM   2322  CA  ARG A 161     -10.961   7.407 -22.155  1.00 84.61           C
ATOM   2323  C   ARG A 161      -9.819   8.073 -21.383  1.00 84.61           C
ATOM   2324  O   ARG A 161      -9.710   7.911 -20.169  1.00 84.61           O
ATOM   2325  HA  ARG A 161     -11.823   7.237 -21.510  1.00 84.61           H
ATOM   2326  CB  ARG A 161     -10.466   6.084 -22.742  1.00 84.61           C
ATOM   2327 1HB  ARG A 161      -9.795   6.281 -23.578  1.00 84.61           H
ATOM   2328 2HB  ARG A 161      -9.890   5.542 -21.992  1.00 84.61           H
ATOM   2329  CG  ARG A 161     -11.639   5.221 -23.214  1.00 84.61           C
ATOM   2330 1HG  ARG A 161     -12.205   4.869 -22.352  1.00 84.61           H
ATOM   2331 2HG  ARG A 161     -12.318   5.824 -23.817  1.00 84.61           H
ATOM   2332  CD  ARG A 161     -11.146   4.026 -24.031  1.00 84.61           C
ATOM   2333 1HD  ARG A 161     -11.987   3.543 -24.529  1.00 84.61           H
ATOM   2334 2HD  ARG A 161     -10.465   4.364 -24.812  1.00 84.61           H
ATOM   2335  NE  ARG A 161     -10.459   3.057 -23.148  1.00 84.61           N
ATOM   2336  HE  ARG A 161     -10.663   3.089 -22.169  1.00 84.61           H
ATOM   2337  CZ  ARG A 161      -9.581   2.140 -23.577  1.00 84.61           C
ATOM   2338  NH1 ARG A 161      -9.270   2.052 -24.877  1.00 84.61           N
ATOM   2339 1HH1 ARG A 161      -9.695   2.674 -25.536  1.00 84.61           H
ATOM   2340 2HH1 ARG A 161      -8.614   1.365 -25.189  1.00 84.61           H
ATOM   2341  NH2 ARG A 161      -9.018   1.313 -22.686  1.00 84.61           N
ATOM   2342 1HH2 ARG A 161      -8.361   0.623 -22.989  1.00 84.61           H
ATOM   2343 2HH2 ARG A 161      -9.256   1.385 -21.717  1.00 84.61           H
ATOM   2344  HN  ARG A 161     -11.354   7.940 -24.130  1.00 84.61           H
ATOM   2345  N   LEU A 162      -8.998   8.807 -22.120  1.00 85.71           N
ATOM   2346  CA  LEU A 162      -7.859   9.482 -21.522  1.00 85.71           C
ATOM   2347  C   LEU A 162      -8.357  10.567 -20.566  1.00 85.71           C
ATOM   2348  O   LEU A 162      -7.802  10.749 -19.484  1.00 85.71           O
ATOM   2349  HA  LEU A 162      -7.306   8.741 -20.945  1.00 85.71           H
ATOM   2350  CB  LEU A 162      -6.916  10.005 -22.608  1.00 85.71           C
ATOM   2351 1HB  LEU A 162      -6.790   9.224 -23.359  1.00 85.71           H
ATOM   2352 2HB  LEU A 162      -7.397  10.848 -23.104  1.00 85.71           H
ATOM   2353  CG  LEU A 162      -5.530  10.449 -22.137  1.00 85.71           C
ATOM   2354  HG  LEU A 162      -5.636  10.918 -21.159  1.00 85.71           H
ATOM   2355  CD1 LEU A 162      -4.599   9.247 -21.963  1.00 85.71           C
ATOM   2356 1HD1 LEU A 162      -5.019   8.567 -21.222  1.00 85.71           H
ATOM   2357 2HD1 LEU A 162      -4.495   8.728 -22.915  1.00 85.71           H
ATOM   2358 3HD1 LEU A 162      -3.621   9.591 -21.627  1.00 85.71           H
ATOM   2359  CD2 LEU A 162      -4.940  11.499 -23.081  1.00 85.71           C
ATOM   2360 1HD2 LEU A 162      -4.851  11.078 -24.082  1.00 85.71           H
ATOM   2361 2HD2 LEU A 162      -5.595  12.370 -23.110  1.00 85.71           H
ATOM   2362 3HD2 LEU A 162      -3.955  11.797 -22.722  1.00 85.71           H
ATOM   2363  HN  LEU A 162      -9.102   8.943 -23.105  1.00 85.71           H
ATOM   2364  N   LEU A 163      -9.400  11.260 -21.000  1.00 88.47           N
ATOM   2365  CA  LEU A 163      -9.946  12.358 -20.221  1.00 88.47           C
ATOM   2366  C   LEU A 163     -10.541  11.810 -18.923  1.00 88.47           C
ATOM   2367  O   LEU A 163     -10.303  12.357 -17.847  1.00 88.47           O
ATOM   2368  HA  LEU A 163      -9.119  13.022 -19.969  1.00 88.47           H
ATOM   2369  CB  LEU A 163     -10.938  13.168 -21.059  1.00 88.47           C
ATOM   2370 1HB  LEU A 163     -10.602  13.157 -22.096  1.00 88.47           H
ATOM   2371 2HB  LEU A 163     -11.903  12.663 -21.031  1.00 88.47           H
ATOM   2372  CG  LEU A 163     -11.143  14.623 -20.634  1.00 88.47           C
ATOM   2373  HG  LEU A 163     -10.353  14.888 -19.931  1.00 88.47           H
ATOM   2374  CD1 LEU A 163     -11.017  15.567 -21.832  1.00 88.47           C
ATOM   2375 1HD1 LEU A 163     -10.024  15.467 -22.270  1.00 88.47           H
ATOM   2376 2HD1 LEU A 163     -11.771  15.311 -22.577  1.00 88.47           H
ATOM   2377 3HD1 LEU A 163     -11.167  16.595 -21.502  1.00 88.47           H
ATOM   2378  CD2 LEU A 163     -12.476  14.799 -19.903  1.00 88.47           C
ATOM   2379 1HD2 LEU A 163     -13.293  14.509 -20.564  1.00 88.47           H
ATOM   2380 2HD2 LEU A 163     -12.487  14.170 -19.013  1.00 88.47           H
ATOM   2381 3HD2 LEU A 163     -12.596  15.842 -19.612  1.00 88.47           H
ATOM   2382  HN  LEU A 163      -9.869  11.081 -21.866  1.00 88.47           H
ATOM   2383  N   TYR A 164     -11.304  10.736 -19.066  1.00 89.41           N
ATOM   2384  CA  TYR A 164     -11.901  10.084 -17.913  1.00 89.41           C
ATOM   2385  C   TYR A 164     -10.824   9.552 -16.965  1.00 89.41           C
ATOM   2386  O   TYR A 164     -11.001   9.568 -15.748  1.00 89.41           O
ATOM   2387  HA  TYR A 164     -12.507  10.820 -17.386  1.00 89.41           H
ATOM   2388  CB  TYR A 164     -12.704   8.904 -18.465  1.00 89.41           C
ATOM   2389 1HB  TYR A 164     -12.079   8.346 -19.162  1.00 89.41           H
ATOM   2390 2HB  TYR A 164     -12.949   8.229 -17.645  1.00 89.41           H
ATOM   2391  CG  TYR A 164     -13.997   9.310 -19.176  1.00 89.41           C
ATOM   2392  CD1 TYR A 164     -14.806  10.287 -18.632  1.00 89.41           C
ATOM   2393  HD1 TYR A 164     -14.524  10.770 -17.696  1.00 89.41           H
ATOM   2394  CD2 TYR A 164     -14.354   8.699 -20.360  1.00 89.41           C
ATOM   2395  HD2 TYR A 164     -13.716   7.927 -20.790  1.00 89.41           H
ATOM   2396  CE1 TYR A 164     -16.023  10.669 -19.300  1.00 89.41           C
ATOM   2397  HE1 TYR A 164     -16.671  11.439 -18.882  1.00 89.41           H
ATOM   2398  CE2 TYR A 164     -15.571   9.081 -21.029  1.00 89.41           C
ATOM   2399  HE2 TYR A 164     -15.865   8.607 -21.965  1.00 89.41           H
ATOM   2400  CZ  TYR A 164     -16.345  10.047 -20.466  1.00 89.41           C
ATOM   2401  OH  TYR A 164     -17.494  10.408 -21.098  1.00 89.41           O
ATOM   2402  HH  TYR A 164     -17.620   9.855 -21.921  1.00 89.41           H
ATOM   2403  HN  TYR A 164     -11.516  10.314 -19.947  1.00 89.41           H
ATOM   2404  N   SER A 165      -9.731   9.095 -17.559  1.00 90.06           N
ATOM   2405  CA  SER A 165      -8.607   8.603 -16.781  1.00 90.06           C
ATOM   2406  C   SER A 165      -8.108   9.696 -15.834  1.00 90.06           C
ATOM   2407  O   SER A 165      -7.737   9.415 -14.696  1.00 90.06           O
ATOM   2408  HA  SER A 165      -8.995   7.756 -16.217  1.00 90.06           H
ATOM   2409  CB  SER A 165      -7.472   8.131 -17.692  1.00 90.06           C
ATOM   2410 1HB  SER A 165      -6.542   8.098 -17.125  1.00 90.06           H
ATOM   2411 2HB  SER A 165      -7.676   7.115 -18.029  1.00 90.06           H
ATOM   2412  OG  SER A 165      -7.307   8.981 -18.824  1.00 90.06           O
ATOM   2413  HG  SER A 165      -7.232   9.934 -18.528  1.00 90.06           H
ATOM   2414  HN  SER A 165      -9.608   9.057 -18.551  1.00 90.06           H
ATOM   2415  N   LYS A 166      -8.115  10.921 -16.340  1.00 92.59           N
ATOM   2416  CA  LYS A 166      -7.631  12.052 -15.567  1.00 92.59           C
ATOM   2417  C   LYS A 166      -8.554  12.277 -14.367  1.00 92.59           C
ATOM   2418  O   LYS A 166      -8.086  12.449 -13.243  1.00 92.59           O
ATOM   2419  HA  LYS A 166      -6.639  11.795 -15.196  1.00 92.59           H
ATOM   2420  CB  LYS A 166      -7.474  13.284 -16.460  1.00 92.59           C
ATOM   2421 1HB  LYS A 166      -8.393  13.451 -17.023  1.00 92.59           H
ATOM   2422 2HB  LYS A 166      -7.314  14.168 -15.843  1.00 92.59           H
ATOM   2423  CG  LYS A 166      -6.301  13.113 -17.429  1.00 92.59           C
ATOM   2424 1HG  LYS A 166      -5.385  12.932 -16.867  1.00 92.59           H
ATOM   2425 2HG  LYS A 166      -6.469  12.238 -18.057  1.00 92.59           H
ATOM   2426  CD  LYS A 166      -6.130  14.354 -18.307  1.00 92.59           C
ATOM   2427 1HD  LYS A 166      -7.041  14.526 -18.881  1.00 92.59           H
ATOM   2428 2HD  LYS A 166      -5.979  15.231 -17.678  1.00 92.59           H
ATOM   2429  CE  LYS A 166      -4.944  14.192 -19.260  1.00 92.59           C
ATOM   2430 1HE  LYS A 166      -4.048  13.937 -18.694  1.00 92.59           H
ATOM   2431 2HE  LYS A 166      -5.132  13.367 -19.947  1.00 92.59           H
ATOM   2432  NZ  LYS A 166      -4.718  15.440 -20.023  1.00 92.59           N
ATOM   2433 1HZ  LYS A 166      -3.942  15.309 -20.662  1.00 92.59           H
ATOM   2434 2HZ  LYS A 166      -5.554  15.671 -20.548  1.00 92.59           H
ATOM   2435 3HZ  LYS A 166      -4.503  16.195 -19.380  1.00 92.59           H
ATOM   2436  HN  LYS A 166      -8.442  11.146 -17.258  1.00 92.59           H
ATOM   2437  N   MET A 167      -9.849  12.267 -14.647  1.00 94.27           N
ATOM   2438  CA  MET A 167     -10.841  12.477 -13.607  1.00 94.27           C
ATOM   2439  C   MET A 167     -10.774  11.369 -12.554  1.00 94.27           C
ATOM   2440  O   MET A 167     -10.809  11.644 -11.356  1.00 94.27           O
ATOM   2441  HA  MET A 167     -10.591  13.435 -13.152  1.00 94.27           H
ATOM   2442  CB  MET A 167     -12.238  12.505 -14.232  1.00 94.27           C
ATOM   2443 1HB  MET A 167     -12.395  11.600 -14.819  1.00 94.27           H
ATOM   2444 2HB  MET A 167     -12.992  12.509 -13.445  1.00 94.27           H
ATOM   2445  CG  MET A 167     -12.415  13.736 -15.123  1.00 94.27           C
ATOM   2446 1HG  MET A 167     -12.208  14.641 -14.552  1.00 94.27           H
ATOM   2447 2HG  MET A 167     -11.700  13.706 -15.945  1.00 94.27           H
ATOM   2448  SD  MET A 167     -14.080  13.789 -15.765  1.00 94.27           S
ATOM   2449  CE  MET A 167     -14.977  14.169 -14.269  1.00 94.27           C
ATOM   2450 1HE  MET A 167     -14.811  13.381 -13.535  1.00 94.27           H
ATOM   2451 2HE  MET A 167     -14.627  15.120 -13.867  1.00 94.27           H
ATOM   2452 3HE  MET A 167     -16.042  14.240 -14.492  1.00 94.27           H
ATOM   2453  HN  MET A 167     -10.222  12.120 -15.564  1.00 94.27           H
ATOM   2454  N   VAL A 168     -10.680  10.140 -13.040  1.00 93.54           N
ATOM   2455  CA  VAL A 168     -10.667   8.985 -12.158  1.00 93.54           C
ATOM   2456  C   VAL A 168      -9.473   9.089 -11.207  1.00 93.54           C
ATOM   2457  O   VAL A 168      -9.603   8.834 -10.011  1.00 93.54           O
ATOM   2458  HA  VAL A 168     -11.585   9.009 -11.572  1.00 93.54           H
ATOM   2459  CB  VAL A 168     -10.664   7.697 -12.983  1.00 93.54           C
ATOM   2460  HB  VAL A 168      -9.873   7.777 -13.728  1.00 93.54           H
ATOM   2461  CG1 VAL A 168     -10.360   6.483 -12.102  1.00 93.54           C
ATOM   2462 1HG1 VAL A 168      -9.379   6.605 -11.642  1.00 93.54           H
ATOM   2463 2HG1 VAL A 168     -11.119   6.399 -11.325  1.00 93.54           H
ATOM   2464 3HG1 VAL A 168     -10.364   5.581 -12.714  1.00 93.54           H
ATOM   2465  CG2 VAL A 168     -11.991   7.517 -13.724  1.00 93.54           C
ATOM   2466 1HG2 VAL A 168     -12.806   7.469 -13.003  1.00 93.54           H
ATOM   2467 2HG2 VAL A 168     -12.149   8.362 -14.395  1.00 93.54           H
ATOM   2468 3HG2 VAL A 168     -11.962   6.594 -14.302  1.00 93.54           H
ATOM   2469  HN  VAL A 168     -10.613   9.928 -14.015  1.00 93.54           H
ATOM   2470  N   CYS A 169      -8.336   9.463 -11.775  1.00 93.35           N
ATOM   2471  CA  CYS A 169      -7.116   9.587 -10.996  1.00 93.35           C
ATOM   2472  C   CYS A 169      -7.361  10.601  -9.877  1.00 93.35           C
ATOM   2473  O   CYS A 169      -7.035  10.345  -8.719  1.00 93.35           O
ATOM   2474  HA  CYS A 169      -6.905   8.600 -10.584  1.00 93.35           H
ATOM   2475  CB  CYS A 169      -5.923   9.981 -11.870  1.00 93.35           C
ATOM   2476 1HB  CYS A 169      -6.191  10.825 -12.506  1.00 93.35           H
ATOM   2477 2HB  CYS A 169      -5.093  10.304 -11.243  1.00 93.35           H
ATOM   2478  SG  CYS A 169      -5.410   8.560 -12.904  1.00 93.35           S
ATOM   2479  HG  CYS A 169      -6.371   8.695 -13.813  1.00 93.35           H
ATOM   2480  HN  CYS A 169      -8.240   9.679 -12.747  1.00 93.35           H
ATOM   2481  N   PHE A 170      -7.935  11.732 -10.262  1.00 95.46           N
ATOM   2482  CA  PHE A 170      -8.198  12.799  -9.311  1.00 95.46           C
ATOM   2483  C   PHE A 170      -9.109  12.316  -8.181  1.00 95.46           C
ATOM   2484  O   PHE A 170      -8.828  12.555  -7.008  1.00 95.46           O
ATOM   2485  HA  PHE A 170      -7.238  13.106  -8.896  1.00 95.46           H
ATOM   2486  CB  PHE A 170      -8.906  13.917 -10.079  1.00 95.46           C
ATOM   2487 1HB  PHE A 170      -8.283  14.217 -10.922  1.00 95.46           H
ATOM   2488 2HB  PHE A 170      -9.836  13.527 -10.493  1.00 95.46           H
ATOM   2489  CG  PHE A 170      -9.220  15.152  -9.231  1.00 95.46           C
ATOM   2490  CD1 PHE A 170     -10.469  15.327  -8.722  1.00 95.46           C
ATOM   2491  HD1 PHE A 170     -11.246  14.588  -8.918  1.00 95.46           H
ATOM   2492  CD2 PHE A 170      -8.251  16.074  -8.987  1.00 95.46           C
ATOM   2493  HD2 PHE A 170      -7.250  15.933  -9.395  1.00 95.46           H
ATOM   2494  CE1 PHE A 170     -10.761  16.473  -7.935  1.00 95.46           C
ATOM   2495  HE1 PHE A 170     -11.762  16.613  -7.527  1.00 95.46           H
ATOM   2496  CE2 PHE A 170      -8.543  17.219  -8.200  1.00 95.46           C
ATOM   2497  HE2 PHE A 170      -7.766  17.958  -8.004  1.00 95.46           H
ATOM   2498  CZ  PHE A 170      -9.791  17.395  -7.691  1.00 95.46           C
ATOM   2499  HZ  PHE A 170     -10.015  18.274  -7.087  1.00 95.46           H
ATOM   2500  HN  PHE A 170      -8.219  11.924 -11.201  1.00 95.46           H
ATOM   2501  N   THR A 171     -10.181  11.644  -8.575  1.00 95.92           N
ATOM   2502  CA  THR A 171     -11.148  11.147  -7.611  1.00 95.92           C
ATOM   2503  C   THR A 171     -10.476  10.186  -6.628  1.00 95.92           C
ATOM   2504  O   THR A 171     -10.789  10.189  -5.439  1.00 95.92           O
ATOM   2505  HA  THR A 171     -11.519  11.991  -7.030  1.00 95.92           H
ATOM   2506  CB  THR A 171     -12.304  10.512  -8.386  1.00 95.92           C
ATOM   2507  HB  THR A 171     -11.974   9.619  -8.916  1.00 95.92           H
ATOM   2508  OG1 THR A 171     -12.793  11.569  -9.208  1.00 95.92           O
ATOM   2509  HG1 THR A 171     -12.363  11.528 -10.110  1.00 95.92           H
ATOM   2510  CG2 THR A 171     -13.491  10.162  -7.486  1.00 95.92           C
ATOM   2511 1HG2 THR A 171     -13.864  11.068  -7.008  1.00 95.92           H
ATOM   2512 2HG2 THR A 171     -13.170   9.454  -6.722  1.00 95.92           H
ATOM   2513 3HG2 THR A 171     -14.283   9.715  -8.086  1.00 95.92           H
ATOM   2514  HN  THR A 171     -10.393  11.439  -9.531  1.00 95.92           H
ATOM   2515  N   ILE A 172      -9.564   9.387  -7.162  1.00 94.37           N
ATOM   2516  CA  ILE A 172      -8.868   8.400  -6.353  1.00 94.37           C
ATOM   2517  C   ILE A 172      -8.041   9.116  -5.283  1.00 94.37           C
ATOM   2518  O   ILE A 172      -8.054   8.723  -4.117  1.00 94.37           O
ATOM   2519  HA  ILE A 172      -9.624   7.793  -5.856  1.00 94.37           H
ATOM   2520  CB  ILE A 172      -8.046   7.463  -7.240  1.00 94.37           C
ATOM   2521  HB  ILE A 172      -7.533   8.065  -7.990  1.00 94.37           H
ATOM   2522  CG1 ILE A 172      -8.951   6.483  -7.989  1.00 94.37           C
ATOM   2523 1HG1 ILE A 172      -9.412   5.795  -7.281  1.00 94.37           H
ATOM   2524 2HG1 ILE A 172      -9.760   7.029  -8.476  1.00 94.37           H
ATOM   2525  CG2 ILE A 172      -6.970   6.742  -6.427  1.00 94.37           C
ATOM   2526 1HG2 ILE A 172      -6.300   7.476  -5.979  1.00 94.37           H
ATOM   2527 2HG2 ILE A 172      -7.442   6.153  -5.640  1.00 94.37           H
ATOM   2528 3HG2 ILE A 172      -6.400   6.082  -7.082  1.00 94.37           H
ATOM   2529  CD1 ILE A 172      -8.160   5.695  -9.034  1.00 94.37           C
ATOM   2530 1HD1 ILE A 172      -7.720   6.385  -9.755  1.00 94.37           H
ATOM   2531 2HD1 ILE A 172      -7.368   5.132  -8.541  1.00 94.37           H
ATOM   2532 3HD1 ILE A 172      -8.827   5.006  -9.552  1.00 94.37           H
ATOM   2533  HN  ILE A 172      -9.299   9.405  -8.126  1.00 94.37           H
ATOM   2534  N   TRP A 173      -7.342  10.155  -5.717  1.00 95.04           N
ATOM   2535  CA  TRP A 173      -6.457  10.885  -4.826  1.00 95.04           C
ATOM   2536  C   TRP A 173      -7.303  11.475  -3.696  1.00 95.04           C
ATOM   2537  O   TRP A 173      -6.940  11.374  -2.526  1.00 95.04           O
ATOM   2538  HA  TRP A 173      -5.734  10.177  -4.420  1.00 95.04           H
ATOM   2539  CB  TRP A 173      -5.661  11.944  -5.592  1.00 95.04           C
ATOM   2540 1HB  TRP A 173      -6.310  12.404  -6.336  1.00 95.04           H
ATOM   2541 2HB  TRP A 173      -5.362  12.731  -4.899  1.00 95.04           H
ATOM   2542  CG  TRP A 173      -4.413  11.400  -6.291  1.00 95.04           C
ATOM   2543  CD1 TRP A 173      -4.194  11.273  -7.607  1.00 95.04           C
ATOM   2544  HD1 TRP A 173      -4.911  11.555  -8.378  1.00 95.04           H
ATOM   2545  CD2 TRP A 173      -3.214  10.912  -5.653  1.00 95.04           C
ATOM   2546  NE1 TRP A 173      -2.947  10.741  -7.863  1.00 95.04           N
ATOM   2547  HE1 TRP A 173      -2.557  10.553  -8.765  1.00 95.04           H
ATOM   2548  CE2 TRP A 173      -2.332  10.515  -6.637  1.00 95.04           C
ATOM   2549  CE3 TRP A 173      -2.886  10.810  -4.290  1.00 95.04           C
ATOM   2550  HE3 TRP A 173      -3.564  11.117  -3.494  1.00 95.04           H
ATOM   2551  CZ2 TRP A 173      -1.064   9.988  -6.363  1.00 95.04           C
ATOM   2552  HZ2 TRP A 173      -0.385   9.681  -7.159  1.00 95.04           H
ATOM   2553  CZ3 TRP A 173      -1.615  10.282  -4.033  1.00 95.04           C
ATOM   2554  HZ3 TRP A 173      -1.310  10.181  -2.991  1.00 95.04           H
ATOM   2555  CH2 TRP A 173      -0.715   9.877  -5.012  1.00 95.04           C
ATOM   2556  HH2 TRP A 173       0.257   9.475  -4.729  1.00 95.04           H
ATOM   2557  HN  TRP A 173      -7.374  10.497  -6.656  1.00 95.04           H
ATOM   2558  N   VAL A 174      -8.417  12.078  -4.087  1.00 95.96           N
ATOM   2559  CA  VAL A 174      -9.287  12.737  -3.128  1.00 95.96           C
ATOM   2560  C   VAL A 174      -9.803  11.707  -2.122  1.00 95.96           C
ATOM   2561  O   VAL A 174      -9.805  11.957  -0.918  1.00 95.96           O
ATOM   2562  HA  VAL A 174      -8.689  13.477  -2.597  1.00 95.96           H
ATOM   2563  CB  VAL A 174     -10.411  13.472  -3.861  1.00 95.96           C
ATOM   2564  HB  VAL A 174     -10.900  12.760  -4.525  1.00 95.96           H
ATOM   2565  CG1 VAL A 174     -11.459  13.993  -2.875  1.00 95.96           C
ATOM   2566 1HG1 VAL A 174     -11.889  13.156  -2.326  1.00 95.96           H
ATOM   2567 2HG1 VAL A 174     -10.988  14.683  -2.175  1.00 95.96           H
ATOM   2568 3HG1 VAL A 174     -12.246  14.512  -3.422  1.00 95.96           H
ATOM   2569  CG2 VAL A 174      -9.853  14.609  -4.720  1.00 95.96           C
ATOM   2570 1HG2 VAL A 174      -9.327  15.321  -4.084  1.00 95.96           H
ATOM   2571 2HG2 VAL A 174      -9.163  14.201  -5.459  1.00 95.96           H
ATOM   2572 3HG2 VAL A 174     -10.673  15.115  -5.230  1.00 95.96           H
ATOM   2573  HN  VAL A 174      -8.726  12.120  -5.037  1.00 95.96           H
ATOM   2574  N   LEU A 175     -10.229  10.570  -2.653  1.00 93.43           N
ATOM   2575  CA  LEU A 175     -10.864   9.552  -1.833  1.00 93.43           C
ATOM   2576  C   LEU A 175      -9.834   8.970  -0.863  1.00 93.43           C
ATOM   2577  O   LEU A 175     -10.140   8.733   0.305  1.00 93.43           O
ATOM   2578  HA  LEU A 175     -11.646  10.041  -1.253  1.00 93.43           H
ATOM   2579  CB  LEU A 175     -11.543   8.501  -2.713  1.00 93.43           C
ATOM   2580 1HB  LEU A 175     -12.179   9.015  -3.433  1.00 93.43           H
ATOM   2581 2HB  LEU A 175     -10.773   7.981  -3.282  1.00 93.43           H
ATOM   2582  CG  LEU A 175     -12.389   7.458  -1.980  1.00 93.43           C
ATOM   2583  HG  LEU A 175     -12.581   7.822  -0.971  1.00 93.43           H
ATOM   2584  CD1 LEU A 175     -13.747   7.277  -2.662  1.00 93.43           C
ATOM   2585 1HD1 LEU A 175     -14.283   8.226  -2.660  1.00 93.43           H
ATOM   2586 2HD1 LEU A 175     -13.597   6.946  -3.689  1.00 93.43           H
ATOM   2587 3HD1 LEU A 175     -14.328   6.530  -2.121  1.00 93.43           H
ATOM   2588  CD2 LEU A 175     -11.633   6.134  -1.848  1.00 93.43           C
ATOM   2589 1HD2 LEU A 175     -11.391   5.753  -2.840  1.00 93.43           H
ATOM   2590 2HD2 LEU A 175     -10.714   6.296  -1.285  1.00 93.43           H
ATOM   2591 3HD2 LEU A 175     -12.258   5.411  -1.323  1.00 93.43           H
ATOM   2592  HN  LEU A 175     -10.146  10.340  -3.623  1.00 93.43           H
ATOM   2593  N   ALA A 176      -8.634   8.756  -1.382  1.00 93.17           N
ATOM   2594  CA  ALA A 176      -7.563   8.187  -0.582  1.00 93.17           C
ATOM   2595  C   ALA A 176      -7.218   9.147   0.558  1.00 93.17           C
ATOM   2596  O   ALA A 176      -6.947   8.715   1.678  1.00 93.17           O
ATOM   2597  HA  ALA A 176      -7.926   7.250  -0.159  1.00 93.17           H
ATOM   2598  CB  ALA A 176      -6.359   7.889  -1.478  1.00 93.17           C
ATOM   2599 1HB  ALA A 176      -6.649   7.180  -2.253  1.00 93.17           H
ATOM   2600 2HB  ALA A 176      -6.014   8.814  -1.941  1.00 93.17           H
ATOM   2601 3HB  ALA A 176      -5.555   7.462  -0.877  1.00 93.17           H
ATOM   2602  HN  ALA A 176      -8.389   8.964  -2.329  1.00 93.17           H
ATOM   2603  N   ALA A 177      -7.240  10.431   0.235  1.00 93.77           N
ATOM   2604  CA  ALA A 177      -6.893  11.454   1.207  1.00 93.77           C
ATOM   2605  C   ALA A 177      -7.904  11.423   2.355  1.00 93.77           C
ATOM   2606  O   ALA A 177      -7.523  11.482   3.524  1.00 93.77           O
ATOM   2607  HA  ALA A 177      -5.904  11.218   1.599  1.00 93.77           H
ATOM   2608  CB  ALA A 177      -6.838  12.818   0.516  1.00 93.77           C
ATOM   2609 1HB  ALA A 177      -6.085  12.796  -0.272  1.00 93.77           H
ATOM   2610 2HB  ALA A 177      -7.811  13.045   0.081  1.00 93.77           H
ATOM   2611 3HB  ALA A 177      -6.578  13.585   1.245  1.00 93.77           H
ATOM   2612  HN  ALA A 177      -7.488  10.776  -0.671  1.00 93.77           H
ATOM   2613  N   ALA A 178      -9.172  11.332   1.983  1.00 93.85           N
ATOM   2614  CA  ALA A 178     -10.244  11.367   2.963  1.00 93.85           C
ATOM   2615  C   ALA A 178     -10.118  10.160   3.894  1.00 93.85           C
ATOM   2616  O   ALA A 178     -10.393  10.262   5.089  1.00 93.85           O
ATOM   2617  HA  ALA A 178     -10.130  12.280   3.547  1.00 93.85           H
ATOM   2618  CB  ALA A 178     -11.594  11.410   2.242  1.00 93.85           C
ATOM   2619 1HB  ALA A 178     -11.644  12.301   1.617  1.00 93.85           H
ATOM   2620 2HB  ALA A 178     -11.701  10.522   1.619  1.00 93.85           H
ATOM   2621 3HB  ALA A 178     -12.398  11.436   2.978  1.00 93.85           H
ATOM   2622  HN  ALA A 178      -9.471  11.235   1.033  1.00 93.85           H
ATOM   2623  N   LEU A 179      -9.703   9.045   3.312  1.00 91.57           N
ATOM   2624  CA  LEU A 179      -9.617   7.800   4.056  1.00 91.57           C
ATOM   2625  C   LEU A 179      -8.446   7.877   5.038  1.00 91.57           C
ATOM   2626  O   LEU A 179      -8.331   7.047   5.938  1.00 91.57           O
ATOM   2627  HA  LEU A 179     -10.540   7.696   4.627  1.00 91.57           H
ATOM   2628  CB  LEU A 179      -9.540   6.608   3.099  1.00 91.57           C
ATOM   2629 1HB  LEU A 179      -8.753   6.802   2.372  1.00 91.57           H
ATOM   2630 2HB  LEU A 179      -9.239   5.729   3.669  1.00 91.57           H
ATOM   2631  CG  LEU A 179     -10.826   6.273   2.341  1.00 91.57           C
ATOM   2632  HG  LEU A 179     -11.141   7.162   1.793  1.00 91.57           H
ATOM   2633  CD1 LEU A 179     -10.583   5.170   1.309  1.00 91.57           C
ATOM   2634 1HD1 LEU A 179      -9.830   5.501   0.593  1.00 91.57           H
ATOM   2635 2HD1 LEU A 179     -10.231   4.270   1.815  1.00 91.57           H
ATOM   2636 3HD1 LEU A 179     -11.513   4.951   0.784  1.00 91.57           H
ATOM   2637  CD2 LEU A 179     -11.956   5.915   3.308  1.00 91.57           C
ATOM   2638 1HD2 LEU A 179     -11.665   5.048   3.902  1.00 91.57           H
ATOM   2639 2HD2 LEU A 179     -12.150   6.760   3.969  1.00 91.57           H
ATOM   2640 3HD2 LEU A 179     -12.858   5.681   2.742  1.00 91.57           H
ATOM   2641  HN  LEU A 179      -9.429   8.983   2.353  1.00 91.57           H
ATOM   2642  N   CYS A 180      -7.606   8.880   4.830  1.00 92.35           N
ATOM   2643  CA  CYS A 180      -6.398   9.022   5.625  1.00 92.35           C
ATOM   2644  C   CYS A 180      -6.682  10.013   6.756  1.00 92.35           C
ATOM   2645  O   CYS A 180      -5.787  10.351   7.529  1.00 92.35           O
ATOM   2646  HA  CYS A 180      -6.168   8.035   6.024  1.00 92.35           H
ATOM   2647  CB  CYS A 180      -5.206   9.458   4.771  1.00 92.35           C
ATOM   2648 1HB  CYS A 180      -5.431  10.401   4.272  1.00 92.35           H
ATOM   2649 2HB  CYS A 180      -4.338   9.633   5.406  1.00 92.35           H
ATOM   2650  SG  CYS A 180      -4.823   8.171   3.528  1.00 92.35           S
ATOM   2651  HG  CYS A 180      -5.961   8.289   2.850  1.00 92.35           H
ATOM   2652  HN  CYS A 180      -7.740   9.586   4.134  1.00 92.35           H
ATOM   2653  N   ILE A 181      -7.932  10.450   6.817  1.00 93.31           N
ATOM   2654  CA  ILE A 181      -8.336  11.424   7.817  1.00 93.31           C
ATOM   2655  C   ILE A 181      -8.018  10.879   9.211  1.00 93.31           C
ATOM   2656  O   ILE A 181      -7.432  11.578  10.036  1.00 93.31           O
ATOM   2657  HA  ILE A 181      -7.742  12.324   7.655  1.00 93.31           H
ATOM   2658  CB  ILE A 181      -9.804  11.809   7.627  1.00 93.31           C
ATOM   2659  HB  ILE A 181     -10.375  10.899   7.442  1.00 93.31           H
ATOM   2660  CG1 ILE A 181      -9.981  12.710   6.403  1.00 93.31           C
ATOM   2661 1HG1 ILE A 181      -9.489  13.667   6.578  1.00 93.31           H
ATOM   2662 2HG1 ILE A 181      -9.495  12.256   5.540  1.00 93.31           H
ATOM   2663  CG2 ILE A 181     -10.372  12.448   8.896  1.00 93.31           C
ATOM   2664 1HG2 ILE A 181     -10.300  11.741   9.722  1.00 93.31           H
ATOM   2665 2HG2 ILE A 181      -9.803  13.346   9.136  1.00 93.31           H
ATOM   2666 3HG2 ILE A 181     -11.417  12.712   8.734  1.00 93.31           H
ATOM   2667  CD1 ILE A 181     -11.463  12.940   6.101  1.00 93.31           C
ATOM   2668 1HD1 ILE A 181     -11.945  11.983   5.903  1.00 93.31           H
ATOM   2669 2HD1 ILE A 181     -11.939  13.417   6.957  1.00 93.31           H
ATOM   2670 3HD1 ILE A 181     -11.559  13.583   5.226  1.00 93.31           H
ATOM   2671  HN  ILE A 181      -8.660  10.150   6.201  1.00 93.31           H
ATOM   2672  N   PRO A 182      -8.397   9.626   9.498  1.00 91.41           N
ATOM   2673  CA  PRO A 182      -8.207   9.069  10.840  1.00 91.41           C
ATOM   2674  C   PRO A 182      -6.772   9.204  11.322  1.00 91.41           C
ATOM   2675  O   PRO A 182      -6.530   9.602  12.461  1.00 91.41           O
ATOM   2676  HA  PRO A 182      -8.804   9.624  11.564  1.00 91.41           H
ATOM   2677  CB  PRO A 182      -8.619   7.604  10.686  1.00 91.41           C
ATOM   2678 1HB  PRO A 182      -7.765   6.970  10.445  1.00 91.41           H
ATOM   2679 2HB  PRO A 182      -9.057   7.212  11.603  1.00 91.41           H
ATOM   2680  CG  PRO A 182      -9.633   7.640   9.548  1.00 91.41           C
ATOM   2681 1HG  PRO A 182      -9.756   6.661   9.085  1.00 91.41           H
ATOM   2682 2HG  PRO A 182     -10.621   7.942   9.896  1.00 91.41           H
ATOM   2683  CD  PRO A 182      -9.031   8.654   8.589  1.00 91.41           C
ATOM   2684 1HD  PRO A 182      -8.301   8.196   7.922  1.00 91.41           H
ATOM   2685 2HD  PRO A 182      -9.791   9.115   7.958  1.00 91.41           H
ATOM   2686  N   GLU A 183      -5.849   8.866  10.434  1.00 91.94           N
ATOM   2687  CA  GLU A 183      -4.437   8.887  10.777  1.00 91.94           C
ATOM   2688  C   GLU A 183      -4.004  10.304  11.157  1.00 91.94           C
ATOM   2689  O   GLU A 183      -3.227  10.490  12.092  1.00 91.94           O
ATOM   2690  HA  GLU A 183      -4.338   8.226  11.638  1.00 91.94           H
ATOM   2691  CB  GLU A 183      -3.585   8.343   9.628  1.00 91.94           C
ATOM   2692 1HB  GLU A 183      -3.974   8.710   8.678  1.00 91.94           H
ATOM   2693 2HB  GLU A 183      -2.539   8.600   9.793  1.00 91.94           H
ATOM   2694  CG  GLU A 183      -3.651   6.816   9.571  1.00 91.94           C
ATOM   2695 1HG  GLU A 183      -2.903   6.442   8.872  1.00 91.94           H
ATOM   2696 2HG  GLU A 183      -3.408   6.401  10.549  1.00 91.94           H
ATOM   2697  CD  GLU A 183      -5.041   6.343   9.141  1.00 91.94           C
ATOM   2698  OE1 GLU A 183      -5.346   5.160   9.410  1.00 91.94           O
ATOM   2699  OE2 GLU A 183      -5.767   7.174   8.554  1.00 91.94           O
ATOM   2700  HN  GLU A 183      -6.052   8.581   9.497  1.00 91.94           H
ATOM   2701  N   ILE A 184      -4.526  11.268  10.413  1.00 94.17           N
ATOM   2702  CA  ILE A 184      -4.108  12.650  10.576  1.00 94.17           C
ATOM   2703  C   ILE A 184      -4.526  13.144  11.962  1.00 94.17           C
ATOM   2704  O   ILE A 184      -3.805  13.917  12.592  1.00 94.17           O
ATOM   2705  HA  ILE A 184      -3.020  12.670  10.516  1.00 94.17           H
ATOM   2706  CB  ILE A 184      -4.641  13.510   9.429  1.00 94.17           C
ATOM   2707  HB  ILE A 184      -5.722  13.376   9.376  1.00 94.17           H
ATOM   2708  CG1 ILE A 184      -4.063  13.055   8.088  1.00 94.17           C
ATOM   2709 1HG1 ILE A 184      -2.997  13.278   8.053  1.00 94.17           H
ATOM   2710 2HG1 ILE A 184      -4.166  11.975   7.991  1.00 94.17           H
ATOM   2711  CG2 ILE A 184      -4.383  14.995   9.691  1.00 94.17           C
ATOM   2712 1HG2 ILE A 184      -4.881  15.293  10.613  1.00 94.17           H
ATOM   2713 2HG2 ILE A 184      -3.310  15.166   9.786  1.00 94.17           H
ATOM   2714 3HG2 ILE A 184      -4.772  15.584   8.861  1.00 94.17           H
ATOM   2715  CD1 ILE A 184      -4.773  13.748   6.922  1.00 94.17           C
ATOM   2716 1HD1 ILE A 184      -5.834  13.503   6.946  1.00 94.17           H
ATOM   2717 2HD1 ILE A 184      -4.646  14.827   7.009  1.00 94.17           H
ATOM   2718 3HD1 ILE A 184      -4.342  13.407   5.980  1.00 94.17           H
ATOM   2719  HN  ILE A 184      -5.222  11.117   9.711  1.00 94.17           H
ATOM   2720  N   LEU A 185      -5.688  12.679  12.396  1.00 93.48           N
ATOM   2721  CA  LEU A 185      -6.305  13.211  13.599  1.00 93.48           C
ATOM   2722  C   LEU A 185      -5.580  12.655  14.827  1.00 93.48           C
ATOM   2723  O   LEU A 185      -5.176  13.411  15.709  1.00 93.48           O
ATOM   2724  HA  LEU A 185      -6.175  14.293  13.582  1.00 93.48           H
ATOM   2725  CB  LEU A 185      -7.810  12.935  13.596  1.00 93.48           C
ATOM   2726 1HB  LEU A 185      -7.964  11.874  13.402  1.00 93.48           H
ATOM   2727 2HB  LEU A 185      -8.198  13.136  14.595  1.00 93.48           H
ATOM   2728  CG  LEU A 185      -8.636  13.736  12.588  1.00 93.48           C
ATOM   2729  HG  LEU A 185      -8.275  13.499  11.587  1.00 93.48           H
ATOM   2730  CD1 LEU A 185     -10.111  13.332  12.644  1.00 93.48           C
ATOM   2731 1HD1 LEU A 185     -10.206  12.272  12.411  1.00 93.48           H
ATOM   2732 2HD1 LEU A 185     -10.501  13.521  13.644  1.00 93.48           H
ATOM   2733 3HD1 LEU A 185     -10.675  13.916  11.917  1.00 93.48           H
ATOM   2734  CD2 LEU A 185      -8.445  15.240  12.793  1.00 93.48           C
ATOM   2735 1HD2 LEU A 185      -8.763  15.512  13.799  1.00 93.48           H
ATOM   2736 2HD2 LEU A 185      -7.393  15.494  12.663  1.00 93.48           H
ATOM   2737 3HD2 LEU A 185      -9.043  15.785  12.063  1.00 93.48           H
ATOM   2738  HN  LEU A 185      -6.204  11.953  11.942  1.00 93.48           H
ATOM   2739  N   TYR A 186      -5.439  11.338  14.845  1.00 92.46           N
ATOM   2740  CA  TYR A 186      -5.128  10.635  16.079  1.00 92.46           C
ATOM   2741  C   TYR A 186      -3.624  10.383  16.201  1.00 92.46           C
ATOM   2742  O   TYR A 186      -3.150   9.926  17.240  1.00 92.46           O
ATOM   2743  HA  TYR A 186      -5.453  11.258  16.912  1.00 92.46           H
ATOM   2744  CB  TYR A 186      -5.853   9.291  15.993  1.00 92.46           C
ATOM   2745 1HB  TYR A 186      -5.483   8.745  15.126  1.00 92.46           H
ATOM   2746 2HB  TYR A 186      -5.604   8.698  16.873  1.00 92.46           H
ATOM   2747  CG  TYR A 186      -7.375   9.411  15.891  1.00 92.46           C
ATOM   2748  CD1 TYR A 186      -8.063  10.225  16.767  1.00 92.46           C
ATOM   2749  HD1 TYR A 186      -7.523  10.783  17.532  1.00 92.46           H
ATOM   2750  CD2 TYR A 186      -8.059   8.704  14.923  1.00 92.46           C
ATOM   2751  HD2 TYR A 186      -7.516   8.061  14.231  1.00 92.46           H
ATOM   2752  CE1 TYR A 186      -9.496  10.338  16.671  1.00 92.46           C
ATOM   2753  HE1 TYR A 186     -10.052  10.977  17.357  1.00 92.46           H
ATOM   2754  CE2 TYR A 186      -9.492   8.817  14.827  1.00 92.46           C
ATOM   2755  HE2 TYR A 186     -10.044   8.265  14.067  1.00 92.46           H
ATOM   2756  CZ  TYR A 186     -10.139   9.628  15.706  1.00 92.46           C
ATOM   2757  OH  TYR A 186     -11.492   9.735  15.615  1.00 92.46           O
ATOM   2758  HH  TYR A 186     -11.804   9.382  14.733  1.00 92.46           H
ATOM   2759  HN  TYR A 186      -5.533  10.754  14.039  1.00 92.46           H
ATOM   2760  N   SER A 187      -2.914  10.691  15.125  1.00 93.20           N
ATOM   2761  CA  SER A 187      -1.468  10.552  15.117  1.00 93.20           C
ATOM   2762  C   SER A 187      -0.838  11.580  16.059  1.00 93.20           C
ATOM   2763  O   SER A 187      -1.045  12.782  15.900  1.00 93.20           O
ATOM   2764  HA  SER A 187      -1.274   9.539  15.470  1.00 93.20           H
ATOM   2765  CB  SER A 187      -0.907  10.714  13.703  1.00 93.20           C
ATOM   2766 1HB  SER A 187      -1.223  11.675  13.296  1.00 93.20           H
ATOM   2767 2HB  SER A 187       0.182  10.728  13.744  1.00 93.20           H
ATOM   2768  OG  SER A 187      -1.336   9.668  12.835  1.00 93.20           O
ATOM   2769  HG  SER A 187      -1.840  10.051  12.061  1.00 93.20           H
ATOM   2770  HN  SER A 187      -3.311  11.029  14.272  1.00 93.20           H
ATOM   2771  N   GLN A 188      -0.082  11.069  17.020  1.00 92.32           N
ATOM   2772  CA  GLN A 188       0.620  11.930  17.956  1.00 92.32           C
ATOM   2773  C   GLN A 188       1.953  11.297  18.362  1.00 92.32           C
ATOM   2774  O   GLN A 188       2.210  10.133  18.058  1.00 92.32           O
ATOM   2775  HA  GLN A 188       0.801  12.859  17.416  1.00 92.32           H
ATOM   2776  CB  GLN A 188      -0.243  12.224  19.185  1.00 92.32           C
ATOM   2777 1HB  GLN A 188       0.220  11.791  20.071  1.00 92.32           H
ATOM   2778 2HB  GLN A 188      -0.297  13.300  19.347  1.00 92.32           H
ATOM   2779  CG  GLN A 188      -1.654  11.657  19.011  1.00 92.32           C
ATOM   2780 1HG  GLN A 188      -2.067  11.986  18.057  1.00 92.32           H
ATOM   2781 2HG  GLN A 188      -1.612  10.569  18.982  1.00 92.32           H
ATOM   2782  CD  GLN A 188      -2.570  12.107  20.152  1.00 92.32           C
ATOM   2783  OE1 GLN A 188      -2.180  12.848  21.040  1.00 92.32           O
ATOM   2784  NE2 GLN A 188      -3.805  11.621  20.078  1.00 92.32           N
ATOM   2785 1HE2 GLN A 188      -4.061  11.018  19.322  1.00 92.32           H
ATOM   2786 2HE2 GLN A 188      -4.478  11.858  20.778  1.00 92.32           H
ATOM   2787  HN  GLN A 188       0.054  10.089  17.163  1.00 92.32           H
ATOM   2788  N   ILE A 189       2.766  12.091  19.042  1.00 92.25           N
ATOM   2789  CA  ILE A 189       3.971  11.572  19.666  1.00 92.25           C
ATOM   2790  C   ILE A 189       3.671  11.210  21.122  1.00 92.25           C
ATOM   2791  O   ILE A 189       3.166  12.037  21.880  1.00 92.25           O
ATOM   2792  HA  ILE A 189       4.248  10.662  19.134  1.00 92.25           H
ATOM   2793  CB  ILE A 189       5.127  12.561  19.505  1.00 92.25           C
ATOM   2794  HB  ILE A 189       4.831  13.509  19.954  1.00 92.25           H
ATOM   2795  CG1 ILE A 189       5.415  12.831  18.026  1.00 92.25           C
ATOM   2796 1HG1 ILE A 189       5.805  11.928  17.557  1.00 92.25           H
ATOM   2797 2HG1 ILE A 189       4.487  13.082  17.512  1.00 92.25           H
ATOM   2798  CG2 ILE A 189       6.372  12.076  20.251  1.00 92.25           C
ATOM   2799 1HG2 ILE A 189       6.143  11.976  21.312  1.00 92.25           H
ATOM   2800 2HG2 ILE A 189       6.680  11.109  19.853  1.00 92.25           H
ATOM   2801 3HG2 ILE A 189       7.178  12.797  20.119  1.00 92.25           H
ATOM   2802  CD1 ILE A 189       6.420  13.973  17.863  1.00 92.25           C
ATOM   2803 1HD1 ILE A 189       6.015  14.880  18.312  1.00 92.25           H
ATOM   2804 2HD1 ILE A 189       7.354  13.708  18.358  1.00 92.25           H
ATOM   2805 3HD1 ILE A 189       6.606  14.145  16.803  1.00 92.25           H
ATOM   2806  HN  ILE A 189       2.613  13.071  19.170  1.00 92.25           H
ATOM   2807  N   LYS A 190       3.994   9.973  21.470  1.00 87.82           N
ATOM   2808  CA  LYS A 190       3.866   9.524  22.846  1.00 87.82           C
ATOM   2809  C   LYS A 190       5.259   9.278  23.429  1.00 87.82           C
ATOM   2810  O   LYS A 190       6.082   8.600  22.816  1.00 87.82           O
ATOM   2811  HA  LYS A 190       3.393  10.329  23.409  1.00 87.82           H
ATOM   2812  CB  LYS A 190       2.941   8.309  22.929  1.00 87.82           C
ATOM   2813 1HB  LYS A 190       2.015   8.514  22.392  1.00 87.82           H
ATOM   2814 2HB  LYS A 190       3.410   7.455  22.439  1.00 87.82           H
ATOM   2815  CG  LYS A 190       2.626   7.958  24.385  1.00 87.82           C
ATOM   2816 1HG  LYS A 190       3.554   7.797  24.933  1.00 87.82           H
ATOM   2817 2HG  LYS A 190       2.115   8.795  24.862  1.00 87.82           H
ATOM   2818  CD  LYS A 190       1.752   6.705  24.470  1.00 87.82           C
ATOM   2819 1HD  LYS A 190       0.761   6.920  24.070  1.00 87.82           H
ATOM   2820 2HD  LYS A 190       2.181   5.916  23.853  1.00 87.82           H
ATOM   2821  CE  LYS A 190       1.630   6.219  25.916  1.00 87.82           C
ATOM   2822 1HE  LYS A 190       2.575   6.372  26.438  1.00 87.82           H
ATOM   2823 2HE  LYS A 190       0.877   6.807  26.441  1.00 87.82           H
ATOM   2824  NZ  LYS A 190       1.263   4.786  25.952  1.00 87.82           N
ATOM   2825 1HZ  LYS A 190       0.596   4.626  26.698  1.00 87.82           H
ATOM   2826 2HZ  LYS A 190       0.849   4.520  25.065  1.00 87.82           H
ATOM   2827 3HZ  LYS A 190       2.094   4.228  26.117  1.00 87.82           H
ATOM   2828  HN  LYS A 190       4.338   9.284  20.831  1.00 87.82           H
ATOM   2829  N   GLU A 191       5.480   9.842  24.608  1.00 84.41           N
ATOM   2830  CA  GLU A 191       6.721   9.610  25.327  1.00 84.41           C
ATOM   2831  C   GLU A 191       6.536   8.495  26.359  1.00 84.41           C
ATOM   2832  O   GLU A 191       5.626   8.554  27.184  1.00 84.41           O
ATOM   2833  HA  GLU A 191       7.441   9.298  24.570  1.00 84.41           H
ATOM   2834  CB  GLU A 191       7.218  10.895  25.992  1.00 84.41           C
ATOM   2835 1HB  GLU A 191       6.391  11.389  26.501  1.00 84.41           H
ATOM   2836 2HB  GLU A 191       8.056  10.668  26.651  1.00 84.41           H
ATOM   2837  CG  GLU A 191       7.746  11.883  24.949  1.00 84.41           C
ATOM   2838 1HG  GLU A 191       8.514  11.401  24.343  1.00 84.41           H
ATOM   2839 2HG  GLU A 191       6.940  12.170  24.274  1.00 84.41           H
ATOM   2840  CD  GLU A 191       8.326  13.130  25.619  1.00 84.41           C
ATOM   2841  OE1 GLU A 191       8.810  14.005  24.869  1.00 84.41           O
ATOM   2842  OE2 GLU A 191       8.273  13.180  26.867  1.00 84.41           O
ATOM   2843  HN  GLU A 191       4.831  10.447  25.069  1.00 84.41           H
ATOM   2844  N   GLU A 192       7.414   7.506  26.278  1.00 76.21           N
ATOM   2845  CA  GLU A 192       7.299   6.332  27.127  1.00 76.21           C
ATOM   2846  C   GLU A 192       8.680   5.899  27.623  1.00 76.21           C
ATOM   2847  O   GLU A 192       9.541   5.529  26.827  1.00 76.21           O
ATOM   2848  HA  GLU A 192       6.683   6.645  27.971  1.00 76.21           H
ATOM   2849  CB  GLU A 192       6.597   5.189  26.390  1.00 76.21           C
ATOM   2850 1HB  GLU A 192       5.585   5.492  26.121  1.00 76.21           H
ATOM   2851 2HB  GLU A 192       7.197   4.881  25.534  1.00 76.21           H
ATOM   2852  CG  GLU A 192       6.465   3.958  27.289  1.00 76.21           C
ATOM   2853 1HG  GLU A 192       6.995   3.118  26.841  1.00 76.21           H
ATOM   2854 2HG  GLU A 192       6.934   4.154  28.252  1.00 76.21           H
ATOM   2855  CD  GLU A 192       4.995   3.587  27.497  1.00 76.21           C
ATOM   2856  OE1 GLU A 192       4.695   3.045  28.583  1.00 76.21           O
ATOM   2857  OE2 GLU A 192       4.205   3.855  26.567  1.00 76.21           O
ATOM   2858  HN  GLU A 192       8.190   7.498  25.648  1.00 76.21           H
ATOM   2859  N   SER A 193       8.847   5.959  28.936  1.00 72.68           N
ATOM   2860  CA  SER A 193      10.081   5.506  29.555  1.00 72.68           C
ATOM   2861  C   SER A 193      11.278   6.205  28.907  1.00 72.68           C
ATOM   2862  O   SER A 193      12.341   5.606  28.750  1.00 72.68           O
ATOM   2863  HA  SER A 193       9.997   5.785  30.605  1.00 72.68           H
ATOM   2864  CB  SER A 193      10.229   3.987  29.442  1.00 72.68           C
ATOM   2865 1HB  SER A 193      11.246   3.701  29.708  1.00 72.68           H
ATOM   2866 2HB  SER A 193       9.564   3.504  30.158  1.00 72.68           H
ATOM   2867  OG  SER A 193       9.933   3.518  28.129  1.00 72.68           O
ATOM   2868  HG  SER A 193       9.809   2.526  28.140  1.00 72.68           H
ATOM   2869  HN  SER A 193       8.159   6.309  29.572  1.00 72.68           H
ATOM   2870  N   GLY A 194      11.066   7.463  28.550  1.00 76.58           N
ATOM   2871  CA  GLY A 194      12.136   8.274  27.995  1.00 76.58           C
ATOM   2872  C   GLY A 194      12.317   7.997  26.501  1.00 76.58           C
ATOM   2873  O   GLY A 194      13.283   8.455  25.893  1.00 76.58           O
ATOM   2874 1HA  GLY A 194      11.914   9.330  28.148  1.00 76.58           H
ATOM   2875 2HA  GLY A 194      13.067   8.065  28.522  1.00 76.58           H
ATOM   2876  HN  GLY A 194      10.184   7.927  28.633  1.00 76.58           H
ATOM   2877  N   ILE A 195      11.371   7.248  25.953  1.00 84.45           N
ATOM   2878  CA  ILE A 195      11.390   6.940  24.533  1.00 84.45           C
ATOM   2879  C   ILE A 195      10.191   7.605  23.855  1.00 84.45           C
ATOM   2880  O   ILE A 195       9.048   7.388  24.255  1.00 84.45           O
ATOM   2881  HA  ILE A 195      12.303   7.368  24.118  1.00 84.45           H
ATOM   2882  CB  ILE A 195      11.460   5.427  24.313  1.00 84.45           C
ATOM   2883  HB  ILE A 195      10.666   4.961  24.897  1.00 84.45           H
ATOM   2884  CG1 ILE A 195      12.787   4.860  24.820  1.00 84.45           C
ATOM   2885 1HG1 ILE A 195      13.590   5.137  24.136  1.00 84.45           H
ATOM   2886 2HG1 ILE A 195      13.028   5.299  25.788  1.00 84.45           H
ATOM   2887  CG2 ILE A 195      11.209   5.074  22.846  1.00 84.45           C
ATOM   2888 1HG2 ILE A 195      10.219   5.425  22.552  1.00 84.45           H
ATOM   2889 2HG2 ILE A 195      11.964   5.553  22.222  1.00 84.45           H
ATOM   2890 3HG2 ILE A 195      11.264   3.993  22.718  1.00 84.45           H
ATOM   2891  CD1 ILE A 195      12.720   3.337  24.947  1.00 84.45           C
ATOM   2892 1HD1 ILE A 195      11.933   3.065  25.650  1.00 84.45           H
ATOM   2893 2HD1 ILE A 195      12.503   2.900  23.972  1.00 84.45           H
ATOM   2894 3HD1 ILE A 195      13.676   2.960  25.309  1.00 84.45           H
ATOM   2895  HN  ILE A 195      10.605   6.855  26.460  1.00 84.45           H
ATOM   2896  N   ALA A 196      10.492   8.402  22.840  1.00 90.50           N
ATOM   2897  CA  ALA A 196       9.449   9.052  22.064  1.00 90.50           C
ATOM   2898  C   ALA A 196       8.970   8.102  20.965  1.00 90.50           C
ATOM   2899  O   ALA A 196       9.778   7.551  20.219  1.00 90.50           O
ATOM   2900  HA  ALA A 196       8.618   9.264  22.737  1.00 90.50           H
ATOM   2901  CB  ALA A 196       9.979  10.373  21.503  1.00 90.50           C
ATOM   2902 1HB  ALA A 196      10.279  11.023  22.325  1.00 90.50           H
ATOM   2903 2HB  ALA A 196      10.839  10.177  20.862  1.00 90.50           H
ATOM   2904 3HB  ALA A 196       9.197  10.860  20.921  1.00 90.50           H
ATOM   2905  HN  ALA A 196      11.426   8.605  22.546  1.00 90.50           H
ATOM   2906  N   ILE A 197       7.656   7.939  20.899  1.00 89.58           N
ATOM   2907  CA  ILE A 197       7.064   7.011  19.951  1.00 89.58           C
ATOM   2908  C   ILE A 197       5.976   7.732  19.152  1.00 89.58           C
ATOM   2909  O   ILE A 197       5.079   8.343  19.729  1.00 89.58           O
ATOM   2910  HA  ILE A 197       7.850   6.701  19.262  1.00 89.58           H
ATOM   2911  CB  ILE A 197       6.569   5.754  20.669  1.00 89.58           C
ATOM   2912  HB  ILE A 197       5.823   6.053  21.406  1.00 89.58           H
ATOM   2913  CG1 ILE A 197       7.709   5.073  21.429  1.00 89.58           C
ATOM   2914 1HG1 ILE A 197       8.438   4.678  20.722  1.00 89.58           H
ATOM   2915 2HG1 ILE A 197       8.228   5.806  22.047  1.00 89.58           H
ATOM   2916  CG2 ILE A 197       5.881   4.799  19.691  1.00 89.58           C
ATOM   2917 1HG2 ILE A 197       5.027   5.300  19.234  1.00 89.58           H
ATOM   2918 2HG2 ILE A 197       6.587   4.504  18.915  1.00 89.58           H
ATOM   2919 3HG2 ILE A 197       5.539   3.914  20.227  1.00 89.58           H
ATOM   2920  CD1 ILE A 197       7.179   3.939  22.310  1.00 89.58           C
ATOM   2921 1HD1 ILE A 197       6.469   4.341  23.032  1.00 89.58           H
ATOM   2922 2HD1 ILE A 197       6.682   3.196  21.686  1.00 89.58           H
ATOM   2923 3HD1 ILE A 197       8.010   3.472  22.839  1.00 89.58           H
ATOM   2924  HN  ILE A 197       7.003   8.427  21.478  1.00 89.58           H
ATOM   2925  N   CYS A 198       6.091   7.635  17.835  1.00 91.95           N
ATOM   2926  CA  CYS A 198       5.033   8.099  16.955  1.00 91.95           C
ATOM   2927  C   CYS A 198       3.952   7.018  16.892  1.00 91.95           C
ATOM   2928  O   CYS A 198       4.171   5.948  16.328  1.00 91.95           O
ATOM   2929  HA  CYS A 198       4.639   9.015  17.395  1.00 91.95           H
ATOM   2930  CB  CYS A 198       5.567   8.454  15.566  1.00 91.95           C
ATOM   2931 1HB  CYS A 198       6.192   9.345  15.624  1.00 91.95           H
ATOM   2932 2HB  CYS A 198       6.197   7.646  15.193  1.00 91.95           H
ATOM   2933  SG  CYS A 198       4.174   8.741  14.414  1.00 91.95           S
ATOM   2934  HN  CYS A 198       6.888   7.249  17.371  1.00 91.95           H
ATOM   2935  N   THR A 199       2.807   7.336  17.479  1.00 91.43           N
ATOM   2936  CA  THR A 199       1.705   6.391  17.530  1.00 91.43           C
ATOM   2937  C   THR A 199       0.373   7.114  17.319  1.00 91.43           C
ATOM   2938  O   THR A 199       0.319   8.343  17.336  1.00 91.43           O
ATOM   2939  HA  THR A 199       1.819   5.685  16.708  1.00 91.43           H
ATOM   2940  CB  THR A 199       1.785   5.643  18.862  1.00 91.43           C
ATOM   2941  HB  THR A 199       2.806   5.322  19.067  1.00 91.43           H
ATOM   2942  OG1 THR A 199       0.826   4.597  18.731  1.00 91.43           O
ATOM   2943  HG1 THR A 199       0.961   3.917  19.452  1.00 91.43           H
ATOM   2944  CG2 THR A 199       1.267   6.478  20.035  1.00 91.43           C
ATOM   2945 1HG2 THR A 199       0.224   6.742  19.861  1.00 91.43           H
ATOM   2946 2HG2 THR A 199       1.862   7.386  20.125  1.00 91.43           H
ATOM   2947 3HG2 THR A 199       1.347   5.899  20.956  1.00 91.43           H
ATOM   2948  HN  THR A 199       2.628   8.219  17.914  1.00 91.43           H
ATOM   2949  N   MET A 200      -0.670   6.320  17.124  1.00 91.46           N
ATOM   2950  CA  MET A 200      -2.027   6.829  17.226  1.00 91.46           C
ATOM   2951  C   MET A 200      -2.565   6.676  18.651  1.00 91.46           C
ATOM   2952  O   MET A 200      -2.455   5.606  19.247  1.00 91.46           O
ATOM   2953  HA  MET A 200      -1.965   7.886  16.966  1.00 91.46           H
ATOM   2954  CB  MET A 200      -2.932   6.069  16.255  1.00 91.46           C
ATOM   2955 1HB  MET A 200      -2.855   4.998  16.442  1.00 91.46           H
ATOM   2956 2HB  MET A 200      -3.972   6.348  16.426  1.00 91.46           H
ATOM   2957  CG  MET A 200      -2.551   6.367  14.803  1.00 91.46           C
ATOM   2958 1HG  MET A 200      -2.561   7.444  14.630  1.00 91.46           H
ATOM   2959 2HG  MET A 200      -1.536   6.022  14.606  1.00 91.46           H
ATOM   2960  SD  MET A 200      -3.695   5.562  13.694  1.00 91.46           S
ATOM   2961  CE  MET A 200      -3.465   3.863  14.192  1.00 91.46           C
ATOM   2962 1HE  MET A 200      -2.425   3.577  14.040  1.00 91.46           H
ATOM   2963 2HE  MET A 200      -3.721   3.756  15.246  1.00 91.46           H
ATOM   2964 3HE  MET A 200      -4.110   3.219  13.595  1.00 91.46           H
ATOM   2965  HN  MET A 200      -0.599   5.348  16.901  1.00 91.46           H
ATOM   2966  N   VAL A 201      -3.134   7.761  19.154  1.00 92.26           N
ATOM   2967  CA  VAL A 201      -3.816   7.722  20.436  1.00 92.26           C
ATOM   2968  C   VAL A 201      -5.288   8.090  20.238  1.00 92.26           C
ATOM   2969  O   VAL A 201      -5.599   9.141  19.681  1.00 92.26           O
ATOM   2970  HA  VAL A 201      -3.757   6.700  20.810  1.00 92.26           H
ATOM   2971  CB  VAL A 201      -3.102   8.634  21.437  1.00 92.26           C
ATOM   2972  HB  VAL A 201      -3.130   9.650  21.043  1.00 92.26           H
ATOM   2973  CG1 VAL A 201      -3.821   8.634  22.788  1.00 92.26           C
ATOM   2974 1HG1 VAL A 201      -4.842   8.991  22.656  1.00 92.26           H
ATOM   2975 2HG1 VAL A 201      -3.839   7.621  23.189  1.00 92.26           H
ATOM   2976 3HG1 VAL A 201      -3.293   9.290  23.480  1.00 92.26           H
ATOM   2977  CG2 VAL A 201      -1.635   8.231  21.596  1.00 92.26           C
ATOM   2978 1HG2 VAL A 201      -1.578   7.204  21.956  1.00 92.26           H
ATOM   2979 2HG2 VAL A 201      -1.131   8.306  20.633  1.00 92.26           H
ATOM   2980 3HG2 VAL A 201      -1.152   8.895  22.312  1.00 92.26           H
ATOM   2981  HN  VAL A 201      -3.134   8.654  18.702  1.00 92.26           H
ATOM   2982  N   TYR A 202      -6.154   7.202  20.704  1.00 91.06           N
ATOM   2983  CA  TYR A 202      -7.583   7.377  20.507  1.00 91.06           C
ATOM   2984  C   TYR A 202      -8.227   8.043  21.725  1.00 91.06           C
ATOM   2985  O   TYR A 202      -8.387   7.414  22.769  1.00 91.06           O
ATOM   2986  HA  TYR A 202      -7.728   8.014  19.635  1.00 91.06           H
ATOM   2987  CB  TYR A 202      -8.162   5.970  20.346  1.00 91.06           C
ATOM   2988 1HB  TYR A 202      -7.881   5.371  21.212  1.00 91.06           H
ATOM   2989 2HB  TYR A 202      -9.250   6.033  20.342  1.00 91.06           H
ATOM   2990  CG  TYR A 202      -7.703   5.250  19.076  1.00 91.06           C
ATOM   2991  CD1 TYR A 202      -8.348   5.483  17.879  1.00 91.06           C
ATOM   2992  HD1 TYR A 202      -9.185   6.180  17.838  1.00 91.06           H
ATOM   2993  CD2 TYR A 202      -6.643   4.367  19.129  1.00 91.06           C
ATOM   2994  HD2 TYR A 202      -6.133   4.183  20.074  1.00 91.06           H
ATOM   2995  CE1 TYR A 202      -7.916   4.806  16.684  1.00 91.06           C
ATOM   2996  HE1 TYR A 202      -8.417   4.981  15.732  1.00 91.06           H
ATOM   2997  CE2 TYR A 202      -6.211   3.690  17.934  1.00 91.06           C
ATOM   2998  HE2 TYR A 202      -5.375   2.990  17.961  1.00 91.06           H
ATOM   2999  CZ  TYR A 202      -6.868   3.942  16.770  1.00 91.06           C
ATOM   3000  OH  TYR A 202      -6.460   3.303  15.642  1.00 91.06           O
ATOM   3001  HH  TYR A 202      -5.894   2.514  15.882  1.00 91.06           H
ATOM   3002  HN  TYR A 202      -5.895   6.378  21.207  1.00 91.06           H
ATOM   3003  N   PRO A 203      -8.606   9.324  21.614  1.00 81.35           N
ATOM   3004  CA  PRO A 203      -9.262  10.015  22.726  1.00 81.35           C
ATOM   3005  C   PRO A 203     -10.659   9.480  22.995  1.00 81.35           C
ATOM   3006  O   PRO A 203     -11.196   8.709  22.200  1.00 81.35           O
ATOM   3007  HA  PRO A 203      -8.711   9.847  23.652  1.00 81.35           H
ATOM   3008  CB  PRO A 203      -9.291  11.478  22.277  1.00 81.35           C
ATOM   3009 1HB  PRO A 203     -10.172  11.996  22.655  1.00 81.35           H
ATOM   3010 2HB  PRO A 203      -8.421  12.026  22.639  1.00 81.35           H
ATOM   3011  CG  PRO A 203      -9.304  11.389  20.778  1.00 81.35           C
ATOM   3012 1HG  PRO A 203     -10.317  11.258  20.400  1.00 81.35           H
ATOM   3013 2HG  PRO A 203      -8.911  12.300  20.326  1.00 81.35           H
ATOM   3014  CD  PRO A 203      -8.444  10.205  20.444  1.00 81.35           C
ATOM   3015 1HD  PRO A 203      -8.771   9.718  19.525  1.00 81.35           H
ATOM   3016 2HD  PRO A 203      -7.403  10.493  20.299  1.00 81.35           H
ATOM   3017  N   SER A 204     -11.216   9.907  24.119  1.00 71.05           N
ATOM   3018  CA  SER A 204     -12.613   9.636  24.411  1.00 71.05           C
ATOM   3019  C   SER A 204     -12.733   8.387  25.285  1.00 71.05           C
ATOM   3020  O   SER A 204     -11.830   7.551  25.307  1.00 71.05           O
ATOM   3021  HA  SER A 204     -12.971  10.515  24.948  1.00 71.05           H
ATOM   3022  CB  SER A 204     -13.422   9.463  23.124  1.00 71.05           C
ATOM   3023 1HB  SER A 204     -14.462   9.730  23.310  1.00 71.05           H
ATOM   3024 2HB  SER A 204     -13.047  10.150  22.365  1.00 71.05           H
ATOM   3025  OG  SER A 204     -13.357   8.128  22.628  1.00 71.05           O
ATOM   3026  HG  SER A 204     -13.861   8.058  21.767  1.00 71.05           H
ATOM   3027  HN  SER A 204     -10.730  10.427  24.821  1.00 71.05           H
ATOM   3028  N   ASP A 205     -13.855   8.298  25.985  1.00 74.66           N
ATOM   3029  CA  ASP A 205     -14.150   7.117  26.779  1.00 74.66           C
ATOM   3030  C   ASP A 205     -14.404   5.931  25.846  1.00 74.66           C
ATOM   3031  O   ASP A 205     -14.303   4.778  26.261  1.00 74.66           O
ATOM   3032  HA  ASP A 205     -13.274   6.970  27.411  1.00 74.66           H
ATOM   3033  CB  ASP A 205     -15.403   7.326  27.631  1.00 74.66           C
ATOM   3034 1HB  ASP A 205     -16.230   7.646  26.996  1.00 74.66           H
ATOM   3035 2HB  ASP A 205     -15.700   6.380  28.086  1.00 74.66           H
ATOM   3036  CG  ASP A 205     -15.157   8.368  28.723  1.00 74.66           C
ATOM   3037  OD1 ASP A 205     -14.086   8.280  29.361  1.00 74.66           O
ATOM   3038  OD2 ASP A 205     -16.045   9.231  28.895  1.00 74.66           O
ATOM   3039  HN  ASP A 205     -14.553   9.013  26.015  1.00 74.66           H
ATOM   3040  N   GLU A 206     -14.729   6.256  24.603  1.00 83.70           N
ATOM   3041  CA  GLU A 206     -15.051   5.233  23.622  1.00 83.70           C
ATOM   3042  C   GLU A 206     -13.838   4.949  22.734  1.00 83.70           C
ATOM   3043  O   GLU A 206     -13.987   4.496  21.601  1.00 83.70           O
ATOM   3044  HA  GLU A 206     -15.302   4.345  24.202  1.00 83.70           H
ATOM   3045  CB  GLU A 206     -16.263   5.642  22.782  1.00 83.70           C
ATOM   3046 1HB  GLU A 206     -16.078   6.611  22.318  1.00 83.70           H
ATOM   3047 2HB  GLU A 206     -16.492   4.856  22.062  1.00 83.70           H
ATOM   3048  CG  GLU A 206     -17.508   5.802  23.656  1.00 83.70           C
ATOM   3049 1HG  GLU A 206     -17.333   5.347  24.631  1.00 83.70           H
ATOM   3050 2HG  GLU A 206     -17.701   6.861  23.829  1.00 83.70           H
ATOM   3051  CD  GLU A 206     -18.728   5.156  22.997  1.00 83.70           C
ATOM   3052  OE1 GLU A 206     -19.523   4.548  23.746  1.00 83.70           O
ATOM   3053  OE2 GLU A 206     -18.838   5.285  21.758  1.00 83.70           O
ATOM   3054  HN  GLU A 206     -14.775   7.196  24.265  1.00 83.70           H
ATOM   3055  N   SER A 207     -12.665   5.227  23.284  1.00 89.87           N
ATOM   3056  CA  SER A 207     -11.432   5.077  22.530  1.00 89.87           C
ATOM   3057  C   SER A 207     -11.321   3.652  21.986  1.00 89.87           C
ATOM   3058  O   SER A 207     -10.796   3.440  20.894  1.00 89.87           O
ATOM   3059  HA  SER A 207     -11.504   5.795  21.712  1.00 89.87           H
ATOM   3060  CB  SER A 207     -10.214   5.412  23.394  1.00 89.87           C
ATOM   3061 1HB  SER A 207      -9.305   5.129  22.864  1.00 89.87           H
ATOM   3062 2HB  SER A 207     -10.168   6.489  23.555  1.00 89.87           H
ATOM   3063  OG  SER A 207     -10.254   4.746  24.653  1.00 89.87           O
ATOM   3064  HG  SER A 207      -9.529   5.093  25.247  1.00 89.87           H
ATOM   3065  HN  SER A 207     -12.549   5.549  24.223  1.00 89.87           H
ATOM   3066  N   THR A 208     -11.824   2.712  22.772  1.00 90.25           N
ATOM   3067  CA  THR A 208     -11.767   1.310  22.393  1.00 90.25           C
ATOM   3068  C   THR A 208     -12.637   1.055  21.160  1.00 90.25           C
ATOM   3069  O   THR A 208     -12.219   0.364  20.233  1.00 90.25           O
ATOM   3070  HA  THR A 208     -10.741   1.070  22.115  1.00 90.25           H
ATOM   3071  CB  THR A 208     -12.176   0.475  23.608  1.00 90.25           C
ATOM   3072  HB  THR A 208     -12.141  -0.590  23.378  1.00 90.25           H
ATOM   3073  OG1 THR A 208     -13.457   0.986  23.966  1.00 90.25           O
ATOM   3074  HG1 THR A 208     -13.933   0.333  24.556  1.00 90.25           H
ATOM   3075  CG2 THR A 208     -11.306   0.760  24.834  1.00 90.25           C
ATOM   3076 1HG2 THR A 208     -11.394   1.812  25.105  1.00 90.25           H
ATOM   3077 2HG2 THR A 208     -10.266   0.530  24.603  1.00 90.25           H
ATOM   3078 3HG2 THR A 208     -11.638   0.141  25.668  1.00 90.25           H
ATOM   3079  HN  THR A 208     -12.263   2.894  23.652  1.00 90.25           H
ATOM   3080  N   LYS A 209     -13.832   1.627  21.191  1.00 91.59           N
ATOM   3081  CA  LYS A 209     -14.757   1.487  20.078  1.00 91.59           C
ATOM   3082  C   LYS A 209     -14.145   2.126  18.829  1.00 91.59           C
ATOM   3083  O   LYS A 209     -14.214   1.557  17.741  1.00 91.59           O
ATOM   3084  HA  LYS A 209     -14.886   0.421  19.893  1.00 91.59           H
ATOM   3085  CB  LYS A 209     -16.129   2.053  20.448  1.00 91.59           C
ATOM   3086 1HB  LYS A 209     -16.019   3.068  20.828  1.00 91.59           H
ATOM   3087 2HB  LYS A 209     -16.754   2.113  19.557  1.00 91.59           H
ATOM   3088  CG  LYS A 209     -16.816   1.180  21.501  1.00 91.59           C
ATOM   3089 1HG  LYS A 209     -16.886   0.155  21.139  1.00 91.59           H
ATOM   3090 2HG  LYS A 209     -16.213   1.157  22.409  1.00 91.59           H
ATOM   3091  CD  LYS A 209     -18.214   1.710  21.825  1.00 91.59           C
ATOM   3092 1HD  LYS A 209     -18.155   2.765  22.093  1.00 91.59           H
ATOM   3093 2HD  LYS A 209     -18.847   1.641  20.941  1.00 91.59           H
ATOM   3094  CE  LYS A 209     -18.846   0.922  22.974  1.00 91.59           C
ATOM   3095 1HE  LYS A 209     -19.042  -0.102  22.657  1.00 91.59           H
ATOM   3096 2HE  LYS A 209     -18.151   0.868  23.812  1.00 91.59           H
ATOM   3097  NZ  LYS A 209     -20.108   1.562  23.410  1.00 91.59           N
ATOM   3098 1HZ  LYS A 209     -20.532   1.008  24.145  1.00 91.59           H
ATOM   3099 2HZ  LYS A 209     -19.911   2.494  23.759  1.00 91.59           H
ATOM   3100 3HZ  LYS A 209     -20.744   1.624  22.623  1.00 91.59           H
ATOM   3101  HN  LYS A 209     -14.170   2.176  21.955  1.00 91.59           H
ATOM   3102  N   LEU A 210     -13.561   3.298  19.029  1.00 92.34           N
ATOM   3103  CA  LEU A 210     -12.999   4.052  17.921  1.00 92.34           C
ATOM   3104  C   LEU A 210     -11.893   3.228  17.258  1.00 92.34           C
ATOM   3105  O   LEU A 210     -11.869   3.083  16.037  1.00 92.34           O
ATOM   3106  HA  LEU A 210     -13.796   4.208  17.194  1.00 92.34           H
ATOM   3107  CB  LEU A 210     -12.539   5.433  18.391  1.00 92.34           C
ATOM   3108 1HB  LEU A 210     -13.387   5.938  18.854  1.00 92.34           H
ATOM   3109 2HB  LEU A 210     -11.786   5.298  19.168  1.00 92.34           H
ATOM   3110  CG  LEU A 210     -11.961   6.351  17.313  1.00 92.34           C
ATOM   3111  HG  LEU A 210     -11.137   5.829  16.826  1.00 92.34           H
ATOM   3112  CD1 LEU A 210     -13.003   6.655  16.235  1.00 92.34           C
ATOM   3113 1HD1 LEU A 210     -13.324   5.724  15.767  1.00 92.34           H
ATOM   3114 2HD1 LEU A 210     -13.863   7.147  16.689  1.00 92.34           H
ATOM   3115 3HD1 LEU A 210     -12.566   7.309  15.480  1.00 92.34           H
ATOM   3116  CD2 LEU A 210     -11.386   7.628  17.929  1.00 92.34           C
ATOM   3117 1HD2 LEU A 210     -12.174   8.163  18.458  1.00 92.34           H
ATOM   3118 2HD2 LEU A 210     -10.591   7.367  18.629  1.00 92.34           H
ATOM   3119 3HD2 LEU A 210     -10.981   8.262  17.141  1.00 92.34           H
ATOM   3120  HN  LEU A 210     -13.469   3.732  19.925  1.00 92.34           H
ATOM   3121  N   LYS A 211     -11.004   2.710  18.093  1.00 92.54           N
ATOM   3122  CA  LYS A 211      -9.904   1.896  17.605  1.00 92.54           C
ATOM   3123  C   LYS A 211     -10.461   0.743  16.766  1.00 92.54           C
ATOM   3124  O   LYS A 211     -10.039   0.537  15.630  1.00 92.54           O
ATOM   3125  HA  LYS A 211      -9.292   2.527  16.960  1.00 92.54           H
ATOM   3126  CB  LYS A 211      -9.019   1.439  18.766  1.00 92.54           C
ATOM   3127 1HB  LYS A 211      -8.580   2.308  19.257  1.00 92.54           H
ATOM   3128 2HB  LYS A 211      -9.626   0.925  19.511  1.00 92.54           H
ATOM   3129  CG  LYS A 211      -7.907   0.509  18.275  1.00 92.54           C
ATOM   3130 1HG  LYS A 211      -8.336  -0.445  17.967  1.00 92.54           H
ATOM   3131 2HG  LYS A 211      -7.428   0.941  17.396  1.00 92.54           H
ATOM   3132  CD  LYS A 211      -6.864   0.276  19.369  1.00 92.54           C
ATOM   3133 1HD  LYS A 211      -6.511   1.235  19.750  1.00 92.54           H
ATOM   3134 2HD  LYS A 211      -7.321  -0.250  20.207  1.00 92.54           H
ATOM   3135  CE  LYS A 211      -5.681  -0.534  18.836  1.00 92.54           C
ATOM   3136 1HE  LYS A 211      -6.017  -1.528  18.540  1.00 92.54           H
ATOM   3137 2HE  LYS A 211      -5.278  -0.055  17.943  1.00 92.54           H
ATOM   3138  NZ  LYS A 211      -4.624  -0.647  19.865  1.00 92.54           N
ATOM   3139 1HZ  LYS A 211      -3.777  -1.010  19.442  1.00 92.54           H
ATOM   3140 2HZ  LYS A 211      -4.438   0.268  20.262  1.00 92.54           H
ATOM   3141 3HZ  LYS A 211      -4.932  -1.277  20.598  1.00 92.54           H
ATOM   3142  HN  LYS A 211     -11.027   2.838  19.085  1.00 92.54           H
ATOM   3143  N   SER A 212     -11.401   0.022  17.360  1.00 92.09           N
ATOM   3144  CA  SER A 212     -11.956  -1.158  16.719  1.00 92.09           C
ATOM   3145  C   SER A 212     -12.540  -0.787  15.355  1.00 92.09           C
ATOM   3146  O   SER A 212     -12.348  -1.507  14.377  1.00 92.09           O
ATOM   3147  HA  SER A 212     -11.117  -1.844  16.602  1.00 92.09           H
ATOM   3148  CB  SER A 212     -13.027  -1.809  17.596  1.00 92.09           C
ATOM   3149 1HB  SER A 212     -13.825  -1.091  17.787  1.00 92.09           H
ATOM   3150 2HB  SER A 212     -13.474  -2.647  17.061  1.00 92.09           H
ATOM   3151  OG  SER A 212     -12.496  -2.268  18.836  1.00 92.09           O
ATOM   3152  HG  SER A 212     -12.535  -1.537  19.517  1.00 92.09           H
ATOM   3153  HN  SER A 212     -11.782   0.233  18.261  1.00 92.09           H
ATOM   3154  N   ALA A 213     -13.241   0.337  15.333  1.00 92.60           N
ATOM   3155  CA  ALA A 213     -13.895   0.788  14.116  1.00 92.60           C
ATOM   3156  C   ALA A 213     -12.834   1.104  13.060  1.00 92.60           C
ATOM   3157  O   ALA A 213     -12.958   0.691  11.908  1.00 92.60           O
ATOM   3158  HA  ALA A 213     -14.523  -0.026  13.755  1.00 92.60           H
ATOM   3159  CB  ALA A 213     -14.783   1.994  14.430  1.00 92.60           C
ATOM   3160 1HB  ALA A 213     -15.537   1.708  15.163  1.00 92.60           H
ATOM   3161 2HB  ALA A 213     -14.171   2.800  14.833  1.00 92.60           H
ATOM   3162 3HB  ALA A 213     -15.273   2.332  13.517  1.00 92.60           H
ATOM   3163  HN  ALA A 213     -13.366   0.934  16.125  1.00 92.60           H
ATOM   3164  N   VAL A 214     -11.815   1.834  13.490  1.00 90.67           N
ATOM   3165  CA  VAL A 214     -10.771   2.271  12.580  1.00 90.67           C
ATOM   3166  C   VAL A 214     -10.054   1.047  12.006  1.00 90.67           C
ATOM   3167  O   VAL A 214      -9.743   1.007  10.817  1.00 90.67           O
ATOM   3168  HA  VAL A 214     -11.251   2.811  11.763  1.00 90.67           H
ATOM   3169  CB  VAL A 214      -9.824   3.237  13.295  1.00 90.67           C
ATOM   3170  HB  VAL A 214      -9.518   2.774  14.233  1.00 90.67           H
ATOM   3171  CG1 VAL A 214      -8.565   3.489  12.462  1.00 90.67           C
ATOM   3172 1HG1 VAL A 214      -8.044   2.545  12.298  1.00 90.67           H
ATOM   3173 2HG1 VAL A 214      -8.845   3.921  11.501  1.00 90.67           H
ATOM   3174 3HG1 VAL A 214      -7.910   4.178  12.993  1.00 90.67           H
ATOM   3175  CG2 VAL A 214     -10.532   4.552  13.629  1.00 90.67           C
ATOM   3176 1HG2 VAL A 214     -10.880   5.021  12.709  1.00 90.67           H
ATOM   3177 2HG2 VAL A 214     -11.383   4.351  14.279  1.00 90.67           H
ATOM   3178 3HG2 VAL A 214      -9.836   5.220  14.136  1.00 90.67           H
ATOM   3179  HN  VAL A 214     -11.697   2.125  14.439  1.00 90.67           H
ATOM   3180  N   LEU A 215      -9.814   0.079  12.878  1.00 91.37           N
ATOM   3181  CA  LEU A 215      -9.128  -1.137  12.476  1.00 91.37           C
ATOM   3182  C   LEU A 215      -9.990  -1.893  11.464  1.00 91.37           C
ATOM   3183  O   LEU A 215      -9.485  -2.379  10.453  1.00 91.37           O
ATOM   3184  HA  LEU A 215      -8.199  -0.841  11.987  1.00 91.37           H
ATOM   3185  CB  LEU A 215      -8.748  -1.968  13.704  1.00 91.37           C
ATOM   3186 1HB  LEU A 215      -9.484  -1.782  14.486  1.00 91.37           H
ATOM   3187 2HB  LEU A 215      -8.823  -3.023  13.440  1.00 91.37           H
ATOM   3188  CG  LEU A 215      -7.354  -1.713  14.281  1.00 91.37           C
ATOM   3189  HG  LEU A 215      -7.018  -0.734  13.941  1.00 91.37           H
ATOM   3190  CD1 LEU A 215      -7.394  -1.672  15.810  1.00 91.37           C
ATOM   3191 1HD1 LEU A 215      -8.059  -0.871  16.135  1.00 91.37           H
ATOM   3192 2HD1 LEU A 215      -7.761  -2.625  16.190  1.00 91.37           H
ATOM   3193 3HD1 LEU A 215      -6.390  -1.489  16.195  1.00 91.37           H
ATOM   3194  CD2 LEU A 215      -6.349  -2.742  13.762  1.00 91.37           C
ATOM   3195 1HD2 LEU A 215      -6.670  -3.743  14.052  1.00 91.37           H
ATOM   3196 2HD2 LEU A 215      -6.293  -2.679  12.675  1.00 91.37           H
ATOM   3197 3HD2 LEU A 215      -5.366  -2.538  14.188  1.00 91.37           H
ATOM   3198  HN  LEU A 215     -10.079   0.116  13.842  1.00 91.37           H
ATOM   3199  N   THR A 216     -11.277  -1.970  11.771  1.00 92.42           N
ATOM   3200  CA  THR A 216     -12.210  -2.677  10.911  1.00 92.42           C
ATOM   3201  C   THR A 216     -12.215  -2.063   9.510  1.00 92.42           C
ATOM   3202  O   THR A 216     -12.178  -2.782   8.512  1.00 92.42           O
ATOM   3203  HA  THR A 216     -11.869  -3.707  10.807  1.00 92.42           H
ATOM   3204  CB  THR A 216     -13.582  -2.659  11.587  1.00 92.42           C
ATOM   3205  HB  THR A 216     -13.956  -1.640  11.682  1.00 92.42           H
ATOM   3206  OG1 THR A 216     -13.374  -3.355  12.813  1.00 92.42           O
ATOM   3207  HG1 THR A 216     -13.271  -2.702  13.564  1.00 92.42           H
ATOM   3208  CG2 THR A 216     -14.612  -3.513  10.844  1.00 92.42           C
ATOM   3209 1HG2 THR A 216     -14.269  -4.547  10.809  1.00 92.42           H
ATOM   3210 2HG2 THR A 216     -14.733  -3.135   9.829  1.00 92.42           H
ATOM   3211 3HG2 THR A 216     -15.568  -3.465  11.366  1.00 92.42           H
ATOM   3212  HN  THR A 216     -11.682  -1.560  12.588  1.00 92.42           H
ATOM   3213  N   LEU A 217     -12.261  -0.739   9.479  1.00 88.74           N
ATOM   3214  CA  LEU A 217     -12.288  -0.020   8.216  1.00 88.74           C
ATOM   3215  C   LEU A 217     -11.020  -0.342   7.424  1.00 88.74           C
ATOM   3216  O   LEU A 217     -11.070  -0.505   6.205  1.00 88.74           O
ATOM   3217  HA  LEU A 217     -13.149  -0.382   7.653  1.00 88.74           H
ATOM   3218  CB  LEU A 217     -12.501   1.476   8.456  1.00 88.74           C
ATOM   3219 1HB  LEU A 217     -13.396   1.603   9.065  1.00 88.74           H
ATOM   3220 2HB  LEU A 217     -11.662   1.853   9.041  1.00 88.74           H
ATOM   3221  CG  LEU A 217     -12.642   2.343   7.203  1.00 88.74           C
ATOM   3222  HG  LEU A 217     -11.798   2.133   6.546  1.00 88.74           H
ATOM   3223  CD1 LEU A 217     -13.915   1.988   6.432  1.00 88.74           C
ATOM   3224 1HD1 LEU A 217     -13.878   0.941   6.131  1.00 88.74           H
ATOM   3225 2HD1 LEU A 217     -14.784   2.152   7.070  1.00 88.74           H
ATOM   3226 3HD1 LEU A 217     -13.991   2.619   5.546  1.00 88.74           H
ATOM   3227  CD2 LEU A 217     -12.581   3.830   7.556  1.00 88.74           C
ATOM   3228 1HD2 LEU A 217     -13.391   4.075   8.243  1.00 88.74           H
ATOM   3229 2HD2 LEU A 217     -11.624   4.053   8.028  1.00 88.74           H
ATOM   3230 3HD2 LEU A 217     -12.684   4.424   6.647  1.00 88.74           H
ATOM   3231  HN  LEU A 217     -12.280  -0.161  10.295  1.00 88.74           H
ATOM   3232  N   LYS A 218      -9.913  -0.424   8.147  1.00 86.41           N
ATOM   3233  CA  LYS A 218      -8.631  -0.707   7.524  1.00 86.41           C
ATOM   3234  C   LYS A 218      -8.673  -2.098   6.889  1.00 86.41           C
ATOM   3235  O   LYS A 218      -8.124  -2.308   5.809  1.00 86.41           O
ATOM   3236  HA  LYS A 218      -8.482   0.029   6.734  1.00 86.41           H
ATOM   3237  CB  LYS A 218      -7.494  -0.526   8.532  1.00 86.41           C
ATOM   3238 1HB  LYS A 218      -7.765  -0.991   9.480  1.00 86.41           H
ATOM   3239 2HB  LYS A 218      -6.600  -1.034   8.172  1.00 86.41           H
ATOM   3240  CG  LYS A 218      -7.190   0.957   8.755  1.00 86.41           C
ATOM   3241 1HG  LYS A 218      -6.774   1.387   7.844  1.00 86.41           H
ATOM   3242 2HG  LYS A 218      -8.115   1.494   8.967  1.00 86.41           H
ATOM   3243  CD  LYS A 218      -6.207   1.148   9.911  1.00 86.41           C
ATOM   3244 1HD  LYS A 218      -6.597   0.667  10.808  1.00 86.41           H
ATOM   3245 2HD  LYS A 218      -5.262   0.659   9.674  1.00 86.41           H
ATOM   3246  CE  LYS A 218      -5.965   2.633  10.186  1.00 86.41           C
ATOM   3247 1HE  LYS A 218      -5.746   3.151   9.252  1.00 86.41           H
ATOM   3248 2HE  LYS A 218      -6.867   3.085  10.597  1.00 86.41           H
ATOM   3249  NZ  LYS A 218      -4.840   2.809  11.132  1.00 86.41           N
ATOM   3250 1HZ  LYS A 218      -5.005   3.629  11.704  1.00 86.41           H
ATOM   3251 2HZ  LYS A 218      -4.768   1.990  11.727  1.00 86.41           H
ATOM   3252 3HZ  LYS A 218      -3.977   2.926  10.613  1.00 86.41           H
ATOM   3253  HN  LYS A 218      -9.883  -0.302   9.139  1.00 86.41           H
ATOM   3254  N   VAL A 219      -9.331  -3.013   7.586  1.00 87.51           N
ATOM   3255  CA  VAL A 219      -9.388  -4.395   7.141  1.00 87.51           C
ATOM   3256  C   VAL A 219     -10.257  -4.486   5.885  1.00 87.51           C
ATOM   3257  O   VAL A 219      -9.900  -5.171   4.928  1.00 87.51           O
ATOM   3258  HA  VAL A 219      -8.373  -4.701   6.889  1.00 87.51           H
ATOM   3259  CB  VAL A 219      -9.886  -5.290   8.278  1.00 87.51           C
ATOM   3260  HB  VAL A 219     -10.795  -4.845   8.682  1.00 87.51           H
ATOM   3261  CG1 VAL A 219     -10.236  -6.687   7.762  1.00 87.51           C
ATOM   3262 1HG1 VAL A 219     -11.020  -6.610   7.009  1.00 87.51           H
ATOM   3263 2HG1 VAL A 219      -9.351  -7.144   7.320  1.00 87.51           H
ATOM   3264 3HG1 VAL A 219     -10.587  -7.303   8.591  1.00 87.51           H
ATOM   3265  CG2 VAL A 219      -8.856  -5.365   9.408  1.00 87.51           C
ATOM   3266 1HG2 VAL A 219      -7.923  -5.775   9.022  1.00 87.51           H
ATOM   3267 2HG2 VAL A 219      -8.678  -4.365   9.803  1.00 87.51           H
ATOM   3268 3HG2 VAL A 219      -9.235  -6.007  10.202  1.00 87.51           H
ATOM   3269  HN  VAL A 219      -9.818  -2.823   8.439  1.00 87.51           H
ATOM   3270  N   ILE A 220     -11.380  -3.785   5.929  1.00 88.07           N
ATOM   3271  CA  ILE A 220     -12.346  -3.851   4.845  1.00 88.07           C
ATOM   3272  C   ILE A 220     -11.734  -3.237   3.584  1.00 88.07           C
ATOM   3273  O   ILE A 220     -11.697  -3.876   2.533  1.00 88.07           O
ATOM   3274  HA  ILE A 220     -12.549  -4.904   4.652  1.00 88.07           H
ATOM   3275  CB  ILE A 220     -13.667  -3.204   5.264  1.00 88.07           C
ATOM   3276  HB  ILE A 220     -13.446  -2.237   5.715  1.00 88.07           H
ATOM   3277  CG1 ILE A 220     -14.377  -4.046   6.327  1.00 88.07           C
ATOM   3278 1HG1 ILE A 220     -14.711  -4.986   5.888  1.00 88.07           H
ATOM   3279 2HG1 ILE A 220     -13.677  -4.298   7.124  1.00 88.07           H
ATOM   3280  CG2 ILE A 220     -14.560  -2.943   4.050  1.00 88.07           C
ATOM   3281 1HG2 ILE A 220     -14.047  -2.274   3.359  1.00 88.07           H
ATOM   3282 2HG2 ILE A 220     -14.777  -3.886   3.548  1.00 88.07           H
ATOM   3283 3HG2 ILE A 220     -15.493  -2.483   4.376  1.00 88.07           H
ATOM   3284  CD1 ILE A 220     -15.575  -3.295   6.911  1.00 88.07           C
ATOM   3285 1HD1 ILE A 220     -15.234  -2.368   7.371  1.00 88.07           H
ATOM   3286 2HD1 ILE A 220     -16.284  -3.067   6.115  1.00 88.07           H
ATOM   3287 3HD1 ILE A 220     -16.061  -3.916   7.664  1.00 88.07           H
ATOM   3288  HN  ILE A 220     -11.634  -3.182   6.685  1.00 88.07           H
ATOM   3289  N   LEU A 221     -11.269  -2.005   3.730  1.00 83.16           N
ATOM   3290  CA  LEU A 221     -10.765  -1.255   2.592  1.00 83.16           C
ATOM   3291  C   LEU A 221      -9.357  -1.746   2.247  1.00 83.16           C
ATOM   3292  O   LEU A 221      -8.895  -1.574   1.120  1.00 83.16           O
ATOM   3293  HA  LEU A 221     -11.420  -1.465   1.747  1.00 83.16           H
ATOM   3294  CB  LEU A 221     -10.843   0.248   2.864  1.00 83.16           C
ATOM   3295 1HB  LEU A 221     -10.204   0.477   3.717  1.00 83.16           H
ATOM   3296 2HB  LEU A 221     -10.428   0.775   2.005  1.00 83.16           H
ATOM   3297  CG  LEU A 221     -12.239   0.807   3.144  1.00 83.16           C
ATOM   3298  HG  LEU A 221     -12.630   0.318   4.036  1.00 83.16           H
ATOM   3299  CD1 LEU A 221     -12.180   2.307   3.440  1.00 83.16           C
ATOM   3300 1HD1 LEU A 221     -11.552   2.481   4.314  1.00 83.16           H
ATOM   3301 2HD1 LEU A 221     -11.759   2.831   2.581  1.00 83.16           H
ATOM   3302 3HD1 LEU A 221     -13.186   2.679   3.635  1.00 83.16           H
ATOM   3303  CD2 LEU A 221     -13.198   0.487   1.996  1.00 83.16           C
ATOM   3304 1HD2 LEU A 221     -12.823   0.931   1.074  1.00 83.16           H
ATOM   3305 2HD2 LEU A 221     -13.272  -0.593   1.875  1.00 83.16           H
ATOM   3306 3HD2 LEU A 221     -14.183   0.896   2.221  1.00 83.16           H
ATOM   3307  HN  LEU A 221     -11.233  -1.521   4.605  1.00 83.16           H
ATOM   3308  N   GLY A 222      -8.714  -2.346   3.239  1.00 75.44           N
ATOM   3309  CA  GLY A 222      -7.329  -2.758   3.091  1.00 75.44           C
ATOM   3310  C   GLY A 222      -7.219  -4.010   2.219  1.00 75.44           C
ATOM   3311  O   GLY A 222      -6.316  -4.117   1.391  1.00 75.44           O
ATOM   3312 1HA  GLY A 222      -6.750  -1.949   2.646  1.00 75.44           H
ATOM   3313 2HA  GLY A 222      -6.898  -2.956   4.073  1.00 75.44           H
ATOM   3314  HN  GLY A 222      -9.124  -2.551   4.128  1.00 75.44           H
ATOM   3315  N   PHE A 223      -8.152  -4.926   2.434  1.00 76.19           N
ATOM   3316  CA  PHE A 223      -8.005  -6.278   1.922  1.00 76.19           C
ATOM   3317  C   PHE A 223      -9.230  -6.691   1.105  1.00 76.19           C
ATOM   3318  O   PHE A 223      -9.126  -6.932  -0.097  1.00 76.19           O
ATOM   3319  HA  PHE A 223      -7.123  -6.288   1.282  1.00 76.19           H
ATOM   3320  CB  PHE A 223      -7.880  -7.204   3.134  1.00 76.19           C
ATOM   3321 1HB  PHE A 223      -7.056  -6.859   3.759  1.00 76.19           H
ATOM   3322 2HB  PHE A 223      -8.787  -7.127   3.733  1.00 76.19           H
ATOM   3323  CG  PHE A 223      -7.648  -8.673   2.774  1.00 76.19           C
ATOM   3324  CD1 PHE A 223      -8.591  -9.605   3.077  1.00 76.19           C
ATOM   3325  HD1 PHE A 223      -9.512  -9.305   3.576  1.00 76.19           H
ATOM   3326  CD2 PHE A 223      -6.498  -9.047   2.151  1.00 76.19           C
ATOM   3327  HD2 PHE A 223      -5.742  -8.300   1.908  1.00 76.19           H
ATOM   3328  CE1 PHE A 223      -8.375 -10.968   2.743  1.00 76.19           C
ATOM   3329  HE1 PHE A 223      -9.131 -11.715   2.986  1.00 76.19           H
ATOM   3330  CE2 PHE A 223      -6.283 -10.410   1.816  1.00 76.19           C
ATOM   3331  HE2 PHE A 223      -5.361 -10.709   1.317  1.00 76.19           H
ATOM   3332  CZ  PHE A 223      -7.226 -11.341   2.119  1.00 76.19           C
ATOM   3333  HZ  PHE A 223      -7.060 -12.388   1.863  1.00 76.19           H
ATOM   3334  HN  PHE A 223      -8.994  -4.758   2.947  1.00 76.19           H
ATOM   3335  N   PHE A 224     -10.363  -6.760   1.789  1.00 83.22           N
ATOM   3336  CA  PHE A 224     -11.521  -7.453   1.251  1.00 83.22           C
ATOM   3337  C   PHE A 224     -12.013  -6.784  -0.034  1.00 83.22           C
ATOM   3338  O   PHE A 224     -12.264  -7.457  -1.032  1.00 83.22           O
ATOM   3339  HA  PHE A 224     -11.213  -8.475   1.031  1.00 83.22           H
ATOM   3340  CB  PHE A 224     -12.623  -7.370   2.309  1.00 83.22           C
ATOM   3341 1HB  PHE A 224     -12.610  -6.376   2.756  1.00 83.22           H
ATOM   3342 2HB  PHE A 224     -13.591  -7.486   1.821  1.00 83.22           H
ATOM   3343  CG  PHE A 224     -12.500  -8.415   3.419  1.00 83.22           C
ATOM   3344  CD1 PHE A 224     -12.889  -9.698   3.192  1.00 83.22           C
ATOM   3345  HD1 PHE A 224     -13.288  -9.982   2.219  1.00 83.22           H
ATOM   3346  CD2 PHE A 224     -12.001  -8.060   4.634  1.00 83.22           C
ATOM   3347  HD2 PHE A 224     -11.689  -7.032   4.816  1.00 83.22           H
ATOM   3348  CE1 PHE A 224     -12.774 -10.668   4.223  1.00 83.22           C
ATOM   3349  HE1 PHE A 224     -13.086 -11.696   4.041  1.00 83.22           H
ATOM   3350  CE2 PHE A 224     -11.886  -9.030   5.665  1.00 83.22           C
ATOM   3351  HE2 PHE A 224     -11.486  -8.746   6.638  1.00 83.22           H
ATOM   3352  CZ  PHE A 224     -12.275 -10.313   5.438  1.00 83.22           C
ATOM   3353  HZ  PHE A 224     -12.187 -11.058   6.229  1.00 83.22           H
ATOM   3354  HN  PHE A 224     -10.496  -6.353   2.693  1.00 83.22           H
ATOM   3355  N   LEU A 225     -12.135  -5.466   0.032  1.00 82.21           N
ATOM   3356  CA  LEU A 225     -12.648  -4.704  -1.094  1.00 82.21           C
ATOM   3357  C   LEU A 225     -11.726  -4.902  -2.300  1.00 82.21           C
ATOM   3358  O   LEU A 225     -12.180  -5.288  -3.376  1.00 82.21           O
ATOM   3359  HA  LEU A 225     -13.630  -5.107  -1.341  1.00 82.21           H
ATOM   3360  CB  LEU A 225     -12.844  -3.238  -0.704  1.00 82.21           C
ATOM   3361 1HB  LEU A 225     -13.517  -3.197   0.152  1.00 82.21           H
ATOM   3362 2HB  LEU A 225     -11.885  -2.838  -0.375  1.00 82.21           H
ATOM   3363  CG  LEU A 225     -13.399  -2.322  -1.797  1.00 82.21           C
ATOM   3364  HG  LEU A 225     -12.787  -2.447  -2.690  1.00 82.21           H
ATOM   3365  CD1 LEU A 225     -14.829  -2.717  -2.170  1.00 82.21           C
ATOM   3366 1HD1 LEU A 225     -14.839  -3.743  -2.536  1.00 82.21           H
ATOM   3367 2HD1 LEU A 225     -15.469  -2.638  -1.291  1.00 82.21           H
ATOM   3368 3HD1 LEU A 225     -15.199  -2.049  -2.949  1.00 82.21           H
ATOM   3369  CD2 LEU A 225     -13.299  -0.852  -1.383  1.00 82.21           C
ATOM   3370 1HD2 LEU A 225     -13.872  -0.692  -0.470  1.00 82.21           H
ATOM   3371 2HD2 LEU A 225     -12.255  -0.594  -1.208  1.00 82.21           H
ATOM   3372 3HD2 LEU A 225     -13.700  -0.223  -2.178  1.00 82.21           H
ATOM   3373  HN  LEU A 225     -11.891  -4.921   0.835  1.00 82.21           H
ATOM   3374  N   PRO A 226     -10.421  -4.642  -2.143  1.00 75.62           N
ATOM   3375  CA  PRO A 226      -9.469  -4.873  -3.232  1.00 75.62           C
ATOM   3376  C   PRO A 226      -9.561  -6.285  -3.788  1.00 75.62           C
ATOM   3377  O   PRO A 226      -9.593  -6.477  -5.003  1.00 75.62           O
ATOM   3378  HA  PRO A 226      -9.698  -4.220  -4.075  1.00 75.62           H
ATOM   3379  CB  PRO A 226      -8.108  -4.605  -2.588  1.00 75.62           C
ATOM   3380 1HB  PRO A 226      -7.667  -5.517  -2.185  1.00 75.62           H
ATOM   3381 2HB  PRO A 226      -7.397  -4.199  -3.307  1.00 75.62           H
ATOM   3382  CG  PRO A 226      -8.430  -3.602  -1.487  1.00 75.62           C
ATOM   3383 1HG  PRO A 226      -7.654  -3.576  -0.722  1.00 75.62           H
ATOM   3384 2HG  PRO A 226      -8.512  -2.586  -1.875  1.00 75.62           H
ATOM   3385  CD  PRO A 226      -9.754  -4.112  -0.940  1.00 75.62           C
ATOM   3386 1HD  PRO A 226      -9.609  -4.887  -0.188  1.00 75.62           H
ATOM   3387 2HD  PRO A 226     -10.330  -3.316  -0.467  1.00 75.62           H
ATOM   3388  N   PHE A 227      -9.602  -7.245  -2.875  1.00 79.11           N
ATOM   3389  CA  PHE A 227      -9.520  -8.644  -3.257  1.00 79.11           C
ATOM   3390  C   PHE A 227     -10.732  -9.057  -4.094  1.00 79.11           C
ATOM   3391  O   PHE A 227     -10.586  -9.717  -5.121  1.00 79.11           O
ATOM   3392  HA  PHE A 227      -8.613  -8.765  -3.850  1.00 79.11           H
ATOM   3393  CB  PHE A 227      -9.507  -9.461  -1.963  1.00 79.11           C
ATOM   3394 1HB  PHE A 227      -8.632  -9.180  -1.377  1.00 79.11           H
ATOM   3395 2HB  PHE A 227     -10.384  -9.199  -1.371  1.00 79.11           H
ATOM   3396  CG  PHE A 227      -9.491 -10.975  -2.182  1.00 79.11           C
ATOM   3397  CD1 PHE A 227     -10.632 -11.697  -2.020  1.00 79.11           C
ATOM   3398  HD1 PHE A 227     -11.558 -11.197  -1.734  1.00 79.11           H
ATOM   3399  CD2 PHE A 227      -8.337 -11.599  -2.539  1.00 79.11           C
ATOM   3400  HD2 PHE A 227      -7.422 -11.020  -2.668  1.00 79.11           H
ATOM   3401  CE1 PHE A 227     -10.618 -13.102  -2.224  1.00 79.11           C
ATOM   3402  HE1 PHE A 227     -11.532 -13.681  -2.094  1.00 79.11           H
ATOM   3403  CE2 PHE A 227      -8.322 -13.004  -2.743  1.00 79.11           C
ATOM   3404  HE2 PHE A 227      -7.397 -13.504  -3.028  1.00 79.11           H
ATOM   3405  CZ  PHE A 227      -9.463 -13.726  -2.581  1.00 79.11           C
ATOM   3406  HZ  PHE A 227      -9.452 -14.805  -2.737  1.00 79.11           H
ATOM   3407  HN  PHE A 227      -9.689  -7.079  -1.893  1.00 79.11           H
ATOM   3408  N   VAL A 228     -11.902  -8.650  -3.623  1.00 83.13           N
ATOM   3409  CA  VAL A 228     -13.143  -9.007  -4.290  1.00 83.13           C
ATOM   3410  C   VAL A 228     -13.131  -8.444  -5.713  1.00 83.13           C
ATOM   3411  O   VAL A 228     -13.480  -9.142  -6.664  1.00 83.13           O
ATOM   3412  HA  VAL A 228     -13.186 -10.094  -4.344  1.00 83.13           H
ATOM   3413  CB  VAL A 228     -14.338  -8.524  -3.466  1.00 83.13           C
ATOM   3414  HB  VAL A 228     -14.163  -7.482  -3.200  1.00 83.13           H
ATOM   3415  CG1 VAL A 228     -15.630  -8.590  -4.283  1.00 83.13           C
ATOM   3416 1HG1 VAL A 228     -15.535  -7.957  -5.165  1.00 83.13           H
ATOM   3417 2HG1 VAL A 228     -15.811  -9.620  -4.593  1.00 83.13           H
ATOM   3418 3HG1 VAL A 228     -16.463  -8.242  -3.674  1.00 83.13           H
ATOM   3419  CG2 VAL A 228     -14.468  -9.325  -2.169  1.00 83.13           C
ATOM   3420 1HG2 VAL A 228     -14.609 -10.380  -2.405  1.00 83.13           H
ATOM   3421 2HG2 VAL A 228     -13.562  -9.204  -1.575  1.00 83.13           H
ATOM   3422 3HG2 VAL A 228     -15.325  -8.962  -1.602  1.00 83.13           H
ATOM   3423  HN  VAL A 228     -12.010  -8.088  -2.803  1.00 83.13           H
ATOM   3424  N   VAL A 229     -12.726  -7.186  -5.814  1.00 75.51           N
ATOM   3425  CA  VAL A 229     -12.794  -6.478  -7.081  1.00 75.51           C
ATOM   3426  C   VAL A 229     -11.852  -7.145  -8.085  1.00 75.51           C
ATOM   3427  O   VAL A 229     -12.228  -7.383  -9.231  1.00 75.51           O
ATOM   3428  HA  VAL A 229     -13.816  -6.561  -7.450  1.00 75.51           H
ATOM   3429  CB  VAL A 229     -12.487  -4.994  -6.868  1.00 75.51           C
ATOM   3430  HB  VAL A 229     -11.492  -4.917  -6.429  1.00 75.51           H
ATOM   3431  CG1 VAL A 229     -12.472  -4.241  -8.200  1.00 75.51           C
ATOM   3432 1HG1 VAL A 229     -11.707  -4.666  -8.849  1.00 75.51           H
ATOM   3433 2HG1 VAL A 229     -13.447  -4.331  -8.679  1.00 75.51           H
ATOM   3434 3HG1 VAL A 229     -12.251  -3.189  -8.019  1.00 75.51           H
ATOM   3435  CG2 VAL A 229     -13.482  -4.363  -5.892  1.00 75.51           C
ATOM   3436 1HG2 VAL A 229     -14.492  -4.457  -6.291  1.00 75.51           H
ATOM   3437 2HG2 VAL A 229     -13.422  -4.874  -4.931  1.00 75.51           H
ATOM   3438 3HG2 VAL A 229     -13.241  -3.308  -5.759  1.00 75.51           H
ATOM   3439  HN  VAL A 229     -12.358  -6.654  -5.052  1.00 75.51           H
ATOM   3440  N   MET A 230     -10.645  -7.428  -7.617  1.00 76.02           N
ATOM   3441  CA  MET A 230      -9.653  -8.084  -8.452  1.00 76.02           C
ATOM   3442  C   MET A 230     -10.165  -9.436  -8.953  1.00 76.02           C
ATOM   3443  O   MET A 230     -10.128  -9.713 -10.151  1.00 76.02           O
ATOM   3444  HA  MET A 230      -9.492  -7.414  -9.297  1.00 76.02           H
ATOM   3445  CB  MET A 230      -8.366  -8.290  -7.651  1.00 76.02           C
ATOM   3446 1HB  MET A 230      -8.609  -8.660  -6.655  1.00 76.02           H
ATOM   3447 2HB  MET A 230      -7.752  -9.051  -8.133  1.00 76.02           H
ATOM   3448  CG  MET A 230      -7.576  -6.985  -7.538  1.00 76.02           C
ATOM   3449 1HG  MET A 230      -7.480  -6.522  -8.520  1.00 76.02           H
ATOM   3450 2HG  MET A 230      -8.112  -6.279  -6.904  1.00 76.02           H
ATOM   3451  SD  MET A 230      -5.958  -7.308  -6.857  1.00 76.02           S
ATOM   3452  CE  MET A 230      -5.883  -6.028  -5.615  1.00 76.02           C
ATOM   3453 1HE  MET A 230      -5.975  -5.052  -6.093  1.00 76.02           H
ATOM   3454 2HE  MET A 230      -6.698  -6.163  -4.904  1.00 76.02           H
ATOM   3455 3HE  MET A 230      -4.929  -6.086  -5.090  1.00 76.02           H
ATOM   3456  HN  MET A 230     -10.342  -7.218  -6.687  1.00 76.02           H
ATOM   3457  N   ALA A 231     -10.631 -10.242  -8.010  1.00 78.80           N
ATOM   3458  CA  ALA A 231     -11.084 -11.585  -8.331  1.00 78.80           C
ATOM   3459  C   ALA A 231     -12.134 -11.514  -9.441  1.00 78.80           C
ATOM   3460  O   ALA A 231     -12.112 -12.316 -10.374  1.00 78.80           O
ATOM   3461  HA  ALA A 231     -10.223 -12.148  -8.691  1.00 78.80           H
ATOM   3462  CB  ALA A 231     -11.619 -12.259  -7.066  1.00 78.80           C
ATOM   3463 1HB  ALA A 231     -10.826 -12.311  -6.319  1.00 78.80           H
ATOM   3464 2HB  ALA A 231     -12.453 -11.680  -6.670  1.00 78.80           H
ATOM   3465 3HB  ALA A 231     -11.958 -13.267  -7.306  1.00 78.80           H
ATOM   3466  HN  ALA A 231     -10.703  -9.991  -7.045  1.00 78.80           H
ATOM   3467  N   CYS A 232     -13.028 -10.545  -9.305  1.00 80.28           N
ATOM   3468  CA  CYS A 232     -14.082 -10.357 -10.287  1.00 80.28           C
ATOM   3469  C   CYS A 232     -13.434  -9.999 -11.626  1.00 80.28           C
ATOM   3470  O   CYS A 232     -13.748 -10.600 -12.653  1.00 80.28           O
ATOM   3471  HA  CYS A 232     -14.617 -11.304 -10.357  1.00 80.28           H
ATOM   3472  CB  CYS A 232     -15.090  -9.296  -9.839  1.00 80.28           C
ATOM   3473 1HB  CYS A 232     -14.564  -8.401  -9.507  1.00 80.28           H
ATOM   3474 2HB  CYS A 232     -15.719  -9.003 -10.680  1.00 80.28           H
ATOM   3475  SG  CYS A 232     -16.127  -9.952  -8.481  1.00 80.28           S
ATOM   3476  HG  CYS A 232     -15.254  -9.704  -7.509  1.00 80.28           H
ATOM   3477  HN  CYS A 232     -13.040  -9.898  -8.543  1.00 80.28           H
ATOM   3478  N   CYS A 233     -12.540  -9.023 -11.572  1.00 73.27           N
ATOM   3479  CA  CYS A 233     -11.946  -8.483 -12.784  1.00 73.27           C
ATOM   3480  C   CYS A 233     -11.251  -9.625 -13.527  1.00 73.27           C
ATOM   3481  O   CYS A 233     -11.450  -9.801 -14.728  1.00 73.27           O
ATOM   3482  HA  CYS A 233     -12.764  -8.076 -13.378  1.00 73.27           H
ATOM   3483  CB  CYS A 233     -10.986  -7.332 -12.479  1.00 73.27           C
ATOM   3484 1HB  CYS A 233     -10.277  -7.633 -11.708  1.00 73.27           H
ATOM   3485 2HB  CYS A 233     -10.405  -7.087 -13.368  1.00 73.27           H
ATOM   3486  SG  CYS A 233     -11.926  -5.863 -11.923  1.00 73.27           S
ATOM   3487  HG  CYS A 233     -12.172  -6.312 -10.696  1.00 73.27           H
ATOM   3488  HN  CYS A 233     -12.222  -8.602 -10.722  1.00 73.27           H
ATOM   3489  N   TYR A 234     -10.449 -10.372 -12.782  1.00 73.92           N
ATOM   3490  CA  TYR A 234      -9.634 -11.418 -13.376  1.00 73.92           C
ATOM   3491  C   TYR A 234     -10.507 -12.561 -13.901  1.00 73.92           C
ATOM   3492  O   TYR A 234     -10.201 -13.158 -14.931  1.00 73.92           O
ATOM   3493  HA  TYR A 234      -9.081 -10.983 -14.208  1.00 73.92           H
ATOM   3494  CB  TYR A 234      -8.743 -11.949 -12.252  1.00 73.92           C
ATOM   3495 1HB  TYR A 234      -9.309 -11.944 -11.320  1.00 73.92           H
ATOM   3496 2HB  TYR A 234      -8.486 -12.987 -12.464  1.00 73.92           H
ATOM   3497  CG  TYR A 234      -7.453 -11.150 -12.052  1.00 73.92           C
ATOM   3498  CD1 TYR A 234      -6.366 -11.380 -12.870  1.00 73.92           C
ATOM   3499  HD1 TYR A 234      -6.426 -12.129 -13.659  1.00 73.92           H
ATOM   3500  CD2 TYR A 234      -7.377 -10.201 -11.053  1.00 73.92           C
ATOM   3501  HD2 TYR A 234      -8.235 -10.020 -10.406  1.00 73.92           H
ATOM   3502  CE1 TYR A 234      -5.152 -10.628 -12.682  1.00 73.92           C
ATOM   3503  HE1 TYR A 234      -4.286 -10.800 -13.322  1.00 73.92           H
ATOM   3504  CE2 TYR A 234      -6.163  -9.450 -10.865  1.00 73.92           C
ATOM   3505  HE2 TYR A 234      -6.089  -8.698 -10.080  1.00 73.92           H
ATOM   3506  CZ  TYR A 234      -5.110  -9.701 -11.689  1.00 73.92           C
ATOM   3507  OH  TYR A 234      -3.963  -8.991 -11.511  1.00 73.92           O
ATOM   3508  HH  TYR A 234      -3.210  -9.431 -11.999  1.00 73.92           H
ATOM   3509  HN  TYR A 234     -10.350 -10.271 -11.792  1.00 73.92           H
ATOM   3510  N   THR A 235     -11.577 -12.830 -13.167  1.00 81.73           N
ATOM   3511  CA  THR A 235     -12.531 -13.846 -13.579  1.00 81.73           C
ATOM   3512  C   THR A 235     -13.076 -13.531 -14.973  1.00 81.73           C
ATOM   3513  O   THR A 235     -13.170 -14.416 -15.822  1.00 81.73           O
ATOM   3514  HA  THR A 235     -12.008 -14.800 -13.648  1.00 81.73           H
ATOM   3515  CB  THR A 235     -13.618 -13.936 -12.507  1.00 81.73           C
ATOM   3516  HB  THR A 235     -14.178 -13.003 -12.441  1.00 81.73           H
ATOM   3517  OG1 THR A 235     -12.913 -14.316 -11.328  1.00 81.73           O
ATOM   3518  HG1 THR A 235     -12.851 -13.539 -10.702  1.00 81.73           H
ATOM   3519  CG2 THR A 235     -14.587 -15.095 -12.752  1.00 81.73           C
ATOM   3520 1HG2 THR A 235     -14.036 -16.036 -12.751  1.00 81.73           H
ATOM   3521 2HG2 THR A 235     -15.077 -14.962 -13.716  1.00 81.73           H
ATOM   3522 3HG2 THR A 235     -15.338 -15.113 -11.962  1.00 81.73           H
ATOM   3523  HN  THR A 235     -11.796 -12.369 -12.307  1.00 81.73           H
ATOM   3524  N   ILE A 236     -13.422 -12.266 -15.167  1.00 78.34           N
ATOM   3525  CA  ILE A 236     -13.998 -11.833 -16.428  1.00 78.34           C
ATOM   3526  C   ILE A 236     -12.933 -11.911 -17.524  1.00 78.34           C
ATOM   3527  O   ILE A 236     -13.217 -12.340 -18.641  1.00 78.34           O
ATOM   3528  HA  ILE A 236     -14.801 -12.527 -16.677  1.00 78.34           H
ATOM   3529  CB  ILE A 236     -14.628 -10.446 -16.281  1.00 78.34           C
ATOM   3530  HB  ILE A 236     -13.876  -9.771 -15.871  1.00 78.34           H
ATOM   3531  CG1 ILE A 236     -15.795 -10.476 -15.292  1.00 78.34           C
ATOM   3532 1HG1 ILE A 236     -16.646 -10.986 -15.744  1.00 78.34           H
ATOM   3533 2HG1 ILE A 236     -15.513 -11.049 -14.409  1.00 78.34           H
ATOM   3534  CG2 ILE A 236     -15.044  -9.886 -17.642  1.00 78.34           C
ATOM   3535 1HG2 ILE A 236     -14.168  -9.805 -18.285  1.00 78.34           H
ATOM   3536 2HG2 ILE A 236     -15.772 -10.553 -18.103  1.00 78.34           H
ATOM   3537 3HG2 ILE A 236     -15.489  -8.899 -17.509  1.00 78.34           H
ATOM   3538  CD1 ILE A 236     -16.201  -9.060 -14.880  1.00 78.34           C
ATOM   3539 1HD1 ILE A 236     -15.355  -8.562 -14.407  1.00 78.34           H
ATOM   3540 2HD1 ILE A 236     -16.506  -8.498 -15.763  1.00 78.34           H
ATOM   3541 3HD1 ILE A 236     -17.033  -9.111 -14.177  1.00 78.34           H
ATOM   3542  HN  ILE A 236     -13.314 -11.546 -14.482  1.00 78.34           H
ATOM   3543  N   ILE A 237     -11.729 -11.490 -17.166  1.00 74.48           N
ATOM   3544  CA  ILE A 237     -10.630 -11.468 -18.117  1.00 74.48           C
ATOM   3545  C   ILE A 237     -10.363 -12.891 -18.613  1.00 74.48           C
ATOM   3546  O   ILE A 237     -10.266 -13.124 -19.817  1.00 74.48           O
ATOM   3547  HA  ILE A 237     -10.944 -10.860 -18.965  1.00 74.48           H
ATOM   3548  CB  ILE A 237      -9.404 -10.790 -17.503  1.00 74.48           C
ATOM   3549  HB  ILE A 237      -9.270 -11.177 -16.492  1.00 74.48           H
ATOM   3550  CG1 ILE A 237      -9.614  -9.280 -17.384  1.00 74.48           C
ATOM   3551 1HG1 ILE A 237      -9.594  -8.827 -18.376  1.00 74.48           H
ATOM   3552 2HG1 ILE A 237     -10.598  -9.078 -16.962  1.00 74.48           H
ATOM   3553  CG2 ILE A 237      -8.137 -11.133 -18.289  1.00 74.48           C
ATOM   3554 1HG2 ILE A 237      -7.982 -12.212 -18.277  1.00 74.48           H
ATOM   3555 2HG2 ILE A 237      -8.245 -10.793 -19.319  1.00 74.48           H
ATOM   3556 3HG2 ILE A 237      -7.280 -10.638 -17.831  1.00 74.48           H
ATOM   3557  CD1 ILE A 237      -8.535  -8.643 -16.505  1.00 74.48           C
ATOM   3558 1HD1 ILE A 237      -8.575  -9.081 -15.508  1.00 74.48           H
ATOM   3559 2HD1 ILE A 237      -7.554  -8.826 -16.944  1.00 74.48           H
ATOM   3560 3HD1 ILE A 237      -8.709  -7.569 -16.438  1.00 74.48           H
ATOM   3561  HN  ILE A 237     -11.499 -11.168 -16.247  1.00 74.48           H
ATOM   3562  N   ILE A 238     -10.252 -13.805 -17.660  1.00 74.36           N
ATOM   3563  CA  ILE A 238      -9.966 -15.192 -17.983  1.00 74.36           C
ATOM   3564  C   ILE A 238     -11.043 -15.723 -18.931  1.00 74.36           C
ATOM   3565  O   ILE A 238     -10.733 -16.382 -19.922  1.00 74.36           O
ATOM   3566  HA  ILE A 238      -9.008 -15.216 -18.502  1.00 74.36           H
ATOM   3567  CB  ILE A 238      -9.810 -16.019 -16.705  1.00 74.36           C
ATOM   3568  HB  ILE A 238     -10.651 -15.796 -16.049  1.00 74.36           H
ATOM   3569  CG1 ILE A 238      -8.535 -15.631 -15.953  1.00 74.36           C
ATOM   3570 1HG1 ILE A 238      -7.668 -16.054 -16.459  1.00 74.36           H
ATOM   3571 2HG1 ILE A 238      -8.416 -14.547 -15.968  1.00 74.36           H
ATOM   3572  CG2 ILE A 238      -9.861 -17.517 -17.012  1.00 74.36           C
ATOM   3573 1HG2 ILE A 238     -10.819 -17.761 -17.472  1.00 74.36           H
ATOM   3574 2HG2 ILE A 238      -9.053 -17.775 -17.696  1.00 74.36           H
ATOM   3575 3HG2 ILE A 238      -9.748 -18.081 -16.086  1.00 74.36           H
ATOM   3576  CD1 ILE A 238      -8.581 -16.124 -14.506  1.00 74.36           C
ATOM   3577 1HD1 ILE A 238      -9.436 -15.680 -13.997  1.00 74.36           H
ATOM   3578 2HD1 ILE A 238      -8.676 -17.210 -14.495  1.00 74.36           H
ATOM   3579 3HD1 ILE A 238      -7.663 -15.835 -13.994  1.00 74.36           H
ATOM   3580  HN  ILE A 238     -10.353 -13.610 -16.684  1.00 74.36           H
ATOM   3581  N   HIS A 239     -12.287 -15.415 -18.594  1.00 79.46           N
ATOM   3582  CA  HIS A 239     -13.415 -15.891 -19.376  1.00 79.46           C
ATOM   3583  C   HIS A 239     -13.271 -15.419 -20.825  1.00 79.46           C
ATOM   3584  O   HIS A 239     -13.443 -16.202 -21.757  1.00 79.46           O
ATOM   3585  HA  HIS A 239     -13.374 -16.980 -19.353  1.00 79.46           H
ATOM   3586  CB  HIS A 239     -14.738 -15.460 -18.741  1.00 79.46           C
ATOM   3587 1HB  HIS A 239     -14.747 -15.774 -17.697  1.00 79.46           H
ATOM   3588 2HB  HIS A 239     -14.795 -14.372 -18.748  1.00 79.46           H
ATOM   3589  CG  HIS A 239     -15.960 -16.018 -19.430  1.00 79.46           C
ATOM   3590  ND1 HIS A 239     -16.646 -15.329 -20.415  1.00 79.46           N
ATOM   3591  HD1 HIS A 239     -16.414 -14.421 -20.763  1.00 79.46           H
ATOM   3592  CD2 HIS A 239     -16.612 -17.206 -19.267  1.00 79.46           C
ATOM   3593  HD2 HIS A 239     -16.335 -17.993 -18.565  1.00 79.46           H
ATOM   3594  CE1 HIS A 239     -17.663 -16.077 -20.818  1.00 79.46           C
ATOM   3595  HE1 HIS A 239     -18.390 -15.810 -21.585  1.00 79.46           H
ATOM   3596  NE2 HIS A 239     -17.640 -17.239 -20.105  1.00 79.46           N
ATOM   3597  HN  HIS A 239     -12.529 -14.851 -17.804  1.00 79.46           H
ATOM   3598  N   THR A 240     -12.956 -14.140 -20.968  1.00 74.96           N
ATOM   3599  CA  THR A 240     -12.843 -13.540 -22.286  1.00 74.96           C
ATOM   3600  C   THR A 240     -11.617 -14.089 -23.019  1.00 74.96           C
ATOM   3601  O   THR A 240     -11.656 -14.297 -24.231  1.00 74.96           O
ATOM   3602  HA  THR A 240     -13.719 -13.825 -22.870  1.00 74.96           H
ATOM   3603  CB  THR A 240     -12.817 -12.020 -22.113  1.00 74.96           C
ATOM   3604  HB  THR A 240     -11.845 -11.686 -21.752  1.00 74.96           H
ATOM   3605  OG1 THR A 240     -13.920 -11.750 -21.252  1.00 74.96           O
ATOM   3606  HG1 THR A 240     -13.599 -11.628 -20.313  1.00 74.96           H
ATOM   3607  CG2 THR A 240     -13.163 -11.278 -23.406  1.00 74.96           C
ATOM   3608 1HG2 THR A 240     -14.164 -11.562 -23.731  1.00 74.96           H
ATOM   3609 2HG2 THR A 240     -12.441 -11.540 -24.180  1.00 74.96           H
ATOM   3610 3HG2 THR A 240     -13.130 -10.203 -23.228  1.00 74.96           H
ATOM   3611  HN  THR A 240     -12.779 -13.519 -20.204  1.00 74.96           H
ATOM   3612  N   LEU A 241     -10.559 -14.308 -22.253  1.00 72.33           N
ATOM   3613  CA  LEU A 241      -9.316 -14.806 -22.818  1.00 72.33           C
ATOM   3614  C   LEU A 241      -9.484 -16.281 -23.188  1.00 72.33           C
ATOM   3615  O   LEU A 241      -8.650 -16.847 -23.893  1.00 72.33           O
ATOM   3616  HA  LEU A 241      -9.123 -14.242 -23.731  1.00 72.33           H
ATOM   3617  CB  LEU A 241      -8.149 -14.540 -21.865  1.00 72.33           C
ATOM   3618 1HB  LEU A 241      -8.457 -14.824 -20.859  1.00 72.33           H
ATOM   3619 2HB  LEU A 241      -7.323 -15.195 -22.142  1.00 72.33           H
ATOM   3620  CG  LEU A 241      -7.631 -13.101 -21.824  1.00 72.33           C
ATOM   3621  HG  LEU A 241      -8.460 -12.448 -21.552  1.00 72.33           H
ATOM   3622  CD1 LEU A 241      -6.554 -12.937 -20.751  1.00 72.33           C
ATOM   3623 1HD1 LEU A 241      -6.972 -13.186 -19.775  1.00 72.33           H
ATOM   3624 2HD1 LEU A 241      -5.719 -13.603 -20.969  1.00 72.33           H
ATOM   3625 3HD1 LEU A 241      -6.203 -11.905 -20.743  1.00 72.33           H
ATOM   3626  CD2 LEU A 241      -7.139 -12.656 -23.203  1.00 72.33           C
ATOM   3627 1HD2 LEU A 241      -6.330 -13.310 -23.529  1.00 72.33           H
ATOM   3628 2HD2 LEU A 241      -7.961 -12.712 -23.917  1.00 72.33           H
ATOM   3629 3HD2 LEU A 241      -6.776 -11.630 -23.146  1.00 72.33           H
ATOM   3630  HN  LEU A 241     -10.541 -14.152 -21.266  1.00 72.33           H
ATOM   3631  N   ILE A 242     -10.569 -16.862 -22.696  1.00 73.40           N
ATOM   3632  CA  ILE A 242     -10.950 -18.204 -23.104  1.00 73.40           C
ATOM   3633  C   ILE A 242     -11.732 -18.130 -24.416  1.00 73.40           C
ATOM   3634  O   ILE A 242     -11.552 -18.968 -25.299  1.00 73.40           O
ATOM   3635  HA  ILE A 242     -10.032 -18.765 -23.280  1.00 73.40           H
ATOM   3636  CB  ILE A 242     -11.705 -18.912 -21.977  1.00 73.40           C
ATOM   3637  HB  ILE A 242     -12.443 -18.220 -21.572  1.00 73.40           H
ATOM   3638  CG1 ILE A 242     -10.759 -19.284 -20.833  1.00 73.40           C
ATOM   3639 1HG1 ILE A 242     -10.125 -20.117 -21.137  1.00 73.40           H
ATOM   3640 2HG1 ILE A 242     -10.100 -18.444 -20.614  1.00 73.40           H
ATOM   3641  CG2 ILE A 242     -12.468 -20.127 -22.508  1.00 73.40           C
ATOM   3642 1HG2 ILE A 242     -13.187 -19.804 -23.261  1.00 73.40           H
ATOM   3643 2HG2 ILE A 242     -11.766 -20.831 -22.955  1.00 73.40           H
ATOM   3644 3HG2 ILE A 242     -12.996 -20.612 -21.686  1.00 73.40           H
ATOM   3645  CD1 ILE A 242     -11.543 -19.666 -19.576  1.00 73.40           C
ATOM   3646 1HD1 ILE A 242     -12.158 -18.823 -19.261  1.00 73.40           H
ATOM   3647 2HD1 ILE A 242     -12.183 -20.521 -19.793  1.00 73.40           H
ATOM   3648 3HD1 ILE A 242     -10.847 -19.926 -18.778  1.00 73.40           H
ATOM   3649  HN  ILE A 242     -11.180 -16.433 -22.031  1.00 73.40           H
ATOM   3650  N   GLN A 243     -12.585 -17.119 -24.504  1.00 71.84           N
ATOM   3651  CA  GLN A 243     -13.556 -17.051 -25.583  1.00 71.84           C
ATOM   3652  C   GLN A 243     -12.863 -16.691 -26.899  1.00 71.84           C
ATOM   3653  O   GLN A 243     -13.201 -17.231 -27.950  1.00 71.84           O
ATOM   3654  HA  GLN A 243     -13.983 -18.051 -25.652  1.00 71.84           H
ATOM   3655  CB  GLN A 243     -14.668 -16.052 -25.257  1.00 71.84           C
ATOM   3656 1HB  GLN A 243     -14.234 -15.141 -24.844  1.00 71.84           H
ATOM   3657 2HB  GLN A 243     -15.188 -15.770 -26.172  1.00 71.84           H
ATOM   3658  CG  GLN A 243     -15.664 -16.646 -24.260  1.00 71.84           C
ATOM   3659 1HG  GLN A 243     -15.971 -17.637 -24.594  1.00 71.84           H
ATOM   3660 2HG  GLN A 243     -15.183 -16.772 -23.290  1.00 71.84           H
ATOM   3661  CD  GLN A 243     -16.894 -15.748 -24.112  1.00 71.84           C
ATOM   3662  OE1 GLN A 243     -16.876 -14.570 -24.431  1.00 71.84           O
ATOM   3663  NE2 GLN A 243     -17.959 -16.367 -23.612  1.00 71.84           N
ATOM   3664 1HE2 GLN A 243     -17.907 -17.336 -23.371  1.00 71.84           H
ATOM   3665 2HE2 GLN A 243     -18.813 -15.864 -23.478  1.00 71.84           H
ATOM   3666  HN  GLN A 243     -12.619 -16.358 -23.856  1.00 71.84           H
ATOM   3667  N   ALA A 244     -11.906 -15.780 -26.797  1.00 65.46           N
ATOM   3668  CA  ALA A 244     -11.134 -15.372 -27.958  1.00 65.46           C
ATOM   3669  C   ALA A 244     -10.435 -16.595 -28.555  1.00 65.46           C
ATOM   3670  O   ALA A 244     -10.274 -17.612 -27.882  1.00 65.46           O
ATOM   3671  HA  ALA A 244     -11.830 -14.967 -28.693  1.00 65.46           H
ATOM   3672  CB  ALA A 244     -10.147 -14.274 -27.556  1.00 65.46           C
ATOM   3673 1HB  ALA A 244     -10.697 -13.417 -27.166  1.00 65.46           H
ATOM   3674 2HB  ALA A 244      -9.474 -14.654 -26.787  1.00 65.46           H
ATOM   3675 3HB  ALA A 244      -9.568 -13.969 -28.427  1.00 65.46           H
ATOM   3676  HN  ALA A 244     -11.657 -15.324 -25.942  1.00 65.46           H
ATOM   3677  N   LYS A 245     -10.037 -16.455 -29.811  1.00 58.08           N
ATOM   3678  CA  LYS A 245      -9.454 -17.569 -30.540  1.00 58.08           C
ATOM   3679  C   LYS A 245      -7.945 -17.354 -30.669  1.00 58.08           C
ATOM   3680  O   LYS A 245      -7.225 -18.241 -31.125  1.00 58.08           O
ATOM   3681  HA  LYS A 245      -9.625 -18.470 -29.951  1.00 58.08           H
ATOM   3682  CB  LYS A 245     -10.165 -17.762 -31.881  1.00 58.08           C
ATOM   3683 1HB  LYS A 245     -10.289 -16.798 -32.373  1.00 58.08           H
ATOM   3684 2HB  LYS A 245      -9.549 -18.377 -32.537  1.00 58.08           H
ATOM   3685  CG  LYS A 245     -11.531 -18.422 -31.687  1.00 58.08           C
ATOM   3686 1HG  LYS A 245     -11.415 -19.351 -31.129  1.00 58.08           H
ATOM   3687 2HG  LYS A 245     -12.173 -17.771 -31.093  1.00 58.08           H
ATOM   3688  CD  LYS A 245     -12.197 -18.711 -33.034  1.00 58.08           C
ATOM   3689 1HD  LYS A 245     -12.459 -17.773 -33.523  1.00 58.08           H
ATOM   3690 2HD  LYS A 245     -11.493 -19.226 -33.688  1.00 58.08           H
ATOM   3691  CE  LYS A 245     -13.453 -19.566 -32.853  1.00 58.08           C
ATOM   3692 1HE  LYS A 245     -13.205 -20.474 -32.304  1.00 58.08           H
ATOM   3693 2HE  LYS A 245     -14.186 -19.023 -32.257  1.00 58.08           H
ATOM   3694  NZ  LYS A 245     -14.035 -19.917 -34.168  1.00 58.08           N
ATOM   3695 1HZ  LYS A 245     -14.862 -20.486 -34.030  1.00 58.08           H
ATOM   3696 2HZ  LYS A 245     -14.286 -19.069 -34.663  1.00 58.08           H
ATOM   3697 3HZ  LYS A 245     -13.354 -20.436 -34.711  1.00 58.08           H
ATOM   3698  HN  LYS A 245     -10.108 -15.602 -30.328  1.00 58.08           H
ATOM   3699  N   LYS A 246      -7.510 -16.171 -30.259  1.00 55.58           N
ATOM   3700  CA  LYS A 246      -6.175 -15.707 -30.595  1.00 55.58           C
ATOM   3701  C   LYS A 246      -5.175 -16.268 -29.583  1.00 55.58           C
ATOM   3702  O   LYS A 246      -5.340 -16.091 -28.377  1.00 55.58           O
ATOM   3703  HA  LYS A 246      -5.930 -16.103 -31.580  1.00 55.58           H
ATOM   3704  CB  LYS A 246      -6.150 -14.181 -30.703  1.00 55.58           C
ATOM   3705 1HB  LYS A 246      -6.883 -13.752 -30.020  1.00 55.58           H
ATOM   3706 2HB  LYS A 246      -5.173 -13.807 -30.397  1.00 55.58           H
ATOM   3707  CG  LYS A 246      -6.451 -13.727 -32.133  1.00 55.58           C
ATOM   3708 1HG  LYS A 246      -5.823 -14.278 -32.833  1.00 55.58           H
ATOM   3709 2HG  LYS A 246      -7.486 -13.960 -32.382  1.00 55.58           H
ATOM   3710  CD  LYS A 246      -6.208 -12.225 -32.294  1.00 55.58           C
ATOM   3711 1HD  LYS A 246      -6.962 -11.669 -31.738  1.00 55.58           H
ATOM   3712 2HD  LYS A 246      -5.239 -11.962 -31.868  1.00 55.58           H
ATOM   3713  CE  LYS A 246      -6.249 -11.818 -33.768  1.00 55.58           C
ATOM   3714 1HE  LYS A 246      -5.517 -12.396 -34.332  1.00 55.58           H
ATOM   3715 2HE  LYS A 246      -7.228 -12.049 -34.188  1.00 55.58           H
ATOM   3716  NZ  LYS A 246      -5.968 -10.372 -33.915  1.00 55.58           N
ATOM   3717 1HZ  LYS A 246      -6.015 -10.117 -34.895  1.00 55.58           H
ATOM   3718 2HZ  LYS A 246      -6.655  -9.840 -33.394  1.00 55.58           H
ATOM   3719 3HZ  LYS A 246      -5.041 -10.170 -33.557  1.00 55.58           H
ATOM   3720  HN  LYS A 246      -8.052 -15.537 -29.708  1.00 55.58           H
ATOM   3721  N   SER A 247      -4.158 -16.934 -30.111  1.00 54.52           N
ATOM   3722  CA  SER A 247      -3.258 -17.711 -29.277  1.00 54.52           C
ATOM   3723  C   SER A 247      -2.645 -16.818 -28.196  1.00 54.52           C
ATOM   3724  O   SER A 247      -2.427 -17.262 -27.069  1.00 54.52           O
ATOM   3725  HA  SER A 247      -3.878 -18.486 -28.826  1.00 54.52           H
ATOM   3726  CB  SER A 247      -2.156 -18.364 -30.114  1.00 54.52           C
ATOM   3727 1HB  SER A 247      -1.842 -19.293 -29.638  1.00 54.52           H
ATOM   3728 2HB  SER A 247      -2.553 -18.626 -31.094  1.00 54.52           H
ATOM   3729  OG  SER A 247      -1.028 -17.508 -30.272  1.00 54.52           O
ATOM   3730  HG  SER A 247      -0.334 -17.956 -30.836  1.00 54.52           H
ATOM   3731  HN  SER A 247      -3.946 -16.948 -31.089  1.00 54.52           H
ATOM   3732  N   SER A 248      -2.384 -15.576 -28.577  1.00 56.79           N
ATOM   3733  CA  SER A 248      -1.623 -14.676 -27.727  1.00 56.79           C
ATOM   3734  C   SER A 248      -2.320 -14.522 -26.373  1.00 56.79           C
ATOM   3735  O   SER A 248      -1.792 -13.874 -25.470  1.00 56.79           O
ATOM   3736  HA  SER A 248      -0.649 -15.150 -27.604  1.00 56.79           H
ATOM   3737  CB  SER A 248      -1.445 -13.310 -28.391  1.00 56.79           C
ATOM   3738 1HB  SER A 248      -0.758 -12.706 -27.799  1.00 56.79           H
ATOM   3739 2HB  SER A 248      -0.989 -13.441 -29.372  1.00 56.79           H
ATOM   3740  OG  SER A 248      -2.683 -12.619 -28.531  1.00 56.79           O
ATOM   3741  HG  SER A 248      -2.531 -11.728 -28.959  1.00 56.79           H
ATOM   3742  HN  SER A 248      -2.683 -15.184 -29.447  1.00 56.79           H
ATOM   3743  N   LYS A 249      -3.494 -15.127 -26.275  1.00 59.72           N
ATOM   3744  CA  LYS A 249      -4.206 -15.180 -25.009  1.00 59.72           C
ATOM   3745  C   LYS A 249      -3.250 -15.653 -23.912  1.00 59.72           C
ATOM   3746  O   LYS A 249      -3.170 -15.042 -22.848  1.00 59.72           O
ATOM   3747  HA  LYS A 249      -4.528 -14.166 -24.773  1.00 59.72           H
ATOM   3748  CB  LYS A 249      -5.467 -16.037 -25.139  1.00 59.72           C
ATOM   3749 1HB  LYS A 249      -5.217 -16.991 -25.603  1.00 59.72           H
ATOM   3750 2HB  LYS A 249      -5.863 -16.259 -24.148  1.00 59.72           H
ATOM   3751  CG  LYS A 249      -6.532 -15.322 -25.972  1.00 59.72           C
ATOM   3752 1HG  LYS A 249      -7.093 -14.635 -25.339  1.00 59.72           H
ATOM   3753 2HG  LYS A 249      -6.052 -14.723 -26.746  1.00 59.72           H
ATOM   3754  CD  LYS A 249      -7.489 -16.327 -26.617  1.00 59.72           C
ATOM   3755 1HD  LYS A 249      -6.960 -16.904 -27.374  1.00 59.72           H
ATOM   3756 2HD  LYS A 249      -7.841 -17.034 -25.865  1.00 59.72           H
ATOM   3757  CE  LYS A 249      -8.684 -15.614 -27.253  1.00 59.72           C
ATOM   3758 1HE  LYS A 249      -8.440 -14.567 -27.428  1.00 59.72           H
ATOM   3759 2HE  LYS A 249      -8.904 -16.057 -28.225  1.00 59.72           H
ATOM   3760  NZ  LYS A 249      -9.873 -15.713 -26.377  1.00 59.72           N
ATOM   3761 1HZ  LYS A 249     -10.486 -14.923 -26.549  1.00 59.72           H
ATOM   3762 2HZ  LYS A 249     -10.369 -16.575 -26.577  1.00 59.72           H
ATOM   3763 3HZ  LYS A 249      -9.579 -15.709 -25.407  1.00 59.72           H
ATOM   3764  HN  LYS A 249      -3.958 -15.574 -27.040  1.00 59.72           H
ATOM   3765  N   HIS A 250      -2.551 -16.739 -24.209  1.00 64.62           N
ATOM   3766  CA  HIS A 250      -1.825 -17.466 -23.181  1.00 64.62           C
ATOM   3767  C   HIS A 250      -0.807 -16.537 -22.517  1.00 64.62           C
ATOM   3768  O   HIS A 250      -0.619 -16.583 -21.302  1.00 64.62           O
ATOM   3769  HA  HIS A 250      -2.561 -17.774 -22.438  1.00 64.62           H
ATOM   3770  CB  HIS A 250      -1.187 -18.730 -23.758  1.00 64.62           C
ATOM   3771 1HB  HIS A 250      -0.667 -18.474 -24.681  1.00 64.62           H
ATOM   3772 2HB  HIS A 250      -0.434 -19.096 -23.060  1.00 64.62           H
ATOM   3773  CG  HIS A 250      -2.170 -19.840 -24.042  1.00 64.62           C
ATOM   3774  ND1 HIS A 250      -2.694 -20.650 -23.050  1.00 64.62           N
ATOM   3775  HD1 HIS A 250      -2.485 -20.589 -22.074  1.00 64.62           H
ATOM   3776  CD2 HIS A 250      -2.720 -20.265 -25.216  1.00 64.62           C
ATOM   3777  HD2 HIS A 250      -2.523 -19.843 -26.202  1.00 64.62           H
ATOM   3778  CE1 HIS A 250      -3.520 -21.520 -23.613  1.00 64.62           C
ATOM   3779  HE1 HIS A 250      -4.088 -22.292 -23.094  1.00 64.62           H
ATOM   3780  NE2 HIS A 250      -3.534 -21.280 -24.956  1.00 64.62           N
ATOM   3781  HN  HIS A 250      -2.475 -17.121 -25.130  1.00 64.62           H
ATOM   3782  N   LYS A 251      -0.176 -15.715 -23.343  1.00 66.45           N
ATOM   3783  CA  LYS A 251       0.838 -14.796 -22.856  1.00 66.45           C
ATOM   3784  C   LYS A 251       0.186 -13.773 -21.924  1.00 66.45           C
ATOM   3785  O   LYS A 251       0.661 -13.550 -20.811  1.00 66.45           O
ATOM   3786  HA  LYS A 251       1.557 -15.378 -22.280  1.00 66.45           H
ATOM   3787  CB  LYS A 251       1.597 -14.166 -24.025  1.00 66.45           C
ATOM   3788 1HB  LYS A 251       1.845 -14.934 -24.758  1.00 66.45           H
ATOM   3789 2HB  LYS A 251       0.960 -13.439 -24.528  1.00 66.45           H
ATOM   3790  CG  LYS A 251       2.878 -13.482 -23.542  1.00 66.45           C
ATOM   3791 1HG  LYS A 251       2.624 -12.618 -22.928  1.00 66.45           H
ATOM   3792 2HG  LYS A 251       3.444 -14.167 -22.910  1.00 66.45           H
ATOM   3793  CD  LYS A 251       3.742 -13.039 -24.725  1.00 66.45           C
ATOM   3794 1HD  LYS A 251       3.846 -13.861 -25.432  1.00 66.45           H
ATOM   3795 2HD  LYS A 251       3.248 -12.224 -25.254  1.00 66.45           H
ATOM   3796  CE  LYS A 251       5.124 -12.584 -24.253  1.00 66.45           C
ATOM   3797 1HE  LYS A 251       5.039 -11.646 -23.705  1.00 66.45           H
ATOM   3798 2HE  LYS A 251       5.540 -13.319 -23.564  1.00 66.45           H
ATOM   3799  NZ  LYS A 251       6.034 -12.410 -25.408  1.00 66.45           N
ATOM   3800 1HZ  LYS A 251       6.982 -12.274 -25.074  1.00 66.45           H
ATOM   3801 2HZ  LYS A 251       5.997 -13.236 -25.995  1.00 66.45           H
ATOM   3802 3HZ  LYS A 251       5.746 -11.600 -25.945  1.00 66.45           H
ATOM   3803  HN  LYS A 251      -0.348 -15.672 -24.328  1.00 66.45           H
ATOM   3804  N   ALA A 252      -0.893 -13.177 -22.412  1.00 65.83           N
ATOM   3805  CA  ALA A 252      -1.582 -12.143 -21.659  1.00 65.83           C
ATOM   3806  C   ALA A 252      -2.084 -12.729 -20.338  1.00 65.83           C
ATOM   3807  O   ALA A 252      -2.047 -12.062 -19.305  1.00 65.83           O
ATOM   3808  HA  ALA A 252      -0.863 -11.352 -21.446  1.00 65.83           H
ATOM   3809  CB  ALA A 252      -2.716 -11.564 -22.508  1.00 65.83           C
ATOM   3810 1HB  ALA A 252      -2.303 -11.135 -23.421  1.00 65.83           H
ATOM   3811 2HB  ALA A 252      -3.419 -12.356 -22.765  1.00 65.83           H
ATOM   3812 3HB  ALA A 252      -3.233 -10.788 -21.943  1.00 65.83           H
ATOM   3813  HN  ALA A 252      -1.294 -13.391 -23.303  1.00 65.83           H
ATOM   3814  N   LEU A 253      -2.542 -13.970 -20.414  1.00 70.60           N
ATOM   3815  CA  LEU A 253      -3.052 -14.653 -19.237  1.00 70.60           C
ATOM   3816  C   LEU A 253      -1.929 -14.792 -18.207  1.00 70.60           C
ATOM   3817  O   LEU A 253      -2.116 -14.475 -17.033  1.00 70.60           O
ATOM   3818  HA  LEU A 253      -3.836 -14.027 -18.811  1.00 70.60           H
ATOM   3819  CB  LEU A 253      -3.697 -15.984 -19.627  1.00 70.60           C
ATOM   3820 1HB  LEU A 253      -4.234 -15.844 -20.565  1.00 70.60           H
ATOM   3821 2HB  LEU A 253      -2.903 -16.707 -19.820  1.00 70.60           H
ATOM   3822  CG  LEU A 253      -4.661 -16.588 -18.604  1.00 70.60           C
ATOM   3823  HG  LEU A 253      -4.270 -16.388 -17.607  1.00 70.60           H
ATOM   3824  CD1 LEU A 253      -6.037 -15.926 -18.691  1.00 70.60           C
ATOM   3825 1HD1 LEU A 253      -5.941 -14.859 -18.493  1.00 70.60           H
ATOM   3826 2HD1 LEU A 253      -6.449 -16.074 -19.689  1.00 70.60           H
ATOM   3827 3HD1 LEU A 253      -6.703 -16.374 -17.953  1.00 70.60           H
ATOM   3828  CD2 LEU A 253      -4.745 -18.108 -18.760  1.00 70.60           C
ATOM   3829 1HD2 LEU A 253      -5.100 -18.351 -19.761  1.00 70.60           H
ATOM   3830 2HD2 LEU A 253      -3.757 -18.544 -18.609  1.00 70.60           H
ATOM   3831 3HD2 LEU A 253      -5.437 -18.511 -18.021  1.00 70.60           H
ATOM   3832  HN  LEU A 253      -2.567 -14.506 -21.258  1.00 70.60           H
ATOM   3833  N   LYS A 254      -0.787 -15.266 -18.683  1.00 72.55           N
ATOM   3834  CA  LYS A 254       0.344 -15.515 -17.806  1.00 72.55           C
ATOM   3835  C   LYS A 254       0.710 -14.223 -17.073  1.00 72.55           C
ATOM   3836  O   LYS A 254       0.846 -14.215 -15.851  1.00 72.55           O
ATOM   3837  HA  LYS A 254       0.028 -16.253 -17.068  1.00 72.55           H
ATOM   3838  CB  LYS A 254       1.505 -16.128 -18.590  1.00 72.55           C
ATOM   3839 1HB  LYS A 254       1.159 -17.007 -19.134  1.00 72.55           H
ATOM   3840 2HB  LYS A 254       1.864 -15.415 -19.333  1.00 72.55           H
ATOM   3841  CG  LYS A 254       2.652 -16.519 -17.656  1.00 72.55           C
ATOM   3842 1HG  LYS A 254       3.060 -15.627 -17.181  1.00 72.55           H
ATOM   3843 2HG  LYS A 254       2.274 -17.160 -16.859  1.00 72.55           H
ATOM   3844  CD  LYS A 254       3.759 -17.247 -18.421  1.00 72.55           C
ATOM   3845 1HD  LYS A 254       3.351 -18.138 -18.899  1.00 72.55           H
ATOM   3846 2HD  LYS A 254       4.139 -16.605 -19.216  1.00 72.55           H
ATOM   3847  CE  LYS A 254       4.903 -17.643 -17.486  1.00 72.55           C
ATOM   3848 1HE  LYS A 254       5.381 -16.748 -17.087  1.00 72.55           H
ATOM   3849 2HE  LYS A 254       4.510 -18.200 -16.636  1.00 72.55           H
ATOM   3850  NZ  LYS A 254       5.901 -18.464 -18.206  1.00 72.55           N
ATOM   3851 1HZ  LYS A 254       6.663 -18.697 -17.579  1.00 72.55           H
ATOM   3852 2HZ  LYS A 254       5.462 -19.317 -18.536  1.00 72.55           H
ATOM   3853 3HZ  LYS A 254       6.262 -17.942 -18.997  1.00 72.55           H
ATOM   3854  HN  LYS A 254      -0.629 -15.478 -19.647  1.00 72.55           H
ATOM   3855  N   VAL A 255       0.859 -13.161 -17.852  1.00 70.77           N
ATOM   3856  CA  VAL A 255       1.203 -11.865 -17.292  1.00 70.77           C
ATOM   3857  C   VAL A 255       0.256 -11.547 -16.134  1.00 70.77           C
ATOM   3858  O   VAL A 255       0.697 -11.136 -15.061  1.00 70.77           O
ATOM   3859  HA  VAL A 255       2.220 -11.933 -16.905  1.00 70.77           H
ATOM   3860  CB  VAL A 255       1.185 -10.799 -18.390  1.00 70.77           C
ATOM   3861  HB  VAL A 255       0.264 -10.921 -18.960  1.00 70.77           H
ATOM   3862  CG1 VAL A 255       1.182  -9.393 -17.788  1.00 70.77           C
ATOM   3863 1HG1 VAL A 255       0.298  -9.266 -17.163  1.00 70.77           H
ATOM   3864 2HG1 VAL A 255       2.078  -9.255 -17.182  1.00 70.77           H
ATOM   3865 3HG1 VAL A 255       1.169  -8.654 -18.590  1.00 70.77           H
ATOM   3866  CG2 VAL A 255       2.360 -10.982 -19.351  1.00 70.77           C
ATOM   3867 1HG2 VAL A 255       3.297 -10.899 -18.800  1.00 70.77           H
ATOM   3868 2HG2 VAL A 255       2.299 -11.965 -19.818  1.00 70.77           H
ATOM   3869 3HG2 VAL A 255       2.323 -10.212 -20.122  1.00 70.77           H
ATOM   3870  HN  VAL A 255       0.749 -13.176 -18.846  1.00 70.77           H
ATOM   3871  N   THR A 256      -1.029 -11.748 -16.389  1.00 71.46           N
ATOM   3872  CA  THR A 256      -2.056 -11.271 -15.480  1.00 71.46           C
ATOM   3873  C   THR A 256      -2.024 -12.067 -14.173  1.00 71.46           C
ATOM   3874  O   THR A 256      -2.055 -11.488 -13.089  1.00 71.46           O
ATOM   3875  HA  THR A 256      -1.837 -10.234 -15.228  1.00 71.46           H
ATOM   3876  CB  THR A 256      -3.402 -11.347 -16.205  1.00 71.46           C
ATOM   3877  HB  THR A 256      -3.656 -12.380 -16.445  1.00 71.46           H
ATOM   3878  OG1 THR A 256      -3.244 -10.477 -17.322  1.00 71.46           O
ATOM   3879  HG1 THR A 256      -3.343 -10.991 -18.173  1.00 71.46           H
ATOM   3880  CG2 THR A 256      -4.538 -10.717 -15.398  1.00 71.46           C
ATOM   3881 1HG2 THR A 256      -4.315  -9.666 -15.215  1.00 71.46           H
ATOM   3882 2HG2 THR A 256      -4.640 -11.237 -14.446  1.00 71.46           H
ATOM   3883 3HG2 THR A 256      -5.470 -10.798 -15.958  1.00 71.46           H
ATOM   3884  HN  THR A 256      -1.369 -12.227 -17.198  1.00 71.46           H
ATOM   3885  N   ILE A 257      -1.963 -13.382 -14.320  1.00 74.66           N
ATOM   3886  CA  ILE A 257      -1.936 -14.264 -13.166  1.00 74.66           C
ATOM   3887  C   ILE A 257      -0.744 -13.898 -12.278  1.00 74.66           C
ATOM   3888  O   ILE A 257      -0.858 -13.885 -11.054  1.00 74.66           O
ATOM   3889  HA  ILE A 257      -2.852 -14.091 -12.601  1.00 74.66           H
ATOM   3890  CB  ILE A 257      -1.946 -15.728 -13.609  1.00 74.66           C
ATOM   3891  HB  ILE A 257      -1.181 -15.858 -14.375  1.00 74.66           H
ATOM   3892  CG1 ILE A 257      -3.288 -16.100 -14.242  1.00 74.66           C
ATOM   3893 1HG1 ILE A 257      -4.058 -16.141 -13.471  1.00 74.66           H
ATOM   3894 2HG1 ILE A 257      -3.587 -15.328 -14.950  1.00 74.66           H
ATOM   3895  CG2 ILE A 257      -1.583 -16.655 -12.447  1.00 74.66           C
ATOM   3896 1HG2 ILE A 257      -0.586 -16.407 -12.082  1.00 74.66           H
ATOM   3897 2HG2 ILE A 257      -2.306 -16.529 -11.642  1.00 74.66           H
ATOM   3898 3HG2 ILE A 257      -1.597 -17.690 -12.790  1.00 74.66           H
ATOM   3899  CD1 ILE A 257      -3.202 -17.450 -14.957  1.00 74.66           C
ATOM   3900 1HD1 ILE A 257      -2.448 -17.397 -15.742  1.00 74.66           H
ATOM   3901 2HD1 ILE A 257      -2.926 -18.224 -14.240  1.00 74.66           H
ATOM   3902 3HD1 ILE A 257      -4.169 -17.690 -15.397  1.00 74.66           H
ATOM   3903  HN  ILE A 257      -1.932 -13.845 -15.206  1.00 74.66           H
ATOM   3904  N   THR A 258       0.372 -13.609 -12.931  1.00 76.17           N
ATOM   3905  CA  THR A 258       1.604 -13.321 -12.216  1.00 76.17           C
ATOM   3906  C   THR A 258       1.418 -12.109 -11.301  1.00 76.17           C
ATOM   3907  O   THR A 258       1.802 -12.144 -10.133  1.00 76.17           O
ATOM   3908  HA  THR A 258       1.837 -14.172 -11.576  1.00 76.17           H
ATOM   3909  CB  THR A 258       2.718 -13.138 -13.248  1.00 76.17           C
ATOM   3910  HB  THR A 258       2.507 -12.293 -13.903  1.00 76.17           H
ATOM   3911  OG1 THR A 258       2.809 -14.407 -13.890  1.00 76.17           O
ATOM   3912  HG1 THR A 258       2.155 -14.455 -14.646  1.00 76.17           H
ATOM   3913  CG2 THR A 258       4.092 -12.950 -12.600  1.00 76.17           C
ATOM   3914 1HG2 THR A 258       4.332 -13.826 -11.998  1.00 76.17           H
ATOM   3915 2HG2 THR A 258       4.075 -12.065 -11.964  1.00 76.17           H
ATOM   3916 3HG2 THR A 258       4.846 -12.824 -13.377  1.00 76.17           H
ATOM   3917  HN  THR A 258       0.443 -13.571 -13.928  1.00 76.17           H
ATOM   3918  N   VAL A 259       0.829 -11.066 -11.866  1.00 73.15           N
ATOM   3919  CA  VAL A 259       0.656  -9.819 -11.139  1.00 73.15           C
ATOM   3920  C   VAL A 259      -0.230 -10.066  -9.916  1.00 73.15           C
ATOM   3921  O   VAL A 259       0.072  -9.594  -8.821  1.00 73.15           O
ATOM   3922  HA  VAL A 259       1.640  -9.497 -10.800  1.00 73.15           H
ATOM   3923  CB  VAL A 259       0.100  -8.742 -12.073  1.00 73.15           C
ATOM   3924  HB  VAL A 259      -0.796  -9.140 -12.548  1.00 73.15           H
ATOM   3925  CG1 VAL A 259      -0.300  -7.491 -11.289  1.00 73.15           C
ATOM   3926 1HG1 VAL A 259      -1.067  -7.750 -10.558  1.00 73.15           H
ATOM   3927 2HG1 VAL A 259       0.572  -7.090 -10.773  1.00 73.15           H
ATOM   3928 3HG1 VAL A 259      -0.692  -6.741 -11.976  1.00 73.15           H
ATOM   3929  CG2 VAL A 259       1.105  -8.400 -13.175  1.00 73.15           C
ATOM   3930 1HG2 VAL A 259       2.026  -8.031 -12.725  1.00 73.15           H
ATOM   3931 2HG2 VAL A 259       1.319  -9.294 -13.761  1.00 73.15           H
ATOM   3932 3HG2 VAL A 259       0.684  -7.632 -13.824  1.00 73.15           H
ATOM   3933  HN  VAL A 259       0.474 -11.062 -12.801  1.00 73.15           H
ATOM   3934  N   LEU A 260      -1.306 -10.805 -10.145  1.00 74.64           N
ATOM   3935  CA  LEU A 260      -2.253 -11.095  -9.082  1.00 74.64           C
ATOM   3936  C   LEU A 260      -1.532 -11.825  -7.947  1.00 74.64           C
ATOM   3937  O   LEU A 260      -1.701 -11.483  -6.778  1.00 74.64           O
ATOM   3938  HA  LEU A 260      -2.620 -10.142  -8.701  1.00 74.64           H
ATOM   3939  CB  LEU A 260      -3.460 -11.857  -9.633  1.00 74.64           C
ATOM   3940 1HB  LEU A 260      -3.922 -11.251 -10.413  1.00 74.64           H
ATOM   3941 2HB  LEU A 260      -3.103 -12.769 -10.109  1.00 74.64           H
ATOM   3942  CG  LEU A 260      -4.538 -12.234  -8.615  1.00 74.64           C
ATOM   3943  HG  LEU A 260      -4.072 -12.829  -7.829  1.00 74.64           H
ATOM   3944  CD1 LEU A 260      -5.124 -10.988  -7.949  1.00 74.64           C
ATOM   3945 1HD1 LEU A 260      -4.332 -10.444  -7.435  1.00 74.64           H
ATOM   3946 2HD1 LEU A 260      -5.571 -10.346  -8.709  1.00 74.64           H
ATOM   3947 3HD1 LEU A 260      -5.888 -11.285  -7.230  1.00 74.64           H
ATOM   3948  CD2 LEU A 260      -5.620 -13.104  -9.258  1.00 74.64           C
ATOM   3949 1HD2 LEU A 260      -6.089 -12.555 -10.075  1.00 74.64           H
ATOM   3950 2HD2 LEU A 260      -5.169 -14.017  -9.645  1.00 74.64           H
ATOM   3951 3HD2 LEU A 260      -6.373 -13.358  -8.512  1.00 74.64           H
ATOM   3952  HN  LEU A 260      -1.534 -11.201 -11.034  1.00 74.64           H
ATOM   3953  N   THR A 261      -0.743 -12.817  -8.332  1.00 81.30           N
ATOM   3954  CA  THR A 261      -0.115 -13.694  -7.358  1.00 81.30           C
ATOM   3955  C   THR A 261       0.848 -12.903  -6.471  1.00 81.30           C
ATOM   3956  O   THR A 261       0.886 -13.102  -5.258  1.00 81.30           O
ATOM   3957  HA  THR A 261      -0.891 -14.098  -6.708  1.00 81.30           H
ATOM   3958  CB  THR A 261       0.560 -14.838  -8.118  1.00 81.30           C
ATOM   3959  HB  THR A 261       1.402 -14.472  -8.706  1.00 81.30           H
ATOM   3960  OG1 THR A 261      -0.499 -15.431  -8.865  1.00 81.30           O
ATOM   3961  HG1 THR A 261      -0.479 -15.102  -9.809  1.00 81.30           H
ATOM   3962  CG2 THR A 261       1.034 -15.958  -7.190  1.00 81.30           C
ATOM   3963 1HG2 THR A 261       0.181 -16.370  -6.652  1.00 81.30           H
ATOM   3964 2HG2 THR A 261       1.755 -15.558  -6.477  1.00 81.30           H
ATOM   3965 3HG2 THR A 261       1.505 -16.744  -7.781  1.00 81.30           H
ATOM   3966  HN  THR A 261      -0.532 -13.026  -9.287  1.00 81.30           H
ATOM   3967  N   VAL A 262       1.604 -12.023  -7.111  1.00 80.62           N
ATOM   3968  CA  VAL A 262       2.606 -11.243  -6.404  1.00 80.62           C
ATOM   3969  C   VAL A 262       1.917 -10.361  -5.361  1.00 80.62           C
ATOM   3970  O   VAL A 262       2.389 -10.245  -4.231  1.00 80.62           O
ATOM   3971  HA  VAL A 262       3.266 -11.942  -5.891  1.00 80.62           H
ATOM   3972  CB  VAL A 262       3.446 -10.443  -7.402  1.00 80.62           C
ATOM   3973  HB  VAL A 262       2.764  -9.892  -8.049  1.00 80.62           H
ATOM   3974  CG1 VAL A 262       4.334  -9.427  -6.681  1.00 80.62           C
ATOM   3975 1HG1 VAL A 262       3.709  -8.735  -6.117  1.00 80.62           H
ATOM   3976 2HG1 VAL A 262       5.004  -9.950  -5.999  1.00 80.62           H
ATOM   3977 3HG1 VAL A 262       4.920  -8.873  -7.413  1.00 80.62           H
ATOM   3978  CG2 VAL A 262       4.282 -11.373  -8.284  1.00 80.62           C
ATOM   3979 1HG2 VAL A 262       4.951 -11.963  -7.657  1.00 80.62           H
ATOM   3980 2HG2 VAL A 262       3.621 -12.040  -8.838  1.00 80.62           H
ATOM   3981 3HG2 VAL A 262       4.870 -10.779  -8.984  1.00 80.62           H
ATOM   3982  HN  VAL A 262       1.540 -11.839  -8.092  1.00 80.62           H
ATOM   3983  N   PHE A 263       0.811  -9.761  -5.777  1.00 77.03           N
ATOM   3984  CA  PHE A 263       0.066  -8.872  -4.901  1.00 77.03           C
ATOM   3985  C   PHE A 263      -0.458  -9.623  -3.676  1.00 77.03           C
ATOM   3986  O   PHE A 263      -0.252  -9.190  -2.543  1.00 77.03           O
ATOM   3987  HA  PHE A 263       0.751  -8.088  -4.579  1.00 77.03           H
ATOM   3988  CB  PHE A 263      -1.121  -8.342  -5.707  1.00 77.03           C
ATOM   3989 1HB  PHE A 263      -0.747  -7.826  -6.591  1.00 77.03           H
ATOM   3990 2HB  PHE A 263      -1.715  -9.186  -6.058  1.00 77.03           H
ATOM   3991  CG  PHE A 263      -2.029  -7.391  -4.924  1.00 77.03           C
ATOM   3992  CD1 PHE A 263      -3.131  -7.871  -4.289  1.00 77.03           C
ATOM   3993  HD1 PHE A 263      -3.369  -8.933  -4.338  1.00 77.03           H
ATOM   3994  CD2 PHE A 263      -1.733  -6.065  -4.864  1.00 77.03           C
ATOM   3995  HD2 PHE A 263      -0.849  -5.680  -5.373  1.00 77.03           H
ATOM   3996  CE1 PHE A 263      -3.973  -6.987  -3.563  1.00 77.03           C
ATOM   3997  HE1 PHE A 263      -4.857  -7.372  -3.054  1.00 77.03           H
ATOM   3998  CE2 PHE A 263      -2.575  -5.181  -4.138  1.00 77.03           C
ATOM   3999  HE2 PHE A 263      -2.337  -4.119  -4.090  1.00 77.03           H
ATOM   4000  CZ  PHE A 263      -3.677  -5.661  -3.503  1.00 77.03           C
ATOM   4001  HZ  PHE A 263      -4.324  -4.983  -2.945  1.00 77.03           H
ATOM   4002  HN  PHE A 263       0.424  -9.874  -6.692  1.00 77.03           H
ATOM   4003  N   VAL A 264      -1.126 -10.736  -3.944  1.00 81.73           N
ATOM   4004  CA  VAL A 264      -1.772 -11.494  -2.886  1.00 81.73           C
ATOM   4005  C   VAL A 264      -0.718 -11.950  -1.875  1.00 81.73           C
ATOM   4006  O   VAL A 264      -0.907 -11.803  -0.668  1.00 81.73           O
ATOM   4007  HA  VAL A 264      -2.474 -10.828  -2.385  1.00 81.73           H
ATOM   4008  CB  VAL A 264      -2.567 -12.656  -3.486  1.00 81.73           C
ATOM   4009  HB  VAL A 264      -1.897 -13.220  -4.135  1.00 81.73           H
ATOM   4010  CG1 VAL A 264      -3.067 -13.601  -2.392  1.00 81.73           C
ATOM   4011 1HG1 VAL A 264      -2.216 -14.005  -1.844  1.00 81.73           H
ATOM   4012 2HG1 VAL A 264      -3.713 -13.052  -1.706  1.00 81.73           H
ATOM   4013 3HG1 VAL A 264      -3.629 -14.417  -2.845  1.00 81.73           H
ATOM   4014  CG2 VAL A 264      -3.728 -12.143  -4.340  1.00 81.73           C
ATOM   4015 1HG2 VAL A 264      -4.397 -11.544  -3.722  1.00 81.73           H
ATOM   4016 2HG2 VAL A 264      -3.338 -11.530  -5.153  1.00 81.73           H
ATOM   4017 3HG2 VAL A 264      -4.276 -12.989  -4.755  1.00 81.73           H
ATOM   4018  HN  VAL A 264      -1.229 -11.118  -4.862  1.00 81.73           H
ATOM   4019  N   LEU A 265       0.368 -12.493  -2.404  1.00 87.05           N
ATOM   4020  CA  LEU A 265       1.378 -13.115  -1.565  1.00 87.05           C
ATOM   4021  C   LEU A 265       2.042 -12.045  -0.696  1.00 87.05           C
ATOM   4022  O   LEU A 265       2.497 -12.333   0.410  1.00 87.05           O
ATOM   4023  HA  LEU A 265       0.870 -13.824  -0.912  1.00 87.05           H
ATOM   4024  CB  LEU A 265       2.366 -13.914  -2.419  1.00 87.05           C
ATOM   4025 1HB  LEU A 265       2.727 -13.269  -3.220  1.00 87.05           H
ATOM   4026 2HB  LEU A 265       3.227 -14.167  -1.801  1.00 87.05           H
ATOM   4027  CG  LEU A 265       1.824 -15.202  -3.043  1.00 87.05           C
ATOM   4028  HG  LEU A 265       0.973 -14.944  -3.673  1.00 87.05           H
ATOM   4029  CD1 LEU A 265       2.872 -15.857  -3.944  1.00 87.05           C
ATOM   4030 1HD1 LEU A 265       3.145 -15.169  -4.744  1.00 87.05           H
ATOM   4031 2HD1 LEU A 265       3.757 -16.099  -3.355  1.00 87.05           H
ATOM   4032 3HD1 LEU A 265       2.461 -16.771  -4.374  1.00 87.05           H
ATOM   4033  CD2 LEU A 265       1.314 -16.161  -1.965  1.00 87.05           C
ATOM   4034 1HD2 LEU A 265       2.131 -16.416  -1.290  1.00 87.05           H
ATOM   4035 2HD2 LEU A 265       0.513 -15.681  -1.401  1.00 87.05           H
ATOM   4036 3HD2 LEU A 265       0.935 -17.068  -2.435  1.00 87.05           H
ATOM   4037  HN  LEU A 265       0.562 -12.513  -3.385  1.00 87.05           H
ATOM   4038  N   SER A 266       2.077 -10.833  -1.229  1.00 86.85           N
ATOM   4039  CA  SER A 266       2.765  -9.741  -0.561  1.00 86.85           C
ATOM   4040  C   SER A 266       1.850  -9.112   0.491  1.00 86.85           C
ATOM   4041  O   SER A 266       2.301  -8.760   1.580  1.00 86.85           O
ATOM   4042  HA  SER A 266       3.636 -10.195  -0.089  1.00 86.85           H
ATOM   4043  CB  SER A 266       3.224  -8.682  -1.566  1.00 86.85           C
ATOM   4044 1HB  SER A 266       3.696  -7.857  -1.033  1.00 86.85           H
ATOM   4045 2HB  SER A 266       3.980  -9.110  -2.224  1.00 86.85           H
ATOM   4046  OG  SER A 266       2.142  -8.184  -2.348  1.00 86.85           O
ATOM   4047  HG  SER A 266       2.079  -8.692  -3.208  1.00 86.85           H
ATOM   4048  HN  SER A 266       1.647 -10.592  -2.100  1.00 86.85           H
ATOM   4049  N   GLN A 267       0.581  -8.991   0.130  1.00 85.94           N
ATOM   4050  CA  GLN A 267      -0.346  -8.187   0.908  1.00 85.94           C
ATOM   4051  C   GLN A 267      -1.090  -9.063   1.918  1.00 85.94           C
ATOM   4052  O   GLN A 267      -1.415  -8.612   3.016  1.00 85.94           O
ATOM   4053  HA  GLN A 267       0.273  -7.460   1.434  1.00 85.94           H
ATOM   4054  CB  GLN A 267      -1.327  -7.445  -0.002  1.00 85.94           C
ATOM   4055 1HB  GLN A 267      -1.878  -8.163  -0.609  1.00 85.94           H
ATOM   4056 2HB  GLN A 267      -2.058  -6.911   0.604  1.00 85.94           H
ATOM   4057  CG  GLN A 267      -0.592  -6.458  -0.911  1.00 85.94           C
ATOM   4058 1HG  GLN A 267       0.108  -6.998  -1.549  1.00 85.94           H
ATOM   4059 2HG  GLN A 267      -1.306  -5.963  -1.569  1.00 85.94           H
ATOM   4060  CD  GLN A 267       0.162  -5.412  -0.088  1.00 85.94           C
ATOM   4061  OE1 GLN A 267      -0.314  -4.915   0.919  1.00 85.94           O
ATOM   4062  NE2 GLN A 267       1.363  -5.106  -0.571  1.00 85.94           N
ATOM   4063 1HE2 GLN A 267       1.695  -5.550  -1.403  1.00 85.94           H
ATOM   4064 2HE2 GLN A 267       1.933  -4.431  -0.103  1.00 85.94           H
ATOM   4065  HN  GLN A 267       0.185  -9.430  -0.677  1.00 85.94           H
ATOM   4066  N   PHE A 268      -1.339 -10.299   1.511  1.00 88.03           N
ATOM   4067  CA  PHE A 268      -2.204 -11.179   2.277  1.00 88.03           C
ATOM   4068  C   PHE A 268      -1.689 -11.345   3.708  1.00 88.03           C
ATOM   4069  O   PHE A 268      -2.428 -11.130   4.667  1.00 88.03           O
ATOM   4070  HA  PHE A 268      -3.193 -10.721   2.300  1.00 88.03           H
ATOM   4071  CB  PHE A 268      -2.187 -12.541   1.581  1.00 88.03           C
ATOM   4072 1HB  PHE A 268      -2.507 -12.413   0.546  1.00 88.03           H
ATOM   4073 2HB  PHE A 268      -1.162 -12.911   1.554  1.00 88.03           H
ATOM   4074  CG  PHE A 268      -3.076 -13.593   2.247  1.00 88.03           C
ATOM   4075  CD1 PHE A 268      -2.519 -14.563   3.020  1.00 88.03           C
ATOM   4076  HD1 PHE A 268      -1.439 -14.591   3.165  1.00 88.03           H
ATOM   4077  CD2 PHE A 268      -4.424 -13.557   2.067  1.00 88.03           C
ATOM   4078  HD2 PHE A 268      -4.870 -12.779   1.447  1.00 88.03           H
ATOM   4079  CE1 PHE A 268      -3.345 -15.539   3.639  1.00 88.03           C
ATOM   4080  HE1 PHE A 268      -2.898 -16.317   4.259  1.00 88.03           H
ATOM   4081  CE2 PHE A 268      -5.249 -14.533   2.686  1.00 88.03           C
ATOM   4082  HE2 PHE A 268      -6.329 -14.504   2.541  1.00 88.03           H
ATOM   4083  CZ  PHE A 268      -4.692 -15.503   3.459  1.00 88.03           C
ATOM   4084  HZ  PHE A 268      -5.326 -16.252   3.934  1.00 88.03           H
ATOM   4085  HN  PHE A 268      -0.962 -10.699   0.676  1.00 88.03           H
ATOM   4086  N   PRO A 269      -0.416 -11.729   3.878  1.00 92.94           N
ATOM   4087  CA  PRO A 269       0.108 -12.036   5.211  1.00 92.94           C
ATOM   4088  C   PRO A 269      -0.134 -10.908   6.200  1.00 92.94           C
ATOM   4089  O   PRO A 269      -0.545 -11.149   7.334  1.00 92.94           O
ATOM   4090  HA  PRO A 269      -0.412 -12.898   5.629  1.00 92.94           H
ATOM   4091  CB  PRO A 269       1.601 -12.267   4.969  1.00 92.94           C
ATOM   4092 1HB  PRO A 269       2.176 -11.350   5.098  1.00 92.94           H
ATOM   4093 2HB  PRO A 269       2.012 -13.000   5.663  1.00 92.94           H
ATOM   4094  CG  PRO A 269       1.652 -12.766   3.529  1.00 92.94           C
ATOM   4095 1HG  PRO A 269       2.644 -12.642   3.093  1.00 92.94           H
ATOM   4096 2HG  PRO A 269       1.418 -13.828   3.460  1.00 92.94           H
ATOM   4097  CD  PRO A 269       0.611 -11.904   2.835  1.00 92.94           C
ATOM   4098 1HD  PRO A 269       1.024 -10.947   2.516  1.00 92.94           H
ATOM   4099 2HD  PRO A 269       0.213 -12.389   1.943  1.00 92.94           H
ATOM   4100  N   TYR A 270       0.128  -9.693   5.740  1.00 91.58           N
ATOM   4101  CA  TYR A 270       0.018  -8.527   6.600  1.00 91.58           C
ATOM   4102  C   TYR A 270      -1.429  -8.310   7.046  1.00 91.58           C
ATOM   4103  O   TYR A 270      -1.686  -8.032   8.216  1.00 91.58           O
ATOM   4104  HA  TYR A 270       0.640  -8.697   7.479  1.00 91.58           H
ATOM   4105  CB  TYR A 270       0.462  -7.334   5.751  1.00 91.58           C
ATOM   4106 1HB  TYR A 270       1.531  -7.418   5.556  1.00 91.58           H
ATOM   4107 2HB  TYR A 270      -0.043  -7.380   4.786  1.00 91.58           H
ATOM   4108  CG  TYR A 270       0.180  -5.974   6.394  1.00 91.58           C
ATOM   4109  CD1 TYR A 270      -0.741  -5.120   5.824  1.00 91.58           C
ATOM   4110  HD1 TYR A 270      -1.268  -5.413   4.916  1.00 91.58           H
ATOM   4111  CD2 TYR A 270       0.848  -5.603   7.543  1.00 91.58           C
ATOM   4112  HD2 TYR A 270       1.576  -6.278   7.993  1.00 91.58           H
ATOM   4113  CE1 TYR A 270      -1.006  -3.840   6.429  1.00 91.58           C
ATOM   4114  HE1 TYR A 270      -1.731  -3.155   5.989  1.00 91.58           H
ATOM   4115  CE2 TYR A 270       0.583  -4.323   8.148  1.00 91.58           C
ATOM   4116  HE2 TYR A 270       1.103  -4.017   9.056  1.00 91.58           H
ATOM   4117  CZ  TYR A 270      -0.331  -3.505   7.561  1.00 91.58           C
ATOM   4118  OH  TYR A 270      -0.581  -2.296   8.132  1.00 91.58           O
ATOM   4119  HH  TYR A 270      -0.170  -2.257   9.043  1.00 91.58           H
ATOM   4120  HN  TYR A 270       0.412  -9.500   4.801  1.00 91.58           H
ATOM   4121  N   ASN A 271      -2.336  -8.446   6.090  1.00 89.54           N
ATOM   4122  CA  ASN A 271      -3.743  -8.196   6.353  1.00 89.54           C
ATOM   4123  C   ASN A 271      -4.285  -9.282   7.284  1.00 89.54           C
ATOM   4124  O   ASN A 271      -5.241  -9.051   8.023  1.00 89.54           O
ATOM   4125  HA  ASN A 271      -3.778  -7.204   6.804  1.00 89.54           H
ATOM   4126  CB  ASN A 271      -4.560  -8.231   5.059  1.00 89.54           C
ATOM   4127 1HB  ASN A 271      -4.256  -9.087   4.457  1.00 89.54           H
ATOM   4128 2HB  ASN A 271      -5.616  -8.365   5.295  1.00 89.54           H
ATOM   4129  CG  ASN A 271      -4.371  -6.942   4.256  1.00 89.54           C
ATOM   4130  OD1 ASN A 271      -4.814  -5.872   4.638  1.00 89.54           O
ATOM   4131  ND2 ASN A 271      -3.690  -7.105   3.126  1.00 89.54           N
ATOM   4132 1HD2 ASN A 271      -3.353  -8.011   2.870  1.00 89.54           H
ATOM   4133 2HD2 ASN A 271      -3.514  -6.321   2.531  1.00 89.54           H
ATOM   4134  HN  ASN A 271      -2.124  -8.721   5.153  1.00 89.54           H
ATOM   4135  N   CYS A 272      -3.652 -10.444   7.217  1.00 92.85           N
ATOM   4136  CA  CYS A 272      -3.989 -11.533   8.118  1.00 92.85           C
ATOM   4137  C   CYS A 272      -3.724 -11.070   9.552  1.00 92.85           C
ATOM   4138  O   CYS A 272      -4.577 -11.223  10.425  1.00 92.85           O
ATOM   4139  HA  CYS A 272      -5.048 -11.745   7.970  1.00 92.85           H
ATOM   4140  CB  CYS A 272      -3.216 -12.808   7.778  1.00 92.85           C
ATOM   4141 1HB  CYS A 272      -2.154 -12.584   7.679  1.00 92.85           H
ATOM   4142 2HB  CYS A 272      -3.315 -13.531   8.588  1.00 92.85           H
ATOM   4143  SG  CYS A 272      -3.850 -13.528   6.219  1.00 92.85           S
ATOM   4144  HG  CYS A 272      -3.280 -12.637   5.413  1.00 92.85           H
ATOM   4145  HN  CYS A 272      -2.922 -10.646   6.565  1.00 92.85           H
ATOM   4146  N   ILE A 273      -2.538 -10.513   9.751  1.00 93.29           N
ATOM   4147  CA  ILE A 273      -2.131 -10.071  11.073  1.00 93.29           C
ATOM   4148  C   ILE A 273      -3.007  -8.894  11.506  1.00 93.29           C
ATOM   4149  O   ILE A 273      -3.391  -8.796  12.670  1.00 93.29           O
ATOM   4150  HA  ILE A 273      -2.301 -10.899  11.761  1.00 93.29           H
ATOM   4151  CB  ILE A 273      -0.632  -9.763  11.098  1.00 93.29           C
ATOM   4152  HB  ILE A 273      -0.424  -9.019  10.329  1.00 93.29           H
ATOM   4153  CG1 ILE A 273       0.189 -11.008  10.756  1.00 93.29           C
ATOM   4154 1HG1 ILE A 273      -0.088 -11.370   9.765  1.00 93.29           H
ATOM   4155 2HG1 ILE A 273       1.247 -10.751  10.717  1.00 93.29           H
ATOM   4156  CG2 ILE A 273      -0.219  -9.155  12.439  1.00 93.29           C
ATOM   4157 1HG2 ILE A 273      -0.769  -8.228  12.603  1.00 93.29           H
ATOM   4158 2HG2 ILE A 273      -0.445  -9.857  13.242  1.00 93.29           H
ATOM   4159 3HG2 ILE A 273       0.851  -8.946  12.429  1.00 93.29           H
ATOM   4160  CD1 ILE A 273      -0.035 -12.114  11.789  1.00 93.29           C
ATOM   4161 1HD1 ILE A 273       0.265 -11.757  12.774  1.00 93.29           H
ATOM   4162 2HD1 ILE A 273      -1.091 -12.385  11.808  1.00 93.29           H
ATOM   4163 3HD1 ILE A 273       0.560 -12.987  11.522  1.00 93.29           H
ATOM   4164  HN  ILE A 273      -1.863 -10.363   9.028  1.00 93.29           H
ATOM   4165  N   LEU A 274      -3.299  -8.030  10.544  1.00 91.70           N
ATOM   4166  CA  LEU A 274      -4.110  -6.855  10.814  1.00 91.70           C
ATOM   4167  C   LEU A 274      -5.495  -7.296  11.293  1.00 91.70           C
ATOM   4168  O   LEU A 274      -6.101  -6.640  12.139  1.00 91.70           O
ATOM   4169  HA  LEU A 274      -3.626  -6.303  11.620  1.00 91.70           H
ATOM   4170  CB  LEU A 274      -4.146  -5.936   9.592  1.00 91.70           C
ATOM   4171 1HB  LEU A 274      -3.143  -5.892   9.166  1.00 91.70           H
ATOM   4172 2HB  LEU A 274      -4.792  -6.389   8.840  1.00 91.70           H
ATOM   4173  CG  LEU A 274      -4.627  -4.506   9.842  1.00 91.70           C
ATOM   4174  HG  LEU A 274      -5.534  -4.551  10.444  1.00 91.70           H
ATOM   4175  CD1 LEU A 274      -3.592  -3.711  10.642  1.00 91.70           C
ATOM   4176 1HD1 LEU A 274      -3.425  -4.197  11.603  1.00 91.70           H
ATOM   4177 2HD1 LEU A 274      -2.655  -3.673  10.087  1.00 91.70           H
ATOM   4178 3HD1 LEU A 274      -3.960  -2.698  10.806  1.00 91.70           H
ATOM   4179  CD2 LEU A 274      -4.991  -3.812   8.528  1.00 91.70           C
ATOM   4180 1HD2 LEU A 274      -4.115  -3.778   7.880  1.00 91.70           H
ATOM   4181 2HD2 LEU A 274      -5.788  -4.367   8.033  1.00 91.70           H
ATOM   4182 3HD2 LEU A 274      -5.330  -2.797   8.735  1.00 91.70           H
ATOM   4183  HN  LEU A 274      -2.992  -8.123   9.597  1.00 91.70           H
ATOM   4184  N   LEU A 275      -5.955  -8.404  10.731  1.00 93.70           N
ATOM   4185  CA  LEU A 275      -7.235  -8.967  11.126  1.00 93.70           C
ATOM   4186  C   LEU A 275      -7.170  -9.388  12.596  1.00 93.70           C
ATOM   4187  O   LEU A 275      -8.082  -9.098  13.369  1.00 93.70           O
ATOM   4188  HA  LEU A 275      -7.983  -8.181  11.025  1.00 93.70           H
ATOM   4189  CB  LEU A 275      -7.637 -10.099  10.179  1.00 93.70           C
ATOM   4190 1HB  LEU A 275      -7.730  -9.690   9.174  1.00 93.70           H
ATOM   4191 2HB  LEU A 275      -6.828 -10.829  10.153  1.00 93.70           H
ATOM   4192  CG  LEU A 275      -8.936 -10.832  10.523  1.00 93.70           C
ATOM   4193  HG  LEU A 275      -8.864 -11.189  11.551  1.00 93.70           H
ATOM   4194  CD1 LEU A 275     -10.135  -9.884  10.457  1.00 93.70           C
ATOM   4195 1HD1 LEU A 275      -9.994  -9.070  11.168  1.00 93.70           H
ATOM   4196 2HD1 LEU A 275     -10.220  -9.476   9.450  1.00 93.70           H
ATOM   4197 3HD1 LEU A 275     -11.044 -10.430  10.706  1.00 93.70           H
ATOM   4198  CD2 LEU A 275      -9.126 -12.060   9.630  1.00 93.70           C
ATOM   4199 1HD2 LEU A 275      -9.167 -11.747   8.587  1.00 93.70           H
ATOM   4200 2HD2 LEU A 275      -8.290 -12.745   9.771  1.00 93.70           H
ATOM   4201 3HD2 LEU A 275     -10.056 -12.562   9.896  1.00 93.70           H
ATOM   4202  HN  LEU A 275      -5.471  -8.913  10.020  1.00 93.70           H
ATOM   4203  N   VAL A 276      -6.084 -10.066  12.937  1.00 94.49           N
ATOM   4204  CA  VAL A 276      -5.893 -10.538  14.297  1.00 94.49           C
ATOM   4205  C   VAL A 276      -5.924  -9.346  15.256  1.00 94.49           C
ATOM   4206  O   VAL A 276      -6.604  -9.386  16.280  1.00 94.49           O
ATOM   4207  HA  VAL A 276      -6.725 -11.201  14.535  1.00 94.49           H
ATOM   4208  CB  VAL A 276      -4.599 -11.349  14.393  1.00 94.49           C
ATOM   4209  HB  VAL A 276      -3.789 -10.736  13.998  1.00 94.49           H
ATOM   4210  CG1 VAL A 276      -4.269 -11.685  15.849  1.00 94.49           C
ATOM   4211 1HG1 VAL A 276      -4.145 -10.762  16.415  1.00 94.49           H
ATOM   4212 2HG1 VAL A 276      -5.081 -12.270  16.280  1.00 94.49           H
ATOM   4213 3HG1 VAL A 276      -3.344 -12.261  15.888  1.00 94.49           H
ATOM   4214  CG2 VAL A 276      -4.684 -12.619  13.543  1.00 94.49           C
ATOM   4215 1HG2 VAL A 276      -5.510 -13.237  13.895  1.00 94.49           H
ATOM   4216 2HG2 VAL A 276      -4.850 -12.348  12.501  1.00 94.49           H
ATOM   4217 3HG2 VAL A 276      -3.751 -13.177  13.629  1.00 94.49           H
ATOM   4218  HN  VAL A 276      -5.344 -10.292  12.303  1.00 94.49           H
ATOM   4219  N   GLN A 277      -5.178  -8.314  14.889  1.00 92.90           N
ATOM   4220  CA  GLN A 277      -5.101  -7.118  15.710  1.00 92.90           C
ATOM   4221  C   GLN A 277      -6.489  -6.492  15.867  1.00 92.90           C
ATOM   4222  O   GLN A 277      -6.798  -5.913  16.908  1.00 92.90           O
ATOM   4223  HA  GLN A 277      -4.735  -7.455  16.680  1.00 92.90           H
ATOM   4224  CB  GLN A 277      -4.110  -6.112  15.122  1.00 92.90           C
ATOM   4225 1HB  GLN A 277      -4.296  -5.994  14.055  1.00 92.90           H
ATOM   4226 2HB  GLN A 277      -4.261  -5.135  15.582  1.00 92.90           H
ATOM   4227  CG  GLN A 277      -2.667  -6.569  15.346  1.00 92.90           C
ATOM   4228 1HG  GLN A 277      -2.483  -6.693  16.414  1.00 92.90           H
ATOM   4229 2HG  GLN A 277      -2.514  -7.543  14.881  1.00 92.90           H
ATOM   4230  CD  GLN A 277      -1.675  -5.559  14.766  1.00 92.90           C
ATOM   4231  OE1 GLN A 277      -1.987  -4.786  13.875  1.00 92.90           O
ATOM   4232  NE2 GLN A 277      -0.466  -5.610  15.318  1.00 92.90           N
ATOM   4233 1HE2 GLN A 277      -0.276  -6.269  16.045  1.00 92.90           H
ATOM   4234 2HE2 GLN A 277       0.252  -4.988  15.006  1.00 92.90           H
ATOM   4235  HN  GLN A 277      -4.634  -8.287  14.051  1.00 92.90           H
ATOM   4236  N   THR A 278      -7.287  -6.629  14.819  1.00 93.38           N
ATOM   4237  CA  THR A 278      -8.629  -6.073  14.822  1.00 93.38           C
ATOM   4238  C   THR A 278      -9.512  -6.817  15.826  1.00 93.38           C
ATOM   4239  O   THR A 278     -10.245  -6.196  16.594  1.00 93.38           O
ATOM   4240  HA  THR A 278      -8.571  -5.037  15.155  1.00 93.38           H
ATOM   4241  CB  THR A 278      -9.165  -6.120  13.390  1.00 93.38           C
ATOM   4242  HB  THR A 278      -9.311  -7.150  13.063  1.00 93.38           H
ATOM   4243  OG1 THR A 278      -8.216  -5.367  12.640  1.00 93.38           O
ATOM   4244  HG1 THR A 278      -7.288  -5.653  12.876  1.00 93.38           H
ATOM   4245  CG2 THR A 278     -10.472  -5.342  13.227  1.00 93.38           C
ATOM   4246 1HG2 THR A 278     -10.307  -4.297  13.489  1.00 93.38           H
ATOM   4247 2HG2 THR A 278     -11.231  -5.767  13.883  1.00 93.38           H
ATOM   4248 3HG2 THR A 278     -10.808  -5.409  12.192  1.00 93.38           H
ATOM   4249  HN  THR A 278      -7.030  -7.109  13.980  1.00 93.38           H
ATOM   4250  N   ILE A 279      -9.414  -8.138  15.787  1.00 94.90           N
ATOM   4251  CA  ILE A 279     -10.217  -8.975  16.662  1.00 94.90           C
ATOM   4252  C   ILE A 279      -9.816  -8.716  18.116  1.00 94.90           C
ATOM   4253  O   ILE A 279     -10.674  -8.624  18.993  1.00 94.90           O
ATOM   4254  HA  ILE A 279     -11.258  -8.678  16.533  1.00 94.90           H
ATOM   4255  CB  ILE A 279     -10.109 -10.443  16.246  1.00 94.90           C
ATOM   4256  HB  ILE A 279      -9.053 -10.706  16.191  1.00 94.90           H
ATOM   4257  CG1 ILE A 279     -10.704 -10.664  14.854  1.00 94.90           C
ATOM   4258 1HG1 ILE A 279     -11.792 -10.629  14.910  1.00 94.90           H
ATOM   4259 2HG1 ILE A 279     -10.393  -9.858  14.190  1.00 94.90           H
ATOM   4260  CG2 ILE A 279     -10.748 -11.358  17.294  1.00 94.90           C
ATOM   4261 1HG2 ILE A 279     -10.239 -11.227  18.249  1.00 94.90           H
ATOM   4262 2HG2 ILE A 279     -11.801 -11.102  17.405  1.00 94.90           H
ATOM   4263 3HG2 ILE A 279     -10.657 -12.396  16.973  1.00 94.90           H
ATOM   4264  CD1 ILE A 279     -10.260 -12.009  14.275  1.00 94.90           C
ATOM   4265 1HD1 ILE A 279      -9.173 -12.030  14.198  1.00 94.90           H
ATOM   4266 2HD1 ILE A 279     -10.594 -12.814  14.930  1.00 94.90           H
ATOM   4267 3HD1 ILE A 279     -10.697 -12.140  13.285  1.00 94.90           H
ATOM   4268  HN  ILE A 279      -8.800  -8.635  15.173  1.00 94.90           H
ATOM   4269  N   ASP A 280      -8.513  -8.607  18.327  1.00 93.91           N
ATOM   4270  CA  ASP A 280      -7.984  -8.436  19.669  1.00 93.91           C
ATOM   4271  C   ASP A 280      -8.374  -7.053  20.195  1.00 93.91           C
ATOM   4272  O   ASP A 280      -8.620  -6.886  21.388  1.00 93.91           O
ATOM   4273  HA  ASP A 280      -8.423  -9.244  20.255  1.00 93.91           H
ATOM   4274  CB  ASP A 280      -6.457  -8.531  19.676  1.00 93.91           C
ATOM   4275 1HB  ASP A 280      -6.143  -9.434  19.152  1.00 93.91           H
ATOM   4276 2HB  ASP A 280      -6.034  -7.685  19.134  1.00 93.91           H
ATOM   4277  CG  ASP A 280      -5.914  -8.551  21.106  1.00 93.91           C
ATOM   4278  OD1 ASP A 280      -6.419  -9.381  21.893  1.00 93.91           O
ATOM   4279  OD2 ASP A 280      -5.008  -7.735  21.381  1.00 93.91           O
ATOM   4280  HN  ASP A 280      -7.825  -8.633  17.602  1.00 93.91           H
ATOM   4281  N   ALA A 281      -8.418  -6.098  19.278  1.00 92.07           N
ATOM   4282  CA  ALA A 281      -8.817  -4.745  19.626  1.00 92.07           C
ATOM   4283  C   ALA A 281     -10.225  -4.770  20.224  1.00 92.07           C
ATOM   4284  O   ALA A 281     -10.556  -3.948  21.077  1.00 92.07           O
ATOM   4285  HA  ALA A 281      -8.119  -4.376  20.377  1.00 92.07           H
ATOM   4286  CB  ALA A 281      -8.726  -3.851  18.387  1.00 92.07           C
ATOM   4287 1HB  ALA A 281      -7.700  -3.844  18.019  1.00 92.07           H
ATOM   4288 2HB  ALA A 281      -9.388  -4.237  17.612  1.00 92.07           H
ATOM   4289 3HB  ALA A 281      -9.025  -2.836  18.649  1.00 92.07           H
ATOM   4290  HN  ALA A 281      -8.189  -6.236  18.315  1.00 92.07           H
ATOM   4291  N   TYR A 282     -11.016  -5.723  19.753  1.00 90.69           N
ATOM   4292  CA  TYR A 282     -12.389  -5.850  20.211  1.00 90.69           C
ATOM   4293  C   TYR A 282     -12.476  -6.757  21.440  1.00 90.69           C
ATOM   4294  O   TYR A 282     -13.111  -6.405  22.433  1.00 90.69           O
ATOM   4295  HA  TYR A 282     -12.749  -4.856  20.477  1.00 90.69           H
ATOM   4296  CB  TYR A 282     -13.160  -6.497  19.058  1.00 90.69           C
ATOM   4297 1HB  TYR A 282     -13.001  -5.910  18.154  1.00 90.69           H
ATOM   4298 2HB  TYR A 282     -12.749  -7.489  18.871  1.00 90.69           H
ATOM   4299  CG  TYR A 282     -14.664  -6.623  19.309  1.00 90.69           C
ATOM   4300  CD1 TYR A 282     -15.204  -7.840  19.673  1.00 90.69           C
ATOM   4301  HD1 TYR A 282     -14.558  -8.711  19.781  1.00 90.69           H
ATOM   4302  CD2 TYR A 282     -15.481  -5.519  19.171  1.00 90.69           C
ATOM   4303  HD2 TYR A 282     -15.055  -4.558  18.884  1.00 90.69           H
ATOM   4304  CE1 TYR A 282     -16.619  -7.958  19.908  1.00 90.69           C
ATOM   4305  HE1 TYR A 282     -17.058  -8.914  20.196  1.00 90.69           H
ATOM   4306  CE2 TYR A 282     -16.897  -5.638  19.407  1.00 90.69           C
ATOM   4307  HE2 TYR A 282     -17.554  -4.774  19.302  1.00 90.69           H
ATOM   4308  CZ  TYR A 282     -17.396  -6.851  19.764  1.00 90.69           C
ATOM   4309  OH  TYR A 282     -18.733  -6.963  19.987  1.00 90.69           O
ATOM   4310  HH  TYR A 282     -19.175  -6.074  19.868  1.00 90.69           H
ATOM   4311  HN  TYR A 282     -10.734  -6.399  19.072  1.00 90.69           H
ATOM   4312  N   ALA A 283     -11.829  -7.909  21.332  1.00 92.48           N
ATOM   4313  CA  ALA A 283     -12.067  -8.991  22.272  1.00 92.48           C
ATOM   4314  C   ALA A 283     -11.011  -8.941  23.378  1.00 92.48           C
ATOM   4315  O   ALA A 283     -11.209  -9.503  24.455  1.00 92.48           O
ATOM   4316  HA  ALA A 283     -13.051  -8.838  22.713  1.00 92.48           H
ATOM   4317  CB  ALA A 283     -12.064 -10.326  21.524  1.00 92.48           C
ATOM   4318 1HB  ALA A 283     -12.851 -10.321  20.769  1.00 92.48           H
ATOM   4319 2HB  ALA A 283     -11.098 -10.470  21.041  1.00 92.48           H
ATOM   4320 3HB  ALA A 283     -12.243 -11.138  22.229  1.00 92.48           H
ATOM   4321  HN  ALA A 283     -11.154  -8.107  20.621  1.00 92.48           H
ATOM   4322  N   MET A 284      -9.914  -8.264  23.075  1.00 90.16           N
ATOM   4323  CA  MET A 284      -8.816  -8.155  24.022  1.00 90.16           C
ATOM   4324  C   MET A 284      -8.454  -9.524  24.602  1.00 90.16           C
ATOM   4325  O   MET A 284      -8.306  -9.668  25.814  1.00 90.16           O
ATOM   4326  HA  MET A 284      -7.975  -7.760  23.451  1.00 90.16           H
ATOM   4327  CB  MET A 284      -9.213  -7.208  25.156  1.00 90.16           C
ATOM   4328 1HB  MET A 284     -10.030  -7.645  25.730  1.00 90.16           H
ATOM   4329 2HB  MET A 284      -8.374  -7.084  25.841  1.00 90.16           H
ATOM   4330  CG  MET A 284      -9.638  -5.844  24.609  1.00 90.16           C
ATOM   4331 1HG  MET A 284      -8.808  -5.383  24.073  1.00 90.16           H
ATOM   4332 2HG  MET A 284     -10.450  -5.968  23.892  1.00 90.16           H
ATOM   4333  SD  MET A 284     -10.163  -4.786  25.947  1.00 90.16           S
ATOM   4334  CE  MET A 284     -11.225  -3.662  25.055  1.00 90.16           C
ATOM   4335 1HE  MET A 284     -10.648  -3.150  24.286  1.00 90.16           H
ATOM   4336 2HE  MET A 284     -12.036  -4.222  24.589  1.00 90.16           H
ATOM   4337 3HE  MET A 284     -11.640  -2.929  25.747  1.00 90.16           H
ATOM   4338  HN  MET A 284      -9.768  -7.796  22.204  1.00 90.16           H
ATOM   4339  N   PHE A 285      -8.323 -10.493  23.708  1.00 90.88           N
ATOM   4340  CA  PHE A 285      -8.152 -11.875  24.123  1.00 90.88           C
ATOM   4341  C   PHE A 285      -6.673 -12.207  24.331  1.00 90.88           C
ATOM   4342  O   PHE A 285      -6.340 -13.211  24.959  1.00 90.88           O
ATOM   4343  HA  PHE A 285      -8.686 -11.998  25.066  1.00 90.88           H
ATOM   4344  CB  PHE A 285      -8.706 -12.752  22.998  1.00 90.88           C
ATOM   4345 1HB  PHE A 285      -8.824 -13.770  23.369  1.00 90.88           H
ATOM   4346 2HB  PHE A 285      -9.699 -12.394  22.728  1.00 90.88           H
ATOM   4347  CG  PHE A 285      -7.831 -12.780  21.743  1.00 90.88           C
ATOM   4348  CD1 PHE A 285      -8.035 -11.872  20.752  1.00 90.88           C
ATOM   4349  HD1 PHE A 285      -8.821 -11.123  20.851  1.00 90.88           H
ATOM   4350  CD2 PHE A 285      -6.849 -13.713  21.619  1.00 90.88           C
ATOM   4351  HD2 PHE A 285      -6.686 -14.441  22.414  1.00 90.88           H
ATOM   4352  CE1 PHE A 285      -7.223 -11.898  19.587  1.00 90.88           C
ATOM   4353  HE1 PHE A 285      -7.386 -11.170  18.793  1.00 90.88           H
ATOM   4354  CE2 PHE A 285      -6.037 -13.739  20.455  1.00 90.88           C
ATOM   4355  HE2 PHE A 285      -5.251 -14.487  20.355  1.00 90.88           H
ATOM   4356  CZ  PHE A 285      -6.241 -12.831  19.463  1.00 90.88           C
ATOM   4357  HZ  PHE A 285      -5.618 -12.851  18.569  1.00 90.88           H
ATOM   4358  HN  PHE A 285      -8.331 -10.347  22.719  1.00 90.88           H
ATOM   4359  N   ILE A 286      -5.824 -11.343  23.793  1.00 91.28           N
ATOM   4360  CA  ILE A 286      -4.389 -11.521  23.928  1.00 91.28           C
ATOM   4361  C   ILE A 286      -3.923 -10.892  25.243  1.00 91.28           C
ATOM   4362  O   ILE A 286      -3.560  -9.717  25.279  1.00 91.28           O
ATOM   4363  HA  ILE A 286      -4.195 -12.593  23.971  1.00 91.28           H
ATOM   4364  CB  ILE A 286      -3.663 -10.978  22.696  1.00 91.28           C
ATOM   4365  HB  ILE A 286      -3.858  -9.908  22.628  1.00 91.28           H
ATOM   4366  CG1 ILE A 286      -4.203 -11.618  21.415  1.00 91.28           C
ATOM   4367 1HG1 ILE A 286      -3.913 -12.668  21.379  1.00 91.28           H
ATOM   4368 2HG1 ILE A 286      -5.292 -11.588  21.421  1.00 91.28           H
ATOM   4369  CG2 ILE A 286      -2.149 -11.153  22.830  1.00 91.28           C
ATOM   4370 1HG2 ILE A 286      -1.797 -10.613  23.709  1.00 91.28           H
ATOM   4371 2HG2 ILE A 286      -1.913 -12.212  22.936  1.00 91.28           H
ATOM   4372 3HG2 ILE A 286      -1.657 -10.759  21.940  1.00 91.28           H
ATOM   4373  CD1 ILE A 286      -3.674 -10.894  20.175  1.00 91.28           C
ATOM   4374 1HD1 ILE A 286      -3.986  -9.850  20.203  1.00 91.28           H
ATOM   4375 2HD1 ILE A 286      -2.585 -10.948  20.161  1.00 91.28           H
ATOM   4376 3HD1 ILE A 286      -4.073 -11.370  19.279  1.00 91.28           H
ATOM   4377  HN  ILE A 286      -6.103 -10.536  23.273  1.00 91.28           H
ATOM   4378  N   SER A 287      -3.949 -11.701  26.291  1.00 89.13           N
ATOM   4379  CA  SER A 287      -3.503 -11.248  27.598  1.00 89.13           C
ATOM   4380  C   SER A 287      -2.049 -11.664  27.828  1.00 89.13           C
ATOM   4381  O   SER A 287      -1.376 -11.124  28.705  1.00 89.13           O
ATOM   4382  HA  SER A 287      -3.591 -10.162  27.572  1.00 89.13           H
ATOM   4383  CB  SER A 287      -4.397 -11.805  28.708  1.00 89.13           C
ATOM   4384 1HB  SER A 287      -4.025 -11.468  29.676  1.00 89.13           H
ATOM   4385 2HB  SER A 287      -5.405 -11.406  28.597  1.00 89.13           H
ATOM   4386  OG  SER A 287      -4.446 -13.229  28.690  1.00 89.13           O
ATOM   4387  HG  SER A 287      -5.061 -13.560  29.406  1.00 89.13           H
ATOM   4388  HN  SER A 287      -4.267 -12.649  26.258  1.00 89.13           H
ATOM   4389  N   ASN A 288      -1.607 -12.621  27.025  1.00 92.29           N
ATOM   4390  CA  ASN A 288      -0.289 -13.204  27.211  1.00 92.29           C
ATOM   4391  C   ASN A 288       0.752 -12.338  26.498  1.00 92.29           C
ATOM   4392  O   ASN A 288       0.657 -12.113  25.293  1.00 92.29           O
ATOM   4393  HA  ASN A 288      -0.138 -13.234  28.290  1.00 92.29           H
ATOM   4394  CB  ASN A 288      -0.220 -14.612  26.616  1.00 92.29           C
ATOM   4395 1HB  ASN A 288      -1.066 -15.202  26.970  1.00 92.29           H
ATOM   4396 2HB  ASN A 288      -0.303 -14.556  25.530  1.00 92.29           H
ATOM   4397  CG  ASN A 288       1.089 -15.306  26.998  1.00 92.29           C
ATOM   4398  OD1 ASN A 288       2.151 -14.706  27.038  1.00 92.29           O
ATOM   4399  ND2 ASN A 288       0.954 -16.599  27.276  1.00 92.29           N
ATOM   4400 1HD2 ASN A 288       0.053 -17.031  27.225  1.00 92.29           H
ATOM   4401 2HD2 ASN A 288       1.753 -17.141  27.537  1.00 92.29           H
ATOM   4402  HN  ASN A 288      -2.131 -12.997  26.261  1.00 92.29           H
ATOM   4403  N   CYS A 289       1.722 -11.876  27.274  1.00 91.53           N
ATOM   4404  CA  CYS A 289       2.715 -10.949  26.758  1.00 91.53           C
ATOM   4405  C   CYS A 289       3.537 -11.671  25.688  1.00 91.53           C
ATOM   4406  O   CYS A 289       3.949 -11.063  24.702  1.00 91.53           O
ATOM   4407  HA  CYS A 289       2.167 -10.112  26.326  1.00 91.53           H
ATOM   4408  CB  CYS A 289       3.598 -10.388  27.874  1.00 91.53           C
ATOM   4409 1HB  CYS A 289       2.980  -9.907  28.632  1.00 91.53           H
ATOM   4410 2HB  CYS A 289       4.133 -11.199  28.368  1.00 91.53           H
ATOM   4411  SG  CYS A 289       4.790  -9.184  27.183  1.00 91.53           S
ATOM   4412  HN  CYS A 289       1.835 -12.125  28.236  1.00 91.53           H
ATOM   4413  N   ALA A 290       3.750 -12.958  25.920  1.00 93.45           N
ATOM   4414  CA  ALA A 290       4.568 -13.754  25.021  1.00 93.45           C
ATOM   4415  C   ALA A 290       3.907 -13.800  23.642  1.00 93.45           C
ATOM   4416  O   ALA A 290       4.576 -13.637  22.623  1.00 93.45           O
ATOM   4417  HA  ALA A 290       5.538 -13.265  24.933  1.00 93.45           H
ATOM   4418  CB  ALA A 290       4.772 -15.149  25.616  1.00 93.45           C
ATOM   4419 1HB  ALA A 290       5.271 -15.062  26.581  1.00 93.45           H
ATOM   4420 2HB  ALA A 290       3.804 -15.632  25.750  1.00 93.45           H
ATOM   4421 3HB  ALA A 290       5.386 -15.746  24.942  1.00 93.45           H
ATOM   4422  HN  ALA A 290       3.375 -13.455  26.702  1.00 93.45           H
ATOM   4423  N   VAL A 291       2.600 -14.023  23.654  1.00 93.65           N
ATOM   4424  CA  VAL A 291       1.843 -14.103  22.417  1.00 93.65           C
ATOM   4425  C   VAL A 291       1.843 -12.733  21.735  1.00 93.65           C
ATOM   4426  O   VAL A 291       2.042 -12.638  20.525  1.00 93.65           O
ATOM   4427  HA  VAL A 291       2.348 -14.818  21.768  1.00 93.65           H
ATOM   4428  CB  VAL A 291       0.435 -14.630  22.699  1.00 93.65           C
ATOM   4429  HB  VAL A 291      -0.040 -13.956  23.411  1.00 93.65           H
ATOM   4430  CG1 VAL A 291      -0.412 -14.640  21.424  1.00 93.65           C
ATOM   4431 1HG1 VAL A 291      -0.491 -13.625  21.033  1.00 93.65           H
ATOM   4432 2HG1 VAL A 291       0.059 -15.281  20.680  1.00 93.65           H
ATOM   4433 3HG1 VAL A 291      -1.408 -15.019  21.653  1.00 93.65           H
ATOM   4434  CG2 VAL A 291       0.487 -16.022  23.332  1.00 93.65           C
ATOM   4435 1HG2 VAL A 291       0.989 -16.712  22.654  1.00 93.65           H
ATOM   4436 2HG2 VAL A 291       1.036 -15.973  24.273  1.00 93.65           H
ATOM   4437 3HG2 VAL A 291      -0.527 -16.373  23.522  1.00 93.65           H
ATOM   4438  HN  VAL A 291       2.062 -14.148  24.488  1.00 93.65           H
ATOM   4439  N   SER A 292       1.618 -11.706  22.541  1.00 92.57           N
ATOM   4440  CA  SER A 292       1.551 -10.350  22.025  1.00 92.57           C
ATOM   4441  C   SER A 292       2.877  -9.978  21.358  1.00 92.57           C
ATOM   4442  O   SER A 292       2.889  -9.365  20.292  1.00 92.57           O
ATOM   4443  HA  SER A 292       0.744 -10.360  21.292  1.00 92.57           H
ATOM   4444  CB  SER A 292       1.217  -9.353  23.137  1.00 92.57           C
ATOM   4445 1HB  SER A 292       0.341  -9.701  23.684  1.00 92.57           H
ATOM   4446 2HB  SER A 292       2.042  -9.313  23.847  1.00 92.57           H
ATOM   4447  OG  SER A 292       0.968  -8.046  22.625  1.00 92.57           O
ATOM   4448  HG  SER A 292       0.086  -8.026  22.154  1.00 92.57           H
ATOM   4449  HN  SER A 292       1.482 -11.790  23.529  1.00 92.57           H
ATOM   4450  N   THR A 293       3.961 -10.364  22.015  1.00 92.69           N
ATOM   4451  CA  THR A 293       5.289 -10.056  21.512  1.00 92.69           C
ATOM   4452  C   THR A 293       5.489 -10.667  20.124  1.00 92.69           C
ATOM   4453  O   THR A 293       5.973 -10.000  19.211  1.00 92.69           O
ATOM   4454  HA  THR A 293       5.372  -8.975  21.400  1.00 92.69           H
ATOM   4455  CB  THR A 293       6.309 -10.543  22.543  1.00 92.69           C
ATOM   4456  HB  THR A 293       6.183 -11.607  22.743  1.00 92.69           H
ATOM   4457  OG1 THR A 293       6.114  -9.680  23.659  1.00 92.69           O
ATOM   4458  HG1 THR A 293       5.523 -10.122  24.334  1.00 92.69           H
ATOM   4459  CG2 THR A 293       7.752 -10.274  22.111  1.00 92.69           C
ATOM   4460 1HG2 THR A 293       7.897  -9.202  21.976  1.00 92.69           H
ATOM   4461 2HG2 THR A 293       7.953 -10.788  21.171  1.00 92.69           H
ATOM   4462 3HG2 THR A 293       8.435 -10.639  22.878  1.00 92.69           H
ATOM   4463  HN  THR A 293       3.942 -10.876  22.873  1.00 92.69           H
ATOM   4464  N   ASN A 294       5.104 -11.930  20.007  1.00 94.23           N
ATOM   4465  CA  ASN A 294       5.305 -12.662  18.768  1.00 94.23           C
ATOM   4466  C   ASN A 294       4.430 -12.050  17.672  1.00 94.23           C
ATOM   4467  O   ASN A 294       4.840 -11.974  16.515  1.00 94.23           O
ATOM   4468  HA  ASN A 294       6.369 -12.572  18.551  1.00 94.23           H
ATOM   4469  CB  ASN A 294       4.907 -14.131  18.926  1.00 94.23           C
ATOM   4470 1HB  ASN A 294       3.936 -14.198  19.417  1.00 94.23           H
ATOM   4471 2HB  ASN A 294       4.799 -14.590  17.943  1.00 94.23           H
ATOM   4472  CG  ASN A 294       5.951 -14.897  19.740  1.00 94.23           C
ATOM   4473  OD1 ASN A 294       7.077 -14.464  19.919  1.00 94.23           O
ATOM   4474  ND2 ASN A 294       5.515 -16.058  20.223  1.00 94.23           N
ATOM   4475 1HD2 ASN A 294       4.578 -16.355  20.040  1.00 94.23           H
ATOM   4476 2HD2 ASN A 294       6.124 -16.632  20.769  1.00 94.23           H
ATOM   4477  HN  ASN A 294       4.665 -12.450  20.739  1.00 94.23           H
ATOM   4478  N   ILE A 295       3.240 -11.629  18.075  1.00 93.21           N
ATOM   4479  CA  ILE A 295       2.288 -11.063  17.135  1.00 93.21           C
ATOM   4480  C   ILE A 295       2.850  -9.755  16.573  1.00 93.21           C
ATOM   4481  O   ILE A 295       2.716  -9.479  15.382  1.00 93.21           O
ATOM   4482  HA  ILE A 295       2.178 -11.772  16.315  1.00 93.21           H
ATOM   4483  CB  ILE A 295       0.914 -10.910  17.790  1.00 93.21           C
ATOM   4484  HB  ILE A 295       1.057 -10.522  18.798  1.00 93.21           H
ATOM   4485  CG1 ILE A 295       0.216 -12.265  17.922  1.00 93.21           C
ATOM   4486 1HG1 ILE A 295      -0.062 -12.633  16.934  1.00 93.21           H
ATOM   4487 2HG1 ILE A 295       0.905 -12.993  18.350  1.00 93.21           H
ATOM   4488  CG2 ILE A 295       0.055  -9.895  17.033  1.00 93.21           C
ATOM   4489 1HG2 ILE A 295       0.553  -8.925  17.035  1.00 93.21           H
ATOM   4490 2HG2 ILE A 295      -0.082 -10.230  16.005  1.00 93.21           H
ATOM   4491 3HG2 ILE A 295      -0.916  -9.806  17.519  1.00 93.21           H
ATOM   4492  CD1 ILE A 295      -1.031 -12.156  18.801  1.00 93.21           C
ATOM   4493 1HD1 ILE A 295      -0.746 -11.812  19.795  1.00 93.21           H
ATOM   4494 2HD1 ILE A 295      -1.728 -11.446  18.357  1.00 93.21           H
ATOM   4495 3HD1 ILE A 295      -1.508 -13.134  18.879  1.00 93.21           H
ATOM   4496  HN  ILE A 295       2.924 -11.670  19.023  1.00 93.21           H
ATOM   4497  N   ASP A 296       3.467  -8.985  17.457  1.00 93.20           N
ATOM   4498  CA  ASP A 296       4.016  -7.696  17.072  1.00 93.20           C
ATOM   4499  C   ASP A 296       5.174  -7.910  16.096  1.00 93.20           C
ATOM   4500  O   ASP A 296       5.312  -7.174  15.120  1.00 93.20           O
ATOM   4501  HA  ASP A 296       3.185  -7.154  16.621  1.00 93.20           H
ATOM   4502  CB  ASP A 296       4.557  -6.942  18.289  1.00 93.20           C
ATOM   4503 1HB  ASP A 296       5.236  -7.586  18.848  1.00 93.20           H
ATOM   4504 2HB  ASP A 296       5.135  -6.079  17.959  1.00 93.20           H
ATOM   4505  CG  ASP A 296       3.417  -6.482  19.200  1.00 93.20           C
ATOM   4506  OD1 ASP A 296       2.268  -6.469  18.709  1.00 93.20           O
ATOM   4507  OD2 ASP A 296       3.721  -6.153  20.367  1.00 93.20           O
ATOM   4508  HN  ASP A 296       3.595  -9.229  18.418  1.00 93.20           H
ATOM   4509  N   ILE A 297       5.977  -8.921  16.393  1.00 94.11           N
ATOM   4510  CA  ILE A 297       7.088  -9.275  15.524  1.00 94.11           C
ATOM   4511  C   ILE A 297       6.546  -9.692  14.156  1.00 94.11           C
ATOM   4512  O   ILE A 297       7.065  -9.268  13.124  1.00 94.11           O
ATOM   4513  HA  ILE A 297       7.699  -8.382  15.396  1.00 94.11           H
ATOM   4514  CB  ILE A 297       7.969 -10.336  16.187  1.00 94.11           C
ATOM   4515  HB  ILE A 297       7.323 -11.125  16.571  1.00 94.11           H
ATOM   4516  CG1 ILE A 297       8.727  -9.751  17.381  1.00 94.11           C
ATOM   4517 1HG1 ILE A 297       9.477  -9.043  17.028  1.00 94.11           H
ATOM   4518 2HG1 ILE A 297       8.038  -9.196  18.017  1.00 94.11           H
ATOM   4519  CG2 ILE A 297       8.912 -10.979  15.168  1.00 94.11           C
ATOM   4520 1HG2 ILE A 297       8.327 -11.453  14.380  1.00 94.11           H
ATOM   4521 2HG2 ILE A 297       9.554 -10.213  14.733  1.00 94.11           H
ATOM   4522 3HG2 ILE A 297       9.527 -11.729  15.666  1.00 94.11           H
ATOM   4523  CD1 ILE A 297       9.404 -10.856  18.194  1.00 94.11           C
ATOM   4524 1HD1 ILE A 297       8.649 -11.549  18.565  1.00 94.11           H
ATOM   4525 2HD1 ILE A 297      10.110 -11.393  17.560  1.00 94.11           H
ATOM   4526 3HD1 ILE A 297       9.936 -10.413  19.036  1.00 94.11           H
ATOM   4527  HN  ILE A 297       5.879  -9.492  17.207  1.00 94.11           H
ATOM   4528  N   CYS A 298       5.511 -10.518  14.191  1.00 94.43           N
ATOM   4529  CA  CYS A 298       4.895 -10.999  12.966  1.00 94.43           C
ATOM   4530  C   CYS A 298       4.427  -9.788  12.156  1.00 94.43           C
ATOM   4531  O   CYS A 298       4.564  -9.763  10.934  1.00 94.43           O
ATOM   4532  HA  CYS A 298       5.663 -11.552  12.426  1.00 94.43           H
ATOM   4533  CB  CYS A 298       3.749 -11.971  13.253  1.00 94.43           C
ATOM   4534 1HB  CYS A 298       3.130 -11.587  14.064  1.00 94.43           H
ATOM   4535 2HB  CYS A 298       3.107 -12.058  12.377  1.00 94.43           H
ATOM   4536  SG  CYS A 298       4.419 -13.614  13.702  1.00 94.43           S
ATOM   4537  HG  CYS A 298       4.778 -13.284  14.940  1.00 94.43           H
ATOM   4538  HN  CYS A 298       5.094 -10.857  15.035  1.00 94.43           H
ATOM   4539  N   PHE A 299       3.884  -8.813  12.870  1.00 93.01           N
ATOM   4540  CA  PHE A 299       3.390  -7.604  12.233  1.00 93.01           C
ATOM   4541  C   PHE A 299       4.509  -6.887  11.475  1.00 93.01           C
ATOM   4542  O   PHE A 299       4.323  -6.473  10.332  1.00 93.01           O
ATOM   4543  HA  PHE A 299       2.612  -7.903  11.531  1.00 93.01           H
ATOM   4544  CB  PHE A 299       2.877  -6.689  13.346  1.00 93.01           C
ATOM   4545 1HB  PHE A 299       2.105  -7.214  13.909  1.00 93.01           H
ATOM   4546 2HB  PHE A 299       3.693  -6.484  14.039  1.00 93.01           H
ATOM   4547  CG  PHE A 299       2.307  -5.360  12.846  1.00 93.01           C
ATOM   4548  CD1 PHE A 299       3.108  -4.264  12.764  1.00 93.01           C
ATOM   4549  HD1 PHE A 299       4.157  -4.332  13.055  1.00 93.01           H
ATOM   4550  CD2 PHE A 299       0.999  -5.274  12.484  1.00 93.01           C
ATOM   4551  HD2 PHE A 299       0.357  -6.152  12.549  1.00 93.01           H
ATOM   4552  CE1 PHE A 299       2.579  -3.031  12.300  1.00 93.01           C
ATOM   4553  HE1 PHE A 299       3.221  -2.152  12.235  1.00 93.01           H
ATOM   4554  CE2 PHE A 299       0.470  -4.041  12.019  1.00 93.01           C
ATOM   4555  HE2 PHE A 299      -0.579  -3.972  11.729  1.00 93.01           H
ATOM   4556  CZ  PHE A 299       1.271  -2.945  11.938  1.00 93.01           C
ATOM   4557  HZ  PHE A 299       0.865  -1.998  11.581  1.00 93.01           H
ATOM   4558  HN  PHE A 299       3.779  -8.839  13.865  1.00 93.01           H
ATOM   4559  N   GLN A 300       5.647  -6.763  12.142  1.00 93.12           N
ATOM   4560  CA  GLN A 300       6.779  -6.056  11.568  1.00 93.12           C
ATOM   4561  C   GLN A 300       7.230  -6.739  10.275  1.00 93.12           C
ATOM   4562  O   GLN A 300       7.476  -6.073   9.270  1.00 93.12           O
ATOM   4563  HA  GLN A 300       6.412  -5.053  11.348  1.00 93.12           H
ATOM   4564  CB  GLN A 300       7.932  -5.960  12.569  1.00 93.12           C
ATOM   4565 1HB  GLN A 300       8.144  -6.947  12.980  1.00 93.12           H
ATOM   4566 2HB  GLN A 300       8.835  -5.626  12.058  1.00 93.12           H
ATOM   4567  CG  GLN A 300       7.593  -4.991  13.704  1.00 93.12           C
ATOM   4568 1HG  GLN A 300       7.331  -4.018  13.289  1.00 93.12           H
ATOM   4569 2HG  GLN A 300       6.719  -5.352  14.246  1.00 93.12           H
ATOM   4570  CD  GLN A 300       8.772  -4.842  14.667  1.00 93.12           C
ATOM   4571  OE1 GLN A 300       9.907  -5.165  14.355  1.00 93.12           O
ATOM   4572  NE2 GLN A 300       8.443  -4.335  15.851  1.00 93.12           N
ATOM   4573 1HE2 GLN A 300       7.492  -4.090  16.043  1.00 93.12           H
ATOM   4574 2HE2 GLN A 300       9.145  -4.198  16.550  1.00 93.12           H
ATOM   4575  HN  GLN A 300       5.802  -7.135  13.058  1.00 93.12           H
ATOM   4576  N   VAL A 301       7.327  -8.058  10.343  1.00 94.85           N
ATOM   4577  CA  VAL A 301       7.843  -8.830   9.225  1.00 94.85           C
ATOM   4578  C   VAL A 301       6.908  -8.668   8.024  1.00 94.85           C
ATOM   4579  O   VAL A 301       7.350  -8.318   6.931  1.00 94.85           O
ATOM   4580  HA  VAL A 301       8.819  -8.421   8.966  1.00 94.85           H
ATOM   4581  CB  VAL A 301       8.035 -10.289   9.640  1.00 94.85           C
ATOM   4582  HB  VAL A 301       7.088 -10.651  10.042  1.00 94.85           H
ATOM   4583  CG1 VAL A 301       8.396 -11.160   8.435  1.00 94.85           C
ATOM   4584 1HG1 VAL A 301       7.595 -11.109   7.697  1.00 94.85           H
ATOM   4585 2HG1 VAL A 301       9.323 -10.798   7.990  1.00 94.85           H
ATOM   4586 3HG1 VAL A 301       8.527 -12.192   8.758  1.00 94.85           H
ATOM   4587  CG2 VAL A 301       9.090 -10.412  10.741  1.00 94.85           C
ATOM   4588 1HG2 VAL A 301      10.042 -10.024  10.377  1.00 94.85           H
ATOM   4589 2HG2 VAL A 301       8.775  -9.839  11.613  1.00 94.85           H
ATOM   4590 3HG2 VAL A 301       9.207 -11.460  11.017  1.00 94.85           H
ATOM   4591  HN  VAL A 301       7.060  -8.598  11.141  1.00 94.85           H
ATOM   4592  N   THR A 302       5.632  -8.930   8.269  1.00 94.14           N
ATOM   4593  CA  THR A 302       4.653  -8.949   7.195  1.00 94.14           C
ATOM   4594  C   THR A 302       4.479  -7.547   6.607  1.00 94.14           C
ATOM   4595  O   THR A 302       4.252  -7.398   5.407  1.00 94.14           O
ATOM   4596  HA  THR A 302       5.031  -9.586   6.396  1.00 94.14           H
ATOM   4597  CB  THR A 302       3.355  -9.540   7.750  1.00 94.14           C
ATOM   4598  HB  THR A 302       2.583  -9.574   6.981  1.00 94.14           H
ATOM   4599  OG1 THR A 302       3.060  -8.729   8.883  1.00 94.14           O
ATOM   4600  HG1 THR A 302       3.410  -9.161   9.714  1.00 94.14           H
ATOM   4601  CG2 THR A 302       3.553 -10.940   8.335  1.00 94.14           C
ATOM   4602 1HG2 THR A 302       4.276 -10.894   9.150  1.00 94.14           H
ATOM   4603 2HG2 THR A 302       3.922 -11.610   7.559  1.00 94.14           H
ATOM   4604 3HG2 THR A 302       2.602 -11.313   8.714  1.00 94.14           H
ATOM   4605  HN  THR A 302       5.266  -9.126   9.178  1.00 94.14           H
ATOM   4606  N   GLN A 303       4.592  -6.556   7.479  1.00 92.51           N
ATOM   4607  CA  GLN A 303       4.504  -5.170   7.052  1.00 92.51           C
ATOM   4608  C   GLN A 303       5.612  -4.853   6.045  1.00 92.51           C
ATOM   4609  O   GLN A 303       5.370  -4.189   5.039  1.00 92.51           O
ATOM   4610  HA  GLN A 303       3.530  -5.076   6.572  1.00 92.51           H
ATOM   4611  CB  GLN A 303       4.566  -4.222   8.251  1.00 92.51           C
ATOM   4612 1HB  GLN A 303       3.723  -4.414   8.915  1.00 92.51           H
ATOM   4613 2HB  GLN A 303       5.473  -4.412   8.824  1.00 92.51           H
ATOM   4614  CG  GLN A 303       4.541  -2.761   7.796  1.00 92.51           C
ATOM   4615 1HG  GLN A 303       5.513  -2.487   7.387  1.00 92.51           H
ATOM   4616 2HG  GLN A 303       3.812  -2.638   6.995  1.00 92.51           H
ATOM   4617  CD  GLN A 303       4.190  -1.831   8.959  1.00 92.51           C
ATOM   4618  OE1 GLN A 303       5.048  -1.321   9.661  1.00 92.51           O
ATOM   4619  NE2 GLN A 303       2.884  -1.639   9.124  1.00 92.51           N
ATOM   4620 1HE2 GLN A 303       2.232  -2.087   8.513  1.00 92.51           H
ATOM   4621 2HE2 GLN A 303       2.555  -1.046   9.859  1.00 92.51           H
ATOM   4622  HN  GLN A 303       4.741  -6.687   8.459  1.00 92.51           H
ATOM   4623  N   THR A 304       6.804  -5.345   6.351  1.00 93.73           N
ATOM   4624  CA  THR A 304       7.963  -5.068   5.519  1.00 93.73           C
ATOM   4625  C   THR A 304       7.788  -5.697   4.135  1.00 93.73           C
ATOM   4626  O   THR A 304       8.132  -5.086   3.124  1.00 93.73           O
ATOM   4627  HA  THR A 304       8.033  -3.990   5.374  1.00 93.73           H
ATOM   4628  CB  THR A 304       9.206  -5.566   6.260  1.00 93.73           C
ATOM   4629  HB  THR A 304       9.202  -6.653   6.340  1.00 93.73           H
ATOM   4630  OG1 THR A 304       9.180  -4.859   7.496  1.00 93.73           O
ATOM   4631  HG1 THR A 304       8.748  -5.420   8.203  1.00 93.73           H
ATOM   4632  CG2 THR A 304      10.506  -5.108   5.596  1.00 93.73           C
ATOM   4633 1HG2 THR A 304      10.540  -4.019   5.577  1.00 93.73           H
ATOM   4634 2HG2 THR A 304      10.547  -5.491   4.576  1.00 93.73           H
ATOM   4635 3HG2 THR A 304      11.356  -5.489   6.161  1.00 93.73           H
ATOM   4636  HN  THR A 304       6.984  -5.920   7.148  1.00 93.73           H
ATOM   4637  N   ILE A 305       7.254  -6.909   4.134  1.00 93.30           N
ATOM   4638  CA  ILE A 305       7.008  -7.618   2.889  1.00 93.30           C
ATOM   4639  C   ILE A 305       6.051  -6.798   2.022  1.00 93.30           C
ATOM   4640  O   ILE A 305       6.221  -6.721   0.806  1.00 93.30           O
ATOM   4641  HA  ILE A 305       7.961  -7.702   2.367  1.00 93.30           H
ATOM   4642  CB  ILE A 305       6.519  -9.040   3.170  1.00 93.30           C
ATOM   4643  HB  ILE A 305       5.682  -8.982   3.866  1.00 93.30           H
ATOM   4644  CG1 ILE A 305       7.611  -9.872   3.844  1.00 93.30           C
ATOM   4645 1HG1 ILE A 305       8.393 -10.108   3.122  1.00 93.30           H
ATOM   4646 2HG1 ILE A 305       8.078  -9.291   4.640  1.00 93.30           H
ATOM   4647  CG2 ILE A 305       6.000  -9.703   1.893  1.00 93.30           C
ATOM   4648 1HG2 ILE A 305       5.170  -9.121   1.493  1.00 93.30           H
ATOM   4649 2HG2 ILE A 305       6.801  -9.748   1.155  1.00 93.30           H
ATOM   4650 3HG2 ILE A 305       5.658 -10.713   2.120  1.00 93.30           H
ATOM   4651  CD1 ILE A 305       7.036 -11.167   4.422  1.00 93.30           C
ATOM   4652 1HD1 ILE A 305       6.272 -10.927   5.162  1.00 93.30           H
ATOM   4653 2HD1 ILE A 305       6.592 -11.757   3.620  1.00 93.30           H
ATOM   4654 3HD1 ILE A 305       7.834 -11.740   4.896  1.00 93.30           H
ATOM   4655  HN  ILE A 305       6.992  -7.406   4.962  1.00 93.30           H
ATOM   4656  N   ALA A 306       5.065  -6.207   2.681  1.00 90.39           N
ATOM   4657  CA  ALA A 306       4.041  -5.453   1.977  1.00 90.39           C
ATOM   4658  C   ALA A 306       4.683  -4.241   1.298  1.00 90.39           C
ATOM   4659  O   ALA A 306       4.249  -3.824   0.225  1.00 90.39           O
ATOM   4660  HA  ALA A 306       3.616  -6.103   1.213  1.00 90.39           H
ATOM   4661  CB  ALA A 306       2.936  -5.055   2.958  1.00 90.39           C
ATOM   4662 1HB  ALA A 306       2.494  -5.952   3.390  1.00 90.39           H
ATOM   4663 2HB  ALA A 306       3.359  -4.440   3.752  1.00 90.39           H
ATOM   4664 3HB  ALA A 306       2.169  -4.489   2.430  1.00 90.39           H
ATOM   4665  HN  ALA A 306       4.960  -6.237   3.675  1.00 90.39           H
ATOM   4666  N   PHE A 307       5.705  -3.709   1.952  1.00 91.75           N
ATOM   4667  CA  PHE A 307       6.344  -2.492   1.479  1.00 91.75           C
ATOM   4668  C   PHE A 307       7.168  -2.760   0.218  1.00 91.75           C
ATOM   4669  O   PHE A 307       7.285  -1.894  -0.647  1.00 91.75           O
ATOM   4670  HA  PHE A 307       5.552  -1.779   1.250  1.00 91.75           H
ATOM   4671  CB  PHE A 307       7.279  -2.016   2.593  1.00 91.75           C
ATOM   4672 1HB  PHE A 307       7.900  -2.852   2.914  1.00 91.75           H
ATOM   4673 2HB  PHE A 307       7.949  -1.257   2.191  1.00 91.75           H
ATOM   4674  CG  PHE A 307       6.553  -1.442   3.812  1.00 91.75           C
ATOM   4675  CD1 PHE A 307       5.194  -1.438   3.854  1.00 91.75           C
ATOM   4676  HD1 PHE A 307       4.622  -1.844   3.020  1.00 91.75           H
ATOM   4677  CD2 PHE A 307       7.268  -0.935   4.852  1.00 91.75           C
ATOM   4678  HD2 PHE A 307       8.357  -0.938   4.818  1.00 91.75           H
ATOM   4679  CE1 PHE A 307       4.521  -0.905   4.985  1.00 91.75           C
ATOM   4680  HE1 PHE A 307       3.431  -0.901   5.019  1.00 91.75           H
ATOM   4681  CE2 PHE A 307       6.594  -0.402   5.983  1.00 91.75           C
ATOM   4682  HE2 PHE A 307       7.167   0.005   6.816  1.00 91.75           H
ATOM   4683  CZ  PHE A 307       5.235  -0.398   6.025  1.00 91.75           C
ATOM   4684  HZ  PHE A 307       4.718   0.011   6.893  1.00 91.75           H
ATOM   4685  HN  PHE A 307       6.096  -4.094   2.788  1.00 91.75           H
ATOM   4686  N   PHE A 308       7.718  -3.964   0.154  1.00 91.33           N
ATOM   4687  CA  PHE A 308       8.511  -4.364  -0.996  1.00 91.33           C
ATOM   4688  C   PHE A 308       7.686  -4.291  -2.283  1.00 91.33           C
ATOM   4689  O   PHE A 308       8.241  -4.186  -3.375  1.00 91.33           O
ATOM   4690  HA  PHE A 308       9.351  -3.673  -1.066  1.00 91.33           H
ATOM   4691  CB  PHE A 308       8.941  -5.813  -0.761  1.00 91.33           C
ATOM   4692 1HB  PHE A 308       8.216  -6.294  -0.104  1.00 91.33           H
ATOM   4693 2HB  PHE A 308       8.914  -6.348  -1.711  1.00 91.33           H
ATOM   4694  CG  PHE A 308      10.336  -5.957  -0.151  1.00 91.33           C
ATOM   4695  CD1 PHE A 308      11.438  -5.854  -0.941  1.00 91.33           C
ATOM   4696  HD1 PHE A 308      11.327  -5.668  -2.009  1.00 91.33           H
ATOM   4697  CD2 PHE A 308      10.475  -6.188   1.182  1.00 91.33           C
ATOM   4698  HD2 PHE A 308       9.592  -6.271   1.816  1.00 91.33           H
ATOM   4699  CE1 PHE A 308      12.733  -5.987  -0.374  1.00 91.33           C
ATOM   4700  HE1 PHE A 308      13.616  -5.905  -1.008  1.00 91.33           H
ATOM   4701  CE2 PHE A 308      11.770  -6.322   1.749  1.00 91.33           C
ATOM   4702  HE2 PHE A 308      11.881  -6.507   2.817  1.00 91.33           H
ATOM   4703  CZ  PHE A 308      12.872  -6.219   0.959  1.00 91.33           C
ATOM   4704  HZ  PHE A 308      13.866  -6.321   1.394  1.00 91.33           H
ATOM   4705  HN  PHE A 308       7.629  -4.658   0.868  1.00 91.33           H
ATOM   4706  N   HIS A 309       6.374  -4.350  -2.111  1.00 86.98           N
ATOM   4707  CA  HIS A 309       5.469  -4.353  -3.248  1.00 86.98           C
ATOM   4708  C   HIS A 309       5.648  -3.061  -4.049  1.00 86.98           C
ATOM   4709  O   HIS A 309       5.553  -3.069  -5.275  1.00 86.98           O
ATOM   4710  HA  HIS A 309       5.754  -5.200  -3.873  1.00 86.98           H
ATOM   4711  CB  HIS A 309       4.025  -4.573  -2.793  1.00 86.98           C
ATOM   4712 1HB  HIS A 309       3.987  -5.455  -2.154  1.00 86.98           H
ATOM   4713 2HB  HIS A 309       3.713  -3.725  -2.184  1.00 86.98           H
ATOM   4714  CG  HIS A 309       3.044  -4.748  -3.928  1.00 86.98           C
ATOM   4715  ND1 HIS A 309       2.385  -3.685  -4.520  1.00 86.98           N
ATOM   4716  HD1 HIS A 309       2.485  -2.722  -4.269  1.00 86.98           H
ATOM   4717  CD2 HIS A 309       2.618  -5.872  -4.573  1.00 86.98           C
ATOM   4718  HD2 HIS A 309       2.939  -6.891  -4.357  1.00 86.98           H
ATOM   4719  CE1 HIS A 309       1.600  -4.159  -5.476  1.00 86.98           C
ATOM   4720  HE1 HIS A 309       0.951  -3.569  -6.124  1.00 86.98           H
ATOM   4721  NE2 HIS A 309       1.745  -5.515  -5.506  1.00 86.98           N
ATOM   4722  HN  HIS A 309       5.928  -4.396  -1.217  1.00 86.98           H
ATOM   4723  N   SER A 310       5.904  -1.983  -3.323  1.00 87.61           N
ATOM   4724  CA  SER A 310       5.950  -0.665  -3.931  1.00 87.61           C
ATOM   4725  C   SER A 310       7.200  -0.535  -4.804  1.00 87.61           C
ATOM   4726  O   SER A 310       7.309   0.392  -5.605  1.00 87.61           O
ATOM   4727  HA  SER A 310       5.049  -0.596  -4.541  1.00 87.61           H
ATOM   4728  CB  SER A 310       5.930   0.434  -2.867  1.00 87.61           C
ATOM   4729 1HB  SER A 310       6.720   0.249  -2.139  1.00 87.61           H
ATOM   4730 2HB  SER A 310       6.146   1.395  -3.334  1.00 87.61           H
ATOM   4731  OG  SER A 310       4.675   0.504  -2.196  1.00 87.61           O
ATOM   4732  HG  SER A 310       3.988   0.914  -2.796  1.00 87.61           H
ATOM   4733  HN  SER A 310       6.077  -2.000  -2.338  1.00 87.61           H
ATOM   4734  N   CYS A 311       8.112  -1.478  -4.620  1.00 90.41           N
ATOM   4735  CA  CYS A 311       9.339  -1.496  -5.399  1.00 90.41           C
ATOM   4736  C   CYS A 311       9.230  -2.612  -6.440  1.00 90.41           C
ATOM   4737  O   CYS A 311      10.087  -2.737  -7.313  1.00 90.41           O
ATOM   4738  HA  CYS A 311       9.416  -0.522  -5.883  1.00 90.41           H
ATOM   4739  CB  CYS A 311      10.572  -1.663  -4.510  1.00 90.41           C
ATOM   4740 1HB  CYS A 311      11.476  -1.474  -5.088  1.00 90.41           H
ATOM   4741 2HB  CYS A 311      10.551  -0.931  -3.703  1.00 90.41           H
ATOM   4742  SG  CYS A 311      10.618  -3.356  -3.816  1.00 90.41           S
ATOM   4743  HG  CYS A 311      11.742  -3.192  -3.124  1.00 90.41           H
ATOM   4744  HN  CYS A 311       8.024  -2.219  -3.954  1.00 90.41           H
ATOM   4745  N   LEU A 312       8.168  -3.394  -6.314  1.00 86.61           N
ATOM   4746  CA  LEU A 312       7.990  -4.558  -7.166  1.00 86.61           C
ATOM   4747  C   LEU A 312       7.282  -4.137  -8.455  1.00 86.61           C
ATOM   4748  O   LEU A 312       7.488  -4.742  -9.506  1.00 86.61           O
ATOM   4749  HA  LEU A 312       8.982  -4.930  -7.422  1.00 86.61           H
ATOM   4750  CB  LEU A 312       7.270  -5.673  -6.405  1.00 86.61           C
ATOM   4751 1HB  LEU A 312       6.417  -5.239  -5.884  1.00 86.61           H
ATOM   4752 2HB  LEU A 312       6.872  -6.382  -7.131  1.00 86.61           H
ATOM   4753  CG  LEU A 312       8.114  -6.445  -5.389  1.00 86.61           C
ATOM   4754  HG  LEU A 312       8.528  -5.732  -4.677  1.00 86.61           H
ATOM   4755  CD1 LEU A 312       7.253  -7.430  -4.596  1.00 86.61           C
ATOM   4756 1HD1 LEU A 312       6.476  -6.884  -4.061  1.00 86.61           H
ATOM   4757 2HD1 LEU A 312       6.791  -8.142  -5.280  1.00 86.61           H
ATOM   4758 3HD1 LEU A 312       7.878  -7.965  -3.881  1.00 86.61           H
ATOM   4759  CD2 LEU A 312       9.296  -7.138  -6.072  1.00 86.61           C
ATOM   4760 1HD2 LEU A 312       8.924  -7.837  -6.821  1.00 86.61           H
ATOM   4761 2HD2 LEU A 312       9.926  -6.391  -6.554  1.00 86.61           H
ATOM   4762 3HD2 LEU A 312       9.879  -7.680  -5.327  1.00 86.61           H
ATOM   4763  HN  LEU A 312       7.439  -3.244  -5.646  1.00 86.61           H
ATOM   4764  N   ASN A 313       6.463  -3.103  -8.333  1.00 78.30           N
ATOM   4765  CA  ASN A 313       5.614  -2.685  -9.436  1.00 78.30           C
ATOM   4766  C   ASN A 313       6.484  -2.392 -10.660  1.00 78.30           C
ATOM   4767  O   ASN A 313       6.265  -2.957 -11.731  1.00 78.30           O
ATOM   4768  HA  ASN A 313       4.929  -3.517  -9.600  1.00 78.30           H
ATOM   4769  CB  ASN A 313       4.845  -1.410  -9.086  1.00 78.30           C
ATOM   4770 1HB  ASN A 313       5.514  -0.698  -8.604  1.00 78.30           H
ATOM   4771 2HB  ASN A 313       4.482  -0.938 -10.000  1.00 78.30           H
ATOM   4772  CG  ASN A 313       3.665  -1.717  -8.162  1.00 78.30           C
ATOM   4773  OD1 ASN A 313       3.126  -2.812  -8.143  1.00 78.30           O
ATOM   4774  ND2 ASN A 313       3.295  -0.693  -7.398  1.00 78.30           N
ATOM   4775 1HD2 ASN A 313       3.780   0.179  -7.462  1.00 78.30           H
ATOM   4776 2HD2 ASN A 313       2.532  -0.796  -6.759  1.00 78.30           H
ATOM   4777  HN  ASN A 313       6.374  -2.555  -7.500  1.00 78.30           H
ATOM   4778  N   PRO A 314       7.482  -1.508 -10.526  1.00 78.48           N
ATOM   4779  CA  PRO A 314       8.337  -1.157 -11.662  1.00 78.48           C
ATOM   4780  C   PRO A 314       8.937  -2.383 -12.332  1.00 78.48           C
ATOM   4781  O   PRO A 314       9.020  -2.447 -13.558  1.00 78.48           O
ATOM   4782  HA  PRO A 314       7.748  -0.669 -12.438  1.00 78.48           H
ATOM   4783  CB  PRO A 314       9.414  -0.264 -11.043  1.00 78.48           C
ATOM   4784 1HB  PRO A 314      10.286  -0.841 -10.735  1.00 78.48           H
ATOM   4785 2HB  PRO A 314       9.765   0.489 -11.749  1.00 78.48           H
ATOM   4786  CG  PRO A 314       8.706   0.368  -9.851  1.00 78.48           C
ATOM   4787 1HG  PRO A 314       9.414   0.746  -9.114  1.00 78.48           H
ATOM   4788 2HG  PRO A 314       8.091   1.217 -10.149  1.00 78.48           H
ATOM   4789  CD  PRO A 314       7.871  -0.778  -9.305  1.00 78.48           C
ATOM   4790 1HD  PRO A 314       8.444  -1.410  -8.627  1.00 78.48           H
ATOM   4791 2HD  PRO A 314       7.006  -0.419  -8.747  1.00 78.48           H
ATOM   4792  N   VAL A 315       9.345  -3.332 -11.502  1.00 81.30           N
ATOM   4793  CA  VAL A 315      10.046  -4.506 -11.994  1.00 81.30           C
ATOM   4794  C   VAL A 315       9.111  -5.311 -12.898  1.00 81.30           C
ATOM   4795  O   VAL A 315       9.527  -5.801 -13.947  1.00 81.30           O
ATOM   4796  HA  VAL A 315      10.893  -4.159 -12.585  1.00 81.30           H
ATOM   4797  CB  VAL A 315      10.589  -5.321 -10.819  1.00 81.30           C
ATOM   4798  HB  VAL A 315       9.747  -5.601 -10.187  1.00 81.30           H
ATOM   4799  CG1 VAL A 315      11.258  -6.607 -11.307  1.00 81.30           C
ATOM   4800 1HG1 VAL A 315      10.530  -7.214 -11.845  1.00 81.30           H
ATOM   4801 2HG1 VAL A 315      12.086  -6.357 -11.971  1.00 81.30           H
ATOM   4802 3HG1 VAL A 315      11.636  -7.168 -10.451  1.00 81.30           H
ATOM   4803  CG2 VAL A 315      11.555  -4.487  -9.973  1.00 81.30           C
ATOM   4804 1HG2 VAL A 315      12.392  -4.164 -10.591  1.00 81.30           H
ATOM   4805 2HG2 VAL A 315      11.034  -3.614  -9.581  1.00 81.30           H
ATOM   4806 3HG2 VAL A 315      11.926  -5.091  -9.145  1.00 81.30           H
ATOM   4807  HN  VAL A 315       9.203  -3.308 -10.513  1.00 81.30           H
ATOM   4808  N   LEU A 316       7.866  -5.423 -12.460  1.00 76.05           N
ATOM   4809  CA  LEU A 316       6.875  -6.180 -13.205  1.00 76.05           C
ATOM   4810  C   LEU A 316       6.744  -5.594 -14.612  1.00 76.05           C
ATOM   4811  O   LEU A 316       6.638  -6.333 -15.589  1.00 76.05           O
ATOM   4812  HA  LEU A 316       7.241  -7.203 -13.290  1.00 76.05           H
ATOM   4813  CB  LEU A 316       5.553  -6.235 -12.436  1.00 76.05           C
ATOM   4814 1HB  LEU A 316       5.246  -5.214 -12.208  1.00 76.05           H
ATOM   4815 2HB  LEU A 316       4.792  -6.657 -13.092  1.00 76.05           H
ATOM   4816  CG  LEU A 316       5.567  -7.037 -11.134  1.00 76.05           C
ATOM   4817  HG  LEU A 316       6.383  -6.666 -10.513  1.00 76.05           H
ATOM   4818  CD1 LEU A 316       4.271  -6.831 -10.349  1.00 76.05           C
ATOM   4819 1HD1 LEU A 316       4.156  -5.774 -10.107  1.00 76.05           H
ATOM   4820 2HD1 LEU A 316       3.424  -7.159 -10.952  1.00 76.05           H
ATOM   4821 3HD1 LEU A 316       4.307  -7.413  -9.427  1.00 76.05           H
ATOM   4822  CD2 LEU A 316       5.844  -8.517 -11.405  1.00 76.05           C
ATOM   4823 1HD2 LEU A 316       5.067  -8.919 -12.055  1.00 76.05           H
ATOM   4824 2HD2 LEU A 316       6.814  -8.622 -11.891  1.00 76.05           H
ATOM   4825 3HD2 LEU A 316       5.849  -9.065 -10.462  1.00 76.05           H
ATOM   4826  HN  LEU A 316       7.532  -5.008 -11.613  1.00 76.05           H
ATOM   4827  N   TYR A 317       6.756  -4.270 -14.671  1.00 72.35           N
ATOM   4828  CA  TYR A 317       6.585  -3.575 -15.935  1.00 72.35           C
ATOM   4829  C   TYR A 317       7.773  -3.828 -16.865  1.00 72.35           C
ATOM   4830  O   TYR A 317       7.601  -3.965 -18.075  1.00 72.35           O
ATOM   4831  HA  TYR A 317       5.677  -3.953 -16.406  1.00 72.35           H
ATOM   4832  CB  TYR A 317       6.528  -2.085 -15.593  1.00 72.35           C
ATOM   4833 1HB  TYR A 317       7.483  -1.785 -15.163  1.00 72.35           H
ATOM   4834 2HB  TYR A 317       6.400  -1.516 -16.514  1.00 72.35           H
ATOM   4835  CG  TYR A 317       5.407  -1.712 -14.621  1.00 72.35           C
ATOM   4836  CD1 TYR A 317       4.240  -2.447 -14.599  1.00 72.35           C
ATOM   4837  HD1 TYR A 317       4.116  -3.293 -15.274  1.00 72.35           H
ATOM   4838  CD2 TYR A 317       5.565  -0.640 -13.765  1.00 72.35           C
ATOM   4839  HD2 TYR A 317       6.487  -0.060 -13.783  1.00 72.35           H
ATOM   4840  CE1 TYR A 317       3.185  -2.096 -13.683  1.00 72.35           C
ATOM   4841  HE1 TYR A 317       2.258  -2.668 -13.655  1.00 72.35           H
ATOM   4842  CE2 TYR A 317       4.510  -0.289 -12.850  1.00 72.35           C
ATOM   4843  HE2 TYR A 317       4.621   0.555 -12.169  1.00 72.35           H
ATOM   4844  CZ  TYR A 317       3.372  -1.034 -12.854  1.00 72.35           C
ATOM   4845  OH  TYR A 317       2.376  -0.703 -11.989  1.00 72.35           O
ATOM   4846  HH  TYR A 317       1.738  -1.467 -11.893  1.00 72.35           H
ATOM   4847  HN  TYR A 317       6.880  -3.676 -13.876  1.00 72.35           H
ATOM   4848  N   VAL A 318       8.953  -3.882 -16.264  1.00 71.16           N
ATOM   4849  CA  VAL A 318      10.171  -4.101 -17.026  1.00 71.16           C
ATOM   4850  C   VAL A 318      10.108  -5.474 -17.697  1.00 71.16           C
ATOM   4851  O   VAL A 318      10.210  -5.578 -18.918  1.00 71.16           O
ATOM   4852  HA  VAL A 318      10.217  -3.334 -17.799  1.00 71.16           H
ATOM   4853  CB  VAL A 318      11.392  -3.934 -16.119  1.00 71.16           C
ATOM   4854  HB  VAL A 318      11.261  -4.587 -15.257  1.00 71.16           H
ATOM   4855  CG1 VAL A 318      12.673  -4.358 -16.840  1.00 71.16           C
ATOM   4856 1HG1 VAL A 318      12.595  -5.405 -17.133  1.00 71.16           H
ATOM   4857 2HG1 VAL A 318      12.810  -3.741 -17.729  1.00 71.16           H
ATOM   4858 3HG1 VAL A 318      13.525  -4.229 -16.173  1.00 71.16           H
ATOM   4859  CG2 VAL A 318      11.501  -2.496 -15.607  1.00 71.16           C
ATOM   4860 1HG2 VAL A 318      11.598  -1.815 -16.452  1.00 71.16           H
ATOM   4861 2HG2 VAL A 318      10.606  -2.244 -15.038  1.00 71.16           H
ATOM   4862 3HG2 VAL A 318      12.377  -2.405 -14.965  1.00 71.16           H
ATOM   4863  HN  VAL A 318       9.083  -3.781 -15.278  1.00 71.16           H
ATOM   4864  N   PHE A 319       9.941  -6.495 -16.869  1.00 70.67           N
ATOM   4865  CA  PHE A 319      10.105  -7.864 -17.326  1.00 70.67           C
ATOM   4866  C   PHE A 319       8.900  -8.314 -18.154  1.00 70.67           C
ATOM   4867  O   PHE A 319       9.047  -9.079 -19.106  1.00 70.67           O
ATOM   4868  HA  PHE A 319      11.001  -7.893 -17.947  1.00 70.67           H
ATOM   4869  CB  PHE A 319      10.209  -8.744 -16.078  1.00 70.67           C
ATOM   4870 1HB  PHE A 319       9.455  -8.425 -15.358  1.00 70.67           H
ATOM   4871 2HB  PHE A 319       9.974  -9.773 -16.351  1.00 70.67           H
ATOM   4872  CG  PHE A 319      11.582  -8.711 -15.406  1.00 70.67           C
ATOM   4873  CD1 PHE A 319      12.663  -9.238 -16.041  1.00 70.67           C
ATOM   4874  HD1 PHE A 319      12.551  -9.684 -17.029  1.00 70.67           H
ATOM   4875  CD2 PHE A 319      11.723  -8.154 -14.173  1.00 70.67           C
ATOM   4876  HD2 PHE A 319      10.856  -7.732 -13.663  1.00 70.67           H
ATOM   4877  CE1 PHE A 319      13.938  -9.207 -15.416  1.00 70.67           C
ATOM   4878  HE1 PHE A 319      14.805  -9.630 -15.925  1.00 70.67           H
ATOM   4879  CE2 PHE A 319      12.998  -8.124 -13.548  1.00 70.67           C
ATOM   4880  HE2 PHE A 319      13.110  -7.678 -12.560  1.00 70.67           H
ATOM   4881  CZ  PHE A 319      14.079  -8.651 -14.183  1.00 70.67           C
ATOM   4882  HZ  PHE A 319      15.057  -8.627 -13.704  1.00 70.67           H
ATOM   4883  HN  PHE A 319       9.699  -6.398 -15.904  1.00 70.67           H
ATOM   4884  N   VAL A 320       7.735  -7.820 -17.761  1.00 67.52           N
ATOM   4885  CA  VAL A 320       6.484  -8.370 -18.255  1.00 67.52           C
ATOM   4886  C   VAL A 320       5.918  -7.448 -19.337  1.00 67.52           C
ATOM   4887  O   VAL A 320       5.235  -7.906 -20.252  1.00 67.52           O
ATOM   4888  HA  VAL A 320       6.704  -9.340 -18.700  1.00 67.52           H
ATOM   4889  CB  VAL A 320       5.515  -8.591 -17.092  1.00 67.52           C
ATOM   4890  HB  VAL A 320       5.112  -7.621 -16.802  1.00 67.52           H
ATOM   4891  CG1 VAL A 320       4.343  -9.479 -17.516  1.00 67.52           C
ATOM   4892 1HG1 VAL A 320       3.804  -9.003 -18.335  1.00 67.52           H
ATOM   4893 2HG1 VAL A 320       4.722 -10.447 -17.845  1.00 67.52           H
ATOM   4894 3HG1 VAL A 320       3.670  -9.621 -16.671  1.00 67.52           H
ATOM   4895  CG2 VAL A 320       6.239  -9.180 -15.879  1.00 67.52           C
ATOM   4896 1HG2 VAL A 320       6.683 -10.138 -16.151  1.00 67.52           H
ATOM   4897 2HG2 VAL A 320       7.022  -8.495 -15.556  1.00 67.52           H
ATOM   4898 3HG2 VAL A 320       5.527  -9.327 -15.067  1.00 67.52           H
ATOM   4899  HN  VAL A 320       7.638  -7.059 -17.120  1.00 67.52           H
ATOM   4900  N   GLY A 321       6.224  -6.167 -19.198  1.00 68.88           N
ATOM   4901  CA  GLY A 321       5.740  -5.175 -20.142  1.00 68.88           C
ATOM   4902  C   GLY A 321       6.641  -5.108 -21.377  1.00 68.88           C
ATOM   4903  O   GLY A 321       7.702  -4.486 -21.343  1.00 68.88           O
ATOM   4904 1HA  GLY A 321       4.722  -5.420 -20.443  1.00 68.88           H
ATOM   4905 2HA  GLY A 321       5.703  -4.197 -19.661  1.00 68.88           H
ATOM   4906  HN  GLY A 321       6.791  -5.805 -18.457  1.00 68.88           H
ATOM   4907  N   GLU A 322       6.184  -5.756 -22.439  1.00 74.14           N
ATOM   4908  CA  GLU A 322       6.815  -5.602 -23.738  1.00 74.14           C
ATOM   4909  C   GLU A 322       6.806  -4.132 -24.162  1.00 74.14           C
ATOM   4910  O   GLU A 322       7.816  -3.611 -24.632  1.00 74.14           O
ATOM   4911  HA  GLU A 322       7.842  -5.942 -23.604  1.00 74.14           H
ATOM   4912  CB  GLU A 322       6.130  -6.479 -24.788  1.00 74.14           C
ATOM   4913 1HB  GLU A 322       5.051  -6.334 -24.740  1.00 74.14           H
ATOM   4914 2HB  GLU A 322       6.550  -6.270 -25.772  1.00 74.14           H
ATOM   4915  CG  GLU A 322       6.388  -7.963 -24.516  1.00 74.14           C
ATOM   4916 1HG  GLU A 322       7.460  -8.137 -24.421  1.00 74.14           H
ATOM   4917 2HG  GLU A 322       5.933  -8.246 -23.567  1.00 74.14           H
ATOM   4918  CD  GLU A 322       5.822  -8.833 -25.640  1.00 74.14           C
ATOM   4919  OE1 GLU A 322       6.169 -10.033 -25.658  1.00 74.14           O
ATOM   4920  OE2 GLU A 322       5.054  -8.277 -26.456  1.00 74.14           O
ATOM   4921  HN  GLU A 322       5.400  -6.377 -22.421  1.00 74.14           H
ATOM   4922  N   ARG A 323       5.654  -3.504 -23.979  1.00 75.15           N
ATOM   4923  CA  ARG A 323       5.484  -2.118 -24.384  1.00 75.15           C
ATOM   4924  C   ARG A 323       6.479  -1.223 -23.642  1.00 75.15           C
ATOM   4925  O   ARG A 323       7.102  -0.350 -24.243  1.00 75.15           O
ATOM   4926  HA  ARG A 323       5.678  -2.116 -25.456  1.00 75.15           H
ATOM   4927  CB  ARG A 323       4.062  -1.632 -24.100  1.00 75.15           C
ATOM   4928 1HB  ARG A 323       3.351  -2.428 -24.322  1.00 75.15           H
ATOM   4929 2HB  ARG A 323       3.958  -1.398 -23.041  1.00 75.15           H
ATOM   4930  CG  ARG A 323       3.728  -0.395 -24.937  1.00 75.15           C
ATOM   4931 1HG  ARG A 323       4.407   0.417 -24.678  1.00 75.15           H
ATOM   4932 2HG  ARG A 323       3.882  -0.615 -25.994  1.00 75.15           H
ATOM   4933  CD  ARG A 323       2.282   0.048 -24.707  1.00 75.15           C
ATOM   4934 1HD  ARG A 323       1.622  -0.819 -24.714  1.00 75.15           H
ATOM   4935 2HD  ARG A 323       2.187   0.514 -23.726  1.00 75.15           H
ATOM   4936  NE  ARG A 323       1.872   1.003 -25.761  1.00 75.15           N
ATOM   4937  HE  ARG A 323       2.494   1.147 -26.531  1.00 75.15           H
ATOM   4938  CZ  ARG A 323       0.720   1.688 -25.748  1.00 75.15           C
ATOM   4939  NH1 ARG A 323      -0.150   1.535 -24.741  1.00 75.15           N
ATOM   4940 1HH1 ARG A 323       0.058   0.906 -23.991  1.00 75.15           H
ATOM   4941 2HH1 ARG A 323      -1.007   2.050 -24.738  1.00 75.15           H
ATOM   4942  NH2 ARG A 323       0.452   2.528 -26.757  1.00 75.15           N
ATOM   4943 1HH2 ARG A 323      -0.403   3.046 -26.762  1.00 75.15           H
ATOM   4944 2HH2 ARG A 323       1.107   2.636 -27.505  1.00 75.15           H
ATOM   4945  HN  ARG A 323       4.847  -3.925 -23.564  1.00 75.15           H
ATOM   4946  N   PHE A 324       6.598  -1.472 -22.346  1.00 76.57           N
ATOM   4947  CA  PHE A 324       7.457  -0.658 -21.503  1.00 76.57           C
ATOM   4948  C   PHE A 324       8.925  -0.809 -21.909  1.00 76.57           C
ATOM   4949  O   PHE A 324       9.657   0.176 -21.983  1.00 76.57           O
ATOM   4950  HA  PHE A 324       7.151   0.380 -21.635  1.00 76.57           H
ATOM   4951  CB  PHE A 324       7.283  -1.160 -20.069  1.00 76.57           C
ATOM   4952 1HB  PHE A 324       6.218  -1.213 -19.840  1.00 76.57           H
ATOM   4953 2HB  PHE A 324       7.674  -2.175 -20.000  1.00 76.57           H
ATOM   4954  CG  PHE A 324       7.973  -0.290 -19.016  1.00 76.57           C
ATOM   4955  CD1 PHE A 324       9.231  -0.597 -18.599  1.00 76.57           C
ATOM   4956  HD1 PHE A 324       9.747  -1.463 -19.015  1.00 76.57           H
ATOM   4957  CD2 PHE A 324       7.330   0.790 -18.498  1.00 76.57           C
ATOM   4958  HD2 PHE A 324       6.322   1.036 -18.832  1.00 76.57           H
ATOM   4959  CE1 PHE A 324       9.872   0.210 -17.623  1.00 76.57           C
ATOM   4960  HE1 PHE A 324      10.880  -0.036 -17.288  1.00 76.57           H
ATOM   4961  CE2 PHE A 324       7.970   1.597 -17.522  1.00 76.57           C
ATOM   4962  HE2 PHE A 324       7.454   2.463 -17.106  1.00 76.57           H
ATOM   4963  CZ  PHE A 324       9.228   1.290 -17.104  1.00 76.57           C
ATOM   4964  HZ  PHE A 324       9.720   1.910 -16.355  1.00 76.57           H
ATOM   4965  HN  PHE A 324       6.120  -2.212 -21.872  1.00 76.57           H
ATOM   4966  N   ARG A 325       9.311  -2.052 -22.161  1.00 79.94           N
ATOM   4967  CA  ARG A 325      10.672  -2.342 -22.578  1.00 79.94           C
ATOM   4968  C   ARG A 325      11.018  -1.557 -23.845  1.00 79.94           C
ATOM   4969  O   ARG A 325      12.107  -0.995 -23.954  1.00 79.94           O
ATOM   4970  HA  ARG A 325      11.294  -2.028 -21.740  1.00 79.94           H
ATOM   4971  CB  ARG A 325      10.859  -3.837 -22.846  1.00 79.94           C
ATOM   4972 1HB  ARG A 325       9.947  -4.250 -23.277  1.00 79.94           H
ATOM   4973 2HB  ARG A 325      11.652  -3.983 -23.579  1.00 79.94           H
ATOM   4974  CG  ARG A 325      11.204  -4.586 -21.557  1.00 79.94           C
ATOM   4975 1HG  ARG A 325      12.106  -4.162 -21.117  1.00 79.94           H
ATOM   4976 2HG  ARG A 325      10.402  -4.454 -20.830  1.00 79.94           H
ATOM   4977  CD  ARG A 325      11.414  -6.077 -21.828  1.00 79.94           C
ATOM   4978 1HD  ARG A 325      11.947  -6.212 -22.769  1.00 79.94           H
ATOM   4979 2HD  ARG A 325      12.033  -6.514 -21.045  1.00 79.94           H
ATOM   4980  NE  ARG A 325      10.107  -6.770 -21.884  1.00 79.94           N
ATOM   4981  HE  ARG A 325       9.282  -6.229 -21.717  1.00 79.94           H
ATOM   4982  CZ  ARG A 325       9.960  -8.076 -22.145  1.00 79.94           C
ATOM   4983  NH1 ARG A 325      11.030  -8.848 -22.376  1.00 79.94           N
ATOM   4984 1HH1 ARG A 325      11.948  -8.450 -22.356  1.00 79.94           H
ATOM   4985 2HH1 ARG A 325      10.912  -9.822 -22.570  1.00 79.94           H
ATOM   4986  NH2 ARG A 325       8.726  -8.598 -22.170  1.00 79.94           N
ATOM   4987 1HH2 ARG A 325       8.599  -9.571 -22.363  1.00 79.94           H
ATOM   4988 2HH2 ARG A 325       7.933  -8.015 -21.996  1.00 79.94           H
ATOM   4989  HN  ARG A 325       8.713  -2.849 -22.085  1.00 79.94           H
ATOM   4990  N   ARG A 326      10.070  -1.543 -24.772  1.00 80.82           N
ATOM   4991  CA  ARG A 326      10.254  -0.821 -26.019  1.00 80.82           C
ATOM   4992  C   ARG A 326      10.414   0.676 -25.747  1.00 80.82           C
ATOM   4993  O   ARG A 326      11.276   1.328 -26.333  1.00 80.82           O
ATOM   4994  HA  ARG A 326      11.161  -1.240 -26.453  1.00 80.82           H
ATOM   4995  CB  ARG A 326       9.067  -1.037 -26.960  1.00 80.82           C
ATOM   4996 1HB  ARG A 326       8.134  -0.898 -26.413  1.00 80.82           H
ATOM   4997 2HB  ARG A 326       9.086  -0.289 -27.753  1.00 80.82           H
ATOM   4998  CG  ARG A 326       9.101  -2.438 -27.573  1.00 80.82           C
ATOM   4999 1HG  ARG A 326      10.016  -2.564 -28.151  1.00 80.82           H
ATOM   5000 2HG  ARG A 326       9.120  -3.186 -26.780  1.00 80.82           H
ATOM   5001  CD  ARG A 326       7.886  -2.673 -28.473  1.00 80.82           C
ATOM   5002 1HD  ARG A 326       6.977  -2.362 -27.958  1.00 80.82           H
ATOM   5003 2HD  ARG A 326       7.967  -2.064 -29.373  1.00 80.82           H
ATOM   5004  NE  ARG A 326       7.795  -4.104 -28.838  1.00 80.82           N
ATOM   5005  HE  ARG A 326       7.934  -4.782 -28.116  1.00 80.82           H
ATOM   5006  CZ  ARG A 326       7.540  -4.549 -30.076  1.00 80.82           C
ATOM   5007  NH1 ARG A 326       7.347  -3.686 -31.082  1.00 80.82           N
ATOM   5008 1HH1 ARG A 326       7.392  -2.701 -30.912  1.00 80.82           H
ATOM   5009 2HH1 ARG A 326       7.156  -4.026 -32.003  1.00 80.82           H
ATOM   5010  NH2 ARG A 326       7.481  -5.870 -30.292  1.00 80.82           N
ATOM   5011 1HH2 ARG A 326       7.291  -6.219 -31.210  1.00 80.82           H
ATOM   5012 2HH2 ARG A 326       7.626  -6.508 -29.536  1.00 80.82           H
ATOM   5013  HN  ARG A 326       9.192  -2.013 -24.681  1.00 80.82           H
ATOM   5014  N   ASP A 327       9.570   1.177 -24.857  1.00 81.15           N
ATOM   5015  CA  ASP A 327       9.568   2.595 -24.542  1.00 81.15           C
ATOM   5016  C   ASP A 327      10.872   2.956 -23.827  1.00 81.15           C
ATOM   5017  O   ASP A 327      11.463   4.001 -24.095  1.00 81.15           O
ATOM   5018  HA  ASP A 327       9.466   3.101 -25.502  1.00 81.15           H
ATOM   5019  CB  ASP A 327       8.406   2.953 -23.614  1.00 81.15           C
ATOM   5020 1HB  ASP A 327       8.484   2.380 -22.690  1.00 81.15           H
ATOM   5021 2HB  ASP A 327       8.463   4.007 -23.342  1.00 81.15           H
ATOM   5022  CG  ASP A 327       7.061   2.666 -24.285  1.00 81.15           C
ATOM   5023  OD1 ASP A 327       7.004   2.808 -25.526  1.00 81.15           O
ATOM   5024  OD2 ASP A 327       6.120   2.312 -23.542  1.00 81.15           O
ATOM   5025  HN  ASP A 327       8.897   0.632 -24.356  1.00 81.15           H
ATOM   5026  N   LEU A 328      11.282   2.071 -22.930  1.00 83.10           N
ATOM   5027  CA  LEU A 328      12.490   2.296 -22.154  1.00 83.10           C
ATOM   5028  C   LEU A 328      13.679   2.458 -23.104  1.00 83.10           C
ATOM   5029  O   LEU A 328      14.440   3.418 -22.993  1.00 83.10           O
ATOM   5030  HA  LEU A 328      12.357   3.229 -21.606  1.00 83.10           H
ATOM   5031  CB  LEU A 328      12.677   1.185 -21.119  1.00 83.10           C
ATOM   5032 1HB  LEU A 328      11.831   1.210 -20.432  1.00 83.10           H
ATOM   5033 2HB  LEU A 328      12.641   0.226 -21.635  1.00 83.10           H
ATOM   5034  CG  LEU A 328      13.966   1.244 -20.298  1.00 83.10           C
ATOM   5035  HG  LEU A 328      14.808   1.297 -20.988  1.00 83.10           H
ATOM   5036  CD1 LEU A 328      14.009   2.506 -19.434  1.00 83.10           C
ATOM   5037 1HD1 LEU A 328      13.963   3.387 -20.075  1.00 83.10           H
ATOM   5038 2HD1 LEU A 328      13.160   2.508 -18.751  1.00 83.10           H
ATOM   5039 3HD1 LEU A 328      14.936   2.523 -18.861  1.00 83.10           H
ATOM   5040  CD2 LEU A 328      14.144  -0.027 -19.465  1.00 83.10           C
ATOM   5041 1HD2 LEU A 328      13.300  -0.136 -18.783  1.00 83.10           H
ATOM   5042 2HD2 LEU A 328      14.190  -0.892 -20.126  1.00 83.10           H
ATOM   5043 3HD2 LEU A 328      15.068   0.041 -18.891  1.00 83.10           H
ATOM   5044  HN  LEU A 328      10.806   1.214 -22.732  1.00 83.10           H
ATOM   5045  N   VAL A 329      13.800   1.505 -24.016  1.00 82.58           N
ATOM   5046  CA  VAL A 329      14.929   1.483 -24.931  1.00 82.58           C
ATOM   5047  C   VAL A 329      14.887   2.731 -25.815  1.00 82.58           C
ATOM   5048  O   VAL A 329      15.929   3.283 -26.166  1.00 82.58           O
ATOM   5049  HA  VAL A 329      15.839   1.509 -24.331  1.00 82.58           H
ATOM   5050  CB  VAL A 329      14.928   0.181 -25.734  1.00 82.58           C
ATOM   5051  HB  VAL A 329      13.962   0.096 -26.232  1.00 82.58           H
ATOM   5052  CG1 VAL A 329      16.013   0.201 -26.812  1.00 82.58           C
ATOM   5053 1HG1 VAL A 329      15.833   1.033 -27.494  1.00 82.58           H
ATOM   5054 2HG1 VAL A 329      16.989   0.321 -26.343  1.00 82.58           H
ATOM   5055 3HG1 VAL A 329      15.989  -0.736 -27.368  1.00 82.58           H
ATOM   5056  CG2 VAL A 329      15.090  -1.030 -24.814  1.00 82.58           C
ATOM   5057 1HG2 VAL A 329      16.035  -0.953 -24.276  1.00 82.58           H
ATOM   5058 2HG2 VAL A 329      14.267  -1.059 -24.101  1.00 82.58           H
ATOM   5059 3HG2 VAL A 329      15.086  -1.943 -25.411  1.00 82.58           H
ATOM   5060  HN  VAL A 329      13.146   0.758 -24.135  1.00 82.58           H
ATOM   5061  N   LYS A 330      13.672   3.140 -26.149  1.00 81.81           N
[truncated: 117,320 more chars]
