# Supplementary material for: Noncanonical roles of chemokine regions in CCR9 activation revealed by structural modeling and mutational mapping
Source: Nat Commun. 2025 Aug 18;16:7695. doi: 10.1038/s41467-025-62321-9 (PMC12361432; doi:10.1038/s41467-025-62321-9)
Supplement: Supplementary file 4 — Supplementary Data 2 [file 41467_2025_62321_MOESM4_ESM.zip › CCR9_CCL25_rnk21.pdb]

SSBOND   1 CYS A   38    CYS A  289 
SSBOND   2 CYS A  119    CYS A  198 
SSBOND   3 CYS B    7    CYS B   35 
SSBOND   4 CYS B    8    CYS B   52 
ATOM      1  N   GLU A  20       1.320  -6.275  61.938  1.00 39.67           N
ATOM      2  CA  GLU A  20       0.620  -6.063  60.682  1.00 39.67           C
ATOM      3  C   GLU A  20       1.616  -6.017  59.521  1.00 39.67           C
ATOM      4  O   GLU A  20       1.220  -6.057  58.357  1.00 39.67           O
ATOM      5  HA  GLU A  20      -0.040  -6.923  60.570  1.00 39.67           H
ATOM      6  CB  GLU A  20      -0.222  -4.787  60.733  1.00 39.67           C
ATOM      7 1HB  GLU A  20       0.284  -4.036  61.340  1.00 39.67           H
ATOM      8 2HB  GLU A  20      -0.436  -4.447  59.719  1.00 39.67           H
ATOM      9  CG  GLU A  20      -1.576  -5.050  61.394  1.00 39.67           C
ATOM     10 1HG  GLU A  20      -1.992  -5.986  61.021  1.00 39.67           H
ATOM     11 2HG  GLU A  20      -1.443  -5.166  62.470  1.00 39.67           H
ATOM     12  CD  GLU A  20      -2.553  -3.905  61.117  1.00 39.67           C
ATOM     13  OE1 GLU A  20      -3.769  -4.145  61.281  1.00 39.67           O
ATOM     14  OE2 GLU A  20      -2.062  -2.817  60.747  1.00 39.67           O
ATOM     15  HN  GLU A  20       2.315  -6.347  61.860  1.00 39.67           H
ATOM     16  N   SER A  21       2.889  -5.934  59.878  1.00 43.14           N
ATOM     17  CA  SER A  21       3.938  -5.796  58.882  1.00 43.14           C
ATOM     18  C   SER A  21       4.146  -7.125  58.153  1.00 43.14           C
ATOM     19  O   SER A  21       4.473  -7.143  56.968  1.00 43.14           O
ATOM     20  HA  SER A  21       3.581  -5.032  58.191  1.00 43.14           H
ATOM     21  CB  SER A  21       5.248  -5.331  59.522  1.00 43.14           C
ATOM     22 1HB  SER A  21       5.895  -4.906  58.755  1.00 43.14           H
ATOM     23 2HB  SER A  21       5.039  -4.537  60.239  1.00 43.14           H
ATOM     24  OG  SER A  21       5.928  -6.397  60.179  1.00 43.14           O
ATOM     25  HG  SER A  21       6.774  -6.059  60.593  1.00 43.14           H
ATOM     26  HN  SER A  21       3.207  -5.959  60.826  1.00 43.14           H
ATOM     27  N   THR A  22       3.947  -8.206  58.893  1.00 45.05           N
ATOM     28  CA  THR A  22       4.373  -9.517  58.433  1.00 45.05           C
ATOM     29  C   THR A  22       3.406 -10.051  57.375  1.00 45.05           C
ATOM     30  O   THR A  22       3.814 -10.364  56.257  1.00 45.05           O
ATOM     31  HA  THR A  22       5.346  -9.413  57.953  1.00 45.05           H
ATOM     32  CB  THR A  22       4.501 -10.428  59.655  1.00 45.05           C
ATOM     33  HB  THR A  22       3.562 -10.944  59.855  1.00 45.05           H
ATOM     34  OG1 THR A  22       4.960  -9.561  60.688  1.00 45.05           O
ATOM     35  HG1 THR A  22       5.828  -9.142  60.423  1.00 45.05           H
ATOM     36  CG2 THR A  22       5.625 -11.456  59.504  1.00 45.05           C
ATOM     37 1HG2 THR A  22       6.575 -10.938  59.370  1.00 45.05           H
ATOM     38 2HG2 THR A  22       5.428 -12.084  58.635  1.00 45.05           H
ATOM     39 3HG2 THR A  22       5.672 -12.077  60.398  1.00 45.05           H
ATOM     40  HN  THR A  22       3.504  -8.197  59.790  1.00 45.05           H
ATOM     41  N   SER A  23       2.143 -10.140  57.764  1.00 45.76           N
ATOM     42  CA  SER A  23       1.127 -10.698  56.888  1.00 45.76           C
ATOM     43  C   SER A  23       0.999  -9.845  55.624  1.00 45.76           C
ATOM     44  O   SER A  23       0.841 -10.376  54.526  1.00 45.76           O
ATOM     45  HA  SER A  23       1.478 -11.699  56.640  1.00 45.76           H
ATOM     46  CB  SER A  23      -0.224 -10.794  57.602  1.00 45.76           C
ATOM     47 1HB  SER A  23      -0.974 -11.172  56.908  1.00 45.76           H
ATOM     48 2HB  SER A  23      -0.152 -11.513  58.418  1.00 45.76           H
ATOM     49  OG  SER A  23      -0.646  -9.534  58.116  1.00 45.76           O
ATOM     50  HG  SER A  23      -1.528  -9.631  58.578  1.00 45.76           H
ATOM     51  HN  SER A  23       1.811  -9.839  58.658  1.00 45.76           H
ATOM     52  N   SER A  24       1.074  -8.537  55.822  1.00 48.38           N
ATOM     53  CA  SER A  24       0.939  -7.604  54.716  1.00 48.38           C
ATOM     54  C   SER A  24       2.171  -7.681  53.812  1.00 48.38           C
ATOM     55  O   SER A  24       2.199  -7.077  52.741  1.00 48.38           O
ATOM     56  HA  SER A  24       0.047  -7.924  54.176  1.00 48.38           H
ATOM     57  CB  SER A  24       0.741  -6.174  55.222  1.00 48.38           C
ATOM     58 1HB  SER A  24       0.415  -5.539  54.398  1.00 48.38           H
ATOM     59 2HB  SER A  24      -0.053  -6.160  55.969  1.00 48.38           H
ATOM     60  OG  SER A  24       1.934  -5.639  55.789  1.00 48.38           O
ATOM     61  HG  SER A  24       2.054  -5.983  56.720  1.00 48.38           H
ATOM     62  HN  SER A  24       1.223  -8.113  56.716  1.00 48.38           H
ATOM     63  N   MET A  25       3.160  -8.430  54.277  1.00 47.77           N
ATOM     64  CA  MET A  25       4.341  -8.695  53.473  1.00 47.77           C
ATOM     65  C   MET A  25       4.209 -10.024  52.726  1.00 47.77           C
ATOM     66  O   MET A  25       4.656 -10.147  51.587  1.00 47.77           O
ATOM     67  HA  MET A  25       4.399  -7.873  52.758  1.00 47.77           H
ATOM     68  CB  MET A  25       5.575  -8.736  54.375  1.00 47.77           C
ATOM     69 1HB  MET A  25       5.520  -7.933  55.110  1.00 47.77           H
ATOM     70 2HB  MET A  25       5.594  -9.674  54.930  1.00 47.77           H
ATOM     71  CG  MET A  25       6.859  -8.597  53.555  1.00 47.77           C
ATOM     72 1HG  MET A  25       7.724  -8.840  54.173  1.00 47.77           H
ATOM     73 2HG  MET A  25       6.850  -9.305  52.727  1.00 47.77           H
ATOM     74  SD  MET A  25       7.007  -6.931  52.930  1.00 47.77           S
ATOM     75  CE  MET A  25       8.112  -6.239  54.150  1.00 47.77           C
ATOM     76 1HE  MET A  25       7.651  -6.303  55.135  1.00 47.77           H
ATOM     77 2HE  MET A  25       9.048  -6.797  54.149  1.00 47.77           H
ATOM     78 3HE  MET A  25       8.310  -5.195  53.909  1.00 47.77           H
ATOM     79  HN  MET A  25       3.164  -8.852  55.184  1.00 47.77           H
ATOM     80  N   GLU A  26       3.593 -10.985  53.399  1.00 49.17           N
ATOM     81  CA  GLU A  26       3.400 -12.301  52.815  1.00 49.17           C
ATOM     82  C   GLU A  26       2.403 -12.228  51.656  1.00 49.17           C
ATOM     83  O   GLU A  26       2.633 -12.809  50.597  1.00 49.17           O
ATOM     84  HA  GLU A  26       4.380 -12.599  52.441  1.00 49.17           H
ATOM     85  CB  GLU A  26       2.940 -13.308  53.871  1.00 49.17           C
ATOM     86 1HB  GLU A  26       2.191 -12.847  54.516  1.00 49.17           H
ATOM     87 2HB  GLU A  26       2.587 -14.217  53.383  1.00 49.17           H
ATOM     88  CG  GLU A  26       4.102 -13.726  54.774  1.00 49.17           C
ATOM     89 1HG  GLU A  26       4.937 -14.068  54.162  1.00 49.17           H
ATOM     90 2HG  GLU A  26       4.454 -12.864  55.341  1.00 49.17           H
ATOM     91  CD  GLU A  26       3.677 -14.837  55.735  1.00 49.17           C
ATOM     92  OE1 GLU A  26       4.580 -15.581  56.177  1.00 49.17           O
ATOM     93  OE2 GLU A  26       2.460 -14.918  56.007  1.00 49.17           O
ATOM     94  HN  GLU A  26       3.230 -10.876  54.324  1.00 49.17           H
ATOM     95  N   ASP A  27       1.317 -11.508  51.897  1.00 48.89           N
ATOM     96  CA  ASP A  27       0.305 -11.316  50.873  1.00 48.89           C
ATOM     97  C   ASP A  27       0.954 -10.711  49.627  1.00 48.89           C
ATOM     98  O   ASP A  27       0.498 -10.946  48.509  1.00 48.89           O
ATOM     99  HA  ASP A  27      -0.108 -12.308  50.689  1.00 48.89           H
ATOM    100  CB  ASP A  27      -0.787 -10.356  51.351  1.00 48.89           C
ATOM    101 1HB  ASP A  27      -0.341  -9.560  51.947  1.00 48.89           H
ATOM    102 2HB  ASP A  27      -1.262  -9.883  50.492  1.00 48.89           H
ATOM    103  CG  ASP A  27      -1.840 -11.093  52.181  1.00 48.89           C
ATOM    104  OD1 ASP A  27      -1.848 -12.340  52.110  1.00 48.89           O
ATOM    105  OD2 ASP A  27      -2.613 -10.391  52.869  1.00 48.89           O
ATOM    106  HN  ASP A  27       1.125 -11.061  52.771  1.00 48.89           H
ATOM    107  N   TYR A  28       2.008  -9.943  49.861  1.00 50.32           N
ATOM    108  CA  TYR A  28       2.716  -9.291  48.772  1.00 50.32           C
ATOM    109  C   TYR A  28       3.466 -10.313  47.916  1.00 50.32           C
ATOM    110  O   TYR A  28       3.523 -10.182  46.694  1.00 50.32           O
ATOM    111  HA  TYR A  28       1.980  -8.778  48.152  1.00 50.32           H
ATOM    112  CB  TYR A  28       3.729  -8.353  49.430  1.00 50.32           C
ATOM    113 1HB  TYR A  28       3.761  -8.561  50.500  1.00 50.32           H
ATOM    114 2HB  TYR A  28       4.721  -8.571  49.034  1.00 50.32           H
ATOM    115  CG  TYR A  28       3.428  -6.867  49.223  1.00 50.32           C
ATOM    116  CD1 TYR A  28       4.111  -6.153  48.260  1.00 50.32           C
ATOM    117  HD1 TYR A  28       4.865  -6.647  47.647  1.00 50.32           H
ATOM    118  CD2 TYR A  28       2.474  -6.242  49.999  1.00 50.32           C
ATOM    119  HD2 TYR A  28       1.935  -6.806  50.760  1.00 50.32           H
ATOM    120  CE1 TYR A  28       3.828  -4.755  48.064  1.00 50.32           C
ATOM    121  HE1 TYR A  28       4.360  -4.179  47.307  1.00 50.32           H
ATOM    122  CE2 TYR A  28       2.191  -4.843  49.804  1.00 50.32           C
ATOM    123  HE2 TYR A  28       1.440  -4.337  50.410  1.00 50.32           H
ATOM    124  CZ  TYR A  28       2.882  -4.169  48.846  1.00 50.32           C
ATOM    125  OH  TYR A  28       2.614  -2.848  48.662  1.00 50.32           O
ATOM    126  HH  TYR A  28       1.838  -2.574  49.229  1.00 50.32           H
ATOM    127  HN  TYR A  28       2.378  -9.765  50.773  1.00 50.32           H
ATOM    128  N   VAL A  29       4.022 -11.309  48.591  1.00 49.48           N
ATOM    129  CA  VAL A  29       4.850 -12.297  47.920  1.00 49.48           C
ATOM    130  C   VAL A  29       3.951 -13.338  47.249  1.00 49.48           C
ATOM    131  O   VAL A  29       4.228 -13.775  46.133  1.00 49.48           O
ATOM    132  HA  VAL A  29       5.422 -11.779  47.150  1.00 49.48           H
ATOM    133  CB  VAL A  29       5.838 -12.911  48.913  1.00 49.48           C
ATOM    134  HB  VAL A  29       5.264 -13.431  49.679  1.00 49.48           H
ATOM    135  CG1 VAL A  29       6.740 -13.938  48.224  1.00 49.48           C
ATOM    136 1HG1 VAL A  29       6.127 -14.735  47.802  1.00 49.48           H
ATOM    137 2HG1 VAL A  29       7.302 -13.451  47.427  1.00 49.48           H
ATOM    138 3HG1 VAL A  29       7.433 -14.359  48.952  1.00 49.48           H
ATOM    139  CG2 VAL A  29       6.669 -11.827  49.602  1.00 49.48           C
ATOM    140 1HG2 VAL A  29       7.229 -11.267  48.853  1.00 49.48           H
ATOM    141 2HG2 VAL A  29       6.007 -11.150  50.142  1.00 49.48           H
ATOM    142 3HG2 VAL A  29       7.364 -12.291  50.302  1.00 49.48           H
ATOM    143  HN  VAL A  29       3.914 -11.446  49.575  1.00 49.48           H
ATOM    144  N   ASN A  30       2.893 -13.704  47.957  1.00 49.20           N
ATOM    145  CA  ASN A  30       2.095 -14.855  47.569  1.00 49.20           C
ATOM    146  C   ASN A  30       1.104 -14.439  46.480  1.00 49.20           C
ATOM    147  O   ASN A  30       0.386 -15.277  45.937  1.00 49.20           O
ATOM    148  HA  ASN A  30       2.813 -15.596  47.218  1.00 49.20           H
ATOM    149  CB  ASN A  30       1.295 -15.395  48.756  1.00 49.20           C
ATOM    150 1HB  ASN A  30       1.107 -14.592  49.468  1.00 49.20           H
ATOM    151 2HB  ASN A  30       0.323 -15.750  48.412  1.00 49.20           H
ATOM    152  CG  ASN A  30       2.044 -16.535  49.450  1.00 49.20           C
ATOM    153  OD1 ASN A  30       3.103 -16.966  49.024  1.00 49.20           O
ATOM    154  ND2 ASN A  30       1.437 -16.997  50.539  1.00 49.20           N
ATOM    155 1HD2 ASN A  30       0.569 -16.598  50.835  1.00 49.20           H
ATOM    156 2HD2 ASN A  30       1.849 -17.742  51.063  1.00 49.20           H
ATOM    157  HN  ASN A  30       2.580 -13.231  48.780  1.00 49.20           H
ATOM    158  N   PHE A  31       1.097 -13.146  46.194  1.00 49.59           N
ATOM    159  CA  PHE A  31       0.627 -12.667  44.905  1.00 49.59           C
ATOM    160  C   PHE A  31       1.536 -13.152  43.774  1.00 49.59           C
ATOM    161  O   PHE A  31       2.523 -12.497  43.443  1.00 49.59           O
ATOM    162  HA  PHE A  31      -0.377 -13.067  44.759  1.00 49.59           H
ATOM    163  CB  PHE A  31       0.665 -11.138  44.954  1.00 49.59           C
ATOM    164 1HB  PHE A  31       1.190 -10.827  45.857  1.00 49.59           H
ATOM    165 2HB  PHE A  31       1.244 -10.772  44.107  1.00 49.59           H
ATOM    166  CG  PHE A  31      -0.716 -10.480  44.932  1.00 49.59           C
ATOM    167  CD1 PHE A  31      -1.263 -10.088  43.751  1.00 49.59           C
ATOM    168  HD1 PHE A  31      -0.718 -10.243  42.819  1.00 49.59           H
ATOM    169  CD2 PHE A  31      -1.396 -10.287  46.094  1.00 49.59           C
ATOM    170  HD2 PHE A  31      -0.957 -10.601  47.041  1.00 49.59           H
ATOM    171  CE1 PHE A  31      -2.545  -9.477  43.730  1.00 49.59           C
ATOM    172  HE1 PHE A  31      -2.984  -9.162  42.783  1.00 49.59           H
ATOM    173  CE2 PHE A  31      -2.678  -9.676  46.074  1.00 49.59           C
ATOM    174  HE2 PHE A  31      -3.223  -9.521  47.005  1.00 49.59           H
ATOM    175  CZ  PHE A  31      -3.225  -9.284  44.892  1.00 49.59           C
ATOM    176  HZ  PHE A  31      -4.209  -8.815  44.876  1.00 49.59           H
ATOM    177  HN  PHE A  31       1.405 -12.432  46.823  1.00 49.59           H
ATOM    178  N   ASN A  32       1.171 -14.296  43.214  1.00 51.33           N
ATOM    179  CA  ASN A  32       1.518 -14.598  41.836  1.00 51.33           C
ATOM    180  C   ASN A  32       0.975 -13.496  40.924  1.00 51.33           C
ATOM    181  O   ASN A  32      -0.061 -13.670  40.283  1.00 51.33           O
ATOM    182  HA  ASN A  32       2.607 -14.653  41.820  1.00 51.33           H
ATOM    183  CB  ASN A  32       0.903 -15.926  41.391  1.00 51.33           C
ATOM    184 1HB  ASN A  32      -0.032 -16.095  41.926  1.00 51.33           H
ATOM    185 2HB  ASN A  32       0.659 -15.881  40.329  1.00 51.33           H
ATOM    186  CG  ASN A  32       1.862 -17.089  41.650  1.00 51.33           C
ATOM    187  OD1 ASN A  32       3.062 -16.919  41.791  1.00 51.33           O
ATOM    188  ND2 ASN A  32       1.269 -18.278  41.705  1.00 51.33           N
ATOM    189 1HD2 ASN A  32       0.279 -18.349  41.580  1.00 51.33           H
ATOM    190 2HD2 ASN A  32       1.812 -19.101  41.870  1.00 51.33           H
ATOM    191  HN  ASN A  32       0.648 -15.007  43.684  1.00 51.33           H
ATOM    192  N   PHE A  33       1.698 -12.386  40.894  1.00 55.22           N
ATOM    193  CA  PHE A  33       1.531 -11.412  39.829  1.00 55.22           C
ATOM    194  C   PHE A  33       1.889 -12.019  38.470  1.00 55.22           C
ATOM    195  O   PHE A  33       3.033 -11.924  38.027  1.00 55.22           O
ATOM    196  HA  PHE A  33       0.483 -11.113  39.826  1.00 55.22           H
ATOM    197  CB  PHE A  33       2.488 -10.256  40.126  1.00 55.22           C
ATOM    198 1HB  PHE A  33       3.465 -10.664  40.384  1.00 55.22           H
ATOM    199 2HB  PHE A  33       2.619  -9.664  39.220  1.00 55.22           H
ATOM    200  CG  PHE A  33       2.020  -9.336  41.256  1.00 55.22           C
ATOM    201  CD1 PHE A  33       1.071  -8.392  41.015  1.00 55.22           C
ATOM    202  HD1 PHE A  33       0.643  -8.292  40.018  1.00 55.22           H
ATOM    203  CD2 PHE A  33       2.554  -9.462  42.500  1.00 55.22           C
ATOM    204  HD2 PHE A  33       3.315 -10.218  42.693  1.00 55.22           H
ATOM    205  CE1 PHE A  33       0.637  -7.539  42.063  1.00 55.22           C
ATOM    206  HE1 PHE A  33      -0.124  -6.782  41.871  1.00 55.22           H
ATOM    207  CE2 PHE A  33       2.120  -8.608  43.549  1.00 55.22           C
ATOM    208  HE2 PHE A  33       2.548  -8.709  44.546  1.00 55.22           H
ATOM    209  CZ  PHE A  33       1.171  -7.665  43.308  1.00 55.22           C
ATOM    210  HZ  PHE A  33       0.838  -7.009  44.113  1.00 55.22           H
ATOM    211  HN  PHE A  33       2.387 -12.149  41.580  1.00 55.22           H
ATOM    212  N   THR A  34       0.891 -12.628  37.848  1.00 63.99           N
ATOM    213  CA  THR A  34       0.919 -12.835  36.410  1.00 63.99           C
ATOM    214  C   THR A  34       1.354 -11.553  35.696  1.00 63.99           C
ATOM    215  O   THR A  34       0.695 -10.521  35.809  1.00 63.99           O
ATOM    216  HA  THR A  34       1.668 -13.595  36.187  1.00 63.99           H
ATOM    217  CB  THR A  34      -0.460 -13.334  35.977  1.00 63.99           C
ATOM    218  HB  THR A  34      -0.987 -12.571  35.403  1.00 63.99           H
ATOM    219  OG1 THR A  34      -1.086 -13.728  37.195  1.00 63.99           O
ATOM    220  HG1 THR A  34      -2.075 -13.798  37.065  1.00 63.99           H
ATOM    221  CG2 THR A  34      -0.386 -14.626  35.161  1.00 63.99           C
ATOM    222 1HG2 THR A  34       0.081 -15.407  35.760  1.00 63.99           H
ATOM    223 2HG2 THR A  34       0.207 -14.454  34.262  1.00 63.99           H
ATOM    224 3HG2 THR A  34      -1.392 -14.936  34.879  1.00 63.99           H
ATOM    225  HN  THR A  34       0.074 -12.977  38.309  1.00 63.99           H
ATOM    226  N   ASP A  35       2.462 -11.661  34.977  1.00 77.56           N
ATOM    227  CA  ASP A  35       3.121 -10.485  34.436  1.00 77.56           C
ATOM    228  C   ASP A  35       2.312  -9.953  33.251  1.00 77.56           C
ATOM    229  O   ASP A  35       2.664 -10.192  32.097  1.00 77.56           O
ATOM    230  HA  ASP A  35       3.165  -9.776  35.263  1.00 77.56           H
ATOM    231  CB  ASP A  35       4.527 -10.822  33.936  1.00 77.56           C
ATOM    232 1HB  ASP A  35       4.844 -11.779  34.349  1.00 77.56           H
ATOM    233 2HB  ASP A  35       4.514 -10.932  32.851  1.00 77.56           H
ATOM    234  CG  ASP A  35       5.526  -9.733  34.332  1.00 77.56           C
ATOM    235  OD1 ASP A  35       5.057  -8.689  34.835  1.00 77.56           O
ATOM    236  OD2 ASP A  35       6.735  -9.968  34.122  1.00 77.56           O
ATOM    237  HN  ASP A  35       2.908 -12.531  34.764  1.00 77.56           H
ATOM    238  N   PHE A  36       1.244  -9.240  33.577  1.00 88.17           N
ATOM    239  CA  PHE A  36       0.364  -8.701  32.555  1.00 88.17           C
ATOM    240  C   PHE A  36       0.974  -7.457  31.906  1.00 88.17           C
ATOM    241  O   PHE A  36       0.487  -6.985  30.880  1.00 88.17           O
ATOM    242  HA  PHE A  36       0.233  -9.475  31.799  1.00 88.17           H
ATOM    243  CB  PHE A  36      -0.942  -8.310  33.250  1.00 88.17           C
ATOM    244 1HB  PHE A  36      -0.712  -7.662  34.096  1.00 88.17           H
ATOM    245 2HB  PHE A  36      -1.550  -7.727  32.558  1.00 88.17           H
ATOM    246  CG  PHE A  36      -1.763  -9.501  33.748  1.00 88.17           C
ATOM    247  CD1 PHE A  36      -1.902 -10.605  32.966  1.00 88.17           C
ATOM    248  HD1 PHE A  36      -1.428 -10.642  31.985  1.00 88.17           H
ATOM    249  CD2 PHE A  36      -2.354  -9.456  34.972  1.00 88.17           C
ATOM    250  HD2 PHE A  36      -2.243  -8.571  35.598  1.00 88.17           H
ATOM    251  CE1 PHE A  36      -2.664 -11.711  33.428  1.00 88.17           C
ATOM    252  HE1 PHE A  36      -2.775 -12.596  32.801  1.00 88.17           H
ATOM    253  CE2 PHE A  36      -3.116 -10.562  35.434  1.00 88.17           C
ATOM    254  HE2 PHE A  36      -3.589 -10.526  36.415  1.00 88.17           H
ATOM    255  CZ  PHE A  36      -3.255 -11.666  34.652  1.00 88.17           C
ATOM    256  HZ  PHE A  36      -3.839 -12.515  35.007  1.00 88.17           H
ATOM    257  HN  PHE A  36       0.977  -9.031  34.518  1.00 88.17           H
ATOM    258  N   TYR A  37       2.032  -6.961  32.532  1.00 91.52           N
ATOM    259  CA  TYR A  37       2.853  -5.933  31.914  1.00 91.52           C
ATOM    260  C   TYR A  37       3.935  -6.555  31.030  1.00 91.52           C
ATOM    261  O   TYR A  37       4.803  -7.277  31.519  1.00 91.52           O
ATOM    262  HA  TYR A  37       2.204  -5.310  31.298  1.00 91.52           H
ATOM    263  CB  TYR A  37       3.522  -5.180  33.065  1.00 91.52           C
ATOM    264 1HB  TYR A  37       2.752  -4.832  33.754  1.00 91.52           H
ATOM    265 2HB  TYR A  37       4.156  -5.872  33.619  1.00 91.52           H
ATOM    266  CG  TYR A  37       4.365  -3.984  32.619  1.00 91.52           C
ATOM    267  CD1 TYR A  37       5.722  -4.134  32.416  1.00 91.52           C
ATOM    268  HD1 TYR A  37       6.193  -5.105  32.574  1.00 91.52           H
ATOM    269  CD2 TYR A  37       3.769  -2.755  32.420  1.00 91.52           C
ATOM    270  HD2 TYR A  37       2.698  -2.637  32.581  1.00 91.52           H
ATOM    271  CE1 TYR A  37       6.516  -3.008  31.996  1.00 91.52           C
ATOM    272  HE1 TYR A  37       7.589  -3.113  31.832  1.00 91.52           H
ATOM    273  CE2 TYR A  37       4.563  -1.630  32.000  1.00 91.52           C
ATOM    274  HE2 TYR A  37       4.106  -0.654  31.839  1.00 91.52           H
ATOM    275  CZ  TYR A  37       5.898  -1.812  31.809  1.00 91.52           C
ATOM    276  OH  TYR A  37       6.647  -0.749  31.412  1.00 91.52           O
ATOM    277  HH  TYR A  37       6.060   0.047  31.263  1.00 91.52           H
ATOM    278  HN  TYR A  37       2.329  -7.249  33.442  1.00 91.52           H
ATOM    279  N   CYS A  38       3.850  -6.251  29.743  1.00 91.27           N
ATOM    280  CA  CYS A  38       4.730  -6.871  28.767  1.00 91.27           C
ATOM    281  C   CYS A  38       5.756  -5.829  28.316  1.00 91.27           C
ATOM    282  O   CYS A  38       5.396  -4.818  27.715  1.00 91.27           O
ATOM    283  HA  CYS A  38       5.220  -7.703  29.272  1.00 91.27           H
ATOM    284  CB  CYS A  38       3.948  -7.451  27.587  1.00 91.27           C
ATOM    285 1HB  CYS A  38       3.143  -8.089  27.952  1.00 91.27           H
ATOM    286 2HB  CYS A  38       3.483  -6.646  27.017  1.00 91.27           H
ATOM    287  SG  CYS A  38       5.068  -8.414  26.507  1.00 91.27           S
ATOM    288  HN  CYS A  38       3.195  -5.596  29.365  1.00 91.27           H
ATOM    289  N   GLU A  39       7.013  -6.112  28.622  1.00 89.97           N
ATOM    290  CA  GLU A  39       8.108  -5.305  28.110  1.00 89.97           C
ATOM    291  C   GLU A  39       8.456  -5.728  26.682  1.00 89.97           C
ATOM    292  O   GLU A  39       8.825  -6.877  26.443  1.00 89.97           O
ATOM    293  HA  GLU A  39       7.738  -4.280  28.113  1.00 89.97           H
ATOM    294  CB  GLU A  39       9.332  -5.399  29.023  1.00 89.97           C
ATOM    295 1HB  GLU A  39       9.549  -6.445  29.241  1.00 89.97           H
ATOM    296 2HB  GLU A  39      10.170  -4.871  28.570  1.00 89.97           H
ATOM    297  CG  GLU A  39       9.068  -4.716  30.367  1.00 89.97           C
ATOM    298 1HG  GLU A  39       8.697  -3.705  30.197  1.00 89.97           H
ATOM    299 2HG  GLU A  39       8.289  -5.255  30.906  1.00 89.97           H
ATOM    300  CD  GLU A  39      10.340  -4.662  31.214  1.00 89.97           C
ATOM    301  OE1 GLU A  39      10.267  -4.066  32.311  1.00 89.97           O
ATOM    302  OE2 GLU A  39      11.357  -5.219  30.747  1.00 89.97           O
ATOM    303  HN  GLU A  39       7.288  -6.875  29.208  1.00 89.97           H
ATOM    304  N   LYS A  40       8.326  -4.777  25.769  1.00 90.03           N
ATOM    305  CA  LYS A  40       8.463  -5.075  24.353  1.00 90.03           C
ATOM    306  C   LYS A  40       9.903  -4.801  23.916  1.00 90.03           C
ATOM    307  O   LYS A  40      10.152  -4.472  22.757  1.00 90.03           O
ATOM    308  HA  LYS A  40       8.258  -6.138  24.221  1.00 90.03           H
ATOM    309  CB  LYS A  40       7.417  -4.309  23.541  1.00 90.03           C
ATOM    310 1HB  LYS A  40       7.558  -3.237  23.678  1.00 90.03           H
ATOM    311 2HB  LYS A  40       7.554  -4.514  22.479  1.00 90.03           H
ATOM    312  CG  LYS A  40       6.000  -4.700  23.964  1.00 90.03           C
ATOM    313 1HG  LYS A  40       5.886  -4.561  25.039  1.00 90.03           H
ATOM    314 2HG  LYS A  40       5.277  -4.043  23.479  1.00 90.03           H
ATOM    315  CD  LYS A  40       5.700  -6.155  23.598  1.00 90.03           C
ATOM    316 1HD  LYS A  40       5.988  -6.340  22.563  1.00 90.03           H
ATOM    317 2HD  LYS A  40       6.300  -6.821  24.219  1.00 90.03           H
ATOM    318  CE  LYS A  40       4.216  -6.473  23.785  1.00 90.03           C
ATOM    319 1HE  LYS A  40       4.013  -6.685  24.835  1.00 90.03           H
ATOM    320 2HE  LYS A  40       3.614  -5.606  23.513  1.00 90.03           H
ATOM    321  NZ  LYS A  40       3.825  -7.635  22.955  1.00 90.03           N
ATOM    322 1HZ  LYS A  40       2.844  -7.842  23.103  1.00 90.03           H
ATOM    323 2HZ  LYS A  40       3.981  -7.418  21.977  1.00 90.03           H
ATOM    324 3HZ  LYS A  40       4.384  -8.440  23.216  1.00 90.03           H
ATOM    325  HN  LYS A  40       8.131  -3.820  25.982  1.00 90.03           H
ATOM    326  N   ASN A  41      10.814  -4.947  24.866  1.00 88.11           N
ATOM    327  CA  ASN A  41      12.215  -4.654  24.612  1.00 88.11           C
ATOM    328  C   ASN A  41      12.717  -5.541  23.470  1.00 88.11           C
ATOM    329  O   ASN A  41      13.432  -5.074  22.585  1.00 88.11           O
ATOM    330  HA  ASN A  41      12.245  -3.594  24.360  1.00 88.11           H
ATOM    331  CB  ASN A  41      13.071  -4.943  25.846  1.00 88.11           C
ATOM    332 1HB  ASN A  41      12.761  -5.886  26.296  1.00 88.11           H
ATOM    333 2HB  ASN A  41      14.114  -5.059  25.551  1.00 88.11           H
ATOM    334  CG  ASN A  41      12.948  -3.816  26.874  1.00 88.11           C
ATOM    335  OD1 ASN A  41      12.651  -2.678  26.553  1.00 88.11           O
ATOM    336  ND2 ASN A  41      13.193  -4.197  28.125  1.00 88.11           N
ATOM    337 1HD2 ASN A  41      13.432  -5.148  28.321  1.00 88.11           H
ATOM    338 2HD2 ASN A  41      13.138  -3.531  28.870  1.00 88.11           H
ATOM    339  HN  ASN A  41      10.610  -5.257  25.794  1.00 88.11           H
ATOM    340  N   ASN A  42      12.323  -6.805  23.528  1.00 89.77           N
ATOM    341  CA  ASN A  42      12.765  -7.772  22.538  1.00 89.77           C
ATOM    342  C   ASN A  42      12.267  -7.345  21.156  1.00 89.77           C
ATOM    343  O   ASN A  42      12.990  -7.463  20.168  1.00 89.77           O
ATOM    344  HA  ASN A  42      13.853  -7.775  22.606  1.00 89.77           H
ATOM    345  CB  ASN A  42      12.200  -9.162  22.836  1.00 89.77           C
ATOM    346 1HB  ASN A  42      11.120  -9.098  22.971  1.00 89.77           H
ATOM    347 2HB  ASN A  42      12.376  -9.820  21.985  1.00 89.77           H
ATOM    348  CG  ASN A  42      12.843  -9.758  24.090  1.00 89.77           C
ATOM    349  OD1 ASN A  42      13.785  -9.223  24.650  1.00 89.77           O
ATOM    350  ND2 ASN A  42      12.282 -10.893  24.498  1.00 89.77           N
ATOM    351 1HD2 ASN A  42      11.510 -11.280  23.992  1.00 89.77           H
ATOM    352 2HD2 ASN A  42      12.632 -11.360  25.310  1.00 89.77           H
ATOM    353  HN  ASN A  42      11.714  -7.169  24.232  1.00 89.77           H
ATOM    354  N   VAL A  43      11.035  -6.859  21.130  1.00 91.01           N
ATOM    355  CA  VAL A  43      10.419  -6.444  19.881  1.00 91.01           C
ATOM    356  C   VAL A  43      11.197  -5.261  19.302  1.00 91.01           C
ATOM    357  O   VAL A  43      11.452  -5.209  18.100  1.00 91.01           O
ATOM    358  HA  VAL A  43      10.487  -7.282  19.187  1.00 91.01           H
ATOM    359  CB  VAL A  43       8.938  -6.134  20.105  1.00 91.01           C
ATOM    360  HB  VAL A  43       8.873  -5.285  20.786  1.00 91.01           H
ATOM    361  CG1 VAL A  43       8.256  -5.737  18.794  1.00 91.01           C
ATOM    362 1HG1 VAL A  43       8.742  -4.851  18.386  1.00 91.01           H
ATOM    363 2HG1 VAL A  43       8.337  -6.557  18.080  1.00 91.01           H
ATOM    364 3HG1 VAL A  43       7.205  -5.522  18.982  1.00 91.01           H
ATOM    365  CG2 VAL A  43       8.222  -7.317  20.759  1.00 91.01           C
ATOM    366 1HG2 VAL A  43       8.302  -8.192  20.114  1.00 91.01           H
ATOM    367 2HG2 VAL A  43       8.684  -7.533  21.723  1.00 91.01           H
ATOM    368 3HG2 VAL A  43       7.171  -7.069  20.907  1.00 91.01           H
ATOM    369  HN  VAL A  43      10.461  -6.746  21.942  1.00 91.01           H
ATOM    370  N   ARG A  44      11.554  -4.339  20.185  1.00 90.15           N
ATOM    371  CA  ARG A  44      12.226  -3.122  19.765  1.00 90.15           C
ATOM    372  C   ARG A  44      13.643  -3.438  19.281  1.00 90.15           C
ATOM    373  O   ARG A  44      14.125  -2.834  18.324  1.00 90.15           O
ATOM    374  HA  ARG A  44      11.613  -2.730  18.954  1.00 90.15           H
ATOM    375  CB  ARG A  44      12.300  -2.110  20.911  1.00 90.15           C
ATOM    376 1HB  ARG A  44      12.732  -2.584  21.792  1.00 90.15           H
ATOM    377 2HB  ARG A  44      12.961  -1.289  20.634  1.00 90.15           H
ATOM    378  CG  ARG A  44      10.911  -1.563  21.249  1.00 90.15           C
ATOM    379 1HG  ARG A  44      10.405  -1.256  20.334  1.00 90.15           H
ATOM    380 2HG  ARG A  44      10.306  -2.350  21.699  1.00 90.15           H
ATOM    381  CD  ARG A  44      11.009  -0.375  22.207  1.00 90.15           C
ATOM    382 1HD  ARG A  44      11.802   0.300  21.885  1.00 90.15           H
ATOM    383 2HD  ARG A  44      10.080   0.195  22.189  1.00 90.15           H
ATOM    384  NE  ARG A  44      11.281  -0.853  23.581  1.00 90.15           N
ATOM    385  HE  ARG A  44      12.230  -1.046  23.831  1.00 90.15           H
ATOM    386  CZ  ARG A  44      10.335  -1.045  24.511  1.00 90.15           C
ATOM    387  NH1 ARG A  44       9.047  -0.803  24.231  1.00 90.15           N
ATOM    388 1HH1 ARG A  44       8.786  -0.477  23.323  1.00 90.15           H
ATOM    389 2HH1 ARG A  44       8.348  -0.949  24.931  1.00 90.15           H
ATOM    390  NH2 ARG A  44      10.697  -1.483  25.725  1.00 90.15           N
ATOM    391 1HH2 ARG A  44      10.004  -1.631  26.430  1.00 90.15           H
ATOM    392 2HH2 ARG A  44      11.661  -1.661  25.925  1.00 90.15           H
ATOM    393  HN  ARG A  44      11.390  -4.414  21.168  1.00 90.15           H
ATOM    394  N   GLN A  45      14.270  -4.383  19.965  1.00 91.28           N
ATOM    395  CA  GLN A  45      15.635  -4.761  19.640  1.00 91.28           C
ATOM    396  C   GLN A  45      15.697  -5.379  18.242  1.00 91.28           C
ATOM    397  O   GLN A  45      16.600  -5.074  17.464  1.00 91.28           O
ATOM    398  HA  GLN A  45      16.205  -3.832  19.660  1.00 91.28           H
ATOM    399  CB  GLN A  45      16.203  -5.720  20.689  1.00 91.28           C
ATOM    400 1HB  GLN A  45      16.085  -5.289  21.683  1.00 91.28           H
ATOM    401 2HB  GLN A  45      15.639  -6.653  20.677  1.00 91.28           H
ATOM    402  CG  GLN A  45      17.682  -6.008  20.425  1.00 91.28           C
ATOM    403 1HG  GLN A  45      17.801  -6.430  19.427  1.00 91.28           H
ATOM    404 2HG  GLN A  45      18.247  -5.076  20.446  1.00 91.28           H
ATOM    405  CD  GLN A  45      18.247  -6.977  21.466  1.00 91.28           C
ATOM    406  OE1 GLN A  45      17.534  -7.533  22.285  1.00 91.28           O
ATOM    407  NE2 GLN A  45      19.563  -7.147  21.389  1.00 91.28           N
ATOM    408 1HE2 GLN A  45      20.090  -6.660  20.692  1.00 91.28           H
ATOM    409 2HE2 GLN A  45      20.026  -7.762  22.027  1.00 91.28           H
ATOM    410  HN  GLN A  45      13.862  -4.887  20.727  1.00 91.28           H
ATOM    411  N   PHE A  46      14.725  -6.235  17.965  1.00 92.77           N
ATOM    412  CA  PHE A  46      14.628  -6.861  16.657  1.00 92.77           C
ATOM    413  C   PHE A  46      14.423  -5.812  15.562  1.00 92.77           C
ATOM    414  O   PHE A  46      15.103  -5.839  14.537  1.00 92.77           O
ATOM    415  HA  PHE A  46      15.565  -7.389  16.481  1.00 92.77           H
ATOM    416  CB  PHE A  46      13.412  -7.788  16.693  1.00 92.77           C
ATOM    417 1HB  PHE A  46      13.589  -8.575  17.425  1.00 92.77           H
ATOM    418 2HB  PHE A  46      12.546  -7.221  17.037  1.00 92.77           H
ATOM    419  CG  PHE A  46      13.079  -8.430  15.344  1.00 92.77           C
ATOM    420  CD1 PHE A  46      12.035  -7.964  14.608  1.00 92.77           C
ATOM    421  HD1 PHE A  46      11.435  -7.132  14.978  1.00 92.77           H
ATOM    422  CD2 PHE A  46      13.827  -9.468  14.882  1.00 92.77           C
ATOM    423  HD2 PHE A  46      14.664  -9.841  15.473  1.00 92.77           H
ATOM    424  CE1 PHE A  46      11.726  -8.560  13.357  1.00 92.77           C
ATOM    425  HE1 PHE A  46      10.889  -8.187  12.767  1.00 92.77           H
ATOM    426  CE2 PHE A  46      13.519 -10.064  13.631  1.00 92.77           C
ATOM    427  HE2 PHE A  46      14.118 -10.895  13.261  1.00 92.77           H
ATOM    428  CZ  PHE A  46      12.475  -9.598  12.895  1.00 92.77           C
ATOM    429  HZ  PHE A  46      12.238 -10.055  11.934  1.00 92.77           H
ATOM    430  HN  PHE A  46      14.013  -6.503  18.615  1.00 92.77           H
ATOM    431  N   ALA A  47      13.484  -4.913  15.816  1.00 92.24           N
ATOM    432  CA  ALA A  47      13.122  -3.909  14.829  1.00 92.24           C
ATOM    433  C   ALA A  47      14.359  -3.084  14.470  1.00 92.24           C
ATOM    434  O   ALA A  47      14.587  -2.777  13.301  1.00 92.24           O
ATOM    435  HA  ALA A  47      12.772  -4.431  13.938  1.00 92.24           H
ATOM    436  CB  ALA A  47      11.983  -3.045  15.374  1.00 92.24           C
ATOM    437 1HB  ALA A  47      11.119  -3.675  15.586  1.00 92.24           H
ATOM    438 2HB  ALA A  47      12.307  -2.553  16.291  1.00 92.24           H
ATOM    439 3HB  ALA A  47      11.712  -2.292  14.634  1.00 92.24           H
ATOM    440  HN  ALA A  47      12.975  -4.864  16.675  1.00 92.24           H
ATOM    441  N   SER A  48      15.126  -2.749  15.497  1.00 92.34           N
ATOM    442  CA  SER A  48      16.196  -1.777  15.347  1.00 92.34           C
ATOM    443  C   SER A  48      17.279  -2.331  14.419  1.00 92.34           C
ATOM    444  O   SER A  48      18.012  -1.569  13.790  1.00 92.34           O
ATOM    445  HA  SER A  48      15.727  -0.898  14.905  1.00 92.34           H
ATOM    446  CB  SER A  48      16.798  -1.406  16.703  1.00 92.34           C
ATOM    447 1HB  SER A  48      17.456  -0.545  16.585  1.00 92.34           H
ATOM    448 2HB  SER A  48      16.001  -1.107  17.384  1.00 92.34           H
ATOM    449  OG  SER A  48      17.530  -2.486  17.276  1.00 92.34           O
ATOM    450  HG  SER A  48      17.900  -2.216  18.165  1.00 92.34           H
ATOM    451  HN  SER A  48      15.026  -3.128  16.417  1.00 92.34           H
ATOM    452  N   HIS A  49      17.346  -3.653  14.363  1.00 93.00           N
ATOM    453  CA  HIS A  49      18.352  -4.318  13.552  1.00 93.00           C
ATOM    454  C   HIS A  49      17.762  -4.661  12.182  1.00 93.00           C
ATOM    455  O   HIS A  49      18.438  -4.539  11.163  1.00 93.00           O
ATOM    456  HA  HIS A  49      19.167  -3.607  13.419  1.00 93.00           H
ATOM    457  CB  HIS A  49      18.914  -5.541  14.278  1.00 93.00           C
ATOM    458 1HB  HIS A  49      18.088  -6.190  14.569  1.00 93.00           H
ATOM    459 2HB  HIS A  49      19.536  -6.108  13.585  1.00 93.00           H
ATOM    460  CG  HIS A  49      19.728  -5.207  15.505  1.00 93.00           C
ATOM    461  ND1 HIS A  49      19.153  -4.895  16.724  1.00 93.00           N
ATOM    462  HD1 HIS A  49      18.172  -4.859  16.916  1.00 93.00           H
ATOM    463  CD2 HIS A  49      21.078  -5.139  15.688  1.00 93.00           C
ATOM    464  HD2 HIS A  49      21.835  -5.328  14.927  1.00 93.00           H
ATOM    465  CE1 HIS A  49      20.122  -4.652  17.594  1.00 93.00           C
ATOM    466  HE1 HIS A  49      19.989  -4.378  18.641  1.00 93.00           H
ATOM    467  NE2 HIS A  49      21.314  -4.803  16.950  1.00 93.00           N
ATOM    468  HN  HIS A  49      16.730  -4.266  14.859  1.00 93.00           H
ATOM    469  N   PHE A  50      16.506  -5.083  12.204  1.00 94.05           N
ATOM    470  CA  PHE A  50      15.912  -5.724  11.043  1.00 94.05           C
ATOM    471  C   PHE A  50      15.406  -4.684  10.041  1.00 94.05           C
ATOM    472  O   PHE A  50      15.654  -4.801   8.842  1.00 94.05           O
ATOM    473  HA  PHE A  50      16.689  -6.329  10.575  1.00 94.05           H
ATOM    474  CB  PHE A  50      14.726  -6.550  11.545  1.00 94.05           C
ATOM    475 1HB  PHE A  50      15.081  -7.258  12.294  1.00 94.05           H
ATOM    476 2HB  PHE A  50      14.020  -5.886  12.045  1.00 94.05           H
ATOM    477  CG  PHE A  50      13.992  -7.318  10.445  1.00 94.05           C
ATOM    478  CD1 PHE A  50      12.744  -6.933  10.064  1.00 94.05           C
ATOM    479  HD1 PHE A  50      12.268  -6.077  10.542  1.00 94.05           H
ATOM    480  CD2 PHE A  50      14.586  -8.386   9.848  1.00 94.05           C
ATOM    481  HD2 PHE A  50      15.585  -8.694  10.154  1.00 94.05           H
ATOM    482  CE1 PHE A  50      12.062  -7.646   9.042  1.00 94.05           C
ATOM    483  HE1 PHE A  50      11.063  -7.337   8.737  1.00 94.05           H
ATOM    484  CE2 PHE A  50      13.904  -9.099   8.827  1.00 94.05           C
ATOM    485  HE2 PHE A  50      14.380  -9.954   8.348  1.00 94.05           H
ATOM    486  CZ  PHE A  50      12.657  -8.713   8.445  1.00 94.05           C
ATOM    487  HZ  PHE A  50      12.133  -9.261   7.661  1.00 94.05           H
ATOM    488  HN  PHE A  50      15.899  -4.993  12.993  1.00 94.05           H
ATOM    489  N   LEU A  51      14.706  -3.691  10.570  1.00 94.92           N
ATOM    490  CA  LEU A  51      13.868  -2.842   9.741  1.00 94.92           C
ATOM    491  C   LEU A  51      14.754  -1.887   8.938  1.00 94.92           C
ATOM    492  O   LEU A  51      14.624  -1.791   7.719  1.00 94.92           O
ATOM    493  HA  LEU A  51      13.337  -3.488   9.043  1.00 94.92           H
ATOM    494  CB  LEU A  51      12.815  -2.133  10.594  1.00 94.92           C
ATOM    495 1HB  LEU A  51      13.328  -1.507  11.324  1.00 94.92           H
ATOM    496 2HB  LEU A  51      12.242  -1.466   9.948  1.00 94.92           H
ATOM    497  CG  LEU A  51      11.835  -3.040  11.340  1.00 94.92           C
ATOM    498  HG  LEU A  51      12.405  -3.671  12.022  1.00 94.92           H
ATOM    499  CD1 LEU A  51      10.864  -2.217  12.190  1.00 94.92           C
ATOM    500 1HD1 LEU A  51      11.425  -1.633  12.920  1.00 94.92           H
ATOM    501 2HD1 LEU A  51      10.297  -1.545  11.546  1.00 94.92           H
ATOM    502 3HD1 LEU A  51      10.179  -2.887  12.710  1.00 94.92           H
ATOM    503  CD2 LEU A  51      11.101  -3.970  10.371  1.00 94.92           C
ATOM    504 1HD2 LEU A  51      10.545  -3.375   9.648  1.00 94.92           H
ATOM    505 2HD2 LEU A  51      11.826  -4.594   9.848  1.00 94.92           H
ATOM    506 3HD2 LEU A  51      10.411  -4.604  10.928  1.00 94.92           H
ATOM    507  HN  LEU A  51      14.706  -3.464  11.544  1.00 94.92           H
ATOM    508  N   PRO A  52      15.667  -1.166   9.603  1.00 95.77           N
ATOM    509  CA  PRO A  52      16.349  -0.037   8.965  1.00 95.77           C
ATOM    510  C   PRO A  52      16.990  -0.424   7.642  1.00 95.77           C
ATOM    511  O   PRO A  52      16.749   0.216   6.620  1.00 95.77           O
ATOM    512  HA  PRO A  52      15.629   0.743   8.715  1.00 95.77           H
ATOM    513  CB  PRO A  52      17.393   0.387   9.999  1.00 95.77           C
ATOM    514 1HB  PRO A  52      18.347  -0.112   9.835  1.00 95.77           H
ATOM    515 2HB  PRO A  52      17.585   1.460   9.959  1.00 95.77           H
ATOM    516  CG  PRO A  52      16.764  -0.023  11.325  1.00 95.77           C
ATOM    517 1HG  PRO A  52      17.508  -0.114  12.116  1.00 95.77           H
ATOM    518 2HG  PRO A  52      16.036   0.711  11.673  1.00 95.77           H
ATOM    519  CD  PRO A  52      16.115  -1.357  10.995  1.00 95.77           C
ATOM    520 1HD  PRO A  52      16.822  -2.182  11.077  1.00 95.77           H
ATOM    521 2HD  PRO A  52      15.287  -1.582  11.667  1.00 95.77           H
ATOM    522  N   PRO A  53      17.819  -1.478   7.629  1.00 96.34           N
ATOM    523  CA  PRO A  53      18.493  -1.892   6.397  1.00 96.34           C
ATOM    524  C   PRO A  53      17.519  -2.099   5.248  1.00 96.34           C
ATOM    525  O   PRO A  53      17.790  -1.691   4.119  1.00 96.34           O
ATOM    526  HA  PRO A  53      19.170  -1.108   6.058  1.00 96.34           H
ATOM    527  CB  PRO A  53      19.195  -3.194   6.788  1.00 96.34           C
ATOM    528 1HB  PRO A  53      18.570  -4.064   6.583  1.00 96.34           H
ATOM    529 2HB  PRO A  53      20.123  -3.332   6.233  1.00 96.34           H
ATOM    530  CG  PRO A  53      19.450  -3.023   8.280  1.00 96.34           C
ATOM    531 1HG  PRO A  53      19.617  -3.980   8.775  1.00 96.34           H
ATOM    532 2HG  PRO A  53      20.337  -2.420   8.473  1.00 96.34           H
ATOM    533  CD  PRO A  53      18.180  -2.344   8.766  1.00 96.34           C
ATOM    534 1HD  PRO A  53      17.393  -3.065   8.985  1.00 96.34           H
ATOM    535 2HD  PRO A  53      18.350  -1.774   9.680  1.00 96.34           H
ATOM    536  N   LEU A  54      16.401  -2.733   5.569  1.00 95.98           N
ATOM    537  CA  LEU A  54      15.443  -3.123   4.549  1.00 95.98           C
ATOM    538  C   LEU A  54      14.772  -1.871   3.980  1.00 95.98           C
ATOM    539  O   LEU A  54      14.637  -1.733   2.765  1.00 95.98           O
ATOM    540  HA  LEU A  54      15.998  -3.612   3.749  1.00 95.98           H
ATOM    541  CB  LEU A  54      14.455  -4.149   5.107  1.00 95.98           C
ATOM    542 1HB  LEU A  54      14.002  -3.736   6.009  1.00 95.98           H
ATOM    543 2HB  LEU A  54      13.653  -4.284   4.381  1.00 95.98           H
ATOM    544  CG  LEU A  54      15.035  -5.524   5.445  1.00 95.98           C
ATOM    545  HG  LEU A  54      15.827  -5.388   6.181  1.00 95.98           H
ATOM    546  CD1 LEU A  54      13.975  -6.425   6.082  1.00 95.98           C
ATOM    547 1HD1 LEU A  54      13.611  -5.964   7.000  1.00 95.98           H
ATOM    548 2HD1 LEU A  54      13.146  -6.557   5.388  1.00 95.98           H
ATOM    549 3HD1 LEU A  54      14.415  -7.396   6.313  1.00 95.98           H
ATOM    550  CD2 LEU A  54      15.670  -6.170   4.212  1.00 95.98           C
ATOM    551 1HD2 LEU A  54      14.914  -6.291   3.435  1.00 95.98           H
ATOM    552 2HD2 LEU A  54      16.473  -5.533   3.841  1.00 95.98           H
ATOM    553 3HD2 LEU A  54      16.074  -7.145   4.480  1.00 95.98           H
ATOM    554  HN  LEU A  54      16.147  -2.979   6.504  1.00 95.98           H
ATOM    555  N   TYR A  55      14.371  -0.990   4.884  1.00 96.25           N
ATOM    556  CA  TYR A  55      13.646   0.207   4.493  1.00 96.25           C
ATOM    557  C   TYR A  55      14.519   1.118   3.627  1.00 96.25           C
ATOM    558  O   TYR A  55      14.022   1.777   2.716  1.00 96.25           O
ATOM    559  HA  TYR A  55      12.773  -0.101   3.918  1.00 96.25           H
ATOM    560  CB  TYR A  55      13.303   0.936   5.794  1.00 96.25           C
ATOM    561 1HB  TYR A  55      14.191   0.971   6.424  1.00 96.25           H
ATOM    562 2HB  TYR A  55      13.036   1.967   5.561  1.00 96.25           H
ATOM    563  CG  TYR A  55      12.160   0.295   6.583  1.00 96.25           C
ATOM    564  CD1 TYR A  55      11.468  -0.774   6.050  1.00 96.25           C
ATOM    565  HD1 TYR A  55      11.735  -1.161   5.067  1.00 96.25           H
ATOM    566  CD2 TYR A  55      11.821   0.785   7.828  1.00 96.25           C
ATOM    567  HD2 TYR A  55      12.368   1.629   8.249  1.00 96.25           H
ATOM    568  CE1 TYR A  55      10.392  -1.378   6.793  1.00 96.25           C
ATOM    569  HE1 TYR A  55       9.837  -2.222   6.384  1.00 96.25           H
ATOM    570  CE2 TYR A  55      10.745   0.181   8.571  1.00 96.25           C
ATOM    571  HE2 TYR A  55      10.468   0.558   9.555  1.00 96.25           H
ATOM    572  CZ  TYR A  55      10.084  -0.870   8.017  1.00 96.25           C
ATOM    573  OH  TYR A  55       9.068  -1.441   8.719  1.00 96.25           O
ATOM    574  HH  TYR A  55       8.677  -2.200   8.199  1.00 96.25           H
ATOM    575  HN  TYR A  55      14.533  -1.084   5.867  1.00 96.25           H
ATOM    576  N   TRP A  56      15.806   1.126   3.943  1.00 96.71           N
ATOM    577  CA  TRP A  56      16.767   1.872   3.149  1.00 96.71           C
ATOM    578  C   TRP A  56      16.857   1.211   1.772  1.00 96.71           C
ATOM    579  O   TRP A  56      16.874   1.896   0.751  1.00 96.71           O
ATOM    580  HA  TRP A  56      16.396   2.892   3.049  1.00 96.71           H
ATOM    581  CB  TRP A  56      18.119   1.956   3.861  1.00 96.71           C
ATOM    582 1HB  TRP A  56      18.274   1.042   4.434  1.00 96.71           H
ATOM    583 2HB  TRP A  56      18.910   2.001   3.113  1.00 96.71           H
ATOM    584  CG  TRP A  56      18.254   3.158   4.798  1.00 96.71           C
ATOM    585  CD1 TRP A  56      18.385   3.154   6.132  1.00 96.71           C
ATOM    586  HD1 TRP A  56      18.411   2.251   6.743  1.00 96.71           H
ATOM    587  CD2 TRP A  56      18.268   4.550   4.415  1.00 96.71           C
ATOM    588  NE1 TRP A  56      18.481   4.435   6.635  1.00 96.71           N
ATOM    589  HE1 TRP A  56      18.584   4.688   7.597  1.00 96.71           H
ATOM    590  CE2 TRP A  56      18.408   5.311   5.558  1.00 96.71           C
ATOM    591  CE3 TRP A  56      18.166   5.145   3.146  1.00 96.71           C
ATOM    592  HE3 TRP A  56      18.056   4.566   2.229  1.00 96.71           H
ATOM    593  CZ2 TRP A  56      18.458   6.710   5.545  1.00 96.71           C
ATOM    594  HZ2 TRP A  56      18.569   7.289   6.462  1.00 96.71           H
ATOM    595  CZ3 TRP A  56      18.218   6.544   3.150  1.00 96.71           C
ATOM    596  HZ3 TRP A  56      18.143   7.057   2.191  1.00 96.71           H
ATOM    597  CH2 TRP A  56      18.358   7.325   4.291  1.00 96.71           C
ATOM    598  HH2 TRP A  56      18.390   8.412   4.211  1.00 96.71           H
ATOM    599  HN  TRP A  56      16.193   0.636   4.724  1.00 96.71           H
ATOM    600  N   LEU A  57      16.912  -0.113   1.789  1.00 96.57           N
ATOM    601  CA  LEU A  57      17.019  -0.873   0.556  1.00 96.57           C
ATOM    602  C   LEU A  57      15.782  -0.614  -0.307  1.00 96.57           C
ATOM    603  O   LEU A  57      15.902  -0.308  -1.493  1.00 96.57           O
ATOM    604  HA  LEU A  57      17.896  -0.508   0.021  1.00 96.57           H
ATOM    605  CB  LEU A  57      17.258  -2.354   0.858  1.00 96.57           C
ATOM    606 1HB  LEU A  57      18.186  -2.444   1.422  1.00 96.57           H
ATOM    607 2HB  LEU A  57      16.456  -2.706   1.507  1.00 96.57           H
ATOM    608  CG  LEU A  57      17.339  -3.282  -0.356  1.00 96.57           C
ATOM    609  HG  LEU A  57      16.442  -3.136  -0.958  1.00 96.57           H
ATOM    610  CD1 LEU A  57      18.537  -2.928  -1.238  1.00 96.57           C
ATOM    611 1HD1 LEU A  57      18.439  -1.901  -1.589  1.00 96.57           H
ATOM    612 2HD1 LEU A  57      19.456  -3.028  -0.660  1.00 96.57           H
ATOM    613 3HD1 LEU A  57      18.571  -3.603  -2.093  1.00 96.57           H
ATOM    614  CD2 LEU A  57      17.359  -4.750   0.076  1.00 96.57           C
ATOM    615 1HD2 LEU A  57      18.226  -4.929   0.712  1.00 96.57           H
ATOM    616 2HD2 LEU A  57      16.448  -4.978   0.630  1.00 96.57           H
ATOM    617 3HD2 LEU A  57      17.416  -5.387  -0.806  1.00 96.57           H
ATOM    618  HN  LEU A  57      16.885  -0.663   2.624  1.00 96.57           H
ATOM    619  N   VAL A  58      14.623  -0.745   0.321  1.00 96.61           N
ATOM    620  CA  VAL A  58      13.365  -0.589  -0.389  1.00 96.61           C
ATOM    621  C   VAL A  58      13.275   0.830  -0.952  1.00 96.61           C
ATOM    622  O   VAL A  58      12.852   1.025  -2.091  1.00 96.61           O
ATOM    623  HA  VAL A  58      13.366  -1.296  -1.219  1.00 96.61           H
ATOM    624  CB  VAL A  58      12.197  -0.942   0.533  1.00 96.61           C
ATOM    625  HB  VAL A  58      12.288  -0.337   1.436  1.00 96.61           H
ATOM    626  CG1 VAL A  58      10.857  -0.605  -0.125  1.00 96.61           C
ATOM    627 1HG1 VAL A  58      10.819   0.462  -0.346  1.00 96.61           H
ATOM    628 2HG1 VAL A  58      10.755  -1.171  -1.051  1.00 96.61           H
ATOM    629 3HG1 VAL A  58      10.044  -0.865   0.552  1.00 96.61           H
ATOM    630  CG2 VAL A  58      12.249  -2.414   0.946  1.00 96.61           C
ATOM    631 1HG2 VAL A  58      12.195  -3.043   0.058  1.00 96.61           H
ATOM    632 2HG2 VAL A  58      13.182  -2.611   1.474  1.00 96.61           H
ATOM    633 3HG2 VAL A  58      11.407  -2.638   1.602  1.00 96.61           H
ATOM    634  HN  VAL A  58      14.536  -0.954   1.295  1.00 96.61           H
ATOM    635  N   PHE A  59      13.680   1.786  -0.129  1.00 97.75           N
ATOM    636  CA  PHE A  59      13.661   3.181  -0.535  1.00 97.75           C
ATOM    637  C   PHE A  59      14.463   3.390  -1.820  1.00 97.75           C
ATOM    638  O   PHE A  59      13.959   3.962  -2.785  1.00 97.75           O
ATOM    639  HA  PHE A  59      12.620   3.452  -0.710  1.00 97.75           H
ATOM    640  CB  PHE A  59      14.310   3.984   0.594  1.00 97.75           C
ATOM    641 1HB  PHE A  59      13.681   3.919   1.482  1.00 97.75           H
ATOM    642 2HB  PHE A  59      15.267   3.527   0.848  1.00 97.75           H
ATOM    643  CG  PHE A  59      14.539   5.459   0.257  1.00 97.75           C
ATOM    644  CD1 PHE A  59      15.805   5.951   0.181  1.00 97.75           C
ATOM    645  HD1 PHE A  59      16.656   5.294   0.362  1.00 97.75           H
ATOM    646  CD2 PHE A  59      13.477   6.278   0.032  1.00 97.75           C
ATOM    647  HD2 PHE A  59      12.463   5.884   0.092  1.00 97.75           H
ATOM    648  CE1 PHE A  59      16.018   7.319  -0.132  1.00 97.75           C
ATOM    649  HE1 PHE A  59      17.032   7.713  -0.192  1.00 97.75           H
ATOM    650  CE2 PHE A  59      13.690   7.647  -0.282  1.00 97.75           C
ATOM    651  HE2 PHE A  59      12.839   8.303  -0.462  1.00 97.75           H
ATOM    652  CZ  PHE A  59      14.956   8.138  -0.357  1.00 97.75           C
ATOM    653  HZ  PHE A  59      15.119   9.189  -0.597  1.00 97.75           H
ATOM    654  HN  PHE A  59      14.017   1.620   0.798  1.00 97.75           H
ATOM    655  N   ILE A  60      15.700   2.914  -1.792  1.00 97.45           N
ATOM    656  CA  ILE A  60      16.628   3.178  -2.878  1.00 97.45           C
ATOM    657  C   ILE A  60      16.094   2.546  -4.165  1.00 97.45           C
ATOM    658  O   ILE A  60      15.993   3.213  -5.193  1.00 97.45           O
ATOM    659  HA  ILE A  60      16.671   4.258  -3.016  1.00 97.45           H
ATOM    660  CB  ILE A  60      18.037   2.714  -2.503  1.00 97.45           C
ATOM    661  HB  ILE A  60      17.971   1.694  -2.123  1.00 97.45           H
ATOM    662  CG1 ILE A  60      18.619   3.577  -1.382  1.00 97.45           C
ATOM    663 1HG1 ILE A  60      18.867   4.565  -1.770  1.00 97.45           H
ATOM    664 2HG1 ILE A  60      17.871   3.720  -0.602  1.00 97.45           H
ATOM    665  CG2 ILE A  60      18.948   2.679  -3.732  1.00 97.45           C
ATOM    666 1HG2 ILE A  60      18.538   1.990  -4.469  1.00 97.45           H
ATOM    667 2HG2 ILE A  60      19.013   3.678  -4.164  1.00 97.45           H
ATOM    668 3HG2 ILE A  60      19.943   2.346  -3.437  1.00 97.45           H
ATOM    669  CD1 ILE A  60      19.870   2.930  -0.784  1.00 97.45           C
ATOM    670 1HD1 ILE A  60      19.613   1.953  -0.375  1.00 97.45           H
ATOM    671 2HD1 ILE A  60      20.624   2.811  -1.562  1.00 97.45           H
ATOM    672 3HD1 ILE A  60      20.263   3.565   0.010  1.00 97.45           H
ATOM    673  HN  ILE A  60      16.068   2.359  -1.046  1.00 97.45           H
ATOM    674  N   VAL A  61      15.768   1.265  -4.065  1.00 96.33           N
ATOM    675  CA  VAL A  61      15.369   0.502  -5.236  1.00 96.33           C
ATOM    676  C   VAL A  61      14.053   1.062  -5.781  1.00 96.33           C
ATOM    677  O   VAL A  61      13.888   1.201  -6.992  1.00 96.33           O
ATOM    678  HA  VAL A  61      16.144   0.629  -5.991  1.00 96.33           H
ATOM    679  CB  VAL A  61      15.286  -0.985  -4.887  1.00 96.33           C
ATOM    680  HB  VAL A  61      14.588  -1.097  -4.057  1.00 96.33           H
ATOM    681  CG1 VAL A  61      14.746  -1.796  -6.067  1.00 96.33           C
ATOM    682 1HG1 VAL A  61      13.748  -1.442  -6.325  1.00 96.33           H
ATOM    683 2HG1 VAL A  61      15.408  -1.674  -6.924  1.00 96.33           H
ATOM    684 3HG1 VAL A  61      14.698  -2.850  -5.792  1.00 96.33           H
ATOM    685  CG2 VAL A  61      16.646  -1.518  -4.432  1.00 96.33           C
ATOM    686 1HG2 VAL A  61      17.374  -1.387  -5.233  1.00 96.33           H
ATOM    687 2HG2 VAL A  61      16.975  -0.970  -3.549  1.00 96.33           H
ATOM    688 3HG2 VAL A  61      16.559  -2.578  -4.191  1.00 96.33           H
ATOM    689  HN  VAL A  61      15.772   0.752  -3.207  1.00 96.33           H
ATOM    690  N   GLY A  62      13.151   1.369  -4.860  1.00 97.06           N
ATOM    691  CA  GLY A  62      11.831   1.846  -5.236  1.00 97.06           C
ATOM    692  C   GLY A  62      11.911   3.231  -5.880  1.00 97.06           C
ATOM    693  O   GLY A  62      11.222   3.503  -6.862  1.00 97.06           O
ATOM    694 1HA  GLY A  62      11.371   1.143  -5.930  1.00 97.06           H
ATOM    695 2HA  GLY A  62      11.191   1.887  -4.354  1.00 97.06           H
ATOM    696  HN  GLY A  62      13.310   1.296  -3.875  1.00 97.06           H
ATOM    697  N   ALA A  63      12.759   4.069  -5.303  1.00 97.18           N
ATOM    698  CA  ALA A  63      12.896   5.437  -5.773  1.00 97.18           C
ATOM    699  C   ALA A  63      13.410   5.427  -7.214  1.00 97.18           C
ATOM    700  O   ALA A  63      12.878   6.131  -8.071  1.00 97.18           O
ATOM    701  HA  ALA A  63      11.908   5.896  -5.751  1.00 97.18           H
ATOM    702  CB  ALA A  63      13.820   6.211  -4.830  1.00 97.18           C
ATOM    703 1HB  ALA A  63      13.395   6.213  -3.826  1.00 97.18           H
ATOM    704 2HB  ALA A  63      14.800   5.734  -4.809  1.00 97.18           H
ATOM    705 3HB  ALA A  63      13.922   7.237  -5.183  1.00 97.18           H
ATOM    706  HN  ALA A  63      13.344   3.828  -4.529  1.00 97.18           H
ATOM    707  N   LEU A  64      14.438   4.622  -7.437  1.00 95.84           N
ATOM    708  CA  LEU A  64      15.045   4.530  -8.754  1.00 95.84           C
ATOM    709  C   LEU A  64      14.023   3.968  -9.744  1.00 95.84           C
ATOM    710  O   LEU A  64      13.867   4.493 -10.845  1.00 95.84           O
ATOM    711  HA  LEU A  64      15.306   5.542  -9.064  1.00 95.84           H
ATOM    712  CB  LEU A  64      16.346   3.727  -8.689  1.00 95.84           C
ATOM    713 1HB  LEU A  64      16.133   2.767  -8.218  1.00 95.84           H
ATOM    714 2HB  LEU A  64      16.671   3.517  -9.708  1.00 95.84           H
ATOM    715  CG  LEU A  64      17.505   4.386  -7.939  1.00 95.84           C
ATOM    716  HG  LEU A  64      17.160   4.646  -6.938  1.00 95.84           H
ATOM    717  CD1 LEU A  64      18.675   3.414  -7.775  1.00 95.84           C
ATOM    718 1HD1 LEU A  64      18.346   2.541  -7.213  1.00 95.84           H
ATOM    719 2HD1 LEU A  64      19.028   3.102  -8.758  1.00 95.84           H
ATOM    720 3HD1 LEU A  64      19.485   3.908  -7.239  1.00 95.84           H
ATOM    721  CD2 LEU A  64      17.931   5.687  -8.622  1.00 95.84           C
ATOM    722 1HD2 LEU A  64      18.251   5.474  -9.642  1.00 95.84           H
ATOM    723 2HD2 LEU A  64      17.089   6.379  -8.643  1.00 95.84           H
ATOM    724 3HD2 LEU A  64      18.756   6.135  -8.069  1.00 95.84           H
ATOM    725  HN  LEU A  64      14.854   4.040  -6.738  1.00 95.84           H
ATOM    726  N   GLY A  65      13.354   2.907  -9.316  1.00 94.49           N
ATOM    727  CA  GLY A  65      12.450   2.188 -10.197  1.00 94.49           C
ATOM    728  C   GLY A  65      11.302   3.089 -10.659  1.00 94.49           C
ATOM    729  O   GLY A  65      11.059   3.225 -11.857  1.00 94.49           O
ATOM    730 1HA  GLY A  65      12.997   1.818 -11.063  1.00 94.49           H
ATOM    731 2HA  GLY A  65      12.047   1.318  -9.678  1.00 94.49           H
ATOM    732  HN  GLY A  65      13.423   2.539  -8.389  1.00 94.49           H
ATOM    733  N   ASN A  66      10.628   3.681  -9.684  1.00 96.39           N
ATOM    734  CA  ASN A  66       9.411   4.424  -9.960  1.00 96.39           C
ATOM    735  C   ASN A  66       9.765   5.727 -10.680  1.00 96.39           C
ATOM    736  O   ASN A  66       8.990   6.219 -11.498  1.00 96.39           O
ATOM    737  HA  ASN A  66       8.803   3.760 -10.575  1.00 96.39           H
ATOM    738  CB  ASN A  66       8.679   4.784  -8.665  1.00 96.39           C
ATOM    739 1HB  ASN A  66       9.386   5.198  -7.947  1.00 96.39           H
ATOM    740 2HB  ASN A  66       7.938   5.558  -8.865  1.00 96.39           H
ATOM    741  CG  ASN A  66       7.992   3.556  -8.064  1.00 96.39           C
ATOM    742  OD1 ASN A  66       7.096   2.967  -8.646  1.00 96.39           O
ATOM    743  ND2 ASN A  66       8.461   3.205  -6.870  1.00 96.39           N
ATOM    744 1HD2 ASN A  66       9.199   3.731  -6.448  1.00 96.39           H
ATOM    745 2HD2 ASN A  66       8.076   2.414  -6.395  1.00 96.39           H
ATOM    746  HN  ASN A  66      10.901   3.659  -8.722  1.00 96.39           H
ATOM    747  N   SER A  67      10.938   6.247 -10.351  1.00 95.12           N
ATOM    748  CA  SER A  67      11.447   7.431 -11.022  1.00 95.12           C
ATOM    749  C   SER A  67      11.655   7.141 -12.509  1.00 95.12           C
ATOM    750  O   SER A  67      11.396   7.997 -13.354  1.00 95.12           O
ATOM    751  HA  SER A  67      10.679   8.193 -10.884  1.00 95.12           H
ATOM    752  CB  SER A  67      12.755   7.906 -10.386  1.00 95.12           C
ATOM    753 1HB  SER A  67      13.496   7.109 -10.443  1.00 95.12           H
ATOM    754 2HB  SER A  67      13.149   8.749 -10.953  1.00 95.12           H
ATOM    755  OG  SER A  67      12.578   8.292  -9.025  1.00 95.12           O
ATOM    756  HG  SER A  67      13.047   7.646  -8.423  1.00 95.12           H
ATOM    757  HN  SER A  67      11.536   5.874  -9.641  1.00 95.12           H
ATOM    758  N   LEU A  68      12.121   5.932 -12.784  1.00 92.50           N
ATOM    759  CA  LEU A  68      12.343   5.509 -14.157  1.00 92.50           C
ATOM    760  C   LEU A  68      11.002   5.446 -14.890  1.00 92.50           C
ATOM    761  O   LEU A  68      10.906   5.836 -16.052  1.00 92.50           O
ATOM    762  HA  LEU A  68      12.962   6.267 -14.635  1.00 92.50           H
ATOM    763  CB  LEU A  68      13.126   4.195 -14.193  1.00 92.50           C
ATOM    764 1HB  LEU A  68      14.054   4.333 -13.637  1.00 92.50           H
ATOM    765 2HB  LEU A  68      12.549   3.436 -13.665  1.00 92.50           H
ATOM    766  CG  LEU A  68      13.472   3.658 -15.583  1.00 92.50           C
ATOM    767  HG  LEU A  68      12.550   3.585 -16.160  1.00 92.50           H
ATOM    768  CD1 LEU A  68      14.396   4.623 -16.329  1.00 92.50           C
ATOM    769 1HD1 LEU A  68      13.902   5.588 -16.440  1.00 92.50           H
ATOM    770 2HD1 LEU A  68      15.320   4.751 -15.764  1.00 92.50           H
ATOM    771 3HD1 LEU A  68      14.626   4.217 -17.314  1.00 92.50           H
ATOM    772  CD2 LEU A  68      14.063   2.250 -15.495  1.00 92.50           C
ATOM    773 1HD2 LEU A  68      14.972   2.274 -14.894  1.00 92.50           H
ATOM    774 2HD2 LEU A  68      13.338   1.580 -15.032  1.00 92.50           H
ATOM    775 3HD2 LEU A  68      14.299   1.892 -16.498  1.00 92.50           H
ATOM    776  HN  LEU A  68      12.344   5.247 -12.090  1.00 92.50           H
ATOM    777  N   VAL A  69       9.998   4.950 -14.180  1.00 92.88           N
ATOM    778  CA  VAL A  69       8.674   4.802 -14.759  1.00 92.88           C
ATOM    779  C   VAL A  69       8.168   6.170 -15.221  1.00 92.88           C
ATOM    780  O   VAL A  69       7.655   6.304 -16.331  1.00 92.88           O
ATOM    781  HA  VAL A  69       8.765   4.150 -15.627  1.00 92.88           H
ATOM    782  CB  VAL A  69       7.737   4.127 -13.755  1.00 92.88           C
ATOM    783  HB  VAL A  69       7.761   4.706 -12.832  1.00 92.88           H
ATOM    784  CG1 VAL A  69       6.296   4.121 -14.269  1.00 92.88           C
ATOM    785 1HG1 VAL A  69       5.961   5.146 -14.424  1.00 92.88           H
ATOM    786 2HG1 VAL A  69       6.249   3.576 -15.212  1.00 92.88           H
ATOM    787 3HG1 VAL A  69       5.651   3.635 -13.536  1.00 92.88           H
ATOM    788  CG2 VAL A  69       8.210   2.708 -13.432  1.00 92.88           C
ATOM    789 1HG2 VAL A  69       8.229   2.115 -14.346  1.00 92.88           H
ATOM    790 2HG2 VAL A  69       9.211   2.748 -13.004  1.00 92.88           H
ATOM    791 3HG2 VAL A  69       7.526   2.251 -12.717  1.00 92.88           H
ATOM    792  HN  VAL A  69      10.080   4.653 -13.229  1.00 92.88           H
ATOM    793  N   ILE A  70       8.332   7.153 -14.347  1.00 93.63           N
ATOM    794  CA  ILE A  70       7.860   8.496 -14.634  1.00 93.63           C
ATOM    795  C   ILE A  70       8.622   9.053 -15.838  1.00 93.63           C
ATOM    796  O   ILE A  70       8.030   9.682 -16.715  1.00 93.63           O
ATOM    797  HA  ILE A  70       6.805   8.423 -14.898  1.00 93.63           H
ATOM    798  CB  ILE A  70       7.954   9.376 -13.386  1.00 93.63           C
ATOM    799  HB  ILE A  70       8.968   9.300 -12.991  1.00 93.63           H
ATOM    800  CG1 ILE A  70       7.005   8.881 -12.293  1.00 93.63           C
ATOM    801 1HG1 ILE A  70       5.973   9.010 -12.617  1.00 93.63           H
ATOM    802 2HG1 ILE A  70       7.157   7.813 -12.131  1.00 93.63           H
ATOM    803  CG2 ILE A  70       7.713  10.847 -13.732  1.00 93.63           C
ATOM    804 1HG2 ILE A  70       8.462  11.179 -14.451  1.00 93.63           H
ATOM    805 2HG2 ILE A  70       6.718  10.959 -14.164  1.00 93.63           H
ATOM    806 3HG2 ILE A  70       7.786  11.449 -12.827  1.00 93.63           H
ATOM    807  CD1 ILE A  70       7.234   9.638 -10.983  1.00 93.63           C
ATOM    808 1HD1 ILE A  70       8.261   9.486 -10.650  1.00 93.63           H
ATOM    809 2HD1 ILE A  70       7.058  10.702 -11.143  1.00 93.63           H
ATOM    810 3HD1 ILE A  70       6.547   9.266 -10.224  1.00 93.63           H
ATOM    811  HN  ILE A  70       8.777   7.042 -13.458  1.00 93.63           H
ATOM    812  N   LEU A  71       9.923   8.803 -15.843  1.00 90.83           N
ATOM    813  CA  LEU A  71      10.787   9.352 -16.873  1.00 90.83           C
ATOM    814  C   LEU A  71      10.415   8.740 -18.225  1.00 90.83           C
ATOM    815  O   LEU A  71      10.382   9.437 -19.238  1.00 90.83           O
ATOM    816  HA  LEU A  71      10.602  10.425 -16.917  1.00 90.83           H
ATOM    817  CB  LEU A  71      12.258   9.161 -16.496  1.00 90.83           C
ATOM    818 1HB  LEU A  71      12.411   9.564 -15.495  1.00 90.83           H
ATOM    819 2HB  LEU A  71      12.463   8.092 -16.445  1.00 90.83           H
ATOM    820  CG  LEU A  71      13.280   9.804 -17.436  1.00 90.83           C
ATOM    821  HG  LEU A  71      12.882  10.762 -17.770  1.00 90.83           H
ATOM    822  CD1 LEU A  71      14.593  10.089 -16.705  1.00 90.83           C
ATOM    823 1HD1 LEU A  71      14.406  10.770 -15.875  1.00 90.83           H
ATOM    824 2HD1 LEU A  71      15.008   9.156 -16.324  1.00 90.83           H
ATOM    825 3HD1 LEU A  71      15.302  10.546 -17.396  1.00 90.83           H
ATOM    826  CD2 LEU A  71      13.493   8.945 -18.684  1.00 90.83           C
ATOM    827 1HD2 LEU A  71      13.859   7.961 -18.390  1.00 90.83           H
ATOM    828 2HD2 LEU A  71      12.548   8.836 -19.217  1.00 90.83           H
ATOM    829 3HD2 LEU A  71      14.224   9.425 -19.335  1.00 90.83           H
ATOM    830  HN  LEU A  71      10.385   8.237 -15.160  1.00 90.83           H
ATOM    831  N   VAL A  72      10.143   7.443 -18.197  1.00 88.98           N
ATOM    832  CA  VAL A  72       9.752   6.734 -19.403  1.00 88.98           C
ATOM    833  C   VAL A  72       8.452   7.334 -19.944  1.00 88.98           C
ATOM    834  O   VAL A  72       8.328   7.577 -21.143  1.00 88.98           O
ATOM    835  HA  VAL A  72      10.540   6.882 -20.142  1.00 88.98           H
ATOM    836  CB  VAL A  72       9.645   5.235 -19.118  1.00 88.98           C
ATOM    837  HB  VAL A  72       8.979   5.103 -18.265  1.00 88.98           H
ATOM    838  CG1 VAL A  72       9.036   4.492 -20.309  1.00 88.98           C
ATOM    839 1HG1 VAL A  72       8.038   4.882 -20.509  1.00 88.98           H
ATOM    840 2HG1 VAL A  72       9.666   4.637 -21.187  1.00 88.98           H
ATOM    841 3HG1 VAL A  72       8.972   3.429 -20.079  1.00 88.98           H
ATOM    842  CG2 VAL A  72      11.008   4.649 -18.744  1.00 88.98           C
ATOM    843 1HG2 VAL A  72      11.706   4.799 -19.568  1.00 88.98           H
ATOM    844 2HG2 VAL A  72      11.386   5.149 -17.852  1.00 88.98           H
ATOM    845 3HG2 VAL A  72      10.903   3.583 -18.546  1.00 88.98           H
ATOM    846  HN  VAL A  72      10.186   6.881 -17.371  1.00 88.98           H
ATOM    847  N   TYR A  73       7.517   7.557 -19.033  1.00 88.50           N
ATOM    848  CA  TYR A  73       6.232   8.126 -19.402  1.00 88.50           C
ATOM    849  C   TYR A  73       6.407   9.503 -20.046  1.00 88.50           C
ATOM    850  O   TYR A  73       5.699   9.845 -20.992  1.00 88.50           O
ATOM    851  HA  TYR A  73       5.761   7.455 -20.121  1.00 88.50           H
ATOM    852  CB  TYR A  73       5.448   8.282 -18.098  1.00 88.50           C
ATOM    853 1HB  TYR A  73       5.379   7.310 -17.609  1.00 88.50           H
ATOM    854 2HB  TYR A  73       6.005   8.937 -17.427  1.00 88.50           H
ATOM    855  CG  TYR A  73       4.038   8.845 -18.282  1.00 88.50           C
ATOM    856  CD1 TYR A  73       3.838  10.211 -18.306  1.00 88.50           C
ATOM    857  HD1 TYR A  73       4.685  10.887 -18.194  1.00 88.50           H
ATOM    858  CD2 TYR A  73       2.966   7.988 -18.425  1.00 88.50           C
ATOM    859  HD2 TYR A  73       3.124   6.910 -18.406  1.00 88.50           H
ATOM    860  CE1 TYR A  73       2.511  10.741 -18.480  1.00 88.50           C
ATOM    861  HE1 TYR A  73       2.339  11.817 -18.501  1.00 88.50           H
ATOM    862  CE2 TYR A  73       1.638   8.519 -18.599  1.00 88.50           C
ATOM    863  HE2 TYR A  73       0.783   7.853 -18.712  1.00 88.50           H
ATOM    864  CZ  TYR A  73       1.476   9.869 -18.618  1.00 88.50           C
ATOM    865  OH  TYR A  73       0.223  10.370 -18.782  1.00 88.50           O
ATOM    866  HH  TYR A  73      -0.407   9.637 -19.039  1.00 88.50           H
ATOM    867  HN  TYR A  73       7.625   7.355 -18.059  1.00 88.50           H
ATOM    868  N   TRP A  74       7.355  10.256 -19.507  1.00 87.58           N
ATOM    869  CA  TRP A  74       7.536  11.638 -19.917  1.00 87.58           C
ATOM    870  C   TRP A  74       8.010  11.641 -21.372  1.00 87.58           C
ATOM    871  O   TRP A  74       7.405  12.289 -22.224  1.00 87.58           O
ATOM    872  HA  TRP A  74       6.571  12.139 -19.839  1.00 87.58           H
ATOM    873  CB  TRP A  74       8.495  12.369 -18.975  1.00 87.58           C
ATOM    874 1HB  TRP A  74       8.244  12.110 -17.946  1.00 87.58           H
ATOM    875 2HB  TRP A  74       9.509  12.012 -19.155  1.00 87.58           H
ATOM    876  CG  TRP A  74       8.472  13.892 -19.122  1.00 87.58           C
ATOM    877  CD1 TRP A  74       9.201  14.651 -19.952  1.00 87.58           C
ATOM    878  HD1 TRP A  74       9.933  14.260 -20.658  1.00 87.58           H
ATOM    879  CD2 TRP A  74       7.647  14.815 -18.381  1.00 87.58           C
ATOM    880  NE1 TRP A  74       8.907  15.991 -19.801  1.00 87.58           N
ATOM    881  HE1 TRP A  74       9.319  16.748 -20.307  1.00 87.58           H
ATOM    882  CE2 TRP A  74       7.932  16.094 -18.815  1.00 87.58           C
ATOM    883  CE3 TRP A  74       6.691  14.578 -17.378  1.00 87.58           C
ATOM    884  HE3 TRP A  74       6.449  13.578 -17.018  1.00 87.58           H
ATOM    885  CZ2 TRP A  74       7.305  17.235 -18.301  1.00 87.58           C
ATOM    886  HZ2 TRP A  74       7.547  18.235 -18.661  1.00 87.58           H
ATOM    887  CZ3 TRP A  74       6.074  15.729 -16.874  1.00 87.58           C
ATOM    888  HZ3 TRP A  74       5.324  15.601 -16.093  1.00 87.58           H
ATOM    889  CH2 TRP A  74       6.349  17.023 -17.300  1.00 87.58           C
ATOM    890  HH2 TRP A  74       5.823  17.869 -16.857  1.00 87.58           H
ATOM    891  HN  TRP A  74       7.990   9.937 -18.804  1.00 87.58           H
ATOM    892  N   TYR A  75       9.089  10.909 -21.611  1.00 83.79           N
ATOM    893  CA  TYR A  75       9.799  11.014 -22.874  1.00 83.79           C
ATOM    894  C   TYR A  75       9.206  10.064 -23.917  1.00 83.79           C
ATOM    895  O   TYR A  75       9.616  10.075 -25.076  1.00 83.79           O
ATOM    896  HA  TYR A  75       9.702  12.039 -23.231  1.00 83.79           H
ATOM    897  CB  TYR A  75      11.241  10.595 -22.583  1.00 83.79           C
ATOM    898 1HB  TYR A  75      11.231   9.704 -21.955  1.00 83.79           H
ATOM    899 2HB  TYR A  75      11.725  10.319 -23.520  1.00 83.79           H
ATOM    900  CG  TYR A  75      12.076  11.676 -21.893  1.00 83.79           C
ATOM    901  CD1 TYR A  75      12.621  12.705 -22.635  1.00 83.79           C
ATOM    902  HD1 TYR A  75      12.456  12.747 -23.712  1.00 83.79           H
ATOM    903  CD2 TYR A  75      12.284  11.623 -20.530  1.00 83.79           C
ATOM    904  HD2 TYR A  75      11.854  10.810 -19.944  1.00 83.79           H
ATOM    905  CE1 TYR A  75      13.406  13.723 -21.986  1.00 83.79           C
ATOM    906  HE1 TYR A  75      13.842  14.540 -22.560  1.00 83.79           H
ATOM    907  CE2 TYR A  75      13.070  12.640 -19.881  1.00 83.79           C
ATOM    908  HE2 TYR A  75      13.242  12.610 -18.806  1.00 83.79           H
ATOM    909  CZ  TYR A  75      13.592  13.640 -20.641  1.00 83.79           C
ATOM    910  OH  TYR A  75      14.334  14.601 -20.029  1.00 83.79           O
ATOM    911  HH  TYR A  75      14.651  15.269 -20.702  1.00 83.79           H
ATOM    912  HN  TYR A  75       9.476  10.256 -20.961  1.00 83.79           H
ATOM    913  N   CYS A  76       8.249   9.265 -23.467  1.00 77.75           N
ATOM    914  CA  CYS A  76       7.565   8.342 -24.356  1.00 77.75           C
ATOM    915  C   CYS A  76       6.795   9.159 -25.396  1.00 77.75           C
ATOM    916  O   CYS A  76       5.851   9.871 -25.057  1.00 77.75           O
ATOM    917  HA  CYS A  76       8.336   7.737 -24.833  1.00 77.75           H
ATOM    918  CB  CYS A  76       6.648   7.390 -23.587  1.00 77.75           C
ATOM    919 1HB  CYS A  76       7.234   6.796 -22.885  1.00 77.75           H
ATOM    920 2HB  CYS A  76       5.928   7.960 -22.999  1.00 77.75           H
ATOM    921  SG  CYS A  76       5.768   6.288 -24.754  1.00 77.75           S
ATOM    922  HG  CYS A  76       6.858   5.696 -25.234  1.00 77.75           H
ATOM    923  HN  CYS A  76       7.942   9.242 -22.516  1.00 77.75           H
ATOM    924  N   THR A  77       7.227   9.029 -26.642  1.00 72.45           N
ATOM    925  CA  THR A  77       6.720   9.884 -27.703  1.00 72.45           C
ATOM    926  C   THR A  77       5.355   9.386 -28.182  1.00 72.45           C
ATOM    927  O   THR A  77       4.658  10.086 -28.914  1.00 72.45           O
ATOM    928  HA  THR A  77       6.572  10.884 -27.297  1.00 72.45           H
ATOM    929  CB  THR A  77       7.772   9.934 -28.812  1.00 72.45           C
ATOM    930  HB  THR A  77       7.459  10.600 -29.616  1.00 72.45           H
ATOM    931  OG1 THR A  77       7.955   8.569 -29.180  1.00 72.45           O
ATOM    932  HG1 THR A  77       8.403   8.512 -30.072  1.00 72.45           H
ATOM    933  CG2 THR A  77       9.146  10.368 -28.298  1.00 72.45           C
ATOM    934 1HG2 THR A  77       9.490   9.663 -27.541  1.00 72.45           H
ATOM    935 2HG2 THR A  77       9.072  11.364 -27.860  1.00 72.45           H
ATOM    936 3HG2 THR A  77       9.855  10.387 -29.125  1.00 72.45           H
ATOM    937  HN  THR A  77       7.909   8.357 -26.930  1.00 72.45           H
ATOM    938  N   ARG A  78       5.015   8.181 -27.749  1.00 74.70           N
ATOM    939  CA  ARG A  78       3.778   7.553 -28.180  1.00 74.70           C
ATOM    940  C   ARG A  78       2.594   8.108 -27.385  1.00 74.70           C
ATOM    941  O   ARG A  78       2.739   8.460 -26.216  1.00 74.70           O
ATOM    942  HA  ARG A  78       3.692   7.803 -29.238  1.00 74.70           H
ATOM    943  CB  ARG A  78       3.838   6.035 -27.998  1.00 74.70           C
ATOM    944 1HB  ARG A  78       3.148   5.554 -28.691  1.00 74.70           H
ATOM    945 2HB  ARG A  78       4.838   5.675 -28.242  1.00 74.70           H
ATOM    946  CG  ARG A  78       3.485   5.641 -26.562  1.00 74.70           C
ATOM    947 1HG  ARG A  78       4.031   6.274 -25.863  1.00 74.70           H
ATOM    948 2HG  ARG A  78       2.423   5.812 -26.385  1.00 74.70           H
ATOM    949  CD  ARG A  78       3.821   4.172 -26.298  1.00 74.70           C
ATOM    950 1HD  ARG A  78       3.052   3.531 -26.729  1.00 74.70           H
ATOM    951 2HD  ARG A  78       4.761   3.912 -26.785  1.00 74.70           H
ATOM    952  NE  ARG A  78       3.923   3.929 -24.842  1.00 74.70           N
ATOM    953  HE  ARG A  78       4.814   3.668 -24.471  1.00 74.70           H
ATOM    954  CZ  ARG A  78       2.896   4.039 -23.989  1.00 74.70           C
ATOM    955  NH1 ARG A  78       1.679   4.386 -24.430  1.00 74.70           N
ATOM    956 1HH1 ARG A  78       1.533   4.566 -25.402  1.00 74.70           H
ATOM    957 2HH1 ARG A  78       0.918   4.466 -23.786  1.00 74.70           H
ATOM    958  NH2 ARG A  78       3.103   3.795 -22.687  1.00 74.70           N
ATOM    959 1HH2 ARG A  78       2.347   3.872 -22.037  1.00 74.70           H
ATOM    960 2HH2 ARG A  78       4.014   3.536 -22.366  1.00 74.70           H
ATOM    961  HN  ARG A  78       5.566   7.638 -27.116  1.00 74.70           H
ATOM    962  N   VAL A  79       1.451   8.170 -28.052  1.00 78.34           N
ATOM    963  CA  VAL A  79       0.229   8.611 -27.402  1.00 78.34           C
ATOM    964  C   VAL A  79       0.041   7.834 -26.098  1.00 78.34           C
ATOM    965  O   VAL A  79       0.192   6.614 -26.070  1.00 78.34           O
ATOM    966  HA  VAL A  79       0.344   9.669 -27.167  1.00 78.34           H
ATOM    967  CB  VAL A  79      -0.955   8.465 -28.361  1.00 78.34           C
ATOM    968  HB  VAL A  79      -1.113   7.401 -28.539  1.00 78.34           H
ATOM    969  CG1 VAL A  79      -2.234   9.033 -27.742  1.00 78.34           C
ATOM    970 1HG1 VAL A  79      -2.462   8.496 -26.821  1.00 78.34           H
ATOM    971 2HG1 VAL A  79      -2.092  10.091 -27.521  1.00 78.34           H
ATOM    972 3HG1 VAL A  79      -3.060   8.917 -28.444  1.00 78.34           H
ATOM    973  CG2 VAL A  79      -0.656   9.128 -29.707  1.00 78.34           C
ATOM    974 1HG2 VAL A  79      -0.459  10.189 -29.554  1.00 78.34           H
ATOM    975 2HG2 VAL A  79       0.218   8.657 -30.157  1.00 78.34           H
ATOM    976 3HG2 VAL A  79      -1.514   9.009 -30.369  1.00 78.34           H
ATOM    977  HN  VAL A  79       1.353   7.925 -29.017  1.00 78.34           H
ATOM    978  N   LYS A  80      -0.286   8.573 -25.048  1.00 83.42           N
ATOM    979  CA  LYS A  80      -0.563   7.962 -23.759  1.00 83.42           C
ATOM    980  C   LYS A  80      -1.850   7.140 -23.855  1.00 83.42           C
ATOM    981  O   LYS A  80      -2.643   7.328 -24.775  1.00 83.42           O
ATOM    982  HA  LYS A  80       0.262   7.286 -23.534  1.00 83.42           H
ATOM    983  CB  LYS A  80      -0.591   9.024 -22.658  1.00 83.42           C
ATOM    984 1HB  LYS A  80      -1.485   9.638 -22.762  1.00 83.42           H
ATOM    985 2HB  LYS A  80      -0.650   8.540 -21.683  1.00 83.42           H
ATOM    986  CG  LYS A  80       0.654   9.911 -22.719  1.00 83.42           C
ATOM    987 1HG  LYS A  80       0.652  10.483 -23.646  1.00 83.42           H
ATOM    988 2HG  LYS A  80       0.633  10.630 -21.900  1.00 83.42           H
ATOM    989  CD  LYS A  80       1.930   9.071 -22.635  1.00 83.42           C
ATOM    990 1HD  LYS A  80       1.860   8.379 -21.795  1.00 83.42           H
ATOM    991 2HD  LYS A  80       2.033   8.467 -23.536  1.00 83.42           H
ATOM    992  CE  LYS A  80       3.163   9.962 -22.467  1.00 83.42           C
ATOM    993 1HE  LYS A  80       3.031  10.885 -23.032  1.00 83.42           H
ATOM    994 2HE  LYS A  80       3.276  10.243 -21.420  1.00 83.42           H
ATOM    995  NZ  LYS A  80       4.378   9.257 -22.932  1.00 83.42           N
ATOM    996 1HZ  LYS A  80       5.200   9.782 -22.654  1.00 83.42           H
ATOM    997 2HZ  LYS A  80       4.412   8.332 -22.519  1.00 83.42           H
ATOM    998 3HZ  LYS A  80       4.356   9.175 -23.943  1.00 83.42           H
ATOM    999  HN  LYS A  80      -0.363   9.570 -25.068  1.00 83.42           H
ATOM   1000  N   THR A  81      -2.017   6.247 -22.890  1.00 84.46           N
ATOM   1001  CA  THR A  81      -3.271   5.528 -22.746  1.00 84.46           C
ATOM   1002  C   THR A  81      -3.782   5.631 -21.307  1.00 84.46           C
ATOM   1003  O   THR A  81      -3.035   6.006 -20.405  1.00 84.46           O
ATOM   1004  HA  THR A  81      -4.015   6.003 -23.384  1.00 84.46           H
ATOM   1005  CB  THR A  81      -3.045   4.087 -23.209  1.00 84.46           C
ATOM   1006  HB  THR A  81      -3.982   3.529 -23.215  1.00 84.46           H
ATOM   1007  OG1 THR A  81      -2.041   3.592 -22.327  1.00 84.46           O
ATOM   1008  HG1 THR A  81      -1.165   4.031 -22.526  1.00 84.46           H
ATOM   1009  CG2 THR A  81      -2.397   4.011 -24.592  1.00 84.46           C
ATOM   1010 1HG2 THR A  81      -1.429   4.511 -24.568  1.00 84.46           H
ATOM   1011 2HG2 THR A  81      -3.041   4.501 -25.323  1.00 84.46           H
ATOM   1012 3HG2 THR A  81      -2.259   2.967 -24.873  1.00 84.46           H
ATOM   1013  HN  THR A  81      -1.315   6.013 -22.217  1.00 84.46           H
ATOM   1014  N   MET A  82      -5.051   5.291 -21.139  1.00 87.46           N
ATOM   1015  CA  MET A  82      -5.665   5.322 -19.822  1.00 87.46           C
ATOM   1016  C   MET A  82      -4.873   4.471 -18.827  1.00 87.46           C
ATOM   1017  O   MET A  82      -4.686   4.866 -17.678  1.00 87.46           O
ATOM   1018  HA  MET A  82      -5.646   6.367 -19.513  1.00 87.46           H
ATOM   1019  CB  MET A  82      -7.099   4.796 -19.915  1.00 87.46           C
ATOM   1020 1HB  MET A  82      -7.693   5.459 -20.544  1.00 87.46           H
ATOM   1021 2HB  MET A  82      -7.101   3.816 -20.393  1.00 87.46           H
ATOM   1022  CG  MET A  82      -7.736   4.693 -18.528  1.00 87.46           C
ATOM   1023 1HG  MET A  82      -7.364   3.808 -18.012  1.00 87.46           H
ATOM   1024 2HG  MET A  82      -7.454   5.556 -17.924  1.00 87.46           H
ATOM   1025  SD  MET A  82      -9.513   4.609 -18.677  1.00 87.46           S
ATOM   1026  CE  MET A  82      -9.979   4.845 -16.970  1.00 87.46           C
ATOM   1027 1HE  MET A  82      -9.548   4.050 -16.362  1.00 87.46           H
ATOM   1028 2HE  MET A  82      -9.609   5.810 -16.623  1.00 87.46           H
ATOM   1029 3HE  MET A  82     -11.065   4.820 -16.883  1.00 87.46           H
ATOM   1030  HN  MET A  82      -5.656   5.000 -21.880  1.00 87.46           H
ATOM   1031  N   THR A  83      -4.428   3.318 -19.306  1.00 85.53           N
ATOM   1032  CA  THR A  83      -3.567   2.460 -18.511  1.00 85.53           C
ATOM   1033  C   THR A  83      -2.314   3.222 -18.072  1.00 85.53           C
ATOM   1034  O   THR A  83      -1.907   3.138 -16.914  1.00 85.53           O
ATOM   1035  HA  THR A  83      -4.103   2.178 -17.605  1.00 85.53           H
ATOM   1036  CB  THR A  83      -3.259   1.207 -19.333  1.00 85.53           C
ATOM   1037  HB  THR A  83      -2.670   1.456 -20.216  1.00 85.53           H
ATOM   1038  OG1 THR A  83      -4.539   0.636 -19.589  1.00 85.53           O
ATOM   1039  HG1 THR A  83      -5.256   1.220 -19.208  1.00 85.53           H
ATOM   1040  CG2 THR A  83      -2.529   0.137 -18.519  1.00 85.53           C
ATOM   1041 1HG2 THR A  83      -3.149  -0.161 -17.673  1.00 85.53           H
ATOM   1042 2HG2 THR A  83      -1.585   0.539 -18.153  1.00 85.53           H
ATOM   1043 3HG2 THR A  83      -2.335  -0.731 -19.149  1.00 85.53           H
ATOM   1044  HN  THR A  83      -4.647   2.970 -20.218  1.00 85.53           H
ATOM   1045  N   ASP A  84      -1.738   3.947 -19.020  1.00 87.43           N
ATOM   1046  CA  ASP A  84      -0.482   4.634 -18.777  1.00 87.43           C
ATOM   1047  C   ASP A  84      -0.687   5.695 -17.694  1.00 87.43           C
ATOM   1048  O   ASP A  84       0.205   5.941 -16.884  1.00 87.43           O
ATOM   1049  HA  ASP A  84       0.216   3.855 -18.470  1.00 87.43           H
ATOM   1050  CB  ASP A  84       0.015   5.338 -20.041  1.00 87.43           C
ATOM   1051 1HB  ASP A  84      -0.672   6.141 -20.308  1.00 87.43           H
ATOM   1052 2HB  ASP A  84       0.984   5.798 -19.849  1.00 87.43           H
ATOM   1053  CG  ASP A  84       0.134   4.353 -21.206  1.00 87.43           C
ATOM   1054  OD1 ASP A  84       0.860   3.351 -21.030  1.00 87.43           O
ATOM   1055  OD2 ASP A  84      -0.503   4.625 -22.247  1.00 87.43           O
ATOM   1056  HN  ASP A  84      -2.116   4.068 -19.938  1.00 87.43           H
ATOM   1057  N   MET A  85      -1.867   6.296 -17.716  1.00 91.29           N
ATOM   1058  CA  MET A  85      -2.202   7.324 -16.744  1.00 91.29           C
ATOM   1059  C   MET A  85      -2.215   6.753 -15.325  1.00 91.29           C
ATOM   1060  O   MET A  85      -1.691   7.371 -14.399  1.00 91.29           O
ATOM   1061  HA  MET A  85      -1.420   8.077 -16.833  1.00 91.29           H
ATOM   1062  CB  MET A  85      -3.578   7.908 -17.072  1.00 91.29           C
ATOM   1063 1HB  MET A  85      -3.603   8.226 -18.115  1.00 91.29           H
ATOM   1064 2HB  MET A  85      -4.341   7.138 -16.955  1.00 91.29           H
ATOM   1065  CG  MET A  85      -3.900   9.096 -16.163  1.00 91.29           C
ATOM   1066 1HG  MET A  85      -4.899   9.471 -16.382  1.00 91.29           H
ATOM   1067 2HG  MET A  85      -3.900   8.777 -15.121  1.00 91.29           H
ATOM   1068  SD  MET A  85      -2.696  10.392 -16.403  1.00 91.29           S
ATOM   1069  CE  MET A  85      -3.120  10.906 -18.059  1.00 91.29           C
ATOM   1070 1HE  MET A  85      -3.006  10.064 -18.741  1.00 91.29           H
ATOM   1071 2HE  MET A  85      -4.153  11.252 -18.078  1.00 91.29           H
ATOM   1072 3HE  MET A  85      -2.459  11.716 -18.368  1.00 91.29           H
ATOM   1073  HN  MET A  85      -2.587   6.092 -18.380  1.00 91.29           H
ATOM   1074  N   PHE A  86      -2.818   5.580 -15.198  1.00 93.02           N
ATOM   1075  CA  PHE A  86      -2.920   4.927 -13.904  1.00 93.02           C
ATOM   1076  C   PHE A  86      -1.552   4.432 -13.431  1.00 93.02           C
ATOM   1077  O   PHE A  86      -1.233   4.519 -12.246  1.00 93.02           O
ATOM   1078  HA  PHE A  86      -3.302   5.665 -13.199  1.00 93.02           H
ATOM   1079  CB  PHE A  86      -3.851   3.725 -14.082  1.00 93.02           C
ATOM   1080 1HB  PHE A  86      -3.449   3.080 -14.863  1.00 93.02           H
ATOM   1081 2HB  PHE A  86      -3.857   3.144 -13.160  1.00 93.02           H
ATOM   1082  CG  PHE A  86      -5.290   4.101 -14.442  1.00 93.02           C
ATOM   1083  CD1 PHE A  86      -5.867   5.198 -13.881  1.00 93.02           C
ATOM   1084  HD1 PHE A  86      -5.304   5.809 -13.176  1.00 93.02           H
ATOM   1085  CD2 PHE A  86      -5.992   3.338 -15.321  1.00 93.02           C
ATOM   1086  HD2 PHE A  86      -5.530   2.458 -15.770  1.00 93.02           H
ATOM   1087  CE1 PHE A  86      -7.202   5.546 -14.215  1.00 93.02           C
ATOM   1088  HE1 PHE A  86      -7.665   6.425 -13.766  1.00 93.02           H
ATOM   1089  CE2 PHE A  86      -7.328   3.686 -15.655  1.00 93.02           C
ATOM   1090  HE2 PHE A  86      -7.891   3.074 -16.360  1.00 93.02           H
ATOM   1091  CZ  PHE A  86      -7.905   4.783 -15.094  1.00 93.02           C
ATOM   1092  HZ  PHE A  86      -8.930   5.050 -15.351  1.00 93.02           H
ATOM   1093  HN  PHE A  86      -3.232   5.079 -15.958  1.00 93.02           H
ATOM   1094  N   LEU A  87      -0.781   3.923 -14.381  1.00 90.32           N
ATOM   1095  CA  LEU A  87       0.545   3.414 -14.076  1.00 90.32           C
ATOM   1096  C   LEU A  87       1.418   4.557 -13.554  1.00 90.32           C
ATOM   1097  O   LEU A  87       2.251   4.354 -12.672  1.00 90.32           O
ATOM   1098  HA  LEU A  87       0.436   2.673 -13.284  1.00 90.32           H
ATOM   1099  CB  LEU A  87       1.135   2.695 -15.290  1.00 90.32           C
ATOM   1100 1HB  LEU A  87       1.094   3.371 -16.144  1.00 90.32           H
ATOM   1101 2HB  LEU A  87       2.188   2.495 -15.093  1.00 90.32           H
ATOM   1102  CG  LEU A  87       0.460   1.379 -15.684  1.00 90.32           C
ATOM   1103  HG  LEU A  87      -0.597   1.578 -15.862  1.00 90.32           H
ATOM   1104  CD1 LEU A  87       1.043   0.833 -16.989  1.00 90.32           C
ATOM   1105 1HD1 LEU A  87       0.888   1.558 -17.788  1.00 90.32           H
ATOM   1106 2HD1 LEU A  87       2.111   0.654 -16.863  1.00 90.32           H
ATOM   1107 3HD1 LEU A  87       0.546  -0.102 -17.246  1.00 90.32           H
ATOM   1108  CD2 LEU A  87       0.544   0.358 -14.548  1.00 90.32           C
ATOM   1109 1HD2 LEU A  87       1.589   0.159 -14.315  1.00 90.32           H
ATOM   1110 2HD2 LEU A  87       0.044   0.757 -13.664  1.00 90.32           H
ATOM   1111 3HD2 LEU A  87       0.056  -0.567 -14.854  1.00 90.32           H
ATOM   1112  HN  LEU A  87      -1.049   3.856 -15.342  1.00 90.32           H
ATOM   1113  N   LEU A  88       1.197   5.734 -14.121  1.00 93.01           N
ATOM   1114  CA  LEU A  88       1.924   6.918 -13.696  1.00 93.01           C
ATOM   1115  C   LEU A  88       1.584   7.223 -12.236  1.00 93.01           C
ATOM   1116  O   LEU A  88       2.478   7.381 -11.406  1.00 93.01           O
ATOM   1117  HA  LEU A  88       2.988   6.690 -13.762  1.00 93.01           H
ATOM   1118  CB  LEU A  88       1.652   8.085 -14.647  1.00 93.01           C
ATOM   1119 1HB  LEU A  88       2.036   7.822 -15.633  1.00 93.01           H
ATOM   1120 2HB  LEU A  88       0.573   8.202 -14.747  1.00 93.01           H
ATOM   1121  CG  LEU A  88       2.248   9.434 -14.242  1.00 93.01           C
ATOM   1122  HG  LEU A  88       1.997   9.618 -13.197  1.00 93.01           H
ATOM   1123  CD1 LEU A  88       3.775   9.412 -14.343  1.00 93.01           C
ATOM   1124 1HD1 LEU A  88       4.171   8.641 -13.682  1.00 93.01           H
ATOM   1125 2HD1 LEU A  88       4.068   9.195 -15.370  1.00 93.01           H
ATOM   1126 3HD1 LEU A  88       4.173  10.383 -14.049  1.00 93.01           H
ATOM   1127  CD2 LEU A  88       1.636  10.572 -15.061  1.00 93.01           C
ATOM   1128 1HD2 LEU A  88       1.835  10.406 -16.119  1.00 93.01           H
ATOM   1129 2HD2 LEU A  88       0.559  10.602 -14.894  1.00 93.01           H
ATOM   1130 3HD2 LEU A  88       2.078  11.520 -14.752  1.00 93.01           H
ATOM   1131  HN  LEU A  88       0.538   5.885 -14.858  1.00 93.01           H
ATOM   1132  N   ASN A  89       0.288   7.296 -11.966  1.00 95.92           N
ATOM   1133  CA  ASN A  89      -0.181   7.691 -10.649  1.00 95.92           C
ATOM   1134  C   ASN A  89       0.236   6.632  -9.626  1.00 95.92           C
ATOM   1135  O   ASN A  89       0.443   6.944  -8.454  1.00 95.92           O
ATOM   1136  HA  ASN A  89       0.281   8.660 -10.458  1.00 95.92           H
ATOM   1137  CB  ASN A  89      -1.706   7.802 -10.618  1.00 95.92           C
ATOM   1138 1HB  ASN A  89      -2.146   6.993 -11.201  1.00 95.92           H
ATOM   1139 2HB  ASN A  89      -2.062   7.688  -9.594  1.00 95.92           H
ATOM   1140  CG  ASN A  89      -2.169   9.149 -11.177  1.00 95.92           C
ATOM   1141  OD1 ASN A  89      -2.396  10.106 -10.455  1.00 95.92           O
ATOM   1142  ND2 ASN A  89      -2.295   9.171 -12.501  1.00 95.92           N
ATOM   1143 1HD2 ASN A  89      -2.092   8.351 -13.036  1.00 95.92           H
ATOM   1144 2HD2 ASN A  89      -2.592  10.008 -12.961  1.00 95.92           H
ATOM   1145  HN  ASN A  89      -0.433   7.093 -12.628  1.00 95.92           H
ATOM   1146  N   LEU A  90       0.349   5.403 -10.106  1.00 93.73           N
ATOM   1147  CA  LEU A  90       0.785   4.305  -9.260  1.00 93.73           C
ATOM   1148  C   LEU A  90       2.219   4.565  -8.794  1.00 93.73           C
ATOM   1149  O   LEU A  90       2.526   4.425  -7.611  1.00 93.73           O
ATOM   1150  HA  LEU A  90       0.135   4.290  -8.384  1.00 93.73           H
ATOM   1151  CB  LEU A  90       0.605   2.968  -9.981  1.00 93.73           C
ATOM   1152 1HB  LEU A  90      -0.306   3.019 -10.577  1.00 93.73           H
ATOM   1153 2HB  LEU A  90       1.434   2.838 -10.676  1.00 93.73           H
ATOM   1154  CG  LEU A  90       0.527   1.729  -9.086  1.00 93.73           C
ATOM   1155  HG  LEU A  90       1.236   1.854  -8.268  1.00 93.73           H
ATOM   1156  CD1 LEU A  90      -0.863   1.589  -8.463  1.00 93.73           C
ATOM   1157 1HD1 LEU A  90      -1.081   2.470  -7.860  1.00 93.73           H
ATOM   1158 2HD1 LEU A  90      -1.608   1.497  -9.254  1.00 93.73           H
ATOM   1159 3HD1 LEU A  90      -0.891   0.700  -7.833  1.00 93.73           H
ATOM   1160  CD2 LEU A  90       0.941   0.472  -9.854  1.00 93.73           C
ATOM   1161 1HD2 LEU A  90       0.275   0.331 -10.706  1.00 93.73           H
ATOM   1162 2HD2 LEU A  90       1.965   0.583 -10.209  1.00 93.73           H
ATOM   1163 3HD2 LEU A  90       0.876  -0.394  -9.195  1.00 93.73           H
ATOM   1164  HN  LEU A  90       0.148   5.152 -11.053  1.00 93.73           H
ATOM   1165  N   ALA A  91       3.059   4.938  -9.749  1.00 95.90           N
ATOM   1166  CA  ALA A  91       4.465   5.162  -9.462  1.00 95.90           C
ATOM   1167  C   ALA A  91       4.606   6.359  -8.520  1.00 95.90           C
ATOM   1168  O   ALA A  91       5.488   6.379  -7.663  1.00 95.90           O
ATOM   1169  HA  ALA A  91       4.848   4.272  -8.964  1.00 95.90           H
ATOM   1170  CB  ALA A  91       5.228   5.360 -10.774  1.00 95.90           C
ATOM   1171 1HB  ALA A  91       5.121   4.470 -11.394  1.00 95.90           H
ATOM   1172 2HB  ALA A  91       4.824   6.223 -11.303  1.00 95.90           H
ATOM   1173 3HB  ALA A  91       6.283   5.528 -10.559  1.00 95.90           H
ATOM   1174  HN  ALA A  91       2.792   5.088 -10.701  1.00 95.90           H
ATOM   1175  N   ILE A  92       3.722   7.328  -8.710  1.00 96.85           N
ATOM   1176  CA  ILE A  92       3.733   8.524  -7.884  1.00 96.85           C
ATOM   1177  C   ILE A  92       3.352   8.151  -6.450  1.00 96.85           C
ATOM   1178  O   ILE A  92       3.980   8.610  -5.498  1.00 96.85           O
ATOM   1179  HA  ILE A  92       4.752   8.910  -7.881  1.00 96.85           H
ATOM   1180  CB  ILE A  92       2.841   9.606  -8.496  1.00 96.85           C
ATOM   1181  HB  ILE A  92       1.875   9.158  -8.733  1.00 96.85           H
ATOM   1182  CG1 ILE A  92       3.432  10.127  -9.808  1.00 96.85           C
ATOM   1183 1HG1 ILE A  92       4.332  10.705  -9.601  1.00 96.85           H
ATOM   1184 2HG1 ILE A  92       3.730   9.287 -10.435  1.00 96.85           H
ATOM   1185  CG2 ILE A  92       2.583  10.734  -7.495  1.00 96.85           C
ATOM   1186 1HG2 ILE A  92       2.087  10.330  -6.613  1.00 96.85           H
ATOM   1187 2HG2 ILE A  92       3.531  11.186  -7.205  1.00 96.85           H
ATOM   1188 3HG2 ILE A  92       1.946  11.489  -7.956  1.00 96.85           H
ATOM   1189  CD1 ILE A  92       2.421  10.997 -10.557  1.00 96.85           C
ATOM   1190 1HD1 ILE A  92       1.532  10.408 -10.783  1.00 96.85           H
ATOM   1191 2HD1 ILE A  92       2.144  11.849  -9.936  1.00 96.85           H
ATOM   1192 3HD1 ILE A  92       2.866  11.354 -11.485  1.00 96.85           H
ATOM   1193  HN  ILE A  92       3.010   7.306  -9.412  1.00 96.85           H
ATOM   1194  N   ALA A  93       2.325   7.321  -6.341  1.00 96.93           N
ATOM   1195  CA  ALA A  93       1.827   6.913  -5.038  1.00 96.93           C
ATOM   1196  C   ALA A  93       2.937   6.184  -4.279  1.00 96.93           C
ATOM   1197  O   ALA A  93       3.129   6.410  -3.085  1.00 96.93           O
ATOM   1198  HA  ALA A  93       1.555   7.815  -4.490  1.00 96.93           H
ATOM   1199  CB  ALA A  93       0.578   6.048  -5.217  1.00 96.93           C
ATOM   1200 1HB  ALA A  93      -0.190   6.622  -5.735  1.00 96.93           H
ATOM   1201 2HB  ALA A  93       0.829   5.164  -5.803  1.00 96.93           H
ATOM   1202 3HB  ALA A  93       0.205   5.742  -4.239  1.00 96.93           H
ATOM   1203  HN  ALA A  93       1.836   6.931  -7.121  1.00 96.93           H
ATOM   1204  N   ASP A  94       3.640   5.325  -5.002  1.00 96.64           N
ATOM   1205  CA  ASP A  94       4.710   4.544  -4.406  1.00 96.64           C
ATOM   1206  C   ASP A  94       5.809   5.487  -3.912  1.00 96.64           C
ATOM   1207  O   ASP A  94       6.306   5.337  -2.797  1.00 96.64           O
ATOM   1208  HA  ASP A  94       4.242   3.988  -3.594  1.00 96.64           H
ATOM   1209  CB  ASP A  94       5.331   3.589  -5.428  1.00 96.64           C
ATOM   1210 1HB  ASP A  94       5.465   4.105  -6.379  1.00 96.64           H
ATOM   1211 2HB  ASP A  94       6.321   3.282  -5.090  1.00 96.64           H
ATOM   1212  CG  ASP A  94       4.449   2.355  -5.631  1.00 96.64           C
ATOM   1213  OD1 ASP A  94       3.721   2.015  -4.674  1.00 96.64           O
ATOM   1214  OD2 ASP A  94       4.524   1.780  -6.739  1.00 96.64           O
ATOM   1215  HN  ASP A  94       3.488   5.159  -5.977  1.00 96.64           H
ATOM   1216  N   LEU A  95       6.157   6.438  -4.766  1.00 97.42           N
ATOM   1217  CA  LEU A  95       7.231   7.366  -4.457  1.00 97.42           C
ATOM   1218  C   LEU A  95       6.891   8.121  -3.170  1.00 97.42           C
ATOM   1219  O   LEU A  95       7.746   8.290  -2.301  1.00 97.42           O
ATOM   1220  HA  LEU A  95       8.132   6.778  -4.284  1.00 97.42           H
ATOM   1221  CB  LEU A  95       7.510   8.281  -5.651  1.00 97.42           C
ATOM   1222 1HB  LEU A  95       6.556   8.574  -6.090  1.00 97.42           H
ATOM   1223 2HB  LEU A  95       7.984   9.191  -5.283  1.00 97.42           H
ATOM   1224  CG  LEU A  95       8.388   7.692  -6.756  1.00 97.42           C
ATOM   1225  HG  LEU A  95       7.891   6.807  -7.152  1.00 97.42           H
ATOM   1226  CD1 LEU A  95       8.546   8.679  -7.915  1.00 97.42           C
ATOM   1227 1HD1 LEU A  95       7.566   8.908  -8.333  1.00 97.42           H
ATOM   1228 2HD1 LEU A  95       9.010   9.596  -7.551  1.00 97.42           H
ATOM   1229 3HD1 LEU A  95       9.175   8.235  -8.687  1.00 97.42           H
ATOM   1230  CD2 LEU A  95       9.740   7.240  -6.200  1.00 97.42           C
ATOM   1231 1HD2 LEU A  95      10.256   8.094  -5.761  1.00 97.42           H
ATOM   1232 2HD2 LEU A  95       9.582   6.479  -5.436  1.00 97.42           H
ATOM   1233 3HD2 LEU A  95      10.345   6.826  -7.007  1.00 97.42           H
ATOM   1234  HN  LEU A  95       5.719   6.579  -5.655  1.00 97.42           H
ATOM   1235  N   LEU A  96       5.642   8.555  -3.088  1.00 97.04           N
ATOM   1236  CA  LEU A  96       5.215   9.402  -1.988  1.00 97.04           C
ATOM   1237  C   LEU A  96       5.446   8.668  -0.665  1.00 97.04           C
ATOM   1238  O   LEU A  96       5.876   9.271   0.317  1.00 97.04           O
ATOM   1239  HA  LEU A  96       5.839  10.295  -2.001  1.00 97.04           H
ATOM   1240  CB  LEU A  96       3.769   9.858  -2.193  1.00 97.04           C
ATOM   1241 1HB  LEU A  96       3.170   8.989  -2.468  1.00 97.04           H
ATOM   1242 2HB  LEU A  96       3.384  10.221  -1.240  1.00 97.04           H
ATOM   1243  CG  LEU A  96       3.552  10.946  -3.247  1.00 97.04           C
ATOM   1244  HG  LEU A  96       3.869  10.554  -4.213  1.00 97.04           H
ATOM   1245  CD1 LEU A  96       2.069  11.303  -3.369  1.00 97.04           C
ATOM   1246 1HD1 LEU A  96       1.505  10.417  -3.660  1.00 97.04           H
ATOM   1247 2HD1 LEU A  96       1.703  11.668  -2.409  1.00 97.04           H
ATOM   1248 3HD1 LEU A  96       1.943  12.079  -4.124  1.00 97.04           H
ATOM   1249  CD2 LEU A  96       4.415  12.174  -2.952  1.00 97.04           C
ATOM   1250 1HD2 LEU A  96       4.152  12.577  -1.974  1.00 97.04           H
ATOM   1251 2HD2 LEU A  96       5.467  11.889  -2.956  1.00 97.04           H
ATOM   1252 3HD2 LEU A  96       4.241  12.932  -3.716  1.00 97.04           H
ATOM   1253  HN  LEU A  96       4.930   8.337  -3.755  1.00 97.04           H
ATOM   1254  N   PHE A  97       5.150   7.377  -0.682  1.00 97.41           N
ATOM   1255  CA  PHE A  97       5.310   6.557   0.507  1.00 97.41           C
ATOM   1256  C   PHE A  97       6.788   6.278   0.786  1.00 97.41           C
ATOM   1257  O   PHE A  97       7.240   6.389   1.924  1.00 97.41           O
ATOM   1258  HA  PHE A  97       4.882   7.112   1.342  1.00 97.41           H
ATOM   1259  CB  PHE A  97       4.595   5.231   0.235  1.00 97.41           C
ATOM   1260 1HB  PHE A  97       3.521   5.411   0.195  1.00 97.41           H
ATOM   1261 2HB  PHE A  97       4.894   4.864  -0.746  1.00 97.41           H
ATOM   1262  CG  PHE A  97       4.877   4.147   1.278  1.00 97.41           C
ATOM   1263  CD1 PHE A  97       5.463   2.979   0.902  1.00 97.41           C
ATOM   1264  HD1 PHE A  97       5.731   2.815  -0.142  1.00 97.41           H
ATOM   1265  CD2 PHE A  97       4.543   4.352   2.580  1.00 97.41           C
ATOM   1266  HD2 PHE A  97       4.074   5.289   2.881  1.00 97.41           H
ATOM   1267  CE1 PHE A  97       5.725   1.973   1.869  1.00 97.41           C
ATOM   1268  HE1 PHE A  97       6.194   1.036   1.568  1.00 97.41           H
ATOM   1269  CE2 PHE A  97       4.805   3.346   3.547  1.00 97.41           C
ATOM   1270  HE2 PHE A  97       4.537   3.511   4.591  1.00 97.41           H
ATOM   1271  CZ  PHE A  97       5.390   2.178   3.171  1.00 97.41           C
ATOM   1272  HZ  PHE A  97       5.592   1.406   3.914  1.00 97.41           H
ATOM   1273  HN  PHE A  97       4.807   6.892  -1.487  1.00 97.41           H
ATOM   1274  N   LEU A  98       7.500   5.921  -0.273  1.00 97.48           N
ATOM   1275  CA  LEU A  98       8.880   5.487  -0.135  1.00 97.48           C
ATOM   1276  C   LEU A  98       9.679   6.567   0.597  1.00 97.48           C
ATOM   1277  O   LEU A  98      10.556   6.257   1.402  1.00 97.48           O
ATOM   1278  HA  LEU A  98       8.879   4.584   0.476  1.00 97.48           H
ATOM   1279  CB  LEU A  98       9.462   5.110  -1.499  1.00 97.48           C
ATOM   1280 1HB  LEU A  98       9.234   5.911  -2.203  1.00 97.48           H
ATOM   1281 2HB  LEU A  98      10.547   5.064  -1.409  1.00 97.48           H
ATOM   1282  CG  LEU A  98       8.971   3.789  -2.096  1.00 97.48           C
ATOM   1283  HG  LEU A  98       7.891   3.734  -1.961  1.00 97.48           H
ATOM   1284  CD1 LEU A  98       9.243   3.733  -3.600  1.00 97.48           C
ATOM   1285 1HD1 LEU A  98       8.724   4.554  -4.094  1.00 97.48           H
ATOM   1286 2HD1 LEU A  98      10.315   3.821  -3.779  1.00 97.48           H
ATOM   1287 3HD1 LEU A  98       8.885   2.784  -3.999  1.00 97.48           H
ATOM   1288  CD2 LEU A  98       9.580   2.595  -1.358  1.00 97.48           C
ATOM   1289 1HD2 LEU A  98      10.666   2.633  -1.439  1.00 97.48           H
ATOM   1290 2HD2 LEU A  98       9.292   2.632  -0.307  1.00 97.48           H
ATOM   1291 3HD2 LEU A  98       9.215   1.669  -1.802  1.00 97.48           H
ATOM   1292  HN  LEU A  98       7.150   5.925  -1.210  1.00 97.48           H
ATOM   1293  N   VAL A  99       9.346   7.813   0.293  1.00 96.93           N
ATOM   1294  CA  VAL A  99      10.061   8.940   0.868  1.00 96.93           C
ATOM   1295  C   VAL A  99       9.883   8.929   2.387  1.00 96.93           C
ATOM   1296  O   VAL A  99      10.634   9.583   3.109  1.00 96.93           O
ATOM   1297  HA  VAL A  99      11.118   8.811   0.638  1.00 96.93           H
ATOM   1298  CB  VAL A  99       9.590  10.243   0.220  1.00 96.93           C
ATOM   1299  HB  VAL A  99       8.501  10.263   0.259  1.00 96.93           H
ATOM   1300  CG1 VAL A  99      10.110  11.458   0.991  1.00 96.93           C
ATOM   1301 1HG1 VAL A  99       9.740  11.423   2.016  1.00 96.93           H
ATOM   1302 2HG1 VAL A  99      11.200  11.445   0.998  1.00 96.93           H
ATOM   1303 3HG1 VAL A  99       9.761  12.371   0.509  1.00 96.93           H
ATOM   1304  CG2 VAL A  99      10.008  10.307  -1.250  1.00 96.93           C
ATOM   1305 1HG2 VAL A  99      11.095  10.254  -1.322  1.00 96.93           H
ATOM   1306 2HG2 VAL A  99       9.567   9.469  -1.790  1.00 96.93           H
ATOM   1307 3HG2 VAL A  99       9.661  11.244  -1.687  1.00 96.93           H
ATOM   1308  HN  VAL A  99       8.606   8.057  -0.333  1.00 96.93           H
ATOM   1309  N   THR A 100       8.884   8.179   2.829  1.00 96.20           N
ATOM   1310  CA  THR A 100       8.579   8.097   4.247  1.00 96.20           C
ATOM   1311  C   THR A 100       9.436   7.020   4.916  1.00 96.20           C
ATOM   1312  O   THR A 100       9.603   7.022   6.134  1.00 96.20           O
ATOM   1313  HA  THR A 100       8.843   9.048   4.711  1.00 96.20           H
ATOM   1314  CB  THR A 100       7.075   7.857   4.395  1.00 96.20           C
ATOM   1315  HB  THR A 100       6.745   8.071   5.411  1.00 96.20           H
ATOM   1316  OG1 THR A 100       6.895   6.512   3.960  1.00 96.20           O
ATOM   1317  HG1 THR A 100       6.817   6.483   2.963  1.00 96.20           H
ATOM   1318  CG2 THR A 100       6.250   8.683   3.406  1.00 96.20           C
ATOM   1319 1HG2 THR A 100       6.534   8.419   2.387  1.00 96.20           H
ATOM   1320 2HG2 THR A 100       6.439   9.743   3.573  1.00 96.20           H
ATOM   1321 3HG2 THR A 100       5.191   8.474   3.554  1.00 96.20           H
ATOM   1322  HN  THR A 100       8.289   7.634   2.237  1.00 96.20           H
ATOM   1323  N   LEU A 101       9.955   6.125   4.088  1.00 96.11           N
ATOM   1324  CA  LEU A 101      10.630   4.941   4.594  1.00 96.11           C
ATOM   1325  C   LEU A 101      11.863   5.366   5.395  1.00 96.11           C
ATOM   1326  O   LEU A 101      12.168   4.776   6.430  1.00 96.11           O
ATOM   1327  HA  LEU A 101       9.939   4.434   5.267  1.00 96.11           H
ATOM   1328  CB  LEU A 101      10.943   3.973   3.451  1.00 96.11           C
ATOM   1329 1HB  LEU A 101      11.443   4.529   2.658  1.00 96.11           H
ATOM   1330 2HB  LEU A 101      11.651   3.229   3.815  1.00 96.11           H
ATOM   1331  CG  LEU A 101       9.744   3.241   2.845  1.00 96.11           C
ATOM   1332  HG  LEU A 101       9.126   3.972   2.322  1.00 96.11           H
ATOM   1333  CD1 LEU A 101      10.197   2.209   1.812  1.00 96.11           C
ATOM   1334 1HD1 LEU A 101      10.741   2.710   1.011  1.00 96.11           H
ATOM   1335 2HD1 LEU A 101      10.848   1.477   2.290  1.00 96.11           H
ATOM   1336 3HD1 LEU A 101       9.325   1.703   1.397  1.00 96.11           H
ATOM   1337  CD2 LEU A 101       8.874   2.615   3.938  1.00 96.11           C
ATOM   1338 1HD2 LEU A 101       9.467   1.901   4.510  1.00 96.11           H
ATOM   1339 2HD2 LEU A 101       8.507   3.397   4.603  1.00 96.11           H
ATOM   1340 3HD2 LEU A 101       8.029   2.101   3.480  1.00 96.11           H
ATOM   1341  HN  LEU A 101       9.920   6.198   3.092  1.00 96.11           H
ATOM   1342  N   PRO A 102      12.590   6.392   4.934  1.00 95.67           N
ATOM   1343  CA  PRO A 102      13.769   6.869   5.661  1.00 95.67           C
ATOM   1344  C   PRO A 102      13.461   7.182   7.116  1.00 95.67           C
ATOM   1345  O   PRO A 102      14.267   6.898   8.000  1.00 95.67           O
ATOM   1346  HA  PRO A 102      14.530   6.090   5.692  1.00 95.67           H
ATOM   1347  CB  PRO A 102      14.190   8.120   4.888  1.00 95.67           C
ATOM   1348 1HB  PRO A 102      13.734   9.020   5.301  1.00 95.67           H
ATOM   1349 2HB  PRO A 102      15.270   8.268   4.921  1.00 95.67           H
ATOM   1350  CG  PRO A 102      13.702   7.841   3.471  1.00 95.67           C
ATOM   1351 1HG  PRO A 102      13.607   8.757   2.888  1.00 95.67           H
ATOM   1352 2HG  PRO A 102      14.393   7.200   2.924  1.00 95.67           H
ATOM   1353  CD  PRO A 102      12.359   7.168   3.702  1.00 95.67           C
ATOM   1354 1HD  PRO A 102      11.558   7.896   3.832  1.00 95.67           H
ATOM   1355 2HD  PRO A 102      12.075   6.533   2.862  1.00 95.67           H
ATOM   1356  N   PHE A 103      12.290   7.766   7.328  1.00 94.75           N
ATOM   1357  CA  PHE A 103      11.887   8.172   8.663  1.00 94.75           C
ATOM   1358  C   PHE A 103      11.552   6.955   9.528  1.00 94.75           C
ATOM   1359  O   PHE A 103      11.859   6.933  10.719  1.00 94.75           O
ATOM   1360  HA  PHE A 103      12.726   8.710   9.105  1.00 94.75           H
ATOM   1361  CB  PHE A 103      10.632   9.034   8.509  1.00 94.75           C
ATOM   1362 1HB  PHE A 103       9.873   8.461   7.976  1.00 94.75           H
ATOM   1363 2HB  PHE A 103      10.230   9.253   9.498  1.00 94.75           H
ATOM   1364  CG  PHE A 103      10.870  10.352   7.769  1.00 94.75           C
ATOM   1365  CD1 PHE A 103      11.228  11.466   8.461  1.00 94.75           C
ATOM   1366  HD1 PHE A 103      11.346  11.420   9.544  1.00 94.75           H
ATOM   1367  CD2 PHE A 103      10.723  10.409   6.418  1.00 94.75           C
ATOM   1368  HD2 PHE A 103      10.435   9.516   5.863  1.00 94.75           H
ATOM   1369  CE1 PHE A 103      11.449  12.689   7.774  1.00 94.75           C
ATOM   1370  HE1 PHE A 103      11.736  13.582   8.329  1.00 94.75           H
ATOM   1371  CE2 PHE A 103      10.943  11.632   5.731  1.00 94.75           C
ATOM   1372  HE2 PHE A 103      10.825  11.678   4.648  1.00 94.75           H
ATOM   1373  CZ  PHE A 103      11.302  12.746   6.423  1.00 94.75           C
ATOM   1374  HZ  PHE A 103      11.471  13.685   5.896  1.00 94.75           H
ATOM   1375  HN  PHE A 103      11.625   7.962   6.608  1.00 94.75           H
ATOM   1376  N   TRP A 104      10.927   5.973   8.896  1.00 92.52           N
ATOM   1377  CA  TRP A 104      10.613   4.727   9.573  1.00 92.52           C
ATOM   1378  C   TRP A 104      11.925   4.115  10.069  1.00 92.52           C
ATOM   1379  O   TRP A 104      11.995   3.612  11.189  1.00 92.52           O
ATOM   1380  HA  TRP A 104       9.968   4.961  10.419  1.00 92.52           H
ATOM   1381  CB  TRP A 104       9.825   3.788   8.657  1.00 92.52           C
ATOM   1382 1HB  TRP A 104      10.332   3.726   7.694  1.00 92.52           H
ATOM   1383 2HB  TRP A 104       9.833   2.786   9.087  1.00 92.52           H
ATOM   1384  CG  TRP A 104       8.374   4.217   8.427  1.00 92.52           C
ATOM   1385  CD1 TRP A 104       7.844   4.778   7.332  1.00 92.52           C
ATOM   1386  HD1 TRP A 104       8.406   5.009   6.427  1.00 92.52           H
ATOM   1387  CD2 TRP A 104       7.283   4.096   9.363  1.00 92.52           C
ATOM   1388  NE1 TRP A 104       6.496   5.026   7.493  1.00 92.52           N
ATOM   1389  HE1 TRP A 104       5.885   5.438   6.817  1.00 92.52           H
ATOM   1390  CE2 TRP A 104       6.144   4.598   8.768  1.00 92.52           C
ATOM   1391  CE3 TRP A 104       7.259   3.578  10.670  1.00 92.52           C
ATOM   1392  HE3 TRP A 104       8.144   3.176  11.163  1.00 92.52           H
ATOM   1393  CZ2 TRP A 104       4.898   4.633   9.404  1.00 92.52           C
ATOM   1394  HZ2 TRP A 104       4.012   5.035   8.912  1.00 92.52           H
ATOM   1395  CZ3 TRP A 104       6.006   3.620  11.293  1.00 92.52           C
ATOM   1396  HZ3 TRP A 104       5.931   3.232  12.309  1.00 92.52           H
ATOM   1397  CH2 TRP A 104       4.850   4.123  10.707  1.00 92.52           C
ATOM   1398  HH2 TRP A 104       3.910   4.120  11.260  1.00 92.52           H
ATOM   1399  HN  TRP A 104      10.637   6.019   7.940  1.00 92.52           H
ATOM   1400  N   ALA A 105      12.932   4.178   9.210  1.00 94.25           N
ATOM   1401  CA  ALA A 105      14.201   3.530   9.496  1.00 94.25           C
ATOM   1402  C   ALA A 105      14.838   4.185  10.723  1.00 94.25           C
ATOM   1403  O   ALA A 105      15.279   3.495  11.641  1.00 94.25           O
ATOM   1404  HA  ALA A 105      13.996   2.483   9.719  1.00 94.25           H
ATOM   1405  CB  ALA A 105      15.102   3.604   8.262  1.00 94.25           C
ATOM   1406 1HB  ALA A 105      14.616   3.099   7.427  1.00 94.25           H
ATOM   1407 2HB  ALA A 105      15.278   4.648   8.002  1.00 94.25           H
ATOM   1408 3HB  ALA A 105      16.053   3.117   8.476  1.00 94.25           H
ATOM   1409  HN  ALA A 105      12.892   4.660   8.335  1.00 94.25           H
ATOM   1410  N   ILE A 106      14.867   5.509  10.700  1.00 93.66           N
ATOM   1411  CA  ILE A 106      15.496   6.263  11.770  1.00 93.66           C
ATOM   1412  C   ILE A 106      14.776   5.968  13.088  1.00 93.66           C
ATOM   1413  O   ILE A 106      15.416   5.781  14.121  1.00 93.66           O
ATOM   1414  HA  ILE A 106      16.525   5.915  11.855  1.00 93.66           H
ATOM   1415  CB  ILE A 106      15.549   7.751  11.418  1.00 93.66           C
ATOM   1416  HB  ILE A 106      14.566   8.052  11.056  1.00 93.66           H
ATOM   1417  CG1 ILE A 106      16.547   8.012  10.288  1.00 93.66           C
ATOM   1418 1HG1 ILE A 106      17.564   7.911  10.665  1.00 93.66           H
ATOM   1419 2HG1 ILE A 106      16.421   7.262   9.507  1.00 93.66           H
ATOM   1420  CG2 ILE A 106      15.853   8.597  12.657  1.00 93.66           C
ATOM   1421 1HG2 ILE A 106      15.073   8.442  13.402  1.00 93.66           H
ATOM   1422 2HG2 ILE A 106      16.816   8.302  13.071  1.00 93.66           H
ATOM   1423 3HG2 ILE A 106      15.885   9.651  12.378  1.00 93.66           H
ATOM   1424  CD1 ILE A 106      16.352   9.409   9.696  1.00 93.66           C
ATOM   1425 1HD1 ILE A 106      15.341   9.498   9.298  1.00 93.66           H
ATOM   1426 2HD1 ILE A 106      16.503  10.157  10.475  1.00 93.66           H
ATOM   1427 3HD1 ILE A 106      17.074   9.568   8.895  1.00 93.66           H
ATOM   1428  HN  ILE A 106      14.471   6.064   9.968  1.00 93.66           H
ATOM   1429  N   ALA A 107      13.453   5.937  13.008  1.00 91.71           N
ATOM   1430  CA  ALA A 107      12.637   5.745  14.194  1.00 91.71           C
ATOM   1431  C   ALA A 107      12.899   4.352  14.769  1.00 91.71           C
ATOM   1432  O   ALA A 107      12.873   4.163  15.984  1.00 91.71           O
ATOM   1433  HA  ALA A 107      12.936   6.494  14.928  1.00 91.71           H
ATOM   1434  CB  ALA A 107      11.164   5.963  13.841  1.00 91.71           C
ATOM   1435 1HB  ALA A 107      11.026   6.976  13.465  1.00 91.71           H
ATOM   1436 2HB  ALA A 107      10.865   5.247  13.074  1.00 91.71           H
ATOM   1437 3HB  ALA A 107      10.551   5.819  14.731  1.00 91.71           H
ATOM   1438  HN  ALA A 107      12.942   6.039  12.155  1.00 91.71           H
ATOM   1439  N   ALA A 108      13.145   3.412  13.868  1.00 91.41           N
ATOM   1440  CA  ALA A 108      13.382   2.035  14.269  1.00 91.41           C
ATOM   1441  C   ALA A 108      14.796   1.910  14.838  1.00 91.41           C
ATOM   1442  O   ALA A 108      15.035   1.122  15.751  1.00 91.41           O
ATOM   1443  HA  ALA A 108      12.662   1.788  15.050  1.00 91.41           H
ATOM   1444  CB  ALA A 108      13.150   1.108  13.074  1.00 91.41           C
ATOM   1445 1HB  ALA A 108      12.122   1.214  12.726  1.00 91.41           H
ATOM   1446 2HB  ALA A 108      13.835   1.375  12.269  1.00 91.41           H
ATOM   1447 3HB  ALA A 108      13.328   0.076  13.375  1.00 91.41           H
ATOM   1448  HN  ALA A 108      13.183   3.578  12.883  1.00 91.41           H
ATOM   1449  N   ALA A 109      15.698   2.701  14.275  1.00 90.89           N
ATOM   1450  CA  ALA A 109      17.107   2.589  14.612  1.00 90.89           C
ATOM   1451  C   ALA A 109      17.318   3.046  16.057  1.00 90.89           C
ATOM   1452  O   ALA A 109      18.167   2.506  16.765  1.00 90.89           O
ATOM   1453  HA  ALA A 109      17.386   1.539  14.528  1.00 90.89           H
ATOM   1454  CB  ALA A 109      17.937   3.402  13.617  1.00 90.89           C
ATOM   1455 1HB  ALA A 109      17.774   3.018  12.609  1.00 90.89           H
ATOM   1456 2HB  ALA A 109      17.635   4.448  13.660  1.00 90.89           H
ATOM   1457 3HB  ALA A 109      18.994   3.317  13.870  1.00 90.89           H
ATOM   1458  HN  ALA A 109      15.480   3.407  13.600  1.00 90.89           H
ATOM   1459  N   ASP A 110      16.532   4.037  16.452  1.00 86.95           N
ATOM   1460  CA  ASP A 110      16.707   4.658  17.754  1.00 86.95           C
ATOM   1461  C   ASP A 110      15.339   5.049  18.316  1.00 86.95           C
ATOM   1462  O   ASP A 110      14.639   4.217  18.890  1.00 86.95           O
ATOM   1463  HA  ASP A 110      17.209   3.907  18.364  1.00 86.95           H
ATOM   1464  CB  ASP A 110      17.556   5.927  17.649  1.00 86.95           C
ATOM   1465 1HB  ASP A 110      18.519   5.688  17.197  1.00 86.95           H
ATOM   1466 2HB  ASP A 110      17.065   6.644  16.992  1.00 86.95           H
ATOM   1467  CG  ASP A 110      17.775   6.555  19.027  1.00 86.95           C
ATOM   1468  OD1 ASP A 110      17.459   5.867  20.021  1.00 86.95           O
ATOM   1469  OD2 ASP A 110      18.253   7.710  19.054  1.00 86.95           O
ATOM   1470  HN  ASP A 110      15.788   4.414  15.900  1.00 86.95           H
ATOM   1471  N   GLN A 111      14.999   6.317  18.130  1.00 86.25           N
ATOM   1472  CA  GLN A 111      13.704   6.815  18.560  1.00 86.25           C
ATOM   1473  C   GLN A 111      13.190   7.871  17.580  1.00 86.25           C
ATOM   1474  O   GLN A 111      13.927   8.324  16.706  1.00 86.25           O
ATOM   1475  HA  GLN A 111      13.043   5.948  18.551  1.00 86.25           H
ATOM   1476  CB  GLN A 111      13.777   7.375  19.982  1.00 86.25           C
ATOM   1477 1HB  GLN A 111      12.787   7.703  20.299  1.00 86.25           H
ATOM   1478 2HB  GLN A 111      14.087   6.589  20.671  1.00 86.25           H
ATOM   1479  CG  GLN A 111      14.758   8.546  20.061  1.00 86.25           C
ATOM   1480 1HG  GLN A 111      15.760   8.204  19.802  1.00 86.25           H
ATOM   1481 2HG  GLN A 111      14.482   9.306  19.329  1.00 86.25           H
ATOM   1482  CD  GLN A 111      14.769   9.160  21.462  1.00 86.25           C
ATOM   1483  OE1 GLN A 111      13.745   9.532  22.013  1.00 86.25           O
ATOM   1484  NE2 GLN A 111      15.979   9.244  22.007  1.00 86.25           N
ATOM   1485 1HE2 GLN A 111      16.779   8.920  21.501  1.00 86.25           H
ATOM   1486 2HE2 GLN A 111      16.090   9.631  22.922  1.00 86.25           H
ATOM   1487  HN  GLN A 111      15.591   6.996  17.695  1.00 86.25           H
ATOM   1488  N   TRP A 112      11.928   8.234  17.759  1.00 91.08           N
ATOM   1489  CA  TRP A 112      11.311   9.240  16.912  1.00 91.08           C
ATOM   1490  C   TRP A 112      11.888  10.603  17.298  1.00 91.08           C
ATOM   1491  O   TRP A 112      11.598  11.120  18.376  1.00 91.08           O
ATOM   1492  HA  TRP A 112      11.566   9.006  15.878  1.00 91.08           H
ATOM   1493  CB  TRP A 112       9.785   9.184  17.017  1.00 91.08           C
ATOM   1494 1HB  TRP A 112       9.455   8.162  16.833  1.00 91.08           H
ATOM   1495 2HB  TRP A 112       9.492   9.436  18.036  1.00 91.08           H
ATOM   1496  CG  TRP A 112       9.060  10.121  16.048  1.00 91.08           C
ATOM   1497  CD1 TRP A 112       8.627  11.368  16.275  1.00 91.08           C
ATOM   1498  HD1 TRP A 112       8.742  11.895  17.222  1.00 91.08           H
ATOM   1499  CD2 TRP A 112       8.700   9.832  14.680  1.00 91.08           C
ATOM   1500  NE1 TRP A 112       8.016  11.902  15.158  1.00 91.08           N
ATOM   1501  HE1 TRP A 112       7.613  12.814  15.083  1.00 91.08           H
ATOM   1502  CE2 TRP A 112       8.062  10.938  14.158  1.00 91.08           C
ATOM   1503  CE3 TRP A 112       8.908   8.674  13.910  1.00 91.08           C
ATOM   1504  HE3 TRP A 112       9.409   7.787  14.299  1.00 91.08           H
ATOM   1505  CZ2 TRP A 112       7.578  10.995  12.846  1.00 91.08           C
ATOM   1506  HZ2 TRP A 112       7.077  11.882  12.456  1.00 91.08           H
ATOM   1507  CZ3 TRP A 112       8.418   8.747  12.601  1.00 91.08           C
ATOM   1508  HZ3 TRP A 112       8.553   7.875  11.960  1.00 91.08           H
ATOM   1509  CH2 TRP A 112       7.773   9.853  12.060  1.00 91.08           C
ATOM   1510  HH2 TRP A 112       7.421   9.831  11.029  1.00 91.08           H
ATOM   1511  HN  TRP A 112      11.332   7.853  18.466  1.00 91.08           H
ATOM   1512  N   LYS A 113      12.694  11.145  16.398  1.00 90.62           N
ATOM   1513  CA  LYS A 113      13.411  12.377  16.681  1.00 90.62           C
ATOM   1514  C   LYS A 113      12.678  13.550  16.027  1.00 90.62           C
ATOM   1515  O   LYS A 113      13.097  14.699  16.158  1.00 90.62           O
ATOM   1516  HA  LYS A 113      13.398  12.522  17.761  1.00 90.62           H
ATOM   1517  CB  LYS A 113      14.876  12.254  16.258  1.00 90.62           C
ATOM   1518 1HB  LYS A 113      14.933  11.990  15.202  1.00 90.62           H
ATOM   1519 2HB  LYS A 113      15.373  13.218  16.371  1.00 90.62           H
ATOM   1520  CG  LYS A 113      15.602  11.198  17.094  1.00 90.62           C
ATOM   1521 1HG  LYS A 113      15.562  11.473  18.148  1.00 90.62           H
ATOM   1522 2HG  LYS A 113      15.093  10.239  16.995  1.00 90.62           H
ATOM   1523  CD  LYS A 113      17.060  11.056  16.652  1.00 90.62           C
ATOM   1524 1HD  LYS A 113      17.100  10.812  15.590  1.00 90.62           H
ATOM   1525 2HD  LYS A 113      17.577  12.007  16.780  1.00 90.62           H
ATOM   1526  CE  LYS A 113      17.773   9.968  17.458  1.00 90.62           C
ATOM   1527 1HE  LYS A 113      17.765  10.227  18.517  1.00 90.62           H
ATOM   1528 2HE  LYS A 113      17.239   9.023  17.357  1.00 90.62           H
ATOM   1529  NZ  LYS A 113      19.168   9.808  16.991  1.00 90.62           N
ATOM   1530 1HZ  LYS A 113      19.603   9.036  17.484  1.00 90.62           H
ATOM   1531 2HZ  LYS A 113      19.171   9.618  15.995  1.00 90.62           H
ATOM   1532 3HZ  LYS A 113      19.686  10.660  17.174  1.00 90.62           H
ATOM   1533  HN  LYS A 113      12.861  10.758  15.491  1.00 90.62           H
ATOM   1534  N   PHE A 114      11.597  13.220  15.336  1.00 93.02           N
ATOM   1535  CA  PHE A 114      10.932  14.187  14.479  1.00 93.02           C
ATOM   1536  C   PHE A 114       9.691  14.764  15.164  1.00 93.02           C
ATOM   1537  O   PHE A 114       9.251  14.253  16.193  1.00 93.02           O
ATOM   1538  HA  PHE A 114      11.643  14.989  14.284  1.00 93.02           H
ATOM   1539  CB  PHE A 114      10.502  13.442  13.214  1.00 93.02           C
ATOM   1540 1HB  PHE A 114       9.717  12.731  13.472  1.00 93.02           H
ATOM   1541 2HB  PHE A 114      10.068  14.156  12.514  1.00 93.02           H
ATOM   1542  CG  PHE A 114      11.639  12.693  12.516  1.00 93.02           C
ATOM   1543  CD1 PHE A 114      12.544  13.377  11.766  1.00 93.02           C
ATOM   1544  HD1 PHE A 114      12.459  14.458  11.662  1.00 93.02           H
ATOM   1545  CD2 PHE A 114      11.745  11.343  12.646  1.00 93.02           C
ATOM   1546  HD2 PHE A 114      11.020  10.795  13.248  1.00 93.02           H
ATOM   1547  CE1 PHE A 114      13.599  12.682  11.118  1.00 93.02           C
ATOM   1548  HE1 PHE A 114      14.324  13.230  10.517  1.00 93.02           H
ATOM   1549  CE2 PHE A 114      12.800  10.648  11.999  1.00 93.02           C
ATOM   1550  HE2 PHE A 114      12.885   9.566  12.103  1.00 93.02           H
ATOM   1551  CZ  PHE A 114      13.705  11.332  11.248  1.00 93.02           C
ATOM   1552  HZ  PHE A 114      14.515  10.798  10.751  1.00 93.02           H
ATOM   1553  HN  PHE A 114      11.176  12.313  15.356  1.00 93.02           H
ATOM   1554  N   GLN A 115       9.161  15.820  14.564  1.00 92.65           N
ATOM   1555  CA  GLN A 115       8.006  16.499  15.127  1.00 92.65           C
ATOM   1556  C   GLN A 115       6.737  15.682  14.877  1.00 92.65           C
ATOM   1557  O   GLN A 115       6.735  14.767  14.054  1.00 92.65           O
ATOM   1558  HA  GLN A 115       8.200  16.562  16.197  1.00 92.65           H
ATOM   1559  CB  GLN A 115       7.869  17.912  14.557  1.00 92.65           C
ATOM   1560 1HB  GLN A 115       7.843  17.868  13.468  1.00 92.65           H
ATOM   1561 2HB  GLN A 115       6.925  18.349  14.881  1.00 92.65           H
ATOM   1562  CG  GLN A 115       9.030  18.800  15.009  1.00 92.65           C
ATOM   1563 1HG  GLN A 115       9.976  18.345  14.715  1.00 92.65           H
ATOM   1564 2HG  GLN A 115       8.971  19.766  14.507  1.00 92.65           H
ATOM   1565  CD  GLN A 115       9.006  19.005  16.525  1.00 92.65           C
ATOM   1566  OE1 GLN A 115       7.979  18.894  17.176  1.00 92.65           O
ATOM   1567  NE2 GLN A 115      10.190  19.309  17.049  1.00 92.65           N
ATOM   1568 1HE2 GLN A 115      10.993  19.384  16.459  1.00 92.65           H
ATOM   1569 2HE2 GLN A 115      10.276  19.462  18.034  1.00 92.65           H
ATOM   1570  HN  GLN A 115       9.508  16.211  13.712  1.00 92.65           H
ATOM   1571  N   THR A 116       5.688  16.041  15.602  1.00 93.70           N
ATOM   1572  CA  THR A 116       4.437  15.306  15.523  1.00 93.70           C
ATOM   1573  C   THR A 116       3.887  15.339  14.095  1.00 93.70           C
ATOM   1574  O   THR A 116       3.304  14.363  13.628  1.00 93.70           O
ATOM   1575  HA  THR A 116       4.635  14.262  15.765  1.00 93.70           H
ATOM   1576  CB  THR A 116       3.476  15.896  16.557  1.00 93.70           C
ATOM   1577  HB  THR A 116       3.211  16.922  16.301  1.00 93.70           H
ATOM   1578  OG1 THR A 116       4.156  15.728  17.798  1.00 93.70           O
ATOM   1579  HG1 THR A 116       3.750  16.321  18.494  1.00 93.70           H
ATOM   1580  CG2 THR A 116       2.202  15.064  16.715  1.00 93.70           C
ATOM   1581 1HG2 THR A 116       2.464  14.056  17.037  1.00 93.70           H
ATOM   1582 2HG2 THR A 116       1.679  15.016  15.760  1.00 93.70           H
ATOM   1583 3HG2 THR A 116       1.555  15.527  17.460  1.00 93.70           H
ATOM   1584  HN  THR A 116       5.683  16.817  16.233  1.00 93.70           H
ATOM   1585  N   PHE A 117       4.094  16.473  13.442  1.00 94.43           N
ATOM   1586  CA  PHE A 117       3.628  16.646  12.077  1.00 94.43           C
ATOM   1587  C   PHE A 117       4.108  15.500  11.184  1.00 94.43           C
ATOM   1588  O   PHE A 117       3.327  14.935  10.420  1.00 94.43           O
ATOM   1589  HA  PHE A 117       2.538  16.650  12.105  1.00 94.43           H
ATOM   1590  CB  PHE A 117       4.222  17.960  11.564  1.00 94.43           C
ATOM   1591 1HB  PHE A 117       3.837  18.781  12.168  1.00 94.43           H
ATOM   1592 2HB  PHE A 117       5.302  17.938  11.707  1.00 94.43           H
ATOM   1593  CG  PHE A 117       3.922  18.245  10.091  1.00 94.43           C
ATOM   1594  CD1 PHE A 117       4.889  18.061   9.153  1.00 94.43           C
ATOM   1595  HD1 PHE A 117       5.877  17.711   9.450  1.00 94.43           H
ATOM   1596  CD2 PHE A 117       2.689  18.683   9.720  1.00 94.43           C
ATOM   1597  HD2 PHE A 117       1.914  18.830  10.473  1.00 94.43           H
ATOM   1598  CE1 PHE A 117       4.611  18.326   7.786  1.00 94.43           C
ATOM   1599  HE1 PHE A 117       5.386  18.179   7.033  1.00 94.43           H
ATOM   1600  CE2 PHE A 117       2.411  18.948   8.353  1.00 94.43           C
ATOM   1601  HE2 PHE A 117       1.423  19.298   8.056  1.00 94.43           H
ATOM   1602  CZ  PHE A 117       3.378  18.764   7.415  1.00 94.43           C
ATOM   1603  HZ  PHE A 117       3.164  18.967   6.365  1.00 94.43           H
ATOM   1604  HN  PHE A 117       4.570  17.263  13.829  1.00 94.43           H
ATOM   1605  N   MET A 118       5.390  15.191  11.310  1.00 94.29           N
ATOM   1606  CA  MET A 118       5.997  14.163  10.483  1.00 94.29           C
ATOM   1607  C   MET A 118       5.394  12.790  10.784  1.00 94.29           C
ATOM   1608  O   MET A 118       5.262  11.956   9.890  1.00 94.29           O
ATOM   1609  HA  MET A 118       5.777  14.446   9.454  1.00 94.29           H
ATOM   1610  CB  MET A 118       7.505  14.125  10.739  1.00 94.29           C
ATOM   1611 1HB  MET A 118       7.910  15.136  10.698  1.00 94.29           H
ATOM   1612 2HB  MET A 118       7.698  13.746  11.743  1.00 94.29           H
ATOM   1613  CG  MET A 118       8.215  13.243   9.710  1.00 94.29           C
ATOM   1614 1HG  MET A 118       9.283  13.208   9.923  1.00 94.29           H
ATOM   1615 2HG  MET A 118       7.843  12.221   9.777  1.00 94.29           H
ATOM   1616  SD  MET A 118       7.943  13.884   8.066  1.00 94.29           S
ATOM   1617  CE  MET A 118       8.931  15.368   8.144  1.00 94.29           C
ATOM   1618 1HE  MET A 118       8.556  16.013   8.939  1.00 94.29           H
ATOM   1619 2HE  MET A 118       9.968  15.103   8.350  1.00 94.29           H
ATOM   1620 3HE  MET A 118       8.873  15.894   7.191  1.00 94.29           H
ATOM   1621  HN  MET A 118       6.009  15.630  11.962  1.00 94.29           H
ATOM   1622  N   CYS A 119       5.043  12.597  12.048  1.00 93.71           N
ATOM   1623  CA  CYS A 119       4.464  11.337  12.480  1.00 93.71           C
ATOM   1624  C   CYS A 119       3.120  11.157  11.770  1.00 93.71           C
ATOM   1625  O   CYS A 119       2.804  10.065  11.300  1.00 93.71           O
ATOM   1626  HA  CYS A 119       5.164  10.554  12.187  1.00 93.71           H
ATOM   1627  CB  CYS A 119       4.318  11.273  14.001  1.00 93.71           C
ATOM   1628 1HB  CYS A 119       5.300  11.319  14.471  1.00 93.71           H
ATOM   1629 2HB  CYS A 119       3.754  12.135  14.357  1.00 93.71           H
ATOM   1630  SG  CYS A 119       3.466   9.727  14.485  1.00 93.71           S
ATOM   1631  HN  CYS A 119       5.149  13.283  12.768  1.00 93.71           H
ATOM   1632  N   LYS A 120       2.366  12.245  11.714  1.00 94.53           N
ATOM   1633  CA  LYS A 120       1.059  12.218  11.081  1.00 94.53           C
ATOM   1634  C   LYS A 120       1.218  11.837   9.608  1.00 94.53           C
ATOM   1635  O   LYS A 120       0.482  10.993   9.098  1.00 94.53           O
ATOM   1636  HA  LYS A 120       0.472  11.444  11.576  1.00 94.53           H
ATOM   1637  CB  LYS A 120       0.331  13.546  11.298  1.00 94.53           C
ATOM   1638 1HB  LYS A 120       0.976  14.372  10.998  1.00 94.53           H
ATOM   1639 2HB  LYS A 120      -0.554  13.587  10.663  1.00 94.53           H
ATOM   1640  CG  LYS A 120      -0.077  13.715  12.763  1.00 94.53           C
ATOM   1641 1HG  LYS A 120      -0.694  12.871  13.072  1.00 94.53           H
ATOM   1642 2HG  LYS A 120       0.812  13.708  13.394  1.00 94.53           H
ATOM   1643  CD  LYS A 120      -0.847  15.021  12.970  1.00 94.53           C
ATOM   1644 1HD  LYS A 120      -0.187  15.869  12.789  1.00 94.53           H
ATOM   1645 2HD  LYS A 120      -1.658  15.087  12.245  1.00 94.53           H
ATOM   1646  CE  LYS A 120      -1.415  15.102  14.389  1.00 94.53           C
ATOM   1647 1HE  LYS A 120      -1.714  14.110  14.725  1.00 94.53           H
ATOM   1648 2HE  LYS A 120      -0.644  15.453  15.076  1.00 94.53           H
ATOM   1649  NZ  LYS A 120      -2.577  16.017  14.429  1.00 94.53           N
ATOM   1650 1HZ  LYS A 120      -2.921  16.086  15.381  1.00 94.53           H
ATOM   1651 2HZ  LYS A 120      -2.296  16.936  14.105  1.00 94.53           H
ATOM   1652 3HZ  LYS A 120      -3.312  15.657  13.830  1.00 94.53           H
ATOM   1653  HN  LYS A 120       2.635  13.131  12.090  1.00 94.53           H
ATOM   1654  N   VAL A 121       2.183  12.477   8.965  1.00 94.17           N
ATOM   1655  CA  VAL A 121       2.396  12.276   7.542  1.00 94.17           C
ATOM   1656  C   VAL A 121       2.821  10.827   7.293  1.00 94.17           C
ATOM   1657  O   VAL A 121       2.258  10.150   6.435  1.00 94.17           O
ATOM   1658  HA  VAL A 121       1.445  12.454   7.039  1.00 94.17           H
ATOM   1659  CB  VAL A 121       3.409  13.295   7.015  1.00 94.17           C
ATOM   1660  HB  VAL A 121       4.301  13.233   7.638  1.00 94.17           H
ATOM   1661  CG1 VAL A 121       3.817  12.969   5.577  1.00 94.17           C
ATOM   1662 1HG1 VAL A 121       4.268  11.977   5.543  1.00 94.17           H
ATOM   1663 2HG1 VAL A 121       2.935  12.989   4.936  1.00 94.17           H
ATOM   1664 3HG1 VAL A 121       4.537  13.708   5.227  1.00 94.17           H
ATOM   1665  CG2 VAL A 121       2.859  14.719   7.120  1.00 94.17           C
ATOM   1666 1HG2 VAL A 121       1.945  14.800   6.532  1.00 94.17           H
ATOM   1667 2HG2 VAL A 121       2.643  14.949   8.163  1.00 94.17           H
ATOM   1668 3HG2 VAL A 121       3.599  15.423   6.739  1.00 94.17           H
ATOM   1669  HN  VAL A 121       2.812  13.122   9.399  1.00 94.17           H
ATOM   1670  N   VAL A 122       3.811  10.395   8.061  1.00 93.10           N
ATOM   1671  CA  VAL A 122       4.465   9.126   7.793  1.00 93.10           C
ATOM   1672  C   VAL A 122       3.449   7.991   7.939  1.00 93.10           C
ATOM   1673  O   VAL A 122       3.459   7.039   7.161  1.00 93.10           O
ATOM   1674  HA  VAL A 122       4.819   9.149   6.762  1.00 93.10           H
ATOM   1675  CB  VAL A 122       5.681   8.960   8.708  1.00 93.10           C
ATOM   1676  HB  VAL A 122       5.364   9.175   9.728  1.00 93.10           H
ATOM   1677  CG1 VAL A 122       6.203   7.523   8.671  1.00 93.10           C
ATOM   1678 1HG1 VAL A 122       5.419   6.843   9.005  1.00 93.10           H
ATOM   1679 2HG1 VAL A 122       6.495   7.268   7.652  1.00 93.10           H
ATOM   1680 3HG1 VAL A 122       7.067   7.433   9.330  1.00 93.10           H
ATOM   1681  CG2 VAL A 122       6.784   9.954   8.339  1.00 93.10           C
ATOM   1682 1HG2 VAL A 122       7.096   9.784   7.308  1.00 93.10           H
ATOM   1683 2HG2 VAL A 122       6.405  10.972   8.440  1.00 93.10           H
ATOM   1684 3HG2 VAL A 122       7.636   9.815   9.004  1.00 93.10           H
ATOM   1685  HN  VAL A 122       4.165  10.894   8.851  1.00 93.10           H
ATOM   1686  N   ASN A 123       2.594   8.131   8.942  1.00 91.64           N
ATOM   1687  CA  ASN A 123       1.603   7.108   9.229  1.00 91.64           C
ATOM   1688  C   ASN A 123       0.541   7.110   8.128  1.00 91.64           C
ATOM   1689  O   ASN A 123       0.058   6.053   7.724  1.00 91.64           O
ATOM   1690  HA  ASN A 123       2.161   6.172   9.268  1.00 91.64           H
ATOM   1691  CB  ASN A 123       0.903   7.378  10.562  1.00 91.64           C
ATOM   1692 1HB  ASN A 123       0.696   8.443  10.660  1.00 91.64           H
ATOM   1693 2HB  ASN A 123      -0.058   6.863  10.583  1.00 91.64           H
ATOM   1694  CG  ASN A 123       1.763   6.910  11.738  1.00 91.64           C
ATOM   1695  OD1 ASN A 123       2.656   6.089  11.600  1.00 91.64           O
ATOM   1696  ND2 ASN A 123       1.447   7.476  12.899  1.00 91.64           N
ATOM   1697 1HD2 ASN A 123       0.703   8.143  12.944  1.00 91.64           H
ATOM   1698 2HD2 ASN A 123       1.952   7.235  13.727  1.00 91.64           H
ATOM   1699  HN  ASN A 123       2.572   8.923   9.552  1.00 91.64           H
ATOM   1700  N   SER A 124       0.208   8.309   7.673  1.00 94.31           N
ATOM   1701  CA  SER A 124      -0.907   8.479   6.757  1.00 94.31           C
ATOM   1702  C   SER A 124      -0.476   8.115   5.335  1.00 94.31           C
ATOM   1703  O   SER A 124      -1.284   7.634   4.542  1.00 94.31           O
ATOM   1704  HA  SER A 124      -1.678   7.795   7.111  1.00 94.31           H
ATOM   1705  CB  SER A 124      -1.441   9.913   6.800  1.00 94.31           C
ATOM   1706 1HB  SER A 124      -2.261  10.015   6.089  1.00 94.31           H
ATOM   1707 2HB  SER A 124      -1.849  10.118   7.789  1.00 94.31           H
ATOM   1708  OG  SER A 124      -0.428  10.868   6.497  1.00 94.31           O
ATOM   1709  HG  SER A 124      -0.175  11.372   7.322  1.00 94.31           H
ATOM   1710  HN  SER A 124       0.685   9.153   7.920  1.00 94.31           H
ATOM   1711  N   MET A 125       0.796   8.359   5.056  1.00 95.51           N
ATOM   1712  CA  MET A 125       1.302   8.227   3.700  1.00 95.51           C
ATOM   1713  C   MET A 125       1.127   6.797   3.186  1.00 95.51           C
ATOM   1714  O   MET A 125       0.770   6.590   2.027  1.00 95.51           O
ATOM   1715  HA  MET A 125       0.708   8.913   3.097  1.00 95.51           H
ATOM   1716  CB  MET A 125       2.786   8.602   3.671  1.00 95.51           C
ATOM   1717 1HB  MET A 125       3.292   8.165   4.532  1.00 95.51           H
ATOM   1718 2HB  MET A 125       3.253   8.183   2.780  1.00 95.51           H
ATOM   1719  CG  MET A 125       2.968  10.121   3.682  1.00 95.51           C
ATOM   1720 1HG  MET A 125       2.389  10.559   4.496  1.00 95.51           H
ATOM   1721 2HG  MET A 125       4.013  10.369   3.865  1.00 95.51           H
ATOM   1722  SD  MET A 125       2.442  10.811   2.122  1.00 95.51           S
ATOM   1723  CE  MET A 125       1.124  11.876   2.682  1.00 95.51           C
ATOM   1724 1HE  MET A 125       0.362  11.278   3.181  1.00 95.51           H
ATOM   1725 2HE  MET A 125       1.524  12.612   3.380  1.00 95.51           H
ATOM   1726 3HE  MET A 125       0.683  12.388   1.827  1.00 95.51           H
ATOM   1727  HN  MET A 125       1.473   8.641   5.735  1.00 95.51           H
ATOM   1728  N   TYR A 126       1.385   5.847   4.072  1.00 92.18           N
ATOM   1729  CA  TYR A 126       1.286   4.442   3.715  1.00 92.18           C
ATOM   1730  C   TYR A 126      -0.147   4.077   3.322  1.00 92.18           C
ATOM   1731  O   TYR A 126      -0.368   3.425   2.303  1.00 92.18           O
ATOM   1732  HA  TYR A 126       1.944   4.264   2.864  1.00 92.18           H
ATOM   1733  CB  TYR A 126       1.674   3.659   4.970  1.00 92.18           C
ATOM   1734 1HB  TYR A 126       2.727   3.840   5.188  1.00 92.18           H
ATOM   1735 2HB  TYR A 126       1.103   4.042   5.816  1.00 92.18           H
ATOM   1736  CG  TYR A 126       1.443   2.151   4.859  1.00 92.18           C
ATOM   1737  CD1 TYR A 126       0.599   1.515   5.747  1.00 92.18           C
ATOM   1738  HD1 TYR A 126       0.097   2.087   6.527  1.00 92.18           H
ATOM   1739  CD2 TYR A 126       2.078   1.427   3.871  1.00 92.18           C
ATOM   1740  HD2 TYR A 126       2.745   1.929   3.170  1.00 92.18           H
ATOM   1741  CE1 TYR A 126       0.382   0.095   5.642  1.00 92.18           C
ATOM   1742  HE1 TYR A 126      -0.282  -0.420   6.336  1.00 92.18           H
ATOM   1743  CE2 TYR A 126       1.861   0.007   3.766  1.00 92.18           C
ATOM   1744  HE2 TYR A 126       2.356  -0.577   2.991  1.00 92.18           H
ATOM   1745  CZ  TYR A 126       1.023  -0.589   4.657  1.00 92.18           C
ATOM   1746  OH  TYR A 126       0.818  -1.929   4.558  1.00 92.18           O
ATOM   1747  HH  TYR A 126       0.970  -2.230   3.616  1.00 92.18           H
ATOM   1748  HN  TYR A 126       1.658   6.024   5.018  1.00 92.18           H
ATOM   1749  N   LYS A 127      -1.083   4.512   4.153  1.00 90.79           N
ATOM   1750  CA  LYS A 127      -2.480   4.166   3.953  1.00 90.79           C
ATOM   1751  C   LYS A 127      -2.972   4.782   2.641  1.00 90.79           C
ATOM   1752  O   LYS A 127      -3.777   4.180   1.932  1.00 90.79           O
ATOM   1753  HA  LYS A 127      -2.539   3.081   3.868  1.00 90.79           H
ATOM   1754  CB  LYS A 127      -3.312   4.571   5.172  1.00 90.79           C
ATOM   1755 1HB  LYS A 127      -3.050   5.585   5.475  1.00 90.79           H
ATOM   1756 2HB  LYS A 127      -4.370   4.581   4.908  1.00 90.79           H
ATOM   1757  CG  LYS A 127      -3.081   3.608   6.338  1.00 90.79           C
ATOM   1758 1HG  LYS A 127      -2.019   3.576   6.583  1.00 90.79           H
ATOM   1759 2HG  LYS A 127      -3.602   3.972   7.224  1.00 90.79           H
ATOM   1760  CD  LYS A 127      -3.572   2.201   5.992  1.00 90.79           C
ATOM   1761 1HD  LYS A 127      -4.576   2.255   5.572  1.00 90.79           H
ATOM   1762 2HD  LYS A 127      -2.930   1.765   5.227  1.00 90.79           H
ATOM   1763  CE  LYS A 127      -3.580   1.303   7.232  1.00 90.79           C
ATOM   1764 1HE  LYS A 127      -2.569   1.212   7.628  1.00 90.79           H
ATOM   1765 2HE  LYS A 127      -4.189   1.757   8.013  1.00 90.79           H
ATOM   1766  NZ  LYS A 127      -4.111  -0.037   6.897  1.00 90.79           N
ATOM   1767 1HZ  LYS A 127      -4.120  -0.615   7.731  1.00 90.79           H
ATOM   1768 2HZ  LYS A 127      -5.055   0.053   6.538  1.00 90.79           H
ATOM   1769 3HZ  LYS A 127      -3.521  -0.469   6.194  1.00 90.79           H
ATOM   1770  HN  LYS A 127      -0.901   5.091   4.948  1.00 90.79           H
ATOM   1771  N   MET A 128      -2.466   5.973   2.358  1.00 94.21           N
ATOM   1772  CA  MET A 128      -2.818   6.662   1.128  1.00 94.21           C
ATOM   1773  C   MET A 128      -2.303   5.899  -0.094  1.00 94.21           C
ATOM   1774  O   MET A 128      -3.008   5.773  -1.094  1.00 94.21           O
ATOM   1775  HA  MET A 128      -3.907   6.696   1.112  1.00 94.21           H
ATOM   1776  CB  MET A 128      -2.218   8.070   1.142  1.00 94.21           C
ATOM   1777 1HB  MET A 128      -2.476   8.570   2.075  1.00 94.21           H
ATOM   1778 2HB  MET A 128      -1.131   8.006   1.105  1.00 94.21           H
ATOM   1779  CG  MET A 128      -2.727   8.894  -0.043  1.00 94.21           C
ATOM   1780 1HG  MET A 128      -2.509   8.377  -0.977  1.00 94.21           H
ATOM   1781 2HG  MET A 128      -3.810   9.001   0.017  1.00 94.21           H
ATOM   1782  SD  MET A 128      -1.955  10.503  -0.043  1.00 94.21           S
ATOM   1783  CE  MET A 128      -0.262  10.035  -0.361  1.00 94.21           C
ATOM   1784 1HE  MET A 128       0.088   9.376   0.434  1.00 94.21           H
ATOM   1785 2HE  MET A 128      -0.202   9.515  -1.317  1.00 94.21           H
ATOM   1786 3HE  MET A 128       0.362  10.928  -0.393  1.00 94.21           H
ATOM   1787  HN  MET A 128      -1.829   6.466   2.951  1.00 94.21           H
ATOM   1788  N   ASN A 129      -1.077   5.411   0.027  1.00 94.28           N
ATOM   1789  CA  ASN A 129      -0.482   4.614  -1.032  1.00 94.28           C
ATOM   1790  C   ASN A 129      -1.334   3.364  -1.265  1.00 94.28           C
ATOM   1791  O   ASN A 129      -1.717   3.072  -2.396  1.00 94.28           O
ATOM   1792  HA  ASN A 129      -0.456   5.268  -1.904  1.00 94.28           H
ATOM   1793  CB  ASN A 129       0.929   4.160  -0.653  1.00 94.28           C
ATOM   1794 1HB  ASN A 129       1.607   5.013  -0.673  1.00 94.28           H
ATOM   1795 2HB  ASN A 129       0.930   3.776   0.367  1.00 94.28           H
ATOM   1796  CG  ASN A 129       1.434   3.079  -1.611  1.00 94.28           C
ATOM   1797  OD1 ASN A 129       1.277   1.890  -1.385  1.00 94.28           O
ATOM   1798  ND2 ASN A 129       2.046   3.556  -2.691  1.00 94.28           N
ATOM   1799 1HD2 ASN A 129       2.142   4.543  -2.816  1.00 94.28           H
ATOM   1800 2HD2 ASN A 129       2.412   2.927  -3.377  1.00 94.28           H
ATOM   1801  HN  ASN A 129      -0.495   5.552   0.827  1.00 94.28           H
ATOM   1802  N   PHE A 130      -1.605   2.661  -0.175  1.00 92.44           N
ATOM   1803  CA  PHE A 130      -2.281   1.377  -0.261  1.00 92.44           C
ATOM   1804  C   PHE A 130      -3.617   1.510  -0.995  1.00 92.44           C
ATOM   1805  O   PHE A 130      -3.868   0.801  -1.968  1.00 92.44           O
ATOM   1806  HA  PHE A 130      -1.628   0.705  -0.818  1.00 92.44           H
ATOM   1807  CB  PHE A 130      -2.543   0.912   1.173  1.00 92.44           C
ATOM   1808 1HB  PHE A 130      -1.589   0.810   1.691  1.00 92.44           H
ATOM   1809 2HB  PHE A 130      -3.109   1.683   1.696  1.00 92.44           H
ATOM   1810  CG  PHE A 130      -3.304  -0.412   1.268  1.00 92.44           C
ATOM   1811  CD1 PHE A 130      -4.661  -0.411   1.347  1.00 92.44           C
ATOM   1812  HD1 PHE A 130      -5.208   0.532   1.342  1.00 92.44           H
ATOM   1813  CD2 PHE A 130      -2.622  -1.589   1.274  1.00 92.44           C
ATOM   1814  HD2 PHE A 130      -1.534  -1.589   1.211  1.00 92.44           H
ATOM   1815  CE1 PHE A 130      -5.368  -1.640   1.436  1.00 92.44           C
ATOM   1816  HE1 PHE A 130      -6.456  -1.640   1.499  1.00 92.44           H
ATOM   1817  CE2 PHE A 130      -3.329  -2.817   1.363  1.00 92.44           C
ATOM   1818  HE2 PHE A 130      -2.782  -3.761   1.368  1.00 92.44           H
ATOM   1819  CZ  PHE A 130      -4.686  -2.817   1.442  1.00 92.44           C
ATOM   1820  HZ  PHE A 130      -5.228  -3.760   1.509  1.00 92.44           H
ATOM   1821  HN  PHE A 130      -1.371   2.954   0.752  1.00 92.44           H
ATOM   1822  N   TYR A 131      -4.440   2.422  -0.499  1.00 91.80           N
ATOM   1823  CA  TYR A 131      -5.791   2.569  -1.012  1.00 91.80           C
ATOM   1824  C   TYR A 131      -5.776   3.018  -2.475  1.00 91.80           C
ATOM   1825  O   TYR A 131      -6.566   2.534  -3.284  1.00 91.80           O
ATOM   1826  HA  TYR A 131      -6.285   1.600  -0.942  1.00 91.80           H
ATOM   1827  CB  TYR A 131      -6.448   3.659  -0.164  1.00 91.80           C
ATOM   1828 1HB  TYR A 131      -5.838   4.561  -0.213  1.00 91.80           H
ATOM   1829 2HB  TYR A 131      -7.418   3.907  -0.595  1.00 91.80           H
ATOM   1830  CG  TYR A 131      -6.643   3.273   1.304  1.00 91.80           C
ATOM   1831  CD1 TYR A 131      -6.991   1.980   1.637  1.00 91.80           C
ATOM   1832  HD1 TYR A 131      -7.126   1.233   0.854  1.00 91.80           H
ATOM   1833  CD2 TYR A 131      -6.471   4.218   2.295  1.00 91.80           C
ATOM   1834  HD2 TYR A 131      -6.197   5.240   2.032  1.00 91.80           H
ATOM   1835  CE1 TYR A 131      -7.174   1.616   3.018  1.00 91.80           C
ATOM   1836  HE1 TYR A 131      -7.448   0.598   3.294  1.00 91.80           H
ATOM   1837  CE2 TYR A 131      -6.654   3.854   3.676  1.00 91.80           C
ATOM   1838  HE2 TYR A 131      -6.522   4.591   4.469  1.00 91.80           H
ATOM   1839  CZ  TYR A 131      -6.997   2.571   3.969  1.00 91.80           C
ATOM   1840  OH  TYR A 131      -7.170   2.228   5.274  1.00 91.80           O
ATOM   1841  HH  TYR A 131      -7.177   3.048   5.845  1.00 91.80           H
ATOM   1842  HN  TYR A 131      -4.197   3.053   0.238  1.00 91.80           H
ATOM   1843  N   SER A 132      -4.869   3.938  -2.769  1.00 93.41           N
ATOM   1844  CA  SER A 132      -4.762   4.480  -4.113  1.00 93.41           C
ATOM   1845  C   SER A 132      -4.324   3.384  -5.086  1.00 93.41           C
ATOM   1846  O   SER A 132      -4.822   3.309  -6.208  1.00 93.41           O
ATOM   1847  HA  SER A 132      -5.762   4.835  -4.362  1.00 93.41           H
ATOM   1848  CB  SER A 132      -3.780   5.653  -4.157  1.00 93.41           C
ATOM   1849 1HB  SER A 132      -3.695   6.016  -5.181  1.00 93.41           H
ATOM   1850 2HB  SER A 132      -4.171   6.475  -3.558  1.00 93.41           H
ATOM   1851  OG  SER A 132      -2.490   5.287  -3.675  1.00 93.41           O
ATOM   1852  HG  SER A 132      -2.334   5.691  -2.774  1.00 93.41           H
ATOM   1853  HN  SER A 132      -4.216   4.311  -2.110  1.00 93.41           H
ATOM   1854  N   CYS A 133      -3.396   2.560  -4.621  1.00 91.24           N
ATOM   1855  CA  CYS A 133      -2.874   1.481  -5.442  1.00 91.24           C
ATOM   1856  C   CYS A 133      -4.022   0.520  -5.759  1.00 91.24           C
ATOM   1857  O   CYS A 133      -4.204   0.123  -6.908  1.00 91.24           O
ATOM   1858  HA  CYS A 133      -2.489   1.938  -6.354  1.00 91.24           H
ATOM   1859  CB  CYS A 133      -1.704   0.767  -4.761  1.00 91.24           C
ATOM   1860 1HB  CYS A 133      -1.948   0.566  -3.718  1.00 91.24           H
ATOM   1861 2HB  CYS A 133      -1.528  -0.197  -5.239  1.00 91.24           H
ATOM   1862  SG  CYS A 133      -0.197   1.800  -4.863  1.00 91.24           S
ATOM   1863  HG  CYS A 133      -0.552   2.659  -3.913  1.00 91.24           H
ATOM   1864  HN  CYS A 133      -3.002   2.622  -3.704  1.00 91.24           H
ATOM   1865  N   VAL A 134      -4.766   0.175  -4.718  1.00 89.17           N
ATOM   1866  CA  VAL A 134      -5.865  -0.765  -4.863  1.00 89.17           C
ATOM   1867  C   VAL A 134      -6.821  -0.263  -5.947  1.00 89.17           C
ATOM   1868  O   VAL A 134      -7.210  -1.020  -6.835  1.00 89.17           O
ATOM   1869  HA  VAL A 134      -5.442  -1.718  -5.182  1.00 89.17           H
ATOM   1870  CB  VAL A 134      -6.551  -0.980  -3.513  1.00 89.17           C
ATOM   1871  HB  VAL A 134      -6.823  -0.002  -3.115  1.00 89.17           H
ATOM   1872  CG1 VAL A 134      -7.836  -1.794  -3.674  1.00 89.17           C
ATOM   1873 1HG1 VAL A 134      -8.522  -1.264  -4.335  1.00 89.17           H
ATOM   1874 2HG1 VAL A 134      -7.598  -2.768  -4.103  1.00 89.17           H
ATOM   1875 3HG1 VAL A 134      -8.304  -1.932  -2.699  1.00 89.17           H
ATOM   1876  CG2 VAL A 134      -5.602  -1.645  -2.514  1.00 89.17           C
ATOM   1877 1HG2 VAL A 134      -5.286  -2.613  -2.903  1.00 89.17           H
ATOM   1878 2HG2 VAL A 134      -4.728  -1.011  -2.365  1.00 89.17           H
ATOM   1879 3HG2 VAL A 134      -6.115  -1.786  -1.563  1.00 89.17           H
ATOM   1880  HN  VAL A 134      -4.630   0.526  -3.792  1.00 89.17           H
ATOM   1881  N   LEU A 135      -7.172   1.009  -5.838  1.00 90.12           N
ATOM   1882  CA  LEU A 135      -8.177   1.586  -6.715  1.00 90.12           C
ATOM   1883  C   LEU A 135      -7.617   1.673  -8.137  1.00 90.12           C
ATOM   1884  O   LEU A 135      -8.341   1.452  -9.107  1.00 90.12           O
ATOM   1885  HA  LEU A 135      -9.032   0.911  -6.721  1.00 90.12           H
ATOM   1886  CB  LEU A 135      -8.663   2.928  -6.163  1.00 90.12           C
ATOM   1887 1HB  LEU A 135      -7.799   3.577  -6.026  1.00 90.12           H
ATOM   1888 2HB  LEU A 135      -9.299   3.397  -6.914  1.00 90.12           H
ATOM   1889  CG  LEU A 135      -9.436   2.870  -4.844  1.00 90.12           C
ATOM   1890  HG  LEU A 135      -8.835   2.319  -4.120  1.00 90.12           H
ATOM   1891  CD1 LEU A 135      -9.656   4.273  -4.275  1.00 90.12           C
ATOM   1892 1HD1 LEU A 135      -8.692   4.747  -4.095  1.00 90.12           H
ATOM   1893 2HD1 LEU A 135     -10.226   4.869  -4.988  1.00 90.12           H
ATOM   1894 3HD1 LEU A 135     -10.208   4.202  -3.338  1.00 90.12           H
ATOM   1895  CD2 LEU A 135     -10.751   2.106  -5.012  1.00 90.12           C
ATOM   1896 1HD2 LEU A 135     -11.369   2.607  -5.758  1.00 90.12           H
ATOM   1897 2HD2 LEU A 135     -10.541   1.088  -5.339  1.00 90.12           H
ATOM   1898 3HD2 LEU A 135     -11.281   2.080  -4.060  1.00 90.12           H
ATOM   1899  HN  LEU A 135      -6.784   1.641  -5.167  1.00 90.12           H
ATOM   1900  N   LEU A 136      -6.334   1.994  -8.215  1.00 91.50           N
ATOM   1901  CA  LEU A 136      -5.679   2.150  -9.502  1.00 91.50           C
ATOM   1902  C   LEU A 136      -5.642   0.798 -10.217  1.00 91.50           C
ATOM   1903  O   LEU A 136      -5.911   0.717 -11.415  1.00 91.50           O
ATOM   1904  HA  LEU A 136      -6.282   2.837 -10.095  1.00 91.50           H
ATOM   1905  CB  LEU A 136      -4.301   2.791  -9.328  1.00 91.50           C
ATOM   1906 1HB  LEU A 136      -3.791   2.291  -8.505  1.00 91.50           H
ATOM   1907 2HB  LEU A 136      -3.717   2.601 -10.229  1.00 91.50           H
ATOM   1908  CG  LEU A 136      -4.292   4.297  -9.057  1.00 91.50           C
ATOM   1909  HG  LEU A 136      -5.010   4.506  -8.264  1.00 91.50           H
ATOM   1910  CD1 LEU A 136      -2.920   4.756  -8.558  1.00 91.50           C
ATOM   1911 1HD1 LEU A 136      -2.677   4.233  -7.633  1.00 91.50           H
ATOM   1912 2HD1 LEU A 136      -2.165   4.532  -9.311  1.00 91.50           H
ATOM   1913 3HD1 LEU A 136      -2.942   5.830  -8.373  1.00 91.50           H
ATOM   1914  CD2 LEU A 136      -4.743   5.079 -10.293  1.00 91.50           C
ATOM   1915 1HD2 LEU A 136      -4.068   4.869 -11.122  1.00 91.50           H
ATOM   1916 2HD2 LEU A 136      -5.755   4.779 -10.563  1.00 91.50           H
ATOM   1917 3HD2 LEU A 136      -4.727   6.147 -10.073  1.00 91.50           H
ATOM   1918  HN  LEU A 136      -5.747   2.147  -7.420  1.00 91.50           H
ATOM   1919  N   ILE A 137      -5.306  -0.231  -9.453  1.00 86.45           N
ATOM   1920  CA  ILE A 137      -5.198  -1.571 -10.006  1.00 86.45           C
ATOM   1921  C   ILE A 137      -6.559  -2.001 -10.557  1.00 86.45           C
ATOM   1922  O   ILE A 137      -6.635  -2.615 -11.620  1.00 86.45           O
ATOM   1923  HA  ILE A 137      -4.489  -1.527 -10.832  1.00 86.45           H
ATOM   1924  CB  ILE A 137      -4.623  -2.535  -8.966  1.00 86.45           C
ATOM   1925  HB  ILE A 137      -5.132  -2.358  -8.018  1.00 86.45           H
ATOM   1926  CG1 ILE A 137      -3.134  -2.268  -8.735  1.00 86.45           C
ATOM   1927 1HG1 ILE A 137      -2.568  -2.560  -9.620  1.00 86.45           H
ATOM   1928 2HG1 ILE A 137      -2.970  -1.201  -8.589  1.00 86.45           H
ATOM   1929  CG2 ILE A 137      -4.891  -3.989  -9.359  1.00 86.45           C
ATOM   1930 1HG2 ILE A 137      -5.967  -4.153  -9.431  1.00 86.45           H
ATOM   1931 2HG2 ILE A 137      -4.427  -4.196 -10.323  1.00 86.45           H
ATOM   1932 3HG2 ILE A 137      -4.472  -4.653  -8.603  1.00 86.45           H
ATOM   1933  CD1 ILE A 137      -2.621  -3.040  -7.518  1.00 86.45           C
ATOM   1934 1HD1 ILE A 137      -3.173  -2.728  -6.631  1.00 86.45           H
ATOM   1935 2HD1 ILE A 137      -2.765  -4.109  -7.678  1.00 86.45           H
ATOM   1936 3HD1 ILE A 137      -1.561  -2.833  -7.377  1.00 86.45           H
ATOM   1937  HN  ILE A 137      -5.109  -0.160  -8.475  1.00 86.45           H
ATOM   1938  N   MET A 138      -7.599  -1.661  -9.810  1.00 86.91           N
ATOM   1939  CA  MET A 138      -8.957  -1.937 -10.248  1.00 86.91           C
ATOM   1940  C   MET A 138      -9.251  -1.253 -11.584  1.00 86.91           C
ATOM   1941  O   MET A 138      -9.778  -1.879 -12.503  1.00 86.91           O
ATOM   1942  HA  MET A 138      -9.013  -3.019 -10.365  1.00 86.91           H
ATOM   1943  CB  MET A 138      -9.945  -1.440  -9.190  1.00 86.91           C
ATOM   1944 1HB  MET A 138      -9.691  -1.867  -8.221  1.00 86.91           H
ATOM   1945 2HB  MET A 138      -9.864  -0.357  -9.093  1.00 86.91           H
ATOM   1946  CG  MET A 138     -11.380  -1.818  -9.561  1.00 86.91           C
ATOM   1947 1HG  MET A 138     -11.652  -1.361 -10.512  1.00 86.91           H
ATOM   1948 2HG  MET A 138     -11.458  -2.897  -9.693  1.00 86.91           H
ATOM   1949  SD  MET A 138     -12.503  -1.278  -8.283  1.00 86.91           S
ATOM   1950  CE  MET A 138     -12.345   0.491  -8.458  1.00 86.91           C
ATOM   1951 1HE  MET A 138     -11.308   0.782  -8.289  1.00 86.91           H
ATOM   1952 2HE  MET A 138     -12.645   0.784  -9.464  1.00 86.91           H
ATOM   1953 3HE  MET A 138     -12.985   0.987  -7.729  1.00 86.91           H
ATOM   1954  HN  MET A 138      -7.525  -1.206  -8.922  1.00 86.91           H
ATOM   1955  N   CYS A 139      -8.899   0.022 -11.650  1.00 89.49           N
ATOM   1956  CA  CYS A 139      -9.220   0.828 -12.816  1.00 89.49           C
ATOM   1957  C   CYS A 139      -8.447   0.271 -14.013  1.00 89.49           C
ATOM   1958  O   CYS A 139      -8.951   0.267 -15.135  1.00 89.49           O
ATOM   1959  HA  CYS A 139     -10.295   0.737 -12.973  1.00 89.49           H
ATOM   1960  CB  CYS A 139      -8.918   2.310 -12.580  1.00 89.49           C
ATOM   1961 1HB  CYS A 139      -7.898   2.428 -12.216  1.00 89.49           H
ATOM   1962 2HB  CYS A 139      -8.987   2.857 -13.520  1.00 89.49           H
ATOM   1963  SG  CYS A 139     -10.099   3.003 -11.366  1.00 89.49           S
ATOM   1964  HG  CYS A 139      -9.504   2.499 -10.289  1.00 89.49           H
ATOM   1965  HN  CYS A 139      -8.403   0.504 -10.927  1.00 89.49           H
ATOM   1966  N   ILE A 140      -7.234  -0.184 -13.733  1.00 85.61           N
ATOM   1967  CA  ILE A 140      -6.400  -0.775 -14.766  1.00 85.61           C
ATOM   1968  C   ILE A 140      -7.119  -1.986 -15.365  1.00 85.61           C
ATOM   1969  O   ILE A 140      -7.176  -2.138 -16.584  1.00 85.61           O
ATOM   1970  HA  ILE A 140      -6.271  -0.028 -15.549  1.00 85.61           H
ATOM   1971  CB  ILE A 140      -5.010  -1.096 -14.213  1.00 85.61           C
ATOM   1972  HB  ILE A 140      -5.131  -1.563 -13.236  1.00 85.61           H
ATOM   1973  CG1 ILE A 140      -4.194   0.181 -14.006  1.00 85.61           C
ATOM   1974 1HG1 ILE A 140      -3.893   0.585 -14.973  1.00 85.61           H
ATOM   1975 2HG1 ILE A 140      -4.812   0.937 -13.523  1.00 85.61           H
ATOM   1976  CG2 ILE A 140      -4.284  -2.103 -15.108  1.00 85.61           C
ATOM   1977 1HG2 ILE A 140      -4.861  -3.026 -15.160  1.00 85.61           H
ATOM   1978 2HG2 ILE A 140      -4.174  -1.686 -16.109  1.00 85.61           H
ATOM   1979 3HG2 ILE A 140      -3.298  -2.313 -14.692  1.00 85.61           H
ATOM   1980  CD1 ILE A 140      -2.953  -0.093 -13.154  1.00 85.61           C
ATOM   1981 1HD1 ILE A 140      -3.259  -0.474 -12.179  1.00 85.61           H
ATOM   1982 2HD1 ILE A 140      -2.326  -0.832 -13.652  1.00 85.61           H
ATOM   1983 3HD1 ILE A 140      -2.391   0.831 -13.022  1.00 85.61           H
ATOM   1984  HN  ILE A 140      -6.822  -0.155 -12.823  1.00 85.61           H
ATOM   1985  N   SER A 141      -7.650  -2.817 -14.480  1.00 82.19           N
ATOM   1986  CA  SER A 141      -8.248  -4.073 -14.897  1.00 82.19           C
ATOM   1987  C   SER A 141      -9.502  -3.804 -15.730  1.00 82.19           C
ATOM   1988  O   SER A 141      -9.767  -4.506 -16.705  1.00 82.19           O
ATOM   1989  HA  SER A 141      -7.487  -4.569 -15.500  1.00 82.19           H
ATOM   1990  CB  SER A 141      -8.590  -4.949 -13.690  1.00 82.19           C
ATOM   1991 1HB  SER A 141      -9.307  -4.427 -13.056  1.00 82.19           H
ATOM   1992 2HB  SER A 141      -9.072  -5.864 -14.031  1.00 82.19           H
ATOM   1993  OG  SER A 141      -7.434  -5.279 -12.925  1.00 82.19           O
ATOM   1994  HG  SER A 141      -7.268  -4.575 -12.234  1.00 82.19           H
ATOM   1995  HN  SER A 141      -7.675  -2.643 -13.495  1.00 82.19           H
ATOM   1996  N   VAL A 142     -10.242  -2.786 -15.316  1.00 82.33           N
ATOM   1997  CA  VAL A 142     -11.426  -2.373 -16.050  1.00 82.33           C
ATOM   1998  C   VAL A 142     -11.011  -1.859 -17.430  1.00 82.33           C
ATOM   1999  O   VAL A 142     -11.664  -2.155 -18.429  1.00 82.33           O
ATOM   2000  HA  VAL A 142     -12.056  -3.253 -16.179  1.00 82.33           H
ATOM   2001  CB  VAL A 142     -12.212  -1.342 -15.239  1.00 82.33           C
ATOM   2002  HB  VAL A 142     -11.537  -0.521 -14.996  1.00 82.33           H
ATOM   2003  CG1 VAL A 142     -13.372  -0.769 -16.056  1.00 82.33           C
ATOM   2004 1HG1 VAL A 142     -12.981  -0.286 -16.952  1.00 82.33           H
ATOM   2005 2HG1 VAL A 142     -14.046  -1.576 -16.344  1.00 82.33           H
ATOM   2006 3HG1 VAL A 142     -13.914  -0.039 -15.456  1.00 82.33           H
ATOM   2007  CG2 VAL A 142     -12.712  -1.944 -13.924  1.00 82.33           C
ATOM   2008 1HG2 VAL A 142     -13.364  -2.791 -14.138  1.00 82.33           H
ATOM   2009 2HG2 VAL A 142     -11.862  -2.280 -13.332  1.00 82.33           H
ATOM   2010 3HG2 VAL A 142     -13.268  -1.189 -13.367  1.00 82.33           H
ATOM   2011  HN  VAL A 142     -10.044  -2.248 -14.496  1.00 82.33           H
ATOM   2012  N   ASP A 143      -9.928  -1.096 -17.441  1.00 82.91           N
ATOM   2013  CA  ASP A 143      -9.460  -0.478 -18.670  1.00 82.91           C
ATOM   2014  C   ASP A 143      -9.032  -1.569 -19.654  1.00 82.91           C
ATOM   2015  O   ASP A 143      -9.281  -1.460 -20.853  1.00 82.91           O
ATOM   2016  HA  ASP A 143     -10.304   0.106 -19.036  1.00 82.91           H
ATOM   2017  CB  ASP A 143      -8.250   0.422 -18.408  1.00 82.91           C
ATOM   2018 1HB  ASP A 143      -8.468   1.097 -17.580  1.00 82.91           H
ATOM   2019 2HB  ASP A 143      -7.398  -0.187 -18.107  1.00 82.91           H
ATOM   2020  CG  ASP A 143      -7.891   1.233 -19.654  1.00 82.91           C
ATOM   2021  OD1 ASP A 143      -6.742   1.075 -20.122  1.00 82.91           O
ATOM   2022  OD2 ASP A 143      -8.772   1.993 -20.111  1.00 82.91           O
ATOM   2023  HN  ASP A 143      -9.374  -0.899 -16.632  1.00 82.91           H
ATOM   2024  N   ARG A 144      -8.397  -2.596 -19.110  1.00 77.83           N
ATOM   2025  CA  ARG A 144      -7.944  -3.712 -19.923  1.00 77.83           C
ATOM   2026  C   ARG A 144      -9.140  -4.432 -20.550  1.00 77.83           C
ATOM   2027  O   ARG A 144      -9.113  -4.776 -21.730  1.00 77.83           O
ATOM   2028  HA  ARG A 144      -7.313  -3.261 -20.688  1.00 77.83           H
ATOM   2029  CB  ARG A 144      -7.138  -4.710 -19.089  1.00 77.83           C
ATOM   2030 1HB  ARG A 144      -7.677  -4.941 -18.170  1.00 77.83           H
ATOM   2031 2HB  ARG A 144      -7.029  -5.645 -19.639  1.00 77.83           H
ATOM   2032  CG  ARG A 144      -5.756  -4.149 -18.748  1.00 77.83           C
ATOM   2033 1HG  ARG A 144      -5.863  -3.174 -18.272  1.00 77.83           H
ATOM   2034 2HG  ARG A 144      -5.261  -4.802 -18.029  1.00 77.83           H
ATOM   2035  CD  ARG A 144      -4.892  -4.017 -20.004  1.00 77.83           C
ATOM   2036 1HD  ARG A 144      -3.860  -4.278 -19.775  1.00 77.83           H
ATOM   2037 2HD  ARG A 144      -5.236  -4.715 -20.767  1.00 77.83           H
ATOM   2038  NE  ARG A 144      -4.960  -2.631 -20.521  1.00 77.83           N
ATOM   2039  HE  ARG A 144      -5.297  -1.918 -19.907  1.00 77.83           H
ATOM   2040  CZ  ARG A 144      -4.597  -2.274 -21.761  1.00 77.83           C
ATOM   2041  NH1 ARG A 144      -4.138  -3.188 -22.625  1.00 77.83           N
ATOM   2042 1HH1 ARG A 144      -4.064  -4.146 -22.348  1.00 77.83           H
ATOM   2043 2HH1 ARG A 144      -3.869  -2.913 -23.549  1.00 77.83           H
ATOM   2044  NH2 ARG A 144      -4.700  -0.988 -22.122  1.00 77.83           N
ATOM   2045 1HH2 ARG A 144      -4.433  -0.704 -23.043  1.00 77.83           H
ATOM   2046 2HH2 ARG A 144      -5.044  -0.311 -21.470  1.00 77.83           H
ATOM   2047  HN  ARG A 144      -8.191  -2.674 -18.134  1.00 77.83           H
ATOM   2048  N   TYR A 145     -10.162  -4.637 -19.731  1.00 78.35           N
ATOM   2049  CA  TYR A 145     -11.383  -5.268 -20.203  1.00 78.35           C
ATOM   2050  C   TYR A 145     -11.946  -4.532 -21.421  1.00 78.35           C
ATOM   2051  O   TYR A 145     -12.156  -5.135 -22.472  1.00 78.35           O
ATOM   2052  HA  TYR A 145     -11.145  -6.293 -20.485  1.00 78.35           H
ATOM   2053  CB  TYR A 145     -12.384  -5.162 -19.051  1.00 78.35           C
ATOM   2054 1HB  TYR A 145     -11.994  -5.708 -18.192  1.00 78.35           H
ATOM   2055 2HB  TYR A 145     -12.470  -4.118 -18.752  1.00 78.35           H
ATOM   2056  CG  TYR A 145     -13.778  -5.698 -19.386  1.00 78.35           C
ATOM   2057  CD1 TYR A 145     -14.874  -4.862 -19.314  1.00 78.35           C
ATOM   2058  HD1 TYR A 145     -14.746  -3.820 -19.018  1.00 78.35           H
ATOM   2059  CD2 TYR A 145     -13.939  -7.016 -19.760  1.00 78.35           C
ATOM   2060  HD2 TYR A 145     -13.073  -7.676 -19.817  1.00 78.35           H
ATOM   2061  CE1 TYR A 145     -16.185  -5.366 -19.630  1.00 78.35           C
ATOM   2062  HE1 TYR A 145     -17.059  -4.716 -19.577  1.00 78.35           H
ATOM   2063  CE2 TYR A 145     -15.250  -7.520 -20.076  1.00 78.35           C
ATOM   2064  HE2 TYR A 145     -15.392  -8.559 -20.373  1.00 78.35           H
ATOM   2065  CZ  TYR A 145     -16.309  -6.670 -19.995  1.00 78.35           C
ATOM   2066  OH  TYR A 145     -17.547  -7.145 -20.293  1.00 78.35           O
ATOM   2067  HH  TYR A 145     -17.488  -8.105 -20.568  1.00 78.35           H
ATOM   2068  HN  TYR A 145     -10.164  -4.381 -18.765  1.00 78.35           H
ATOM   2069  N   ILE A 146     -12.173  -3.240 -21.238  1.00 78.09           N
ATOM   2070  CA  ILE A 146     -12.816  -2.440 -22.267  1.00 78.09           C
ATOM   2071  C   ILE A 146     -11.969  -2.478 -23.540  1.00 78.09           C
ATOM   2072  O   ILE A 146     -12.504  -2.570 -24.644  1.00 78.09           O
ATOM   2073  HA  ILE A 146     -13.782  -2.899 -22.481  1.00 78.09           H
ATOM   2074  CB  ILE A 146     -13.091  -1.026 -21.753  1.00 78.09           C
ATOM   2075  HB  ILE A 146     -12.158  -0.616 -21.365  1.00 78.09           H
ATOM   2076  CG1 ILE A 146     -14.091  -1.048 -20.595  1.00 78.09           C
ATOM   2077 1HG1 ILE A 146     -15.084  -1.290 -20.972  1.00 78.09           H
ATOM   2078 2HG1 ILE A 146     -13.818  -1.832 -19.889  1.00 78.09           H
ATOM   2079  CG2 ILE A 146     -13.550  -0.109 -22.889  1.00 78.09           C
ATOM   2080 1HG2 ILE A 146     -12.772  -0.059 -23.651  1.00 78.09           H
ATOM   2081 2HG2 ILE A 146     -14.465  -0.505 -23.328  1.00 78.09           H
ATOM   2082 3HG2 ILE A 146     -13.738   0.890 -22.495  1.00 78.09           H
ATOM   2083  CD1 ILE A 146     -14.128   0.302 -19.876  1.00 78.09           C
ATOM   2084 1HD1 ILE A 146     -13.138   0.530 -19.479  1.00 78.09           H
ATOM   2085 2HD1 ILE A 146     -14.425   1.080 -20.580  1.00 78.09           H
ATOM   2086 3HD1 ILE A 146     -14.846   0.259 -19.058  1.00 78.09           H
ATOM   2087  HN  ILE A 146     -11.926  -2.740 -20.408  1.00 78.09           H
ATOM   2088  N   ALA A 147     -10.660  -2.405 -23.345  1.00 77.52           N
ATOM   2089  CA  ALA A 147      -9.738  -2.357 -24.466  1.00 77.52           C
ATOM   2090  C   ALA A 147      -9.878  -3.637 -25.292  1.00 77.52           C
ATOM   2091  O   ALA A 147      -9.664  -3.625 -26.503  1.00 77.52           O
ATOM   2092  HA  ALA A 147     -10.012  -1.503 -25.085  1.00 77.52           H
ATOM   2093  CB  ALA A 147      -8.313  -2.152 -23.947  1.00 77.52           C
ATOM   2094 1HB  ALA A 147      -8.260  -1.215 -23.392  1.00 77.52           H
ATOM   2095 2HB  ALA A 147      -8.043  -2.979 -23.290  1.00 77.52           H
ATOM   2096 3HB  ALA A 147      -7.621  -2.116 -24.788  1.00 77.52           H
ATOM   2097  HN  ALA A 147     -10.231  -2.380 -22.442  1.00 77.52           H
ATOM   2098  N   ILE A 148     -10.238  -4.711 -24.604  1.00 73.98           N
ATOM   2099  CA  ILE A 148     -10.226  -6.029 -25.215  1.00 73.98           C
ATOM   2100  C   ILE A 148     -11.629  -6.362 -25.727  1.00 73.98           C
ATOM   2101  O   ILE A 148     -11.783  -6.880 -26.832  1.00 73.98           O
ATOM   2102  HA  ILE A 148      -9.548  -5.989 -26.067  1.00 73.98           H
ATOM   2103  CB  ILE A 148      -9.665  -7.066 -24.239  1.00 73.98           C
ATOM   2104  HB  ILE A 148     -10.198  -6.969 -23.293  1.00 73.98           H
ATOM   2105  CG1 ILE A 148      -8.185  -6.806 -23.954  1.00 73.98           C
ATOM   2106 1HG1 ILE A 148      -7.596  -7.017 -24.847  1.00 73.98           H
ATOM   2107 2HG1 ILE A 148      -8.036  -5.753 -23.716  1.00 73.98           H
ATOM   2108  CG2 ILE A 148      -9.909  -8.488 -24.750  1.00 73.98           C
ATOM   2109 1HG2 ILE A 148     -10.981  -8.655 -24.861  1.00 73.98           H
ATOM   2110 2HG2 ILE A 148      -9.420  -8.616 -25.716  1.00 73.98           H
ATOM   2111 3HG2 ILE A 148      -9.501  -9.205 -24.038  1.00 73.98           H
ATOM   2112  CD1 ILE A 148      -7.690  -7.672 -22.793  1.00 73.98           C
ATOM   2113 1HD1 ILE A 148      -8.265  -7.440 -21.897  1.00 73.98           H
ATOM   2114 2HD1 ILE A 148      -7.818  -8.724 -23.045  1.00 73.98           H
ATOM   2115 3HD1 ILE A 148      -6.635  -7.467 -22.611  1.00 73.98           H
ATOM   2116  HN  ILE A 148     -10.533  -4.690 -23.649  1.00 73.98           H
ATOM   2117  N   ALA A 149     -12.615  -6.051 -24.899  1.00 74.23           N
ATOM   2118  CA  ALA A 149     -13.984  -6.447 -25.184  1.00 74.23           C
ATOM   2119  C   ALA A 149     -14.566  -5.519 -26.253  1.00 74.23           C
ATOM   2120  O   ALA A 149     -15.258  -5.973 -27.164  1.00 74.23           O
ATOM   2121  HA  ALA A 149     -13.962  -7.465 -25.572  1.00 74.23           H
ATOM   2122  CB  ALA A 149     -14.801  -6.429 -23.891  1.00 74.23           C
ATOM   2123 1HB  ALA A 149     -14.363  -7.126 -23.176  1.00 74.23           H
ATOM   2124 2HB  ALA A 149     -14.794  -5.424 -23.469  1.00 74.23           H
ATOM   2125 3HB  ALA A 149     -15.828  -6.726 -24.105  1.00 74.23           H
ATOM   2126  HN  ALA A 149     -12.492  -5.540 -24.048  1.00 74.23           H
ATOM   2127  N   GLN A 150     -14.264  -4.237 -26.107  1.00 75.97           N
ATOM   2128  CA  GLN A 150     -14.790  -3.236 -27.019  1.00 75.97           C
ATOM   2129  C   GLN A 150     -13.666  -2.669 -27.889  1.00 75.97           C
ATOM   2130  O   GLN A 150     -13.654  -1.477 -28.195  1.00 75.97           O
ATOM   2131  HA  GLN A 150     -15.511  -3.763 -27.644  1.00 75.97           H
ATOM   2132  CB  GLN A 150     -15.507  -2.121 -26.256  1.00 75.97           C
ATOM   2133 1HB  GLN A 150     -14.805  -1.623 -25.587  1.00 75.97           H
ATOM   2134 2HB  GLN A 150     -15.868  -1.369 -26.957  1.00 75.97           H
ATOM   2135  CG  GLN A 150     -16.682  -2.678 -25.448  1.00 75.97           C
ATOM   2136 1HG  GLN A 150     -17.264  -3.360 -26.069  1.00 75.97           H
ATOM   2137 2HG  GLN A 150     -16.306  -3.257 -24.605  1.00 75.97           H
ATOM   2138  CD  GLN A 150     -17.581  -1.550 -24.939  1.00 75.97           C
ATOM   2139  OE1 GLN A 150     -17.351  -0.378 -25.188  1.00 75.97           O
ATOM   2140  NE2 GLN A 150     -18.616  -1.968 -24.215  1.00 75.97           N
ATOM   2141 1HE2 GLN A 150     -18.747  -2.945 -24.049  1.00 75.97           H
ATOM   2142 2HE2 GLN A 150     -19.262  -1.304 -23.838  1.00 75.97           H
ATOM   2143  HN  GLN A 150     -13.673  -3.881 -25.383  1.00 75.97           H
ATOM   2144  N   ALA A 151     -12.750  -3.549 -28.265  1.00 72.30           N
ATOM   2145  CA  ALA A 151     -11.536  -3.124 -28.941  1.00 72.30           C
ATOM   2146  C   ALA A 151     -11.904  -2.220 -30.119  1.00 72.30           C
ATOM   2147  O   ALA A 151     -11.199  -1.255 -30.410  1.00 72.30           O
ATOM   2148  HA  ALA A 151     -10.941  -2.553 -28.228  1.00 72.30           H
ATOM   2149  CB  ALA A 151     -10.737  -4.354 -29.377  1.00 72.30           C
ATOM   2150 1HB  ALA A 151     -10.475  -4.947 -28.501  1.00 72.30           H
ATOM   2151 2HB  ALA A 151     -11.340  -4.956 -30.057  1.00 72.30           H
ATOM   2152 3HB  ALA A 151      -9.827  -4.034 -29.885  1.00 72.30           H
ATOM   2153  HN  ALA A 151     -12.826  -4.535 -28.113  1.00 72.30           H
ATOM   2154  N   MET A 152     -13.008  -2.565 -30.766  1.00 69.28           N
ATOM   2155  CA  MET A 152     -13.453  -1.824 -31.934  1.00 69.28           C
ATOM   2156  C   MET A 152     -13.781  -0.374 -31.573  1.00 69.28           C
ATOM   2157  O   MET A 152     -13.395   0.550 -32.288  1.00 69.28           O
ATOM   2158  HA  MET A 152     -12.618  -1.852 -32.634  1.00 69.28           H
ATOM   2159  CB  MET A 152     -14.695  -2.497 -32.523  1.00 69.28           C
ATOM   2160 1HB  MET A 152     -15.417  -2.693 -31.729  1.00 69.28           H
ATOM   2161 2HB  MET A 152     -15.177  -1.823 -33.232  1.00 69.28           H
ATOM   2162  CG  MET A 152     -14.330  -3.807 -33.223  1.00 69.28           C
ATOM   2163 1HG  MET A 152     -13.416  -4.217 -32.792  1.00 69.28           H
ATOM   2164 2HG  MET A 152     -15.116  -4.545 -33.065  1.00 69.28           H
ATOM   2165  SD  MET A 152     -14.104  -3.523 -34.971  1.00 69.28           S
ATOM   2166  CE  MET A 152     -15.805  -3.550 -35.511  1.00 69.28           C
ATOM   2167 1HE  MET A 152     -16.247  -4.517 -35.273  1.00 69.28           H
ATOM   2168 2HE  MET A 152     -16.361  -2.762 -35.002  1.00 69.28           H
ATOM   2169 3HE  MET A 152     -15.847  -3.386 -36.588  1.00 69.28           H
ATOM   2170  HN  MET A 152     -13.593  -3.332 -30.504  1.00 69.28           H
ATOM   2171  N   ARG A 153     -14.488  -0.220 -30.463  1.00 70.17           N
ATOM   2172  CA  ARG A 153     -14.935   1.096 -30.038  1.00 70.17           C
ATOM   2173  C   ARG A 153     -13.847   1.786 -29.214  1.00 70.17           C
ATOM   2174  O   ARG A 153     -13.852   3.007 -29.071  1.00 70.17           O
ATOM   2175  HA  ARG A 153     -15.129   1.637 -30.964  1.00 70.17           H
ATOM   2176  CB  ARG A 153     -16.214   1.000 -29.203  1.00 70.17           C
ATOM   2177 1HB  ARG A 153     -16.059   0.310 -28.373  1.00 70.17           H
ATOM   2178 2HB  ARG A 153     -16.444   1.973 -28.770  1.00 70.17           H
ATOM   2179  CG  ARG A 153     -17.391   0.524 -30.056  1.00 70.17           C
ATOM   2180 1HG  ARG A 153     -17.515   1.185 -30.914  1.00 70.17           H
ATOM   2181 2HG  ARG A 153     -17.182  -0.471 -30.448  1.00 70.17           H
ATOM   2182  CD  ARG A 153     -18.684   0.494 -29.238  1.00 70.17           C
ATOM   2183 1HD  ARG A 153     -18.593  -0.226 -28.425  1.00 70.17           H
ATOM   2184 2HD  ARG A 153     -18.859   1.469 -28.783  1.00 70.17           H
ATOM   2185  NE  ARG A 153     -19.825   0.132 -30.108  1.00 70.17           N
ATOM   2186  HE  ARG A 153     -19.638  -0.056 -31.073  1.00 70.17           H
ATOM   2187  CZ  ARG A 153     -21.093   0.040 -29.685  1.00 70.17           C
ATOM   2188  NH1 ARG A 153     -21.401   0.280 -28.403  1.00 70.17           N
ATOM   2189 1HH1 ARG A 153     -20.683   0.531 -27.755  1.00 70.17           H
ATOM   2190 2HH1 ARG A 153     -22.350   0.209 -28.095  1.00 70.17           H
ATOM   2191  NH2 ARG A 153     -22.048  -0.297 -30.562  1.00 70.17           N
ATOM   2192 1HH2 ARG A 153     -23.000  -0.370 -30.262  1.00 70.17           H
ATOM   2193 2HH2 ARG A 153     -21.810  -0.475 -31.517  1.00 70.17           H
ATOM   2194  HN  ARG A 153     -14.755  -0.972 -29.861  1.00 70.17           H
ATOM   2195  N   ALA A 154     -12.939   0.973 -28.693  1.00 70.07           N
ATOM   2196  CA  ALA A 154     -11.981   1.452 -27.712  1.00 70.07           C
ATOM   2197  C   ALA A 154     -11.079   2.506 -28.358  1.00 70.07           C
ATOM   2198  O   ALA A 154     -10.545   3.376 -27.672  1.00 70.07           O
ATOM   2199  HA  ALA A 154     -12.541   1.914 -26.899  1.00 70.07           H
ATOM   2200  CB  ALA A 154     -11.187   0.269 -27.153  1.00 70.07           C
ATOM   2201 1HB  ALA A 154     -11.871  -0.436 -26.679  1.00 70.07           H
ATOM   2202 2HB  ALA A 154     -10.657  -0.229 -27.965  1.00 70.07           H
ATOM   2203 3HB  ALA A 154     -10.468   0.629 -26.417  1.00 70.07           H
ATOM   2204  HN  ALA A 154     -12.852   0.006 -28.931  1.00 70.07           H
ATOM   2205  N   HIS A 155     -10.937   2.393 -29.670  1.00 70.15           N
ATOM   2206  CA  HIS A 155     -10.032   3.262 -30.403  1.00 70.15           C
ATOM   2207  C   HIS A 155     -10.637   4.663 -30.506  1.00 70.15           C
ATOM   2208  O   HIS A 155      -9.971   5.654 -30.211  1.00 70.15           O
ATOM   2209  HA  HIS A 155      -9.111   3.315 -29.823  1.00 70.15           H
ATOM   2210  CB  HIS A 155      -9.689   2.662 -31.768  1.00 70.15           C
ATOM   2211 1HB  HIS A 155      -9.381   1.626 -31.632  1.00 70.15           H
ATOM   2212 2HB  HIS A 155     -10.589   2.649 -32.384  1.00 70.15           H
ATOM   2213  CG  HIS A 155      -8.601   3.402 -32.508  1.00 70.15           C
ATOM   2214  ND1 HIS A 155      -8.863   4.436 -33.390  1.00 70.15           N
ATOM   2215  HD1 HIS A 155      -9.768   4.790 -33.624  1.00 70.15           H
ATOM   2216  CD2 HIS A 155      -7.245   3.249 -32.487  1.00 70.15           C
ATOM   2217  HD2 HIS A 155      -6.696   2.518 -31.894  1.00 70.15           H
ATOM   2218  CE1 HIS A 155      -7.710   4.876 -33.873  1.00 70.15           C
ATOM   2219  HE1 HIS A 155      -7.584   5.686 -34.592  1.00 70.15           H
ATOM   2220  NE2 HIS A 155      -6.709   4.139 -33.313  1.00 70.15           N
ATOM   2221  HN  HIS A 155     -11.426   1.724 -30.230  1.00 70.15           H
ATOM   2222  N   THR A 156     -11.894   4.701 -30.925  1.00 73.44           N
ATOM   2223  CA  THR A 156     -12.556   5.967 -31.190  1.00 73.44           C
ATOM   2224  C   THR A 156     -12.783   6.733 -29.885  1.00 73.44           C
ATOM   2225  O   THR A 156     -12.927   7.955 -29.896  1.00 73.44           O
ATOM   2226  HA  THR A 156     -11.898   6.577 -31.809  1.00 73.44           H
ATOM   2227  CB  THR A 156     -13.848   5.673 -31.955  1.00 73.44           C
ATOM   2228  HB  THR A 156     -14.468   6.567 -32.031  1.00 73.44           H
ATOM   2229  OG1 THR A 156     -14.429   4.580 -31.249  1.00 73.44           O
ATOM   2230  HG1 THR A 156     -15.397   4.496 -31.486  1.00 73.44           H
ATOM   2231  CG2 THR A 156     -13.586   5.115 -33.355  1.00 73.44           C
ATOM   2232 1HG2 THR A 156     -13.024   4.184 -33.276  1.00 73.44           H
ATOM   2233 2HG2 THR A 156     -13.011   5.838 -33.933  1.00 73.44           H
ATOM   2234 3HG2 THR A 156     -14.536   4.924 -33.854  1.00 73.44           H
ATOM   2235  HN  THR A 156     -12.455   3.889 -31.084  1.00 73.44           H
ATOM   2236  N   TRP A 157     -12.809   5.984 -28.793  1.00 79.58           N
ATOM   2237  CA  TRP A 157     -13.165   6.552 -27.504  1.00 79.58           C
ATOM   2238  C   TRP A 157     -11.870   6.850 -26.745  1.00 79.58           C
ATOM   2239  O   TRP A 157     -11.895   7.097 -25.541  1.00 79.58           O
ATOM   2240  HA  TRP A 157     -13.712   7.477 -27.687  1.00 79.58           H
ATOM   2241  CB  TRP A 157     -14.107   5.622 -26.736  1.00 79.58           C
ATOM   2242 1HB  TRP A 157     -13.709   4.608 -26.772  1.00 79.58           H
ATOM   2243 2HB  TRP A 157     -14.122   5.922 -25.688  1.00 79.58           H
ATOM   2244  CG  TRP A 157     -15.541   5.611 -27.269  1.00 79.58           C
ATOM   2245  CD1 TRP A 157     -15.951   5.752 -28.537  1.00 79.58           C
ATOM   2246  HD1 TRP A 157     -15.283   5.900 -29.385  1.00 79.58           H
ATOM   2247  CD2 TRP A 157     -16.745   5.442 -26.493  1.00 79.58           C
ATOM   2248  NE1 TRP A 157     -17.326   5.688 -28.634  1.00 79.58           N
ATOM   2249  HE1 TRP A 157     -17.865   5.766 -29.473  1.00 79.58           H
ATOM   2250  CE2 TRP A 157     -17.825   5.493 -27.351  1.00 79.58           C
ATOM   2251  CE3 TRP A 157     -16.918   5.252 -25.110  1.00 79.58           C
ATOM   2252  HE3 TRP A 157     -16.082   5.208 -24.411  1.00 79.58           H
ATOM   2253  CZ2 TRP A 157     -19.151   5.363 -26.924  1.00 79.58           C
ATOM   2254  HZ2 TRP A 157     -19.987   5.406 -27.622  1.00 79.58           H
ATOM   2255  CZ3 TRP A 157     -18.250   5.124 -24.699  1.00 79.58           C
ATOM   2256  HZ3 TRP A 157     -18.440   4.975 -23.636  1.00 79.58           H
ATOM   2257  CH2 TRP A 157     -19.347   5.173 -25.550  1.00 79.58           C
ATOM   2258  HH2 TRP A 157     -20.355   5.064 -25.151  1.00 79.58           H
ATOM   2259  HN  TRP A 157     -12.593   5.007 -28.780  1.00 79.58           H
ATOM   2260  N   ARG A 158     -10.769   6.818 -27.482  1.00 78.35           N
ATOM   2261  CA  ARG A 158      -9.455   6.862 -26.866  1.00 78.35           C
ATOM   2262  C   ARG A 158      -9.279   8.164 -26.081  1.00 78.35           C
ATOM   2263  O   ARG A 158      -8.821   8.148 -24.940  1.00 78.35           O
ATOM   2264  HA  ARG A 158      -9.429   5.998 -26.202  1.00 78.35           H
ATOM   2265  CB  ARG A 158      -8.349   6.755 -27.918  1.00 78.35           C
ATOM   2266 1HB  ARG A 158      -8.499   5.858 -28.518  1.00 78.35           H
ATOM   2267 2HB  ARG A 158      -8.404   7.606 -28.597  1.00 78.35           H
ATOM   2268  CG  ARG A 158      -6.968   6.710 -27.260  1.00 78.35           C
ATOM   2269 1HG  ARG A 158      -6.817   7.609 -26.662  1.00 78.35           H
ATOM   2270 2HG  ARG A 158      -6.914   5.861 -26.578  1.00 78.35           H
ATOM   2271  CD  ARG A 158      -5.863   6.598 -28.312  1.00 78.35           C
ATOM   2272 1HD  ARG A 158      -6.051   5.742 -28.959  1.00 78.35           H
ATOM   2273 2HD  ARG A 158      -5.863   7.484 -28.946  1.00 78.35           H
ATOM   2274  NE  ARG A 158      -4.547   6.451 -27.650  1.00 78.35           N
ATOM   2275  HE  ARG A 158      -4.490   6.650 -26.671  1.00 78.35           H
ATOM   2276  CZ  ARG A 158      -3.428   6.068 -28.279  1.00 78.35           C
ATOM   2277  NH1 ARG A 158      -3.447   5.789 -29.590  1.00 78.35           N
ATOM   2278 1HH1 ARG A 158      -4.300   5.866 -30.105  1.00 78.35           H
ATOM   2279 2HH1 ARG A 158      -2.607   5.504 -30.052  1.00 78.35           H
ATOM   2280  NH2 ARG A 158      -2.290   5.969 -27.579  1.00 78.35           N
ATOM   2281 1HH2 ARG A 158      -1.446   5.684 -28.034  1.00 78.35           H
ATOM   2282 2HH2 ARG A 158      -2.285   6.179 -26.601  1.00 78.35           H
ATOM   2283  HN  ARG A 158     -10.766   6.764 -28.481  1.00 78.35           H
ATOM   2284  N   GLU A 159      -9.652   9.260 -26.725  1.00 81.19           N
ATOM   2285  CA  GLU A 159      -9.450  10.576 -26.143  1.00 81.19           C
ATOM   2286  C   GLU A 159     -10.340  10.753 -24.911  1.00 81.19           C
ATOM   2287  O   GLU A 159      -9.873  11.194 -23.862  1.00 81.19           O
ATOM   2288  HA  GLU A 159      -8.401  10.604 -25.849  1.00 81.19           H
ATOM   2289  CB  GLU A 159      -9.713  11.677 -27.172  1.00 81.19           C
ATOM   2290 1HB  GLU A 159     -10.668  11.497 -27.667  1.00 81.19           H
ATOM   2291 2HB  GLU A 159      -9.656  12.653 -26.688  1.00 81.19           H
ATOM   2292  CG  GLU A 159      -8.642  11.674 -28.264  1.00 81.19           C
ATOM   2293 1HG  GLU A 159      -7.654  11.752 -27.811  1.00 81.19           H
ATOM   2294 2HG  GLU A 159      -8.672  10.727 -28.804  1.00 81.19           H
ATOM   2295  CD  GLU A 159      -8.853  12.832 -29.242  1.00 81.19           C
ATOM   2296  OE1 GLU A 159      -7.915  13.090 -30.027  1.00 81.19           O
ATOM   2297  OE2 GLU A 159      -9.948  13.433 -29.183  1.00 81.19           O
ATOM   2298  HN  GLU A 159     -10.085   9.259 -27.627  1.00 81.19           H
ATOM   2299  N   LYS A 160     -11.606  10.400 -25.079  1.00 84.63           N
ATOM   2300  CA  LYS A 160     -12.558  10.484 -23.984  1.00 84.63           C
ATOM   2301  C   LYS A 160     -12.037   9.672 -22.797  1.00 84.63           C
ATOM   2302  O   LYS A 160     -12.103  10.123 -21.654  1.00 84.63           O
ATOM   2303  HA  LYS A 160     -12.620  11.531 -23.685  1.00 84.63           H
ATOM   2304  CB  LYS A 160     -13.952  10.063 -24.453  1.00 84.63           C
ATOM   2305 1HB  LYS A 160     -13.905   9.071 -24.901  1.00 84.63           H
ATOM   2306 2HB  LYS A 160     -14.622   9.993 -23.596  1.00 84.63           H
ATOM   2307  CG  LYS A 160     -14.514  11.062 -25.467  1.00 84.63           C
ATOM   2308 1HG  LYS A 160     -14.469  12.069 -25.054  1.00 84.63           H
ATOM   2309 2HG  LYS A 160     -13.899  11.058 -26.366  1.00 84.63           H
ATOM   2310  CD  LYS A 160     -15.960  10.718 -25.830  1.00 84.63           C
ATOM   2311 1HD  LYS A 160     -16.000   9.728 -26.282  1.00 84.63           H
ATOM   2312 2HD  LYS A 160     -16.567  10.680 -24.925  1.00 84.63           H
ATOM   2313  CE  LYS A 160     -16.542  11.751 -26.798  1.00 84.63           C
ATOM   2314 1HE  LYS A 160     -16.473  12.747 -26.361  1.00 84.63           H
ATOM   2315 2HE  LYS A 160     -15.958  11.765 -27.718  1.00 84.63           H
ATOM   2316  NZ  LYS A 160     -17.955  11.435 -27.105  1.00 84.63           N
ATOM   2317 1HZ  LYS A 160     -18.327  12.132 -27.740  1.00 84.63           H
ATOM   2318 2HZ  LYS A 160     -18.010  10.519 -27.537  1.00 84.63           H
ATOM   2319 3HZ  LYS A 160     -18.496  11.436 -26.247  1.00 84.63           H
ATOM   2320  HN  LYS A 160     -11.983  10.063 -25.941  1.00 84.63           H
ATOM   2321  N   ARG A 161     -11.529   8.488 -23.108  1.00 85.91           N
ATOM   2322  CA  ARG A 161     -11.024   7.596 -22.079  1.00 85.91           C
ATOM   2323  C   ARG A 161      -9.877   8.263 -21.315  1.00 85.91           C
ATOM   2324  O   ARG A 161      -9.740   8.077 -20.107  1.00 85.91           O
ATOM   2325  HA  ARG A 161     -11.876   7.414 -21.425  1.00 85.91           H
ATOM   2326  CB  ARG A 161     -10.528   6.281 -22.684  1.00 85.91           C
ATOM   2327 1HB  ARG A 161      -9.895   6.489 -23.546  1.00 85.91           H
ATOM   2328 2HB  ARG A 161      -9.913   5.751 -21.956  1.00 85.91           H
ATOM   2329  CG  ARG A 161     -11.702   5.396 -23.108  1.00 85.91           C
ATOM   2330 1HG  ARG A 161     -12.231   5.040 -22.224  1.00 85.91           H
ATOM   2331 2HG  ARG A 161     -12.412   5.983 -23.690  1.00 85.91           H
ATOM   2332  CD  ARG A 161     -11.218   4.204 -23.935  1.00 85.91           C
ATOM   2333 1HD  ARG A 161     -12.070   3.687 -24.377  1.00 85.91           H
ATOM   2334 2HD  ARG A 161     -10.594   4.551 -24.759  1.00 85.91           H
ATOM   2335  NE  ARG A 161     -10.451   3.271 -23.079  1.00 85.91           N
ATOM   2336  HE  ARG A 161     -10.482   3.411 -22.090  1.00 85.91           H
ATOM   2337  CZ  ARG A 161      -9.718   2.252 -23.547  1.00 85.91           C
ATOM   2338  NH1 ARG A 161      -9.641   2.018 -24.865  1.00 85.91           N
ATOM   2339 1HH1 ARG A 161     -10.133   2.606 -25.506  1.00 85.91           H
ATOM   2340 2HH1 ARG A 161      -9.092   1.255 -25.206  1.00 85.91           H
ATOM   2341  NH2 ARG A 161      -9.063   1.470 -22.678  1.00 85.91           N
ATOM   2342 1HH2 ARG A 161      -8.512   0.705 -23.011  1.00 85.91           H
ATOM   2343 2HH2 ARG A 161      -9.126   1.651 -21.697  1.00 85.91           H
ATOM   2344  HN  ARG A 161     -11.461   8.137 -24.042  1.00 85.91           H
ATOM   2345  N   LEU A 162      -9.082   9.025 -22.052  1.00 87.22           N
ATOM   2346  CA  LEU A 162      -7.942   9.707 -21.463  1.00 87.22           C
ATOM   2347  C   LEU A 162      -8.441  10.784 -20.499  1.00 87.22           C
ATOM   2348  O   LEU A 162      -7.886  10.957 -19.415  1.00 87.22           O
ATOM   2349  HA  LEU A 162      -7.378   8.968 -20.894  1.00 87.22           H
ATOM   2350  CB  LEU A 162      -7.015  10.241 -22.556  1.00 87.22           C
ATOM   2351 1HB  LEU A 162      -6.812   9.434 -23.260  1.00 87.22           H
ATOM   2352 2HB  LEU A 162      -7.544  11.018 -23.107  1.00 87.22           H
ATOM   2353  CG  LEU A 162      -5.678  10.814 -22.080  1.00 87.22           C
ATOM   2354  HG  LEU A 162      -5.879  11.543 -21.296  1.00 87.22           H
ATOM   2355  CD1 LEU A 162      -4.800   9.720 -21.467  1.00 87.22           C
ATOM   2356 1HD1 LEU A 162      -5.314   9.277 -20.614  1.00 87.22           H
ATOM   2357 2HD1 LEU A 162      -4.605   8.950 -22.214  1.00 87.22           H
ATOM   2358 3HD1 LEU A 162      -3.856  10.154 -21.138  1.00 87.22           H
ATOM   2359  CD2 LEU A 162      -4.964  11.554 -23.213  1.00 87.22           C
ATOM   2360 1HD2 LEU A 162      -4.776  10.864 -24.036  1.00 87.22           H
ATOM   2361 2HD2 LEU A 162      -5.591  12.374 -23.563  1.00 87.22           H
ATOM   2362 3HD2 LEU A 162      -4.017  11.951 -22.848  1.00 87.22           H
ATOM   2363  HN  LEU A 162      -9.207   9.179 -23.033  1.00 87.22           H
ATOM   2364  N   LEU A 163      -9.483  11.482 -20.928  1.00 89.34           N
ATOM   2365  CA  LEU A 163     -10.066  12.534 -20.114  1.00 89.34           C
ATOM   2366  C   LEU A 163     -10.608  11.929 -18.817  1.00 89.34           C
ATOM   2367  O   LEU A 163     -10.307  12.415 -17.728  1.00 89.34           O
ATOM   2368  HA  LEU A 163      -9.267  13.232 -19.861  1.00 89.34           H
ATOM   2369  CB  LEU A 163     -11.112  13.313 -20.913  1.00 89.34           C
ATOM   2370 1HB  LEU A 163     -10.653  13.651 -21.842  1.00 89.34           H
ATOM   2371 2HB  LEU A 163     -11.916  12.629 -21.185  1.00 89.34           H
ATOM   2372  CG  LEU A 163     -11.728  14.525 -20.211  1.00 89.34           C
ATOM   2373  HG  LEU A 163     -12.123  14.198 -19.249  1.00 89.34           H
ATOM   2374  CD1 LEU A 163     -10.667  15.590 -19.925  1.00 89.34           C
ATOM   2375 1HD1 LEU A 163      -9.894  15.169 -19.282  1.00 89.34           H
ATOM   2376 2HD1 LEU A 163     -10.221  15.919 -20.863  1.00 89.34           H
ATOM   2377 3HD1 LEU A 163     -11.132  16.440 -19.425  1.00 89.34           H
ATOM   2378  CD2 LEU A 163     -12.902  15.087 -21.015  1.00 89.34           C
ATOM   2379 1HD2 LEU A 163     -12.553  15.394 -22.001  1.00 89.34           H
ATOM   2380 2HD2 LEU A 163     -13.668  14.319 -21.123  1.00 89.34           H
ATOM   2381 3HD2 LEU A 163     -13.321  15.947 -20.493  1.00 89.34           H
ATOM   2382  HN  LEU A 163      -9.926  11.337 -21.813  1.00 89.34           H
ATOM   2383  N   TYR A 164     -11.398  10.878 -18.978  1.00 90.90           N
ATOM   2384  CA  TYR A 164     -11.970  10.190 -17.833  1.00 90.90           C
ATOM   2385  C   TYR A 164     -10.874   9.669 -16.902  1.00 90.90           C
ATOM   2386  O   TYR A 164     -11.026   9.695 -15.682  1.00 90.90           O
ATOM   2387  HA  TYR A 164     -12.591  10.902 -17.288  1.00 90.90           H
ATOM   2388  CB  TYR A 164     -12.749   9.002 -18.400  1.00 90.90           C
ATOM   2389 1HB  TYR A 164     -12.140   8.511 -19.160  1.00 90.90           H
ATOM   2390 2HB  TYR A 164     -12.913   8.275 -17.605  1.00 90.90           H
ATOM   2391  CG  TYR A 164     -14.099   9.378 -19.015  1.00 90.90           C
ATOM   2392  CD1 TYR A 164     -15.058  10.001 -18.243  1.00 90.90           C
ATOM   2393  HD1 TYR A 164     -14.855  10.224 -17.196  1.00 90.90           H
ATOM   2394  CD2 TYR A 164     -14.356   9.095 -20.341  1.00 90.90           C
ATOM   2395  HD2 TYR A 164     -13.598   8.603 -20.950  1.00 90.90           H
ATOM   2396  CE1 TYR A 164     -16.329  10.355 -18.821  1.00 90.90           C
ATOM   2397  HE1 TYR A 164     -17.095  10.847 -18.223  1.00 90.90           H
ATOM   2398  CE2 TYR A 164     -15.626   9.449 -20.919  1.00 90.90           C
ATOM   2399  HE2 TYR A 164     -15.843   9.231 -21.965  1.00 90.90           H
ATOM   2400  CZ  TYR A 164     -16.550  10.062 -20.131  1.00 90.90           C
ATOM   2401  OH  TYR A 164     -17.750  10.397 -20.677  1.00 90.90           O
ATOM   2402  HH  TYR A 164     -17.766  10.146 -21.645  1.00 90.90           H
ATOM   2403  HN  TYR A 164     -11.648  10.496 -19.868  1.00 90.90           H
ATOM   2404  N   SER A 165      -9.793   9.206 -17.514  1.00 92.22           N
ATOM   2405  CA  SER A 165      -8.688   8.643 -16.757  1.00 92.22           C
ATOM   2406  C   SER A 165      -8.115   9.696 -15.806  1.00 92.22           C
ATOM   2407  O   SER A 165      -7.683   9.370 -14.701  1.00 92.22           O
ATOM   2408  HA  SER A 165      -9.116   7.813 -16.196  1.00 92.22           H
ATOM   2409  CB  SER A 165      -7.594   8.118 -17.688  1.00 92.22           C
ATOM   2410 1HB  SER A 165      -6.948   7.433 -17.139  1.00 92.22           H
ATOM   2411 2HB  SER A 165      -8.050   7.546 -18.497  1.00 92.22           H
ATOM   2412  OG  SER A 165      -6.809   9.172 -18.238  1.00 92.22           O
ATOM   2413  HG  SER A 165      -7.385   9.777 -18.787  1.00 92.22           H
ATOM   2414  HN  SER A 165      -9.666   9.212 -18.506  1.00 92.22           H
ATOM   2415  N   LYS A 166      -8.129  10.937 -16.270  1.00 93.66           N
ATOM   2416  CA  LYS A 166      -7.615  12.039 -15.475  1.00 93.66           C
ATOM   2417  C   LYS A 166      -8.522  12.253 -14.261  1.00 93.66           C
ATOM   2418  O   LYS A 166      -8.042  12.359 -13.134  1.00 93.66           O
ATOM   2419  HA  LYS A 166      -6.625  11.752 -15.119  1.00 93.66           H
ATOM   2420  CB  LYS A 166      -7.440  13.288 -16.340  1.00 93.66           C
ATOM   2421 1HB  LYS A 166      -8.355  13.477 -16.903  1.00 93.66           H
ATOM   2422 2HB  LYS A 166      -7.274  14.157 -15.703  1.00 93.66           H
ATOM   2423  CG  LYS A 166      -6.265  13.126 -17.307  1.00 93.66           C
ATOM   2424 1HG  LYS A 166      -5.350  12.943 -16.744  1.00 93.66           H
ATOM   2425 2HG  LYS A 166      -6.429  12.255 -17.941  1.00 93.66           H
ATOM   2426  CD  LYS A 166      -6.095  14.373 -18.177  1.00 93.66           C
ATOM   2427 1HD  LYS A 166      -6.985  14.519 -18.788  1.00 93.66           H
ATOM   2428 2HD  LYS A 166      -5.996  15.253 -17.542  1.00 93.66           H
ATOM   2429  CE  LYS A 166      -4.865  14.248 -19.079  1.00 93.66           C
ATOM   2430 1HE  LYS A 166      -3.987  14.013 -18.477  1.00 93.66           H
ATOM   2431 2HE  LYS A 166      -5.002  13.423 -19.778  1.00 93.66           H
ATOM   2432  NZ  LYS A 166      -4.640  15.506 -19.826  1.00 93.66           N
ATOM   2433 1HZ  LYS A 166      -3.835  15.399 -20.432  1.00 93.66           H
ATOM   2434 2HZ  LYS A 166      -5.459  15.718 -20.385  1.00 93.66           H
ATOM   2435 3HZ  LYS A 166      -4.473  16.262 -19.171  1.00 93.66           H
ATOM   2436  HN  LYS A 166      -8.483  11.193 -17.169  1.00 93.66           H
ATOM   2437  N   MET A 167      -9.817  12.311 -14.534  1.00 95.27           N
ATOM   2438  CA  MET A 167     -10.792  12.560 -13.485  1.00 95.27           C
ATOM   2439  C   MET A 167     -10.779  11.438 -12.446  1.00 95.27           C
ATOM   2440  O   MET A 167     -10.847  11.697 -11.246  1.00 95.27           O
ATOM   2441  HA  MET A 167     -10.489  13.498 -13.020  1.00 95.27           H
ATOM   2442  CB  MET A 167     -12.188  12.670 -14.102  1.00 95.27           C
ATOM   2443 1HB  MET A 167     -12.403  11.774 -14.684  1.00 95.27           H
ATOM   2444 2HB  MET A 167     -12.936  12.722 -13.310  1.00 95.27           H
ATOM   2445  CG  MET A 167     -12.297  13.906 -14.997  1.00 95.27           C
ATOM   2446 1HG  MET A 167     -11.949  14.787 -14.458  1.00 95.27           H
ATOM   2447 2HG  MET A 167     -11.653  13.791 -15.869  1.00 95.27           H
ATOM   2448  SD  MET A 167     -13.989  14.137 -15.515  1.00 95.27           S
ATOM   2449  CE  MET A 167     -14.205  12.681 -16.526  1.00 95.27           C
ATOM   2450 1HE  MET A 167     -13.485  12.697 -17.344  1.00 95.27           H
ATOM   2451 2HE  MET A 167     -14.046  11.790 -15.919  1.00 95.27           H
ATOM   2452 3HE  MET A 167     -15.216  12.668 -16.932  1.00 95.27           H
ATOM   2453  HN  MET A 167     -10.202  12.190 -15.449  1.00 95.27           H
ATOM   2454  N   VAL A 168     -10.691  10.213 -12.945  1.00 95.57           N
ATOM   2455  CA  VAL A 168     -10.687   9.049 -12.076  1.00 95.57           C
ATOM   2456  C   VAL A 168      -9.482   9.124 -11.136  1.00 95.57           C
ATOM   2457  O   VAL A 168      -9.602   8.844  -9.944  1.00 95.57           O
ATOM   2458  HA  VAL A 168     -11.599   9.081 -11.479  1.00 95.57           H
ATOM   2459  CB  VAL A 168     -10.713   7.770 -12.914  1.00 95.57           C
ATOM   2460  HB  VAL A 168      -9.927   7.845 -13.665  1.00 95.57           H
ATOM   2461  CG1 VAL A 168     -10.420   6.542 -12.049  1.00 95.57           C
ATOM   2462 1HG1 VAL A 168      -9.434   6.643 -11.596  1.00 95.57           H
ATOM   2463 2HG1 VAL A 168     -11.174   6.461 -11.266  1.00 95.57           H
ATOM   2464 3HG1 VAL A 168     -10.445   5.646 -12.670  1.00 95.57           H
ATOM   2465  CG2 VAL A 168     -12.049   7.620 -13.645  1.00 95.57           C
ATOM   2466 1HG2 VAL A 168     -12.859   7.577 -12.917  1.00 95.57           H
ATOM   2467 2HG2 VAL A 168     -12.199   8.474 -14.306  1.00 95.57           H
ATOM   2468 3HG2 VAL A 168     -12.040   6.703 -14.234  1.00 95.57           H
ATOM   2469  HN  VAL A 168     -10.624  10.011 -13.922  1.00 95.57           H
ATOM   2470  N   CYS A 169      -8.349   9.503 -11.708  1.00 96.00           N
ATOM   2471  CA  CYS A 169      -7.118   9.594 -10.941  1.00 96.00           C
ATOM   2472  C   CYS A 169      -7.330  10.601  -9.809  1.00 96.00           C
ATOM   2473  O   CYS A 169      -6.982  10.331  -8.660  1.00 96.00           O
ATOM   2474  HA  CYS A 169      -6.923   8.598 -10.543  1.00 96.00           H
ATOM   2475  CB  CYS A 169      -5.927   9.972 -11.825  1.00 96.00           C
ATOM   2476 1HB  CYS A 169      -6.168  10.856 -12.415  1.00 96.00           H
ATOM   2477 2HB  CYS A 169      -5.069  10.227 -11.204  1.00 96.00           H
ATOM   2478  SG  CYS A 169      -5.504   8.578 -12.934  1.00 96.00           S
ATOM   2479  HG  CYS A 169      -6.364   8.900 -13.896  1.00 96.00           H
ATOM   2480  HN  CYS A 169      -8.264   9.746 -12.674  1.00 96.00           H
ATOM   2481  N   PHE A 170      -7.899  11.741 -10.172  1.00 96.55           N
ATOM   2482  CA  PHE A 170      -8.140  12.798  -9.206  1.00 96.55           C
ATOM   2483  C   PHE A 170      -9.048  12.311  -8.075  1.00 96.55           C
ATOM   2484  O   PHE A 170      -8.761  12.539  -6.901  1.00 96.55           O
ATOM   2485  HA  PHE A 170      -7.173  13.087  -8.794  1.00 96.55           H
ATOM   2486  CB  PHE A 170      -8.841  13.935  -9.952  1.00 96.55           C
ATOM   2487 1HB  PHE A 170      -8.224  14.235 -10.799  1.00 96.55           H
ATOM   2488 2HB  PHE A 170      -9.781  13.564 -10.359  1.00 96.55           H
ATOM   2489  CG  PHE A 170      -9.127  15.164  -9.087  1.00 96.55           C
ATOM   2490  CD1 PHE A 170     -10.368  15.354  -8.564  1.00 96.55           C
ATOM   2491  HD1 PHE A 170     -11.159  14.630  -8.761  1.00 96.55           H
ATOM   2492  CD2 PHE A 170      -8.140  16.068  -8.842  1.00 96.55           C
ATOM   2493  HD2 PHE A 170      -7.146  15.916  -9.261  1.00 96.55           H
ATOM   2494  CE1 PHE A 170     -10.633  16.494  -7.761  1.00 96.55           C
ATOM   2495  HE1 PHE A 170     -11.628  16.646  -7.342  1.00 96.55           H
ATOM   2496  CE2 PHE A 170      -8.406  17.208  -8.039  1.00 96.55           C
ATOM   2497  HE2 PHE A 170      -7.615  17.932  -7.842  1.00 96.55           H
ATOM   2498  CZ  PHE A 170      -9.647  17.398  -7.516  1.00 96.55           C
ATOM   2499  HZ  PHE A 170      -9.850  18.273  -6.899  1.00 96.55           H
ATOM   2500  HN  PHE A 170      -8.193  11.946 -11.106  1.00 96.55           H
ATOM   2501  N   THR A 171     -10.126  11.649  -8.468  1.00 96.62           N
ATOM   2502  CA  THR A 171     -11.089  11.144  -7.504  1.00 96.62           C
ATOM   2503  C   THR A 171     -10.414  10.168  -6.537  1.00 96.62           C
ATOM   2504  O   THR A 171     -10.718  10.159  -5.346  1.00 96.62           O
ATOM   2505  HA  THR A 171     -11.451  11.983  -6.909  1.00 96.62           H
ATOM   2506  CB  THR A 171     -12.254  10.525  -8.277  1.00 96.62           C
ATOM   2507  HB  THR A 171     -11.929   9.646  -8.833  1.00 96.62           H
ATOM   2508  OG1 THR A 171     -12.757  11.600  -9.066  1.00 96.62           O
ATOM   2509  HG1 THR A 171     -12.330  11.590  -9.970  1.00 96.62           H
ATOM   2510  CG2 THR A 171     -13.426  10.149  -7.369  1.00 96.62           C
ATOM   2511 1HG2 THR A 171     -13.795  11.042  -6.864  1.00 96.62           H
ATOM   2512 2HG2 THR A 171     -13.093   9.424  -6.627  1.00 96.62           H
ATOM   2513 3HG2 THR A 171     -14.226   9.714  -7.969  1.00 96.62           H
ATOM   2514  HN  THR A 171     -10.346  11.456  -9.425  1.00 96.62           H
ATOM   2515  N   ILE A 172      -9.511   9.370  -7.088  1.00 96.33           N
ATOM   2516  CA  ILE A 172      -8.825   8.360  -6.300  1.00 96.33           C
ATOM   2517  C   ILE A 172      -7.991   9.044  -5.215  1.00 96.33           C
ATOM   2518  O   ILE A 172      -8.003   8.623  -4.060  1.00 96.33           O
ATOM   2519  HA  ILE A 172      -9.588   7.751  -5.815  1.00 96.33           H
ATOM   2520  CB  ILE A 172      -8.014   7.433  -7.206  1.00 96.33           C
ATOM   2521  HB  ILE A 172      -7.494   8.045  -7.944  1.00 96.33           H
ATOM   2522  CG1 ILE A 172      -8.930   6.479  -7.976  1.00 96.33           C
ATOM   2523 1HG1 ILE A 172      -9.397   5.779  -7.283  1.00 96.33           H
ATOM   2524 2HG1 ILE A 172      -9.734   7.043  -8.449  1.00 96.33           H
ATOM   2525  CG2 ILE A 172      -6.946   6.682  -6.408  1.00 96.33           C
ATOM   2526 1HG2 ILE A 172      -6.268   7.399  -5.945  1.00 96.33           H
ATOM   2527 2HG2 ILE A 172      -7.425   6.083  -5.634  1.00 96.33           H
ATOM   2528 3HG2 ILE A 172      -6.384   6.030  -7.077  1.00 96.33           H
ATOM   2529  CD1 ILE A 172      -8.147   5.706  -9.039  1.00 96.33           C
ATOM   2530 1HD1 ILE A 172      -7.702   6.407  -9.745  1.00 96.33           H
ATOM   2531 2HD1 ILE A 172      -7.360   5.124  -8.560  1.00 96.33           H
ATOM   2532 3HD1 ILE A 172      -8.822   5.035  -9.571  1.00 96.33           H
ATOM   2533  HN  ILE A 172      -9.246   9.406  -8.051  1.00 96.33           H
ATOM   2534  N   TRP A 173      -7.286  10.088  -5.626  1.00 96.65           N
ATOM   2535  CA  TRP A 173      -6.397  10.795  -4.720  1.00 96.65           C
ATOM   2536  C   TRP A 173      -7.242  11.370  -3.582  1.00 96.65           C
ATOM   2537  O   TRP A 173      -6.881  11.246  -2.412  1.00 96.65           O
ATOM   2538  HA  TRP A 173      -5.682  10.073  -4.325  1.00 96.65           H
ATOM   2539  CB  TRP A 173      -5.590  11.861  -5.464  1.00 96.65           C
ATOM   2540 1HB  TRP A 173      -6.239  12.353  -6.189  1.00 96.65           H
ATOM   2541 2HB  TRP A 173      -5.273  12.623  -4.752  1.00 96.65           H
ATOM   2542  CG  TRP A 173      -4.359  11.316  -6.189  1.00 96.65           C
ATOM   2543  CD1 TRP A 173      -4.152  11.226  -7.510  1.00 96.65           C
ATOM   2544  HD1 TRP A 173      -4.869  11.545  -8.267  1.00 96.65           H
ATOM   2545  CD2 TRP A 173      -3.164  10.787  -5.577  1.00 96.65           C
ATOM   2546  NE1 TRP A 173      -2.917  10.680  -7.793  1.00 96.65           N
ATOM   2547  HE1 TRP A 173      -2.538  10.512  -8.703  1.00 96.65           H
ATOM   2548  CE2 TRP A 173      -2.297  10.404  -6.580  1.00 96.65           C
ATOM   2549  CE3 TRP A 173      -2.827  10.636  -4.220  1.00 96.65           C
ATOM   2550  HE3 TRP A 173      -3.494  10.931  -3.410  1.00 96.65           H
ATOM   2551  CZ2 TRP A 173      -1.037   9.845  -6.332  1.00 96.65           C
ATOM   2552  HZ2 TRP A 173      -0.371   9.550  -7.143  1.00 96.65           H
ATOM   2553  CZ3 TRP A 173      -1.565  10.076  -3.990  1.00 96.65           C
ATOM   2554  HZ3 TRP A 173      -1.254   9.937  -2.954  1.00 96.65           H
ATOM   2555  CH2 TRP A 173      -0.681   9.685  -4.988  1.00 96.65           C
ATOM   2556  HH2 TRP A 173       0.287   9.257  -4.726  1.00 96.65           H
ATOM   2557  HN  TRP A 173      -7.316  10.451  -6.558  1.00 96.65           H
ATOM   2558  N   VAL A 174      -8.350  11.987  -3.964  1.00 96.59           N
ATOM   2559  CA  VAL A 174      -9.217  12.637  -2.995  1.00 96.59           C
ATOM   2560  C   VAL A 174      -9.747  11.592  -2.010  1.00 96.59           C
ATOM   2561  O   VAL A 174      -9.745  11.817  -0.801  1.00 96.59           O
ATOM   2562  HA  VAL A 174      -8.614  13.361  -2.447  1.00 96.59           H
ATOM   2563  CB  VAL A 174     -10.332  13.397  -3.717  1.00 96.59           C
ATOM   2564  HB  VAL A 174     -10.834  12.699  -4.387  1.00 96.59           H
ATOM   2565  CG1 VAL A 174     -11.369  13.923  -2.723  1.00 96.59           C
ATOM   2566 1HG1 VAL A 174     -11.811  13.086  -2.182  1.00 96.59           H
ATOM   2567 2HG1 VAL A 174     -10.886  14.598  -2.017  1.00 96.59           H
ATOM   2568 3HG1 VAL A 174     -12.150  14.459  -3.263  1.00 96.59           H
ATOM   2569  CG2 VAL A 174      -9.759  14.534  -4.565  1.00 96.59           C
ATOM   2570 1HG2 VAL A 174      -9.220  15.231  -3.923  1.00 96.59           H
ATOM   2571 2HG2 VAL A 174      -9.077  14.124  -5.310  1.00 96.59           H
ATOM   2572 3HG2 VAL A 174     -10.572  15.058  -5.067  1.00 96.59           H
ATOM   2573  HN  VAL A 174      -8.658  12.048  -4.913  1.00 96.59           H
ATOM   2574  N   LEU A 175     -10.187  10.472  -2.565  1.00 95.13           N
ATOM   2575  CA  LEU A 175     -10.807   9.432  -1.761  1.00 95.13           C
ATOM   2576  C   LEU A 175      -9.775   8.868  -0.783  1.00 95.13           C
ATOM   2577  O   LEU A 175     -10.068   8.685   0.398  1.00 95.13           O
ATOM   2578  HA  LEU A 175     -11.609   9.897  -1.187  1.00 95.13           H
ATOM   2579  CB  LEU A 175     -11.448   8.372  -2.659  1.00 95.13           C
ATOM   2580 1HB  LEU A 175     -12.150   8.868  -3.328  1.00 95.13           H
ATOM   2581 2HB  LEU A 175     -10.669   7.933  -3.282  1.00 95.13           H
ATOM   2582  CG  LEU A 175     -12.184   7.240  -1.939  1.00 95.13           C
ATOM   2583  HG  LEU A 175     -11.488   6.765  -1.248  1.00 95.13           H
ATOM   2584  CD1 LEU A 175     -13.347   7.785  -1.107  1.00 95.13           C
ATOM   2585 1HD1 LEU A 175     -12.965   8.482  -0.362  1.00 95.13           H
ATOM   2586 2HD1 LEU A 175     -14.051   8.300  -1.760  1.00 95.13           H
ATOM   2587 3HD1 LEU A 175     -13.853   6.959  -0.606  1.00 95.13           H
ATOM   2588  CD2 LEU A 175     -12.641   6.167  -2.929  1.00 95.13           C
ATOM   2589 1HD2 LEU A 175     -13.314   6.611  -3.662  1.00 95.13           H
ATOM   2590 2HD2 LEU A 175     -11.773   5.750  -3.439  1.00 95.13           H
ATOM   2591 3HD2 LEU A 175     -13.161   5.374  -2.391  1.00 95.13           H
ATOM   2592  HN  LEU A 175     -10.127  10.271  -3.543  1.00 95.13           H
ATOM   2593  N   ALA A 176      -8.588   8.607  -1.310  1.00 95.09           N
ATOM   2594  CA  ALA A 176      -7.531   8.007  -0.513  1.00 95.09           C
ATOM   2595  C   ALA A 176      -7.184   8.938   0.650  1.00 95.09           C
ATOM   2596  O   ALA A 176      -6.971   8.483   1.773  1.00 95.09           O
ATOM   2597  HA  ALA A 176      -7.909   7.066  -0.114  1.00 95.09           H
ATOM   2598  CB  ALA A 176      -6.323   7.714  -1.405  1.00 95.09           C
ATOM   2599 1HB  ALA A 176      -6.615   7.025  -2.198  1.00 95.09           H
ATOM   2600 2HB  ALA A 176      -5.962   8.643  -1.846  1.00 95.09           H
ATOM   2601 3HB  ALA A 176      -5.530   7.264  -0.807  1.00 95.09           H
ATOM   2602  HN  ALA A 176      -8.344   8.798  -2.261  1.00 95.09           H
ATOM   2603  N   ALA A 177      -7.138  10.226   0.342  1.00 94.76           N
ATOM   2604  CA  ALA A 177      -6.782  11.222   1.338  1.00 94.76           C
ATOM   2605  C   ALA A 177      -7.795  11.177   2.484  1.00 94.76           C
ATOM   2606  O   ALA A 177      -7.417  11.210   3.654  1.00 94.76           O
ATOM   2607  HA  ALA A 177      -5.796  10.965   1.727  1.00 94.76           H
ATOM   2608  CB  ALA A 177      -6.708  12.601   0.679  1.00 94.76           C
ATOM   2609 1HB  ALA A 177      -5.954  12.588  -0.107  1.00 94.76           H
ATOM   2610 2HB  ALA A 177      -7.678  12.849   0.248  1.00 94.76           H
ATOM   2611 3HB  ALA A 177      -6.441  13.347   1.427  1.00 94.76           H
ATOM   2612  HN  ALA A 177      -7.338  10.591  -0.567  1.00 94.76           H
ATOM   2613  N   ALA A 178      -9.063  11.101   2.107  1.00 94.91           N
ATOM   2614  CA  ALA A 178     -10.138  11.132   3.084  1.00 94.91           C
ATOM   2615  C   ALA A 178     -10.041   9.897   3.981  1.00 94.91           C
ATOM   2616  O   ALA A 178     -10.306   9.973   5.180  1.00 94.91           O
ATOM   2617  HA  ALA A 178     -10.005  12.025   3.695  1.00 94.91           H
ATOM   2618  CB  ALA A 178     -11.483  11.225   2.361  1.00 94.91           C
ATOM   2619 1HB  ALA A 178     -11.512  12.134   1.761  1.00 94.91           H
ATOM   2620 2HB  ALA A 178     -11.607  10.357   1.713  1.00 94.91           H
ATOM   2621 3HB  ALA A 178     -12.289  11.248   3.095  1.00 94.91           H
ATOM   2622  HN  ALA A 178      -9.360  11.021   1.155  1.00 94.91           H
ATOM   2623  N   LEU A 179      -9.661   8.786   3.366  1.00 93.17           N
ATOM   2624  CA  LEU A 179      -9.631   7.515   4.068  1.00 93.17           C
ATOM   2625  C   LEU A 179      -8.448   7.501   5.039  1.00 93.17           C
ATOM   2626  O   LEU A 179      -8.354   6.624   5.896  1.00 93.17           O
ATOM   2627  HA  LEU A 179     -10.552   7.438   4.645  1.00 93.17           H
ATOM   2628  CB  LEU A 179      -9.622   6.353   3.072  1.00 93.17           C
ATOM   2629 1HB  LEU A 179      -8.799   6.506   2.374  1.00 93.17           H
ATOM   2630 2HB  LEU A 179      -9.410   5.434   3.618  1.00 93.17           H
ATOM   2631  CG  LEU A 179     -10.907   6.150   2.267  1.00 93.17           C
ATOM   2632  HG  LEU A 179     -11.113   7.067   1.716  1.00 93.17           H
ATOM   2633  CD1 LEU A 179     -10.737   5.032   1.237  1.00 93.17           C
ATOM   2634 1HD1 LEU A 179      -9.931   5.290   0.549  1.00 93.17           H
ATOM   2635 2HD1 LEU A 179     -10.494   4.100   1.748  1.00 93.17           H
ATOM   2636 3HD1 LEU A 179     -11.665   4.909   0.678  1.00 93.17           H
ATOM   2637  CD2 LEU A 179     -12.100   5.901   3.192  1.00 93.17           C
ATOM   2638 1HD2 LEU A 179     -11.916   5.007   3.789  1.00 93.17           H
ATOM   2639 2HD2 LEU A 179     -12.233   6.758   3.852  1.00 93.17           H
ATOM   2640 3HD2 LEU A 179     -13.000   5.760   2.594  1.00 93.17           H
ATOM   2641  HN  LEU A 179      -9.378   8.747   2.408  1.00 93.17           H
ATOM   2642  N   CYS A 180      -7.576   8.484   4.872  1.00 94.09           N
ATOM   2643  CA  CYS A 180      -6.358   8.546   5.663  1.00 94.09           C
ATOM   2644  C   CYS A 180      -6.568   9.557   6.792  1.00 94.09           C
ATOM   2645  O   CYS A 180      -5.636   9.870   7.531  1.00 94.09           O
ATOM   2646  HA  CYS A 180      -6.194   7.546   6.064  1.00 94.09           H
ATOM   2647  CB  CYS A 180      -5.142   8.896   4.802  1.00 94.09           C
ATOM   2648 1HB  CYS A 180      -5.286   9.870   4.335  1.00 94.09           H
ATOM   2649 2HB  CYS A 180      -4.253   8.971   5.428  1.00 94.09           H
ATOM   2650  SG  CYS A 180      -4.896   7.617   3.517  1.00 94.09           S
ATOM   2651  HG  CYS A 180      -6.040   7.840   2.877  1.00 94.09           H
ATOM   2652  HN  CYS A 180      -7.690   9.228   4.214  1.00 94.09           H
ATOM   2653  N   ILE A 181      -7.798  10.040   6.889  1.00 94.49           N
ATOM   2654  CA  ILE A 181      -8.136  11.030   7.897  1.00 94.49           C
ATOM   2655  C   ILE A 181      -7.825  10.465   9.285  1.00 94.49           C
ATOM   2656  O   ILE A 181      -7.193  11.132  10.103  1.00 94.49           O
ATOM   2657  HA  ILE A 181      -7.500  11.899   7.728  1.00 94.49           H
ATOM   2658  CB  ILE A 181      -9.586  11.490   7.732  1.00 94.49           C
ATOM   2659  HB  ILE A 181     -10.202  10.613   7.536  1.00 94.49           H
ATOM   2660  CG1 ILE A 181      -9.731  12.422   6.527  1.00 94.49           C
ATOM   2661 1HG1 ILE A 181      -9.172  13.341   6.705  1.00 94.49           H
ATOM   2662 2HG1 ILE A 181      -9.298  11.952   5.644  1.00 94.49           H
ATOM   2663  CG2 ILE A 181     -10.108  12.131   9.019  1.00 94.49           C
ATOM   2664 1HG2 ILE A 181     -10.062  11.405   9.831  1.00 94.49           H
ATOM   2665 2HG2 ILE A 181      -9.493  12.996   9.270  1.00 94.49           H
ATOM   2666 3HG2 ILE A 181     -11.140  12.449   8.874  1.00 94.49           H
ATOM   2667  CD1 ILE A 181     -11.201  12.756   6.266  1.00 94.49           C
ATOM   2668 1HD1 ILE A 181     -11.752  11.837   6.065  1.00 94.49           H
ATOM   2669 2HD1 ILE A 181     -11.623  13.248   7.142  1.00 94.49           H
ATOM   2670 3HD1 ILE A 181     -11.275  13.420   5.405  1.00 94.49           H
ATOM   2671  HN  ILE A 181      -8.555   9.766   6.295  1.00 94.49           H
ATOM   2672  N   PRO A 182      -8.260   9.231   9.574  1.00 93.28           N
ATOM   2673  CA  PRO A 182      -8.082   8.663  10.912  1.00 93.28           C
ATOM   2674  C   PRO A 182      -6.637   8.728  11.379  1.00 93.28           C
ATOM   2675  O   PRO A 182      -6.364   9.110  12.516  1.00 93.28           O
ATOM   2676  HA  PRO A 182      -8.644   9.244  11.644  1.00 93.28           H
ATOM   2677  CB  PRO A 182      -8.565   7.219  10.760  1.00 93.28           C
ATOM   2678 1HB  PRO A 182      -7.746   6.546  10.509  1.00 93.28           H
ATOM   2679 2HB  PRO A 182      -9.011   6.846  11.682  1.00 93.28           H
ATOM   2680  CG  PRO A 182      -9.588   7.306   9.634  1.00 93.28           C
ATOM   2681 1HG  PRO A 182      -9.764   6.335   9.170  1.00 93.28           H
ATOM   2682 2HG  PRO A 182     -10.557   7.654   9.993  1.00 93.28           H
ATOM   2683  CD  PRO A 182      -8.949   8.293   8.670  1.00 93.28           C
ATOM   2684 1HD  PRO A 182      -8.250   7.802   7.994  1.00 93.28           H
ATOM   2685 2HD  PRO A 182      -9.693   8.791   8.048  1.00 93.28           H
ATOM   2686  N   GLU A 183      -5.741   8.348  10.480  1.00 93.27           N
ATOM   2687  CA  GLU A 183      -4.322   8.335  10.796  1.00 93.27           C
ATOM   2688  C   GLU A 183      -3.854   9.736  11.194  1.00 93.27           C
ATOM   2689  O   GLU A 183      -3.065   9.890  12.125  1.00 93.27           O
ATOM   2690  HA  GLU A 183      -4.221   7.657  11.643  1.00 93.27           H
ATOM   2691  CB  GLU A 183      -3.504   7.797   9.621  1.00 93.27           C
ATOM   2692 1HB  GLU A 183      -3.919   8.167   8.684  1.00 93.27           H
ATOM   2693 2HB  GLU A 183      -2.453   8.054   9.757  1.00 93.27           H
ATOM   2694  CG  GLU A 183      -3.569   6.270   9.561  1.00 93.27           C
ATOM   2695 1HG  GLU A 183      -2.827   5.898   8.855  1.00 93.27           H
ATOM   2696 2HG  GLU A 183      -3.319   5.853  10.536  1.00 93.27           H
ATOM   2697  CD  GLU A 183      -4.962   5.797   9.140  1.00 93.27           C
ATOM   2698  OE1 GLU A 183      -5.263   4.612   9.401  1.00 93.27           O
ATOM   2699  OE2 GLU A 183      -5.695   6.632   8.566  1.00 93.27           O
ATOM   2700  HN  GLU A 183      -5.969   8.054   9.552  1.00 93.27           H
ATOM   2701  N   ILE A 184      -4.361  10.723  10.470  1.00 94.54           N
ATOM   2702  CA  ILE A 184      -3.887  12.087  10.628  1.00 94.54           C
ATOM   2703  C   ILE A 184      -4.311  12.615  12.000  1.00 94.54           C
ATOM   2704  O   ILE A 184      -3.578  13.375  12.630  1.00 94.54           O
ATOM   2705  HA  ILE A 184      -2.798  12.061  10.589  1.00 94.54           H
ATOM   2706  CB  ILE A 184      -4.360  12.957   9.461  1.00 94.54           C
ATOM   2707  HB  ILE A 184      -5.442  12.856   9.376  1.00 94.54           H
ATOM   2708  CG1 ILE A 184      -3.756  12.479   8.140  1.00 94.54           C
ATOM   2709 1HG1 ILE A 184      -2.680  12.656   8.142  1.00 94.54           H
ATOM   2710 2HG1 ILE A 184      -3.902  11.403   8.037  1.00 94.54           H
ATOM   2711  CG2 ILE A 184      -4.065  14.435   9.724  1.00 94.54           C
ATOM   2712 1HG2 ILE A 184      -4.582  14.754  10.630  1.00 94.54           H
ATOM   2713 2HG2 ILE A 184      -2.991  14.574   9.851  1.00 94.54           H
ATOM   2714 3HG2 ILE A 184      -4.411  15.031   8.880  1.00 94.54           H
ATOM   2715  CD1 ILE A 184      -4.394  13.201   6.951  1.00 94.54           C
ATOM   2716 1HD1 ILE A 184      -5.466  13.001   6.938  1.00 94.54           H
ATOM   2717 2HD1 ILE A 184      -4.225  14.273   7.045  1.00 94.54           H
ATOM   2718 3HD1 ILE A 184      -3.947  12.841   6.025  1.00 94.54           H
ATOM   2719  HN  ILE A 184      -5.082  10.602   9.787  1.00 94.54           H
ATOM   2720  N   LEU A 185      -5.493  12.191  12.422  1.00 93.43           N
ATOM   2721  CA  LEU A 185      -6.110  12.755  13.610  1.00 93.43           C
ATOM   2722  C   LEU A 185      -5.391  12.226  14.853  1.00 93.43           C
ATOM   2723  O   LEU A 185      -4.997  13.000  15.724  1.00 93.43           O
ATOM   2724  HA  LEU A 185      -5.975  13.836  13.567  1.00 93.43           H
ATOM   2725  CB  LEU A 185      -7.616  12.487  13.611  1.00 93.43           C
ATOM   2726 1HB  LEU A 185      -7.776  11.424  13.432  1.00 93.43           H
ATOM   2727 2HB  LEU A 185      -8.003  12.704  14.606  1.00 93.43           H
ATOM   2728  CG  LEU A 185      -8.439  13.277  12.591  1.00 93.43           C
ATOM   2729  HG  LEU A 185      -8.089  13.013  11.593  1.00 93.43           H
ATOM   2730  CD1 LEU A 185      -9.919  12.897  12.667  1.00 93.43           C
ATOM   2731 1HD1 LEU A 185     -10.032  11.833  12.458  1.00 93.43           H
ATOM   2732 2HD1 LEU A 185     -10.299  13.113  13.665  1.00 93.43           H
ATOM   2733 3HD1 LEU A 185     -10.480  13.473  11.931  1.00 93.43           H
ATOM   2734  CD2 LEU A 185      -8.224  14.782  12.761  1.00 93.43           C
ATOM   2735 1HD2 LEU A 185      -8.530  15.081  13.764  1.00 93.43           H
ATOM   2736 2HD2 LEU A 185      -7.169  15.017  12.618  1.00 93.43           H
ATOM   2737 3HD2 LEU A 185      -8.820  15.320  12.024  1.00 93.43           H
ATOM   2738  HN  LEU A 185      -6.026  11.477  11.967  1.00 93.43           H
ATOM   2739  N   TYR A 186      -5.241  10.910  14.895  1.00 93.66           N
ATOM   2740  CA  TYR A 186      -4.897  10.236  16.135  1.00 93.66           C
ATOM   2741  C   TYR A 186      -3.388  10.000  16.231  1.00 93.66           C
ATOM   2742  O   TYR A 186      -2.884   9.602  17.280  1.00 93.66           O
ATOM   2743  HA  TYR A 186      -5.210  10.872  16.963  1.00 93.66           H
ATOM   2744  CB  TYR A 186      -5.611   8.883  16.092  1.00 93.66           C
ATOM   2745 1HB  TYR A 186      -5.269   8.331  15.217  1.00 93.66           H
ATOM   2746 2HB  TYR A 186      -5.322   8.303  16.968  1.00 93.66           H
ATOM   2747  CG  TYR A 186      -7.137   8.987  16.048  1.00 93.66           C
ATOM   2748  CD1 TYR A 186      -7.810   9.682  17.031  1.00 93.66           C
ATOM   2749  HD1 TYR A 186      -7.255  10.158  17.840  1.00 93.66           H
ATOM   2750  CD2 TYR A 186      -7.839   8.384  15.024  1.00 93.66           C
ATOM   2751  HD2 TYR A 186      -7.308   7.834  14.248  1.00 93.66           H
ATOM   2752  CE1 TYR A 186      -9.246   9.779  16.989  1.00 93.66           C
ATOM   2753  HE1 TYR A 186      -9.790  10.326  17.760  1.00 93.66           H
ATOM   2754  CE2 TYR A 186      -9.276   8.481  14.983  1.00 93.66           C
ATOM   2755  HE2 TYR A 186      -9.843   8.010  14.180  1.00 93.66           H
ATOM   2756  CZ  TYR A 186      -9.908   9.174  15.967  1.00 93.66           C
ATOM   2757  OH  TYR A 186     -11.264   9.266  15.928  1.00 93.66           O
ATOM   2758  HH  TYR A 186     -11.602   8.960  15.037  1.00 93.66           H
ATOM   2759  HN  TYR A 186      -5.350  10.309  14.104  1.00 93.66           H
ATOM   2760  N   SER A 187      -2.710  10.255  15.121  1.00 93.91           N
ATOM   2761  CA  SER A 187      -1.264  10.119  15.080  1.00 93.91           C
ATOM   2762  C   SER A 187      -0.614  11.166  15.987  1.00 93.91           C
ATOM   2763  O   SER A 187      -0.785  12.366  15.778  1.00 93.91           O
ATOM   2764  HA  SER A 187      -1.058   9.114  15.448  1.00 93.91           H
ATOM   2765  CB  SER A 187      -0.738  10.257  13.650  1.00 93.91           C
ATOM   2766 1HB  SER A 187      -1.084  11.200  13.226  1.00 93.91           H
ATOM   2767 2HB  SER A 187       0.351  10.295  13.666  1.00 93.91           H
ATOM   2768  OG  SER A 187      -1.163   9.180  12.819  1.00 93.91           O
ATOM   2769  HG  SER A 187      -1.652   9.535  12.022  1.00 93.91           H
ATOM   2770  HN  SER A 187      -3.131  10.549  14.264  1.00 93.91           H
ATOM   2771  N   GLN A 188       0.117  10.674  16.977  1.00 91.83           N
ATOM   2772  CA  GLN A 188       0.781  11.552  17.925  1.00 91.83           C
ATOM   2773  C   GLN A 188       2.109  10.939  18.375  1.00 91.83           C
ATOM   2774  O   GLN A 188       2.371   9.764  18.125  1.00 91.83           O
ATOM   2775  HA  GLN A 188       0.966  12.478  17.382  1.00 91.83           H
ATOM   2776  CB  GLN A 188      -0.121  11.846  19.125  1.00 91.83           C
ATOM   2777 1HB  GLN A 188      -0.387  10.913  19.622  1.00 91.83           H
ATOM   2778 2HB  GLN A 188       0.420  12.451  19.852  1.00 91.83           H
ATOM   2779  CG  GLN A 188      -1.392  12.578  18.689  1.00 91.83           C
ATOM   2780 1HG  GLN A 188      -1.129  13.419  18.047  1.00 91.83           H
ATOM   2781 2HG  GLN A 188      -2.017  11.909  18.097  1.00 91.83           H
ATOM   2782  CD  GLN A 188      -2.179  13.080  19.901  1.00 91.83           C
ATOM   2783  OE1 GLN A 188      -1.687  13.129  21.016  1.00 91.83           O
ATOM   2784  NE2 GLN A 188      -3.425  13.450  19.622  1.00 91.83           N
ATOM   2785 1HE2 GLN A 188      -3.768  13.385  18.684  1.00 91.83           H
ATOM   2786 2HE2 GLN A 188      -4.020  13.793  20.349  1.00 91.83           H
ATOM   2787  HN  GLN A 188       0.258   9.697  17.135  1.00 91.83           H
ATOM   2788  N   ILE A 189       2.913  11.764  19.030  1.00 92.29           N
ATOM   2789  CA  ILE A 189       4.128  11.280  19.663  1.00 92.29           C
ATOM   2790  C   ILE A 189       3.831  10.922  21.121  1.00 92.29           C
ATOM   2791  O   ILE A 189       3.295  11.740  21.867  1.00 92.29           O
ATOM   2792  HA  ILE A 189       4.429  10.372  19.140  1.00 92.29           H
ATOM   2793  CB  ILE A 189       5.260  12.295  19.497  1.00 92.29           C
ATOM   2794  HB  ILE A 189       4.931  13.246  19.917  1.00 92.29           H
ATOM   2795  CG1 ILE A 189       5.567  12.537  18.018  1.00 92.29           C
ATOM   2796 1HG1 ILE A 189       6.002  11.638  17.581  1.00 92.29           H
ATOM   2797 2HG1 ILE A 189       4.641  12.737  17.479  1.00 92.29           H
ATOM   2798  CG2 ILE A 189       6.503  11.863  20.277  1.00 92.29           C
ATOM   2799 1HG2 ILE A 189       6.258  11.783  21.336  1.00 92.29           H
ATOM   2800 2HG2 ILE A 189       6.845  10.896  19.909  1.00 92.29           H
ATOM   2801 3HG2 ILE A 189       7.292  12.603  20.142  1.00 92.29           H
ATOM   2802  CD1 ILE A 189       6.530  13.713  17.843  1.00 92.29           C
ATOM   2803 1HD1 ILE A 189       6.081  14.615  18.259  1.00 92.29           H
ATOM   2804 2HD1 ILE A 189       7.463  13.499  18.363  1.00 92.29           H
ATOM   2805 3HD1 ILE A 189       6.731  13.863  16.782  1.00 92.29           H
ATOM   2806  HN  ILE A 189       2.745  12.744  19.133  1.00 92.29           H
ATOM   2807  N   LYS A 190       4.193   9.700  21.483  1.00 88.08           N
ATOM   2808  CA  LYS A 190       4.084   9.266  22.865  1.00 88.08           C
ATOM   2809  C   LYS A 190       5.486   9.091  23.452  1.00 88.08           C
ATOM   2810  O   LYS A 190       6.335   8.431  22.855  1.00 88.08           O
ATOM   2811  HA  LYS A 190       3.575  10.057  23.417  1.00 88.08           H
ATOM   2812  CB  LYS A 190       3.214   8.012  22.966  1.00 88.08           C
ATOM   2813 1HB  LYS A 190       2.300   8.151  22.389  1.00 88.08           H
ATOM   2814 2HB  LYS A 190       3.741   7.164  22.529  1.00 88.08           H
ATOM   2815  CG  LYS A 190       2.862   7.704  24.423  1.00 88.08           C
ATOM   2816 1HG  LYS A 190       3.775   7.641  25.016  1.00 88.08           H
ATOM   2817 2HG  LYS A 190       2.269   8.520  24.837  1.00 88.08           H
ATOM   2818  CD  LYS A 190       2.083   6.392  24.533  1.00 88.08           C
ATOM   2819 1HD  LYS A 190       1.186   6.445  23.917  1.00 88.08           H
ATOM   2820 2HD  LYS A 190       2.688   5.572  24.147  1.00 88.08           H
ATOM   2821  CE  LYS A 190       1.694   6.106  25.985  1.00 88.08           C
ATOM   2822 1HE  LYS A 190       2.572   6.190  26.626  1.00 88.08           H
ATOM   2823 2HE  LYS A 190       0.976   6.850  26.329  1.00 88.08           H
ATOM   2824  NZ  LYS A 190       1.111   4.751  26.108  1.00 88.08           N
ATOM   2825 1HZ  LYS A 190       1.107   4.472  27.083  1.00 88.08           H
ATOM   2826 2HZ  LYS A 190       0.160   4.760  25.755  1.00 88.08           H
ATOM   2827 3HZ  LYS A 190       1.665   4.094  25.570  1.00 88.08           H
ATOM   2828  HN  LYS A 190       4.554   9.014  20.852  1.00 88.08           H
ATOM   2829  N   GLU A 191       5.686   9.694  24.615  1.00 86.40           N
ATOM   2830  CA  GLU A 191       6.929   9.516  25.346  1.00 86.40           C
ATOM   2831  C   GLU A 191       6.777   8.408  26.390  1.00 86.40           C
ATOM   2832  O   GLU A 191       5.836   8.420  27.181  1.00 86.40           O
ATOM   2833  HA  GLU A 191       7.665   9.223  24.599  1.00 86.40           H
ATOM   2834  CB  GLU A 191       7.373  10.827  25.999  1.00 86.40           C
ATOM   2835 1HB  GLU A 191       6.531  11.279  26.524  1.00 86.40           H
ATOM   2836 2HB  GLU A 191       8.234  10.644  26.642  1.00 86.40           H
ATOM   2837  CG  GLU A 191       7.829  11.838  24.945  1.00 86.40           C
ATOM   2838 1HG  GLU A 191       8.597  11.389  24.315  1.00 86.40           H
ATOM   2839 2HG  GLU A 191       6.992  12.094  24.296  1.00 86.40           H
ATOM   2840  CD  GLU A 191       8.378  13.105  25.603  1.00 86.40           C
ATOM   2841  OE1 GLU A 191       8.785  14.009  24.841  1.00 86.40           O
ATOM   2842  OE2 GLU A 191       8.379  13.142  26.852  1.00 86.40           O
ATOM   2843  HN  GLU A 191       5.018  10.293  25.057  1.00 86.40           H
ATOM   2844  N   GLU A 192       7.719   7.476  26.358  1.00 79.40           N
ATOM   2845  CA  GLU A 192       7.722   6.382  27.314  1.00 79.40           C
ATOM   2846  C   GLU A 192       9.145   6.116  27.811  1.00 79.40           C
ATOM   2847  O   GLU A 192      10.013   5.718  27.035  1.00 79.40           O
ATOM   2848  HA  GLU A 192       7.098   6.719  28.142  1.00 79.40           H
ATOM   2849  CB  GLU A 192       7.109   5.120  26.705  1.00 79.40           C
ATOM   2850 1HB  GLU A 192       6.068   5.308  26.441  1.00 79.40           H
ATOM   2851 2HB  GLU A 192       7.714   4.787  25.862  1.00 79.40           H
ATOM   2852  CG  GLU A 192       7.106   3.970  27.715  1.00 79.40           C
ATOM   2853 1HG  GLU A 192       8.013   3.377  27.598  1.00 79.40           H
ATOM   2854 2HG  GLU A 192       7.115   4.371  28.728  1.00 79.40           H
ATOM   2855  CD  GLU A 192       5.878   3.077  27.525  1.00 79.40           C
ATOM   2856  OE1 GLU A 192       5.718   2.151  28.349  1.00 79.40           O
ATOM   2857  OE2 GLU A 192       5.128   3.341  26.561  1.00 79.40           O
ATOM   2858  HN  GLU A 192       8.468   7.461  25.695  1.00 79.40           H
ATOM   2859  N   SER A 193       9.340   6.346  29.101  1.00 75.27           N
ATOM   2860  CA  SER A 193      10.590   5.982  29.746  1.00 75.27           C
ATOM   2861  C   SER A 193      11.765   6.629  29.010  1.00 75.27           C
ATOM   2862  O   SER A 193      12.841   6.040  28.912  1.00 75.27           O
ATOM   2863  HA  SER A 193      10.515   6.371  30.761  1.00 75.27           H
ATOM   2864  CB  SER A 193      10.764   4.463  29.793  1.00 75.27           C
ATOM   2865 1HB  SER A 193      10.929   4.086  28.783  1.00 75.27           H
ATOM   2866 2HB  SER A 193      11.653   4.218  30.374  1.00 75.27           H
ATOM   2867  OG  SER A 193       9.631   3.813  30.363  1.00 75.27           O
ATOM   2868  HG  SER A 193       9.733   2.821  30.289  1.00 75.27           H
ATOM   2869  HN  SER A 193       8.663   6.772  29.702  1.00 75.27           H
ATOM   2870  N   GLY A 194      11.521   7.832  28.511  1.00 76.78           N
ATOM   2871  CA  GLY A 194      12.566   8.596  27.852  1.00 76.78           C
ATOM   2872  C   GLY A 194      12.672   8.218  26.374  1.00 76.78           C
ATOM   2873  O   GLY A 194      13.548   8.712  25.665  1.00 76.78           O
ATOM   2874 1HA  GLY A 194      12.356   9.662  27.945  1.00 76.78           H
ATOM   2875 2HA  GLY A 194      13.520   8.415  28.347  1.00 76.78           H
ATOM   2876  HN  GLY A 194      10.629   8.283  28.552  1.00 76.78           H
ATOM   2877  N   ILE A 195      11.768   7.347  25.952  1.00 82.21           N
ATOM   2878  CA  ILE A 195      11.700   6.957  24.554  1.00 82.21           C
ATOM   2879  C   ILE A 195      10.481   7.615  23.904  1.00 82.21           C
ATOM   2880  O   ILE A 195       9.356   7.440  24.368  1.00 82.21           O
ATOM   2881  HA  ILE A 195      12.598   7.334  24.065  1.00 82.21           H
ATOM   2882  CB  ILE A 195      11.719   5.432  24.421  1.00 82.21           C
ATOM   2883  HB  ILE A 195      10.847   5.034  24.940  1.00 82.21           H
ATOM   2884  CG1 ILE A 195      12.957   4.839  25.096  1.00 82.21           C
ATOM   2885 1HG1 ILE A 195      13.857   5.219  24.612  1.00 82.21           H
ATOM   2886 2HG1 ILE A 195      12.996   5.158  26.138  1.00 82.21           H
ATOM   2887  CG2 ILE A 195      11.606   5.008  22.956  1.00 82.21           C
ATOM   2888 1HG2 ILE A 195      10.671   5.383  22.540  1.00 82.21           H
ATOM   2889 2HG2 ILE A 195      12.444   5.418  22.393  1.00 82.21           H
ATOM   2890 3HG2 ILE A 195      11.622   3.920  22.891  1.00 82.21           H
ATOM   2891  CD1 ILE A 195      12.940   3.311  25.026  1.00 82.21           C
ATOM   2892 1HD1 ILE A 195      12.052   2.933  25.533  1.00 82.21           H
ATOM   2893 2HD1 ILE A 195      12.925   2.995  23.983  1.00 82.21           H
ATOM   2894 3HD1 ILE A 195      13.831   2.915  25.513  1.00 82.21           H
ATOM   2895  HN  ILE A 195      11.092   6.911  26.546  1.00 82.21           H
ATOM   2896  N   ALA A 196      10.747   8.358  22.840  1.00 89.71           N
ATOM   2897  CA  ALA A 196       9.678   8.940  22.047  1.00 89.71           C
ATOM   2898  C   ALA A 196       9.211   7.924  21.004  1.00 89.71           C
ATOM   2899  O   ALA A 196      10.021   7.388  20.248  1.00 89.71           O
ATOM   2900  HA  ALA A 196       8.850   9.164  22.720  1.00 89.71           H
ATOM   2901  CB  ALA A 196      10.164  10.245  21.413  1.00 89.71           C
ATOM   2902 1HB  ALA A 196      10.456  10.944  22.197  1.00 89.71           H
ATOM   2903 2HB  ALA A 196      11.021  10.040  20.772  1.00 89.71           H
ATOM   2904 3HB  ALA A 196       9.361  10.681  20.819  1.00 89.71           H
ATOM   2905  HN  ALA A 196      11.672   8.564  22.519  1.00 89.71           H
ATOM   2906  N   ILE A 197       7.907   7.688  20.995  1.00 88.96           N
ATOM   2907  CA  ILE A 197       7.324   6.738  20.063  1.00 88.96           C
ATOM   2908  C   ILE A 197       6.227   7.432  19.254  1.00 88.96           C
ATOM   2909  O   ILE A 197       5.330   8.053  19.823  1.00 88.96           O
ATOM   2910  HA  ILE A 197       8.113   6.426  19.378  1.00 88.96           H
ATOM   2911  CB  ILE A 197       6.846   5.487  20.802  1.00 88.96           C
ATOM   2912  HB  ILE A 197       6.158   5.797  21.589  1.00 88.96           H
ATOM   2913  CG1 ILE A 197       8.015   4.769  21.480  1.00 88.96           C
ATOM   2914 1HG1 ILE A 197       8.698   4.385  20.723  1.00 88.96           H
ATOM   2915 2HG1 ILE A 197       8.578   5.478  22.087  1.00 88.96           H
ATOM   2916  CG2 ILE A 197       6.070   4.559  19.864  1.00 88.96           C
ATOM   2917 1HG2 ILE A 197       5.201   5.086  19.469  1.00 88.96           H
ATOM   2918 2HG2 ILE A 197       6.715   4.254  19.040  1.00 88.96           H
ATOM   2919 3HG2 ILE A 197       5.742   3.678  20.415  1.00 88.96           H
ATOM   2920  CD1 ILE A 197       7.517   3.619  22.357  1.00 88.96           C
ATOM   2921 1HD1 ILE A 197       6.853   4.011  23.128  1.00 88.96           H
ATOM   2922 2HD1 ILE A 197       6.976   2.901  21.742  1.00 88.96           H
ATOM   2923 3HD1 ILE A 197       8.369   3.126  22.827  1.00 88.96           H
ATOM   2924  HN  ILE A 197       7.255   8.132  21.609  1.00 88.96           H
ATOM   2925  N   CYS A 198       6.334   7.304  17.939  1.00 91.47           N
ATOM   2926  CA  CYS A 198       5.268   7.744  17.055  1.00 91.47           C
ATOM   2927  C   CYS A 198       4.185   6.663  17.032  1.00 91.47           C
ATOM   2928  O   CYS A 198       4.402   5.574  16.504  1.00 91.47           O
ATOM   2929  HA  CYS A 198       4.879   8.673  17.473  1.00 91.47           H
ATOM   2930  CB  CYS A 198       5.791   8.059  15.652  1.00 91.47           C
ATOM   2931 1HB  CYS A 198       6.422   8.947  15.681  1.00 91.47           H
ATOM   2932 2HB  CYS A 198       6.412   7.238  15.294  1.00 91.47           H
ATOM   2933  SG  CYS A 198       4.388   8.327  14.507  1.00 91.47           S
ATOM   2934  HN  CYS A 198       7.128   6.908  17.479  1.00 91.47           H
ATOM   2935  N   THR A 199       3.043   7.002  17.611  1.00 90.94           N
ATOM   2936  CA  THR A 199       1.939   6.061  17.697  1.00 90.94           C
ATOM   2937  C   THR A 199       0.615   6.764  17.391  1.00 90.94           C
ATOM   2938  O   THR A 199       0.580   7.980  17.211  1.00 90.94           O
ATOM   2939  HA  THR A 199       2.079   5.297  16.932  1.00 90.94           H
ATOM   2940  CB  THR A 199       1.977   5.412  19.081  1.00 90.94           C
ATOM   2941  HB  THR A 199       2.998   5.148  19.359  1.00 90.94           H
ATOM   2942  OG1 THR A 199       1.066   4.321  18.979  1.00 90.94           O
ATOM   2943  HG1 THR A 199       1.229   3.669  19.719  1.00 90.94           H
ATOM   2944  CG2 THR A 199       1.369   6.305  20.164  1.00 90.94           C
ATOM   2945 1HG2 THR A 199       0.327   6.514  19.920  1.00 90.94           H
ATOM   2946 2HG2 THR A 199       1.924   7.242  20.217  1.00 90.94           H
ATOM   2947 3HG2 THR A 199       1.421   5.797  21.127  1.00 90.94           H
ATOM   2948  HN  THR A 199       2.866   7.899  18.017  1.00 90.94           H
ATOM   2949  N   MET A 200      -0.443   5.968  17.343  1.00 92.48           N
ATOM   2950  CA  MET A 200      -1.790   6.506  17.431  1.00 92.48           C
ATOM   2951  C   MET A 200      -2.319   6.428  18.865  1.00 92.48           C
ATOM   2952  O   MET A 200      -2.258   5.375  19.496  1.00 92.48           O
ATOM   2953  HA  MET A 200      -1.710   7.548  17.122  1.00 92.48           H
ATOM   2954  CB  MET A 200      -2.716   5.720  16.501  1.00 92.48           C
ATOM   2955 1HB  MET A 200      -2.679   4.661  16.756  1.00 92.48           H
ATOM   2956 2HB  MET A 200      -3.746   6.046  16.647  1.00 92.48           H
ATOM   2957  CG  MET A 200      -2.317   5.913  15.037  1.00 92.48           C
ATOM   2958 1HG  MET A 200      -2.311   6.974  14.790  1.00 92.48           H
ATOM   2959 2HG  MET A 200      -1.304   5.543  14.876  1.00 92.48           H
ATOM   2960  SD  MET A 200      -3.458   5.046  13.973  1.00 92.48           S
ATOM   2961  CE  MET A 200      -3.274   3.387  14.607  1.00 92.48           C
ATOM   2962 1HE  MET A 200      -2.237   3.069  14.497  1.00 92.48           H
ATOM   2963 2HE  MET A 200      -3.550   3.369  15.662  1.00 92.48           H
ATOM   2964 3HE  MET A 200      -3.922   2.711  14.050  1.00 92.48           H
ATOM   2965  HN  MET A 200      -0.391   4.974  17.245  1.00 92.48           H
ATOM   2966  N   VAL A 201      -2.826   7.558  19.336  1.00 92.81           N
ATOM   2967  CA  VAL A 201      -3.485   7.599  20.631  1.00 92.81           C
ATOM   2968  C   VAL A 201      -4.966   7.929  20.434  1.00 92.81           C
ATOM   2969  O   VAL A 201      -5.306   8.880  19.733  1.00 92.81           O
ATOM   2970  HA  VAL A 201      -3.403   6.606  21.074  1.00 92.81           H
ATOM   2971  CB  VAL A 201      -2.769   8.589  21.551  1.00 92.81           C
ATOM   2972  HB  VAL A 201      -2.904   9.589  21.138  1.00 92.81           H
ATOM   2973  CG1 VAL A 201      -3.379   8.574  22.954  1.00 92.81           C
ATOM   2974 1HG1 VAL A 201      -4.432   8.850  22.895  1.00 92.81           H
ATOM   2975 2HG1 VAL A 201      -3.289   7.574  23.379  1.00 92.81           H
ATOM   2976 3HG1 VAL A 201      -2.851   9.287  23.587  1.00 92.81           H
ATOM   2977  CG2 VAL A 201      -1.267   8.302  21.603  1.00 92.81           C
ATOM   2978 1HG2 VAL A 201      -1.103   7.292  21.981  1.00 92.81           H
ATOM   2979 2HG2 VAL A 201      -0.845   8.387  20.602  1.00 92.81           H
ATOM   2980 3HG2 VAL A 201      -0.782   9.020  22.264  1.00 92.81           H
ATOM   2981  HN  VAL A 201      -2.793   8.431  18.851  1.00 92.81           H
ATOM   2982  N   TYR A 202      -5.808   7.124  21.067  1.00 91.71           N
ATOM   2983  CA  TYR A 202      -7.245   7.304  20.950  1.00 91.71           C
ATOM   2984  C   TYR A 202      -7.815   7.988  22.193  1.00 91.71           C
ATOM   2985  O   TYR A 202      -8.003   7.349  23.227  1.00 91.71           O
ATOM   2986  HA  TYR A 202      -7.436   7.931  20.079  1.00 91.71           H
ATOM   2987  CB  TYR A 202      -7.837   5.897  20.839  1.00 91.71           C
ATOM   2988 1HB  TYR A 202      -7.529   5.315  21.708  1.00 91.71           H
ATOM   2989 2HB  TYR A 202      -8.925   5.969  20.873  1.00 91.71           H
ATOM   2990  CG  TYR A 202      -7.429   5.148  19.570  1.00 91.71           C
ATOM   2991  CD1 TYR A 202      -8.088   5.392  18.382  1.00 91.71           C
ATOM   2992  HD1 TYR A 202      -8.899   6.119  18.349  1.00 91.71           H
ATOM   2993  CD2 TYR A 202      -6.401   4.227  19.613  1.00 91.71           C
ATOM   2994  HD2 TYR A 202      -5.881   4.034  20.551  1.00 91.71           H
ATOM   2995  CE1 TYR A 202      -7.703   4.686  17.187  1.00 91.71           C
ATOM   2996  HE1 TYR A 202      -8.215   4.869  16.243  1.00 91.71           H
ATOM   2997  CE2 TYR A 202      -6.017   3.521  18.418  1.00 91.71           C
ATOM   2998  HE2 TYR A 202      -5.207   2.792  18.437  1.00 91.71           H
ATOM   2999  CZ  TYR A 202      -6.687   3.786  17.264  1.00 91.71           C
ATOM   3000  OH  TYR A 202      -6.324   3.119  16.135  1.00 91.71           O
ATOM   3001  HH  TYR A 202      -5.804   2.299  16.375  1.00 91.71           H
ATOM   3002  HN  TYR A 202      -5.523   6.363  21.649  1.00 91.71           H
ATOM   3003  N   PRO A 203      -8.100   9.296  22.117  1.00 82.58           N
ATOM   3004  CA  PRO A 203      -8.695  10.006  23.251  1.00 82.58           C
ATOM   3005  C   PRO A 203     -10.126   9.568  23.519  1.00 82.58           C
ATOM   3006  O   PRO A 203     -10.736   8.890  22.694  1.00 82.58           O
ATOM   3007  HA  PRO A 203      -8.151   9.775  24.167  1.00 82.58           H
ATOM   3008  CB  PRO A 203      -8.620  11.477  22.838  1.00 82.58           C
ATOM   3009 1HB  PRO A 203      -9.458  12.049  23.236  1.00 82.58           H
ATOM   3010 2HB  PRO A 203      -7.709  11.951  23.205  1.00 82.58           H
ATOM   3011  CG  PRO A 203      -8.650  11.427  21.337  1.00 82.58           C
ATOM   3012 1HG  PRO A 203      -9.673  11.380  20.965  1.00 82.58           H
ATOM   3013 2HG  PRO A 203      -8.194  12.317  20.904  1.00 82.58           H
ATOM   3014  CD  PRO A 203      -7.882  10.191  20.967  1.00 82.58           C
ATOM   3015 1HD  PRO A 203      -8.251   9.752  20.040  1.00 82.58           H
ATOM   3016 2HD  PRO A 203      -6.823  10.406  20.819  1.00 82.58           H
ATOM   3017  N   SER A 204     -10.627   9.971  24.678  1.00 73.16           N
ATOM   3018  CA  SER A 204     -12.030   9.766  24.998  1.00 73.16           C
ATOM   3019  C   SER A 204     -12.181   8.578  25.950  1.00 73.16           C
ATOM   3020  O   SER A 204     -11.312   7.708  26.007  1.00 73.16           O
ATOM   3021  HA  SER A 204     -12.353  10.687  25.481  1.00 73.16           H
ATOM   3022  CB  SER A 204     -12.857   9.538  23.731  1.00 73.16           C
ATOM   3023 1HB  SER A 204     -13.892   9.822  23.918  1.00 73.16           H
ATOM   3024 2HB  SER A 204     -12.487  10.186  22.936  1.00 73.16           H
ATOM   3025  OG  SER A 204     -12.808   8.181  23.298  1.00 73.16           O
ATOM   3026  HG  SER A 204     -13.328   8.074  22.450  1.00 73.16           H
ATOM   3027  HN  SER A 204     -10.094  10.429  25.389  1.00 73.16           H
ATOM   3028  N   ASP A 205     -13.290   8.579  26.676  1.00 76.87           N
ATOM   3029  CA  ASP A 205     -13.593   7.483  27.580  1.00 76.87           C
ATOM   3030  C   ASP A 205     -13.852   6.213  26.768  1.00 76.87           C
ATOM   3031  O   ASP A 205     -13.752   5.105  27.292  1.00 76.87           O
ATOM   3032  HA  ASP A 205     -12.719   7.394  28.226  1.00 76.87           H
ATOM   3033  CB  ASP A 205     -14.847   7.781  28.405  1.00 76.87           C
ATOM   3034 1HB  ASP A 205     -15.689   7.969  27.738  1.00 76.87           H
ATOM   3035 2HB  ASP A 205     -15.106   6.910  29.007  1.00 76.87           H
ATOM   3036  CG  ASP A 205     -14.630   8.991  29.315  1.00 76.87           C
ATOM   3037  OD1 ASP A 205     -13.529   9.071  29.901  1.00 76.87           O
ATOM   3038  OD2 ASP A 205     -15.571   9.810  29.405  1.00 76.87           O
ATOM   3039  HN  ASP A 205     -13.972   9.309  26.652  1.00 76.87           H
ATOM   3040  N   GLU A 206     -14.181   6.417  25.500  1.00 86.94           N
ATOM   3041  CA  GLU A 206     -14.507   5.305  24.624  1.00 86.94           C
ATOM   3042  C   GLU A 206     -13.343   5.019  23.673  1.00 86.94           C
ATOM   3043  O   GLU A 206     -13.552   4.582  22.543  1.00 86.94           O
ATOM   3044  HA  GLU A 206     -14.663   4.452  25.284  1.00 86.94           H
ATOM   3045  CB  GLU A 206     -15.795   5.579  23.845  1.00 86.94           C
ATOM   3046 1HB  GLU A 206     -15.687   6.498  23.269  1.00 86.94           H
ATOM   3047 2HB  GLU A 206     -16.046   4.713  23.233  1.00 86.94           H
ATOM   3048  CG  GLU A 206     -16.975   5.792  24.796  1.00 86.94           C
ATOM   3049 1HG  GLU A 206     -16.781   5.286  25.741  1.00 86.94           H
ATOM   3050 2HG  GLU A 206     -17.081   6.854  25.018  1.00 86.94           H
ATOM   3051  CD  GLU A 206     -18.274   5.261  24.185  1.00 86.94           C
ATOM   3052  OE1 GLU A 206     -19.095   4.734  24.966  1.00 86.94           O
ATOM   3053  OE2 GLU A 206     -18.416   5.396  22.950  1.00 86.94           O
ATOM   3054  HN  GLU A 206     -14.227   7.320  25.072  1.00 86.94           H
ATOM   3055  N   SER A 207     -12.141   5.279  24.167  1.00 90.14           N
ATOM   3056  CA  SER A 207     -10.947   5.112  23.355  1.00 90.14           C
ATOM   3057  C   SER A 207     -10.903   3.698  22.772  1.00 90.14           C
ATOM   3058  O   SER A 207     -10.436   3.499  21.652  1.00 90.14           O
ATOM   3059  HA  SER A 207     -11.034   5.852  22.559  1.00 90.14           H
ATOM   3060  CB  SER A 207      -9.683   5.389  24.172  1.00 90.14           C
ATOM   3061 1HB  SER A 207      -8.805   5.132  23.579  1.00 90.14           H
ATOM   3062 2HB  SER A 207      -9.618   6.455  24.390  1.00 90.14           H
ATOM   3063  OG  SER A 207      -9.663   4.653  25.392  1.00 90.14           O
ATOM   3064  HG  SER A 207      -8.913   4.972  25.971  1.00 90.14           H
ATOM   3065  HN  SER A 207     -11.976   5.596  25.100  1.00 90.14           H
ATOM   3066  N   THR A 208     -11.396   2.753  23.559  1.00 91.28           N
ATOM   3067  CA  THR A 208     -11.411   1.362  23.138  1.00 91.28           C
ATOM   3068  C   THR A 208     -12.309   1.185  21.912  1.00 91.28           C
ATOM   3069  O   THR A 208     -11.901   0.580  20.922  1.00 91.28           O
ATOM   3070  HA  THR A 208     -10.401   1.083  22.838  1.00 91.28           H
ATOM   3071  CB  THR A 208     -11.841   0.511  24.335  1.00 91.28           C
ATOM   3072  HB  THR A 208     -11.843  -0.548  24.078  1.00 91.28           H
ATOM   3073  OG1 THR A 208     -13.102   1.055  24.713  1.00 91.28           O
ATOM   3074  HG1 THR A 208     -13.596   0.405  25.290  1.00 91.28           H
ATOM   3075  CG2 THR A 208     -10.955   0.736  25.562  1.00 91.28           C
ATOM   3076 1HG2 THR A 208     -11.006   1.784  25.860  1.00 91.28           H
ATOM   3077 2HG2 THR A 208      -9.925   0.477  25.319  1.00 91.28           H
ATOM   3078 3HG2 THR A 208     -11.304   0.109  26.382  1.00 91.28           H
ATOM   3079  HN  THR A 208     -11.780   2.924  24.466  1.00 91.28           H
ATOM   3080  N   LYS A 209     -13.515   1.723  22.019  1.00 92.19           N
ATOM   3081  CA  LYS A 209     -14.475   1.628  20.933  1.00 92.19           C
ATOM   3082  C   LYS A 209     -13.882   2.266  19.676  1.00 92.19           C
ATOM   3083  O   LYS A 209     -14.031   1.735  18.577  1.00 92.19           O
ATOM   3084  HA  LYS A 209     -14.643   0.569  20.737  1.00 92.19           H
ATOM   3085  CB  LYS A 209     -15.819   2.230  21.352  1.00 92.19           C
ATOM   3086 1HB  LYS A 209     -15.665   3.236  21.743  1.00 92.19           H
ATOM   3087 2HB  LYS A 209     -16.467   2.323  20.481  1.00 92.19           H
ATOM   3088  CG  LYS A 209     -16.501   1.363  22.413  1.00 92.19           C
ATOM   3089 1HG  LYS A 209     -16.638   0.352  22.028  1.00 92.19           H
ATOM   3090 2HG  LYS A 209     -15.860   1.285  23.291  1.00 92.19           H
ATOM   3091  CD  LYS A 209     -17.855   1.951  22.813  1.00 92.19           C
ATOM   3092 1HD  LYS A 209     -17.726   2.983  23.140  1.00 92.19           H
ATOM   3093 2HD  LYS A 209     -18.517   1.972  21.947  1.00 92.19           H
ATOM   3094  CE  LYS A 209     -18.499   1.132  23.934  1.00 92.19           C
ATOM   3095 1HE  LYS A 209     -18.730   0.130  23.573  1.00 92.19           H
ATOM   3096 2HE  LYS A 209     -17.796   1.019  24.759  1.00 92.19           H
ATOM   3097  NZ  LYS A 209     -19.734   1.791  24.413  1.00 92.19           N
ATOM   3098 1HZ  LYS A 209     -20.204   1.186  25.078  1.00 92.19           H
ATOM   3099 2HZ  LYS A 209     -19.497   2.668  24.863  1.00 92.19           H
ATOM   3100 3HZ  LYS A 209     -20.349   1.970  23.627  1.00 92.19           H
ATOM   3101  HN  LYS A 209     -13.838   2.215  22.828  1.00 92.19           H
ATOM   3102  N   LEU A 210     -13.220   3.396  19.880  1.00 93.10           N
ATOM   3103  CA  LEU A 210     -12.684   4.161  18.767  1.00 93.10           C
ATOM   3104  C   LEU A 210     -11.611   3.334  18.056  1.00 93.10           C
ATOM   3105  O   LEU A 210     -11.613   3.230  16.830  1.00 93.10           O
ATOM   3106  HA  LEU A 210     -13.502   4.339  18.069  1.00 93.10           H
ATOM   3107  CB  LEU A 210     -12.191   5.528  19.245  1.00 93.10           C
ATOM   3108 1HB  LEU A 210     -12.986   5.996  19.825  1.00 93.10           H
ATOM   3109 2HB  LEU A 210     -11.351   5.373  19.921  1.00 93.10           H
ATOM   3110  CG  LEU A 210     -11.756   6.504  18.150  1.00 93.10           C
ATOM   3111  HG  LEU A 210     -10.955   6.038  17.575  1.00 93.10           H
ATOM   3112  CD1 LEU A 210     -12.904   6.787  17.178  1.00 93.10           C
ATOM   3113 1HD1 LEU A 210     -13.221   5.855  16.710  1.00 93.10           H
ATOM   3114 2HD1 LEU A 210     -13.741   7.223  17.723  1.00 93.10           H
ATOM   3115 3HD1 LEU A 210     -12.567   7.483  16.410  1.00 93.10           H
ATOM   3116  CD2 LEU A 210     -11.188   7.789  18.755  1.00 93.10           C
ATOM   3117 1HD2 LEU A 210     -11.950   8.270  19.368  1.00 93.10           H
ATOM   3118 2HD2 LEU A 210     -10.323   7.549  19.373  1.00 93.10           H
ATOM   3119 3HD2 LEU A 210     -10.886   8.465  17.955  1.00 93.10           H
ATOM   3120  HN  LEU A 210     -13.049   3.789  20.784  1.00 93.10           H
ATOM   3121  N   LYS A 211     -10.719   2.768  18.855  1.00 93.52           N
ATOM   3122  CA  LYS A 211      -9.649   1.945  18.318  1.00 93.52           C
ATOM   3123  C   LYS A 211     -10.250   0.831  17.458  1.00 93.52           C
ATOM   3124  O   LYS A 211      -9.847   0.641  16.312  1.00 93.52           O
ATOM   3125  HA  LYS A 211      -9.036   2.581  17.680  1.00 93.52           H
ATOM   3126  CB  LYS A 211      -8.749   1.433  19.445  1.00 93.52           C
ATOM   3127 1HB  LYS A 211      -8.253   2.274  19.930  1.00 93.52           H
ATOM   3128 2HB  LYS A 211      -9.357   0.941  20.205  1.00 93.52           H
ATOM   3129  CG  LYS A 211      -7.702   0.456  18.910  1.00 93.52           C
ATOM   3130 1HG  LYS A 211      -8.186  -0.475  18.612  1.00 93.52           H
ATOM   3131 2HG  LYS A 211      -7.234   0.871  18.017  1.00 93.52           H
ATOM   3132  CD  LYS A 211      -6.632   0.165  19.965  1.00 93.52           C
ATOM   3133 1HD  LYS A 211      -6.190   1.101  20.307  1.00 93.52           H
ATOM   3134 2HD  LYS A 211      -7.092  -0.306  20.834  1.00 93.52           H
ATOM   3135  CE  LYS A 211      -5.540  -0.746  19.402  1.00 93.52           C
ATOM   3136 1HE  LYS A 211      -5.948  -1.737  19.209  1.00 93.52           H
ATOM   3137 2HE  LYS A 211      -5.187  -0.354  18.448  1.00 93.52           H
ATOM   3138  NZ  LYS A 211      -4.408  -0.846  20.352  1.00 93.52           N
ATOM   3139 1HZ  LYS A 211      -3.592  -1.201  19.868  1.00 93.52           H
ATOM   3140 2HZ  LYS A 211      -4.203   0.072  20.731  1.00 93.52           H
ATOM   3141 3HZ  LYS A 211      -4.655  -1.476  21.106  1.00 93.52           H
ATOM   3142  HN  LYS A 211     -10.720   2.864  19.851  1.00 93.52           H
ATOM   3143  N   SER A 212     -11.205   0.124  18.045  1.00 93.36           N
ATOM   3144  CA  SER A 212     -11.750  -1.066  17.414  1.00 93.36           C
ATOM   3145  C   SER A 212     -12.497  -0.685  16.135  1.00 93.36           C
ATOM   3146  O   SER A 212     -12.495  -1.438  15.162  1.00 93.36           O
ATOM   3147  HA  SER A 212     -10.887  -1.690  17.182  1.00 93.36           H
ATOM   3148  CB  SER A 212     -12.680  -1.818  18.368  1.00 93.36           C
ATOM   3149 1HB  SER A 212     -13.566  -1.214  18.562  1.00 93.36           H
ATOM   3150 2HB  SER A 212     -13.019  -2.739  17.893  1.00 93.36           H
ATOM   3151  OG  SER A 212     -12.040  -2.131  19.602  1.00 93.36           O
ATOM   3152  HG  SER A 212     -12.665  -2.641  20.192  1.00 93.36           H
ATOM   3153  HN  SER A 212     -11.604   0.352  18.933  1.00 93.36           H
ATOM   3154  N   ALA A 213     -13.119   0.484  16.177  1.00 93.35           N
ATOM   3155  CA  ALA A 213     -13.829   0.997  15.017  1.00 93.35           C
ATOM   3156  C   ALA A 213     -12.825   1.297  13.902  1.00 93.35           C
ATOM   3157  O   ALA A 213     -13.043   0.926  12.749  1.00 93.35           O
ATOM   3158  HA  ALA A 213     -14.514   0.220  14.678  1.00 93.35           H
ATOM   3159  CB  ALA A 213     -14.641   2.229  15.419  1.00 93.35           C
ATOM   3160 1HB  ALA A 213     -15.358   1.955  16.192  1.00 93.35           H
ATOM   3161 2HB  ALA A 213     -13.969   2.998  15.802  1.00 93.35           H
ATOM   3162 3HB  ALA A 213     -15.173   2.613  14.549  1.00 93.35           H
ATOM   3163  HN  ALA A 213     -13.142   1.077  16.982  1.00 93.35           H
ATOM   3164  N   VAL A 214     -11.748   1.967  14.284  1.00 92.96           N
ATOM   3165  CA  VAL A 214     -10.741   2.377  13.320  1.00 92.96           C
ATOM   3166  C   VAL A 214     -10.067   1.136  12.733  1.00 92.96           C
ATOM   3167  O   VAL A 214      -9.759   1.096  11.543  1.00 92.96           O
ATOM   3168  HA  VAL A 214     -11.252   2.911  12.518  1.00 92.96           H
ATOM   3169  CB  VAL A 214      -9.751   3.342  13.975  1.00 92.96           C
ATOM   3170  HB  VAL A 214      -9.414   2.893  14.910  1.00 92.96           H
ATOM   3171  CG1 VAL A 214      -8.523   3.555  13.088  1.00 92.96           C
ATOM   3172 1HG1 VAL A 214      -8.024   2.600  12.923  1.00 92.96           H
ATOM   3173 2HG1 VAL A 214      -8.835   3.972  12.130  1.00 92.96           H
ATOM   3174 3HG1 VAL A 214      -7.836   4.244  13.578  1.00 92.96           H
ATOM   3175  CG2 VAL A 214     -10.423   4.675  14.310  1.00 92.96           C
ATOM   3176 1HG2 VAL A 214     -10.801   5.131  13.395  1.00 92.96           H
ATOM   3177 2HG2 VAL A 214     -11.251   4.502  14.998  1.00 92.96           H
ATOM   3178 3HG2 VAL A 214      -9.697   5.341  14.775  1.00 92.96           H
ATOM   3179  HN  VAL A 214     -11.558   2.229  15.230  1.00 92.96           H
ATOM   3180  N   LEU A 215      -9.857   0.152  13.596  1.00 93.06           N
ATOM   3181  CA  LEU A 215      -9.218  -1.085  13.180  1.00 93.06           C
ATOM   3182  C   LEU A 215     -10.125  -1.813  12.185  1.00 93.06           C
ATOM   3183  O   LEU A 215      -9.656  -2.316  11.166  1.00 93.06           O
ATOM   3184  HA  LEU A 215      -8.292  -0.819  12.671  1.00 93.06           H
ATOM   3185  CB  LEU A 215      -8.840  -1.929  14.398  1.00 93.06           C
ATOM   3186 1HB  LEU A 215      -9.639  -1.846  15.135  1.00 93.06           H
ATOM   3187 2HB  LEU A 215      -8.795  -2.974  14.092  1.00 93.06           H
ATOM   3188  CG  LEU A 215      -7.517  -1.569  15.079  1.00 93.06           C
ATOM   3189  HG  LEU A 215      -7.502  -0.492  15.247  1.00 93.06           H
ATOM   3190  CD1 LEU A 215      -7.405  -2.242  16.448  1.00 93.06           C
ATOM   3191 1HD1 LEU A 215      -8.226  -1.911  17.084  1.00 93.06           H
ATOM   3192 2HD1 LEU A 215      -7.452  -3.324  16.327  1.00 93.06           H
ATOM   3193 3HD1 LEU A 215      -6.456  -1.969  16.910  1.00 93.06           H
ATOM   3194  CD2 LEU A 215      -6.328  -1.903  14.177  1.00 93.06           C
ATOM   3195 1HD2 LEU A 215      -6.328  -2.970  13.955  1.00 93.06           H
ATOM   3196 2HD2 LEU A 215      -6.407  -1.339  13.247  1.00 93.06           H
ATOM   3197 3HD2 LEU A 215      -5.401  -1.638  14.684  1.00 93.06           H
ATOM   3198  HN  LEU A 215     -10.116   0.190  14.561  1.00 93.06           H
ATOM   3199  N   THR A 216     -11.407  -1.846  12.517  1.00 93.24           N
ATOM   3200  CA  THR A 216     -12.386  -2.488  11.656  1.00 93.24           C
ATOM   3201  C   THR A 216     -12.352  -1.872  10.256  1.00 93.24           C
ATOM   3202  O   THR A 216     -12.363  -2.591   9.258  1.00 93.24           O
ATOM   3203  HA  THR A 216     -12.114  -3.538  11.551  1.00 93.24           H
ATOM   3204  CB  THR A 216     -13.754  -2.381  12.334  1.00 93.24           C
ATOM   3205  HB  THR A 216     -14.006  -1.340  12.538  1.00 93.24           H
ATOM   3206  OG1 THR A 216     -13.641  -3.222  13.479  1.00 93.24           O
ATOM   3207  HG1 THR A 216     -13.487  -4.168  13.194  1.00 93.24           H
ATOM   3208  CG2 THR A 216     -14.869  -3.024  11.507  1.00 93.24           C
ATOM   3209 1HG2 THR A 216     -14.649  -4.081  11.361  1.00 93.24           H
ATOM   3210 2HG2 THR A 216     -14.935  -2.528  10.539  1.00 93.24           H
ATOM   3211 3HG2 THR A 216     -15.818  -2.919  12.034  1.00 93.24           H
ATOM   3212  HN  THR A 216     -11.779  -1.444  13.353  1.00 93.24           H
ATOM   3213  N   LEU A 217     -12.311  -0.548  10.228  1.00 91.33           N
ATOM   3214  CA  LEU A 217     -12.279   0.173   8.967  1.00 91.33           C
ATOM   3215  C   LEU A 217     -11.034  -0.241   8.180  1.00 91.33           C
ATOM   3216  O   LEU A 217     -11.094  -0.418   6.964  1.00 91.33           O
ATOM   3217  HA  LEU A 217     -13.161  -0.124   8.398  1.00 91.33           H
ATOM   3218  CB  LEU A 217     -12.382   1.680   9.208  1.00 91.33           C
ATOM   3219 1HB  LEU A 217     -13.290   1.875   9.779  1.00 91.33           H
ATOM   3220 2HB  LEU A 217     -11.542   1.986   9.831  1.00 91.33           H
ATOM   3221  CG  LEU A 217     -12.401   2.560   7.957  1.00 91.33           C
ATOM   3222  HG  LEU A 217     -11.524   2.317   7.355  1.00 91.33           H
ATOM   3223  CD1 LEU A 217     -13.633   2.267   7.099  1.00 91.33           C
ATOM   3224 1HD1 LEU A 217     -13.621   1.222   6.790  1.00 91.33           H
ATOM   3225 2HD1 LEU A 217     -14.535   2.465   7.678  1.00 91.33           H
ATOM   3226 3HD1 LEU A 217     -13.621   2.906   6.216  1.00 91.33           H
ATOM   3227  CD2 LEU A 217     -12.298   4.041   8.326  1.00 91.33           C
ATOM   3228 1HD2 LEU A 217     -13.142   4.316   8.960  1.00 91.33           H
ATOM   3229 2HD2 LEU A 217     -11.367   4.218   8.864  1.00 91.33           H
ATOM   3230 3HD2 LEU A 217     -12.314   4.644   7.419  1.00 91.33           H
ATOM   3231  HN  LEU A 217     -12.300   0.029  11.045  1.00 91.33           H
ATOM   3232  N   LYS A 218      -9.934  -0.382   8.905  1.00 89.30           N
ATOM   3233  CA  LYS A 218      -8.669  -0.738   8.286  1.00 89.30           C
ATOM   3234  C   LYS A 218      -8.786  -2.131   7.664  1.00 89.30           C
ATOM   3235  O   LYS A 218      -8.229  -2.388   6.598  1.00 89.30           O
ATOM   3236  HA  LYS A 218      -8.482  -0.019   7.488  1.00 89.30           H
ATOM   3237  CB  LYS A 218      -7.524  -0.607   9.292  1.00 89.30           C
ATOM   3238 1HB  LYS A 218      -7.805  -1.081  10.232  1.00 89.30           H
ATOM   3239 2HB  LYS A 218      -6.646  -1.134   8.919  1.00 89.30           H
ATOM   3240  CG  LYS A 218      -7.177   0.862   9.539  1.00 89.30           C
ATOM   3241 1HG  LYS A 218      -6.787   1.306   8.623  1.00 89.30           H
ATOM   3242 2HG  LYS A 218      -8.079   1.414   9.801  1.00 89.30           H
ATOM   3243  CD  LYS A 218      -6.144   1.001  10.659  1.00 89.30           C
ATOM   3244 1HD  LYS A 218      -6.461   0.420  11.525  1.00 89.30           H
ATOM   3245 2HD  LYS A 218      -5.189   0.589  10.331  1.00 89.30           H
ATOM   3246  CE  LYS A 218      -5.963   2.466  11.060  1.00 89.30           C
ATOM   3247 1HE  LYS A 218      -6.180   3.112  10.209  1.00 89.30           H
ATOM   3248 2HE  LYS A 218      -6.673   2.725  11.846  1.00 89.30           H
ATOM   3249  NZ  LYS A 218      -4.581   2.707  11.533  1.00 89.30           N
ATOM   3250 1HZ  LYS A 218      -4.583   3.461  12.211  1.00 89.30           H
ATOM   3251 2HZ  LYS A 218      -4.220   1.864  11.966  1.00 89.30           H
ATOM   3252 3HZ  LYS A 218      -3.994   2.961  10.746  1.00 89.30           H
ATOM   3253  HN  LYS A 218      -9.899  -0.257   9.897  1.00 89.30           H
ATOM   3254  N   VAL A 219      -9.513  -2.995   8.358  1.00 90.14           N
ATOM   3255  CA  VAL A 219      -9.665  -4.370   7.915  1.00 90.14           C
ATOM   3256  C   VAL A 219     -10.541  -4.404   6.661  1.00 90.14           C
ATOM   3257  O   VAL A 219     -10.235  -5.114   5.704  1.00 90.14           O
ATOM   3258  HA  VAL A 219      -8.674  -4.746   7.661  1.00 90.14           H
ATOM   3259  CB  VAL A 219     -10.220  -5.228   9.054  1.00 90.14           C
ATOM   3260  HB  VAL A 219     -11.111  -4.735   9.442  1.00 90.14           H
ATOM   3261  CG1 VAL A 219     -10.632  -6.612   8.547  1.00 90.14           C
ATOM   3262 1HG1 VAL A 219     -11.402  -6.504   7.784  1.00 90.14           H
ATOM   3263 2HG1 VAL A 219      -9.765  -7.116   8.120  1.00 90.14           H
ATOM   3264 3HG1 VAL A 219     -11.023  -7.201   9.377  1.00 90.14           H
ATOM   3265  CG2 VAL A 219      -9.209  -5.342  10.197  1.00 90.14           C
ATOM   3266 1HG2 VAL A 219      -8.293  -5.802   9.827  1.00 90.14           H
ATOM   3267 2HG2 VAL A 219      -8.986  -4.348  10.585  1.00 90.14           H
ATOM   3268 3HG2 VAL A 219      -9.629  -5.957  10.993  1.00 90.14           H
ATOM   3269  HN  VAL A 219      -9.991  -2.769   9.206  1.00 90.14           H
ATOM   3270  N   ILE A 220     -11.612  -3.626   6.705  1.00 89.76           N
ATOM   3271  CA  ILE A 220     -12.557  -3.589   5.602  1.00 89.76           C
ATOM   3272  C   ILE A 220     -11.842  -3.103   4.339  1.00 89.76           C
ATOM   3273  O   ILE A 220     -11.930  -3.737   3.289  1.00 89.76           O
ATOM   3274  HA  ILE A 220     -12.901  -4.610   5.432  1.00 89.76           H
ATOM   3275  CB  ILE A 220     -13.784  -2.754   5.974  1.00 89.76           C
ATOM   3276  HB  ILE A 220     -13.439  -1.821   6.419  1.00 89.76           H
ATOM   3277  CG1 ILE A 220     -14.636  -3.469   7.025  1.00 89.76           C
ATOM   3278 1HG1 ILE A 220     -15.152  -4.312   6.566  1.00 89.76           H
ATOM   3279 2HG1 ILE A 220     -13.992  -3.875   7.805  1.00 89.76           H
ATOM   3280  CG2 ILE A 220     -14.596  -2.388   4.730  1.00 89.76           C
ATOM   3281 1HG2 ILE A 220     -13.973  -1.810   4.047  1.00 89.76           H
ATOM   3282 2HG2 ILE A 220     -14.931  -3.299   4.233  1.00 89.76           H
ATOM   3283 3HG2 ILE A 220     -15.462  -1.795   5.023  1.00 89.76           H
ATOM   3284  CD1 ILE A 220     -15.657  -2.514   7.645  1.00 89.76           C
ATOM   3285 1HD1 ILE A 220     -15.136  -1.684   8.123  1.00 89.76           H
ATOM   3286 2HD1 ILE A 220     -16.314  -2.129   6.865  1.00 89.76           H
ATOM   3287 3HD1 ILE A 220     -16.249  -3.048   8.388  1.00 89.76           H
ATOM   3288  HN  ILE A 220     -11.839  -3.029   7.475  1.00 89.76           H
ATOM   3289  N   LEU A 221     -11.150  -1.983   4.484  1.00 86.74           N
ATOM   3290  CA  LEU A 221     -10.518  -1.341   3.344  1.00 86.74           C
ATOM   3291  C   LEU A 221      -9.221  -2.076   3.004  1.00 86.74           C
ATOM   3292  O   LEU A 221      -8.762  -2.038   1.864  1.00 86.74           O
ATOM   3293  HA  LEU A 221     -11.200  -1.433   2.498  1.00 86.74           H
ATOM   3294  CB  LEU A 221     -10.327   0.154   3.609  1.00 86.74           C
ATOM   3295 1HB  LEU A 221      -9.646   0.269   4.453  1.00 86.74           H
ATOM   3296 2HB  LEU A 221      -9.837   0.597   2.742  1.00 86.74           H
ATOM   3297  CG  LEU A 221     -11.599   0.952   3.904  1.00 86.74           C
ATOM   3298  HG  LEU A 221     -12.136   0.452   4.709  1.00 86.74           H
ATOM   3299  CD1 LEU A 221     -11.261   2.361   4.393  1.00 86.74           C
ATOM   3300 1HD1 LEU A 221     -10.669   2.297   5.306  1.00 86.74           H
ATOM   3301 2HD1 LEU A 221     -10.690   2.885   3.626  1.00 86.74           H
ATOM   3302 3HD1 LEU A 221     -12.183   2.907   4.595  1.00 86.74           H
ATOM   3303  CD2 LEU A 221     -12.526   0.973   2.687  1.00 86.74           C
ATOM   3304 1HD2 LEU A 221     -12.011   1.436   1.846  1.00 86.74           H
ATOM   3305 2HD2 LEU A 221     -12.806  -0.047   2.425  1.00 86.74           H
ATOM   3306 3HD2 LEU A 221     -13.422   1.547   2.924  1.00 86.74           H
ATOM   3307  HN  LEU A 221     -11.018  -1.516   5.359  1.00 86.74           H
ATOM   3308  N   GLY A 222      -8.666  -2.730   4.015  1.00 81.81           N
ATOM   3309  CA  GLY A 222      -7.335  -3.300   3.897  1.00 81.81           C
ATOM   3310  C   GLY A 222      -7.390  -4.701   3.285  1.00 81.81           C
ATOM   3311  O   GLY A 222      -6.507  -5.084   2.520  1.00 81.81           O
ATOM   3312 1HA  GLY A 222      -6.712  -2.653   3.278  1.00 81.81           H
ATOM   3313 2HA  GLY A 222      -6.867  -3.346   4.880  1.00 81.81           H
ATOM   3314  HN  GLY A 222      -9.110  -2.872   4.899  1.00 81.81           H
ATOM   3315  N   PHE A 223      -8.438  -5.428   3.646  1.00 80.90           N
ATOM   3316  CA  PHE A 223      -8.507  -6.846   3.335  1.00 80.90           C
ATOM   3317  C   PHE A 223      -9.607  -7.128   2.310  1.00 80.90           C
ATOM   3318  O   PHE A 223      -9.334  -7.647   1.228  1.00 80.90           O
ATOM   3319  HA  PHE A 223      -7.542  -7.133   2.918  1.00 80.90           H
ATOM   3320  CB  PHE A 223      -8.842  -7.574   4.638  1.00 80.90           C
ATOM   3321 1HB  PHE A 223      -8.169  -7.224   5.421  1.00 80.90           H
ATOM   3322 2HB  PHE A 223      -9.853  -7.305   4.944  1.00 80.90           H
ATOM   3323  CG  PHE A 223      -8.742  -9.098   4.543  1.00 80.90           C
ATOM   3324  CD1 PHE A 223      -9.869  -9.845   4.395  1.00 80.90           C
ATOM   3325  HD1 PHE A 223     -10.843  -9.358   4.344  1.00 80.90           H
ATOM   3326  CD2 PHE A 223      -7.527  -9.705   4.606  1.00 80.90           C
ATOM   3327  HD2 PHE A 223      -6.624  -9.106   4.725  1.00 80.90           H
ATOM   3328  CE1 PHE A 223      -9.777 -11.259   4.307  1.00 80.90           C
ATOM   3329  HE1 PHE A 223     -10.680 -11.858   4.188  1.00 80.90           H
ATOM   3330  CE2 PHE A 223      -7.435 -11.119   4.518  1.00 80.90           C
ATOM   3331  HE2 PHE A 223      -6.461 -11.606   4.569  1.00 80.90           H
ATOM   3332  CZ  PHE A 223      -8.561 -11.866   4.370  1.00 80.90           C
ATOM   3333  HZ  PHE A 223      -8.490 -12.952   4.302  1.00 80.90           H
ATOM   3334  HN  PHE A 223      -9.227  -5.065   4.141  1.00 80.90           H
ATOM   3335  N   PHE A 224     -10.828  -6.775   2.686  1.00 83.67           N
ATOM   3336  CA  PHE A 224     -11.996  -7.213   1.942  1.00 83.67           C
ATOM   3337  C   PHE A 224     -12.103  -6.477   0.605  1.00 83.67           C
ATOM   3338  O   PHE A 224     -12.447  -7.077  -0.412  1.00 83.67           O
ATOM   3339  HA  PHE A 224     -11.881  -8.282   1.759  1.00 83.67           H
ATOM   3340  CB  PHE A 224     -13.221  -6.877   2.795  1.00 83.67           C
ATOM   3341 1HB  PHE A 224     -13.134  -5.850   3.149  1.00 83.67           H
ATOM   3342 2HB  PHE A 224     -14.112  -6.923   2.168  1.00 83.67           H
ATOM   3343  CG  PHE A 224     -13.414  -7.802   3.998  1.00 83.67           C
ATOM   3344  CD1 PHE A 224     -13.952  -9.039   3.826  1.00 83.67           C
ATOM   3345  HD1 PHE A 224     -14.244  -9.372   2.830  1.00 83.67           H
ATOM   3346  CD2 PHE A 224     -13.049  -7.386   5.241  1.00 83.67           C
ATOM   3347  HD2 PHE A 224     -12.619  -6.394   5.379  1.00 83.67           H
ATOM   3348  CE1 PHE A 224     -14.131  -9.897   4.943  1.00 83.67           C
ATOM   3349  HE1 PHE A 224     -14.561 -10.889   4.805  1.00 83.67           H
ATOM   3350  CE2 PHE A 224     -13.228  -8.244   6.358  1.00 83.67           C
ATOM   3351  HE2 PHE A 224     -12.935  -7.911   7.354  1.00 83.67           H
ATOM   3352  CZ  PHE A 224     -13.765  -9.482   6.185  1.00 83.67           C
ATOM   3353  HZ  PHE A 224     -13.903 -10.141   7.043  1.00 83.67           H
ATOM   3354  HN  PHE A 224     -11.024  -6.201   3.481  1.00 83.67           H
ATOM   3355  N   LEU A 225     -11.802  -5.188   0.650  1.00 81.12           N
ATOM   3356  CA  LEU A 225     -11.896  -4.356  -0.537  1.00 81.12           C
ATOM   3357  C   LEU A 225     -10.981  -4.921  -1.625  1.00 81.12           C
ATOM   3358  O   LEU A 225     -11.425  -5.179  -2.743  1.00 81.12           O
ATOM   3359  HA  LEU A 225     -12.925  -4.406  -0.891  1.00 81.12           H
ATOM   3360  CB  LEU A 225     -11.608  -2.893  -0.191  1.00 81.12           C
ATOM   3361 1HB  LEU A 225     -12.381  -2.543   0.493  1.00 81.12           H
ATOM   3362 2HB  LEU A 225     -10.661  -2.848   0.348  1.00 81.12           H
ATOM   3363  CG  LEU A 225     -11.535  -1.926  -1.374  1.00 81.12           C
ATOM   3364  HG  LEU A 225     -10.874  -2.355  -2.126  1.00 81.12           H
ATOM   3365  CD1 LEU A 225     -12.909  -1.752  -2.025  1.00 81.12           C
ATOM   3366 1HD1 LEU A 225     -13.265  -2.718  -2.385  1.00 81.12           H
ATOM   3367 2HD1 LEU A 225     -13.611  -1.357  -1.292  1.00 81.12           H
ATOM   3368 3HD1 LEU A 225     -12.829  -1.060  -2.863  1.00 81.12           H
ATOM   3369  CD2 LEU A 225     -10.929  -0.586  -0.950  1.00 81.12           C
ATOM   3370 1HD2 LEU A 225     -11.545  -0.139  -0.169  1.00 81.12           H
ATOM   3371 2HD2 LEU A 225      -9.921  -0.748  -0.569  1.00 81.12           H
ATOM   3372 3HD2 LEU A 225     -10.889   0.083  -1.809  1.00 81.12           H
ATOM   3373  HN  LEU A 225     -11.498  -4.713   1.476  1.00 81.12           H
ATOM   3374  N   PRO A 226      -9.692  -5.125  -1.321  1.00 79.43           N
ATOM   3375  CA  PRO A 226      -8.775  -5.732  -2.288  1.00 79.43           C
ATOM   3376  C   PRO A 226      -9.300  -7.051  -2.831  1.00 79.43           C
ATOM   3377  O   PRO A 226      -9.180  -7.327  -4.024  1.00 79.43           O
ATOM   3378  HA  PRO A 226      -8.669  -5.087  -3.160  1.00 79.43           H
ATOM   3379  CB  PRO A 226      -7.481  -5.920  -1.493  1.00 79.43           C
ATOM   3380 1HB  PRO A 226      -7.435  -6.905  -1.029  1.00 79.43           H
ATOM   3381 2HB  PRO A 226      -6.602  -5.827  -2.129  1.00 79.43           H
ATOM   3382  CG  PRO A 226      -7.543  -4.809  -0.451  1.00 79.43           C
ATOM   3383 1HG  PRO A 226      -6.892  -5.014   0.398  1.00 79.43           H
ATOM   3384 2HG  PRO A 226      -7.220  -3.852  -0.861  1.00 79.43           H
ATOM   3385  CD  PRO A 226      -9.010  -4.795  -0.056  1.00 79.43           C
ATOM   3386 1HD  PRO A 226      -9.228  -5.531   0.719  1.00 79.43           H
ATOM   3387 2HD  PRO A 226      -9.315  -3.825   0.336  1.00 79.43           H
ATOM   3388  N   PHE A 227      -9.872  -7.838  -1.932  1.00 81.81           N
ATOM   3389  CA  PHE A 227     -10.334  -9.169  -2.288  1.00 81.81           C
ATOM   3390  C   PHE A 227     -11.472  -9.099  -3.308  1.00 81.81           C
ATOM   3391  O   PHE A 227     -11.481  -9.845  -4.286  1.00 81.81           O
ATOM   3392  HA  PHE A 227      -9.488  -9.699  -2.726  1.00 81.81           H
ATOM   3393  CB  PHE A 227     -10.854  -9.821  -1.005  1.00 81.81           C
ATOM   3394 1HB  PHE A 227     -10.096  -9.726  -0.229  1.00 81.81           H
ATOM   3395 2HB  PHE A 227     -11.732  -9.273  -0.662  1.00 81.81           H
ATOM   3396  CG  PHE A 227     -11.222 -11.297  -1.162  1.00 81.81           C
ATOM   3397  CD1 PHE A 227     -12.520 -11.659  -1.344  1.00 81.81           C
ATOM   3398  HD1 PHE A 227     -13.299 -10.897  -1.379  1.00 81.81           H
ATOM   3399  CD2 PHE A 227     -10.251 -12.248  -1.120  1.00 81.81           C
ATOM   3400  HD2 PHE A 227      -9.210 -11.958  -0.974  1.00 81.81           H
ATOM   3401  CE1 PHE A 227     -12.862 -13.030  -1.490  1.00 81.81           C
ATOM   3402  HE1 PHE A 227     -13.902 -13.320  -1.636  1.00 81.81           H
ATOM   3403  CE2 PHE A 227     -10.592 -13.619  -1.265  1.00 81.81           C
ATOM   3404  HE2 PHE A 227      -9.813 -14.381  -1.231  1.00 81.81           H
ATOM   3405  CZ  PHE A 227     -11.890 -13.981  -1.447  1.00 81.81           C
ATOM   3406  HZ  PHE A 227     -12.152 -15.033  -1.559  1.00 81.81           H
ATOM   3407  HN  PHE A 227     -10.022  -7.581  -0.977  1.00 81.81           H
ATOM   3408  N   VAL A 228     -12.405  -8.196  -3.045  1.00 83.51           N
ATOM   3409  CA  VAL A 228     -13.521  -7.987  -3.952  1.00 83.51           C
ATOM   3410  C   VAL A 228     -12.989  -7.530  -5.312  1.00 83.51           C
ATOM   3411  O   VAL A 228     -13.440  -8.008  -6.352  1.00 83.51           O
ATOM   3412  HA  VAL A 228     -14.027  -8.944  -4.078  1.00 83.51           H
ATOM   3413  CB  VAL A 228     -14.517  -7.001  -3.338  1.00 83.51           C
ATOM   3414  HB  VAL A 228     -13.969  -6.102  -3.057  1.00 83.51           H
ATOM   3415  CG1 VAL A 228     -15.589  -6.600  -4.354  1.00 83.51           C
ATOM   3416 1HG1 VAL A 228     -15.115  -6.128  -5.214  1.00 83.51           H
ATOM   3417 2HG1 VAL A 228     -16.131  -7.488  -4.679  1.00 83.51           H
ATOM   3418 3HG1 VAL A 228     -16.283  -5.899  -3.891  1.00 83.51           H
ATOM   3419  CG2 VAL A 228     -15.151  -7.580  -2.072  1.00 83.51           C
ATOM   3420 1HG2 VAL A 228     -15.678  -8.501  -2.318  1.00 83.51           H
ATOM   3421 2HG2 VAL A 228     -14.372  -7.791  -1.339  1.00 83.51           H
ATOM   3422 3HG2 VAL A 228     -15.855  -6.859  -1.655  1.00 83.51           H
ATOM   3423  HN  VAL A 228     -12.407  -7.615  -2.232  1.00 83.51           H
ATOM   3424  N   VAL A 229     -12.037  -6.610  -5.260  1.00 78.73           N
ATOM   3425  CA  VAL A 229     -11.437  -6.084  -6.475  1.00 78.73           C
ATOM   3426  C   VAL A 229     -10.800  -7.231  -7.261  1.00 78.73           C
ATOM   3427  O   VAL A 229     -10.998  -7.345  -8.470  1.00 78.73           O
ATOM   3428  HA  VAL A 229     -12.237  -5.649  -7.075  1.00 78.73           H
ATOM   3429  CB  VAL A 229     -10.445  -4.972  -6.130  1.00 78.73           C
ATOM   3430  HB  VAL A 229      -9.808  -5.330  -5.321  1.00 78.73           H
ATOM   3431  CG1 VAL A 229      -9.548  -4.646  -7.326  1.00 78.73           C
ATOM   3432 1HG1 VAL A 229      -8.989  -5.537  -7.613  1.00 78.73           H
ATOM   3433 2HG1 VAL A 229     -10.164  -4.318  -8.163  1.00 78.73           H
ATOM   3434 3HG1 VAL A 229      -8.853  -3.853  -7.053  1.00 78.73           H
ATOM   3435  CG2 VAL A 229     -11.174  -3.721  -5.634  1.00 78.73           C
ATOM   3436 1HG2 VAL A 229     -11.846  -3.360  -6.413  1.00 78.73           H
ATOM   3437 2HG2 VAL A 229     -11.750  -3.965  -4.742  1.00 78.73           H
ATOM   3438 3HG2 VAL A 229     -10.445  -2.946  -5.396  1.00 78.73           H
ATOM   3439  HN  VAL A 229     -11.677  -6.225  -4.410  1.00 78.73           H
ATOM   3440  N   MET A 230     -10.047  -8.052  -6.543  1.00 81.28           N
ATOM   3441  CA  MET A 230      -9.368  -9.177  -7.162  1.00 81.28           C
ATOM   3442  C   MET A 230     -10.350 -10.047  -7.948  1.00 81.28           C
ATOM   3443  O   MET A 230     -10.128 -10.335  -9.123  1.00 81.28           O
ATOM   3444  HA  MET A 230      -8.635  -8.741  -7.840  1.00 81.28           H
ATOM   3445  CB  MET A 230      -8.691 -10.022  -6.080  1.00 81.28           C
ATOM   3446 1HB  MET A 230      -9.380 -10.176  -5.250  1.00 81.28           H
ATOM   3447 2HB  MET A 230      -8.448 -11.006  -6.481  1.00 81.28           H
ATOM   3448  CG  MET A 230      -7.416  -9.344  -5.573  1.00 81.28           C
ATOM   3449 1HG  MET A 230      -6.736  -9.161  -6.405  1.00 81.28           H
ATOM   3450 2HG  MET A 230      -7.658  -8.374  -5.140  1.00 81.28           H
ATOM   3451  SD  MET A 230      -6.621 -10.375  -4.352  1.00 81.28           S
ATOM   3452  CE  MET A 230      -6.838  -9.359  -2.900  1.00 81.28           C
ATOM   3453 1HE  MET A 230      -6.349  -8.397  -3.054  1.00 81.28           H
ATOM   3454 2HE  MET A 230      -7.901  -9.201  -2.722  1.00 81.28           H
ATOM   3455 3HE  MET A 230      -6.395  -9.858  -2.038  1.00 81.28           H
ATOM   3456  HN  MET A 230      -9.900  -7.958  -5.559  1.00 81.28           H
ATOM   3457  N   ALA A 231     -11.417 -10.442  -7.268  1.00 82.33           N
ATOM   3458  CA  ALA A 231     -12.362 -11.386  -7.840  1.00 82.33           C
ATOM   3459  C   ALA A 231     -12.978 -10.783  -9.103  1.00 82.33           C
ATOM   3460  O   ALA A 231     -13.124 -11.467 -10.115  1.00 82.33           O
ATOM   3461  HA  ALA A 231     -11.809 -12.286  -8.109  1.00 82.33           H
ATOM   3462  CB  ALA A 231     -13.417 -11.750  -6.793  1.00 82.33           C
ATOM   3463 1HB  ALA A 231     -12.930 -12.201  -5.928  1.00 82.33           H
ATOM   3464 2HB  ALA A 231     -13.947 -10.849  -6.483  1.00 82.33           H
ATOM   3465 3HB  ALA A 231     -14.125 -12.458  -7.222  1.00 82.33           H
ATOM   3466  HN  ALA A 231     -11.639 -10.128  -6.345  1.00 82.33           H
ATOM   3467  N   CYS A 232     -13.323  -9.507  -9.004  1.00 81.70           N
ATOM   3468  CA  CYS A 232     -13.877  -8.791 -10.141  1.00 81.70           C
ATOM   3469  C   CYS A 232     -12.841  -8.803 -11.267  1.00 81.70           C
ATOM   3470  O   CYS A 232     -13.178  -9.058 -12.422  1.00 81.70           O
ATOM   3471  HA  CYS A 232     -14.779  -9.326 -10.439  1.00 81.70           H
ATOM   3472  CB  CYS A 232     -14.295  -7.368  -9.764  1.00 81.70           C
ATOM   3473 1HB  CYS A 232     -13.479  -6.867  -9.243  1.00 81.70           H
ATOM   3474 2HB  CYS A 232     -14.500  -6.790 -10.665  1.00 81.70           H
ATOM   3475  SG  CYS A 232     -15.782  -7.414  -8.699  1.00 81.70           S
ATOM   3476  HG  CYS A 232     -15.134  -7.664  -7.565  1.00 81.70           H
ATOM   3477  HN  CYS A 232     -13.229  -8.966  -8.169  1.00 81.70           H
ATOM   3478  N   CYS A 233     -11.602  -8.523 -10.891  1.00 80.03           N
ATOM   3479  CA  CYS A 233     -10.538  -8.379 -11.870  1.00 80.03           C
ATOM   3480  C   CYS A 233     -10.397  -9.703 -12.625  1.00 80.03           C
ATOM   3481  O   CYS A 233     -10.401  -9.724 -13.854  1.00 80.03           O
ATOM   3482  HA  CYS A 233     -10.839  -7.579 -12.545  1.00 80.03           H
ATOM   3483  CB  CYS A 233      -9.222  -7.953 -11.216  1.00 80.03           C
ATOM   3484 1HB  CYS A 233      -8.966  -8.641 -10.410  1.00 80.03           H
ATOM   3485 2HB  CYS A 233      -8.412  -8.000 -11.944  1.00 80.03           H
ATOM   3486  SG  CYS A 233      -9.372  -6.251 -10.559  1.00 80.03           S
ATOM   3487  HG  CYS A 233      -8.123  -6.164 -10.112  1.00 80.03           H
ATOM   3488  HN  CYS A 233     -11.321  -8.396  -9.940  1.00 80.03           H
ATOM   3489  N   TYR A 234     -10.275 -10.775 -11.856  1.00 80.62           N
ATOM   3490  CA  TYR A 234     -10.055 -12.090 -12.436  1.00 80.62           C
ATOM   3491  C   TYR A 234     -11.280 -12.552 -13.227  1.00 80.62           C
ATOM   3492  O   TYR A 234     -11.146 -13.150 -14.293  1.00 80.62           O
ATOM   3493  HA  TYR A 234      -9.201 -12.022 -13.110  1.00 80.62           H
ATOM   3494  CB  TYR A 234      -9.836 -13.039 -11.256  1.00 80.62           C
ATOM   3495 1HB  TYR A 234     -10.519 -12.765 -10.451  1.00 80.62           H
ATOM   3496 2HB  TYR A 234     -10.097 -14.052 -11.564  1.00 80.62           H
ATOM   3497  CG  TYR A 234      -8.405 -13.039 -10.714  1.00 80.62           C
ATOM   3498  CD1 TYR A 234      -7.357 -13.404 -11.535  1.00 80.62           C
ATOM   3499  HD1 TYR A 234      -7.549 -13.691 -12.568  1.00 80.62           H
ATOM   3500  CD2 TYR A 234      -8.163 -12.675  -9.405  1.00 80.62           C
ATOM   3501  HD2 TYR A 234      -8.991 -12.387  -8.757  1.00 80.62           H
ATOM   3502  CE1 TYR A 234      -6.010 -13.404 -11.025  1.00 80.62           C
ATOM   3503  HE1 TYR A 234      -5.173 -13.689 -11.662  1.00 80.62           H
ATOM   3504  CE2 TYR A 234      -6.816 -12.675  -8.896  1.00 80.62           C
ATOM   3505  HE2 TYR A 234      -6.611 -12.390  -7.864  1.00 80.62           H
ATOM   3506  CZ  TYR A 234      -5.807 -13.039  -9.731  1.00 80.62           C
ATOM   3507  OH  TYR A 234      -4.535 -13.039  -9.249  1.00 80.62           O
ATOM   3508  HH  TYR A 234      -3.884 -13.128 -10.003  1.00 80.62           H
ATOM   3509  HN  TYR A 234     -10.324 -10.757 -10.858  1.00 80.62           H
ATOM   3510  N   THR A 235     -12.448 -12.258 -12.673  1.00 83.97           N
ATOM   3511  CA  THR A 235     -13.696 -12.576 -13.346  1.00 83.97           C
ATOM   3512  C   THR A 235     -13.738 -11.922 -14.729  1.00 83.97           C
ATOM   3513  O   THR A 235     -14.099 -12.566 -15.713  1.00 83.97           O
ATOM   3514  HA  THR A 235     -13.738 -13.655 -13.501  1.00 83.97           H
ATOM   3515  CB  THR A 235     -14.847 -12.146 -12.435  1.00 83.97           C
ATOM   3516  HB  THR A 235     -14.856 -11.064 -12.303  1.00 83.97           H
ATOM   3517  OG1 THR A 235     -14.653 -12.908 -11.246  1.00 83.97           O
ATOM   3518  HG1 THR A 235     -14.256 -12.332 -10.532  1.00 83.97           H
ATOM   3519  CG2 THR A 235     -16.210 -12.608 -12.955  1.00 83.97           C
ATOM   3520 1HG2 THR A 235     -16.223 -13.696 -13.022  1.00 83.97           H
ATOM   3521 2HG2 THR A 235     -16.386 -12.181 -13.942  1.00 83.97           H
ATOM   3522 3HG2 THR A 235     -16.991 -12.277 -12.271  1.00 83.97           H
ATOM   3523  HN  THR A 235     -12.549 -11.812 -11.784  1.00 83.97           H
ATOM   3524  N   ILE A 236     -13.365 -10.651 -14.758  1.00 78.90           N
ATOM   3525  CA  ILE A 236     -13.309  -9.917 -16.011  1.00 78.90           C
ATOM   3526  C   ILE A 236     -12.294 -10.582 -16.942  1.00 78.90           C
ATOM   3527  O   ILE A 236     -12.568 -10.781 -18.125  1.00 78.90           O
ATOM   3528  HA  ILE A 236     -14.295  -9.982 -16.472  1.00 78.90           H
ATOM   3529  CB  ILE A 236     -13.028  -8.436 -15.751  1.00 78.90           C
ATOM   3530  HB  ILE A 236     -12.294  -8.363 -14.949  1.00 78.90           H
ATOM   3531  CG1 ILE A 236     -14.290  -7.713 -15.276  1.00 78.90           C
ATOM   3532 1HG1 ILE A 236     -15.016  -7.669 -16.087  1.00 78.90           H
ATOM   3533 2HG1 ILE A 236     -14.753  -8.277 -14.465  1.00 78.90           H
ATOM   3534  CG2 ILE A 236     -12.417  -7.769 -16.986  1.00 78.90           C
ATOM   3535 1HG2 ILE A 236     -11.479  -8.263 -17.239  1.00 78.90           H
ATOM   3536 2HG2 ILE A 236     -13.109  -7.852 -17.824  1.00 78.90           H
ATOM   3537 3HG2 ILE A 236     -12.228  -6.717 -16.774  1.00 78.90           H
ATOM   3538  CD1 ILE A 236     -13.964  -6.297 -14.798  1.00 78.90           C
ATOM   3539 1HD1 ILE A 236     -13.257  -6.347 -13.970  1.00 78.90           H
ATOM   3540 2HD1 ILE A 236     -13.525  -5.729 -15.618  1.00 78.90           H
ATOM   3541 3HD1 ILE A 236     -14.879  -5.806 -14.465  1.00 78.90           H
ATOM   3542  HN  ILE A 236     -13.103 -10.126 -13.949  1.00 78.90           H
ATOM   3543  N   ILE A 237     -11.142 -10.907 -16.374  1.00 74.79           N
ATOM   3544  CA  ILE A 237     -10.049 -11.456 -17.158  1.00 74.79           C
ATOM   3545  C   ILE A 237     -10.505 -12.760 -17.817  1.00 74.79           C
ATOM   3546  O   ILE A 237     -10.305 -12.957 -19.015  1.00 74.79           O
ATOM   3547  HA  ILE A 237      -9.815 -10.736 -17.943  1.00 74.79           H
ATOM   3548  CB  ILE A 237      -8.794 -11.609 -16.296  1.00 74.79           C
ATOM   3549  HB  ILE A 237      -9.086 -12.056 -15.345  1.00 74.79           H
ATOM   3550  CG1 ILE A 237      -8.174 -10.246 -15.984  1.00 74.79           C
ATOM   3551 1HG1 ILE A 237      -7.797  -9.795 -16.902  1.00 74.79           H
ATOM   3552 2HG1 ILE A 237      -8.938  -9.576 -15.590  1.00 74.79           H
ATOM   3553  CG2 ILE A 237      -7.790 -12.559 -16.952  1.00 74.79           C
ATOM   3554 1HG2 ILE A 237      -8.248 -13.540 -17.080  1.00 74.79           H
ATOM   3555 2HG2 ILE A 237      -7.499 -12.164 -17.926  1.00 74.79           H
ATOM   3556 3HG2 ILE A 237      -6.908 -12.650 -16.319  1.00 74.79           H
ATOM   3557  CD1 ILE A 237      -7.035 -10.381 -14.971  1.00 74.79           C
ATOM   3558 1HD1 ILE A 237      -7.421 -10.810 -14.046  1.00 74.79           H
ATOM   3559 2HD1 ILE A 237      -6.262 -11.032 -15.378  1.00 74.79           H
ATOM   3560 3HD1 ILE A 237      -6.612  -9.398 -14.767  1.00 74.79           H
ATOM   3561  HN  ILE A 237     -10.950 -10.800 -15.398  1.00 74.79           H
ATOM   3562  N   ILE A 238     -11.109 -13.616 -17.006  1.00 78.47           N
ATOM   3563  CA  ILE A 238     -11.542 -14.918 -17.482  1.00 78.47           C
ATOM   3564  C   ILE A 238     -12.524 -14.733 -18.641  1.00 78.47           C
ATOM   3565  O   ILE A 238     -12.381 -15.366 -19.686  1.00 78.47           O
ATOM   3566  HA  ILE A 238     -10.661 -15.440 -17.855  1.00 78.47           H
ATOM   3567  CB  ILE A 238     -12.104 -15.750 -16.327  1.00 78.47           C
ATOM   3568  HB  ILE A 238     -12.787 -15.122 -15.755  1.00 78.47           H
ATOM   3569  CG1 ILE A 238     -10.990 -16.191 -15.375  1.00 78.47           C
ATOM   3570 1HG1 ILE A 238     -10.406 -16.987 -15.837  1.00 78.47           H
ATOM   3571 2HG1 ILE A 238     -10.310 -15.358 -15.197  1.00 78.47           H
ATOM   3572  CG2 ILE A 238     -12.914 -16.938 -16.850  1.00 78.47           C
ATOM   3573 1HG2 ILE A 238     -13.745 -16.574 -17.455  1.00 78.47           H
ATOM   3574 2HG2 ILE A 238     -12.273 -17.575 -17.460  1.00 78.47           H
ATOM   3575 3HG2 ILE A 238     -13.302 -17.512 -16.009  1.00 78.47           H
ATOM   3576  CD1 ILE A 238     -11.567 -16.680 -14.045  1.00 78.47           C
ATOM   3577 1HD1 ILE A 238     -12.130 -15.874 -13.575  1.00 78.47           H
ATOM   3578 2HD1 ILE A 238     -12.228 -17.528 -14.226  1.00 78.47           H
ATOM   3579 3HD1 ILE A 238     -10.754 -16.987 -13.388  1.00 78.47           H
ATOM   3580  HN  ILE A 238     -11.303 -13.431 -16.043  1.00 78.47           H
ATOM   3581  N   HIS A 239     -13.498 -13.864 -18.416  1.00 80.32           N
ATOM   3582  CA  HIS A 239     -14.524 -13.616 -19.414  1.00 80.32           C
ATOM   3583  C   HIS A 239     -13.878 -13.080 -20.693  1.00 80.32           C
ATOM   3584  O   HIS A 239     -14.311 -13.408 -21.797  1.00 80.32           O
ATOM   3585  HA  HIS A 239     -14.991 -14.577 -19.629  1.00 80.32           H
ATOM   3586  CB  HIS A 239     -15.606 -12.686 -18.862  1.00 80.32           C
ATOM   3587 1HB  HIS A 239     -15.923 -13.053 -17.886  1.00 80.32           H
ATOM   3588 2HB  HIS A 239     -15.175 -11.697 -18.705  1.00 80.32           H
ATOM   3589  CG  HIS A 239     -16.818 -12.555 -19.753  1.00 80.32           C
ATOM   3590  ND1 HIS A 239     -17.032 -11.461 -20.573  1.00 80.32           N
ATOM   3591  HD1 HIS A 239     -16.428 -10.668 -20.659  1.00 80.32           H
ATOM   3592  CD2 HIS A 239     -17.877 -13.393 -19.945  1.00 80.32           C
ATOM   3593  HD2 HIS A 239     -18.028 -14.353 -19.452  1.00 80.32           H
ATOM   3594  CE1 HIS A 239     -18.172 -11.642 -21.223  1.00 80.32           C
ATOM   3595  HE1 HIS A 239     -18.614 -10.954 -21.944  1.00 80.32           H
ATOM   3596  NE2 HIS A 239     -18.694 -12.840 -20.833  1.00 80.32           N
ATOM   3597  HN  HIS A 239     -13.592 -13.334 -17.573  1.00 80.32           H
ATOM   3598  N   THR A 240     -12.851 -12.264 -20.502  1.00 74.07           N
ATOM   3599  CA  THR A 240     -12.141 -11.679 -21.627  1.00 74.07           C
ATOM   3600  C   THR A 240     -11.441 -12.769 -22.441  1.00 74.07           C
ATOM   3601  O   THR A 240     -11.477 -12.750 -23.670  1.00 74.07           O
ATOM   3602  HA  THR A 240     -12.870 -11.206 -22.286  1.00 74.07           H
ATOM   3603  CB  THR A 240     -11.183 -10.618 -21.081  1.00 74.07           C
ATOM   3604  HB  THR A 240     -10.417 -11.073 -20.453  1.00 74.07           H
ATOM   3605  OG1 THR A 240     -12.036  -9.681 -20.430  1.00 74.07           O
ATOM   3606  HG1 THR A 240     -11.903  -9.728 -19.440  1.00 74.07           H
ATOM   3607  CG2 THR A 240     -10.515  -9.805 -22.192  1.00 74.07           C
ATOM   3608 1HG2 THR A 240     -11.279  -9.296 -22.779  1.00 74.07           H
ATOM   3609 2HG2 THR A 240      -9.945 -10.472 -22.838  1.00 74.07           H
ATOM   3610 3HG2 THR A 240      -9.846  -9.067 -21.750  1.00 74.07           H
ATOM   3611  HN  THR A 240     -12.505 -12.002 -19.602  1.00 74.07           H
ATOM   3612  N   LEU A 241     -10.821 -13.693 -21.722  1.00 75.07           N
ATOM   3613  CA  LEU A 241     -10.061 -14.754 -22.362  1.00 75.07           C
ATOM   3614  C   LEU A 241     -11.008 -15.626 -23.190  1.00 75.07           C
ATOM   3615  O   LEU A 241     -10.679 -16.017 -24.308  1.00 75.07           O
ATOM   3616  HA  LEU A 241      -9.347 -14.282 -23.038  1.00 75.07           H
ATOM   3617  CB  LEU A 241      -9.254 -15.536 -21.324  1.00 75.07           C
ATOM   3618 1HB  LEU A 241      -9.909 -15.770 -20.485  1.00 75.07           H
ATOM   3619 2HB  LEU A 241      -8.952 -16.485 -21.768  1.00 75.07           H
ATOM   3620  CG  LEU A 241      -8.005 -14.838 -20.782  1.00 75.07           C
ATOM   3621  HG  LEU A 241      -8.302 -13.868 -20.384  1.00 75.07           H
ATOM   3622  CD1 LEU A 241      -7.392 -15.632 -19.626  1.00 75.07           C
ATOM   3623 1HD1 LEU A 241      -8.120 -15.722 -18.820  1.00 75.07           H
ATOM   3624 2HD1 LEU A 241      -7.113 -16.626 -19.976  1.00 75.07           H
ATOM   3625 3HD1 LEU A 241      -6.506 -15.114 -19.259  1.00 75.07           H
ATOM   3626  CD2 LEU A 241      -6.993 -14.579 -21.899  1.00 75.07           C
ATOM   3627 1HD2 LEU A 241      -6.696 -15.526 -22.348  1.00 75.07           H
ATOM   3628 2HD2 LEU A 241      -7.446 -13.942 -22.659  1.00 75.07           H
ATOM   3629 3HD2 LEU A 241      -6.115 -14.082 -21.486  1.00 75.07           H
ATOM   3630  HN  LEU A 241     -10.832 -13.725 -20.723  1.00 75.07           H
ATOM   3631  N   ILE A 242     -12.165 -15.905 -22.607  1.00 76.11           N
ATOM   3632  CA  ILE A 242     -13.147 -16.752 -23.262  1.00 76.11           C
ATOM   3633  C   ILE A 242     -13.598 -16.090 -24.565  1.00 76.11           C
ATOM   3634  O   ILE A 242     -13.751 -16.760 -25.586  1.00 76.11           O
ATOM   3635  HA  ILE A 242     -12.655 -17.694 -23.506  1.00 76.11           H
ATOM   3636  CB  ILE A 242     -14.297 -17.076 -22.307  1.00 76.11           C
ATOM   3637  HB  ILE A 242     -14.664 -16.141 -21.884  1.00 76.11           H
ATOM   3638  CG1 ILE A 242     -13.814 -17.940 -21.140  1.00 76.11           C
ATOM   3639 1HG1 ILE A 242     -13.595 -18.947 -21.495  1.00 76.11           H
ATOM   3640 2HG1 ILE A 242     -12.885 -17.533 -20.741  1.00 76.11           H
ATOM   3641  CG2 ILE A 242     -15.465 -17.723 -23.054  1.00 76.11           C
ATOM   3642 1HG2 ILE A 242     -15.829 -17.039 -23.820  1.00 76.11           H
ATOM   3643 2HG2 ILE A 242     -15.129 -18.648 -23.522  1.00 76.11           H
ATOM   3644 3HG2 ILE A 242     -16.269 -17.943 -22.351  1.00 76.11           H
ATOM   3645  CD1 ILE A 242     -14.867 -18.002 -20.031  1.00 76.11           C
ATOM   3646 1HD1 ILE A 242     -15.066 -16.996 -19.662  1.00 76.11           H
ATOM   3647 2HD1 ILE A 242     -15.787 -18.432 -20.427  1.00 76.11           H
ATOM   3648 3HD1 ILE A 242     -14.498 -18.622 -19.214  1.00 76.11           H
ATOM   3649  HN  ILE A 242     -12.434 -15.563 -21.707  1.00 76.11           H
ATOM   3650  N   GLN A 243     -13.799 -14.782 -24.489  1.00 71.91           N
ATOM   3651  CA  GLN A 243     -14.240 -14.024 -25.647  1.00 71.91           C
ATOM   3652  C   GLN A 243     -13.086 -13.842 -26.634  1.00 71.91           C
ATOM   3653  O   GLN A 243     -13.304 -13.483 -27.790  1.00 71.91           O
ATOM   3654  HA  GLN A 243     -15.027 -14.624 -26.103  1.00 71.91           H
ATOM   3655  CB  GLN A 243     -14.821 -12.672 -25.228  1.00 71.91           C
ATOM   3656 1HB  GLN A 243     -14.126 -12.166 -24.558  1.00 71.91           H
ATOM   3657 2HB  GLN A 243     -14.939 -12.035 -26.104  1.00 71.91           H
ATOM   3658  CG  GLN A 243     -16.172 -12.848 -24.532  1.00 71.91           C
ATOM   3659 1HG  GLN A 243     -16.799 -13.524 -25.113  1.00 71.91           H
ATOM   3660 2HG  GLN A 243     -16.025 -13.309 -23.556  1.00 71.91           H
ATOM   3661  CD  GLN A 243     -16.882 -11.502 -24.365  1.00 71.91           C
ATOM   3662  OE1 GLN A 243     -16.298 -10.441 -24.512  1.00 71.91           O
ATOM   3663  NE2 GLN A 243     -18.170 -11.606 -24.050  1.00 71.91           N
ATOM   3664 1HE2 GLN A 243     -18.588 -12.508 -23.944  1.00 71.91           H
ATOM   3665 2HE2 GLN A 243     -18.720 -10.781 -23.919  1.00 71.91           H
ATOM   3666  HN  GLN A 243     -13.665 -14.244 -23.657  1.00 71.91           H
ATOM   3667  N   ALA A 244     -11.883 -14.100 -26.142  1.00 65.17           N
ATOM   3668  CA  ALA A 244     -10.686 -13.866 -26.932  1.00 65.17           C
ATOM   3669  C   ALA A 244     -10.526 -14.995 -27.954  1.00 65.17           C
ATOM   3670  O   ALA A 244      -9.874 -16.000 -27.676  1.00 65.17           O
ATOM   3671  HA  ALA A 244     -10.817 -12.923 -27.463  1.00 65.17           H
ATOM   3672  CB  ALA A 244      -9.476 -13.746 -26.003  1.00 65.17           C
ATOM   3673 1HB  ALA A 244      -9.626 -12.912 -25.318  1.00 65.17           H
ATOM   3674 2HB  ALA A 244      -9.361 -14.668 -25.434  1.00 65.17           H
ATOM   3675 3HB  ALA A 244      -8.578 -13.571 -26.596  1.00 65.17           H
ATOM   3676  HN  ALA A 244     -11.719 -14.460 -25.224  1.00 65.17           H
ATOM   3677  N   LYS A 245     -11.133 -14.790 -29.114  1.00 61.26           N
ATOM   3678  CA  LYS A 245     -10.949 -15.706 -30.226  1.00 61.26           C
ATOM   3679  C   LYS A 245      -9.469 -15.737 -30.616  1.00 61.26           C
ATOM   3680  O   LYS A 245      -9.035 -16.625 -31.348  1.00 61.26           O
ATOM   3681  HA  LYS A 245     -11.236 -16.699 -29.883  1.00 61.26           H
ATOM   3682  CB  LYS A 245     -11.881 -15.339 -31.382  1.00 61.26           C
ATOM   3683 1HB  LYS A 245     -11.758 -14.286 -31.635  1.00 61.26           H
ATOM   3684 2HB  LYS A 245     -11.611 -15.912 -32.269  1.00 61.26           H
ATOM   3685  CG  LYS A 245     -13.342 -15.613 -31.017  1.00 61.26           C
ATOM   3686 1HG  LYS A 245     -13.427 -16.601 -30.563  1.00 61.26           H
ATOM   3687 2HG  LYS A 245     -13.676 -14.891 -30.272  1.00 61.26           H
ATOM   3688  CD  LYS A 245     -14.240 -15.534 -32.252  1.00 61.26           C
ATOM   3689 1HD  LYS A 245     -14.231 -14.518 -32.649  1.00 61.26           H
ATOM   3690 2HD  LYS A 245     -13.848 -16.184 -33.034  1.00 61.26           H
ATOM   3691  CE  LYS A 245     -15.675 -15.942 -31.914  1.00 61.26           C
ATOM   3692 1HE  LYS A 245     -15.673 -16.889 -31.374  1.00 61.26           H
ATOM   3693 2HE  LYS A 245     -16.124 -15.200 -31.253  1.00 61.26           H
ATOM   3694  NZ  LYS A 245     -16.483 -16.069 -33.147  1.00 61.26           N
ATOM   3695 1HZ  LYS A 245     -17.437 -16.311 -32.904  1.00 61.26           H
ATOM   3696 2HZ  LYS A 245     -16.475 -15.188 -33.649  1.00 61.26           H
ATOM   3697 3HZ  LYS A 245     -16.090 -16.796 -33.735  1.00 61.26           H
ATOM   3698  HN  LYS A 245     -11.740 -14.017 -29.298  1.00 61.26           H
ATOM   3699  N   LYS A 246      -8.736 -14.757 -30.110  1.00 58.69           N
ATOM   3700  CA  LYS A 246      -7.357 -14.562 -30.525  1.00 58.69           C
ATOM   3701  C   LYS A 246      -6.432 -14.780 -29.326  1.00 58.69           C
ATOM   3702  O   LYS A 246      -6.634 -14.188 -28.267  1.00 58.69           O
ATOM   3703  HA  LYS A 246      -7.132 -15.319 -31.276  1.00 58.69           H
ATOM   3704  CB  LYS A 246      -7.187 -13.196 -31.194  1.00 58.69           C
ATOM   3705 1HB  LYS A 246      -7.669 -12.428 -30.589  1.00 58.69           H
ATOM   3706 2HB  LYS A 246      -6.128 -12.942 -31.245  1.00 58.69           H
ATOM   3707  CG  LYS A 246      -7.787 -13.196 -32.601  1.00 58.69           C
ATOM   3708 1HG  LYS A 246      -7.503 -14.111 -33.121  1.00 58.69           H
ATOM   3709 2HG  LYS A 246      -8.875 -13.190 -32.536  1.00 58.69           H
ATOM   3710  CD  LYS A 246      -7.311 -11.981 -33.400  1.00 58.69           C
ATOM   3711 1HD  LYS A 246      -7.675 -11.067 -32.929  1.00 58.69           H
ATOM   3712 2HD  LYS A 246      -6.222 -11.935 -33.385  1.00 58.69           H
ATOM   3713  CE  LYS A 246      -7.805 -12.048 -34.846  1.00 58.69           C
ATOM   3714 1HE  LYS A 246      -7.607 -13.037 -35.259  1.00 58.69           H
ATOM   3715 2HE  LYS A 246      -8.884 -11.901 -34.875  1.00 58.69           H
ATOM   3716  NZ  LYS A 246      -7.135 -11.017 -35.671  1.00 58.69           N
ATOM   3717 1HZ  LYS A 246      -7.498 -11.053 -36.617  1.00 58.69           H
ATOM   3718 2HZ  LYS A 246      -7.313 -10.100 -35.276  1.00 58.69           H
ATOM   3719 3HZ  LYS A 246      -6.137 -11.191 -35.684  1.00 58.69           H
ATOM   3720  HN  LYS A 246      -9.068 -14.104 -29.429  1.00 58.69           H
ATOM   3721  N   SER A 247      -5.437 -15.629 -29.534  1.00 57.03           N
ATOM   3722  CA  SER A 247      -4.563 -16.038 -28.447  1.00 57.03           C
ATOM   3723  C   SER A 247      -3.768 -14.834 -27.935  1.00 57.03           C
ATOM   3724  O   SER A 247      -3.377 -14.795 -26.769  1.00 57.03           O
ATOM   3725  HA  SER A 247      -5.226 -16.417 -27.670  1.00 57.03           H
ATOM   3726  CB  SER A 247      -3.612 -17.150 -28.894  1.00 57.03           C
ATOM   3727 1HB  SER A 247      -3.202 -17.650 -28.016  1.00 57.03           H
ATOM   3728 2HB  SER A 247      -4.169 -17.899 -29.456  1.00 57.03           H
ATOM   3729  OG  SER A 247      -2.546 -16.651 -29.696  1.00 57.03           O
ATOM   3730  HG  SER A 247      -1.954 -17.404 -29.986  1.00 57.03           H
ATOM   3731  HN  SER A 247      -5.225 -16.036 -30.422  1.00 57.03           H
ATOM   3732  N   SER A 248      -3.554 -13.882 -28.831  1.00 59.94           N
ATOM   3733  CA  SER A 248      -2.676 -12.762 -28.537  1.00 59.94           C
ATOM   3734  C   SER A 248      -3.159 -12.035 -27.280  1.00 59.94           C
ATOM   3735  O   SER A 248      -2.418 -11.252 -26.688  1.00 59.94           O
ATOM   3736  HA  SER A 248      -1.693 -13.202 -28.371  1.00 59.94           H
ATOM   3737  CB  SER A 248      -2.607 -11.792 -29.718  1.00 59.94           C
ATOM   3738 1HB  SER A 248      -1.859 -11.026 -29.514  1.00 59.94           H
ATOM   3739 2HB  SER A 248      -2.281 -12.328 -30.609  1.00 59.94           H
ATOM   3740  OG  SER A 248      -3.864 -11.171 -29.973  1.00 59.94           O
ATOM   3741  HG  SER A 248      -3.784 -10.538 -30.743  1.00 59.94           H
ATOM   3742  HN  SER A 248      -3.966 -13.868 -29.742  1.00 59.94           H
ATOM   3743  N   LYS A 249      -4.399 -12.320 -26.910  1.00 64.39           N
ATOM   3744  CA  LYS A 249      -5.020 -11.639 -25.786  1.00 64.39           C
ATOM   3745  C   LYS A 249      -4.406 -12.153 -24.482  1.00 64.39           C
ATOM   3746  O   LYS A 249      -4.372 -11.437 -23.483  1.00 64.39           O
ATOM   3747  HA  LYS A 249      -4.791 -10.578 -25.880  1.00 64.39           H
ATOM   3748  CB  LYS A 249      -6.542 -11.782 -25.847  1.00 64.39           C
ATOM   3749 1HB  LYS A 249      -6.819 -12.825 -25.697  1.00 64.39           H
ATOM   3750 2HB  LYS A 249      -6.997 -11.212 -25.037  1.00 64.39           H
ATOM   3751  CG  LYS A 249      -7.085 -11.292 -27.191  1.00 64.39           C
ATOM   3752 1HG  LYS A 249      -6.343 -10.659 -27.678  1.00 64.39           H
ATOM   3753 2HG  LYS A 249      -7.259 -12.143 -27.849  1.00 64.39           H
ATOM   3754  CD  LYS A 249      -8.386 -10.510 -27.004  1.00 64.39           C
ATOM   3755 1HD  LYS A 249      -8.857 -10.799 -26.064  1.00 64.39           H
ATOM   3756 2HD  LYS A 249      -8.168  -9.444 -26.936  1.00 64.39           H
ATOM   3757  CE  LYS A 249      -9.351 -10.765 -28.164  1.00 64.39           C
ATOM   3758 1HE  LYS A 249      -9.012 -10.229 -29.051  1.00 64.39           H
ATOM   3759 2HE  LYS A 249      -9.355 -11.826 -28.414  1.00 64.39           H
ATOM   3760  NZ  LYS A 249     -10.719 -10.328 -27.806  1.00 64.39           N
ATOM   3761 1HZ  LYS A 249     -11.376 -10.678 -28.494  1.00 64.39           H
ATOM   3762 2HZ  LYS A 249     -10.962 -10.693 -26.891  1.00 64.39           H
ATOM   3763 3HZ  LYS A 249     -10.756  -9.315 -27.786  1.00 64.39           H
ATOM   3764  HN  LYS A 249      -4.976 -13.000 -27.363  1.00 64.39           H
ATOM   3765  N   HIS A 250      -3.935 -13.391 -24.535  1.00 67.78           N
ATOM   3766  CA  HIS A 250      -3.307 -14.003 -23.376  1.00 67.78           C
ATOM   3767  C   HIS A 250      -2.076 -13.190 -22.970  1.00 67.78           C
ATOM   3768  O   HIS A 250      -1.825 -12.987 -21.784  1.00 67.78           O
ATOM   3769  HA  HIS A 250      -4.038 -13.966 -22.568  1.00 67.78           H
ATOM   3770  CB  HIS A 250      -2.984 -15.474 -23.646  1.00 67.78           C
ATOM   3771 1HB  HIS A 250      -2.411 -15.545 -24.570  1.00 67.78           H
ATOM   3772 2HB  HIS A 250      -2.346 -15.848 -22.846  1.00 67.78           H
ATOM   3773  CG  HIS A 250      -4.202 -16.360 -23.755  1.00 67.78           C
ATOM   3774  ND1 HIS A 250      -4.747 -17.023 -22.670  1.00 67.78           N
ATOM   3775  HD1 HIS A 250      -4.404 -16.987 -21.731  1.00 67.78           H
ATOM   3776  CD2 HIS A 250      -4.975 -16.684 -24.832  1.00 67.78           C
ATOM   3777  HD2 HIS A 250      -4.826 -16.332 -25.852  1.00 67.78           H
ATOM   3778  CE1 HIS A 250      -5.799 -17.713 -23.085  1.00 67.78           C
ATOM   3779  HE1 HIS A 250      -6.440 -18.339 -22.465  1.00 67.78           H
ATOM   3780  NE2 HIS A 250      -5.938 -17.502 -24.426  1.00 67.78           N
ATOM   3781  HN  HIS A 250      -3.977 -13.971 -25.348  1.00 67.78           H
ATOM   3782  N   LYS A 251      -1.340 -12.747 -23.979  1.00 69.20           N
ATOM   3783  CA  LYS A 251      -0.086 -12.052 -23.743  1.00 69.20           C
ATOM   3784  C   LYS A 251      -0.374 -10.699 -23.089  1.00 69.20           C
ATOM   3785  O   LYS A 251       0.390 -10.240 -22.242  1.00 69.20           O
ATOM   3786  HA  LYS A 251       0.495 -12.655 -23.045  1.00 69.20           H
ATOM   3787  CB  LYS A 251       0.723 -11.950 -25.037  1.00 69.20           C
ATOM   3788 1HB  LYS A 251       0.580 -12.853 -25.632  1.00 69.20           H
ATOM   3789 2HB  LYS A 251       0.357 -11.115 -25.634  1.00 69.20           H
ATOM   3790  CG  LYS A 251       2.211 -11.758 -24.740  1.00 69.20           C
ATOM   3791 1HG  LYS A 251       2.356 -10.840 -24.171  1.00 69.20           H
ATOM   3792 2HG  LYS A 251       2.570 -12.579 -24.119  1.00 69.20           H
ATOM   3793  CD  LYS A 251       3.025 -11.697 -26.034  1.00 69.20           C
ATOM   3794 1HD  LYS A 251       2.759 -12.537 -26.675  1.00 69.20           H
ATOM   3795 2HD  LYS A 251       2.777 -10.787 -26.581  1.00 69.20           H
ATOM   3796  CE  LYS A 251       4.526 -11.728 -25.739  1.00 69.20           C
ATOM   3797 1HE  LYS A 251       4.752 -11.070 -24.900  1.00 69.20           H
ATOM   3798 2HE  LYS A 251       4.824 -12.734 -25.445  1.00 69.20           H
ATOM   3799  NZ  LYS A 251       5.297 -11.304 -26.930  1.00 69.20           N
ATOM   3800 1HZ  LYS A 251       6.272 -11.189 -26.678  1.00 69.20           H
ATOM   3801 2HZ  LYS A 251       5.216 -12.010 -27.654  1.00 69.20           H
ATOM   3802 3HZ  LYS A 251       4.931 -10.424 -27.274  1.00 69.20           H
ATOM   3803  HN  LYS A 251      -1.588 -12.856 -24.942  1.00 69.20           H
ATOM   3804  N   ALA A 252      -1.478 -10.098 -23.509  1.00 70.37           N
ATOM   3805  CA  ALA A 252      -1.826  -8.765 -23.047  1.00 70.37           C
ATOM   3806  C   ALA A 252      -2.267  -8.836 -21.583  1.00 70.37           C
ATOM   3807  O   ALA A 252      -2.186  -7.846 -20.858  1.00 70.37           O
ATOM   3808  HA  ALA A 252      -0.932  -8.145 -23.118  1.00 70.37           H
ATOM   3809  CB  ALA A 252      -2.908  -8.176 -23.954  1.00 70.37           C
ATOM   3810 1HB  ALA A 252      -2.535  -8.120 -24.976  1.00 70.37           H
ATOM   3811 2HB  ALA A 252      -3.793  -8.813 -23.925  1.00 70.37           H
ATOM   3812 3HB  ALA A 252      -3.169  -7.176 -23.607  1.00 70.37           H
ATOM   3813  HN  ALA A 252      -2.127 -10.505 -24.151  1.00 70.37           H
ATOM   3814  N   LEU A 253      -2.724 -10.017 -21.193  1.00 77.96           N
ATOM   3815  CA  LEU A 253      -3.330 -10.189 -19.884  1.00 77.96           C
ATOM   3816  C   LEU A 253      -2.246 -10.556 -18.868  1.00 77.96           C
ATOM   3817  O   LEU A 253      -2.456 -10.440 -17.662  1.00 77.96           O
ATOM   3818  HA  LEU A 253      -3.763  -9.231 -19.596  1.00 77.96           H
ATOM   3819  CB  LEU A 253      -4.476 -11.201 -19.953  1.00 77.96           C
ATOM   3820 1HB  LEU A 253      -4.148 -12.051 -20.552  1.00 77.96           H
ATOM   3821 2HB  LEU A 253      -4.665 -11.575 -18.947  1.00 77.96           H
ATOM   3822  CG  LEU A 253      -5.794 -10.683 -20.531  1.00 77.96           C
ATOM   3823  HG  LEU A 253      -5.579 -10.180 -21.474  1.00 77.96           H
ATOM   3824  CD1 LEU A 253      -6.747 -11.839 -20.843  1.00 77.96           C
ATOM   3825 1HD1 LEU A 253      -6.285 -12.506 -21.570  1.00 77.96           H
ATOM   3826 2HD1 LEU A 253      -6.960 -12.391 -19.927  1.00 77.96           H
ATOM   3827 3HD1 LEU A 253      -7.677 -11.443 -21.252  1.00 77.96           H
ATOM   3828  CD2 LEU A 253      -6.432  -9.649 -19.602  1.00 77.96           C
ATOM   3829 1HD2 LEU A 253      -6.631 -10.105 -18.632  1.00 77.96           H
ATOM   3830 2HD2 LEU A 253      -5.751  -8.807 -19.475  1.00 77.96           H
ATOM   3831 3HD2 LEU A 253      -7.367  -9.297 -20.037  1.00 77.96           H
ATOM   3832  HN  LEU A 253      -2.684 -10.845 -21.752  1.00 77.96           H
ATOM   3833  N   LYS A 254      -1.110 -10.990 -19.394  1.00 78.14           N
ATOM   3834  CA  LYS A 254      -0.037 -11.488 -18.550  1.00 78.14           C
ATOM   3835  C   LYS A 254       0.321 -10.425 -17.509  1.00 78.14           C
ATOM   3836  O   LYS A 254       0.438 -10.729 -16.322  1.00 78.14           O
ATOM   3837  HA  LYS A 254      -0.412 -12.369 -18.029  1.00 78.14           H
ATOM   3838  CB  LYS A 254       1.151 -11.937 -19.403  1.00 78.14           C
ATOM   3839 1HB  LYS A 254       0.807 -12.616 -20.184  1.00 78.14           H
ATOM   3840 2HB  LYS A 254       1.592 -11.075 -19.903  1.00 78.14           H
ATOM   3841  CG  LYS A 254       2.210 -12.633 -18.545  1.00 78.14           C
ATOM   3842 1HG  LYS A 254       2.571 -11.947 -17.780  1.00 78.14           H
ATOM   3843 2HG  LYS A 254       1.763 -13.482 -18.027  1.00 78.14           H
ATOM   3844  CD  LYS A 254       3.382 -13.112 -19.403  1.00 78.14           C
ATOM   3845 1HD  LYS A 254       3.025 -13.819 -20.152  1.00 78.14           H
ATOM   3846 2HD  LYS A 254       3.812 -12.267 -19.942  1.00 78.14           H
ATOM   3847  CE  LYS A 254       4.458 -13.775 -18.541  1.00 78.14           C
ATOM   3848 1HE  LYS A 254       4.886 -13.042 -17.856  1.00 78.14           H
ATOM   3849 2HE  LYS A 254       4.011 -14.559 -17.930  1.00 78.14           H
ATOM   3850  NZ  LYS A 254       5.524 -14.349 -19.392  1.00 78.14           N
ATOM   3851 1HZ  LYS A 254       6.228 -14.783 -18.805  1.00 78.14           H
ATOM   3852 2HZ  LYS A 254       5.124 -15.044 -20.012  1.00 78.14           H
ATOM   3853 3HZ  LYS A 254       5.951 -13.611 -19.942  1.00 78.14           H
ATOM   3854  HN  LYS A 254      -0.918 -11.006 -20.375  1.00 78.14           H
ATOM   3855  N   VAL A 255       0.485  -9.202 -17.990  1.00 78.01           N
ATOM   3856  CA  VAL A 255       0.944  -8.118 -17.139  1.00 78.01           C
ATOM   3857  C   VAL A 255      -0.028  -7.947 -15.970  1.00 78.01           C
ATOM   3858  O   VAL A 255       0.390  -7.891 -14.814  1.00 78.01           O
ATOM   3859  HA  VAL A 255       1.921  -8.400 -16.745  1.00 78.01           H
ATOM   3860  CB  VAL A 255       1.117  -6.841 -17.964  1.00 78.01           C
ATOM   3861  HB  VAL A 255       0.158  -6.610 -18.428  1.00 78.01           H
ATOM   3862  CG1 VAL A 255       1.505  -5.660 -17.073  1.00 78.01           C
ATOM   3863 1HG1 VAL A 255       0.724  -5.493 -16.330  1.00 78.01           H
ATOM   3864 2HG1 VAL A 255       2.446  -5.880 -16.568  1.00 78.01           H
ATOM   3865 3HG1 VAL A 255       1.621  -4.766 -17.685  1.00 78.01           H
ATOM   3866  CG2 VAL A 255       2.142  -7.045 -19.081  1.00 78.01           C
ATOM   3867 1HG2 VAL A 255       3.105  -7.313 -18.646  1.00 78.01           H
ATOM   3868 2HG2 VAL A 255       1.806  -7.845 -19.741  1.00 78.01           H
ATOM   3869 3HG2 VAL A 255       2.245  -6.123 -19.653  1.00 78.01           H
ATOM   3870  HN  VAL A 255       0.310  -8.947 -18.941  1.00 78.01           H
ATOM   3871  N   THR A 256      -1.306  -7.869 -16.310  1.00 77.85           N
ATOM   3872  CA  THR A 256      -2.327  -7.570 -15.321  1.00 77.85           C
ATOM   3873  C   THR A 256      -2.369  -8.663 -14.251  1.00 77.85           C
ATOM   3874  O   THR A 256      -2.498  -8.370 -13.064  1.00 77.85           O
ATOM   3875  HA  THR A 256      -2.058  -6.641 -14.819  1.00 77.85           H
ATOM   3876  CB  THR A 256      -3.657  -7.387 -16.055  1.00 77.85           C
ATOM   3877  HB  THR A 256      -4.004  -8.331 -16.474  1.00 77.85           H
ATOM   3878  OG1 THR A 256      -3.392  -6.355 -17.002  1.00 77.85           O
ATOM   3879  HG1 THR A 256      -3.078  -5.531 -16.531  1.00 77.85           H
ATOM   3880  CG2 THR A 256      -4.745  -6.796 -15.156  1.00 77.85           C
ATOM   3881 1HG2 THR A 256      -4.426  -5.820 -14.792  1.00 77.85           H
ATOM   3882 2HG2 THR A 256      -4.918  -7.461 -14.310  1.00 77.85           H
ATOM   3883 3HG2 THR A 256      -5.668  -6.687 -15.727  1.00 77.85           H
ATOM   3884  HN  THR A 256      -1.646  -8.005 -17.241  1.00 77.85           H
ATOM   3885  N   ILE A 257      -2.259  -9.901 -14.711  1.00 80.97           N
ATOM   3886  CA  ILE A 257      -2.306 -11.040 -13.811  1.00 80.97           C
ATOM   3887  C   ILE A 257      -1.149 -10.946 -12.814  1.00 80.97           C
ATOM   3888  O   ILE A 257      -1.338 -11.152 -11.616  1.00 80.97           O
ATOM   3889  HA  ILE A 257      -3.243 -10.981 -13.258  1.00 80.97           H
ATOM   3890  CB  ILE A 257      -2.330 -12.349 -14.603  1.00 80.97           C
ATOM   3891  HB  ILE A 257      -1.513 -12.326 -15.325  1.00 80.97           H
ATOM   3892  CG1 ILE A 257      -3.631 -12.486 -15.397  1.00 80.97           C
ATOM   3893 1HG1 ILE A 257      -4.463 -12.644 -14.712  1.00 80.97           H
ATOM   3894 2HG1 ILE A 257      -3.832 -11.560 -15.935  1.00 80.97           H
ATOM   3895  CG2 ILE A 257      -2.088 -13.550 -13.687  1.00 80.97           C
ATOM   3896 1HG2 ILE A 257      -1.115 -13.450 -13.206  1.00 80.97           H
ATOM   3897 2HG2 ILE A 257      -2.867 -13.588 -12.925  1.00 80.97           H
ATOM   3898 3HG2 ILE A 257      -2.110 -14.467 -14.276  1.00 80.97           H
ATOM   3899  CD1 ILE A 257      -3.549 -13.650 -16.386  1.00 80.97           C
ATOM   3900 1HD1 ILE A 257      -2.731 -13.476 -17.085  1.00 80.97           H
ATOM   3901 2HD1 ILE A 257      -3.372 -14.578 -15.842  1.00 80.97           H
ATOM   3902 3HD1 ILE A 257      -4.487 -13.725 -16.937  1.00 80.97           H
ATOM   3903  HN  ILE A 257      -2.139 -10.130 -15.677  1.00 80.97           H
ATOM   3904  N   THR A 258       0.024 -10.634 -13.346  1.00 84.48           N
ATOM   3905  CA  THR A 258       1.232 -10.620 -12.538  1.00 84.48           C
ATOM   3906  C   THR A 258       1.136  -9.546 -11.453  1.00 84.48           C
ATOM   3907  O   THR A 258       1.408  -9.813 -10.284  1.00 84.48           O
ATOM   3908  HA  THR A 258       1.317 -11.581 -12.030  1.00 84.48           H
ATOM   3909  CB  THR A 258       2.426 -10.432 -13.476  1.00 84.48           C
ATOM   3910  HB  THR A 258       2.402  -9.448 -13.944  1.00 84.48           H
ATOM   3911  OG1 THR A 258       2.344 -11.539 -14.369  1.00 84.48           O
ATOM   3912  HG1 THR A 258       1.724 -11.325 -15.124  1.00 84.48           H
ATOM   3913  CG2 THR A 258       3.766 -10.625 -12.764  1.00 84.48           C
ATOM   3914 1HG2 THR A 258       3.818 -11.634 -12.354  1.00 84.48           H
ATOM   3915 2HG2 THR A 258       3.856  -9.899 -11.956  1.00 84.48           H
ATOM   3916 3HG2 THR A 258       4.580 -10.480 -13.475  1.00 84.48           H
ATOM   3917  HN  THR A 258       0.156 -10.395 -14.308  1.00 84.48           H
ATOM   3918  N   VAL A 259       0.747  -8.353 -11.880  1.00 83.55           N
ATOM   3919  CA  VAL A 259       0.677  -7.220 -10.973  1.00 83.55           C
ATOM   3920  C   VAL A 259      -0.307  -7.536  -9.844  1.00 83.55           C
ATOM   3921  O   VAL A 259      -0.020  -7.280  -8.676  1.00 83.55           O
ATOM   3922  HA  VAL A 259       1.669  -7.080 -10.544  1.00 83.55           H
ATOM   3923  CB  VAL A 259       0.312  -5.952 -11.746  1.00 83.55           C
ATOM   3924  HB  VAL A 259      -0.585  -6.161 -12.330  1.00 83.55           H
ATOM   3925  CG1 VAL A 259      -0.008  -4.800 -10.791  1.00 83.55           C
ATOM   3926 1HG1 VAL A 259      -0.850  -5.077 -10.157  1.00 83.55           H
ATOM   3927 2HG1 VAL A 259       0.863  -4.591 -10.169  1.00 83.55           H
ATOM   3928 3HG1 VAL A 259      -0.264  -3.911 -11.367  1.00 83.55           H
ATOM   3929  CG2 VAL A 259       1.426  -5.563 -12.720  1.00 83.55           C
ATOM   3930 1HG2 VAL A 259       2.346  -5.381 -12.165  1.00 83.55           H
ATOM   3931 2HG2 VAL A 259       1.585  -6.373 -13.432  1.00 83.55           H
ATOM   3932 3HG2 VAL A 259       1.141  -4.659 -13.257  1.00 83.55           H
ATOM   3933  HN  VAL A 259       0.484  -8.155 -12.824  1.00 83.55           H
ATOM   3934  N   LEU A 260      -1.446  -8.088 -10.233  1.00 82.88           N
ATOM   3935  CA  LEU A 260      -2.486  -8.415  -9.272  1.00 82.88           C
ATOM   3936  C   LEU A 260      -1.939  -9.422  -8.258  1.00 82.88           C
ATOM   3937  O   LEU A 260      -2.082  -9.233  -7.051  1.00 82.88           O
ATOM   3938  HA  LEU A 260      -2.743  -7.497  -8.744  1.00 82.88           H
ATOM   3939  CB  LEU A 260      -3.750  -8.892  -9.991  1.00 82.88           C
ATOM   3940 1HB  LEU A 260      -3.994  -8.171 -10.772  1.00 82.88           H
ATOM   3941 2HB  LEU A 260      -3.527  -9.836 -10.488  1.00 82.88           H
ATOM   3942  CG  LEU A 260      -4.987  -9.089  -9.113  1.00 82.88           C
ATOM   3943  HG  LEU A 260      -4.732  -9.786  -8.315  1.00 82.88           H
ATOM   3944  CD1 LEU A 260      -5.404  -7.775  -8.450  1.00 82.88           C
ATOM   3945 1HD1 LEU A 260      -4.589  -7.407  -7.828  1.00 82.88           H
ATOM   3946 2HD1 LEU A 260      -5.635  -7.037  -9.219  1.00 82.88           H
ATOM   3947 3HD1 LEU A 260      -6.286  -7.943  -7.832  1.00 82.88           H
ATOM   3948  CD2 LEU A 260      -6.132  -9.717  -9.912  1.00 82.88           C
ATOM   3949 1HD2 LEU A 260      -6.394  -9.064 -10.744  1.00 82.88           H
ATOM   3950 2HD2 LEU A 260      -5.817 -10.687 -10.296  1.00 82.88           H
ATOM   3951 3HD2 LEU A 260      -6.998  -9.846  -9.264  1.00 82.88           H
ATOM   3952  HN  LEU A 260      -1.664  -8.311 -11.184  1.00 82.88           H
ATOM   3953  N   THR A 261      -1.324 -10.470  -8.786  1.00 85.28           N
ATOM   3954  CA  THR A 261      -0.865 -11.567  -7.951  1.00 85.28           C
ATOM   3955  C   THR A 261       0.162 -11.069  -6.932  1.00 85.28           C
ATOM   3956  O   THR A 261       0.099 -11.425  -5.757  1.00 85.28           O
ATOM   3957  HA  THR A 261      -1.716 -11.948  -7.387  1.00 85.28           H
ATOM   3958  CB  THR A 261      -0.327 -12.667  -8.869  1.00 85.28           C
ATOM   3959  HB  THR A 261       0.584 -12.343  -9.372  1.00 85.28           H
ATOM   3960  OG1 THR A 261      -1.425 -12.974  -9.723  1.00 85.28           O
ATOM   3961  HG1 THR A 261      -1.308 -12.522 -10.607  1.00 85.28           H
ATOM   3962  CG2 THR A 261      -0.059 -13.975  -8.121  1.00 85.28           C
ATOM   3963 1HG2 THR A 261      -0.986 -14.334  -7.674  1.00 85.28           H
ATOM   3964 2HG2 THR A 261       0.678 -13.800  -7.337  1.00 85.28           H
ATOM   3965 3HG2 THR A 261       0.321 -14.721  -8.819  1.00 85.28           H
ATOM   3966  HN  THR A 261      -1.138 -10.576  -9.763  1.00 85.28           H
ATOM   3967  N   VAL A 262       1.085 -10.254  -7.421  1.00 88.18           N
ATOM   3968  CA  VAL A 262       2.197  -9.805  -6.601  1.00 88.18           C
ATOM   3969  C   VAL A 262       1.667  -8.925  -5.466  1.00 88.18           C
ATOM   3970  O   VAL A 262       2.127  -9.026  -4.330  1.00 88.18           O
ATOM   3971  HA  VAL A 262       2.665 -10.690  -6.169  1.00 88.18           H
ATOM   3972  CB  VAL A 262       3.237  -9.096  -7.471  1.00 88.18           C
ATOM   3973  HB  VAL A 262       2.723  -8.327  -8.047  1.00 88.18           H
ATOM   3974  CG1 VAL A 262       4.296  -8.407  -6.608  1.00 88.18           C
ATOM   3975 1HG1 VAL A 262       3.817  -7.669  -5.965  1.00 88.18           H
ATOM   3976 2HG1 VAL A 262       4.803  -9.150  -5.993  1.00 88.18           H
ATOM   3977 3HG1 VAL A 262       5.022  -7.911  -7.252  1.00 88.18           H
ATOM   3978  CG2 VAL A 262       3.882 -10.070  -8.458  1.00 88.18           C
ATOM   3979 1HG2 VAL A 262       4.376 -10.871  -7.907  1.00 88.18           H
ATOM   3980 2HG2 VAL A 262       3.115 -10.494  -9.105  1.00 88.18           H
ATOM   3981 3HG2 VAL A 262       4.617  -9.540  -9.064  1.00 88.18           H
ATOM   3982  HN  VAL A 262       1.081  -9.901  -8.357  1.00 88.18           H
ATOM   3983  N   PHE A 263       0.705  -8.083  -5.814  1.00 86.65           N
ATOM   3984  CA  PHE A 263       0.086  -7.208  -4.833  1.00 86.65           C
ATOM   3985  C   PHE A 263      -0.552  -8.017  -3.702  1.00 86.65           C
ATOM   3986  O   PHE A 263      -0.376  -7.695  -2.528  1.00 86.65           O
ATOM   3987  HA  PHE A 263       0.872  -6.572  -4.425  1.00 86.65           H
ATOM   3988  CB  PHE A 263      -1.007  -6.422  -5.561  1.00 86.65           C
ATOM   3989 1HB  PHE A 263      -0.559  -5.889  -6.400  1.00 86.65           H
ATOM   3990 2HB  PHE A 263      -1.728  -7.125  -5.979  1.00 86.65           H
ATOM   3991  CG  PHE A 263      -1.748  -5.420  -4.675  1.00 86.65           C
ATOM   3992  CD1 PHE A 263      -2.931  -5.766  -4.099  1.00 86.65           C
ATOM   3993  HD1 PHE A 263      -3.350  -6.758  -4.269  1.00 86.65           H
ATOM   3994  CD2 PHE A 263      -1.225  -4.183  -4.463  1.00 86.65           C
ATOM   3995  HD2 PHE A 263      -0.277  -3.905  -4.924  1.00 86.65           H
ATOM   3996  CE1 PHE A 263      -3.619  -4.835  -3.276  1.00 86.65           C
ATOM   3997  HE1 PHE A 263      -4.566  -5.113  -2.814  1.00 86.65           H
ATOM   3998  CE2 PHE A 263      -1.913  -3.252  -3.640  1.00 86.65           C
ATOM   3999  HE2 PHE A 263      -1.494  -2.260  -3.470  1.00 86.65           H
ATOM   4000  CZ  PHE A 263      -3.095  -3.598  -3.064  1.00 86.65           C
ATOM   4001  HZ  PHE A 263      -3.624  -2.884  -2.432  1.00 86.65           H
ATOM   4002  HN  PHE A 263       0.350  -7.993  -6.745  1.00 86.65           H
ATOM   4003  N   VAL A 264      -1.279  -9.052  -4.096  1.00 83.56           N
ATOM   4004  CA  VAL A 264      -2.085  -9.804  -3.148  1.00 83.56           C
ATOM   4005  C   VAL A 264      -1.163 -10.547  -2.179  1.00 83.56           C
ATOM   4006  O   VAL A 264      -1.377 -10.517  -0.968  1.00 83.56           O
ATOM   4007  HA  VAL A 264      -2.684  -9.088  -2.585  1.00 83.56           H
ATOM   4008  CB  VAL A 264      -3.040 -10.736  -3.897  1.00 83.56           C
ATOM   4009  HB  VAL A 264      -2.443 -11.376  -4.546  1.00 83.56           H
ATOM   4010  CG1 VAL A 264      -3.804 -11.635  -2.923  1.00 83.56           C
ATOM   4011 1HG1 VAL A 264      -3.097 -12.241  -2.357  1.00 83.56           H
ATOM   4012 2HG1 VAL A 264      -4.384 -11.017  -2.237  1.00 83.56           H
ATOM   4013 3HG1 VAL A 264      -4.476 -12.287  -3.482  1.00 83.56           H
ATOM   4014  CG2 VAL A 264      -4.004  -9.939  -4.779  1.00 83.56           C
ATOM   4015 1HG2 VAL A 264      -4.590  -9.263  -4.158  1.00 83.56           H
ATOM   4016 2HG2 VAL A 264      -3.435  -9.361  -5.508  1.00 83.56           H
ATOM   4017 3HG2 VAL A 264      -4.671 -10.625  -5.300  1.00 83.56           H
ATOM   4018  HN  VAL A 264      -1.324  -9.378  -5.040  1.00 83.56           H
ATOM   4019  N   LEU A 265      -0.158 -11.196  -2.747  1.00 88.70           N
ATOM   4020  CA  LEU A 265       0.717 -12.053  -1.966  1.00 88.70           C
ATOM   4021  C   LEU A 265       1.491 -11.202  -0.958  1.00 88.70           C
ATOM   4022  O   LEU A 265       1.858 -11.682   0.114  1.00 88.70           O
ATOM   4023  HA  LEU A 265       0.085 -12.750  -1.416  1.00 88.70           H
ATOM   4024  CB  LEU A 265       1.613 -12.884  -2.886  1.00 88.70           C
ATOM   4025 1HB  LEU A 265       2.114 -12.209  -3.580  1.00 88.70           H
ATOM   4026 2HB  LEU A 265       2.390 -13.351  -2.279  1.00 88.70           H
ATOM   4027  CG  LEU A 265       0.913 -13.977  -3.696  1.00 88.70           C
ATOM   4028  HG  LEU A 265       0.131 -13.511  -4.294  1.00 88.70           H
ATOM   4029  CD1 LEU A 265       1.886 -14.647  -4.669  1.00 88.70           C
ATOM   4030 1HD1 LEU A 265       2.283 -13.901  -5.357  1.00 88.70           H
ATOM   4031 2HD1 LEU A 265       2.707 -15.097  -4.110  1.00 88.70           H
ATOM   4032 3HD1 LEU A 265       1.363 -15.420  -5.232  1.00 88.70           H
ATOM   4033  CD2 LEU A 265       0.234 -14.993  -2.775  1.00 88.70           C
ATOM   4034 1HD2 LEU A 265       0.982 -15.458  -2.133  1.00 88.70           H
ATOM   4035 2HD2 LEU A 265      -0.508 -14.485  -2.159  1.00 88.70           H
ATOM   4036 3HD2 LEU A 265      -0.256 -15.758  -3.377  1.00 88.70           H
ATOM   4037  HN  LEU A 265       0.062 -11.143  -3.721  1.00 88.70           H
ATOM   4038  N   SER A 266       1.717  -9.952  -1.337  1.00 91.02           N
ATOM   4039  CA  SER A 266       2.519  -9.056  -0.521  1.00 91.02           C
ATOM   4040  C   SER A 266       1.659  -8.446   0.587  1.00 91.02           C
ATOM   4041  O   SER A 266       2.115  -8.293   1.719  1.00 91.02           O
ATOM   4042  HA  SER A 266       3.306  -9.680  -0.096  1.00 91.02           H
ATOM   4043  CB  SER A 266       3.149  -7.952  -1.373  1.00 91.02           C
ATOM   4044 1HB  SER A 266       3.682  -7.255  -0.726  1.00 91.02           H
ATOM   4045 2HB  SER A 266       3.887  -8.389  -2.045  1.00 91.02           H
ATOM   4046  OG  SER A 266       2.175  -7.243  -2.134  1.00 91.02           O
ATOM   4047  HG  SER A 266       2.117  -7.625  -3.056  1.00 91.02           H
ATOM   4048  HN  SER A 266       1.364  -9.552  -2.183  1.00 91.02           H
ATOM   4049  N   GLN A 267       0.429  -8.115   0.222  1.00 89.96           N
ATOM   4050  CA  GLN A 267      -0.426  -7.332   1.099  1.00 89.96           C
ATOM   4051  C   GLN A 267      -1.179  -8.250   2.064  1.00 89.96           C
ATOM   4052  O   GLN A 267      -1.489  -7.856   3.187  1.00 89.96           O
ATOM   4053  HA  GLN A 267       0.248  -6.683   1.657  1.00 89.96           H
ATOM   4054  CB  GLN A 267      -1.398  -6.471   0.290  1.00 89.96           C
ATOM   4055 1HB  GLN A 267      -2.001  -7.107  -0.358  1.00 89.96           H
ATOM   4056 2HB  GLN A 267      -2.086  -5.962   0.965  1.00 89.96           H
ATOM   4057  CG  GLN A 267      -0.646  -5.440  -0.553  1.00 89.96           C
ATOM   4058 1HG  GLN A 267       0.003  -5.950  -1.264  1.00 89.96           H
ATOM   4059 2HG  GLN A 267      -1.356  -4.852  -1.135  1.00 89.96           H
ATOM   4060  CD  GLN A 267       0.188  -4.511   0.332  1.00 89.96           C
ATOM   4061  OE1 GLN A 267      -0.266  -4.000   1.342  1.00 89.96           O
ATOM   4062  NE2 GLN A 267       1.431  -4.322  -0.103  1.00 89.96           N
ATOM   4063 1HE2 GLN A 267       1.741  -4.771  -0.941  1.00 89.96           H
ATOM   4064 2HE2 GLN A 267       2.054  -3.730   0.408  1.00 89.96           H
ATOM   4065  HN  GLN A 267       0.016  -8.371  -0.652  1.00 89.96           H
ATOM   4066  N   PHE A 268      -1.453  -9.457   1.590  1.00 90.13           N
ATOM   4067  CA  PHE A 268      -2.352 -10.353   2.297  1.00 90.13           C
ATOM   4068  C   PHE A 268      -1.846 -10.633   3.714  1.00 90.13           C
ATOM   4069  O   PHE A 268      -2.583 -10.469   4.684  1.00 90.13           O
ATOM   4070  HA  PHE A 268      -3.323  -9.860   2.351  1.00 90.13           H
ATOM   4071  CB  PHE A 268      -2.386 -11.665   1.512  1.00 90.13           C
ATOM   4072 1HB  PHE A 268      -2.702 -11.457   0.490  1.00 90.13           H
ATOM   4073 2HB  PHE A 268      -1.375 -12.070   1.456  1.00 90.13           H
ATOM   4074  CG  PHE A 268      -3.312 -12.726   2.111  1.00 90.13           C
ATOM   4075  CD1 PHE A 268      -2.795 -13.730   2.868  1.00 90.13           C
ATOM   4076  HD1 PHE A 268      -1.721 -13.780   3.048  1.00 90.13           H
ATOM   4077  CD2 PHE A 268      -4.652 -12.664   1.887  1.00 90.13           C
ATOM   4078  HD2 PHE A 268      -5.066 -11.859   1.280  1.00 90.13           H
ATOM   4079  CE1 PHE A 268      -3.654 -14.715   3.424  1.00 90.13           C
ATOM   4080  HE1 PHE A 268      -3.239 -15.520   4.031  1.00 90.13           H
ATOM   4081  CE2 PHE A 268      -5.511 -13.648   2.443  1.00 90.13           C
ATOM   4082  HE2 PHE A 268      -6.585 -13.598   2.263  1.00 90.13           H
ATOM   4083  CZ  PHE A 268      -4.994 -14.653   3.200  1.00 90.13           C
ATOM   4084  HZ  PHE A 268      -5.653 -15.408   3.627  1.00 90.13           H
ATOM   4085  HN  PHE A 268      -1.072  -9.824   0.741  1.00 90.13           H
ATOM   4086  N   PRO A 269      -0.583 -11.058   3.858  1.00 93.69           N
ATOM   4087  CA  PRO A 269      -0.067 -11.460   5.169  1.00 93.69           C
ATOM   4088  C   PRO A 269      -0.282 -10.388   6.226  1.00 93.69           C
ATOM   4089  O   PRO A 269      -0.701 -10.688   7.342  1.00 93.69           O
ATOM   4090  HA  PRO A 269      -0.610 -12.332   5.534  1.00 93.69           H
ATOM   4091  CB  PRO A 269       1.419 -11.714   4.911  1.00 93.69           C
ATOM   4092 1HB  PRO A 269       2.017 -10.821   5.096  1.00 93.69           H
ATOM   4093 2HB  PRO A 269       1.811 -12.498   5.559  1.00 93.69           H
ATOM   4094  CG  PRO A 269       1.458 -12.124   3.444  1.00 93.69           C
ATOM   4095 1HG  PRO A 269       2.452 -11.999   3.015  1.00 93.69           H
ATOM   4096 2HG  PRO A 269       1.196 -13.174   3.310  1.00 93.69           H
ATOM   4097  CD  PRO A 269       0.439 -11.195   2.804  1.00 93.69           C
ATOM   4098 1HD  PRO A 269       0.877 -10.231   2.544  1.00 93.69           H
ATOM   4099 2HD  PRO A 269       0.030 -11.614   1.885  1.00 93.69           H
ATOM   4100  N   TYR A 270       0.015  -9.155   5.841  1.00 94.21           N
ATOM   4101  CA  TYR A 270      -0.038  -8.046   6.778  1.00 94.21           C
ATOM   4102  C   TYR A 270      -1.468  -7.809   7.267  1.00 94.21           C
ATOM   4103  O   TYR A 270      -1.695  -7.602   8.458  1.00 94.21           O
ATOM   4104  HA  TYR A 270       0.593  -8.296   7.631  1.00 94.21           H
ATOM   4105  CB  TYR A 270       0.434  -6.815   6.002  1.00 94.21           C
ATOM   4106 1HB  TYR A 270       1.476  -6.955   5.717  1.00 94.21           H
ATOM   4107 2HB  TYR A 270      -0.141  -6.739   5.078  1.00 94.21           H
ATOM   4108  CG  TYR A 270       0.303  -5.503   6.777  1.00 94.21           C
ATOM   4109  CD1 TYR A 270      -0.570  -4.527   6.340  1.00 94.21           C
ATOM   4110  HD1 TYR A 270      -1.167  -4.692   5.443  1.00 94.21           H
ATOM   4111  CD2 TYR A 270       1.058  -5.294   7.913  1.00 94.21           C
ATOM   4112  HD2 TYR A 270       1.748  -6.064   8.258  1.00 94.21           H
ATOM   4113  CE1 TYR A 270      -0.693  -3.292   7.070  1.00 94.21           C
ATOM   4114  HE1 TYR A 270      -1.379  -2.513   6.736  1.00 94.21           H
ATOM   4115  CE2 TYR A 270       0.935  -4.059   8.642  1.00 94.21           C
ATOM   4116  HE2 TYR A 270       1.526  -3.881   9.541  1.00 94.21           H
ATOM   4117  CZ  TYR A 270       0.065  -3.119   8.185  1.00 94.21           C
ATOM   4118  OH  TYR A 270      -0.051  -1.952   8.874  1.00 94.21           O
ATOM   4119  HH  TYR A 270       0.454  -2.012   9.736  1.00 94.21           H
ATOM   4120  HN  TYR A 270       0.288  -8.910   4.911  1.00 94.21           H
ATOM   4121  N   ASN A 271      -2.396  -7.848   6.322  1.00 90.58           N
ATOM   4122  CA  ASN A 271      -3.787  -7.556   6.626  1.00 90.58           C
ATOM   4123  C   ASN A 271      -4.370  -8.692   7.469  1.00 90.58           C
ATOM   4124  O   ASN A 271      -5.328  -8.489   8.213  1.00 90.58           O
ATOM   4125  HA  ASN A 271      -3.770  -6.606   7.161  1.00 90.58           H
ATOM   4126  CB  ASN A 271      -4.618  -7.442   5.347  1.00 90.58           C
ATOM   4127 1HB  ASN A 271      -4.394  -8.281   4.687  1.00 90.58           H
ATOM   4128 2HB  ASN A 271      -5.679  -7.504   5.591  1.00 90.58           H
ATOM   4129  CG  ASN A 271      -4.332  -6.126   4.622  1.00 90.58           C
ATOM   4130  OD1 ASN A 271      -4.712  -5.052   5.058  1.00 90.58           O
ATOM   4131  ND2 ASN A 271      -3.643  -6.268   3.493  1.00 90.58           N
ATOM   4132 1HD2 ASN A 271      -3.362  -7.179   3.191  1.00 90.58           H
ATOM   4133 2HD2 ASN A 271      -3.406  -5.465   2.947  1.00 90.58           H
ATOM   4134  HN  ASN A 271      -2.211  -8.074   5.365  1.00 90.58           H
ATOM   4135  N   CYS A 272      -3.767  -9.863   7.324  1.00 92.74           N
ATOM   4136  CA  CYS A 272      -4.129 -10.999   8.155  1.00 92.74           C
ATOM   4137  C   CYS A 272      -3.824 -10.646   9.612  1.00 92.74           C
ATOM   4138  O   CYS A 272      -4.635 -10.904  10.500  1.00 92.74           O
ATOM   4139  HA  CYS A 272      -5.197 -11.163   8.011  1.00 92.74           H
ATOM   4140  CB  CYS A 272      -3.408 -12.275   7.714  1.00 92.74           C
ATOM   4141 1HB  CYS A 272      -2.344 -12.076   7.588  1.00 92.74           H
ATOM   4142 2HB  CYS A 272      -3.501 -13.039   8.485  1.00 92.74           H
ATOM   4143  SG  CYS A 272      -4.119 -12.884   6.142  1.00 92.74           S
ATOM   4144  HG  CYS A 272      -3.562 -11.956   5.368  1.00 92.74           H
ATOM   4145  HN  CYS A 272      -3.044 -10.041   6.656  1.00 92.74           H
ATOM   4146  N   ILE A 273      -2.653 -10.060   9.813  1.00 93.74           N
ATOM   4147  CA  ILE A 273      -2.216  -9.700  11.151  1.00 93.74           C
ATOM   4148  C   ILE A 273      -3.088  -8.559  11.678  1.00 93.74           C
ATOM   4149  O   ILE A 273      -3.434  -8.532  12.858  1.00 93.74           O
ATOM   4150  HA  ILE A 273      -2.364 -10.571  11.789  1.00 93.74           H
ATOM   4151  CB  ILE A 273      -0.719  -9.383  11.158  1.00 93.74           C
ATOM   4152  HB  ILE A 273      -0.533  -8.593  10.431  1.00 93.74           H
ATOM   4153  CG1 ILE A 273       0.101 -10.599  10.723  1.00 93.74           C
ATOM   4154 1HG1 ILE A 273      -0.193 -10.900   9.717  1.00 93.74           H
ATOM   4155 2HG1 ILE A 273       1.158 -10.333  10.680  1.00 93.74           H
ATOM   4156  CG2 ILE A 273      -0.277  -8.853  12.524  1.00 93.74           C
ATOM   4157 1HG2 ILE A 273      -0.829  -7.942  12.756  1.00 93.74           H
ATOM   4158 2HG2 ILE A 273      -0.480  -9.604  13.288  1.00 93.74           H
ATOM   4159 3HG2 ILE A 273       0.790  -8.636  12.502  1.00 93.74           H
ATOM   4160  CD1 ILE A 273      -0.097 -11.769  11.689  1.00 93.74           C
ATOM   4161 1HD1 ILE A 273       0.222 -11.472  12.689  1.00 93.74           H
ATOM   4162 2HD1 ILE A 273      -1.150 -12.047  11.711  1.00 93.74           H
ATOM   4163 3HD1 ILE A 273       0.497 -12.620  11.356  1.00 93.74           H
ATOM   4164  HN  ILE A 273      -2.009  -9.833   9.082  1.00 93.74           H
ATOM   4165  N   LEU A 274      -3.420  -7.646  10.777  1.00 92.87           N
ATOM   4166  CA  LEU A 274      -4.289  -6.534  11.124  1.00 92.87           C
ATOM   4167  C   LEU A 274      -5.620  -7.077  11.647  1.00 92.87           C
ATOM   4168  O   LEU A 274      -6.199  -6.519  12.578  1.00 92.87           O
ATOM   4169  HA  LEU A 274      -3.804  -5.978  11.926  1.00 92.87           H
ATOM   4170  CB  LEU A 274      -4.438  -5.580   9.937  1.00 92.87           C
ATOM   4171 1HB  LEU A 274      -4.583  -6.174   9.035  1.00 92.87           H
ATOM   4172 2HB  LEU A 274      -5.344  -4.991  10.081  1.00 92.87           H
ATOM   4173  CG  LEU A 274      -3.271  -4.619   9.699  1.00 92.87           C
ATOM   4174  HG  LEU A 274      -2.379  -5.210   9.492  1.00 92.87           H
ATOM   4175  CD1 LEU A 274      -3.526  -3.741   8.472  1.00 92.87           C
ATOM   4176 1HD1 LEU A 274      -3.644  -4.372   7.592  1.00 92.87           H
ATOM   4177 2HD1 LEU A 274      -4.434  -3.157   8.625  1.00 92.87           H
ATOM   4178 3HD1 LEU A 274      -2.681  -3.068   8.326  1.00 92.87           H
ATOM   4179  CD2 LEU A 274      -2.982  -3.787  10.950  1.00 92.87           C
ATOM   4180 1HD2 LEU A 274      -3.866  -3.205  11.211  1.00 92.87           H
ATOM   4181 2HD2 LEU A 274      -2.725  -4.450  11.776  1.00 92.87           H
ATOM   4182 3HD2 LEU A 274      -2.148  -3.113  10.753  1.00 92.87           H
ATOM   4183  HN  LEU A 274      -3.106  -7.656   9.828  1.00 92.87           H
ATOM   4184  N   LEU A 275      -6.067  -8.159  11.025  1.00 93.50           N
ATOM   4185  CA  LEU A 275      -7.313  -8.790  11.425  1.00 93.50           C
ATOM   4186  C   LEU A 275      -7.196  -9.267  12.874  1.00 93.50           C
ATOM   4187  O   LEU A 275      -8.084  -9.015  13.687  1.00 93.50           O
ATOM   4188  HA  LEU A 275      -8.095  -8.033  11.372  1.00 93.50           H
ATOM   4189  CB  LEU A 275      -7.690  -9.900  10.441  1.00 93.50           C
ATOM   4190 1HB  LEU A 275      -7.817  -9.455   9.454  1.00 93.50           H
ATOM   4191 2HB  LEU A 275      -6.855 -10.596  10.372  1.00 93.50           H
ATOM   4192  CG  LEU A 275      -8.954 -10.694  10.778  1.00 93.50           C
ATOM   4193  HG  LEU A 275      -8.852 -11.085  11.791  1.00 93.50           H
ATOM   4194  CD1 LEU A 275     -10.189  -9.791  10.765  1.00 93.50           C
ATOM   4195 1HD1 LEU A 275     -10.067  -8.998  11.503  1.00 93.50           H
ATOM   4196 2HD1 LEU A 275     -10.307  -9.350   9.775  1.00 93.50           H
ATOM   4197 3HD1 LEU A 275     -11.073 -10.380  11.008  1.00 93.50           H
ATOM   4198  CD2 LEU A 275      -9.113 -11.895   9.844  1.00 93.50           C
ATOM   4199 1HD2 LEU A 275      -9.183 -11.547   8.813  1.00 93.50           H
ATOM   4200 2HD2 LEU A 275      -8.249 -12.552   9.947  1.00 93.50           H
ATOM   4201 3HD2 LEU A 275     -10.018 -12.442  10.106  1.00 93.50           H
ATOM   4202  HN  LEU A 275      -5.594  -8.601  10.264  1.00 93.50           H
ATOM   4203  N   VAL A 276      -6.094  -9.947  13.153  1.00 94.42           N
ATOM   4204  CA  VAL A 276      -5.860 -10.480  14.484  1.00 94.42           C
ATOM   4205  C   VAL A 276      -5.860  -9.333  15.496  1.00 94.42           C
ATOM   4206  O   VAL A 276      -6.487  -9.429  16.550  1.00 94.42           O
ATOM   4207  HA  VAL A 276      -6.685 -11.154  14.718  1.00 94.42           H
ATOM   4208  CB  VAL A 276      -4.564 -11.294  14.502  1.00 94.42           C
ATOM   4209  HB  VAL A 276      -3.761 -10.652  14.140  1.00 94.42           H
ATOM   4210  CG1 VAL A 276      -4.211 -11.730  15.925  1.00 94.42           C
ATOM   4211 1HG1 VAL A 276      -4.080 -10.850  16.554  1.00 94.42           H
ATOM   4212 2HG1 VAL A 276      -5.016 -12.346  16.327  1.00 94.42           H
ATOM   4213 3HG1 VAL A 276      -3.286 -12.306  15.909  1.00 94.42           H
ATOM   4214  CG2 VAL A 276      -4.661 -12.500  13.566  1.00 94.42           C
ATOM   4215 1HG2 VAL A 276      -5.481 -13.143  13.886  1.00 94.42           H
ATOM   4216 2HG2 VAL A 276      -4.844 -12.156  12.548  1.00 94.42           H
ATOM   4217 3HG2 VAL A 276      -3.727 -13.060  13.598  1.00 94.42           H
ATOM   4218  HN  VAL A 276      -5.370 -10.135  12.489  1.00 94.42           H
ATOM   4219  N   GLN A 277      -5.149  -8.273  15.140  1.00 93.64           N
ATOM   4220  CA  GLN A 277      -5.039  -7.118  16.015  1.00 93.64           C
ATOM   4221  C   GLN A 277      -6.422  -6.517  16.278  1.00 93.64           C
ATOM   4222  O   GLN A 277      -6.679  -5.995  17.361  1.00 93.64           O
ATOM   4223  HA  GLN A 277      -4.617  -7.498  16.945  1.00 93.64           H
ATOM   4224  CB  GLN A 277      -4.091  -6.072  15.425  1.00 93.64           C
ATOM   4225 1HB  GLN A 277      -4.322  -5.919  14.371  1.00 93.64           H
ATOM   4226 2HB  GLN A 277      -4.241  -5.116  15.926  1.00 93.64           H
ATOM   4227  CG  GLN A 277      -2.632  -6.509  15.574  1.00 93.64           C
ATOM   4228 1HG  GLN A 277      -2.417  -6.719  16.621  1.00 93.64           H
ATOM   4229 2HG  GLN A 277      -2.468  -7.434  15.022  1.00 93.64           H
ATOM   4230  CD  GLN A 277      -1.680  -5.426  15.059  1.00 93.64           C
ATOM   4231  OE1 GLN A 277      -2.045  -4.563  14.278  1.00 93.64           O
ATOM   4232  NE2 GLN A 277      -0.444  -5.521  15.540  1.00 93.64           N
ATOM   4233 1HE2 GLN A 277      -0.210  -6.254  16.179  1.00 93.64           H
ATOM   4234 2HE2 GLN A 277       0.252  -4.858  15.263  1.00 93.64           H
ATOM   4235  HN  GLN A 277      -4.655  -8.196  14.274  1.00 93.64           H
ATOM   4236  N   THR A 278      -7.275  -6.612  15.268  1.00 93.73           N
ATOM   4237  CA  THR A 278      -8.619  -6.070  15.371  1.00 93.73           C
ATOM   4238  C   THR A 278      -9.441  -6.872  16.382  1.00 93.73           C
ATOM   4239  O   THR A 278     -10.093  -6.298  17.253  1.00 93.73           O
ATOM   4240  HA  THR A 278      -8.551  -5.051  15.752  1.00 93.73           H
ATOM   4241  CB  THR A 278      -9.230  -6.053  13.969  1.00 93.73           C
ATOM   4242  HB  THR A 278      -9.380  -7.066  13.597  1.00 93.73           H
ATOM   4243  OG1 THR A 278      -8.335  -5.245  13.210  1.00 93.73           O
ATOM   4244  HG1 THR A 278      -7.656  -5.821  12.755  1.00 93.73           H
ATOM   4245  CG2 THR A 278     -10.555  -5.289  13.917  1.00 93.73           C
ATOM   4246 1HG2 THR A 278     -10.392  -4.257  14.225  1.00 93.73           H
ATOM   4247 2HG2 THR A 278     -11.272  -5.760  14.590  1.00 93.73           H
ATOM   4248 3HG2 THR A 278     -10.946  -5.308  12.900  1.00 93.73           H
ATOM   4249  HN  THR A 278      -7.060  -7.048  14.394  1.00 93.73           H
ATOM   4250  N   ILE A 279      -9.382  -8.188  16.234  1.00 94.74           N
ATOM   4251  CA  ILE A 279     -10.142  -9.073  17.100  1.00 94.74           C
ATOM   4252  C   ILE A 279      -9.695  -8.870  18.549  1.00 94.74           C
ATOM   4253  O   ILE A 279     -10.522  -8.835  19.459  1.00 94.74           O
ATOM   4254  HA  ILE A 279     -11.191  -8.788  17.019  1.00 94.74           H
ATOM   4255  CB  ILE A 279     -10.028 -10.521  16.619  1.00 94.74           C
ATOM   4256  HB  ILE A 279      -8.971 -10.767  16.523  1.00 94.74           H
ATOM   4257  CG1 ILE A 279     -10.659 -10.690  15.235  1.00 94.74           C
ATOM   4258 1HG1 ILE A 279     -11.745 -10.661  15.320  1.00 94.74           H
ATOM   4259 2HG1 ILE A 279     -10.367  -9.858  14.594  1.00 94.74           H
ATOM   4260  CG2 ILE A 279     -10.626 -11.488  17.643  1.00 94.74           C
ATOM   4261 1HG2 ILE A 279     -10.093 -11.391  18.588  1.00 94.74           H
ATOM   4262 2HG2 ILE A 279     -11.680 -11.252  17.794  1.00 94.74           H
ATOM   4263 3HG2 ILE A 279     -10.532 -12.510  17.276  1.00 94.74           H
ATOM   4264  CD1 ILE A 279     -10.227 -12.011  14.594  1.00 94.74           C
ATOM   4265 1HD1 ILE A 279      -9.143 -12.026  14.488  1.00 94.74           H
ATOM   4266 2HD1 ILE A 279     -10.543 -12.841  15.225  1.00 94.74           H
ATOM   4267 3HD1 ILE A 279     -10.690 -12.105  13.611  1.00 94.74           H
ATOM   4268  HN  ILE A 279      -8.830  -8.648  15.539  1.00 94.74           H
ATOM   4269  N   ASP A 280      -8.388  -8.740  18.718  1.00 94.13           N
ATOM   4270  CA  ASP A 280      -7.815  -8.601  20.047  1.00 94.13           C
ATOM   4271  C   ASP A 280      -8.209  -7.241  20.627  1.00 94.13           C
ATOM   4272  O   ASP A 280      -8.359  -7.099  21.839  1.00 94.13           O
ATOM   4273  HA  ASP A 280      -8.221  -9.433  20.622  1.00 94.13           H
ATOM   4274  CB  ASP A 280      -6.288  -8.670  19.998  1.00 94.13           C
ATOM   4275 1HB  ASP A 280      -5.977  -9.533  19.410  1.00 94.13           H
ATOM   4276 2HB  ASP A 280      -5.896  -7.785  19.497  1.00 94.13           H
ATOM   4277  CG  ASP A 280      -5.698  -8.768  21.407  1.00 94.13           C
ATOM   4278  OD1 ASP A 280      -6.179  -9.639  22.164  1.00 94.13           O
ATOM   4279  OD2 ASP A 280      -4.781  -7.969  21.695  1.00 94.13           O
ATOM   4280  HN  ASP A 280      -7.725  -8.730  17.970  1.00 94.13           H
ATOM   4281  N   ALA A 281      -8.366  -6.275  19.733  1.00 92.66           N
ATOM   4282  CA  ALA A 281      -8.766  -4.938  20.138  1.00 92.66           C
ATOM   4283  C   ALA A 281     -10.150  -4.999  20.786  1.00 92.66           C
ATOM   4284  O   ALA A 281     -10.456  -4.212  21.681  1.00 92.66           O
ATOM   4285  HA  ALA A 281      -8.044  -4.585  20.875  1.00 92.66           H
ATOM   4286  CB  ALA A 281      -8.730  -4.005  18.926  1.00 92.66           C
ATOM   4287 1HB  ALA A 281      -7.718  -3.974  18.521  1.00 92.66           H
ATOM   4288 2HB  ALA A 281      -9.416  -4.374  18.164  1.00 92.66           H
ATOM   4289 3HB  ALA A 281      -9.030  -3.002  19.231  1.00 92.66           H
ATOM   4290  HN  ALA A 281      -8.224  -6.394  18.750  1.00 92.66           H
ATOM   4291  N   TYR A 282     -10.951  -5.941  20.309  1.00 91.38           N
ATOM   4292  CA  TYR A 282     -12.278  -6.147  20.865  1.00 91.38           C
ATOM   4293  C   TYR A 282     -12.231  -7.108  22.054  1.00 91.38           C
ATOM   4294  O   TYR A 282     -12.808  -6.830  23.104  1.00 91.38           O
ATOM   4295  HA  TYR A 282     -12.655  -5.182  21.201  1.00 91.38           H
ATOM   4296  CB  TYR A 282     -13.109  -6.779  19.746  1.00 91.38           C
ATOM   4297 1HB  TYR A 282     -12.494  -7.508  19.218  1.00 91.38           H
ATOM   4298 2HB  TYR A 282     -13.941  -7.326  20.191  1.00 91.38           H
ATOM   4299  CG  TYR A 282     -13.661  -5.771  18.736  1.00 91.38           C
ATOM   4300  CD1 TYR A 282     -14.754  -4.995  19.064  1.00 91.38           C
ATOM   4301  HD1 TYR A 282     -15.224  -5.099  20.042  1.00 91.38           H
ATOM   4302  CD2 TYR A 282     -13.067  -5.639  17.498  1.00 91.38           C
ATOM   4303  HD2 TYR A 282     -12.204  -6.253  17.239  1.00 91.38           H
ATOM   4304  CE1 TYR A 282     -15.274  -4.046  18.113  1.00 91.38           C
ATOM   4305  HE1 TYR A 282     -16.137  -3.427  18.358  1.00 91.38           H
ATOM   4306  CE2 TYR A 282     -13.587  -4.691  16.547  1.00 91.38           C
ATOM   4307  HE2 TYR A 282     -13.127  -4.576  15.566  1.00 91.38           H
ATOM   4308  CZ  TYR A 282     -14.665  -3.941  16.902  1.00 91.38           C
ATOM   4309  OH  TYR A 282     -15.156  -3.045  16.004  1.00 91.38           O
ATOM   4310  HH  TYR A 282     -14.617  -3.075  15.162  1.00 91.38           H
ATOM   4311  HN  TYR A 282     -10.706  -6.556  19.559  1.00 91.38           H
ATOM   4312  N   ALA A 283     -11.538  -8.219  21.850  1.00 91.92           N
ATOM   4313  CA  ALA A 283     -11.688  -9.366  22.729  1.00 91.92           C
ATOM   4314  C   ALA A 283     -10.612  -9.314  23.816  1.00 91.92           C
ATOM   4315  O   ALA A 283     -10.764  -9.921  24.875  1.00 91.92           O
ATOM   4316  HA  ALA A 283     -12.669  -9.299  23.199  1.00 91.92           H
ATOM   4317  CB  ALA A 283     -11.622 -10.653  21.905  1.00 91.92           C
ATOM   4318 1HB  ALA A 283     -12.425 -10.654  21.168  1.00 91.92           H
ATOM   4319 2HB  ALA A 283     -10.661 -10.710  21.395  1.00 91.92           H
ATOM   4320 3HB  ALA A 283     -11.734 -11.514  22.565  1.00 91.92           H
ATOM   4321  HN  ALA A 283     -10.886  -8.342  21.102  1.00 91.92           H
ATOM   4322  N   MET A 284      -9.548  -8.584  23.516  1.00 90.34           N
ATOM   4323  CA  MET A 284      -8.414  -8.506  24.421  1.00 90.34           C
ATOM   4324  C   MET A 284      -8.017  -9.896  24.923  1.00 90.34           C
ATOM   4325  O   MET A 284      -7.800 -10.090  26.118  1.00 90.34           O
ATOM   4326  HA  MET A 284      -7.600  -8.078  23.836  1.00 90.34           H
ATOM   4327  CB  MET A 284      -8.771  -7.616  25.612  1.00 90.34           C
ATOM   4328 1HB  MET A 284      -9.690  -7.974  26.076  1.00 90.34           H
ATOM   4329 2HB  MET A 284      -7.987  -7.680  26.367  1.00 90.34           H
ATOM   4330  CG  MET A 284      -8.948  -6.160  25.175  1.00 90.34           C
ATOM   4331 1HG  MET A 284      -8.008  -5.772  24.785  1.00 90.34           H
ATOM   4332 2HG  MET A 284      -9.678  -6.101  24.368  1.00 90.34           H
ATOM   4333  SD  MET A 284      -9.489  -5.169  26.558  1.00 90.34           S
ATOM   4334  CE  MET A 284     -11.258  -5.338  26.388  1.00 90.34           C
ATOM   4335 1HE  MET A 284     -11.568  -4.950  25.417  1.00 90.34           H
ATOM   4336 2HE  MET A 284     -11.531  -6.390  26.464  1.00 90.34           H
ATOM   4337 3HE  MET A 284     -11.754  -4.775  27.179  1.00 90.34           H
ATOM   4338  HN  MET A 284      -9.454  -8.052  22.674  1.00 90.34           H
ATOM   4339  N   PHE A 285      -7.934 -10.828  23.984  1.00 90.86           N
ATOM   4340  CA  PHE A 285      -7.731 -12.224  24.332  1.00 90.86           C
ATOM   4341  C   PHE A 285      -6.241 -12.543  24.475  1.00 90.86           C
ATOM   4342  O   PHE A 285      -5.874 -13.560  25.061  1.00 90.86           O
ATOM   4343  HA  PHE A 285      -8.231 -12.396  25.285  1.00 90.86           H
ATOM   4344  CB  PHE A 285      -8.311 -13.058  23.188  1.00 90.86           C
ATOM   4345 1HB  PHE A 285      -8.430 -14.087  23.527  1.00 90.86           H
ATOM   4346 2HB  PHE A 285      -9.307 -12.685  22.948  1.00 90.86           H
ATOM   4347  CG  PHE A 285      -7.460 -13.050  21.917  1.00 90.86           C
ATOM   4348  CD1 PHE A 285      -7.669 -12.103  20.964  1.00 90.86           C
ATOM   4349  HD1 PHE A 285      -8.444 -11.349  21.106  1.00 90.86           H
ATOM   4350  CD2 PHE A 285      -6.493 -13.990  21.740  1.00 90.86           C
ATOM   4351  HD2 PHE A 285      -6.325 -14.749  22.504  1.00 90.86           H
ATOM   4352  CE1 PHE A 285      -6.879 -12.095  19.785  1.00 90.86           C
ATOM   4353  HE1 PHE A 285      -7.047 -11.336  19.021  1.00 90.86           H
ATOM   4354  CE2 PHE A 285      -5.702 -13.982  20.561  1.00 90.86           C
ATOM   4355  HE2 PHE A 285      -4.928 -14.736  20.419  1.00 90.86           H
ATOM   4356  CZ  PHE A 285      -5.912 -13.035  19.608  1.00 90.86           C
ATOM   4357  HZ  PHE A 285      -5.305 -13.029  18.702  1.00 90.86           H
ATOM   4358  HN  PHE A 285      -8.002 -10.642  23.004  1.00 90.86           H
ATOM   4359  N   ILE A 286      -5.424 -11.655  23.929  1.00 91.66           N
ATOM   4360  CA  ILE A 286      -3.982 -11.809  24.021  1.00 91.66           C
ATOM   4361  C   ILE A 286      -3.493 -11.213  25.343  1.00 91.66           C
ATOM   4362  O   ILE A 286      -3.056 -10.065  25.386  1.00 91.66           O
ATOM   4363  HA  ILE A 286      -3.767 -12.878  24.023  1.00 91.66           H
ATOM   4364  CB  ILE A 286      -3.299 -11.213  22.788  1.00 91.66           C
ATOM   4365  HB  ILE A 286      -3.488 -10.139  22.779  1.00 91.66           H
ATOM   4366  CG1 ILE A 286      -3.894 -11.787  21.501  1.00 91.66           C
ATOM   4367 1HG1 ILE A 286      -3.611 -12.835  21.402  1.00 91.66           H
ATOM   4368 2HG1 ILE A 286      -4.982 -11.754  21.552  1.00 91.66           H
ATOM   4369  CG2 ILE A 286      -1.783 -11.404  22.855  1.00 91.66           C
ATOM   4370 1HG2 ILE A 286      -1.393 -10.909  23.744  1.00 91.66           H
ATOM   4371 2HG2 ILE A 286      -1.553 -12.469  22.901  1.00 91.66           H
ATOM   4372 3HG2 ILE A 286      -1.322 -10.972  21.966  1.00 91.66           H
ATOM   4373  CD1 ILE A 286      -3.411 -11.005  20.277  1.00 91.66           C
ATOM   4374 1HD1 ILE A 286      -3.717  -9.963  20.369  1.00 91.66           H
ATOM   4375 2HD1 ILE A 286      -2.324 -11.061  20.216  1.00 91.66           H
ATOM   4376 3HD1 ILE A 286      -3.849 -11.435  19.376  1.00 91.66           H
ATOM   4377  HN  ILE A 286      -5.731 -10.843  23.431  1.00 91.66           H
ATOM   4378  N   SER A 287      -3.584 -12.022  26.389  1.00 88.39           N
ATOM   4379  CA  SER A 287      -3.130 -11.599  27.703  1.00 88.39           C
ATOM   4380  C   SER A 287      -1.677 -12.028  27.917  1.00 88.39           C
ATOM   4381  O   SER A 287      -1.001 -11.519  28.810  1.00 88.39           O
ATOM   4382  HA  SER A 287      -3.211 -10.512  27.700  1.00 88.39           H
ATOM   4383  CB  SER A 287      -4.022 -12.175  28.805  1.00 88.39           C
ATOM   4384 1HB  SER A 287      -3.637 -11.870  29.778  1.00 88.39           H
ATOM   4385 2HB  SER A 287      -5.025 -11.758  28.714  1.00 88.39           H
ATOM   4386  OG  SER A 287      -4.091 -13.597  28.747  1.00 88.39           O
ATOM   4387  HG  SER A 287      -4.717 -13.937  29.449  1.00 88.39           H
ATOM   4388  HN  SER A 287      -3.958 -12.948  26.348  1.00 88.39           H
ATOM   4389  N   ASN A 288      -1.239 -12.961  27.084  1.00 91.70           N
ATOM   4390  CA  ASN A 288       0.084 -13.541  27.238  1.00 91.70           C
ATOM   4391  C   ASN A 288       1.110 -12.654  26.529  1.00 91.70           C
ATOM   4392  O   ASN A 288       0.982 -12.382  25.336  1.00 91.70           O
ATOM   4393  HA  ASN A 288       0.251 -13.593  28.313  1.00 91.70           H
ATOM   4394  CB  ASN A 288       0.151 -14.935  26.611  1.00 91.70           C
ATOM   4395 1HB  ASN A 288      -0.678 -15.541  26.975  1.00 91.70           H
ATOM   4396 2HB  ASN A 288       0.038 -14.857  25.530  1.00 91.70           H
ATOM   4397  CG  ASN A 288       1.477 -15.622  26.943  1.00 91.70           C
ATOM   4398  OD1 ASN A 288       2.544 -15.036  26.873  1.00 91.70           O
ATOM   4399  ND2 ASN A 288       1.350 -16.895  27.307  1.00 91.70           N
ATOM   4400 1HD2 ASN A 288       0.444 -17.316  27.344  1.00 91.70           H
ATOM   4401 2HD2 ASN A 288       2.160 -17.430  27.545  1.00 91.70           H
ATOM   4402  HN  ASN A 288      -1.771 -13.319  26.316  1.00 91.70           H
ATOM   4403  N   CYS A 289       2.105 -12.228  27.293  1.00 91.38           N
ATOM   4404  CA  CYS A 289       3.088 -11.286  26.785  1.00 91.38           C
ATOM   4405  C   CYS A 289       3.880 -11.972  25.670  1.00 91.38           C
ATOM   4406  O   CYS A 289       4.265 -11.332  24.693  1.00 91.38           O
ATOM   4407  HA  CYS A 289       2.532 -10.432  26.397  1.00 91.38           H
ATOM   4408  CB  CYS A 289       4.001 -10.767  27.898  1.00 91.38           C
ATOM   4409 1HB  CYS A 289       3.405 -10.289  28.675  1.00 91.38           H
ATOM   4410 2HB  CYS A 289       4.527 -11.599  28.366  1.00 91.38           H
ATOM   4411  SG  CYS A 289       5.206  -9.572  27.212  1.00 91.38           S
ATOM   4412  HN  CYS A 289       2.244 -12.514  28.241  1.00 91.38           H
ATOM   4413  N   ALA A 290       4.100 -13.265  25.854  1.00 92.97           N
ATOM   4414  CA  ALA A 290       4.891 -14.032  24.907  1.00 92.97           C
ATOM   4415  C   ALA A 290       4.183 -14.046  23.551  1.00 92.97           C
ATOM   4416  O   ALA A 290       4.809 -13.817  22.517  1.00 92.97           O
ATOM   4417  HA  ALA A 290       5.854 -13.533  24.799  1.00 92.97           H
ATOM   4418  CB  ALA A 290       5.124 -15.440  25.458  1.00 92.97           C
ATOM   4419 1HB  ALA A 290       5.655 -15.376  26.407  1.00 92.97           H
ATOM   4420 2HB  ALA A 290       4.164 -15.933  25.612  1.00 92.97           H
ATOM   4421 3HB  ALA A 290       5.717 -16.015  24.747  1.00 92.97           H
ATOM   4422  HN  ALA A 290       3.748 -13.787  26.632  1.00 92.97           H
ATOM   4423  N   VAL A 291       2.887 -14.316  23.599  1.00 93.53           N
ATOM   4424  CA  VAL A 291       2.088 -14.367  22.386  1.00 93.53           C
ATOM   4425  C   VAL A 291       2.048 -12.978  21.748  1.00 93.53           C
ATOM   4426  O   VAL A 291       2.174 -12.846  20.531  1.00 93.53           O
ATOM   4427  HA  VAL A 291       2.578 -15.056  21.698  1.00 93.53           H
ATOM   4428  CB  VAL A 291       0.696 -14.921  22.700  1.00 93.53           C
ATOM   4429  HB  VAL A 291       0.229 -14.260  23.429  1.00 93.53           H
ATOM   4430  CG1 VAL A 291      -0.183 -14.935  21.447  1.00 93.53           C
ATOM   4431 1HG1 VAL A 291      -0.288 -13.920  21.066  1.00 93.53           H
ATOM   4432 2HG1 VAL A 291       0.280 -15.563  20.686  1.00 93.53           H
ATOM   4433 3HG1 VAL A 291      -1.166 -15.333  21.698  1.00 93.53           H
ATOM   4434  CG2 VAL A 291       0.788 -16.316  23.321  1.00 93.53           C
ATOM   4435 1HG2 VAL A 291       1.285 -16.992  22.624  1.00 93.53           H
ATOM   4436 2HG2 VAL A 291       1.361 -16.264  24.247  1.00 93.53           H
ATOM   4437 3HG2 VAL A 291      -0.215 -16.686  23.534  1.00 93.53           H
ATOM   4438  HN  VAL A 291       2.384 -14.498  24.444  1.00 93.53           H
ATOM   4439  N   SER A 292       1.874 -11.976  22.597  1.00 93.19           N
ATOM   4440  CA  SER A 292       1.785 -10.603  22.128  1.00 93.19           C
ATOM   4441  C   SER A 292       3.081 -10.208  21.418  1.00 93.19           C
ATOM   4442  O   SER A 292       3.048  -9.577  20.363  1.00 93.19           O
ATOM   4443  HA  SER A 292       0.948 -10.591  21.431  1.00 93.19           H
ATOM   4444  CB  SER A 292       1.499  -9.643  23.285  1.00 93.19           C
ATOM   4445 1HB  SER A 292       0.653 -10.014  23.863  1.00 93.19           H
ATOM   4446 2HB  SER A 292       2.357  -9.619  23.956  1.00 93.19           H
ATOM   4447  OG  SER A 292       1.217  -8.324  22.826  1.00 93.19           O
ATOM   4448  HG  SER A 292       0.312  -8.295  22.402  1.00 93.19           H
ATOM   4449  HN  SER A 292       1.794 -12.090  23.588  1.00 93.19           H
ATOM   4450  N   THR A 293       4.193 -10.595  22.026  1.00 93.30           N
ATOM   4451  CA  THR A 293       5.499 -10.246  21.492  1.00 93.30           C
ATOM   4452  C   THR A 293       5.675 -10.834  20.090  1.00 93.30           C
ATOM   4453  O   THR A 293       6.144 -10.151  19.181  1.00 93.30           O
ATOM   4454  HA  THR A 293       5.551  -9.162  21.393  1.00 93.30           H
ATOM   4455  CB  THR A 293       6.559 -10.720  22.487  1.00 93.30           C
ATOM   4456  HB  THR A 293       6.466 -11.790  22.675  1.00 93.30           H
ATOM   4457  OG1 THR A 293       6.372  -9.878  23.621  1.00 93.30           O
ATOM   4458  HG1 THR A 293       5.803 -10.340  24.301  1.00 93.30           H
ATOM   4459  CG2 THR A 293       7.982 -10.406  22.021  1.00 93.30           C
ATOM   4460 1HG2 THR A 293       8.095  -9.329  21.898  1.00 93.30           H
ATOM   4461 2HG2 THR A 293       8.170 -10.902  21.069  1.00 93.30           H
ATOM   4462 3HG2 THR A 293       8.695 -10.763  22.764  1.00 93.30           H
ATOM   4463  HN  THR A 293       4.212 -11.135  22.867  1.00 93.30           H
ATOM   4464  N   ASN A 294       5.290 -12.095  19.959  1.00 94.09           N
ATOM   4465  CA  ASN A 294       5.455 -12.801  18.700  1.00 94.09           C
ATOM   4466  C   ASN A 294       4.565 -12.153  17.637  1.00 94.09           C
ATOM   4467  O   ASN A 294       4.959 -12.040  16.477  1.00 94.09           O
ATOM   4468  HA  ASN A 294       6.516 -12.718  18.462  1.00 94.09           H
ATOM   4469  CB  ASN A 294       5.042 -14.268  18.833  1.00 94.09           C
ATOM   4470 1HB  ASN A 294       4.075 -14.334  19.330  1.00 94.09           H
ATOM   4471 2HB  ASN A 294       4.921 -14.707  17.842  1.00 94.09           H
ATOM   4472  CG  ASN A 294       6.084 -15.061  19.624  1.00 94.09           C
ATOM   4473  OD1 ASN A 294       7.218 -14.647  19.796  1.00 94.09           O
ATOM   4474  ND2 ASN A 294       5.637 -16.223  20.094  1.00 94.09           N
ATOM   4475 1HD2 ASN A 294       4.694 -16.504  19.917  1.00 94.09           H
ATOM   4476 2HD2 ASN A 294       6.244 -16.814  20.625  1.00 94.09           H
ATOM   4477  HN  ASN A 294       4.874 -12.631  20.693  1.00 94.09           H
ATOM   4478  N   ILE A 295       3.381 -11.746  18.071  1.00 93.94           N
ATOM   4479  CA  ILE A 295       2.412 -11.161  17.160  1.00 93.94           C
ATOM   4480  C   ILE A 295       2.944  -9.822  16.647  1.00 93.94           C
ATOM   4481  O   ILE A 295       2.765  -9.486  15.477  1.00 93.94           O
ATOM   4482  HA  ILE A 295       2.308 -11.839  16.313  1.00 93.94           H
ATOM   4483  CB  ILE A 295       1.040 -11.061  17.830  1.00 93.94           C
ATOM   4484  HB  ILE A 295       1.182 -10.699  18.848  1.00 93.94           H
ATOM   4485  CG1 ILE A 295       0.376 -12.436  17.928  1.00 93.94           C
ATOM   4486 1HG1 ILE A 295       0.100 -12.782  16.933  1.00 93.94           H
ATOM   4487 2HG1 ILE A 295       1.086 -13.159  18.331  1.00 93.94           H
ATOM   4488  CG2 ILE A 295       0.150 -10.046  17.110  1.00 93.94           C
ATOM   4489 1HG2 ILE A 295       0.624  -9.064  17.136  1.00 93.94           H
ATOM   4490 2HG2 ILE A 295       0.012 -10.355  16.074  1.00 93.94           H
ATOM   4491 3HG2 ILE A 295      -0.819  -9.995  17.607  1.00 93.94           H
ATOM   4492  CD1 ILE A 295      -0.866 -12.383  18.819  1.00 93.94           C
ATOM   4493 1HD1 ILE A 295      -0.582 -12.060  19.821  1.00 93.94           H
ATOM   4494 2HD1 ILE A 295      -1.584 -11.678  18.400  1.00 93.94           H
ATOM   4495 3HD1 ILE A 295      -1.318 -13.373  18.872  1.00 93.94           H
ATOM   4496  HN  ILE A 295       3.082 -11.810  19.023  1.00 93.94           H
ATOM   4497  N   ASP A 296       3.587  -9.092  17.547  1.00 93.77           N
ATOM   4498  CA  ASP A 296       4.133  -7.790  17.203  1.00 93.77           C
ATOM   4499  C   ASP A 296       5.273  -7.968  16.199  1.00 93.77           C
ATOM   4500  O   ASP A 296       5.414  -7.178  15.267  1.00 93.77           O
ATOM   4501  HA  ASP A 296       3.295  -7.229  16.788  1.00 93.77           H
ATOM   4502  CB  ASP A 296       4.696  -7.086  18.439  1.00 93.77           C
ATOM   4503 1HB  ASP A 296       5.394  -7.748  18.953  1.00 93.77           H
ATOM   4504 2HB  ASP A 296       5.260  -6.204  18.134  1.00 93.77           H
ATOM   4505  CG  ASP A 296       3.575  -6.676  19.396  1.00 93.77           C
ATOM   4506  OD1 ASP A 296       2.424  -6.590  18.917  1.00 93.77           O
ATOM   4507  OD2 ASP A 296       3.894  -6.458  20.585  1.00 93.77           O
ATOM   4508  HN  ASP A 296       3.738  -9.377  18.493  1.00 93.77           H
ATOM   4509  N   ILE A 297       6.059  -9.011  16.424  1.00 94.49           N
ATOM   4510  CA  ILE A 297       7.144  -9.340  15.514  1.00 94.49           C
ATOM   4511  C   ILE A 297       6.563  -9.721  14.151  1.00 94.49           C
ATOM   4512  O   ILE A 297       7.063  -9.286  13.115  1.00 94.49           O
ATOM   4513  HA  ILE A 297       7.751  -8.443  15.392  1.00 94.49           H
ATOM   4514  CB  ILE A 297       8.044 -10.418  16.122  1.00 94.49           C
ATOM   4515  HB  ILE A 297       7.410 -11.217  16.505  1.00 94.49           H
ATOM   4516  CG1 ILE A 297       8.838  -9.864  17.307  1.00 94.49           C
ATOM   4517 1HG1 ILE A 297       9.567  -9.136  16.953  1.00 94.49           H
ATOM   4518 2HG1 ILE A 297       8.166  -9.339  17.986  1.00 94.49           H
ATOM   4519  CG2 ILE A 297       8.956 -11.034  15.059  1.00 94.49           C
ATOM   4520 1HG2 ILE A 297       8.347 -11.488  14.277  1.00 94.49           H
ATOM   4521 2HG2 ILE A 297       9.585 -10.257  14.625  1.00 94.49           H
ATOM   4522 3HG2 ILE A 297       9.585 -11.796  15.518  1.00 94.49           H
ATOM   4523  CD1 ILE A 297       9.555 -10.987  18.059  1.00 94.49           C
ATOM   4524 1HD1 ILE A 297       8.821 -11.701  18.433  1.00 94.49           H
ATOM   4525 2HD1 ILE A 297      10.244 -11.495  17.384  1.00 94.49           H
ATOM   4526 3HD1 ILE A 297      10.111 -10.566  18.897  1.00 94.49           H
ATOM   4527  HN  ILE A 297       5.964  -9.625  17.208  1.00 94.49           H
ATOM   4528  N   CYS A 298       5.514 -10.531  14.196  1.00 94.70           N
ATOM   4529  CA  CYS A 298       4.851 -10.964  12.978  1.00 94.70           C
ATOM   4530  C   CYS A 298       4.381  -9.722  12.218  1.00 94.70           C
ATOM   4531  O   CYS A 298       4.483  -9.662  10.994  1.00 94.70           O
ATOM   4532  HA  CYS A 298       5.592 -11.515  12.397  1.00 94.70           H
ATOM   4533  CB  CYS A 298       3.697 -11.923  13.273  1.00 94.70           C
ATOM   4534 1HB  CYS A 298       3.089 -11.534  14.089  1.00 94.70           H
ATOM   4535 2HB  CYS A 298       3.047 -12.002  12.401  1.00 94.70           H
ATOM   4536  SG  CYS A 298       4.352 -13.574  13.715  1.00 94.70           S
ATOM   4537  HG  CYS A 298       4.756 -13.240  14.937  1.00 94.70           H
ATOM   4538  HN  CYS A 298       5.119 -10.888  15.042  1.00 94.70           H
ATOM   4539  N   PHE A 299       3.877  -8.759  12.977  1.00 94.72           N
ATOM   4540  CA  PHE A 299       3.402  -7.517  12.392  1.00 94.72           C
ATOM   4541  C   PHE A 299       4.522  -6.806  11.630  1.00 94.72           C
ATOM   4542  O   PHE A 299       4.328  -6.372  10.496  1.00 94.72           O
ATOM   4543  HA  PHE A 299       2.599  -7.771  11.700  1.00 94.72           H
ATOM   4544  CB  PHE A 299       2.942  -6.626  13.547  1.00 94.72           C
ATOM   4545 1HB  PHE A 299       2.158  -7.142  14.101  1.00 94.72           H
ATOM   4546 2HB  PHE A 299       3.775  -6.481  14.235  1.00 94.72           H
ATOM   4547  CG  PHE A 299       2.420  -5.257  13.108  1.00 94.72           C
ATOM   4548  CD1 PHE A 299       3.275  -4.205  13.000  1.00 94.72           C
ATOM   4549  HD1 PHE A 299       4.333  -4.338  13.226  1.00 94.72           H
ATOM   4550  CD2 PHE A 299       1.100  -5.091  12.825  1.00 94.72           C
ATOM   4551  HD2 PHE A 299       0.414  -5.934  12.911  1.00 94.72           H
ATOM   4552  CE1 PHE A 299       2.790  -2.934  12.591  1.00 94.72           C
ATOM   4553  HE1 PHE A 299       3.476  -2.091  12.505  1.00 94.72           H
ATOM   4554  CE2 PHE A 299       0.615  -3.821  12.416  1.00 94.72           C
ATOM   4555  HE2 PHE A 299      -0.443  -3.688  12.190  1.00 94.72           H
ATOM   4556  CZ  PHE A 299       1.470  -2.769  12.308  1.00 94.72           C
ATOM   4557  HZ  PHE A 299       1.098  -1.794  11.995  1.00 94.72           H
ATOM   4558  HN  PHE A 299       3.790  -8.819  13.971  1.00 94.72           H
ATOM   4559  N   GLN A 300       5.671  -6.710  12.284  1.00 93.80           N
ATOM   4560  CA  GLN A 300       6.799  -5.994  11.713  1.00 93.80           C
ATOM   4561  C   GLN A 300       7.254  -6.668  10.417  1.00 93.80           C
ATOM   4562  O   GLN A 300       7.551  -5.993   9.433  1.00 93.80           O
ATOM   4563  HA  GLN A 300       6.428  -4.992  11.498  1.00 93.80           H
ATOM   4564  CB  GLN A 300       7.951  -5.898  12.715  1.00 93.80           C
ATOM   4565 1HB  GLN A 300       8.151  -6.882  13.141  1.00 93.80           H
ATOM   4566 2HB  GLN A 300       8.859  -5.583  12.202  1.00 93.80           H
ATOM   4567  CG  GLN A 300       7.622  -4.910  13.836  1.00 93.80           C
ATOM   4568 1HG  GLN A 300       7.458  -3.918  13.414  1.00 93.80           H
ATOM   4569 2HG  GLN A 300       6.695  -5.205  14.326  1.00 93.80           H
ATOM   4570  CD  GLN A 300       8.754  -4.850  14.864  1.00 93.80           C
ATOM   4571  OE1 GLN A 300       9.669  -5.656  14.865  1.00 93.80           O
ATOM   4572  NE2 GLN A 300       8.639  -3.854  15.737  1.00 93.80           N
ATOM   4573 1HE2 GLN A 300       7.862  -3.227  15.681  1.00 93.80           H
ATOM   4574 2HE2 GLN A 300       9.330  -3.731  16.450  1.00 93.80           H
ATOM   4575  HN  GLN A 300       5.836  -7.109  13.186  1.00 93.80           H
ATOM   4576  N   VAL A 301       7.296  -7.992  10.459  1.00 94.76           N
ATOM   4577  CA  VAL A 301       7.772  -8.762   9.323  1.00 94.76           C
ATOM   4578  C   VAL A 301       6.828  -8.552   8.138  1.00 94.76           C
ATOM   4579  O   VAL A 301       7.270  -8.219   7.039  1.00 94.76           O
ATOM   4580  HA  VAL A 301       8.759  -8.381   9.057  1.00 94.76           H
ATOM   4581  CB  VAL A 301       7.923 -10.234   9.714  1.00 94.76           C
ATOM   4582  HB  VAL A 301       6.970 -10.571  10.121  1.00 94.76           H
ATOM   4583  CG1 VAL A 301       8.243 -11.096   8.492  1.00 94.76           C
ATOM   4584 1HG1 VAL A 301       7.437 -11.008   7.764  1.00 94.76           H
ATOM   4585 2HG1 VAL A 301       9.177 -10.757   8.042  1.00 94.76           H
ATOM   4586 3HG1 VAL A 301       8.345 -12.137   8.798  1.00 94.76           H
ATOM   4587  CG2 VAL A 301       8.986 -10.406  10.801  1.00 94.76           C
ATOM   4588 1HG2 VAL A 301       9.945 -10.043  10.432  1.00 94.76           H
ATOM   4589 2HG2 VAL A 301       8.698  -9.837  11.685  1.00 94.76           H
ATOM   4590 3HG2 VAL A 301       9.072 -11.461  11.060  1.00 94.76           H
ATOM   4591  HN  VAL A 301       7.011  -8.536  11.249  1.00 94.76           H
ATOM   4592  N   THR A 302       5.546  -8.756   8.401  1.00 94.76           N
ATOM   4593  CA  THR A 302       4.547  -8.699   7.346  1.00 94.76           C
ATOM   4594  C   THR A 302       4.419  -7.272   6.810  1.00 94.76           C
ATOM   4595  O   THR A 302       4.156  -7.071   5.625  1.00 94.76           O
ATOM   4596  HA  THR A 302       4.885  -9.322   6.519  1.00 94.76           H
ATOM   4597  CB  THR A 302       3.237  -9.258   7.905  1.00 94.76           C
ATOM   4598  HB  THR A 302       2.450  -9.231   7.152  1.00 94.76           H
ATOM   4599  OG1 THR A 302       2.997  -8.478   9.074  1.00 94.76           O
ATOM   4600  HG1 THR A 302       3.383  -8.935   9.875  1.00 94.76           H
ATOM   4601  CG2 THR A 302       3.388 -10.685   8.435  1.00 94.76           C
ATOM   4602 1HG2 THR A 302       4.127 -10.700   9.235  1.00 94.76           H
ATOM   4603 2HG2 THR A 302       3.715 -11.340   7.626  1.00 94.76           H
ATOM   4604 3HG2 THR A 302       2.429 -11.033   8.819  1.00 94.76           H
ATOM   4605  HN  THR A 302       5.187  -8.957   9.312  1.00 94.76           H
ATOM   4606  N   GLN A 303       4.611  -6.316   7.708  1.00 93.70           N
ATOM   4607  CA  GLN A 303       4.600  -4.915   7.324  1.00 93.70           C
ATOM   4608  C   GLN A 303       5.706  -4.636   6.305  1.00 93.70           C
ATOM   4609  O   GLN A 303       5.487  -3.926   5.325  1.00 93.70           O
ATOM   4610  HA  GLN A 303       3.625  -4.747   6.867  1.00 93.70           H
ATOM   4611  CB  GLN A 303       4.743  -4.010   8.549  1.00 93.70           C
ATOM   4612 1HB  GLN A 303       3.933  -4.212   9.251  1.00 93.70           H
ATOM   4613 2HB  GLN A 303       5.676  -4.235   9.066  1.00 93.70           H
ATOM   4614  CG  GLN A 303       4.719  -2.534   8.146  1.00 93.70           C
ATOM   4615 1HG  GLN A 303       5.642  -2.282   7.623  1.00 93.70           H
ATOM   4616 2HG  GLN A 303       3.899  -2.356   7.450  1.00 93.70           H
ATOM   4617  CD  GLN A 303       4.559  -1.633   9.373  1.00 93.70           C
ATOM   4618  OE1 GLN A 303       5.475  -1.434  10.153  1.00 93.70           O
ATOM   4619  NE2 GLN A 303       3.346  -1.102   9.499  1.00 93.70           N
ATOM   4620 1HE2 GLN A 303       2.638  -1.307   8.823  1.00 93.70           H
ATOM   4621 2HE2 GLN A 303       3.142  -0.498  10.269  1.00 93.70           H
ATOM   4622  HN  GLN A 303       4.771  -6.487   8.680  1.00 93.70           H
ATOM   4623  N   THR A 304       6.871  -5.209   6.571  1.00 93.82           N
ATOM   4624  CA  THR A 304       8.026  -4.988   5.717  1.00 93.82           C
ATOM   4625  C   THR A 304       7.768  -5.545   4.316  1.00 93.82           C
ATOM   4626  O   THR A 304       8.139  -4.925   3.320  1.00 93.82           O
ATOM   4627  HA  THR A 304       8.175  -3.913   5.612  1.00 93.82           H
ATOM   4628  CB  THR A 304       9.246  -5.608   6.403  1.00 93.82           C
ATOM   4629  HB  THR A 304       9.159  -6.693   6.444  1.00 93.82           H
ATOM   4630  OG1 THR A 304       9.309  -4.947   7.663  1.00 93.82           O
ATOM   4631  HG1 THR A 304       8.857  -5.501   8.363  1.00 93.82           H
ATOM   4632  CG2 THR A 304      10.559  -5.227   5.716  1.00 93.82           C
ATOM   4633 1HG2 THR A 304      10.678  -4.144   5.735  1.00 93.82           H
ATOM   4634 2HG2 THR A 304      10.543  -5.573   4.683  1.00 93.82           H
ATOM   4635 3HG2 THR A 304      11.392  -5.693   6.243  1.00 93.82           H
ATOM   4636  HN  THR A 304       7.032  -5.813   7.351  1.00 93.82           H
ATOM   4637  N   ILE A 305       7.135  -6.708   4.283  1.00 94.23           N
ATOM   4638  CA  ILE A 305       6.810  -7.349   3.020  1.00 94.23           C
ATOM   4639  C   ILE A 305       5.856  -6.452   2.229  1.00 94.23           C
ATOM   4640  O   ILE A 305       5.984  -6.324   1.013  1.00 94.23           O
ATOM   4641  HA  ILE A 305       7.738  -7.448   2.456  1.00 94.23           H
ATOM   4642  CB  ILE A 305       6.272  -8.761   3.258  1.00 94.23           C
ATOM   4643  HB  ILE A 305       5.455  -8.698   3.977  1.00 94.23           H
ATOM   4644  CG1 ILE A 305       7.346  -9.661   3.872  1.00 94.23           C
ATOM   4645 1HG1 ILE A 305       8.107  -9.887   3.125  1.00 94.23           H
ATOM   4646 2HG1 ILE A 305       7.845  -9.135   4.686  1.00 94.23           H
ATOM   4647  CG2 ILE A 305       5.696  -9.352   1.970  1.00 94.23           C
ATOM   4648 1HG2 ILE A 305       4.880  -8.723   1.614  1.00 94.23           H
ATOM   4649 2HG2 ILE A 305       6.476  -9.399   1.211  1.00 94.23           H
ATOM   4650 3HG2 ILE A 305       5.320 -10.356   2.168  1.00 94.23           H
ATOM   4651  CD1 ILE A 305       6.736 -10.963   4.397  1.00 94.23           C
ATOM   4652 1HD1 ILE A 305       5.994 -10.734   5.161  1.00 94.23           H
ATOM   4653 2HD1 ILE A 305       6.260 -11.497   3.575  1.00 94.23           H
ATOM   4654 3HD1 ILE A 305       7.522 -11.584   4.827  1.00 94.23           H
ATOM   4655  HN  ILE A 305       6.846  -7.210   5.098  1.00 94.23           H
ATOM   4656  N   ALA A 306       4.920  -5.854   2.953  1.00 93.45           N
ATOM   4657  CA  ALA A 306       3.911  -5.017   2.326  1.00 93.45           C
ATOM   4658  C   ALA A 306       4.588  -3.810   1.675  1.00 93.45           C
ATOM   4659  O   ALA A 306       4.183  -3.371   0.600  1.00 93.45           O
ATOM   4660  HA  ALA A 306       3.422  -5.609   1.553  1.00 93.45           H
ATOM   4661  CB  ALA A 306       2.868  -4.609   3.369  1.00 93.45           C
ATOM   4662 1HB  ALA A 306       2.396  -5.501   3.779  1.00 93.45           H
ATOM   4663 2HB  ALA A 306       3.354  -4.053   4.171  1.00 93.45           H
ATOM   4664 3HB  ALA A 306       2.111  -3.981   2.899  1.00 93.45           H
ATOM   4665  HN  ALA A 306       4.845  -5.935   3.947  1.00 93.45           H
ATOM   4666  N   PHE A 307       5.608  -3.306   2.355  1.00 94.09           N
ATOM   4667  CA  PHE A 307       6.299  -2.114   1.893  1.00 94.09           C
ATOM   4668  C   PHE A 307       7.178  -2.424   0.680  1.00 94.09           C
ATOM   4669  O   PHE A 307       7.357  -1.578  -0.194  1.00 94.09           O
ATOM   4670  HA  PHE A 307       5.537  -1.387   1.611  1.00 94.09           H
ATOM   4671  CB  PHE A 307       7.188  -1.638   3.044  1.00 94.09           C
ATOM   4672 1HB  PHE A 307       7.767  -2.484   3.416  1.00 94.09           H
ATOM   4673 2HB  PHE A 307       7.900  -0.908   2.662  1.00 94.09           H
ATOM   4674  CG  PHE A 307       6.417  -1.015   4.210  1.00 94.09           C
ATOM   4675  CD1 PHE A 307       5.057  -1.044   4.218  1.00 94.09           C
ATOM   4676  HD1 PHE A 307       4.517  -1.511   3.395  1.00 94.09           H
ATOM   4677  CD2 PHE A 307       7.091  -0.433   5.237  1.00 94.09           C
ATOM   4678  HD2 PHE A 307       8.181  -0.410   5.230  1.00 94.09           H
ATOM   4679  CE1 PHE A 307       4.342  -0.466   5.300  1.00 94.09           C
ATOM   4680  HE1 PHE A 307       3.252  -0.488   5.307  1.00 94.09           H
ATOM   4681  CE2 PHE A 307       6.376   0.145   6.319  1.00 94.09           C
ATOM   4682  HE2 PHE A 307       6.916   0.612   7.142  1.00 94.09           H
ATOM   4683  CZ  PHE A 307       5.016   0.117   6.327  1.00 94.09           C
ATOM   4684  HZ  PHE A 307       4.467   0.560   7.158  1.00 94.09           H
ATOM   4685  HN  PHE A 307       5.963  -3.698   3.204  1.00 94.09           H
ATOM   4686  N   PHE A 308       7.704  -3.641   0.666  1.00 94.03           N
ATOM   4687  CA  PHE A 308       8.588  -4.061  -0.407  1.00 94.03           C
ATOM   4688  C   PHE A 308       7.866  -4.030  -1.756  1.00 94.03           C
ATOM   4689  O   PHE A 308       8.505  -3.941  -2.804  1.00 94.03           O
ATOM   4690  HA  PHE A 308       9.425  -3.364  -0.429  1.00 94.03           H
ATOM   4691  CB  PHE A 308       9.009  -5.500  -0.102  1.00 94.03           C
ATOM   4692 1HB  PHE A 308       9.380  -5.549   0.922  1.00 94.03           H
ATOM   4693 2HB  PHE A 308       8.132  -6.144  -0.154  1.00 94.03           H
ATOM   4694  CG  PHE A 308      10.083  -6.048  -1.045  1.00 94.03           C
ATOM   4695  CD1 PHE A 308       9.737  -6.897  -2.049  1.00 94.03           C
ATOM   4696  HD1 PHE A 308       8.695  -7.188  -2.182  1.00 94.03           H
ATOM   4697  CD2 PHE A 308      11.383  -5.685  -0.878  1.00 94.03           C
ATOM   4698  HD2 PHE A 308      11.660  -5.004  -0.074  1.00 94.03           H
ATOM   4699  CE1 PHE A 308      10.733  -7.405  -2.924  1.00 94.03           C
ATOM   4700  HE1 PHE A 308      10.456  -8.086  -3.728  1.00 94.03           H
ATOM   4701  CE2 PHE A 308      12.379  -6.193  -1.754  1.00 94.03           C
ATOM   4702  HE2 PHE A 308      13.421  -5.903  -1.620  1.00 94.03           H
ATOM   4703  CZ  PHE A 308      12.033  -7.043  -2.758  1.00 94.03           C
ATOM   4704  HZ  PHE A 308      12.798  -7.432  -3.429  1.00 94.03           H
ATOM   4705  HN  PHE A 308       7.534  -4.331   1.369  1.00 94.03           H
ATOM   4706  N   HIS A 309       6.545  -4.103  -1.687  1.00 92.33           N
ATOM   4707  CA  HIS A 309       5.733  -4.129  -2.891  1.00 92.33           C
ATOM   4708  C   HIS A 309       6.009  -2.875  -3.723  1.00 92.33           C
ATOM   4709  O   HIS A 309       6.053  -2.938  -4.951  1.00 92.33           O
ATOM   4710  HA  HIS A 309       6.041  -5.007  -3.458  1.00 92.33           H
ATOM   4711  CB  HIS A 309       4.252  -4.295  -2.544  1.00 92.33           C
ATOM   4712 1HB  HIS A 309       4.127  -5.204  -1.955  1.00 92.33           H
ATOM   4713 2HB  HIS A 309       3.941  -3.462  -1.913  1.00 92.33           H
ATOM   4714  CG  HIS A 309       3.343  -4.363  -3.747  1.00 92.33           C
ATOM   4715  ND1 HIS A 309       3.238  -5.488  -4.546  1.00 92.33           N
ATOM   4716  HD1 HIS A 309       3.736  -6.346  -4.416  1.00 92.33           H
ATOM   4717  CD2 HIS A 309       2.497  -3.434  -4.279  1.00 92.33           C
ATOM   4718  HD2 HIS A 309       2.333  -2.427  -3.894  1.00 92.33           H
ATOM   4719  CE1 HIS A 309       2.367  -5.237  -5.512  1.00 92.33           C
ATOM   4720  HE1 HIS A 309       2.069  -5.926  -6.301  1.00 92.33           H
ATOM   4721  NE2 HIS A 309       1.909  -3.963  -5.345  1.00 92.33           N
ATOM   4722  HN  HIS A 309       6.032  -4.146  -0.829  1.00 92.33           H
ATOM   4723  N   SER A 310       6.189  -1.766  -3.022  1.00 92.64           N
ATOM   4724  CA  SER A 310       6.208  -0.465  -3.670  1.00 92.64           C
ATOM   4725  C   SER A 310       7.465  -0.328  -4.531  1.00 92.64           C
ATOM   4726  O   SER A 310       7.587   0.615  -5.311  1.00 92.64           O
ATOM   4727  HA  SER A 310       5.313  -0.440  -4.292  1.00 92.64           H
ATOM   4728  CB  SER A 310       6.144   0.664  -2.640  1.00 92.64           C
ATOM   4729 1HB  SER A 310       6.960   0.550  -1.926  1.00 92.64           H
ATOM   4730 2HB  SER A 310       6.291   1.621  -3.141  1.00 92.64           H
ATOM   4731  OG  SER A 310       4.902   0.681  -1.941  1.00 92.64           O
ATOM   4732  HG  SER A 310       4.177   1.019  -2.540  1.00 92.64           H
ATOM   4733  HN  SER A 310       6.320  -1.746  -2.030  1.00 92.64           H
ATOM   4734  N   CYS A 311       8.368  -1.283  -4.360  1.00 93.43           N
ATOM   4735  CA  CYS A 311       9.587  -1.310  -5.150  1.00 93.43           C
ATOM   4736  C   CYS A 311       9.442  -2.395  -6.219  1.00 93.43           C
ATOM   4737  O   CYS A 311      10.312  -2.547  -7.076  1.00 93.43           O
ATOM   4738  HA  CYS A 311       9.684  -0.326  -5.609  1.00 93.43           H
ATOM   4739  CB  CYS A 311      10.823  -1.531  -4.276  1.00 93.43           C
ATOM   4740 1HB  CYS A 311      11.725  -1.295  -4.841  1.00 93.43           H
ATOM   4741 2HB  CYS A 311      10.798  -0.857  -3.420  1.00 93.43           H
ATOM   4742  SG  CYS A 311      10.882  -3.267  -3.702  1.00 93.43           S
ATOM   4743  HG  CYS A 311      12.069  -3.178  -3.110  1.00 93.43           H
ATOM   4744  HN  CYS A 311       8.277  -2.026  -3.698  1.00 93.43           H
ATOM   4745  N   LEU A 312       8.338  -3.122  -6.133  1.00 91.19           N
ATOM   4746  CA  LEU A 312       8.160  -4.312  -6.948  1.00 91.19           C
ATOM   4747  C   LEU A 312       7.555  -3.917  -8.296  1.00 91.19           C
ATOM   4748  O   LEU A 312       7.891  -4.500  -9.326  1.00 91.19           O
ATOM   4749  HA  LEU A 312       9.148  -4.738  -7.124  1.00 91.19           H
ATOM   4750  CB  LEU A 312       7.343  -5.362  -6.191  1.00 91.19           C
ATOM   4751 1HB  LEU A 312       6.487  -4.867  -5.733  1.00 91.19           H
ATOM   4752 2HB  LEU A 312       6.949  -6.077  -6.914  1.00 91.19           H
ATOM   4753  CG  LEU A 312       8.090  -6.137  -5.104  1.00 91.19           C
ATOM   4754  HG  LEU A 312       8.358  -5.440  -4.310  1.00 91.19           H
ATOM   4755  CD1 LEU A 312       7.194  -7.210  -4.481  1.00 91.19           C
ATOM   4756 1HD1 LEU A 312       6.319  -6.738  -4.035  1.00 91.19           H
ATOM   4757 2HD1 LEU A 312       6.875  -7.910  -5.254  1.00 91.19           H
ATOM   4758 3HD1 LEU A 312       7.750  -7.746  -3.712  1.00 91.19           H
ATOM   4759  CD2 LEU A 312       9.394  -6.725  -5.647  1.00 91.19           C
ATOM   4760 1HD2 LEU A 312       9.172  -7.404  -6.470  1.00 91.19           H
ATOM   4761 2HD2 LEU A 312      10.035  -5.918  -6.004  1.00 91.19           H
ATOM   4762 3HD2 LEU A 312       9.905  -7.271  -4.854  1.00 91.19           H
ATOM   4763  HN  LEU A 312       7.575  -2.910  -5.523  1.00 91.19           H
ATOM   4764  N   ASN A 313       6.673  -2.929  -8.246  1.00 86.79           N
ATOM   4765  CA  ASN A 313       5.840  -2.611  -9.393  1.00 86.79           C
ATOM   4766  C   ASN A 313       6.733  -2.283 -10.591  1.00 86.79           C
ATOM   4767  O   ASN A 313       6.553  -2.836 -11.675  1.00 86.79           O
ATOM   4768  HA  ASN A 313       5.230  -3.499  -9.559  1.00 86.79           H
ATOM   4769  CB  ASN A 313       4.959  -1.392  -9.113  1.00 86.79           C
ATOM   4770 1HB  ASN A 313       5.555  -0.607  -8.647  1.00 86.79           H
ATOM   4771 2HB  ASN A 313       4.580  -0.989 -10.052  1.00 86.79           H
ATOM   4772  CG  ASN A 313       3.788  -1.760  -8.200  1.00 86.79           C
ATOM   4773  OD1 ASN A 313       3.257  -2.858  -8.240  1.00 86.79           O
ATOM   4774  ND2 ASN A 313       3.415  -0.784  -7.377  1.00 86.79           N
ATOM   4775 1HD2 ASN A 313       3.893   0.094  -7.395  1.00 86.79           H
ATOM   4776 2HD2 ASN A 313       2.657  -0.928  -6.741  1.00 86.79           H
ATOM   4777  HN  ASN A 313       6.524  -2.353  -7.443  1.00 86.79           H
ATOM   4778  N   PRO A 314       7.709  -1.381 -10.420  1.00 86.84           N
ATOM   4779  CA  PRO A 314       8.587  -1.000 -11.529  1.00 86.84           C
ATOM   4780  C   PRO A 314       9.230  -2.205 -12.197  1.00 86.84           C
ATOM   4781  O   PRO A 314       9.343  -2.254 -13.421  1.00 86.84           O
ATOM   4782  HA  PRO A 314       8.009  -0.513 -12.315  1.00 86.84           H
ATOM   4783  CB  PRO A 314       9.629  -0.093 -10.871  1.00 86.84           C
ATOM   4784 1HB  PRO A 314      10.504  -0.656 -10.546  1.00 86.84           H
ATOM   4785 2HB  PRO A 314       9.984   0.676 -11.558  1.00 86.84           H
ATOM   4786  CG  PRO A 314       8.877   0.511  -9.691  1.00 86.84           C
ATOM   4787 1HG  PRO A 314       9.557   0.894  -8.931  1.00 86.84           H
ATOM   4788 2HG  PRO A 314       8.253   1.351  -9.996  1.00 86.84           H
ATOM   4789  CD  PRO A 314       8.051  -0.658  -9.181  1.00 86.84           C
ATOM   4790 1HD  PRO A 314       8.618  -1.287  -8.495  1.00 86.84           H
ATOM   4791 2HD  PRO A 314       7.164  -0.323  -8.643  1.00 86.84           H
ATOM   4792  N   VAL A 315       9.638  -3.154 -11.367  1.00 85.59           N
ATOM   4793  CA  VAL A 315      10.356  -4.318 -11.856  1.00 85.59           C
ATOM   4794  C   VAL A 315       9.436  -5.134 -12.767  1.00 85.59           C
ATOM   4795  O   VAL A 315       9.866  -5.625 -13.810  1.00 85.59           O
ATOM   4796  HA  VAL A 315      11.202  -3.960 -12.442  1.00 85.59           H
ATOM   4797  CB  VAL A 315      10.903  -5.128 -10.679  1.00 85.59           C
ATOM   4798  HB  VAL A 315      10.057  -5.445 -10.069  1.00 85.59           H
ATOM   4799  CG1 VAL A 315      11.627  -6.384 -11.168  1.00 85.59           C
ATOM   4800 1HG1 VAL A 315      10.933  -7.009 -11.729  1.00 85.59           H
ATOM   4801 2HG1 VAL A 315      12.459  -6.096 -11.811  1.00 85.59           H
ATOM   4802 3HG1 VAL A 315      12.006  -6.941 -10.311  1.00 85.59           H
ATOM   4803  CG2 VAL A 315      11.820  -4.272  -9.803  1.00 85.59           C
ATOM   4804 1HG2 VAL A 315      12.658  -3.911 -10.399  1.00 85.59           H
ATOM   4805 2HG2 VAL A 315      11.259  -3.422  -9.412  1.00 85.59           H
ATOM   4806 3HG2 VAL A 315      12.195  -4.872  -8.974  1.00 85.59           H
ATOM   4807  HN  VAL A 315       9.485  -3.136 -10.379  1.00 85.59           H
ATOM   4808  N   LEU A 316       8.187  -5.253 -12.340  1.00 84.76           N
ATOM   4809  CA  LEU A 316       7.217  -6.045 -13.076  1.00 84.76           C
ATOM   4810  C   LEU A 316       7.081  -5.487 -14.495  1.00 84.76           C
ATOM   4811  O   LEU A 316       6.976  -6.247 -15.457  1.00 84.76           O
ATOM   4812  HA  LEU A 316       7.606  -7.061 -13.141  1.00 84.76           H
ATOM   4813  CB  LEU A 316       5.893  -6.114 -12.314  1.00 84.76           C
ATOM   4814 1HB  LEU A 316       5.530  -5.098 -12.162  1.00 84.76           H
ATOM   4815 2HB  LEU A 316       5.161  -6.623 -12.941  1.00 84.76           H
ATOM   4816  CG  LEU A 316       5.936  -6.818 -10.956  1.00 84.76           C
ATOM   4817  HG  LEU A 316       6.599  -6.253 -10.300  1.00 84.76           H
ATOM   4818  CD1 LEU A 316       4.554  -6.832 -10.300  1.00 84.76           C
ATOM   4819 1HD1 LEU A 316       4.212  -5.807 -10.152  1.00 84.76           H
ATOM   4820 2HD1 LEU A 316       3.851  -7.359 -10.945  1.00 84.76           H
ATOM   4821 3HD1 LEU A 316       4.614  -7.338  -9.337  1.00 84.76           H
ATOM   4822  CD2 LEU A 316       6.522  -8.225 -11.087  1.00 84.76           C
ATOM   4823 1HD2 LEU A 316       5.906  -8.814 -11.766  1.00 84.76           H
ATOM   4824 2HD2 LEU A 316       7.537  -8.161 -11.480  1.00 84.76           H
ATOM   4825 3HD2 LEU A 316       6.542  -8.703 -10.107  1.00 84.76           H
ATOM   4826  HN  LEU A 316       7.837  -4.821 -11.509  1.00 84.76           H
ATOM   4827  N   TYR A 317       7.088  -4.165 -14.580  1.00 80.63           N
ATOM   4828  CA  TYR A 317       6.905  -3.496 -15.857  1.00 80.63           C
ATOM   4829  C   TYR A 317       8.093  -3.754 -16.786  1.00 80.63           C
ATOM   4830  O   TYR A 317       7.917  -3.927 -17.991  1.00 80.63           O
ATOM   4831  HA  TYR A 317       6.000  -3.893 -16.318  1.00 80.63           H
ATOM   4832  CB  TYR A 317       6.833  -2.001 -15.543  1.00 80.63           C
ATOM   4833 1HB  TYR A 317       7.781  -1.686 -15.106  1.00 80.63           H
ATOM   4834 2HB  TYR A 317       6.714  -1.449 -16.476  1.00 80.63           H
ATOM   4835  CG  TYR A 317       5.697  -1.618 -14.593  1.00 80.63           C
ATOM   4836  CD1 TYR A 317       4.560  -2.397 -14.528  1.00 80.63           C
ATOM   4837  HD1 TYR A 317       4.472  -3.285 -15.153  1.00 80.63           H
ATOM   4838  CD2 TYR A 317       5.809  -0.493 -13.801  1.00 80.63           C
ATOM   4839  HD2 TYR A 317       6.707   0.122 -13.852  1.00 80.63           H
ATOM   4840  CE1 TYR A 317       3.491  -2.037 -13.633  1.00 80.63           C
ATOM   4841  HE1 TYR A 317       2.587  -2.644 -13.572  1.00 80.63           H
ATOM   4842  CE2 TYR A 317       4.740  -0.133 -12.906  1.00 80.63           C
ATOM   4843  HE2 TYR A 317       4.815   0.753 -12.275  1.00 80.63           H
ATOM   4844  CZ  TYR A 317       3.633  -0.923 -12.867  1.00 80.63           C
ATOM   4845  OH  TYR A 317       2.623  -0.583 -12.022  1.00 80.63           O
ATOM   4846  HH  TYR A 317       1.979  -1.343 -11.935  1.00 80.63           H
ATOM   4847  HN  TYR A 317       7.215  -3.555 -13.798  1.00 80.63           H
ATOM   4848  N   VAL A 318       9.276  -3.772 -16.190  1.00 76.62           N
ATOM   4849  CA  VAL A 318      10.495  -3.985 -16.953  1.00 76.62           C
ATOM   4850  C   VAL A 318      10.446  -5.367 -17.608  1.00 76.62           C
ATOM   4851  O   VAL A 318      10.648  -5.493 -18.815  1.00 76.62           O
ATOM   4852  HA  VAL A 318      10.530  -3.227 -17.735  1.00 76.62           H
ATOM   4853  CB  VAL A 318      11.716  -3.793 -16.052  1.00 76.62           C
ATOM   4854  HB  VAL A 318      11.599  -4.444 -15.185  1.00 76.62           H
ATOM   4855  CG1 VAL A 318      13.001  -4.200 -16.776  1.00 76.62           C
ATOM   4856 1HG1 VAL A 318      12.940  -5.250 -17.062  1.00 76.62           H
ATOM   4857 2HG1 VAL A 318      13.125  -3.586 -17.668  1.00 76.62           H
ATOM   4858 3HG1 VAL A 318      13.854  -4.053 -16.113  1.00 76.62           H
ATOM   4859  CG2 VAL A 318      11.804  -2.351 -15.547  1.00 76.62           C
ATOM   4860 1HG2 VAL A 318      11.887  -1.673 -16.396  1.00 76.62           H
ATOM   4861 2HG2 VAL A 318      10.907  -2.111 -14.976  1.00 76.62           H
ATOM   4862 3HG2 VAL A 318      12.681  -2.243 -14.909  1.00 76.62           H
ATOM   4863  HN  VAL A 318       9.410  -3.644 -15.208  1.00 76.62           H
ATOM   4864  N   PHE A 319      10.178  -6.368 -16.783  1.00 74.97           N
ATOM   4865  CA  PHE A 319      10.342  -7.749 -17.204  1.00 74.97           C
ATOM   4866  C   PHE A 319       9.126  -8.228 -18.000  1.00 74.97           C
ATOM   4867  O   PHE A 319       9.269  -8.958 -18.980  1.00 74.97           O
ATOM   4868  HA  PHE A 319      11.228  -7.791 -17.838  1.00 74.97           H
ATOM   4869  CB  PHE A 319      10.469  -8.592 -15.934  1.00 74.97           C
ATOM   4870 1HB  PHE A 319       9.718  -8.264 -15.215  1.00 74.97           H
ATOM   4871 2HB  PHE A 319      10.245  -9.631 -16.176  1.00 74.97           H
ATOM   4872  CG  PHE A 319      11.849  -8.523 -15.276  1.00 74.97           C
ATOM   4873  CD1 PHE A 319      12.934  -9.036 -15.916  1.00 74.97           C
ATOM   4874  HD1 PHE A 319      12.820  -9.497 -16.897  1.00 74.97           H
ATOM   4875  CD2 PHE A 319      11.990  -7.948 -14.052  1.00 74.97           C
ATOM   4876  HD2 PHE A 319      11.121  -7.537 -13.539  1.00 74.97           H
ATOM   4877  CE1 PHE A 319      14.214  -8.971 -15.306  1.00 74.97           C
ATOM   4878  HE1 PHE A 319      15.084  -9.383 -15.818  1.00 74.97           H
ATOM   4879  CE2 PHE A 319      13.271  -7.883 -13.442  1.00 74.97           C
ATOM   4880  HE2 PHE A 319      13.384  -7.422 -12.460  1.00 74.97           H
ATOM   4881  CZ  PHE A 319      14.356  -8.396 -14.081  1.00 74.97           C
ATOM   4882  HZ  PHE A 319      15.339  -8.346 -13.613  1.00 74.97           H
ATOM   4883  HN  PHE A 319       9.855  -6.249 -15.844  1.00 74.97           H
ATOM   4884  N   VAL A 320       7.957  -7.797 -17.549  1.00 76.16           N
ATOM   4885  CA  VAL A 320       6.711  -8.337 -18.066  1.00 76.16           C
ATOM   4886  C   VAL A 320       6.168  -7.406 -19.151  1.00 76.16           C
ATOM   4887  O   VAL A 320       5.530  -7.859 -20.101  1.00 76.16           O
ATOM   4888  HA  VAL A 320       6.932  -9.306 -18.513  1.00 76.16           H
ATOM   4889  CB  VAL A 320       5.722  -8.560 -16.920  1.00 76.16           C
ATOM   4890  HB  VAL A 320       5.325  -7.588 -16.626  1.00 76.16           H
ATOM   4891  CG1 VAL A 320       4.547  -9.431 -17.370  1.00 76.16           C
ATOM   4892 1HG1 VAL A 320       4.025  -8.940 -18.192  1.00 76.16           H
ATOM   4893 2HG1 VAL A 320       4.920 -10.399 -17.703  1.00 76.16           H
ATOM   4894 3HG1 VAL A 320       3.860  -9.573 -16.536  1.00 76.16           H
ATOM   4895  CG2 VAL A 320       6.421  -9.169 -15.703  1.00 76.16           C
ATOM   4896 1HG2 VAL A 320       6.859 -10.129 -15.978  1.00 76.16           H
ATOM   4897 2HG2 VAL A 320       7.207  -8.496 -15.361  1.00 76.16           H
ATOM   4898 3HG2 VAL A 320       5.696  -9.317 -14.903  1.00 76.16           H
ATOM   4899  HN  VAL A 320       7.853  -7.094 -16.846  1.00 76.16           H
ATOM   4900  N   GLY A 321       6.440  -6.121 -18.975  1.00 76.50           N
ATOM   4901  CA  GLY A 321       5.884  -5.110 -19.858  1.00 76.50           C
ATOM   4902  C   GLY A 321       6.689  -5.011 -21.155  1.00 76.50           C
ATOM   4903  O   GLY A 321       7.730  -4.357 -21.195  1.00 76.50           O
ATOM   4904 1HA  GLY A 321       4.846  -5.354 -20.088  1.00 76.50           H
ATOM   4905 2HA  GLY A 321       5.880  -4.144 -19.353  1.00 76.50           H
ATOM   4906  HN  GLY A 321       7.028  -5.769 -18.247  1.00 76.50           H
ATOM   4907  N   GLU A 322       6.178  -5.671 -22.183  1.00 77.63           N
ATOM   4908  CA  GLU A 322       6.751  -5.547 -23.513  1.00 77.63           C
ATOM   4909  C   GLU A 322       6.700  -4.090 -23.978  1.00 77.63           C
ATOM   4910  O   GLU A 322       7.662  -3.585 -24.554  1.00 77.63           O
ATOM   4911  HA  GLU A 322       7.789  -5.867 -23.412  1.00 77.63           H
ATOM   4912  CB  GLU A 322       6.037  -6.465 -24.506  1.00 77.63           C
ATOM   4913 1HB  GLU A 322       4.975  -6.222 -24.534  1.00 77.63           H
ATOM   4914 2HB  GLU A 322       6.520  -6.397 -25.481  1.00 77.63           H
ATOM   4915  CG  GLU A 322       6.144  -7.929 -24.074  1.00 77.63           C
ATOM   4916 1HG  GLU A 322       7.108  -8.102 -23.596  1.00 77.63           H
ATOM   4917 2HG  GLU A 322       5.376  -8.149 -23.331  1.00 77.63           H
ATOM   4918  CD  GLU A 322       5.986  -8.867 -25.272  1.00 77.63           C
ATOM   4919  OE1 GLU A 322       6.756  -9.851 -25.328  1.00 77.63           O
ATOM   4920  OE2 GLU A 322       5.099  -8.580 -26.105  1.00 77.63           O
ATOM   4921  HN  GLU A 322       5.388  -6.281 -22.120  1.00 77.63           H
ATOM   4922  N   ARG A 323       5.568  -3.456 -23.711  1.00 79.34           N
ATOM   4923  CA  ARG A 323       5.370  -2.075 -24.117  1.00 79.34           C
ATOM   4924  C   ARG A 323       6.394  -1.168 -23.431  1.00 79.34           C
ATOM   4925  O   ARG A 323       6.981  -0.296 -24.069  1.00 79.34           O
ATOM   4926  HA  ARG A 323       5.510  -2.079 -25.197  1.00 79.34           H
ATOM   4927  CB  ARG A 323       3.959  -1.595 -23.767  1.00 79.34           C
ATOM   4928 1HB  ARG A 323       3.240  -2.386 -23.978  1.00 79.34           H
ATOM   4929 2HB  ARG A 323       3.897  -1.384 -22.700  1.00 79.34           H
ATOM   4930  CG  ARG A 323       3.594  -0.341 -24.563  1.00 79.34           C
ATOM   4931 1HG  ARG A 323       4.303   0.456 -24.338  1.00 79.34           H
ATOM   4932 2HG  ARG A 323       3.674  -0.546 -25.630  1.00 79.34           H
ATOM   4933  CD  ARG A 323       2.174   0.124 -24.233  1.00 79.34           C
ATOM   4934 1HD  ARG A 323       1.506  -0.736 -24.175  1.00 79.34           H
ATOM   4935 2HD  ARG A 323       2.158   0.607 -23.256  1.00 79.34           H
ATOM   4936  NE  ARG A 323       1.696   1.066 -25.270  1.00 79.34           N
ATOM   4937  HE  ARG A 323       2.255   1.183 -26.090  1.00 79.34           H
ATOM   4938  CZ  ARG A 323       0.560   1.771 -25.178  1.00 79.34           C
ATOM   4939  NH1 ARG A 323      -0.229   1.652 -24.101  1.00 79.34           N
ATOM   4940 1HH1 ARG A 323       0.029   1.034 -23.358  1.00 79.34           H
ATOM   4941 2HH1 ARG A 323      -1.075   2.182 -24.040  1.00 79.34           H
ATOM   4942  NH2 ARG A 323       0.225   2.596 -26.179  1.00 79.34           N
ATOM   4943 1HH2 ARG A 323      -0.620   3.129 -26.126  1.00 79.34           H
ATOM   4944 2HH2 ARG A 323       0.819   2.678 -26.979  1.00 79.34           H
ATOM   4945  HN  ARG A 323       4.796  -3.869 -23.227  1.00 79.34           H
ATOM   4946  N   PHE A 324       6.577  -1.405 -22.141  1.00 81.19           N
ATOM   4947  CA  PHE A 324       7.459  -0.570 -21.344  1.00 81.19           C
ATOM   4948  C   PHE A 324       8.910  -0.705 -21.809  1.00 81.19           C
ATOM   4949  O   PHE A 324       9.628   0.289 -21.912  1.00 81.19           O
ATOM   4950  HA  PHE A 324       7.132   0.462 -21.474  1.00 81.19           H
ATOM   4951  CB  PHE A 324       7.352  -1.058 -19.898  1.00 81.19           C
ATOM   4952 1HB  PHE A 324       6.299  -1.117 -19.622  1.00 81.19           H
ATOM   4953 2HB  PHE A 324       7.755  -2.068 -19.835  1.00 81.19           H
ATOM   4954  CG  PHE A 324       8.080  -0.170 -18.886  1.00 81.19           C
ATOM   4955  CD1 PHE A 324       9.342  -0.485 -18.490  1.00 81.19           C
ATOM   4956  HD1 PHE A 324       9.835  -1.370 -18.893  1.00 81.19           H
ATOM   4957  CD2 PHE A 324       7.464   0.933 -18.383  1.00 81.19           C
ATOM   4958  HD2 PHE A 324       6.453   1.186 -18.700  1.00 81.19           H
ATOM   4959  CE1 PHE A 324      10.018   0.338 -17.551  1.00 81.19           C
ATOM   4960  HE1 PHE A 324      11.029   0.086 -17.233  1.00 81.19           H
ATOM   4961  CE2 PHE A 324       8.140   1.757 -17.444  1.00 81.19           C
ATOM   4962  HE2 PHE A 324       7.647   2.641 -17.041  1.00 81.19           H
ATOM   4963  CZ  PHE A 324       9.402   1.442 -17.048  1.00 81.19           C
ATOM   4964  HZ  PHE A 324       9.921   2.074 -16.327  1.00 81.19           H
ATOM   4965  HN  PHE A 324       6.135  -2.151 -21.641  1.00 81.19           H
ATOM   4966  N   ARG A 325       9.299  -1.943 -22.078  1.00 83.16           N
ATOM   4967  CA  ARG A 325      10.650  -2.220 -22.536  1.00 83.16           C
ATOM   4968  C   ARG A 325      10.950  -1.431 -23.812  1.00 83.16           C
ATOM   4969  O   ARG A 325      12.036  -0.872 -23.960  1.00 83.16           O
ATOM   4970  HA  ARG A 325      11.293  -1.900 -21.716  1.00 83.16           H
ATOM   4971  CB  ARG A 325      10.843  -3.713 -22.810  1.00 83.16           C
ATOM   4972 1HB  ARG A 325       9.971  -4.106 -23.334  1.00 83.16           H
ATOM   4973 2HB  ARG A 325      11.701  -3.858 -23.467  1.00 83.16           H
ATOM   4974  CG  ARG A 325      11.054  -4.487 -21.507  1.00 83.16           C
ATOM   4975 1HG  ARG A 325      11.838  -4.009 -20.920  1.00 83.16           H
ATOM   4976 2HG  ARG A 325      10.143  -4.455 -20.910  1.00 83.16           H
ATOM   4977  CD  ARG A 325      11.436  -5.941 -21.790  1.00 83.16           C
ATOM   4978 1HD  ARG A 325      12.132  -5.987 -22.627  1.00 83.16           H
ATOM   4979 2HD  ARG A 325      11.948  -6.365 -20.926  1.00 83.16           H
ATOM   4980  NE  ARG A 325      10.223  -6.732 -22.096  1.00 83.16           N
ATOM   4981  HE  ARG A 325       9.336  -6.277 -22.022  1.00 83.16           H
ATOM   4982  CZ  ARG A 325      10.240  -8.020 -22.466  1.00 83.16           C
ATOM   4983  NH1 ARG A 325      11.401  -8.680 -22.581  1.00 83.16           N
ATOM   4984 1HH1 ARG A 325      12.263  -8.211 -22.390  1.00 83.16           H
ATOM   4985 2HH1 ARG A 325      11.404  -9.641 -22.857  1.00 83.16           H
ATOM   4986  NH2 ARG A 325       9.078  -8.638 -22.719  1.00 83.16           N
ATOM   4987 1HH2 ARG A 325       9.073  -9.599 -22.997  1.00 83.16           H
ATOM   4988 2HH2 ARG A 325       8.216  -8.139 -22.631  1.00 83.16           H
ATOM   4989  HN  ARG A 325       8.710  -2.746 -21.988  1.00 83.16           H
ATOM   4990  N   ARG A 326       9.968  -1.410 -24.702  1.00 83.91           N
ATOM   4991  CA  ARG A 326      10.121  -0.715 -25.969  1.00 83.91           C
ATOM   4992  C   ARG A 326      10.233   0.793 -25.737  1.00 83.91           C
ATOM   4993  O   ARG A 326      11.054   1.461 -26.362  1.00 83.91           O
ATOM   4994  HA  ARG A 326      11.040  -1.116 -26.397  1.00 83.91           H
ATOM   4995  CB  ARG A 326       8.938  -0.996 -26.897  1.00 83.91           C
ATOM   4996 1HB  ARG A 326       8.004  -0.776 -26.378  1.00 83.91           H
ATOM   4997 2HB  ARG A 326       8.985  -0.334 -27.762  1.00 83.91           H
ATOM   4998  CG  ARG A 326       8.938  -2.453 -27.362  1.00 83.91           C
ATOM   4999 1HG  ARG A 326       9.858  -2.664 -27.907  1.00 83.91           H
ATOM   5000 2HG  ARG A 326       8.922  -3.115 -26.496  1.00 83.91           H
ATOM   5001  CD  ARG A 326       7.731  -2.744 -28.255  1.00 83.91           C
ATOM   5002 1HD  ARG A 326       6.830  -2.320 -27.813  1.00 83.91           H
ATOM   5003 2HD  ARG A 326       7.864  -2.268 -29.227  1.00 83.91           H
ATOM   5004  NE  ARG A 326       7.569  -4.205 -28.427  1.00 83.91           N
ATOM   5005  HE  ARG A 326       8.040  -4.808 -27.783  1.00 83.91           H
ATOM   5006  CZ  ARG A 326       6.831  -4.771 -29.392  1.00 83.91           C
ATOM   5007  NH1 ARG A 326       6.179  -4.012 -30.283  1.00 83.91           N
ATOM   5008 1HH1 ARG A 326       6.241  -3.015 -30.231  1.00 83.91           H
ATOM   5009 2HH1 ARG A 326       5.631  -4.442 -31.000  1.00 83.91           H
ATOM   5010  NH2 ARG A 326       6.756  -6.108 -29.453  1.00 83.91           N
ATOM   5011 1HH2 ARG A 326       6.210  -6.545 -30.167  1.00 83.91           H
ATOM   5012 2HH2 ARG A 326       7.246  -6.667 -28.785  1.00 83.91           H
ATOM   5013  HN  ARG A 326       9.083  -1.856 -24.569  1.00 83.91           H
ATOM   5014  N   ASP A 327       9.395   1.284 -24.836  1.00 85.03           N
ATOM   5015  CA  ASP A 327       9.373   2.705 -24.530  1.00 85.03           C
ATOM   5016  C   ASP A 327      10.684   3.094 -23.843  1.00 85.03           C
ATOM   5017  O   ASP A 327      11.240   4.156 -24.116  1.00 85.03           O
ATOM   5018  HA  ASP A 327       9.243   3.203 -25.491  1.00 85.03           H
ATOM   5019  CB  ASP A 327       8.223   3.047 -23.582  1.00 85.03           C
ATOM   5020 1HB  ASP A 327       8.293   2.434 -22.683  1.00 85.03           H
ATOM   5021 2HB  ASP A 327       8.304   4.087 -23.266  1.00 85.03           H
ATOM   5022  CG  ASP A 327       6.869   2.817 -24.257  1.00 85.03           C
ATOM   5023  OD1 ASP A 327       6.813   2.998 -25.493  1.00 85.03           O
ATOM   5024  OD2 ASP A 327       5.920   2.466 -23.522  1.00 85.03           O
ATOM   5025  HN  ASP A 327       8.740   0.731 -24.321  1.00 85.03           H
ATOM   5026  N   LEU A 328      11.139   2.212 -22.965  1.00 83.77           N
ATOM   5027  CA  LEU A 328      12.363   2.459 -22.223  1.00 83.77           C
ATOM   5028  C   LEU A 328      13.522   2.642 -23.204  1.00 83.77           C
ATOM   5029  O   LEU A 328      14.275   3.610 -23.109  1.00 83.77           O
ATOM   5030  HA  LEU A 328      12.229   3.389 -21.671  1.00 83.77           H
ATOM   5031  CB  LEU A 328      12.598   1.352 -21.193  1.00 83.77           C
ATOM   5032 1HB  LEU A 328      11.774   1.365 -20.480  1.00 83.77           H
ATOM   5033 2HB  LEU A 328      12.560   0.391 -21.707  1.00 83.77           H
ATOM   5034  CG  LEU A 328      13.912   1.430 -20.412  1.00 83.77           C
ATOM   5035  HG  LEU A 328      14.734   1.448 -21.128  1.00 83.77           H
ATOM   5036  CD1 LEU A 328      13.991   2.724 -19.600  1.00 83.77           C
ATOM   5037 1HD1 LEU A 328      13.933   3.579 -20.272  1.00 83.77           H
ATOM   5038 2HD1 LEU A 328      13.162   2.760 -18.893  1.00 83.77           H
ATOM   5039 3HD1 LEU A 328      14.934   2.753 -19.055  1.00 83.77           H
ATOM   5040  CD2 LEU A 328      14.103   0.190 -19.536  1.00 83.77           C
ATOM   5041 1HD2 LEU A 328      13.279   0.116 -18.827  1.00 83.77           H
ATOM   5042 2HD2 LEU A 328      14.122  -0.700 -20.165  1.00 83.77           H
ATOM   5043 3HD2 LEU A 328      15.044   0.271 -18.992  1.00 83.77           H
ATOM   5044  HN  LEU A 328      10.688   1.344 -22.759  1.00 83.77           H
ATOM   5045  N   VAL A 329      13.630   1.696 -24.126  1.00 84.59           N
ATOM   5046  CA  VAL A 329      14.735   1.692 -25.069  1.00 84.59           C
ATOM   5047  C   VAL A 329      14.633   2.923 -25.973  1.00 84.59           C
ATOM   5048  O   VAL A 329      15.649   3.501 -26.357  1.00 84.59           O
ATOM   5049  HA  VAL A 329      15.659   1.755 -24.494  1.00 84.59           H
ATOM   5050  CB  VAL A 329      14.752   0.377 -25.851  1.00 84.59           C
ATOM   5051  HB  VAL A 329      13.766   0.238 -26.294  1.00 84.59           H
ATOM   5052  CG1 VAL A 329      15.775   0.428 -26.987  1.00 84.59           C
ATOM   5053 1HG1 VAL A 329      15.519   1.237 -27.671  1.00 84.59           H
ATOM   5054 2HG1 VAL A 329      16.768   0.601 -26.574  1.00 84.59           H
ATOM   5055 3HG1 VAL A 329      15.766  -0.520 -27.526  1.00 84.59           H
ATOM   5056  CG2 VAL A 329      15.022  -0.809 -24.922  1.00 84.59           C
ATOM   5057 1HG2 VAL A 329      15.989  -0.678 -24.438  1.00 84.59           H
ATOM   5058 2HG2 VAL A 329      14.240  -0.862 -24.165  1.00 84.59           H
ATOM   5059 3HG2 VAL A 329      15.028  -1.731 -25.504  1.00 84.59           H
ATOM   5060  HN  VAL A 329      12.980   0.944 -24.234  1.00 84.59           H
ATOM   5061  N   LYS A 330      13.398   3.288 -26.285  1.00 83.71           N
[truncated: 117,320 more chars]
