# Supplementary material for: Noncanonical roles of chemokine regions in CCR9 activation revealed by structural modeling and mutational mapping
Source: Nat Commun. 2025 Aug 18;16:7695. doi: 10.1038/s41467-025-62321-9 (PMC12361432; doi:10.1038/s41467-025-62321-9)
Supplement: Supplementary file 4 — Supplementary Data 2 [file 41467_2025_62321_MOESM4_ESM.zip › CCR9_CCL25_rnk220.pdb]

SSBOND   1 CYS A   38    CYS A  289 
SSBOND   2 CYS A  119    CYS A  198 
SSBOND   3 CYS B    7    CYS B   35 
SSBOND   4 CYS B    8    CYS B   52 
ATOM      1  N   GLU A  20      -4.069  -4.491  60.976  1.00 52.14           N
ATOM      2  CA  GLU A  20      -4.181  -3.964  59.626  1.00 52.14           C
ATOM      3  C   GLU A  20      -2.868  -4.165  58.867  1.00 52.14           C
ATOM      4  O   GLU A  20      -2.869  -4.315  57.647  1.00 52.14           O
ATOM      5  HA  GLU A  20      -4.974  -4.544  59.154  1.00 52.14           H
ATOM      6  CB  GLU A  20      -4.583  -2.488  59.645  1.00 52.14           C
ATOM      7 1HB  GLU A  20      -4.178  -2.009  60.537  1.00 52.14           H
ATOM      8 2HB  GLU A  20      -4.267  -2.009  58.718  1.00 52.14           H
ATOM      9  CG  GLU A  20      -6.104  -2.334  59.713  1.00 52.14           C
ATOM     10 1HG  GLU A  20      -6.579  -3.123  59.131  1.00 52.14           H
ATOM     11 2HG  GLU A  20      -6.439  -2.452  60.744  1.00 52.14           H
ATOM     12  CD  GLU A  20      -6.541  -0.967  59.183  1.00 52.14           C
ATOM     13  OE1 GLU A  20      -7.702  -0.880  58.727  1.00 52.14           O
ATOM     14  OE2 GLU A  20      -5.704  -0.040  59.245  1.00 52.14           O
ATOM     15  HN  GLU A  20      -3.175  -4.873  61.207  1.00 52.14           H
ATOM     16  N   SER A  21      -1.779  -4.162  59.622  1.00 57.31           N
ATOM     17  CA  SER A  21      -0.459  -4.304  59.032  1.00 57.31           C
ATOM     18  C   SER A  21      -0.272  -5.729  58.505  1.00 57.31           C
ATOM     19  O   SER A  21       0.241  -5.925  57.405  1.00 57.31           O
ATOM     20  HA  SER A  21      -0.430  -3.587  58.212  1.00 57.31           H
ATOM     21  CB  SER A  21       0.637  -3.965  60.044  1.00 57.31           C
ATOM     22 1HB  SER A  21       1.570  -3.767  59.516  1.00 57.31           H
ATOM     23 2HB  SER A  21       0.370  -3.050  60.574  1.00 57.31           H
ATOM     24  OG  SER A  21       0.838  -5.016  60.986  1.00 57.31           O
ATOM     25  HG  SER A  21       1.561  -4.764  61.630  1.00 57.31           H
ATOM     26  HN  SER A  21      -1.789  -4.065  60.617  1.00 57.31           H
ATOM     27  N   THR A  22      -0.699  -6.686  59.316  1.00 57.86           N
ATOM     28  CA  THR A  22      -0.461  -8.087  59.011  1.00 57.86           C
ATOM     29  C   THR A  22      -1.291  -8.517  57.800  1.00 57.86           C
ATOM     30  O   THR A  22      -0.757  -9.075  56.843  1.00 57.86           O
ATOM     31  HA  THR A  22       0.588  -8.206  58.738  1.00 57.86           H
ATOM     32  CB  THR A  22      -0.757  -8.902  60.271  1.00 57.86           C
ATOM     33  HB  THR A  22      -1.754  -9.340  60.226  1.00 57.86           H
ATOM     34  OG1 THR A  22      -0.536  -7.984  61.338  1.00 57.86           O
ATOM     35  HG1 THR A  22      -0.910  -8.353  62.190  1.00 57.86           H
ATOM     36  CG2 THR A  22       0.275 -10.006  60.510  1.00 57.86           C
ATOM     37 1HG2 THR A  22       1.264  -9.561  60.622  1.00 57.86           H
ATOM     38 2HG2 THR A  22       0.279 -10.690  59.661  1.00 57.86           H
ATOM     39 3HG2 THR A  22       0.018 -10.554  61.416  1.00 57.86           H
ATOM     40  HN  THR A  22      -1.198  -6.518  60.166  1.00 57.86           H
ATOM     41  N   SER A  23      -2.585  -8.241  57.881  1.00 60.47           N
ATOM     42  CA  SER A  23      -3.499  -8.618  56.817  1.00 60.47           C
ATOM     43  C   SER A  23      -3.106  -7.914  55.516  1.00 60.47           C
ATOM     44  O   SER A  23      -3.184  -8.504  54.439  1.00 60.47           O
ATOM     45  HA  SER A  23      -3.393  -9.698  56.714  1.00 60.47           H
ATOM     46  CB  SER A  23      -4.945  -8.281  57.187  1.00 60.47           C
ATOM     47 1HB  SER A  23      -5.604  -8.563  56.366  1.00 60.47           H
ATOM     48 2HB  SER A  23      -5.244  -8.870  58.054  1.00 60.47           H
ATOM     49  OG  SER A  23      -5.113  -6.895  57.474  1.00 60.47           O
ATOM     50  HG  SER A  23      -6.070  -6.705  57.693  1.00 60.47           H
ATOM     51  HN  SER A  23      -3.009  -7.770  58.655  1.00 60.47           H
ATOM     52  N   SER A  24      -2.692  -6.664  55.659  1.00 65.91           N
ATOM     53  CA  SER A  24      -2.285  -5.874  54.509  1.00 65.91           C
ATOM     54  C   SER A  24      -1.044  -6.493  53.863  1.00 65.91           C
ATOM     55  O   SER A  24      -0.820  -6.334  52.664  1.00 65.91           O
ATOM     56  HA  SER A  24      -3.131  -5.907  53.823  1.00 65.91           H
ATOM     57  CB  SER A  24      -2.009  -4.423  54.908  1.00 65.91           C
ATOM     58 1HB  SER A  24      -2.106  -3.782  54.032  1.00 65.91           H
ATOM     59 2HB  SER A  24      -2.759  -4.095  55.627  1.00 65.91           H
ATOM     60  OG  SER A  24      -0.710  -4.262  55.471  1.00 65.91           O
ATOM     61  HG  SER A  24      -0.591  -4.889  56.241  1.00 65.91           H
ATOM     62  HN  SER A  24      -2.634  -6.191  56.538  1.00 65.91           H
ATOM     63  N   MET A  25      -0.270  -7.185  54.686  1.00 67.78           N
ATOM     64  CA  MET A  25       0.934  -7.842  54.206  1.00 67.78           C
ATOM     65  C   MET A  25       0.595  -9.144  53.478  1.00 67.78           C
ATOM     66  O   MET A  25       1.173  -9.445  52.435  1.00 67.78           O
ATOM     67  HA  MET A  25       1.395  -7.139  53.512  1.00 67.78           H
ATOM     68  CB  MET A  25       1.857  -8.143  55.388  1.00 67.78           C
ATOM     69 1HB  MET A  25       1.820  -7.320  56.102  1.00 67.78           H
ATOM     70 2HB  MET A  25       1.507  -9.034  55.910  1.00 67.78           H
ATOM     71  CG  MET A  25       3.298  -8.352  54.919  1.00 67.78           C
ATOM     72 1HG  MET A  25       3.878  -8.840  55.703  1.00 67.78           H
ATOM     73 2HG  MET A  25       3.315  -9.014  54.052  1.00 67.78           H
ATOM     74  SD  MET A  25       4.039  -6.783  54.501  1.00 67.78           S
ATOM     75  CE  MET A  25       5.739  -7.286  54.300  1.00 67.78           C
ATOM     76 1HE  MET A  25       6.105  -7.714  55.234  1.00 67.78           H
ATOM     77 2HE  MET A  25       5.806  -8.032  53.508  1.00 67.78           H
ATOM     78 3HE  MET A  25       6.346  -6.420  54.035  1.00 67.78           H
ATOM     79  HN  MET A  25      -0.454  -7.300  55.662  1.00 67.78           H
ATOM     80  N   GLU A  26      -0.341  -9.882  54.057  1.00 68.61           N
ATOM     81  CA  GLU A  26      -0.780 -11.134  53.464  1.00 68.61           C
ATOM     82  C   GLU A  26      -1.460 -10.874  52.119  1.00 68.61           C
ATOM     83  O   GLU A  26      -1.198 -11.573  51.141  1.00 68.61           O
ATOM     84  HA  GLU A  26       0.129 -11.717  53.313  1.00 68.61           H
ATOM     85  CB  GLU A  26      -1.710 -11.893  54.412  1.00 68.61           C
ATOM     86 1HB  GLU A  26      -2.460 -11.211  54.815  1.00 68.61           H
ATOM     87 2HB  GLU A  26      -2.142 -12.750  53.896  1.00 68.61           H
ATOM     88  CG  GLU A  26      -0.937 -12.454  55.607  1.00 68.61           C
ATOM     89 1HG  GLU A  26      -0.137 -13.104  55.254  1.00 68.61           H
ATOM     90 2HG  GLU A  26      -0.466 -11.638  56.156  1.00 68.61           H
ATOM     91  CD  GLU A  26      -1.863 -13.236  56.541  1.00 68.61           C
ATOM     92  OE1 GLU A  26      -1.330 -14.083  57.290  1.00 68.61           O
ATOM     93  OE2 GLU A  26      -3.083 -12.969  56.485  1.00 68.61           O
ATOM     94  HN  GLU A  26      -0.795  -9.638  54.914  1.00 68.61           H
ATOM     95  N   ASP A  27      -2.322  -9.868  52.112  1.00 68.87           N
ATOM     96  CA  ASP A  27      -3.066  -9.528  50.912  1.00 68.87           C
ATOM     97  C   ASP A  27      -2.087  -9.279  49.763  1.00 68.87           C
ATOM     98  O   ASP A  27      -2.341  -9.679  48.628  1.00 68.87           O
ATOM     99  HA  ASP A  27      -3.717 -10.382  50.727  1.00 68.87           H
ATOM    100  CB  ASP A  27      -3.888  -8.254  51.116  1.00 68.87           C
ATOM    101 1HB  ASP A  27      -3.287  -7.508  51.636  1.00 68.87           H
ATOM    102 2HB  ASP A  27      -4.154  -7.829  50.148  1.00 68.87           H
ATOM    103  CG  ASP A  27      -5.159  -8.543  51.918  1.00 68.87           C
ATOM    104  OD1 ASP A  27      -5.481  -9.743  52.055  1.00 68.87           O
ATOM    105  OD2 ASP A  27      -5.778  -7.559  52.376  1.00 68.87           O
ATOM    106  HN  ASP A  27      -2.514  -9.291  52.906  1.00 68.87           H
ATOM    107  N   TYR A  28      -0.987  -8.621  50.097  1.00 71.07           N
ATOM    108  CA  TYR A  28       0.017  -8.285  49.102  1.00 71.07           C
ATOM    109  C   TYR A  28       0.764  -9.535  48.633  1.00 71.07           C
ATOM    110  O   TYR A  28       1.120  -9.648  47.461  1.00 71.07           O
ATOM    111  HA  TYR A  28      -0.492  -7.835  48.250  1.00 71.07           H
ATOM    112  CB  TYR A  28       1.004  -7.346  49.798  1.00 71.07           C
ATOM    113 1HB  TYR A  28       0.458  -6.491  50.195  1.00 71.07           H
ATOM    114 2HB  TYR A  28       1.445  -7.865  50.649  1.00 71.07           H
ATOM    115  CG  TYR A  28       2.127  -6.840  48.890  1.00 71.07           C
ATOM    116  CD1 TYR A  28       3.335  -7.506  48.849  1.00 71.07           C
ATOM    117  HD1 TYR A  28       3.489  -8.392  49.464  1.00 71.07           H
ATOM    118  CD2 TYR A  28       1.931  -5.717  48.112  1.00 71.07           C
ATOM    119  HD2 TYR A  28       0.977  -5.191  48.144  1.00 71.07           H
ATOM    120  CE1 TYR A  28       4.392  -7.029  47.995  1.00 71.07           C
ATOM    121  HE1 TYR A  28       5.350  -7.545  47.953  1.00 71.07           H
ATOM    122  CE2 TYR A  28       2.988  -5.240  47.257  1.00 71.07           C
ATOM    123  HE2 TYR A  28       2.847  -4.355  46.637  1.00 71.07           H
ATOM    124  CZ  TYR A  28       4.166  -5.920  47.241  1.00 71.07           C
ATOM    125  OH  TYR A  28       5.164  -5.470  46.434  1.00 71.07           O
ATOM    126  HH  TYR A  28       4.932  -4.565  46.076  1.00 71.07           H
ATOM    127  HN  TYR A  28      -0.777  -8.318  51.027  1.00 71.07           H
ATOM    128  N   VAL A  29       0.980 -10.444  49.574  1.00 68.12           N
ATOM    129  CA  VAL A  29       1.764 -11.636  49.297  1.00 68.12           C
ATOM    130  C   VAL A  29       0.928 -12.607  48.460  1.00 68.12           C
ATOM    131  O   VAL A  29       1.458 -13.297  47.591  1.00 68.12           O
ATOM    132  HA  VAL A  29       2.633 -11.330  48.715  1.00 68.12           H
ATOM    133  CB  VAL A  29       2.262 -12.250  50.606  1.00 68.12           C
ATOM    134  HB  VAL A  29       1.401 -12.391  51.260  1.00 68.12           H
ATOM    135  CG1 VAL A  29       2.896 -13.621  50.362  1.00 68.12           C
ATOM    136 1HG1 VAL A  29       2.157 -14.290  49.921  1.00 68.12           H
ATOM    137 2HG1 VAL A  29       3.741 -13.515  49.682  1.00 68.12           H
ATOM    138 3HG1 VAL A  29       3.241 -14.035  51.310  1.00 68.12           H
ATOM    139  CG2 VAL A  29       3.241 -11.312  51.315  1.00 68.12           C
ATOM    140 1HG2 VAL A  29       4.098 -11.125  50.668  1.00 68.12           H
ATOM    141 2HG2 VAL A  29       2.742 -10.369  51.539  1.00 68.12           H
ATOM    142 3HG2 VAL A  29       3.579 -11.773  52.243  1.00 68.12           H
ATOM    143  HN  VAL A  29       0.632 -10.375  50.508  1.00 68.12           H
ATOM    144  N   ASN A  30      -0.364 -12.629  48.753  1.00 71.22           N
ATOM    145  CA  ASN A  30      -1.255 -13.596  48.133  1.00 71.22           C
ATOM    146  C   ASN A  30      -1.732 -13.052  46.785  1.00 71.22           C
ATOM    147  O   ASN A  30      -2.383 -13.762  46.021  1.00 71.22           O
ATOM    148  HA  ASN A  30      -0.663 -14.505  48.030  1.00 71.22           H
ATOM    149  CB  ASN A  30      -2.487 -13.847  49.005  1.00 71.22           C
ATOM    150 1HB  ASN A  30      -2.874 -12.898  49.375  1.00 71.22           H
ATOM    151 2HB  ASN A  30      -3.275 -14.300  48.404  1.00 71.22           H
ATOM    152  CG  ASN A  30      -2.147 -14.760  50.184  1.00 71.22           C
ATOM    153  OD1 ASN A  30      -1.186 -15.512  50.165  1.00 71.22           O
ATOM    154  ND2 ASN A  30      -2.988 -14.654  51.210  1.00 71.22           N
ATOM    155 1HD2 ASN A  30      -3.757 -14.018  51.162  1.00 71.22           H
ATOM    156 2HD2 ASN A  30      -2.850 -15.211  52.029  1.00 71.22           H
ATOM    157  HN  ASN A  30      -0.802 -12.004  49.399  1.00 71.22           H
ATOM    158  N   PHE A  31      -1.389 -11.797  46.535  1.00 76.61           N
ATOM    159  CA  PHE A  31      -1.754 -11.157  45.282  1.00 76.61           C
ATOM    160  C   PHE A  31      -1.051 -11.827  44.100  1.00 76.61           C
ATOM    161  O   PHE A  31       0.177 -11.898  44.062  1.00 76.61           O
ATOM    162  HA  PHE A  31      -2.833 -11.262  45.168  1.00 76.61           H
ATOM    163  CB  PHE A  31      -1.296  -9.700  45.374  1.00 76.61           C
ATOM    164 1HB  PHE A  31      -1.724  -9.251  46.270  1.00 76.61           H
ATOM    165 2HB  PHE A  31      -0.213  -9.677  45.492  1.00 76.61           H
ATOM    166  CG  PHE A  31      -1.681  -8.850  44.162  1.00 76.61           C
ATOM    167  CD1 PHE A  31      -0.773  -8.621  43.175  1.00 76.61           C
ATOM    168  HD1 PHE A  31       0.229  -9.045  43.249  1.00 76.61           H
ATOM    169  CD2 PHE A  31      -2.931  -8.322  44.070  1.00 76.61           C
ATOM    170  HD2 PHE A  31      -3.659  -8.504  44.861  1.00 76.61           H
ATOM    171  CE1 PHE A  31      -1.129  -7.832  42.050  1.00 76.61           C
ATOM    172  HE1 PHE A  31      -0.402  -7.649  41.260  1.00 76.61           H
ATOM    173  CE2 PHE A  31      -3.288  -7.532  42.945  1.00 76.61           C
ATOM    174  HE2 PHE A  31      -4.290  -7.109  42.872  1.00 76.61           H
ATOM    175  CZ  PHE A  31      -2.379  -7.304  41.959  1.00 76.61           C
ATOM    176  HZ  PHE A  31      -2.654  -6.698  41.095  1.00 76.61           H
ATOM    177  HN  PHE A  31      -0.873 -11.221  47.169  1.00 76.61           H
ATOM    178  N   ASN A  32      -1.859 -12.300  43.162  1.00 74.14           N
ATOM    179  CA  ASN A  32      -1.328 -12.933  41.967  1.00 74.14           C
ATOM    180  C   ASN A  32      -0.852 -11.854  40.992  1.00 74.14           C
ATOM    181  O   ASN A  32      -1.648 -11.304  40.232  1.00 74.14           O
ATOM    182  HA  ASN A  32      -0.514 -13.568  42.316  1.00 74.14           H
ATOM    183  CB  ASN A  32      -2.401 -13.766  41.263  1.00 74.14           C
ATOM    184 1HB  ASN A  32      -2.901 -14.409  41.987  1.00 74.14           H
ATOM    185 2HB  ASN A  32      -3.161 -13.107  40.843  1.00 74.14           H
ATOM    186  CG  ASN A  32      -1.789 -14.621  40.151  1.00 74.14           C
ATOM    187  OD1 ASN A  32      -0.616 -14.523  39.831  1.00 74.14           O
ATOM    188  ND2 ASN A  32      -2.647 -15.463  39.582  1.00 74.14           N
ATOM    189 1HD2 ASN A  32      -3.598 -15.494  39.892  1.00 74.14           H
ATOM    190 2HD2 ASN A  32      -2.342 -16.065  38.844  1.00 74.14           H
ATOM    191  HN  ASN A  32      -2.857 -12.256  43.210  1.00 74.14           H
ATOM    192  N   PHE A  33       0.443 -11.583  41.046  1.00 75.32           N
ATOM    193  CA  PHE A  33       1.058 -10.673  40.094  1.00 75.32           C
ATOM    194  C   PHE A  33       1.281 -11.359  38.745  1.00 75.32           C
ATOM    195  O   PHE A  33       2.412 -11.452  38.271  1.00 75.32           O
ATOM    196  HA  PHE A  33       0.376  -9.833  39.964  1.00 75.32           H
ATOM    197  CB  PHE A  33       2.413 -10.266  40.676  1.00 75.32           C
ATOM    198 1HB  PHE A  33       2.990 -11.165  40.892  1.00 75.32           H
ATOM    199 2HB  PHE A  33       2.967  -9.706  39.922  1.00 75.32           H
ATOM    200  CG  PHE A  33       2.316  -9.421  41.948  1.00 75.32           C
ATOM    201  CD1 PHE A  33       2.154  -8.074  41.860  1.00 75.32           C
ATOM    202  HD1 PHE A  33       2.094  -7.595  40.882  1.00 75.32           H
ATOM    203  CD2 PHE A  33       2.391 -10.018  43.168  1.00 75.32           C
ATOM    204  HD2 PHE A  33       2.520 -11.098  43.239  1.00 75.32           H
ATOM    205  CE1 PHE A  33       2.064  -7.291  43.040  1.00 75.32           C
ATOM    206  HE1 PHE A  33       1.935  -6.211  42.969  1.00 75.32           H
ATOM    207  CE2 PHE A  33       2.300  -9.235  44.349  1.00 75.32           C
ATOM    208  HE2 PHE A  33       2.360  -9.714  45.326  1.00 75.32           H
ATOM    209  CZ  PHE A  33       2.139  -7.888  44.260  1.00 75.32           C
ATOM    210  HZ  PHE A  33       2.069  -7.286  45.167  1.00 75.32           H
ATOM    211  HN  PHE A  33       1.069 -11.972  41.722  1.00 75.32           H
ATOM    212  N   THR A  34       0.184 -11.822  38.164  1.00 76.06           N
ATOM    213  CA  THR A  34       0.195 -12.249  36.775  1.00 76.06           C
ATOM    214  C   THR A  34       0.701 -11.121  35.875  1.00 76.06           C
ATOM    215  O   THR A  34       0.269  -9.977  36.005  1.00 76.06           O
ATOM    216  HA  THR A  34       0.898 -13.077  36.676  1.00 76.06           H
ATOM    217  CB  THR A  34      -1.213 -12.729  36.416  1.00 76.06           C
ATOM    218  HB  THR A  34      -1.919 -11.898  36.419  1.00 76.06           H
ATOM    219  OG1 THR A  34      -1.477 -13.765  37.358  1.00 76.06           O
ATOM    220  HG1 THR A  34      -0.681 -14.364  37.439  1.00 76.06           H
ATOM    221  CG2 THR A  34      -1.262 -13.435  35.060  1.00 76.06           C
ATOM    222 1HG2 THR A  34      -0.606 -14.306  35.080  1.00 76.06           H
ATOM    223 2HG2 THR A  34      -0.932 -12.749  34.280  1.00 76.06           H
ATOM    224 3HG2 THR A  34      -2.284 -13.755  34.854  1.00 76.06           H
ATOM    225  HN  THR A  34      -0.700 -11.907  38.625  1.00 76.06           H
ATOM    226  N   ASP A  35       1.611 -11.482  34.981  1.00 82.60           N
ATOM    227  CA  ASP A  35       2.340 -10.489  34.212  1.00 82.60           C
ATOM    228  C   ASP A  35       1.486 -10.042  33.024  1.00 82.60           C
ATOM    229  O   ASP A  35       1.738 -10.442  31.888  1.00 82.60           O
ATOM    230  HA  ASP A  35       2.540  -9.676  34.910  1.00 82.60           H
ATOM    231  CB  ASP A  35       3.647 -11.067  33.664  1.00 82.60           C
ATOM    232 1HB  ASP A  35       4.019 -11.837  34.339  1.00 82.60           H
ATOM    233 2HB  ASP A  35       3.461 -11.548  32.704  1.00 82.60           H
ATOM    234  CG  ASP A  35       4.703  -9.973  33.497  1.00 82.60           C
ATOM    235  OD1 ASP A  35       4.476  -8.876  34.052  1.00 82.60           O
ATOM    236  OD2 ASP A  35       5.713 -10.258  32.819  1.00 82.60           O
ATOM    237  HN  ASP A  35       1.851 -12.432  34.781  1.00 82.60           H
ATOM    238  N   PHE A  36       0.492  -9.220  33.326  1.00 90.71           N
ATOM    239  CA  PHE A  36      -0.375  -8.682  32.292  1.00 90.71           C
ATOM    240  C   PHE A  36       0.268  -7.471  31.613  1.00 90.71           C
ATOM    241  O   PHE A  36      -0.178  -7.041  30.550  1.00 90.71           O
ATOM    242  HA  PHE A  36      -0.528  -9.470  31.555  1.00 90.71           H
ATOM    243  CB  PHE A  36      -1.669  -8.239  32.978  1.00 90.71           C
ATOM    244 1HB  PHE A  36      -1.419  -7.588  33.816  1.00 90.71           H
ATOM    245 2HB  PHE A  36      -2.255  -7.645  32.277  1.00 90.71           H
ATOM    246  CG  PHE A  36      -2.530  -9.396  33.489  1.00 90.71           C
ATOM    247  CD1 PHE A  36      -2.683 -10.515  32.732  1.00 90.71           C
ATOM    248  HD1 PHE A  36      -2.192 -10.588  31.761  1.00 90.71           H
ATOM    249  CD2 PHE A  36      -3.142  -9.306  34.700  1.00 90.71           C
ATOM    250  HD2 PHE A  36      -3.019  -8.409  35.307  1.00 90.71           H
ATOM    251  CE1 PHE A  36      -3.482 -11.589  33.205  1.00 90.71           C
ATOM    252  HE1 PHE A  36      -3.605 -12.486  32.598  1.00 90.71           H
ATOM    253  CE2 PHE A  36      -3.941 -10.380  35.174  1.00 90.71           C
ATOM    254  HE2 PHE A  36      -4.432 -10.307  36.144  1.00 90.71           H
ATOM    255  CZ  PHE A  36      -4.094 -11.499  34.416  1.00 90.71           C
ATOM    256  HZ  PHE A  36      -4.708 -12.323  34.780  1.00 90.71           H
ATOM    257  HN  PHE A  36       0.276  -8.922  34.256  1.00 90.71           H
ATOM    258  N   TYR A  37       1.306  -6.955  32.254  1.00 92.17           N
ATOM    259  CA  TYR A  37       2.119  -5.915  31.647  1.00 92.17           C
ATOM    260  C   TYR A  37       3.224  -6.519  30.779  1.00 92.17           C
ATOM    261  O   TYR A  37       4.095  -7.228  31.280  1.00 92.17           O
ATOM    262  HA  TYR A  37       1.469  -5.302  31.022  1.00 92.17           H
ATOM    263  CB  TYR A  37       2.759  -5.149  32.807  1.00 92.17           C
ATOM    264 1HB  TYR A  37       1.972  -4.772  33.459  1.00 92.17           H
ATOM    265 2HB  TYR A  37       3.359  -5.842  33.399  1.00 92.17           H
ATOM    266  CG  TYR A  37       3.642  -3.979  32.369  1.00 92.17           C
ATOM    267  CD1 TYR A  37       4.986  -4.181  32.127  1.00 92.17           C
ATOM    268  HD1 TYR A  37       5.418  -5.174  32.249  1.00 92.17           H
ATOM    269  CD2 TYR A  37       3.094  -2.722  32.215  1.00 92.17           C
ATOM    270  HD2 TYR A  37       2.033  -2.562  32.406  1.00 92.17           H
ATOM    271  CE1 TYR A  37       5.817  -3.080  31.714  1.00 92.17           C
ATOM    272  HE1 TYR A  37       6.879  -3.225  31.520  1.00 92.17           H
ATOM    273  CE2 TYR A  37       3.925  -1.620  31.802  1.00 92.17           C
ATOM    274  HE2 TYR A  37       3.506  -0.622  31.677  1.00 92.17           H
ATOM    275  CZ  TYR A  37       5.245  -1.854  31.572  1.00 92.17           C
ATOM    276  OH  TYR A  37       6.030  -0.814  31.182  1.00 92.17           O
ATOM    277  HH  TYR A  37       6.679  -1.118  30.485  1.00 92.17           H
ATOM    278  HN  TYR A  37       1.594  -7.236  33.170  1.00 92.17           H
ATOM    279  N   CYS A  38       3.153  -6.216  29.491  1.00 91.84           N
ATOM    280  CA  CYS A  38       4.079  -6.795  28.533  1.00 91.84           C
ATOM    281  C   CYS A  38       5.105  -5.727  28.150  1.00 91.84           C
ATOM    282  O   CYS A  38       4.754  -4.710  27.553  1.00 91.84           O
ATOM    283  HA  CYS A  38       4.562  -7.634  29.033  1.00 91.84           H
ATOM    284  CB  CYS A  38       3.351  -7.353  27.308  1.00 91.84           C
ATOM    285 1HB  CYS A  38       2.536  -8.005  27.625  1.00 91.84           H
ATOM    286 2HB  CYS A  38       2.904  -6.538  26.738  1.00 91.84           H
ATOM    287  SG  CYS A  38       4.522  -8.284  26.254  1.00 91.84           S
ATOM    288  HN  CYS A  38       2.479  -5.588  29.100  1.00 91.84           H
ATOM    289  N   GLU A  39       6.352  -5.995  28.508  1.00 90.29           N
ATOM    290  CA  GLU A  39       7.461  -5.200  28.008  1.00 90.29           C
ATOM    291  C   GLU A  39       7.812  -5.618  26.579  1.00 90.29           C
ATOM    292  O   GLU A  39       8.140  -6.777  26.330  1.00 90.29           O
ATOM    293  HA  GLU A  39       7.105  -4.170  28.015  1.00 90.29           H
ATOM    294  CB  GLU A  39       8.678  -5.316  28.928  1.00 90.29           C
ATOM    295 1HB  GLU A  39       8.859  -6.364  29.167  1.00 90.29           H
ATOM    296 2HB  GLU A  39       9.535  -4.825  28.467  1.00 90.29           H
ATOM    297  CG  GLU A  39       8.432  -4.597  30.256  1.00 90.29           C
ATOM    298 1HG  GLU A  39       8.093  -3.579  30.065  1.00 90.29           H
ATOM    299 2HG  GLU A  39       7.636  -5.101  30.804  1.00 90.29           H
ATOM    300  CD  GLU A  39       9.703  -4.566  31.106  1.00 90.29           C
ATOM    301  OE1 GLU A  39       9.622  -4.022  32.229  1.00 90.29           O
ATOM    302  OE2 GLU A  39      10.728  -5.088  30.615  1.00 90.29           O
ATOM    303  HN  GLU A  39       6.609  -6.737  29.126  1.00 90.29           H
ATOM    304  N   LYS A  40       7.732  -4.651  25.676  1.00 90.09           N
ATOM    305  CA  LYS A  40       7.914  -4.930  24.262  1.00 90.09           C
ATOM    306  C   LYS A  40       9.366  -4.644  23.873  1.00 90.09           C
ATOM    307  O   LYS A  40       9.651  -4.318  22.721  1.00 90.09           O
ATOM    308  HA  LYS A  40       7.719  -5.992  24.111  1.00 90.09           H
ATOM    309  CB  LYS A  40       6.890  -4.159  23.427  1.00 90.09           C
ATOM    310 1HB  LYS A  40       7.020  -3.088  23.584  1.00 90.09           H
ATOM    311 2HB  LYS A  40       7.061  -4.349  22.368  1.00 90.09           H
ATOM    312  CG  LYS A  40       5.462  -4.565  23.799  1.00 90.09           C
ATOM    313 1HG  LYS A  40       5.311  -4.436  24.871  1.00 90.09           H
ATOM    314 2HG  LYS A  40       4.751  -3.909  23.296  1.00 90.09           H
ATOM    315  CD  LYS A  40       5.186  -6.018  23.410  1.00 90.09           C
ATOM    316 1HD  LYS A  40       5.519  -6.194  22.387  1.00 90.09           H
ATOM    317 2HD  LYS A  40       5.762  -6.686  24.052  1.00 90.09           H
ATOM    318  CE  LYS A  40       3.696  -6.345  23.531  1.00 90.09           C
ATOM    319 1HE  LYS A  40       3.453  -6.585  24.566  1.00 90.09           H
ATOM    320 2HE  LYS A  40       3.104  -5.472  23.258  1.00 90.09           H
ATOM    321  NZ  LYS A  40       3.343  -7.485  22.655  1.00 90.09           N
ATOM    322 1HZ  LYS A  40       2.357  -7.697  22.758  1.00 90.09           H
ATOM    323 2HZ  LYS A  40       3.538  -7.242  21.690  1.00 90.09           H
ATOM    324 3HZ  LYS A  40       3.893  -8.295  22.917  1.00 90.09           H
ATOM    325  HN  LYS A  40       7.546  -3.694  25.898  1.00 90.09           H
ATOM    326  N   ASN A  41      10.245  -4.775  24.855  1.00 88.66           N
ATOM    327  CA  ASN A  41      11.651  -4.473  24.646  1.00 88.66           C
ATOM    328  C   ASN A  41      12.199  -5.364  23.530  1.00 88.66           C
ATOM    329  O   ASN A  41      12.923  -4.893  22.654  1.00 88.66           O
ATOM    330  HA  ASN A  41      11.681  -3.415  24.388  1.00 88.66           H
ATOM    331  CB  ASN A  41      12.467  -4.745  25.912  1.00 88.66           C
ATOM    332 1HB  ASN A  41      12.139  -5.680  26.366  1.00 88.66           H
ATOM    333 2HB  ASN A  41      13.518  -4.868  25.652  1.00 88.66           H
ATOM    334  CG  ASN A  41      12.315  -3.602  26.918  1.00 88.66           C
ATOM    335  OD1 ASN A  41      12.055  -2.463  26.568  1.00 88.66           O
ATOM    336  ND2 ASN A  41      12.491  -3.969  28.184  1.00 88.66           N
ATOM    337 1HD2 ASN A  41      12.702  -4.922  28.404  1.00 88.66           H
ATOM    338 2HD2 ASN A  41      12.412  -3.293  28.917  1.00 88.66           H
ATOM    339  HN  ASN A  41      10.011  -5.081  25.778  1.00 88.66           H
ATOM    340  N   ASN A  42      11.834  -6.636  23.598  1.00 91.21           N
ATOM    341  CA  ASN A  42      12.325  -7.608  22.636  1.00 91.21           C
ATOM    342  C   ASN A  42      11.848  -7.219  21.236  1.00 91.21           C
ATOM    343  O   ASN A  42      12.593  -7.344  20.265  1.00 91.21           O
ATOM    344  HA  ASN A  42      13.411  -7.580  22.729  1.00 91.21           H
ATOM    345  CB  ASN A  42      11.791  -9.008  22.946  1.00 91.21           C
ATOM    346 1HB  ASN A  42      10.708  -8.969  23.069  1.00 91.21           H
ATOM    347 2HB  ASN A  42      11.992  -9.672  22.106  1.00 91.21           H
ATOM    348  CG  ASN A  42      12.433  -9.572  24.215  1.00 91.21           C
ATOM    349  OD1 ASN A  42      13.393  -9.038  24.745  1.00 91.21           O
ATOM    350  ND2 ASN A  42      11.852 -10.678  24.670  1.00 91.21           N
ATOM    351 1HD2 ASN A  42      11.066 -11.065  24.187  1.00 91.21           H
ATOM    352 2HD2 ASN A  42      12.200 -11.122  25.495  1.00 91.21           H
ATOM    353  HN  ASN A  42      11.216  -7.004  24.293  1.00 91.21           H
ATOM    354  N   VAL A  43      10.608  -6.755  21.175  1.00 91.66           N
ATOM    355  CA  VAL A  43      10.018  -6.359  19.908  1.00 91.66           C
ATOM    356  C   VAL A  43      10.801  -5.176  19.333  1.00 91.66           C
ATOM    357  O   VAL A  43      11.093  -5.142  18.139  1.00 91.66           O
ATOM    358  HA  VAL A  43      10.108  -7.204  19.225  1.00 91.66           H
ATOM    359  CB  VAL A  43       8.530  -6.057  20.095  1.00 91.66           C
ATOM    360  HB  VAL A  43       8.443  -5.214  20.781  1.00 91.66           H
ATOM    361  CG1 VAL A  43       7.882  -5.652  18.769  1.00 91.66           C
ATOM    362 1HG1 VAL A  43       8.374  -4.760  18.382  1.00 91.66           H
ATOM    363 2HG1 VAL A  43       7.986  -6.466  18.051  1.00 91.66           H
ATOM    364 3HG1 VAL A  43       6.825  -5.443  18.931  1.00 91.66           H
ATOM    365  CG2 VAL A  43       7.803  -7.249  20.720  1.00 91.66           C
ATOM    366 1HG2 VAL A  43       7.904  -8.118  20.069  1.00 91.66           H
ATOM    367 2HG2 VAL A  43       8.240  -7.471  21.694  1.00 91.66           H
ATOM    368 3HG2 VAL A  43       6.747  -7.007  20.842  1.00 91.66           H
ATOM    369  HN  VAL A  43      10.012  -6.649  21.971  1.00 91.66           H
ATOM    370  N   ARG A  44      11.119  -4.236  20.211  1.00 90.22           N
ATOM    371  CA  ARG A  44      11.796  -3.020  19.793  1.00 90.22           C
ATOM    372  C   ARG A  44      13.222  -3.337  19.338  1.00 90.22           C
ATOM    373  O   ARG A  44      13.714  -2.753  18.374  1.00 90.22           O
ATOM    374  HA  ARG A  44      11.197  -2.637  18.967  1.00 90.22           H
ATOM    375  CB  ARG A  44      11.847  -1.999  20.931  1.00 90.22           C
ATOM    376 1HB  ARG A  44      12.240  -2.471  21.831  1.00 90.22           H
ATOM    377 2HB  ARG A  44      12.531  -1.192  20.670  1.00 90.22           H
ATOM    378  CG  ARG A  44      10.457  -1.425  21.215  1.00 90.22           C
ATOM    379 1HG  ARG A  44       9.984  -1.129  20.279  1.00 90.22           H
ATOM    380 2HG  ARG A  44       9.827  -2.194  21.662  1.00 90.22           H
ATOM    381  CD  ARG A  44      10.543  -0.219  22.153  1.00 90.22           C
ATOM    382 1HD  ARG A  44      11.348   0.443  21.835  1.00 90.22           H
ATOM    383 2HD  ARG A  44       9.619   0.356  22.104  1.00 90.22           H
ATOM    384  NE  ARG A  44      10.782  -0.674  23.541  1.00 90.22           N
ATOM    385  HE  ARG A  44      11.725  -0.851  23.820  1.00 90.22           H
ATOM    386  CZ  ARG A  44       9.813  -0.863  24.447  1.00 90.22           C
ATOM    387  NH1 ARG A  44       8.530  -0.640  24.127  1.00 90.22           N
ATOM    388 1HH1 ARG A  44       8.291  -0.331  23.207  1.00 90.22           H
ATOM    389 2HH1 ARG A  44       7.813  -0.783  24.809  1.00 90.22           H
ATOM    390  NH2 ARG A  44      10.145  -1.277  25.677  1.00 90.22           N
ATOM    391 1HH2 ARG A  44       9.434  -1.423  26.365  1.00 90.22           H
ATOM    392 2HH2 ARG A  44      11.104  -1.441  25.907  1.00 90.22           H
ATOM    393  HN  ARG A  44      10.921  -4.294  21.190  1.00 90.22           H
ATOM    394  N   GLN A  45      13.846  -4.262  20.053  1.00 91.81           N
ATOM    395  CA  GLN A  45      15.220  -4.634  19.761  1.00 91.81           C
ATOM    396  C   GLN A  45      15.313  -5.272  18.373  1.00 91.81           C
ATOM    397  O   GLN A  45      16.230  -4.974  17.610  1.00 91.81           O
ATOM    398  HA  GLN A  45      15.782  -3.701  19.777  1.00 91.81           H
ATOM    399  CB  GLN A  45      15.774  -5.572  20.835  1.00 91.81           C
ATOM    400 1HB  GLN A  45      15.629  -5.129  21.820  1.00 91.81           H
ATOM    401 2HB  GLN A  45      15.221  -6.512  20.823  1.00 91.81           H
ATOM    402  CG  GLN A  45      17.262  -5.848  20.607  1.00 91.81           C
ATOM    403 1HG  GLN A  45      17.406  -6.297  19.625  1.00 91.81           H
ATOM    404 2HG  GLN A  45      17.814  -4.908  20.612  1.00 91.81           H
ATOM    405  CD  GLN A  45      17.818  -6.779  21.686  1.00 91.81           C
ATOM    406  OE1 GLN A  45      17.094  -7.341  22.492  1.00 91.81           O
ATOM    407  NE2 GLN A  45      19.142  -6.910  21.658  1.00 91.81           N
ATOM    408 1HE2 GLN A  45      19.678  -6.421  20.970  1.00 91.81           H
ATOM    409 2HE2 GLN A  45      19.600  -7.498  22.324  1.00 91.81           H
ATOM    410  HN  GLN A  45      13.429  -4.753  20.818  1.00 91.81           H
ATOM    411  N   PHE A  46      14.352  -6.139  18.090  1.00 93.75           N
ATOM    412  CA  PHE A  46      14.281  -6.779  16.787  1.00 93.75           C
ATOM    413  C   PHE A  46      14.097  -5.743  15.676  1.00 93.75           C
ATOM    414  O   PHE A  46      14.799  -5.779  14.667  1.00 93.75           O
ATOM    415  HA  PHE A  46      15.222  -7.308  16.636  1.00 93.75           H
ATOM    416  CB  PHE A  46      13.065  -7.707  16.810  1.00 93.75           C
ATOM    417 1HB  PHE A  46      13.238  -8.497  17.541  1.00 93.75           H
ATOM    418 2HB  PHE A  46      12.197  -7.143  17.149  1.00 93.75           H
ATOM    419  CG  PHE A  46      12.744  -8.345  15.457  1.00 93.75           C
ATOM    420  CD1 PHE A  46      11.732  -7.850  14.695  1.00 93.75           C
ATOM    421  HD1 PHE A  46      11.149  -6.999  15.049  1.00 93.75           H
ATOM    422  CD2 PHE A  46      13.471  -9.407  15.016  1.00 93.75           C
ATOM    423  HD2 PHE A  46      14.282  -9.803  15.626  1.00 93.75           H
ATOM    424  CE1 PHE A  46      11.434  -8.442  13.439  1.00 93.75           C
ATOM    425  HE1 PHE A  46      10.622  -8.046  12.829  1.00 93.75           H
ATOM    426  CE2 PHE A  46      13.172  -9.999  13.760  1.00 93.75           C
ATOM    427  HE2 PHE A  46      13.755 -10.850  13.407  1.00 93.75           H
ATOM    428  CZ  PHE A  46      12.160  -9.504  12.998  1.00 93.75           C
ATOM    429  HZ  PHE A  46      11.931  -9.958  12.034  1.00 93.75           H
ATOM    430  HN  PHE A  46      13.631  -6.404  18.730  1.00 93.75           H
ATOM    431  N   ALA A  47      13.149  -4.845  15.900  1.00 92.61           N
ATOM    432  CA  ALA A  47      12.806  -3.853  14.895  1.00 92.61           C
ATOM    433  C   ALA A  47      14.050  -3.035  14.545  1.00 92.61           C
ATOM    434  O   ALA A  47      14.296  -2.742  13.376  1.00 92.61           O
ATOM    435  HA  ALA A  47      12.469  -4.385  14.006  1.00 92.61           H
ATOM    436  CB  ALA A  47      11.660  -2.979  15.411  1.00 92.61           C
ATOM    437 1HB  ALA A  47      10.791  -3.604  15.617  1.00 92.61           H
ATOM    438 2HB  ALA A  47      11.971  -2.476  16.326  1.00 92.61           H
ATOM    439 3HB  ALA A  47      11.403  -2.236  14.657  1.00 92.61           H
ATOM    440  HN  ALA A  47      12.622  -4.788  16.748  1.00 92.61           H
ATOM    441  N   SER A  48      14.803  -2.691  15.580  1.00 92.68           N
ATOM    442  CA  SER A  48      15.882  -1.728  15.433  1.00 92.68           C
ATOM    443  C   SER A  48      16.973  -2.300  14.525  1.00 92.68           C
ATOM    444  O   SER A  48      17.716  -1.550  13.894  1.00 92.68           O
ATOM    445  HA  SER A  48      15.425  -0.851  14.976  1.00 92.68           H
ATOM    446  CB  SER A  48      16.469  -1.347  16.793  1.00 92.68           C
ATOM    447 1HB  SER A  48      17.144  -0.500  16.672  1.00 92.68           H
ATOM    448 2HB  SER A  48      15.666  -1.022  17.456  1.00 92.68           H
ATOM    449  OG  SER A  48      17.171  -2.431  17.395  1.00 92.68           O
ATOM    450  HG  SER A  48      17.534  -2.152  18.284  1.00 92.68           H
ATOM    451  HN  SER A  48      14.686  -3.057  16.503  1.00 92.68           H
ATOM    452  N   HIS A  49      17.036  -3.623  14.490  1.00 93.92           N
ATOM    453  CA  HIS A  49      18.044  -4.303  13.695  1.00 93.92           C
ATOM    454  C   HIS A  49      17.468  -4.648  12.320  1.00 93.92           C
ATOM    455  O   HIS A  49      18.162  -4.548  11.309  1.00 93.92           O
ATOM    456  HA  HIS A  49      18.869  -3.601  13.568  1.00 93.92           H
ATOM    457  CB  HIS A  49      18.585  -5.528  14.436  1.00 93.92           C
ATOM    458 1HB  HIS A  49      17.748  -6.169  14.715  1.00 93.92           H
ATOM    459 2HB  HIS A  49      19.213  -6.103  13.756  1.00 93.92           H
ATOM    460  CG  HIS A  49      19.381  -5.195  15.675  1.00 93.92           C
ATOM    461  ND1 HIS A  49      18.788  -4.915  16.894  1.00 93.92           N
ATOM    462  HD1 HIS A  49      17.806  -4.903  17.078  1.00 93.92           H
ATOM    463  CD2 HIS A  49      20.728  -5.101  15.870  1.00 93.92           C
ATOM    464  HD2 HIS A  49      21.494  -5.261  15.112  1.00 93.92           H
ATOM    465  CE1 HIS A  49      19.745  -4.664  17.776  1.00 93.92           C
ATOM    466  HE1 HIS A  49      19.598  -4.410  18.825  1.00 93.92           H
ATOM    467  NE2 HIS A  49      20.946  -4.779  17.139  1.00 93.92           N
ATOM    468  HN  HIS A  49      16.415  -4.226  14.990  1.00 93.92           H
ATOM    469  N   PHE A  50      16.204  -5.046  12.327  1.00 95.16           N
ATOM    470  CA  PHE A  50      15.612  -5.674  11.158  1.00 95.16           C
ATOM    471  C   PHE A  50      15.128  -4.623  10.157  1.00 95.16           C
ATOM    472  O   PHE A  50      15.388  -4.734   8.960  1.00 95.16           O
ATOM    473  HA  PHE A  50      16.384  -6.287  10.694  1.00 95.16           H
ATOM    474  CB  PHE A  50      14.411  -6.486  11.648  1.00 95.16           C
ATOM    475 1HB  PHE A  50      14.756  -7.228  12.368  1.00 95.16           H
ATOM    476 2HB  PHE A  50      13.727  -5.822  12.176  1.00 95.16           H
ATOM    477  CG  PHE A  50      13.645  -7.199  10.531  1.00 95.16           C
ATOM    478  CD1 PHE A  50      12.421  -6.747  10.150  1.00 95.16           C
ATOM    479  HD1 PHE A  50      11.985  -5.876  10.640  1.00 95.16           H
ATOM    480  CD2 PHE A  50      14.189  -8.286   9.920  1.00 95.16           C
ATOM    481  HD2 PHE A  50      15.171  -8.649  10.225  1.00 95.16           H
ATOM    482  CE1 PHE A  50      11.710  -7.408   9.114  1.00 95.16           C
ATOM    483  HE1 PHE A  50      10.729  -7.045   8.809  1.00 95.16           H
ATOM    484  CE2 PHE A  50      13.479  -8.947   8.883  1.00 95.16           C
ATOM    485  HE2 PHE A  50      13.914  -9.818   8.394  1.00 95.16           H
ATOM    486  CZ  PHE A  50      12.254  -8.494   8.502  1.00 95.16           C
ATOM    487  HZ  PHE A  50      11.709  -9.002   7.707  1.00 95.16           H
ATOM    488  HN  PHE A  50      15.591  -4.946  13.110  1.00 95.16           H
ATOM    489  N   LEU A  51      14.431  -3.627  10.685  1.00 94.93           N
ATOM    490  CA  LEU A  51      13.613  -2.762   9.851  1.00 94.93           C
ATOM    491  C   LEU A  51      14.520  -1.827   9.049  1.00 94.93           C
ATOM    492  O   LEU A  51      14.402  -1.739   7.828  1.00 94.93           O
ATOM    493  HA  LEU A  51      13.071  -3.400   9.153  1.00 94.93           H
ATOM    494  CB  LEU A  51      12.571  -2.031  10.699  1.00 94.93           C
ATOM    495 1HB  LEU A  51      13.094  -1.436  11.448  1.00 94.93           H
ATOM    496 2HB  LEU A  51      12.033  -1.333  10.057  1.00 94.93           H
ATOM    497  CG  LEU A  51      11.547  -2.915  11.414  1.00 94.93           C
ATOM    498  HG  LEU A  51      12.083  -3.569  12.102  1.00 94.93           H
ATOM    499  CD1 LEU A  51      10.583  -2.071  12.251  1.00 94.93           C
ATOM    500 1HD1 LEU A  51      11.145  -1.512  12.999  1.00 94.93           H
ATOM    501 2HD1 LEU A  51      10.052  -1.376  11.602  1.00 94.93           H
ATOM    502 3HD1 LEU A  51       9.867  -2.724  12.748  1.00 94.93           H
ATOM    503  CD2 LEU A  51      10.808  -3.812  10.420  1.00 94.93           C
ATOM    504 1HD2 LEU A  51      10.286  -3.193   9.690  1.00 94.93           H
ATOM    505 2HD2 LEU A  51      11.525  -4.453   9.906  1.00 94.93           H
ATOM    506 3HD2 LEU A  51      10.087  -4.430  10.954  1.00 94.93           H
ATOM    507  HN  LEU A  51      14.421  -3.407  11.660  1.00 94.93           H
ATOM    508  N   PRO A  52      15.437  -1.114   9.717  1.00 95.70           N
ATOM    509  CA  PRO A  52      16.147  -0.006   9.074  1.00 95.70           C
ATOM    510  C   PRO A  52      16.798  -0.421   7.764  1.00 95.70           C
ATOM    511  O   PRO A  52      16.594   0.221   6.735  1.00 95.70           O
ATOM    512  HA  PRO A  52      15.445   0.783   8.806  1.00 95.70           H
ATOM    513  CB  PRO A  52      17.186   0.412  10.116  1.00 95.70           C
ATOM    514 1HB  PRO A  52      18.134  -0.107   9.969  1.00 95.70           H
ATOM    515 2HB  PRO A  52      17.398   1.480  10.065  1.00 95.70           H
ATOM    516  CG  PRO A  52      16.533   0.030  11.439  1.00 95.70           C
ATOM    517 1HG  PRO A  52      17.267  -0.066  12.240  1.00 95.70           H
ATOM    518 2HG  PRO A  52      15.816   0.781  11.768  1.00 95.70           H
ATOM    519  CD  PRO A  52      15.865  -1.297  11.116  1.00 95.70           C
ATOM    520 1HD  PRO A  52      16.556  -2.134  11.218  1.00 95.70           H
ATOM    521 2HD  PRO A  52      15.025  -1.499  11.781  1.00 95.70           H
ATOM    522  N   PRO A  53      17.592  -1.500   7.770  1.00 96.53           N
ATOM    523  CA  PRO A  53      18.263  -1.950   6.548  1.00 96.53           C
ATOM    524  C   PRO A  53      17.293  -2.139   5.394  1.00 96.53           C
ATOM    525  O   PRO A  53      17.581  -1.746   4.265  1.00 96.53           O
ATOM    526  HA  PRO A  53      18.968  -1.192   6.207  1.00 96.53           H
ATOM    527  CB  PRO A  53      18.920  -3.269   6.960  1.00 96.53           C
ATOM    528 1HB  PRO A  53      18.269  -4.121   6.760  1.00 96.53           H
ATOM    529 2HB  PRO A  53      19.848  -3.443   6.415  1.00 96.53           H
ATOM    530  CG  PRO A  53      19.168  -3.089   8.453  1.00 96.53           C
ATOM    531 1HG  PRO A  53      19.300  -4.045   8.959  1.00 96.53           H
ATOM    532 2HG  PRO A  53      20.072  -2.512   8.646  1.00 96.53           H
ATOM    533  CD  PRO A  53      17.917  -2.364   8.920  1.00 96.53           C
ATOM    534 1HD  PRO A  53      17.105  -3.057   9.141  1.00 96.53           H
ATOM    535 2HD  PRO A  53      18.097  -1.789   9.829  1.00 96.53           H
ATOM    536  N   LEU A  54      16.157  -2.743   5.711  1.00 95.58           N
ATOM    537  CA  LEU A  54      15.196  -3.116   4.686  1.00 95.58           C
ATOM    538  C   LEU A  54      14.535  -1.854   4.129  1.00 95.58           C
ATOM    539  O   LEU A  54      14.363  -1.722   2.918  1.00 95.58           O
ATOM    540  HA  LEU A  54      15.749  -3.600   3.881  1.00 95.58           H
ATOM    541  CB  LEU A  54      14.201  -4.142   5.232  1.00 95.58           C
ATOM    542 1HB  LEU A  54      13.749  -3.735   6.137  1.00 95.58           H
ATOM    543 2HB  LEU A  54      13.400  -4.265   4.504  1.00 95.58           H
ATOM    544  CG  LEU A  54      14.773  -5.523   5.559  1.00 95.58           C
ATOM    545  HG  LEU A  54      15.581  -5.397   6.279  1.00 95.58           H
ATOM    546  CD1 LEU A  54      13.715  -6.412   6.217  1.00 95.58           C
ATOM    547 1HD1 LEU A  54      13.374  -5.948   7.142  1.00 95.58           H
ATOM    548 2HD1 LEU A  54      12.871  -6.535   5.539  1.00 95.58           H
ATOM    549 3HD1 LEU A  54      14.148  -7.388   6.438  1.00 95.58           H
ATOM    550  CD2 LEU A  54      15.376  -6.175   4.313  1.00 95.58           C
ATOM    551 1HD2 LEU A  54      14.604  -6.288   3.552  1.00 95.58           H
ATOM    552 2HD2 LEU A  54      16.178  -5.547   3.927  1.00 95.58           H
ATOM    553 3HD2 LEU A  54      15.774  -7.156   4.573  1.00 95.58           H
ATOM    554  HN  LEU A  54      15.889  -2.977   6.646  1.00 95.58           H
ATOM    555  N   TYR A  55      14.182  -0.958   5.039  1.00 94.67           N
ATOM    556  CA  TYR A  55      13.490   0.262   4.660  1.00 94.67           C
ATOM    557  C   TYR A  55      14.370   1.135   3.763  1.00 94.67           C
ATOM    558  O   TYR A  55      13.876   1.774   2.835  1.00 94.67           O
ATOM    559  HA  TYR A  55      12.591  -0.018   4.112  1.00 94.67           H
ATOM    560  CB  TYR A  55      13.211   1.011   5.964  1.00 94.67           C
ATOM    561 1HB  TYR A  55      14.113   1.003   6.576  1.00 94.67           H
ATOM    562 2HB  TYR A  55      12.992   2.053   5.733  1.00 94.67           H
ATOM    563  CG  TYR A  55      12.054   0.431   6.780  1.00 94.67           C
ATOM    564  CD1 TYR A  55      11.347  -0.653   6.300  1.00 94.67           C
ATOM    565  HD1 TYR A  55      11.613  -1.095   5.340  1.00 94.67           H
ATOM    566  CD2 TYR A  55      11.717   0.991   7.995  1.00 94.67           C
ATOM    567  HD2 TYR A  55      12.275   1.847   8.374  1.00 94.67           H
ATOM    568  CE1 TYR A  55      10.258  -1.199   7.067  1.00 94.67           C
ATOM    569  HE1 TYR A  55       9.691  -2.055   6.700  1.00 94.67           H
ATOM    570  CE2 TYR A  55      10.628   0.445   8.763  1.00 94.67           C
ATOM    571  HE2 TYR A  55      10.352   0.878   9.724  1.00 94.67           H
ATOM    572  CZ  TYR A  55       9.952  -0.623   8.261  1.00 94.67           C
ATOM    573  OH  TYR A  55       8.924  -1.139   8.986  1.00 94.67           O
ATOM    574  HH  TYR A  55       8.460  -1.854   8.462  1.00 94.67           H
ATOM    575  HN  TYR A  55      14.361  -1.056   6.018  1.00 94.67           H
ATOM    576  N   TRP A  56      15.659   1.133   4.071  1.00 95.97           N
ATOM    577  CA  TRP A  56      16.625   1.843   3.250  1.00 95.97           C
ATOM    578  C   TRP A  56      16.684   1.152   1.886  1.00 95.97           C
ATOM    579  O   TRP A  56      16.709   1.816   0.850  1.00 95.97           O
ATOM    580  HA  TRP A  56      16.275   2.868   3.133  1.00 95.97           H
ATOM    581  CB  TRP A  56      17.987   1.913   3.943  1.00 95.97           C
ATOM    582 1HB  TRP A  56      18.127   1.012   4.539  1.00 95.97           H
ATOM    583 2HB  TRP A  56      18.770   1.918   3.184  1.00 95.97           H
ATOM    584  CG  TRP A  56      18.164   3.137   4.845  1.00 95.97           C
ATOM    585  CD1 TRP A  56      18.284   3.168   6.179  1.00 95.97           C
ATOM    586  HD1 TRP A  56      18.269   2.284   6.817  1.00 95.97           H
ATOM    587  CD2 TRP A  56      18.237   4.514   4.420  1.00 95.97           C
ATOM    588  NE1 TRP A  56      18.428   4.459   6.644  1.00 95.97           N
ATOM    589  HE1 TRP A  56      18.533   4.736   7.599  1.00 95.97           H
ATOM    590  CE2 TRP A  56      18.398   5.304   5.540  1.00 95.97           C
ATOM    591  CE3 TRP A  56      18.169   5.074   3.132  1.00 95.97           C
ATOM    592  HE3 TRP A  56      18.043   4.472   2.233  1.00 95.97           H
ATOM    593  CZ2 TRP A  56      18.505   6.699   5.486  1.00 95.97           C
ATOM    594  HZ2 TRP A  56      18.632   7.300   6.386  1.00 95.97           H
ATOM    595  CZ3 TRP A  56      18.277   6.469   3.095  1.00 95.97           C
ATOM    596  HZ3 TRP A  56      18.231   6.955   2.121  1.00 95.97           H
ATOM    597  CH2 TRP A  56      18.440   7.279   4.214  1.00 95.97           C
ATOM    598  HH2 TRP A  56      18.516   8.360   4.101  1.00 95.97           H
ATOM    599  HN  TRP A  56      16.044   0.660   4.863  1.00 95.97           H
ATOM    600  N   LEU A  57      16.704  -0.172   1.929  1.00 96.18           N
ATOM    601  CA  LEU A  57      16.782  -0.959   0.710  1.00 96.18           C
ATOM    602  C   LEU A  57      15.552  -0.676  -0.155  1.00 96.18           C
ATOM    603  O   LEU A  57      15.680  -0.371  -1.340  1.00 96.18           O
ATOM    604  HA  LEU A  57      17.669  -0.634   0.167  1.00 96.18           H
ATOM    605  CB  LEU A  57      16.972  -2.441   1.041  1.00 96.18           C
ATOM    606 1HB  LEU A  57      17.885  -2.548   1.627  1.00 96.18           H
ATOM    607 2HB  LEU A  57      16.146  -2.760   1.676  1.00 96.18           H
ATOM    608  CG  LEU A  57      17.055  -3.390  -0.156  1.00 96.18           C
ATOM    609  HG  LEU A  57      16.196  -3.202  -0.801  1.00 96.18           H
ATOM    610  CD1 LEU A  57      18.311  -3.118  -0.986  1.00 96.18           C
ATOM    611 1HD1 LEU A  57      18.288  -2.093  -1.355  1.00 96.18           H
ATOM    612 2HD1 LEU A  57      19.195  -3.262  -0.365  1.00 96.18           H
ATOM    613 3HD1 LEU A  57      18.344  -3.807  -1.831  1.00 96.18           H
ATOM    614  CD2 LEU A  57      16.970  -4.850   0.295  1.00 96.18           C
ATOM    615 1HD2 LEU A  57      17.796  -5.069   0.972  1.00 96.18           H
ATOM    616 2HD2 LEU A  57      16.024  -5.017   0.809  1.00 96.18           H
ATOM    617 3HD2 LEU A  57      17.031  -5.503  -0.576  1.00 96.18           H
ATOM    618  HN  LEU A  57      16.667  -0.705   2.774  1.00 96.18           H
ATOM    619  N   VAL A  58      14.390  -0.786   0.470  1.00 95.00           N
ATOM    620  CA  VAL A  58      13.136  -0.616  -0.244  1.00 95.00           C
ATOM    621  C   VAL A  58      13.072   0.798  -0.824  1.00 95.00           C
ATOM    622  O   VAL A  58      12.654   0.987  -1.965  1.00 95.00           O
ATOM    623  HA  VAL A  58      13.126  -1.333  -1.066  1.00 95.00           H
ATOM    624  CB  VAL A  58      11.959  -0.937   0.679  1.00 95.00           C
ATOM    625  HB  VAL A  58      12.058  -0.322   1.574  1.00 95.00           H
ATOM    626  CG1 VAL A  58      10.628  -0.587   0.013  1.00 95.00           C
ATOM    627 1HG1 VAL A  58      10.608   0.477  -0.222  1.00 95.00           H
ATOM    628 2HG1 VAL A  58      10.518  -1.164  -0.906  1.00 95.00           H
ATOM    629 3HG1 VAL A  58       9.808  -0.825   0.691  1.00 95.00           H
ATOM    630  CG2 VAL A  58      11.987  -2.405   1.112  1.00 95.00           C
ATOM    631 1HG2 VAL A  58      11.925  -3.044   0.232  1.00 95.00           H
ATOM    632 2HG2 VAL A  58      12.915  -2.609   1.645  1.00 95.00           H
ATOM    633 3HG2 VAL A  58      11.140  -2.606   1.768  1.00 95.00           H
ATOM    634  HN  VAL A  58      14.296  -0.987   1.446  1.00 95.00           H
ATOM    635  N   PHE A  59      13.493   1.756  -0.011  1.00 96.45           N
ATOM    636  CA  PHE A  59      13.506   3.146  -0.436  1.00 96.45           C
ATOM    637  C   PHE A  59      14.310   3.318  -1.726  1.00 96.45           C
ATOM    638  O   PHE A  59      13.810   3.871  -2.704  1.00 96.45           O
ATOM    639  HA  PHE A  59      12.472   3.440  -0.612  1.00 96.45           H
ATOM    640  CB  PHE A  59      14.178   3.948   0.681  1.00 96.45           C
ATOM    641 1HB  PHE A  59      13.553   3.904   1.573  1.00 96.45           H
ATOM    642 2HB  PHE A  59      15.127   3.475   0.933  1.00 96.45           H
ATOM    643  CG  PHE A  59      14.434   5.414   0.326  1.00 96.45           C
ATOM    644  CD1 PHE A  59      15.706   5.894   0.293  1.00 96.45           C
ATOM    645  HD1 PHE A  59      16.543   5.234   0.519  1.00 96.45           H
ATOM    646  CD2 PHE A  59      13.389   6.238   0.044  1.00 96.45           C
ATOM    647  HD2 PHE A  59      12.369   5.853   0.070  1.00 96.45           H
ATOM    648  CE1 PHE A  59      15.943   7.255  -0.037  1.00 96.45           C
ATOM    649  HE1 PHE A  59      16.963   7.640  -0.063  1.00 96.45           H
ATOM    650  CE2 PHE A  59      13.626   7.599  -0.286  1.00 96.45           C
ATOM    651  HE2 PHE A  59      12.789   8.259  -0.512  1.00 96.45           H
ATOM    652  CZ  PHE A  59      14.898   8.078  -0.319  1.00 96.45           C
ATOM    653  HZ  PHE A  59      15.080   9.123  -0.572  1.00 96.45           H
ATOM    654  HN  PHE A  59      13.821   1.596   0.920  1.00 96.45           H
ATOM    655  N   ILE A  60      15.543   2.833  -1.687  1.00 96.54           N
ATOM    656  CA  ILE A  60      16.474   3.067  -2.777  1.00 96.54           C
ATOM    657  C   ILE A  60      15.930   2.420  -4.053  1.00 96.54           C
ATOM    658  O   ILE A  60      15.818   3.078  -5.087  1.00 96.54           O
ATOM    659  HA  ILE A  60      16.531   4.144  -2.933  1.00 96.54           H
ATOM    660  CB  ILE A  60      17.877   2.590  -2.396  1.00 96.54           C
ATOM    661  HB  ILE A  60      17.797   1.576  -2.002  1.00 96.54           H
ATOM    662  CG1 ILE A  60      18.469   3.461  -1.286  1.00 96.54           C
ATOM    663 1HG1 ILE A  60      18.728   4.441  -1.688  1.00 96.54           H
ATOM    664 2HG1 ILE A  60      17.723   3.622  -0.508  1.00 96.54           H
ATOM    665  CG2 ILE A  60      18.787   2.527  -3.624  1.00 96.54           C
ATOM    666 1HG2 ILE A  60      18.368   1.833  -4.352  1.00 96.54           H
ATOM    667 2HG2 ILE A  60      18.864   3.519  -4.070  1.00 96.54           H
ATOM    668 3HG2 ILE A  60      19.778   2.185  -3.324  1.00 96.54           H
ATOM    669  CD1 ILE A  60      19.713   2.807  -0.681  1.00 96.54           C
ATOM    670 1HD1 ILE A  60      19.445   1.838  -0.259  1.00 96.54           H
ATOM    671 2HD1 ILE A  60      20.466   2.670  -1.458  1.00 96.54           H
ATOM    672 3HD1 ILE A  60      20.114   3.447   0.105  1.00 96.54           H
ATOM    673  HN  ILE A  60      15.907   2.291  -0.929  1.00 96.54           H
ATOM    674  N   VAL A  61      15.608   1.140  -3.939  1.00 94.71           N
ATOM    675  CA  VAL A  61      15.221   0.359  -5.102  1.00 94.71           C
ATOM    676  C   VAL A  61      13.904   0.901  -5.660  1.00 94.71           C
ATOM    677  O   VAL A  61      13.747   1.034  -6.872  1.00 94.71           O
ATOM    678  HA  VAL A  61      15.999   0.484  -5.855  1.00 94.71           H
ATOM    679  CB  VAL A  61      15.150  -1.125  -4.735  1.00 94.71           C
ATOM    680  HB  VAL A  61      14.435  -1.235  -3.920  1.00 94.71           H
ATOM    681  CG1 VAL A  61      14.649  -1.958  -5.916  1.00 94.71           C
ATOM    682 1HG1 VAL A  61      13.653  -1.620  -6.202  1.00 94.71           H
ATOM    683 2HG1 VAL A  61      15.329  -1.838  -6.760  1.00 94.71           H
ATOM    684 3HG1 VAL A  61      14.608  -3.008  -5.629  1.00 94.71           H
ATOM    685  CG2 VAL A  61      16.506  -1.633  -4.242  1.00 94.71           C
ATOM    686 1HG2 VAL A  61      17.251  -1.502  -5.027  1.00 94.71           H
ATOM    687 2HG2 VAL A  61      16.807  -1.069  -3.359  1.00 94.71           H
ATOM    688 3HG2 VAL A  61      16.427  -2.690  -3.988  1.00 94.71           H
ATOM    689  HN  VAL A  61      15.608   0.639  -3.074  1.00 94.71           H
ATOM    690  N   GLY A  62      12.990   1.199  -4.748  1.00 94.74           N
ATOM    691  CA  GLY A  62      11.673   1.676  -5.136  1.00 94.74           C
ATOM    692  C   GLY A  62      11.765   3.043  -5.817  1.00 94.74           C
ATOM    693  O   GLY A  62      11.098   3.285  -6.822  1.00 94.74           O
ATOM    694 1HA  GLY A  62      11.207   0.960  -5.811  1.00 94.74           H
ATOM    695 2HA  GLY A  62      11.034   1.747  -4.255  1.00 94.74           H
ATOM    696  HN  GLY A  62      13.137   1.119  -3.762  1.00 94.74           H
ATOM    697  N   ALA A  63      12.596   3.901  -5.243  1.00 95.35           N
ATOM    698  CA  ALA A  63      12.721   5.263  -5.732  1.00 95.35           C
ATOM    699  C   ALA A  63      13.263   5.239  -7.163  1.00 95.35           C
ATOM    700  O   ALA A  63      12.761   5.950  -8.033  1.00 95.35           O
ATOM    701  HA  ALA A  63      11.725   5.707  -5.738  1.00 95.35           H
ATOM    702  CB  ALA A  63      13.613   6.067  -4.784  1.00 95.35           C
ATOM    703 1HB  ALA A  63      13.168   6.077  -3.789  1.00 95.35           H
ATOM    704 2HB  ALA A  63      14.600   5.606  -4.736  1.00 95.35           H
ATOM    705 3HB  ALA A  63      13.706   7.089  -5.151  1.00 95.35           H
ATOM    706  HN  ALA A  63      13.176   3.678  -4.459  1.00 95.35           H
ATOM    707  N   LEU A  64      14.281   4.414  -7.362  1.00 93.53           N
ATOM    708  CA  LEU A  64      14.903   4.296  -8.670  1.00 93.53           C
ATOM    709  C   LEU A  64      13.881   3.750  -9.669  1.00 93.53           C
ATOM    710  O   LEU A  64      13.739   4.281 -10.769  1.00 93.53           O
ATOM    711  HA  LEU A  64      15.193   5.298  -8.985  1.00 93.53           H
ATOM    712  CB  LEU A  64      16.182   3.461  -8.581  1.00 93.53           C
ATOM    713 1HB  LEU A  64      15.943   2.518  -8.088  1.00 93.53           H
ATOM    714 2HB  LEU A  64      16.506   3.219  -9.593  1.00 93.53           H
ATOM    715  CG  LEU A  64      17.355   4.108  -7.841  1.00 93.53           C
ATOM    716  HG  LEU A  64      17.009   4.413  -6.854  1.00 93.53           H
ATOM    717  CD1 LEU A  64      18.491   3.104  -7.631  1.00 93.53           C
ATOM    718 1HD1 LEU A  64      18.128   2.262  -7.042  1.00 93.53           H
ATOM    719 2HD1 LEU A  64      18.843   2.746  -8.599  1.00 93.53           H
ATOM    720 3HD1 LEU A  64      19.312   3.590  -7.103  1.00 93.53           H
ATOM    721  CD2 LEU A  64      17.831   5.369  -8.564  1.00 93.53           C
ATOM    722 1HD2 LEU A  64      18.154   5.110  -9.572  1.00 93.53           H
ATOM    723 2HD2 LEU A  64      17.013   6.087  -8.618  1.00 93.53           H
ATOM    724 3HD2 LEU A  64      18.665   5.809  -8.017  1.00 93.53           H
ATOM    725  HN  LEU A  64      14.679   3.835  -6.651  1.00 93.53           H
ATOM    726  N   GLY A  65      13.195   2.697  -9.249  1.00 91.31           N
ATOM    727  CA  GLY A  65      12.297   1.985 -10.142  1.00 91.31           C
ATOM    728  C   GLY A  65      11.156   2.891 -10.609  1.00 91.31           C
ATOM    729  O   GLY A  65      10.892   2.997 -11.806  1.00 91.31           O
ATOM    730 1HA  GLY A  65      12.851   1.619 -11.006  1.00 91.31           H
ATOM    731 2HA  GLY A  65      11.888   1.113  -9.633  1.00 91.31           H
ATOM    732  HN  GLY A  65      13.246   2.331  -8.320  1.00 91.31           H
ATOM    733  N   ASN A  66      10.509   3.522  -9.639  1.00 92.98           N
ATOM    734  CA  ASN A  66       9.321   4.310  -9.922  1.00 92.98           C
ATOM    735  C   ASN A  66       9.725   5.581 -10.672  1.00 92.98           C
ATOM    736  O   ASN A  66       8.993   6.050 -11.543  1.00 92.98           O
ATOM    737  HA  ASN A  66       8.681   3.660 -10.517  1.00 92.98           H
ATOM    738  CB  ASN A  66       8.618   4.728  -8.629  1.00 92.98           C
ATOM    739 1HB  ASN A  66       9.353   5.094  -7.912  1.00 92.98           H
ATOM    740 2HB  ASN A  66       7.934   5.552  -8.833  1.00 92.98           H
ATOM    741  CG  ASN A  66       7.845   3.555  -8.021  1.00 92.98           C
ATOM    742  OD1 ASN A  66       6.845   3.098  -8.548  1.00 92.98           O
ATOM    743  ND2 ASN A  66       8.365   3.096  -6.886  1.00 92.98           N
ATOM    744 1HD2 ASN A  66       9.189   3.516  -6.507  1.00 92.98           H
ATOM    745 2HD2 ASN A  66       7.931   2.330  -6.412  1.00 92.98           H
ATOM    746  HN  ASN A  66      10.783   3.500  -8.678  1.00 92.98           H
ATOM    747  N   SER A  67      10.887   6.101 -10.308  1.00 92.11           N
ATOM    748  CA  SER A  67      11.417   7.284 -10.966  1.00 92.11           C
ATOM    749  C   SER A  67      11.644   6.999 -12.451  1.00 92.11           C
ATOM    750  O   SER A  67      11.405   7.860 -13.296  1.00 92.11           O
ATOM    751  HA  SER A  67      10.654   8.052 -10.836  1.00 92.11           H
ATOM    752  CB  SER A  67      12.719   7.743 -10.308  1.00 92.11           C
ATOM    753 1HB  SER A  67      13.455   6.941 -10.361  1.00 92.11           H
ATOM    754 2HB  SER A  67      13.128   8.588 -10.863  1.00 92.11           H
ATOM    755  OG  SER A  67      12.526   8.120  -8.947  1.00 92.11           O
ATOM    756  HG  SER A  67      12.972   7.459  -8.343  1.00 92.11           H
ATOM    757  HN  SER A  67      11.463   5.730  -9.579  1.00 92.11           H
ATOM    758  N   LEU A  68      12.104   5.786 -12.725  1.00 88.77           N
ATOM    759  CA  LEU A  68      12.347   5.370 -14.095  1.00 88.77           C
ATOM    760  C   LEU A  68      11.020   5.331 -14.855  1.00 88.77           C
ATOM    761  O   LEU A  68      10.955   5.722 -16.019  1.00 88.77           O
ATOM    762  HA  LEU A  68      12.987   6.122 -14.557  1.00 88.77           H
ATOM    763  CB  LEU A  68      13.112   4.045 -14.125  1.00 88.77           C
ATOM    764 1HB  LEU A  68      14.042   4.173 -13.571  1.00 88.77           H
ATOM    765 2HB  LEU A  68      12.524   3.297 -13.594  1.00 88.77           H
ATOM    766  CG  LEU A  68      13.450   3.496 -15.513  1.00 88.77           C
ATOM    767  HG  LEU A  68      12.526   3.430 -16.088  1.00 88.77           H
ATOM    768  CD1 LEU A  68      14.384   4.446 -16.266  1.00 88.77           C
ATOM    769 1HD1 LEU A  68      13.900   5.416 -16.381  1.00 88.77           H
ATOM    770 2HD1 LEU A  68      15.310   4.567 -15.703  1.00 88.77           H
ATOM    771 3HD1 LEU A  68      14.608   4.032 -17.249  1.00 88.77           H
ATOM    772  CD2 LEU A  68      14.025   2.082 -15.418  1.00 88.77           C
ATOM    773 1HD2 LEU A  68      14.935   2.099 -14.818  1.00 88.77           H
ATOM    774 2HD2 LEU A  68      13.294   1.423 -14.950  1.00 88.77           H
ATOM    775 3HD2 LEU A  68      14.256   1.716 -16.419  1.00 88.77           H
ATOM    776  HN  LEU A  68      12.309   5.096 -12.031  1.00 88.77           H
ATOM    777  N   VAL A  69       9.994   4.855 -14.165  1.00 87.59           N
ATOM    778  CA  VAL A  69       8.676   4.739 -14.767  1.00 87.59           C
ATOM    779  C   VAL A  69       8.210   6.119 -15.235  1.00 87.59           C
ATOM    780  O   VAL A  69       7.741   6.271 -16.361  1.00 87.59           O
ATOM    781  HA  VAL A  69       8.768   4.087 -15.636  1.00 87.59           H
ATOM    782  CB  VAL A  69       7.707   4.083 -13.782  1.00 87.59           C
ATOM    783  HB  VAL A  69       7.769   4.625 -12.839  1.00 87.59           H
ATOM    784  CG1 VAL A  69       6.265   4.179 -14.285  1.00 87.59           C
ATOM    785 1HG1 VAL A  69       5.990   5.227 -14.401  1.00 87.59           H
ATOM    786 2HG1 VAL A  69       6.182   3.673 -15.247  1.00 87.59           H
ATOM    787 3HG1 VAL A  69       5.597   3.705 -13.566  1.00 87.59           H
ATOM    788  CG2 VAL A  69       8.098   2.628 -13.514  1.00 87.59           C
ATOM    789 1HG2 VAL A  69       8.078   2.068 -14.449  1.00 87.59           H
ATOM    790 2HG2 VAL A  69       9.102   2.594 -13.092  1.00 87.59           H
ATOM    791 3HG2 VAL A  69       7.393   2.185 -12.811  1.00 87.59           H
ATOM    792  HN  VAL A  69      10.051   4.553 -13.213  1.00 87.59           H
ATOM    793  N   ILE A  70       8.356   7.090 -14.345  1.00 88.66           N
ATOM    794  CA  ILE A  70       7.905   8.441 -14.632  1.00 88.66           C
ATOM    795  C   ILE A  70       8.694   8.996 -15.819  1.00 88.66           C
ATOM    796  O   ILE A  70       8.123   9.628 -16.707  1.00 88.66           O
ATOM    797  HA  ILE A  70       6.853   8.382 -14.913  1.00 88.66           H
ATOM    798  CB  ILE A  70       7.990   9.312 -13.376  1.00 88.66           C
ATOM    799  HB  ILE A  70       9.000   9.237 -12.976  1.00 88.66           H
ATOM    800  CG1 ILE A  70       7.035   8.807 -12.293  1.00 88.66           C
ATOM    801 1HG1 ILE A  70       6.010   8.843 -12.661  1.00 88.66           H
ATOM    802 2HG1 ILE A  70       7.256   7.763 -12.067  1.00 88.66           H
ATOM    803  CG2 ILE A  70       7.746  10.785 -13.713  1.00 88.66           C
ATOM    804 1HG2 ILE A  70       8.498  11.124 -14.425  1.00 88.66           H
ATOM    805 2HG2 ILE A  70       6.754  10.898 -14.151  1.00 88.66           H
ATOM    806 3HG2 ILE A  70       7.812  11.381 -12.803  1.00 88.66           H
ATOM    807  CD1 ILE A  70       7.156   9.647 -11.020  1.00 88.66           C
ATOM    808 1HD1 ILE A  70       8.177   9.588 -10.642  1.00 88.66           H
ATOM    809 2HD1 ILE A  70       6.911  10.685 -11.245  1.00 88.66           H
ATOM    810 3HD1 ILE A  70       6.467   9.266 -10.266  1.00 88.66           H
ATOM    811  HN  ILE A  70       8.772   6.966 -13.444  1.00 88.66           H
ATOM    812  N   LEU A  71       9.994   8.740 -15.797  1.00 87.12           N
ATOM    813  CA  LEU A  71      10.882   9.289 -16.808  1.00 87.12           C
ATOM    814  C   LEU A  71      10.494   8.730 -18.178  1.00 87.12           C
ATOM    815  O   LEU A  71      10.416   9.472 -19.156  1.00 87.12           O
ATOM    816  HA  LEU A  71      10.734  10.369 -16.821  1.00 87.12           H
ATOM    817  CB  LEU A  71      12.343   9.036 -16.431  1.00 87.12           C
ATOM    818 1HB  LEU A  71      12.518   9.448 -15.437  1.00 87.12           H
ATOM    819 2HB  LEU A  71      12.498   7.959 -16.362  1.00 87.12           H
ATOM    820  CG  LEU A  71      13.391   9.614 -17.384  1.00 87.12           C
ATOM    821  HG  LEU A  71      12.959  10.484 -17.879  1.00 87.12           H
ATOM    822  CD1 LEU A  71      14.623  10.096 -16.617  1.00 87.12           C
ATOM    823 1HD1 LEU A  71      14.330  10.871 -15.908  1.00 87.12           H
ATOM    824 2HD1 LEU A  71      15.066   9.259 -16.077  1.00 87.12           H
ATOM    825 3HD1 LEU A  71      15.352  10.502 -17.318  1.00 87.12           H
ATOM    826  CD2 LEU A  71      13.754   8.606 -18.477  1.00 87.12           C
ATOM    827 1HD2 LEU A  71      14.158   7.703 -18.019  1.00 87.12           H
ATOM    828 2HD2 LEU A  71      12.861   8.354 -19.050  1.00 87.12           H
ATOM    829 3HD2 LEU A  71      14.500   9.043 -19.140  1.00 87.12           H
ATOM    830  HN  LEU A  71      10.440   8.171 -15.106  1.00 87.12           H
ATOM    831  N   VAL A  72      10.262   7.426 -18.206  1.00 82.46           N
ATOM    832  CA  VAL A  72       9.918   6.753 -19.447  1.00 82.46           C
ATOM    833  C   VAL A  72       8.608   7.329 -19.988  1.00 82.46           C
ATOM    834  O   VAL A  72       8.474   7.554 -21.190  1.00 82.46           O
ATOM    835  HA  VAL A  72      10.713   6.958 -20.164  1.00 82.46           H
ATOM    836  CB  VAL A  72       9.859   5.241 -19.224  1.00 82.46           C
ATOM    837  HB  VAL A  72       9.192   5.052 -18.383  1.00 82.46           H
ATOM    838  CG1 VAL A  72       9.284   4.527 -20.449  1.00 82.46           C
ATOM    839 1HG1 VAL A  72       8.275   4.892 -20.641  1.00 82.46           H
ATOM    840 2HG1 VAL A  72       9.914   4.728 -21.315  1.00 82.46           H
ATOM    841 3HG1 VAL A  72       9.253   3.454 -20.263  1.00 82.46           H
ATOM    842  CG2 VAL A  72      11.238   4.685 -18.863  1.00 82.46           C
ATOM    843 1HG2 VAL A  72      11.936   4.892 -19.675  1.00 82.46           H
ATOM    844 2HG2 VAL A  72      11.594   5.160 -17.949  1.00 82.46           H
ATOM    845 3HG2 VAL A  72      11.168   3.609 -18.710  1.00 82.46           H
ATOM    846  HN  VAL A  72      10.306   6.833 -17.402  1.00 82.46           H
ATOM    847  N   TYR A  73       7.674   7.551 -19.074  1.00 81.83           N
ATOM    848  CA  TYR A  73       6.374   8.081 -19.446  1.00 81.83           C
ATOM    849  C   TYR A  73       6.511   9.447 -20.122  1.00 81.83           C
ATOM    850  O   TYR A  73       5.801   9.743 -21.081  1.00 81.83           O
ATOM    851  HA  TYR A  73       5.913   7.383 -20.145  1.00 81.83           H
ATOM    852  CB  TYR A  73       5.596   8.248 -18.139  1.00 81.83           C
ATOM    853 1HB  TYR A  73       5.540   7.282 -17.636  1.00 81.83           H
ATOM    854 2HB  TYR A  73       6.151   8.918 -17.482  1.00 81.83           H
ATOM    855  CG  TYR A  73       4.179   8.794 -18.323  1.00 81.83           C
ATOM    856  CD1 TYR A  73       3.965  10.157 -18.360  1.00 81.83           C
ATOM    857  HD1 TYR A  73       4.805  10.844 -18.258  1.00 81.83           H
ATOM    858  CD2 TYR A  73       3.116   7.924 -18.452  1.00 81.83           C
ATOM    859  HD2 TYR A  73       3.285   6.848 -18.423  1.00 81.83           H
ATOM    860  CE1 TYR A  73       2.631  10.671 -18.533  1.00 81.83           C
ATOM    861  HE1 TYR A  73       2.447  11.745 -18.564  1.00 81.83           H
ATOM    862  CE2 TYR A  73       1.782   8.439 -18.625  1.00 81.83           C
ATOM    863  HE2 TYR A  73       0.933   7.763 -18.728  1.00 81.83           H
ATOM    864  CZ  TYR A  73       1.605   9.787 -18.657  1.00 81.83           C
ATOM    865  OH  TYR A  73       0.346  10.273 -18.821  1.00 81.83           O
ATOM    866  HH  TYR A  73      -0.283   9.527 -19.043  1.00 81.83           H
ATOM    867  HN  TYR A  73       7.795   7.375 -18.097  1.00 81.83           H
ATOM    868  N   TRP A  74       7.430  10.242 -19.595  1.00 82.80           N
ATOM    869  CA  TRP A  74       7.552  11.627 -20.016  1.00 82.80           C
ATOM    870  C   TRP A  74       8.165  11.643 -21.418  1.00 82.80           C
ATOM    871  O   TRP A  74       7.644  12.296 -22.320  1.00 82.80           O
ATOM    872  HA  TRP A  74       6.550  12.057 -20.043  1.00 82.80           H
ATOM    873  CB  TRP A  74       8.358  12.441 -19.002  1.00 82.80           C
ATOM    874 1HB  TRP A  74       8.193  12.027 -18.007  1.00 82.80           H
ATOM    875 2HB  TRP A  74       9.420  12.327 -19.222  1.00 82.80           H
ATOM    876  CG  TRP A  74       8.013  13.931 -18.983  1.00 82.80           C
ATOM    877  CD1 TRP A  74       8.194  14.832 -19.959  1.00 82.80           C
ATOM    878  HD1 TRP A  74       8.629  14.604 -20.932  1.00 82.80           H
ATOM    879  CD2 TRP A  74       7.417  14.662 -17.891  1.00 82.80           C
ATOM    880  NE1 TRP A  74       7.759  16.085 -19.577  1.00 82.80           N
ATOM    881  HE1 TRP A  74       7.789  16.916 -20.132  1.00 82.80           H
ATOM    882  CE2 TRP A  74       7.271  15.978 -18.280  1.00 82.80           C
ATOM    883  CE3 TRP A  74       7.013  14.225 -16.617  1.00 82.80           C
ATOM    884  HE3 TRP A  74       7.116  13.191 -16.287  1.00 82.80           H
ATOM    885  CZ2 TRP A  74       6.722  16.965 -17.453  1.00 82.80           C
ATOM    886  HZ2 TRP A  74       6.618  17.999 -17.784  1.00 82.80           H
ATOM    887  CZ3 TRP A  74       6.465  15.224 -15.803  1.00 82.80           C
ATOM    888  HZ3 TRP A  74       6.136  14.939 -14.804  1.00 82.80           H
ATOM    889  CH2 TRP A  74       6.312  16.553 -16.179  1.00 82.80           C
ATOM    890  HH2 TRP A  74       5.876  17.272 -15.485  1.00 82.80           H
ATOM    891  HN  TRP A  74       8.082   9.955 -18.893  1.00 82.80           H
ATOM    892  N   TYR A  75       9.263  10.915 -21.557  1.00 76.56           N
ATOM    893  CA  TYR A  75      10.076  11.008 -22.757  1.00 76.56           C
ATOM    894  C   TYR A  75       9.530  10.101 -23.861  1.00 76.56           C
ATOM    895  O   TYR A  75       9.942  10.204 -25.016  1.00 76.56           O
ATOM    896  HA  TYR A  75      10.051  12.042 -23.102  1.00 76.56           H
ATOM    897  CB  TYR A  75      11.472  10.524 -22.360  1.00 76.56           C
ATOM    898 1HB  TYR A  75      11.373   9.646 -21.722  1.00 76.56           H
ATOM    899 2HB  TYR A  75      12.005  10.208 -23.257  1.00 76.56           H
ATOM    900  CG  TYR A  75      12.311  11.575 -21.631  1.00 76.56           C
ATOM    901  CD1 TYR A  75      12.936  12.577 -22.346  1.00 76.56           C
ATOM    902  HD1 TYR A  75      12.832  12.619 -23.430  1.00 76.56           H
ATOM    903  CD2 TYR A  75      12.443  11.522 -20.258  1.00 76.56           C
ATOM    904  HD2 TYR A  75      11.949  10.731 -19.693  1.00 76.56           H
ATOM    905  CE1 TYR A  75      13.726  13.566 -21.659  1.00 76.56           C
ATOM    906  HE1 TYR A  75      14.225  14.362 -22.212  1.00 76.56           H
ATOM    907  CE2 TYR A  75      13.233  12.511 -19.572  1.00 76.56           C
ATOM    908  HE2 TYR A  75      13.345  12.481 -18.488  1.00 76.56           H
ATOM    909  CZ  TYR A  75      13.835  13.485 -20.306  1.00 76.56           C
ATOM    910  OH  TYR A  75      14.581  14.419 -19.658  1.00 76.56           O
ATOM    911  HH  TYR A  75      14.957  15.072 -20.315  1.00 76.56           H
ATOM    912  HN  TYR A  75       9.599  10.272 -20.868  1.00 76.56           H
ATOM    913  N   CYS A  76       8.610   9.231 -23.467  1.00 69.63           N
ATOM    914  CA  CYS A  76       7.925   8.382 -24.426  1.00 69.63           C
ATOM    915  C   CYS A  76       7.034   9.266 -25.301  1.00 69.63           C
ATOM    916  O   CYS A  76       6.090   9.882 -24.809  1.00 69.63           O
ATOM    917  HA  CYS A  76       8.697   7.898 -25.024  1.00 69.63           H
ATOM    918  CB  CYS A  76       7.126   7.276 -23.732  1.00 69.63           C
ATOM    919 1HB  CYS A  76       7.777   6.708 -23.068  1.00 69.63           H
ATOM    920 2HB  CYS A  76       6.344   7.715 -23.113  1.00 69.63           H
ATOM    921  SG  CYS A  76       6.384   6.163 -24.981  1.00 69.63           S
ATOM    922  HG  CYS A  76       7.536   5.718 -25.473  1.00 69.63           H
ATOM    923  HN  CYS A  76       8.333   9.104 -22.515  1.00 69.63           H
ATOM    924  N   THR A  77       7.365   9.300 -26.583  1.00 61.61           N
ATOM    925  CA  THR A  77       6.686  10.192 -27.508  1.00 61.61           C
ATOM    926  C   THR A  77       5.379   9.562 -27.993  1.00 61.61           C
ATOM    927  O   THR A  77       4.616  10.191 -28.725  1.00 61.61           O
ATOM    928  HA  THR A  77       6.422  11.105 -26.975  1.00 61.61           H
ATOM    929  CB  THR A  77       7.657  10.526 -28.642  1.00 61.61           C
ATOM    930  HB  THR A  77       7.203  11.216 -29.353  1.00 61.61           H
ATOM    931  OG1 THR A  77       8.026   9.254 -29.169  1.00 61.61           O
ATOM    932  HG1 THR A  77       8.442   9.365 -30.072  1.00 61.61           H
ATOM    933  CG2 THR A  77       8.974  11.113 -28.131  1.00 61.61           C
ATOM    934 1HG2 THR A  77       9.462  10.394 -27.473  1.00 61.61           H
ATOM    935 2HG2 THR A  77       8.773  12.032 -27.581  1.00 61.61           H
ATOM    936 3HG2 THR A  77       9.627  11.332 -28.977  1.00 61.61           H
ATOM    937  HN  THR A  77       8.082   8.734 -26.991  1.00 61.61           H
ATOM    938  N   ARG A  78       5.161   8.326 -27.567  1.00 64.70           N
ATOM    939  CA  ARG A  78       3.998   7.576 -28.010  1.00 64.70           C
ATOM    940  C   ARG A  78       2.737   8.090 -27.311  1.00 64.70           C
ATOM    941  O   ARG A  78       2.790   8.509 -26.157  1.00 64.70           O
ATOM    942  HA  ARG A  78       3.948   7.749 -29.085  1.00 64.70           H
ATOM    943  CB  ARG A  78       4.162   6.083 -27.719  1.00 64.70           C
ATOM    944 1HB  ARG A  78       3.577   5.504 -28.433  1.00 64.70           H
ATOM    945 2HB  ARG A  78       5.205   5.795 -27.853  1.00 64.70           H
ATOM    946  CG  ARG A  78       3.714   5.750 -26.295  1.00 64.70           C
ATOM    947 1HG  ARG A  78       4.329   6.295 -25.579  1.00 64.70           H
ATOM    948 2HG  ARG A  78       2.685   6.079 -26.147  1.00 64.70           H
ATOM    949  CD  ARG A  78       3.818   4.248 -26.025  1.00 64.70           C
ATOM    950 1HD  ARG A  78       2.895   3.751 -26.323  1.00 64.70           H
ATOM    951 2HD  ARG A  78       4.620   3.817 -26.624  1.00 64.70           H
ATOM    952  NE  ARG A  78       4.078   4.009 -24.587  1.00 64.70           N
ATOM    953  HE  ARG A  78       4.996   4.200 -24.239  1.00 64.70           H
ATOM    954  CZ  ARG A  78       3.161   3.552 -23.724  1.00 64.70           C
ATOM    955  NH1 ARG A  78       1.916   3.278 -24.136  1.00 64.70           N
ATOM    956 1HH1 ARG A  78       1.665   3.415 -25.094  1.00 64.70           H
ATOM    957 2HH1 ARG A  78       1.237   2.938 -23.485  1.00 64.70           H
ATOM    958  NH2 ARG A  78       3.508   3.372 -22.442  1.00 64.70           N
ATOM    959 1HH2 ARG A  78       2.836   3.032 -21.785  1.00 64.70           H
ATOM    960 2HH2 ARG A  78       4.440   3.579 -22.143  1.00 64.70           H
ATOM    961  HN  ARG A  78       5.760   7.840 -26.931  1.00 64.70           H
ATOM    962  N   VAL A  79       1.632   8.039 -28.041  1.00 68.19           N
ATOM    963  CA  VAL A  79       0.342   8.389 -27.472  1.00 68.19           C
ATOM    964  C   VAL A  79       0.138   7.614 -26.169  1.00 68.19           C
ATOM    965  O   VAL A  79       0.328   6.399 -26.128  1.00 68.19           O
ATOM    966  HA  VAL A  79       0.361   9.455 -27.246  1.00 68.19           H
ATOM    967  CB  VAL A  79      -0.767   8.140 -28.496  1.00 68.19           C
ATOM    968  HB  VAL A  79      -0.879   7.062 -28.613  1.00 68.19           H
ATOM    969  CG1 VAL A  79      -2.103   8.700 -28.004  1.00 68.19           C
ATOM    970 1HG1 VAL A  79      -2.377   8.215 -27.067  1.00 68.19           H
ATOM    971 2HG1 VAL A  79      -2.010   9.774 -27.844  1.00 68.19           H
ATOM    972 3HG1 VAL A  79      -2.874   8.509 -28.751  1.00 68.19           H
ATOM    973  CG2 VAL A  79      -0.395   8.725 -29.860  1.00 68.19           C
ATOM    974 1HG2 VAL A  79      -0.243   9.800 -29.764  1.00 68.19           H
ATOM    975 2HG2 VAL A  79       0.522   8.259 -30.218  1.00 68.19           H
ATOM    976 3HG2 VAL A  79      -1.201   8.534 -30.569  1.00 68.19           H
ATOM    977  HN  VAL A  79       1.610   7.766 -29.003  1.00 68.19           H
ATOM    978  N   LYS A  80      -0.247   8.348 -25.135  1.00 75.78           N
ATOM    979  CA  LYS A  80      -0.500   7.741 -23.839  1.00 75.78           C
ATOM    980  C   LYS A  80      -1.789   6.920 -23.909  1.00 75.78           C
ATOM    981  O   LYS A  80      -2.612   7.123 -24.800  1.00 75.78           O
ATOM    982  HA  LYS A  80       0.328   7.066 -23.627  1.00 75.78           H
ATOM    983  CB  LYS A  80      -0.508   8.806 -22.741  1.00 75.78           C
ATOM    984 1HB  LYS A  80      -1.421   9.398 -22.809  1.00 75.78           H
ATOM    985 2HB  LYS A  80      -0.513   8.326 -21.763  1.00 75.78           H
ATOM    986  CG  LYS A  80       0.710   9.724 -22.858  1.00 75.78           C
ATOM    987 1HG  LYS A  80       0.693  10.236 -23.821  1.00 75.78           H
ATOM    988 2HG  LYS A  80       0.666  10.494 -22.088  1.00 75.78           H
ATOM    989  CD  LYS A  80       2.010   8.930 -22.719  1.00 75.78           C
ATOM    990 1HD  LYS A  80       2.067   8.489 -21.724  1.00 75.78           H
ATOM    991 2HD  LYS A  80       2.016   8.106 -23.434  1.00 75.78           H
ATOM    992  CE  LYS A  80       3.228   9.825 -22.956  1.00 75.78           C
ATOM    993 1HE  LYS A  80       3.116  10.359 -23.900  1.00 75.78           H
ATOM    994 2HE  LYS A  80       3.292  10.578 -22.170  1.00 75.78           H
ATOM    995  NZ  LYS A  80       4.468   9.018 -22.980  1.00 75.78           N
ATOM    996 1HZ  LYS A  80       5.240   9.594 -23.299  1.00 75.78           H
ATOM    997 2HZ  LYS A  80       4.666   8.674 -22.047  1.00 75.78           H
ATOM    998 3HZ  LYS A  80       4.349   8.233 -23.611  1.00 75.78           H
ATOM    999  HN  LYS A  80      -0.385   9.338 -25.172  1.00 75.78           H
ATOM   1000  N   THR A  81      -1.925   6.009 -22.956  1.00 78.05           N
ATOM   1001  CA  THR A  81      -3.169   5.277 -22.793  1.00 78.05           C
ATOM   1002  C   THR A  81      -3.710   5.455 -21.373  1.00 78.05           C
ATOM   1003  O   THR A  81      -3.010   5.961 -20.497  1.00 78.05           O
ATOM   1004  HA  THR A  81      -3.909   5.700 -23.472  1.00 78.05           H
ATOM   1005  CB  THR A  81      -2.910   3.815 -23.165  1.00 78.05           C
ATOM   1006  HB  THR A  81      -3.843   3.253 -23.204  1.00 78.05           H
ATOM   1007  OG1 THR A  81      -1.966   3.372 -22.195  1.00 78.05           O
ATOM   1008  HG1 THR A  81      -1.042   3.637 -22.471  1.00 78.05           H
ATOM   1009  CG2 THR A  81      -2.172   3.672 -24.497  1.00 78.05           C
ATOM   1010 1HG2 THR A  81      -1.208   4.178 -24.434  1.00 78.05           H
ATOM   1011 2HG2 THR A  81      -2.767   4.121 -25.292  1.00 78.05           H
ATOM   1012 3HG2 THR A  81      -2.014   2.616 -24.713  1.00 78.05           H
ATOM   1013  HN  THR A  81      -1.205   5.769 -22.305  1.00 78.05           H
ATOM   1014  N   MET A  82      -4.952   5.030 -21.189  1.00 82.02           N
ATOM   1015  CA  MET A  82      -5.571   5.075 -19.875  1.00 82.02           C
ATOM   1016  C   MET A  82      -4.741   4.299 -18.851  1.00 82.02           C
ATOM   1017  O   MET A  82      -4.548   4.759 -17.727  1.00 82.02           O
ATOM   1018  HA  MET A  82      -5.604   6.129 -19.602  1.00 82.02           H
ATOM   1019  CB  MET A  82      -6.977   4.475 -19.953  1.00 82.02           C
ATOM   1020 1HB  MET A  82      -7.601   5.086 -20.605  1.00 82.02           H
ATOM   1021 2HB  MET A  82      -6.928   3.481 -20.398  1.00 82.02           H
ATOM   1022  CG  MET A  82      -7.613   4.388 -18.564  1.00 82.02           C
ATOM   1023 1HG  MET A  82      -7.201   3.538 -18.019  1.00 82.02           H
ATOM   1024 2HG  MET A  82      -7.374   5.282 -17.988  1.00 82.02           H
ATOM   1025  SD  MET A  82      -9.383   4.215 -18.713  1.00 82.02           S
ATOM   1026  CE  MET A  82      -9.881   4.694 -17.068  1.00 82.02           C
ATOM   1027 1HE  MET A  82      -9.430   4.019 -16.341  1.00 82.02           H
ATOM   1028 2HE  MET A  82      -9.551   5.714 -16.870  1.00 82.02           H
ATOM   1029 3HE  MET A  82     -10.967   4.642 -16.987  1.00 82.02           H
ATOM   1030  HN  MET A  82      -5.530   4.661 -21.916  1.00 82.02           H
ATOM   1031  N   THR A  83      -4.272   3.135 -19.276  1.00 80.81           N
ATOM   1032  CA  THR A  83      -3.385   2.337 -18.447  1.00 80.81           C
ATOM   1033  C   THR A  83      -2.160   3.157 -18.034  1.00 80.81           C
ATOM   1034  O   THR A  83      -1.768   3.150 -16.868  1.00 80.81           O
ATOM   1035  HA  THR A  83      -3.915   2.072 -17.532  1.00 80.81           H
ATOM   1036  CB  THR A  83      -3.031   1.065 -19.220  1.00 80.81           C
ATOM   1037  HB  THR A  83      -2.510   1.305 -20.147  1.00 80.81           H
ATOM   1038  OG1 THR A  83      -4.279   0.393 -19.372  1.00 80.81           O
ATOM   1039  HG1 THR A  83      -4.933   0.988 -19.839  1.00 80.81           H
ATOM   1040  CG2 THR A  83      -2.184   0.095 -18.394  1.00 80.81           C
ATOM   1041 1HG2 THR A  83      -2.734  -0.198 -17.500  1.00 80.81           H
ATOM   1042 2HG2 THR A  83      -1.252   0.581 -18.105  1.00 80.81           H
ATOM   1043 3HG2 THR A  83      -1.962  -0.791 -18.990  1.00 80.81           H
ATOM   1044  HN  THR A  83      -4.489   2.736 -20.167  1.00 80.81           H
ATOM   1045  N   ASP A  84      -1.591   3.844 -19.013  1.00 81.40           N
ATOM   1046  CA  ASP A  84      -0.361   4.586 -18.790  1.00 81.40           C
ATOM   1047  C   ASP A  84      -0.607   5.667 -17.736  1.00 81.40           C
ATOM   1048  O   ASP A  84       0.276   5.971 -16.936  1.00 81.40           O
ATOM   1049  HA  ASP A  84       0.366   3.843 -18.464  1.00 81.40           H
ATOM   1050  CB  ASP A  84       0.107   5.275 -20.074  1.00 81.40           C
ATOM   1051 1HB  ASP A  84      -0.632   6.014 -20.385  1.00 81.40           H
ATOM   1052 2HB  ASP A  84       1.035   5.813 -19.884  1.00 81.40           H
ATOM   1053  CG  ASP A  84       0.322   4.257 -21.196  1.00 81.40           C
ATOM   1054  OD1 ASP A  84       1.088   3.299 -20.954  1.00 81.40           O
ATOM   1055  OD2 ASP A  84      -0.286   4.459 -22.269  1.00 81.40           O
ATOM   1056  HN  ASP A  84      -1.955   3.899 -19.943  1.00 81.40           H
ATOM   1057  N   MET A  85      -1.812   6.218 -17.769  1.00 87.10           N
ATOM   1058  CA  MET A  85      -2.182   7.265 -16.832  1.00 87.10           C
ATOM   1059  C   MET A  85      -2.201   6.735 -15.397  1.00 87.10           C
ATOM   1060  O   MET A  85      -1.705   7.392 -14.483  1.00 87.10           O
ATOM   1061  HA  MET A  85      -1.415   8.033 -16.933  1.00 87.10           H
ATOM   1062  CB  MET A  85      -3.565   7.809 -17.194  1.00 87.10           C
ATOM   1063 1HB  MET A  85      -3.574   8.125 -18.238  1.00 87.10           H
ATOM   1064 2HB  MET A  85      -4.308   7.018 -17.094  1.00 87.10           H
ATOM   1065  CG  MET A  85      -3.943   8.988 -16.296  1.00 87.10           C
ATOM   1066 1HG  MET A  85      -4.938   9.350 -16.556  1.00 87.10           H
ATOM   1067 2HG  MET A  85      -3.984   8.665 -15.256  1.00 87.10           H
ATOM   1068  SD  MET A  85      -2.749  10.303 -16.479  1.00 87.10           S
ATOM   1069  CE  MET A  85      -3.083  10.792 -18.163  1.00 87.10           C
ATOM   1070 1HE  MET A  85      -2.914   9.945 -18.828  1.00 87.10           H
ATOM   1071 2HE  MET A  85      -4.119  11.120 -18.248  1.00 87.10           H
ATOM   1072 3HE  MET A  85      -2.419  11.610 -18.442  1.00 87.10           H
ATOM   1073  HN  MET A  85      -2.526   5.961 -18.420  1.00 87.10           H
ATOM   1074  N   PHE A  86      -2.778   5.552 -15.245  1.00 88.08           N
ATOM   1075  CA  PHE A  86      -2.873   4.929 -13.936  1.00 88.08           C
ATOM   1076  C   PHE A  86      -1.495   4.497 -13.432  1.00 88.08           C
ATOM   1077  O   PHE A  86      -1.199   4.615 -12.244  1.00 88.08           O
ATOM   1078  HA  PHE A  86      -3.291   5.671 -13.254  1.00 88.08           H
ATOM   1079  CB  PHE A  86      -3.757   3.690 -14.093  1.00 88.08           C
ATOM   1080 1HB  PHE A  86      -3.345   3.061 -14.882  1.00 88.08           H
ATOM   1081 2HB  PHE A  86      -3.720   3.111 -13.171  1.00 88.08           H
ATOM   1082  CG  PHE A  86      -5.218   4.006 -14.422  1.00 88.08           C
ATOM   1083  CD1 PHE A  86      -5.823   5.087 -13.862  1.00 88.08           C
ATOM   1084  HD1 PHE A  86      -5.268   5.729 -13.178  1.00 88.08           H
ATOM   1085  CD2 PHE A  86      -5.910   3.205 -15.276  1.00 88.08           C
ATOM   1086  HD2 PHE A  86      -5.425   2.338 -15.725  1.00 88.08           H
ATOM   1087  CE1 PHE A  86      -7.179   5.379 -14.167  1.00 88.08           C
ATOM   1088  HE1 PHE A  86      -7.664   6.245 -13.718  1.00 88.08           H
ATOM   1089  CE2 PHE A  86      -7.266   3.497 -15.581  1.00 88.08           C
ATOM   1090  HE2 PHE A  86      -7.821   2.855 -16.265  1.00 88.08           H
ATOM   1091  CZ  PHE A  86      -7.871   4.578 -15.021  1.00 88.08           C
ATOM   1092  HZ  PHE A  86      -8.912   4.803 -15.255  1.00 88.08           H
ATOM   1093  HN  PHE A  86      -3.175   5.023 -15.995  1.00 88.08           H
ATOM   1094  N   LEU A  87      -0.688   4.006 -14.361  1.00 85.93           N
ATOM   1095  CA  LEU A  87       0.654   3.559 -14.027  1.00 85.93           C
ATOM   1096  C   LEU A  87       1.465   4.745 -13.501  1.00 85.93           C
ATOM   1097  O   LEU A  87       2.267   4.593 -12.581  1.00 85.93           O
ATOM   1098  HA  LEU A  87       0.563   2.822 -13.230  1.00 85.93           H
ATOM   1099  CB  LEU A  87       1.298   2.856 -15.224  1.00 85.93           C
ATOM   1100 1HB  LEU A  87       1.210   3.508 -16.093  1.00 85.93           H
ATOM   1101 2HB  LEU A  87       2.362   2.738 -15.021  1.00 85.93           H
ATOM   1102  CG  LEU A  87       0.721   1.486 -15.587  1.00 85.93           C
ATOM   1103  HG  LEU A  87      -0.326   1.618 -15.860  1.00 85.93           H
ATOM   1104  CD1 LEU A  87       1.434   0.896 -16.805  1.00 85.93           C
ATOM   1105 1HD1 LEU A  87       1.311   1.565 -17.657  1.00 85.93           H
ATOM   1106 2HD1 LEU A  87       2.496   0.781 -16.584  1.00 85.93           H
ATOM   1107 3HD1 LEU A  87       1.005  -0.077 -17.042  1.00 85.93           H
ATOM   1108  CD2 LEU A  87       0.759   0.539 -14.386  1.00 85.93           C
ATOM   1109 1HD2 LEU A  87       1.791   0.409 -14.059  1.00 85.93           H
ATOM   1110 2HD2 LEU A  87       0.171   0.962 -13.571  1.00 85.93           H
ATOM   1111 3HD2 LEU A  87       0.343  -0.427 -14.672  1.00 85.93           H
ATOM   1112  HN  LEU A  87      -0.937   3.912 -15.325  1.00 85.93           H
ATOM   1113  N   LEU A  88       1.228   5.899 -14.107  1.00 88.41           N
ATOM   1114  CA  LEU A  88       1.909   7.114 -13.694  1.00 88.41           C
ATOM   1115  C   LEU A  88       1.554   7.424 -12.239  1.00 88.41           C
ATOM   1116  O   LEU A  88       2.439   7.626 -11.409  1.00 88.41           O
ATOM   1117  HA  LEU A  88       2.981   6.925 -13.755  1.00 88.41           H
ATOM   1118  CB  LEU A  88       1.596   8.258 -14.661  1.00 88.41           C
ATOM   1119 1HB  LEU A  88       2.009   8.006 -15.637  1.00 88.41           H
ATOM   1120 2HB  LEU A  88       0.514   8.321 -14.779  1.00 88.41           H
ATOM   1121  CG  LEU A  88       2.118   9.639 -14.258  1.00 88.41           C
ATOM   1122  HG  LEU A  88       1.793   9.843 -13.238  1.00 88.41           H
ATOM   1123  CD1 LEU A  88       3.648   9.668 -14.259  1.00 88.41           C
ATOM   1124 1HD1 LEU A  88       4.026   8.931 -13.550  1.00 88.41           H
ATOM   1125 2HD1 LEU A  88       4.015   9.433 -15.258  1.00 88.41           H
ATOM   1126 3HD1 LEU A  88       3.992  10.661 -13.969  1.00 88.41           H
ATOM   1127  CD2 LEU A  88       1.523  10.731 -15.149  1.00 88.41           C
ATOM   1128 1HD2 LEU A  88       1.798  10.543 -16.187  1.00 88.41           H
ATOM   1129 2HD2 LEU A  88       0.438  10.727 -15.053  1.00 88.41           H
ATOM   1130 3HD2 LEU A  88       1.911  11.702 -14.841  1.00 88.41           H
ATOM   1131  HN  LEU A  88       0.586   6.011 -14.865  1.00 88.41           H
ATOM   1132  N   ASN A  89       0.256   7.452 -11.974  1.00 92.24           N
ATOM   1133  CA  ASN A  89      -0.232   7.858 -10.666  1.00 92.24           C
ATOM   1134  C   ASN A  89       0.204   6.828  -9.622  1.00 92.24           C
ATOM   1135  O   ASN A  89       0.426   7.172  -8.462  1.00 92.24           O
ATOM   1136  HA  ASN A  89       0.204   8.841 -10.490  1.00 92.24           H
ATOM   1137  CB  ASN A  89      -1.760   7.932 -10.647  1.00 92.24           C
ATOM   1138 1HB  ASN A  89      -2.175   7.103 -11.222  1.00 92.24           H
ATOM   1139 2HB  ASN A  89      -2.121   7.822  -9.624  1.00 92.24           H
ATOM   1140  CG  ASN A  89      -2.252   9.259 -11.227  1.00 92.24           C
ATOM   1141  OD1 ASN A  89      -2.544  10.207 -10.517  1.00 92.24           O
ATOM   1142  ND2 ASN A  89      -2.328   9.274 -12.555  1.00 92.24           N
ATOM   1143 1HD2 ASN A  89      -2.073   8.462 -13.080  1.00 92.24           H
ATOM   1144 2HD2 ASN A  89      -2.639  10.098 -13.029  1.00 92.24           H
ATOM   1145  HN  ASN A  89      -0.455   7.205 -12.632  1.00 92.24           H
ATOM   1146  N   LEU A  90       0.315   5.587 -10.071  1.00 90.47           N
ATOM   1147  CA  LEU A  90       0.719   4.505  -9.189  1.00 90.47           C
ATOM   1148  C   LEU A  90       2.162   4.734  -8.736  1.00 90.47           C
ATOM   1149  O   LEU A  90       2.478   4.578  -7.558  1.00 90.47           O
ATOM   1150  HA  LEU A  90       0.072   4.539  -8.313  1.00 90.47           H
ATOM   1151  CB  LEU A  90       0.494   3.151  -9.865  1.00 90.47           C
ATOM   1152 1HB  LEU A  90      -0.530   3.118 -10.237  1.00 90.47           H
ATOM   1153 2HB  LEU A  90       1.150   3.087 -10.733  1.00 90.47           H
ATOM   1154  CG  LEU A  90       0.729   1.918  -8.991  1.00 90.47           C
ATOM   1155  HG  LEU A  90       1.726   1.992  -8.557  1.00 90.47           H
ATOM   1156  CD1 LEU A  90      -0.267   1.870  -7.830  1.00 90.47           C
ATOM   1157 1HD1 LEU A  90      -0.150   2.762  -7.215  1.00 90.47           H
ATOM   1158 2HD1 LEU A  90      -1.282   1.831  -8.224  1.00 90.47           H
ATOM   1159 3HD1 LEU A  90      -0.077   0.984  -7.225  1.00 90.47           H
ATOM   1160  CD2 LEU A  90       0.695   0.637  -9.828  1.00 90.47           C
ATOM   1161 1HD2 LEU A  90      -0.278   0.544 -10.309  1.00 90.47           H
ATOM   1162 2HD2 LEU A  90       1.475   0.680 -10.589  1.00 90.47           H
ATOM   1163 3HD2 LEU A  90       0.865  -0.224  -9.182  1.00 90.47           H
ATOM   1164  HN  LEU A  90       0.134   5.316 -11.017  1.00 90.47           H
ATOM   1165  N   ALA A  91       2.999   5.101  -9.696  1.00 91.67           N
ATOM   1166  CA  ALA A  91       4.405   5.331  -9.414  1.00 91.67           C
ATOM   1167  C   ALA A  91       4.543   6.529  -8.472  1.00 91.67           C
ATOM   1168  O   ALA A  91       5.407   6.539  -7.597  1.00 91.67           O
ATOM   1169  HA  ALA A  91       4.794   4.443  -8.917  1.00 91.67           H
ATOM   1170  CB  ALA A  91       5.163   5.533 -10.728  1.00 91.67           C
ATOM   1171 1HB  ALA A  91       5.058   4.643 -11.348  1.00 91.67           H
ATOM   1172 2HB  ALA A  91       4.753   6.394 -11.255  1.00 91.67           H
ATOM   1173 3HB  ALA A  91       6.218   5.705 -10.516  1.00 91.67           H
ATOM   1174  HN  ALA A  91       2.730   5.241 -10.649  1.00 91.67           H
ATOM   1175  N   ILE A  92       3.678   7.510  -8.684  1.00 93.68           N
ATOM   1176  CA  ILE A  92       3.690   8.708  -7.862  1.00 93.68           C
ATOM   1177  C   ILE A  92       3.330   8.337  -6.421  1.00 93.68           C
ATOM   1178  O   ILE A  92       3.992   8.773  -5.481  1.00 93.68           O
ATOM   1179  HA  ILE A  92       4.706   9.103  -7.873  1.00 93.68           H
ATOM   1180  CB  ILE A  92       2.781   9.781  -8.465  1.00 93.68           C
ATOM   1181  HB  ILE A  92       1.820   9.323  -8.698  1.00 93.68           H
ATOM   1182  CG1 ILE A  92       3.358  10.313  -9.779  1.00 93.68           C
ATOM   1183 1HG1 ILE A  92       4.242  10.916  -9.574  1.00 93.68           H
ATOM   1184 2HG1 ILE A  92       3.679   9.479 -10.403  1.00 93.68           H
ATOM   1185  CG2 ILE A  92       2.515  10.903  -7.460  1.00 93.68           C
ATOM   1186 1HG2 ILE A  92       2.029  10.491  -6.575  1.00 93.68           H
ATOM   1187 2HG2 ILE A  92       3.459  11.366  -7.174  1.00 93.68           H
ATOM   1188 3HG2 ILE A  92       1.866  11.652  -7.915  1.00 93.68           H
ATOM   1189  CD1 ILE A  92       2.324  11.152 -10.532  1.00 93.68           C
ATOM   1190 1HD1 ILE A  92       1.451  10.538 -10.756  1.00 93.68           H
ATOM   1191 2HD1 ILE A  92       2.023  11.998  -9.914  1.00 93.68           H
ATOM   1192 3HD1 ILE A  92       2.760  11.518 -11.461  1.00 93.68           H
ATOM   1193  HN  ILE A  92       2.980   7.496  -9.400  1.00 93.68           H
ATOM   1194  N   ALA A  93       2.283   7.535  -6.295  1.00 94.09           N
ATOM   1195  CA  ALA A  93       1.792   7.147  -4.983  1.00 94.09           C
ATOM   1196  C   ALA A  93       2.898   6.409  -4.227  1.00 94.09           C
ATOM   1197  O   ALA A  93       3.109   6.647  -3.039  1.00 94.09           O
ATOM   1198  HA  ALA A  93       1.538   8.058  -4.441  1.00 94.09           H
ATOM   1199  CB  ALA A  93       0.528   6.300  -5.141  1.00 94.09           C
ATOM   1200 1HB  ALA A  93      -0.236   6.880  -5.658  1.00 94.09           H
ATOM   1201 2HB  ALA A  93       0.760   5.406  -5.721  1.00 94.09           H
ATOM   1202 3HB  ALA A  93       0.160   6.009  -4.158  1.00 94.09           H
ATOM   1203  HN  ALA A  93       1.774   7.154  -7.066  1.00 94.09           H
ATOM   1204  N   ASP A  94       3.576   5.527  -4.947  1.00 93.75           N
ATOM   1205  CA  ASP A  94       4.634   4.729  -4.351  1.00 93.75           C
ATOM   1206  C   ASP A  94       5.755   5.653  -3.870  1.00 93.75           C
ATOM   1207  O   ASP A  94       6.264   5.493  -2.762  1.00 93.75           O
ATOM   1208  HA  ASP A  94       4.158   4.190  -3.531  1.00 93.75           H
ATOM   1209  CB  ASP A  94       5.228   3.753  -5.368  1.00 93.75           C
ATOM   1210 1HB  ASP A  94       5.353   4.255  -6.328  1.00 93.75           H
ATOM   1211 2HB  ASP A  94       6.220   3.440  -5.041  1.00 93.75           H
ATOM   1212  CG  ASP A  94       4.331   2.526  -5.541  1.00 93.75           C
ATOM   1213  OD1 ASP A  94       3.658   2.171  -4.549  1.00 93.75           O
ATOM   1214  OD2 ASP A  94       4.337   1.971  -6.661  1.00 93.75           O
ATOM   1215  HN  ASP A  94       3.413   5.355  -5.918  1.00 93.75           H
ATOM   1216  N   LEU A  95       6.107   6.599  -4.729  1.00 94.97           N
ATOM   1217  CA  LEU A  95       7.197   7.512  -4.430  1.00 94.97           C
ATOM   1218  C   LEU A  95       6.883   8.269  -3.138  1.00 94.97           C
ATOM   1219  O   LEU A  95       7.746   8.414  -2.274  1.00 94.97           O
ATOM   1220  HA  LEU A  95       8.092   6.910  -4.269  1.00 94.97           H
ATOM   1221  CB  LEU A  95       7.475   8.424  -5.626  1.00 94.97           C
ATOM   1222 1HB  LEU A  95       6.520   8.753  -6.036  1.00 94.97           H
ATOM   1223 2HB  LEU A  95       7.990   9.315  -5.267  1.00 94.97           H
ATOM   1224  CG  LEU A  95       8.301   7.813  -6.759  1.00 94.97           C
ATOM   1225  HG  LEU A  95       7.765   6.945  -7.143  1.00 94.97           H
ATOM   1226  CD1 LEU A  95       8.456   8.798  -7.919  1.00 94.97           C
ATOM   1227 1HD1 LEU A  95       7.472   9.060  -8.307  1.00 94.97           H
ATOM   1228 2HD1 LEU A  95       8.959   9.699  -7.566  1.00 94.97           H
ATOM   1229 3HD1 LEU A  95       9.048   8.338  -8.710  1.00 94.97           H
ATOM   1230  CD2 LEU A  95       9.654   7.316  -6.244  1.00 94.97           C
ATOM   1231 1HD2 LEU A  95      10.210   8.152  -5.818  1.00 94.97           H
ATOM   1232 2HD2 LEU A  95       9.495   6.557  -5.479  1.00 94.97           H
ATOM   1233 3HD2 LEU A  95      10.221   6.886  -7.070  1.00 94.97           H
ATOM   1234  HN  LEU A  95       5.662   6.746  -5.612  1.00 94.97           H
ATOM   1235  N   LEU A  96       5.645   8.733  -3.048  1.00 94.92           N
ATOM   1236  CA  LEU A  96       5.239   9.567  -1.930  1.00 94.92           C
ATOM   1237  C   LEU A  96       5.454   8.801  -0.623  1.00 94.92           C
ATOM   1238  O   LEU A  96       5.881   9.379   0.376  1.00 94.92           O
ATOM   1239  HA  LEU A  96       5.884  10.445  -1.926  1.00 94.92           H
ATOM   1240  CB  LEU A  96       3.803  10.060  -2.124  1.00 94.92           C
ATOM   1241 1HB  LEU A  96       3.180   9.207  -2.390  1.00 94.92           H
ATOM   1242 2HB  LEU A  96       3.437  10.437  -1.169  1.00 94.92           H
ATOM   1243  CG  LEU A  96       3.606  11.150  -3.180  1.00 94.92           C
ATOM   1244  HG  LEU A  96       3.909  10.748  -4.146  1.00 94.92           H
ATOM   1245  CD1 LEU A  96       2.131  11.540  -3.295  1.00 94.92           C
ATOM   1246 1HD1 LEU A  96       1.545  10.666  -3.581  1.00 94.92           H
ATOM   1247 2HD1 LEU A  96       1.778  11.916  -2.335  1.00 94.92           H
ATOM   1248 3HD1 LEU A  96       2.019  12.316  -4.053  1.00 94.92           H
ATOM   1249  CD2 LEU A  96       4.498  12.359  -2.893  1.00 94.92           C
ATOM   1250 1HD2 LEU A  96       4.249  12.771  -1.915  1.00 94.92           H
ATOM   1251 2HD2 LEU A  96       5.543  12.050  -2.901  1.00 94.92           H
ATOM   1252 3HD2 LEU A  96       4.338  13.119  -3.658  1.00 94.92           H
ATOM   1253  HN  LEU A  96       4.928   8.548  -3.720  1.00 94.92           H
ATOM   1254  N   PHE A  97       5.149   7.513  -0.672  1.00 95.79           N
ATOM   1255  CA  PHE A  97       5.297   6.664   0.498  1.00 95.79           C
ATOM   1256  C   PHE A  97       6.774   6.399   0.799  1.00 95.79           C
ATOM   1257  O   PHE A  97       7.210   6.525   1.943  1.00 95.79           O
ATOM   1258  HA  PHE A  97       4.845   7.190   1.339  1.00 95.79           H
ATOM   1259  CB  PHE A  97       4.609   5.336   0.177  1.00 95.79           C
ATOM   1260 1HB  PHE A  97       3.530   5.490   0.171  1.00 95.79           H
ATOM   1261 2HB  PHE A  97       4.892   5.025  -0.829  1.00 95.79           H
ATOM   1262  CG  PHE A  97       4.943   4.209   1.156  1.00 95.79           C
ATOM   1263  CD1 PHE A  97       5.552   3.078   0.709  1.00 95.79           C
ATOM   1264  HD1 PHE A  97       5.802   2.975  -0.346  1.00 95.79           H
ATOM   1265  CD2 PHE A  97       4.631   4.338   2.474  1.00 95.79           C
ATOM   1266  HD2 PHE A  97       4.142   5.244   2.832  1.00 95.79           H
ATOM   1267  CE1 PHE A  97       5.862   2.032   1.618  1.00 95.79           C
ATOM   1268  HE1 PHE A  97       6.350   1.126   1.260  1.00 95.79           H
ATOM   1269  CE2 PHE A  97       4.941   3.292   3.383  1.00 95.79           C
ATOM   1270  HE2 PHE A  97       4.691   3.395   4.439  1.00 95.79           H
ATOM   1271  CZ  PHE A  97       5.550   2.161   2.936  1.00 95.79           C
ATOM   1272  HZ  PHE A  97       5.788   1.358   3.634  1.00 95.79           H
ATOM   1273  HN  PHE A  97       4.806   7.050  -1.489  1.00 95.79           H
ATOM   1274  N   LEU A  98       7.503   6.038  -0.246  1.00 95.53           N
ATOM   1275  CA  LEU A  98       8.875   5.589  -0.083  1.00 95.53           C
ATOM   1276  C   LEU A  98       9.678   6.672   0.642  1.00 95.53           C
ATOM   1277  O   LEU A  98      10.546   6.364   1.458  1.00 95.53           O
ATOM   1278  HA  LEU A  98       8.855   4.697   0.543  1.00 95.53           H
ATOM   1279  CB  LEU A  98       9.470   5.182  -1.432  1.00 95.53           C
ATOM   1280 1HB  LEU A  98       9.297   5.991  -2.142  1.00 95.53           H
ATOM   1281 2HB  LEU A  98      10.550   5.086  -1.316  1.00 95.53           H
ATOM   1282  CG  LEU A  98       8.933   3.884  -2.038  1.00 95.53           C
ATOM   1283  HG  LEU A  98       7.848   3.881  -1.931  1.00 95.53           H
ATOM   1284  CD1 LEU A  98       9.239   3.810  -3.535  1.00 95.53           C
ATOM   1285 1HD1 LEU A  98       8.772   4.654  -4.044  1.00 95.53           H
ATOM   1286 2HD1 LEU A  98      10.318   3.847  -3.688  1.00 95.53           H
ATOM   1287 3HD1 LEU A  98       8.846   2.878  -3.941  1.00 95.53           H
ATOM   1288  CD2 LEU A  98       9.465   2.665  -1.283  1.00 95.53           C
ATOM   1289 1HD2 LEU A  98      10.554   2.651  -1.337  1.00 95.53           H
ATOM   1290 2HD2 LEU A  98       9.154   2.719  -0.240  1.00 95.53           H
ATOM   1291 3HD2 LEU A  98       9.068   1.756  -1.735  1.00 95.53           H
ATOM   1292  HN  LEU A  98       7.171   6.048  -1.189  1.00 95.53           H
ATOM   1293  N   VAL A  99       9.359   7.916   0.318  1.00 95.72           N
ATOM   1294  CA  VAL A  99      10.082   9.044   0.881  1.00 95.72           C
ATOM   1295  C   VAL A  99       9.908   9.048   2.401  1.00 95.72           C
ATOM   1296  O   VAL A  99      10.674   9.693   3.116  1.00 95.72           O
ATOM   1297  HA  VAL A  99      11.138   8.908   0.650  1.00 95.72           H
ATOM   1298  CB  VAL A  99       9.617  10.345   0.223  1.00 95.72           C
ATOM   1299  HB  VAL A  99       8.528  10.375   0.272  1.00 95.72           H
ATOM   1300  CG1 VAL A  99      10.155  11.563   0.976  1.00 95.72           C
ATOM   1301 1HG1 VAL A  99       9.794  11.544   2.004  1.00 95.72           H
ATOM   1302 2HG1 VAL A  99      11.244  11.540   0.973  1.00 95.72           H
ATOM   1303 3HG1 VAL A  99       9.809  12.474   0.487  1.00 95.72           H
ATOM   1304  CG2 VAL A  99      10.022  10.388  -1.252  1.00 95.72           C
ATOM   1305 1HG2 VAL A  99      11.107  10.325  -1.332  1.00 95.72           H
ATOM   1306 2HG2 VAL A  99       9.568   9.548  -1.778  1.00 95.72           H
ATOM   1307 3HG2 VAL A  99       9.679  11.323  -1.695  1.00 95.72           H
ATOM   1308  HN  VAL A  99       8.624   8.159  -0.315  1.00 95.72           H
ATOM   1309  N   THR A 100       8.896   8.321   2.851  1.00 95.08           N
ATOM   1310  CA  THR A 100       8.576   8.278   4.268  1.00 95.08           C
ATOM   1311  C   THR A 100       9.376   7.174   4.962  1.00 95.08           C
ATOM   1312  O   THR A 100       9.492   7.162   6.186  1.00 95.08           O
ATOM   1313  HA  THR A 100       8.880   9.224   4.718  1.00 95.08           H
ATOM   1314  CB  THR A 100       7.062   8.110   4.407  1.00 95.08           C
ATOM   1315  HB  THR A 100       6.735   8.348   5.419  1.00 95.08           H
ATOM   1316  OG1 THR A 100       6.821   6.772   3.981  1.00 95.08           O
ATOM   1317  HG1 THR A 100       6.781   6.733   2.982  1.00 95.08           H
ATOM   1318  CG2 THR A 100       6.284   8.966   3.405  1.00 95.08           C
ATOM   1319 1HG2 THR A 100       6.562   8.681   2.390  1.00 95.08           H
ATOM   1320 2HG2 THR A 100       6.521  10.018   3.565  1.00 95.08           H
ATOM   1321 3HG2 THR A 100       5.214   8.809   3.547  1.00 95.08           H
ATOM   1322  HN  THR A 100       8.300   7.769   2.267  1.00 95.08           H
ATOM   1323  N   LEU A 101       9.908   6.273   4.149  1.00 94.82           N
ATOM   1324  CA  LEU A 101      10.557   5.083   4.673  1.00 94.82           C
ATOM   1325  C   LEU A 101      11.792   5.494   5.477  1.00 94.82           C
ATOM   1326  O   LEU A 101      12.063   4.931   6.537  1.00 94.82           O
ATOM   1327  HA  LEU A 101       9.853   4.596   5.347  1.00 94.82           H
ATOM   1328  CB  LEU A 101      10.859   4.096   3.544  1.00 94.82           C
ATOM   1329 1HB  LEU A 101      11.361   4.636   2.741  1.00 94.82           H
ATOM   1330 2HB  LEU A 101      11.563   3.352   3.917  1.00 94.82           H
ATOM   1331  CG  LEU A 101       9.653   3.364   2.952  1.00 94.82           C
ATOM   1332  HG  LEU A 101       9.020   4.098   2.453  1.00 94.82           H
ATOM   1333  CD1 LEU A 101      10.092   2.350   1.894  1.00 94.82           C
ATOM   1334 1HD1 LEU A 101      10.615   2.868   1.090  1.00 94.82           H
ATOM   1335 2HD1 LEU A 101      10.758   1.616   2.348  1.00 94.82           H
ATOM   1336 3HD1 LEU A 101       9.215   1.844   1.490  1.00 94.82           H
ATOM   1337  CD2 LEU A 101       8.811   2.716   4.053  1.00 94.82           C
ATOM   1338 1HD2 LEU A 101       9.421   1.998   4.602  1.00 94.82           H
ATOM   1339 2HD2 LEU A 101       8.452   3.485   4.737  1.00 94.82           H
ATOM   1340 3HD2 LEU A 101       7.960   2.202   3.605  1.00 94.82           H
ATOM   1341  HN  LEU A 101       9.900   6.345   3.152  1.00 94.82           H
ATOM   1342  N   PRO A 102      12.561   6.478   4.991  1.00 94.70           N
ATOM   1343  CA  PRO A 102      13.762   6.919   5.704  1.00 94.70           C
ATOM   1344  C   PRO A 102      13.475   7.277   7.153  1.00 94.70           C
ATOM   1345  O   PRO A 102      14.261   6.957   8.043  1.00 94.70           O
ATOM   1346  HA  PRO A 102      14.490   6.109   5.749  1.00 94.70           H
ATOM   1347  CB  PRO A 102      14.234   8.134   4.902  1.00 94.70           C
ATOM   1348 1HB  PRO A 102      13.818   9.062   5.298  1.00 94.70           H
ATOM   1349 2HB  PRO A 102      15.319   8.236   4.928  1.00 94.70           H
ATOM   1350  CG  PRO A 102      13.728   7.846   3.494  1.00 94.70           C
ATOM   1351 1HG  PRO A 102      13.669   8.753   2.891  1.00 94.70           H
ATOM   1352 2HG  PRO A 102      14.388   7.164   2.958  1.00 94.70           H
ATOM   1353  CD  PRO A 102      12.358   7.237   3.743  1.00 94.70           C
ATOM   1354 1HD  PRO A 102      11.590   8.001   3.860  1.00 94.70           H
ATOM   1355 2HD  PRO A 102      12.043   6.597   2.919  1.00 94.70           H
ATOM   1356  N   PHE A 103      12.344   7.937   7.353  1.00 94.42           N
ATOM   1357  CA  PHE A 103      11.964   8.386   8.682  1.00 94.42           C
ATOM   1358  C   PHE A 103      11.629   7.198   9.586  1.00 94.42           C
ATOM   1359  O   PHE A 103      11.978   7.194  10.766  1.00 94.42           O
ATOM   1360  HA  PHE A 103      12.814   8.927   9.096  1.00 94.42           H
ATOM   1361  CB  PHE A 103      10.716   9.256   8.520  1.00 94.42           C
ATOM   1362 1HB  PHE A 103       9.951   8.683   7.997  1.00 94.42           H
ATOM   1363 2HB  PHE A 103      10.319   9.491   9.508  1.00 94.42           H
ATOM   1364  CG  PHE A 103      10.962  10.562   7.762  1.00 94.42           C
ATOM   1365  CD1 PHE A 103      11.324  11.684   8.440  1.00 94.42           C
ATOM   1366  HD1 PHE A 103      11.438  11.653   9.523  1.00 94.42           H
ATOM   1367  CD2 PHE A 103      10.820  10.601   6.410  1.00 94.42           C
ATOM   1368  HD2 PHE A 103      10.530   9.701   5.867  1.00 94.42           H
ATOM   1369  CE1 PHE A 103      11.552  12.896   7.736  1.00 94.42           C
ATOM   1370  HE1 PHE A 103      11.842  13.796   8.279  1.00 94.42           H
ATOM   1371  CE2 PHE A 103      11.048  11.812   5.706  1.00 94.42           C
ATOM   1372  HE2 PHE A 103      10.934  11.843   4.623  1.00 94.42           H
ATOM   1373  CZ  PHE A 103      11.410  12.935   6.384  1.00 94.42           C
ATOM   1374  HZ  PHE A 103      11.585  13.865   5.844  1.00 94.42           H
ATOM   1375  HN  PHE A 103      11.694   8.166   6.628  1.00 94.42           H
ATOM   1376  N   TRP A 104      10.956   6.219   8.999  1.00 92.48           N
ATOM   1377  CA  TRP A 104      10.601   5.013   9.728  1.00 92.48           C
ATOM   1378  C   TRP A 104      11.896   4.318  10.152  1.00 92.48           C
ATOM   1379  O   TRP A 104      11.975   3.758  11.244  1.00 92.48           O
ATOM   1380  HA  TRP A 104      10.032   5.311  10.609  1.00 92.48           H
ATOM   1381  CB  TRP A 104       9.687   4.116   8.890  1.00 92.48           C
ATOM   1382 1HB  TRP A 104      10.056   4.095   7.865  1.00 92.48           H
ATOM   1383 2HB  TRP A 104       9.748   3.096   9.272  1.00 92.48           H
ATOM   1384  CG  TRP A 104       8.222   4.555   8.881  1.00 92.48           C
ATOM   1385  CD1 TRP A 104       7.478   4.925   7.830  1.00 92.48           C
ATOM   1386  HD1 TRP A 104       7.842   4.961   6.803  1.00 92.48           H
ATOM   1387  CD2 TRP A 104       7.347   4.655  10.024  1.00 92.48           C
ATOM   1388  NE1 TRP A 104       6.194   5.256   8.210  1.00 92.48           N
ATOM   1389  HE1 TRP A 104       5.457   5.561   7.606  1.00 92.48           H
ATOM   1390  CE2 TRP A 104       6.111   5.086   9.587  1.00 92.48           C
ATOM   1391  CE3 TRP A 104       7.592   4.390  11.383  1.00 92.48           C
ATOM   1392  HE3 TRP A 104       8.558   4.049  11.754  1.00 92.48           H
ATOM   1393  CZ2 TRP A 104       5.023   5.291  10.444  1.00 92.48           C
ATOM   1394  HZ2 TRP A 104       4.056   5.632  10.074  1.00 92.48           H
ATOM   1395  CZ3 TRP A 104       6.494   4.599  12.227  1.00 92.48           C
ATOM   1396  HZ3 TRP A 104       6.630   4.409  13.292  1.00 92.48           H
ATOM   1397  CH2 TRP A 104       5.244   5.033  11.802  1.00 92.48           C
ATOM   1398  HH2 TRP A 104       4.438   5.172  12.524  1.00 92.48           H
ATOM   1399  HN  TRP A 104      10.655   6.241   8.046  1.00 92.48           H
ATOM   1400  N   ALA A 105      12.880   4.378   9.266  1.00 94.11           N
ATOM   1401  CA  ALA A 105      14.142   3.699   9.503  1.00 94.11           C
ATOM   1402  C   ALA A 105      14.813   4.297  10.741  1.00 94.11           C
ATOM   1403  O   ALA A 105      15.278   3.565  11.614  1.00 94.11           O
ATOM   1404  HA  ALA A 105      13.924   2.648   9.690  1.00 94.11           H
ATOM   1405  CB  ALA A 105      15.021   3.806   8.255  1.00 94.11           C
ATOM   1406 1HB  ALA A 105      14.512   3.341   7.411  1.00 94.11           H
ATOM   1407 2HB  ALA A 105      15.210   4.856   8.032  1.00 94.11           H
ATOM   1408 3HB  ALA A 105      15.968   3.297   8.433  1.00 94.11           H
ATOM   1409  HN  ALA A 105      12.824   4.877   8.401  1.00 94.11           H
ATOM   1410  N   ILE A 106      14.842   5.621  10.779  1.00 93.85           N
ATOM   1411  CA  ILE A 106      15.481   6.325  11.878  1.00 93.85           C
ATOM   1412  C   ILE A 106      14.734   6.017  13.177  1.00 93.85           C
ATOM   1413  O   ILE A 106      15.354   5.761  14.208  1.00 93.85           O
ATOM   1414  HA  ILE A 106      16.497   5.941  11.965  1.00 93.85           H
ATOM   1415  CB  ILE A 106      15.586   7.819  11.568  1.00 93.85           C
ATOM   1416  HB  ILE A 106      14.614   8.164  11.215  1.00 93.85           H
ATOM   1417  CG1 ILE A 106      16.593   8.077  10.445  1.00 93.85           C
ATOM   1418 1HG1 ILE A 106      17.605   7.926  10.819  1.00 93.85           H
ATOM   1419 2HG1 ILE A 106      16.439   7.356   9.642  1.00 93.85           H
ATOM   1420  CG2 ILE A 106      15.917   8.619  12.830  1.00 93.85           C
ATOM   1421 1HG2 ILE A 106      15.132   8.470  13.571  1.00 93.85           H
ATOM   1422 2HG2 ILE A 106      16.870   8.278  13.236  1.00 93.85           H
ATOM   1423 3HG2 ILE A 106      15.986   9.678  12.581  1.00 93.85           H
ATOM   1424  CD1 ILE A 106      16.451   9.498   9.897  1.00 93.85           C
ATOM   1425 1HD1 ILE A 106      15.444   9.637   9.502  1.00 93.85           H
ATOM   1426 2HD1 ILE A 106      16.629  10.216  10.698  1.00 93.85           H
ATOM   1427 3HD1 ILE A 106      17.178   9.654   9.100  1.00 93.85           H
ATOM   1428  HN  ILE A 106      14.440   6.209  10.077  1.00 93.85           H
ATOM   1429  N   ALA A 107      13.412   6.052  13.085  1.00 92.35           N
ATOM   1430  CA  ALA A 107      12.575   5.877  14.260  1.00 92.35           C
ATOM   1431  C   ALA A 107      12.782   4.469  14.822  1.00 92.35           C
ATOM   1432  O   ALA A 107      12.748   4.270  16.036  1.00 92.35           O
ATOM   1433  HA  ALA A 107      12.892   6.607  15.005  1.00 92.35           H
ATOM   1434  CB  ALA A 107      11.115   6.150  13.893  1.00 92.35           C
ATOM   1435 1HB  ALA A 107      11.018   7.172  13.526  1.00 92.35           H
ATOM   1436 2HB  ALA A 107      10.800   5.454  13.115  1.00 92.35           H
ATOM   1437 3HB  ALA A 107      10.488   6.018  14.774  1.00 92.35           H
ATOM   1438  HN  ALA A 107      12.915   6.197  12.230  1.00 92.35           H
ATOM   1439  N   ALA A 108      12.990   3.528  13.913  1.00 91.84           N
ATOM   1440  CA  ALA A 108      13.171   2.140  14.301  1.00 91.84           C
ATOM   1441  C   ALA A 108      14.566   1.960  14.904  1.00 91.84           C
ATOM   1442  O   ALA A 108      14.755   1.150  15.810  1.00 91.84           O
ATOM   1443  HA  ALA A 108      12.424   1.907  15.060  1.00 91.84           H
ATOM   1444  CB  ALA A 108      12.940   1.236  13.089  1.00 91.84           C
ATOM   1445 1HB  ALA A 108      11.925   1.380  12.717  1.00 91.84           H
ATOM   1446 2HB  ALA A 108      13.654   1.490  12.305  1.00 91.84           H
ATOM   1447 3HB  ALA A 108      13.075   0.195  13.380  1.00 91.84           H
ATOM   1448  HN  ALA A 108      13.037   3.701  12.930  1.00 91.84           H
ATOM   1449  N   ALA A 109      15.507   2.730  14.377  1.00 91.71           N
ATOM   1450  CA  ALA A 109      16.900   2.575  14.758  1.00 91.71           C
ATOM   1451  C   ALA A 109      17.078   3.008  16.215  1.00 91.71           C
ATOM   1452  O   ALA A 109      17.874   2.423  16.948  1.00 91.71           O
ATOM   1453  HA  ALA A 109      17.154   1.519  14.669  1.00 91.71           H
ATOM   1454  CB  ALA A 109      17.784   3.377  13.800  1.00 91.71           C
ATOM   1455 1HB  ALA A 109      17.643   3.011  12.783  1.00 91.71           H
ATOM   1456 2HB  ALA A 109      17.509   4.431  13.849  1.00 91.71           H
ATOM   1457 3HB  ALA A 109      18.829   3.261  14.086  1.00 91.71           H
ATOM   1458  HN  ALA A 109      15.330   3.447  13.703  1.00 91.71           H
ATOM   1459  N   ASP A 110      16.322   4.029  16.592  1.00 88.03           N
ATOM   1460  CA  ASP A 110      16.475   4.629  17.906  1.00 88.03           C
ATOM   1461  C   ASP A 110      15.102   5.055  18.431  1.00 88.03           C
ATOM   1462  O   ASP A 110      14.383   4.252  19.023  1.00 88.03           O
ATOM   1463  HA  ASP A 110      16.935   3.856  18.522  1.00 88.03           H
ATOM   1464  CB  ASP A 110      17.364   5.872  17.844  1.00 88.03           C
ATOM   1465 1HB  ASP A 110      18.337   5.608  17.430  1.00 88.03           H
ATOM   1466 2HB  ASP A 110      16.921   6.607  17.173  1.00 88.03           H
ATOM   1467  CG  ASP A 110      17.545   6.487  19.234  1.00 88.03           C
ATOM   1468  OD1 ASP A 110      17.235   5.775  20.214  1.00 88.03           O
ATOM   1469  OD2 ASP A 110      17.990   7.654  19.285  1.00 88.03           O
ATOM   1470  HN  ASP A 110      15.617   4.445  16.017  1.00 88.03           H
ATOM   1471  N   GLN A 111      14.780   6.318  18.194  1.00 87.83           N
ATOM   1472  CA  GLN A 111      13.494   6.853  18.609  1.00 87.83           C
ATOM   1473  C   GLN A 111      13.020   7.921  17.622  1.00 87.83           C
ATOM   1474  O   GLN A 111      13.786   8.369  16.771  1.00 87.83           O
ATOM   1475  HA  GLN A 111      12.810   6.005  18.595  1.00 87.83           H
ATOM   1476  CB  GLN A 111      13.567   7.414  20.031  1.00 87.83           C
ATOM   1477 1HB  GLN A 111      12.586   7.783  20.331  1.00 87.83           H
ATOM   1478 2HB  GLN A 111      13.835   6.619  20.727  1.00 87.83           H
ATOM   1479  CG  GLN A 111      14.593   8.546  20.122  1.00 87.83           C
ATOM   1480 1HG  GLN A 111      15.578   8.171  19.845  1.00 87.83           H
ATOM   1481 2HG  GLN A 111      14.338   9.330  19.410  1.00 87.83           H
ATOM   1482  CD  GLN A 111      14.642   9.129  21.536  1.00 87.83           C
ATOM   1483  OE1 GLN A 111      13.629   9.383  22.166  1.00 87.83           O
ATOM   1484  NE2 GLN A 111      15.874   9.326  21.997  1.00 87.83           N
ATOM   1485 1HE2 GLN A 111      16.663   9.096  21.428  1.00 87.83           H
ATOM   1486 2HE2 GLN A 111      16.010   9.704  22.912  1.00 87.83           H
ATOM   1487  HN  GLN A 111      15.379   6.970  17.729  1.00 87.83           H
ATOM   1488  N   TRP A 112      11.758   8.297  17.768  1.00 90.39           N
ATOM   1489  CA  TRP A 112      11.184   9.333  16.926  1.00 90.39           C
ATOM   1490  C   TRP A 112      11.780  10.675  17.354  1.00 90.39           C
ATOM   1491  O   TRP A 112      11.485  11.172  18.440  1.00 90.39           O
ATOM   1492  HA  TRP A 112      11.459   9.114  15.894  1.00 90.39           H
ATOM   1493  CB  TRP A 112       9.655   9.309  16.993  1.00 90.39           C
ATOM   1494 1HB  TRP A 112       9.308   8.298  16.781  1.00 90.39           H
ATOM   1495 2HB  TRP A 112       9.343   9.547  18.010  1.00 90.39           H
ATOM   1496  CG  TRP A 112       8.975  10.280  16.026  1.00 90.39           C
ATOM   1497  CD1 TRP A 112       8.569  11.535  16.266  1.00 90.39           C
ATOM   1498  HD1 TRP A 112       8.679  12.042  17.225  1.00 90.39           H
ATOM   1499  CD2 TRP A 112       8.635  10.024  14.647  1.00 90.39           C
ATOM   1500  NE1 TRP A 112       7.995  12.103  15.147  1.00 90.39           N
ATOM   1501  HE1 TRP A 112       7.618  13.027  15.080  1.00 90.39           H
ATOM   1502  CE2 TRP A 112       8.036  11.155  14.132  1.00 90.39           C
ATOM   1503  CE3 TRP A 112       8.827   8.874  13.862  1.00 90.39           C
ATOM   1504  HE3 TRP A 112       9.297   7.968  14.245  1.00 90.39           H
ATOM   1505  CZ2 TRP A 112       7.581  11.247  12.811  1.00 90.39           C
ATOM   1506  HZ2 TRP A 112       7.111  12.153  12.427  1.00 90.39           H
ATOM   1507  CZ3 TRP A 112       8.367   8.982  12.544  1.00 90.39           C
ATOM   1508  HZ3 TRP A 112       8.491   8.118  11.891  1.00 90.39           H
ATOM   1509  CH2 TRP A 112       7.762  10.114  12.010  1.00 90.39           C
ATOM   1510  HH2 TRP A 112       7.430  10.119  10.972  1.00 90.39           H
ATOM   1511  HN  TRP A 112      11.133   7.909  18.445  1.00 90.39           H
ATOM   1512  N   LYS A 113      12.609  11.224  16.478  1.00 91.45           N
ATOM   1513  CA  LYS A 113      13.352  12.429  16.804  1.00 91.45           C
ATOM   1514  C   LYS A 113      12.667  13.636  16.160  1.00 91.45           C
ATOM   1515  O   LYS A 113      13.117  14.769  16.320  1.00 91.45           O
ATOM   1516  HA  LYS A 113      13.318  12.551  17.887  1.00 91.45           H
ATOM   1517  CB  LYS A 113      14.823  12.275  16.412  1.00 91.45           C
ATOM   1518 1HB  LYS A 113      14.896  11.998  15.360  1.00 91.45           H
ATOM   1519 2HB  LYS A 113      15.335  13.230  16.526  1.00 91.45           H
ATOM   1520  CG  LYS A 113      15.512  11.215  17.273  1.00 91.45           C
ATOM   1521 1HG  LYS A 113      15.484  11.517  18.320  1.00 91.45           H
ATOM   1522 2HG  LYS A 113      14.969  10.272  17.199  1.00 91.45           H
ATOM   1523  CD  LYS A 113      16.963  11.010  16.834  1.00 91.45           C
ATOM   1524 1HD  LYS A 113      16.992  10.730  15.781  1.00 91.45           H
ATOM   1525 2HD  LYS A 113      17.511  11.947  16.930  1.00 91.45           H
ATOM   1526  CE  LYS A 113      17.642   9.926  17.674  1.00 91.45           C
ATOM   1527 1HE  LYS A 113      17.666  10.231  18.720  1.00 91.45           H
ATOM   1528 2HE  LYS A 113      17.065   9.003  17.623  1.00 91.45           H
ATOM   1529  NZ  LYS A 113      19.020   9.683  17.191  1.00 91.45           N
ATOM   1530 1HZ  LYS A 113      19.426   8.908  17.702  1.00 91.45           H
ATOM   1531 2HZ  LYS A 113      18.997   9.461  16.202  1.00 91.45           H
ATOM   1532 3HZ  LYS A 113      19.581  10.515  17.337  1.00 91.45           H
ATOM   1533  HN  LYS A 113      12.776  10.860  15.562  1.00 91.45           H
ATOM   1534  N   PHE A 114      11.589  13.351  15.444  1.00 92.72           N
ATOM   1535  CA  PHE A 114      10.969  14.353  14.593  1.00 92.72           C
ATOM   1536  C   PHE A 114       9.737  14.959  15.268  1.00 92.72           C
ATOM   1537  O   PHE A 114       9.253  14.435  16.270  1.00 92.72           O
ATOM   1538  HA  PHE A 114      11.709  15.135  14.423  1.00 92.72           H
ATOM   1539  CB  PHE A 114      10.536  13.644  13.309  1.00 92.72           C
ATOM   1540 1HB  PHE A 114       9.714  12.966  13.540  1.00 92.72           H
ATOM   1541 2HB  PHE A 114      10.151  14.385  12.609  1.00 92.72           H
ATOM   1542  CG  PHE A 114      11.654  12.852  12.628  1.00 92.72           C
ATOM   1543  CD1 PHE A 114      12.621  13.505  11.929  1.00 92.72           C
ATOM   1544  HD1 PHE A 114      12.599  14.592  11.854  1.00 92.72           H
ATOM   1545  CD2 PHE A 114      11.680  11.495  12.721  1.00 92.72           C
ATOM   1546  HD2 PHE A 114      10.905  10.972  13.281  1.00 92.72           H
ATOM   1547  CE1 PHE A 114      13.658  12.770  11.296  1.00 92.72           C
ATOM   1548  HE1 PHE A 114      14.433  13.293  10.736  1.00 92.72           H
ATOM   1549  CE2 PHE A 114      12.718  10.761  12.089  1.00 92.72           C
ATOM   1550  HE2 PHE A 114      12.739   9.673  12.163  1.00 92.72           H
ATOM   1551  CZ  PHE A 114      13.685  11.413  11.390  1.00 92.72           C
ATOM   1552  HZ  PHE A 114      14.481  10.849  10.904  1.00 92.72           H
ATOM   1553  HN  PHE A 114      11.141  12.457  15.439  1.00 92.72           H
ATOM   1554  N   GLN A 115       9.265  16.055  14.691  1.00 93.28           N
ATOM   1555  CA  GLN A 115       8.121  16.759  15.246  1.00 93.28           C
ATOM   1556  C   GLN A 115       6.839  15.960  15.005  1.00 93.28           C
ATOM   1557  O   GLN A 115       6.815  15.053  14.174  1.00 93.28           O
ATOM   1558  HA  GLN A 115       8.316  16.831  16.316  1.00 93.28           H
ATOM   1559  CB  GLN A 115       8.008  18.168  14.660  1.00 93.28           C
ATOM   1560 1HB  GLN A 115       8.018  18.115  13.572  1.00 93.28           H
ATOM   1561 2HB  GLN A 115       7.054  18.610  14.948  1.00 93.28           H
ATOM   1562  CG  GLN A 115       9.155  19.057  15.145  1.00 93.28           C
ATOM   1563 1HG  GLN A 115      10.109  18.586  14.908  1.00 93.28           H
ATOM   1564 2HG  GLN A 115       9.129  20.010  14.616  1.00 93.28           H
ATOM   1565  CD  GLN A 115       9.060  19.301  16.652  1.00 93.28           C
ATOM   1566  OE1 GLN A 115       8.014  19.163  17.265  1.00 93.28           O
ATOM   1567  NE2 GLN A 115      10.208  19.671  17.213  1.00 93.28           N
ATOM   1568 1HE2 GLN A 115      11.031  19.765  16.653  1.00 93.28           H
ATOM   1569 2HE2 GLN A 115      10.248  19.854  18.196  1.00 93.28           H
ATOM   1570  HN  GLN A 115       9.650  16.461  13.862  1.00 93.28           H
ATOM   1571  N   THR A 116       5.803  16.326  15.746  1.00 93.78           N
ATOM   1572  CA  THR A 116       4.539  15.614  15.669  1.00 93.78           C
ATOM   1573  C   THR A 116       3.974  15.681  14.249  1.00 93.78           C
ATOM   1574  O   THR A 116       3.371  14.722  13.771  1.00 93.78           O
ATOM   1575  HA  THR A 116       4.723  14.562  15.891  1.00 93.78           H
ATOM   1576  CB  THR A 116       3.601  16.201  16.725  1.00 93.78           C
ATOM   1577  HB  THR A 116       3.294  17.212  16.454  1.00 93.78           H
ATOM   1578  OG1 THR A 116       4.332  16.087  17.943  1.00 93.78           O
ATOM   1579  HG1 THR A 116       3.930  16.679  18.641  1.00 93.78           H
ATOM   1580  CG2 THR A 116       2.360  15.335  16.953  1.00 93.78           C
ATOM   1581 1HG2 THR A 116       2.665  14.345  17.290  1.00 93.78           H
ATOM   1582 2HG2 THR A 116       1.803  15.247  16.021  1.00 93.78           H
ATOM   1583 3HG2 THR A 116       1.728  15.798  17.712  1.00 93.78           H
ATOM   1584  HN  THR A 116       5.818  17.092  16.388  1.00 93.78           H
ATOM   1585  N   PHE A 117       4.189  16.825  13.615  1.00 94.56           N
ATOM   1586  CA  PHE A 117       3.712  17.028  12.257  1.00 94.56           C
ATOM   1587  C   PHE A 117       4.190  15.906  11.334  1.00 94.56           C
ATOM   1588  O   PHE A 117       3.410  15.366  10.552  1.00 94.56           O
ATOM   1589  HA  PHE A 117       2.623  17.027  12.294  1.00 94.56           H
ATOM   1590  CB  PHE A 117       4.298  18.356  11.772  1.00 94.56           C
ATOM   1591 1HB  PHE A 117       3.914  19.161  12.398  1.00 94.56           H
ATOM   1592 2HB  PHE A 117       5.379  18.336  11.907  1.00 94.56           H
ATOM   1593  CG  PHE A 117       3.987  18.675  10.308  1.00 94.56           C
ATOM   1594  CD1 PHE A 117       4.956  18.540   9.363  1.00 94.56           C
ATOM   1595  HD1 PHE A 117       5.953  18.204   9.648  1.00 94.56           H
ATOM   1596  CD2 PHE A 117       2.743  19.094   9.953  1.00 94.56           C
ATOM   1597  HD2 PHE A 117       1.967  19.203  10.711  1.00 94.56           H
ATOM   1598  CE1 PHE A 117       4.667  18.836   8.004  1.00 94.56           C
ATOM   1599  HE1 PHE A 117       5.443  18.728   7.247  1.00 94.56           H
ATOM   1600  CE2 PHE A 117       2.455  19.390   8.594  1.00 94.56           C
ATOM   1601  HE2 PHE A 117       1.458  19.726   8.309  1.00 94.56           H
ATOM   1602  CZ  PHE A 117       3.423  19.255   7.649  1.00 94.56           C
ATOM   1603  HZ  PHE A 117       3.202  19.482   6.606  1.00 94.56           H
ATOM   1604  HN  PHE A 117       4.678  17.601  14.012  1.00 94.56           H
ATOM   1605  N   MET A 118       5.471  15.588  11.455  1.00 94.47           N
ATOM   1606  CA  MET A 118       6.072  14.567  10.614  1.00 94.47           C
ATOM   1607  C   MET A 118       5.459  13.194  10.896  1.00 94.47           C
ATOM   1608  O   MET A 118       5.316  12.375   9.989  1.00 94.47           O
ATOM   1609  HA  MET A 118       5.854  14.866   9.589  1.00 94.47           H
ATOM   1610  CB  MET A 118       7.579  14.516  10.871  1.00 94.47           C
ATOM   1611 1HB  MET A 118       7.987  15.526  10.864  1.00 94.47           H
ATOM   1612 2HB  MET A 118       7.769  14.102  11.861  1.00 94.47           H
ATOM   1613  CG  MET A 118       8.287  13.667   9.813  1.00 94.47           C
ATOM   1614 1HG  MET A 118       9.354  13.615  10.030  1.00 94.47           H
ATOM   1615 2HG  MET A 118       7.906  12.646   9.839  1.00 94.47           H
ATOM   1616  SD  MET A 118       8.030  14.372   8.193  1.00 94.47           S
ATOM   1617  CE  MET A 118       9.017  15.852   8.339  1.00 94.47           C
ATOM   1618 1HE  MET A 118       8.634  16.465   9.155  1.00 94.47           H
ATOM   1619 2HE  MET A 118      10.052  15.580   8.544  1.00 94.47           H
ATOM   1620 3HE  MET A 118       8.967  16.415   7.407  1.00 94.47           H
ATOM   1621  HN  MET A 118       6.093  16.014  12.112  1.00 94.47           H
ATOM   1622  N   CYS A 119       5.112  12.984  12.158  1.00 93.45           N
ATOM   1623  CA  CYS A 119       4.514  11.725  12.570  1.00 93.45           C
ATOM   1624  C   CYS A 119       3.178  11.566  11.840  1.00 93.45           C
ATOM   1625  O   CYS A 119       2.875  10.493  11.322  1.00 93.45           O
ATOM   1626  HA  CYS A 119       5.210  10.938  12.280  1.00 93.45           H
ATOM   1627  CB  CYS A 119       4.347  11.649  14.089  1.00 93.45           C
ATOM   1628 1HB  CYS A 119       5.325  11.630  14.570  1.00 93.45           H
ATOM   1629 2HB  CYS A 119       3.830  12.538  14.451  1.00 93.45           H
ATOM   1630  SG  CYS A 119       3.400  10.149  14.540  1.00 93.45           S
ATOM   1631  HN  CYS A 119       5.233  13.654  12.890  1.00 93.45           H
ATOM   1632  N   LYS A 120       2.417  12.650  11.824  1.00 94.45           N
ATOM   1633  CA  LYS A 120       1.124  12.646  11.160  1.00 94.45           C
ATOM   1634  C   LYS A 120       1.314  12.287   9.685  1.00 94.45           C
ATOM   1635  O   LYS A 120       0.678  11.363   9.181  1.00 94.45           O
ATOM   1636  HA  LYS A 120       0.518  11.871  11.629  1.00 94.45           H
ATOM   1637  CB  LYS A 120       0.405  13.979  11.380  1.00 94.45           C
ATOM   1638 1HB  LYS A 120       1.063  14.802  11.102  1.00 94.45           H
ATOM   1639 2HB  LYS A 120      -0.468  14.036  10.730  1.00 94.45           H
ATOM   1640  CG  LYS A 120      -0.027  14.134  12.840  1.00 94.45           C
ATOM   1641 1HG  LYS A 120      -0.683  13.309  13.118  1.00 94.45           H
ATOM   1642 2HG  LYS A 120       0.846  14.080  13.489  1.00 94.45           H
ATOM   1643  CD  LYS A 120      -0.751  15.464  13.059  1.00 94.45           C
ATOM   1644 1HD  LYS A 120      -0.060  16.290  12.889  1.00 94.45           H
ATOM   1645 2HD  LYS A 120      -1.557  15.568  12.332  1.00 94.45           H
ATOM   1646  CE  LYS A 120      -1.321  15.551  14.476  1.00 94.45           C
ATOM   1647 1HE  LYS A 120      -1.315  14.564  14.938  1.00 94.45           H
ATOM   1648 2HE  LYS A 120      -0.689  16.194  15.089  1.00 94.45           H
ATOM   1649  NZ  LYS A 120      -2.701  16.084  14.448  1.00 94.45           N
ATOM   1650 1HZ  LYS A 120      -3.067  16.125  15.392  1.00 94.45           H
ATOM   1651 2HZ  LYS A 120      -2.697  17.015  14.046  1.00 94.45           H
ATOM   1652 3HZ  LYS A 120      -3.287  15.476  13.885  1.00 94.45           H
ATOM   1653  HN  LYS A 120       2.669  13.518  12.252  1.00 94.45           H
ATOM   1654  N   VAL A 121       2.193  13.035   9.035  1.00 94.37           N
ATOM   1655  CA  VAL A 121       2.384  12.891   7.602  1.00 94.37           C
ATOM   1656  C   VAL A 121       2.796  11.451   7.289  1.00 94.37           C
ATOM   1657  O   VAL A 121       2.233  10.820   6.396  1.00 94.37           O
ATOM   1658  HA  VAL A 121       1.427  13.094   7.120  1.00 94.37           H
ATOM   1659  CB  VAL A 121       3.395  13.924   7.102  1.00 94.37           C
ATOM   1660  HB  VAL A 121       4.292  13.841   7.716  1.00 94.37           H
ATOM   1661  CG1 VAL A 121       3.792  13.646   5.650  1.00 94.37           C
ATOM   1662 1HG1 VAL A 121       4.241  12.655   5.580  1.00 94.37           H
ATOM   1663 2HG1 VAL A 121       2.906  13.689   5.017  1.00 94.37           H
ATOM   1664 3HG1 VAL A 121       4.511  14.395   5.320  1.00 94.37           H
ATOM   1665  CG2 VAL A 121       2.850  15.345   7.258  1.00 94.37           C
ATOM   1666 1HG2 VAL A 121       1.931  15.447   6.680  1.00 94.37           H
ATOM   1667 2HG2 VAL A 121       2.641  15.541   8.309  1.00 94.37           H
ATOM   1668 3HG2 VAL A 121       3.588  16.060   6.895  1.00 94.37           H
ATOM   1669  HN  VAL A 121       2.767  13.729   9.470  1.00 94.37           H
ATOM   1670  N   VAL A 122       3.776  10.973   8.041  1.00 93.00           N
ATOM   1671  CA  VAL A 122       4.416   9.708   7.723  1.00 93.00           C
ATOM   1672  C   VAL A 122       3.390   8.579   7.836  1.00 93.00           C
ATOM   1673  O   VAL A 122       3.355   7.680   6.997  1.00 93.00           O
ATOM   1674  HA  VAL A 122       4.762   9.765   6.690  1.00 93.00           H
ATOM   1675  CB  VAL A 122       5.637   9.498   8.620  1.00 93.00           C
ATOM   1676  HB  VAL A 122       5.336   9.702   9.648  1.00 93.00           H
ATOM   1677  CG1 VAL A 122       6.126   8.050   8.552  1.00 93.00           C
ATOM   1678 1HG1 VAL A 122       5.330   7.382   8.882  1.00 93.00           H
ATOM   1679 2HG1 VAL A 122       6.401   7.808   7.525  1.00 93.00           H
ATOM   1680 3HG1 VAL A 122       6.994   7.929   9.199  1.00 93.00           H
ATOM   1681  CG2 VAL A 122       6.759  10.473   8.257  1.00 93.00           C
ATOM   1682 1HG2 VAL A 122       7.056  10.315   7.221  1.00 93.00           H
ATOM   1683 2HG2 VAL A 122       6.405  11.497   8.382  1.00 93.00           H
ATOM   1684 3HG2 VAL A 122       7.614  10.303   8.911  1.00 93.00           H
ATOM   1685  HN  VAL A 122       4.133  11.434   8.854  1.00 93.00           H
ATOM   1686  N   ASN A 123       2.578   8.663   8.880  1.00 91.48           N
ATOM   1687  CA  ASN A 123       1.554   7.660   9.114  1.00 91.48           C
ATOM   1688  C   ASN A 123       0.517   7.723   7.991  1.00 91.48           C
ATOM   1689  O   ASN A 123       0.084   6.690   7.482  1.00 91.48           O
ATOM   1690  HA  ASN A 123       2.086   6.708   9.138  1.00 91.48           H
ATOM   1691  CB  ASN A 123       0.831   7.909  10.440  1.00 91.48           C
ATOM   1692 1HB  ASN A 123       0.764   8.981  10.625  1.00 91.48           H
ATOM   1693 2HB  ASN A 123      -0.189   7.532  10.378  1.00 91.48           H
ATOM   1694  CG  ASN A 123       1.563   7.230  11.599  1.00 91.48           C
ATOM   1695  OD1 ASN A 123       2.301   6.275  11.427  1.00 91.48           O
ATOM   1696  ND2 ASN A 123       1.317   7.776  12.787  1.00 91.48           N
ATOM   1697 1HD2 ASN A 123       0.700   8.560  12.860  1.00 91.48           H
ATOM   1698 2HD2 ASN A 123       1.749   7.402  13.608  1.00 91.48           H
ATOM   1699  HN  ASN A 123       2.612   9.398   9.557  1.00 91.48           H
ATOM   1700  N   SER A 124       0.149   8.946   7.637  1.00 93.02           N
ATOM   1701  CA  SER A 124      -0.927   9.157   6.684  1.00 93.02           C
ATOM   1702  C   SER A 124      -0.478   8.730   5.285  1.00 93.02           C
ATOM   1703  O   SER A 124      -1.264   8.172   4.520  1.00 93.02           O
ATOM   1704  HA  SER A 124      -1.747   8.528   7.031  1.00 93.02           H
ATOM   1705  CB  SER A 124      -1.376  10.619   6.675  1.00 93.02           C
ATOM   1706 1HB  SER A 124      -0.531  11.256   6.412  1.00 93.02           H
ATOM   1707 2HB  SER A 124      -2.133  10.761   5.905  1.00 93.02           H
ATOM   1708  OG  SER A 124      -1.900  11.025   7.936  1.00 93.02           O
ATOM   1709  HG  SER A 124      -1.160  11.352   8.525  1.00 93.02           H
ATOM   1710  HN  SER A 124       0.572   9.781   7.989  1.00 93.02           H
ATOM   1711  N   MET A 125       0.784   9.009   4.992  1.00 92.83           N
ATOM   1712  CA  MET A 125       1.308   8.789   3.655  1.00 92.83           C
ATOM   1713  C   MET A 125       1.208   7.313   3.264  1.00 92.83           C
ATOM   1714  O   MET A 125       0.874   6.991   2.125  1.00 92.83           O
ATOM   1715  HA  MET A 125       0.685   9.391   2.993  1.00 92.83           H
ATOM   1716  CB  MET A 125       2.771   9.234   3.601  1.00 92.83           C
ATOM   1717 1HB  MET A 125       3.296   8.878   4.487  1.00 92.83           H
ATOM   1718 2HB  MET A 125       3.260   8.784   2.737  1.00 92.83           H
ATOM   1719  CG  MET A 125       2.877  10.758   3.516  1.00 92.83           C
ATOM   1720 1HG  MET A 125       2.270  11.217   4.296  1.00 92.83           H
ATOM   1721 2HG  MET A 125       3.907  11.069   3.690  1.00 92.83           H
ATOM   1722  SD  MET A 125       2.334  11.320   1.911  1.00 92.83           S
ATOM   1723  CE  MET A 125       1.109  12.522   2.402  1.00 92.83           C
ATOM   1724 1HE  MET A 125       0.331  12.031   2.986  1.00 92.83           H
ATOM   1725 2HE  MET A 125       1.582  13.297   3.006  1.00 92.83           H
ATOM   1726 3HE  MET A 125       0.666  12.973   1.514  1.00 92.83           H
ATOM   1727  HN  MET A 125       1.441   9.379   5.649  1.00 92.83           H
ATOM   1728  N   TYR A 126       1.505   6.456   4.230  1.00 87.05           N
ATOM   1729  CA  TYR A 126       1.447   5.023   4.002  1.00 87.05           C
ATOM   1730  C   TYR A 126       0.033   4.585   3.618  1.00 87.05           C
ATOM   1731  O   TYR A 126      -0.151   3.839   2.656  1.00 87.05           O
ATOM   1732  HA  TYR A 126       2.128   4.784   3.184  1.00 87.05           H
ATOM   1733  CB  TYR A 126       1.828   4.369   5.332  1.00 87.05           C
ATOM   1734 1HB  TYR A 126       2.894   4.516   5.505  1.00 87.05           H
ATOM   1735 2HB  TYR A 126       1.300   4.877   6.139  1.00 87.05           H
ATOM   1736  CG  TYR A 126       1.516   2.872   5.401  1.00 87.05           C
ATOM   1737  CD1 TYR A 126       0.719   2.379   6.413  1.00 87.05           C
ATOM   1738  HD1 TYR A 126       0.311   3.056   7.164  1.00 87.05           H
ATOM   1739  CD2 TYR A 126       2.033   2.015   4.450  1.00 87.05           C
ATOM   1740  HD2 TYR A 126       2.662   2.405   3.650  1.00 87.05           H
ATOM   1741  CE1 TYR A 126       0.426   0.971   6.479  1.00 87.05           C
ATOM   1742  HE1 TYR A 126      -0.202   0.569   7.273  1.00 87.05           H
ATOM   1743  CE2 TYR A 126       1.740   0.607   4.515  1.00 87.05           C
ATOM   1744  HE2 TYR A 126       2.141  -0.081   3.771  1.00 87.05           H
ATOM   1745  CZ  TYR A 126       0.951   0.154   5.526  1.00 87.05           C
ATOM   1746  OH  TYR A 126       0.674  -1.176   5.587  1.00 87.05           O
ATOM   1747  HH  TYR A 126       1.141  -1.657   4.846  1.00 87.05           H
ATOM   1748  HN  TYR A 126       1.780   6.727   5.152  1.00 87.05           H
ATOM   1749  N   LYS A 127      -0.931   5.066   4.389  1.00 88.23           N
ATOM   1750  CA  LYS A 127      -2.314   4.662   4.199  1.00 88.23           C
ATOM   1751  C   LYS A 127      -2.817   5.194   2.856  1.00 88.23           C
ATOM   1752  O   LYS A 127      -3.614   4.541   2.184  1.00 88.23           O
ATOM   1753  HA  LYS A 127      -2.334   3.572   4.168  1.00 88.23           H
ATOM   1754  CB  LYS A 127      -3.168   5.096   5.392  1.00 88.23           C
ATOM   1755 1HB  LYS A 127      -2.984   6.148   5.612  1.00 88.23           H
ATOM   1756 2HB  LYS A 127      -4.224   5.003   5.140  1.00 88.23           H
ATOM   1757  CG  LYS A 127      -2.855   4.249   6.627  1.00 88.23           C
ATOM   1758 1HG  LYS A 127      -1.786   4.286   6.837  1.00 88.23           H
ATOM   1759 2HG  LYS A 127      -3.365   4.666   7.496  1.00 88.23           H
ATOM   1760  CD  LYS A 127      -3.291   2.797   6.421  1.00 88.23           C
ATOM   1761 1HD  LYS A 127      -4.354   2.763   6.182  1.00 88.23           H
ATOM   1762 2HD  LYS A 127      -2.759   2.371   5.570  1.00 88.23           H
ATOM   1763  CE  LYS A 127      -3.017   1.960   7.672  1.00 88.23           C
ATOM   1764 1HE  LYS A 127      -1.981   2.093   7.986  1.00 88.23           H
ATOM   1765 2HE  LYS A 127      -3.646   2.305   8.493  1.00 88.23           H
ATOM   1766  NZ  LYS A 127      -3.280   0.528   7.405  1.00 88.23           N
ATOM   1767 1HZ  LYS A 127      -3.121  -0.008   8.251  1.00 88.23           H
ATOM   1768 2HZ  LYS A 127      -4.242   0.411   7.107  1.00 88.23           H
ATOM   1769 3HZ  LYS A 127      -2.657   0.200   6.675  1.00 88.23           H
ATOM   1770  HN  LYS A 127      -0.780   5.720   5.131  1.00 88.23           H
ATOM   1771  N   MET A 128      -2.331   6.376   2.505  1.00 91.53           N
ATOM   1772  CA  MET A 128      -2.716   7.001   1.251  1.00 91.53           C
ATOM   1773  C   MET A 128      -2.258   6.162   0.057  1.00 91.53           C
ATOM   1774  O   MET A 128      -3.023   5.939  -0.880  1.00 91.53           O
ATOM   1775  HA  MET A 128      -3.804   7.053   1.271  1.00 91.53           H
ATOM   1776  CB  MET A 128      -2.094   8.396   1.163  1.00 91.53           C
ATOM   1777 1HB  MET A 128      -2.334   8.962   2.063  1.00 91.53           H
ATOM   1778 2HB  MET A 128      -1.008   8.312   1.120  1.00 91.53           H
ATOM   1779  CG  MET A 128      -2.602   9.147  -0.069  1.00 91.53           C
ATOM   1780 1HG  MET A 128      -2.398   8.566  -0.969  1.00 91.53           H
ATOM   1781 2HG  MET A 128      -3.683   9.271  -0.009  1.00 91.53           H
ATOM   1782  SD  MET A 128      -1.811  10.743  -0.181  1.00 91.53           S
ATOM   1783  CE  MET A 128      -0.125  10.234  -0.473  1.00 91.53           C
ATOM   1784 1HE  MET A 128       0.221   9.626   0.363  1.00 91.53           H
ATOM   1785 2HE  MET A 128      -0.076   9.650  -1.392  1.00 91.53           H
ATOM   1786 3HE  MET A 128       0.509  11.115  -0.568  1.00 91.53           H
ATOM   1787  HN  MET A 128      -1.686   6.903   3.059  1.00 91.53           H
ATOM   1788  N   ASN A 129      -1.011   5.718   0.129  1.00 90.30           N
ATOM   1789  CA  ASN A 129      -0.464   4.852  -0.901  1.00 90.30           C
ATOM   1790  C   ASN A 129      -1.281   3.560  -0.961  1.00 90.30           C
ATOM   1791  O   ASN A 129      -1.647   3.102  -2.043  1.00 90.30           O
ATOM   1792  HA  ASN A 129      -0.528   5.428  -1.824  1.00 90.30           H
ATOM   1793  CB  ASN A 129       0.988   4.479  -0.594  1.00 90.30           C
ATOM   1794 1HB  ASN A 129       1.623   5.358  -0.704  1.00 90.30           H
ATOM   1795 2HB  ASN A 129       1.071   4.153   0.443  1.00 90.30           H
ATOM   1796  CG  ASN A 129       1.478   3.369  -1.525  1.00 90.30           C
ATOM   1797  OD1 ASN A 129       1.345   2.188  -1.249  1.00 90.30           O
ATOM   1798  ND2 ASN A 129       2.050   3.812  -2.641  1.00 90.30           N
ATOM   1799 1HD2 ASN A 129       2.127   4.795  -2.807  1.00 90.30           H
ATOM   1800 2HD2 ASN A 129       2.403   3.162  -3.314  1.00 90.30           H
ATOM   1801  HN  ASN A 129      -0.381   5.942   0.872  1.00 90.30           H
ATOM   1802  N   PHE A 130      -1.544   3.008   0.214  1.00 84.16           N
ATOM   1803  CA  PHE A 130      -2.193   1.711   0.304  1.00 84.16           C
ATOM   1804  C   PHE A 130      -3.523   1.710  -0.451  1.00 84.16           C
ATOM   1805  O   PHE A 130      -3.768   0.838  -1.283  1.00 84.16           O
ATOM   1806  HA  PHE A 130      -1.520   0.981  -0.147  1.00 84.16           H
ATOM   1807  CB  PHE A 130      -2.461   1.447   1.787  1.00 84.16           C
ATOM   1808 1HB  PHE A 130      -1.518   1.493   2.331  1.00 84.16           H
ATOM   1809 2HB  PHE A 130      -3.094   2.244   2.179  1.00 84.16           H
ATOM   1810  CG  PHE A 130      -3.130   0.100   2.068  1.00 84.16           C
ATOM   1811  CD1 PHE A 130      -4.359   0.059   2.650  1.00 84.16           C
ATOM   1812  HD1 PHE A 130      -4.867   0.986   2.916  1.00 84.16           H
ATOM   1813  CD2 PHE A 130      -2.496  -1.057   1.737  1.00 84.16           C
ATOM   1814  HD2 PHE A 130      -1.511  -1.024   1.271  1.00 84.16           H
ATOM   1815  CE1 PHE A 130      -4.980  -1.191   2.911  1.00 84.16           C
ATOM   1816  HE1 PHE A 130      -5.964  -1.224   3.377  1.00 84.16           H
ATOM   1817  CE2 PHE A 130      -3.117  -2.307   1.998  1.00 84.16           C
ATOM   1818  HE2 PHE A 130      -2.609  -3.234   1.732  1.00 84.16           H
ATOM   1819  CZ  PHE A 130      -4.346  -2.347   2.579  1.00 84.16           C
ATOM   1820  HZ  PHE A 130      -4.822  -3.307   2.779  1.00 84.16           H
ATOM   1821  HN  PHE A 130      -1.321   3.431   1.093  1.00 84.16           H
ATOM   1822  N   TYR A 131      -4.348   2.698  -0.134  1.00 86.40           N
ATOM   1823  CA  TYR A 131      -5.667   2.793  -0.734  1.00 86.40           C
ATOM   1824  C   TYR A 131      -5.569   3.127  -2.224  1.00 86.40           C
ATOM   1825  O   TYR A 131      -6.274   2.539  -3.043  1.00 86.40           O
ATOM   1826  HA  TYR A 131      -6.160   1.828  -0.617  1.00 86.40           H
ATOM   1827  CB  TYR A 131      -6.377   3.940  -0.012  1.00 86.40           C
ATOM   1828 1HB  TYR A 131      -5.731   4.818  -0.023  1.00 86.40           H
ATOM   1829 2HB  TYR A 131      -7.279   4.201  -0.566  1.00 86.40           H
ATOM   1830  CG  TYR A 131      -6.759   3.623   1.435  1.00 86.40           C
ATOM   1831  CD1 TYR A 131      -7.440   2.460   1.731  1.00 86.40           C
ATOM   1832  HD1 TYR A 131      -7.706   1.767   0.932  1.00 86.40           H
ATOM   1833  CD2 TYR A 131      -6.421   4.501   2.445  1.00 86.40           C
ATOM   1834  HD2 TYR A 131      -5.883   5.420   2.212  1.00 86.40           H
ATOM   1835  CE1 TYR A 131      -7.799   2.162   3.093  1.00 86.40           C
ATOM   1836  HE1 TYR A 131      -8.337   1.247   3.340  1.00 86.40           H
ATOM   1837  CE2 TYR A 131      -6.780   4.203   3.808  1.00 86.40           C
ATOM   1838  HE2 TYR A 131      -6.520   4.887   4.615  1.00 86.40           H
ATOM   1839  CZ  TYR A 131      -7.451   3.048   4.064  1.00 86.40           C
ATOM   1840  OH  TYR A 131      -7.790   2.766   5.351  1.00 86.40           O
ATOM   1841  HH  TYR A 131      -7.593   3.553   5.936  1.00 86.40           H
ATOM   1842  HN  TYR A 131      -4.127   3.423   0.519  1.00 86.40           H
ATOM   1843  N   SER A 132      -4.690   4.069  -2.530  1.00 88.18           N
ATOM   1844  CA  SER A 132      -4.578   4.576  -3.887  1.00 88.18           C
ATOM   1845  C   SER A 132      -4.115   3.460  -4.826  1.00 88.18           C
ATOM   1846  O   SER A 132      -4.662   3.295  -5.916  1.00 88.18           O
ATOM   1847  HA  SER A 132      -5.581   4.910  -4.154  1.00 88.18           H
ATOM   1848  CB  SER A 132      -3.613   5.761  -3.955  1.00 88.18           C
ATOM   1849 1HB  SER A 132      -3.497   6.076  -4.992  1.00 88.18           H
ATOM   1850 2HB  SER A 132      -4.036   6.606  -3.411  1.00 88.18           H
ATOM   1851  OG  SER A 132      -2.335   5.441  -3.411  1.00 88.18           O
ATOM   1852  HG  SER A 132      -2.208   5.909  -2.537  1.00 88.18           H
ATOM   1853  HN  SER A 132      -4.063   4.484  -1.871  1.00 88.18           H
ATOM   1854  N   CYS A 133      -3.113   2.724  -4.370  1.00 81.34           N
ATOM   1855  CA  CYS A 133      -2.555   1.643  -5.165  1.00 81.34           C
ATOM   1856  C   CYS A 133      -3.675   0.647  -5.473  1.00 81.34           C
ATOM   1857  O   CYS A 133      -3.842   0.231  -6.618  1.00 81.34           O
ATOM   1858  HA  CYS A 133      -2.175   2.094  -6.082  1.00 81.34           H
ATOM   1859  CB  CYS A 133      -1.373   0.974  -4.460  1.00 81.34           C
ATOM   1860 1HB  CYS A 133      -1.616   0.799  -3.412  1.00 81.34           H
ATOM   1861 2HB  CYS A 133      -1.176   0.001  -4.909  1.00 81.34           H
ATOM   1862  SG  CYS A 133       0.113   2.034  -4.589  1.00 81.34           S
ATOM   1863  HG  CYS A 133      -0.280   2.934  -3.692  1.00 81.34           H
ATOM   1864  HN  CYS A 133      -2.684   2.856  -3.476  1.00 81.34           H
ATOM   1865  N   VAL A 134      -4.412   0.293  -4.431  1.00 79.51           N
ATOM   1866  CA  VAL A 134      -5.489  -0.673  -4.569  1.00 79.51           C
ATOM   1867  C   VAL A 134      -6.448  -0.208  -5.666  1.00 79.51           C
ATOM   1868  O   VAL A 134      -6.798  -0.979  -6.558  1.00 79.51           O
ATOM   1869  HA  VAL A 134      -5.043  -1.621  -4.871  1.00 79.51           H
ATOM   1870  CB  VAL A 134      -6.180  -0.883  -3.220  1.00 79.51           C
ATOM   1871  HB  VAL A 134      -6.063   0.031  -2.638  1.00 79.51           H
ATOM   1872  CG1 VAL A 134      -7.678  -1.135  -3.405  1.00 79.51           C
ATOM   1873 1HG1 VAL A 134      -8.132  -0.277  -3.901  1.00 79.51           H
ATOM   1874 2HG1 VAL A 134      -7.823  -2.026  -4.015  1.00 79.51           H
ATOM   1875 3HG1 VAL A 134      -8.144  -1.281  -2.431  1.00 79.51           H
ATOM   1876  CG2 VAL A 134      -5.524  -2.024  -2.440  1.00 79.51           C
ATOM   1877 1HG2 VAL A 134      -5.595  -2.946  -3.016  1.00 79.51           H
ATOM   1878 2HG2 VAL A 134      -4.475  -1.787  -2.262  1.00 79.51           H
ATOM   1879 3HG2 VAL A 134      -6.035  -2.151  -1.485  1.00 79.51           H
ATOM   1880  HN  VAL A 134      -4.284   0.653  -3.507  1.00 79.51           H
ATOM   1881  N   LEU A 135      -6.846   1.052  -5.565  1.00 83.96           N
ATOM   1882  CA  LEU A 135      -7.884   1.581  -6.433  1.00 83.96           C
ATOM   1883  C   LEU A 135      -7.361   1.638  -7.870  1.00 83.96           C
ATOM   1884  O   LEU A 135      -8.109   1.400  -8.816  1.00 83.96           O
ATOM   1885  HA  LEU A 135      -8.724   0.888  -6.398  1.00 83.96           H
ATOM   1886  CB  LEU A 135      -8.386   2.928  -5.909  1.00 83.96           C
ATOM   1887 1HB  LEU A 135      -7.527   3.582  -5.763  1.00 83.96           H
ATOM   1888 2HB  LEU A 135      -9.009   3.385  -6.677  1.00 83.96           H
ATOM   1889  CG  LEU A 135      -9.185   2.884  -4.604  1.00 83.96           C
ATOM   1890  HG  LEU A 135      -8.610   2.317  -3.871  1.00 83.96           H
ATOM   1891  CD1 LEU A 135      -9.382   4.290  -4.035  1.00 83.96           C
ATOM   1892 1HD1 LEU A 135      -8.411   4.741  -3.834  1.00 83.96           H
ATOM   1893 2HD1 LEU A 135      -9.925   4.901  -4.756  1.00 83.96           H
ATOM   1894 3HD1 LEU A 135      -9.953   4.230  -3.108  1.00 83.96           H
ATOM   1895  CD2 LEU A 135     -10.514   2.152  -4.800  1.00 83.96           C
ATOM   1896 1HD2 LEU A 135     -11.106   2.670  -5.554  1.00 83.96           H
ATOM   1897 2HD2 LEU A 135     -10.322   1.130  -5.126  1.00 83.96           H
ATOM   1898 3HD2 LEU A 135     -11.062   2.136  -3.857  1.00 83.96           H
ATOM   1899  HN  LEU A 135      -6.473   1.705  -4.906  1.00 83.96           H
ATOM   1900  N   LEU A 136      -6.079   1.953  -7.987  1.00 85.83           N
ATOM   1901  CA  LEU A 136      -5.459   2.092  -9.294  1.00 85.83           C
ATOM   1902  C   LEU A 136      -5.396   0.722  -9.972  1.00 85.83           C
ATOM   1903  O   LEU A 136      -5.692   0.598 -11.159  1.00 85.83           O
ATOM   1904  HA  LEU A 136      -6.098   2.743  -9.891  1.00 85.83           H
ATOM   1905  CB  LEU A 136      -4.099   2.781  -9.172  1.00 85.83           C
ATOM   1906 1HB  LEU A 136      -3.547   2.310  -8.359  1.00 85.83           H
ATOM   1907 2HB  LEU A 136      -3.537   2.598 -10.087  1.00 85.83           H
ATOM   1908  CG  LEU A 136      -4.132   4.290  -8.920  1.00 85.83           C
ATOM   1909  HG  LEU A 136      -4.834   4.486  -8.110  1.00 85.83           H
ATOM   1910  CD1 LEU A 136      -2.763   4.800  -8.465  1.00 85.83           C
ATOM   1911 1HD1 LEU A 136      -2.477   4.298  -7.541  1.00 85.83           H
ATOM   1912 2HD1 LEU A 136      -2.022   4.590  -9.237  1.00 85.83           H
ATOM   1913 3HD1 LEU A 136      -2.815   5.875  -8.294  1.00 85.83           H
ATOM   1914  CD2 LEU A 136      -4.643   5.040 -10.152  1.00 85.83           C
ATOM   1915 1HD2 LEU A 136      -3.984   4.841 -10.998  1.00 85.83           H
ATOM   1916 2HD2 LEU A 136      -5.652   4.703 -10.390  1.00 85.83           H
ATOM   1917 3HD2 LEU A 136      -4.656   6.110  -9.946  1.00 85.83           H
ATOM   1918  HN  LEU A 136      -5.469   2.112  -7.211  1.00 85.83           H
ATOM   1919  N   ILE A 137      -5.007  -0.273  -9.188  1.00 77.36           N
ATOM   1920  CA  ILE A 137      -4.873  -1.625  -9.704  1.00 77.36           C
ATOM   1921  C   ILE A 137      -6.232  -2.107 -10.217  1.00 77.36           C
ATOM   1922  O   ILE A 137      -6.312  -2.751 -11.261  1.00 77.36           O
ATOM   1923  HA  ILE A 137      -4.181  -1.587 -10.545  1.00 77.36           H
ATOM   1924  CB  ILE A 137      -4.253  -2.543  -8.649  1.00 77.36           C
ATOM   1925  HB  ILE A 137      -4.739  -2.343  -7.694  1.00 77.36           H
ATOM   1926  CG1 ILE A 137      -2.763  -2.244  -8.469  1.00 77.36           C
ATOM   1927 1HG1 ILE A 137      -2.215  -2.567  -9.353  1.00 77.36           H
ATOM   1928 2HG1 ILE A 137      -2.614  -1.168  -8.376  1.00 77.36           H
ATOM   1929  CG2 ILE A 137      -4.506  -4.014  -8.985  1.00 77.36           C
ATOM   1930 1HG2 ILE A 137      -5.579  -4.199  -9.022  1.00 77.36           H
ATOM   1931 2HG2 ILE A 137      -4.064  -4.246  -9.954  1.00 77.36           H
ATOM   1932 3HG2 ILE A 137      -4.055  -4.644  -8.219  1.00 77.36           H
ATOM   1933  CD1 ILE A 137      -2.208  -2.950  -7.231  1.00 77.36           C
ATOM   1934 1HD1 ILE A 137      -2.743  -2.606  -6.346  1.00 77.36           H
ATOM   1935 2HD1 ILE A 137      -2.338  -4.027  -7.338  1.00 77.36           H
ATOM   1936 3HD1 ILE A 137      -1.147  -2.720  -7.127  1.00 77.36           H
ATOM   1937  HN  ILE A 137      -4.785  -0.167  -8.218  1.00 77.36           H
ATOM   1938  N   MET A 138      -7.266  -1.776  -9.457  1.00 77.25           N
ATOM   1939  CA  MET A 138      -8.625  -2.095  -9.863  1.00 77.25           C
ATOM   1940  C   MET A 138      -8.953  -1.468 -11.220  1.00 77.25           C
ATOM   1941  O   MET A 138      -9.473  -2.141 -12.108  1.00 77.25           O
ATOM   1942  HA  MET A 138      -8.661  -3.181  -9.939  1.00 77.25           H
ATOM   1943  CB  MET A 138      -9.607  -1.577  -8.810  1.00 77.25           C
ATOM   1944 1HB  MET A 138      -9.549  -2.199  -7.917  1.00 77.25           H
ATOM   1945 2HB  MET A 138      -9.328  -0.566  -8.514  1.00 77.25           H
ATOM   1946  CG  MET A 138     -11.039  -1.580  -9.348  1.00 77.25           C
ATOM   1947 1HG  MET A 138     -11.108  -0.934 -10.224  1.00 77.25           H
ATOM   1948 2HG  MET A 138     -11.313  -2.584  -9.670  1.00 77.25           H
ATOM   1949  SD  MET A 138     -12.167  -1.015  -8.085  1.00 77.25           S
ATOM   1950  CE  MET A 138     -11.975   0.750  -8.264  1.00 77.25           C
ATOM   1951 1HE  MET A 138     -10.935   1.023  -8.084  1.00 77.25           H
ATOM   1952 2HE  MET A 138     -12.258   1.046  -9.275  1.00 77.25           H
ATOM   1953 3HE  MET A 138     -12.615   1.260  -7.544  1.00 77.25           H
ATOM   1954  HN  MET A 138      -7.187  -1.299  -8.582  1.00 77.25           H
ATOM   1955  N   CYS A 139      -8.636  -0.187 -11.337  1.00 81.54           N
ATOM   1956  CA  CYS A 139      -8.995   0.567 -12.525  1.00 81.54           C
ATOM   1957  C   CYS A 139      -8.226  -0.013 -13.714  1.00 81.54           C
ATOM   1958  O   CYS A 139      -8.762  -0.111 -14.816  1.00 81.54           O
ATOM   1959  HA  CYS A 139     -10.070   0.443 -12.661  1.00 81.54           H
ATOM   1960  CB  CYS A 139      -8.728   2.063 -12.348  1.00 81.54           C
ATOM   1961 1HB  CYS A 139      -7.708   2.220 -11.997  1.00 81.54           H
ATOM   1962 2HB  CYS A 139      -8.817   2.573 -13.307  1.00 81.54           H
ATOM   1963  SG  CYS A 139      -9.916   2.774 -11.151  1.00 81.54           S
ATOM   1964  HG  CYS A 139      -9.300   2.326 -10.061  1.00 81.54           H
ATOM   1965  HN  CYS A 139      -8.143   0.333 -10.639  1.00 81.54           H
ATOM   1966  N   ILE A 140      -6.982  -0.383 -13.449  1.00 78.70           N
ATOM   1967  CA  ILE A 140      -6.136  -0.956 -14.481  1.00 78.70           C
ATOM   1968  C   ILE A 140      -6.792  -2.226 -15.026  1.00 78.70           C
ATOM   1969  O   ILE A 140      -6.774  -2.471 -16.231  1.00 78.70           O
ATOM   1970  HA  ILE A 140      -6.069  -0.228 -15.290  1.00 78.70           H
ATOM   1971  CB  ILE A 140      -4.717  -1.175 -13.951  1.00 78.70           C
ATOM   1972  HB  ILE A 140      -4.788  -1.641 -12.968  1.00 78.70           H
ATOM   1973  CG1 ILE A 140      -3.988   0.157 -13.768  1.00 78.70           C
ATOM   1974 1HG1 ILE A 140      -3.733   0.573 -14.742  1.00 78.70           H
ATOM   1975 2HG1 ILE A 140      -4.649   0.873 -13.279  1.00 78.70           H
ATOM   1976  CG2 ILE A 140      -3.938  -2.136 -14.851  1.00 78.70           C
ATOM   1977 1HG2 ILE A 140      -4.450  -3.097 -14.887  1.00 78.70           H
ATOM   1978 2HG2 ILE A 140      -3.875  -1.721 -15.857  1.00 78.70           H
ATOM   1979 3HG2 ILE A 140      -2.933  -2.274 -14.451  1.00 78.70           H
ATOM   1980  CD1 ILE A 140      -2.718  -0.023 -12.935  1.00 78.70           C
ATOM   1981 1HD1 ILE A 140      -2.980  -0.416 -11.953  1.00 78.70           H
ATOM   1982 2HD1 ILE A 140      -2.049  -0.721 -13.439  1.00 78.70           H
ATOM   1983 3HD1 ILE A 140      -2.219   0.939 -12.820  1.00 78.70           H
ATOM   1984  HN  ILE A 140      -6.552  -0.297 -12.550  1.00 78.70           H
ATOM   1985  N   SER A 141      -7.356  -3.001 -14.111  1.00 74.28           N
ATOM   1986  CA  SER A 141      -7.936  -4.284 -14.472  1.00 74.28           C
ATOM   1987  C   SER A 141      -9.155  -4.072 -15.371  1.00 74.28           C
ATOM   1988  O   SER A 141      -9.341  -4.792 -16.351  1.00 74.28           O
ATOM   1989  HA  SER A 141      -7.151  -4.815 -15.010  1.00 74.28           H
ATOM   1990  CB  SER A 141      -8.327  -5.081 -13.226  1.00 74.28           C
ATOM   1991 1HB  SER A 141      -9.084  -4.531 -12.666  1.00 74.28           H
ATOM   1992 2HB  SER A 141      -8.778  -6.027 -13.527  1.00 74.28           H
ATOM   1993  OG  SER A 141      -7.207  -5.337 -12.382  1.00 74.28           O
ATOM   1994  HG  SER A 141      -7.078  -4.577 -11.746  1.00 74.28           H
ATOM   1995  HN  SER A 141      -7.419  -2.766 -13.141  1.00 74.28           H
ATOM   1996  N   VAL A 142      -9.956  -3.082 -15.005  1.00 75.21           N
ATOM   1997  CA  VAL A 142     -11.140  -2.751 -15.780  1.00 75.21           C
ATOM   1998  C   VAL A 142     -10.719  -2.302 -17.181  1.00 75.21           C
ATOM   1999  O   VAL A 142     -11.321  -2.707 -18.173  1.00 75.21           O
ATOM   2000  HA  VAL A 142     -11.739  -3.658 -15.867  1.00 75.21           H
ATOM   2001  CB  VAL A 142     -11.973  -1.702 -15.041  1.00 75.21           C
ATOM   2002  HB  VAL A 142     -11.332  -0.842 -14.847  1.00 75.21           H
ATOM   2003  CG1 VAL A 142     -13.147  -1.229 -15.901  1.00 75.21           C
ATOM   2004 1HG1 VAL A 142     -12.767  -0.788 -16.823  1.00 75.21           H
ATOM   2005 2HG1 VAL A 142     -13.787  -2.078 -16.140  1.00 75.21           H
ATOM   2006 3HG1 VAL A 142     -13.722  -0.483 -15.351  1.00 75.21           H
ATOM   2007  CG2 VAL A 142     -12.460  -2.238 -13.694  1.00 75.21           C
ATOM   2008 1HG2 VAL A 142     -13.077  -3.122 -13.856  1.00 75.21           H
ATOM   2009 2HG2 VAL A 142     -11.603  -2.502 -13.075  1.00 75.21           H
ATOM   2010 3HG2 VAL A 142     -13.050  -1.472 -13.190  1.00 75.21           H
ATOM   2011  HN  VAL A 142      -9.806  -2.511 -14.198  1.00 75.21           H
ATOM   2012  N   ASP A 143      -9.687  -1.472 -17.216  1.00 77.92           N
ATOM   2013  CA  ASP A 143      -9.240  -0.887 -18.469  1.00 77.92           C
ATOM   2014  C   ASP A 143      -8.763  -2.000 -19.404  1.00 77.92           C
ATOM   2015  O   ASP A 143      -9.026  -1.961 -20.605  1.00 77.92           O
ATOM   2016  HA  ASP A 143     -10.105  -0.354 -18.861  1.00 77.92           H
ATOM   2017  CB  ASP A 143      -8.070   0.073 -18.242  1.00 77.92           C
ATOM   2018 1HB  ASP A 143      -8.314   0.765 -17.436  1.00 77.92           H
ATOM   2019 2HB  ASP A 143      -7.191  -0.488 -17.924  1.00 77.92           H
ATOM   2020  CG  ASP A 143      -7.749   0.857 -19.516  1.00 77.92           C
ATOM   2021  OD1 ASP A 143      -8.713   1.371 -20.123  1.00 77.92           O
ATOM   2022  OD2 ASP A 143      -6.547   0.924 -19.853  1.00 77.92           O
ATOM   2023  HN  ASP A 143      -9.162  -1.198 -16.410  1.00 77.92           H
ATOM   2024  N   ARG A 144      -8.071  -2.966 -18.819  1.00 73.31           N
ATOM   2025  CA  ARG A 144      -7.557  -4.088 -19.585  1.00 73.31           C
ATOM   2026  C   ARG A 144      -8.709  -4.873 -20.216  1.00 73.31           C
ATOM   2027  O   ARG A 144      -8.643  -5.247 -21.385  1.00 73.31           O
ATOM   2028  HA  ARG A 144      -6.925  -3.637 -20.350  1.00 73.31           H
ATOM   2029  CB  ARG A 144      -6.733  -5.027 -18.702  1.00 73.31           C
ATOM   2030 1HB  ARG A 144      -7.216  -5.136 -17.731  1.00 73.31           H
ATOM   2031 2HB  ARG A 144      -6.696  -6.018 -19.153  1.00 73.31           H
ATOM   2032  CG  ARG A 144      -5.311  -4.494 -18.512  1.00 73.31           C
ATOM   2033 1HG  ARG A 144      -4.844  -4.340 -19.485  1.00 73.31           H
ATOM   2034 2HG  ARG A 144      -5.345  -3.524 -18.017  1.00 73.31           H
ATOM   2035  CD  ARG A 144      -4.467  -5.465 -17.684  1.00 73.31           C
ATOM   2036 1HD  ARG A 144      -4.841  -5.504 -16.661  1.00 73.31           H
ATOM   2037 2HD  ARG A 144      -4.552  -6.473 -18.092  1.00 73.31           H
ATOM   2038  NE  ARG A 144      -3.051  -5.036 -17.688  1.00 73.31           N
ATOM   2039  HE  ARG A 144      -2.827  -4.164 -18.123  1.00 73.31           H
ATOM   2040  CZ  ARG A 144      -2.050  -5.743 -17.146  1.00 73.31           C
ATOM   2041  NH1 ARG A 144      -2.292  -6.918 -16.550  1.00 73.31           N
ATOM   2042 1HH1 ARG A 144      -3.226  -7.274 -16.508  1.00 73.31           H
ATOM   2043 2HH1 ARG A 144      -1.540  -7.439 -16.148  1.00 73.31           H
ATOM   2044  NH2 ARG A 144      -0.803  -5.256 -17.208  1.00 73.31           N
ATOM   2045 1HH2 ARG A 144      -0.045  -5.771 -16.808  1.00 73.31           H
ATOM   2046 2HH2 ARG A 144      -0.630  -4.378 -17.655  1.00 73.31           H
ATOM   2047  HN  ARG A 144      -7.861  -2.990 -17.841  1.00 73.31           H
ATOM   2048  N   TYR A 145      -9.738  -5.099 -19.412  1.00 71.99           N
ATOM   2049  CA  TYR A 145     -10.910  -5.818 -19.882  1.00 71.99           C
ATOM   2050  C   TYR A 145     -11.513  -5.138 -21.113  1.00 71.99           C
ATOM   2051  O   TYR A 145     -11.776  -5.792 -22.121  1.00 71.99           O
ATOM   2052  HA  TYR A 145     -10.601  -6.828 -20.149  1.00 71.99           H
ATOM   2053  CB  TYR A 145     -11.924  -5.764 -18.737  1.00 71.99           C
ATOM   2054 1HB  TYR A 145     -11.582  -6.415 -17.932  1.00 71.99           H
ATOM   2055 2HB  TYR A 145     -11.953  -4.751 -18.338  1.00 71.99           H
ATOM   2056  CG  TYR A 145     -13.341  -6.179 -19.141  1.00 71.99           C
ATOM   2057  CD1 TYR A 145     -14.328  -5.223 -19.271  1.00 71.99           C
ATOM   2058  HD1 TYR A 145     -14.099  -4.174 -19.085  1.00 71.99           H
ATOM   2059  CD2 TYR A 145     -13.631  -7.507 -19.375  1.00 71.99           C
ATOM   2060  HD2 TYR A 145     -12.851  -8.262 -19.273  1.00 71.99           H
ATOM   2061  CE1 TYR A 145     -15.661  -5.613 -19.650  1.00 71.99           C
ATOM   2062  HE1 TYR A 145     -16.451  -4.869 -19.756  1.00 71.99           H
ATOM   2063  CE2 TYR A 145     -14.964  -7.897 -19.755  1.00 71.99           C
ATOM   2064  HE2 TYR A 145     -15.207  -8.943 -19.943  1.00 71.99           H
ATOM   2065  CZ  TYR A 145     -15.913  -6.931 -19.874  1.00 71.99           C
ATOM   2066  OH  TYR A 145     -17.172  -7.299 -20.233  1.00 71.99           O
ATOM   2067  HH  TYR A 145     -17.212  -8.288 -20.377  1.00 71.99           H
ATOM   2068  HN  TYR A 145      -9.779  -4.801 -18.459  1.00 71.99           H
ATOM   2069  N   ILE A 146     -11.715  -3.834 -20.991  1.00 72.73           N
ATOM   2070  CA  ILE A 146     -12.349  -3.072 -22.053  1.00 72.73           C
ATOM   2071  C   ILE A 146     -11.490  -3.156 -23.317  1.00 72.73           C
ATOM   2072  O   ILE A 146     -12.013  -3.311 -24.419  1.00 72.73           O
ATOM   2073  HA  ILE A 146     -13.312  -3.538 -22.260  1.00 72.73           H
ATOM   2074  CB  ILE A 146     -12.627  -1.640 -21.593  1.00 72.73           C
ATOM   2075  HB  ILE A 146     -11.702  -1.223 -21.194  1.00 72.73           H
ATOM   2076  CG1 ILE A 146     -13.656  -1.619 -20.461  1.00 72.73           C
ATOM   2077 1HG1 ILE A 146     -14.638  -1.888 -20.852  1.00 72.73           H
ATOM   2078 2HG1 ILE A 146     -13.395  -2.367 -19.713  1.00 72.73           H
ATOM   2079  CG2 ILE A 146     -13.050  -0.758 -22.769  1.00 72.73           C
ATOM   2080 1HG2 ILE A 146     -12.254  -0.737 -23.512  1.00 72.73           H
ATOM   2081 2HG2 ILE A 146     -13.957  -1.163 -23.219  1.00 72.73           H
ATOM   2082 3HG2 ILE A 146     -13.242   0.254 -22.413  1.00 72.73           H
ATOM   2083  CD1 ILE A 146     -13.723  -0.237 -19.806  1.00 72.73           C
ATOM   2084 1HD1 ILE A 146     -12.746   0.018 -19.395  1.00 72.73           H
ATOM   2085 2HD1 ILE A 146     -14.008   0.505 -20.552  1.00 72.73           H
ATOM   2086 3HD1 ILE A 146     -14.462  -0.250 -19.005  1.00 72.73           H
ATOM   2087  HN  ILE A 146     -11.455  -3.301 -20.186  1.00 72.73           H
ATOM   2088  N   ALA A 147     -10.184  -3.049 -23.114  1.00 73.72           N
ATOM   2089  CA  ALA A 147      -9.257  -2.987 -24.231  1.00 73.72           C
ATOM   2090  C   ALA A 147      -9.298  -4.311 -24.997  1.00 73.72           C
ATOM   2091  O   ALA A 147      -9.034  -4.346 -26.197  1.00 73.72           O
ATOM   2092  HA  ALA A 147      -9.586  -2.185 -24.892  1.00 73.72           H
ATOM   2093  CB  ALA A 147      -7.856  -2.656 -23.713  1.00 73.72           C
ATOM   2094 1HB  ALA A 147      -7.875  -1.692 -23.203  1.00 73.72           H
ATOM   2095 2HB  ALA A 147      -7.534  -3.429 -23.016  1.00 73.72           H
ATOM   2096 3HB  ALA A 147      -7.160  -2.609 -24.551  1.00 73.72           H
ATOM   2097  HN  ALA A 147      -9.760  -3.004 -22.210  1.00 73.72           H
ATOM   2098  N   ILE A 148      -9.631  -5.367 -24.270  1.00 69.73           N
ATOM   2099  CA  ILE A 148      -9.624  -6.702 -24.844  1.00 69.73           C
ATOM   2100  C   ILE A 148     -11.007  -7.011 -25.423  1.00 69.73           C
ATOM   2101  O   ILE A 148     -11.123  -7.424 -26.576  1.00 69.73           O
ATOM   2102  HA  ILE A 148      -8.901  -6.704 -25.659  1.00 69.73           H
ATOM   2103  CB  ILE A 148      -9.147  -7.727 -23.812  1.00 69.73           C
ATOM   2104  HB  ILE A 148      -9.716  -7.577 -22.894  1.00 69.73           H
ATOM   2105  CG1 ILE A 148      -7.672  -7.513 -23.470  1.00 69.73           C
ATOM   2106 1HG1 ILE A 148      -7.051  -7.831 -24.307  1.00 69.73           H
ATOM   2107 2HG1 ILE A 148      -7.480  -6.451 -23.316  1.00 69.73           H
ATOM   2108  CG2 ILE A 148      -9.425  -9.154 -24.288  1.00 69.73           C
ATOM   2109 1HG2 ILE A 148     -10.496  -9.284 -24.440  1.00 69.73           H
ATOM   2110 2HG2 ILE A 148      -8.900  -9.333 -25.226  1.00 69.73           H
ATOM   2111 3HG2 ILE A 148      -9.076  -9.862 -23.536  1.00 69.73           H
ATOM   2112  CD1 ILE A 148      -7.282  -8.295 -22.214  1.00 69.73           C
ATOM   2113 1HD1 ILE A 148      -7.888  -7.957 -21.373  1.00 69.73           H
ATOM   2114 2HD1 ILE A 148      -7.452  -9.358 -22.380  1.00 69.73           H
ATOM   2115 3HD1 ILE A 148      -6.228  -8.125 -21.993  1.00 69.73           H
ATOM   2116  HN  ILE A 148      -9.901  -5.322 -23.308  1.00 69.73           H
ATOM   2117  N   ALA A 149     -12.020  -6.798 -24.596  1.00 69.98           N
ATOM   2118  CA  ALA A 149     -13.363  -7.245 -24.927  1.00 69.98           C
ATOM   2119  C   ALA A 149     -13.930  -6.361 -26.040  1.00 69.98           C
ATOM   2120  O   ALA A 149     -14.603  -6.852 -26.945  1.00 69.98           O
ATOM   2121  HA  ALA A 149     -13.291  -8.270 -25.290  1.00 69.98           H
ATOM   2122  CB  ALA A 149     -14.232  -7.227 -23.669  1.00 69.98           C
ATOM   2123 1HB  ALA A 149     -13.802  -7.893 -22.921  1.00 69.98           H
ATOM   2124 2HB  ALA A 149     -14.275  -6.213 -23.271  1.00 69.98           H
ATOM   2125 3HB  ALA A 149     -15.239  -7.563 -23.918  1.00 69.98           H
ATOM   2126  HN  ALA A 149     -11.935  -6.331 -23.716  1.00 69.98           H
ATOM   2127  N   GLN A 150     -13.636  -5.073 -25.936  1.00 73.12           N
ATOM   2128  CA  GLN A 150     -14.241  -4.094 -26.824  1.00 73.12           C
ATOM   2129  C   GLN A 150     -13.161  -3.368 -27.628  1.00 73.12           C
ATOM   2130  O   GLN A 150     -13.225  -2.152 -27.803  1.00 73.12           O
ATOM   2131  HA  GLN A 150     -14.880  -4.668 -27.495  1.00 73.12           H
ATOM   2132  CB  GLN A 150     -15.102  -3.102 -26.039  1.00 73.12           C
ATOM   2133 1HB  GLN A 150     -14.477  -2.546 -25.340  1.00 73.12           H
ATOM   2134 2HB  GLN A 150     -15.539  -2.374 -26.723  1.00 73.12           H
ATOM   2135  CG  GLN A 150     -16.214  -3.824 -25.275  1.00 73.12           C
ATOM   2136 1HG  GLN A 150     -16.704  -4.542 -25.933  1.00 73.12           H
ATOM   2137 2HG  GLN A 150     -15.783  -4.390 -24.449  1.00 73.12           H
ATOM   2138  CD  GLN A 150     -17.244  -2.829 -24.737  1.00 73.12           C
ATOM   2139  OE1 GLN A 150     -17.190  -1.638 -24.997  1.00 73.12           O
ATOM   2140  NE2 GLN A 150     -18.183  -3.383 -23.975  1.00 73.12           N
ATOM   2141 1HE2 GLN A 150     -18.169  -4.367 -23.800  1.00 73.12           H
ATOM   2142 2HE2 GLN A 150     -18.902  -2.814 -23.576  1.00 73.12           H
ATOM   2143  HN  GLN A 150     -13.000  -4.697 -25.263  1.00 73.12           H
ATOM   2144  N   ALA A 151     -12.194  -4.144 -28.095  1.00 70.64           N
ATOM   2145  CA  ALA A 151     -10.974  -3.573 -28.640  1.00 70.64           C
ATOM   2146  C   ALA A 151     -11.334  -2.468 -29.636  1.00 70.64           C
ATOM   2147  O   ALA A 151     -10.731  -1.396 -29.623  1.00 70.64           O
ATOM   2148  HA  ALA A 151     -10.413  -3.137 -27.814  1.00 70.64           H
ATOM   2149  CB  ALA A 151     -10.133  -4.680 -29.278  1.00 70.64           C
ATOM   2150 1HB  ALA A 151      -9.879  -5.424 -28.523  1.00 70.64           H
ATOM   2151 2HB  ALA A 151     -10.701  -5.154 -30.078  1.00 70.64           H
ATOM   2152 3HB  ALA A 151      -9.218  -4.251 -29.687  1.00 70.64           H
ATOM   2153  HN  ALA A 151     -12.234  -5.143 -28.104  1.00 70.64           H
ATOM   2154  N   MET A 152     -12.316  -2.767 -30.474  1.00 67.86           N
ATOM   2155  CA  MET A 152     -12.734  -1.829 -31.502  1.00 67.86           C
ATOM   2156  C   MET A 152     -13.241  -0.526 -30.882  1.00 67.86           C
ATOM   2157  O   MET A 152     -12.717   0.549 -31.172  1.00 67.86           O
ATOM   2158  HA  MET A 152     -11.844  -1.633 -32.100  1.00 67.86           H
ATOM   2159  CB  MET A 152     -13.844  -2.459 -32.346  1.00 67.86           C
ATOM   2160 1HB  MET A 152     -14.575  -2.937 -31.694  1.00 67.86           H
ATOM   2161 2HB  MET A 152     -14.371  -1.681 -32.899  1.00 67.86           H
ATOM   2162  CG  MET A 152     -13.272  -3.488 -33.323  1.00 67.86           C
ATOM   2163 1HG  MET A 152     -12.216  -3.654 -33.113  1.00 67.86           H
ATOM   2164 2HG  MET A 152     -13.777  -4.445 -33.193  1.00 67.86           H
ATOM   2165  SD  MET A 152     -13.477  -2.916 -35.002  1.00 67.86           S
ATOM   2166  CE  MET A 152     -15.234  -3.158 -35.200  1.00 67.86           C
ATOM   2167 1HE  MET A 152     -15.475  -4.211 -35.059  1.00 67.86           H
ATOM   2168 2HE  MET A 152     -15.768  -2.561 -34.460  1.00 67.86           H
ATOM   2169 3HE  MET A 152     -15.533  -2.848 -36.201  1.00 67.86           H
ATOM   2170  HN  MET A 152     -12.821  -3.630 -30.458  1.00 67.86           H
ATOM   2171  N   ARG A 153     -14.255  -0.663 -30.040  1.00 72.52           N
ATOM   2172  CA  ARG A 153     -14.855   0.493 -29.396  1.00 72.52           C
ATOM   2173  C   ARG A 153     -13.813   1.233 -28.556  1.00 72.52           C
ATOM   2174  O   ARG A 153     -13.823   2.461 -28.488  1.00 72.52           O
ATOM   2175  HA  ARG A 153     -15.210   1.116 -30.217  1.00 72.52           H
ATOM   2176  CB  ARG A 153     -16.023   0.079 -28.499  1.00 72.52           C
ATOM   2177 1HB  ARG A 153     -15.729  -0.769 -27.881  1.00 72.52           H
ATOM   2178 2HB  ARG A 153     -16.273   0.896 -27.822  1.00 72.52           H
ATOM   2179  CG  ARG A 153     -17.251  -0.292 -29.334  1.00 72.52           C
ATOM   2180 1HG  ARG A 153     -17.506   0.534 -29.999  1.00 72.52           H
ATOM   2181 2HG  ARG A 153     -17.020  -1.150 -29.966  1.00 72.52           H
ATOM   2182  CD  ARG A 153     -18.446  -0.619 -28.437  1.00 72.52           C
ATOM   2183 1HD  ARG A 153     -18.243  -1.524 -27.864  1.00 72.52           H
ATOM   2184 2HD  ARG A 153     -18.602   0.185 -27.718  1.00 72.52           H
ATOM   2185  NE  ARG A 153     -19.661  -0.804 -29.260  1.00 72.52           N
ATOM   2186  HE  ARG A 153     -19.577  -0.699 -30.251  1.00 72.52           H
ATOM   2187  CZ  ARG A 153     -20.869  -1.103 -28.761  1.00 72.52           C
ATOM   2188  NH1 ARG A 153     -21.040  -1.255 -27.441  1.00 72.52           N
ATOM   2189 1HH1 ARG A 153     -20.264  -1.145 -26.820  1.00 72.52           H
ATOM   2190 2HH1 ARG A 153     -21.944  -1.478 -27.076  1.00 72.52           H
ATOM   2191  NH2 ARG A 153     -21.902  -1.248 -29.602  1.00 72.52           N
ATOM   2192 1HH2 ARG A 153     -22.809  -1.471 -29.245  1.00 72.52           H
ATOM   2193 2HH2 ARG A 153     -21.765  -1.133 -30.586  1.00 72.52           H
ATOM   2194  HN  ARG A 153     -14.664  -1.542 -29.796  1.00 72.52           H
ATOM   2195  N   ALA A 154     -12.938   0.455 -27.936  1.00 71.84           N
ATOM   2196  CA  ALA A 154     -11.954   1.013 -27.024  1.00 71.84           C
ATOM   2197  C   ALA A 154     -11.006   1.928 -27.801  1.00 71.84           C
ATOM   2198  O   ALA A 154     -10.489   2.901 -27.253  1.00 71.84           O
ATOM   2199  HA  ALA A 154     -12.489   1.604 -26.280  1.00 71.84           H
ATOM   2200  CB  ALA A 154     -11.216  -0.123 -26.312  1.00 71.84           C
ATOM   2201 1HB  ALA A 154     -11.930  -0.725 -25.751  1.00 71.84           H
ATOM   2202 2HB  ALA A 154     -10.713  -0.748 -27.050  1.00 71.84           H
ATOM   2203 3HB  ALA A 154     -10.478   0.296 -25.628  1.00 71.84           H
ATOM   2204  HN  ALA A 154     -12.895  -0.538 -28.048  1.00 71.84           H
ATOM   2205  N   HIS A 155     -10.806   1.584 -29.065  1.00 73.09           N
ATOM   2206  CA  HIS A 155      -9.941   2.371 -29.927  1.00 73.09           C
ATOM   2207  C   HIS A 155     -10.605   3.715 -30.231  1.00 73.09           C
ATOM   2208  O   HIS A 155      -9.981   4.766 -30.093  1.00 73.09           O
ATOM   2209  HA  HIS A 155      -9.021   2.548 -29.369  1.00 73.09           H
ATOM   2210  CB  HIS A 155      -9.577   1.590 -31.191  1.00 73.09           C
ATOM   2211 1HB  HIS A 155      -9.248   0.591 -30.906  1.00 73.09           H
ATOM   2212 2HB  HIS A 155     -10.472   1.468 -31.801  1.00 73.09           H
ATOM   2213  CG  HIS A 155      -8.500   2.240 -32.026  1.00 73.09           C
ATOM   2214  ND1 HIS A 155      -8.777   3.161 -33.021  1.00 73.09           N
ATOM   2215  HD1 HIS A 155      -9.687   3.483 -33.284  1.00 73.09           H
ATOM   2216  CD2 HIS A 155      -7.144   2.094 -32.003  1.00 73.09           C
ATOM   2217  HD2 HIS A 155      -6.585   1.440 -31.334  1.00 73.09           H
ATOM   2218  CE1 HIS A 155      -7.632   3.544 -33.566  1.00 73.09           C
ATOM   2219  HE1 HIS A 155      -7.518   4.263 -34.378  1.00 73.09           H
ATOM   2220  NE2 HIS A 155      -6.621   2.881 -32.935  1.00 73.09           N
ATOM   2221  HN  HIS A 155     -11.222   0.786 -29.499  1.00 73.09           H
ATOM   2222  N   THR A 156     -11.863   3.638 -30.640  1.00 73.37           N
ATOM   2223  CA  THR A 156     -12.586   4.825 -31.065  1.00 73.37           C
ATOM   2224  C   THR A 156     -12.745   5.800 -29.897  1.00 73.37           C
ATOM   2225  O   THR A 156     -12.732   7.015 -30.092  1.00 73.37           O
ATOM   2226  HA  THR A 156     -11.995   5.332 -31.828  1.00 73.37           H
ATOM   2227  CB  THR A 156     -13.919   4.376 -31.667  1.00 73.37           C
ATOM   2228  HB  THR A 156     -14.626   4.099 -30.885  1.00 73.37           H
ATOM   2229  OG1 THR A 156     -13.559   3.332 -32.568  1.00 73.37           O
ATOM   2230  HG1 THR A 156     -13.829   2.446 -32.191  1.00 73.37           H
ATOM   2231  CG2 THR A 156     -14.545   5.444 -32.566  1.00 73.37           C
ATOM   2232 1HG2 THR A 156     -13.866   5.672 -33.387  1.00 73.37           H
ATOM   2233 2HG2 THR A 156     -14.727   6.348 -31.983  1.00 73.37           H
ATOM   2234 3HG2 THR A 156     -15.489   5.075 -32.967  1.00 73.37           H
ATOM   2235  HN  THR A 156     -12.386   2.787 -30.683  1.00 73.37           H
ATOM   2236  N   TRP A 157     -12.890   5.232 -28.709  1.00 80.08           N
ATOM   2237  CA  TRP A 157     -13.233   6.022 -27.539  1.00 80.08           C
ATOM   2238  C   TRP A 157     -11.942   6.318 -26.773  1.00 80.08           C
ATOM   2239  O   TRP A 157     -11.979   6.634 -25.585  1.00 80.08           O
ATOM   2240  HA  TRP A 157     -13.682   6.953 -27.885  1.00 80.08           H
ATOM   2241  CB  TRP A 157     -14.285   5.310 -26.686  1.00 80.08           C
ATOM   2242 1HB  TRP A 157     -13.987   4.270 -26.554  1.00 80.08           H
ATOM   2243 2HB  TRP A 157     -14.302   5.764 -25.695  1.00 80.08           H
ATOM   2244  CG  TRP A 157     -15.696   5.352 -27.274  1.00 80.08           C
ATOM   2245  CD1 TRP A 157     -16.057   5.251 -28.561  1.00 80.08           C
ATOM   2246  HD1 TRP A 157     -15.356   5.120 -29.386  1.00 80.08           H
ATOM   2247  CD2 TRP A 157     -16.929   5.511 -26.541  1.00 80.08           C
ATOM   2248  NE1 TRP A 157     -17.426   5.333 -28.710  1.00 80.08           N
ATOM   2249  HE1 TRP A 157     -17.932   5.284 -29.572  1.00 80.08           H
ATOM   2250  CE2 TRP A 157     -17.973   5.497 -27.443  1.00 80.08           C
ATOM   2251  CE3 TRP A 157     -17.154   5.663 -25.162  1.00 80.08           C
ATOM   2252  HE3 TRP A 157     -16.347   5.678 -24.430  1.00 80.08           H
ATOM   2253  CZ2 TRP A 157     -19.315   5.629 -27.065  1.00 80.08           C
ATOM   2254  HZ2 TRP A 157     -20.122   5.614 -27.797  1.00 80.08           H
ATOM   2255  CZ3 TRP A 157     -18.500   5.794 -24.800  1.00 80.08           C
ATOM   2256  HZ3 TRP A 157     -18.731   5.914 -23.742  1.00 80.08           H
ATOM   2257  CH2 TRP A 157     -19.563   5.781 -25.696  1.00 80.08           C
ATOM   2258  HH2 TRP A 157     -20.586   5.889 -25.333  1.00 80.08           H
ATOM   2259  HN  TRP A 157     -12.778   4.253 -28.540  1.00 80.08           H
ATOM   2260  N   ARG A 158     -10.830   6.203 -27.485  1.00 77.92           N
ATOM   2261  CA  ARG A 158      -9.525   6.280 -26.851  1.00 77.92           C
ATOM   2262  C   ARG A 158      -9.376   7.605 -26.100  1.00 77.92           C
ATOM   2263  O   ARG A 158      -8.899   7.629 -24.966  1.00 77.92           O
ATOM   2264  HA  ARG A 158      -9.498   5.434 -26.164  1.00 77.92           H
ATOM   2265  CB  ARG A 158      -8.403   6.159 -27.885  1.00 77.92           C
ATOM   2266 1HB  ARG A 158      -8.519   5.232 -28.446  1.00 77.92           H
ATOM   2267 2HB  ARG A 158      -8.475   6.977 -28.602  1.00 77.92           H
ATOM   2268  CG  ARG A 158      -7.030   6.185 -27.209  1.00 77.92           C
ATOM   2269 1HG  ARG A 158      -6.935   7.087 -26.604  1.00 77.92           H
ATOM   2270 2HG  ARG A 158      -6.938   5.336 -26.532  1.00 77.92           H
ATOM   2271  CD  ARG A 158      -5.907   6.140 -28.248  1.00 77.92           C
ATOM   2272 1HD  ARG A 158      -6.024   5.263 -28.884  1.00 77.92           H
ATOM   2273 2HD  ARG A 158      -5.965   7.015 -28.896  1.00 77.92           H
ATOM   2274  NE  ARG A 158      -4.592   6.100 -27.570  1.00 77.92           N
ATOM   2275  HE  ARG A 158      -4.563   6.302 -26.591  1.00 77.92           H
ATOM   2276  CZ  ARG A 158      -3.438   5.809 -28.185  1.00 77.92           C
ATOM   2277  NH1 ARG A 158      -3.418   5.530 -29.496  1.00 77.92           N
ATOM   2278 1HH1 ARG A 158      -4.268   5.537 -30.022  1.00 77.92           H
ATOM   2279 2HH1 ARG A 158      -2.553   5.314 -29.948  1.00 77.92           H
ATOM   2280  NH2 ARG A 158      -2.304   5.802 -27.471  1.00 77.92           N
ATOM   2281 1HH2 ARG A 158      -1.435   5.587 -27.915  1.00 77.92           H
ATOM   2282 2HH2 ARG A 158      -2.328   6.012 -26.493  1.00 77.92           H
ATOM   2283  HN  ARG A 158     -10.812   6.061 -28.474  1.00 77.92           H
ATOM   2284  N   GLU A 159      -9.794   8.674 -26.762  1.00 78.99           N
ATOM   2285  CA  GLU A 159      -9.623  10.008 -26.213  1.00 78.99           C
ATOM   2286  C   GLU A 159     -10.515  10.194 -24.984  1.00 78.99           C
ATOM   2287  O   GLU A 159     -10.057  10.672 -23.947  1.00 78.99           O
ATOM   2288  HA  GLU A 159      -8.574  10.069 -25.922  1.00 78.99           H
ATOM   2289  CB  GLU A 159      -9.914  11.077 -27.269  1.00 78.99           C
ATOM   2290 1HB  GLU A 159     -10.868  10.865 -27.752  1.00 78.99           H
ATOM   2291 2HB  GLU A 159      -9.874  12.065 -26.811  1.00 78.99           H
ATOM   2292  CG  GLU A 159      -8.850  11.066 -28.368  1.00 78.99           C
ATOM   2293 1HG  GLU A 159      -7.858  11.076 -27.918  1.00 78.99           H
ATOM   2294 2HG  GLU A 159      -8.929  10.145 -28.946  1.00 78.99           H
ATOM   2295  CD  GLU A 159      -9.008  12.273 -29.295  1.00 78.99           C
ATOM   2296  OE1 GLU A 159      -8.031  12.564 -30.018  1.00 78.99           O
ATOM   2297  OE2 GLU A 159     -10.102  12.876 -29.261  1.00 78.99           O
ATOM   2298  HN  GLU A 159     -10.241   8.638 -27.656  1.00 78.99           H
ATOM   2299  N   LYS A 160     -11.772   9.807 -25.140  1.00 83.28           N
ATOM   2300  CA  LYS A 160     -12.728   9.910 -24.051  1.00 83.28           C
ATOM   2301  C   LYS A 160     -12.204   9.129 -22.843  1.00 83.28           C
ATOM   2302  O   LYS A 160     -12.308   9.592 -21.708  1.00 83.28           O
ATOM   2303  HA  LYS A 160     -12.799  10.962 -23.777  1.00 83.28           H
ATOM   2304  CB  LYS A 160     -14.117   9.467 -24.513  1.00 83.28           C
ATOM   2305 1HB  LYS A 160     -14.046   8.509 -25.027  1.00 83.28           H
ATOM   2306 2HB  LYS A 160     -14.762   9.316 -23.647  1.00 83.28           H
ATOM   2307  CG  LYS A 160     -14.742  10.507 -25.446  1.00 83.28           C
ATOM   2308 1HG  LYS A 160     -14.708  11.490 -24.975  1.00 83.28           H
ATOM   2309 2HG  LYS A 160     -14.159  10.573 -26.364  1.00 83.28           H
ATOM   2310  CD  LYS A 160     -16.191  10.145 -25.779  1.00 83.28           C
ATOM   2311 1HD  LYS A 160     -16.219   9.191 -26.306  1.00 83.28           H
ATOM   2312 2HD  LYS A 160     -16.759  10.017 -24.858  1.00 83.28           H
ATOM   2313  CE  LYS A 160     -16.842  11.229 -26.641  1.00 83.28           C
ATOM   2314 1HE  LYS A 160     -16.783  12.191 -26.131  1.00 83.28           H
ATOM   2315 2HE  LYS A 160     -16.298  11.331 -27.580  1.00 83.28           H
ATOM   2316  NZ  LYS A 160     -18.257  10.892 -26.915  1.00 83.28           N
ATOM   2317 1HZ  LYS A 160     -18.672  11.617 -27.488  1.00 83.28           H
ATOM   2318 2HZ  LYS A 160     -18.305  10.005 -27.404  1.00 83.28           H
ATOM   2319 3HZ  LYS A 160     -18.764  10.822 -26.039  1.00 83.28           H
ATOM   2320  HN  LYS A 160     -12.139   9.430 -25.990  1.00 83.28           H
ATOM   2321  N   ARG A 161     -11.652   7.959 -23.129  1.00 84.60           N
ATOM   2322  CA  ARG A 161     -11.129   7.102 -22.079  1.00 84.60           C
ATOM   2323  C   ARG A 161      -9.997   7.809 -21.331  1.00 84.60           C
ATOM   2324  O   ARG A 161      -9.858   7.655 -20.119  1.00 84.60           O
ATOM   2325  HA  ARG A 161     -11.978   6.917 -21.422  1.00 84.60           H
ATOM   2326  CB  ARG A 161     -10.606   5.784 -22.654  1.00 84.60           C
ATOM   2327 1HB  ARG A 161      -9.976   5.986 -23.521  1.00 84.60           H
ATOM   2328 2HB  ARG A 161      -9.980   5.284 -21.915  1.00 84.60           H
ATOM   2329  CG  ARG A 161     -11.760   4.865 -23.059  1.00 84.60           C
ATOM   2330 1HG  ARG A 161     -12.264   4.494 -22.166  1.00 84.60           H
ATOM   2331 2HG  ARG A 161     -12.497   5.431 -23.629  1.00 84.60           H
ATOM   2332  CD  ARG A 161     -11.256   3.687 -23.894  1.00 84.60           C
ATOM   2333 1HD  ARG A 161     -12.101   3.105 -24.263  1.00 84.60           H
ATOM   2334 2HD  ARG A 161     -10.716   4.054 -24.767  1.00 84.60           H
ATOM   2335  NE  ARG A 161     -10.371   2.829 -23.076  1.00 84.60           N
ATOM   2336  HE  ARG A 161     -10.529   2.797 -22.089  1.00 84.60           H
ATOM   2337  CZ  ARG A 161      -9.369   2.091 -23.575  1.00 84.60           C
ATOM   2338  NH1 ARG A 161      -9.112   2.095 -24.890  1.00 84.60           N
ATOM   2339 1HH1 ARG A 161      -9.668   2.651 -25.507  1.00 84.60           H
ATOM   2340 2HH1 ARG A 161      -8.363   1.541 -25.254  1.00 84.60           H
ATOM   2341  NH2 ARG A 161      -8.630   1.349 -22.739  1.00 84.60           N
ATOM   2342 1HH2 ARG A 161      -7.879   0.793 -23.095  1.00 84.60           H
ATOM   2343 2HH2 ARG A 161      -8.829   1.352 -21.759  1.00 84.60           H
ATOM   2344  HN  ARG A 161     -11.560   7.596 -24.057  1.00 84.60           H
ATOM   2345  N   LEU A 162      -9.217   8.570 -22.085  1.00 85.38           N
ATOM   2346  CA  LEU A 162      -8.084   9.278 -21.514  1.00 85.38           C
ATOM   2347  C   LEU A 162      -8.593  10.405 -20.614  1.00 85.38           C
ATOM   2348  O   LEU A 162      -7.983  10.711 -19.591  1.00 85.38           O
ATOM   2349  HA  LEU A 162      -7.532   8.567 -20.899  1.00 85.38           H
ATOM   2350  CB  LEU A 162      -7.137   9.753 -22.619  1.00 85.38           C
ATOM   2351 1HB  LEU A 162      -6.916   8.906 -23.269  1.00 85.38           H
ATOM   2352 2HB  LEU A 162      -7.660  10.492 -23.225  1.00 85.38           H
ATOM   2353  CG  LEU A 162      -5.813  10.360 -22.151  1.00 85.38           C
ATOM   2354  HG  LEU A 162      -6.031  11.109 -21.390  1.00 85.38           H
ATOM   2355  CD1 LEU A 162      -4.923   9.300 -21.500  1.00 85.38           C
ATOM   2356 1HD1 LEU A 162      -5.435   8.875 -20.638  1.00 85.38           H
ATOM   2357 2HD1 LEU A 162      -4.710   8.512 -22.222  1.00 85.38           H
ATOM   2358 3HD1 LEU A 162      -3.988   9.759 -21.177  1.00 85.38           H
ATOM   2359  CD2 LEU A 162      -5.103  11.078 -23.301  1.00 85.38           C
ATOM   2360 1HD2 LEU A 162      -4.898  10.367 -24.102  1.00 85.38           H
ATOM   2361 2HD2 LEU A 162      -5.741  11.877 -23.679  1.00 85.38           H
ATOM   2362 3HD2 LEU A 162      -4.165  11.501 -22.941  1.00 85.38           H
ATOM   2363  HN  LEU A 162      -9.350   8.706 -23.067  1.00 85.38           H
ATOM   2364  N   LEU A 163      -9.706  10.993 -21.028  1.00 88.65           N
ATOM   2365  CA  LEU A 163     -10.321  12.059 -20.255  1.00 88.65           C
ATOM   2366  C   LEU A 163     -10.827  11.494 -18.926  1.00 88.65           C
ATOM   2367  O   LEU A 163     -10.518  12.029 -17.863  1.00 88.65           O
ATOM   2368  HA  LEU A 163      -9.548  12.798 -20.045  1.00 88.65           H
ATOM   2369  CB  LEU A 163     -11.404  12.760 -21.078  1.00 88.65           C
ATOM   2370 1HB  LEU A 163     -10.975  13.049 -22.037  1.00 88.65           H
ATOM   2371 2HB  LEU A 163     -12.196  12.041 -21.286  1.00 88.65           H
ATOM   2372  CG  LEU A 163     -12.034  13.999 -20.439  1.00 88.65           C
ATOM   2373  HG  LEU A 163     -12.365  13.735 -19.435  1.00 88.65           H
ATOM   2374  CD1 LEU A 163     -11.007  15.124 -20.295  1.00 88.65           C
ATOM   2375 1HD1 LEU A 163     -10.184  14.787 -19.665  1.00 88.65           H
ATOM   2376 2HD1 LEU A 163     -10.624  15.395 -21.279  1.00 88.65           H
ATOM   2377 3HD1 LEU A 163     -11.481  15.993 -19.839  1.00 88.65           H
ATOM   2378  CD2 LEU A 163     -13.272  14.449 -21.219  1.00 88.65           C
ATOM   2379 1HD2 LEU A 163     -12.988  14.690 -22.243  1.00 88.65           H
ATOM   2380 2HD2 LEU A 163     -14.009  13.646 -21.225  1.00 88.65           H
ATOM   2381 3HD2 LEU A 163     -13.700  15.332 -20.743  1.00 88.65           H
ATOM   2382  HN  LEU A 163     -10.185  10.752 -21.872  1.00 88.65           H
ATOM   2383  N   TYR A 164     -11.595  10.420 -19.031  1.00 89.54           N
ATOM   2384  CA  TYR A 164     -12.161   9.787 -17.852  1.00 89.54           C
ATOM   2385  C   TYR A 164     -11.059   9.297 -16.910  1.00 89.54           C
ATOM   2386  O   TYR A 164     -11.225   9.316 -15.692  1.00 89.54           O
ATOM   2387  HA  TYR A 164     -12.770  10.528 -17.332  1.00 89.54           H
ATOM   2388  CB  TYR A 164     -12.956   8.582 -18.360  1.00 89.54           C
ATOM   2389 1HB  TYR A 164     -12.342   8.029 -19.070  1.00 89.54           H
ATOM   2390 2HB  TYR A 164     -13.156   7.913 -17.523  1.00 89.54           H
ATOM   2391  CG  TYR A 164     -14.281   8.949 -19.030  1.00 89.54           C
ATOM   2392  CD1 TYR A 164     -15.130   9.856 -18.430  1.00 89.54           C
ATOM   2393  HD1 TYR A 164     -14.856  10.312 -17.478  1.00 89.54           H
ATOM   2394  CD2 TYR A 164     -14.628   8.371 -20.235  1.00 89.54           C
ATOM   2395  HD2 TYR A 164     -13.957   7.655 -20.709  1.00 89.54           H
ATOM   2396  CE1 TYR A 164     -16.378  10.201 -19.061  1.00 89.54           C
ATOM   2397  HE1 TYR A 164     -17.058  10.916 -18.598  1.00 89.54           H
ATOM   2398  CE2 TYR A 164     -15.875   8.716 -20.866  1.00 89.54           C
ATOM   2399  HE2 TYR A 164     -16.162   8.268 -21.817  1.00 89.54           H
ATOM   2400  CZ  TYR A 164     -16.689   9.614 -20.248  1.00 89.54           C
ATOM   2401  OH  TYR A 164     -17.867   9.940 -20.843  1.00 89.54           O
ATOM   2402  HH  TYR A 164     -17.978   9.419 -21.690  1.00 89.54           H
ATOM   2403  HN  TYR A 164     -11.832   9.984 -19.899  1.00 89.54           H
ATOM   2404  N   SER A 165      -9.959   8.868 -17.512  1.00 89.78           N
ATOM   2405  CA  SER A 165      -8.838   8.354 -16.743  1.00 89.78           C
ATOM   2406  C   SER A 165      -8.290   9.446 -15.822  1.00 89.78           C
ATOM   2407  O   SER A 165      -7.841   9.160 -14.713  1.00 89.78           O
ATOM   2408  HA  SER A 165      -9.244   7.528 -16.158  1.00 89.78           H
ATOM   2409  CB  SER A 165      -7.733   7.831 -17.663  1.00 89.78           C
ATOM   2410 1HB  SER A 165      -7.055   7.197 -17.092  1.00 89.78           H
ATOM   2411 2HB  SER A 165      -8.174   7.207 -18.441  1.00 89.78           H
ATOM   2412  OG  SER A 165      -6.996   8.891 -18.267  1.00 89.78           O
ATOM   2413  HG  SER A 165      -7.608   9.647 -18.495  1.00 89.78           H
ATOM   2414  HN  SER A 165      -9.827   8.868 -18.503  1.00 89.78           H
ATOM   2415  N   LYS A 166      -8.344  10.674 -16.316  1.00 91.96           N
ATOM   2416  CA  LYS A 166      -7.875  11.813 -15.545  1.00 91.96           C
ATOM   2417  C   LYS A 166      -8.789  12.014 -14.334  1.00 91.96           C
ATOM   2418  O   LYS A 166      -8.312  12.185 -13.214  1.00 91.96           O
ATOM   2419  HA  LYS A 166      -6.874  11.574 -15.186  1.00 91.96           H
ATOM   2420  CB  LYS A 166      -7.754  13.050 -16.436  1.00 91.96           C
ATOM   2421 1HB  LYS A 166      -8.678  13.193 -16.996  1.00 91.96           H
ATOM   2422 2HB  LYS A 166      -7.618  13.937 -15.817  1.00 91.96           H
ATOM   2423  CG  LYS A 166      -6.579  12.914 -17.407  1.00 91.96           C
ATOM   2424 1HG  LYS A 166      -5.652  12.796 -16.846  1.00 91.96           H
ATOM   2425 2HG  LYS A 166      -6.704  12.015 -18.010  1.00 91.96           H
ATOM   2426  CD  LYS A 166      -6.477  14.138 -18.319  1.00 91.96           C
ATOM   2427 1HD  LYS A 166      -7.394  14.241 -18.899  1.00 91.96           H
ATOM   2428 2HD  LYS A 166      -6.378  15.039 -17.715  1.00 91.96           H
ATOM   2429  CE  LYS A 166      -5.280  14.018 -19.265  1.00 91.96           C
ATOM   2430 1HE  LYS A 166      -4.374  13.823 -18.692  1.00 91.96           H
ATOM   2431 2HE  LYS A 166      -5.422  13.169 -19.935  1.00 91.96           H
ATOM   2432  NZ  LYS A 166      -5.117  15.259 -20.055  1.00 91.96           N
ATOM   2433 1HZ  LYS A 166      -4.333  15.155 -20.690  1.00 91.96           H
ATOM   2434 2HZ  LYS A 166      -5.962  15.434 -20.587  1.00 91.96           H
ATOM   2435 3HZ  LYS A 166      -4.945  16.037 -19.429  1.00 91.96           H
ATOM   2436  HN  LYS A 166      -8.700  10.897 -17.224  1.00 91.96           H
ATOM   2437  N   MET A 167     -10.087  11.987 -14.601  1.00 93.67           N
ATOM   2438  CA  MET A 167     -11.071  12.200 -13.554  1.00 93.67           C
ATOM   2439  C   MET A 167     -10.980  11.108 -12.486  1.00 93.67           C
ATOM   2440  O   MET A 167     -11.025  11.397 -11.291  1.00 93.67           O
ATOM   2441  HA  MET A 167     -10.827  13.168 -13.115  1.00 93.67           H
ATOM   2442  CB  MET A 167     -12.474  12.203 -14.164  1.00 93.67           C
ATOM   2443 1HB  MET A 167     -12.641  11.270 -14.703  1.00 93.67           H
ATOM   2444 2HB  MET A 167     -13.219  12.251 -13.370  1.00 93.67           H
ATOM   2445  CG  MET A 167     -12.656  13.387 -15.115  1.00 93.67           C
ATOM   2446 1HG  MET A 167     -12.460  14.321 -14.588  1.00 93.67           H
ATOM   2447 2HG  MET A 167     -11.935  13.324 -15.930  1.00 93.67           H
ATOM   2448  SD  MET A 167     -14.316  13.394 -15.771  1.00 93.67           S
ATOM   2449  CE  MET A 167     -15.221  13.898 -14.317  1.00 93.67           C
ATOM   2450 1HE  MET A 167     -15.063  13.172 -13.520  1.00 93.67           H
ATOM   2451 2HE  MET A 167     -14.870  14.877 -13.991  1.00 93.67           H
ATOM   2452 3HE  MET A 167     -16.284  13.954 -14.552  1.00 93.67           H
ATOM   2453  HN  MET A 167     -10.467  11.824 -15.512  1.00 93.67           H
ATOM   2454  N   VAL A 168     -10.854   9.875 -12.955  1.00 93.55           N
ATOM   2455  CA  VAL A 168     -10.795   8.735 -12.057  1.00 93.55           C
ATOM   2456  C   VAL A 168      -9.584   8.881 -11.134  1.00 93.55           C
ATOM   2457  O   VAL A 168      -9.682   8.639  -9.932  1.00 93.55           O
ATOM   2458  HA  VAL A 168     -11.701   8.746 -11.451  1.00 93.55           H
ATOM   2459  CB  VAL A 168     -10.779   7.434 -12.863  1.00 93.55           C
ATOM   2460  HB  VAL A 168     -10.005   7.521 -13.625  1.00 93.55           H
ATOM   2461  CG1 VAL A 168     -10.429   6.241 -11.971  1.00 93.55           C
ATOM   2462 1HG1 VAL A 168      -9.443   6.392 -11.532  1.00 93.55           H
ATOM   2463 2HG1 VAL A 168     -11.171   6.152 -11.177  1.00 93.55           H
ATOM   2464 3HG1 VAL A 168     -10.425   5.330 -12.569  1.00 93.55           H
ATOM   2465  CG2 VAL A 168     -12.116   7.214 -13.574  1.00 93.55           C
ATOM   2466 1HG2 VAL A 168     -12.916   7.158 -12.835  1.00 93.55           H
ATOM   2467 2HG2 VAL A 168     -12.307   8.044 -14.254  1.00 93.55           H
ATOM   2468 3HG2 VAL A 168     -12.078   6.283 -14.139  1.00 93.55           H
ATOM   2469  HN  VAL A 168     -10.792   9.651 -13.928  1.00 93.55           H
ATOM   2470  N   CYS A 169      -8.469   9.275 -11.731  1.00 93.56           N
ATOM   2471  CA  CYS A 169      -7.238   9.451 -10.978  1.00 93.56           C
ATOM   2472  C   CYS A 169      -7.501  10.462  -9.859  1.00 93.56           C
ATOM   2473  O   CYS A 169      -7.143  10.224  -8.706  1.00 93.56           O
ATOM   2474  HA  CYS A 169      -6.981   8.476 -10.566  1.00 93.56           H
ATOM   2475  CB  CYS A 169      -6.081   9.886 -11.879  1.00 93.56           C
ATOM   2476 1HB  CYS A 169      -6.400  10.701 -12.527  1.00 93.56           H
ATOM   2477 2HB  CYS A 169      -5.259  10.264 -11.271  1.00 93.56           H
ATOM   2478  SG  CYS A 169      -5.510   8.471 -12.890  1.00 93.56           S
ATOM   2479  HG  CYS A 169      -6.494   8.533 -13.783  1.00 93.56           H
ATOM   2480  HN  CYS A 169      -8.397   9.473 -12.708  1.00 93.56           H
ATOM   2481  N   PHE A 170      -8.123  11.568 -10.238  1.00 95.38           N
ATOM   2482  CA  PHE A 170      -8.399  12.634  -9.290  1.00 95.38           C
ATOM   2483  C   PHE A 170      -9.279  12.134  -8.143  1.00 95.38           C
ATOM   2484  O   PHE A 170      -8.986  12.387  -6.975  1.00 95.38           O
ATOM   2485  HA  PHE A 170      -7.441  12.968  -8.891  1.00 95.38           H
ATOM   2486  CB  PHE A 170      -9.148  13.728 -10.052  1.00 95.38           C
ATOM   2487 1HB  PHE A 170      -8.553  14.029 -10.915  1.00 95.38           H
ATOM   2488 2HB  PHE A 170     -10.081  13.315 -10.437  1.00 95.38           H
ATOM   2489  CG  PHE A 170      -9.464  14.967  -9.213  1.00 95.38           C
ATOM   2490  CD1 PHE A 170     -10.701  15.123  -8.668  1.00 95.38           C
ATOM   2491  HD1 PHE A 170     -11.467  14.364  -8.830  1.00 95.38           H
ATOM   2492  CD2 PHE A 170      -8.508  15.914  -9.010  1.00 95.38           C
ATOM   2493  HD2 PHE A 170      -7.517  15.789  -9.447  1.00 95.38           H
ATOM   2494  CE1 PHE A 170     -10.994  16.273  -7.888  1.00 95.38           C
ATOM   2495  HE1 PHE A 170     -11.985  16.398  -7.452  1.00 95.38           H
ATOM   2496  CE2 PHE A 170      -8.802  17.064  -8.231  1.00 95.38           C
ATOM   2497  HE2 PHE A 170      -8.036  17.822  -8.069  1.00 95.38           H
ATOM   2498  CZ  PHE A 170     -10.038  17.219  -7.686  1.00 95.38           C
ATOM   2499  HZ  PHE A 170     -10.263  18.102  -7.088  1.00 95.38           H
ATOM   2500  HN  PHE A 170      -8.437  11.741 -11.172  1.00 95.38           H
ATOM   2501  N   THR A 171     -10.340  11.433  -8.516  1.00 95.66           N
ATOM   2502  CA  THR A 171     -11.278  10.916  -7.534  1.00 95.66           C
ATOM   2503  C   THR A 171     -10.562   9.990  -6.548  1.00 95.66           C
ATOM   2504  O   THR A 171     -10.858  10.000  -5.355  1.00 95.66           O
ATOM   2505  HA  THR A 171     -11.669  11.754  -6.958  1.00 95.66           H
ATOM   2506  CB  THR A 171     -12.422  10.234  -8.287  1.00 95.66           C
ATOM   2507  HB  THR A 171     -12.070   9.343  -8.806  1.00 95.66           H
ATOM   2508  OG1 THR A 171     -12.951  11.262  -9.119  1.00 95.66           O
ATOM   2509  HG1 THR A 171     -12.530  11.219 -10.025  1.00 95.66           H
ATOM   2510  CG2 THR A 171     -13.587   9.862  -7.368  1.00 95.66           C
ATOM   2511 1HG2 THR A 171     -13.983  10.763  -6.900  1.00 95.66           H
ATOM   2512 2HG2 THR A 171     -13.237   9.176  -6.597  1.00 95.66           H
ATOM   2513 3HG2 THR A 171     -14.372   9.381  -7.953  1.00 95.66           H
ATOM   2514  HN  THR A 171     -10.561  11.217  -9.467  1.00 95.66           H
ATOM   2515  N   ILE A 172      -9.633   9.211  -7.085  1.00 93.86           N
ATOM   2516  CA  ILE A 172      -8.905   8.249  -6.276  1.00 93.86           C
ATOM   2517  C   ILE A 172      -8.091   8.993  -5.215  1.00 93.86           C
ATOM   2518  O   ILE A 172      -8.088   8.609  -4.047  1.00 93.86           O
ATOM   2519  HA  ILE A 172      -9.641   7.624  -5.770  1.00 93.86           H
ATOM   2520  CB  ILE A 172      -8.065   7.329  -7.164  1.00 93.86           C
ATOM   2521  HB  ILE A 172      -7.574   7.941  -7.921  1.00 93.86           H
ATOM   2522  CG1 ILE A 172      -8.948   6.321  -7.901  1.00 93.86           C
ATOM   2523 1HG1 ILE A 172      -9.394   5.631  -7.184  1.00 93.86           H
ATOM   2524 2HG1 ILE A 172      -9.769   6.843  -8.393  1.00 93.86           H
ATOM   2525  CG2 ILE A 172      -6.963   6.642  -6.354  1.00 93.86           C
ATOM   2526 1HG2 ILE A 172      -6.310   7.397  -5.916  1.00 93.86           H
ATOM   2527 2HG2 ILE A 172      -7.413   6.046  -5.561  1.00 93.86           H
ATOM   2528 3HG2 ILE A 172      -6.381   5.995  -7.010  1.00 93.86           H
ATOM   2529  CD1 ILE A 172      -8.140   5.538  -8.937  1.00 93.86           C
ATOM   2530 1HD1 ILE A 172      -7.716   6.229  -9.665  1.00 93.86           H
ATOM   2531 2HD1 ILE A 172      -7.335   4.998  -8.438  1.00 93.86           H
ATOM   2532 3HD1 ILE A 172      -8.792   4.828  -9.446  1.00 93.86           H
ATOM   2533  HN  ILE A 172      -9.377   9.231  -8.051  1.00 93.86           H
ATOM   2534  N   TRP A 173      -7.418  10.044  -5.661  1.00 95.14           N
ATOM   2535  CA  TRP A 173      -6.545  10.802  -4.782  1.00 95.14           C
ATOM   2536  C   TRP A 173      -7.400  11.385  -3.655  1.00 95.14           C
ATOM   2537  O   TRP A 173      -7.030  11.303  -2.484  1.00 95.14           O
ATOM   2538  HA  TRP A 173      -5.806  10.113  -4.371  1.00 95.14           H
ATOM   2539  CB  TRP A 173      -5.774  11.869  -5.561  1.00 95.14           C
ATOM   2540 1HB  TRP A 173      -6.436  12.308  -6.308  1.00 95.14           H
ATOM   2541 2HB  TRP A 173      -5.490  12.669  -4.878  1.00 95.14           H
ATOM   2542  CG  TRP A 173      -4.518  11.344  -6.259  1.00 95.14           C
ATOM   2543  CD1 TRP A 173      -4.307  11.191  -7.573  1.00 95.14           C
ATOM   2544  HD1 TRP A 173      -5.039  11.432  -8.344  1.00 95.14           H
ATOM   2545  CD2 TRP A 173      -3.299  10.907  -5.621  1.00 95.14           C
ATOM   2546  NE1 TRP A 173      -3.047  10.689  -7.828  1.00 95.14           N
ATOM   2547  HE1 TRP A 173      -2.660  10.489  -8.729  1.00 95.14           H
ATOM   2548  CE2 TRP A 173      -2.415  10.511  -6.603  1.00 95.14           C
ATOM   2549  CE3 TRP A 173      -2.955  10.849  -4.259  1.00 95.14           C
ATOM   2550  HE3 TRP A 173      -3.635  11.156  -3.465  1.00 95.14           H
ATOM   2551  CZ2 TRP A 173      -1.130  10.028  -6.329  1.00 95.14           C
ATOM   2552  HZ2 TRP A 173      -0.449   9.721  -7.123  1.00 95.14           H
ATOM   2553  CZ3 TRP A 173      -1.667  10.364  -4.001  1.00 95.14           C
ATOM   2554  HZ3 TRP A 173      -1.350  10.298  -2.960  1.00 95.14           H
ATOM   2555  CH2 TRP A 173      -0.765   9.961  -4.979  1.00 95.14           C
ATOM   2556  HH2 TRP A 173       0.221   9.594  -4.695  1.00 95.14           H
ATOM   2557  HN  TRP A 173      -7.463  10.378  -6.603  1.00 95.14           H
ATOM   2558  N   VAL A 174      -8.527  11.961  -4.047  1.00 95.67           N
ATOM   2559  CA  VAL A 174      -9.405  12.615  -3.092  1.00 95.67           C
ATOM   2560  C   VAL A 174      -9.892  11.588  -2.068  1.00 95.67           C
ATOM   2561  O   VAL A 174      -9.899  11.858  -0.868  1.00 95.67           O
ATOM   2562  HA  VAL A 174      -8.821  13.376  -2.575  1.00 95.67           H
ATOM   2563  CB  VAL A 174     -10.550  13.314  -3.828  1.00 95.67           C
ATOM   2564  HB  VAL A 174     -11.027  12.582  -4.479  1.00 95.67           H
ATOM   2565  CG1 VAL A 174     -11.603  13.825  -2.843  1.00 95.67           C
ATOM   2566 1HG1 VAL A 174     -12.011  12.986  -2.280  1.00 95.67           H
ATOM   2567 2HG1 VAL A 174     -11.144  14.536  -2.156  1.00 95.67           H
ATOM   2568 3HG1 VAL A 174     -12.405  14.318  -3.393  1.00 95.67           H
ATOM   2569  CG2 VAL A 174     -10.023  14.451  -4.707  1.00 95.67           C
ATOM   2570 1HG2 VAL A 174      -9.509  15.183  -4.084  1.00 95.67           H
ATOM   2571 2HG2 VAL A 174      -9.328  14.049  -5.444  1.00 95.67           H
ATOM   2572 3HG2 VAL A 174     -10.857  14.931  -5.218  1.00 95.67           H
ATOM   2573  HN  VAL A 174      -8.841  11.986  -4.996  1.00 95.67           H
ATOM   2574  N   LEU A 175     -10.288  10.431  -2.580  1.00 93.44           N
ATOM   2575  CA  LEU A 175     -10.874   9.402  -1.738  1.00 93.44           C
ATOM   2576  C   LEU A 175      -9.824   8.902  -0.744  1.00 93.44           C
ATOM   2577  O   LEU A 175     -10.112   8.741   0.441  1.00 93.44           O
ATOM   2578  HA  LEU A 175     -11.688   9.863  -1.177  1.00 93.44           H
ATOM   2579  CB  LEU A 175     -11.487   8.293  -2.595  1.00 93.44           C
ATOM   2580 1HB  LEU A 175     -12.176   8.749  -3.307  1.00 93.44           H
ATOM   2581 2HB  LEU A 175     -10.690   7.829  -3.177  1.00 93.44           H
ATOM   2582  CG  LEU A 175     -12.234   7.194  -1.837  1.00 93.44           C
ATOM   2583  HG  LEU A 175     -11.566   6.788  -1.078  1.00 93.44           H
ATOM   2584  CD1 LEU A 175     -13.453   7.763  -1.108  1.00 93.44           C
ATOM   2585 1HD1 LEU A 175     -13.129   8.521  -0.395  1.00 93.44           H
ATOM   2586 2HD1 LEU A 175     -14.133   8.213  -1.832  1.00 93.44           H
ATOM   2587 3HD1 LEU A 175     -13.966   6.961  -0.577  1.00 93.44           H
ATOM   2588  CD2 LEU A 175     -12.611   6.043  -2.771  1.00 93.44           C
ATOM   2589 1HD2 LEU A 175     -13.254   6.417  -3.568  1.00 93.44           H
ATOM   2590 2HD2 LEU A 175     -11.707   5.615  -3.204  1.00 93.44           H
ATOM   2591 3HD2 LEU A 175     -13.141   5.276  -2.207  1.00 93.44           H
ATOM   2592  HN  LEU A 175     -10.213  10.193  -3.548  1.00 93.44           H
ATOM   2593  N   ALA A 176      -8.627   8.671  -1.264  1.00 93.52           N
ATOM   2594  CA  ALA A 176      -7.550   8.133  -0.451  1.00 93.52           C
ATOM   2595  C   ALA A 176      -7.214   9.125   0.665  1.00 93.52           C
ATOM   2596  O   ALA A 176      -6.927   8.724   1.791  1.00 93.52           O
ATOM   2597  HA  ALA A 176      -7.903   7.203  -0.004  1.00 93.52           H
ATOM   2598  CB  ALA A 176      -6.344   7.825  -1.340  1.00 93.52           C
ATOM   2599 1HB  ALA A 176      -6.627   7.094  -2.097  1.00 93.52           H
ATOM   2600 2HB  ALA A 176      -6.008   8.741  -1.827  1.00 93.52           H
ATOM   2601 3HB  ALA A 176      -5.536   7.421  -0.730  1.00 93.52           H
ATOM   2602  HN  ALA A 176      -8.389   8.844  -2.219  1.00 93.52           H
ATOM   2603  N   ALA A 177      -7.261  10.401   0.312  1.00 93.97           N
ATOM   2604  CA  ALA A 177      -6.933  11.452   1.260  1.00 93.97           C
ATOM   2605  C   ALA A 177      -7.926  11.411   2.423  1.00 93.97           C
ATOM   2606  O   ALA A 177      -7.528  11.481   3.585  1.00 93.97           O
ATOM   2607  HA  ALA A 177      -5.931  11.255   1.641  1.00 93.97           H
ATOM   2608  CB  ALA A 177      -6.931  12.804   0.543  1.00 93.97           C
ATOM   2609 1HB  ALA A 177      -6.189  12.791  -0.255  1.00 93.97           H
ATOM   2610 2HB  ALA A 177      -7.917  12.992   0.119  1.00 93.97           H
ATOM   2611 3HB  ALA A 177      -6.685  13.592   1.255  1.00 93.97           H
ATOM   2612  HN  ALA A 177      -7.516  10.720  -0.601  1.00 93.97           H
ATOM   2613  N   ALA A 178      -9.198  11.297   2.071  1.00 94.16           N
ATOM   2614  CA  ALA A 178     -10.256  11.326   3.066  1.00 94.16           C
ATOM   2615  C   ALA A 178     -10.094  10.133   4.011  1.00 94.16           C
ATOM   2616  O   ALA A 178     -10.332  10.251   5.212  1.00 94.16           O
ATOM   2617  HA  ALA A 178     -10.149  12.248   3.638  1.00 94.16           H
ATOM   2618  CB  ALA A 178     -11.616  11.335   2.366  1.00 94.16           C
ATOM   2619 1HB  ALA A 178     -11.692  12.217   1.730  1.00 94.16           H
ATOM   2620 2HB  ALA A 178     -11.716  10.437   1.755  1.00 94.16           H
ATOM   2621 3HB  ALA A 178     -12.409  11.356   3.113  1.00 94.16           H
ATOM   2622  HN  ALA A 178      -9.509  11.188   1.127  1.00 94.16           H
ATOM   2623  N   LEU A 179      -9.690   9.012   3.432  1.00 91.95           N
ATOM   2624  CA  LEU A 179      -9.590   7.774   4.188  1.00 91.95           C
ATOM   2625  C   LEU A 179      -8.389   7.855   5.133  1.00 91.95           C
ATOM   2626  O   LEU A 179      -8.233   7.013   6.017  1.00 91.95           O
ATOM   2627  HA  LEU A 179     -10.496   7.683   4.787  1.00 91.95           H
ATOM   2628  CB  LEU A 179      -9.549   6.572   3.242  1.00 91.95           C
ATOM   2629 1HB  LEU A 179      -8.763   6.741   2.506  1.00 91.95           H
ATOM   2630 2HB  LEU A 179      -9.262   5.692   3.818  1.00 91.95           H
ATOM   2631  CG  LEU A 179     -10.848   6.259   2.499  1.00 91.95           C
ATOM   2632  HG  LEU A 179     -11.147   7.148   1.943  1.00 91.95           H
ATOM   2633  CD1 LEU A 179     -10.640   5.138   1.479  1.00 91.95           C
ATOM   2634 1HD1 LEU A 179      -9.886   5.442   0.752  1.00 91.95           H
ATOM   2635 2HD1 LEU A 179     -10.305   4.236   1.992  1.00 91.95           H
ATOM   2636 3HD1 LEU A 179     -11.579   4.935   0.964  1.00 91.95           H
ATOM   2637  CD2 LEU A 179     -11.978   5.938   3.480  1.00 91.95           C
ATOM   2638 1HD2 LEU A 179     -11.702   5.072   4.081  1.00 91.95           H
ATOM   2639 2HD2 LEU A 179     -12.146   6.795   4.132  1.00 91.95           H
ATOM   2640 3HD2 LEU A 179     -12.890   5.720   2.924  1.00 91.95           H
ATOM   2641  HN  LEU A 179      -9.434   8.940   2.468  1.00 91.95           H
ATOM   2642  N   CYS A 180      -7.572   8.875   4.915  1.00 93.10           N
ATOM   2643  CA  CYS A 180      -6.346   9.028   5.680  1.00 93.10           C
ATOM   2644  C   CYS A 180      -6.598  10.049   6.791  1.00 93.10           C
ATOM   2645  O   CYS A 180      -5.686  10.396   7.539  1.00 93.10           O
ATOM   2646  HA  CYS A 180      -6.115   8.049   6.100  1.00 93.10           H
ATOM   2647  CB  CYS A 180      -5.170   9.433   4.789  1.00 93.10           C
ATOM   2648 1HB  CYS A 180      -5.414  10.344   4.242  1.00 93.10           H
ATOM   2649 2HB  CYS A 180      -4.297   9.654   5.403  1.00 93.10           H
ATOM   2650  SG  CYS A 180      -4.782   8.084   3.614  1.00 93.10           S
ATOM   2651  HG  CYS A 180      -5.897   8.200   2.897  1.00 93.10           H
ATOM   2652  HN  CYS A 180      -7.736   9.586   4.232  1.00 93.10           H
ATOM   2653  N   ILE A 181      -7.842  10.502   6.864  1.00 93.90           N
ATOM   2654  CA  ILE A 181      -8.218  11.499   7.852  1.00 93.90           C
ATOM   2655  C   ILE A 181      -7.889  10.974   9.251  1.00 93.90           C
ATOM   2656  O   ILE A 181      -7.284  11.680  10.056  1.00 93.90           O
ATOM   2657  HA  ILE A 181      -7.615  12.388   7.666  1.00 93.90           H
ATOM   2658  CB  ILE A 181      -9.684  11.901   7.676  1.00 93.90           C
ATOM   2659  HB  ILE A 181     -10.269  10.997   7.509  1.00 93.90           H
ATOM   2660  CG1 ILE A 181      -9.864  12.789   6.442  1.00 93.90           C
ATOM   2661 1HG1 ILE A 181      -9.339  13.733   6.590  1.00 93.90           H
ATOM   2662 2HG1 ILE A 181      -9.415  12.307   5.574  1.00 93.90           H
ATOM   2663  CG2 ILE A 181     -10.227  12.564   8.943  1.00 93.90           C
ATOM   2664 1HG2 ILE A 181     -10.154  11.866   9.777  1.00 93.90           H
ATOM   2665 2HG2 ILE A 181      -9.643  13.457   9.165  1.00 93.90           H
ATOM   2666 3HG2 ILE A 181     -11.270  12.840   8.790  1.00 93.90           H
ATOM   2667  CD1 ILE A 181     -11.345  13.060   6.174  1.00 93.90           C
ATOM   2668 1HD1 ILE A 181     -11.862  12.116   6.003  1.00 93.90           H
ATOM   2669 2HD1 ILE A 181     -11.784  13.564   7.034  1.00 93.90           H
ATOM   2670 3HD1 ILE A 181     -11.445  13.693   5.292  1.00 93.90           H
ATOM   2671  HN  ILE A 181      -8.583  10.200   6.265  1.00 93.90           H
ATOM   2672  N   PRO A 182      -8.278   9.731   9.564  1.00 91.99           N
ATOM   2673  CA  PRO A 182      -8.074   9.193  10.912  1.00 91.99           C
ATOM   2674  C   PRO A 182      -6.630   9.318  11.370  1.00 91.99           C
ATOM   2675  O   PRO A 182      -6.368   9.723  12.502  1.00 91.99           O
ATOM   2676  HA  PRO A 182      -8.654   9.767  11.635  1.00 91.99           H
ATOM   2677  CB  PRO A 182      -8.506   7.731  10.788  1.00 91.99           C
ATOM   2678 1HB  PRO A 182      -7.663   7.083  10.544  1.00 91.99           H
ATOM   2679 2HB  PRO A 182      -8.934   7.358  11.718  1.00 91.99           H
ATOM   2680  CG  PRO A 182      -9.536   7.761   9.665  1.00 91.99           C
ATOM   2681 1HG  PRO A 182      -9.678   6.776   9.220  1.00 91.99           H
ATOM   2682 2HG  PRO A 182     -10.515   8.079  10.023  1.00 91.99           H
ATOM   2683  CD  PRO A 182      -8.937   8.752   8.681  1.00 91.99           C
ATOM   2684 1HD  PRO A 182      -8.223   8.274   8.010  1.00 91.99           H
ATOM   2685 2HD  PRO A 182      -9.701   9.212   8.054  1.00 91.99           H
ATOM   2686  N   GLU A 183      -5.725   8.965  10.470  1.00 92.26           N
ATOM   2687  CA  GLU A 183      -4.307   8.989  10.786  1.00 92.26           C
ATOM   2688  C   GLU A 183      -3.868  10.410  11.148  1.00 92.26           C
ATOM   2689  O   GLU A 183      -3.064  10.602  12.058  1.00 92.26           O
ATOM   2690  HA  GLU A 183      -4.191   8.335  11.651  1.00 92.26           H
ATOM   2691  CB  GLU A 183      -3.476   8.438   9.626  1.00 92.26           C
ATOM   2692 1HB  GLU A 183      -3.871   8.812   8.681  1.00 92.26           H
ATOM   2693 2HB  GLU A 183      -2.425   8.679   9.779  1.00 92.26           H
ATOM   2694  CG  GLU A 183      -3.564   6.911   9.566  1.00 92.26           C
ATOM   2695 1HG  GLU A 183      -2.833   6.529   8.853  1.00 92.26           H
ATOM   2696 2HG  GLU A 183      -3.310   6.491  10.539  1.00 92.26           H
ATOM   2697  CD  GLU A 183      -4.967   6.458   9.159  1.00 92.26           C
ATOM   2698  OE1 GLU A 183      -5.294   5.289   9.456  1.00 92.26           O
ATOM   2699  OE2 GLU A 183      -5.680   7.290   8.558  1.00 92.26           O
ATOM   2700  HN  GLU A 183      -5.945   8.666   9.542  1.00 92.26           H
ATOM   2701  N   ILE A 184      -4.415  11.368  10.415  1.00 93.74           N
ATOM   2702  CA  ILE A 184      -4.002  12.753  10.564  1.00 93.74           C
ATOM   2703  C   ILE A 184      -4.392  13.250  11.957  1.00 93.74           C
ATOM   2704  O   ILE A 184      -3.654  14.015  12.577  1.00 93.74           O
ATOM   2705  HA  ILE A 184      -2.915  12.781  10.479  1.00 93.74           H
ATOM   2706  CB  ILE A 184      -4.566  13.606   9.426  1.00 93.74           C
ATOM   2707  HB  ILE A 184      -5.648  13.474   9.404  1.00 93.74           H
ATOM   2708  CG1 ILE A 184      -4.026  13.142   8.072  1.00 93.74           C
ATOM   2709 1HG1 ILE A 184      -2.950  13.310   8.029  1.00 93.74           H
ATOM   2710 2HG1 ILE A 184      -4.185  12.069   7.961  1.00 93.74           H
ATOM   2711  CG2 ILE A 184      -4.299  15.093   9.671  1.00 93.74           C
ATOM   2712 1HG2 ILE A 184      -4.771  15.398  10.604  1.00 93.74           H
ATOM   2713 2HG2 ILE A 184      -3.224  15.263   9.735  1.00 93.74           H
ATOM   2714 3HG2 ILE A 184      -4.710  15.676   8.847  1.00 93.74           H
ATOM   2715  CD1 ILE A 184      -4.710  13.887   6.924  1.00 93.74           C
ATOM   2716 1HD1 ILE A 184      -5.783  13.696   6.956  1.00 93.74           H
ATOM   2717 2HD1 ILE A 184      -4.528  14.956   7.025  1.00 93.74           H
ATOM   2718 3HD1 ILE A 184      -4.307  13.537   5.973  1.00 93.74           H
ATOM   2719  HN  ILE A 184      -5.128  11.211   9.731  1.00 93.74           H
ATOM   2720  N   LEU A 185      -5.551  12.796  12.410  1.00 93.40           N
ATOM   2721  CA  LEU A 185      -6.153  13.346  13.612  1.00 93.40           C
ATOM   2722  C   LEU A 185      -5.432  12.787  14.840  1.00 93.40           C
ATOM   2723  O   LEU A 185      -5.005  13.543  15.712  1.00 93.40           O
ATOM   2724  HA  LEU A 185      -6.005  14.426  13.587  1.00 93.40           H
ATOM   2725  CB  LEU A 185      -7.663  13.097  13.618  1.00 93.40           C
ATOM   2726 1HB  LEU A 185      -7.836  12.035  13.445  1.00 93.40           H
ATOM   2727 2HB  LEU A 185      -8.044  13.324  14.614  1.00 93.40           H
ATOM   2728  CG  LEU A 185      -8.478  13.891  12.596  1.00 93.40           C
ATOM   2729  HG  LEU A 185      -8.137  13.616  11.598  1.00 93.40           H
ATOM   2730  CD1 LEU A 185      -9.963  13.533  12.681  1.00 93.40           C
ATOM   2731 1HD1 LEU A 185     -10.092  12.469  12.481  1.00 93.40           H
ATOM   2732 2HD1 LEU A 185     -10.335  13.762  13.680  1.00 93.40           H
ATOM   2733 3HD1 LEU A 185     -10.519  14.112  11.944  1.00 93.40           H
ATOM   2734  CD2 LEU A 185      -8.241  15.395  12.755  1.00 93.40           C
ATOM   2735 1HD2 LEU A 185      -8.538  15.705  13.757  1.00 93.40           H
ATOM   2736 2HD2 LEU A 185      -7.184  15.614  12.605  1.00 93.40           H
ATOM   2737 3HD2 LEU A 185      -8.833  15.936  12.016  1.00 93.40           H
ATOM   2738  HN  LEU A 185      -6.076  12.066  11.970  1.00 93.40           H
ATOM   2739  N   TYR A 186      -5.319  11.467  14.870  1.00 93.05           N
ATOM   2740  CA  TYR A 186      -5.032  10.769  16.112  1.00 93.05           C
ATOM   2741  C   TYR A 186      -3.540  10.454  16.231  1.00 93.05           C
ATOM   2742  O   TYR A 186      -3.084   9.973  17.268  1.00 93.05           O
ATOM   2743  HA  TYR A 186      -5.327  11.416  16.938  1.00 93.05           H
ATOM   2744  CB  TYR A 186      -5.815   9.456  16.047  1.00 93.05           C
ATOM   2745 1HB  TYR A 186      -5.475   8.884  15.184  1.00 93.05           H
ATOM   2746 2HB  TYR A 186      -5.585   8.863  16.933  1.00 93.05           H
ATOM   2747  CG  TYR A 186      -7.331   9.639  15.954  1.00 93.05           C
ATOM   2748  CD1 TYR A 186      -7.975  10.506  16.813  1.00 93.05           C
ATOM   2749  HD1 TYR A 186      -7.404  11.061  17.557  1.00 93.05           H
ATOM   2750  CD2 TYR A 186      -8.054   8.936  15.012  1.00 93.05           C
ATOM   2751  HD2 TYR A 186      -7.545   8.251  14.334  1.00 93.05           H
ATOM   2752  CE1 TYR A 186      -9.402  10.679  16.725  1.00 93.05           C
ATOM   2753  HE1 TYR A 186      -9.924  11.361  17.397  1.00 93.05           H
ATOM   2754  CE2 TYR A 186      -9.481   9.109  14.924  1.00 93.05           C
ATOM   2755  HE2 TYR A 186     -10.064   8.560  14.184  1.00 93.05           H
ATOM   2756  CZ  TYR A 186     -10.085   9.972  15.785  1.00 93.05           C
ATOM   2757  OH  TYR A 186     -11.432  10.135  15.702  1.00 93.05           O
ATOM   2758  HH  TYR A 186     -11.783   9.672  14.888  1.00 93.05           H
ATOM   2759  HN  TYR A 186      -5.420  10.879  14.068  1.00 93.05           H
ATOM   2760  N   SER A 187      -2.820  10.737  15.156  1.00 93.08           N
ATOM   2761  CA  SER A 187      -1.375  10.581  15.159  1.00 93.08           C
ATOM   2762  C   SER A 187      -0.737  11.634  16.068  1.00 93.08           C
ATOM   2763  O   SER A 187      -0.882  12.832  15.832  1.00 93.08           O
ATOM   2764  HA  SER A 187      -1.195   9.579  15.549  1.00 93.08           H
ATOM   2765  CB  SER A 187      -0.806  10.686  13.743  1.00 93.08           C
ATOM   2766 1HB  SER A 187      -1.118  11.630  13.297  1.00 93.08           H
ATOM   2767 2HB  SER A 187       0.283  10.700  13.790  1.00 93.08           H
ATOM   2768  OG  SER A 187      -1.231   9.607  12.915  1.00 93.08           O
ATOM   2769  HG  SER A 187      -2.229   9.591  12.860  1.00 93.08           H
ATOM   2770  HN  SER A 187      -3.207  11.068  14.295  1.00 93.08           H
ATOM   2771  N   GLN A 188      -0.044  11.148  17.087  1.00 91.94           N
ATOM   2772  CA  GLN A 188       0.745  12.021  17.939  1.00 91.94           C
ATOM   2773  C   GLN A 188       1.978  11.280  18.461  1.00 91.94           C
ATOM   2774  O   GLN A 188       2.098  10.068  18.288  1.00 91.94           O
ATOM   2775  HA  GLN A 188       1.054  12.848  17.300  1.00 91.94           H
ATOM   2776  CB  GLN A 188      -0.096  12.567  19.094  1.00 91.94           C
ATOM   2777 1HB  GLN A 188       0.481  13.304  19.653  1.00 91.94           H
ATOM   2778 2HB  GLN A 188      -0.972  13.082  18.699  1.00 91.94           H
ATOM   2779  CG  GLN A 188      -0.539  11.441  20.031  1.00 91.94           C
ATOM   2780 1HG  GLN A 188      -1.129  10.713  19.475  1.00 91.94           H
ATOM   2781 2HG  GLN A 188       0.337  10.917  20.414  1.00 91.94           H
ATOM   2782  CD  GLN A 188      -1.362  11.991  21.197  1.00 91.94           C
ATOM   2783  OE1 GLN A 188      -1.728  13.154  21.239  1.00 91.94           O
ATOM   2784  NE2 GLN A 188      -1.633  11.091  22.139  1.00 91.94           N
ATOM   2785 1HE2 GLN A 188      -1.303  10.152  22.043  1.00 91.94           H
ATOM   2786 2HE2 GLN A 188      -2.167  11.354  22.943  1.00 91.94           H
ATOM   2787  HN  GLN A 188      -0.017  10.179  17.334  1.00 91.94           H
ATOM   2788  N   ILE A 189       2.863  12.039  19.091  1.00 91.86           N
ATOM   2789  CA  ILE A 189       4.036  11.456  19.720  1.00 91.86           C
ATOM   2790  C   ILE A 189       3.719  11.137  21.182  1.00 91.86           C
ATOM   2791  O   ILE A 189       3.225  11.993  21.915  1.00 91.86           O
ATOM   2792  HA  ILE A 189       4.254  10.522  19.202  1.00 91.86           H
ATOM   2793  CB  ILE A 189       5.250  12.369  19.539  1.00 91.86           C
ATOM   2794  HB  ILE A 189       5.024  13.333  19.995  1.00 91.86           H
ATOM   2795  CG1 ILE A 189       5.527  12.626  18.056  1.00 91.86           C
ATOM   2796 1HG1 ILE A 189       5.880  11.709  17.584  1.00 91.86           H
ATOM   2797 2HG1 ILE A 189       4.601  12.907  17.553  1.00 91.86           H
ATOM   2798  CG2 ILE A 189       6.475  11.803  20.261  1.00 91.86           C
ATOM   2799 1HG2 ILE A 189       6.260  11.714  21.326  1.00 91.86           H
ATOM   2800 2HG2 ILE A 189       6.713  10.819  19.855  1.00 91.86           H
ATOM   2801 3HG2 ILE A 189       7.323  12.471  20.115  1.00 91.86           H
ATOM   2802  CD1 ILE A 189       6.568  13.732  17.876  1.00 91.86           C
ATOM   2803 1HD1 ILE A 189       6.201  14.654  18.327  1.00 91.86           H
ATOM   2804 2HD1 ILE A 189       7.499  13.437  18.359  1.00 91.86           H
ATOM   2805 3HD1 ILE A 189       6.746  13.894  16.813  1.00 91.86           H
ATOM   2806  HN  ILE A 189       2.788  13.033  19.174  1.00 91.86           H
ATOM   2807  N   LYS A 190       4.017   9.904  21.564  1.00 88.76           N
ATOM   2808  CA  LYS A 190       3.913   9.506  22.957  1.00 88.76           C
ATOM   2809  C   LYS A 190       5.309   9.183  23.496  1.00 88.76           C
ATOM   2810  O   LYS A 190       6.063   8.441  22.870  1.00 88.76           O
ATOM   2811  HA  LYS A 190       3.517  10.356  23.512  1.00 88.76           H
ATOM   2812  CB  LYS A 190       2.913   8.358  23.114  1.00 88.76           C
ATOM   2813 1HB  LYS A 190       1.955   8.645  22.681  1.00 88.76           H
ATOM   2814 2HB  LYS A 190       3.264   7.487  22.560  1.00 88.76           H
ATOM   2815  CG  LYS A 190       2.726   7.992  24.587  1.00 88.76           C
ATOM   2816 1HG  LYS A 190       3.587   7.422  24.936  1.00 88.76           H
ATOM   2817 2HG  LYS A 190       2.679   8.900  25.188  1.00 88.76           H
ATOM   2818  CD  LYS A 190       1.449   7.173  24.790  1.00 88.76           C
ATOM   2819 1HD  LYS A 190       0.589   7.840  24.839  1.00 88.76           H
ATOM   2820 2HD  LYS A 190       1.294   6.516  23.934  1.00 88.76           H
ATOM   2821  CE  LYS A 190       1.529   6.340  26.071  1.00 88.76           C
ATOM   2822 1HE  LYS A 190       2.567   6.262  26.397  1.00 88.76           H
ATOM   2823 2HE  LYS A 190       0.981   6.839  26.871  1.00 88.76           H
ATOM   2824  NZ  LYS A 190       0.971   4.988  25.847  1.00 88.76           N
ATOM   2825 1HZ  LYS A 190       1.085   4.432  26.687  1.00 88.76           H
ATOM   2826 2HZ  LYS A 190      -0.015   5.063  25.622  1.00 88.76           H
ATOM   2827 3HZ  LYS A 190       1.460   4.544  25.078  1.00 88.76           H
ATOM   2828  HN  LYS A 190       4.324   9.185  20.940  1.00 88.76           H
ATOM   2829  N   GLU A 191       5.609   9.757  24.652  1.00 86.04           N
ATOM   2830  CA  GLU A 191       6.866   9.475  25.324  1.00 86.04           C
ATOM   2831  C   GLU A 191       6.674   8.371  26.366  1.00 86.04           C
ATOM   2832  O   GLU A 191       5.777   8.453  27.204  1.00 86.04           O
ATOM   2833  HA  GLU A 191       7.542   9.130  24.541  1.00 86.04           H
ATOM   2834  CB  GLU A 191       7.442  10.739  25.964  1.00 86.04           C
ATOM   2835 1HB  GLU A 191       6.659  11.264  26.510  1.00 86.04           H
ATOM   2836 2HB  GLU A 191       8.300  10.479  26.584  1.00 86.04           H
ATOM   2837  CG  GLU A 191       7.960  11.706  24.897  1.00 86.04           C
ATOM   2838 1HG  GLU A 191       8.682  11.197  24.259  1.00 86.04           H
ATOM   2839 2HG  GLU A 191       7.136  12.023  24.257  1.00 86.04           H
ATOM   2840  CD  GLU A 191       8.615  12.931  25.539  1.00 86.04           C
ATOM   2841  OE1 GLU A 191       9.101  13.785  24.766  1.00 86.04           O
ATOM   2842  OE2 GLU A 191       8.613  12.986  26.788  1.00 86.04           O
ATOM   2843  HN  GLU A 191       5.012  10.404  25.127  1.00 86.04           H
ATOM   2844  N   GLU A 192       7.532   7.365  26.281  1.00 76.56           N
ATOM   2845  CA  GLU A 192       7.422   6.211  27.157  1.00 76.56           C
ATOM   2846  C   GLU A 192       8.810   5.752  27.607  1.00 76.56           C
ATOM   2847  O   GLU A 192       9.640   5.373  26.781  1.00 76.56           O
ATOM   2848  HA  GLU A 192       6.849   6.556  28.018  1.00 76.56           H
ATOM   2849  CB  GLU A 192       6.663   5.073  26.473  1.00 76.56           C
ATOM   2850 1HB  GLU A 192       5.654   5.402  26.222  1.00 76.56           H
ATOM   2851 2HB  GLU A 192       7.228   4.721  25.610  1.00 76.56           H
ATOM   2852  CG  GLU A 192       6.514   3.872  27.409  1.00 76.56           C
ATOM   2853 1HG  GLU A 192       7.237   3.103  27.138  1.00 76.56           H
ATOM   2854 2HG  GLU A 192       6.739   4.174  28.432  1.00 76.56           H
ATOM   2855  CD  GLU A 192       5.099   3.295  27.341  1.00 76.56           C
ATOM   2856  OE1 GLU A 192       4.790   2.446  28.205  1.00 76.56           O
ATOM   2857  OE2 GLU A 192       4.358   3.716  26.427  1.00 76.56           O
ATOM   2858  HN  GLU A 192       8.289   7.330  25.629  1.00 76.56           H
ATOM   2859  N   SER A 193       9.020   5.800  28.914  1.00 72.56           N
ATOM   2860  CA  SER A 193      10.246   5.279  29.495  1.00 72.56           C
ATOM   2861  C   SER A 193      11.459   5.930  28.828  1.00 72.56           C
ATOM   2862  O   SER A 193      12.503   5.298  28.678  1.00 72.56           O
ATOM   2863  HA  SER A 193      10.201   5.546  30.551  1.00 72.56           H
ATOM   2864  CB  SER A 193      10.317   3.757  29.357  1.00 72.56           C
ATOM   2865 1HB  SER A 193      10.396   3.492  28.302  1.00 72.56           H
ATOM   2866 2HB  SER A 193      11.220   3.390  29.845  1.00 72.56           H
ATOM   2867  OG  SER A 193       9.177   3.116  29.922  1.00 72.56           O
ATOM   2868  HG  SER A 193       9.205   2.135  29.728  1.00 72.56           H
ATOM   2869  HN  SER A 193       8.372   6.186  29.571  1.00 72.56           H
ATOM   2870  N   GLY A 194      11.281   7.186  28.446  1.00 76.91           N
ATOM   2871  CA  GLY A 194      12.367   7.949  27.854  1.00 76.91           C
ATOM   2872  C   GLY A 194      12.487   7.661  26.356  1.00 76.91           C
ATOM   2873  O   GLY A 194      13.437   8.100  25.710  1.00 76.91           O
ATOM   2874 1HA  GLY A 194      12.195   9.014  28.010  1.00 76.91           H
ATOM   2875 2HA  GLY A 194      13.304   7.702  28.352  1.00 76.91           H
ATOM   2876  HN  GLY A 194      10.417   7.681  28.535  1.00 76.91           H
ATOM   2877  N   ILE A 195      11.511   6.923  25.848  1.00 84.10           N
ATOM   2878  CA  ILE A 195      11.456   6.631  24.426  1.00 84.10           C
ATOM   2879  C   ILE A 195      10.272   7.373  23.802  1.00 84.10           C
ATOM   2880  O   ILE A 195       9.131   7.198  24.228  1.00 84.10           O
ATOM   2881  HA  ILE A 195      12.375   7.010  23.979  1.00 84.10           H
ATOM   2882  CB  ILE A 195      11.428   5.119  24.190  1.00 84.10           C
ATOM   2883  HB  ILE A 195      10.531   4.717  24.661  1.00 84.10           H
ATOM   2884  CG1 ILE A 195      12.629   4.439  24.850  1.00 84.10           C
ATOM   2885 1HG1 ILE A 195      13.551   4.803  24.397  1.00 84.10           H
ATOM   2886 2HG1 ILE A 195      12.666   4.704  25.906  1.00 84.10           H
ATOM   2887  CG2 ILE A 195      11.336   4.799  22.697  1.00 84.10           C
ATOM   2888 1HG2 ILE A 195      10.424   5.233  22.287  1.00 84.10           H
ATOM   2889 2HG2 ILE A 195      12.201   5.217  22.182  1.00 84.10           H
ATOM   2890 3HG2 ILE A 195      11.318   3.718  22.558  1.00 84.10           H
ATOM   2891  CD1 ILE A 195      12.547   2.918  24.702  1.00 84.10           C
ATOM   2892 1HD1 ILE A 195      11.636   2.556  25.177  1.00 84.10           H
ATOM   2893 2HD1 ILE A 195      12.534   2.656  23.644  1.00 84.10           H
ATOM   2894 3HD1 ILE A 195      13.413   2.460  25.180  1.00 84.10           H
ATOM   2895  HN  ILE A 195      10.768   6.529  26.389  1.00 84.10           H
ATOM   2896  N   ALA A 196      10.584   8.185  22.803  1.00 90.54           N
ATOM   2897  CA  ALA A 196       9.550   8.853  22.031  1.00 90.54           C
ATOM   2898  C   ALA A 196       9.049   7.911  20.935  1.00 90.54           C
ATOM   2899  O   ALA A 196       9.842   7.382  20.157  1.00 90.54           O
ATOM   2900  HA  ALA A 196       8.726   9.081  22.707  1.00 90.54           H
ATOM   2901  CB  ALA A 196      10.101  10.164  21.467  1.00 90.54           C
ATOM   2902 1HB  ALA A 196      10.415  10.809  22.287  1.00 90.54           H
ATOM   2903 2HB  ALA A 196      10.955   9.953  20.823  1.00 90.54           H
ATOM   2904 3HB  ALA A 196       9.325  10.665  20.888  1.00 90.54           H
ATOM   2905  HN  ALA A 196      11.521   8.389  22.520  1.00 90.54           H
ATOM   2906  N   ILE A 197       7.737   7.731  20.908  1.00 89.36           N
ATOM   2907  CA  ILE A 197       7.124   6.835  19.941  1.00 89.36           C
ATOM   2908  C   ILE A 197       6.039   7.589  19.170  1.00 89.36           C
ATOM   2909  O   ILE A 197       5.166   8.213  19.771  1.00 89.36           O
ATOM   2910  HA  ILE A 197       7.901   6.533  19.238  1.00 89.36           H
ATOM   2911  CB  ILE A 197       6.620   5.566  20.631  1.00 89.36           C
ATOM   2912  HB  ILE A 197       5.907   5.857  21.402  1.00 89.36           H
ATOM   2913  CG1 ILE A 197       7.765   4.829  21.329  1.00 89.36           C
ATOM   2914 1HG1 ILE A 197       8.484   4.482  20.587  1.00 89.36           H
ATOM   2915 2HG1 ILE A 197       8.295   5.516  21.989  1.00 89.36           H
ATOM   2916  CG2 ILE A 197       5.875   4.665  19.644  1.00 89.36           C
ATOM   2917 1HG2 ILE A 197       5.021   5.203  19.234  1.00 89.36           H
ATOM   2918 2HG2 ILE A 197       6.547   4.379  18.834  1.00 89.36           H
ATOM   2919 3HG2 ILE A 197       5.528   3.770  20.160  1.00 89.36           H
ATOM   2920  CD1 ILE A 197       7.241   3.639  22.134  1.00 89.36           C
ATOM   2921 1HD1 ILE A 197       6.540   3.993  22.891  1.00 89.36           H
ATOM   2922 2HD1 ILE A 197       6.733   2.943  21.466  1.00 89.36           H
ATOM   2923 3HD1 ILE A 197       8.075   3.133  22.620  1.00 89.36           H
ATOM   2924  HN  ILE A 197       7.097   8.183  21.529  1.00 89.36           H
ATOM   2925  N   CYS A 198       6.129   7.507  17.851  1.00 91.94           N
ATOM   2926  CA  CYS A 198       5.066   8.006  16.996  1.00 91.94           C
ATOM   2927  C   CYS A 198       3.961   6.949  16.935  1.00 91.94           C
ATOM   2928  O   CYS A 198       4.151   5.880  16.357  1.00 91.94           O
ATOM   2929  HA  CYS A 198       4.699   8.924  17.456  1.00 91.94           H
ATOM   2930  CB  CYS A 198       5.585   8.371  15.603  1.00 91.94           C
ATOM   2931 1HB  CYS A 198       6.221   9.253  15.662  1.00 91.94           H
ATOM   2932 2HB  CYS A 198       6.199   7.560  15.211  1.00 91.94           H
ATOM   2933  SG  CYS A 198       4.179   8.689  14.475  1.00 91.94           S
ATOM   2934  HN  CYS A 198       6.908   7.108  17.367  1.00 91.94           H
ATOM   2935  N   THR A 199       2.831   7.285  17.539  1.00 91.16           N
ATOM   2936  CA  THR A 199       1.716   6.356  17.611  1.00 91.16           C
ATOM   2937  C   THR A 199       0.392   7.096  17.408  1.00 91.16           C
ATOM   2938  O   THR A 199       0.339   8.320  17.513  1.00 91.16           O
ATOM   2939  HA  THR A 199       1.811   5.641  16.793  1.00 91.16           H
ATOM   2940  CB  THR A 199       1.801   5.618  18.948  1.00 91.16           C
ATOM   2941  HB  THR A 199       2.823   5.302  19.154  1.00 91.16           H
ATOM   2942  OG1 THR A 199       0.846   4.567  18.825  1.00 91.16           O
ATOM   2943  HG1 THR A 199       0.929   3.938  19.598  1.00 91.16           H
ATOM   2944  CG2 THR A 199       1.281   6.459  20.115  1.00 91.16           C
ATOM   2945 1HG2 THR A 199       0.236   6.717  19.940  1.00 91.16           H
ATOM   2946 2HG2 THR A 199       1.872   7.371  20.198  1.00 91.16           H
ATOM   2947 3HG2 THR A 199       1.364   5.887  21.040  1.00 91.16           H
ATOM   2948  HN  THR A 199       2.672   8.171  17.974  1.00 91.16           H
ATOM   2949  N   MET A 200      -0.644   6.321  17.121  1.00 91.71           N
ATOM   2950  CA  MET A 200      -2.002   6.831  17.193  1.00 91.71           C
ATOM   2951  C   MET A 200      -2.582   6.650  18.597  1.00 91.71           C
ATOM   2952  O   MET A 200      -2.505   5.564  19.169  1.00 91.71           O
ATOM   2953  HA  MET A 200      -1.930   7.893  16.956  1.00 91.71           H
ATOM   2954  CB  MET A 200      -2.879   6.094  16.179  1.00 91.71           C
ATOM   2955 1HB  MET A 200      -2.778   5.018  16.320  1.00 91.71           H
ATOM   2956 2HB  MET A 200      -3.927   6.341  16.351  1.00 91.71           H
ATOM   2957  CG  MET A 200      -2.491   6.464  14.746  1.00 91.71           C
ATOM   2958 1HG  MET A 200      -2.548   7.545  14.613  1.00 91.71           H
ATOM   2959 2HG  MET A 200      -1.459   6.173  14.553  1.00 91.71           H
ATOM   2960  SD  MET A 200      -3.580   5.650  13.589  1.00 91.71           S
ATOM   2961  CE  MET A 200      -3.242   3.945  13.993  1.00 91.71           C
ATOM   2962 1HE  MET A 200      -2.184   3.735  13.829  1.00 91.71           H
ATOM   2963 2HE  MET A 200      -3.490   3.762  15.038  1.00 91.71           H
ATOM   2964 3HE  MET A 200      -3.843   3.295  13.357  1.00 91.71           H
ATOM   2965  HN  MET A 200      -0.566   5.364  16.844  1.00 91.71           H
ATOM   2966  N   VAL A 201      -3.151   7.731  19.112  1.00 92.40           N
ATOM   2967  CA  VAL A 201      -3.856   7.673  20.381  1.00 92.40           C
ATOM   2968  C   VAL A 201      -5.320   8.061  20.163  1.00 92.40           C
ATOM   2969  O   VAL A 201      -5.609   9.125  19.617  1.00 92.40           O
ATOM   2970  HA  VAL A 201      -3.816   6.642  20.733  1.00 92.40           H
ATOM   2971  CB  VAL A 201      -3.151   8.555  21.413  1.00 92.40           C
ATOM   2972  HB  VAL A 201      -3.188   9.584  21.056  1.00 92.40           H
ATOM   2973  CG1 VAL A 201      -3.868   8.499  22.763  1.00 92.40           C
ATOM   2974 1HG1 VAL A 201      -4.893   8.851  22.645  1.00 92.40           H
ATOM   2975 2HG1 VAL A 201      -3.876   7.472  23.128  1.00 92.40           H
ATOM   2976 3HG1 VAL A 201      -3.346   9.135  23.478  1.00 92.40           H
ATOM   2977  CG2 VAL A 201      -1.680   8.160  21.557  1.00 92.40           C
ATOM   2978 1HG2 VAL A 201      -1.612   7.122  21.880  1.00 92.40           H
ATOM   2979 2HG2 VAL A 201      -1.177   8.275  20.596  1.00 92.40           H
ATOM   2980 3HG2 VAL A 201      -1.202   8.803  22.296  1.00 92.40           H
ATOM   2981  HN  VAL A 201      -3.134   8.632  18.678  1.00 92.40           H
ATOM   2982  N   TYR A 202      -6.205   7.178  20.602  1.00 90.95           N
ATOM   2983  CA  TYR A 202      -7.631   7.394  20.422  1.00 90.95           C
ATOM   2984  C   TYR A 202      -8.244   8.062  21.654  1.00 90.95           C
ATOM   2985  O   TYR A 202      -8.354   7.442  22.711  1.00 90.95           O
ATOM   2986  HA  TYR A 202      -7.766   8.046  19.559  1.00 90.95           H
ATOM   2987  CB  TYR A 202      -8.249   6.005  20.249  1.00 90.95           C
ATOM   2988 1HB  TYR A 202      -8.004   5.398  21.120  1.00 90.95           H
ATOM   2989 2HB  TYR A 202      -9.334   6.103  20.224  1.00 90.95           H
ATOM   2990  CG  TYR A 202      -7.788   5.272  18.988  1.00 90.95           C
ATOM   2991  CD1 TYR A 202      -8.414   5.513  17.781  1.00 90.95           C
ATOM   2992  HD1 TYR A 202      -9.236   6.226  17.727  1.00 90.95           H
ATOM   2993  CD2 TYR A 202      -6.746   4.369  19.056  1.00 90.95           C
ATOM   2994  HD2 TYR A 202      -6.252   4.178  20.009  1.00 90.95           H
ATOM   2995  CE1 TYR A 202      -7.980   4.823  16.594  1.00 90.95           C
ATOM   2996  HE1 TYR A 202      -8.465   5.004  15.636  1.00 90.95           H
ATOM   2997  CE2 TYR A 202      -6.313   3.679  17.869  1.00 90.95           C
ATOM   2998  HE2 TYR A 202      -5.491   2.963  17.910  1.00 90.95           H
ATOM   2999  CZ  TYR A 202      -6.951   3.940  16.697  1.00 90.95           C
ATOM   3000  OH  TYR A 202      -6.541   3.288  15.576  1.00 90.95           O
ATOM   3001  HH  TYR A 202      -5.989   2.493  15.826  1.00 90.95           H
ATOM   3002  HN  TYR A 202      -5.962   6.329  21.072  1.00 90.95           H
ATOM   3003  N   PRO A 203      -8.652   9.334  21.543  1.00 80.42           N
ATOM   3004  CA  PRO A 203      -9.228  10.044  22.688  1.00 80.42           C
ATOM   3005  C   PRO A 203     -10.589   9.495  23.082  1.00 80.42           C
ATOM   3006  O   PRO A 203     -11.132   8.625  22.403  1.00 80.42           O
ATOM   3007  HA  PRO A 203      -8.601   9.909  23.569  1.00 80.42           H
ATOM   3008  CB  PRO A 203      -9.318  11.494  22.206  1.00 80.42           C
ATOM   3009 1HB  PRO A 203     -10.174  12.009  22.642  1.00 80.42           H
ATOM   3010 2HB  PRO A 203      -8.431  12.064  22.482  1.00 80.42           H
ATOM   3011  CG  PRO A 203      -9.450  11.366  20.716  1.00 80.42           C
ATOM   3012 1HG  PRO A 203     -10.489  11.209  20.424  1.00 80.42           H
ATOM   3013 2HG  PRO A 203      -9.111  12.270  20.211  1.00 80.42           H
ATOM   3014  CD  PRO A 203      -8.601  10.186  20.342  1.00 80.42           C
ATOM   3015 1HD  PRO A 203      -8.993   9.670  19.466  1.00 80.42           H
ATOM   3016 2HD  PRO A 203      -7.580  10.486  20.106  1.00 80.42           H
ATOM   3017  N   SER A 204     -11.109  10.024  24.180  1.00 70.82           N
ATOM   3018  CA  SER A 204     -12.506   9.815  24.522  1.00 70.82           C
ATOM   3019  C   SER A 204     -12.663   8.514  25.311  1.00 70.82           C
ATOM   3020  O   SER A 204     -11.781   7.658  25.285  1.00 70.82           O
ATOM   3021  HA  SER A 204     -12.784  10.672  25.136  1.00 70.82           H
ATOM   3022  CB  SER A 204     -13.381   9.784  23.267  1.00 70.82           C
ATOM   3023 1HB  SER A 204     -14.393  10.099  23.523  1.00 70.82           H
ATOM   3024 2HB  SER A 204     -12.998  10.500  22.540  1.00 70.82           H
ATOM   3025  OG  SER A 204     -13.423   8.487  22.678  1.00 70.82           O
ATOM   3026  HG  SER A 204     -13.973   8.508  21.843  1.00 70.82           H
ATOM   3027  HN  SER A 204     -10.595  10.584  24.829  1.00 70.82           H
ATOM   3028  N   ASP A 205     -13.793   8.408  25.996  1.00 72.00           N
ATOM   3029  CA  ASP A 205     -14.094   7.210  26.761  1.00 72.00           C
ATOM   3030  C   ASP A 205     -14.286   6.032  25.803  1.00 72.00           C
ATOM   3031  O   ASP A 205     -14.140   4.877  26.198  1.00 72.00           O
ATOM   3032  HA  ASP A 205     -13.241   7.073  27.425  1.00 72.00           H
ATOM   3033  CB  ASP A 205     -15.384   7.380  27.565  1.00 72.00           C
ATOM   3034 1HB  ASP A 205     -16.145   7.852  26.944  1.00 72.00           H
ATOM   3035 2HB  ASP A 205     -15.769   6.402  27.853  1.00 72.00           H
ATOM   3036  CG  ASP A 205     -15.143   8.228  28.816  1.00 72.00           C
ATOM   3037  OD1 ASP A 205     -14.161   7.924  29.527  1.00 72.00           O
ATOM   3038  OD2 ASP A 205     -15.946   9.160  29.033  1.00 72.00           O
ATOM   3039  HN  ASP A 205     -14.494   9.120  26.032  1.00 72.00           H
ATOM   3040  N   GLU A 206     -14.609   6.367  24.563  1.00 83.52           N
ATOM   3041  CA  GLU A 206     -14.957   5.353  23.581  1.00 83.52           C
ATOM   3042  C   GLU A 206     -13.775   5.096  22.644  1.00 83.52           C
ATOM   3043  O   GLU A 206     -13.966   4.742  21.481  1.00 83.52           O
ATOM   3044  HA  GLU A 206     -15.174   4.454  24.157  1.00 83.52           H
ATOM   3045  CB  GLU A 206     -16.204   5.758  22.793  1.00 83.52           C
ATOM   3046 1HB  GLU A 206     -16.058   6.747  22.357  1.00 83.52           H
ATOM   3047 2HB  GLU A 206     -16.436   4.991  22.054  1.00 83.52           H
ATOM   3048  CG  GLU A 206     -17.424   5.856  23.710  1.00 83.52           C
ATOM   3049 1HG  GLU A 206     -17.179   6.458  24.585  1.00 83.52           H
ATOM   3050 2HG  GLU A 206     -18.235   6.366  23.190  1.00 83.52           H
ATOM   3051  CD  GLU A 206     -17.890   4.468  24.154  1.00 83.52           C
ATOM   3052  OE1 GLU A 206     -18.960   4.407  24.797  1.00 83.52           O
ATOM   3053  OE2 GLU A 206     -17.165   3.499  23.839  1.00 83.52           O
ATOM   3054  HN  GLU A 206     -14.637   7.308  24.226  1.00 83.52           H
ATOM   3055  N   SER A 207     -12.580   5.283  23.184  1.00 89.82           N
ATOM   3056  CA  SER A 207     -11.370   5.134  22.394  1.00 89.82           C
ATOM   3057  C   SER A 207     -11.280   3.712  21.838  1.00 89.82           C
ATOM   3058  O   SER A 207     -10.774   3.503  20.737  1.00 89.82           O
ATOM   3059  HA  SER A 207     -11.463   5.857  21.583  1.00 89.82           H
ATOM   3060  CB  SER A 207     -10.127   5.459  23.225  1.00 89.82           C
ATOM   3061 1HB  SER A 207      -9.234   5.165  22.672  1.00 89.82           H
ATOM   3062 2HB  SER A 207     -10.065   6.537  23.379  1.00 89.82           H
ATOM   3063  OG  SER A 207     -10.140   4.799  24.488  1.00 89.82           O
ATOM   3064  HG  SER A 207      -9.420   5.169  25.075  1.00 89.82           H
ATOM   3065  HN  SER A 207     -12.432   5.533  24.141  1.00 89.82           H
ATOM   3066  N   THR A 208     -11.778   2.770  22.626  1.00 89.99           N
ATOM   3067  CA  THR A 208     -11.731   1.370  22.241  1.00 89.99           C
ATOM   3068  C   THR A 208     -12.605   1.126  21.009  1.00 89.99           C
ATOM   3069  O   THR A 208     -12.165   0.499  20.046  1.00 89.99           O
ATOM   3070  HA  THR A 208     -10.707   1.125  21.960  1.00 89.99           H
ATOM   3071  CB  THR A 208     -12.143   0.532  23.453  1.00 89.99           C
ATOM   3072  HB  THR A 208     -12.081  -0.533  23.229  1.00 89.99           H
ATOM   3073  OG1 THR A 208     -13.441   1.017  23.786  1.00 89.99           O
ATOM   3074  HG1 THR A 208     -13.910   0.361  24.377  1.00 89.99           H
ATOM   3075  CG2 THR A 208     -11.300   0.841  24.692  1.00 89.99           C
ATOM   3076 1HG2 THR A 208     -11.415   1.893  24.957  1.00 89.99           H
ATOM   3077 2HG2 THR A 208     -10.252   0.633  24.481  1.00 89.99           H
ATOM   3078 3HG2 THR A 208     -11.634   0.220  25.523  1.00 89.99           H
ATOM   3079  HN  THR A 208     -12.207   2.951  23.512  1.00 89.99           H
ATOM   3080  N   LYS A 209     -13.826   1.634  21.079  1.00 91.33           N
ATOM   3081  CA  LYS A 209     -14.759   1.495  19.974  1.00 91.33           C
ATOM   3082  C   LYS A 209     -14.178   2.176  18.733  1.00 91.33           C
ATOM   3083  O   LYS A 209     -14.297   1.659  17.624  1.00 91.33           O
ATOM   3084  HA  LYS A 209     -14.864   0.431  19.767  1.00 91.33           H
ATOM   3085  CB  LYS A 209     -16.142   2.017  20.371  1.00 91.33           C
ATOM   3086 1HB  LYS A 209     -16.054   3.032  20.759  1.00 91.33           H
ATOM   3087 2HB  LYS A 209     -16.782   2.067  19.491  1.00 91.33           H
ATOM   3088  CG  LYS A 209     -16.785   1.116  21.427  1.00 91.33           C
ATOM   3089 1HG  LYS A 209     -16.717   0.075  21.112  1.00 91.33           H
ATOM   3090 2HG  LYS A 209     -16.239   1.202  22.366  1.00 91.33           H
ATOM   3091  CD  LYS A 209     -18.252   1.492  21.648  1.00 91.33           C
ATOM   3092 1HD  LYS A 209     -18.347   2.575  21.720  1.00 91.33           H
ATOM   3093 2HD  LYS A 209     -18.845   1.177  20.789  1.00 91.33           H
ATOM   3094  CE  LYS A 209     -18.799   0.840  22.919  1.00 91.33           C
ATOM   3095 1HE  LYS A 209     -19.301  -0.095  22.669  1.00 91.33           H
ATOM   3096 2HE  LYS A 209     -17.977   0.591  23.590  1.00 91.33           H
ATOM   3097  NZ  LYS A 209     -19.746   1.751  23.602  1.00 91.33           N
ATOM   3098 1HZ  LYS A 209     -20.315   1.221  24.253  1.00 91.33           H
ATOM   3099 2HZ  LYS A 209     -19.227   2.461  24.107  1.00 91.33           H
ATOM   3100 3HZ  LYS A 209     -20.344   2.194  22.914  1.00 91.33           H
ATOM   3101  HN  LYS A 209     -14.180   2.132  21.871  1.00 91.33           H
ATOM   3102  N   LEU A 210     -13.562   3.327  18.963  1.00 92.36           N
ATOM   3103  CA  LEU A 210     -13.009   4.110  17.871  1.00 92.36           C
ATOM   3104  C   LEU A 210     -11.897   3.311  17.188  1.00 92.36           C
ATOM   3105  O   LEU A 210     -11.871   3.199  15.963  1.00 92.36           O
ATOM   3106  HA  LEU A 210     -13.809   4.275  17.149  1.00 92.36           H
ATOM   3107  CB  LEU A 210     -12.560   5.484  18.371  1.00 92.36           C
ATOM   3108 1HB  LEU A 210     -13.406   5.964  18.863  1.00 92.36           H
ATOM   3109 2HB  LEU A 210     -11.791   5.339  19.130  1.00 92.36           H
ATOM   3110  CG  LEU A 210     -12.015   6.440  17.308  1.00 92.36           C
ATOM   3111  HG  LEU A 210     -11.192   5.945  16.793  1.00 92.36           H
ATOM   3112  CD1 LEU A 210     -13.081   6.756  16.257  1.00 92.36           C
ATOM   3113 1HD1 LEU A 210     -13.395   5.833  15.769  1.00 92.36           H
ATOM   3114 2HD1 LEU A 210     -13.940   7.222  16.739  1.00 92.36           H
ATOM   3115 3HD1 LEU A 210     -12.667   7.437  15.513  1.00 92.36           H
ATOM   3116  CD2 LEU A 210     -11.450   7.709  17.949  1.00 92.36           C
ATOM   3117 1HD2 LEU A 210     -12.237   8.217  18.506  1.00 92.36           H
ATOM   3118 2HD2 LEU A 210     -10.639   7.443  18.628  1.00 92.36           H
ATOM   3119 3HD2 LEU A 210     -11.069   8.371  17.171  1.00 92.36           H
ATOM   3120  HN  LEU A 210     -13.439   3.724  19.872  1.00 92.36           H
ATOM   3121  N   LYS A 211     -11.007   2.776  18.010  1.00 92.63           N
ATOM   3122  CA  LYS A 211      -9.903   1.978  17.501  1.00 92.63           C
ATOM   3123  C   LYS A 211     -10.457   0.829  16.657  1.00 92.63           C
ATOM   3124  O   LYS A 211     -10.033   0.628  15.520  1.00 92.63           O
ATOM   3125  HA  LYS A 211      -9.304   2.622  16.857  1.00 92.63           H
ATOM   3126  CB  LYS A 211      -9.001   1.519  18.648  1.00 92.63           C
ATOM   3127 1HB  LYS A 211      -8.550   2.386  19.131  1.00 92.63           H
ATOM   3128 2HB  LYS A 211      -9.598   1.009  19.404  1.00 92.63           H
ATOM   3129  CG  LYS A 211      -7.902   0.583  18.141  1.00 92.63           C
ATOM   3130 1HG  LYS A 211      -8.341  -0.368  17.838  1.00 92.63           H
ATOM   3131 2HG  LYS A 211      -7.433   1.013  17.256  1.00 92.63           H
ATOM   3132  CD  LYS A 211      -6.845   0.343  19.220  1.00 92.63           C
ATOM   3133 1HD  LYS A 211      -6.454   1.298  19.570  1.00 92.63           H
ATOM   3134 2HD  LYS A 211      -7.301  -0.149  20.079  1.00 92.63           H
ATOM   3135  CE  LYS A 211      -5.699  -0.518  18.683  1.00 92.63           C
ATOM   3136 1HE  LYS A 211      -6.076  -1.501  18.401  1.00 92.63           H
ATOM   3137 2HE  LYS A 211      -5.288  -0.064  17.781  1.00 92.63           H
ATOM   3138  NZ  LYS A 211      -4.636  -0.661  19.702  1.00 92.63           N
ATOM   3139 1HZ  LYS A 211      -3.788  -1.000  19.262  1.00 92.63           H
ATOM   3140 2HZ  LYS A 211      -4.457   0.240  20.132  1.00 92.63           H
ATOM   3141 3HZ  LYS A 211      -4.935  -1.320  20.412  1.00 92.63           H
ATOM   3142  HN  LYS A 211     -11.030   2.879  19.004  1.00 92.63           H
ATOM   3143  N   SER A 212     -11.398   0.104  17.246  1.00 91.76           N
ATOM   3144  CA  SER A 212     -11.979  -1.050  16.581  1.00 91.76           C
ATOM   3145  C   SER A 212     -12.540  -0.641  15.218  1.00 91.76           C
ATOM   3146  O   SER A 212     -12.316  -1.325  14.220  1.00 91.76           O
ATOM   3147  HA  SER A 212     -11.158  -1.757  16.461  1.00 91.76           H
ATOM   3148  CB  SER A 212     -13.076  -1.684  17.438  1.00 91.76           C
ATOM   3149 1HB  SER A 212     -12.629  -2.138  18.322  1.00 91.76           H
ATOM   3150 2HB  SER A 212     -13.757  -0.908  17.788  1.00 91.76           H
ATOM   3151  OG  SER A 212     -13.812  -2.671  16.719  1.00 91.76           O
ATOM   3152  HG  SER A 212     -13.193  -3.381  16.384  1.00 91.76           H
ATOM   3153  HN  SER A 212     -11.761   0.294  18.158  1.00 91.76           H
ATOM   3154  N   ALA A 213     -13.258   0.472  15.219  1.00 92.55           N
ATOM   3155  CA  ALA A 213     -13.918   0.938  14.011  1.00 92.55           C
ATOM   3156  C   ALA A 213     -12.863   1.265  12.952  1.00 92.55           C
ATOM   3157  O   ALA A 213     -12.996   0.869  11.796  1.00 92.55           O
ATOM   3158  HA  ALA A 213     -14.550   0.129  13.644  1.00 92.55           H
ATOM   3159  CB  ALA A 213     -14.802   2.142  14.344  1.00 92.55           C
ATOM   3160 1HB  ALA A 213     -15.553   1.849  15.078  1.00 92.55           H
ATOM   3161 2HB  ALA A 213     -14.187   2.943  14.754  1.00 92.55           H
ATOM   3162 3HB  ALA A 213     -15.297   2.491  13.438  1.00 92.55           H
ATOM   3163  HN  ALA A 213     -13.392   1.050  16.024  1.00 92.55           H
ATOM   3164  N   VAL A 214     -11.839   1.985  13.386  1.00 91.30           N
ATOM   3165  CA  VAL A 214     -10.799   2.433  12.475  1.00 91.30           C
ATOM   3166  C   VAL A 214     -10.086   1.215  11.885  1.00 91.30           C
ATOM   3167  O   VAL A 214      -9.779   1.188  10.694  1.00 91.30           O
ATOM   3168  HA  VAL A 214     -11.283   2.981  11.667  1.00 91.30           H
ATOM   3169  CB  VAL A 214      -9.849   3.391  13.196  1.00 91.30           C
ATOM   3170  HB  VAL A 214      -9.540   2.919  14.128  1.00 91.30           H
ATOM   3171  CG1 VAL A 214      -8.593   3.648  12.361  1.00 91.30           C
ATOM   3172 1HG1 VAL A 214      -8.073   2.706  12.187  1.00 91.30           H
ATOM   3173 2HG1 VAL A 214      -8.875   4.089  11.405  1.00 91.30           H
ATOM   3174 3HG1 VAL A 214      -7.935   4.332  12.896  1.00 91.30           H
ATOM   3175  CG2 VAL A 214     -10.554   4.704  13.544  1.00 91.30           C
ATOM   3176 1HG2 VAL A 214     -10.905   5.181  12.629  1.00 91.30           H
ATOM   3177 2HG2 VAL A 214     -11.403   4.498  14.195  1.00 91.30           H
ATOM   3178 3HG2 VAL A 214      -9.856   5.366  14.055  1.00 91.30           H
ATOM   3179  HN  VAL A 214     -11.714   2.262  14.339  1.00 91.30           H
ATOM   3180  N   LEU A 215      -9.843   0.237  12.745  1.00 91.48           N
ATOM   3181  CA  LEU A 215      -9.170  -0.980  12.324  1.00 91.48           C
ATOM   3182  C   LEU A 215     -10.049  -1.720  11.314  1.00 91.48           C
ATOM   3183  O   LEU A 215      -9.562  -2.186  10.285  1.00 91.48           O
ATOM   3184  HA  LEU A 215      -8.245  -0.687  11.827  1.00 91.48           H
ATOM   3185  CB  LEU A 215      -8.783  -1.827  13.538  1.00 91.48           C
ATOM   3186 1HB  LEU A 215      -9.532  -1.675  14.315  1.00 91.48           H
ATOM   3187 2HB  LEU A 215      -8.828  -2.878  13.253  1.00 91.48           H
ATOM   3188  CG  LEU A 215      -7.404  -1.548  14.138  1.00 91.48           C
ATOM   3189  HG  LEU A 215      -7.150  -0.506  13.942  1.00 91.48           H
ATOM   3190  CD1 LEU A 215      -7.418  -1.732  15.657  1.00 91.48           C
ATOM   3191 1HD1 LEU A 215      -8.138  -1.043  16.099  1.00 91.48           H
ATOM   3192 2HD1 LEU A 215      -7.703  -2.756  15.896  1.00 91.48           H
ATOM   3193 3HD1 LEU A 215      -6.426  -1.527  16.057  1.00 91.48           H
ATOM   3194  CD2 LEU A 215      -6.330  -2.407  13.467  1.00 91.48           C
ATOM   3195 1HD2 LEU A 215      -6.567  -3.461  13.610  1.00 91.48           H
ATOM   3196 2HD2 LEU A 215      -6.299  -2.183  12.401  1.00 91.48           H
ATOM   3197 3HD2 LEU A 215      -5.359  -2.189  13.912  1.00 91.48           H
ATOM   3198  HN  LEU A 215     -10.096   0.266  13.712  1.00 91.48           H
ATOM   3199  N   THR A 216     -11.330  -1.806  11.643  1.00 92.17           N
ATOM   3200  CA  THR A 216     -12.277  -2.503  10.789  1.00 92.17           C
ATOM   3201  C   THR A 216     -12.295  -1.879   9.392  1.00 92.17           C
ATOM   3202  O   THR A 216     -12.272  -2.592   8.390  1.00 92.17           O
ATOM   3203  HA  THR A 216     -11.943  -3.534  10.675  1.00 92.17           H
ATOM   3204  CB  THR A 216     -13.642  -2.481  11.481  1.00 92.17           C
ATOM   3205  HB  THR A 216     -14.007  -1.460  11.591  1.00 92.17           H
ATOM   3206  OG1 THR A 216     -13.425  -3.191  12.698  1.00 92.17           O
ATOM   3207  HG1 THR A 216     -13.296  -2.546  13.452  1.00 92.17           H
ATOM   3208  CG2 THR A 216     -14.686  -3.320  10.742  1.00 92.17           C
ATOM   3209 1HG2 THR A 216     -14.351  -4.356  10.693  1.00 92.17           H
ATOM   3210 2HG2 THR A 216     -14.816  -2.931   9.732  1.00 92.17           H
ATOM   3211 3HG2 THR A 216     -15.636  -3.271  11.276  1.00 92.17           H
ATOM   3212  HN  THR A 216     -11.721  -1.410  12.474  1.00 92.17           H
ATOM   3213  N   LEU A 217     -12.336  -0.555   9.370  1.00 89.40           N
ATOM   3214  CA  LEU A 217     -12.377   0.171   8.113  1.00 89.40           C
ATOM   3215  C   LEU A 217     -11.141  -0.182   7.283  1.00 89.40           C
ATOM   3216  O   LEU A 217     -11.235  -0.369   6.071  1.00 89.40           O
ATOM   3217  HA  LEU A 217     -13.263  -0.162   7.572  1.00 89.40           H
ATOM   3218  CB  LEU A 217     -12.540   1.672   8.366  1.00 89.40           C
ATOM   3219 1HB  LEU A 217     -13.401   1.819   9.017  1.00 89.40           H
ATOM   3220 2HB  LEU A 217     -11.664   2.025   8.911  1.00 89.40           H
ATOM   3221  CG  LEU A 217     -12.719   2.546   7.123  1.00 89.40           C
ATOM   3222  HG  LEU A 217     -11.926   2.301   6.416  1.00 89.40           H
ATOM   3223  CD1 LEU A 217     -14.050   2.248   6.431  1.00 89.40           C
ATOM   3224 1HD1 LEU A 217     -14.077   1.201   6.128  1.00 89.40           H
ATOM   3225 2HD1 LEU A 217     -14.871   2.448   7.120  1.00 89.40           H
ATOM   3226 3HD1 LEU A 217     -14.152   2.883   5.551  1.00 89.40           H
ATOM   3227  CD2 LEU A 217     -12.572   4.029   7.470  1.00 89.40           C
ATOM   3228 1HD2 LEU A 217     -13.328   4.306   8.205  1.00 89.40           H
ATOM   3229 2HD2 LEU A 217     -11.580   4.209   7.884  1.00 89.40           H
ATOM   3230 3HD2 LEU A 217     -12.704   4.628   6.569  1.00 89.40           H
ATOM   3231  HN  LEU A 217     -12.341   0.018  10.190  1.00 89.40           H
ATOM   3232  N   LYS A 218     -10.011  -0.262   7.970  1.00 87.60           N
ATOM   3233  CA  LYS A 218      -8.749  -0.542   7.305  1.00 87.60           C
ATOM   3234  C   LYS A 218      -8.806  -1.937   6.679  1.00 87.60           C
ATOM   3235  O   LYS A 218      -8.350  -2.136   5.554  1.00 87.60           O
ATOM   3236  HA  LYS A 218      -8.632   0.190   6.506  1.00 87.60           H
ATOM   3237  CB  LYS A 218      -7.579  -0.350   8.272  1.00 87.60           C
ATOM   3238 1HB  LYS A 218      -7.807  -0.827   9.224  1.00 87.60           H
ATOM   3239 2HB  LYS A 218      -6.690  -0.840   7.875  1.00 87.60           H
ATOM   3240  CG  LYS A 218      -7.292   1.136   8.496  1.00 87.60           C
ATOM   3241 1HG  LYS A 218      -6.831   1.560   7.604  1.00 87.60           H
ATOM   3242 2HG  LYS A 218      -8.229   1.671   8.655  1.00 87.60           H
ATOM   3243  CD  LYS A 218      -6.371   1.341   9.700  1.00 87.60           C
ATOM   3244 1HD  LYS A 218      -6.821   0.896  10.587  1.00 87.60           H
ATOM   3245 2HD  LYS A 218      -5.425   0.826   9.530  1.00 87.60           H
ATOM   3246  CE  LYS A 218      -6.111   2.829   9.944  1.00 87.60           C
ATOM   3247 1HE  LYS A 218      -5.672   3.279   9.054  1.00 87.60           H
ATOM   3248 2HE  LYS A 218      -7.054   3.343  10.130  1.00 87.60           H
ATOM   3249  NZ  LYS A 218      -5.203   3.014  11.099  1.00 87.60           N
ATOM   3250 1HZ  LYS A 218      -4.904   3.982  11.142  1.00 87.60           H
ATOM   3251 2HZ  LYS A 218      -5.691   2.772  11.954  1.00 87.60           H
ATOM   3252 3HZ  LYS A 218      -4.392   2.414  10.990  1.00 87.60           H
ATOM   3253  HN  LYS A 218      -9.948  -0.140   8.960  1.00 87.60           H
ATOM   3254  N   VAL A 219      -9.371  -2.868   7.434  1.00 88.23           N
ATOM   3255  CA  VAL A 219      -9.417  -4.255   7.004  1.00 88.23           C
ATOM   3256  C   VAL A 219     -10.331  -4.375   5.783  1.00 88.23           C
ATOM   3257  O   VAL A 219      -9.988  -5.046   4.811  1.00 88.23           O
ATOM   3258  HA  VAL A 219      -8.406  -4.543   6.716  1.00 88.23           H
ATOM   3259  CB  VAL A 219      -9.852  -5.149   8.167  1.00 88.23           C
ATOM   3260  HB  VAL A 219     -10.748  -4.713   8.609  1.00 88.23           H
ATOM   3261  CG1 VAL A 219     -10.206  -6.554   7.676  1.00 88.23           C
ATOM   3262 1HG1 VAL A 219     -11.024  -6.492   6.958  1.00 88.23           H
ATOM   3263 2HG1 VAL A 219      -9.335  -7.002   7.197  1.00 88.23           H
ATOM   3264 3HG1 VAL A 219     -10.512  -7.168   8.522  1.00 88.23           H
ATOM   3265  CG2 VAL A 219      -8.773  -5.203   9.251  1.00 88.23           C
ATOM   3266 1HG2 VAL A 219      -7.852  -5.604   8.827  1.00 88.23           H
ATOM   3267 2HG2 VAL A 219      -8.590  -4.198   9.632  1.00 88.23           H
ATOM   3268 3HG2 VAL A 219      -9.107  -5.845  10.065  1.00 88.23           H
ATOM   3269  HN  VAL A 219      -9.791  -2.687   8.324  1.00 88.23           H
ATOM   3270  N   ILE A 220     -11.476  -3.716   5.874  1.00 87.65           N
ATOM   3271  CA  ILE A 220     -12.481  -3.813   4.828  1.00 87.65           C
ATOM   3272  C   ILE A 220     -11.932  -3.195   3.541  1.00 87.65           C
ATOM   3273  O   ILE A 220     -11.881  -3.855   2.504  1.00 87.65           O
ATOM   3274  HA  ILE A 220     -12.666  -4.873   4.651  1.00 87.65           H
ATOM   3275  CB  ILE A 220     -13.801  -3.195   5.294  1.00 87.65           C
ATOM   3276  HB  ILE A 220     -13.587  -2.216   5.722  1.00 87.65           H
ATOM   3277  CG1 ILE A 220     -14.443  -4.040   6.396  1.00 87.65           C
ATOM   3278 1HG1 ILE A 220     -14.738  -5.008   5.992  1.00 87.65           H
ATOM   3279 2HG1 ILE A 220     -13.714  -4.232   7.184  1.00 87.65           H
ATOM   3280  CG2 ILE A 220     -14.749  -2.975   4.114  1.00 87.65           C
ATOM   3281 1HG2 ILE A 220     -14.283  -2.303   3.394  1.00 87.65           H
ATOM   3282 2HG2 ILE A 220     -14.961  -3.931   3.635  1.00 87.65           H
ATOM   3283 3HG2 ILE A 220     -15.680  -2.535   4.473  1.00 87.65           H
ATOM   3284  CD1 ILE A 220     -15.665  -3.334   6.986  1.00 87.65           C
ATOM   3285 1HD1 ILE A 220     -15.362  -2.377   7.411  1.00 87.65           H
ATOM   3286 2HD1 ILE A 220     -16.402  -3.166   6.200  1.00 87.65           H
ATOM   3287 3HD1 ILE A 220     -16.103  -3.956   7.767  1.00 87.65           H
ATOM   3288  HN  ILE A 220     -11.722  -3.124   6.642  1.00 87.65           H
ATOM   3289  N   LEU A 221     -11.537  -1.935   3.649  1.00 82.72           N
ATOM   3290  CA  LEU A 221     -11.196  -1.154   2.472  1.00 82.72           C
ATOM   3291  C   LEU A 221      -9.771  -1.495   2.034  1.00 82.72           C
ATOM   3292  O   LEU A 221      -9.402  -1.273   0.881  1.00 82.72           O
ATOM   3293  HA  LEU A 221     -11.882  -1.446   1.677  1.00 82.72           H
ATOM   3294  CB  LEU A 221     -11.418   0.337   2.737  1.00 82.72           C
ATOM   3295 1HB  LEU A 221     -10.816   0.626   3.598  1.00 82.72           H
ATOM   3296 2HB  LEU A 221     -11.040   0.897   1.881  1.00 82.72           H
ATOM   3297  CG  LEU A 221     -12.864   0.765   2.993  1.00 82.72           C
ATOM   3298  HG  LEU A 221     -13.210   0.273   3.901  1.00 82.72           H
ATOM   3299  CD1 LEU A 221     -12.955   2.273   3.233  1.00 82.72           C
ATOM   3300 1HD1 LEU A 221     -12.353   2.540   4.101  1.00 82.72           H
ATOM   3301 2HD1 LEU A 221     -12.584   2.804   2.356  1.00 82.72           H
ATOM   3302 3HD1 LEU A 221     -13.994   2.551   3.412  1.00 82.72           H
ATOM   3303  CD2 LEU A 221     -13.780   0.310   1.855  1.00 82.72           C
ATOM   3304 1HD2 LEU A 221     -13.445   0.754   0.918  1.00 82.72           H
ATOM   3305 2HD2 LEU A 221     -13.746  -0.777   1.774  1.00 82.72           H
ATOM   3306 3HD2 LEU A 221     -14.802   0.627   2.062  1.00 82.72           H
ATOM   3307  HN  LEU A 221     -11.448  -1.450   4.519  1.00 82.72           H
ATOM   3308  N   GLY A 222      -9.008  -2.029   2.976  1.00 76.53           N
ATOM   3309  CA  GLY A 222      -7.596  -2.281   2.742  1.00 76.53           C
ATOM   3310  C   GLY A 222      -7.391  -3.597   1.989  1.00 76.53           C
ATOM   3311  O   GLY A 222      -6.481  -3.713   1.170  1.00 76.53           O
ATOM   3312 1HA  GLY A 222      -7.166  -1.460   2.169  1.00 76.53           H
ATOM   3313 2HA  GLY A 222      -7.066  -2.317   3.694  1.00 76.53           H
ATOM   3314  HN  GLY A 222      -9.338  -2.288   3.883  1.00 76.53           H
ATOM   3315  N   PHE A 223      -8.253  -4.556   2.293  1.00 77.46           N
ATOM   3316  CA  PHE A 223      -8.024  -5.929   1.875  1.00 77.46           C
ATOM   3317  C   PHE A 223      -9.251  -6.497   1.160  1.00 77.46           C
ATOM   3318  O   PHE A 223      -9.182  -6.843  -0.019  1.00 77.46           O
ATOM   3319  HA  PHE A 223      -7.177  -5.921   1.189  1.00 77.46           H
ATOM   3320  CB  PHE A 223      -7.764  -6.745   3.143  1.00 77.46           C
ATOM   3321 1HB  PHE A 223      -6.931  -6.299   3.686  1.00 77.46           H
ATOM   3322 2HB  PHE A 223      -8.638  -6.679   3.791  1.00 77.46           H
ATOM   3323  CG  PHE A 223      -7.453  -8.220   2.880  1.00 77.46           C
ATOM   3324  CD1 PHE A 223      -8.304  -9.184   3.323  1.00 77.46           C
ATOM   3325  HD1 PHE A 223      -9.208  -8.906   3.865  1.00 77.46           H
ATOM   3326  CD2 PHE A 223      -6.325  -8.567   2.205  1.00 77.46           C
ATOM   3327  HD2 PHE A 223      -5.642  -7.795   1.850  1.00 77.46           H
ATOM   3328  CE1 PHE A 223      -8.015 -10.553   3.080  1.00 77.46           C
ATOM   3329  HE1 PHE A 223      -8.697 -11.325   3.434  1.00 77.46           H
ATOM   3330  CE2 PHE A 223      -6.035  -9.936   1.961  1.00 77.46           C
ATOM   3331  HE2 PHE A 223      -5.131 -10.214   1.420  1.00 77.46           H
ATOM   3332  CZ  PHE A 223      -6.887 -10.900   2.404  1.00 77.46           C
ATOM   3333  HZ  PHE A 223      -6.665 -11.950   2.217  1.00 77.46           H
ATOM   3334  HN  PHE A 223      -9.094  -4.408   2.814  1.00 77.46           H
ATOM   3335  N   PHE A 224     -10.346  -6.575   1.902  1.00 83.30           N
ATOM   3336  CA  PHE A 224     -11.497  -7.343   1.459  1.00 83.30           C
ATOM   3337  C   PHE A 224     -12.072  -6.770   0.162  1.00 83.30           C
ATOM   3338  O   PHE A 224     -12.253  -7.496  -0.814  1.00 83.30           O
ATOM   3339  HA  PHE A 224     -11.157  -8.363   1.285  1.00 83.30           H
ATOM   3340  CB  PHE A 224     -12.554  -7.240   2.561  1.00 83.30           C
ATOM   3341 1HB  PHE A 224     -12.501  -6.247   3.009  1.00 83.30           H
ATOM   3342 2HB  PHE A 224     -13.543  -7.335   2.112  1.00 83.30           H
ATOM   3343  CG  PHE A 224     -12.407  -8.290   3.664  1.00 83.30           C
ATOM   3344  CD1 PHE A 224     -12.869  -9.554   3.465  1.00 83.30           C
ATOM   3345  HD1 PHE A 224     -13.343  -9.818   2.520  1.00 83.30           H
ATOM   3346  CD2 PHE A 224     -11.816  -7.960   4.843  1.00 83.30           C
ATOM   3347  HD2 PHE A 224     -11.446  -6.947   5.002  1.00 83.30           H
ATOM   3348  CE1 PHE A 224     -12.733 -10.528   4.488  1.00 83.30           C
ATOM   3349  HE1 PHE A 224     -13.103 -11.541   4.329  1.00 83.30           H
ATOM   3350  CE2 PHE A 224     -11.680  -8.935   5.867  1.00 83.30           C
ATOM   3351  HE2 PHE A 224     -11.206  -8.670   6.812  1.00 83.30           H
ATOM   3352  CZ  PHE A 224     -12.142 -10.198   5.668  1.00 83.30           C
ATOM   3353  HZ  PHE A 224     -12.037 -10.947   6.453  1.00 83.30           H
ATOM   3354  HN  PHE A 224     -10.453  -6.126   2.789  1.00 83.30           H
ATOM   3355  N   LEU A 225     -12.343  -5.474   0.194  1.00 80.03           N
ATOM   3356  CA  LEU A 225     -12.928  -4.803  -0.955  1.00 80.03           C
ATOM   3357  C   LEU A 225     -11.992  -4.948  -2.156  1.00 80.03           C
ATOM   3358  O   LEU A 225     -12.414  -5.380  -3.227  1.00 80.03           O
ATOM   3359  HA  LEU A 225     -13.866  -5.308  -1.185  1.00 80.03           H
ATOM   3360  CB  LEU A 225     -13.268  -3.351  -0.612  1.00 80.03           C
ATOM   3361 1HB  LEU A 225     -14.017  -3.351   0.180  1.00 80.03           H
ATOM   3362 2HB  LEU A 225     -12.375  -2.876  -0.205  1.00 80.03           H
ATOM   3363  CG  LEU A 225     -13.788  -2.493  -1.767  1.00 80.03           C
ATOM   3364  HG  LEU A 225     -13.118  -2.623  -2.617  1.00 80.03           H
ATOM   3365  CD1 LEU A 225     -15.177  -2.955  -2.211  1.00 80.03           C
ATOM   3366 1HD1 LEU A 225     -15.127  -3.992  -2.541  1.00 80.03           H
ATOM   3367 2HD1 LEU A 225     -15.872  -2.873  -1.375  1.00 80.03           H
ATOM   3368 3HD1 LEU A 225     -15.523  -2.328  -3.033  1.00 80.03           H
ATOM   3369  CD2 LEU A 225     -13.768  -1.008  -1.399  1.00 80.03           C
ATOM   3370 1HD2 LEU A 225     -14.401  -0.841  -0.527  1.00 80.03           H
ATOM   3371 2HD2 LEU A 225     -12.747  -0.704  -1.170  1.00 80.03           H
ATOM   3372 3HD2 LEU A 225     -14.142  -0.421  -2.237  1.00 80.03           H
ATOM   3373  HN  LEU A 225     -12.170  -4.885   0.984  1.00 80.03           H
ATOM   3374  N   PRO A 226     -10.710  -4.591  -2.001  1.00 73.86           N
ATOM   3375  CA  PRO A 226      -9.737  -4.783  -3.080  1.00 73.86           C
ATOM   3376  C   PRO A 226      -9.725  -6.213  -3.597  1.00 73.86           C
ATOM   3377  O   PRO A 226      -9.778  -6.440  -4.805  1.00 73.86           O
ATOM   3378  HA  PRO A 226     -10.007  -4.171  -3.940  1.00 73.86           H
ATOM   3379  CB  PRO A 226      -8.403  -4.401  -2.437  1.00 73.86           C
ATOM   3380 1HB  PRO A 226      -7.901  -5.268  -2.008  1.00 73.86           H
ATOM   3381 2HB  PRO A 226      -7.718  -3.964  -3.164  1.00 73.86           H
ATOM   3382  CG  PRO A 226      -8.803  -3.394  -1.365  1.00 73.86           C
ATOM   3383 1HG  PRO A 226      -8.035  -3.292  -0.598  1.00 73.86           H
ATOM   3384 2HG  PRO A 226      -8.954  -2.398  -1.782  1.00 73.86           H
ATOM   3385  CD  PRO A 226     -10.090  -3.982  -0.810  1.00 73.86           C
ATOM   3386 1HD  PRO A 226      -9.895  -4.725  -0.037  1.00 73.86           H
ATOM   3387 2HD  PRO A 226     -10.724  -3.218  -0.361  1.00 73.86           H
ATOM   3388  N   PHE A 227      -9.654  -7.147  -2.660  1.00 78.99           N
ATOM   3389  CA  PHE A 227      -9.540  -8.552  -3.011  1.00 78.99           C
ATOM   3390  C   PHE A 227     -10.740  -9.008  -3.845  1.00 78.99           C
ATOM   3391  O   PHE A 227     -10.574  -9.674  -4.865  1.00 78.99           O
ATOM   3392  HA  PHE A 227      -8.628  -8.666  -3.597  1.00 78.99           H
ATOM   3393  CB  PHE A 227      -9.517  -9.340  -1.700  1.00 78.99           C
ATOM   3394 1HB  PHE A 227      -8.674  -9.000  -1.098  1.00 78.99           H
ATOM   3395 2HB  PHE A 227     -10.422  -9.116  -1.137  1.00 78.99           H
ATOM   3396  CG  PHE A 227      -9.412 -10.855  -1.887  1.00 78.99           C
ATOM   3397  CD1 PHE A 227     -10.517 -11.636  -1.742  1.00 78.99           C
ATOM   3398  HD1 PHE A 227     -11.476 -11.182  -1.493  1.00 78.99           H
ATOM   3399  CD2 PHE A 227      -8.216 -11.421  -2.198  1.00 78.99           C
ATOM   3400  HD2 PHE A 227      -7.331 -10.796  -2.314  1.00 78.99           H
ATOM   3401  CE1 PHE A 227     -10.420 -13.042  -1.915  1.00 78.99           C
ATOM   3402  HE1 PHE A 227     -11.305 -13.668  -1.799  1.00 78.99           H
ATOM   3403  CE2 PHE A 227      -8.119 -12.828  -2.371  1.00 78.99           C
ATOM   3404  HE2 PHE A 227      -7.160 -13.281  -2.620  1.00 78.99           H
ATOM   3405  CZ  PHE A 227      -9.223 -13.608  -2.226  1.00 78.99           C
ATOM   3406  HZ  PHE A 227      -9.149 -14.687  -2.359  1.00 78.99           H
ATOM   3407  HN  PHE A 227      -9.674  -6.957  -1.678  1.00 78.99           H
ATOM   3408  N   VAL A 228     -11.921  -8.630  -3.380  1.00 82.01           N
ATOM   3409  CA  VAL A 228     -13.149  -9.012  -4.056  1.00 82.01           C
ATOM   3410  C   VAL A 228     -13.122  -8.484  -5.491  1.00 82.01           C
ATOM   3411  O   VAL A 228     -13.421  -9.217  -6.432  1.00 82.01           O
ATOM   3412  HA  VAL A 228     -13.184 -10.101  -4.083  1.00 82.01           H
ATOM   3413  CB  VAL A 228     -14.360  -8.519  -3.261  1.00 82.01           C
ATOM   3414  HB  VAL A 228     -14.206  -7.464  -3.035  1.00 82.01           H
ATOM   3415  CG1 VAL A 228     -15.643  -8.641  -4.084  1.00 82.01           C
ATOM   3416 1HG1 VAL A 228     -15.552  -8.042  -4.990  1.00 82.01           H
ATOM   3417 2HG1 VAL A 228     -15.804  -9.685  -4.354  1.00 82.01           H
ATOM   3418 3HG1 VAL A 228     -16.488  -8.284  -3.495  1.00 82.01           H
ATOM   3419  CG2 VAL A 228     -14.486  -9.270  -1.933  1.00 82.01           C
ATOM   3420 1HG2 VAL A 228     -14.607 -10.335  -2.128  1.00 82.01           H
ATOM   3421 2HG2 VAL A 228     -13.588  -9.109  -1.338  1.00 82.01           H
ATOM   3422 3HG2 VAL A 228     -15.355  -8.900  -1.388  1.00 82.01           H
ATOM   3423  HN  VAL A 228     -12.047  -8.073  -2.558  1.00 82.01           H
ATOM   3424  N   VAL A 229     -12.759  -7.215  -5.614  1.00 74.18           N
ATOM   3425  CA  VAL A 229     -12.833  -6.537  -6.897  1.00 74.18           C
ATOM   3426  C   VAL A 229     -11.836  -7.177  -7.866  1.00 74.18           C
ATOM   3427  O   VAL A 229     -12.165  -7.430  -9.024  1.00 74.18           O
ATOM   3428  HA  VAL A 229     -13.841  -6.679  -7.287  1.00 74.18           H
ATOM   3429  CB  VAL A 229     -12.604  -5.036  -6.709  1.00 74.18           C
ATOM   3430  HB  VAL A 229     -11.622  -4.901  -6.255  1.00 74.18           H
ATOM   3431  CG1 VAL A 229     -12.602  -4.309  -8.056  1.00 74.18           C
ATOM   3432 1HG1 VAL A 229     -11.805  -4.708  -8.683  1.00 74.18           H
ATOM   3433 2HG1 VAL A 229     -13.562  -4.457  -8.550  1.00 74.18           H
ATOM   3434 3HG1 VAL A 229     -12.437  -3.244  -7.893  1.00 74.18           H
ATOM   3435  CG2 VAL A 229     -13.647  -4.436  -5.764  1.00 74.18           C
ATOM   3436 1HG2 VAL A 229     -14.643  -4.589  -6.179  1.00 74.18           H
ATOM   3437 2HG2 VAL A 229     -13.579  -4.925  -4.792  1.00 74.18           H
ATOM   3438 3HG2 VAL A 229     -13.461  -3.369  -5.648  1.00 74.18           H
ATOM   3439  HN  VAL A 229     -12.421  -6.655  -4.859  1.00 74.18           H
ATOM   3440  N   MET A 230     -10.638  -7.422  -7.356  1.00 75.16           N
ATOM   3441  CA  MET A 230      -9.593  -8.032  -8.160  1.00 75.16           C
ATOM   3442  C   MET A 230     -10.007  -9.427  -8.631  1.00 75.16           C
ATOM   3443  O   MET A 230      -9.845  -9.764  -9.803  1.00 75.16           O
ATOM   3444  HA  MET A 230      -9.463  -7.374  -9.020  1.00 75.16           H
ATOM   3445  CB  MET A 230      -8.307  -8.131  -7.337  1.00 75.16           C
ATOM   3446 1HB  MET A 230      -8.535  -8.527  -6.347  1.00 75.16           H
ATOM   3447 2HB  MET A 230      -7.621  -8.832  -7.811  1.00 75.16           H
ATOM   3448  CG  MET A 230      -7.635  -6.763  -7.202  1.00 75.16           C
ATOM   3449 1HG  MET A 230      -7.479  -6.326  -8.189  1.00 75.16           H
ATOM   3450 2HG  MET A 230      -8.285  -6.082  -6.652  1.00 75.16           H
ATOM   3451  SD  MET A 230      -6.072  -6.931  -6.356  1.00 75.16           S
ATOM   3452  CE  MET A 230      -6.649  -7.355  -4.721  1.00 75.16           C
ATOM   3453 1HE  MET A 230      -7.276  -6.550  -4.337  1.00 75.16           H
ATOM   3454 2HE  MET A 230      -7.228  -8.277  -4.768  1.00 75.16           H
ATOM   3455 3HE  MET A 230      -5.794  -7.496  -4.060  1.00 75.16           H
ATOM   3456  HN  MET A 230     -10.378  -7.211  -6.414  1.00 75.16           H
ATOM   3457  N   ALA A 231     -10.533 -10.201  -7.693  1.00 79.17           N
ATOM   3458  CA  ALA A 231     -10.940 -11.564  -7.989  1.00 79.17           C
ATOM   3459  C   ALA A 231     -11.964 -11.551  -9.125  1.00 79.17           C
ATOM   3460  O   ALA A 231     -11.856 -12.328 -10.072  1.00 79.17           O
ATOM   3461  HA  ALA A 231     -10.056 -12.112  -8.315  1.00 79.17           H
ATOM   3462  CB  ALA A 231     -11.486 -12.221  -6.720  1.00 79.17           C
ATOM   3463 1HB  ALA A 231     -10.711 -12.232  -5.954  1.00 79.17           H
ATOM   3464 2HB  ALA A 231     -12.345 -11.656  -6.359  1.00 79.17           H
ATOM   3465 3HB  ALA A 231     -11.791 -13.244  -6.942  1.00 79.17           H
ATOM   3466  HN  ALA A 231     -10.682  -9.912  -6.747  1.00 79.17           H
ATOM   3467  N   CYS A 232     -12.935 -10.659  -8.993  1.00 77.41           N
ATOM   3468  CA  CYS A 232     -13.986 -10.543  -9.990  1.00 77.41           C
ATOM   3469  C   CYS A 232     -13.348 -10.116 -11.314  1.00 77.41           C
ATOM   3470  O   CYS A 232     -13.616 -10.711 -12.356  1.00 77.41           O
ATOM   3471  HA  CYS A 232     -14.441 -11.530 -10.080  1.00 77.41           H
ATOM   3472  CB  CYS A 232     -15.083  -9.574  -9.546  1.00 77.41           C
ATOM   3473 1HB  CYS A 232     -14.641  -8.622  -9.252  1.00 77.41           H
ATOM   3474 2HB  CYS A 232     -15.757  -9.369 -10.378  1.00 77.41           H
ATOM   3475  SG  CYS A 232     -16.019 -10.287  -8.145  1.00 77.41           S
ATOM   3476  HG  CYS A 232     -15.140  -9.951  -7.205  1.00 77.41           H
ATOM   3477  HN  CYS A 232     -13.010 -10.023  -8.225  1.00 77.41           H
ATOM   3478  N   CYS A 233     -12.516  -9.089 -11.228  1.00 71.08           N
ATOM   3479  CA  CYS A 233     -11.955  -8.478 -12.422  1.00 71.08           C
ATOM   3480  C   CYS A 233     -11.196  -9.555 -13.200  1.00 71.08           C
ATOM   3481  O   CYS A 233     -11.428  -9.744 -14.393  1.00 71.08           O
ATOM   3482  HA  CYS A 233     -12.796  -8.100 -13.004  1.00 71.08           H
ATOM   3483  CB  CYS A 233     -11.063  -7.284 -12.080  1.00 71.08           C
ATOM   3484 1HB  CYS A 233     -10.435  -7.522 -11.221  1.00 71.08           H
ATOM   3485 2HB  CYS A 233     -10.394  -7.069 -12.914  1.00 71.08           H
ATOM   3486  SG  CYS A 233     -12.093  -5.817 -11.713  1.00 71.08           S
ATOM   3487  HG  CYS A 233     -12.629  -6.300 -10.596  1.00 71.08           H
ATOM   3488  HN  CYS A 233     -12.226  -8.675 -10.366  1.00 71.08           H
ATOM   3489  N   TYR A 234     -10.303 -10.232 -12.492  1.00 73.90           N
ATOM   3490  CA  TYR A 234      -9.429 -11.205 -13.125  1.00 73.90           C
ATOM   3491  C   TYR A 234     -10.219 -12.430 -13.592  1.00 73.90           C
ATOM   3492  O   TYR A 234      -9.873 -13.050 -14.597  1.00 73.90           O
ATOM   3493  HA  TYR A 234      -8.966 -10.729 -13.990  1.00 73.90           H
ATOM   3494  CB  TYR A 234      -8.430 -11.637 -12.050  1.00 73.90           C
ATOM   3495 1HB  TYR A 234      -8.961 -11.769 -11.107  1.00 73.90           H
ATOM   3496 2HB  TYR A 234      -8.017 -12.608 -12.321  1.00 73.90           H
ATOM   3497  CG  TYR A 234      -7.280 -10.651 -11.836  1.00 73.90           C
ATOM   3498  CD1 TYR A 234      -6.449 -10.322 -12.888  1.00 73.90           C
ATOM   3499  HD1 TYR A 234      -6.612 -10.765 -13.870  1.00 73.90           H
ATOM   3500  CD2 TYR A 234      -7.075 -10.089 -10.593  1.00 73.90           C
ATOM   3501  HD2 TYR A 234      -7.731 -10.349  -9.762  1.00 73.90           H
ATOM   3502  CE1 TYR A 234      -5.367  -9.394 -12.687  1.00 73.90           C
ATOM   3503  HE1 TYR A 234      -4.703  -9.126 -13.509  1.00 73.90           H
ATOM   3504  CE2 TYR A 234      -5.992  -9.161 -10.392  1.00 73.90           C
ATOM   3505  HE2 TYR A 234      -5.819  -8.711  -9.415  1.00 73.90           H
ATOM   3506  CZ  TYR A 234      -5.192  -8.859 -11.449  1.00 73.90           C
ATOM   3507  OH  TYR A 234      -4.170  -7.982 -11.259  1.00 73.90           O
ATOM   3508  HH  TYR A 234      -4.195  -7.624 -10.326  1.00 73.90           H
ATOM   3509  HN  TYR A 234     -10.173 -10.125 -11.507  1.00 73.90           H
ATOM   3510  N   THR A 235     -11.265 -12.742 -12.841  1.00 79.72           N
ATOM   3511  CA  THR A 235     -12.170 -13.811 -13.226  1.00 79.72           C
ATOM   3512  C   THR A 235     -12.747 -13.547 -14.618  1.00 79.72           C
ATOM   3513  O   THR A 235     -12.755 -14.434 -15.469  1.00 79.72           O
ATOM   3514  HA  THR A 235     -11.600 -14.738 -13.286  1.00 79.72           H
ATOM   3515  CB  THR A 235     -13.239 -13.939 -12.139  1.00 79.72           C
ATOM   3516  HB  THR A 235     -13.843 -13.033 -12.078  1.00 79.72           H
ATOM   3517  OG1 THR A 235     -12.503 -14.267 -10.964  1.00 79.72           O
ATOM   3518  HG1 THR A 235     -12.525 -13.501 -10.321  1.00 79.72           H
ATOM   3519  CG2 THR A 235     -14.153 -15.147 -12.355  1.00 79.72           C
ATOM   3520 1HG2 THR A 235     -13.556 -16.059 -12.348  1.00 79.72           H
ATOM   3521 2HG2 THR A 235     -14.660 -15.052 -13.316  1.00 79.72           H
ATOM   3522 3HG2 THR A 235     -14.893 -15.191 -11.557  1.00 79.72           H
ATOM   3523  HN  THR A 235     -11.497 -12.278 -11.986  1.00 79.72           H
ATOM   3524  N   ILE A 236     -13.216 -12.322 -14.806  1.00 75.27           N
ATOM   3525  CA  ILE A 236     -13.821 -11.938 -16.070  1.00 75.27           C
ATOM   3526  C   ILE A 236     -12.745 -11.905 -17.157  1.00 75.27           C
ATOM   3527  O   ILE A 236     -12.975 -12.353 -18.279  1.00 75.27           O
ATOM   3528  HA  ILE A 236     -14.550 -12.707 -16.330  1.00 75.27           H
ATOM   3529  CB  ILE A 236     -14.586 -10.622 -15.921  1.00 75.27           C
ATOM   3530  HB  ILE A 236     -13.908  -9.879 -15.500  1.00 75.27           H
ATOM   3531  CG1 ILE A 236     -15.753 -10.773 -14.944  1.00 75.27           C
ATOM   3532 1HG1 ILE A 236     -16.551 -11.349 -15.412  1.00 75.27           H
ATOM   3533 2HG1 ILE A 236     -15.428 -11.334 -14.067  1.00 75.27           H
ATOM   3534  CG2 ILE A 236     -15.043 -10.095 -17.283  1.00 75.27           C
ATOM   3535 1HG2 ILE A 236     -14.173  -9.924 -17.917  1.00 75.27           H
ATOM   3536 2HG2 ILE A 236     -15.697 -10.828 -17.754  1.00 75.27           H
ATOM   3537 3HG2 ILE A 236     -15.583  -9.159 -17.147  1.00 75.27           H
ATOM   3538  CD1 ILE A 236     -16.288  -9.406 -14.512  1.00 75.27           C
ATOM   3539 1HD1 ILE A 236     -15.494  -8.843 -14.023  1.00 75.27           H
ATOM   3540 2HD1 ILE A 236     -16.635  -8.859 -15.389  1.00 75.27           H
ATOM   3541 3HD1 ILE A 236     -17.117  -9.543 -13.818  1.00 75.27           H
ATOM   3542  HN  ILE A 236     -13.187 -11.599 -14.115  1.00 75.27           H
ATOM   3543  N   ILE A 237     -11.591 -11.368 -16.786  1.00 73.20           N
ATOM   3544  CA  ILE A 237     -10.494 -11.227 -17.728  1.00 73.20           C
ATOM   3545  C   ILE A 237     -10.099 -12.608 -18.255  1.00 73.20           C
ATOM   3546  O   ILE A 237      -9.981 -12.805 -19.464  1.00 73.20           O
ATOM   3547  HA  ILE A 237     -10.856 -10.629 -18.564  1.00 73.20           H
ATOM   3548  CB  ILE A 237      -9.335 -10.458 -17.090  1.00 73.20           C
ATOM   3549  HB  ILE A 237      -9.174 -10.853 -16.087  1.00 73.20           H
ATOM   3550  CG1 ILE A 237      -9.678  -8.974 -16.941  1.00 73.20           C
ATOM   3551 1HG1 ILE A 237      -9.669  -8.496 -17.920  1.00 73.20           H
ATOM   3552 2HG1 ILE A 237     -10.687  -8.869 -16.544  1.00 73.20           H
ATOM   3553  CG2 ILE A 237      -8.039 -10.671 -17.873  1.00 73.20           C
ATOM   3554 1HG2 ILE A 237      -7.790 -11.733 -17.883  1.00 73.20           H
ATOM   3555 2HG2 ILE A 237      -8.170 -10.319 -18.897  1.00 73.20           H
ATOM   3556 3HG2 ILE A 237      -7.231 -10.114 -17.398  1.00 73.20           H
ATOM   3557  CD1 ILE A 237      -8.683  -8.272 -16.015  1.00 73.20           C
ATOM   3558 1HD1 ILE A 237      -8.712  -8.738 -15.030  1.00 73.20           H
ATOM   3559 2HD1 ILE A 237      -7.678  -8.359 -16.428  1.00 73.20           H
ATOM   3560 3HD1 ILE A 237      -8.950  -7.219 -15.927  1.00 73.20           H
ATOM   3561  HN  ILE A 237     -11.401 -11.034 -15.863  1.00 73.20           H
ATOM   3562  N   ILE A 238      -9.907 -13.529 -17.323  1.00 74.23           N
ATOM   3563  CA  ILE A 238      -9.468 -14.869 -17.674  1.00 74.23           C
ATOM   3564  C   ILE A 238     -10.488 -15.503 -18.622  1.00 74.23           C
ATOM   3565  O   ILE A 238     -10.116 -16.097 -19.632  1.00 74.23           O
ATOM   3566  HA  ILE A 238      -8.519 -14.775 -18.201  1.00 74.23           H
ATOM   3567  CB  ILE A 238      -9.205 -15.694 -16.412  1.00 74.23           C
ATOM   3568  HB  ILE A 238     -10.031 -15.532 -15.720  1.00 74.23           H
ATOM   3569  CG1 ILE A 238      -7.928 -15.230 -15.710  1.00 74.23           C
ATOM   3570 1HG1 ILE A 238      -7.057 -15.548 -16.283  1.00 74.23           H
ATOM   3571 2HG1 ILE A 238      -7.904 -14.141 -15.673  1.00 74.23           H
ATOM   3572  CG2 ILE A 238      -9.172 -17.190 -16.733  1.00 74.23           C
ATOM   3573 1HG2 ILE A 238     -10.130 -17.493 -17.155  1.00 74.23           H
ATOM   3574 2HG2 ILE A 238      -8.379 -17.390 -17.453  1.00 74.23           H
ATOM   3575 3HG2 ILE A 238      -8.983 -17.753 -15.819  1.00 74.23           H
ATOM   3576  CD1 ILE A 238      -7.846 -15.796 -14.291  1.00 74.23           C
ATOM   3577 1HD1 ILE A 238      -8.705 -15.456 -13.714  1.00 74.23           H
ATOM   3578 2HD1 ILE A 238      -7.845 -16.885 -14.334  1.00 74.23           H
ATOM   3579 3HD1 ILE A 238      -6.928 -15.451 -13.814  1.00 74.23           H
ATOM   3580  HN  ILE A 238     -10.046 -13.373 -16.345  1.00 74.23           H
ATOM   3581  N   HIS A 239     -11.755 -15.355 -18.262  1.00 79.44           N
ATOM   3582  CA  HIS A 239     -12.829 -15.939 -19.047  1.00 79.44           C
ATOM   3583  C   HIS A 239     -12.775 -15.396 -20.476  1.00 79.44           C
ATOM   3584  O   HIS A 239     -12.878 -16.156 -21.437  1.00 79.44           O
ATOM   3585  HA  HIS A 239     -12.652 -17.014 -19.069  1.00 79.44           H
ATOM   3586  CB  HIS A 239     -14.183 -15.704 -18.374  1.00 79.44           C
ATOM   3587 1HB  HIS A 239     -14.140 -16.080 -17.352  1.00 79.44           H
ATOM   3588 2HB  HIS A 239     -14.365 -14.631 -18.312  1.00 79.44           H
ATOM   3589  CG  HIS A 239     -15.344 -16.355 -19.087  1.00 79.44           C
ATOM   3590  ND1 HIS A 239     -16.162 -15.671 -19.969  1.00 79.44           N
ATOM   3591  HD1 HIS A 239     -16.074 -14.707 -20.220  1.00 79.44           H
ATOM   3592  CD2 HIS A 239     -15.815 -17.635 -19.039  1.00 79.44           C
ATOM   3593  HD2 HIS A 239     -15.401 -18.444 -18.437  1.00 79.44           H
ATOM   3594  CE1 HIS A 239     -17.080 -16.511 -20.425  1.00 79.44           C
ATOM   3595  HE1 HIS A 239     -17.870 -16.271 -21.137  1.00 79.44           H
ATOM   3596  NE2 HIS A 239     -16.864 -17.727 -19.846  1.00 79.44           N
ATOM   3597  HN  HIS A 239     -12.051 -14.848 -17.452  1.00 79.44           H
ATOM   3598  N   THR A 240     -12.612 -14.084 -20.570  1.00 73.43           N
ATOM   3599  CA  THR A 240     -12.593 -13.424 -21.865  1.00 73.43           C
ATOM   3600  C   THR A 240     -11.377 -13.876 -22.676  1.00 73.43           C
ATOM   3601  O   THR A 240     -11.478 -14.098 -23.881  1.00 73.43           O
ATOM   3602  HA  THR A 240     -13.479 -13.730 -22.420  1.00 73.43           H
ATOM   3603  CB  THR A 240     -12.636 -11.913 -21.625  1.00 73.43           C
ATOM   3604  HB  THR A 240     -11.690 -11.557 -21.217  1.00 73.43           H
ATOM   3605  OG1 THR A 240     -13.775 -11.726 -20.791  1.00 73.43           O
ATOM   3606  HG1 THR A 240     -13.490 -11.636 -19.837  1.00 73.43           H
ATOM   3607  CG2 THR A 240     -12.971 -11.129 -22.895  1.00 73.43           C
ATOM   3608 1HG2 THR A 240     -13.948 -11.438 -23.266  1.00 73.43           H
ATOM   3609 2HG2 THR A 240     -12.214 -11.327 -23.655  1.00 73.43           H
ATOM   3610 3HG2 THR A 240     -12.988 -10.062 -22.670  1.00 73.43           H
ATOM   3611  HN  THR A 240     -12.495 -13.477 -19.784  1.00 73.43           H
ATOM   3612  N   LEU A 241     -10.255 -13.999 -21.982  1.00 73.53           N
ATOM   3613  CA  LEU A 241      -9.006 -14.351 -22.636  1.00 73.53           C
ATOM   3614  C   LEU A 241      -9.109 -15.772 -23.193  1.00 73.53           C
ATOM   3615  O   LEU A 241      -8.608 -16.053 -24.281  1.00 73.53           O
ATOM   3616  HA  LEU A 241      -8.868 -13.662 -23.469  1.00 73.53           H
ATOM   3617  CB  LEU A 241      -7.826 -14.149 -21.682  1.00 73.53           C
ATOM   3618 1HB  LEU A 241      -8.123 -14.493 -20.691  1.00 73.53           H
ATOM   3619 2HB  LEU A 241      -7.006 -14.788 -22.009  1.00 73.53           H
ATOM   3620  CG  LEU A 241      -7.302 -12.717 -21.557  1.00 73.53           C
ATOM   3621  HG  LEU A 241      -8.132 -12.073 -21.266  1.00 73.53           H
ATOM   3622  CD1 LEU A 241      -6.244 -12.614 -20.457  1.00 73.53           C
ATOM   3623 1HD1 LEU A 241      -6.681 -12.910 -19.503  1.00 73.53           H
ATOM   3624 2HD1 LEU A 241      -5.408 -13.273 -20.694  1.00 73.53           H
ATOM   3625 3HD1 LEU A 241      -5.888 -11.586 -20.390  1.00 73.53           H
ATOM   3626  CD2 LEU A 241      -6.783 -12.204 -22.902  1.00 73.53           C
ATOM   3627 1HD2 LEU A 241      -5.971 -12.845 -23.246  1.00 73.53           H
ATOM   3628 2HD2 LEU A 241      -7.591 -12.218 -23.633  1.00 73.53           H
ATOM   3629 3HD2 LEU A 241      -6.416 -11.184 -22.785  1.00 73.53           H
ATOM   3630  HN  LEU A 241     -10.191 -13.863 -20.993  1.00 73.53           H
ATOM   3631  N   ILE A 242      -9.762 -16.629 -22.423  1.00 75.88           N
ATOM   3632  CA  ILE A 242      -9.925 -18.018 -22.820  1.00 75.88           C
ATOM   3633  C   ILE A 242     -10.744 -18.081 -24.111  1.00 75.88           C
ATOM   3634  O   ILE A 242     -10.426 -18.852 -25.015  1.00 75.88           O
ATOM   3635  HA  ILE A 242      -8.932 -18.419 -23.020  1.00 75.88           H
ATOM   3636  CB  ILE A 242     -10.522 -18.836 -21.673  1.00 75.88           C
ATOM   3637  HB  ILE A 242     -11.344 -18.267 -21.239  1.00 75.88           H
ATOM   3638  CG1 ILE A 242      -9.491 -19.060 -20.565  1.00 75.88           C
ATOM   3639 1HG1 ILE A 242      -8.722 -19.750 -20.913  1.00 75.88           H
ATOM   3640 2HG1 ILE A 242      -8.993 -18.119 -20.331  1.00 75.88           H
ATOM   3641  CG2 ILE A 242     -11.107 -20.153 -22.186  1.00 75.88           C
ATOM   3642 1HG2 ILE A 242     -11.893 -19.944 -22.912  1.00 75.88           H
ATOM   3643 2HG2 ILE A 242     -10.320 -20.739 -22.662  1.00 75.88           H
ATOM   3644 3HG2 ILE A 242     -11.524 -20.716 -21.351  1.00 75.88           H
ATOM   3645  CD1 ILE A 242     -10.154 -19.619 -19.304  1.00 75.88           C
ATOM   3646 1HD1 ILE A 242     -10.905 -18.916 -18.946  1.00 75.88           H
ATOM   3647 2HD1 ILE A 242     -10.630 -20.572 -19.537  1.00 75.88           H
ATOM   3648 3HD1 ILE A 242      -9.399 -19.769 -18.533  1.00 75.88           H
ATOM   3649  HN  ILE A 242     -10.173 -16.390 -21.543  1.00 75.88           H
ATOM   3650  N   GLN A 243     -11.782 -17.259 -24.157  1.00 73.19           N
ATOM   3651  CA  GLN A 243     -12.671 -17.240 -25.306  1.00 73.19           C
ATOM   3652  C   GLN A 243     -11.956 -16.648 -26.522  1.00 73.19           C
ATOM   3653  O   GLN A 243     -12.315 -16.941 -27.661  1.00 73.19           O
ATOM   3654  HA  GLN A 243     -12.921 -18.284 -25.496  1.00 73.19           H
ATOM   3655  CB  GLN A 243     -13.954 -16.466 -24.994  1.00 73.19           C
ATOM   3656 1HB  GLN A 243     -13.702 -15.491 -24.578  1.00 73.19           H
ATOM   3657 2HB  GLN A 243     -14.508 -16.287 -25.915  1.00 73.19           H
ATOM   3658  CG  GLN A 243     -14.832 -17.236 -24.006  1.00 73.19           C
ATOM   3659 1HG  GLN A 243     -15.008 -18.245 -24.380  1.00 73.19           H
ATOM   3660 2HG  GLN A 243     -14.313 -17.336 -23.053  1.00 73.19           H
ATOM   3661  CD  GLN A 243     -16.170 -16.525 -23.792  1.00 73.19           C
ATOM   3662  OE1 GLN A 243     -16.354 -15.373 -24.149  1.00 73.19           O
ATOM   3663  NE2 GLN A 243     -17.090 -17.274 -23.190  1.00 73.19           N
ATOM   3664 1HE2 GLN A 243     -16.874 -18.213 -22.923  1.00 73.19           H
ATOM   3665 2HE2 GLN A 243     -17.998 -16.897 -23.006  1.00 73.19           H
ATOM   3666  HN  GLN A 243     -12.018 -16.615 -23.429  1.00 73.19           H
ATOM   3667  N   ALA A 244     -10.957 -15.825 -26.238  1.00 68.22           N
ATOM   3668  CA  ALA A 244     -10.166 -15.216 -27.294  1.00 68.22           C
ATOM   3669  C   ALA A 244      -9.484 -16.315 -28.112  1.00 68.22           C
ATOM   3670  O   ALA A 244      -8.841 -17.201 -27.553  1.00 68.22           O
ATOM   3671  HA  ALA A 244     -10.846 -14.663 -27.941  1.00 68.22           H
ATOM   3672  CB  ALA A 244      -9.162 -14.238 -26.680  1.00 68.22           C
ATOM   3673 1HB  ALA A 244      -9.699 -13.461 -26.135  1.00 68.22           H
ATOM   3674 2HB  ALA A 244      -8.504 -14.773 -25.997  1.00 68.22           H
ATOM   3675 3HB  ALA A 244      -8.569 -13.781 -27.473  1.00 68.22           H
ATOM   3676  HN  ALA A 244     -10.686 -15.574 -25.309  1.00 68.22           H
ATOM   3677  N   LYS A 245      -9.647 -16.219 -29.423  1.00 60.49           N
ATOM   3678  CA  LYS A 245      -9.018 -17.167 -30.327  1.00 60.49           C
ATOM   3679  C   LYS A 245      -7.585 -16.716 -30.615  1.00 60.49           C
ATOM   3680  O   LYS A 245      -6.857 -17.381 -31.351  1.00 60.49           O
ATOM   3681  HA  LYS A 245      -8.981 -18.130 -29.817  1.00 60.49           H
ATOM   3682  CB  LYS A 245      -9.868 -17.354 -31.585  1.00 60.49           C
ATOM   3683 1HB  LYS A 245     -10.121 -16.381 -32.006  1.00 60.49           H
ATOM   3684 2HB  LYS A 245      -9.293 -17.889 -32.341  1.00 60.49           H
ATOM   3685  CG  LYS A 245     -11.150 -18.128 -31.270  1.00 60.49           C
ATOM   3686 1HG  LYS A 245     -10.907 -19.029 -30.708  1.00 60.49           H
ATOM   3687 2HG  LYS A 245     -11.798 -17.522 -30.636  1.00 60.49           H
ATOM   3688  CD  LYS A 245     -11.892 -18.506 -32.554  1.00 60.49           C
ATOM   3689 1HD  LYS A 245     -12.204 -17.602 -33.077  1.00 60.49           H
ATOM   3690 2HD  LYS A 245     -11.219 -19.044 -33.222  1.00 60.49           H
ATOM   3691  CE  LYS A 245     -13.115 -19.372 -32.246  1.00 60.49           C
ATOM   3692 1HE  LYS A 245     -12.816 -20.235 -31.651  1.00 60.49           H
ATOM   3693 2HE  LYS A 245     -13.829 -18.805 -31.649  1.00 60.49           H
ATOM   3694  NZ  LYS A 245     -13.758 -19.826 -33.499  1.00 60.49           N
ATOM   3695 1HZ  LYS A 245     -14.566 -20.397 -33.277  1.00 60.49           H
ATOM   3696 2HZ  LYS A 245     -14.052 -19.019 -34.039  1.00 60.49           H
ATOM   3697 3HZ  LYS A 245     -13.096 -20.372 -34.040  1.00 60.49           H
ATOM   3698  HN  LYS A 245     -10.197 -15.512 -29.868  1.00 60.49           H
ATOM   3699  N   LYS A 246      -7.222 -15.589 -30.020  1.00 60.48           N
ATOM   3700  CA  LYS A 246      -5.938 -14.972 -30.305  1.00 60.48           C
ATOM   3701  C   LYS A 246      -4.835 -15.737 -29.571  1.00 60.48           C
ATOM   3702  O   LYS A 246      -4.937 -15.979 -28.369  1.00 60.48           O
ATOM   3703  HA  LYS A 246      -5.764 -15.060 -31.377  1.00 60.48           H
ATOM   3704  CB  LYS A 246      -5.976 -13.479 -29.974  1.00 60.48           C
ATOM   3705 1HB  LYS A 246      -6.422 -13.331 -28.991  1.00 60.48           H
ATOM   3706 2HB  LYS A 246      -4.960 -13.088 -29.924  1.00 60.48           H
ATOM   3707  CG  LYS A 246      -6.776 -12.705 -31.024  1.00 60.48           C
ATOM   3708 1HG  LYS A 246      -6.438 -12.984 -32.022  1.00 60.48           H
ATOM   3709 2HG  LYS A 246      -7.829 -12.976 -30.957  1.00 60.48           H
ATOM   3710  CD  LYS A 246      -6.619 -11.195 -30.830  1.00 60.48           C
ATOM   3711 1HD  LYS A 246      -7.037 -10.904 -29.866  1.00 60.48           H
ATOM   3712 2HD  LYS A 246      -5.560 -10.936 -30.810  1.00 60.48           H
ATOM   3713  CE  LYS A 246      -7.318 -10.423 -31.950  1.00 60.48           C
ATOM   3714 1HE  LYS A 246      -6.928 -10.740 -32.917  1.00 60.48           H
ATOM   3715 2HE  LYS A 246      -8.384 -10.651 -31.947  1.00 60.48           H
ATOM   3716  NZ  LYS A 246      -7.116  -8.967 -31.780  1.00 60.48           N
ATOM   3717 1HZ  LYS A 246      -7.604  -8.469 -32.517  1.00 60.48           H
ATOM   3718 2HZ  LYS A 246      -7.481  -8.678 -30.879  1.00 60.48           H
ATOM   3719 3HZ  LYS A 246      -6.126  -8.755 -31.827  1.00 60.48           H
ATOM   3720  HN  LYS A 246      -7.787 -15.101 -29.355  1.00 60.48           H
ATOM   3721  N   SER A 247      -3.805 -16.095 -30.324  1.00 61.20           N
ATOM   3722  CA  SER A 247      -2.711 -16.877 -29.773  1.00 61.20           C
ATOM   3723  C   SER A 247      -2.055 -16.118 -28.618  1.00 61.20           C
ATOM   3724  O   SER A 247      -1.644 -16.721 -27.628  1.00 61.20           O
ATOM   3725  HA  SER A 247      -3.168 -17.799 -29.414  1.00 61.20           H
ATOM   3726  CB  SER A 247      -1.674 -17.207 -30.848  1.00 61.20           C
ATOM   3727 1HB  SER A 247      -0.925 -17.882 -30.434  1.00 61.20           H
ATOM   3728 2HB  SER A 247      -2.159 -17.734 -31.669  1.00 61.20           H
ATOM   3729  OG  SER A 247      -1.033 -16.037 -31.348  1.00 61.20           O
ATOM   3730  HG  SER A 247      -0.375 -16.285 -32.059  1.00 61.20           H
ATOM   3731  HN  SER A 247      -3.711 -15.860 -31.291  1.00 61.20           H
ATOM   3732  N   SER A 248      -1.978 -14.805 -28.782  1.00 64.52           N
ATOM   3733  CA  SER A 248      -1.274 -13.971 -27.823  1.00 64.52           C
ATOM   3734  C   SER A 248      -2.004 -13.989 -26.479  1.00 64.52           C
ATOM   3735  O   SER A 248      -1.527 -13.414 -25.502  1.00 64.52           O
ATOM   3736  HA  SER A 248      -0.283 -14.415 -27.727  1.00 64.52           H
ATOM   3737  CB  SER A 248      -1.141 -12.535 -28.336  1.00 64.52           C
ATOM   3738 1HB  SER A 248      -0.553 -11.951 -27.628  1.00 64.52           H
ATOM   3739 2HB  SER A 248      -0.595 -12.536 -29.279  1.00 64.52           H
ATOM   3740  OG  SER A 248      -2.410 -11.915 -28.523  1.00 64.52           O
ATOM   3741  HG  SER A 248      -2.288 -10.979 -28.852  1.00 64.52           H
ATOM   3742  HN  SER A 248      -2.384 -14.313 -29.552  1.00 64.52           H
ATOM   3743  N   LYS A 249      -3.149 -14.656 -26.472  1.00 68.49           N
ATOM   3744  CA  LYS A 249      -3.972 -14.718 -25.277  1.00 68.49           C
ATOM   3745  C   LYS A 249      -3.160 -15.333 -24.135  1.00 68.49           C
ATOM   3746  O   LYS A 249      -3.279 -14.911 -22.986  1.00 68.49           O
ATOM   3747  HA  LYS A 249      -4.230 -13.695 -25.004  1.00 68.49           H
ATOM   3748  CB  LYS A 249      -5.282 -15.453 -25.566  1.00 68.49           C
ATOM   3749 1HB  LYS A 249      -5.980 -15.299 -24.743  1.00 68.49           H
ATOM   3750 2HB  LYS A 249      -5.748 -15.037 -26.459  1.00 68.49           H
ATOM   3751  CG  LYS A 249      -5.039 -16.951 -25.762  1.00 68.49           C
ATOM   3752 1HG  LYS A 249      -4.196 -17.101 -26.436  1.00 68.49           H
ATOM   3753 2HG  LYS A 249      -4.769 -17.407 -24.809  1.00 68.49           H
ATOM   3754  CD  LYS A 249      -6.282 -17.639 -26.330  1.00 68.49           C
ATOM   3755 1HD  LYS A 249      -7.167 -17.303 -25.789  1.00 68.49           H
ATOM   3756 2HD  LYS A 249      -6.417 -17.351 -27.372  1.00 68.49           H
ATOM   3757  CE  LYS A 249      -6.161 -19.161 -26.227  1.00 68.49           C
ATOM   3758 1HE  LYS A 249      -5.431 -19.523 -26.951  1.00 68.49           H
ATOM   3759 2HE  LYS A 249      -5.794 -19.437 -25.238  1.00 68.49           H
ATOM   3760  NZ  LYS A 249      -7.472 -19.802 -26.473  1.00 68.49           N
ATOM   3761 1HZ  LYS A 249      -7.355 -20.809 -26.505  1.00 68.49           H
ATOM   3762 2HZ  LYS A 249      -8.112 -19.560 -25.725  1.00 68.49           H
ATOM   3763 3HZ  LYS A 249      -7.847 -19.477 -27.357  1.00 68.49           H
ATOM   3764  HN  LYS A 249      -3.514 -15.147 -27.263  1.00 68.49           H
ATOM   3765  N   HIS A 250      -2.354 -16.322 -24.492  1.00 71.86           N
ATOM   3766  CA  HIS A 250      -1.633 -17.096 -23.495  1.00 71.86           C
ATOM   3767  C   HIS A 250      -0.648 -16.190 -22.755  1.00 71.86           C
ATOM   3768  O   HIS A 250      -0.488 -16.302 -21.540  1.00 71.86           O
ATOM   3769  HA  HIS A 250      -2.377 -17.465 -22.788  1.00 71.86           H
ATOM   3770  CB  HIS A 250      -0.956 -18.310 -24.135  1.00 71.86           C
ATOM   3771 1HB  HIS A 250      -0.360 -17.975 -24.983  1.00 71.86           H
ATOM   3772 2HB  HIS A 250      -0.267 -18.751 -23.415  1.00 71.86           H
ATOM   3773  CG  HIS A 250      -1.920 -19.374 -24.604  1.00 71.86           C
ATOM   3774  ND1 HIS A 250      -2.516 -20.278 -23.743  1.00 71.86           N
ATOM   3775  HD1 HIS A 250      -2.378 -20.322 -22.753  1.00 71.86           H
ATOM   3776  CD2 HIS A 250      -2.384 -19.668 -25.853  1.00 71.86           C
ATOM   3777  HD2 HIS A 250      -2.115 -19.147 -26.772  1.00 71.86           H
ATOM   3778  CE1 HIS A 250      -3.301 -21.076 -24.451  1.00 71.86           C
ATOM   3779  HE1 HIS A 250      -3.908 -21.892 -24.059  1.00 71.86           H
ATOM   3780  NE2 HIS A 250      -3.218 -20.697 -25.759  1.00 71.86           N
ATOM   3781  HN  HIS A 250      -2.189 -16.596 -25.439  1.00 71.86           H
ATOM   3782  N   LYS A 251      -0.013 -15.312 -23.517  1.00 70.91           N
ATOM   3783  CA  LYS A 251       0.959 -14.392 -22.950  1.00 70.91           C
ATOM   3784  C   LYS A 251       0.251 -13.445 -21.979  1.00 70.91           C
ATOM   3785  O   LYS A 251       0.692 -13.272 -20.844  1.00 70.91           O
ATOM   3786  HA  LYS A 251       1.681 -14.985 -22.389  1.00 70.91           H
ATOM   3787  CB  LYS A 251       1.727 -13.673 -24.060  1.00 70.91           C
ATOM   3788 1HB  LYS A 251       2.127 -14.404 -24.764  1.00 70.91           H
ATOM   3789 2HB  LYS A 251       1.048 -13.031 -24.621  1.00 70.91           H
ATOM   3790  CG  LYS A 251       2.870 -12.836 -23.482  1.00 70.91           C
ATOM   3791 1HG  LYS A 251       2.461 -11.987 -22.934  1.00 70.91           H
ATOM   3792 2HG  LYS A 251       3.438 -13.433 -22.769  1.00 70.91           H
ATOM   3793  CD  LYS A 251       3.798 -12.334 -24.591  1.00 70.91           C
ATOM   3794 1HD  LYS A 251       4.125 -13.174 -25.204  1.00 70.91           H
ATOM   3795 2HD  LYS A 251       3.253 -11.655 -25.247  1.00 70.91           H
ATOM   3796  CE  LYS A 251       5.016 -11.618 -24.004  1.00 70.91           C
ATOM   3797 1HE  LYS A 251       4.743 -10.604 -23.714  1.00 70.91           H
ATOM   3798 2HE  LYS A 251       5.346 -12.131 -23.101  1.00 70.91           H
ATOM   3799  NZ  LYS A 251       6.118 -11.579 -24.991  1.00 70.91           N
ATOM   3800 1HZ  LYS A 251       6.925 -11.122 -24.578  1.00 70.91           H
ATOM   3801 2HZ  LYS A 251       6.366 -12.525 -25.259  1.00 70.91           H
ATOM   3802 3HZ  LYS A 251       5.820 -11.062 -25.811  1.00 70.91           H
ATOM   3803  HN  LYS A 251      -0.153 -15.224 -24.504  1.00 70.91           H
ATOM   3804  N   ALA A 252      -0.834 -12.857 -22.461  1.00 69.77           N
ATOM   3805  CA  ALA A 252      -1.577 -11.892 -21.668  1.00 69.77           C
ATOM   3806  C   ALA A 252      -2.043 -12.556 -20.371  1.00 69.77           C
ATOM   3807  O   ALA A 252      -2.056 -11.923 -19.316  1.00 69.77           O
ATOM   3808  HA  ALA A 252      -0.901 -11.072 -21.425  1.00 69.77           H
ATOM   3809  CB  ALA A 252      -2.742 -11.342 -22.493  1.00 69.77           C
ATOM   3810 1HB  ALA A 252      -2.356 -10.856 -23.389  1.00 69.77           H
ATOM   3811 2HB  ALA A 252      -3.402 -12.161 -22.781  1.00 69.77           H
ATOM   3812 3HB  ALA A 252      -3.299 -10.619 -21.898  1.00 69.77           H
ATOM   3813  HN  ALA A 252      -1.205 -13.029 -23.373  1.00 69.77           H
ATOM   3814  N   LEU A 253      -2.414 -13.822 -20.491  1.00 73.74           N
ATOM   3815  CA  LEU A 253      -2.882 -14.577 -19.342  1.00 73.74           C
ATOM   3816  C   LEU A 253      -1.757 -14.678 -18.310  1.00 73.74           C
ATOM   3817  O   LEU A 253      -1.967 -14.409 -17.129  1.00 73.74           O
ATOM   3818  HA  LEU A 253      -3.708 -14.019 -18.899  1.00 73.74           H
ATOM   3819  CB  LEU A 253      -3.437 -15.933 -19.782  1.00 73.74           C
ATOM   3820 1HB  LEU A 253      -3.983 -15.795 -20.715  1.00 73.74           H
ATOM   3821 2HB  LEU A 253      -2.597 -16.594 -19.999  1.00 73.74           H
ATOM   3822  CG  LEU A 253      -4.359 -16.637 -18.783  1.00 73.74           C
ATOM   3823  HG  LEU A 253      -4.007 -16.412 -17.777  1.00 73.74           H
ATOM   3824  CD1 LEU A 253      -5.790 -16.107 -18.891  1.00 73.74           C
ATOM   3825 1HD1 LEU A 253      -5.798 -15.038 -18.681  1.00 73.74           H
ATOM   3826 2HD1 LEU A 253      -6.167 -16.283 -19.899  1.00 73.74           H
ATOM   3827 3HD1 LEU A 253      -6.424 -16.624 -18.171  1.00 73.74           H
ATOM   3828  CD2 LEU A 253      -4.295 -18.156 -18.955  1.00 73.74           C
ATOM   3829 1HD2 LEU A 253      -4.607 -18.421 -19.965  1.00 73.74           H
ATOM   3830 2HD2 LEU A 253      -3.273 -18.498 -18.789  1.00 73.74           H
ATOM   3831 3HD2 LEU A 253      -4.959 -18.631 -18.233  1.00 73.74           H
ATOM   3832  HN  LEU A 253      -2.398 -14.329 -21.353  1.00 73.74           H
ATOM   3833  N   LYS A 254      -0.586 -15.066 -18.795  1.00 75.83           N
ATOM   3834  CA  LYS A 254       0.562 -15.245 -17.923  1.00 75.83           C
ATOM   3835  C   LYS A 254       0.825 -13.945 -17.160  1.00 75.83           C
ATOM   3836  O   LYS A 254       1.003 -13.960 -15.943  1.00 75.83           O
ATOM   3837  HA  LYS A 254       0.308 -16.022 -17.203  1.00 75.83           H
ATOM   3838  CB  LYS A 254       1.768 -15.744 -18.722  1.00 75.83           C
ATOM   3839 1HB  LYS A 254       1.493 -16.637 -19.283  1.00 75.83           H
ATOM   3840 2HB  LYS A 254       2.065 -14.989 -19.450  1.00 75.83           H
ATOM   3841  CG  LYS A 254       2.946 -16.059 -17.797  1.00 75.83           C
ATOM   3842 1HG  LYS A 254       3.288 -15.144 -17.314  1.00 75.83           H
ATOM   3843 2HG  LYS A 254       2.621 -16.734 -17.005  1.00 75.83           H
ATOM   3844  CD  LYS A 254       4.100 -16.694 -18.575  1.00 75.83           C
ATOM   3845 1HD  LYS A 254       3.760 -17.615 -19.050  1.00 75.83           H
ATOM   3846 2HD  LYS A 254       4.418 -16.023 -19.373  1.00 75.83           H
ATOM   3847  CE  LYS A 254       5.283 -16.996 -17.653  1.00 75.83           C
ATOM   3848 1HE  LYS A 254       5.699 -16.064 -17.269  1.00 75.83           H
ATOM   3849 2HE  LYS A 254       4.943 -17.571 -16.792  1.00 75.83           H
ATOM   3850  NZ  LYS A 254       6.327 -17.751 -18.380  1.00 75.83           N
ATOM   3851 1HZ  LYS A 254       7.112 -17.923 -17.762  1.00 75.83           H
ATOM   3852 2HZ  LYS A 254       5.946 -18.636 -18.697  1.00 75.83           H
ATOM   3853 3HZ  LYS A 254       6.639 -17.212 -19.180  1.00 75.83           H
ATOM   3854  HN  LYS A 254      -0.417 -15.256 -19.762  1.00 75.83           H
ATOM   3855  N   VAL A 255       0.842 -12.851 -17.908  1.00 73.66           N
ATOM   3856  CA  VAL A 255       1.077 -11.544 -17.317  1.00 73.66           C
ATOM   3857  C   VAL A 255       0.085 -11.321 -16.173  1.00 73.66           C
ATOM   3858  O   VAL A 255       0.471 -10.892 -15.087  1.00 73.66           O
ATOM   3859  HA  VAL A 255       2.088 -11.544 -16.909  1.00 73.66           H
ATOM   3860  CB  VAL A 255       1.001 -10.461 -18.394  1.00 73.66           C
ATOM   3861  HB  VAL A 255       0.041 -10.558 -18.900  1.00 73.66           H
ATOM   3862  CG1 VAL A 255       1.065  -9.064 -17.773  1.00 73.66           C
ATOM   3863 1HG1 VAL A 255       0.229  -8.933 -17.086  1.00 73.66           H
ATOM   3864 2HG1 VAL A 255       2.003  -8.951 -17.229  1.00 73.66           H
ATOM   3865 3HG1 VAL A 255       1.009  -8.313 -18.561  1.00 73.66           H
ATOM   3866  CG2 VAL A 255       2.104 -10.648 -19.438  1.00 73.66           C
ATOM   3867 1HG2 VAL A 255       3.078 -10.590 -18.953  1.00 73.66           H
ATOM   3868 2HG2 VAL A 255       1.993 -11.622 -19.914  1.00 73.66           H
ATOM   3869 3HG2 VAL A 255       2.027  -9.865 -20.192  1.00 73.66           H
ATOM   3870  HN  VAL A 255       0.700 -12.847 -18.897  1.00 73.66           H
ATOM   3871  N   THR A 256      -1.173 -11.622 -16.457  1.00 71.39           N
ATOM   3872  CA  THR A 256      -2.248 -11.293 -15.536  1.00 71.39           C
ATOM   3873  C   THR A 256      -2.100 -12.090 -14.238  1.00 71.39           C
ATOM   3874  O   THR A 256      -2.225 -11.536 -13.147  1.00 71.39           O
ATOM   3875  HA  THR A 256      -2.165 -10.238 -15.274  1.00 71.39           H
ATOM   3876  CB  THR A 256      -3.577 -11.538 -16.252  1.00 71.39           C
ATOM   3877  HB  THR A 256      -3.682 -12.587 -16.529  1.00 71.39           H
ATOM   3878  OG1 THR A 256      -3.562 -10.614 -17.337  1.00 71.39           O
ATOM   3879  HG1 THR A 256      -3.458 -11.104 -18.203  1.00 71.39           H
ATOM   3880  CG2 THR A 256      -4.782 -11.109 -15.414  1.00 71.39           C
ATOM   3881 1HG2 THR A 256      -4.711 -10.043 -15.194  1.00 71.39           H
ATOM   3882 2HG2 THR A 256      -4.795 -11.672 -14.481  1.00 71.39           H
ATOM   3883 3HG2 THR A 256      -5.700 -11.305 -15.969  1.00 71.39           H
ATOM   3884  HN  THR A 256      -1.463 -12.081 -17.297  1.00 71.39           H
ATOM   3885  N   ILE A 257      -1.838 -13.379 -14.400  1.00 75.83           N
ATOM   3886  CA  ILE A 257      -1.707 -14.265 -13.256  1.00 75.83           C
ATOM   3887  C   ILE A 257      -0.547 -13.791 -12.379  1.00 75.83           C
ATOM   3888  O   ILE A 257      -0.678 -13.715 -11.158  1.00 75.83           O
ATOM   3889  HA  ILE A 257      -2.629 -14.192 -12.679  1.00 75.83           H
ATOM   3890  CB  ILE A 257      -1.576 -15.718 -13.716  1.00 75.83           C
ATOM   3891  HB  ILE A 257      -0.802 -15.766 -14.482  1.00 75.83           H
ATOM   3892  CG1 ILE A 257      -2.876 -16.210 -14.358  1.00 75.83           C
ATOM   3893 1HG1 ILE A 257      -3.645 -16.315 -13.593  1.00 75.83           H
ATOM   3894 2HG1 ILE A 257      -3.235 -15.470 -15.072  1.00 75.83           H
ATOM   3895  CG2 ILE A 257      -1.129 -16.620 -12.564  1.00 75.83           C
ATOM   3896 1HG2 ILE A 257      -0.161 -16.283 -12.193  1.00 75.83           H
ATOM   3897 2HG2 ILE A 257      -1.863 -16.573 -11.760  1.00 75.83           H
ATOM   3898 3HG2 ILE A 257      -1.044 -17.648 -12.919  1.00 75.83           H
ATOM   3899  CD1 ILE A 257      -2.665 -17.550 -15.065  1.00 75.83           C
ATOM   3900 1HD1 ILE A 257      -1.912 -17.435 -15.845  1.00 75.83           H
ATOM   3901 2HD1 ILE A 257      -2.329 -18.294 -14.342  1.00 75.83           H
ATOM   3902 3HD1 ILE A 257      -3.604 -17.876 -15.512  1.00 75.83           H
ATOM   3903  HN  ILE A 257      -1.715 -13.817 -15.290  1.00 75.83           H
ATOM   3904  N   THR A 258       0.562 -13.484 -13.035  1.00 79.64           N
ATOM   3905  CA  THR A 258       1.773 -13.109 -12.325  1.00 79.64           C
ATOM   3906  C   THR A 258       1.507 -11.908 -11.415  1.00 79.64           C
ATOM   3907  O   THR A 258       1.916 -11.900 -10.255  1.00 79.64           O
ATOM   3908  HA  THR A 258       2.065 -13.939 -11.681  1.00 79.64           H
ATOM   3909  CB  THR A 258       2.870 -12.855 -13.361  1.00 79.64           C
ATOM   3910  HB  THR A 258       2.604 -12.023 -14.013  1.00 79.64           H
ATOM   3911  OG1 THR A 258       3.035 -14.114 -14.007  1.00 79.64           O
ATOM   3912  HG1 THR A 258       2.402 -14.189 -14.777  1.00 79.64           H
ATOM   3913  CG2 THR A 258       4.231 -12.584 -12.718  1.00 79.64           C
ATOM   3914 1HG2 THR A 258       4.528 -13.446 -12.119  1.00 79.64           H
ATOM   3915 2HG2 THR A 258       4.163 -11.704 -12.079  1.00 79.64           H
ATOM   3916 3HG2 THR A 258       4.973 -12.411 -13.497  1.00 79.64           H
ATOM   3917  HN  THR A 258       0.642 -13.489 -14.032  1.00 79.64           H
ATOM   3918  N   VAL A 259       0.822 -10.921 -11.976  1.00 75.03           N
ATOM   3919  CA  VAL A 259       0.550  -9.693 -11.250  1.00 75.03           C
ATOM   3920  C   VAL A 259      -0.305 -10.010 -10.021  1.00 75.03           C
ATOM   3921  O   VAL A 259      -0.027  -9.526  -8.925  1.00 75.03           O
ATOM   3922  HA  VAL A 259       1.506  -9.289 -10.916  1.00 75.03           H
ATOM   3923  CB  VAL A 259      -0.099  -8.667 -12.181  1.00 75.03           C
ATOM   3924  HB  VAL A 259      -0.963  -9.139 -12.649  1.00 75.03           H
ATOM   3925  CG1 VAL A 259      -0.595  -7.450 -11.397  1.00 75.03           C
ATOM   3926 1HG1 VAL A 259      -1.332  -7.769 -10.660  1.00 75.03           H
ATOM   3927 2HG1 VAL A 259       0.246  -6.978 -10.890  1.00 75.03           H
ATOM   3928 3HG1 VAL A 259      -1.051  -6.737 -12.084  1.00 75.03           H
ATOM   3929  CG2 VAL A 259       0.866  -8.248 -13.292  1.00 75.03           C
ATOM   3930 1HG2 VAL A 259       1.758  -7.803 -12.850  1.00 75.03           H
ATOM   3931 2HG2 VAL A 259       1.148  -9.123 -13.878  1.00 75.03           H
ATOM   3932 3HG2 VAL A 259       0.379  -7.519 -13.940  1.00 75.03           H
ATOM   3933  HN  VAL A 259       0.457 -10.952 -12.906  1.00 75.03           H
ATOM   3934  N   LEU A 260      -1.329 -10.820 -10.246  1.00 76.42           N
ATOM   3935  CA  LEU A 260      -2.259 -11.163  -9.184  1.00 76.42           C
ATOM   3936  C   LEU A 260      -1.506 -11.888  -8.066  1.00 76.42           C
ATOM   3937  O   LEU A 260      -1.678 -11.570  -6.890  1.00 76.42           O
ATOM   3938  HA  LEU A 260      -2.657 -10.231  -8.784  1.00 76.42           H
ATOM   3939  CB  LEU A 260      -3.442 -11.957  -9.743  1.00 76.42           C
ATOM   3940 1HB  LEU A 260      -3.976 -11.324 -10.452  1.00 76.42           H
ATOM   3941 2HB  LEU A 260      -3.052 -12.806 -10.304  1.00 76.42           H
ATOM   3942  CG  LEU A 260      -4.445 -12.480  -8.713  1.00 76.42           C
ATOM   3943  HG  LEU A 260      -3.914 -13.131  -8.018  1.00 76.42           H
ATOM   3944  CD1 LEU A 260      -5.039 -11.332  -7.893  1.00 76.42           C
ATOM   3945 1HD1 LEU A 260      -4.239 -10.810  -7.368  1.00 76.42           H
ATOM   3946 2HD1 LEU A 260      -5.551 -10.638  -8.559  1.00 76.42           H
ATOM   3947 3HD1 LEU A 260      -5.749 -11.732  -7.169  1.00 76.42           H
ATOM   3948  CD2 LEU A 260      -5.529 -13.326  -9.384  1.00 76.42           C
ATOM   3949 1HD2 LEU A 260      -6.063 -12.718 -10.115  1.00 76.42           H
ATOM   3950 2HD2 LEU A 260      -5.068 -14.176  -9.886  1.00 76.42           H
ATOM   3951 3HD2 LEU A 260      -6.229 -13.685  -8.630  1.00 76.42           H
ATOM   3952  HN  LEU A 260      -1.527 -11.239 -11.132  1.00 76.42           H
ATOM   3953  N   THR A 261      -0.687 -12.847  -8.473  1.00 83.14           N
ATOM   3954  CA  THR A 261       0.010 -13.691  -7.518  1.00 83.14           C
ATOM   3955  C   THR A 261       0.934 -12.848  -6.636  1.00 83.14           C
ATOM   3956  O   THR A 261       0.998 -13.051  -5.425  1.00 83.14           O
ATOM   3957  HA  THR A 261      -0.729 -14.148  -6.860  1.00 83.14           H
ATOM   3958  CB  THR A 261       0.744 -14.782  -8.299  1.00 83.14           C
ATOM   3959  HB  THR A 261       1.502 -14.350  -8.952  1.00 83.14           H
ATOM   3960  OG1 THR A 261      -0.297 -15.500  -8.955  1.00 83.14           O
ATOM   3961  HG1 THR A 261      -0.511 -15.068  -9.831  1.00 83.14           H
ATOM   3962  CG2 THR A 261       1.393 -15.822  -7.383  1.00 83.14           C
ATOM   3963 1HG2 THR A 261       0.625 -16.302  -6.776  1.00 83.14           H
ATOM   3964 2HG2 THR A 261       2.116 -15.331  -6.731  1.00 83.14           H
ATOM   3965 3HG2 THR A 261       1.901 -16.573  -7.988  1.00 83.14           H
ATOM   3966  HN  THR A 261      -0.498 -13.050  -9.434  1.00 83.14           H
ATOM   3967  N   VAL A 262       1.627 -11.919  -7.279  1.00 83.82           N
ATOM   3968  CA  VAL A 262       2.606 -11.100  -6.584  1.00 83.82           C
ATOM   3969  C   VAL A 262       1.895 -10.247  -5.532  1.00 83.82           C
ATOM   3970  O   VAL A 262       2.380 -10.106  -4.410  1.00 83.82           O
ATOM   3971  HA  VAL A 262       3.299 -11.773  -6.079  1.00 83.82           H
ATOM   3972  CB  VAL A 262       3.402 -10.268  -7.591  1.00 83.82           C
ATOM   3973  HB  VAL A 262       2.690  -9.737  -8.224  1.00 83.82           H
ATOM   3974  CG1 VAL A 262       4.266  -9.225  -6.879  1.00 83.82           C
ATOM   3975 1HG1 VAL A 262       3.627  -8.558  -6.301  1.00 83.82           H
ATOM   3976 2HG1 VAL A 262       4.965  -9.728  -6.211  1.00 83.82           H
ATOM   3977 3HG1 VAL A 262       4.821  -8.648  -7.618  1.00 83.82           H
ATOM   3978  CG2 VAL A 262       4.254 -11.165  -8.491  1.00 83.82           C
ATOM   3979 1HG2 VAL A 262       4.953 -11.735  -7.879  1.00 83.82           H
ATOM   3980 2HG2 VAL A 262       3.607 -11.850  -9.039  1.00 83.82           H
ATOM   3981 3HG2 VAL A 262       4.809 -10.547  -9.198  1.00 83.82           H
ATOM   3982  HN  VAL A 262       1.529 -11.723  -8.255  1.00 83.82           H
ATOM   3983  N   PHE A 263       0.757  -9.698  -5.932  1.00 78.57           N
ATOM   3984  CA  PHE A 263      -0.022  -8.856  -5.040  1.00 78.57           C
ATOM   3985  C   PHE A 263      -0.504  -9.646  -3.821  1.00 78.57           C
ATOM   3986  O   PHE A 263      -0.306  -9.221  -2.684  1.00 78.57           O
ATOM   3987  HA  PHE A 263       0.629  -8.045  -4.711  1.00 78.57           H
ATOM   3988  CB  PHE A 263      -1.237  -8.369  -5.831  1.00 78.57           C
ATOM   3989 1HB  PHE A 263      -0.892  -7.855  -6.728  1.00 78.57           H
ATOM   3990 2HB  PHE A 263      -1.813  -9.234  -6.161  1.00 78.57           H
ATOM   3991  CG  PHE A 263      -2.157  -7.432  -5.046  1.00 78.57           C
ATOM   3992  CD1 PHE A 263      -3.137  -7.947  -4.256  1.00 78.57           C
ATOM   3993  HD1 PHE A 263      -3.267  -9.026  -4.182  1.00 78.57           H
ATOM   3994  CD2 PHE A 263      -1.995  -6.085  -5.138  1.00 78.57           C
ATOM   3995  HD2 PHE A 263      -1.210  -5.673  -5.772  1.00 78.57           H
ATOM   3996  CE1 PHE A 263      -3.991  -7.077  -3.527  1.00 78.57           C
ATOM   3997  HE1 PHE A 263      -4.776  -7.489  -2.893  1.00 78.57           H
ATOM   3998  CE2 PHE A 263      -2.849  -5.216  -4.409  1.00 78.57           C
ATOM   3999  HE2 PHE A 263      -2.719  -4.136  -4.483  1.00 78.57           H
ATOM   4000  CZ  PHE A 263      -3.829  -5.730  -3.619  1.00 78.57           C
ATOM   4001  HZ  PHE A 263      -4.484  -5.063  -3.059  1.00 78.57           H
ATOM   4002  HN  PHE A 263       0.367  -9.821  -6.844  1.00 78.57           H
ATOM   4003  N   VAL A 264      -1.128 -10.781  -4.101  1.00 83.61           N
ATOM   4004  CA  VAL A 264      -1.755 -11.568  -3.053  1.00 83.61           C
ATOM   4005  C   VAL A 264      -0.694 -11.994  -2.036  1.00 83.61           C
ATOM   4006  O   VAL A 264      -0.896 -11.860  -0.831  1.00 83.61           O
ATOM   4007  HA  VAL A 264      -2.484 -10.929  -2.553  1.00 83.61           H
ATOM   4008  CB  VAL A 264      -2.505 -12.752  -3.666  1.00 83.61           C
ATOM   4009  HB  VAL A 264      -1.815 -13.283  -4.322  1.00 83.61           H
ATOM   4010  CG1 VAL A 264      -2.968 -13.728  -2.583  1.00 83.61           C
ATOM   4011 1HG1 VAL A 264      -2.102 -14.106  -2.040  1.00 83.61           H
ATOM   4012 2HG1 VAL A 264      -3.634 -13.213  -1.890  1.00 83.61           H
ATOM   4013 3HG1 VAL A 264      -3.498 -14.560  -3.046  1.00 83.61           H
ATOM   4014  CG2 VAL A 264      -3.686 -12.274  -4.514  1.00 83.61           C
ATOM   4015 1HG2 VAL A 264      -4.377 -11.708  -3.889  1.00 83.61           H
ATOM   4016 2HG2 VAL A 264      -3.320 -11.637  -5.319  1.00 83.61           H
ATOM   4017 3HG2 VAL A 264      -4.202 -13.136  -4.938  1.00 83.61           H
ATOM   4018  HN  VAL A 264      -1.208 -11.163  -5.022  1.00 83.61           H
ATOM   4019  N   LEU A 265       0.413 -12.498  -2.561  1.00 87.87           N
ATOM   4020  CA  LEU A 265       1.437 -13.092  -1.718  1.00 87.87           C
ATOM   4021  C   LEU A 265       2.059 -12.008  -0.837  1.00 87.87           C
ATOM   4022  O   LEU A 265       2.534 -12.292   0.262  1.00 87.87           O
ATOM   4023  HA  LEU A 265       0.946 -13.822  -1.073  1.00 87.87           H
ATOM   4024  CB  LEU A 265       2.456 -13.853  -2.569  1.00 87.87           C
ATOM   4025 1HB  LEU A 265       2.801 -13.193  -3.364  1.00 87.87           H
ATOM   4026 2HB  LEU A 265       3.321 -14.081  -1.946  1.00 87.87           H
ATOM   4027  CG  LEU A 265       1.962 -15.155  -3.203  1.00 87.87           C
ATOM   4028  HG  LEU A 265       1.116 -14.920  -3.850  1.00 87.87           H
ATOM   4029  CD1 LEU A 265       3.044 -15.781  -4.084  1.00 87.87           C
ATOM   4030 1HD1 LEU A 265       3.314 -15.085  -4.879  1.00 87.87           H
ATOM   4031 2HD1 LEU A 265       3.924 -15.999  -3.479  1.00 87.87           H
ATOM   4032 3HD1 LEU A 265       2.667 -16.705  -4.522  1.00 87.87           H
ATOM   4033  CD2 LEU A 265       1.457 -16.128  -2.136  1.00 87.87           C
ATOM   4034 1HD2 LEU A 265       2.268 -16.361  -1.445  1.00 87.87           H
ATOM   4035 2HD2 LEU A 265       0.633 -15.671  -1.588  1.00 87.87           H
ATOM   4036 3HD2 LEU A 265       1.112 -17.045  -2.614  1.00 87.87           H
ATOM   4037  HN  LEU A 265       0.616 -12.504  -3.540  1.00 87.87           H
ATOM   4038  N   SER A 266       2.036 -10.787  -1.351  1.00 87.72           N
ATOM   4039  CA  SER A 266       2.690  -9.678  -0.677  1.00 87.72           C
ATOM   4040  C   SER A 266       1.748  -9.069   0.363  1.00 87.72           C
ATOM   4041  O   SER A 266       2.172  -8.731   1.467  1.00 87.72           O
ATOM   4042  HA  SER A 266       3.566 -10.111  -0.193  1.00 87.72           H
ATOM   4043  CB  SER A 266       3.137  -8.611  -1.678  1.00 87.72           C
ATOM   4044 1HB  SER A 266       3.600  -7.782  -1.142  1.00 87.72           H
ATOM   4045 2HB  SER A 266       3.899  -9.029  -2.337  1.00 87.72           H
ATOM   4046  OG  SER A 266       2.050  -8.123  -2.459  1.00 87.72           O
ATOM   4047  HG  SER A 266       1.987  -8.635  -3.316  1.00 87.72           H
ATOM   4048  HN  SER A 266       1.582 -10.550  -2.210  1.00 87.72           H
ATOM   4049  N   GLN A 267       0.488  -8.947  -0.026  1.00 86.49           N
ATOM   4050  CA  GLN A 267      -0.461  -8.160   0.744  1.00 86.49           C
ATOM   4051  C   GLN A 267      -1.188  -9.048   1.756  1.00 86.49           C
ATOM   4052  O   GLN A 267      -1.509  -8.605   2.857  1.00 86.49           O
ATOM   4053  HA  GLN A 267       0.138  -7.416   1.268  1.00 86.49           H
ATOM   4054  CB  GLN A 267      -1.455  -7.447  -0.174  1.00 86.49           C
ATOM   4055 1HB  GLN A 267      -1.961  -8.177  -0.805  1.00 86.49           H
ATOM   4056 2HB  GLN A 267      -2.223  -6.957   0.425  1.00 86.49           H
ATOM   4057  CG  GLN A 267      -0.747  -6.412  -1.051  1.00 86.49           C
ATOM   4058 1HG  GLN A 267       0.016  -6.903  -1.655  1.00 86.49           H
ATOM   4059 2HG  GLN A 267      -1.462  -5.964  -1.741  1.00 86.49           H
ATOM   4060  CD  GLN A 267      -0.102  -5.319  -0.196  1.00 86.49           C
ATOM   4061  OE1 GLN A 267      -0.637  -4.887   0.812  1.00 86.49           O
ATOM   4062  NE2 GLN A 267       1.073  -4.897  -0.653  1.00 86.49           N
ATOM   4063 1HE2 GLN A 267       1.456  -5.293  -1.488  1.00 86.49           H
ATOM   4064 2HE2 GLN A 267       1.573  -4.183  -0.163  1.00 86.49           H
ATOM   4065  HN  GLN A 267       0.113  -9.372  -0.850  1.00 86.49           H
ATOM   4066  N   PHE A 268      -1.427 -10.285   1.346  1.00 89.18           N
ATOM   4067  CA  PHE A 268      -2.276 -11.178   2.116  1.00 89.18           C
ATOM   4068  C   PHE A 268      -1.747 -11.343   3.542  1.00 89.18           C
ATOM   4069  O   PHE A 268      -2.485 -11.150   4.507  1.00 89.18           O
ATOM   4070  HA  PHE A 268      -3.270 -10.732   2.147  1.00 89.18           H
ATOM   4071  CB  PHE A 268      -2.248 -12.537   1.414  1.00 89.18           C
ATOM   4072 1HB  PHE A 268      -2.546 -12.404   0.374  1.00 89.18           H
ATOM   4073 2HB  PHE A 268      -1.223 -12.910   1.406  1.00 89.18           H
ATOM   4074  CG  PHE A 268      -3.153 -13.589   2.059  1.00 89.18           C
ATOM   4075  CD1 PHE A 268      -2.618 -14.543   2.866  1.00 89.18           C
ATOM   4076  HD1 PHE A 268      -1.544 -14.559   3.055  1.00 89.18           H
ATOM   4077  CD2 PHE A 268      -4.492 -13.570   1.824  1.00 89.18           C
ATOM   4078  HD2 PHE A 268      -4.921 -12.805   1.176  1.00 89.18           H
ATOM   4079  CE1 PHE A 268      -3.458 -15.520   3.465  1.00 89.18           C
ATOM   4080  HE1 PHE A 268      -3.029 -16.285   4.112  1.00 89.18           H
ATOM   4081  CE2 PHE A 268      -5.332 -14.546   2.422  1.00 89.18           C
ATOM   4082  HE2 PHE A 268      -6.406 -14.531   2.234  1.00 89.18           H
ATOM   4083  CZ  PHE A 268      -4.797 -15.500   3.230  1.00 89.18           C
ATOM   4084  HZ  PHE A 268      -5.442 -16.250   3.689  1.00 89.18           H
ATOM   4085  HN  PHE A 268      -1.052 -10.678   0.506  1.00 89.18           H
ATOM   4086  N   PRO A 269      -0.466 -11.700   3.701  1.00 93.22           N
ATOM   4087  CA  PRO A 269       0.076 -11.997   5.029  1.00 93.22           C
ATOM   4088  C   PRO A 269      -0.182 -10.875   6.021  1.00 93.22           C
ATOM   4089  O   PRO A 269      -0.584 -11.125   7.156  1.00 93.22           O
ATOM   4090  HA  PRO A 269      -0.423 -12.870   5.450  1.00 93.22           H
ATOM   4091  CB  PRO A 269       1.571 -12.198   4.774  1.00 93.22           C
ATOM   4092 1HB  PRO A 269       2.127 -11.269   4.900  1.00 93.22           H
ATOM   4093 2HB  PRO A 269       2.002 -12.923   5.465  1.00 93.22           H
ATOM   4094  CG  PRO A 269       1.620 -12.694   3.334  1.00 93.22           C
ATOM   4095 1HG  PRO A 269       2.605 -12.550   2.890  1.00 93.22           H
ATOM   4096 2HG  PRO A 269       1.407 -13.761   3.266  1.00 93.22           H
ATOM   4097  CD  PRO A 269       0.556 -11.854   2.649  1.00 93.22           C
ATOM   4098 1HD  PRO A 269       0.947 -10.888   2.327  1.00 93.22           H
ATOM   4099 2HD  PRO A 269       0.161 -12.346   1.760  1.00 93.22           H
ATOM   4100  N   TYR A 270       0.058  -9.656   5.562  1.00 92.04           N
ATOM   4101  CA  TYR A 270      -0.050  -8.495   6.429  1.00 92.04           C
ATOM   4102  C   TYR A 270      -1.493  -8.293   6.896  1.00 92.04           C
ATOM   4103  O   TYR A 270      -1.737  -8.031   8.073  1.00 92.04           O
ATOM   4104  HA  TYR A 270       0.585  -8.663   7.298  1.00 92.04           H
ATOM   4105  CB  TYR A 270       0.371  -7.293   5.580  1.00 92.04           C
ATOM   4106 1HB  TYR A 270       1.441  -7.357   5.384  1.00 92.04           H
ATOM   4107 2HB  TYR A 270      -0.133  -7.349   4.615  1.00 92.04           H
ATOM   4108  CG  TYR A 270       0.064  -5.939   6.222  1.00 92.04           C
ATOM   4109  CD1 TYR A 270      -0.870  -5.100   5.649  1.00 92.04           C
ATOM   4110  HD1 TYR A 270      -1.389  -5.402   4.739  1.00 92.04           H
ATOM   4111  CD2 TYR A 270       0.720  -5.557   7.374  1.00 92.04           C
ATOM   4112  HD2 TYR A 270       1.458  -6.220   7.826  1.00 92.04           H
ATOM   4113  CE1 TYR A 270      -1.159  -3.825   6.253  1.00 92.04           C
ATOM   4114  HE1 TYR A 270      -1.895  -3.153   5.811  1.00 92.04           H
ATOM   4115  CE2 TYR A 270       0.431  -4.282   7.978  1.00 92.04           C
ATOM   4116  HE2 TYR A 270       0.943  -3.968   8.888  1.00 92.04           H
ATOM   4117  CZ  TYR A 270      -0.494  -3.479   7.388  1.00 92.04           C
ATOM   4118  OH  TYR A 270      -0.768  -2.276   7.959  1.00 92.04           O
ATOM   4119  HH  TYR A 270      -0.309  -2.205   8.845  1.00 92.04           H
ATOM   4120  HN  TYR A 270       0.323  -9.455   4.618  1.00 92.04           H
ATOM   4121  N   ASN A 271      -2.412  -8.422   5.950  1.00 89.93           N
ATOM   4122  CA  ASN A 271      -3.811  -8.142   6.223  1.00 89.93           C
ATOM   4123  C   ASN A 271      -4.378  -9.235   7.132  1.00 89.93           C
ATOM   4124  O   ASN A 271      -5.334  -9.000   7.869  1.00 89.93           O
ATOM   4125  HA  ASN A 271      -3.820  -7.160   6.696  1.00 89.93           H
ATOM   4126  CB  ASN A 271      -4.632  -8.128   4.932  1.00 89.93           C
ATOM   4127 1HB  ASN A 271      -4.385  -9.003   4.330  1.00 89.93           H
ATOM   4128 2HB  ASN A 271      -5.693  -8.195   5.170  1.00 89.93           H
ATOM   4129  CG  ASN A 271      -4.364  -6.856   4.125  1.00 89.93           C
ATOM   4130  OD1 ASN A 271      -4.712  -5.755   4.519  1.00 89.93           O
ATOM   4131  ND2 ASN A 271      -3.726  -7.067   2.977  1.00 89.93           N
ATOM   4132 1HD2 ASN A 271      -3.468  -7.996   2.712  1.00 89.93           H
ATOM   4133 2HD2 ASN A 271      -3.505  -6.297   2.379  1.00 89.93           H
ATOM   4134  HN  ASN A 271      -2.213  -8.712   5.014  1.00 89.93           H
ATOM   4135  N   CYS A 272      -3.764 -10.406   7.049  1.00 92.79           N
ATOM   4136  CA  CYS A 272      -4.103 -11.493   7.951  1.00 92.79           C
ATOM   4137  C   CYS A 272      -3.819 -11.036   9.383  1.00 92.79           C
ATOM   4138  O   CYS A 272      -4.660 -11.195  10.267  1.00 92.79           O
ATOM   4139  HA  CYS A 272      -5.165 -11.696   7.812  1.00 92.79           H
ATOM   4140  CB  CYS A 272      -3.344 -12.776   7.601  1.00 92.79           C
ATOM   4141 1HB  CYS A 272      -2.287 -12.555   7.458  1.00 92.79           H
ATOM   4142 2HB  CYS A 272      -3.413 -13.485   8.426  1.00 92.79           H
ATOM   4143  SG  CYS A 272      -4.039 -13.518   6.079  1.00 92.79           S
ATOM   4144  HG  CYS A 272      -3.461 -12.669   5.234  1.00 92.79           H
ATOM   4145  HN  CYS A 272      -3.049 -10.616   6.383  1.00 92.79           H
ATOM   4146  N   ILE A 273      -2.632 -10.477   9.568  1.00 93.68           N
ATOM   4147  CA  ILE A 273      -2.213 -10.029  10.885  1.00 93.68           C
ATOM   4148  C   ILE A 273      -3.082  -8.847  11.318  1.00 93.68           C
ATOM   4149  O   ILE A 273      -3.466  -8.748  12.483  1.00 93.68           O
ATOM   4150  HA  ILE A 273      -2.380 -10.853  11.579  1.00 93.68           H
ATOM   4151  CB  ILE A 273      -0.713  -9.726  10.895  1.00 93.68           C
ATOM   4152  HB  ILE A 273      -0.510  -8.983  10.124  1.00 93.68           H
ATOM   4153  CG1 ILE A 273       0.101 -10.973  10.547  1.00 93.68           C
ATOM   4154 1HG1 ILE A 273      -0.195 -11.342   9.565  1.00 93.68           H
ATOM   4155 2HG1 ILE A 273       1.159 -10.716  10.485  1.00 93.68           H
ATOM   4156  CG2 ILE A 273      -0.286  -9.118  12.233  1.00 93.68           C
ATOM   4157 1HG2 ILE A 273      -0.831  -8.189  12.400  1.00 93.68           H
ATOM   4158 2HG2 ILE A 273      -0.506  -9.819  13.037  1.00 93.68           H
ATOM   4159 3HG2 ILE A 273       0.784  -8.912  12.213  1.00 93.68           H
ATOM   4160  CD1 ILE A 273      -0.102 -12.071  11.593  1.00 93.68           C
ATOM   4161 1HD1 ILE A 273       0.218 -11.706  12.569  1.00 93.68           H
ATOM   4162 2HD1 ILE A 273      -1.157 -12.342  11.634  1.00 93.68           H
ATOM   4163 3HD1 ILE A 273       0.488 -12.946  11.321  1.00 93.68           H
ATOM   4164  HN  ILE A 273      -1.964 -10.329   8.839  1.00 93.68           H
ATOM   4165  N   LEU A 274      -3.368  -7.980  10.358  1.00 92.08           N
ATOM   4166  CA  LEU A 274      -4.165  -6.797  10.631  1.00 92.08           C
ATOM   4167  C   LEU A 274      -5.551  -7.223  11.120  1.00 92.08           C
ATOM   4168  O   LEU A 274      -6.143  -6.562  11.972  1.00 92.08           O
ATOM   4169  HA  LEU A 274      -3.671  -6.247  11.431  1.00 92.08           H
ATOM   4170  CB  LEU A 274      -4.200  -5.880   9.406  1.00 92.08           C
ATOM   4171 1HB  LEU A 274      -3.184  -5.776   9.026  1.00 92.08           H
ATOM   4172 2HB  LEU A 274      -4.783  -6.371   8.626  1.00 92.08           H
ATOM   4173  CG  LEU A 274      -4.777  -4.481   9.632  1.00 92.08           C
ATOM   4174  HG  LEU A 274      -5.729  -4.584  10.152  1.00 92.08           H
ATOM   4175  CD1 LEU A 274      -3.859  -3.648  10.529  1.00 92.08           C
ATOM   4176 1HD1 LEU A 274      -3.750  -4.141  11.495  1.00 92.08           H
ATOM   4177 2HD1 LEU A 274      -2.881  -3.551  10.058  1.00 92.08           H
ATOM   4178 3HD1 LEU A 274      -4.293  -2.659  10.673  1.00 92.08           H
ATOM   4179  CD2 LEU A 274      -5.063  -3.785   8.300  1.00 92.08           C
ATOM   4180 1HD2 LEU A 274      -4.137  -3.694   7.731  1.00 92.08           H
ATOM   4181 2HD2 LEU A 274      -5.783  -4.372   7.730  1.00 92.08           H
ATOM   4182 3HD2 LEU A 274      -5.472  -2.792   8.489  1.00 92.08           H
ATOM   4183  HN  LEU A 274      -3.064  -8.076   9.410  1.00 92.08           H
ATOM   4184  N   LEU A 275      -6.028  -8.324  10.559  1.00 93.60           N
ATOM   4185  CA  LEU A 275      -7.313  -8.872  10.961  1.00 93.60           C
ATOM   4186  C   LEU A 275      -7.245  -9.294  12.431  1.00 93.60           C
ATOM   4187  O   LEU A 275      -8.137  -8.971  13.214  1.00 93.60           O
ATOM   4188  HA  LEU A 275      -8.052  -8.077  10.864  1.00 93.60           H
ATOM   4189  CB  LEU A 275      -7.733 -10.000  10.017  1.00 93.60           C
ATOM   4190 1HB  LEU A 275      -7.816  -9.592   9.009  1.00 93.60           H
ATOM   4191 2HB  LEU A 275      -6.937 -10.744   9.994  1.00 93.60           H
ATOM   4192  CG  LEU A 275      -9.046 -10.708  10.360  1.00 93.60           C
ATOM   4193  HG  LEU A 275      -8.976 -11.081  11.381  1.00 93.60           H
ATOM   4194  CD1 LEU A 275     -10.223  -9.731  10.315  1.00 93.60           C
ATOM   4195 1HD1 LEU A 275     -10.059  -8.931  11.036  1.00 93.60           H
ATOM   4196 2HD1 LEU A 275     -10.306  -9.307   9.314  1.00 93.60           H
ATOM   4197 3HD1 LEU A 275     -11.143 -10.260  10.563  1.00 93.60           H
ATOM   4198  CD2 LEU A 275      -9.270 -11.918   9.451  1.00 93.60           C
ATOM   4199 1HD2 LEU A 275      -9.311 -11.590   8.412  1.00 93.60           H
ATOM   4200 2HD2 LEU A 275      -8.449 -12.624   9.577  1.00 93.60           H
ATOM   4201 3HD2 LEU A 275     -10.210 -12.402   9.716  1.00 93.60           H
ATOM   4202  HN  LEU A 275      -5.554  -8.839   9.845  1.00 93.60           H
ATOM   4203  N   VAL A 276      -6.179 -10.008  12.760  1.00 94.71           N
ATOM   4204  CA  VAL A 276      -5.988 -10.484  14.119  1.00 94.71           C
ATOM   4205  C   VAL A 276      -5.992  -9.292  15.078  1.00 94.71           C
ATOM   4206  O   VAL A 276      -6.650  -9.328  16.116  1.00 94.71           O
ATOM   4207  HA  VAL A 276      -6.830 -11.132  14.362  1.00 94.71           H
ATOM   4208  CB  VAL A 276      -4.708 -11.317  14.207  1.00 94.71           C
ATOM   4209  HB  VAL A 276      -3.891 -10.721  13.800  1.00 94.71           H
ATOM   4210  CG1 VAL A 276      -4.368 -11.650  15.661  1.00 94.71           C
ATOM   4211 1HG1 VAL A 276      -4.223 -10.726  16.221  1.00 94.71           H
ATOM   4212 2HG1 VAL A 276      -5.186 -12.218  16.104  1.00 94.71           H
ATOM   4213 3HG1 VAL A 276      -3.454 -12.243  15.694  1.00 94.71           H
ATOM   4214  CG2 VAL A 276      -4.824 -12.590  13.366  1.00 94.71           C
ATOM   4215 1HG2 VAL A 276      -5.657 -13.191  13.730  1.00 94.71           H
ATOM   4216 2HG2 VAL A 276      -4.996 -12.323  12.323  1.00 94.71           H
ATOM   4217 3HG2 VAL A 276      -3.900 -13.164  13.446  1.00 94.71           H
ATOM   4218  HN  VAL A 276      -5.455 -10.261  12.118  1.00 94.71           H
ATOM   4219  N   GLN A 277      -5.249  -8.263  14.695  1.00 93.35           N
ATOM   4220  CA  GLN A 277      -5.142  -7.070  15.518  1.00 93.35           C
ATOM   4221  C   GLN A 277      -6.515  -6.416  15.686  1.00 93.35           C
ATOM   4222  O   GLN A 277      -6.811  -5.847  16.736  1.00 93.35           O
ATOM   4223  HA  GLN A 277      -4.777  -7.417  16.485  1.00 93.35           H
ATOM   4224  CB  GLN A 277      -4.133  -6.084  14.926  1.00 93.35           C
ATOM   4225 1HB  GLN A 277      -4.317  -5.969  13.857  1.00 93.35           H
ATOM   4226 2HB  GLN A 277      -4.269  -5.103  15.380  1.00 93.35           H
ATOM   4227  CG  GLN A 277      -2.699  -6.564  15.153  1.00 93.35           C
ATOM   4228 1HG  GLN A 277      -2.529  -6.723  16.218  1.00 93.35           H
ATOM   4229 2HG  GLN A 277      -2.550  -7.525  14.660  1.00 93.35           H
ATOM   4230  CD  GLN A 277      -1.689  -5.548  14.617  1.00 93.35           C
ATOM   4231  OE1 GLN A 277      -1.987  -4.728  13.764  1.00 93.35           O
ATOM   4232  NE2 GLN A 277      -0.480  -5.646  15.163  1.00 93.35           N
ATOM   4233 1HE2 GLN A 277      -0.301  -6.342  15.859  1.00 93.35           H
ATOM   4234 2HE2 GLN A 277       0.250  -5.025  14.877  1.00 93.35           H
ATOM   4235  HN  GLN A 277      -4.728  -8.236  13.842  1.00 93.35           H
ATOM   4236  N   THR A 278      -7.316  -6.519  14.636  1.00 93.17           N
ATOM   4237  CA  THR A 278      -8.642  -5.925  14.645  1.00 93.17           C
ATOM   4238  C   THR A 278      -9.545  -6.652  15.644  1.00 93.17           C
ATOM   4239  O   THR A 278     -10.261  -6.016  16.416  1.00 93.17           O
ATOM   4240  HA  THR A 278      -8.554  -4.893  14.986  1.00 93.17           H
ATOM   4241  CB  THR A 278      -9.180  -5.946  13.213  1.00 93.17           C
ATOM   4242  HB  THR A 278      -9.335  -6.969  12.871  1.00 93.17           H
ATOM   4243  OG1 THR A 278      -8.228  -5.188  12.473  1.00 93.17           O
ATOM   4244  HG1 THR A 278      -7.552  -5.798  12.059  1.00 93.17           H
ATOM   4245  CG2 THR A 278     -10.482  -5.156  13.065  1.00 93.17           C
ATOM   4246 1HG2 THR A 278     -10.310  -4.116  13.343  1.00 93.17           H
ATOM   4247 2HG2 THR A 278     -11.243  -5.585  13.716  1.00 93.17           H
ATOM   4248 3HG2 THR A 278     -10.820  -5.204  12.030  1.00 93.17           H
ATOM   4249  HN  THR A 278      -7.073  -6.995  13.791  1.00 93.17           H
ATOM   4250  N   ILE A 279      -9.480  -7.974  15.598  1.00 94.66           N
ATOM   4251  CA  ILE A 279     -10.296  -8.795  16.477  1.00 94.66           C
ATOM   4252  C   ILE A 279      -9.889  -8.538  17.929  1.00 94.66           C
ATOM   4253  O   ILE A 279     -10.744  -8.404  18.803  1.00 94.66           O
ATOM   4254  HA  ILE A 279     -11.332  -8.481  16.348  1.00 94.66           H
ATOM   4255  CB  ILE A 279     -10.213 -10.266  16.066  1.00 94.66           C
ATOM   4256  HB  ILE A 279      -9.162 -10.550  16.021  1.00 94.66           H
ATOM   4257  CG1 ILE A 279     -10.799 -10.479  14.669  1.00 94.66           C
ATOM   4258 1HG1 ILE A 279     -11.886 -10.401  14.711  1.00 94.66           H
ATOM   4259 2HG1 ILE A 279     -10.449  -9.693  14.000  1.00 94.66           H
ATOM   4260  CG2 ILE A 279     -10.879 -11.165  17.110  1.00 94.66           C
ATOM   4261 1HG2 ILE A 279     -10.377 -11.041  18.069  1.00 94.66           H
ATOM   4262 2HG2 ILE A 279     -11.929 -10.889  17.211  1.00 94.66           H
ATOM   4263 3HG2 ILE A 279     -10.806 -12.205  16.793  1.00 94.66           H
ATOM   4264  CD1 ILE A 279     -10.402 -11.847  14.110  1.00 94.66           C
ATOM   4265 1HD1 ILE A 279      -9.316 -11.912  14.047  1.00 94.66           H
ATOM   4266 2HD1 ILE A 279     -10.775 -12.631  14.769  1.00 94.66           H
ATOM   4267 3HD1 ILE A 279     -10.832 -11.972  13.116  1.00 94.66           H
ATOM   4268  HN  ILE A 279      -8.886  -8.484  14.975  1.00 94.66           H
ATOM   4269  N   ASP A 280      -8.583  -8.477  18.142  1.00 94.45           N
ATOM   4270  CA  ASP A 280      -8.050  -8.312  19.484  1.00 94.45           C
ATOM   4271  C   ASP A 280      -8.389  -6.910  19.994  1.00 94.45           C
ATOM   4272  O   ASP A 280      -8.610  -6.716  21.188  1.00 94.45           O
ATOM   4273  HA  ASP A 280      -8.520  -9.096  20.077  1.00 94.45           H
ATOM   4274  CB  ASP A 280      -6.528  -8.463  19.495  1.00 94.45           C
ATOM   4275 1HB  ASP A 280      -6.246  -9.377  18.971  1.00 94.45           H
ATOM   4276 2HB  ASP A 280      -6.072  -7.633  18.955  1.00 94.45           H
ATOM   4277  CG  ASP A 280      -5.991  -8.504  20.927  1.00 94.45           C
ATOM   4278  OD1 ASP A 280      -6.536  -9.307  21.715  1.00 94.45           O
ATOM   4279  OD2 ASP A 280      -5.048  -7.731  21.202  1.00 94.45           O
ATOM   4280  HN  ASP A 280      -7.895  -8.538  17.419  1.00 94.45           H
ATOM   4281  N   ALA A 281      -8.420  -5.967  19.063  1.00 92.36           N
ATOM   4282  CA  ALA A 281      -8.764  -4.596  19.397  1.00 92.36           C
ATOM   4283  C   ALA A 281     -10.185  -4.555  19.963  1.00 92.36           C
ATOM   4284  O   ALA A 281     -10.510  -3.686  20.771  1.00 92.36           O
ATOM   4285  HA  ALA A 281      -8.067  -4.256  20.163  1.00 92.36           H
ATOM   4286  CB  ALA A 281      -8.605  -3.713  18.158  1.00 92.36           C
ATOM   4287 1HB  ALA A 281      -7.572  -3.754  17.813  1.00 92.36           H
ATOM   4288 2HB  ALA A 281      -9.266  -4.071  17.369  1.00 92.36           H
ATOM   4289 3HB  ALA A 281      -8.863  -2.684  18.409  1.00 92.36           H
ATOM   4290  HN  ALA A 281      -8.214  -6.128  18.097  1.00 92.36           H
ATOM   4291  N   TYR A 282     -10.993  -5.506  19.517  1.00 90.92           N
ATOM   4292  CA  TYR A 282     -12.373  -5.587  19.966  1.00 90.92           C
ATOM   4293  C   TYR A 282     -12.497  -6.491  21.194  1.00 90.92           C
ATOM   4294  O   TYR A 282     -13.118  -6.113  22.187  1.00 90.92           O
ATOM   4295  HA  TYR A 282     -12.700  -4.581  20.230  1.00 90.92           H
ATOM   4296  CB  TYR A 282     -13.157  -6.208  18.809  1.00 90.92           C
ATOM   4297 1HB  TYR A 282     -12.983  -5.619  17.908  1.00 90.92           H
ATOM   4298 2HB  TYR A 282     -12.769  -7.208  18.615  1.00 90.92           H
ATOM   4299  CG  TYR A 282     -14.664  -6.301  19.057  1.00 90.92           C
ATOM   4300  CD1 TYR A 282     -15.233  -7.510  19.400  1.00 90.92           C
ATOM   4301  HD1 TYR A 282     -14.609  -8.399  19.494  1.00 90.92           H
ATOM   4302  CD2 TYR A 282     -15.453  -5.175  18.938  1.00 90.92           C
ATOM   4303  HD2 TYR A 282     -15.004  -4.220  18.667  1.00 90.92           H
ATOM   4304  CE1 TYR A 282     -16.651  -7.598  19.634  1.00 90.92           C
ATOM   4305  HE1 TYR A 282     -17.114  -8.547  19.906  1.00 90.92           H
ATOM   4306  CE2 TYR A 282     -16.872  -5.263  19.172  1.00 90.92           C
ATOM   4307  HE2 TYR A 282     -17.507  -4.382  19.081  1.00 90.92           H
ATOM   4308  CZ  TYR A 282     -17.400  -6.470  19.508  1.00 90.92           C
ATOM   4309  OH  TYR A 282     -18.740  -6.553  19.729  1.00 90.92           O
ATOM   4310  HH  TYR A 282     -18.985  -7.484  19.999  1.00 90.92           H
ATOM   4311  HN  TYR A 282     -10.720  -6.210  18.862  1.00 90.92           H
ATOM   4312  N   ALA A 283     -11.898  -7.667  21.086  1.00 92.61           N
ATOM   4313  CA  ALA A 283     -12.182  -8.740  22.024  1.00 92.61           C
ATOM   4314  C   ALA A 283     -11.131  -8.731  23.136  1.00 92.61           C
ATOM   4315  O   ALA A 283     -11.356  -9.282  24.213  1.00 92.61           O
ATOM   4316  HA  ALA A 283     -13.162  -8.549  22.461  1.00 92.61           H
ATOM   4317  CB  ALA A 283     -12.227 -10.074  21.276  1.00 92.61           C
ATOM   4318 1HB  ALA A 283     -13.009 -10.039  20.517  1.00 92.61           H
ATOM   4319 2HB  ALA A 283     -11.265 -10.255  20.797  1.00 92.61           H
ATOM   4320 3HB  ALA A 283     -12.440 -10.879  21.980  1.00 92.61           H
ATOM   4321  HN  ALA A 283     -11.231  -7.892  20.376  1.00 92.61           H
ATOM   4322  N   MET A 284     -10.005  -8.100  22.837  1.00 91.51           N
ATOM   4323  CA  MET A 284      -8.900  -8.053  23.780  1.00 91.51           C
ATOM   4324  C   MET A 284      -8.605  -9.442  24.348  1.00 91.51           C
ATOM   4325  O   MET A 284      -8.498  -9.611  25.562  1.00 91.51           O
ATOM   4326  HA  MET A 284      -8.042  -7.697  23.210  1.00 91.51           H
ATOM   4327  CB  MET A 284      -9.245  -7.096  24.923  1.00 91.51           C
ATOM   4328 1HB  MET A 284     -10.175  -7.411  25.397  1.00 91.51           H
ATOM   4329 2HB  MET A 284      -8.468  -7.140  25.686  1.00 91.51           H
ATOM   4330  CG  MET A 284      -9.387  -5.661  24.413  1.00 91.51           C
ATOM   4331 1HG  MET A 284      -8.418  -5.287  24.080  1.00 91.51           H
ATOM   4332 2HG  MET A 284     -10.051  -5.637  23.549  1.00 91.51           H
ATOM   4333  SD  MET A 284     -10.032  -4.614  25.706  1.00 91.51           S
ATOM   4334  CE  MET A 284     -11.776  -4.963  25.547  1.00 91.51           C
ATOM   4335 1HE  MET A 284     -12.111  -4.689  24.547  1.00 91.51           H
ATOM   4336 2HE  MET A 284     -11.950  -6.027  25.710  1.00 91.51           H
ATOM   4337 3HE  MET A 284     -12.331  -4.387  26.287  1.00 91.51           H
ATOM   4338  HN  MET A 284      -9.841  -7.628  21.971  1.00 91.51           H
ATOM   4339  N   PHE A 285      -8.480 -10.403  23.444  1.00 91.65           N
ATOM   4340  CA  PHE A 285      -8.379 -11.797  23.841  1.00 91.65           C
ATOM   4341  C   PHE A 285      -6.919 -12.200  24.059  1.00 91.65           C
ATOM   4342  O   PHE A 285      -6.641 -13.238  24.657  1.00 91.65           O
ATOM   4343  HA  PHE A 285      -8.928 -11.907  24.777  1.00 91.65           H
ATOM   4344  CB  PHE A 285      -8.961 -12.631  22.699  1.00 91.65           C
ATOM   4345 1HB  PHE A 285      -9.130 -13.648  23.054  1.00 91.65           H
ATOM   4346 2HB  PHE A 285      -9.934 -12.224  22.424  1.00 91.65           H
ATOM   4347  CG  PHE A 285      -8.076 -12.683  21.452  1.00 91.65           C
ATOM   4348  CD1 PHE A 285      -8.232 -11.756  20.468  1.00 91.65           C
ATOM   4349  HD1 PHE A 285      -8.987 -10.977  20.568  1.00 91.65           H
ATOM   4350  CD2 PHE A 285      -7.133 -13.655  21.327  1.00 91.65           C
ATOM   4351  HD2 PHE A 285      -7.008 -14.397  22.116  1.00 91.65           H
ATOM   4352  CE1 PHE A 285      -7.410 -11.804  19.311  1.00 91.65           C
ATOM   4353  HE1 PHE A 285      -7.535 -11.062  18.523  1.00 91.65           H
ATOM   4354  CE2 PHE A 285      -6.311 -13.703  20.170  1.00 91.65           C
ATOM   4355  HE2 PHE A 285      -5.555 -14.482  20.070  1.00 91.65           H
ATOM   4356  CZ  PHE A 285      -6.467 -12.776  19.187  1.00 91.65           C
ATOM   4357  HZ  PHE A 285      -5.836 -12.813  18.299  1.00 91.65           H
ATOM   4358  HN  PHE A 285      -8.449 -10.241  22.458  1.00 91.65           H
ATOM   4359  N   ILE A 286      -6.025 -11.357  23.562  1.00 91.88           N
ATOM   4360  CA  ILE A 286      -4.601 -11.594  23.725  1.00 91.88           C
ATOM   4361  C   ILE A 286      -4.143 -11.020  25.067  1.00 91.88           C
ATOM   4362  O   ILE A 286      -3.824  -9.836  25.163  1.00 91.88           O
ATOM   4363  HA  ILE A 286      -4.450 -12.674  23.742  1.00 91.88           H
ATOM   4364  CB  ILE A 286      -3.826 -11.047  22.525  1.00 91.88           C
ATOM   4365  HB  ILE A 286      -3.985  -9.970  22.478  1.00 91.88           H
ATOM   4366  CG1 ILE A 286      -4.352 -11.640  21.216  1.00 91.88           C
ATOM   4367 1HG1 ILE A 286      -4.107 -12.701  21.169  1.00 91.88           H
ATOM   4368 2HG1 ILE A 286      -5.439 -11.562  21.189  1.00 91.88           H
ATOM   4369  CG2 ILE A 286      -2.322 -11.274  22.694  1.00 91.88           C
ATOM   4370 1HG2 ILE A 286      -1.977 -10.766  23.594  1.00 91.88           H
ATOM   4371 2HG2 ILE A 286      -2.124 -12.342  22.781  1.00 91.88           H
ATOM   4372 3HG2 ILE A 286      -1.795 -10.876  21.827  1.00 91.88           H
ATOM   4373  CD1 ILE A 286      -3.752 -10.918  20.008  1.00 91.88           C
ATOM   4374 1HD1 ILE A 286      -4.019  -9.862  20.046  1.00 91.88           H
ATOM   4375 2HD1 ILE A 286      -2.667 -11.019  20.026  1.00 91.88           H
ATOM   4376 3HD1 ILE A 286      -4.143 -11.359  19.091  1.00 91.88           H
ATOM   4377  HN  ILE A 286      -6.260 -10.526  23.058  1.00 91.88           H
ATOM   4378  N   SER A 287      -4.125 -11.886  26.070  1.00 89.98           N
ATOM   4379  CA  SER A 287      -3.677 -11.488  27.394  1.00 89.98           C
ATOM   4380  C   SER A 287      -2.222 -11.913  27.604  1.00 89.98           C
ATOM   4381  O   SER A 287      -1.553 -11.420  28.511  1.00 89.98           O
ATOM   4382  HA  SER A 287      -3.765 -10.402  27.414  1.00 89.98           H
ATOM   4383  CB  SER A 287      -4.568 -12.092  28.481  1.00 89.98           C
ATOM   4384 1HB  SER A 287      -4.208 -11.778  29.461  1.00 89.98           H
ATOM   4385 2HB  SER A 287      -5.582 -11.705  28.376  1.00 89.98           H
ATOM   4386  OG  SER A 287      -4.596 -13.515  28.420  1.00 89.98           O
ATOM   4387  HG  SER A 287      -5.206 -13.876  29.125  1.00 89.98           H
ATOM   4388  HN  SER A 287      -4.408 -12.841  25.989  1.00 89.98           H
ATOM   4389  N   ASN A 288      -1.776 -12.823  26.751  1.00 93.07           N
ATOM   4390  CA  ASN A 288      -0.463 -13.424  26.917  1.00 93.07           C
ATOM   4391  C   ASN A 288       0.584 -12.551  26.224  1.00 93.07           C
ATOM   4392  O   ASN A 288       0.475 -12.273  25.030  1.00 93.07           O
ATOM   4393  HA  ASN A 288      -0.310 -13.484  27.994  1.00 93.07           H
ATOM   4394  CB  ASN A 288      -0.412 -14.816  26.284  1.00 93.07           C
ATOM   4395 1HB  ASN A 288      -1.260 -15.408  26.629  1.00 93.07           H
ATOM   4396 2HB  ASN A 288      -0.501 -14.731  25.201  1.00 93.07           H
ATOM   4397  CG  ASN A 288       0.893 -15.532  26.640  1.00 93.07           C
ATOM   4398  OD1 ASN A 288       1.980 -14.987  26.530  1.00 93.07           O
ATOM   4399  ND2 ASN A 288       0.727 -16.779  27.070  1.00 93.07           N
ATOM   4400 1HD2 ASN A 288      -0.193 -17.166  27.137  1.00 93.07           H
ATOM   4401 2HD2 ASN A 288       1.521 -17.329  27.327  1.00 93.07           H
ATOM   4402  HN  ASN A 288      -2.293 -13.149  25.960  1.00 93.07           H
ATOM   4403  N   CYS A 289       1.576 -12.141  27.002  1.00 91.85           N
ATOM   4404  CA  CYS A 289       2.573 -11.205  26.513  1.00 91.85           C
ATOM   4405  C   CYS A 289       3.387 -11.898  25.418  1.00 91.85           C
ATOM   4406  O   CYS A 289       3.795 -11.263  24.447  1.00 91.85           O
ATOM   4407  HA  CYS A 289       2.029 -10.351  26.109  1.00 91.85           H
ATOM   4408  CB  CYS A 289       3.463 -10.685  27.644  1.00 91.85           C
ATOM   4409 1HB  CYS A 289       2.851 -10.212  28.411  1.00 91.85           H
ATOM   4410 2HB  CYS A 289       3.984 -11.516  28.119  1.00 91.85           H
ATOM   4411  SG  CYS A 289       4.676  -9.484  26.983  1.00 91.85           S
ATOM   4412  HN  CYS A 289       1.703 -12.438  27.948  1.00 91.85           H
ATOM   4413  N   ALA A 290       3.599 -13.191  25.612  1.00 93.92           N
ATOM   4414  CA  ALA A 290       4.406 -13.965  24.684  1.00 93.92           C
ATOM   4415  C   ALA A 290       3.727 -13.978  23.313  1.00 93.92           C
ATOM   4416  O   ALA A 290       4.380 -13.772  22.291  1.00 93.92           O
ATOM   4417  HA  ALA A 290       5.374 -13.472  24.596  1.00 93.92           H
ATOM   4418  CB  ALA A 290       4.619 -15.373  25.243  1.00 93.92           C
ATOM   4419 1HB  ALA A 290       5.131 -15.309  26.203  1.00 93.92           H
ATOM   4420 2HB  ALA A 290       3.653 -15.860  25.378  1.00 93.92           H
ATOM   4421 3HB  ALA A 290       5.225 -15.953  24.547  1.00 93.92           H
ATOM   4422  HN  ALA A 290       3.231 -13.709  26.385  1.00 93.92           H
ATOM   4423  N   VAL A 291       2.425 -14.223  23.336  1.00 94.15           N
ATOM   4424  CA  VAL A 291       1.650 -14.261  22.108  1.00 94.15           C
ATOM   4425  C   VAL A 291       1.655 -12.873  21.463  1.00 94.15           C
ATOM   4426  O   VAL A 291       1.833 -12.748  20.253  1.00 94.15           O
ATOM   4427  HA  VAL A 291       2.137 -14.963  21.432  1.00 94.15           H
ATOM   4428  CB  VAL A 291       0.240 -14.781  22.395  1.00 94.15           C
ATOM   4429  HB  VAL A 291      -0.216 -14.124  23.136  1.00 94.15           H
ATOM   4430  CG1 VAL A 291      -0.627 -14.740  21.135  1.00 94.15           C
ATOM   4431 1HG1 VAL A 291      -0.700 -13.713  20.777  1.00 94.15           H
ATOM   4432 2HG1 VAL A 291      -0.176 -15.363  20.363  1.00 94.15           H
ATOM   4433 3HG1 VAL A 291      -1.624 -15.115  21.367  1.00 94.15           H
ATOM   4434  CG2 VAL A 291       0.285 -16.192  22.983  1.00 94.15           C
ATOM   4435 1HG2 VAL A 291       0.768 -16.866  22.275  1.00 94.15           H
ATOM   4436 2HG2 VAL A 291       0.850 -16.179  23.916  1.00 94.15           H
ATOM   4437 3HG2 VAL A 291      -0.730 -16.538  23.178  1.00 94.15           H
ATOM   4438  HN  VAL A 291       1.903 -14.394  24.171  1.00 94.15           H
ATOM   4439  N   SER A 292       1.458 -11.866  22.301  1.00 94.00           N
ATOM   4440  CA  SER A 292       1.388 -10.496  21.822  1.00 94.00           C
ATOM   4441  C   SER A 292       2.707 -10.108  21.150  1.00 94.00           C
ATOM   4442  O   SER A 292       2.708  -9.473  20.097  1.00 94.00           O
ATOM   4443  HA  SER A 292       0.573 -10.485  21.098  1.00 94.00           H
ATOM   4444  CB  SER A 292       1.069  -9.529  22.963  1.00 94.00           C
ATOM   4445 1HB  SER A 292       0.224  -9.911  23.537  1.00 94.00           H
ATOM   4446 2HB  SER A 292       1.919  -9.477  23.643  1.00 94.00           H
ATOM   4447  OG  SER A 292       0.764  -8.221  22.485  1.00 94.00           O
ATOM   4448  HG  SER A 292      -0.143  -8.214  22.064  1.00 94.00           H
ATOM   4449  HN  SER A 292       1.348 -11.974  23.289  1.00 94.00           H
ATOM   4450  N   THR A 293       3.798 -10.506  21.788  1.00 93.50           N
ATOM   4451  CA  THR A 293       5.121 -10.175  21.286  1.00 93.50           C
ATOM   4452  C   THR A 293       5.323 -10.762  19.888  1.00 93.50           C
ATOM   4453  O   THR A 293       5.802 -10.076  18.986  1.00 93.50           O
ATOM   4454  HA  THR A 293       5.191  -9.091  21.191  1.00 93.50           H
ATOM   4455  CB  THR A 293       6.150 -10.666  22.306  1.00 93.50           C
ATOM   4456  HB  THR A 293       6.031 -11.732  22.497  1.00 93.50           H
ATOM   4457  OG1 THR A 293       5.956  -9.814  23.432  1.00 93.50           O
ATOM   4458  HG1 THR A 293       5.338 -10.249  24.087  1.00 93.50           H
ATOM   4459  CG2 THR A 293       7.589 -10.383  21.869  1.00 93.50           C
ATOM   4460 1HG2 THR A 293       7.726  -9.309  21.743  1.00 93.50           H
ATOM   4461 2HG2 THR A 293       7.787 -10.888  20.923  1.00 93.50           H
ATOM   4462 3HG2 THR A 293       8.278 -10.752  22.628  1.00 93.50           H
ATOM   4463  HN  THR A 293       3.788 -11.045  22.631  1.00 93.50           H
ATOM   4464  N   ASN A 294       4.949 -12.026  19.751  1.00 94.88           N
ATOM   4465  CA  ASN A 294       5.148 -12.734  18.499  1.00 94.88           C
ATOM   4466  C   ASN A 294       4.286 -12.091  17.411  1.00 94.88           C
ATOM   4467  O   ASN A 294       4.711 -11.976  16.263  1.00 94.88           O
ATOM   4468  HA  ASN A 294       6.214 -12.651  18.289  1.00 94.88           H
ATOM   4469  CB  ASN A 294       4.734 -14.202  18.624  1.00 94.88           C
ATOM   4470 1HB  ASN A 294       3.753 -14.267  19.096  1.00 94.88           H
ATOM   4471 2HB  ASN A 294       4.640 -14.643  17.631  1.00 94.88           H
ATOM   4472  CG  ASN A 294       5.755 -14.992  19.445  1.00 94.88           C
ATOM   4473  OD1 ASN A 294       6.869 -14.556  19.682  1.00 94.88           O
ATOM   4474  ND2 ASN A 294       5.313 -16.175  19.863  1.00 94.88           N
ATOM   4475 1HD2 ASN A 294       4.387 -16.473  19.633  1.00 94.88           H
ATOM   4476 2HD2 ASN A 294       5.908 -16.766  20.408  1.00 94.88           H
ATOM   4477  HN  ASN A 294       4.518 -12.562  20.477  1.00 94.88           H
ATOM   4478  N   ILE A 295       3.089 -11.687  17.811  1.00 93.97           N
ATOM   4479  CA  ILE A 295       2.146 -11.097  16.876  1.00 93.97           C
ATOM   4480  C   ILE A 295       2.717  -9.780  16.346  1.00 93.97           C
ATOM   4481  O   ILE A 295       2.605  -9.484  15.158  1.00 93.97           O
ATOM   4482  HA  ILE A 295       2.040 -11.788  16.039  1.00 93.97           H
ATOM   4483  CB  ILE A 295       0.767 -10.954  17.523  1.00 93.97           C
ATOM   4484  HB  ILE A 295       0.904 -10.593  18.542  1.00 93.97           H
ATOM   4485  CG1 ILE A 295       0.061 -12.308  17.613  1.00 93.97           C
ATOM   4486 1HG1 ILE A 295      -0.220 -12.642  16.615  1.00 93.97           H
ATOM   4487 2HG1 ILE A 295       0.746 -13.053  18.018  1.00 93.97           H
ATOM   4488  CG2 ILE A 295      -0.079  -9.914  16.786  1.00 93.97           C
ATOM   4489 1HG2 ILE A 295       0.424  -8.947  16.818  1.00 93.97           H
ATOM   4490 2HG2 ILE A 295      -0.210 -10.221  15.748  1.00 93.97           H
ATOM   4491 3HG2 ILE A 295      -1.054  -9.832  17.266  1.00 93.97           H
ATOM   4492  CD1 ILE A 295      -1.185 -12.218  18.497  1.00 93.97           C
ATOM   4493 1HD1 ILE A 295      -0.896 -11.907  19.501  1.00 93.97           H
ATOM   4494 2HD1 ILE A 295      -1.878 -11.490  18.075  1.00 93.97           H
ATOM   4495 3HD1 ILE A 295      -1.668 -13.194  18.544  1.00 93.97           H
ATOM   4496  HN  ILE A 295       2.761 -11.758  18.753  1.00 93.97           H
ATOM   4497  N   ASP A 296       3.316  -9.024  17.255  1.00 93.88           N
ATOM   4498  CA  ASP A 296       3.870  -7.727  16.903  1.00 93.88           C
ATOM   4499  C   ASP A 296       5.037  -7.922  15.933  1.00 93.88           C
ATOM   4500  O   ASP A 296       5.193  -7.157  14.983  1.00 93.88           O
ATOM   4501  HA  ASP A 296       3.043  -7.175  16.455  1.00 93.88           H
ATOM   4502  CB  ASP A 296       4.399  -7.000  18.140  1.00 93.88           C
ATOM   4503 1HB  ASP A 296       5.091  -7.647  18.679  1.00 93.88           H
ATOM   4504 2HB  ASP A 296       4.961  -6.117  17.835  1.00 93.88           H
ATOM   4505  CG  ASP A 296       3.253  -6.586  19.065  1.00 93.88           C
ATOM   4506  OD1 ASP A 296       2.113  -6.513  18.558  1.00 93.88           O
ATOM   4507  OD2 ASP A 296       3.543  -6.352  20.259  1.00 93.88           O
ATOM   4508  HN  ASP A 296       3.426  -9.284  18.214  1.00 93.88           H
ATOM   4509  N   ILE A 297       5.827  -8.950  16.207  1.00 94.51           N
ATOM   4510  CA  ILE A 297       6.944  -9.287  15.341  1.00 94.51           C
ATOM   4511  C   ILE A 297       6.414  -9.686  13.962  1.00 94.51           C
ATOM   4512  O   ILE A 297       6.936  -9.245  12.940  1.00 94.51           O
ATOM   4513  HA  ILE A 297       7.553  -8.390  15.230  1.00 94.51           H
ATOM   4514  CB  ILE A 297       7.825 -10.354  15.994  1.00 94.51           C
ATOM   4515  HB  ILE A 297       7.179 -11.148  16.367  1.00 94.51           H
ATOM   4516  CG1 ILE A 297       8.579  -9.782  17.196  1.00 94.51           C
ATOM   4517 1HG1 ILE A 297       9.313  -9.052  16.855  1.00 94.51           H
ATOM   4518 2HG1 ILE A 297       7.884  -9.254  17.848  1.00 94.51           H
ATOM   4519  CG2 ILE A 297       8.772 -10.985  14.970  1.00 94.51           C
ATOM   4520 1HG2 ILE A 297       8.189 -11.451  14.176  1.00 94.51           H
ATOM   4521 2HG2 ILE A 297       9.414 -10.213  14.546  1.00 94.51           H
ATOM   4522 3HG2 ILE A 297       9.386 -11.739  15.461  1.00 94.51           H
ATOM   4523  CD1 ILE A 297       9.282 -10.892  17.981  1.00 94.51           C
ATOM   4524 1HD1 ILE A 297       8.542 -11.607  18.340  1.00 94.51           H
ATOM   4525 2HD1 ILE A 297       9.994 -11.401  17.331  1.00 94.51           H
ATOM   4526 3HD1 ILE A 297       9.810 -10.458  18.830  1.00 94.51           H
ATOM   4527  HN  ILE A 297       5.713  -9.547  17.001  1.00 94.51           H
ATOM   4528  N   CYS A 298       5.382 -10.517  13.979  1.00 94.61           N
ATOM   4529  CA  CYS A 298       4.777 -10.984  12.743  1.00 94.61           C
ATOM   4530  C   CYS A 298       4.309  -9.765  11.946  1.00 94.61           C
ATOM   4531  O   CYS A 298       4.457  -9.722  10.726  1.00 94.61           O
ATOM   4532  HA  CYS A 298       5.553 -11.526  12.201  1.00 94.61           H
ATOM   4533  CB  CYS A 298       3.635 -11.967  13.008  1.00 94.61           C
ATOM   4534 1HB  CYS A 298       2.981 -11.575  13.787  1.00 94.61           H
ATOM   4535 2HB  CYS A 298       3.027 -12.081  12.110  1.00 94.61           H
ATOM   4536  SG  CYS A 298       4.310 -13.590  13.515  1.00 94.61           S
ATOM   4537  HG  CYS A 298       4.635 -13.225  14.752  1.00 94.61           H
ATOM   4538  HN  CYS A 298       4.961 -10.869  14.815  1.00 94.61           H
ATOM   4539  N   PHE A 299       3.753  -8.804  12.669  1.00 93.92           N
ATOM   4540  CA  PHE A 299       3.258  -7.589  12.045  1.00 93.92           C
ATOM   4541  C   PHE A 299       4.379  -6.859  11.302  1.00 93.92           C
ATOM   4542  O   PHE A 299       4.199  -6.436  10.161  1.00 93.92           O
ATOM   4543  HA  PHE A 299       2.484  -7.881  11.335  1.00 93.92           H
ATOM   4544  CB  PHE A 299       2.736  -6.689  13.168  1.00 93.92           C
ATOM   4545 1HB  PHE A 299       1.968  -7.227  13.723  1.00 93.92           H
ATOM   4546 2HB  PHE A 299       3.550  -6.486  13.864  1.00 93.92           H
ATOM   4547  CG  PHE A 299       2.157  -5.360  12.681  1.00 93.92           C
ATOM   4548  CD1 PHE A 299       2.939  -4.248  12.649  1.00 93.92           C
ATOM   4549  HD1 PHE A 299       3.980  -4.304  12.970  1.00 93.92           H
ATOM   4550  CD2 PHE A 299       0.859  -5.289  12.281  1.00 93.92           C
ATOM   4551  HD2 PHE A 299       0.232  -6.180  12.307  1.00 93.92           H
ATOM   4552  CE1 PHE A 299       2.401  -3.014  12.198  1.00 93.92           C
ATOM   4553  HE1 PHE A 299       3.029  -2.122  12.172  1.00 93.92           H
ATOM   4554  CE2 PHE A 299       0.321  -4.055  11.829  1.00 93.92           C
ATOM   4555  HE2 PHE A 299      -0.719  -3.999  11.509  1.00 93.92           H
ATOM   4556  CZ  PHE A 299       1.103  -2.943  11.797  1.00 93.92           C
ATOM   4557  HZ  PHE A 299       0.690  -1.996  11.451  1.00 93.92           H
ATOM   4558  HN  PHE A 299       3.638  -8.846  13.662  1.00 93.92           H
ATOM   4559  N   GLN A 300       5.510  -6.733  11.979  1.00 93.50           N
ATOM   4560  CA  GLN A 300       6.639  -6.006  11.423  1.00 93.50           C
ATOM   4561  C   GLN A 300       7.117  -6.676  10.133  1.00 93.50           C
ATOM   4562  O   GLN A 300       7.380  -6.001   9.139  1.00 93.50           O
ATOM   4563  HA  GLN A 300       6.261  -5.008  11.203  1.00 93.50           H
ATOM   4564  CB  GLN A 300       7.777  -5.899  12.439  1.00 93.50           C
ATOM   4565 1HB  GLN A 300       7.969  -6.877  12.880  1.00 93.50           H
ATOM   4566 2HB  GLN A 300       8.693  -5.592  11.934  1.00 93.50           H
ATOM   4567  CG  GLN A 300       7.435  -4.895  13.542  1.00 93.50           C
ATOM   4568 1HG  GLN A 300       7.207  -3.926  13.098  1.00 93.50           H
ATOM   4569 2HG  GLN A 300       6.540  -5.222  14.071  1.00 93.50           H
ATOM   4570  CD  GLN A 300       8.595  -4.749  14.529  1.00 93.50           C
ATOM   4571  OE1 GLN A 300       9.674  -5.285  14.343  1.00 93.50           O
ATOM   4572  NE2 GLN A 300       8.311  -3.996  15.588  1.00 93.50           N
ATOM   4573 1HE2 GLN A 300       7.405  -3.585  15.681  1.00 93.50           H
ATOM   4574 2HE2 GLN A 300       9.005  -3.841  16.291  1.00 93.50           H
ATOM   4575  HN  GLN A 300       5.662  -7.116  12.890  1.00 93.50           H
ATOM   4576  N   VAL A 301       7.215  -7.996  10.190  1.00 94.48           N
ATOM   4577  CA  VAL A 301       7.739  -8.757   9.069  1.00 94.48           C
ATOM   4578  C   VAL A 301       6.809  -8.590   7.865  1.00 94.48           C
ATOM   4579  O   VAL A 301       7.255  -8.230   6.777  1.00 94.48           O
ATOM   4580  HA  VAL A 301       8.715  -8.343   8.818  1.00 94.48           H
ATOM   4581  CB  VAL A 301       7.934 -10.220   9.475  1.00 94.48           C
ATOM   4582  HB  VAL A 301       6.985 -10.590   9.863  1.00 94.48           H
ATOM   4583  CG1 VAL A 301       8.315 -11.078   8.266  1.00 94.48           C
ATOM   4584 1HG1 VAL A 301       7.522 -11.025   7.520  1.00 94.48           H
ATOM   4585 2HG1 VAL A 301       9.245 -10.707   7.836  1.00 94.48           H
ATOM   4586 3HG1 VAL A 301       8.448 -12.112   8.583  1.00 94.48           H
ATOM   4587  CG2 VAL A 301       8.978 -10.345  10.587  1.00 94.48           C
ATOM   4588 1HG2 VAL A 301       9.931  -9.949  10.237  1.00 94.48           H
ATOM   4589 2HG2 VAL A 301       8.649  -9.781  11.459  1.00 94.48           H
ATOM   4590 3HG2 VAL A 301       9.097 -11.394  10.856  1.00 94.48           H
ATOM   4591  HN  VAL A 301       6.944  -8.543  10.982  1.00 94.48           H
ATOM   4592  N   THR A 302       5.533  -8.860   8.102  1.00 93.50           N
ATOM   4593  CA  THR A 302       4.559  -8.873   7.024  1.00 93.50           C
ATOM   4594  C   THR A 302       4.377  -7.465   6.452  1.00 93.50           C
ATOM   4595  O   THR A 302       4.158  -7.302   5.253  1.00 93.50           O
ATOM   4596  HA  THR A 302       4.946  -9.497   6.218  1.00 93.50           H
ATOM   4597  CB  THR A 302       3.264  -9.481   7.565  1.00 93.50           C
ATOM   4598  HB  THR A 302       2.497  -9.517   6.790  1.00 93.50           H
ATOM   4599  OG1 THR A 302       2.952  -8.680   8.701  1.00 93.50           O
ATOM   4600  HG1 THR A 302       3.306  -9.112   9.531  1.00 93.50           H
ATOM   4601  CG2 THR A 302       3.471 -10.883   8.142  1.00 93.50           C
ATOM   4602 1HG2 THR A 302       4.188 -10.836   8.962  1.00 93.50           H
ATOM   4603 2HG2 THR A 302       3.853 -11.544   7.364  1.00 93.50           H
ATOM   4604 3HG2 THR A 302       2.521 -11.268   8.512  1.00 93.50           H
ATOM   4605  HN  THR A 302       5.164  -9.066   9.008  1.00 93.50           H
ATOM   4606  N   GLN A 303       4.475  -6.485   7.338  1.00 92.17           N
ATOM   4607  CA  GLN A 303       4.379  -5.094   6.928  1.00 92.17           C
ATOM   4608  C   GLN A 303       5.499  -4.752   5.943  1.00 92.17           C
ATOM   4609  O   GLN A 303       5.271  -4.056   4.955  1.00 92.17           O
ATOM   4610  HA  GLN A 303       3.411  -5.004   6.433  1.00 92.17           H
ATOM   4611  CB  GLN A 303       4.411  -4.161   8.140  1.00 92.17           C
ATOM   4612 1HB  GLN A 303       3.566  -4.380   8.794  1.00 92.17           H
ATOM   4613 2HB  GLN A 303       5.317  -4.342   8.719  1.00 92.17           H
ATOM   4614  CG  GLN A 303       4.361  -2.695   7.706  1.00 92.17           C
ATOM   4615 1HG  GLN A 303       5.337  -2.390   7.331  1.00 92.17           H
ATOM   4616 2HG  GLN A 303       3.653  -2.580   6.884  1.00 92.17           H
ATOM   4617  CD  GLN A 303       3.950  -1.792   8.870  1.00 92.17           C
ATOM   4618  OE1 GLN A 303       4.733  -1.476   9.750  1.00 92.17           O
ATOM   4619  NE2 GLN A 303       2.681  -1.396   8.826  1.00 92.17           N
ATOM   4620 1HE2 GLN A 303       2.091  -1.692   8.075  1.00 92.17           H
ATOM   4621 2HE2 GLN A 303       2.317  -0.802   9.544  1.00 92.17           H
ATOM   4622  HN  GLN A 303       4.617  -6.627   8.317  1.00 92.17           H
ATOM   4623  N   THR A 304       6.685  -5.258   6.247  1.00 92.17           N
ATOM   4624  CA  THR A 304       7.851  -4.979   5.426  1.00 92.17           C
ATOM   4625  C   THR A 304       7.686  -5.600   4.037  1.00 92.17           C
ATOM   4626  O   THR A 304       8.032  -4.982   3.032  1.00 92.17           O
ATOM   4627  HA  THR A 304       7.923  -3.900   5.287  1.00 92.17           H
ATOM   4628  CB  THR A 304       9.087  -5.481   6.173  1.00 92.17           C
ATOM   4629  HB  THR A 304       9.082  -6.569   6.248  1.00 92.17           H
ATOM   4630  OG1 THR A 304       9.053  -4.779   7.413  1.00 92.17           O
ATOM   4631  HG1 THR A 304       8.667  -5.364   8.126  1.00 92.17           H
ATOM   4632  CG2 THR A 304      10.393  -5.022   5.521  1.00 92.17           C
ATOM   4633 1HG2 THR A 304      10.428  -3.933   5.507  1.00 92.17           H
ATOM   4634 2HG2 THR A 304      10.441  -5.400   4.500  1.00 92.17           H
ATOM   4635 3HG2 THR A 304      11.239  -5.406   6.091  1.00 92.17           H
ATOM   4636  HN  THR A 304       6.856  -5.848   7.036  1.00 92.17           H
ATOM   4637  N   ILE A 305       7.157  -6.815   4.026  1.00 92.25           N
ATOM   4638  CA  ILE A 305       6.905  -7.511   2.776  1.00 92.25           C
ATOM   4639  C   ILE A 305       5.939  -6.685   1.924  1.00 92.25           C
ATOM   4640  O   ILE A 305       6.097  -6.598   0.707  1.00 92.25           O
ATOM   4641  HA  ILE A 305       7.855  -7.585   2.246  1.00 92.25           H
ATOM   4642  CB  ILE A 305       6.422  -8.938   3.044  1.00 92.25           C
ATOM   4643  HB  ILE A 305       5.593  -8.891   3.750  1.00 92.25           H
ATOM   4644  CG1 ILE A 305       7.524  -9.775   3.696  1.00 92.25           C
ATOM   4645 1HG1 ILE A 305       8.304  -9.988   2.965  1.00 92.25           H
ATOM   4646 2HG1 ILE A 305       7.989  -9.208   4.502  1.00 92.25           H
ATOM   4647  CG2 ILE A 305       5.890  -9.586   1.765  1.00 92.25           C
ATOM   4648 1HG2 ILE A 305       5.054  -9.001   1.381  1.00 92.25           H
ATOM   4649 2HG2 ILE A 305       6.683  -9.620   1.018  1.00 92.25           H
ATOM   4650 3HG2 ILE A 305       5.554 -10.600   1.984  1.00 92.25           H
ATOM   4651  CD1 ILE A 305       6.962 -11.087   4.247  1.00 92.25           C
ATOM   4652 1HD1 ILE A 305       6.199 -10.870   4.995  1.00 92.25           H
ATOM   4653 2HD1 ILE A 305       6.520 -11.663   3.434  1.00 92.25           H
ATOM   4654 3HD1 ILE A 305       7.766 -11.663   4.705  1.00 92.25           H
ATOM   4655  HN  ILE A 305       6.903  -7.322   4.850  1.00 92.25           H
ATOM   4656  N   ALA A 306       4.959  -6.099   2.597  1.00 89.64           N
ATOM   4657  CA  ALA A 306       3.937  -5.327   1.911  1.00 89.64           C
ATOM   4658  C   ALA A 306       4.585  -4.112   1.244  1.00 89.64           C
ATOM   4659  O   ALA A 306       4.138  -3.668   0.187  1.00 89.64           O
ATOM   4660  HA  ALA A 306       3.501  -5.963   1.141  1.00 89.64           H
ATOM   4661  CB  ALA A 306       2.842  -4.932   2.904  1.00 89.64           C
ATOM   4662 1HB  ALA A 306       2.395  -5.832   3.327  1.00 89.64           H
ATOM   4663 2HB  ALA A 306       3.276  -4.332   3.703  1.00 89.64           H
ATOM   4664 3HB  ALA A 306       2.076  -4.353   2.389  1.00 89.64           H
ATOM   4665  HN  ALA A 306       4.857  -6.147   3.591  1.00 89.64           H
ATOM   4666  N   PHE A 307       5.627  -3.608   1.888  1.00 89.57           N
ATOM   4667  CA  PHE A 307       6.300  -2.414   1.407  1.00 89.57           C
ATOM   4668  C   PHE A 307       7.116  -2.714   0.148  1.00 89.57           C
ATOM   4669  O   PHE A 307       7.221  -1.874  -0.744  1.00 89.57           O
ATOM   4670  HA  PHE A 307       5.528  -1.681   1.171  1.00 89.57           H
ATOM   4671  CB  PHE A 307       7.247  -1.955   2.517  1.00 89.57           C
ATOM   4672 1HB  PHE A 307       7.869  -2.797   2.821  1.00 89.57           H
ATOM   4673 2HB  PHE A 307       7.916  -1.193   2.118  1.00 89.57           H
ATOM   4674  CG  PHE A 307       6.535  -1.394   3.750  1.00 89.57           C
ATOM   4675  CD1 PHE A 307       5.176  -1.374   3.800  1.00 89.57           C
ATOM   4676  HD1 PHE A 307       4.594  -1.758   2.962  1.00 89.57           H
ATOM   4677  CD2 PHE A 307       7.261  -0.915   4.795  1.00 89.57           C
ATOM   4678  HD2 PHE A 307       8.350  -0.930   4.755  1.00 89.57           H
ATOM   4679  CE1 PHE A 307       4.516  -0.853   4.944  1.00 89.57           C
ATOM   4680  HE1 PHE A 307       3.426  -0.837   4.984  1.00 89.57           H
ATOM   4681  CE2 PHE A 307       6.601  -0.394   5.939  1.00 89.57           C
ATOM   4682  HE2 PHE A 307       7.183  -0.010   6.777  1.00 89.57           H
ATOM   4683  CZ  PHE A 307       5.242  -0.374   5.989  1.00 89.57           C
ATOM   4684  HZ  PHE A 307       4.735   0.026   6.868  1.00 89.57           H
ATOM   4685  HN  PHE A 307       6.012  -4.002   2.724  1.00 89.57           H
ATOM   4686  N   PHE A 308       7.674  -3.916   0.116  1.00 90.26           N
ATOM   4687  CA  PHE A 308       8.450  -4.350  -1.033  1.00 90.26           C
ATOM   4688  C   PHE A 308       7.598  -4.348  -2.303  1.00 90.26           C
ATOM   4689  O   PHE A 308       8.129  -4.314  -3.412  1.00 90.26           O
ATOM   4690  HA  PHE A 308       9.275  -3.647  -1.150  1.00 90.26           H
ATOM   4691  CB  PHE A 308       8.913  -5.780  -0.746  1.00 90.26           C
ATOM   4692 1HB  PHE A 308       8.211  -6.246  -0.054  1.00 90.26           H
ATOM   4693 2HB  PHE A 308       8.878  -6.355  -1.671  1.00 90.26           H
ATOM   4694  CG  PHE A 308      10.323  -5.871  -0.158  1.00 90.26           C
ATOM   4695  CD1 PHE A 308      11.407  -5.806  -0.977  1.00 90.26           C
ATOM   4696  HD1 PHE A 308      11.271  -5.688  -2.052  1.00 90.26           H
ATOM   4697  CD2 PHE A 308      10.492  -6.018   1.183  1.00 90.26           C
ATOM   4698  HD2 PHE A 308       9.624  -6.070   1.840  1.00 90.26           H
ATOM   4699  CE1 PHE A 308      12.715  -5.891  -0.432  1.00 90.26           C
ATOM   4700  HE1 PHE A 308      13.583  -5.839  -1.089  1.00 90.26           H
ATOM   4701  CE2 PHE A 308      11.801  -6.103   1.729  1.00 90.26           C
ATOM   4702  HE2 PHE A 308      11.937  -6.220   2.804  1.00 90.26           H
ATOM   4703  CZ  PHE A 308      12.884  -6.038   0.909  1.00 90.26           C
ATOM   4704  HZ  PHE A 308      13.889  -6.103   1.328  1.00 90.26           H
ATOM   4705  HN  PHE A 308       7.602  -4.586   0.855  1.00 90.26           H
ATOM   4706  N   HIS A 309       6.289  -4.385  -2.100  1.00 86.81           N
ATOM   4707  CA  HIS A 309       5.358  -4.399  -3.215  1.00 86.81           C
ATOM   4708  C   HIS A 309       5.534  -3.127  -4.046  1.00 86.81           C
ATOM   4709  O   HIS A 309       5.421  -3.160  -5.270  1.00 86.81           O
ATOM   4710  HA  HIS A 309       5.617  -5.262  -3.828  1.00 86.81           H
ATOM   4711  CB  HIS A 309       3.922  -4.592  -2.722  1.00 86.81           C
ATOM   4712 1HB  HIS A 309       3.882  -5.478  -2.090  1.00 86.81           H
ATOM   4713 2HB  HIS A 309       3.647  -3.742  -2.097  1.00 86.81           H
ATOM   4714  CG  HIS A 309       2.907  -4.734  -3.830  1.00 86.81           C
ATOM   4715  ND1 HIS A 309       2.205  -3.659  -4.347  1.00 86.81           N
ATOM   4716  HD1 HIS A 309       2.293  -2.707  -4.053  1.00 86.81           H
ATOM   4717  CD2 HIS A 309       2.482  -5.836  -4.514  1.00 86.81           C
ATOM   4718  HD2 HIS A 309       2.832  -6.856  -4.359  1.00 86.81           H
ATOM   4719  CE1 HIS A 309       1.398  -4.105  -5.298  1.00 86.81           C
ATOM   4720  HE1 HIS A 309       0.715  -3.500  -5.895  1.00 86.81           H
ATOM   4721  NE2 HIS A 309       1.571  -5.454  -5.400  1.00 86.81           N
ATOM   4722  HN  HIS A 309       5.864  -4.406  -1.194  1.00 86.81           H
ATOM   4723  N   SER A 310       5.808  -2.035  -3.347  1.00 84.98           N
ATOM   4724  CA  SER A 310       5.876  -0.733  -3.989  1.00 84.98           C
ATOM   4725  C   SER A 310       7.101  -0.663  -4.903  1.00 84.98           C
ATOM   4726  O   SER A 310       7.163   0.176  -5.800  1.00 84.98           O
ATOM   4727  HA  SER A 310       4.958  -0.650  -4.572  1.00 84.98           H
ATOM   4728  CB  SER A 310       5.923   0.391  -2.952  1.00 84.98           C
ATOM   4729 1HB  SER A 310       6.725   0.194  -2.241  1.00 84.98           H
ATOM   4730 2HB  SER A 310       6.160   1.332  -3.447  1.00 84.98           H
ATOM   4731  OG  SER A 310       4.689   0.522  -2.250  1.00 84.98           O
ATOM   4732  HG  SER A 310       4.018   0.991  -2.824  1.00 84.98           H
ATOM   4733  HN  SER A 310       5.981  -2.030  -2.362  1.00 84.98           H
ATOM   4734  N   CYS A 311       8.045  -1.556  -4.643  1.00 87.37           N
ATOM   4735  CA  CYS A 311       9.246  -1.633  -5.456  1.00 87.37           C
ATOM   4736  C   CYS A 311       9.020  -2.677  -6.551  1.00 87.37           C
ATOM   4737  O   CYS A 311       9.707  -2.671  -7.572  1.00 87.37           O
ATOM   4738  HA  CYS A 311       9.395  -0.644  -5.890  1.00 87.37           H
ATOM   4739  CB  CYS A 311      10.482  -1.950  -4.611  1.00 87.37           C
ATOM   4740 1HB  CYS A 311      11.382  -1.857  -5.219  1.00 87.37           H
ATOM   4741 2HB  CYS A 311      10.571  -1.231  -3.798  1.00 87.37           H
ATOM   4742  SG  CYS A 311      10.358  -3.646  -3.935  1.00 87.37           S
ATOM   4743  HG  CYS A 311      11.490  -3.601  -3.239  1.00 87.37           H
ATOM   4744  HN  CYS A 311       7.998  -2.218  -3.895  1.00 87.37           H
ATOM   4745  N   LEU A 312       8.054  -3.549  -6.302  1.00 86.04           N
ATOM   4746  CA  LEU A 312       7.756  -4.623  -7.235  1.00 86.04           C
ATOM   4747  C   LEU A 312       6.846  -4.090  -8.344  1.00 86.04           C
ATOM   4748  O   LEU A 312       6.880  -4.585  -9.470  1.00 86.04           O
ATOM   4749  HA  LEU A 312       8.699  -4.938  -7.683  1.00 86.04           H
ATOM   4750  CB  LEU A 312       7.180  -5.832  -6.495  1.00 86.04           C
ATOM   4751 1HB  LEU A 312       6.347  -5.493  -5.879  1.00 86.04           H
ATOM   4752 2HB  LEU A 312       6.771  -6.523  -7.231  1.00 86.04           H
ATOM   4753  CG  LEU A 312       8.158  -6.600  -5.603  1.00 86.04           C
ATOM   4754  HG  LEU A 312       8.553  -5.911  -4.856  1.00 86.04           H
ATOM   4755  CD1 LEU A 312       7.445  -7.724  -4.849  1.00 86.04           C
ATOM   4756 1HD1 LEU A 312       6.659  -7.300  -4.223  1.00 86.04           H
ATOM   4757 2HD1 LEU A 312       7.004  -8.419  -5.564  1.00 86.04           H
ATOM   4758 3HD1 LEU A 312       8.162  -8.254  -4.223  1.00 86.04           H
ATOM   4759  CD2 LEU A 312       9.348  -7.118  -6.413  1.00 86.04           C
ATOM   4760 1HD2 LEU A 312       8.990  -7.786  -7.197  1.00 86.04           H
ATOM   4761 2HD2 LEU A 312       9.874  -6.277  -6.865  1.00 86.04           H
ATOM   4762 3HD2 LEU A 312      10.027  -7.660  -5.755  1.00 86.04           H
ATOM   4763  HN  LEU A 312       7.482  -3.531  -5.482  1.00 86.04           H
ATOM   4764  N   ASN A 313       6.055  -3.089  -7.987  1.00 77.74           N
ATOM   4765  CA  ASN A 313       5.093  -2.527  -8.920  1.00 77.74           C
ATOM   4766  C   ASN A 313       5.802  -2.183 -10.231  1.00 77.74           C
ATOM   4767  O   ASN A 313       5.392  -2.635 -11.300  1.00 77.74           O
ATOM   4768  HA  ASN A 313       4.333  -3.298  -9.047  1.00 77.74           H
ATOM   4769  CB  ASN A 313       4.475  -1.242  -8.365  1.00 77.74           C
ATOM   4770 1HB  ASN A 313       5.203  -0.724  -7.741  1.00 77.74           H
ATOM   4771 2HB  ASN A 313       4.225  -0.571  -9.187  1.00 77.74           H
ATOM   4772  CG  ASN A 313       3.218  -1.546  -7.547  1.00 77.74           C
ATOM   4773  OD1 ASN A 313       2.648  -2.623  -7.615  1.00 77.74           O
ATOM   4774  ND2 ASN A 313       2.821  -0.541  -6.772  1.00 77.74           N
ATOM   4775 1HD2 ASN A 313       3.334   0.317  -6.763  1.00 77.74           H
ATOM   4776 2HD2 ASN A 313       2.008  -0.644  -6.199  1.00 77.74           H
ATOM   4777  HN  ASN A 313       6.064  -2.665  -7.082  1.00 77.74           H
ATOM   4778  N   PRO A 314       6.873  -1.380 -10.176  1.00 78.22           N
ATOM   4779  CA  PRO A 314       7.613  -1.024 -11.389  1.00 78.22           C
ATOM   4780  C   PRO A 314       8.035  -2.247 -12.187  1.00 78.22           C
ATOM   4781  O   PRO A 314       7.833  -2.303 -13.399  1.00 78.22           O
ATOM   4782  HA  PRO A 314       6.976  -0.451 -12.062  1.00 78.22           H
ATOM   4783  CB  PRO A 314       8.820  -0.246 -10.862  1.00 78.22           C
ATOM   4784 1HB  PRO A 314       9.676  -0.900 -10.691  1.00 78.22           H
ATOM   4785 2HB  PRO A 314       9.143   0.520 -11.567  1.00 78.22           H
ATOM   4786  CG  PRO A 314       8.308   0.364  -9.563  1.00 78.22           C
ATOM   4787 1HG  PRO A 314       9.124   0.648  -8.899  1.00 78.22           H
ATOM   4788 2HG  PRO A 314       7.728   1.270  -9.742  1.00 78.22           H
ATOM   4789  CD  PRO A 314       7.457  -0.752  -8.977  1.00 78.22           C
ATOM   4790 1HD  PRO A 314       8.057  -1.460  -8.406  1.00 78.22           H
ATOM   4791 2HD  PRO A 314       6.694  -0.366  -8.301  1.00 78.22           H
ATOM   4792  N   VAL A 315       8.617  -3.205 -11.479  1.00 76.04           N
ATOM   4793  CA  VAL A 315       9.213  -4.359 -12.128  1.00 76.04           C
ATOM   4794  C   VAL A 315       8.144  -5.086 -12.947  1.00 76.04           C
ATOM   4795  O   VAL A 315       8.399  -5.505 -14.076  1.00 76.04           O
ATOM   4796  HA  VAL A 315       9.985  -3.994 -12.805  1.00 76.04           H
ATOM   4797  CB  VAL A 315       9.882  -5.259 -11.087  1.00 76.04           C
ATOM   4798  HB  VAL A 315       9.118  -5.575 -10.377  1.00 76.04           H
ATOM   4799  CG1 VAL A 315      10.466  -6.513 -11.740  1.00 76.04           C
ATOM   4800 1HG1 VAL A 315       9.668  -7.075 -12.226  1.00 76.04           H
ATOM   4801 2HG1 VAL A 315      11.210  -6.224 -12.482  1.00 76.04           H
ATOM   4802 3HG1 VAL A 315      10.935  -7.134 -10.977  1.00 76.04           H
ATOM   4803  CG2 VAL A 315      10.956  -4.493 -10.311  1.00 76.04           C
ATOM   4804 1HG2 VAL A 315      11.717  -4.134 -11.003  1.00 76.04           H
ATOM   4805 2HG2 VAL A 315      10.500  -3.645  -9.800  1.00 76.04           H
ATOM   4806 3HG2 VAL A 315      11.416  -5.156  -9.578  1.00 76.04           H
ATOM   4807  HN  VAL A 315       8.684  -3.200 -10.481  1.00 76.04           H
ATOM   4808  N   LEU A 316       6.970  -5.214 -12.348  1.00 75.07           N
ATOM   4809  CA  LEU A 316       5.891  -5.965 -12.967  1.00 75.07           C
ATOM   4810  C   LEU A 316       5.544  -5.332 -14.316  1.00 75.07           C
ATOM   4811  O   LEU A 316       5.420  -6.031 -15.320  1.00 75.07           O
ATOM   4812  HA  LEU A 316       6.256  -6.976 -13.144  1.00 75.07           H
ATOM   4813  CB  LEU A 316       4.698  -6.075 -12.014  1.00 75.07           C
ATOM   4814 1HB  LEU A 316       4.446  -5.074 -11.664  1.00 75.07           H
ATOM   4815 2HB  LEU A 316       3.841  -6.441 -12.578  1.00 75.07           H
ATOM   4816  CG  LEU A 316       4.895  -6.977 -10.795  1.00 75.07           C
ATOM   4817  HG  LEU A 316       5.770  -6.626 -10.247  1.00 75.07           H
ATOM   4818  CD1 LEU A 316       3.700  -6.884  -9.845  1.00 75.07           C
ATOM   4819 1HD1 LEU A 316       3.586  -5.855  -9.503  1.00 75.07           H
ATOM   4820 2HD1 LEU A 316       2.795  -7.195 -10.368  1.00 75.07           H
ATOM   4821 3HD1 LEU A 316       3.865  -7.536  -8.987  1.00 75.07           H
ATOM   4822  CD2 LEU A 316       5.178  -8.420 -11.221  1.00 75.07           C
ATOM   4823 1HD2 LEU A 316       4.338  -8.798 -11.804  1.00 75.07           H
ATOM   4824 2HD2 LEU A 316       6.084  -8.449 -11.827  1.00 75.07           H
ATOM   4825 3HD2 LEU A 316       5.314  -9.040 -10.335  1.00 75.07           H
ATOM   4826  HN  LEU A 316       6.750  -4.817 -11.457  1.00 75.07           H
ATOM   4827  N   TYR A 317       5.396  -4.015 -14.295  1.00 64.53           N
ATOM   4828  CA  TYR A 317       4.924  -3.296 -15.466  1.00 64.53           C
ATOM   4829  C   TYR A 317       6.044  -3.128 -16.495  1.00 64.53           C
ATOM   4830  O   TYR A 317       5.795  -3.150 -17.699  1.00 64.53           O
ATOM   4831  HA  TYR A 317       4.115  -3.875 -15.913  1.00 64.53           H
ATOM   4832  CB  TYR A 317       4.493  -1.915 -14.968  1.00 64.53           C
ATOM   4833 1HB  TYR A 317       5.360  -1.405 -14.549  1.00 64.53           H
ATOM   4834 2HB  TYR A 317       4.156  -1.323 -15.819  1.00 64.53           H
ATOM   4835  CG  TYR A 317       3.383  -1.951 -13.917  1.00 64.53           C
ATOM   4836  CD1 TYR A 317       2.208  -2.628 -14.177  1.00 64.53           C
ATOM   4837  HD1 TYR A 317       2.072  -3.137 -15.131  1.00 64.53           H
ATOM   4838  CD2 TYR A 317       3.555  -1.307 -12.709  1.00 64.53           C
ATOM   4839  HD2 TYR A 317       4.482  -0.772 -12.504  1.00 64.53           H
ATOM   4840  CE1 TYR A 317       1.163  -2.662 -13.187  1.00 64.53           C
ATOM   4841  HE1 TYR A 317       0.231  -3.193 -13.379  1.00 64.53           H
ATOM   4842  CE2 TYR A 317       2.509  -1.341 -11.719  1.00 64.53           C
ATOM   4843  HE2 TYR A 317       2.632  -0.836 -10.761  1.00 64.53           H
ATOM   4844  CZ  TYR A 317       1.365  -2.017 -12.007  1.00 64.53           C
ATOM   4845  OH  TYR A 317       0.378  -2.049 -11.072  1.00 64.53           O
ATOM   4846  HH  TYR A 317      -0.418  -2.537 -11.432  1.00 64.53           H
ATOM   4847  HN  TYR A 317       5.592  -3.443 -13.499  1.00 64.53           H
ATOM   4848  N   VAL A 318       7.255  -2.963 -15.982  1.00 62.12           N
ATOM   4849  CA  VAL A 318       8.404  -2.720 -16.838  1.00 62.12           C
ATOM   4850  C   VAL A 318       8.718  -3.988 -17.635  1.00 62.12           C
ATOM   4851  O   VAL A 318       8.712  -3.969 -18.865  1.00 62.12           O
ATOM   4852  HA  VAL A 318       8.133  -1.926 -17.534  1.00 62.12           H
ATOM   4853  CB  VAL A 318       9.587  -2.232 -16.000  1.00 62.12           C
ATOM   4854  HB  VAL A 318       9.734  -2.940 -15.184  1.00 62.12           H
ATOM   4855  CG1 VAL A 318      10.871  -2.200 -16.831  1.00 62.12           C
ATOM   4856 1HG1 VAL A 318      11.092  -3.202 -17.198  1.00 62.12           H
ATOM   4857 2HG1 VAL A 318      10.740  -1.524 -17.676  1.00 62.12           H
ATOM   4858 3HG1 VAL A 318      11.696  -1.850 -16.211  1.00 62.12           H
ATOM   4859  CG2 VAL A 318       9.296  -0.861 -15.386  1.00 62.12           C
ATOM   4860 1HG2 VAL A 318       9.110  -0.139 -16.181  1.00 62.12           H
ATOM   4861 2HG2 VAL A 318       8.418  -0.930 -14.744  1.00 62.12           H
ATOM   4862 3HG2 VAL A 318      10.154  -0.539 -14.795  1.00 62.12           H
ATOM   4863  HN  VAL A 318       7.457  -2.994 -15.003  1.00 62.12           H
ATOM   4864  N   PHE A 319       8.984  -5.059 -16.902  1.00 62.94           N
ATOM   4865  CA  PHE A 319       9.535  -6.260 -17.505  1.00 62.94           C
ATOM   4866  C   PHE A 319       8.442  -7.078 -18.196  1.00 62.94           C
ATOM   4867  O   PHE A 319       8.696  -7.733 -19.205  1.00 62.94           O
ATOM   4868  HA  PHE A 319      10.271  -5.943 -18.244  1.00 62.94           H
ATOM   4869  CB  PHE A 319      10.139  -7.093 -16.372  1.00 62.94           C
ATOM   4870 1HB  PHE A 319       9.422  -7.147 -15.553  1.00 62.94           H
ATOM   4871 2HB  PHE A 319      10.295  -8.112 -16.727  1.00 62.94           H
ATOM   4872  CG  PHE A 319      11.464  -6.546 -15.836  1.00 62.94           C
ATOM   4873  CD1 PHE A 319      12.635  -6.898 -16.432  1.00 62.94           C
ATOM   4874  HD1 PHE A 319      12.629  -7.569 -17.291  1.00 62.94           H
ATOM   4875  CD2 PHE A 319      11.471  -5.709 -14.765  1.00 62.94           C
ATOM   4876  HD2 PHE A 319      10.532  -5.427 -14.288  1.00 62.94           H
ATOM   4877  CE1 PHE A 319      13.865  -6.391 -15.935  1.00 62.94           C
ATOM   4878  HE1 PHE A 319      14.803  -6.673 -16.412  1.00 62.94           H
ATOM   4879  CE2 PHE A 319      12.700  -5.202 -14.268  1.00 62.94           C
ATOM   4880  HE2 PHE A 319      12.706  -4.531 -13.409  1.00 62.94           H
ATOM   4881  CZ  PHE A 319      13.871  -5.554 -14.863  1.00 62.94           C
ATOM   4882  HZ  PHE A 319      14.815  -5.164 -14.481  1.00 62.94           H
ATOM   4883  HN  PHE A 319       8.830  -5.113 -15.915  1.00 62.94           H
ATOM   4884  N   VAL A 320       7.248  -7.013 -17.624  1.00 65.40           N
ATOM   4885  CA  VAL A 320       6.136  -7.805 -18.121  1.00 65.40           C
ATOM   4886  C   VAL A 320       5.448  -7.053 -19.261  1.00 65.40           C
ATOM   4887  O   VAL A 320       4.792  -7.661 -20.105  1.00 65.40           O
ATOM   4888  HA  VAL A 320       6.545  -8.737 -18.512  1.00 65.40           H
ATOM   4889  CB  VAL A 320       5.185  -8.150 -16.973  1.00 65.40           C
ATOM   4890  HB  VAL A 320       4.541  -7.288 -16.801  1.00 65.40           H
ATOM   4891  CG1 VAL A 320       4.294  -9.339 -17.338  1.00 65.40           C
ATOM   4892 1HG1 VAL A 320       3.702  -9.092 -18.220  1.00 65.40           H
ATOM   4893 2HG1 VAL A 320       4.916 -10.208 -17.549  1.00 65.40           H
ATOM   4894 3HG1 VAL A 320       3.628  -9.563 -16.505  1.00 65.40           H
ATOM   4895  CG2 VAL A 320       5.960  -8.422 -15.682  1.00 65.40           C
ATOM   4896 1HG2 VAL A 320       6.640  -9.260 -15.836  1.00 65.40           H
ATOM   4897 2HG2 VAL A 320       6.532  -7.535 -15.408  1.00 65.40           H
ATOM   4898 3HG2 VAL A 320       5.260  -8.665 -14.882  1.00 65.40           H
ATOM   4899  HN  VAL A 320       7.036  -6.434 -16.837  1.00 65.40           H
ATOM   4900  N   GLY A 321       5.623  -5.739 -19.251  1.00 65.38           N
ATOM   4901  CA  GLY A 321       5.072  -4.902 -20.303  1.00 65.38           C
ATOM   4902  C   GLY A 321       6.020  -4.836 -21.503  1.00 65.38           C
ATOM   4903  O   GLY A 321       7.052  -4.169 -21.446  1.00 65.38           O
ATOM   4904 1HA  GLY A 321       4.107  -5.298 -20.620  1.00 65.38           H
ATOM   4905 2HA  GLY A 321       4.895  -3.898 -19.919  1.00 65.38           H
ATOM   4906  HN  GLY A 321       6.129  -5.248 -18.541  1.00 65.38           H
ATOM   4907  N   GLU A 322       5.635  -5.535 -22.560  1.00 68.38           N
ATOM   4908  CA  GLU A 322       6.391  -5.494 -23.800  1.00 68.38           C
ATOM   4909  C   GLU A 322       6.539  -4.051 -24.285  1.00 68.38           C
ATOM   4910  O   GLU A 322       7.626  -3.633 -24.681  1.00 68.38           O
ATOM   4911  HA  GLU A 322       7.371  -5.904 -23.555  1.00 68.38           H
ATOM   4912  CB  GLU A 322       5.736  -6.368 -24.871  1.00 68.38           C
ATOM   4913 1HB  GLU A 322       4.657  -6.211 -24.864  1.00 68.38           H
ATOM   4914 2HB  GLU A 322       6.194  -6.168 -25.840  1.00 68.38           H
ATOM   4915  CG  GLU A 322       5.966  -7.853 -24.584  1.00 68.38           C
ATOM   4916 1HG  GLU A 322       7.024  -8.030 -24.389  1.00 68.38           H
ATOM   4917 2HG  GLU A 322       5.423  -8.142 -23.684  1.00 68.38           H
ATOM   4918  CD  GLU A 322       5.509  -8.717 -25.762  1.00 68.38           C
ATOM   4919  OE1 GLU A 322       6.217  -9.707 -26.048  1.00 68.38           O
ATOM   4920  OE2 GLU A 322       4.462  -8.367 -26.348  1.00 68.38           O
ATOM   4921  HN  GLU A 322       4.824  -6.120 -22.579  1.00 68.38           H
ATOM   4922  N   ARG A 323       5.429  -3.328 -24.237  1.00 67.93           N
ATOM   4923  CA  ARG A 323       5.409  -1.957 -24.717  1.00 67.93           C
ATOM   4924  C   ARG A 323       6.443  -1.116 -23.966  1.00 67.93           C
ATOM   4925  O   ARG A 323       7.163  -0.324 -24.573  1.00 67.93           O
ATOM   4926  HA  ARG A 323       5.655  -2.028 -25.776  1.00 67.93           H
ATOM   4927  CB  ARG A 323       4.024  -1.331 -24.536  1.00 67.93           C
ATOM   4928 1HB  ARG A 323       3.642  -1.566 -23.542  1.00 67.93           H
ATOM   4929 2HB  ARG A 323       4.101  -0.245 -24.600  1.00 67.93           H
ATOM   4930  CG  ARG A 323       3.048  -1.842 -25.598  1.00 67.93           C
ATOM   4931 1HG  ARG A 323       3.479  -1.705 -26.589  1.00 67.93           H
ATOM   4932 2HG  ARG A 323       2.888  -2.912 -25.465  1.00 67.93           H
ATOM   4933  CD  ARG A 323       1.709  -1.106 -25.511  1.00 67.93           C
ATOM   4934 1HD  ARG A 323       1.286  -1.220 -24.513  1.00 67.93           H
ATOM   4935 2HD  ARG A 323       1.861  -0.039 -25.673  1.00 67.93           H
ATOM   4936  NE  ARG A 323       0.771  -1.643 -26.522  1.00 67.93           N
ATOM   4937  HE  ARG A 323       1.094  -2.377 -27.119  1.00 67.93           H
ATOM   4938  CZ  ARG A 323      -0.485  -1.206 -26.688  1.00 67.93           C
ATOM   4939  NH1 ARG A 323      -0.971  -0.224 -25.917  1.00 67.93           N
ATOM   4940 1HH1 ARG A 323      -0.395   0.189 -25.211  1.00 67.93           H
ATOM   4941 2HH1 ARG A 323      -1.909   0.096 -26.047  1.00 67.93           H
ATOM   4942  NH2 ARG A 323      -1.247  -1.766 -27.637  1.00 67.93           N
ATOM   4943 1HH2 ARG A 323      -2.187  -1.451 -27.774  1.00 67.93           H
ATOM   4944 2HH2 ARG A 323      -0.877  -2.498 -28.209  1.00 67.93           H
ATOM   4945  HN  ARG A 323       4.558  -3.664 -23.880  1.00 67.93           H
ATOM   4946  N   PHE A 324       6.484  -1.316 -22.657  1.00 71.08           N
ATOM   4947  CA  PHE A 324       7.340  -0.510 -21.803  1.00 71.08           C
ATOM   4948  C   PHE A 324       8.815  -0.715 -22.155  1.00 71.08           C
ATOM   4949  O   PHE A 324       9.587   0.242 -22.189  1.00 71.08           O
ATOM   4950  HA  PHE A 324       7.070   0.533 -21.968  1.00 71.08           H
ATOM   4951  CB  PHE A 324       7.101  -0.975 -20.365  1.00 71.08           C
ATOM   4952 1HB  PHE A 324       6.030  -1.094 -20.205  1.00 71.08           H
ATOM   4953 2HB  PHE A 324       7.555  -1.957 -20.231  1.00 71.08           H
ATOM   4954  CG  PHE A 324       7.658  -0.024 -19.304  1.00 71.08           C
ATOM   4955  CD1 PHE A 324       8.992  -0.004 -19.040  1.00 71.08           C
ATOM   4956  HD1 PHE A 324       9.665  -0.666 -19.584  1.00 71.08           H
ATOM   4957  CD2 PHE A 324       6.818   0.803 -18.624  1.00 71.08           C
ATOM   4958  HD2 PHE A 324       5.749   0.787 -18.835  1.00 71.08           H
ATOM   4959  CE1 PHE A 324       9.508   0.879 -18.055  1.00 71.08           C
ATOM   4960  HE1 PHE A 324      10.577   0.894 -17.843  1.00 71.08           H
ATOM   4961  CE2 PHE A 324       7.334   1.686 -17.639  1.00 71.08           C
ATOM   4962  HE2 PHE A 324       6.661   2.348 -17.094  1.00 71.08           H
ATOM   4963  CZ  PHE A 324       8.668   1.705 -17.375  1.00 71.08           C
ATOM   4964  HZ  PHE A 324       9.064   2.383 -16.619  1.00 71.08           H
ATOM   4965  HN  PHE A 324       5.947  -2.013 -22.181  1.00 71.08           H
ATOM   4966  N   ARG A 325       9.161  -1.969 -22.407  1.00 71.51           N
ATOM   4967  CA  ARG A 325      10.515  -2.303 -22.815  1.00 71.51           C
ATOM   4968  C   ARG A 325      10.909  -1.500 -24.057  1.00 71.51           C
ATOM   4969  O   ARG A 325      12.019  -0.976 -24.135  1.00 71.51           O
ATOM   4970  HA  ARG A 325      11.138  -2.036 -21.961  1.00 71.51           H
ATOM   4971  CB  ARG A 325      10.646  -3.797 -23.120  1.00 71.51           C
ATOM   4972 1HB  ARG A 325       9.885  -4.092 -23.843  1.00 71.51           H
ATOM   4973 2HB  ARG A 325      11.614  -3.995 -23.579  1.00 71.51           H
ATOM   4974  CG  ARG A 325      10.498  -4.631 -21.846  1.00 71.51           C
ATOM   4975 1HG  ARG A 325      11.131  -4.218 -21.061  1.00 71.51           H
ATOM   4976 2HG  ARG A 325       9.470  -4.577 -21.489  1.00 71.51           H
ATOM   4977  CD  ARG A 325      10.878  -6.091 -22.101  1.00 71.51           C
ATOM   4978 1HD  ARG A 325      10.314  -6.481 -22.948  1.00 71.51           H
ATOM   4979 2HD  ARG A 325      11.934  -6.161 -22.362  1.00 71.51           H
ATOM   4980  NE  ARG A 325      10.603  -6.903 -20.894  1.00 71.51           N
ATOM   4981  HE  ARG A 325      10.056  -6.490 -20.166  1.00 71.51           H
ATOM   4982  CZ  ARG A 325      11.040  -8.158 -20.717  1.00 71.51           C
ATOM   4983  NH1 ARG A 325      11.776  -8.761 -21.660  1.00 71.51           N
ATOM   4984 1HH1 ARG A 325      12.003  -8.275 -22.504  1.00 71.51           H
ATOM   4985 2HH1 ARG A 325      12.098  -9.697 -21.520  1.00 71.51           H
ATOM   4986  NH2 ARG A 325      10.729  -8.800 -19.583  1.00 71.51           N
ATOM   4987 1HH2 ARG A 325      11.047  -9.736 -19.435  1.00 71.51           H
ATOM   4988 2HH2 ARG A 325      10.179  -8.342 -18.884  1.00 71.51           H
ATOM   4989  HN  ARG A 325       8.537  -2.747 -22.336  1.00 71.51           H
ATOM   4990  N   ARG A 326       9.977  -1.428 -24.996  1.00 74.22           N
ATOM   4991  CA  ARG A 326      10.208  -0.688 -26.224  1.00 74.22           C
ATOM   4992  C   ARG A 326      10.391   0.801 -25.920  1.00 74.22           C
ATOM   4993  O   ARG A 326      11.273   1.449 -26.482  1.00 74.22           O
ATOM   4994  HA  ARG A 326      11.119  -1.118 -26.642  1.00 74.22           H
ATOM   4995  CB  ARG A 326       9.043  -0.862 -27.201  1.00 74.22           C
ATOM   4996 1HB  ARG A 326       8.106  -0.612 -26.703  1.00 74.22           H
ATOM   4997 2HB  ARG A 326       9.156  -0.169 -28.034  1.00 74.22           H
ATOM   4998  CG  ARG A 326       8.980  -2.297 -27.728  1.00 74.22           C
ATOM   4999 1HG  ARG A 326       9.926  -2.556 -28.204  1.00 74.22           H
ATOM   5000 2HG  ARG A 326       8.842  -2.988 -26.896  1.00 74.22           H
ATOM   5001  CD  ARG A 326       7.836  -2.463 -28.730  1.00 74.22           C
ATOM   5002 1HD  ARG A 326       6.904  -2.108 -28.293  1.00 74.22           H
ATOM   5003 2HD  ARG A 326       8.026  -1.855 -29.615  1.00 74.22           H
ATOM   5004  NE  ARG A 326       7.703  -3.886 -29.116  1.00 74.22           N
ATOM   5005  HE  ARG A 326       7.844  -4.578 -28.408  1.00 74.22           H
ATOM   5006  CZ  ARG A 326       7.406  -4.305 -30.353  1.00 74.22           C
ATOM   5007  NH1 ARG A 326       7.208  -3.421 -31.341  1.00 74.22           N
ATOM   5008 1HH1 ARG A 326       7.281  -2.441 -31.157  1.00 74.22           H
ATOM   5009 2HH1 ARG A 326       6.987  -3.741 -32.262  1.00 74.22           H
ATOM   5010  NH2 ARG A 326       7.311  -5.620 -30.589  1.00 74.22           N
ATOM   5011 1HH2 ARG A 326       7.090  -5.949 -31.507  1.00 74.22           H
ATOM   5012 2HH2 ARG A 326       7.460  -6.273 -29.846  1.00 74.22           H
ATOM   5013  HN  ARG A 326       9.080  -1.865 -24.928  1.00 74.22           H
ATOM   5014  N   ASP A 327       9.544   1.299 -25.032  1.00 74.80           N
ATOM   5015  CA  ASP A 327       9.539   2.717 -24.716  1.00 74.80           C
ATOM   5016  C   ASP A 327      10.815   3.068 -23.948  1.00 74.80           C
ATOM   5017  O   ASP A 327      11.379   4.145 -24.134  1.00 74.80           O
ATOM   5018  HA  ASP A 327       9.479   3.225 -25.679  1.00 74.80           H
ATOM   5019  CB  ASP A 327       8.342   3.081 -23.836  1.00 74.80           C
ATOM   5020 1HB  ASP A 327       8.390   2.524 -22.901  1.00 74.80           H
ATOM   5021 2HB  ASP A 327       8.383   4.140 -23.579  1.00 74.80           H
ATOM   5022  CG  ASP A 327       7.023   2.776 -24.550  1.00 74.80           C
ATOM   5023  OD1 ASP A 327       6.980   2.995 -25.780  1.00 74.80           O
ATOM   5024  OD2 ASP A 327       6.089   2.331 -23.849  1.00 74.80           O
ATOM   5025  HN  ASP A 327       8.870   0.753 -24.534  1.00 74.80           H
ATOM   5026  N   LEU A 328      11.232   2.139 -23.101  1.00 73.89           N
ATOM   5027  CA  LEU A 328      12.446   2.324 -22.325  1.00 73.89           C
ATOM   5028  C   LEU A 328      13.636   2.474 -23.276  1.00 73.89           C
ATOM   5029  O   LEU A 328      14.442   3.391 -23.128  1.00 73.89           O
ATOM   5030  HA  LEU A 328      12.336   3.251 -21.762  1.00 73.89           H
ATOM   5031  CB  LEU A 328      12.610   1.193 -21.308  1.00 73.89           C
ATOM   5032 1HB  LEU A 328      11.757   1.214 -20.631  1.00 73.89           H
ATOM   5033 2HB  LEU A 328      12.571   0.243 -21.841  1.00 73.89           H
ATOM   5034  CG  LEU A 328      13.891   1.224 -20.471  1.00 73.89           C
ATOM   5035  HG  LEU A 328      14.742   1.266 -21.151  1.00 73.89           H
ATOM   5036  CD1 LEU A 328      13.946   2.480 -19.600  1.00 73.89           C
ATOM   5037 1HD1 LEU A 328      13.923   3.365 -20.236  1.00 73.89           H
ATOM   5038 2HD1 LEU A 328      13.089   2.494 -18.927  1.00 73.89           H
ATOM   5039 3HD1 LEU A 328      14.867   2.477 -19.016  1.00 73.89           H
ATOM   5040  CD2 LEU A 328      14.036  -0.054 -19.644  1.00 73.89           C
ATOM   5041 1HD2 LEU A 328      13.183  -0.152 -18.973  1.00 73.89           H
ATOM   5042 2HD2 LEU A 328      14.075  -0.916 -20.310  1.00 73.89           H
ATOM   5043 3HD2 LEU A 328      14.955  -0.006 -19.059  1.00 73.89           H
ATOM   5044  HN  LEU A 328      10.757   1.273 -22.942  1.00 73.89           H
ATOM   5045  N   VAL A 329      13.708   1.558 -24.231  1.00 74.47           N
ATOM   5046  CA  VAL A 329      14.810   1.551 -25.179  1.00 74.47           C
ATOM   5047  C   VAL A 329      14.759   2.826 -26.023  1.00 74.47           C
ATOM   5048  O   VAL A 329      15.796   3.401 -26.347  1.00 74.47           O
ATOM   5049  HA  VAL A 329      15.737   1.546 -24.606  1.00 74.47           H
ATOM   5050  CB  VAL A 329      14.767   0.274 -26.021  1.00 74.47           C
ATOM   5051  HB  VAL A 329      13.773   0.197 -26.463  1.00 74.47           H
ATOM   5052  CG1 VAL A 329      15.785   0.335 -27.161  1.00 74.47           C
ATOM   5053 1HG1 VAL A 329      15.560   1.186 -27.804  1.00 74.47           H
ATOM   5054 2HG1 VAL A 329      16.787   0.447 -26.747  1.00 74.47           H
ATOM   5055 3HG1 VAL A 329      15.733  -0.585 -27.744  1.00 74.47           H
ATOM   5056  CG2 VAL A 329      14.991  -0.964 -25.151  1.00 74.47           C
ATOM   5057 1HG2 VAL A 329      15.966  -0.897 -24.667  1.00 74.47           H
ATOM   5058 2HG2 VAL A 329      14.212  -1.021 -24.391  1.00 74.47           H
ATOM   5059 3HG2 VAL A 329      14.956  -1.858 -25.774  1.00 74.47           H
ATOM   5060  HN  VAL A 329      13.033   0.832 -24.362  1.00 74.47           H
ATOM   5061  N   LYS A 330      13.541   3.230 -26.354  1.00 74.50           N
[truncated: 117,320 more chars]
