# Supplementary material for: Noncanonical roles of chemokine regions in CCR9 activation revealed by structural modeling and mutational mapping
Source: Nat Commun. 2025 Aug 18;16:7695. doi: 10.1038/s41467-025-62321-9 (PMC12361432; doi:10.1038/s41467-025-62321-9)
Supplement: Supplementary file 4 — Supplementary Data 2 [file 41467_2025_62321_MOESM4_ESM.zip › CCR9_CCL25_rnk221.pdb]

SSBOND   1 CYS A   38    CYS A  289 
SSBOND   2 CYS A  119    CYS A  198 
SSBOND   3 CYS B    7    CYS B   35 
SSBOND   4 CYS B    8    CYS B   52 
ATOM      1  N   GLU A  20      -3.227  -3.379  60.890  1.00 46.17           N
ATOM      2  CA  GLU A  20      -3.434  -3.035  59.494  1.00 46.17           C
ATOM      3  C   GLU A  20      -2.147  -3.254  58.697  1.00 46.17           C
ATOM      4  O   GLU A  20      -2.189  -3.439  57.481  1.00 46.17           O
ATOM      5  HA  GLU A  20      -4.209  -3.714  59.140  1.00 46.17           H
ATOM      6  CB  GLU A  20      -3.928  -1.593  59.351  1.00 46.17           C
ATOM      7 1HB  GLU A  20      -3.443  -0.964  60.098  1.00 46.17           H
ATOM      8 2HB  GLU A  20      -3.769  -1.250  58.329  1.00 46.17           H
ATOM      9  CG  GLU A  20      -5.434  -1.502  59.607  1.00 46.17           C
ATOM     10 1HG  GLU A  20      -5.930  -2.379  59.193  1.00 46.17           H
ATOM     11 2HG  GLU A  20      -5.624  -1.504  60.681  1.00 46.17           H
ATOM     12  CD  GLU A  20      -6.020  -0.234  58.983  1.00 46.17           C
ATOM     13  OE1 GLU A  20      -7.254  -0.218  58.784  1.00 46.17           O
ATOM     14  OE2 GLU A  20      -5.220   0.690  58.717  1.00 46.17           O
ATOM     15  HN  GLU A  20      -2.299  -3.669  61.121  1.00 46.17           H
ATOM     16  N   SER A  21      -1.033  -3.227  59.413  1.00 52.48           N
ATOM     17  CA  SER A  21       0.270  -3.299  58.774  1.00 52.48           C
ATOM     18  C   SER A  21       0.530  -4.721  58.275  1.00 52.48           C
ATOM     19  O   SER A  21       1.010  -4.913  57.158  1.00 52.48           O
ATOM     20  HA  SER A  21       0.220  -2.603  57.937  1.00 52.48           H
ATOM     21  CB  SER A  21       1.379  -2.862  59.734  1.00 52.48           C
ATOM     22 1HB  SER A  21       2.282  -2.637  59.166  1.00 52.48           H
ATOM     23 2HB  SER A  21       1.081  -1.942  60.237  1.00 52.48           H
ATOM     24  OG  SER A  21       1.668  -3.862  60.707  1.00 52.48           O
ATOM     25  HG  SER A  21       2.386  -3.542  61.324  1.00 52.48           H
ATOM     26  HN  SER A  21      -1.011  -3.158  60.411  1.00 52.48           H
ATOM     27  N   THR A  22       0.203  -5.683  59.126  1.00 53.30           N
ATOM     28  CA  THR A  22       0.492  -7.075  58.830  1.00 53.30           C
ATOM     29  C   THR A  22      -0.413  -7.580  57.704  1.00 53.30           C
ATOM     30  O   THR A  22       0.066  -8.150  56.725  1.00 53.30           O
ATOM     31  HA  THR A  22       1.519  -7.144  58.469  1.00 53.30           H
ATOM     32  CB  THR A  22       0.352  -7.874  60.127  1.00 53.30           C
ATOM     33  HB  THR A  22      -0.114  -8.841  59.940  1.00 53.30           H
ATOM     34  OG1 THR A  22      -0.367  -7.002  60.995  1.00 53.30           O
ATOM     35  HG1 THR A  22      -0.730  -7.516  61.772  1.00 53.30           H
ATOM     36  CG2 THR A  22       1.692  -8.082  60.835  1.00 53.30           C
ATOM     37 1HG2 THR A  22       2.127  -7.113  61.082  1.00 53.30           H
ATOM     38 2HG2 THR A  22       2.370  -8.627  60.177  1.00 53.30           H
ATOM     39 3HG2 THR A  22       1.536  -8.654  61.749  1.00 53.30           H
ATOM     40  HN  THR A  22      -0.251  -5.522  60.003  1.00 53.30           H
ATOM     41  N   SER A  23      -1.706  -7.353  57.882  1.00 54.42           N
ATOM     42  CA  SER A  23      -2.684  -7.789  56.899  1.00 54.42           C
ATOM     43  C   SER A  23      -2.377  -7.158  55.540  1.00 54.42           C
ATOM     44  O   SER A  23      -2.494  -7.814  54.506  1.00 54.42           O
ATOM     45  HA  SER A  23      -2.581  -8.873  56.850  1.00 54.42           H
ATOM     46  CB  SER A  23      -4.105  -7.433  57.341  1.00 54.42           C
ATOM     47 1HB  SER A  23      -4.815  -7.773  56.587  1.00 54.42           H
ATOM     48 2HB  SER A  23      -4.342  -7.963  58.263  1.00 54.42           H
ATOM     49  OG  SER A  23      -4.265  -6.032  57.545  1.00 54.42           O
ATOM     50  HG  SER A  23      -5.209  -5.830  57.807  1.00 54.42           H
ATOM     51  HN  SER A  23      -2.088  -6.882  58.677  1.00 54.42           H
ATOM     52  N   SER A  24      -1.991  -5.891  55.585  1.00 59.55           N
ATOM     53  CA  SER A  24      -1.663  -5.165  54.370  1.00 59.55           C
ATOM     54  C   SER A  24      -0.425  -5.778  53.712  1.00 59.55           C
ATOM     55  O   SER A  24      -0.238  -5.661  52.502  1.00 59.55           O
ATOM     56  HA  SER A  24      -2.533  -5.276  53.723  1.00 59.55           H
ATOM     57  CB  SER A  24      -1.429  -3.681  54.660  1.00 59.55           C
ATOM     58 1HB  SER A  24      -1.593  -3.104  53.751  1.00 59.55           H
ATOM     59 2HB  SER A  24      -2.160  -3.336  55.392  1.00 59.55           H
ATOM     60  OG  SER A  24      -0.114  -3.433  55.150  1.00 59.55           O
ATOM     61  HG  SER A  24       0.049  -3.968  55.979  1.00 59.55           H
ATOM     62  HN  SER A  24      -1.901  -5.364  56.429  1.00 59.55           H
ATOM     63  N   MET A  25       0.389  -6.419  54.538  1.00 61.38           N
ATOM     64  CA  MET A  25       1.603  -7.052  54.052  1.00 61.38           C
ATOM     65  C   MET A  25       1.293  -8.396  53.389  1.00 61.38           C
ATOM     66  O   MET A  25       1.868  -8.729  52.354  1.00 61.38           O
ATOM     67  HA  MET A  25       2.018  -6.364  53.316  1.00 61.38           H
ATOM     68  CB  MET A  25       2.569  -7.269  55.219  1.00 61.38           C
ATOM     69 1HB  MET A  25       2.435  -6.479  55.957  1.00 61.38           H
ATOM     70 2HB  MET A  25       2.339  -8.212  55.715  1.00 61.38           H
ATOM     71  CG  MET A  25       4.020  -7.281  54.734  1.00 61.38           C
ATOM     72 1HG  MET A  25       4.649  -7.800  55.457  1.00 61.38           H
ATOM     73 2HG  MET A  25       4.094  -7.831  53.796  1.00 61.38           H
ATOM     74  SD  MET A  25       4.603  -5.609  54.508  1.00 61.38           S
ATOM     75  CE  MET A  25       6.365  -5.892  54.514  1.00 61.38           C
ATOM     76 1HE  MET A  25       6.658  -6.338  55.464  1.00 61.38           H
ATOM     77 2HE  MET A  25       6.628  -6.566  53.699  1.00 61.38           H
ATOM     78 3HE  MET A  25       6.886  -4.943  54.382  1.00 61.38           H
ATOM     79  HN  MET A  25       0.230  -6.509  55.522  1.00 61.38           H
ATOM     80  N   GLU A  26       0.385  -9.132  54.014  1.00 62.01           N
ATOM     81  CA  GLU A  26      -0.026 -10.421  53.484  1.00 62.01           C
ATOM     82  C   GLU A  26      -0.760 -10.239  52.154  1.00 62.01           C
ATOM     83  O   GLU A  26      -0.498 -10.959  51.192  1.00 62.01           O
ATOM     84  HA  GLU A  26       0.898 -10.976  53.324  1.00 62.01           H
ATOM     85  CB  GLU A  26      -0.896 -11.175  54.492  1.00 62.01           C
ATOM     86 1HB  GLU A  26      -1.642 -10.500  54.911  1.00 62.01           H
ATOM     87 2HB  GLU A  26      -1.330 -12.055  54.016  1.00 62.01           H
ATOM     88  CG  GLU A  26      -0.058 -11.688  55.664  1.00 62.01           C
ATOM     89 1HG  GLU A  26       0.758 -12.306  55.289  1.00 62.01           H
ATOM     90 2HG  GLU A  26       0.394 -10.846  56.189  1.00 62.01           H
ATOM     91  CD  GLU A  26      -0.915 -12.501  56.637  1.00 62.01           C
ATOM     92  OE1 GLU A  26      -0.325 -13.350  57.340  1.00 62.01           O
ATOM     93  OE2 GLU A  26      -2.140 -12.255  56.655  1.00 62.01           O
ATOM     94  HN  GLU A  26      -0.066  -8.861  54.864  1.00 62.01           H
ATOM     95  N   ASP A  27      -1.666  -9.272  52.142  1.00 59.40           N
ATOM     96  CA  ASP A  27      -2.448  -8.994  50.950  1.00 59.40           C
ATOM     97  C   ASP A  27      -1.504  -8.731  49.775  1.00 59.40           C
ATOM     98  O   ASP A  27      -1.766  -9.165  48.654  1.00 59.40           O
ATOM     99  HA  ASP A  27      -3.065  -9.880  50.799  1.00 59.40           H
ATOM    100  CB  ASP A  27      -3.322  -7.752  51.141  1.00 59.40           C
ATOM    101 1HB  ASP A  27      -2.750  -6.976  51.649  1.00 59.40           H
ATOM    102 2HB  ASP A  27      -3.609  -7.352  50.169  1.00 59.40           H
ATOM    103  CG  ASP A  27      -4.576  -8.084  51.952  1.00 59.40           C
ATOM    104  OD1 ASP A  27      -4.845  -9.294  52.111  1.00 59.40           O
ATOM    105  OD2 ASP A  27      -5.237  -7.120  52.395  1.00 59.40           O
ATOM    106  HN  ASP A  27      -1.868  -8.685  52.926  1.00 59.40           H
ATOM    107  N   TYR A  28      -0.425  -8.022  50.072  1.00 62.76           N
ATOM    108  CA  TYR A  28       0.555  -7.688  49.052  1.00 62.76           C
ATOM    109  C   TYR A  28       1.361  -8.923  48.641  1.00 62.76           C
ATOM    110  O   TYR A  28       1.785  -9.037  47.492  1.00 62.76           O
ATOM    111  HA  TYR A  28       0.020  -7.307  48.183  1.00 62.76           H
ATOM    112  CB  TYR A  28       1.499  -6.668  49.692  1.00 62.76           C
ATOM    113 1HB  TYR A  28       0.917  -5.808  50.023  1.00 62.76           H
ATOM    114 2HB  TYR A  28       1.947  -7.111  50.582  1.00 62.76           H
ATOM    115  CG  TYR A  28       2.615  -6.185  48.764  1.00 62.76           C
ATOM    116  CD1 TYR A  28       3.884  -6.715  48.875  1.00 62.76           C
ATOM    117  HD1 TYR A  28       4.091  -7.479  49.624  1.00 62.76           H
ATOM    118  CD2 TYR A  28       2.352  -5.217  47.815  1.00 62.76           C
ATOM    119  HD2 TYR A  28       1.350  -4.798  47.727  1.00 62.76           H
ATOM    120  CE1 TYR A  28       4.934  -6.260  48.001  1.00 62.76           C
ATOM    121  HE1 TYR A  28       5.940  -6.671  48.078  1.00 62.76           H
ATOM    122  CE2 TYR A  28       3.402  -4.762  46.941  1.00 62.76           C
ATOM    123  HE2 TYR A  28       3.208  -3.999  46.187  1.00 62.76           H
ATOM    124  CZ  TYR A  28       4.641  -5.306  47.077  1.00 62.76           C
ATOM    125  OH  TYR A  28       5.633  -4.876  46.251  1.00 62.76           O
ATOM    126  HH  TYR A  28       5.246  -4.334  45.506  1.00 62.76           H
ATOM    127  HN  TYR A  28      -0.216  -7.678  50.987  1.00 62.76           H
ATOM    128  N   VAL A  29       1.546  -9.816  49.602  1.00 61.82           N
ATOM    129  CA  VAL A  29       2.350 -11.004  49.374  1.00 61.82           C
ATOM    130  C   VAL A  29       1.532 -12.023  48.579  1.00 61.82           C
ATOM    131  O   VAL A  29       2.072 -12.731  47.729  1.00 61.82           O
ATOM    132  HA  VAL A  29       3.215 -10.708  48.780  1.00 61.82           H
ATOM    133  CB  VAL A  29       2.859 -11.556  50.708  1.00 61.82           C
ATOM    134  HB  VAL A  29       2.001 -11.676  51.370  1.00 61.82           H
ATOM    135  CG1 VAL A  29       3.505 -12.930  50.522  1.00 61.82           C
ATOM    136 1HG1 VAL A  29       2.770 -13.625  50.114  1.00 61.82           H
ATOM    137 2HG1 VAL A  29       4.346 -12.846  49.835  1.00 61.82           H
ATOM    138 3HG1 VAL A  29       3.857 -13.299  51.485  1.00 61.82           H
ATOM    139  CG2 VAL A  29       3.831 -10.578  51.370  1.00 61.82           C
ATOM    140 1HG2 VAL A  29       4.684 -10.413  50.713  1.00 61.82           H
ATOM    141 2HG2 VAL A  29       3.325  -9.631  51.554  1.00 61.82           H
ATOM    142 3HG2 VAL A  29       4.177 -10.995  52.316  1.00 61.82           H
ATOM    143  HN  VAL A  29       1.159  -9.737  50.521  1.00 61.82           H
ATOM    144  N   ASN A  30       0.243 -12.066  48.882  1.00 63.66           N
ATOM    145  CA  ASN A  30      -0.630 -13.071  48.300  1.00 63.66           C
ATOM    146  C   ASN A  30      -1.140 -12.575  46.946  1.00 63.66           C
ATOM    147  O   ASN A  30      -1.741 -13.336  46.188  1.00 63.66           O
ATOM    148  HA  ASN A  30      -0.016 -13.967  48.211  1.00 63.66           H
ATOM    149  CB  ASN A  30      -1.843 -13.333  49.196  1.00 63.66           C
ATOM    150 1HB  ASN A  30      -2.238 -12.386  49.564  1.00 63.66           H
ATOM    151 2HB  ASN A  30      -2.635 -13.803  48.613  1.00 63.66           H
ATOM    152  CG  ASN A  30      -1.469 -14.230  50.377  1.00 63.66           C
ATOM    153  OD1 ASN A  30      -0.466 -14.924  50.369  1.00 63.66           O
ATOM    154  ND2 ASN A  30      -2.330 -14.179  51.389  1.00 63.66           N
ATOM    155 1HD2 ASN A  30      -3.135 -13.588  51.331  1.00 63.66           H
ATOM    156 2HD2 ASN A  30      -2.173 -14.730  52.208  1.00 63.66           H
ATOM    157  HN  ASN A  30      -0.205 -11.431  49.512  1.00 63.66           H
ATOM    158  N   PHE A  31      -0.882 -11.303  46.682  1.00 68.14           N
ATOM    159  CA  PHE A  31      -1.284 -10.703  45.421  1.00 68.14           C
ATOM    160  C   PHE A  31      -0.575 -11.374  44.244  1.00 68.14           C
ATOM    161  O   PHE A  31       0.654 -11.409  44.193  1.00 68.14           O
ATOM    162  HA  PHE A  31      -2.361 -10.846  45.324  1.00 68.14           H
ATOM    163  CB  PHE A  31      -0.875  -9.230  45.476  1.00 68.14           C
ATOM    164 1HB  PHE A  31      -1.280  -8.784  46.384  1.00 68.14           H
ATOM    165 2HB  PHE A  31       0.211  -9.167  45.546  1.00 68.14           H
ATOM    166  CG  PHE A  31      -1.341  -8.410  44.271  1.00 68.14           C
ATOM    167  CD1 PHE A  31      -0.497  -8.196  43.226  1.00 68.14           C
ATOM    168  HD1 PHE A  31       0.511  -8.610  43.247  1.00 68.14           H
ATOM    169  CD2 PHE A  31      -2.599  -7.893  44.245  1.00 68.14           C
ATOM    170  HD2 PHE A  31      -3.275  -8.064  45.083  1.00 68.14           H
ATOM    171  CE1 PHE A  31      -0.930  -7.435  42.108  1.00 68.14           C
ATOM    172  HE1 PHE A  31      -0.253  -7.264  41.271  1.00 68.14           H
ATOM    173  CE2 PHE A  31      -3.032  -7.132  43.127  1.00 68.14           C
ATOM    174  HE2 PHE A  31      -4.040  -6.719  43.107  1.00 68.14           H
ATOM    175  CZ  PHE A  31      -2.188  -6.919  42.082  1.00 68.14           C
ATOM    176  HZ  PHE A  31      -2.520  -6.335  41.224  1.00 68.14           H
ATOM    177  HN  PHE A  31      -0.408 -10.686  47.311  1.00 68.14           H
ATOM    178  N   ASN A  32      -1.379 -11.890  43.326  1.00 66.94           N
ATOM    179  CA  ASN A  32      -0.843 -12.534  42.138  1.00 66.94           C
ATOM    180  C   ASN A  32      -0.388 -11.464  41.144  1.00 66.94           C
ATOM    181  O   ASN A  32      -1.194 -10.946  40.373  1.00 66.94           O
ATOM    182  HA  ASN A  32      -0.017 -13.150  42.494  1.00 66.94           H
ATOM    183  CB  ASN A  32      -1.905 -13.396  41.452  1.00 66.94           C
ATOM    184 1HB  ASN A  32      -2.443 -13.979  42.199  1.00 66.94           H
ATOM    185 2HB  ASN A  32      -2.637 -12.754  40.961  1.00 66.94           H
ATOM    186  CG  ASN A  32      -1.270 -14.334  40.424  1.00 66.94           C
ATOM    187  OD1 ASN A  32      -0.070 -14.336  40.205  1.00 66.94           O
ATOM    188  ND2 ASN A  32      -2.139 -15.130  39.808  1.00 66.94           N
ATOM    189 1HD2 ASN A  32      -3.112 -15.078  40.035  1.00 66.94           H
ATOM    190 2HD2 ASN A  32      -1.820 -15.780  39.118  1.00 66.94           H
ATOM    191  HN  ASN A  32      -2.377 -11.874  43.383  1.00 66.94           H
ATOM    192  N   PHE A  33       0.902 -11.164  41.195  1.00 69.33           N
ATOM    193  CA  PHE A  33       1.493 -10.240  40.242  1.00 69.33           C
ATOM    194  C   PHE A  33       1.755 -10.929  38.901  1.00 69.33           C
ATOM    195  O   PHE A  33       2.872 -10.889  38.387  1.00 69.33           O
ATOM    196  HA  PHE A  33       0.784  -9.426  40.098  1.00 69.33           H
ATOM    197  CB  PHE A  33       2.827  -9.780  40.835  1.00 69.33           C
ATOM    198 1HB  PHE A  33       3.447 -10.655  41.031  1.00 69.33           H
ATOM    199 2HB  PHE A  33       3.352  -9.176  40.095  1.00 69.33           H
ATOM    200  CG  PHE A  33       2.688  -8.972  42.126  1.00 69.33           C
ATOM    201  CD1 PHE A  33       2.486  -7.628  42.069  1.00 69.33           C
ATOM    202  HD1 PHE A  33       2.423  -7.127  41.103  1.00 69.33           H
ATOM    203  CD2 PHE A  33       2.766  -9.597  43.332  1.00 69.33           C
ATOM    204  HD2 PHE A  33       2.928 -10.674  43.378  1.00 69.33           H
ATOM    205  CE1 PHE A  33       2.357  -6.878  43.268  1.00 69.33           C
ATOM    206  HE1 PHE A  33       2.195  -5.801  43.222  1.00 69.33           H
ATOM    207  CE2 PHE A  33       2.637  -8.847  44.530  1.00 69.33           C
ATOM    208  HE2 PHE A  33       2.700  -9.348  45.496  1.00 69.33           H
ATOM    209  CZ  PHE A  33       2.435  -7.503  44.473  1.00 69.33           C
ATOM    210  HZ  PHE A  33       2.336  -6.927  45.393  1.00 69.33           H
ATOM    211  HN  PHE A  33       1.537 -11.540  41.870  1.00 69.33           H
ATOM    212  N   THR A  34       0.707 -11.544  38.373  1.00 73.67           N
ATOM    213  CA  THR A  34       0.688 -11.919  36.970  1.00 73.67           C
ATOM    214  C   THR A  34       1.150 -10.749  36.099  1.00 73.67           C
ATOM    215  O   THR A  34       0.677  -9.625  36.260  1.00 73.67           O
ATOM    216  HA  THR A  34       1.402 -12.730  36.821  1.00 73.67           H
ATOM    217  CB  THR A  34      -0.720 -12.410  36.630  1.00 73.67           C
ATOM    218  HB  THR A  34      -1.418 -11.575  36.566  1.00 73.67           H
ATOM    219  OG1 THR A  34      -1.005 -13.374  37.641  1.00 73.67           O
ATOM    220  HG1 THR A  34      -0.265 -14.044  37.692  1.00 73.67           H
ATOM    221  CG2 THR A  34      -0.763 -13.212  35.328  1.00 73.67           C
ATOM    222 1HG2 THR A  34      -0.116 -14.085  35.418  1.00 73.67           H
ATOM    223 2HG2 THR A  34      -0.418 -12.587  34.505  1.00 73.67           H
ATOM    224 3HG2 THR A  34      -1.786 -13.536  35.135  1.00 73.67           H
ATOM    225  HN  THR A  34      -0.117 -11.784  38.886  1.00 73.67           H
ATOM    226  N   ASP A  35       2.069 -11.054  35.194  1.00 80.45           N
ATOM    227  CA  ASP A  35       2.744 -10.015  34.434  1.00 80.45           C
ATOM    228  C   ASP A  35       1.868  -9.604  33.249  1.00 80.45           C
ATOM    229  O   ASP A  35       2.145  -9.974  32.110  1.00 80.45           O
ATOM    230  HA  ASP A  35       2.900  -9.199  35.140  1.00 80.45           H
ATOM    231  CB  ASP A  35       4.080 -10.517  33.882  1.00 80.45           C
ATOM    232 1HB  ASP A  35       4.489 -11.278  34.546  1.00 80.45           H
ATOM    233 2HB  ASP A  35       3.923 -10.990  32.913  1.00 80.45           H
ATOM    234  CG  ASP A  35       5.080  -9.367  33.738  1.00 80.45           C
ATOM    235  OD1 ASP A  35       4.774  -8.279  34.271  1.00 80.45           O
ATOM    236  OD2 ASP A  35       6.127  -9.603  33.098  1.00 80.45           O
ATOM    237  HN  ASP A  35       2.353 -11.988  34.977  1.00 80.45           H
ATOM    238  N   PHE A  36       0.827  -8.845  33.559  1.00 89.83           N
ATOM    239  CA  PHE A  36      -0.064  -8.340  32.529  1.00 89.83           C
ATOM    240  C   PHE A  36       0.539  -7.118  31.833  1.00 89.83           C
ATOM    241  O   PHE A  36       0.062  -6.701  30.779  1.00 89.83           O
ATOM    242  HA  PHE A  36      -0.203  -9.139  31.801  1.00 89.83           H
ATOM    243  CB  PHE A  36      -1.363  -7.926  33.224  1.00 89.83           C
ATOM    244 1HB  PHE A  36      -1.123  -7.262  34.055  1.00 89.83           H
ATOM    245 2HB  PHE A  36      -1.972  -7.354  32.524  1.00 89.83           H
ATOM    246  CG  PHE A  36      -2.187  -9.102  33.753  1.00 89.83           C
ATOM    247  CD1 PHE A  36      -2.297 -10.241  33.017  1.00 89.83           C
ATOM    248  HD1 PHE A  36      -1.796 -10.316  32.052  1.00 89.83           H
ATOM    249  CD2 PHE A  36      -2.811  -9.008  34.958  1.00 89.83           C
ATOM    250  HD2 PHE A  36      -2.724  -8.095  35.547  1.00 89.83           H
ATOM    251  CE1 PHE A  36      -3.062 -11.332  33.508  1.00 89.83           C
ATOM    252  HE1 PHE A  36      -3.149 -12.244  32.918  1.00 89.83           H
ATOM    253  CE2 PHE A  36      -3.576 -10.099  35.448  1.00 89.83           C
ATOM    254  HE2 PHE A  36      -4.077 -10.023  36.414  1.00 89.83           H
ATOM    255  CZ  PHE A  36      -3.686 -11.238  34.713  1.00 89.83           C
ATOM    256  HZ  PHE A  36      -4.273 -12.075  35.089  1.00 89.83           H
ATOM    257  HN  PHE A  36       0.590  -8.575  34.493  1.00 89.83           H
ATOM    258  N   TYR A  37       1.580  -6.579  32.451  1.00 91.16           N
ATOM    259  CA  TYR A  37       2.357  -5.522  31.825  1.00 91.16           C
ATOM    260  C   TYR A  37       3.482  -6.104  30.967  1.00 91.16           C
ATOM    261  O   TYR A  37       4.414  -6.714  31.490  1.00 91.16           O
ATOM    262  HA  TYR A  37       1.687  -4.944  31.188  1.00 91.16           H
ATOM    263  CB  TYR A  37       2.970  -4.714  32.970  1.00 91.16           C
ATOM    264 1HB  TYR A  37       2.169  -4.353  33.616  1.00 91.16           H
ATOM    265 2HB  TYR A  37       3.592  -5.375  33.574  1.00 91.16           H
ATOM    266  CG  TYR A  37       3.812  -3.523  32.510  1.00 91.16           C
ATOM    267  CD1 TYR A  37       5.175  -3.664  32.345  1.00 91.16           C
ATOM    268  HD1 TYR A  37       5.651  -4.625  32.542  1.00 91.16           H
ATOM    269  CD2 TYR A  37       3.209  -2.307  32.261  1.00 91.16           C
ATOM    270  HD2 TYR A  37       2.133  -2.195  32.392  1.00 91.16           H
ATOM    271  CE1 TYR A  37       5.968  -2.543  31.912  1.00 91.16           C
ATOM    272  HE1 TYR A  37       7.045  -2.640  31.777  1.00 91.16           H
ATOM    273  CE2 TYR A  37       4.002  -1.185  31.828  1.00 91.16           C
ATOM    274  HE2 TYR A  37       3.538  -0.219  31.627  1.00 91.16           H
ATOM    275  CZ  TYR A  37       5.342  -1.359  31.675  1.00 91.16           C
ATOM    276  OH  TYR A  37       6.091  -0.299  31.266  1.00 91.16           O
ATOM    277  HH  TYR A  37       5.496   0.472  31.040  1.00 91.16           H
ATOM    278  HN  TYR A  37       1.893  -6.851  33.360  1.00 91.16           H
ATOM    279  N   CYS A  38       3.359  -5.895  29.665  1.00 91.79           N
ATOM    280  CA  CYS A  38       4.282  -6.499  28.719  1.00 91.79           C
ATOM    281  C   CYS A  38       5.289  -5.434  28.282  1.00 91.79           C
ATOM    282  O   CYS A  38       4.915  -4.434  27.670  1.00 91.79           O
ATOM    283  HA  CYS A  38       4.782  -7.312  29.246  1.00 91.79           H
ATOM    284  CB  CYS A  38       3.547  -7.113  27.526  1.00 91.79           C
ATOM    285 1HB  CYS A  38       2.755  -7.775  27.877  1.00 91.79           H
ATOM    286 2HB  CYS A  38       3.069  -6.328  26.939  1.00 91.79           H
ATOM    287  SG  CYS A  38       4.723  -8.047  26.479  1.00 91.79           S
ATOM    288  HN  CYS A  38       2.646  -5.325  29.255  1.00 91.79           H
ATOM    289  N   GLU A  39       6.547  -5.683  28.614  1.00 90.21           N
ATOM    290  CA  GLU A  39       7.632  -4.862  28.104  1.00 90.21           C
ATOM    291  C   GLU A  39       8.020  -5.312  26.694  1.00 90.21           C
ATOM    292  O   GLU A  39       8.355  -6.476  26.479  1.00 90.21           O
ATOM    293  HA  GLU A  39       7.237  -3.847  28.073  1.00 90.21           H
ATOM    294  CB  GLU A  39       8.839  -4.903  29.043  1.00 90.21           C
ATOM    295 1HB  GLU A  39       9.074  -5.937  29.295  1.00 90.21           H
ATOM    296 2HB  GLU A  39       9.674  -4.368  28.592  1.00 90.21           H
ATOM    297  CG  GLU A  39       8.532  -4.188  30.361  1.00 90.21           C
ATOM    298 1HG  GLU A  39       8.159  -3.185  30.156  1.00 90.21           H
ATOM    299 2HG  GLU A  39       7.742  -4.719  30.892  1.00 90.21           H
ATOM    300  CD  GLU A  39       9.779  -4.104  31.243  1.00 90.21           C
ATOM    301  OE1 GLU A  39       9.661  -3.514  32.338  1.00 90.21           O
ATOM    302  OE2 GLU A  39      10.823  -4.632  30.801  1.00 90.21           O
ATOM    303  HN  GLU A  39       6.829  -6.428  29.218  1.00 90.21           H
ATOM    304  N   LYS A  40       7.962  -4.365  25.768  1.00 89.90           N
ATOM    305  CA  LYS A  40       8.147  -4.681  24.362  1.00 89.90           C
ATOM    306  C   LYS A  40       9.599  -4.400  23.968  1.00 89.90           C
ATOM    307  O   LYS A  40       9.885  -4.103  22.809  1.00 89.90           O
ATOM    308  HA  LYS A  40       7.956  -5.747  24.238  1.00 89.90           H
ATOM    309  CB  LYS A  40       7.122  -3.935  23.506  1.00 89.90           C
ATOM    310 1HB  LYS A  40       7.247  -2.860  23.635  1.00 89.90           H
ATOM    311 2HB  LYS A  40       7.297  -4.151  22.452  1.00 89.90           H
ATOM    312  CG  LYS A  40       5.695  -4.338  23.884  1.00 89.90           C
ATOM    313 1HG  LYS A  40       5.539  -4.178  24.951  1.00 89.90           H
ATOM    314 2HG  LYS A  40       4.983  -3.701  23.359  1.00 89.90           H
ATOM    315  CD  LYS A  40       5.429  -5.804  23.537  1.00 89.90           C
ATOM    316 1HD  LYS A  40       5.746  -6.003  22.513  1.00 89.90           H
ATOM    317 2HD  LYS A  40       6.022  -6.448  24.186  1.00 89.90           H
ATOM    318  CE  LYS A  40       3.945  -6.143  23.692  1.00 89.90           C
ATOM    319 1HE  LYS A  40       3.718  -6.340  24.740  1.00 89.90           H
ATOM    320 2HE  LYS A  40       3.337  -5.290  23.390  1.00 89.90           H
ATOM    321  NZ  LYS A  40       3.595  -7.324  22.873  1.00 89.90           N
ATOM    322 1HZ  LYS A  40       2.614  -7.548  23.004  1.00 89.90           H
ATOM    323 2HZ  LYS A  40       3.767  -7.120  21.894  1.00 89.90           H
ATOM    324 3HZ  LYS A  40       4.163  -8.114  23.158  1.00 89.90           H
ATOM    325  HN  LYS A  40       7.792  -3.400  25.966  1.00 89.90           H
ATOM    326  N   ASN A  41      10.477  -4.504  24.954  1.00 89.26           N
ATOM    327  CA  ASN A  41      11.879  -4.187  24.744  1.00 89.26           C
ATOM    328  C   ASN A  41      12.447  -5.102  23.658  1.00 89.26           C
ATOM    329  O   ASN A  41      13.172  -4.647  22.775  1.00 89.26           O
ATOM    330  HA  ASN A  41      11.895  -3.136  24.455  1.00 89.26           H
ATOM    331  CB  ASN A  41      12.692  -4.409  26.022  1.00 89.26           C
ATOM    332 1HB  ASN A  41      12.352  -5.318  26.519  1.00 89.26           H
ATOM    333 2HB  ASN A  41      13.741  -4.558  25.768  1.00 89.26           H
ATOM    334  CG  ASN A  41      12.554  -3.219  26.973  1.00 89.26           C
ATOM    335  OD1 ASN A  41      12.187  -2.121  26.587  1.00 89.26           O
ATOM    336  ND2 ASN A  41      12.869  -3.496  28.235  1.00 89.26           N
ATOM    337 1HD2 ASN A  41      13.164  -4.418  28.486  1.00 89.26           H
ATOM    338 2HD2 ASN A  41      12.811  -2.782  28.933  1.00 89.26           H
ATOM    339  HN  ASN A  41      10.244  -4.798  25.882  1.00 89.26           H
ATOM    340  N   ASN A  42      12.097  -6.376  23.759  1.00 91.39           N
ATOM    341  CA  ASN A  42      12.602  -7.367  22.824  1.00 91.39           C
ATOM    342  C   ASN A  42      12.115  -7.027  21.414  1.00 91.39           C
ATOM    343  O   ASN A  42      12.858  -7.175  20.445  1.00 91.39           O
ATOM    344  HA  ASN A  42      13.687  -7.319  22.914  1.00 91.39           H
ATOM    345  CB  ASN A  42      12.091  -8.766  23.176  1.00 91.39           C
ATOM    346 1HB  ASN A  42      11.007  -8.744  23.287  1.00 91.39           H
ATOM    347 2HB  ASN A  42      12.314  -9.454  22.360  1.00 91.39           H
ATOM    348  CG  ASN A  42      12.732  -9.275  24.469  1.00 91.39           C
ATOM    349  OD1 ASN A  42      13.696  -8.723  24.973  1.00 91.39           O
ATOM    350  ND2 ASN A  42      12.144 -10.355  24.975  1.00 91.39           N
ATOM    351 1HD2 ASN A  42      11.356 -10.759  24.512  1.00 91.39           H
ATOM    352 2HD2 ASN A  42      12.491 -10.763  25.820  1.00 91.39           H
ATOM    353  HN  ASN A  42      11.480  -6.732  24.461  1.00 91.39           H
ATOM    354  N   VAL A  43      10.870  -6.579  21.344  1.00 91.95           N
ATOM    355  CA  VAL A  43      10.270  -6.234  20.067  1.00 91.95           C
ATOM    356  C   VAL A  43      11.023  -5.050  19.457  1.00 91.95           C
ATOM    357  O   VAL A  43      11.301  -5.037  18.259  1.00 91.95           O
ATOM    358  HA  VAL A  43      10.379  -7.096  19.408  1.00 91.95           H
ATOM    359  CB  VAL A  43       8.775  -5.962  20.248  1.00 91.95           C
ATOM    360  HB  VAL A  43       8.668  -5.106  20.915  1.00 91.95           H
ATOM    361  CG1 VAL A  43       8.118  -5.601  18.914  1.00 91.95           C
ATOM    362 1HG1 VAL A  43       8.589  -4.707  18.506  1.00 91.95           H
ATOM    363 2HG1 VAL A  43       8.241  -6.428  18.213  1.00 91.95           H
ATOM    364 3HG1 VAL A  43       7.056  -5.413  19.071  1.00 91.95           H
ATOM    365  CG2 VAL A  43       8.075  -7.156  20.899  1.00 91.95           C
ATOM    366 1HG2 VAL A  43       8.196  -8.037  20.267  1.00 91.95           H
ATOM    367 2HG2 VAL A  43       8.517  -7.347  21.877  1.00 91.95           H
ATOM    368 3HG2 VAL A  43       7.014  -6.936  21.016  1.00 91.95           H
ATOM    369  HN  VAL A  43      10.277  -6.450  22.138  1.00 91.95           H
ATOM    370  N   ARG A  44      11.334  -4.084  20.309  1.00 90.69           N
ATOM    371  CA  ARG A  44      11.996  -2.872  19.859  1.00 90.69           C
ATOM    372  C   ARG A  44      13.423  -3.184  19.406  1.00 90.69           C
ATOM    373  O   ARG A  44      13.905  -2.619  18.425  1.00 90.69           O
ATOM    374  HA  ARG A  44      11.389  -2.516  19.026  1.00 90.69           H
ATOM    375  CB  ARG A  44      12.038  -1.822  20.971  1.00 90.69           C
ATOM    376 1HB  ARG A  44      12.399  -2.278  21.893  1.00 90.69           H
ATOM    377 2HB  ARG A  44      12.746  -1.036  20.706  1.00 90.69           H
ATOM    378  CG  ARG A  44      10.654  -1.213  21.203  1.00 90.69           C
ATOM    379 1HG  ARG A  44      10.269  -0.807  20.268  1.00 90.69           H
ATOM    380 2HG  ARG A  44       9.960  -1.990  21.523  1.00 90.69           H
ATOM    381  CD  ARG A  44      10.712  -0.108  22.260  1.00 90.69           C
ATOM    382 1HD  ARG A  44      11.689   0.376  22.239  1.00 90.69           H
ATOM    383 2HD  ARG A  44       9.972   0.660  22.035  1.00 90.69           H
ATOM    384  NE  ARG A  44      10.459  -0.676  23.602  1.00 90.69           N
ATOM    385  HE  ARG A  44      10.135  -1.621  23.658  1.00 90.69           H
ATOM    386  CZ  ARG A  44      10.636  -0.005  24.748  1.00 90.69           C
ATOM    387  NH1 ARG A  44      11.068   1.264  24.733  1.00 90.69           N
ATOM    388 1HH1 ARG A  44      11.260   1.716  23.863  1.00 90.69           H
ATOM    389 2HH1 ARG A  44      11.197   1.758  25.593  1.00 90.69           H
ATOM    390  NH2 ARG A  44      10.375  -0.621  25.909  1.00 90.69           N
ATOM    391 1HH2 ARG A  44      10.501  -0.134  26.773  1.00 90.69           H
ATOM    392 2HH2 ARG A  44      10.053  -1.568  25.911  1.00 90.69           H
ATOM    393  HN  ARG A  44      11.140  -4.121  21.290  1.00 90.69           H
ATOM    394  N   GLN A  45      14.061  -4.083  20.142  1.00 92.28           N
ATOM    395  CA  GLN A  45      15.433  -4.455  19.845  1.00 92.28           C
ATOM    396  C   GLN A  45      15.517  -5.125  18.472  1.00 92.28           C
ATOM    397  O   GLN A  45      16.433  -4.853  17.699  1.00 92.28           O
ATOM    398  HA  GLN A  45      15.992  -3.519  19.835  1.00 92.28           H
ATOM    399  CB  GLN A  45      16.002  -5.366  20.935  1.00 92.28           C
ATOM    400 1HB  GLN A  45      15.865  -4.901  21.911  1.00 92.28           H
ATOM    401 2HB  GLN A  45      15.452  -6.307  20.951  1.00 92.28           H
ATOM    402  CG  GLN A  45      17.488  -5.642  20.700  1.00 92.28           C
ATOM    403 1HG  GLN A  45      17.628  -6.079  19.711  1.00 92.28           H
ATOM    404 2HG  GLN A  45      18.042  -4.703  20.714  1.00 92.28           H
ATOM    405  CD  GLN A  45      18.047  -6.586  21.766  1.00 92.28           C
ATOM    406  OE1 GLN A  45      17.319  -7.227  22.507  1.00 92.28           O
ATOM    407  NE2 GLN A  45      19.375  -6.637  21.801  1.00 92.28           N
ATOM    408 1HE2 GLN A  45      19.914  -6.086  21.164  1.00 92.28           H
ATOM    409 2HE2 GLN A  45      19.835  -7.227  22.465  1.00 92.28           H
ATOM    410  HN  GLN A  45      13.655  -4.551  20.927  1.00 92.28           H
ATOM    411  N   PHE A  46      14.547  -5.990  18.211  1.00 93.92           N
ATOM    412  CA  PHE A  46      14.471  -6.663  16.926  1.00 93.92           C
ATOM    413  C   PHE A  46      14.272  -5.657  15.791  1.00 93.92           C
ATOM    414  O   PHE A  46      14.976  -5.706  14.783  1.00 93.92           O
ATOM    415  HA  PHE A  46      15.414  -7.191  16.781  1.00 93.92           H
ATOM    416  CB  PHE A  46      13.260  -7.597  16.982  1.00 93.92           C
ATOM    417 1HB  PHE A  46      13.443  -8.368  17.731  1.00 93.92           H
ATOM    418 2HB  PHE A  46      12.391  -7.030  17.314  1.00 93.92           H
ATOM    419  CG  PHE A  46      12.932  -8.271  15.648  1.00 93.92           C
ATOM    420  CD1 PHE A  46      11.899  -7.814  14.891  1.00 93.92           C
ATOM    421  HD1 PHE A  46      11.305  -6.967  15.234  1.00 93.92           H
ATOM    422  CD2 PHE A  46      13.674  -9.328  15.219  1.00 93.92           C
ATOM    423  HD2 PHE A  46      14.502  -9.694  15.826  1.00 93.92           H
ATOM    424  CE1 PHE A  46      11.595  -8.439  13.653  1.00 93.92           C
ATOM    425  HE1 PHE A  46      10.767  -8.072  13.046  1.00 93.92           H
ATOM    426  CE2 PHE A  46      13.369  -9.953  13.981  1.00 93.92           C
ATOM    427  HE2 PHE A  46      13.964 -10.800  13.638  1.00 93.92           H
ATOM    428  CZ  PHE A  46      12.336  -9.495  13.224  1.00 93.92           C
ATOM    429  HZ  PHE A  46      12.103  -9.975  12.274  1.00 93.92           H
ATOM    430  HN  PHE A  46      13.823  -6.231  18.858  1.00 93.92           H
ATOM    431  N   ALA A  47      13.310  -4.769  15.992  1.00 93.15           N
ATOM    432  CA  ALA A  47      12.955  -3.805  14.964  1.00 93.15           C
ATOM    433  C   ALA A  47      14.186  -2.971  14.605  1.00 93.15           C
ATOM    434  O   ALA A  47      14.419  -2.673  13.435  1.00 93.15           O
ATOM    435  HA  ALA A  47      12.634  -4.362  14.083  1.00 93.15           H
ATOM    436  CB  ALA A  47      11.789  -2.943  15.453  1.00 93.15           C
ATOM    437 1HB  ALA A  47      10.931  -3.580  15.667  1.00 93.15           H
ATOM    438 2HB  ALA A  47      12.084  -2.415  16.360  1.00 93.15           H
ATOM    439 3HB  ALA A  47      11.523  -2.220  14.682  1.00 93.15           H
ATOM    440  HN  ALA A  47      12.779  -4.701  16.836  1.00 93.15           H
ATOM    441  N   SER A  48      14.943  -2.619  15.634  1.00 93.21           N
ATOM    442  CA  SER A  48      16.020  -1.656  15.475  1.00 93.21           C
ATOM    443  C   SER A  48      17.093  -2.220  14.541  1.00 93.21           C
ATOM    444  O   SER A  48      17.824  -1.465  13.903  1.00 93.21           O
ATOM    445  HA  SER A  48      15.556  -0.774  15.036  1.00 93.21           H
ATOM    446  CB  SER A  48      16.634  -1.289  16.828  1.00 93.21           C
ATOM    447 1HB  SER A  48      17.257  -0.402  16.714  1.00 93.21           H
ATOM    448 2HB  SER A  48      15.840  -1.033  17.529  1.00 93.21           H
ATOM    449  OG  SER A  48      17.416  -2.352  17.365  1.00 93.21           O
ATOM    450  HG  SER A  48      16.882  -3.198  17.377  1.00 93.21           H
ATOM    451  HN  SER A  48      14.830  -2.978  16.560  1.00 93.21           H
ATOM    452  N   HIS A  49      17.153  -3.543  14.491  1.00 94.49           N
ATOM    453  CA  HIS A  49      18.151  -4.217  13.679  1.00 94.49           C
ATOM    454  C   HIS A  49      17.543  -4.595  12.327  1.00 94.49           C
ATOM    455  O   HIS A  49      18.212  -4.520  11.298  1.00 94.49           O
ATOM    456  HA  HIS A  49      18.958  -3.501  13.517  1.00 94.49           H
ATOM    457  CB  HIS A  49      18.736  -5.419  14.423  1.00 94.49           C
ATOM    458 1HB  HIS A  49      17.922  -6.077  14.726  1.00 94.49           H
ATOM    459 2HB  HIS A  49      19.366  -5.986  13.737  1.00 94.49           H
ATOM    460  CG  HIS A  49      19.548  -5.051  15.642  1.00 94.49           C
ATOM    461  ND1 HIS A  49      18.978  -4.835  16.884  1.00 94.49           N
ATOM    462  HD1 HIS A  49      18.003  -4.897  17.100  1.00 94.49           H
ATOM    463  CD2 HIS A  49      20.890  -4.864  15.797  1.00 94.49           C
ATOM    464  HD2 HIS A  49      21.640  -4.956  15.011  1.00 94.49           H
ATOM    465  CE1 HIS A  49      19.943  -4.532  17.740  1.00 94.49           C
ATOM    466  HE1 HIS A  49      19.813  -4.307  18.799  1.00 94.49           H
ATOM    467  NE2 HIS A  49      21.127  -4.550  17.064  1.00 94.49           N
ATOM    468  HN  HIS A  49      16.536  -4.150  14.992  1.00 94.49           H
ATOM    469  N   PHE A  50      16.280  -4.992  12.373  1.00 95.42           N
ATOM    470  CA  PHE A  50      15.657  -5.640  11.231  1.00 95.42           C
ATOM    471  C   PHE A  50      15.159  -4.605  10.219  1.00 95.42           C
ATOM    472  O   PHE A  50      15.405  -4.736   9.021  1.00 95.42           O
ATOM    473  HA  PHE A  50      16.414  -6.269  10.763  1.00 95.42           H
ATOM    474  CB  PHE A  50      14.460  -6.431  11.763  1.00 95.42           C
ATOM    475 1HB  PHE A  50      14.812  -7.146  12.507  1.00 95.42           H
ATOM    476 2HB  PHE A  50      13.783  -5.747  12.273  1.00 95.42           H
ATOM    477  CG  PHE A  50      13.682  -7.184  10.682  1.00 95.42           C
ATOM    478  CD1 PHE A  50      12.442  -6.761  10.317  1.00 95.42           C
ATOM    479  HD1 PHE A  50      12.003  -5.885  10.795  1.00 95.42           H
ATOM    480  CD2 PHE A  50      14.230  -8.277  10.086  1.00 95.42           C
ATOM    481  HD2 PHE A  50      15.224  -8.616  10.378  1.00 95.42           H
ATOM    482  CE1 PHE A  50      11.720  -7.460   9.314  1.00 95.42           C
ATOM    483  HE1 PHE A  50      10.726  -7.121   9.022  1.00 95.42           H
ATOM    484  CE2 PHE A  50      13.508  -8.976   9.083  1.00 95.42           C
ATOM    485  HE2 PHE A  50      13.947  -9.852   8.605  1.00 95.42           H
ATOM    486  CZ  PHE A  50      12.268  -8.553   8.718  1.00 95.42           C
ATOM    487  HZ  PHE A  50      11.714  -9.089   7.948  1.00 95.42           H
ATOM    488  HN  PHE A  50      15.686  -4.879  13.170  1.00 95.42           H
ATOM    489  N   LEU A  51      14.469  -3.601  10.738  1.00 95.12           N
ATOM    490  CA  LEU A  51      13.645  -2.747   9.900  1.00 95.12           C
ATOM    491  C   LEU A  51      14.546  -1.828   9.072  1.00 95.12           C
ATOM    492  O   LEU A  51      14.415  -1.760   7.851  1.00 95.12           O
ATOM    493  HA  LEU A  51      13.092  -3.394   9.218  1.00 95.12           H
ATOM    494  CB  LEU A  51      12.615  -1.997  10.747  1.00 95.12           C
ATOM    495 1HB  LEU A  51      13.149  -1.389  11.478  1.00 95.12           H
ATOM    496 2HB  LEU A  51      12.070  -1.311  10.099  1.00 95.12           H
ATOM    497  CG  LEU A  51      11.600  -2.865  11.493  1.00 95.12           C
ATOM    498  HG  LEU A  51      12.142  -3.492  12.202  1.00 95.12           H
ATOM    499  CD1 LEU A  51      10.630  -2.002  12.303  1.00 95.12           C
ATOM    500 1HD1 LEU A  51      11.188  -1.414  13.031  1.00 95.12           H
ATOM    501 2HD1 LEU A  51      10.091  -1.334  11.631  1.00 95.12           H
ATOM    502 3HD1 LEU A  51       9.919  -2.645  12.823  1.00 95.12           H
ATOM    503  CD2 LEU A  51      10.867  -3.802  10.530  1.00 95.12           C
ATOM    504 1HD2 LEU A  51      10.339  -3.212   9.781  1.00 95.12           H
ATOM    505 2HD2 LEU A  51      11.589  -4.453  10.037  1.00 95.12           H
ATOM    506 3HD2 LEU A  51      10.152  -4.408  11.086  1.00 95.12           H
ATOM    507  HN  LEU A  51      14.468  -3.367  11.710  1.00 95.12           H
ATOM    508  N   PRO A  52      15.473  -1.109   9.718  1.00 95.93           N
ATOM    509  CA  PRO A  52      16.179  -0.013   9.048  1.00 95.93           C
ATOM    510  C   PRO A  52      16.812  -0.450   7.738  1.00 95.93           C
ATOM    511  O   PRO A  52      16.594   0.173   6.700  1.00 95.93           O
ATOM    512  HA  PRO A  52      15.476   0.775   8.776  1.00 95.93           H
ATOM    513  CB  PRO A  52      17.232   0.418  10.071  1.00 95.93           C
ATOM    514 1HB  PRO A  52      18.176  -0.106   9.921  1.00 95.93           H
ATOM    515 2HB  PRO A  52      17.446   1.485  10.001  1.00 95.93           H
ATOM    516  CG  PRO A  52      16.594   0.059  11.408  1.00 95.93           C
ATOM    517 1HG  PRO A  52      17.337  -0.026  12.201  1.00 95.93           H
ATOM    518 2HG  PRO A  52      15.882   0.817  11.734  1.00 95.93           H
ATOM    519  CD  PRO A  52      15.917  -1.270  11.114  1.00 95.93           C
ATOM    520 1HD  PRO A  52      16.607  -2.108  11.220  1.00 95.93           H
ATOM    521 2HD  PRO A  52      15.084  -1.459  11.792  1.00 95.93           H
ATOM    522  N   PRO A  53      17.608  -1.528   7.752  1.00 96.98           N
ATOM    523  CA  PRO A  53      18.274  -1.991   6.532  1.00 96.98           C
ATOM    524  C   PRO A  53      17.298  -2.195   5.385  1.00 96.98           C
ATOM    525  O   PRO A  53      17.585  -1.821   4.248  1.00 96.98           O
ATOM    526  HA  PRO A  53      18.976  -1.236   6.179  1.00 96.98           H
ATOM    527  CB  PRO A  53      18.934  -3.305   6.956  1.00 96.98           C
ATOM    528 1HB  PRO A  53      18.284  -4.160   6.768  1.00 96.98           H
ATOM    529 2HB  PRO A  53      19.860  -3.484   6.409  1.00 96.98           H
ATOM    530  CG  PRO A  53      19.189  -3.108   8.445  1.00 96.98           C
ATOM    531 1HG  PRO A  53      19.325  -4.058   8.962  1.00 96.98           H
ATOM    532 2HG  PRO A  53      20.094  -2.527   8.628  1.00 96.98           H
ATOM    533  CD  PRO A  53      17.939  -2.379   8.910  1.00 96.98           C
ATOM    534 1HD  PRO A  53      17.130  -3.071   9.143  1.00 96.98           H
ATOM    535 2HD  PRO A  53      18.123  -1.794   9.811  1.00 96.98           H
ATOM    536  N   LEU A  54      16.161  -2.788   5.715  1.00 96.38           N
ATOM    537  CA  LEU A  54      15.201  -3.185   4.699  1.00 96.38           C
ATOM    538  C   LEU A  54      14.521  -1.939   4.130  1.00 96.38           C
ATOM    539  O   LEU A  54      14.337  -1.826   2.919  1.00 96.38           O
ATOM    540  HA  LEU A  54      15.757  -3.672   3.898  1.00 96.38           H
ATOM    541  CB  LEU A  54      14.221  -4.217   5.262  1.00 96.38           C
ATOM    542 1HB  LEU A  54      13.745  -3.792   6.146  1.00 96.38           H
ATOM    543 2HB  LEU A  54      13.435  -4.382   4.525  1.00 96.38           H
ATOM    544  CG  LEU A  54      14.819  -5.573   5.641  1.00 96.38           C
ATOM    545  HG  LEU A  54      15.641  -5.402   6.337  1.00 96.38           H
ATOM    546  CD1 LEU A  54      13.789  -6.444   6.363  1.00 96.38           C
ATOM    547 1HD1 LEU A  54      13.461  -5.940   7.273  1.00 96.38           H
ATOM    548 2HD1 LEU A  54      12.932  -6.610   5.711  1.00 96.38           H
ATOM    549 3HD1 LEU A  54      14.241  -7.402   6.621  1.00 96.38           H
ATOM    550  CD2 LEU A  54      15.405  -6.276   4.415  1.00 96.38           C
ATOM    551 1HD2 LEU A  54      14.619  -6.435   3.677  1.00 96.38           H
ATOM    552 2HD2 LEU A  54      16.190  -5.656   3.982  1.00 96.38           H
ATOM    553 3HD2 LEU A  54      15.824  -7.237   4.712  1.00 96.38           H
ATOM    554  HN  LEU A  54      15.891  -2.996   6.656  1.00 96.38           H
ATOM    555  N   TYR A  55      14.168  -1.033   5.030  1.00 95.44           N
ATOM    556  CA  TYR A  55      13.460   0.174   4.639  1.00 95.44           C
ATOM    557  C   TYR A  55      14.327   1.050   3.733  1.00 95.44           C
ATOM    558  O   TYR A  55      13.824   1.674   2.800  1.00 95.44           O
ATOM    559  HA  TYR A  55      12.564  -0.123   4.094  1.00 95.44           H
ATOM    560  CB  TYR A  55      13.170   0.932   5.936  1.00 95.44           C
ATOM    561 1HB  TYR A  55      14.070   0.937   6.551  1.00 95.44           H
ATOM    562 2HB  TYR A  55      12.943   1.970   5.695  1.00 95.44           H
ATOM    563  CG  TYR A  55      12.016   0.348   6.753  1.00 95.44           C
ATOM    564  CD1 TYR A  55      11.340  -0.765   6.296  1.00 95.44           C
ATOM    565  HD1 TYR A  55      11.630  -1.229   5.353  1.00 95.44           H
ATOM    566  CD2 TYR A  55      11.650   0.936   7.947  1.00 95.44           C
ATOM    567  HD2 TYR A  55      12.183   1.815   8.308  1.00 95.44           H
ATOM    568  CE1 TYR A  55      10.254  -1.314   7.065  1.00 95.44           C
ATOM    569  HE1 TYR A  55       9.712  -2.193   6.716  1.00 95.44           H
ATOM    570  CE2 TYR A  55      10.563   0.387   8.716  1.00 95.44           C
ATOM    571  HE2 TYR A  55      10.264   0.841   9.661  1.00 95.44           H
ATOM    572  CZ  TYR A  55       9.919  -0.711   8.238  1.00 95.44           C
ATOM    573  OH  TYR A  55       8.893  -1.230   8.964  1.00 95.44           O
ATOM    574  HH  TYR A  55       8.462  -1.980   8.461  1.00 95.44           H
ATOM    575  HN  TYR A  55      14.357  -1.114   6.009  1.00 95.44           H
ATOM    576  N   TRP A  56      15.616   1.069   4.041  1.00 96.87           N
ATOM    577  CA  TRP A  56      16.573   1.784   3.213  1.00 96.87           C
ATOM    578  C   TRP A  56      16.629   1.091   1.850  1.00 96.87           C
ATOM    579  O   TRP A  56      16.651   1.753   0.813  1.00 96.87           O
ATOM    580  HA  TRP A  56      16.214   2.806   3.096  1.00 96.87           H
ATOM    581  CB  TRP A  56      17.938   1.866   3.898  1.00 96.87           C
ATOM    582 1HB  TRP A  56      18.090   0.964   4.491  1.00 96.87           H
ATOM    583 2HB  TRP A  56      18.716   1.881   3.135  1.00 96.87           H
ATOM    584  CG  TRP A  56      18.107   3.089   4.802  1.00 96.87           C
ATOM    585  CD1 TRP A  56      18.216   3.119   6.138  1.00 96.87           C
ATOM    586  HD1 TRP A  56      18.197   2.234   6.775  1.00 96.87           H
ATOM    587  CD2 TRP A  56      18.184   4.466   4.380  1.00 96.87           C
ATOM    588  NE1 TRP A  56      18.356   4.409   6.605  1.00 96.87           N
ATOM    589  HE1 TRP A  56      18.455   4.686   7.561  1.00 96.87           H
ATOM    590  CE2 TRP A  56      18.336   5.255   5.502  1.00 96.87           C
ATOM    591  CE3 TRP A  56      18.126   5.028   3.092  1.00 96.87           C
ATOM    592  HE3 TRP A  56      18.006   4.427   2.191  1.00 96.87           H
ATOM    593  CZ2 TRP A  56      18.443   6.650   5.450  1.00 96.87           C
ATOM    594  HZ2 TRP A  56      18.563   7.251   6.351  1.00 96.87           H
ATOM    595  CZ3 TRP A  56      18.234   6.423   3.057  1.00 96.87           C
ATOM    596  HZ3 TRP A  56      18.195   6.910   2.083  1.00 96.87           H
ATOM    597  CH2 TRP A  56      18.388   7.231   4.177  1.00 96.87           C
ATOM    598  HH2 TRP A  56      18.465   8.313   4.066  1.00 96.87           H
ATOM    599  HN  TRP A  56      16.008   0.608   4.837  1.00 96.87           H
ATOM    600  N   LEU A  57      16.651  -0.233   1.895  1.00 96.89           N
ATOM    601  CA  LEU A  57      16.725  -1.023   0.678  1.00 96.89           C
ATOM    602  C   LEU A  57      15.501  -0.727  -0.192  1.00 96.89           C
ATOM    603  O   LEU A  57      15.636  -0.410  -1.372  1.00 96.89           O
ATOM    604  HA  LEU A  57      17.617  -0.707   0.137  1.00 96.89           H
ATOM    605  CB  LEU A  57      16.899  -2.506   1.011  1.00 96.89           C
ATOM    606 1HB  LEU A  57      17.825  -2.625   1.573  1.00 96.89           H
ATOM    607 2HB  LEU A  57      16.085  -2.808   1.669  1.00 96.89           H
ATOM    608  CG  LEU A  57      16.934  -3.462  -0.183  1.00 96.89           C
ATOM    609  HG  LEU A  57      16.049  -3.280  -0.793  1.00 96.89           H
ATOM    610  CD1 LEU A  57      18.154  -3.192  -1.067  1.00 96.89           C
ATOM    611 1HD1 LEU A  57      18.113  -2.168  -1.439  1.00 96.89           H
ATOM    612 2HD1 LEU A  57      19.063  -3.330  -0.482  1.00 96.89           H
ATOM    613 3HD1 LEU A  57      18.154  -3.885  -1.908  1.00 96.89           H
ATOM    614  CD2 LEU A  57      16.872  -4.919   0.279  1.00 96.89           C
ATOM    615 1HD2 LEU A  57      17.726  -5.133   0.922  1.00 96.89           H
ATOM    616 2HD2 LEU A  57      15.949  -5.086   0.833  1.00 96.89           H
ATOM    617 3HD2 LEU A  57      16.898  -5.577  -0.590  1.00 96.89           H
ATOM    618  HN  LEU A  57      16.620  -0.764   2.742  1.00 96.89           H
ATOM    619  N   VAL A  58      14.335  -0.843   0.426  1.00 96.05           N
ATOM    620  CA  VAL A  58      13.086  -0.676  -0.298  1.00 96.05           C
ATOM    621  C   VAL A  58      13.020   0.740  -0.873  1.00 96.05           C
ATOM    622  O   VAL A  58      12.612   0.930  -2.018  1.00 96.05           O
ATOM    623  HA  VAL A  58      13.084  -1.390  -1.121  1.00 96.05           H
ATOM    624  CB  VAL A  58      11.904  -1.005   0.617  1.00 96.05           C
ATOM    625  HB  VAL A  58      11.991  -0.389   1.512  1.00 96.05           H
ATOM    626  CG1 VAL A  58      10.575  -0.664  -0.061  1.00 96.05           C
ATOM    627 1HG1 VAL A  58      10.550   0.400  -0.296  1.00 96.05           H
ATOM    628 2HG1 VAL A  58      10.477  -1.242  -0.980  1.00 96.05           H
ATOM    629 3HG1 VAL A  58       9.752  -0.908   0.611  1.00 96.05           H
ATOM    630  CG2 VAL A  58      11.938  -2.472   1.050  1.00 96.05           C
ATOM    631 1HG2 VAL A  58      11.887  -3.112   0.169  1.00 96.05           H
ATOM    632 2HG2 VAL A  58      12.863  -2.670   1.590  1.00 96.05           H
ATOM    633 3HG2 VAL A  58      11.087  -2.679   1.699  1.00 96.05           H
ATOM    634  HN  VAL A  58      14.235  -1.046   1.400  1.00 96.05           H
ATOM    635  N   PHE A  59      13.427   1.698  -0.053  1.00 97.14           N
ATOM    636  CA  PHE A  59      13.444   3.088  -0.475  1.00 97.14           C
ATOM    637  C   PHE A  59      14.257   3.261  -1.760  1.00 97.14           C
ATOM    638  O   PHE A  59      13.762   3.813  -2.742  1.00 97.14           O
ATOM    639  HA  PHE A  59      12.411   3.383  -0.658  1.00 97.14           H
ATOM    640  CB  PHE A  59      14.109   3.888   0.647  1.00 97.14           C
ATOM    641 1HB  PHE A  59      13.465   3.867   1.525  1.00 97.14           H
ATOM    642 2HB  PHE A  59      15.042   3.398   0.924  1.00 97.14           H
ATOM    643  CG  PHE A  59      14.403   5.344   0.282  1.00 97.14           C
ATOM    644  CD1 PHE A  59      15.688   5.787   0.231  1.00 97.14           C
ATOM    645  HD1 PHE A  59      16.509   5.103   0.451  1.00 97.14           H
ATOM    646  CD2 PHE A  59      13.380   6.197   0.008  1.00 97.14           C
ATOM    647  HD2 PHE A  59      12.350   5.843   0.049  1.00 97.14           H
ATOM    648  CE1 PHE A  59      15.961   7.138  -0.107  1.00 97.14           C
ATOM    649  HE1 PHE A  59      16.991   7.493  -0.147  1.00 97.14           H
ATOM    650  CE2 PHE A  59      13.653   7.549  -0.330  1.00 97.14           C
ATOM    651  HE2 PHE A  59      12.832   8.232  -0.549  1.00 97.14           H
ATOM    652  CZ  PHE A  59      14.938   7.991  -0.381  1.00 97.14           C
ATOM    653  HZ  PHE A  59      15.147   9.029  -0.640  1.00 97.14           H
ATOM    654  HN  PHE A  59      13.741   1.536   0.883  1.00 97.14           H
ATOM    655  N   ILE A  60      15.490   2.779  -1.712  1.00 97.29           N
ATOM    656  CA  ILE A  60      16.429   3.015  -2.795  1.00 97.29           C
ATOM    657  C   ILE A  60      15.888   2.385  -4.080  1.00 97.29           C
ATOM    658  O   ILE A  60      15.784   3.054  -5.107  1.00 97.29           O
ATOM    659  HA  ILE A  60      16.495   4.093  -2.940  1.00 97.29           H
ATOM    660  CB  ILE A  60      17.826   2.524  -2.410  1.00 97.29           C
ATOM    661  HB  ILE A  60      17.735   1.513  -2.013  1.00 97.29           H
ATOM    662  CG1 ILE A  60      18.427   3.392  -1.303  1.00 97.29           C
ATOM    663 1HG1 ILE A  60      18.710   4.362  -1.710  1.00 97.29           H
ATOM    664 2HG1 ILE A  60      17.677   3.576  -0.533  1.00 97.29           H
ATOM    665  CG2 ILE A  60      18.737   2.447  -3.637  1.00 97.29           C
ATOM    666 1HG2 ILE A  60      18.311   1.755  -4.363  1.00 97.29           H
ATOM    667 2HG2 ILE A  60      18.826   3.436  -4.086  1.00 97.29           H
ATOM    668 3HG2 ILE A  60      19.724   2.095  -3.335  1.00 97.29           H
ATOM    669  CD1 ILE A  60      19.651   2.717  -0.681  1.00 97.29           C
ATOM    670 1HD1 ILE A  60      19.359   1.758  -0.253  1.00 97.29           H
ATOM    671 2HD1 ILE A  60      20.407   2.557  -1.449  1.00 97.29           H
ATOM    672 3HD1 ILE A  60      20.058   3.356   0.103  1.00 97.29           H
ATOM    673  HN  ILE A  60      15.849   2.236  -0.952  1.00 97.29           H
ATOM    674  N   VAL A  61      15.557   1.106  -3.980  1.00 95.73           N
ATOM    675  CA  VAL A  61      15.173   0.339  -5.153  1.00 95.73           C
ATOM    676  C   VAL A  61      13.865   0.898  -5.717  1.00 95.73           C
ATOM    677  O   VAL A  61      13.715   1.031  -6.931  1.00 95.73           O
ATOM    678  HA  VAL A  61      15.958   0.463  -5.899  1.00 95.73           H
ATOM    679  CB  VAL A  61      15.084  -1.147  -4.800  1.00 95.73           C
ATOM    680  HB  VAL A  61      14.364  -1.257  -3.989  1.00 95.73           H
ATOM    681  CG1 VAL A  61      14.579  -1.964  -5.991  1.00 95.73           C
ATOM    682 1HG1 VAL A  61      13.588  -1.614  -6.278  1.00 95.73           H
ATOM    683 2HG1 VAL A  61      15.264  -1.844  -6.831  1.00 95.73           H
ATOM    684 3HG1 VAL A  61      14.526  -3.017  -5.713  1.00 95.73           H
ATOM    685  CG2 VAL A  61      16.433  -1.674  -4.306  1.00 95.73           C
ATOM    686 1HG2 VAL A  61      17.182  -1.545  -5.087  1.00 95.73           H
ATOM    687 2HG2 VAL A  61      16.736  -1.121  -3.417  1.00 95.73           H
ATOM    688 3HG2 VAL A  61      16.342  -2.733  -4.062  1.00 95.73           H
ATOM    689  HN  VAL A  61      15.548   0.596  -3.120  1.00 95.73           H
ATOM    690  N   GLY A  62      12.952   1.211  -4.810  1.00 95.99           N
ATOM    691  CA  GLY A  62      11.641   1.698  -5.204  1.00 95.99           C
ATOM    692  C   GLY A  62      11.743   3.072  -5.868  1.00 95.99           C
ATOM    693  O   GLY A  62      11.082   3.330  -6.873  1.00 95.99           O
ATOM    694 1HA  GLY A  62      11.178   0.990  -5.892  1.00 95.99           H
ATOM    695 2HA  GLY A  62      10.994   1.760  -4.329  1.00 95.99           H
ATOM    696  HN  GLY A  62      13.096   1.137  -3.823  1.00 95.99           H
ATOM    697  N   ALA A  63      12.577   3.917  -5.281  1.00 96.63           N
ATOM    698  CA  ALA A  63      12.721   5.281  -5.760  1.00 96.63           C
ATOM    699  C   ALA A  63      13.260   5.261  -7.192  1.00 96.63           C
ATOM    700  O   ALA A  63      12.758   5.974  -8.059  1.00 96.63           O
ATOM    701  HA  ALA A  63      11.731   5.739  -5.761  1.00 96.63           H
ATOM    702  CB  ALA A  63      13.626   6.065  -4.807  1.00 96.63           C
ATOM    703 1HB  ALA A  63      13.183   6.075  -3.811  1.00 96.63           H
ATOM    704 2HB  ALA A  63      14.606   5.590  -4.764  1.00 96.63           H
ATOM    705 3HB  ALA A  63      13.733   7.088  -5.167  1.00 96.63           H
ATOM    706  HN  ALA A  63      13.147   3.684  -4.493  1.00 96.63           H
ATOM    707  N   LEU A  64      14.276   4.435  -7.395  1.00 95.10           N
ATOM    708  CA  LEU A  64      14.895   4.318  -8.704  1.00 95.10           C
ATOM    709  C   LEU A  64      13.872   3.771  -9.701  1.00 95.10           C
ATOM    710  O   LEU A  64      13.714   4.311 -10.795  1.00 95.10           O
ATOM    711  HA  LEU A  64      15.183   5.321  -9.020  1.00 95.10           H
ATOM    712  CB  LEU A  64      16.176   3.486  -8.619  1.00 95.10           C
ATOM    713 1HB  LEU A  64      15.936   2.533  -8.148  1.00 95.10           H
ATOM    714 2HB  LEU A  64      16.511   3.265  -9.633  1.00 95.10           H
ATOM    715  CG  LEU A  64      17.340   4.122  -7.856  1.00 95.10           C
ATOM    716  HG  LEU A  64      16.984   4.404  -6.865  1.00 95.10           H
ATOM    717  CD1 LEU A  64      18.479   3.120  -7.659  1.00 95.10           C
ATOM    718 1HD1 LEU A  64      18.116   2.263  -7.091  1.00 95.10           H
ATOM    719 2HD1 LEU A  64      18.841   2.786  -8.631  1.00 95.10           H
ATOM    720 3HD1 LEU A  64      19.293   3.598  -7.113  1.00 95.10           H
ATOM    721  CD2 LEU A  64      17.815   5.402  -8.546  1.00 95.10           C
ATOM    722 1HD2 LEU A  64      18.147   5.167  -9.558  1.00 95.10           H
ATOM    723 2HD2 LEU A  64      16.993   6.117  -8.591  1.00 95.10           H
ATOM    724 3HD2 LEU A  64      18.642   5.833  -7.983  1.00 95.10           H
ATOM    725  HN  LEU A  64      14.675   3.853  -6.686  1.00 95.10           H
ATOM    726  N   GLY A  65      13.202   2.705  -9.287  1.00 93.44           N
ATOM    727  CA  GLY A  65      12.310   1.988 -10.182  1.00 93.44           C
ATOM    728  C   GLY A  65      11.170   2.891 -10.660  1.00 93.44           C
ATOM    729  O   GLY A  65      10.917   2.994 -11.859  1.00 93.44           O
ATOM    730 1HA  GLY A  65      12.870   1.618 -11.041  1.00 93.44           H
ATOM    731 2HA  GLY A  65      11.899   1.117  -9.671  1.00 93.44           H
ATOM    732  HN  GLY A  65      13.262   2.332  -8.361  1.00 93.44           H
ATOM    733  N   ASN A  66      10.514   3.521  -9.697  1.00 94.31           N
ATOM    734  CA  ASN A  66       9.311   4.282  -9.985  1.00 94.31           C
ATOM    735  C   ASN A  66       9.692   5.574 -10.712  1.00 94.31           C
ATOM    736  O   ASN A  66       8.942   6.059 -11.558  1.00 94.31           O
ATOM    737  HA  ASN A  66       8.696   3.625 -10.600  1.00 94.31           H
ATOM    738  CB  ASN A  66       8.578   4.663  -8.698  1.00 94.31           C
ATOM    739 1HB  ASN A  66       9.289   5.061  -7.974  1.00 94.31           H
ATOM    740 2HB  ASN A  66       7.858   5.455  -8.905  1.00 94.31           H
ATOM    741  CG  ASN A  66       7.855   3.454  -8.100  1.00 94.31           C
ATOM    742  OD1 ASN A  66       6.947   2.889  -8.686  1.00 94.31           O
ATOM    743  ND2 ASN A  66       8.309   3.090  -6.904  1.00 94.31           N
ATOM    744 1HD2 ASN A  66       9.059   3.596  -6.478  1.00 94.31           H
ATOM    745 2HD2 ASN A  66       7.901   2.309  -6.431  1.00 94.31           H
ATOM    746  HN  ASN A  66      10.791   3.517  -8.736  1.00 94.31           H
ATOM    747  N   SER A  67      10.857   6.094 -10.355  1.00 94.12           N
ATOM    748  CA  SER A  67      11.386   7.272 -11.021  1.00 94.12           C
ATOM    749  C   SER A  67      11.612   6.977 -12.505  1.00 94.12           C
ATOM    750  O   SER A  67      11.382   7.836 -13.355  1.00 94.12           O
ATOM    751  HA  SER A  67      10.624   8.041 -10.896  1.00 94.12           H
ATOM    752  CB  SER A  67      12.690   7.736 -10.368  1.00 94.12           C
ATOM    753 1HB  SER A  67      13.421   6.928 -10.405  1.00 94.12           H
ATOM    754 2HB  SER A  67      13.104   8.568 -10.936  1.00 94.12           H
ATOM    755  OG  SER A  67      12.495   8.137  -9.014  1.00 94.12           O
ATOM    756  HG  SER A  67      12.948   7.492  -8.398  1.00 94.12           H
ATOM    757  HN  SER A  67      11.435   5.725  -9.627  1.00 94.12           H
ATOM    758  N   LEU A  68      12.061   5.759 -12.772  1.00 91.48           N
ATOM    759  CA  LEU A  68      12.298   5.331 -14.140  1.00 91.48           C
ATOM    760  C   LEU A  68      10.969   5.307 -14.899  1.00 91.48           C
ATOM    761  O   LEU A  68      10.907   5.706 -16.061  1.00 91.48           O
ATOM    762  HA  LEU A  68      12.948   6.072 -14.606  1.00 91.48           H
ATOM    763  CB  LEU A  68      13.043   3.995 -14.163  1.00 91.48           C
ATOM    764 1HB  LEU A  68      13.961   4.104 -13.585  1.00 91.48           H
ATOM    765 2HB  LEU A  68      12.431   3.252 -13.652  1.00 91.48           H
ATOM    766  CG  LEU A  68      13.407   3.453 -15.546  1.00 91.48           C
ATOM    767  HG  LEU A  68      12.497   3.406 -16.144  1.00 91.48           H
ATOM    768  CD1 LEU A  68      14.373   4.395 -16.268  1.00 91.48           C
ATOM    769 1HD1 LEU A  68      13.907   5.373 -16.387  1.00 91.48           H
ATOM    770 2HD1 LEU A  68      15.286   4.497 -15.682  1.00 91.48           H
ATOM    771 3HD1 LEU A  68      14.615   3.986 -17.249  1.00 91.48           H
ATOM    772  CD2 LEU A  68      13.958   2.030 -15.450  1.00 91.48           C
ATOM    773 1HD2 LEU A  68      14.853   2.028 -14.828  1.00 91.48           H
ATOM    774 2HD2 LEU A  68      13.206   1.378 -15.006  1.00 91.48           H
ATOM    775 3HD2 LEU A  68      14.208   1.669 -16.448  1.00 91.48           H
ATOM    776  HN  LEU A  68      12.261   5.071 -12.074  1.00 91.48           H
ATOM    777  N   VAL A  69       9.940   4.835 -14.212  1.00 90.96           N
ATOM    778  CA  VAL A  69       8.625   4.716 -14.819  1.00 90.96           C
ATOM    779  C   VAL A  69       8.162   6.095 -15.294  1.00 90.96           C
ATOM    780  O   VAL A  69       7.691   6.241 -16.421  1.00 90.96           O
ATOM    781  HA  VAL A  69       8.721   4.061 -15.685  1.00 90.96           H
ATOM    782  CB  VAL A  69       7.651   4.064 -13.836  1.00 90.96           C
ATOM    783  HB  VAL A  69       7.688   4.628 -12.904  1.00 90.96           H
ATOM    784  CG1 VAL A  69       6.217   4.123 -14.365  1.00 90.96           C
ATOM    785 1HG1 VAL A  69       5.925   5.164 -14.508  1.00 90.96           H
ATOM    786 2HG1 VAL A  69       6.158   3.595 -15.316  1.00 90.96           H
ATOM    787 3HG1 VAL A  69       5.545   3.653 -13.646  1.00 90.96           H
ATOM    788  CG2 VAL A  69       8.064   2.623 -13.530  1.00 90.96           C
ATOM    789 1HG2 VAL A  69       8.069   2.043 -14.452  1.00 90.96           H
ATOM    790 2HG2 VAL A  69       9.061   2.616 -13.090  1.00 90.96           H
ATOM    791 3HG2 VAL A  69       7.355   2.183 -12.828  1.00 90.96           H
ATOM    792  HN  VAL A  69       9.993   4.536 -13.259  1.00 90.96           H
ATOM    793  N   ILE A  70       8.311   7.071 -14.411  1.00 91.71           N
ATOM    794  CA  ILE A  70       7.861   8.421 -14.705  1.00 91.71           C
ATOM    795  C   ILE A  70       8.653   8.970 -15.893  1.00 91.71           C
ATOM    796  O   ILE A  70       8.082   9.587 -16.792  1.00 91.71           O
ATOM    797  HA  ILE A  70       6.811   8.361 -14.988  1.00 91.71           H
ATOM    798  CB  ILE A  70       7.944   9.297 -13.453  1.00 91.71           C
ATOM    799  HB  ILE A  70       8.957   9.231 -13.056  1.00 91.71           H
ATOM    800  CG1 ILE A  70       6.998   8.788 -12.364  1.00 91.71           C
ATOM    801 1HG1 ILE A  70       5.967   8.855 -12.713  1.00 91.71           H
ATOM    802 2HG1 ILE A  70       7.199   7.736 -12.165  1.00 91.71           H
ATOM    803  CG2 ILE A  70       7.688  10.767 -13.795  1.00 91.71           C
ATOM    804 1HG2 ILE A  70       8.435  11.109 -14.511  1.00 91.71           H
ATOM    805 2HG2 ILE A  70       6.694  10.871 -14.229  1.00 91.71           H
ATOM    806 3HG2 ILE A  70       7.753  11.367 -12.887  1.00 91.71           H
ATOM    807  CD1 ILE A  70       7.160   9.597 -11.075  1.00 91.71           C
ATOM    808 1HD1 ILE A  70       8.185   9.508 -10.717  1.00 91.71           H
ATOM    809 2HD1 ILE A  70       6.934  10.645 -11.273  1.00 91.71           H
ATOM    810 3HD1 ILE A  70       6.475   9.215 -10.318  1.00 91.71           H
ATOM    811  HN  ILE A  70       8.729   6.951 -13.511  1.00 91.71           H
ATOM    812  N   LEU A  71       9.955   8.726 -15.860  1.00 89.39           N
ATOM    813  CA  LEU A  71      10.843   9.262 -16.878  1.00 89.39           C
ATOM    814  C   LEU A  71      10.471   8.667 -18.237  1.00 89.39           C
ATOM    815  O   LEU A  71      10.433   9.377 -19.241  1.00 89.39           O
ATOM    816  HA  LEU A  71      10.683  10.339 -16.917  1.00 89.39           H
ATOM    817  CB  LEU A  71      12.304   9.035 -16.487  1.00 89.39           C
ATOM    818 1HB  LEU A  71      12.483   9.521 -15.528  1.00 89.39           H
ATOM    819 2HB  LEU A  71      12.458   7.966 -16.336  1.00 89.39           H
ATOM    820  CG  LEU A  71      13.351   9.536 -17.484  1.00 89.39           C
ATOM    821  HG  LEU A  71      12.926  10.378 -18.030  1.00 89.39           H
ATOM    822  CD1 LEU A  71      14.597  10.050 -16.759  1.00 89.39           C
ATOM    823 1HD1 LEU A  71      14.320  10.872 -16.099  1.00 89.39           H
ATOM    824 2HD1 LEU A  71      15.033   9.243 -16.170  1.00 89.39           H
ATOM    825 3HD1 LEU A  71      15.324  10.400 -17.491  1.00 89.39           H
ATOM    826  CD2 LEU A  71      13.691   8.456 -18.512  1.00 89.39           C
ATOM    827 1HD2 LEU A  71      14.088   7.579 -18.000  1.00 89.39           H
ATOM    828 2HD2 LEU A  71      12.790   8.179 -19.060  1.00 89.39           H
ATOM    829 3HD2 LEU A  71      14.437   8.838 -19.208  1.00 89.39           H
ATOM    830  HN  LEU A  71      10.403   8.175 -15.156  1.00 89.39           H
ATOM    831  N   VAL A  72      10.205   7.369 -18.227  1.00 86.62           N
ATOM    832  CA  VAL A  72       9.858   6.666 -19.450  1.00 86.62           C
ATOM    833  C   VAL A  72       8.563   7.249 -20.019  1.00 86.62           C
ATOM    834  O   VAL A  72       8.452   7.466 -21.224  1.00 86.62           O
ATOM    835  HA  VAL A  72      10.662   6.835 -20.166  1.00 86.62           H
ATOM    836  CB  VAL A  72       9.770   5.162 -19.183  1.00 86.62           C
ATOM    837  HB  VAL A  72       9.109   5.011 -18.329  1.00 86.62           H
ATOM    838  CG1 VAL A  72       9.165   4.427 -20.381  1.00 86.62           C
ATOM    839 1HG1 VAL A  72       8.162   4.807 -20.572  1.00 86.62           H
ATOM    840 2HG1 VAL A  72       9.789   4.589 -21.259  1.00 86.62           H
ATOM    841 3HG1 VAL A  72       9.114   3.360 -20.164  1.00 86.62           H
ATOM    842  CG2 VAL A  72      11.141   4.588 -18.822  1.00 86.62           C
ATOM    843 1HG2 VAL A  72      11.834   4.756 -19.647  1.00 86.62           H
ATOM    844 2HG2 VAL A  72      11.517   5.081 -17.926  1.00 86.62           H
ATOM    845 3HG2 VAL A  72      11.050   3.518 -18.637  1.00 86.62           H
ATOM    846  HN  VAL A  72      10.223   6.801 -17.404  1.00 86.62           H
ATOM    847  N   TYR A  73       7.615   7.486 -19.123  1.00 85.38           N
ATOM    848  CA  TYR A  73       6.329   8.031 -19.522  1.00 85.38           C
ATOM    849  C   TYR A  73       6.498   9.388 -20.209  1.00 85.38           C
ATOM    850  O   TYR A  73       5.813   9.681 -21.188  1.00 85.38           O
ATOM    851  HA  TYR A  73       5.869   7.333 -20.221  1.00 85.38           H
ATOM    852  CB  TYR A  73       5.534   8.224 -18.229  1.00 85.38           C
ATOM    853 1HB  TYR A  73       5.443   7.263 -17.723  1.00 85.38           H
ATOM    854 2HB  TYR A  73       6.093   8.882 -17.564  1.00 85.38           H
ATOM    855  CG  TYR A  73       4.134   8.806 -18.439  1.00 85.38           C
ATOM    856  CD1 TYR A  73       3.955  10.174 -18.479  1.00 85.38           C
ATOM    857  HD1 TYR A  73       4.810  10.839 -18.360  1.00 85.38           H
ATOM    858  CD2 TYR A  73       3.052   7.963 -18.590  1.00 85.38           C
ATOM    859  HD2 TYR A  73       3.194   6.883 -18.558  1.00 85.38           H
ATOM    860  CE1 TYR A  73       2.638  10.722 -18.678  1.00 85.38           C
ATOM    861  HE1 TYR A  73       2.482  11.800 -18.711  1.00 85.38           H
ATOM    862  CE2 TYR A  73       1.735   8.511 -18.788  1.00 85.38           C
ATOM    863  HE2 TYR A  73       0.872   7.857 -18.908  1.00 85.38           H
ATOM    864  CZ  TYR A  73       1.593   9.863 -18.822  1.00 85.38           C
ATOM    865  OH  TYR A  73       0.349  10.381 -19.010  1.00 85.38           O
ATOM    866  HH  TYR A  73      -0.298   9.648 -19.217  1.00 85.38           H
ATOM    867  HN  TYR A  73       7.715   7.312 -18.144  1.00 85.38           H
ATOM    868  N   TRP A  74       7.414  10.179 -19.670  1.00 85.94           N
ATOM    869  CA  TRP A  74       7.569  11.554 -20.112  1.00 85.94           C
ATOM    870  C   TRP A  74       8.163  11.533 -21.522  1.00 85.94           C
ATOM    871  O   TRP A  74       7.626  12.158 -22.435  1.00 85.94           O
ATOM    872  HA  TRP A  74       6.580  12.012 -20.131  1.00 85.94           H
ATOM    873  CB  TRP A  74       8.412  12.357 -19.120  1.00 85.94           C
ATOM    874 1HB  TRP A  74       8.184  12.020 -18.109  1.00 85.94           H
ATOM    875 2HB  TRP A  74       9.466  12.143 -19.297  1.00 85.94           H
ATOM    876  CG  TRP A  74       8.194  13.869 -19.198  1.00 85.94           C
ATOM    877  CD1 TRP A  74       8.813  14.752 -19.994  1.00 85.94           C
ATOM    878  HD1 TRP A  74       9.585  14.490 -20.717  1.00 85.94           H
ATOM    879  CD2 TRP A  74       7.262  14.645 -18.416  1.00 85.94           C
ATOM    880  NE1 TRP A  74       8.350  16.035 -19.782  1.00 85.94           N
ATOM    881  HE1 TRP A  74       8.659  16.861 -20.255  1.00 85.94           H
ATOM    882  CE2 TRP A  74       7.377  15.968 -18.792  1.00 85.94           C
ATOM    883  CE3 TRP A  74       6.351  14.243 -17.423  1.00 85.94           C
ATOM    884  HE3 TRP A  74       6.241  13.205 -17.108  1.00 85.94           H
ATOM    885  CZ2 TRP A  74       6.612  16.995 -18.227  1.00 85.94           C
ATOM    886  HZ2 TRP A  74       6.722  18.033 -18.542  1.00 85.94           H
ATOM    887  CZ3 TRP A  74       5.595  15.282 -16.868  1.00 85.94           C
ATOM    888  HZ3 TRP A  74       4.873  15.024 -16.093  1.00 85.94           H
ATOM    889  CH2 TRP A  74       5.699  16.618 -17.236  1.00 85.94           C
ATOM    890  HH2 TRP A  74       5.072  17.369 -16.754  1.00 85.94           H
ATOM    891  HN  TRP A  74       8.041   9.894 -18.945  1.00 85.94           H
ATOM    892  N   TYR A  75       9.264  10.808 -21.655  1.00 81.64           N
ATOM    893  CA  TYR A  75      10.074  10.891 -22.858  1.00 81.64           C
ATOM    894  C   TYR A  75       9.532   9.967 -23.950  1.00 81.64           C
ATOM    895  O   TYR A  75       9.979  10.024 -25.094  1.00 81.64           O
ATOM    896  HA  TYR A  75      10.042  11.921 -23.214  1.00 81.64           H
ATOM    897  CB  TYR A  75      11.474  10.421 -22.457  1.00 81.64           C
ATOM    898 1HB  TYR A  75      11.381   9.554 -21.802  1.00 81.64           H
ATOM    899 2HB  TYR A  75      12.004  10.090 -23.350  1.00 81.64           H
ATOM    900  CG  TYR A  75      12.311  11.489 -21.750  1.00 81.64           C
ATOM    901  CD1 TYR A  75      12.932  12.478 -22.486  1.00 81.64           C
ATOM    902  HD1 TYR A  75      12.825  12.498 -23.571  1.00 81.64           H
ATOM    903  CD2 TYR A  75      12.445  11.463 -20.377  1.00 81.64           C
ATOM    904  HD2 TYR A  75      11.955  10.682 -19.796  1.00 81.64           H
ATOM    905  CE1 TYR A  75      13.720  13.483 -21.821  1.00 81.64           C
ATOM    906  HE1 TYR A  75      14.215  14.269 -22.390  1.00 81.64           H
ATOM    907  CE2 TYR A  75      13.233  12.468 -19.712  1.00 81.64           C
ATOM    908  HE2 TYR A  75      13.348  12.460 -18.628  1.00 81.64           H
ATOM    909  CZ  TYR A  75      13.831  13.429 -20.467  1.00 81.64           C
ATOM    910  OH  TYR A  75      14.575  14.378 -19.839  1.00 81.64           O
ATOM    911  HH  TYR A  75      14.953  15.016 -20.510  1.00 81.64           H
ATOM    912  HN  TYR A  75       9.603  10.173 -20.960  1.00 81.64           H
ATOM    913  N   CYS A  76       8.575   9.138 -23.558  1.00 75.53           N
ATOM    914  CA  CYS A  76       7.947   8.224 -24.495  1.00 75.53           C
ATOM    915  C   CYS A  76       7.175   9.049 -25.527  1.00 75.53           C
ATOM    916  O   CYS A  76       6.212   9.733 -25.185  1.00 75.53           O
ATOM    917  HA  CYS A  76       8.751   7.662 -24.972  1.00 75.53           H
ATOM    918  CB  CYS A  76       7.045   7.214 -23.782  1.00 75.53           C
ATOM    919 1HB  CYS A  76       7.621   6.659 -23.042  1.00 75.53           H
ATOM    920 2HB  CYS A  76       6.254   7.736 -23.245  1.00 75.53           H
ATOM    921  SG  CYS A  76       6.316   6.058 -24.999  1.00 75.53           S
ATOM    922  HG  CYS A  76       7.464   5.488 -25.355  1.00 75.53           H
ATOM    923  HN  CYS A  76       8.231   9.085 -22.620  1.00 75.53           H
ATOM    924  N   THR A  77       7.627   8.956 -26.769  1.00 69.15           N
ATOM    925  CA  THR A  77       7.074   9.781 -27.830  1.00 69.15           C
ATOM    926  C   THR A  77       5.756   9.188 -28.334  1.00 69.15           C
ATOM    927  O   THR A  77       5.080   9.789 -29.168  1.00 69.15           O
ATOM    928  HA  THR A  77       6.845  10.764 -27.418  1.00 69.15           H
ATOM    929  CB  THR A  77       8.135   9.920 -28.923  1.00 69.15           C
ATOM    930  HB  THR A  77       7.783  10.566 -29.727  1.00 69.15           H
ATOM    931  OG1 THR A  77       8.428   8.577 -29.296  1.00 69.15           O
ATOM    932  HG1 THR A  77       9.052   8.567 -30.078  1.00 69.15           H
ATOM    933  CG2 THR A  77       9.464  10.455 -28.384  1.00 69.15           C
ATOM    934 1HG2 THR A  77       9.850   9.773 -27.627  1.00 69.15           H
ATOM    935 2HG2 THR A  77       9.307  11.439 -27.941  1.00 69.15           H
ATOM    936 3HG2 THR A  77      10.181  10.535 -29.201  1.00 69.15           H
ATOM    937  HN  THR A  77       8.356   8.334 -27.054  1.00 69.15           H
ATOM    938  N   ARG A  78       5.432   8.016 -27.808  1.00 70.12           N
ATOM    939  CA  ARG A  78       4.218   7.326 -28.209  1.00 70.12           C
ATOM    940  C   ARG A  78       3.005   7.929 -27.497  1.00 70.12           C
ATOM    941  O   ARG A  78       3.100   8.343 -26.342  1.00 70.12           O
ATOM    942  HA  ARG A  78       4.154   7.477 -29.287  1.00 70.12           H
ATOM    943  CB  ARG A  78       4.300   5.833 -27.885  1.00 70.12           C
ATOM    944 1HB  ARG A  78       3.683   5.271 -28.586  1.00 70.12           H
ATOM    945 2HB  ARG A  78       5.325   5.486 -28.014  1.00 70.12           H
ATOM    946  CG  ARG A  78       3.837   5.556 -26.454  1.00 70.12           C
ATOM    947 1HG  ARG A  78       4.416   6.162 -25.757  1.00 70.12           H
ATOM    948 2HG  ARG A  78       2.794   5.851 -26.341  1.00 70.12           H
ATOM    949  CD  ARG A  78       3.995   4.075 -26.103  1.00 70.12           C
ATOM    950 1HD  ARG A  78       3.143   3.511 -26.482  1.00 70.12           H
ATOM    951 2HD  ARG A  78       4.885   3.672 -26.586  1.00 70.12           H
ATOM    952  NE  ARG A  78       4.098   3.910 -24.636  1.00 70.12           N
ATOM    953  HE  ARG A  78       5.007   3.966 -24.221  1.00 70.12           H
ATOM    954  CZ  ARG A  78       3.051   3.692 -23.829  1.00 70.12           C
ATOM    955  NH1 ARG A  78       1.812   3.608 -24.331  1.00 70.12           N
ATOM    956 1HH1 ARG A  78       1.663   3.709 -25.315  1.00 70.12           H
ATOM    957 2HH1 ARG A  78       1.036   3.444 -23.722  1.00 70.12           H
ATOM    958  NH2 ARG A  78       3.263   3.557 -22.513  1.00 70.12           N
ATOM    959 1HH2 ARG A  78       2.492   3.394 -21.897  1.00 70.12           H
ATOM    960 2HH2 ARG A  78       4.191   3.621 -22.146  1.00 70.12           H
ATOM    961  HN  ARG A  78       5.981   7.541 -27.121  1.00 70.12           H
ATOM    962  N   VAL A  79       1.892   7.960 -28.215  1.00 76.02           N
ATOM    963  CA  VAL A  79       0.644   8.436 -27.642  1.00 76.02           C
ATOM    964  C   VAL A  79       0.385   7.709 -26.321  1.00 76.02           C
ATOM    965  O   VAL A  79       0.505   6.487 -26.247  1.00 76.02           O
ATOM    966  HA  VAL A  79       0.760   9.500 -27.440  1.00 76.02           H
ATOM    967  CB  VAL A  79      -0.493   8.265 -28.651  1.00 76.02           C
ATOM    968  HB  VAL A  79      -0.691   7.198 -28.757  1.00 76.02           H
ATOM    969  CG1 VAL A  79      -1.775   8.933 -28.150  1.00 76.02           C
ATOM    970 1HG1 VAL A  79      -2.076   8.480 -27.205  1.00 76.02           H
ATOM    971 2HG1 VAL A  79      -1.596   9.998 -28.002  1.00 76.02           H
ATOM    972 3HG1 VAL A  79      -2.568   8.797 -28.886  1.00 76.02           H
ATOM    973  CG2 VAL A  79      -0.094   8.808 -30.025  1.00 76.02           C
ATOM    974 1HG2 VAL A  79       0.144   9.868 -29.942  1.00 76.02           H
ATOM    975 2HG2 VAL A  79       0.780   8.267 -30.389  1.00 76.02           H
ATOM    976 3HG2 VAL A  79      -0.920   8.674 -30.723  1.00 76.02           H
ATOM    977  HN  VAL A  79       1.834   7.669 -29.170  1.00 76.02           H
ATOM    978  N   LYS A  80       0.035   8.491 -25.311  1.00 79.36           N
ATOM    979  CA  LYS A  80      -0.285   7.933 -24.008  1.00 79.36           C
ATOM    980  C   LYS A  80      -1.590   7.141 -24.103  1.00 79.36           C
ATOM    981  O   LYS A  80      -2.385   7.355 -25.017  1.00 79.36           O
ATOM    982  HA  LYS A  80       0.518   7.246 -23.742  1.00 79.36           H
ATOM    983  CB  LYS A  80      -0.309   9.034 -22.945  1.00 79.36           C
ATOM    984 1HB  LYS A  80      -1.190   9.660 -23.085  1.00 79.36           H
ATOM    985 2HB  LYS A  80      -0.391   8.586 -21.955  1.00 79.36           H
ATOM    986  CG  LYS A  80       0.953   9.896 -23.019  1.00 79.36           C
ATOM    987 1HG  LYS A  80       0.974  10.435 -23.966  1.00 79.36           H
ATOM    988 2HG  LYS A  80       0.934  10.644 -22.227  1.00 79.36           H
ATOM    989  CD  LYS A  80       2.212   9.036 -22.886  1.00 79.36           C
ATOM    990 1HD  LYS A  80       2.140   8.416 -21.993  1.00 79.36           H
ATOM    991 2HD  LYS A  80       2.287   8.361 -23.739  1.00 79.36           H
ATOM    992  CE  LYS A  80       3.466   9.910 -22.808  1.00 79.36           C
ATOM    993 1HE  LYS A  80       3.375  10.750 -23.497  1.00 79.36           H
ATOM    994 2HE  LYS A  80       3.563  10.328 -21.806  1.00 79.36           H
ATOM    995  NZ  LYS A  80       4.671   9.117 -23.140  1.00 79.36           N
ATOM    996 1HZ  LYS A  80       5.500   9.630 -22.862  1.00 79.36           H
ATOM    997 2HZ  LYS A  80       4.640   8.232 -22.646  1.00 79.36           H
ATOM    998 3HZ  LYS A  80       4.699   8.946 -24.139  1.00 79.36           H
ATOM    999  HN  LYS A  80      -0.033   9.487 -25.372  1.00 79.36           H
ATOM   1000  N   THR A  81      -1.771   6.243 -23.146  1.00 80.81           N
ATOM   1001  CA  THR A  81      -3.036   5.543 -23.006  1.00 80.81           C
ATOM   1002  C   THR A  81      -3.603   5.741 -21.599  1.00 80.81           C
ATOM   1003  O   THR A  81      -2.908   6.229 -20.709  1.00 80.81           O
ATOM   1004  HA  THR A  81      -3.751   5.981 -23.703  1.00 80.81           H
ATOM   1005  CB  THR A  81      -2.806   4.074 -23.368  1.00 80.81           C
ATOM   1006  HB  THR A  81      -3.752   3.536 -23.431  1.00 80.81           H
ATOM   1007  OG1 THR A  81      -1.900   3.609 -22.371  1.00 80.81           O
ATOM   1008  HG1 THR A  81      -0.961   3.841 -22.628  1.00 80.81           H
ATOM   1009  CG2 THR A  81      -2.036   3.907 -24.679  1.00 80.81           C
ATOM   1010 1HG2 THR A  81      -1.062   4.388 -24.592  1.00 80.81           H
ATOM   1011 2HG2 THR A  81      -2.598   4.369 -25.491  1.00 80.81           H
ATOM   1012 3HG2 THR A  81      -1.901   2.846 -24.889  1.00 80.81           H
ATOM   1013  HN  THR A  81      -1.073   5.992 -22.475  1.00 80.81           H
ATOM   1014  N   MET A  82      -4.859   5.351 -21.441  1.00 82.51           N
ATOM   1015  CA  MET A  82      -5.503   5.408 -20.139  1.00 82.51           C
ATOM   1016  C   MET A  82      -4.725   4.591 -19.106  1.00 82.51           C
ATOM   1017  O   MET A  82      -4.512   5.045 -17.983  1.00 82.51           O
ATOM   1018  HA  MET A  82      -5.500   6.461 -19.857  1.00 82.51           H
ATOM   1019  CB  MET A  82      -6.929   4.866 -20.251  1.00 82.51           C
ATOM   1020 1HB  MET A  82      -7.514   5.505 -20.912  1.00 82.51           H
ATOM   1021 2HB  MET A  82      -6.911   3.873 -20.700  1.00 82.51           H
ATOM   1022  CG  MET A  82      -7.598   4.797 -18.876  1.00 82.51           C
ATOM   1023 1HG  MET A  82      -7.248   3.918 -18.336  1.00 82.51           H
ATOM   1024 2HG  MET A  82      -7.319   5.668 -18.283  1.00 82.51           H
ATOM   1025  SD  MET A  82      -9.372   4.731 -19.063  1.00 82.51           S
ATOM   1026  CE  MET A  82      -9.874   5.071 -17.385  1.00 82.51           C
ATOM   1027 1HE  MET A  82      -9.469   4.306 -16.722  1.00 82.51           H
ATOM   1028 2HE  MET A  82      -9.496   6.049 -17.084  1.00 82.51           H
ATOM   1029 3HE  MET A  82     -10.962   5.067 -17.323  1.00 82.51           H
ATOM   1030  HN  MET A  82      -5.433   5.001 -22.181  1.00 82.51           H
ATOM   1031  N   THR A  83      -4.322   3.400 -19.523  1.00 82.44           N
ATOM   1032  CA  THR A  83      -3.476   2.562 -18.690  1.00 82.44           C
ATOM   1033  C   THR A  83      -2.234   3.335 -18.244  1.00 82.44           C
ATOM   1034  O   THR A  83      -1.859   3.292 -17.073  1.00 82.44           O
ATOM   1035  HA  THR A  83      -4.032   2.302 -17.789  1.00 82.44           H
ATOM   1036  CB  THR A  83      -3.151   1.289 -19.475  1.00 82.44           C
ATOM   1037  HB  THR A  83      -2.616   1.525 -20.394  1.00 82.44           H
ATOM   1038  OG1 THR A  83      -4.415   0.654 -19.645  1.00 82.44           O
ATOM   1039  HG1 THR A  83      -5.027   1.244 -20.171  1.00 82.44           H
ATOM   1040  CG2 THR A  83      -2.338   0.287 -18.654  1.00 82.44           C
ATOM   1041 1HG2 THR A  83      -2.903  -0.001 -17.767  1.00 82.44           H
ATOM   1042 2HG2 THR A  83      -1.396   0.744 -18.351  1.00 82.44           H
ATOM   1043 3HG2 THR A  83      -2.134  -0.598 -19.258  1.00 82.44           H
ATOM   1044  HN  THR A  83      -4.563   3.007 -20.410  1.00 82.44           H
ATOM   1045  N   ASP A  84      -1.629   4.023 -19.201  1.00 83.87           N
ATOM   1046  CA  ASP A  84      -0.375   4.713 -18.948  1.00 83.87           C
ATOM   1047  C   ASP A  84      -0.594   5.784 -17.878  1.00 83.87           C
ATOM   1048  O   ASP A  84       0.280   6.024 -17.047  1.00 83.87           O
ATOM   1049  HA  ASP A  84       0.319   3.937 -18.625  1.00 83.87           H
ATOM   1050  CB  ASP A  84       0.137   5.405 -20.213  1.00 83.87           C
ATOM   1051 1HB  ASP A  84      -0.564   6.183 -20.515  1.00 83.87           H
ATOM   1052 2HB  ASP A  84       1.087   5.896 -20.003  1.00 83.87           H
ATOM   1053  CG  ASP A  84       0.316   4.401 -21.353  1.00 83.87           C
ATOM   1054  OD1 ASP A  84       0.952   3.356 -21.095  1.00 83.87           O
ATOM   1055  OD2 ASP A  84      -0.187   4.701 -22.458  1.00 83.87           O
ATOM   1056  HN  ASP A  84      -1.980   4.113 -20.132  1.00 83.87           H
ATOM   1057  N   MET A  85      -1.766   6.400 -17.934  1.00 88.77           N
ATOM   1058  CA  MET A  85      -2.106   7.449 -16.988  1.00 88.77           C
ATOM   1059  C   MET A  85      -2.152   6.904 -15.559  1.00 88.77           C
ATOM   1060  O   MET A  85      -1.652   7.539 -14.632  1.00 88.77           O
ATOM   1061  HA  MET A  85      -1.313   8.192 -17.075  1.00 88.77           H
ATOM   1062  CB  MET A  85      -3.468   8.043 -17.352  1.00 88.77           C
ATOM   1063 1HB  MET A  85      -3.461   8.367 -18.393  1.00 88.77           H
ATOM   1064 2HB  MET A  85      -4.239   7.278 -17.262  1.00 88.77           H
ATOM   1065  CG  MET A  85      -3.809   9.228 -16.446  1.00 88.77           C
ATOM   1066 1HG  MET A  85      -4.804   9.604 -16.684  1.00 88.77           H
ATOM   1067 2HG  MET A  85      -3.831   8.906 -15.405  1.00 88.77           H
ATOM   1068  SD  MET A  85      -2.601  10.525 -16.656  1.00 88.77           S
ATOM   1069  CE  MET A  85      -3.026  11.080 -18.299  1.00 88.77           C
ATOM   1070 1HE  MET A  85      -2.915  10.254 -19.001  1.00 88.77           H
ATOM   1071 2HE  MET A  85      -4.058  11.430 -18.309  1.00 88.77           H
ATOM   1072 3HE  MET A  85      -2.363  11.895 -18.590  1.00 88.77           H
ATOM   1073  HN  MET A  85      -2.474   6.194 -18.609  1.00 88.77           H
ATOM   1074  N   PHE A  86      -2.758   5.733 -15.426  1.00 89.33           N
ATOM   1075  CA  PHE A  86      -2.888   5.101 -14.123  1.00 89.33           C
ATOM   1076  C   PHE A  86      -1.533   4.600 -13.620  1.00 89.33           C
ATOM   1077  O   PHE A  86      -1.238   4.687 -12.429  1.00 89.33           O
ATOM   1078  HA  PHE A  86      -3.273   5.854 -13.436  1.00 89.33           H
ATOM   1079  CB  PHE A  86      -3.827   3.907 -14.297  1.00 89.33           C
ATOM   1080 1HB  PHE A  86      -3.435   3.260 -15.082  1.00 89.33           H
ATOM   1081 2HB  PHE A  86      -3.831   3.324 -13.376  1.00 89.33           H
ATOM   1082  CG  PHE A  86      -5.266   4.292 -14.646  1.00 89.33           C
ATOM   1083  CD1 PHE A  86      -5.842   5.375 -14.058  1.00 89.33           C
ATOM   1084  HD1 PHE A  86      -5.277   5.969 -13.339  1.00 89.33           H
ATOM   1085  CD2 PHE A  86      -5.970   3.552 -15.544  1.00 89.33           C
ATOM   1086  HD2 PHE A  86      -5.509   2.683 -16.015  1.00 89.33           H
ATOM   1087  CE1 PHE A  86      -7.177   5.733 -14.382  1.00 89.33           C
ATOM   1088  HE1 PHE A  86      -7.638   6.601 -13.911  1.00 89.33           H
ATOM   1089  CE2 PHE A  86      -7.306   3.909 -15.868  1.00 89.33           C
ATOM   1090  HE2 PHE A  86      -7.870   3.316 -16.587  1.00 89.33           H
ATOM   1091  CZ  PHE A  86      -7.881   4.993 -15.280  1.00 89.33           C
ATOM   1092  HZ  PHE A  86      -8.906   5.267 -15.529  1.00 89.33           H
ATOM   1093  HN  PHE A  86      -3.156   5.219 -16.186  1.00 89.33           H
ATOM   1094  N   LEU A  87      -0.743   4.088 -14.553  1.00 87.44           N
ATOM   1095  CA  LEU A  87       0.579   3.585 -14.221  1.00 87.44           C
ATOM   1096  C   LEU A  87       1.434   4.731 -13.677  1.00 87.44           C
ATOM   1097  O   LEU A  87       2.238   4.533 -12.768  1.00 87.44           O
ATOM   1098  HA  LEU A  87       0.457   2.841 -13.433  1.00 87.44           H
ATOM   1099  CB  LEU A  87       1.199   2.873 -15.424  1.00 87.44           C
ATOM   1100 1HB  LEU A  87       1.133   3.535 -16.287  1.00 87.44           H
ATOM   1101 2HB  LEU A  87       2.259   2.717 -15.222  1.00 87.44           H
ATOM   1102  CG  LEU A  87       0.577   1.527 -15.801  1.00 87.44           C
ATOM   1103  HG  LEU A  87      -0.484   1.684 -15.995  1.00 87.44           H
ATOM   1104  CD1 LEU A  87       1.196   0.978 -17.088  1.00 87.44           C
ATOM   1105 1HD1 LEU A  87       1.025   1.682 -17.902  1.00 87.44           H
ATOM   1106 2HD1 LEU A  87       2.267   0.839 -16.946  1.00 87.44           H
ATOM   1107 3HD1 LEU A  87       0.735   0.021 -17.333  1.00 87.44           H
ATOM   1108  CD2 LEU A  87       0.682   0.531 -14.644  1.00 87.44           C
ATOM   1109 1HD2 LEU A  87       1.731   0.373 -14.395  1.00 87.44           H
ATOM   1110 2HD2 LEU A  87       0.157   0.928 -13.775  1.00 87.44           H
ATOM   1111 3HD2 LEU A  87       0.232  -0.417 -14.939  1.00 87.44           H
ATOM   1112  HN  LEU A  87      -0.994   4.014 -15.518  1.00 87.44           H
ATOM   1113  N   LEU A  88       1.231   5.905 -14.256  1.00 90.64           N
ATOM   1114  CA  LEU A  88       1.946   7.091 -13.817  1.00 90.64           C
ATOM   1115  C   LEU A  88       1.584   7.389 -12.360  1.00 90.64           C
ATOM   1116  O   LEU A  88       2.466   7.536 -11.515  1.00 90.64           O
ATOM   1117  HA  LEU A  88       3.012   6.867 -13.869  1.00 90.64           H
ATOM   1118  CB  LEU A  88       1.682   8.260 -14.768  1.00 90.64           C
ATOM   1119 1HB  LEU A  88       2.112   8.016 -15.739  1.00 90.64           H
ATOM   1120 2HB  LEU A  88       0.605   8.351 -14.910  1.00 90.64           H
ATOM   1121  CG  LEU A  88       2.227   9.620 -14.327  1.00 90.64           C
ATOM   1122  HG  LEU A  88       1.913   9.796 -13.298  1.00 90.64           H
ATOM   1123  CD1 LEU A  88       3.757   9.628 -14.340  1.00 90.64           C
ATOM   1124 1HD1 LEU A  88       4.131   8.864 -13.659  1.00 90.64           H
ATOM   1125 2HD1 LEU A  88       4.112   9.420 -15.349  1.00 90.64           H
ATOM   1126 3HD1 LEU A  88       4.118  10.607 -14.023  1.00 90.64           H
ATOM   1127  CD2 LEU A  88       1.640  10.748 -15.178  1.00 90.64           C
ATOM   1128 1HD2 LEU A  88       1.903  10.589 -16.223  1.00 90.64           H
ATOM   1129 2HD2 LEU A  88       0.555  10.755 -15.073  1.00 90.64           H
ATOM   1130 3HD2 LEU A  88       2.044  11.703 -14.843  1.00 90.64           H
ATOM   1131  HN  LEU A  88       0.592   6.053 -15.012  1.00 90.64           H
ATOM   1132  N   ASN A  89       0.286   7.470 -12.112  1.00 93.54           N
ATOM   1133  CA  ASN A  89      -0.202   7.865 -10.801  1.00 93.54           C
ATOM   1134  C   ASN A  89       0.201   6.808  -9.771  1.00 93.54           C
ATOM   1135  O   ASN A  89       0.406   7.124  -8.600  1.00 93.54           O
ATOM   1136  HA  ASN A  89       0.256   8.835 -10.605  1.00 93.54           H
ATOM   1137  CB  ASN A  89      -1.728   7.977 -10.792  1.00 93.54           C
ATOM   1138 1HB  ASN A  89      -2.159   7.167 -11.381  1.00 93.54           H
ATOM   1139 2HB  ASN A  89      -2.099   7.861  -9.773  1.00 93.54           H
ATOM   1140  CG  ASN A  89      -2.183   9.324 -11.356  1.00 93.54           C
ATOM   1141  OD1 ASN A  89      -2.434  10.276 -10.635  1.00 93.54           O
ATOM   1142  ND2 ASN A  89      -2.276   9.351 -12.683  1.00 93.54           N
ATOM   1143 1HD2 ASN A  89      -2.056   8.534 -13.216  1.00 93.54           H
ATOM   1144 2HD2 ASN A  89      -2.566  10.188 -13.147  1.00 93.54           H
ATOM   1145  HN  ASN A  89      -0.426   7.271 -12.785  1.00 93.54           H
ATOM   1146  N   LEU A  90       0.304   5.575 -10.245  1.00 91.74           N
ATOM   1147  CA  LEU A  90       0.696   4.473  -9.384  1.00 91.74           C
ATOM   1148  C   LEU A  90       2.127   4.698  -8.894  1.00 91.74           C
ATOM   1149  O   LEU A  90       2.414   4.536  -7.709  1.00 91.74           O
ATOM   1150  HA  LEU A  90       0.030   4.480  -8.521  1.00 91.74           H
ATOM   1151  CB  LEU A  90       0.494   3.136 -10.100  1.00 91.74           C
ATOM   1152 1HB  LEU A  90      -0.449   3.176 -10.645  1.00 91.74           H
ATOM   1153 2HB  LEU A  90       1.285   3.020 -10.841  1.00 91.74           H
ATOM   1154  CG  LEU A  90       0.483   1.892  -9.208  1.00 91.74           C
ATOM   1155  HG  LEU A  90       1.228   2.028  -8.424  1.00 91.74           H
ATOM   1156  CD1 LEU A  90      -0.873   1.724  -8.520  1.00 91.74           C
ATOM   1157 1HD1 LEU A  90      -1.078   2.598  -7.902  1.00 91.74           H
ATOM   1158 2HD1 LEU A  90      -1.653   1.620  -9.274  1.00 91.74           H
ATOM   1159 3HD1 LEU A  90      -0.853   0.833  -7.892  1.00 91.74           H
ATOM   1160  CD2 LEU A  90       0.882   0.646 -10.001  1.00 91.74           C
ATOM   1161 1HD2 LEU A  90       0.179   0.495 -10.820  1.00 91.74           H
ATOM   1162 2HD2 LEU A  90       1.887   0.778 -10.404  1.00 91.74           H
ATOM   1163 3HD2 LEU A  90       0.866  -0.223  -9.343  1.00 91.74           H
ATOM   1164  HN  LEU A  90       0.124   5.325 -11.197  1.00 91.74           H
ATOM   1165  N   ALA A  91       2.988   5.069  -9.830  1.00 93.81           N
ATOM   1166  CA  ALA A  91       4.391   5.277  -9.517  1.00 93.81           C
ATOM   1167  C   ALA A  91       4.525   6.464  -8.561  1.00 93.81           C
ATOM   1168  O   ALA A  91       5.377   6.458  -7.673  1.00 93.81           O
ATOM   1169  HA  ALA A  91       4.758   4.378  -9.020  1.00 93.81           H
ATOM   1170  CB  ALA A  91       5.180   5.480 -10.812  1.00 93.81           C
ATOM   1171 1HB  ALA A  91       5.075   4.597 -11.443  1.00 93.81           H
ATOM   1172 2HB  ALA A  91       4.792   6.352 -11.340  1.00 93.81           H
ATOM   1173 3HB  ALA A  91       6.232   5.636 -10.577  1.00 93.81           H
ATOM   1174  HN  ALA A  91       2.741   5.226 -10.786  1.00 93.81           H
ATOM   1175  N   ILE A  92       3.672   7.454  -8.775  1.00 95.28           N
ATOM   1176  CA  ILE A  92       3.683   8.645  -7.942  1.00 95.28           C
ATOM   1177  C   ILE A  92       3.297   8.265  -6.511  1.00 95.28           C
ATOM   1178  O   ILE A  92       3.939   8.699  -5.555  1.00 95.28           O
ATOM   1179  HA  ILE A  92       4.703   9.029  -7.934  1.00 95.28           H
ATOM   1180  CB  ILE A  92       2.794   9.732  -8.550  1.00 95.28           C
ATOM   1181  HB  ILE A  92       1.831   9.287  -8.798  1.00 95.28           H
ATOM   1182  CG1 ILE A  92       3.394  10.266  -9.852  1.00 95.28           C
ATOM   1183 1HG1 ILE A  92       4.286  10.854  -9.632  1.00 95.28           H
ATOM   1184 2HG1 ILE A  92       3.709   9.433 -10.480  1.00 95.28           H
ATOM   1185  CG2 ILE A  92       2.528  10.851  -7.540  1.00 95.28           C
ATOM   1186 1HG2 ILE A  92       2.026  10.438  -6.665  1.00 95.28           H
ATOM   1187 2HG2 ILE A  92       3.474  11.301  -7.239  1.00 95.28           H
ATOM   1188 3HG2 ILE A  92       1.894  11.610  -7.998  1.00 95.28           H
ATOM   1189  CD1 ILE A  92       2.382  11.129 -10.609  1.00 95.28           C
ATOM   1190 1HD1 ILE A  92       1.503  10.531 -10.849  1.00 95.28           H
ATOM   1191 2HD1 ILE A  92       2.089  11.974  -9.987  1.00 95.28           H
ATOM   1192 3HD1 ILE A  92       2.835  11.495 -11.530  1.00 95.28           H
ATOM   1193  HN  ILE A  92       2.983   7.452  -9.500  1.00 95.28           H
ATOM   1194  N   ALA A  93       2.251   7.458  -6.408  1.00 95.08           N
ATOM   1195  CA  ALA A  93       1.743   7.053  -5.109  1.00 95.08           C
ATOM   1196  C   ALA A  93       2.842   6.311  -4.345  1.00 95.08           C
ATOM   1197  O   ALA A  93       3.063   6.568  -3.163  1.00 95.08           O
ATOM   1198  HA  ALA A  93       1.478   7.957  -4.560  1.00 95.08           H
ATOM   1199  CB  ALA A  93       0.485   6.202  -5.295  1.00 95.08           C
ATOM   1200 1HB  ALA A  93      -0.274   6.785  -5.816  1.00 95.08           H
ATOM   1201 2HB  ALA A  93       0.729   5.316  -5.881  1.00 95.08           H
ATOM   1202 3HB  ALA A  93       0.104   5.899  -4.320  1.00 95.08           H
ATOM   1203  HN  ALA A  93       1.755   7.084  -7.192  1.00 95.08           H
ATOM   1204  N   ASP A  94       3.500   5.404  -5.052  1.00 94.04           N
ATOM   1205  CA  ASP A  94       4.543   4.595  -4.445  1.00 94.04           C
ATOM   1206  C   ASP A  94       5.662   5.509  -3.940  1.00 94.04           C
ATOM   1207  O   ASP A  94       6.158   5.332  -2.828  1.00 94.04           O
ATOM   1208  HA  ASP A  94       4.052   4.052  -3.638  1.00 94.04           H
ATOM   1209  CB  ASP A  94       5.149   3.624  -5.461  1.00 94.04           C
ATOM   1210 1HB  ASP A  94       5.297   4.134  -6.413  1.00 94.04           H
ATOM   1211 2HB  ASP A  94       6.130   3.298  -5.117  1.00 94.04           H
ATOM   1212  CG  ASP A  94       4.243   2.408  -5.664  1.00 94.04           C
ATOM   1213  OD1 ASP A  94       3.524   2.069  -4.699  1.00 94.04           O
ATOM   1214  OD2 ASP A  94       4.290   1.845  -6.779  1.00 94.04           O
ATOM   1215  HN  ASP A  94       3.331   5.219  -6.020  1.00 94.04           H
ATOM   1216  N   LEU A  95       6.027   6.465  -4.781  1.00 96.39           N
ATOM   1217  CA  LEU A  95       7.114   7.372  -4.457  1.00 96.39           C
ATOM   1218  C   LEU A  95       6.785   8.113  -3.159  1.00 96.39           C
ATOM   1219  O   LEU A  95       7.637   8.245  -2.282  1.00 96.39           O
ATOM   1220  HA  LEU A  95       8.006   6.768  -4.292  1.00 96.39           H
ATOM   1221  CB  LEU A  95       7.408   8.301  -5.637  1.00 96.39           C
ATOM   1222 1HB  LEU A  95       6.459   8.641  -6.051  1.00 96.39           H
ATOM   1223 2HB  LEU A  95       7.925   9.183  -5.260  1.00 96.39           H
ATOM   1224  CG  LEU A  95       8.242   7.701  -6.771  1.00 96.39           C
ATOM   1225  HG  LEU A  95       7.713   6.830  -7.159  1.00 96.39           H
ATOM   1226  CD1 LEU A  95       8.389   8.692  -7.927  1.00 96.39           C
ATOM   1227 1HD1 LEU A  95       7.403   8.947  -8.315  1.00 96.39           H
ATOM   1228 2HD1 LEU A  95       8.884   9.595  -7.570  1.00 96.39           H
ATOM   1229 3HD1 LEU A  95       8.986   8.240  -8.719  1.00 96.39           H
ATOM   1230  CD2 LEU A  95       9.598   7.214  -6.256  1.00 96.39           C
ATOM   1231 1HD2 LEU A  95      10.145   8.053  -5.826  1.00 96.39           H
ATOM   1232 2HD2 LEU A  95       9.444   6.451  -5.493  1.00 96.39           H
ATOM   1233 3HD2 LEU A  95      10.170   6.792  -7.083  1.00 96.39           H
ATOM   1234  HN  LEU A  95       5.594   6.624  -5.669  1.00 96.39           H
ATOM   1235  N   LEU A  96       5.546   8.577  -3.078  1.00 95.69           N
ATOM   1236  CA  LEU A  96       5.129   9.405  -1.959  1.00 95.69           C
ATOM   1237  C   LEU A  96       5.334   8.632  -0.655  1.00 95.69           C
ATOM   1238  O   LEU A  96       5.748   9.206   0.352  1.00 95.69           O
ATOM   1239  HA  LEU A  96       5.773  10.284  -1.945  1.00 95.69           H
ATOM   1240  CB  LEU A  96       3.695   9.897  -2.163  1.00 95.69           C
ATOM   1241 1HB  LEU A  96       3.084   9.053  -2.482  1.00 95.69           H
ATOM   1242 2HB  LEU A  96       3.305  10.227  -1.200  1.00 95.69           H
ATOM   1243  CG  LEU A  96       3.513  11.033  -3.171  1.00 95.69           C
ATOM   1244  HG  LEU A  96       3.899  10.700  -4.135  1.00 95.69           H
ATOM   1245  CD1 LEU A  96       2.031  11.360  -3.368  1.00 95.69           C
ATOM   1246 1HD1 LEU A  96       1.510  10.477  -3.738  1.00 95.69           H
ATOM   1247 2HD1 LEU A  96       1.597  11.665  -2.416  1.00 95.69           H
ATOM   1248 3HD1 LEU A  96       1.930  12.171  -4.089  1.00 95.69           H
ATOM   1249  CD2 LEU A  96       4.321  12.266  -2.761  1.00 95.69           C
ATOM   1250 1HD2 LEU A  96       3.988  12.610  -1.783  1.00 95.69           H
ATOM   1251 2HD2 LEU A  96       5.379  12.007  -2.714  1.00 95.69           H
ATOM   1252 3HD2 LEU A  96       4.174  13.058  -3.495  1.00 95.69           H
ATOM   1253  HN  LEU A  96       4.836   8.397  -3.759  1.00 95.69           H
ATOM   1254  N   PHE A  97       5.036   7.343  -0.715  1.00 95.33           N
ATOM   1255  CA  PHE A  97       5.187   6.485   0.448  1.00 95.33           C
ATOM   1256  C   PHE A  97       6.664   6.233   0.756  1.00 95.33           C
ATOM   1257  O   PHE A  97       7.094   6.361   1.902  1.00 95.33           O
ATOM   1258  HA  PHE A  97       4.724   6.999   1.291  1.00 95.33           H
ATOM   1259  CB  PHE A  97       4.514   5.153   0.112  1.00 95.33           C
ATOM   1260 1HB  PHE A  97       3.434   5.296   0.097  1.00 95.33           H
ATOM   1261 2HB  PHE A  97       4.810   4.852  -0.893  1.00 95.33           H
ATOM   1262  CG  PHE A  97       4.850   4.022   1.087  1.00 95.33           C
ATOM   1263  CD1 PHE A  97       5.470   2.898   0.637  1.00 95.33           C
ATOM   1264  HD1 PHE A  97       5.727   2.803  -0.418  1.00 95.33           H
ATOM   1265  CD2 PHE A  97       4.530   4.141   2.403  1.00 95.33           C
ATOM   1266  HD2 PHE A  97       4.033   5.042   2.763  1.00 95.33           H
ATOM   1267  CE1 PHE A  97       5.782   1.849   1.541  1.00 95.33           C
ATOM   1268  HE1 PHE A  97       6.278   0.948   1.180  1.00 95.33           H
ATOM   1269  CE2 PHE A  97       4.842   3.092   3.307  1.00 95.33           C
ATOM   1270  HE2 PHE A  97       4.585   3.187   4.362  1.00 95.33           H
ATOM   1271  CZ  PHE A  97       5.461   1.968   2.857  1.00 95.33           C
ATOM   1272  HZ  PHE A  97       5.701   1.163   3.552  1.00 95.33           H
ATOM   1273  HN  PHE A  97       4.697   6.885  -1.536  1.00 95.33           H
ATOM   1274  N   LEU A  98       7.401   5.880  -0.287  1.00 96.39           N
ATOM   1275  CA  LEU A  98       8.778   5.448  -0.118  1.00 96.39           C
ATOM   1276  C   LEU A  98       9.564   6.537   0.614  1.00 96.39           C
ATOM   1277  O   LEU A  98      10.444   6.237   1.421  1.00 96.39           O
ATOM   1278  HA  LEU A  98       8.766   4.553   0.505  1.00 96.39           H
ATOM   1279  CB  LEU A  98       9.385   5.052  -1.466  1.00 96.39           C
ATOM   1280 1HB  LEU A  98       9.204   5.861  -2.174  1.00 96.39           H
ATOM   1281 2HB  LEU A  98      10.465   4.970  -1.346  1.00 96.39           H
ATOM   1282  CG  LEU A  98       8.866   3.749  -2.078  1.00 96.39           C
ATOM   1283  HG  LEU A  98       7.782   3.727  -1.967  1.00 96.39           H
ATOM   1284  CD1 LEU A  98       9.168   3.690  -3.577  1.00 96.39           C
ATOM   1285 1HD1 LEU A  98       8.684   4.528  -4.078  1.00 96.39           H
ATOM   1286 2HD1 LEU A  98      10.245   3.746  -3.734  1.00 96.39           H
ATOM   1287 3HD1 LEU A  98       8.789   2.754  -3.987  1.00 96.39           H
ATOM   1288  CD2 LEU A  98       9.423   2.534  -1.333  1.00 96.39           C
ATOM   1289 1HD2 LEU A  98      10.511   2.539  -1.391  1.00 96.39           H
ATOM   1290 2HD2 LEU A  98       9.114   2.576  -0.289  1.00 96.39           H
ATOM   1291 3HD2 LEU A  98       9.039   1.622  -1.789  1.00 96.39           H
ATOM   1292  HN  LEU A  98       7.073   5.886  -1.231  1.00 96.39           H
ATOM   1293  N   VAL A  99       9.220   7.779   0.307  1.00 96.61           N
ATOM   1294  CA  VAL A  99       9.925   8.914   0.878  1.00 96.61           C
ATOM   1295  C   VAL A  99       9.758   8.900   2.399  1.00 96.61           C
ATOM   1296  O   VAL A  99      10.514   9.554   3.115  1.00 96.61           O
ATOM   1297  HA  VAL A  99      10.982   8.798   0.640  1.00 96.61           H
ATOM   1298  CB  VAL A  99       9.434  10.212   0.234  1.00 96.61           C
ATOM   1299  HB  VAL A  99       8.344  10.213   0.270  1.00 96.61           H
ATOM   1300  CG1 VAL A  99       9.931  11.432   1.013  1.00 96.61           C
ATOM   1301 1HG1 VAL A  99       9.558  11.386   2.036  1.00 96.61           H
ATOM   1302 2HG1 VAL A  99      11.021  11.437   1.022  1.00 96.61           H
ATOM   1303 3HG1 VAL A  99       9.567  12.341   0.534  1.00 96.61           H
ATOM   1304  CG2 VAL A  99       9.855  10.290  -1.235  1.00 96.61           C
ATOM   1305 1HG2 VAL A  99      10.943  10.255  -1.303  1.00 96.61           H
ATOM   1306 2HG2 VAL A  99       9.430   9.447  -1.780  1.00 96.61           H
ATOM   1307 3HG2 VAL A  99       9.493  11.222  -1.668  1.00 96.61           H
ATOM   1308  HN  VAL A  99       8.475   8.014  -0.318  1.00 96.61           H
ATOM   1309  N   THR A 100       8.763   8.148   2.846  1.00 95.92           N
ATOM   1310  CA  THR A 100       8.447   8.091   4.263  1.00 95.92           C
ATOM   1311  C   THR A 100       9.282   7.011   4.953  1.00 95.92           C
ATOM   1312  O   THR A 100       9.406   7.004   6.177  1.00 95.92           O
ATOM   1313  HA  THR A 100       8.721   9.045   4.715  1.00 95.92           H
ATOM   1314  CB  THR A 100       6.939   7.875   4.403  1.00 95.92           C
ATOM   1315  HB  THR A 100       6.606   8.096   5.417  1.00 95.92           H
ATOM   1316  OG1 THR A 100       6.739   6.532   3.969  1.00 95.92           O
ATOM   1317  HG1 THR A 100       6.668   6.502   2.972  1.00 95.92           H
ATOM   1318  CG2 THR A 100       6.133   8.712   3.407  1.00 95.92           C
ATOM   1319 1HG2 THR A 100       6.418   8.441   2.391  1.00 95.92           H
ATOM   1320 2HG2 THR A 100       6.337   9.769   3.573  1.00 95.92           H
ATOM   1321 3HG2 THR A 100       5.069   8.520   3.549  1.00 95.92           H
ATOM   1322  HN  THR A 100       8.180   7.586   2.260  1.00 95.92           H
ATOM   1323  N   LEU A 101       9.834   6.124   4.138  1.00 95.74           N
ATOM   1324  CA  LEU A 101      10.513   4.950   4.659  1.00 95.74           C
ATOM   1325  C   LEU A 101      11.740   5.389   5.460  1.00 95.74           C
ATOM   1326  O   LEU A 101      12.026   4.833   6.520  1.00 95.74           O
ATOM   1327  HA  LEU A 101       9.822   4.446   5.334  1.00 95.74           H
ATOM   1328  CB  LEU A 101      10.836   3.971   3.528  1.00 95.74           C
ATOM   1329 1HB  LEU A 101      11.349   4.518   2.736  1.00 95.74           H
ATOM   1330 2HB  LEU A 101      11.536   3.227   3.906  1.00 95.74           H
ATOM   1331  CG  LEU A 101       9.641   3.240   2.912  1.00 95.74           C
ATOM   1332  HG  LEU A 101       9.008   3.977   2.417  1.00 95.74           H
ATOM   1333  CD1 LEU A 101      10.098   2.245   1.844  1.00 95.74           C
ATOM   1334 1HD1 LEU A 101      10.626   2.778   1.054  1.00 95.74           H
ATOM   1335 2HD1 LEU A 101      10.764   1.509   2.294  1.00 95.74           H
ATOM   1336 3HD1 LEU A 101       9.229   1.739   1.423  1.00 95.74           H
ATOM   1337  CD2 LEU A 101       8.792   2.570   3.995  1.00 95.74           C
ATOM   1338 1HD2 LEU A 101       9.400   1.848   4.539  1.00 95.74           H
ATOM   1339 2HD2 LEU A 101       8.420   3.327   4.686  1.00 95.74           H
ATOM   1340 3HD2 LEU A 101       7.949   2.058   3.530  1.00 95.74           H
ATOM   1341  HN  LEU A 101       9.823   6.198   3.141  1.00 95.74           H
ATOM   1342  N   PRO A 102      12.485   6.391   4.973  1.00 95.79           N
ATOM   1343  CA  PRO A 102      13.675   6.863   5.685  1.00 95.79           C
ATOM   1344  C   PRO A 102      13.377   7.216   7.133  1.00 95.79           C
ATOM   1345  O   PRO A 102      14.163   6.903   8.026  1.00 95.79           O
ATOM   1346  HA  PRO A 102      14.422   6.071   5.733  1.00 95.79           H
ATOM   1347  CB  PRO A 102      14.116   8.087   4.881  1.00 95.79           C
ATOM   1348 1HB  PRO A 102      13.678   9.005   5.274  1.00 95.79           H
ATOM   1349 2HB  PRO A 102      15.199   8.215   4.907  1.00 95.79           H
ATOM   1350  CG  PRO A 102      13.619   7.784   3.473  1.00 95.79           C
ATOM   1351 1HG  PRO A 102      13.538   8.687   2.869  1.00 95.79           H
ATOM   1352 2HG  PRO A 102      14.296   7.117   2.940  1.00 95.79           H
ATOM   1353  CD  PRO A 102      12.264   7.141   3.723  1.00 95.79           C
ATOM   1354 1HD  PRO A 102      11.478   7.887   3.838  1.00 95.79           H
ATOM   1355 2HD  PRO A 102      11.966   6.492   2.900  1.00 95.79           H
ATOM   1356  N   PHE A 103      12.239   7.865   7.329  1.00 95.15           N
ATOM   1357  CA  PHE A 103      11.854   8.320   8.654  1.00 95.15           C
ATOM   1358  C   PHE A 103      11.518   7.136   9.564  1.00 95.15           C
ATOM   1359  O   PHE A 103      11.854   7.143  10.747  1.00 95.15           O
ATOM   1360  HA  PHE A 103      12.703   8.864   9.068  1.00 95.15           H
ATOM   1361  CB  PHE A 103      10.606   9.188   8.485  1.00 95.15           C
ATOM   1362 1HB  PHE A 103       9.842   8.611   7.964  1.00 95.15           H
ATOM   1363 2HB  PHE A 103      10.207   9.429   9.470  1.00 95.15           H
ATOM   1364  CG  PHE A 103      10.853  10.490   7.719  1.00 95.15           C
ATOM   1365  CD1 PHE A 103      11.223  11.614   8.389  1.00 95.15           C
ATOM   1366  HD1 PHE A 103      11.343  11.588   9.472  1.00 95.15           H
ATOM   1367  CD2 PHE A 103      10.703  10.522   6.368  1.00 95.15           C
ATOM   1368  HD2 PHE A 103      10.406   9.621   5.830  1.00 95.15           H
ATOM   1369  CE1 PHE A 103      11.452  12.821   7.678  1.00 95.15           C
ATOM   1370  HE1 PHE A 103      11.748  13.722   8.215  1.00 95.15           H
ATOM   1371  CE2 PHE A 103      10.932  11.730   5.656  1.00 95.15           C
ATOM   1372  HE2 PHE A 103      10.811  11.755   4.573  1.00 95.15           H
ATOM   1373  CZ  PHE A 103      11.301  12.854   6.327  1.00 95.15           C
ATOM   1374  HZ  PHE A 103      11.477  13.781   5.781  1.00 95.15           H
ATOM   1375  HN  PHE A 103      11.586   8.080   6.603  1.00 95.15           H
ATOM   1376  N   TRP A 104      10.858   6.149   8.977  1.00 93.21           N
ATOM   1377  CA  TRP A 104      10.512   4.942   9.708  1.00 93.21           C
ATOM   1378  C   TRP A 104      11.812   4.272  10.158  1.00 93.21           C
ATOM   1379  O   TRP A 104      11.890   3.742  11.265  1.00 93.21           O
ATOM   1380  HA  TRP A 104       9.924   5.236  10.577  1.00 93.21           H
ATOM   1381  CB  TRP A 104       9.628   4.023   8.862  1.00 93.21           C
ATOM   1382 1HB  TRP A 104      10.011   4.006   7.841  1.00 93.21           H
ATOM   1383 2HB  TRP A 104       9.704   3.006   9.247  1.00 93.21           H
ATOM   1384  CG  TRP A 104       8.154   4.433   8.831  1.00 93.21           C
ATOM   1385  CD1 TRP A 104       7.429   4.827   7.775  1.00 93.21           C
ATOM   1386  HD1 TRP A 104       7.818   4.909   6.760  1.00 93.21           H
ATOM   1387  CD2 TRP A 104       7.249   4.472   9.955  1.00 93.21           C
ATOM   1388  NE1 TRP A 104       6.129   5.117   8.135  1.00 93.21           N
ATOM   1389  HE1 TRP A 104       5.401   5.430   7.524  1.00 93.21           H
ATOM   1390  CE2 TRP A 104       6.016   4.894   9.502  1.00 93.21           C
ATOM   1391  CE3 TRP A 104       7.466   4.161  11.309  1.00 93.21           C
ATOM   1392  HE3 TRP A 104       8.430   3.825  11.690  1.00 93.21           H
ATOM   1393  CZ2 TRP A 104       4.903   5.044  10.338  1.00 93.21           C
ATOM   1394  HZ2 TRP A 104       3.939   5.380   9.956  1.00 93.21           H
ATOM   1395  CZ3 TRP A 104       6.344   4.316  12.131  1.00 93.21           C
ATOM   1396  HZ3 TRP A 104       6.457   4.088  13.191  1.00 93.21           H
ATOM   1397  CH2 TRP A 104       5.095   4.740  11.691  1.00 93.21           C
ATOM   1398  HH2 TRP A 104       4.270   4.836  12.396  1.00 93.21           H
ATOM   1399  HN  TRP A 104      10.563   6.164   8.021  1.00 93.21           H
ATOM   1400  N   ALA A 105      12.800   4.318   9.276  1.00 94.87           N
ATOM   1401  CA  ALA A 105      14.064   3.649   9.533  1.00 94.87           C
ATOM   1402  C   ALA A 105      14.728   4.278  10.760  1.00 94.87           C
ATOM   1403  O   ALA A 105      15.190   3.568  11.652  1.00 94.87           O
ATOM   1404  HA  ALA A 105      13.849   2.602   9.744  1.00 94.87           H
ATOM   1405  CB  ALA A 105      14.947   3.730   8.286  1.00 94.87           C
ATOM   1406 1HB  ALA A 105      14.443   3.244   7.452  1.00 94.87           H
ATOM   1407 2HB  ALA A 105      15.133   4.775   8.040  1.00 94.87           H
ATOM   1408 3HB  ALA A 105      15.896   3.228   8.480  1.00 94.87           H
ATOM   1409  HN  ALA A 105      12.747   4.800   8.401  1.00 94.87           H
ATOM   1410  N   ILE A 106      14.756   5.603  10.765  1.00 94.31           N
ATOM   1411  CA  ILE A 106      15.395   6.334  11.845  1.00 94.31           C
ATOM   1412  C   ILE A 106      14.657   6.048  13.155  1.00 94.31           C
ATOM   1413  O   ILE A 106      15.285   5.827  14.189  1.00 94.31           O
ATOM   1414  HA  ILE A 106      16.415   5.960  11.935  1.00 94.31           H
ATOM   1415  CB  ILE A 106      15.487   7.823  11.504  1.00 94.31           C
ATOM   1416  HB  ILE A 106      14.512   8.151  11.143  1.00 94.31           H
ATOM   1417  CG1 ILE A 106      16.492   8.065  10.376  1.00 94.31           C
ATOM   1418 1HG1 ILE A 106      17.506   7.947  10.756  1.00 94.31           H
ATOM   1419 2HG1 ILE A 106      16.355   7.317   9.595  1.00 94.31           H
ATOM   1420  CG2 ILE A 106      15.811   8.652  12.748  1.00 94.31           C
ATOM   1421 1HG2 ILE A 106      15.027   8.512  13.492  1.00 94.31           H
ATOM   1422 2HG2 ILE A 106      16.766   8.328  13.162  1.00 94.31           H
ATOM   1423 3HG2 ILE A 106      15.871   9.706  12.477  1.00 94.31           H
ATOM   1424  CD1 ILE A 106      16.323   9.466   9.783  1.00 94.31           C
ATOM   1425 1HD1 ILE A 106      15.315   9.571   9.382  1.00 94.31           H
ATOM   1426 2HD1 ILE A 106      16.484  10.211  10.561  1.00 94.31           H
ATOM   1427 3HD1 ILE A 106      17.049   9.612   8.983  1.00 94.31           H
ATOM   1428  HN  ILE A 106      14.352   6.173  10.049  1.00 94.31           H
ATOM   1429  N   ALA A 107      13.335   6.062  13.068  1.00 93.07           N
ATOM   1430  CA  ALA A 107      12.505   5.897  14.249  1.00 93.07           C
ATOM   1431  C   ALA A 107      12.730   4.501  14.834  1.00 93.07           C
ATOM   1432  O   ALA A 107      12.684   4.319  16.050  1.00 93.07           O
ATOM   1433  HA  ALA A 107      12.817   6.643  14.980  1.00 93.07           H
ATOM   1434  CB  ALA A 107      11.041   6.147  13.883  1.00 93.07           C
ATOM   1435 1HB  ALA A 107      10.930   7.161  13.500  1.00 93.07           H
ATOM   1436 2HB  ALA A 107      10.731   5.434  13.119  1.00 93.07           H
ATOM   1437 3HB  ALA A 107      10.419   6.023  14.770  1.00 93.07           H
ATOM   1438  HN  ALA A 107      12.833   6.182  12.212  1.00 93.07           H
ATOM   1439  N   ALA A 108      12.969   3.552  13.942  1.00 92.67           N
ATOM   1440  CA  ALA A 108      13.166   2.172  14.352  1.00 92.67           C
ATOM   1441  C   ALA A 108      14.570   2.014  14.939  1.00 92.67           C
ATOM   1442  O   ALA A 108      14.781   1.210  15.846  1.00 92.67           O
ATOM   1443  HA  ALA A 108      12.431   1.947  15.125  1.00 92.67           H
ATOM   1444  CB  ALA A 108      12.925   1.245  13.159  1.00 92.67           C
ATOM   1445 1HB  ALA A 108      11.905   1.374  12.798  1.00 92.67           H
ATOM   1446 2HB  ALA A 108      13.626   1.490  12.361  1.00 92.67           H
ATOM   1447 3HB  ALA A 108      13.073   0.210  13.467  1.00 92.67           H
ATOM   1448  HN  ALA A 108      13.028   3.712  12.957  1.00 92.67           H
ATOM   1449  N   ALA A 109      15.494   2.794  14.397  1.00 92.26           N
ATOM   1450  CA  ALA A 109      16.894   2.660  14.762  1.00 92.26           C
ATOM   1451  C   ALA A 109      17.088   3.133  16.204  1.00 92.26           C
ATOM   1452  O   ALA A 109      17.936   2.609  16.925  1.00 92.26           O
ATOM   1453  HA  ALA A 109      17.155   1.604  14.697  1.00 92.26           H
ATOM   1454  CB  ALA A 109      17.758   3.443  13.771  1.00 92.26           C
ATOM   1455 1HB  ALA A 109      17.605   3.048  12.766  1.00 92.26           H
ATOM   1456 2HB  ALA A 109      17.475   4.495  13.795  1.00 92.26           H
ATOM   1457 3HB  ALA A 109      18.808   3.342  14.045  1.00 92.26           H
ATOM   1458  HN  ALA A 109      15.300   3.505  13.722  1.00 92.26           H
ATOM   1459  N   ASP A 110      16.289   4.120  16.582  1.00 88.14           N
ATOM   1460  CA  ASP A 110      16.447   4.757  17.878  1.00 88.14           C
ATOM   1461  C   ASP A 110      15.074   5.174  18.408  1.00 88.14           C
ATOM   1462  O   ASP A 110      14.396   4.391  19.071  1.00 88.14           O
ATOM   1463  HA  ASP A 110      16.927   4.008  18.509  1.00 88.14           H
ATOM   1464  CB  ASP A 110      17.315   6.012  17.773  1.00 88.14           C
ATOM   1465 1HB  ASP A 110      18.286   5.753  17.351  1.00 88.14           H
ATOM   1466 2HB  ASP A 110      16.850   6.724  17.090  1.00 88.14           H
ATOM   1467  CG  ASP A 110      17.506   6.664  19.144  1.00 88.14           C
ATOM   1468  OD1 ASP A 110      17.137   6.006  20.141  1.00 88.14           O
ATOM   1469  OD2 ASP A 110      18.016   7.805  19.164  1.00 88.14           O
ATOM   1470  HN  ASP A 110      15.545   4.483  16.021  1.00 88.14           H
ATOM   1471  N   GLN A 111      14.705   6.408  18.096  1.00 89.00           N
ATOM   1472  CA  GLN A 111      13.421   6.936  18.524  1.00 89.00           C
ATOM   1473  C   GLN A 111      12.937   8.012  17.550  1.00 89.00           C
ATOM   1474  O   GLN A 111      13.683   8.436  16.668  1.00 89.00           O
ATOM   1475  HA  GLN A 111      12.738   6.087  18.506  1.00 89.00           H
ATOM   1476  CB  GLN A 111      13.501   7.484  19.950  1.00 89.00           C
ATOM   1477 1HB  GLN A 111      12.519   7.835  20.265  1.00 89.00           H
ATOM   1478 2HB  GLN A 111      13.789   6.686  20.635  1.00 89.00           H
ATOM   1479  CG  GLN A 111      14.511   8.630  20.041  1.00 89.00           C
ATOM   1480 1HG  GLN A 111      15.495   8.277  19.733  1.00 89.00           H
ATOM   1481 2HG  GLN A 111      14.227   9.425  19.352  1.00 89.00           H
ATOM   1482  CD  GLN A 111      14.585   9.184  21.465  1.00 89.00           C
ATOM   1483  OE1 GLN A 111      13.586   9.362  22.142  1.00 89.00           O
ATOM   1484  NE2 GLN A 111      15.821   9.445  21.881  1.00 89.00           N
ATOM   1485 1HE2 GLN A 111      16.599   9.276  21.275  1.00 89.00           H
ATOM   1486 2HE2 GLN A 111      15.973   9.811  22.799  1.00 89.00           H
ATOM   1487  HN  GLN A 111      15.265   7.041  17.561  1.00 89.00           H
ATOM   1488  N   TRP A 112      11.692   8.423  17.742  1.00 91.62           N
ATOM   1489  CA  TRP A 112      11.100   9.439  16.889  1.00 91.62           C
ATOM   1490  C   TRP A 112      11.715  10.789  17.263  1.00 91.62           C
ATOM   1491  O   TRP A 112      11.405  11.345  18.316  1.00 91.62           O
ATOM   1492  HA  TRP A 112      11.345   9.191  15.856  1.00 91.62           H
ATOM   1493  CB  TRP A 112       9.574   9.426  16.999  1.00 91.62           C
ATOM   1494 1HB  TRP A 112       9.218   8.405  16.862  1.00 91.62           H
ATOM   1495 2HB  TRP A 112       9.290   9.729  18.007  1.00 91.62           H
ATOM   1496  CG  TRP A 112       8.869  10.335  15.991  1.00 91.62           C
ATOM   1497  CD1 TRP A 112       8.462  11.600  16.165  1.00 91.62           C
ATOM   1498  HD1 TRP A 112       8.588  12.164  17.089  1.00 91.62           H
ATOM   1499  CD2 TRP A 112       8.503   9.996  14.637  1.00 91.62           C
ATOM   1500  NE1 TRP A 112       7.862  12.099  15.026  1.00 91.62           N
ATOM   1501  HE1 TRP A 112       7.479  13.016  14.912  1.00 91.62           H
ATOM   1502  CE2 TRP A 112       7.888  11.093  14.068  1.00 91.62           C
ATOM   1503  CE3 TRP A 112       8.685   8.803  13.917  1.00 91.62           C
ATOM   1504  HE3 TRP A 112       9.167   7.923  14.343  1.00 91.62           H
ATOM   1505  CZ2 TRP A 112       7.405  11.105  12.754  1.00 91.62           C
ATOM   1506  HZ2 TRP A 112       6.923  11.984  12.327  1.00 91.62           H
ATOM   1507  CZ3 TRP A 112       8.197   8.831  12.605  1.00 91.62           C
ATOM   1508  HZ3 TRP A 112       8.313   7.930  12.002  1.00 91.62           H
ATOM   1509  CH2 TRP A 112       7.576   9.926  12.017  1.00 91.62           C
ATOM   1510  HH2 TRP A 112       7.223   9.869  10.987  1.00 91.62           H
ATOM   1511  HN  TRP A 112      11.093   8.075  18.463  1.00 91.62           H
ATOM   1512  N   LYS A 113      12.575  11.276  16.381  1.00 92.03           N
ATOM   1513  CA  LYS A 113      13.325  12.489  16.659  1.00 92.03           C
ATOM   1514  C   LYS A 113      12.631  13.678  15.992  1.00 92.03           C
ATOM   1515  O   LYS A 113      13.115  14.806  16.066  1.00 92.03           O
ATOM   1516  HA  LYS A 113      13.311  12.642  17.739  1.00 92.03           H
ATOM   1517  CB  LYS A 113      14.789  12.321  16.246  1.00 92.03           C
ATOM   1518 1HB  LYS A 113      14.843  12.029  15.197  1.00 92.03           H
ATOM   1519 2HB  LYS A 113      15.309  13.274  16.338  1.00 92.03           H
ATOM   1520  CG  LYS A 113      15.485  11.268  17.110  1.00 92.03           C
ATOM   1521 1HG  LYS A 113      15.473  11.583  18.153  1.00 92.03           H
ATOM   1522 2HG  LYS A 113      14.938  10.327  17.055  1.00 92.03           H
ATOM   1523  CD  LYS A 113      16.929  11.051  16.653  1.00 92.03           C
ATOM   1524 1HD  LYS A 113      16.942  10.754  15.605  1.00 92.03           H
ATOM   1525 2HD  LYS A 113      17.482  11.988  16.726  1.00 92.03           H
ATOM   1526  CE  LYS A 113      17.618   9.980  17.502  1.00 92.03           C
ATOM   1527 1HE  LYS A 113      17.658  10.302  18.542  1.00 92.03           H
ATOM   1528 2HE  LYS A 113      17.037   9.058  17.476  1.00 92.03           H
ATOM   1529  NZ  LYS A 113      18.987   9.725  17.003  1.00 92.03           N
ATOM   1530 1HZ  LYS A 113      19.403   8.964  17.529  1.00 92.03           H
ATOM   1531 2HZ  LYS A 113      18.948   9.475  16.021  1.00 92.03           H
ATOM   1532 3HZ  LYS A 113      19.550  10.561  17.116  1.00 92.03           H
ATOM   1533  HN  LYS A 113      12.762  10.858  15.493  1.00 92.03           H
ATOM   1534  N   PHE A 114      11.506  13.384  15.356  1.00 93.90           N
ATOM   1535  CA  PHE A 114      10.861  14.356  14.490  1.00 93.90           C
ATOM   1536  C   PHE A 114       9.635  14.969  15.170  1.00 93.90           C
ATOM   1537  O   PHE A 114       9.188  14.481  16.207  1.00 93.90           O
ATOM   1538  HA  PHE A 114      11.589  15.140  14.283  1.00 93.90           H
ATOM   1539  CB  PHE A 114      10.410  13.606  13.234  1.00 93.90           C
ATOM   1540 1HB  PHE A 114       9.584  12.945  13.495  1.00 93.90           H
ATOM   1541 2HB  PHE A 114      10.027  14.326  12.511  1.00 93.90           H
ATOM   1542  CG  PHE A 114      11.515  12.781  12.572  1.00 93.90           C
ATOM   1543  CD1 PHE A 114      12.483  13.399  11.845  1.00 93.90           C
ATOM   1544  HD1 PHE A 114      12.472  14.484  11.733  1.00 93.90           H
ATOM   1545  CD2 PHE A 114      11.530  11.428  12.712  1.00 93.90           C
ATOM   1546  HD2 PHE A 114      10.754  10.932  13.295  1.00 93.90           H
ATOM   1547  CE1 PHE A 114      13.509  12.633  11.230  1.00 93.90           C
ATOM   1548  HE1 PHE A 114      14.285  13.129  10.647  1.00 93.90           H
ATOM   1549  CE2 PHE A 114      12.555  10.662  12.098  1.00 93.90           C
ATOM   1550  HE2 PHE A 114      12.567   9.577  12.210  1.00 93.90           H
ATOM   1551  CZ  PHE A 114      13.523  11.280  11.370  1.00 93.90           C
ATOM   1552  HZ  PHE A 114      14.311  10.692  10.899  1.00 93.90           H
ATOM   1553  HN  PHE A 114      11.038  12.503  15.425  1.00 93.90           H
ATOM   1554  N   GLN A 115       9.127  16.029  14.560  1.00 94.16           N
ATOM   1555  CA  GLN A 115       7.980  16.731  15.110  1.00 94.16           C
ATOM   1556  C   GLN A 115       6.701  15.927  14.870  1.00 94.16           C
ATOM   1557  O   GLN A 115       6.690  14.995  14.067  1.00 94.16           O
ATOM   1558  HA  GLN A 115       8.173  16.809  16.179  1.00 94.16           H
ATOM   1559  CB  GLN A 115       7.863  18.138  14.518  1.00 94.16           C
ATOM   1560 1HB  GLN A 115       7.860  18.079  13.430  1.00 94.16           H
ATOM   1561 2HB  GLN A 115       6.914  18.584  14.816  1.00 94.16           H
ATOM   1562  CG  GLN A 115       9.019  19.026  14.983  1.00 94.16           C
ATOM   1563 1HG  GLN A 115       9.159  18.913  16.058  1.00 94.16           H
ATOM   1564 2HG  GLN A 115       9.944  18.705  14.505  1.00 94.16           H
ATOM   1565  CD  GLN A 115       8.749  20.495  14.651  1.00 94.16           C
ATOM   1566  OE1 GLN A 115       7.823  20.836  13.934  1.00 94.16           O
ATOM   1567  NE2 GLN A 115       9.608  21.343  15.210  1.00 94.16           N
ATOM   1568 1HE2 GLN A 115      10.346  20.997  15.789  1.00 94.16           H
ATOM   1569 2HE2 GLN A 115       9.515  22.326  15.052  1.00 94.16           H
ATOM   1570  HN  GLN A 115       9.485  16.408  13.706  1.00 94.16           H
ATOM   1571  N   THR A 116       5.653  16.318  15.580  1.00 94.38           N
ATOM   1572  CA  THR A 116       4.387  15.609  15.498  1.00 94.38           C
ATOM   1573  C   THR A 116       3.837  15.662  14.071  1.00 94.38           C
ATOM   1574  O   THR A 116       3.232  14.702  13.599  1.00 94.38           O
ATOM   1575  HA  THR A 116       4.564  14.560  15.733  1.00 94.38           H
ATOM   1576  CB  THR A 116       3.439  16.212  16.537  1.00 94.38           C
ATOM   1577  HB  THR A 116       3.073  17.185  16.211  1.00 94.38           H
ATOM   1578  OG1 THR A 116       4.200  16.213  17.742  1.00 94.38           O
ATOM   1579  HG1 THR A 116       3.776  16.821  18.413  1.00 94.38           H
ATOM   1580  CG2 THR A 116       2.252  15.298  16.847  1.00 94.38           C
ATOM   1581 1HG2 THR A 116       2.617  14.348  17.237  1.00 94.38           H
ATOM   1582 2HG2 THR A 116       1.682  15.121  15.935  1.00 94.38           H
ATOM   1583 3HG2 THR A 116       1.611  15.773  17.589  1.00 94.38           H
ATOM   1584  HN  THR A 116       5.659  17.101  16.202  1.00 94.38           H
ATOM   1585  N   PHE A 117       4.068  16.796  13.424  1.00 95.40           N
ATOM   1586  CA  PHE A 117       3.605  16.987  12.060  1.00 95.40           C
ATOM   1587  C   PHE A 117       4.080  15.848  11.155  1.00 95.40           C
ATOM   1588  O   PHE A 117       3.293  15.286  10.395  1.00 95.40           O
ATOM   1589  HA  PHE A 117       2.515  16.996  12.088  1.00 95.40           H
ATOM   1590  CB  PHE A 117       4.206  18.303  11.564  1.00 95.40           C
ATOM   1591 1HB  PHE A 117       3.821  19.120  12.173  1.00 95.40           H
ATOM   1592 2HB  PHE A 117       5.286  18.276  11.712  1.00 95.40           H
ATOM   1593  CG  PHE A 117       3.917  18.603  10.092  1.00 95.40           C
ATOM   1594  CD1 PHE A 117       4.896  18.450   9.161  1.00 95.40           C
ATOM   1595  HD1 PHE A 117       5.887  18.113   9.463  1.00 95.40           H
ATOM   1596  CD2 PHE A 117       2.679  19.024   9.714  1.00 95.40           C
ATOM   1597  HD2 PHE A 117       1.895  19.147  10.460  1.00 95.40           H
ATOM   1598  CE1 PHE A 117       4.627  18.728   7.794  1.00 95.40           C
ATOM   1599  HE1 PHE A 117       5.412  18.606   7.048  1.00 95.40           H
ATOM   1600  CE2 PHE A 117       2.410  19.302   8.348  1.00 95.40           C
ATOM   1601  HE2 PHE A 117       1.419  19.639   8.046  1.00 95.40           H
ATOM   1602  CZ  PHE A 117       3.390  19.149   7.417  1.00 95.40           C
ATOM   1603  HZ  PHE A 117       3.183  19.363   6.368  1.00 95.40           H
ATOM   1604  HN  PHE A 117       4.561  17.572  13.816  1.00 95.40           H
ATOM   1605  N   MET A 118       5.364  15.543  11.266  1.00 95.15           N
ATOM   1606  CA  MET A 118       5.962  14.509  10.439  1.00 95.15           C
ATOM   1607  C   MET A 118       5.338  13.144  10.732  1.00 95.15           C
ATOM   1608  O   MET A 118       5.189  12.319   9.831  1.00 95.15           O
ATOM   1609  HA  MET A 118       5.752  14.799   9.409  1.00 95.15           H
ATOM   1610  CB  MET A 118       7.468  14.450  10.704  1.00 95.15           C
ATOM   1611 1HB  MET A 118       7.880  15.459  10.705  1.00 95.15           H
ATOM   1612 2HB  MET A 118       7.650  14.030  11.694  1.00 95.15           H
ATOM   1613  CG  MET A 118       8.178  13.603   9.646  1.00 95.15           C
ATOM   1614 1HG  MET A 118       9.245  13.554   9.864  1.00 95.15           H
ATOM   1615 2HG  MET A 118       7.800  12.581   9.672  1.00 95.15           H
ATOM   1616  SD  MET A 118       7.919  14.307   8.026  1.00 95.15           S
ATOM   1617  CE  MET A 118       8.911  15.784   8.168  1.00 95.15           C
ATOM   1618 1HE  MET A 118       8.533  16.399   8.984  1.00 95.15           H
ATOM   1619 2HE  MET A 118       9.946  15.508   8.370  1.00 95.15           H
ATOM   1620 3HE  MET A 118       8.861  16.346   7.235  1.00 95.15           H
ATOM   1621  HN  MET A 118       5.991  15.988  11.906  1.00 95.15           H
ATOM   1622  N   CYS A 119       4.989  12.946  11.995  1.00 93.80           N
ATOM   1623  CA  CYS A 119       4.383  11.695  12.417  1.00 93.80           C
ATOM   1624  C   CYS A 119       3.047  11.538  11.687  1.00 93.80           C
ATOM   1625  O   CYS A 119       2.747  10.469  11.158  1.00 93.80           O
ATOM   1626  HA  CYS A 119       5.074  10.901  12.135  1.00 93.80           H
ATOM   1627  CB  CYS A 119       4.213  11.634  13.936  1.00 93.80           C
ATOM   1628 1HB  CYS A 119       5.190  11.632  14.420  1.00 93.80           H
ATOM   1629 2HB  CYS A 119       3.685  12.520  14.288  1.00 93.80           H
ATOM   1630  SG  CYS A 119       3.283  10.128  14.401  1.00 93.80           S
ATOM   1631  HN  CYS A 119       5.115  13.622  12.721  1.00 93.80           H
ATOM   1632  N   LYS A 120       2.281  12.620  11.682  1.00 94.93           N
ATOM   1633  CA  LYS A 120       0.978  12.610  11.040  1.00 94.93           C
ATOM   1634  C   LYS A 120       1.143  12.246   9.563  1.00 94.93           C
ATOM   1635  O   LYS A 120       0.441  11.375   9.053  1.00 94.93           O
ATOM   1636  HA  LYS A 120       0.382  11.835  11.522  1.00 94.93           H
ATOM   1637  CB  LYS A 120       0.259  13.941  11.268  1.00 94.93           C
ATOM   1638 1HB  LYS A 120       0.915  14.766  10.990  1.00 94.93           H
ATOM   1639 2HB  LYS A 120      -0.618  14.001  10.622  1.00 94.93           H
ATOM   1640  CG  LYS A 120      -0.167  14.091  12.730  1.00 94.93           C
ATOM   1641 1HG  LYS A 120      -0.825  13.268  13.007  1.00 94.93           H
ATOM   1642 2HG  LYS A 120       0.709  14.030  13.376  1.00 94.93           H
ATOM   1643  CD  LYS A 120      -0.884  15.423  12.958  1.00 94.93           C
ATOM   1644 1HD  LYS A 120      -0.193  16.247  12.781  1.00 94.93           H
ATOM   1645 2HD  LYS A 120      -1.698  15.530  12.241  1.00 94.93           H
ATOM   1646  CE  LYS A 120      -1.437  15.511  14.382  1.00 94.93           C
ATOM   1647 1HE  LYS A 120      -1.525  14.511  14.807  1.00 94.93           H
ATOM   1648 2HE  LYS A 120      -0.743  16.066  15.014  1.00 94.93           H
ATOM   1649  NZ  LYS A 120      -2.759  16.176  14.385  1.00 94.93           N
ATOM   1650 1HZ  LYS A 120      -3.104  16.239  15.336  1.00 94.93           H
ATOM   1651 2HZ  LYS A 120      -2.669  17.108  13.995  1.00 94.93           H
ATOM   1652 3HZ  LYS A 120      -3.409  15.637  13.824  1.00 94.93           H
ATOM   1653  HN  LYS A 120       2.538  13.489  12.104  1.00 94.93           H
ATOM   1654  N   VAL A 121       2.077  12.931   8.919  1.00 94.97           N
ATOM   1655  CA  VAL A 121       2.275  12.763   7.489  1.00 94.97           C
ATOM   1656  C   VAL A 121       2.686  11.318   7.201  1.00 94.97           C
ATOM   1657  O   VAL A 121       2.108  10.666   6.333  1.00 94.97           O
ATOM   1658  HA  VAL A 121       1.321  12.961   6.999  1.00 94.97           H
ATOM   1659  CB  VAL A 121       3.291  13.786   6.978  1.00 94.97           C
ATOM   1660  HB  VAL A 121       4.182  13.714   7.602  1.00 94.97           H
ATOM   1661  CG1 VAL A 121       3.702  13.478   5.537  1.00 94.97           C
ATOM   1662 1HG1 VAL A 121       4.151  12.487   5.491  1.00 94.97           H
ATOM   1663 2HG1 VAL A 121       2.822  13.509   4.894  1.00 94.97           H
ATOM   1664 3HG1 VAL A 121       4.424  14.221   5.199  1.00 94.97           H
ATOM   1665  CG2 VAL A 121       2.745  15.210   7.101  1.00 94.97           C
ATOM   1666 1HG2 VAL A 121       1.832  15.301   6.512  1.00 94.97           H
ATOM   1667 2HG2 VAL A 121       2.526  15.427   8.146  1.00 94.97           H
ATOM   1668 3HG2 VAL A 121       3.487  15.917   6.731  1.00 94.97           H
ATOM   1669  HN  VAL A 121       2.690  13.589   9.356  1.00 94.97           H
ATOM   1670  N   VAL A 122       3.680  10.859   7.948  1.00 93.61           N
ATOM   1671  CA  VAL A 122       4.322   9.592   7.642  1.00 93.61           C
ATOM   1672  C   VAL A 122       3.295   8.463   7.759  1.00 93.61           C
ATOM   1673  O   VAL A 122       3.250   7.570   6.915  1.00 93.61           O
ATOM   1674  HA  VAL A 122       4.673   9.641   6.612  1.00 93.61           H
ATOM   1675  CB  VAL A 122       5.538   9.389   8.548  1.00 93.61           C
ATOM   1676  HB  VAL A 122       5.237   9.620   9.570  1.00 93.61           H
ATOM   1677  CG1 VAL A 122       6.010   7.934   8.515  1.00 93.61           C
ATOM   1678 1HG1 VAL A 122       5.206   7.283   8.859  1.00 93.61           H
ATOM   1679 2HG1 VAL A 122       6.285   7.665   7.496  1.00 93.61           H
ATOM   1680 3HG1 VAL A 122       6.876   7.819   9.168  1.00 93.61           H
ATOM   1681  CG2 VAL A 122       6.671  10.343   8.165  1.00 93.61           C
ATOM   1682 1HG2 VAL A 122       6.969  10.157   7.133  1.00 93.61           H
ATOM   1683 2HG2 VAL A 122       6.329  11.373   8.264  1.00 93.61           H
ATOM   1684 3HG2 VAL A 122       7.523  10.178   8.825  1.00 93.61           H
ATOM   1685  HN  VAL A 122       4.046  11.336   8.747  1.00 93.61           H
ATOM   1686  N   ASN A 123       2.495   8.541   8.813  1.00 92.43           N
ATOM   1687  CA  ASN A 123       1.481   7.530   9.059  1.00 92.43           C
ATOM   1688  C   ASN A 123       0.446   7.566   7.932  1.00 92.43           C
ATOM   1689  O   ASN A 123      -0.016   6.522   7.475  1.00 92.43           O
ATOM   1690  HA  ASN A 123       2.022   6.585   9.098  1.00 92.43           H
ATOM   1691  CB  ASN A 123       0.752   7.791  10.379  1.00 92.43           C
ATOM   1692 1HB  ASN A 123       0.629   8.864  10.524  1.00 92.43           H
ATOM   1693 2HB  ASN A 123      -0.248   7.358  10.338  1.00 92.43           H
ATOM   1694  CG  ASN A 123       1.523   7.196  11.558  1.00 92.43           C
ATOM   1695  OD1 ASN A 123       2.359   6.320  11.408  1.00 92.43           O
ATOM   1696  ND2 ASN A 123       1.197   7.719  12.737  1.00 92.43           N
ATOM   1697 1HD2 ASN A 123       0.502   8.436  12.791  1.00 92.43           H
ATOM   1698 2HD2 ASN A 123       1.647   7.395  13.569  1.00 92.43           H
ATOM   1699  HN  ASN A 123       2.532   9.276   9.490  1.00 92.43           H
ATOM   1700  N   SER A 124       0.114   8.780   7.516  1.00 93.64           N
ATOM   1701  CA  SER A 124      -0.989   8.977   6.591  1.00 93.64           C
ATOM   1702  C   SER A 124      -0.578   8.537   5.185  1.00 93.64           C
ATOM   1703  O   SER A 124      -1.391   7.994   4.438  1.00 93.64           O
ATOM   1704  HA  SER A 124      -1.797   8.350   6.968  1.00 93.64           H
ATOM   1705  CB  SER A 124      -1.442  10.439   6.579  1.00 93.64           C
ATOM   1706 1HB  SER A 124      -0.642  11.063   6.182  1.00 93.64           H
ATOM   1707 2HB  SER A 124      -2.294  10.549   5.908  1.00 93.64           H
ATOM   1708  OG  SER A 124      -1.801  10.898   7.879  1.00 93.64           O
ATOM   1709  HG  SER A 124      -1.166  11.611   8.178  1.00 93.64           H
ATOM   1710  HN  SER A 124       0.582   9.616   7.800  1.00 93.64           H
ATOM   1711  N   MET A 125       0.683   8.787   4.866  1.00 93.50           N
ATOM   1712  CA  MET A 125       1.161   8.609   3.506  1.00 93.50           C
ATOM   1713  C   MET A 125       1.048   7.146   3.073  1.00 93.50           C
ATOM   1714  O   MET A 125       0.714   6.858   1.925  1.00 93.50           O
ATOM   1715  HA  MET A 125       0.515   9.229   2.884  1.00 93.50           H
ATOM   1716  CB  MET A 125       2.621   9.058   3.414  1.00 93.50           C
ATOM   1717 1HB  MET A 125       3.166   8.717   4.294  1.00 93.50           H
ATOM   1718 2HB  MET A 125       3.093   8.595   2.547  1.00 93.50           H
ATOM   1719  CG  MET A 125       2.720  10.580   3.303  1.00 93.50           C
ATOM   1720 1HG  MET A 125       2.196  11.049   4.136  1.00 93.50           H
ATOM   1721 2HG  MET A 125       3.763  10.891   3.368  1.00 93.50           H
ATOM   1722  SD  MET A 125       2.017  11.127   1.756  1.00 93.50           S
ATOM   1723  CE  MET A 125       1.297  12.677   2.273  1.00 93.50           C
ATOM   1724 1HE  MET A 125       0.559  12.492   3.054  1.00 93.50           H
ATOM   1725 2HE  MET A 125       2.079  13.330   2.660  1.00 93.50           H
ATOM   1726 3HE  MET A 125       0.813  13.154   1.422  1.00 93.50           H
ATOM   1727  HN  MET A 125       1.372   9.106   5.517  1.00 93.50           H
ATOM   1728  N   TYR A 126       1.334   6.259   4.015  1.00 87.01           N
ATOM   1729  CA  TYR A 126       1.251   4.833   3.751  1.00 87.01           C
ATOM   1730  C   TYR A 126      -0.176   4.427   3.376  1.00 87.01           C
ATOM   1731  O   TYR A 126      -0.383   3.692   2.412  1.00 87.01           O
ATOM   1732  HA  TYR A 126       1.916   4.605   2.918  1.00 87.01           H
ATOM   1733  CB  TYR A 126       1.639   4.139   5.058  1.00 87.01           C
ATOM   1734 1HB  TYR A 126       2.701   4.302   5.243  1.00 87.01           H
ATOM   1735 2HB  TYR A 126       1.097   4.605   5.880  1.00 87.01           H
ATOM   1736  CG  TYR A 126       1.359   2.634   5.071  1.00 87.01           C
ATOM   1737  CD1 TYR A 126       0.528   2.095   6.031  1.00 87.01           C
ATOM   1738  HD1 TYR A 126       0.070   2.741   6.781  1.00 87.01           H
ATOM   1739  CD2 TYR A 126       1.938   1.817   4.121  1.00 87.01           C
ATOM   1740  HD2 TYR A 126       2.595   2.243   3.363  1.00 87.01           H
ATOM   1741  CE1 TYR A 126       0.264   0.680   6.043  1.00 87.01           C
ATOM   1742  HE1 TYR A 126      -0.390   0.241   6.796  1.00 87.01           H
ATOM   1743  CE2 TYR A 126       1.675   0.401   4.133  1.00 87.01           C
ATOM   1744  HE2 TYR A 126       2.126  -0.256   3.389  1.00 87.01           H
ATOM   1745  CZ  TYR A 126       0.851  -0.097   5.093  1.00 87.01           C
ATOM   1746  OH  TYR A 126       0.602  -1.434   5.104  1.00 87.01           O
ATOM   1747  HH  TYR A 126       1.093  -1.880   4.356  1.00 87.01           H
ATOM   1748  HN  TYR A 126       1.618   6.501   4.943  1.00 87.01           H
ATOM   1749  N   LYS A 127      -1.123   4.924   4.158  1.00 87.38           N
ATOM   1750  CA  LYS A 127      -2.519   4.574   3.958  1.00 87.38           C
ATOM   1751  C   LYS A 127      -2.996   5.142   2.620  1.00 87.38           C
ATOM   1752  O   LYS A 127      -3.774   4.505   1.912  1.00 87.38           O
ATOM   1753  HA  LYS A 127      -2.580   3.487   3.912  1.00 87.38           H
ATOM   1754  CB  LYS A 127      -3.361   5.025   5.153  1.00 87.38           C
ATOM   1755 1HB  LYS A 127      -3.154   6.072   5.374  1.00 87.38           H
ATOM   1756 2HB  LYS A 127      -4.420   4.957   4.902  1.00 87.38           H
ATOM   1757  CG  LYS A 127      -3.067   4.169   6.386  1.00 87.38           C
ATOM   1758 1HG  LYS A 127      -2.005   4.225   6.626  1.00 87.38           H
ATOM   1759 2HG  LYS A 127      -3.610   4.564   7.245  1.00 87.38           H
ATOM   1760  CD  LYS A 127      -3.466   2.711   6.149  1.00 87.38           C
ATOM   1761 1HD  LYS A 127      -4.505   2.663   5.826  1.00 87.38           H
ATOM   1762 2HD  LYS A 127      -2.862   2.291   5.345  1.00 87.38           H
ATOM   1763  CE  LYS A 127      -3.282   1.879   7.420  1.00 87.38           C
ATOM   1764 1HE  LYS A 127      -2.259   1.980   7.783  1.00 87.38           H
ATOM   1765 2HE  LYS A 127      -3.937   2.255   8.205  1.00 87.38           H
ATOM   1766  NZ  LYS A 127      -3.581   0.454   7.154  1.00 87.38           N
ATOM   1767 1HZ  LYS A 127      -3.469  -0.080   8.009  1.00 87.38           H
ATOM   1768 2HZ  LYS A 127      -4.536   0.366   6.824  1.00 87.38           H
ATOM   1769 3HZ  LYS A 127      -2.945   0.101   6.448  1.00 87.38           H
ATOM   1770  HN  LYS A 127      -0.950   5.553   4.916  1.00 87.38           H
ATOM   1771  N   MET A 128      -2.508   6.336   2.313  1.00 91.89           N
ATOM   1772  CA  MET A 128      -2.861   6.989   1.064  1.00 91.89           C
ATOM   1773  C   MET A 128      -2.364   6.182  -0.137  1.00 91.89           C
ATOM   1774  O   MET A 128      -3.095   5.992  -1.108  1.00 91.89           O
ATOM   1775  HA  MET A 128      -3.950   7.035   1.053  1.00 91.89           H
ATOM   1776  CB  MET A 128      -2.244   8.389   1.028  1.00 91.89           C
ATOM   1777 1HB  MET A 128      -2.518   8.934   1.932  1.00 91.89           H
ATOM   1778 2HB  MET A 128      -1.157   8.312   1.020  1.00 91.89           H
ATOM   1779  CG  MET A 128      -2.716   9.165  -0.204  1.00 91.89           C
ATOM   1780 1HG  MET A 128      -2.462   8.614  -1.110  1.00 91.89           H
ATOM   1781 2HG  MET A 128      -3.801   9.267  -0.187  1.00 91.89           H
ATOM   1782  SD  MET A 128      -1.953  10.778  -0.238  1.00 91.89           S
ATOM   1783  CE  MET A 128      -2.805  11.553   1.125  1.00 91.89           C
ATOM   1784 1HE  MET A 128      -3.876  11.565   0.924  1.00 91.89           H
ATOM   1785 2HE  MET A 128      -2.613  10.992   2.040  1.00 91.89           H
ATOM   1786 3HE  MET A 128      -2.446  12.575   1.244  1.00 91.89           H
ATOM   1787  HN  MET A 128      -1.885   6.853   2.899  1.00 91.89           H
ATOM   1788  N   ASN A 129      -1.123   5.728  -0.032  1.00 90.48           N
ATOM   1789  CA  ASN A 129      -0.533   4.913  -1.080  1.00 90.48           C
ATOM   1790  C   ASN A 129      -1.397   3.669  -1.300  1.00 90.48           C
ATOM   1791  O   ASN A 129      -1.769   3.359  -2.431  1.00 90.48           O
ATOM   1792  HA  ASN A 129      -0.498   5.556  -1.959  1.00 90.48           H
ATOM   1793  CB  ASN A 129       0.872   4.449  -0.691  1.00 90.48           C
ATOM   1794 1HB  ASN A 129       1.560   5.294  -0.724  1.00 90.48           H
ATOM   1795 2HB  ASN A 129       0.867   4.082   0.335  1.00 90.48           H
ATOM   1796  CG  ASN A 129       1.365   3.346  -1.630  1.00 90.48           C
ATOM   1797  OD1 ASN A 129       1.168   2.164  -1.399  1.00 90.48           O
ATOM   1798  ND2 ASN A 129       2.014   3.796  -2.700  1.00 90.48           N
ATOM   1799 1HD2 ASN A 129       2.141   4.779  -2.831  1.00 90.48           H
ATOM   1800 2HD2 ASN A 129       2.375   3.152  -3.374  1.00 90.48           H
ATOM   1801  HN  ASN A 129      -0.526   5.910   0.749  1.00 90.48           H
ATOM   1802  N   PHE A 130      -1.693   2.991  -0.201  1.00 84.61           N
ATOM   1803  CA  PHE A 130      -2.385   1.716  -0.272  1.00 84.61           C
ATOM   1804  C   PHE A 130      -3.702   1.849  -1.039  1.00 84.61           C
ATOM   1805  O   PHE A 130      -3.929   1.139  -2.018  1.00 84.61           O
ATOM   1806  HA  PHE A 130      -1.730   1.020  -0.796  1.00 84.61           H
ATOM   1807  CB  PHE A 130      -2.687   1.290   1.167  1.00 84.61           C
ATOM   1808 1HB  PHE A 130      -1.762   1.307   1.742  1.00 84.61           H
ATOM   1809 2HB  PHE A 130      -3.357   2.022   1.618  1.00 84.61           H
ATOM   1810  CG  PHE A 130      -3.319  -0.098   1.285  1.00 84.61           C
ATOM   1811  CD1 PHE A 130      -4.662  -0.250   1.132  1.00 84.61           C
ATOM   1812  HD1 PHE A 130      -5.288   0.618   0.924  1.00 84.61           H
ATOM   1813  CD2 PHE A 130      -2.538  -1.181   1.544  1.00 84.61           C
ATOM   1814  HD2 PHE A 130      -1.462  -1.060   1.667  1.00 84.61           H
ATOM   1815  CE1 PHE A 130      -5.249  -1.538   1.241  1.00 84.61           C
ATOM   1816  HE1 PHE A 130      -6.325  -1.659   1.119  1.00 84.61           H
ATOM   1817  CE2 PHE A 130      -3.125  -2.470   1.654  1.00 84.61           C
ATOM   1818  HE2 PHE A 130      -2.499  -3.338   1.861  1.00 84.61           H
ATOM   1819  CZ  PHE A 130      -4.467  -2.621   1.500  1.00 84.61           C
ATOM   1820  HZ  PHE A 130      -4.918  -3.610   1.584  1.00 84.61           H
ATOM   1821  HN  PHE A 130      -1.467   3.298   0.724  1.00 84.61           H
ATOM   1822  N   TYR A 131      -4.536   2.763  -0.565  1.00 85.74           N
ATOM   1823  CA  TYR A 131      -5.876   2.908  -1.109  1.00 85.74           C
ATOM   1824  C   TYR A 131      -5.828   3.338  -2.577  1.00 85.74           C
ATOM   1825  O   TYR A 131      -6.592   2.836  -3.399  1.00 85.74           O
ATOM   1826  HA  TYR A 131      -6.374   1.941  -1.038  1.00 85.74           H
ATOM   1827  CB  TYR A 131      -6.548   4.010  -0.288  1.00 85.74           C
ATOM   1828 1HB  TYR A 131      -5.902   4.888  -0.281  1.00 85.74           H
ATOM   1829 2HB  TYR A 131      -7.476   4.300  -0.780  1.00 85.74           H
ATOM   1830  CG  TYR A 131      -6.856   3.610   1.156  1.00 85.74           C
ATOM   1831  CD1 TYR A 131      -7.448   2.392   1.423  1.00 85.74           C
ATOM   1832  HD1 TYR A 131      -7.695   1.715   0.606  1.00 85.74           H
ATOM   1833  CD2 TYR A 131      -6.542   4.467   2.192  1.00 85.74           C
ATOM   1834  HD2 TYR A 131      -6.075   5.428   1.981  1.00 85.74           H
ATOM   1835  CE1 TYR A 131      -7.738   2.015   2.783  1.00 85.74           C
ATOM   1836  HE1 TYR A 131      -8.205   1.056   3.008  1.00 85.74           H
ATOM   1837  CE2 TYR A 131      -6.832   4.090   3.551  1.00 85.74           C
ATOM   1838  HE2 TYR A 131      -6.590   4.757   4.378  1.00 85.74           H
ATOM   1839  CZ  TYR A 131      -7.416   2.883   3.779  1.00 85.74           C
ATOM   1840  OH  TYR A 131      -7.690   2.527   5.063  1.00 85.74           O
ATOM   1841  HH  TYR A 131      -7.497   3.291   5.678  1.00 85.74           H
ATOM   1842  HN  TYR A 131      -4.310   3.397   0.174  1.00 85.74           H
ATOM   1843  N   SER A 132      -4.924   4.264  -2.860  1.00 90.19           N
ATOM   1844  CA  SER A 132      -4.801   4.805  -4.203  1.00 90.19           C
ATOM   1845  C   SER A 132      -4.335   3.712  -5.166  1.00 90.19           C
ATOM   1846  O   SER A 132      -4.828   3.618  -6.290  1.00 90.19           O
ATOM   1847  HA  SER A 132      -5.801   5.148  -4.468  1.00 90.19           H
ATOM   1848  CB  SER A 132      -3.832   5.988  -4.234  1.00 90.19           C
ATOM   1849 1HB  SER A 132      -3.720   6.338  -5.260  1.00 90.19           H
ATOM   1850 2HB  SER A 132      -4.249   6.814  -3.658  1.00 90.19           H
ATOM   1851  OG  SER A 132      -2.552   5.644  -3.709  1.00 90.19           O
ATOM   1852  HG  SER A 132      -2.422   6.074  -2.815  1.00 90.19           H
ATOM   1853  HN  SER A 132      -4.283   4.643  -2.191  1.00 90.19           H
ATOM   1854  N   CYS A 133      -3.392   2.912  -4.692  1.00 84.63           N
ATOM   1855  CA  CYS A 133      -2.802   1.875  -5.522  1.00 84.63           C
ATOM   1856  C   CYS A 133      -3.895   0.864  -5.876  1.00 84.63           C
ATOM   1857  O   CYS A 133      -4.014   0.451  -7.028  1.00 84.63           O
ATOM   1858  HA  CYS A 133      -2.426   2.368  -6.418  1.00 84.63           H
ATOM   1859  CB  CYS A 133      -1.610   1.208  -4.833  1.00 84.63           C
ATOM   1860 1HB  CYS A 133      -1.845   1.016  -3.786  1.00 84.63           H
ATOM   1861 2HB  CYS A 133      -1.405   0.243  -5.296  1.00 84.63           H
ATOM   1862  SG  CYS A 133      -0.135   2.285  -4.954  1.00 84.63           S
ATOM   1863  HG  CYS A 133      -0.550   3.189  -4.071  1.00 84.63           H
ATOM   1864  HN  CYS A 133      -3.031   2.964  -3.761  1.00 84.63           H
ATOM   1865  N   VAL A 134      -4.666   0.495  -4.863  1.00 80.92           N
ATOM   1866  CA  VAL A 134      -5.730  -0.477  -5.048  1.00 80.92           C
ATOM   1867  C   VAL A 134      -6.686   0.020  -6.134  1.00 80.92           C
ATOM   1868  O   VAL A 134      -7.021  -0.721  -7.057  1.00 80.92           O
ATOM   1869  HA  VAL A 134      -5.271  -1.407  -5.383  1.00 80.92           H
ATOM   1870  CB  VAL A 134      -6.429  -0.748  -3.714  1.00 80.92           C
ATOM   1871  HB  VAL A 134      -6.630   0.213  -3.240  1.00 80.92           H
ATOM   1872  CG1 VAL A 134      -7.768  -1.455  -3.930  1.00 80.92           C
ATOM   1873 1HG1 VAL A 134      -8.415  -0.827  -4.543  1.00 80.92           H
ATOM   1874 2HG1 VAL A 134      -7.600  -2.406  -4.436  1.00 80.92           H
ATOM   1875 3HG1 VAL A 134      -8.244  -1.635  -2.966  1.00 80.92           H
ATOM   1876  CG2 VAL A 134      -5.528  -1.554  -2.777  1.00 80.92           C
ATOM   1877 1HG2 VAL A 134      -5.282  -2.509  -3.242  1.00 80.92           H
ATOM   1878 2HG2 VAL A 134      -4.612  -0.996  -2.584  1.00 80.92           H
ATOM   1879 3HG2 VAL A 134      -6.049  -1.732  -1.836  1.00 80.92           H
ATOM   1880  HN  VAL A 134      -4.573   0.848  -3.932  1.00 80.92           H
ATOM   1881  N   LEU A 135      -7.098   1.271  -5.988  1.00 85.09           N
ATOM   1882  CA  LEU A 135      -8.114   1.831  -6.863  1.00 85.09           C
ATOM   1883  C   LEU A 135      -7.560   1.923  -8.286  1.00 85.09           C
ATOM   1884  O   LEU A 135      -8.285   1.700  -9.254  1.00 85.09           O
ATOM   1885  HA  LEU A 135      -8.959   1.143  -6.865  1.00 85.09           H
ATOM   1886  CB  LEU A 135      -8.618   3.167  -6.312  1.00 85.09           C
ATOM   1887 1HB  LEU A 135      -7.761   3.827  -6.174  1.00 85.09           H
ATOM   1888 2HB  LEU A 135      -9.259   3.628  -7.063  1.00 85.09           H
ATOM   1889  CG  LEU A 135      -9.391   3.099  -4.994  1.00 85.09           C
ATOM   1890  HG  LEU A 135      -8.823   2.485  -4.295  1.00 85.09           H
ATOM   1891  CD1 LEU A 135      -9.527   4.488  -4.366  1.00 85.09           C
ATOM   1892 1HD1 LEU A 135      -8.536   4.897  -4.169  1.00 85.09           H
ATOM   1893 2HD1 LEU A 135     -10.062   5.146  -5.052  1.00 85.09           H
ATOM   1894 3HD1 LEU A 135     -10.081   4.412  -3.431  1.00 85.09           H
ATOM   1895  CD2 LEU A 135     -10.750   2.423  -5.189  1.00 85.09           C
ATOM   1896 1HD2 LEU A 135     -11.338   2.990  -5.911  1.00 85.09           H
ATOM   1897 2HD2 LEU A 135     -10.601   1.409  -5.559  1.00 85.09           H
ATOM   1898 3HD2 LEU A 135     -11.279   2.388  -4.237  1.00 85.09           H
ATOM   1899  HN  LEU A 135      -6.751   1.896  -5.288  1.00 85.09           H
ATOM   1900  N   LEU A 136      -6.279   2.252  -8.369  1.00 87.11           N
ATOM   1901  CA  LEU A 136      -5.626   2.401  -9.658  1.00 87.11           C
ATOM   1902  C   LEU A 136      -5.561   1.039 -10.352  1.00 87.11           C
ATOM   1903  O   LEU A 136      -5.820   0.936 -11.550  1.00 87.11           O
ATOM   1904  HA  LEU A 136      -6.243   3.067 -10.261  1.00 87.11           H
ATOM   1905  CB  LEU A 136      -4.262   3.073  -9.493  1.00 87.11           C
ATOM   1906 1HB  LEU A 136      -3.728   2.574  -8.684  1.00 87.11           H
ATOM   1907 2HB  LEU A 136      -3.686   2.910 -10.404  1.00 87.11           H
ATOM   1908  CG  LEU A 136      -4.285   4.575  -9.201  1.00 87.11           C
ATOM   1909  HG  LEU A 136      -5.011   4.758  -8.408  1.00 87.11           H
ATOM   1910  CD1 LEU A 136      -2.926   5.055  -8.689  1.00 87.11           C
ATOM   1911 1HD1 LEU A 136      -2.675   4.524  -7.770  1.00 87.11           H
ATOM   1912 2HD1 LEU A 136      -2.163   4.857  -9.442  1.00 87.11           H
ATOM   1913 3HD1 LEU A 136      -2.970   6.126  -8.489  1.00 87.11           H
ATOM   1914  CD2 LEU A 136      -4.747   5.365 -10.427  1.00 87.11           C
ATOM   1915 1HD2 LEU A 136      -4.064   5.181 -11.257  1.00 87.11           H
ATOM   1916 2HD2 LEU A 136      -5.752   5.048 -10.706  1.00 87.11           H
ATOM   1917 3HD2 LEU A 136      -4.754   6.429 -10.192  1.00 87.11           H
ATOM   1918  HN  LEU A 136      -5.691   2.415  -7.576  1.00 87.11           H
ATOM   1919  N   ILE A 137      -5.212   0.028  -9.570  1.00 79.10           N
ATOM   1920  CA  ILE A 137      -5.076  -1.317 -10.102  1.00 79.10           C
ATOM   1921  C   ILE A 137      -6.424  -1.780 -10.659  1.00 79.10           C
ATOM   1922  O   ILE A 137      -6.481  -2.404 -11.717  1.00 79.10           O
ATOM   1923  HA  ILE A 137      -4.360  -1.273 -10.923  1.00 79.10           H
ATOM   1924  CB  ILE A 137      -4.493  -2.256  -9.043  1.00 79.10           C
ATOM   1925  HB  ILE A 137      -5.007  -2.068  -8.100  1.00 79.10           H
ATOM   1926  CG1 ILE A 137      -3.008  -1.968  -8.814  1.00 79.10           C
ATOM   1927 1HG1 ILE A 137      -2.433  -2.289  -9.683  1.00 79.10           H
ATOM   1928 2HG1 ILE A 137      -2.854  -0.894  -8.708  1.00 79.10           H
ATOM   1929  CG2 ILE A 137      -4.744  -3.720  -9.410  1.00 79.10           C
ATOM   1930 1HG2 ILE A 137      -5.816  -3.898  -9.483  1.00 79.10           H
ATOM   1931 2HG2 ILE A 137      -4.273  -3.939 -10.369  1.00 79.10           H
ATOM   1932 3HG2 ILE A 137      -4.319  -4.365  -8.641  1.00 79.10           H
ATOM   1933  CD1 ILE A 137      -2.497  -2.688  -7.564  1.00 79.10           C
ATOM   1934 1HD1 ILE A 137      -3.058  -2.346  -6.693  1.00 79.10           H
ATOM   1935 2HD1 ILE A 137      -2.631  -3.763  -7.683  1.00 79.10           H
ATOM   1936 3HD1 ILE A 137      -1.439  -2.466  -7.424  1.00 79.10           H
ATOM   1937  HN  ILE A 137      -5.024   0.117  -8.592  1.00 79.10           H
ATOM   1938  N   MET A 138      -7.475  -1.456  -9.920  1.00 78.05           N
ATOM   1939  CA  MET A 138      -8.824  -1.761 -10.365  1.00 78.05           C
ATOM   1940  C   MET A 138      -9.115  -1.111 -11.719  1.00 78.05           C
ATOM   1941  O   MET A 138      -9.625  -1.764 -12.629  1.00 78.05           O
ATOM   1942  HA  MET A 138      -8.864  -2.846 -10.459  1.00 78.05           H
ATOM   1943  CB  MET A 138      -9.830  -1.255  -9.329  1.00 78.05           C
ATOM   1944 1HB  MET A 138      -9.664  -1.761  -8.378  1.00 78.05           H
ATOM   1945 2HB  MET A 138      -9.674  -0.190  -9.155  1.00 78.05           H
ATOM   1946  CG  MET A 138     -11.267  -1.495  -9.797  1.00 78.05           C
ATOM   1947 1HG  MET A 138     -11.425  -1.025 -10.768  1.00 78.05           H
ATOM   1948 2HG  MET A 138     -11.442  -2.563  -9.928  1.00 78.05           H
ATOM   1949  SD  MET A 138     -12.417  -0.831  -8.605  1.00 78.05           S
ATOM   1950  CE  MET A 138     -12.119   0.915  -8.826  1.00 78.05           C
ATOM   1951 1HE  MET A 138     -11.075   1.137  -8.606  1.00 78.05           H
ATOM   1952 2HE  MET A 138     -12.340   1.194  -9.857  1.00 78.05           H
ATOM   1953 3HE  MET A 138     -12.761   1.482  -8.152  1.00 78.05           H
ATOM   1954  HN  MET A 138      -7.416  -0.995  -9.035  1.00 78.05           H
ATOM   1955  N   CYS A 139      -8.779   0.167 -11.811  1.00 83.68           N
ATOM   1956  CA  CYS A 139      -9.097   0.942 -12.998  1.00 83.68           C
ATOM   1957  C   CYS A 139      -8.307   0.365 -14.175  1.00 83.68           C
ATOM   1958  O   CYS A 139      -8.816   0.291 -15.292  1.00 83.68           O
ATOM   1959  HA  CYS A 139     -10.170   0.836 -13.163  1.00 83.68           H
ATOM   1960  CB  CYS A 139      -8.812   2.432 -12.795  1.00 83.68           C
ATOM   1961 1HB  CYS A 139      -7.791   2.570 -12.440  1.00 83.68           H
ATOM   1962 2HB  CYS A 139      -8.894   2.959 -13.745  1.00 83.68           H
ATOM   1963  SG  CYS A 139      -9.993   3.135 -11.587  1.00 83.68           S
ATOM   1964  HG  CYS A 139      -9.372   2.678 -10.503  1.00 83.68           H
ATOM   1965  HN  CYS A 139      -8.298   0.672 -11.094  1.00 83.68           H
ATOM   1966  N   ILE A 140      -7.076  -0.029 -13.883  1.00 80.36           N
ATOM   1967  CA  ILE A 140      -6.219  -0.617 -14.898  1.00 80.36           C
ATOM   1968  C   ILE A 140      -6.886  -1.876 -15.456  1.00 80.36           C
ATOM   1969  O   ILE A 140      -6.867  -2.109 -16.663  1.00 80.36           O
ATOM   1970  HA  ILE A 140      -6.122   0.109 -15.705  1.00 80.36           H
ATOM   1971  CB  ILE A 140      -4.816  -0.861 -14.338  1.00 80.36           C
ATOM   1972  HB  ILE A 140      -4.916  -1.321 -13.355  1.00 80.36           H
ATOM   1973  CG1 ILE A 140      -4.065   0.458 -14.145  1.00 80.36           C
ATOM   1974 1HG1 ILE A 140      -3.774   0.860 -15.115  1.00 80.36           H
ATOM   1975 2HG1 ILE A 140      -4.726   1.192 -13.681  1.00 80.36           H
ATOM   1976  CG2 ILE A 140      -4.037  -1.840 -15.219  1.00 80.36           C
ATOM   1977 1HG2 ILE A 140      -4.566  -2.791 -15.261  1.00 80.36           H
ATOM   1978 2HG2 ILE A 140      -3.945  -1.430 -16.224  1.00 80.36           H
ATOM   1979 3HG2 ILE A 140      -3.043  -1.995 -14.798  1.00 80.36           H
ATOM   1980  CD1 ILE A 140      -2.823   0.260 -13.274  1.00 80.36           C
ATOM   1981 1HD1 ILE A 140      -3.121  -0.119 -12.296  1.00 80.36           H
ATOM   1982 2HD1 ILE A 140      -2.155  -0.455 -13.753  1.00 80.36           H
ATOM   1983 3HD1 ILE A 140      -2.309   1.214 -13.153  1.00 80.36           H
ATOM   1984  HN  ILE A 140      -6.665   0.048 -12.975  1.00 80.36           H
ATOM   1985  N   SER A 141      -7.459  -2.654 -14.550  1.00 75.26           N
ATOM   1986  CA  SER A 141      -8.035  -3.935 -14.921  1.00 75.26           C
ATOM   1987  C   SER A 141      -9.247  -3.721 -15.831  1.00 75.26           C
ATOM   1988  O   SER A 141      -9.424  -4.438 -16.814  1.00 75.26           O
ATOM   1989  HA  SER A 141      -7.245  -4.463 -15.455  1.00 75.26           H
ATOM   1990  CB  SER A 141      -8.438  -4.738 -13.682  1.00 75.26           C
ATOM   1991 1HB  SER A 141      -9.198  -4.189 -13.126  1.00 75.26           H
ATOM   1992 2HB  SER A 141      -8.888  -5.681 -13.992  1.00 75.26           H
ATOM   1993  OG  SER A 141      -7.325  -5.000 -12.831  1.00 75.26           O
ATOM   1994  HG  SER A 141      -7.205  -4.248 -12.183  1.00 75.26           H
ATOM   1995  HN  SER A 141      -7.533  -2.422 -13.580  1.00 75.26           H
ATOM   1996  N   VAL A 142     -10.050  -2.730 -15.470  1.00 76.48           N
ATOM   1997  CA  VAL A 142     -11.218  -2.387 -16.262  1.00 76.48           C
ATOM   1998  C   VAL A 142     -10.769  -1.916 -17.647  1.00 76.48           C
ATOM   1999  O   VAL A 142     -11.352  -2.304 -18.658  1.00 76.48           O
ATOM   2000  HA  VAL A 142     -11.815  -3.292 -16.376  1.00 76.48           H
ATOM   2001  CB  VAL A 142     -12.065  -1.350 -15.523  1.00 76.48           C
ATOM   2002  HB  VAL A 142     -11.423  -0.502 -15.283  1.00 76.48           H
ATOM   2003  CG1 VAL A 142     -13.204  -0.840 -16.409  1.00 76.48           C
ATOM   2004 1HG1 VAL A 142     -12.788  -0.378 -17.305  1.00 76.48           H
ATOM   2005 2HG1 VAL A 142     -13.844  -1.675 -16.695  1.00 76.48           H
ATOM   2006 3HG1 VAL A 142     -13.790  -0.104 -15.860  1.00 76.48           H
ATOM   2007  CG2 VAL A 142     -12.605  -1.918 -14.209  1.00 76.48           C
ATOM   2008 1HG2 VAL A 142     -13.225  -2.790 -14.418  1.00 76.48           H
ATOM   2009 2HG2 VAL A 142     -11.772  -2.209 -13.570  1.00 76.48           H
ATOM   2010 3HG2 VAL A 142     -13.204  -1.160 -13.705  1.00 76.48           H
ATOM   2011  HN  VAL A 142      -9.912  -2.168 -14.654  1.00 76.48           H
ATOM   2012  N   ASP A 143      -9.736  -1.086 -17.648  1.00 78.14           N
ATOM   2013  CA  ASP A 143      -9.265  -0.479 -18.882  1.00 78.14           C
ATOM   2014  C   ASP A 143      -8.771  -1.576 -19.828  1.00 78.14           C
ATOM   2015  O   ASP A 143      -9.033  -1.529 -21.029  1.00 78.14           O
ATOM   2016  HA  ASP A 143     -10.124   0.061 -19.282  1.00 78.14           H
ATOM   2017  CB  ASP A 143      -8.100   0.476 -18.616  1.00 78.14           C
ATOM   2018 1HB  ASP A 143      -8.351   1.140 -17.789  1.00 78.14           H
ATOM   2019 2HB  ASP A 143      -7.221  -0.092 -18.313  1.00 78.14           H
ATOM   2020  CG  ASP A 143      -7.775   1.303 -19.861  1.00 78.14           C
ATOM   2021  OD1 ASP A 143      -8.728   1.888 -20.420  1.00 78.14           O
ATOM   2022  OD2 ASP A 143      -6.580   1.333 -20.227  1.00 78.14           O
ATOM   2023  HN  ASP A 143      -9.226  -0.827 -16.828  1.00 78.14           H
ATOM   2024  N   ARG A 144      -8.065  -2.537 -19.251  1.00 73.13           N
ATOM   2025  CA  ARG A 144      -7.542  -3.649 -20.025  1.00 73.13           C
ATOM   2026  C   ARG A 144      -8.688  -4.439 -20.661  1.00 73.13           C
ATOM   2027  O   ARG A 144      -8.621  -4.801 -21.835  1.00 73.13           O
ATOM   2028  HA  ARG A 144      -6.914  -3.187 -20.787  1.00 73.13           H
ATOM   2029  CB  ARG A 144      -6.710  -4.588 -19.149  1.00 73.13           C
ATOM   2030 1HB  ARG A 144      -7.169  -4.674 -18.165  1.00 73.13           H
ATOM   2031 2HB  ARG A 144      -6.701  -5.586 -19.586  1.00 73.13           H
ATOM   2032  CG  ARG A 144      -5.275  -4.075 -19.005  1.00 73.13           C
ATOM   2033 1HG  ARG A 144      -4.830  -3.950 -19.992  1.00 73.13           H
ATOM   2034 2HG  ARG A 144      -5.282  -3.094 -18.531  1.00 73.13           H
ATOM   2035  CD  ARG A 144      -4.428  -5.043 -18.177  1.00 73.13           C
ATOM   2036 1HD  ARG A 144      -4.686  -4.952 -17.121  1.00 73.13           H
ATOM   2037 2HD  ARG A 144      -4.642  -6.070 -18.470  1.00 73.13           H
ATOM   2038  NE  ARG A 144      -2.990  -4.751 -18.372  1.00 73.13           N
ATOM   2039  HE  ARG A 144      -2.744  -3.965 -18.939  1.00 73.13           H
ATOM   2040  CZ  ARG A 144      -1.998  -5.474 -17.836  1.00 73.13           C
ATOM   2041  NH1 ARG A 144      -2.269  -6.538 -17.067  1.00 73.13           N
ATOM   2042 1HH1 ARG A 144      -3.218  -6.797 -16.890  1.00 73.13           H
ATOM   2043 2HH1 ARG A 144      -1.522  -7.072 -16.671  1.00 73.13           H
ATOM   2044  NH2 ARG A 144      -0.729  -5.118 -18.080  1.00 73.13           N
ATOM   2045 1HH2 ARG A 144       0.023  -5.647 -17.688  1.00 73.13           H
ATOM   2046 2HH2 ARG A 144      -0.535  -4.323 -18.655  1.00 73.13           H
ATOM   2047  HN  ARG A 144      -7.850  -2.564 -18.275  1.00 73.13           H
ATOM   2048  N   TYR A 145      -9.713  -4.682 -19.858  1.00 71.34           N
ATOM   2049  CA  TYR A 145     -10.878  -5.410 -20.331  1.00 71.34           C
ATOM   2050  C   TYR A 145     -11.500  -4.720 -21.547  1.00 71.34           C
ATOM   2051  O   TYR A 145     -11.778  -5.365 -22.557  1.00 71.34           O
ATOM   2052  HA  TYR A 145     -10.556  -6.412 -20.617  1.00 71.34           H
ATOM   2053  CB  TYR A 145     -11.885  -5.391 -19.179  1.00 71.34           C
ATOM   2054 1HB  TYR A 145     -11.520  -6.038 -18.381  1.00 71.34           H
ATOM   2055 2HB  TYR A 145     -11.937  -4.381 -18.772  1.00 71.34           H
ATOM   2056  CG  TYR A 145     -13.293  -5.839 -19.575  1.00 71.34           C
ATOM   2057  CD1 TYR A 145     -14.294  -4.903 -19.740  1.00 71.34           C
ATOM   2058  HD1 TYR A 145     -14.081  -3.845 -19.589  1.00 71.34           H
ATOM   2059  CD2 TYR A 145     -13.562  -7.179 -19.767  1.00 71.34           C
ATOM   2060  HD2 TYR A 145     -12.772  -7.918 -19.636  1.00 71.34           H
ATOM   2061  CE1 TYR A 145     -15.619  -5.325 -20.113  1.00 71.34           C
ATOM   2062  HE1 TYR A 145     -16.419  -4.597 -20.247  1.00 71.34           H
ATOM   2063  CE2 TYR A 145     -14.888  -7.601 -20.139  1.00 71.34           C
ATOM   2064  HE2 TYR A 145     -15.114  -8.656 -20.294  1.00 71.34           H
ATOM   2065  CZ  TYR A 145     -15.851  -6.653 -20.294  1.00 71.34           C
ATOM   2066  OH  TYR A 145     -17.102  -7.051 -20.646  1.00 71.34           O
ATOM   2067  HH  TYR A 145     -17.715  -6.262 -20.681  1.00 71.34           H
ATOM   2068  HN  TYR A 145      -9.756  -4.392 -18.902  1.00 71.34           H
ATOM   2069  N   ILE A 146     -11.700  -3.417 -21.410  1.00 74.23           N
ATOM   2070  CA  ILE A 146     -12.342  -2.644 -22.459  1.00 74.23           C
ATOM   2071  C   ILE A 146     -11.481  -2.692 -23.722  1.00 74.23           C
ATOM   2072  O   ILE A 146     -12.001  -2.834 -24.827  1.00 74.23           O
ATOM   2073  HA  ILE A 146     -13.299  -3.119 -22.675  1.00 74.23           H
ATOM   2074  CB  ILE A 146     -12.641  -1.225 -21.972  1.00 74.23           C
ATOM   2075  HB  ILE A 146     -11.729  -0.812 -21.540  1.00 74.23           H
ATOM   2076  CG1 ILE A 146     -13.699  -1.236 -20.866  1.00 74.23           C
ATOM   2077 1HG1 ILE A 146     -14.667  -1.506 -21.287  1.00 74.23           H
ATOM   2078 2HG1 ILE A 146     -13.449  -1.997 -20.127  1.00 74.23           H
ATOM   2079  CG2 ILE A 146     -13.040  -0.317 -23.137  1.00 74.23           C
ATOM   2080 1HG2 ILE A 146     -12.224  -0.275 -23.860  1.00 74.23           H
ATOM   2081 2HG2 ILE A 146     -13.932  -0.717 -23.620  1.00 74.23           H
ATOM   2082 3HG2 ILE A 146     -13.247   0.685 -22.763  1.00 74.23           H
ATOM   2083  CD1 ILE A 146     -13.796   0.132 -20.186  1.00 74.23           C
ATOM   2084 1HD1 ILE A 146     -12.833   0.387 -19.746  1.00 74.23           H
ATOM   2085 2HD1 ILE A 146     -14.070   0.886 -20.925  1.00 74.23           H
ATOM   2086 3HD1 ILE A 146     -14.555   0.096 -19.405  1.00 74.23           H
ATOM   2087  HN  ILE A 146     -11.432  -2.892 -20.602  1.00 74.23           H
ATOM   2088  N   ALA A 147     -10.177  -2.570 -23.516  1.00 74.15           N
ATOM   2089  CA  ALA A 147      -9.248  -2.484 -24.630  1.00 74.15           C
ATOM   2090  C   ALA A 147      -9.304  -3.784 -25.436  1.00 74.15           C
ATOM   2091  O   ALA A 147      -9.049  -3.784 -26.639  1.00 74.15           O
ATOM   2092  HA  ALA A 147      -9.568  -1.659 -25.266  1.00 74.15           H
ATOM   2093  CB  ALA A 147      -7.844  -2.185 -24.102  1.00 74.15           C
ATOM   2094 1HB  ALA A 147      -7.852  -1.238 -23.562  1.00 74.15           H
ATOM   2095 2HB  ALA A 147      -7.531  -2.984 -23.429  1.00 74.15           H
ATOM   2096 3HB  ALA A 147      -7.147  -2.121 -24.938  1.00 74.15           H
ATOM   2097  HN  ALA A 147      -9.756  -2.530 -22.610  1.00 74.15           H
ATOM   2098  N   ILE A 148      -9.639  -4.860 -24.740  1.00 69.46           N
ATOM   2099  CA  ILE A 148      -9.658  -6.175 -25.358  1.00 69.46           C
ATOM   2100  C   ILE A 148     -11.036  -6.424 -25.974  1.00 69.46           C
ATOM   2101  O   ILE A 148     -11.139  -6.819 -27.135  1.00 69.46           O
ATOM   2102  HA  ILE A 148      -8.918  -6.171 -26.158  1.00 69.46           H
ATOM   2103  CB  ILE A 148      -9.231  -7.247 -24.353  1.00 69.46           C
ATOM   2104  HB  ILE A 148      -9.813  -7.110 -23.441  1.00 69.46           H
ATOM   2105  CG1 ILE A 148      -7.757  -7.089 -23.976  1.00 69.46           C
ATOM   2106 1HG1 ILE A 148      -7.130  -7.363 -24.825  1.00 69.46           H
ATOM   2107 2HG1 ILE A 148      -7.546  -6.045 -23.748  1.00 69.46           H
ATOM   2108  CG2 ILE A 148      -9.542  -8.649 -24.880  1.00 69.46           C
ATOM   2109 1HG2 ILE A 148     -10.613  -8.742 -25.056  1.00 69.46           H
ATOM   2110 2HG2 ILE A 148      -9.005  -8.812 -25.815  1.00 69.46           H
ATOM   2111 3HG2 ILE A 148      -9.229  -9.391 -24.146  1.00 69.46           H
ATOM   2112  CD1 ILE A 148      -7.402  -7.962 -22.771  1.00 69.46           C
ATOM   2113 1HD1 ILE A 148      -8.014  -7.669 -21.918  1.00 69.46           H
ATOM   2114 2HD1 ILE A 148      -7.592  -9.008 -23.012  1.00 69.46           H
ATOM   2115 3HD1 ILE A 148      -6.349  -7.831 -22.525  1.00 69.46           H
ATOM   2116  HN  ILE A 148      -9.893  -4.844 -23.773  1.00 69.46           H
ATOM   2117  N   ALA A 149     -12.061  -6.182 -25.170  1.00 70.03           N
ATOM   2118  CA  ALA A 149     -13.408  -6.589 -25.532  1.00 70.03           C
ATOM   2119  C   ALA A 149     -13.937  -5.667 -26.632  1.00 70.03           C
ATOM   2120  O   ALA A 149     -14.647  -6.112 -27.532  1.00 70.03           O
ATOM   2121  HA  ALA A 149     -13.355  -7.607 -25.918  1.00 70.03           H
ATOM   2122  CB  ALA A 149     -14.296  -6.580 -24.286  1.00 70.03           C
ATOM   2123 1HB  ALA A 149     -13.893  -7.273 -23.547  1.00 70.03           H
ATOM   2124 2HB  ALA A 149     -14.321  -5.575 -23.865  1.00 70.03           H
ATOM   2125 3HB  ALA A 149     -15.307  -6.885 -24.558  1.00 70.03           H
ATOM   2126  HN  ALA A 149     -11.982  -5.719 -24.288  1.00 70.03           H
ATOM   2127  N   GLN A 150     -13.571  -4.398 -26.523  1.00 72.89           N
ATOM   2128  CA  GLN A 150     -14.121  -3.382 -27.403  1.00 72.89           C
ATOM   2129  C   GLN A 150     -12.998  -2.673 -28.163  1.00 72.89           C
ATOM   2130  O   GLN A 150     -13.016  -1.451 -28.306  1.00 72.89           O
ATOM   2131  HA  GLN A 150     -14.759  -3.920 -28.104  1.00 72.89           H
ATOM   2132  CB  GLN A 150     -14.971  -2.380 -26.620  1.00 72.89           C
ATOM   2133 1HB  GLN A 150     -14.352  -1.871 -25.881  1.00 72.89           H
ATOM   2134 2HB  GLN A 150     -15.353  -1.615 -27.295  1.00 72.89           H
ATOM   2135  CG  GLN A 150     -16.139  -3.079 -25.920  1.00 72.89           C
ATOM   2136 1HG  GLN A 150     -16.597  -3.798 -26.600  1.00 72.89           H
ATOM   2137 2HG  GLN A 150     -15.769  -3.642 -25.063  1.00 72.89           H
ATOM   2138  CD  GLN A 150     -17.187  -2.066 -25.458  1.00 72.89           C
ATOM   2139  OE1 GLN A 150     -17.075  -0.872 -25.680  1.00 72.89           O
ATOM   2140  NE2 GLN A 150     -18.211  -2.608 -24.804  1.00 72.89           N
ATOM   2141 1HE2 GLN A 150     -18.243  -3.596 -24.655  1.00 72.89           H
ATOM   2142 2HE2 GLN A 150     -18.949  -2.026 -24.461  1.00 72.89           H
ATOM   2143  HN  GLN A 150     -12.912  -4.062 -25.850  1.00 72.89           H
ATOM   2144  N   ALA A 151     -12.048  -3.469 -28.629  1.00 66.03           N
ATOM   2145  CA  ALA A 151     -10.807  -2.926 -29.155  1.00 66.03           C
ATOM   2146  C   ALA A 151     -11.127  -1.802 -30.144  1.00 66.03           C
ATOM   2147  O   ALA A 151     -10.483  -0.754 -30.126  1.00 66.03           O
ATOM   2148  HA  ALA A 151     -10.244  -2.513 -28.319  1.00 66.03           H
ATOM   2149  CB  ALA A 151      -9.988  -4.049 -29.795  1.00 66.03           C
ATOM   2150 1HB  ALA A 151      -9.763  -4.806 -29.044  1.00 66.03           H
ATOM   2151 2HB  ALA A 151     -10.560  -4.499 -30.606  1.00 66.03           H
ATOM   2152 3HB  ALA A 151      -9.058  -3.640 -30.190  1.00 66.03           H
ATOM   2153  HN  ALA A 151     -12.115  -4.467 -28.651  1.00 66.03           H
ATOM   2154  N   MET A 152     -12.121  -2.059 -30.981  1.00 68.43           N
ATOM   2155  CA  MET A 152     -12.496  -1.106 -32.012  1.00 68.43           C
ATOM   2156  C   MET A 152     -12.977   0.209 -31.394  1.00 68.43           C
ATOM   2157  O   MET A 152     -12.458   1.277 -31.717  1.00 68.43           O
ATOM   2158  HA  MET A 152     -11.591  -0.932 -32.594  1.00 68.43           H
ATOM   2159  CB  MET A 152     -13.609  -1.700 -32.877  1.00 68.43           C
ATOM   2160 1HB  MET A 152     -14.281  -2.292 -32.255  1.00 68.43           H
ATOM   2161 2HB  MET A 152     -14.204  -0.898 -33.313  1.00 68.43           H
ATOM   2162  CG  MET A 152     -13.030  -2.577 -33.989  1.00 68.43           C
ATOM   2163 1HG  MET A 152     -11.981  -2.790 -33.786  1.00 68.43           H
ATOM   2164 2HG  MET A 152     -13.551  -3.534 -34.018  1.00 68.43           H
ATOM   2165  SD  MET A 152     -13.190  -1.750 -35.563  1.00 68.43           S
ATOM   2166  CE  MET A 152     -14.880  -2.164 -35.961  1.00 68.43           C
ATOM   2167 1HE  MET A 152     -14.985  -3.247 -36.017  1.00 68.43           H
ATOM   2168 2HE  MET A 152     -15.541  -1.775 -35.187  1.00 68.43           H
ATOM   2169 3HE  MET A 152     -15.146  -1.723 -36.922  1.00 68.43           H
ATOM   2170  HN  MET A 152     -12.664  -2.898 -30.964  1.00 68.43           H
ATOM   2171  N   ARG A 153     -13.962   0.088 -30.517  1.00 68.59           N
ATOM   2172  CA  ARG A 153     -14.546   1.257 -29.881  1.00 68.59           C
ATOM   2173  C   ARG A 153     -13.502   1.969 -29.019  1.00 68.59           C
ATOM   2174  O   ARG A 153     -13.508   3.195 -28.915  1.00 68.59           O
ATOM   2175  HA  ARG A 153     -14.870   1.891 -30.707  1.00 68.59           H
ATOM   2176  CB  ARG A 153     -15.741   0.870 -29.008  1.00 68.59           C
ATOM   2177 1HB  ARG A 153     -15.474   0.025 -28.374  1.00 68.59           H
ATOM   2178 2HB  ARG A 153     -15.995   1.698 -28.345  1.00 68.59           H
ATOM   2179  CG  ARG A 153     -16.954   0.508 -29.867  1.00 68.59           C
ATOM   2180 1HG  ARG A 153     -17.193   1.338 -30.533  1.00 68.59           H
ATOM   2181 2HG  ARG A 153     -16.714  -0.348 -30.498  1.00 68.59           H
ATOM   2182  CD  ARG A 153     -18.167   0.181 -28.994  1.00 68.59           C
ATOM   2183 1HD  ARG A 153     -17.981  -0.729 -28.425  1.00 68.59           H
ATOM   2184 2HD  ARG A 153     -18.331   0.981 -28.272  1.00 68.59           H
ATOM   2185  NE  ARG A 153     -19.369   0.010 -29.841  1.00 68.59           N
ATOM   2186  HE  ARG A 153     -19.263   0.110 -30.830  1.00 68.59           H
ATOM   2187  CZ  ARG A 153     -20.589  -0.270 -29.365  1.00 68.59           C
ATOM   2188  NH1 ARG A 153     -20.789  -0.414 -28.047  1.00 68.59           N
ATOM   2189 1HH1 ARG A 153     -20.024  -0.313 -27.412  1.00 68.59           H
ATOM   2190 2HH1 ARG A 153     -21.703  -0.623 -27.700  1.00 68.59           H
ATOM   2191  NH2 ARG A 153     -21.608  -0.403 -30.225  1.00 68.59           N
ATOM   2192 1HH2 ARG A 153     -22.525  -0.612 -29.886  1.00 68.59           H
ATOM   2193 2HH2 ARG A 153     -21.450  -0.293 -31.207  1.00 68.59           H
ATOM   2194  HN  ARG A 153     -14.360  -0.786 -30.240  1.00 68.59           H
ATOM   2195  N   ALA A 154     -12.630   1.170 -28.421  1.00 69.36           N
ATOM   2196  CA  ALA A 154     -11.637   1.699 -27.502  1.00 69.36           C
ATOM   2197  C   ALA A 154     -10.701   2.644 -28.258  1.00 69.36           C
ATOM   2198  O   ALA A 154     -10.138   3.567 -27.670  1.00 69.36           O
ATOM   2199  HA  ALA A 154     -12.165   2.263 -26.732  1.00 69.36           H
ATOM   2200  CB  ALA A 154     -10.887   0.543 -26.839  1.00 69.36           C
ATOM   2201 1HB  ALA A 154     -11.593  -0.082 -26.291  1.00 69.36           H
ATOM   2202 2HB  ALA A 154     -10.391  -0.055 -27.604  1.00 69.36           H
ATOM   2203 3HB  ALA A 154     -10.142   0.940 -26.149  1.00 69.36           H
ATOM   2204  HN  ALA A 154     -12.595   0.180 -28.557  1.00 69.36           H
ATOM   2205  N   HIS A 155     -10.564   2.382 -29.549  1.00 70.33           N
ATOM   2206  CA  HIS A 155      -9.663   3.163 -30.380  1.00 70.33           C
ATOM   2207  C   HIS A 155     -10.279   4.535 -30.657  1.00 70.33           C
ATOM   2208  O   HIS A 155      -9.619   5.561 -30.497  1.00 70.33           O
ATOM   2209  HA  HIS A 155      -8.745   3.295 -29.807  1.00 70.33           H
ATOM   2210  CB  HIS A 155      -9.308   2.403 -31.660  1.00 70.33           C
ATOM   2211 1HB  HIS A 155      -9.020   1.385 -31.398  1.00 70.33           H
ATOM   2212 2HB  HIS A 155     -10.197   2.332 -32.286  1.00 70.33           H
ATOM   2213  CG  HIS A 155      -8.195   3.035 -32.461  1.00 70.33           C
ATOM   2214  ND1 HIS A 155      -8.424   3.974 -33.451  1.00 70.33           N
ATOM   2215  HD1 HIS A 155      -9.319   4.321 -33.733  1.00 70.33           H
ATOM   2216  CD2 HIS A 155      -6.844   2.855 -32.406  1.00 70.33           C
ATOM   2217  HD2 HIS A 155      -6.318   2.180 -31.731  1.00 70.33           H
ATOM   2218  CE1 HIS A 155      -7.257   4.334 -33.964  1.00 70.33           C
ATOM   2219  HE1 HIS A 155      -7.105   5.059 -34.764  1.00 70.33           H
ATOM   2220  NE2 HIS A 155      -6.279   3.639 -33.316  1.00 70.33           N
ATOM   2221  HN  HIS A 155     -11.054   1.653 -30.027  1.00 70.33           H
ATOM   2222  N   THR A 156     -11.539   4.511 -31.067  1.00 72.85           N
ATOM   2223  CA  THR A 156     -12.222   5.731 -31.461  1.00 72.85           C
ATOM   2224  C   THR A 156     -12.404   6.654 -30.254  1.00 72.85           C
ATOM   2225  O   THR A 156     -12.374   7.875 -30.392  1.00 72.85           O
ATOM   2226  HA  THR A 156     -11.593   6.262 -32.176  1.00 72.85           H
ATOM   2227  CB  THR A 156     -13.540   5.341 -32.132  1.00 72.85           C
ATOM   2228  HB  THR A 156     -14.322   6.065 -31.904  1.00 72.85           H
ATOM   2229  OG1 THR A 156     -13.781   4.012 -31.677  1.00 72.85           O
ATOM   2230  HG1 THR A 156     -13.983   4.017 -30.697  1.00 72.85           H
ATOM   2231  CG2 THR A 156     -13.405   5.196 -33.649  1.00 72.85           C
ATOM   2232 1HG2 THR A 156     -12.670   4.423 -33.876  1.00 72.85           H
ATOM   2233 2HG2 THR A 156     -13.079   6.144 -34.077  1.00 72.85           H
ATOM   2234 3HG2 THR A 156     -14.369   4.917 -34.075  1.00 72.85           H
ATOM   2235  HN  THR A 156     -12.090   3.679 -31.133  1.00 72.85           H
ATOM   2236  N   TRP A 157     -12.590   6.033 -29.098  1.00 76.67           N
ATOM   2237  CA  TRP A 157     -12.952   6.773 -27.901  1.00 76.67           C
ATOM   2238  C   TRP A 157     -11.672   7.043 -27.107  1.00 76.67           C
ATOM   2239  O   TRP A 157     -11.725   7.298 -25.905  1.00 76.67           O
ATOM   2240  HA  TRP A 157     -13.402   7.715 -28.215  1.00 76.67           H
ATOM   2241  CB  TRP A 157     -14.010   6.021 -27.091  1.00 76.67           C
ATOM   2242 1HB  TRP A 157     -13.729   4.970 -27.031  1.00 76.67           H
ATOM   2243 2HB  TRP A 157     -14.017   6.409 -26.073  1.00 76.67           H
ATOM   2244  CG  TRP A 157     -15.424   6.123 -27.669  1.00 76.67           C
ATOM   2245  CD1 TRP A 157     -15.799   6.030 -28.952  1.00 76.67           C
ATOM   2246  HD1 TRP A 157     -15.113   5.864 -29.782  1.00 76.67           H
ATOM   2247  CD2 TRP A 157     -16.642   6.341 -26.927  1.00 76.67           C
ATOM   2248  NE1 TRP A 157     -17.165   6.173 -29.090  1.00 76.67           N
ATOM   2249  HE1 TRP A 157     -17.680   6.142 -29.947  1.00 76.67           H
ATOM   2250  CE2 TRP A 157     -17.694   6.368 -27.820  1.00 76.67           C
ATOM   2251  CE3 TRP A 157     -16.848   6.511 -25.546  1.00 76.67           C
ATOM   2252  HE3 TRP A 157     -16.035   6.493 -24.821  1.00 76.67           H
ATOM   2253  CZ2 TRP A 157     -19.025   6.562 -27.431  1.00 76.67           C
ATOM   2254  HZ2 TRP A 157     -19.838   6.579 -28.156  1.00 76.67           H
ATOM   2255  CZ3 TRP A 157     -18.184   6.704 -25.174  1.00 76.67           C
ATOM   2256  HZ3 TRP A 157     -18.400   6.840 -24.114  1.00 76.67           H
ATOM   2257  CH2 TRP A 157     -19.254   6.733 -26.061  1.00 76.67           C
ATOM   2258  HH2 TRP A 157     -20.268   6.889 -25.691  1.00 76.67           H
ATOM   2259  HN  TRP A 157     -12.497   5.045 -28.973  1.00 76.67           H
ATOM   2260  N   ARG A 158     -10.552   6.977 -27.811  1.00 75.87           N
ATOM   2261  CA  ARG A 158      -9.254   7.007 -27.158  1.00 75.87           C
ATOM   2262  C   ARG A 158      -9.092   8.302 -26.360  1.00 75.87           C
ATOM   2263  O   ARG A 158      -8.652   8.276 -25.211  1.00 75.87           O
ATOM   2264  HA  ARG A 158      -9.253   6.138 -26.500  1.00 75.87           H
ATOM   2265  CB  ARG A 158      -8.121   6.900 -28.180  1.00 75.87           C
ATOM   2266 1HB  ARG A 158      -8.259   6.008 -28.791  1.00 75.87           H
ATOM   2267 2HB  ARG A 158      -8.152   7.756 -28.854  1.00 75.87           H
ATOM   2268  CG  ARG A 158      -6.759   6.842 -27.484  1.00 75.87           C
ATOM   2269 1HG  ARG A 158      -6.621   7.734 -26.872  1.00 75.87           H
ATOM   2270 2HG  ARG A 158      -6.727   5.985 -26.811  1.00 75.87           H
ATOM   2271  CD  ARG A 158      -5.625   6.738 -28.506  1.00 75.87           C
ATOM   2272 1HD  ARG A 158      -5.805   5.897 -29.176  1.00 75.87           H
ATOM   2273 2HD  ARG A 158      -5.596   7.636 -29.123  1.00 75.87           H
ATOM   2274  NE  ARG A 158      -4.331   6.562 -27.810  1.00 75.87           N
ATOM   2275  HE  ARG A 158      -4.295   6.758 -26.830  1.00 75.87           H
ATOM   2276  CZ  ARG A 158      -3.204   6.155 -28.410  1.00 75.87           C
ATOM   2277  NH1 ARG A 158      -3.194   5.878 -29.721  1.00 75.87           N
ATOM   2278 1HH1 ARG A 158      -4.032   5.974 -30.259  1.00 75.87           H
ATOM   2279 2HH1 ARG A 158      -2.349   5.575 -30.162  1.00 75.87           H
ATOM   2280  NH2 ARG A 158      -2.088   6.030 -27.680  1.00 75.87           N
ATOM   2281 1HH2 ARG A 158      -1.238   5.728 -28.113  1.00 75.87           H
ATOM   2282 2HH2 ARG A 158      -2.104   6.239 -26.702  1.00 75.87           H
ATOM   2283  HN  ARG A 158     -10.521   6.904 -28.808  1.00 75.87           H
ATOM   2284  N   GLU A 159      -9.456   9.404 -26.999  1.00 78.84           N
ATOM   2285  CA  GLU A 159      -9.271  10.714 -26.399  1.00 78.84           C
ATOM   2286  C   GLU A 159     -10.182  10.873 -25.181  1.00 78.84           C
ATOM   2287  O   GLU A 159      -9.733  11.292 -24.115  1.00 78.84           O
ATOM   2288  HA  GLU A 159      -8.227  10.744 -26.086  1.00 78.84           H
ATOM   2289  CB  GLU A 159      -9.521  11.825 -27.420  1.00 78.84           C
ATOM   2290 1HB  GLU A 159     -10.428  11.609 -27.984  1.00 78.84           H
ATOM   2291 2HB  GLU A 159      -9.548  12.790 -26.913  1.00 78.84           H
ATOM   2292  CG  GLU A 159      -8.379  11.904 -28.435  1.00 78.84           C
ATOM   2293 1HG  GLU A 159      -7.422  11.829 -27.919  1.00 78.84           H
ATOM   2294 2HG  GLU A 159      -8.439  11.059 -29.121  1.00 78.84           H
ATOM   2295  CD  GLU A 159      -8.437  13.214 -29.224  1.00 78.84           C
ATOM   2296  OE1 GLU A 159      -7.388  13.576 -29.800  1.00 78.84           O
ATOM   2297  OE2 GLU A 159      -9.528  13.823 -29.233  1.00 78.84           O
ATOM   2298  HN  GLU A 159      -9.870   9.411 -27.910  1.00 78.84           H
ATOM   2299  N   LYS A 160     -11.447  10.529 -25.379  1.00 82.92           N
ATOM   2300  CA  LYS A 160     -12.424  10.623 -24.308  1.00 82.92           C
ATOM   2301  C   LYS A 160     -11.942   9.803 -23.109  1.00 82.92           C
ATOM   2302  O   LYS A 160     -12.064  10.238 -21.965  1.00 82.92           O
ATOM   2303  HA  LYS A 160     -12.482  11.669 -24.009  1.00 82.92           H
ATOM   2304  CB  LYS A 160     -13.811  10.218 -24.811  1.00 82.92           C
ATOM   2305 1HB  LYS A 160     -13.742   9.283 -25.368  1.00 82.92           H
ATOM   2306 2HB  LYS A 160     -14.471  10.036 -23.963  1.00 82.92           H
ATOM   2307  CG  LYS A 160     -14.409  11.307 -25.705  1.00 82.92           C
ATOM   2308 1HG  LYS A 160     -14.376  12.266 -25.187  1.00 82.92           H
ATOM   2309 2HG  LYS A 160     -13.808  11.412 -26.608  1.00 82.92           H
ATOM   2310  CD  LYS A 160     -15.854  10.974 -26.083  1.00 82.92           C
ATOM   2311 1HD  LYS A 160     -15.877  10.057 -26.671  1.00 82.92           H
ATOM   2312 2HD  LYS A 160     -16.436  10.789 -25.180  1.00 82.92           H
ATOM   2313  CE  LYS A 160     -16.488  12.115 -26.881  1.00 82.92           C
ATOM   2314 1HE  LYS A 160     -16.434  13.041 -26.309  1.00 82.92           H
ATOM   2315 2HE  LYS A 160     -15.929  12.276 -27.803  1.00 82.92           H
ATOM   2316  NZ  LYS A 160     -17.900  11.802 -27.199  1.00 82.92           N
ATOM   2317 1HZ  LYS A 160     -18.304  12.566 -27.729  1.00 82.92           H
ATOM   2318 2HZ  LYS A 160     -17.942  10.950 -27.748  1.00 82.92           H
ATOM   2319 3HZ  LYS A 160     -18.420  11.676 -26.338  1.00 82.92           H
ATOM   2320  HN  LYS A 160     -11.805  10.192 -26.249  1.00 82.92           H
ATOM   2321  N   ARG A 161     -11.404   8.630 -23.413  1.00 82.57           N
ATOM   2322  CA  ARG A 161     -10.927   7.734 -22.374  1.00 82.57           C
ATOM   2323  C   ARG A 161      -9.783   8.387 -21.595  1.00 82.57           C
ATOM   2324  O   ARG A 161      -9.656   8.187 -20.388  1.00 82.57           O
ATOM   2325  HA  ARG A 161     -11.792   7.565 -21.733  1.00 82.57           H
ATOM   2326  CB  ARG A 161     -10.439   6.411 -22.968  1.00 82.57           C
ATOM   2327 1HB  ARG A 161      -9.760   6.609 -23.798  1.00 82.57           H
ATOM   2328 2HB  ARG A 161      -9.874   5.858 -22.219  1.00 82.57           H
ATOM   2329  CG  ARG A 161     -11.616   5.563 -23.456  1.00 82.57           C
ATOM   2330 1HG  ARG A 161     -12.188   5.203 -22.602  1.00 82.57           H
ATOM   2331 2HG  ARG A 161     -12.289   6.178 -24.054  1.00 82.57           H
ATOM   2332  CD  ARG A 161     -11.127   4.376 -24.288  1.00 82.57           C
ATOM   2333 1HD  ARG A 161     -11.972   3.895 -24.782  1.00 82.57           H
ATOM   2334 2HD  ARG A 161     -10.454   4.723 -25.073  1.00 82.57           H
ATOM   2335  NE  ARG A 161     -10.430   3.402 -23.419  1.00 82.57           N
ATOM   2336  HE  ARG A 161     -10.644   3.408 -22.442  1.00 82.57           H
ATOM   2337  CZ  ARG A 161      -9.530   2.512 -23.859  1.00 82.57           C
ATOM   2338  NH1 ARG A 161      -9.204   2.459 -25.158  1.00 82.57           N
ATOM   2339 1HH1 ARG A 161      -9.634   3.087 -25.807  1.00 82.57           H
ATOM   2340 2HH1 ARG A 161      -8.531   1.793 -25.478  1.00 82.57           H
ATOM   2341  NH2 ARG A 161      -8.959   1.676 -22.981  1.00 82.57           N
ATOM   2342 1HH2 ARG A 161      -8.286   1.006 -23.293  1.00 82.57           H
ATOM   2343 2HH2 ARG A 161      -9.208   1.722 -22.013  1.00 82.57           H
ATOM   2344  HN  ARG A 161     -11.294   8.291 -24.347  1.00 82.57           H
ATOM   2345  N   LEU A 162      -8.980   9.155 -22.317  1.00 84.29           N
ATOM   2346  CA  LEU A 162      -7.843   9.827 -21.711  1.00 84.29           C
ATOM   2347  C   LEU A 162      -8.346  10.929 -20.776  1.00 84.29           C
ATOM   2348  O   LEU A 162      -7.744  11.188 -19.735  1.00 84.29           O
ATOM   2349  HA  LEU A 162      -7.306   9.088 -21.116  1.00 84.29           H
ATOM   2350  CB  LEU A 162      -6.880  10.327 -22.789  1.00 84.29           C
ATOM   2351 1HB  LEU A 162      -6.778   9.549 -23.546  1.00 84.29           H
ATOM   2352 2HB  LEU A 162      -7.330  11.191 -23.278  1.00 84.29           H
ATOM   2353  CG  LEU A 162      -5.481  10.719 -22.309  1.00 84.29           C
ATOM   2354  HG  LEU A 162      -5.571  11.153 -21.313  1.00 84.29           H
ATOM   2355  CD1 LEU A 162      -4.579   9.489 -22.186  1.00 84.29           C
ATOM   2356 1HD1 LEU A 162      -5.012   8.791 -21.470  1.00 84.29           H
ATOM   2357 2HD1 LEU A 162      -4.492   9.004 -23.159  1.00 84.29           H
ATOM   2358 3HD1 LEU A 162      -3.591   9.796 -21.843  1.00 84.29           H
ATOM   2359  CD2 LEU A 162      -4.870  11.789 -23.215  1.00 84.29           C
ATOM   2360 1HD2 LEU A 162      -4.796  11.405 -24.233  1.00 84.29           H
ATOM   2361 2HD2 LEU A 162      -5.503  12.676 -23.208  1.00 84.29           H
ATOM   2362 3HD2 LEU A 162      -3.876  12.050 -22.852  1.00 84.29           H
ATOM   2363  HN  LEU A 162      -9.097   9.321 -23.296  1.00 84.29           H
ATOM   2364  N   LEU A 163      -9.444  11.549 -21.182  1.00 87.24           N
ATOM   2365  CA  LEU A 163     -10.030  12.623 -20.398  1.00 87.24           C
ATOM   2366  C   LEU A 163     -10.588  12.050 -19.093  1.00 87.24           C
ATOM   2367  O   LEU A 163     -10.304  12.567 -18.013  1.00 87.24           O
ATOM   2368  HA  LEU A 163      -9.231  13.323 -20.154  1.00 87.24           H
ATOM   2369  CB  LEU A 163     -11.066  13.388 -21.225  1.00 87.24           C
ATOM   2370 1HB  LEU A 163     -10.703  13.456 -22.251  1.00 87.24           H
ATOM   2371 2HB  LEU A 163     -11.985  12.803 -21.250  1.00 87.24           H
ATOM   2372  CG  LEU A 163     -11.404  14.798 -20.738  1.00 87.24           C
ATOM   2373  HG  LEU A 163     -10.998  14.920 -19.734  1.00 87.24           H
ATOM   2374  CD1 LEU A 163     -10.745  15.857 -21.624  1.00 87.24           C
ATOM   2375 1HD1 LEU A 163      -9.663  15.729 -21.599  1.00 87.24           H
ATOM   2376 2HD1 LEU A 163     -11.100  15.746 -22.649  1.00 87.24           H
ATOM   2377 3HD1 LEU A 163     -11.002  16.850 -21.256  1.00 87.24           H
ATOM   2378  CD2 LEU A 163     -12.918  14.995 -20.640  1.00 87.24           C
ATOM   2379 1HD2 LEU A 163     -13.369  14.847 -21.621  1.00 87.24           H
ATOM   2380 2HD2 LEU A 163     -13.333  14.274 -19.936  1.00 87.24           H
ATOM   2381 3HD2 LEU A 163     -13.131  16.006 -20.292  1.00 87.24           H
ATOM   2382  HN  LEU A 163      -9.931  11.330 -22.028  1.00 87.24           H
ATOM   2383  N   TYR A 164     -11.370  10.991 -19.236  1.00 88.34           N
ATOM   2384  CA  TYR A 164     -11.979  10.350 -18.083  1.00 88.34           C
ATOM   2385  C   TYR A 164     -10.913   9.806 -17.130  1.00 88.34           C
ATOM   2386  O   TYR A 164     -11.099   9.813 -15.914  1.00 88.34           O
ATOM   2387  HA  TYR A 164     -12.577  11.096 -17.559  1.00 88.34           H
ATOM   2388  CB  TYR A 164     -12.798   9.180 -18.634  1.00 88.34           C
ATOM   2389 1HB  TYR A 164     -12.182   8.618 -19.335  1.00 88.34           H
ATOM   2390 2HB  TYR A 164     -13.045   8.505 -17.815  1.00 88.34           H
ATOM   2391  CG  TYR A 164     -14.090   9.602 -19.337  1.00 88.34           C
ATOM   2392  CD1 TYR A 164     -14.945  10.498 -18.729  1.00 88.34           C
ATOM   2393  HD1 TYR A 164     -14.700  10.906 -17.748  1.00 88.34           H
ATOM   2394  CD2 TYR A 164     -14.400   9.085 -20.578  1.00 88.34           C
ATOM   2395  HD2 TYR A 164     -13.724   8.377 -21.059  1.00 88.34           H
ATOM   2396  CE1 TYR A 164     -16.161  10.894 -19.390  1.00 88.34           C
ATOM   2397  HE1 TYR A 164     -16.846  11.601 -18.921  1.00 88.34           H
ATOM   2398  CE2 TYR A 164     -15.616   9.482 -21.240  1.00 88.34           C
ATOM   2399  HE2 TYR A 164     -15.873   9.082 -22.221  1.00 88.34           H
ATOM   2400  CZ  TYR A 164     -16.437  10.367 -20.613  1.00 88.34           C
ATOM   2401  OH  TYR A 164     -17.585  10.741 -21.238  1.00 88.34           O
ATOM   2402  HH  TYR A 164     -18.097  11.378 -20.660  1.00 88.34           H
ATOM   2403  HN  TYR A 164     -11.589  10.572 -20.117  1.00 88.34           H
ATOM   2404  N   SER A 165      -9.818   9.347 -17.719  1.00 88.43           N
ATOM   2405  CA  SER A 165      -8.737   8.766 -16.940  1.00 88.43           C
ATOM   2406  C   SER A 165      -8.156   9.813 -15.989  1.00 88.43           C
ATOM   2407  O   SER A 165      -7.743   9.486 -14.877  1.00 88.43           O
ATOM   2408  HA  SER A 165      -9.192   7.950 -16.379  1.00 88.43           H
ATOM   2409  CB  SER A 165      -7.641   8.209 -17.850  1.00 88.43           C
ATOM   2410 1HB  SER A 165      -7.028   7.503 -17.290  1.00 88.43           H
ATOM   2411 2HB  SER A 165      -8.097   7.654 -18.670  1.00 88.43           H
ATOM   2412  OG  SER A 165      -6.811   9.240 -18.380  1.00 88.43           O
ATOM   2413  HG  SER A 165      -7.375  10.001 -18.701  1.00 88.43           H
ATOM   2414  HN  SER A 165      -9.663   9.368 -18.707  1.00 88.43           H
ATOM   2415  N   LYS A 166      -8.142  11.052 -16.459  1.00 90.88           N
ATOM   2416  CA  LYS A 166      -7.666  12.157 -15.645  1.00 90.88           C
ATOM   2417  C   LYS A 166      -8.607  12.349 -14.453  1.00 90.88           C
ATOM   2418  O   LYS A 166      -8.157  12.457 -13.314  1.00 90.88           O
ATOM   2419  HA  LYS A 166      -6.681  11.883 -15.266  1.00 90.88           H
ATOM   2420  CB  LYS A 166      -7.490  13.414 -16.498  1.00 90.88           C
ATOM   2421 1HB  LYS A 166      -8.398  13.600 -17.071  1.00 90.88           H
ATOM   2422 2HB  LYS A 166      -7.339  14.279 -15.852  1.00 90.88           H
ATOM   2423  CG  LYS A 166      -6.300  13.268 -17.450  1.00 90.88           C
ATOM   2424 1HG  LYS A 166      -5.389  13.103 -16.876  1.00 90.88           H
ATOM   2425 2HG  LYS A 166      -6.442  12.392 -18.083  1.00 90.88           H
ATOM   2426  CD  LYS A 166      -6.141  14.515 -18.323  1.00 90.88           C
ATOM   2427 1HD  LYS A 166      -7.050  14.676 -18.903  1.00 90.88           H
ATOM   2428 2HD  LYS A 166      -6.007  15.392 -17.690  1.00 90.88           H
ATOM   2429  CE  LYS A 166      -4.946  14.373 -19.268  1.00 90.88           C
ATOM   2430 1HE  LYS A 166      -4.050  14.128 -18.697  1.00 90.88           H
ATOM   2431 2HE  LYS A 166      -5.118  13.549 -19.960  1.00 90.88           H
ATOM   2432  NZ  LYS A 166      -4.731  15.627 -20.024  1.00 90.88           N
ATOM   2433 1HZ  LYS A 166      -3.947  15.510 -20.656  1.00 90.88           H
ATOM   2434 2HZ  LYS A 166      -5.566  15.847 -20.557  1.00 90.88           H
ATOM   2435 3HZ  LYS A 166      -4.535  16.382 -19.377  1.00 90.88           H
ATOM   2436  HN  LYS A 166      -8.449  11.304 -17.377  1.00 90.88           H
ATOM   2437  N   MET A 167      -9.896  12.385 -14.758  1.00 93.35           N
ATOM   2438  CA  MET A 167     -10.900  12.614 -13.733  1.00 93.35           C
ATOM   2439  C   MET A 167     -10.878  11.499 -12.685  1.00 93.35           C
ATOM   2440  O   MET A 167     -11.004  11.763 -11.491  1.00 93.35           O
ATOM   2441  HA  MET A 167     -10.636  13.564 -13.269  1.00 93.35           H
ATOM   2442  CB  MET A 167     -12.285  12.677 -14.381  1.00 93.35           C
ATOM   2443 1HB  MET A 167     -12.450  11.785 -14.985  1.00 93.35           H
ATOM   2444 2HB  MET A 167     -13.053  12.685 -13.607  1.00 93.35           H
ATOM   2445  CG  MET A 167     -12.424  13.924 -15.257  1.00 93.35           C
ATOM   2446 1HG  MET A 167     -12.209  14.817 -14.669  1.00 93.35           H
ATOM   2447 2HG  MET A 167     -11.695  13.893 -16.067  1.00 93.35           H
ATOM   2448  SD  MET A 167     -14.076  14.019 -15.927  1.00 93.35           S
ATOM   2449  CE  MET A 167     -14.997  14.346 -14.433  1.00 93.35           C
ATOM   2450 1HE  MET A 167     -14.851  13.527 -13.730  1.00 93.35           H
ATOM   2451 2HE  MET A 167     -14.647  15.276 -13.986  1.00 93.35           H
ATOM   2452 3HE  MET A 167     -16.057  14.435 -14.673  1.00 93.35           H
ATOM   2453  HN  MET A 167     -10.256  12.262 -15.683  1.00 93.35           H
ATOM   2454  N   VAL A 168     -10.717  10.277 -13.171  1.00 92.80           N
ATOM   2455  CA  VAL A 168     -10.691   9.120 -12.292  1.00 92.80           C
ATOM   2456  C   VAL A 168      -9.502   9.237 -11.337  1.00 92.80           C
ATOM   2457  O   VAL A 168      -9.636   8.986 -10.140  1.00 92.80           O
ATOM   2458  HA  VAL A 168     -11.612   9.129 -11.709  1.00 92.80           H
ATOM   2459  CB  VAL A 168     -10.668   7.834 -13.121  1.00 92.80           C
ATOM   2460  HB  VAL A 168      -9.875   7.927 -13.863  1.00 92.80           H
ATOM   2461  CG1 VAL A 168     -10.350   6.622 -12.243  1.00 92.80           C
ATOM   2462 1HG1 VAL A 168      -9.374   6.756 -11.778  1.00 92.80           H
ATOM   2463 2HG1 VAL A 168     -11.111   6.525 -11.469  1.00 92.80           H
ATOM   2464 3HG1 VAL A 168     -10.340   5.721 -12.857  1.00 92.80           H
ATOM   2465  CG2 VAL A 168     -11.989   7.639 -13.868  1.00 92.80           C
ATOM   2466 1HG2 VAL A 168     -12.807   7.577 -13.150  1.00 92.80           H
ATOM   2467 2HG2 VAL A 168     -12.156   8.483 -14.537  1.00 92.80           H
ATOM   2468 3HG2 VAL A 168     -11.945   6.718 -14.449  1.00 92.80           H
ATOM   2469  HN  VAL A 168     -10.605  10.072 -14.143  1.00 92.80           H
ATOM   2470  N   CYS A 169      -8.365   9.617 -11.901  1.00 92.29           N
ATOM   2471  CA  CYS A 169      -7.146   9.739 -11.120  1.00 92.29           C
ATOM   2472  C   CYS A 169      -7.396  10.741  -9.991  1.00 92.29           C
ATOM   2473  O   CYS A 169      -7.083  10.468  -8.834  1.00 92.29           O
ATOM   2474  HA  CYS A 169      -6.931   8.749 -10.719  1.00 92.29           H
ATOM   2475  CB  CYS A 169      -5.955  10.146 -11.991  1.00 92.29           C
ATOM   2476 1HB  CYS A 169      -6.204  11.035 -12.569  1.00 92.29           H
ATOM   2477 2HB  CYS A 169      -5.104  10.404 -11.360  1.00 92.29           H
ATOM   2478  SG  CYS A 169      -5.505   8.775 -13.116  1.00 92.29           S
ATOM   2479  HG  CYS A 169      -6.363   9.098 -14.079  1.00 92.29           H
ATOM   2480  HN  CYS A 169      -8.270   9.840 -12.871  1.00 92.29           H
ATOM   2481  N   PHE A 170      -7.959  11.880 -10.368  1.00 94.82           N
ATOM   2482  CA  PHE A 170      -8.224  12.937  -9.407  1.00 94.82           C
ATOM   2483  C   PHE A 170      -9.137  12.441  -8.284  1.00 94.82           C
ATOM   2484  O   PHE A 170      -8.873  12.691  -7.109  1.00 94.82           O
ATOM   2485  HA  PHE A 170      -7.265  13.240  -8.987  1.00 94.82           H
ATOM   2486  CB  PHE A 170      -8.931  14.063 -10.165  1.00 94.82           C
ATOM   2487 1HB  PHE A 170      -8.305  14.374 -11.001  1.00 94.82           H
ATOM   2488 2HB  PHE A 170      -9.859  13.675 -10.587  1.00 94.82           H
ATOM   2489  CG  PHE A 170      -9.252  15.286  -9.304  1.00 94.82           C
ATOM   2490  CD1 PHE A 170     -10.506  15.457  -8.806  1.00 94.82           C
ATOM   2491  HD1 PHE A 170     -11.282  14.723  -9.020  1.00 94.82           H
ATOM   2492  CD2 PHE A 170      -8.283  16.202  -9.037  1.00 94.82           C
ATOM   2493  HD2 PHE A 170      -7.278  16.065  -9.436  1.00 94.82           H
ATOM   2494  CE1 PHE A 170     -10.803  16.593  -8.007  1.00 94.82           C
ATOM   2495  HE1 PHE A 170     -11.808  16.730  -7.608  1.00 94.82           H
ATOM   2496  CE2 PHE A 170      -8.581  17.338  -8.238  1.00 94.82           C
ATOM   2497  HE2 PHE A 170      -7.804  18.073  -8.024  1.00 94.82           H
ATOM   2498  CZ  PHE A 170      -9.834  17.509  -7.740  1.00 94.82           C
ATOM   2499  HZ  PHE A 170     -10.063  18.381  -7.126  1.00 94.82           H
ATOM   2500  HN  PHE A 170      -8.231  12.085 -11.308  1.00 94.82           H
ATOM   2501  N   THR A 171     -10.192  11.748  -8.685  1.00 95.46           N
ATOM   2502  CA  THR A 171     -11.172  11.257  -7.731  1.00 95.46           C
ATOM   2503  C   THR A 171     -10.513  10.305  -6.731  1.00 95.46           C
ATOM   2504  O   THR A 171     -10.830  10.330  -5.543  1.00 95.46           O
ATOM   2505  HA  THR A 171     -11.552  12.106  -7.162  1.00 95.46           H
ATOM   2506  CB  THR A 171     -12.317  10.615  -8.518  1.00 95.46           C
ATOM   2507  HB  THR A 171     -11.995   9.682  -8.981  1.00 95.46           H
ATOM   2508  OG1 THR A 171     -12.736  11.637  -9.418  1.00 95.46           O
ATOM   2509  HG1 THR A 171     -12.305  11.504 -10.311  1.00 95.46           H
ATOM   2510  CG2 THR A 171     -13.550  10.355  -7.649  1.00 95.46           C
ATOM   2511 1HG2 THR A 171     -13.911  11.299  -7.240  1.00 95.46           H
ATOM   2512 2HG2 THR A 171     -13.284   9.683  -6.833  1.00 95.46           H
ATOM   2513 3HG2 THR A 171     -14.332   9.899  -8.256  1.00 95.46           H
ATOM   2514  HN  THR A 171     -10.382  11.521  -9.641  1.00 95.46           H
ATOM   2515  N   ILE A 172      -9.606   9.489  -7.249  1.00 93.95           N
ATOM   2516  CA  ILE A 172      -8.932   8.501  -6.425  1.00 93.95           C
ATOM   2517  C   ILE A 172      -8.105   9.215  -5.354  1.00 93.95           C
ATOM   2518  O   ILE A 172      -8.126   8.825  -4.187  1.00 93.95           O
ATOM   2519  HA  ILE A 172      -9.701   7.908  -5.930  1.00 93.95           H
ATOM   2520  CB  ILE A 172      -8.114   7.545  -7.296  1.00 93.95           C
ATOM   2521  HB  ILE A 172      -7.568   8.136  -8.032  1.00 93.95           H
ATOM   2522  CG1 ILE A 172      -9.027   6.591  -8.070  1.00 93.95           C
ATOM   2523 1HG1 ILE A 172      -9.512   5.904  -7.376  1.00 93.95           H
ATOM   2524 2HG1 ILE A 172      -9.817   7.158  -8.562  1.00 93.95           H
ATOM   2525  CG2 ILE A 172      -7.076   6.793  -6.461  1.00 93.95           C
ATOM   2526 1HG2 ILE A 172      -6.398   7.508  -5.995  1.00 93.95           H
ATOM   2527 2HG2 ILE A 172      -7.582   6.215  -5.687  1.00 93.95           H
ATOM   2528 3HG2 ILE A 172      -6.509   6.121  -7.104  1.00 93.95           H
ATOM   2529  CD1 ILE A 172      -8.235   5.798  -9.111  1.00 93.95           C
ATOM   2530 1HD1 ILE A 172      -7.771   6.487  -9.817  1.00 93.95           H
ATOM   2531 2HD1 ILE A 172      -7.462   5.214  -8.612  1.00 93.95           H
ATOM   2532 3HD1 ILE A 172      -8.908   5.128  -9.646  1.00 93.95           H
ATOM   2533  HN  ILE A 172      -9.332   9.495  -8.211  1.00 93.95           H
ATOM   2534  N   TRP A 173      -7.398  10.248  -5.788  1.00 94.54           N
ATOM   2535  CA  TRP A 173      -6.507  10.972  -4.897  1.00 94.54           C
ATOM   2536  C   TRP A 173      -7.348  11.561  -3.763  1.00 94.54           C
ATOM   2537  O   TRP A 173      -6.980  11.457  -2.594  1.00 94.54           O
ATOM   2538  HA  TRP A 173      -5.786  10.260  -4.496  1.00 94.54           H
ATOM   2539  CB  TRP A 173      -5.710  12.031  -5.661  1.00 94.54           C
ATOM   2540 1HB  TRP A 173      -6.358  12.492  -6.406  1.00 94.54           H
ATOM   2541 2HB  TRP A 173      -5.411  12.817  -4.968  1.00 94.54           H
ATOM   2542  CG  TRP A 173      -4.462  11.486  -6.360  1.00 94.54           C
ATOM   2543  CD1 TRP A 173      -4.240  11.366  -7.676  1.00 94.54           C
ATOM   2544  HD1 TRP A 173      -4.953  11.655  -8.448  1.00 94.54           H
ATOM   2545  CD2 TRP A 173      -3.267  10.989  -5.722  1.00 94.54           C
ATOM   2546  NE1 TRP A 173      -2.994  10.830  -7.932  1.00 94.54           N
ATOM   2547  HE1 TRP A 173      -2.602  10.646  -8.833  1.00 94.54           H
ATOM   2548  CE2 TRP A 173      -2.384  10.593  -6.705  1.00 94.54           C
ATOM   2549  CE3 TRP A 173      -2.943  10.877  -4.358  1.00 94.54           C
ATOM   2550  HE3 TRP A 173      -3.623  11.182  -3.563  1.00 94.54           H
ATOM   2551  CZ2 TRP A 173      -1.119  10.060  -6.430  1.00 94.54           C
ATOM   2552  HZ2 TRP A 173      -0.439   9.755  -7.226  1.00 94.54           H
ATOM   2553  CZ3 TRP A 173      -1.676  10.342  -4.100  1.00 94.54           C
ATOM   2554  HZ3 TRP A 173      -1.374  10.233  -3.058  1.00 94.54           H
ATOM   2555  CH2 TRP A 173      -0.775   9.939  -5.079  1.00 94.54           C
ATOM   2556  HH2 TRP A 173       0.195   9.531  -4.795  1.00 94.54           H
ATOM   2557  HN  TRP A 173      -7.427  10.590  -6.727  1.00 94.54           H
ATOM   2558  N   VAL A 174      -8.462  12.166  -4.148  1.00 95.63           N
ATOM   2559  CA  VAL A 174      -9.324  12.831  -3.185  1.00 95.63           C
ATOM   2560  C   VAL A 174      -9.841  11.804  -2.175  1.00 95.63           C
ATOM   2561  O   VAL A 174      -9.835  12.055  -0.971  1.00 95.63           O
ATOM   2562  HA  VAL A 174      -8.720  13.568  -2.657  1.00 95.63           H
ATOM   2563  CB  VAL A 174     -10.448  13.571  -3.913  1.00 95.63           C
ATOM   2564  HB  VAL A 174     -10.941  12.862  -4.579  1.00 95.63           H
ATOM   2565  CG1 VAL A 174     -11.493  14.090  -2.923  1.00 95.63           C
ATOM   2566 1HG1 VAL A 174     -11.924  13.251  -2.376  1.00 95.63           H
ATOM   2567 2HG1 VAL A 174     -11.020  14.776  -2.221  1.00 95.63           H
ATOM   2568 3HG1 VAL A 174     -12.281  14.612  -3.467  1.00 95.63           H
ATOM   2569  CG2 VAL A 174      -9.890  14.710  -4.768  1.00 95.63           C
ATOM   2570 1HG2 VAL A 174      -9.361  15.418  -4.130  1.00 95.63           H
ATOM   2571 2HG2 VAL A 174      -9.202  14.304  -5.510  1.00 95.63           H
ATOM   2572 3HG2 VAL A 174     -10.710  15.220  -5.274  1.00 95.63           H
ATOM   2573  HN  VAL A 174      -8.778  12.207  -5.096  1.00 95.63           H
ATOM   2574  N   LEU A 175     -10.275  10.669  -2.703  1.00 93.10           N
ATOM   2575  CA  LEU A 175     -10.904   9.652  -1.878  1.00 93.10           C
ATOM   2576  C   LEU A 175      -9.870   9.079  -0.906  1.00 93.10           C
ATOM   2577  O   LEU A 175     -10.170   8.859   0.266  1.00 93.10           O
ATOM   2578  HA  LEU A 175     -11.688  10.140  -1.299  1.00 93.10           H
ATOM   2579  CB  LEU A 175     -11.579   8.593  -2.753  1.00 93.10           C
ATOM   2580 1HB  LEU A 175     -12.230   9.100  -3.465  1.00 93.10           H
ATOM   2581 2HB  LEU A 175     -10.808   8.084  -3.332  1.00 93.10           H
ATOM   2582  CG  LEU A 175     -12.402   7.537  -2.013  1.00 93.10           C
ATOM   2583  HG  LEU A 175     -12.499   7.847  -0.972  1.00 93.10           H
ATOM   2584  CD1 LEU A 175     -13.816   7.442  -2.589  1.00 93.10           C
ATOM   2585 1HD1 LEU A 175     -14.315   8.406  -2.490  1.00 93.10           H
ATOM   2586 2HD1 LEU A 175     -13.762   7.168  -3.643  1.00 93.10           H
ATOM   2587 3HD1 LEU A 175     -14.380   6.684  -2.045  1.00 93.10           H
ATOM   2588  CD2 LEU A 175     -11.689   6.183  -2.017  1.00 93.10           C
ATOM   2589 1HD2 LEU A 175     -11.541   5.854  -3.046  1.00 93.10           H
ATOM   2590 2HD2 LEU A 175     -10.722   6.281  -1.524  1.00 93.10           H
ATOM   2591 3HD2 LEU A 175     -12.296   5.451  -1.485  1.00 93.10           H
ATOM   2592  HN  LEU A 175     -10.203  10.440  -3.674  1.00 93.10           H
ATOM   2593  N   ALA A 176      -8.674   8.853  -1.430  1.00 92.82           N
ATOM   2594  CA  ALA A 176      -7.605   8.278  -0.632  1.00 92.82           C
ATOM   2595  C   ALA A 176      -7.253   9.235   0.508  1.00 92.82           C
ATOM   2596  O   ALA A 176      -6.971   8.801   1.624  1.00 92.82           O
ATOM   2597  HA  ALA A 176      -7.971   7.342  -0.210  1.00 92.82           H
ATOM   2598  CB  ALA A 176      -6.404   7.976  -1.531  1.00 92.82           C
ATOM   2599 1HB  ALA A 176      -6.698   7.269  -2.306  1.00 92.82           H
ATOM   2600 2HB  ALA A 176      -6.055   8.899  -1.994  1.00 92.82           H
ATOM   2601 3HB  ALA A 176      -5.601   7.544  -0.932  1.00 92.82           H
ATOM   2602  HN  ALA A 176      -8.432   9.055  -2.379  1.00 92.82           H
ATOM   2603  N   ALA A 177      -7.283  10.521   0.189  1.00 93.65           N
ATOM   2604  CA  ALA A 177      -6.930  11.542   1.161  1.00 93.65           C
ATOM   2605  C   ALA A 177      -7.933  11.510   2.315  1.00 93.65           C
ATOM   2606  O   ALA A 177      -7.545  11.568   3.481  1.00 93.65           O
ATOM   2607  HA  ALA A 177      -5.938  11.304   1.546  1.00 93.65           H
ATOM   2608  CB  ALA A 177      -6.877  12.907   0.471  1.00 93.65           C
ATOM   2609 1HB  ALA A 177      -6.129  12.885  -0.321  1.00 93.65           H
ATOM   2610 2HB  ALA A 177      -7.853  13.135   0.043  1.00 93.65           H
ATOM   2611 3HB  ALA A 177      -6.612  13.672   1.201  1.00 93.65           H
ATOM   2612  HN  ALA A 177      -7.542  10.868  -0.713  1.00 93.65           H
ATOM   2613  N   ALA A 178      -9.203  11.418   1.950  1.00 93.81           N
ATOM   2614  CA  ALA A 178     -10.270  11.456   2.936  1.00 93.81           C
ATOM   2615  C   ALA A 178     -10.143  10.248   3.866  1.00 93.81           C
ATOM   2616  O   ALA A 178     -10.412  10.350   5.062  1.00 93.81           O
ATOM   2617  HA  ALA A 178     -10.149  12.368   3.521  1.00 93.81           H
ATOM   2618  CB  ALA A 178     -11.623  11.504   2.224  1.00 93.81           C
ATOM   2619 1HB  ALA A 178     -11.673  12.396   1.599  1.00 93.81           H
ATOM   2620 2HB  ALA A 178     -11.737  10.617   1.601  1.00 93.81           H
ATOM   2621 3HB  ALA A 178     -12.423  11.533   2.964  1.00 93.81           H
ATOM   2622  HN  ALA A 178      -9.507  11.318   1.003  1.00 93.81           H
ATOM   2623  N   LEU A 179      -9.732   9.132   3.282  1.00 91.46           N
ATOM   2624  CA  LEU A 179      -9.653   7.885   4.023  1.00 91.46           C
ATOM   2625  C   LEU A 179      -8.480   7.952   5.003  1.00 91.46           C
ATOM   2626  O   LEU A 179      -8.368   7.118   5.900  1.00 91.46           O
ATOM   2627  HA  LEU A 179     -10.576   7.785   4.595  1.00 91.46           H
ATOM   2628  CB  LEU A 179      -9.585   6.695   3.063  1.00 91.46           C
ATOM   2629 1HB  LEU A 179      -8.796   6.885   2.336  1.00 91.46           H
ATOM   2630 2HB  LEU A 179      -9.291   5.812   3.630  1.00 91.46           H
ATOM   2631  CG  LEU A 179     -10.874   6.372   2.303  1.00 91.46           C
ATOM   2632  HG  LEU A 179     -11.176   7.261   1.750  1.00 91.46           H
ATOM   2633  CD1 LEU A 179     -10.641   5.260   1.278  1.00 91.46           C
ATOM   2634 1HD1 LEU A 179      -9.883   5.578   0.562  1.00 91.46           H
ATOM   2635 2HD1 LEU A 179     -10.302   4.359   1.790  1.00 91.46           H
ATOM   2636 3HD1 LEU A 179     -11.573   5.050   0.752  1.00 91.46           H
ATOM   2637  CD2 LEU A 179     -12.010   6.033   3.270  1.00 91.46           C
ATOM   2638 1HD2 LEU A 179     -11.731   5.166   3.869  1.00 91.46           H
ATOM   2639 2HD2 LEU A 179     -12.195   6.883   3.925  1.00 91.46           H
ATOM   2640 3HD2 LEU A 179     -12.914   5.807   2.703  1.00 91.46           H
ATOM   2641  HN  LEU A 179      -9.458   9.072   2.322  1.00 91.46           H
ATOM   2642  N   CYS A 180      -7.636   8.953   4.798  1.00 92.29           N
ATOM   2643  CA  CYS A 180      -6.423   9.082   5.587  1.00 92.29           C
ATOM   2644  C   CYS A 180      -6.696  10.063   6.729  1.00 92.29           C
ATOM   2645  O   CYS A 180      -5.793  10.396   7.496  1.00 92.29           O
ATOM   2646  HA  CYS A 180      -6.196   8.089   5.976  1.00 92.29           H
ATOM   2647  CB  CYS A 180      -5.234   9.520   4.730  1.00 92.29           C
ATOM   2648 1HB  CYS A 180      -5.458  10.468   4.241  1.00 92.29           H
ATOM   2649 2HB  CYS A 180      -4.361   9.685   5.362  1.00 92.29           H
ATOM   2650  SG  CYS A 180      -4.864   8.242   3.474  1.00 92.29           S
ATOM   2651  HG  CYS A 180      -5.997   8.384   2.792  1.00 92.29           H
ATOM   2652  HN  CYS A 180      -7.770   9.665   4.109  1.00 92.29           H
ATOM   2653  N   ILE A 181      -7.945  10.499   6.807  1.00 93.45           N
ATOM   2654  CA  ILE A 181      -8.337  11.471   7.813  1.00 93.45           C
ATOM   2655  C   ILE A 181      -8.006  10.922   9.202  1.00 93.45           C
ATOM   2656  O   ILE A 181      -7.411  11.618  10.023  1.00 93.45           O
ATOM   2657  HA  ILE A 181      -7.744  12.371   7.648  1.00 93.45           H
ATOM   2658  CB  ILE A 181      -9.807  11.860   7.639  1.00 93.45           C
ATOM   2659  HB  ILE A 181     -10.380  10.951   7.456  1.00 93.45           H
ATOM   2660  CG1 ILE A 181      -9.994  12.766   6.420  1.00 93.45           C
ATOM   2661 1HG1 ILE A 181      -9.502  13.723   6.595  1.00 93.45           H
ATOM   2662 2HG1 ILE A 181      -9.514  12.315   5.551  1.00 93.45           H
ATOM   2663  CG2 ILE A 181     -10.361  12.495   8.916  1.00 93.45           C
ATOM   2664 1HG2 ILE A 181     -10.282  11.784   9.739  1.00 93.45           H
ATOM   2665 2HG2 ILE A 181      -9.788  13.391   9.154  1.00 93.45           H
ATOM   2666 3HG2 ILE A 181     -11.407  12.761   8.764  1.00 93.45           H
ATOM   2667  CD1 ILE A 181     -11.478  12.994   6.130  1.00 93.45           C
ATOM   2668 1HD1 ILE A 181     -11.961  12.037   5.931  1.00 93.45           H
ATOM   2669 2HD1 ILE A 181     -11.949  13.466   6.992  1.00 93.45           H
ATOM   2670 3HD1 ILE A 181     -11.583  13.641   5.259  1.00 93.45           H
ATOM   2671  HN  ILE A 181      -8.680  10.200   6.199  1.00 93.45           H
ATOM   2672  N   PRO A 182      -8.385   9.669   9.490  1.00 91.48           N
ATOM   2673  CA  PRO A 182      -8.188   9.110  10.830  1.00 91.48           C
ATOM   2674  C   PRO A 182      -6.750   9.243  11.304  1.00 91.48           C
ATOM   2675  O   PRO A 182      -6.501   9.638  12.442  1.00 91.48           O
ATOM   2676  HA  PRO A 182      -8.780   9.664  11.558  1.00 91.48           H
ATOM   2677  CB  PRO A 182      -8.602   7.645  10.676  1.00 91.48           C
ATOM   2678 1HB  PRO A 182      -7.751   7.011  10.429  1.00 91.48           H
ATOM   2679 2HB  PRO A 182      -9.035   7.252  11.596  1.00 91.48           H
ATOM   2680  CG  PRO A 182      -9.623   7.684   9.544  1.00 91.48           C
ATOM   2681 1HG  PRO A 182      -9.750   6.706   9.080  1.00 91.48           H
ATOM   2682 2HG  PRO A 182     -10.608   7.986   9.898  1.00 91.48           H
ATOM   2683  CD  PRO A 182      -9.025   8.699   8.583  1.00 91.48           C
ATOM   2684 1HD  PRO A 182      -8.300   8.241   7.911  1.00 91.48           H
ATOM   2685 2HD  PRO A 182      -9.788   9.162   7.957  1.00 91.48           H
ATOM   2686  N   GLU A 183      -5.832   8.905  10.410  1.00 91.99           N
ATOM   2687  CA  GLU A 183      -4.418   8.923  10.745  1.00 91.99           C
ATOM   2688  C   GLU A 183      -3.981  10.339  11.123  1.00 91.99           C
ATOM   2689  O   GLU A 183      -3.193  10.523  12.050  1.00 91.99           O
ATOM   2690  HA  GLU A 183      -4.316   8.262  11.606  1.00 91.99           H
ATOM   2691  CB  GLU A 183      -3.574   8.378   9.591  1.00 91.99           C
ATOM   2692 1HB  GLU A 183      -3.968   8.743   8.643  1.00 91.99           H
ATOM   2693 2HB  GLU A 183      -2.527   8.633   9.750  1.00 91.99           H
ATOM   2694  CG  GLU A 183      -3.642   6.850   9.537  1.00 91.99           C
ATOM   2695 1HG  GLU A 183      -2.896   6.474   8.836  1.00 91.99           H
ATOM   2696 2HG  GLU A 183      -3.397   6.437  10.515  1.00 91.99           H
ATOM   2697  CD  GLU A 183      -5.033   6.378   9.111  1.00 91.99           C
ATOM   2698  OE1 GLU A 183      -5.336   5.193   9.374  1.00 91.99           O
ATOM   2699  OE2 GLU A 183      -5.763   7.211   8.533  1.00 91.99           O
ATOM   2700  HN  GLU A 183      -6.041   8.623   9.473  1.00 91.99           H
ATOM   2701  N   ILE A 184      -4.510  11.305  10.386  1.00 94.37           N
ATOM   2702  CA  ILE A 184      -4.089  12.686  10.547  1.00 94.37           C
ATOM   2703  C   ILE A 184      -4.493  13.179  11.938  1.00 94.37           C
ATOM   2704  O   ILE A 184      -3.771  13.956  12.559  1.00 94.37           O
ATOM   2705  HA  ILE A 184      -3.001  12.707  10.476  1.00 94.37           H
ATOM   2706  CB  ILE A 184      -4.633  13.548   9.406  1.00 94.37           C
ATOM   2707  HB  ILE A 184      -5.714  13.416   9.364  1.00 94.37           H
ATOM   2708  CG1 ILE A 184      -4.069  13.095   8.058  1.00 94.37           C
ATOM   2709 1HG1 ILE A 184      -3.002  13.315   8.014  1.00 94.37           H
ATOM   2710 2HG1 ILE A 184      -4.176  12.015   7.960  1.00 94.37           H
ATOM   2711  CG2 ILE A 184      -4.371  15.033   9.668  1.00 94.37           C
ATOM   2712 1HG2 ILE A 184      -4.860  15.331  10.595  1.00 94.37           H
ATOM   2713 2HG2 ILE A 184      -3.297  15.202   9.753  1.00 94.37           H
ATOM   2714 3HG2 ILE A 184      -4.768  15.623   8.842  1.00 94.37           H
ATOM   2715  CD1 ILE A 184      -4.787  13.792   6.901  1.00 94.37           C
ATOM   2716 1HD1 ILE A 184      -5.849  13.550   6.934  1.00 94.37           H
ATOM   2717 2HD1 ILE A 184      -4.657  14.871   6.990  1.00 94.37           H
ATOM   2718 3HD1 ILE A 184      -4.366  13.452   5.955  1.00 94.37           H
ATOM   2719  HN  ILE A 184      -5.213  11.155   9.690  1.00 94.37           H
ATOM   2720  N   LEU A 185      -5.647  12.706  12.386  1.00 93.49           N
ATOM   2721  CA  LEU A 185      -6.252  13.233  13.597  1.00 93.49           C
ATOM   2722  C   LEU A 185      -5.519  12.669  14.816  1.00 93.49           C
ATOM   2723  O   LEU A 185      -5.093  13.420  15.691  1.00 93.49           O
ATOM   2724  HA  LEU A 185      -6.119  14.315  13.585  1.00 93.49           H
ATOM   2725  CB  LEU A 185      -7.758  12.963  13.605  1.00 93.49           C
ATOM   2726 1HB  LEU A 185      -7.918  11.903  13.407  1.00 93.49           H
ATOM   2727 2HB  LEU A 185      -8.137  13.160  14.608  1.00 93.49           H
ATOM   2728  CG  LEU A 185      -8.590  13.771  12.608  1.00 93.49           C
ATOM   2729  HG  LEU A 185      -8.236  13.541  11.603  1.00 93.49           H
ATOM   2730  CD1 LEU A 185     -10.065  13.369  12.671  1.00 93.49           C
ATOM   2731 1HD1 LEU A 185     -10.163  12.310  12.431  1.00 93.49           H
ATOM   2732 2HD1 LEU A 185     -10.449  13.551  13.675  1.00 93.49           H
ATOM   2733 3HD1 LEU A 185     -10.633  13.958  11.952  1.00 93.49           H
ATOM   2734  CD2 LEU A 185      -8.396  15.273  12.823  1.00 93.49           C
ATOM   2735 1HD2 LEU A 185      -8.707  15.539  13.833  1.00 93.49           H
ATOM   2736 2HD2 LEU A 185      -7.345  15.527  12.687  1.00 93.49           H
ATOM   2737 3HD2 LEU A 185      -8.999  15.824  12.101  1.00 93.49           H
ATOM   2738  HN  LEU A 185      -6.165  11.978  11.937  1.00 93.49           H
ATOM   2739  N   TYR A 186      -5.395  11.349  14.833  1.00 92.61           N
ATOM   2740  CA  TYR A 186      -5.090  10.643  16.065  1.00 92.61           C
ATOM   2741  C   TYR A 186      -3.589  10.370  16.184  1.00 92.61           C
ATOM   2742  O   TYR A 186      -3.116   9.926  17.228  1.00 92.61           O
ATOM   2743  HA  TYR A 186      -5.405  11.269  16.899  1.00 92.61           H
ATOM   2744  CB  TYR A 186      -5.833   9.308  15.981  1.00 92.61           C
ATOM   2745 1HB  TYR A 186      -5.481   8.762  15.105  1.00 92.61           H
ATOM   2746 2HB  TYR A 186      -5.579   8.706  16.854  1.00 92.61           H
ATOM   2747  CG  TYR A 186      -7.354   9.447  15.900  1.00 92.61           C
ATOM   2748  CD1 TYR A 186      -8.021  10.263  16.791  1.00 92.61           C
ATOM   2749  HD1 TYR A 186      -7.464  10.809  17.552  1.00 92.61           H
ATOM   2750  CD2 TYR A 186      -8.060   8.756  14.936  1.00 92.61           C
ATOM   2751  HD2 TYR A 186      -7.534   8.111  14.232  1.00 92.61           H
ATOM   2752  CE1 TYR A 186      -9.453  10.394  16.715  1.00 92.61           C
ATOM   2753  HE1 TYR A 186      -9.992  11.035  17.412  1.00 92.61           H
ATOM   2754  CE2 TYR A 186      -9.492   8.887  14.860  1.00 92.61           C
ATOM   2755  HE2 TYR A 186     -10.062   8.346  14.103  1.00 92.61           H
ATOM   2756  CZ  TYR A 186     -10.118   9.699  15.753  1.00 92.61           C
ATOM   2757  OH  TYR A 186     -11.470   9.823  15.681  1.00 92.61           O
ATOM   2758  HH  TYR A 186     -11.801   9.463  14.808  1.00 92.61           H
ATOM   2759  HN  TYR A 186      -5.499  10.767  14.026  1.00 92.61           H
ATOM   2760  N   SER A 187      -2.882  10.648  15.098  1.00 93.34           N
ATOM   2761  CA  SER A 187      -1.434  10.524  15.096  1.00 93.34           C
ATOM   2762  C   SER A 187      -0.816  11.592  16.001  1.00 93.34           C
ATOM   2763  O   SER A 187      -1.003  12.786  15.775  1.00 93.34           O
ATOM   2764  HA  SER A 187      -1.229   9.527  15.485  1.00 93.34           H
ATOM   2765  CB  SER A 187      -0.874  10.642  13.677  1.00 93.34           C
ATOM   2766 1HB  SER A 187      -1.181  11.594  13.243  1.00 93.34           H
ATOM   2767 2HB  SER A 187       0.216  10.647  13.717  1.00 93.34           H
ATOM   2768  OG  SER A 187      -1.312   9.576  12.840  1.00 93.34           O
ATOM   2769  HG  SER A 187      -1.812   9.941  12.054  1.00 93.34           H
ATOM   2770  HN  SER A 187      -3.281  10.952  14.233  1.00 93.34           H
ATOM   2771  N   GLN A 188      -0.092  11.123  17.007  1.00 92.51           N
ATOM   2772  CA  GLN A 188       0.670  12.017  17.861  1.00 92.51           C
ATOM   2773  C   GLN A 188       1.930  11.317  18.373  1.00 92.51           C
ATOM   2774  O   GLN A 188       2.104  10.116  18.169  1.00 92.51           O
ATOM   2775  HA  GLN A 188       0.946  12.859  17.226  1.00 92.51           H
ATOM   2776  CB  GLN A 188      -0.185  12.526  19.024  1.00 92.51           C
ATOM   2777 1HB  GLN A 188       0.366  13.283  19.581  1.00 92.51           H
ATOM   2778 2HB  GLN A 188      -1.084  13.006  18.636  1.00 92.51           H
ATOM   2779  CG  GLN A 188      -0.576  11.380  19.959  1.00 92.51           C
ATOM   2780 1HG  GLN A 188      -1.121  10.619  19.400  1.00 92.51           H
ATOM   2781 2HG  GLN A 188       0.322  10.904  20.353  1.00 92.51           H
ATOM   2782  CD  GLN A 188      -1.441  11.886  21.115  1.00 92.51           C
ATOM   2783  OE1 GLN A 188      -2.020  12.959  21.067  1.00 92.51           O
ATOM   2784  NE2 GLN A 188      -1.494  11.057  22.154  1.00 92.51           N
ATOM   2785 1HE2 GLN A 188      -0.994  10.192  22.129  1.00 92.51           H
ATOM   2786 2HE2 GLN A 188      -2.034  11.300  22.960  1.00 92.51           H
ATOM   2787  HN  GLN A 188      -0.022  10.153  17.240  1.00 92.51           H
ATOM   2788  N   ILE A 189       2.777  12.097  19.028  1.00 92.51           N
ATOM   2789  CA  ILE A 189       3.970  11.549  19.652  1.00 92.51           C
ATOM   2790  C   ILE A 189       3.672  11.228  21.118  1.00 92.51           C
ATOM   2791  O   ILE A 189       3.178  12.079  21.855  1.00 92.51           O
ATOM   2792  HA  ILE A 189       4.210  10.618  19.137  1.00 92.51           H
ATOM   2793  CB  ILE A 189       5.158  12.493  19.458  1.00 92.51           C
ATOM   2794  HB  ILE A 189       4.906  13.455  19.905  1.00 92.51           H
ATOM   2795  CG1 ILE A 189       5.424  12.741  17.972  1.00 92.51           C
ATOM   2796 1HG1 ILE A 189       5.781  11.824  17.505  1.00 92.51           H
ATOM   2797 2HG1 ILE A 189       4.494  13.012  17.473  1.00 92.51           H
ATOM   2798  CG2 ILE A 189       6.399  11.969  20.183  1.00 92.51           C
ATOM   2799 1HG2 ILE A 189       6.189  11.886  21.249  1.00 92.51           H
ATOM   2800 2HG2 ILE A 189       6.664  10.988  19.788  1.00 92.51           H
ATOM   2801 3HG2 ILE A 189       7.229  12.659  20.029  1.00 92.51           H
ATOM   2802  CD1 ILE A 189       6.457  13.854  17.778  1.00 92.51           C
ATOM   2803 1HD1 ILE A 189       6.085  14.776  18.226  1.00 92.51           H
ATOM   2804 2HD1 ILE A 189       7.393  13.568  18.258  1.00 92.51           H
ATOM   2805 3HD1 ILE A 189       6.627  14.010  16.713  1.00 92.51           H
ATOM   2806  HN  ILE A 189       2.660  13.084  19.136  1.00 92.51           H
ATOM   2807  N   LYS A 190       3.985   9.997  21.497  1.00 88.06           N
ATOM   2808  CA  LYS A 190       3.885   9.595  22.889  1.00 88.06           C
ATOM   2809  C   LYS A 190       5.284   9.302  23.433  1.00 88.06           C
ATOM   2810  O   LYS A 190       6.080   8.628  22.781  1.00 88.06           O
ATOM   2811  HA  LYS A 190       3.468  10.436  23.443  1.00 88.06           H
ATOM   2812  CB  LYS A 190       2.909   8.425  23.040  1.00 88.06           C
ATOM   2813 1HB  LYS A 190       1.950   8.687  22.593  1.00 88.06           H
ATOM   2814 2HB  LYS A 190       3.288   7.559  22.496  1.00 88.06           H
ATOM   2815  CG  LYS A 190       2.710   8.064  24.513  1.00 88.06           C
ATOM   2816 1HG  LYS A 190       3.622   7.616  24.907  1.00 88.06           H
ATOM   2817 2HG  LYS A 190       2.523   8.968  25.091  1.00 88.06           H
ATOM   2818  CD  LYS A 190       1.542   7.090  24.685  1.00 88.06           C
ATOM   2819 1HD  LYS A 190       0.602   7.640  24.678  1.00 88.06           H
ATOM   2820 2HD  LYS A 190       1.514   6.398  23.843  1.00 88.06           H
ATOM   2821  CE  LYS A 190       1.671   6.306  25.993  1.00 88.06           C
ATOM   2822 1HE  LYS A 190       2.716   6.267  26.299  1.00 88.06           H
ATOM   2823 2HE  LYS A 190       1.125   6.817  26.785  1.00 88.06           H
ATOM   2824  NZ  LYS A 190       1.145   4.932  25.827  1.00 88.06           N
ATOM   2825 1HZ  LYS A 190       1.355   4.388  26.657  1.00 88.06           H
ATOM   2826 2HZ  LYS A 190       0.141   4.969  25.691  1.00 88.06           H
ATOM   2827 3HZ  LYS A 190       1.580   4.499  25.020  1.00 88.06           H
ATOM   2828  HN  LYS A 190       4.302   9.284  20.872  1.00 88.06           H
ATOM   2829  N   GLU A 191       5.542   9.823  24.624  1.00 85.12           N
ATOM   2830  CA  GLU A 191       6.799   9.554  25.302  1.00 85.12           C
ATOM   2831  C   GLU A 191       6.624   8.416  26.310  1.00 85.12           C
ATOM   2832  O   GLU A 191       5.740   8.468  27.163  1.00 85.12           O
ATOM   2833  HA  GLU A 191       7.492   9.250  24.518  1.00 85.12           H
ATOM   2834  CB  GLU A 191       7.334  10.814  25.985  1.00 85.12           C
ATOM   2835 1HB  GLU A 191       6.534  11.296  26.545  1.00 85.12           H
ATOM   2836 2HB  GLU A 191       8.198  10.560  26.600  1.00 85.12           H
ATOM   2837  CG  GLU A 191       7.825  11.830  24.952  1.00 85.12           C
ATOM   2838 1HG  GLU A 191       8.571  11.367  24.306  1.00 85.12           H
ATOM   2839 2HG  GLU A 191       6.995  12.135  24.314  1.00 85.12           H
ATOM   2840  CD  GLU A 191       8.428  13.059  25.636  1.00 85.12           C
ATOM   2841  OE1 GLU A 191       8.871  13.962  24.894  1.00 85.12           O
ATOM   2842  OE2 GLU A 191       8.433  13.068  26.886  1.00 85.12           O
ATOM   2843  HN  GLU A 191       4.912  10.418  25.122  1.00 85.12           H
ATOM   2844  N   GLU A 192       7.482   7.415  26.178  1.00 76.93           N
ATOM   2845  CA  GLU A 192       7.353   6.208  26.978  1.00 76.93           C
ATOM   2846  C   GLU A 192       8.726   5.752  27.476  1.00 76.93           C
ATOM   2847  O   GLU A 192       9.591   5.391  26.679  1.00 76.93           O
ATOM   2848  HA  GLU A 192       6.727   6.488  27.825  1.00 76.93           H
ATOM   2849  CB  GLU A 192       6.660   5.097  26.186  1.00 76.93           C
ATOM   2850 1HB  GLU A 192       5.650   5.411  25.921  1.00 76.93           H
ATOM   2851 2HB  GLU A 192       7.268   4.827  25.323  1.00 76.93           H
ATOM   2852  CG  GLU A 192       6.521   3.828  27.029  1.00 76.93           C
ATOM   2853 1HG  GLU A 192       6.940   2.980  26.488  1.00 76.93           H
ATOM   2854 2HG  GLU A 192       7.095   3.934  27.950  1.00 76.93           H
ATOM   2855  CD  GLU A 192       5.054   3.551  27.366  1.00 76.93           C
ATOM   2856  OE1 GLU A 192       4.816   3.016  28.470  1.00 76.93           O
ATOM   2857  OE2 GLU A 192       4.204   3.882  26.511  1.00 76.93           O
ATOM   2858  HN  GLU A 192       8.253   7.418  25.541  1.00 76.93           H
ATOM   2859  N   SER A 193       8.883   5.782  28.791  1.00 73.32           N
ATOM   2860  CA  SER A 193      10.108   5.304  29.409  1.00 73.32           C
ATOM   2861  C   SER A 193      11.317   6.000  28.782  1.00 73.32           C
ATOM   2862  O   SER A 193      12.368   5.386  28.605  1.00 73.32           O
ATOM   2863  HA  SER A 193      10.020   5.566  30.464  1.00 73.32           H
ATOM   2864  CB  SER A 193      10.238   3.786  29.271  1.00 73.32           C
ATOM   2865 1HB  SER A 193      11.261   3.488  29.501  1.00 73.32           H
ATOM   2866 2HB  SER A 193       9.592   3.298  30.001  1.00 73.32           H
ATOM   2867  OG  SER A 193       9.897   3.338  27.962  1.00 73.32           O
ATOM   2868  HG  SER A 193       9.701   2.357  27.976  1.00 73.32           H
ATOM   2869  HN  SER A 193       8.193   6.125  29.429  1.00 73.32           H
ATOM   2870  N   GLY A 194      11.128   7.272  28.463  1.00 77.28           N
ATOM   2871  CA  GLY A 194      12.215   8.082  27.940  1.00 77.28           C
ATOM   2872  C   GLY A 194      12.398   7.851  26.439  1.00 77.28           C
ATOM   2873  O   GLY A 194      13.374   8.314  25.850  1.00 77.28           O
ATOM   2874 1HA  GLY A 194      12.011   9.136  28.127  1.00 77.28           H
ATOM   2875 2HA  GLY A 194      13.140   7.839  28.464  1.00 77.28           H
ATOM   2876  HN  GLY A 194      10.254   7.748  28.557  1.00 77.28           H
ATOM   2877  N   ILE A 195      11.443   7.137  25.862  1.00 84.77           N
ATOM   2878  CA  ILE A 195      11.470   6.864  24.435  1.00 84.77           C
ATOM   2879  C   ILE A 195      10.262   7.527  23.770  1.00 84.77           C
ATOM   2880  O   ILE A 195       9.123   7.294  24.172  1.00 84.77           O
ATOM   2881  HA  ILE A 195      12.377   7.317  24.033  1.00 84.77           H
ATOM   2882  CB  ILE A 195      11.564   5.359  24.179  1.00 84.77           C
ATOM   2883  HB  ILE A 195      10.803   4.862  24.780  1.00 84.77           H
ATOM   2884  CG1 ILE A 195      12.921   4.810  24.624  1.00 84.77           C
ATOM   2885 1HG1 ILE A 195      13.689   5.103  23.907  1.00 84.77           H
ATOM   2886 2HG1 ILE A 195      13.198   5.249  25.583  1.00 84.77           H
ATOM   2887  CG2 ILE A 195      11.267   5.032  22.714  1.00 84.77           C
ATOM   2888 1HG2 ILE A 195      10.260   5.367  22.464  1.00 84.77           H
ATOM   2889 2HG2 ILE A 195      11.988   5.542  22.074  1.00 84.77           H
ATOM   2890 3HG2 ILE A 195      11.341   3.956  22.559  1.00 84.77           H
ATOM   2891  CD1 ILE A 195      12.884   3.286  24.746  1.00 84.77           C
ATOM   2892 1HD1 ILE A 195      12.132   2.998  25.481  1.00 84.77           H
ATOM   2893 2HD1 ILE A 195      12.631   2.850  23.779  1.00 84.77           H
ATOM   2894 3HD1 ILE A 195      13.861   2.922  25.064  1.00 84.77           H
ATOM   2895  HN  ILE A 195      10.662   6.747  26.352  1.00 84.77           H
ATOM   2896  N   ALA A 196      10.552   8.339  22.764  1.00 91.07           N
ATOM   2897  CA  ALA A 196       9.500   8.989  22.001  1.00 91.07           C
ATOM   2898  C   ALA A 196       9.020   8.045  20.896  1.00 91.07           C
ATOM   2899  O   ALA A 196       9.827   7.510  20.138  1.00 91.07           O
ATOM   2900  HA  ALA A 196       8.672   9.190  22.680  1.00 91.07           H
ATOM   2901  CB  ALA A 196      10.018  10.318  21.447  1.00 91.07           C
ATOM   2902 1HB  ALA A 196      10.318  10.963  22.273  1.00 91.07           H
ATOM   2903 2HB  ALA A 196      10.875  10.133  20.800  1.00 91.07           H
ATOM   2904 3HB  ALA A 196       9.229  10.805  20.875  1.00 91.07           H
ATOM   2905  HN  ALA A 196      11.483   8.555  22.470  1.00 91.07           H
ATOM   2906  N   ILE A 197       7.708   7.870  20.841  1.00 89.86           N
ATOM   2907  CA  ILE A 197       7.115   6.962  19.874  1.00 89.86           C
ATOM   2908  C   ILE A 197       6.024   7.697  19.093  1.00 89.86           C
ATOM   2909  O   ILE A 197       5.145   8.322  19.685  1.00 89.86           O
ATOM   2910  HA  ILE A 197       7.900   6.668  19.177  1.00 89.86           H
ATOM   2911  CB  ILE A 197       6.624   5.688  20.565  1.00 89.86           C
ATOM   2912  HB  ILE A 197       5.906   5.973  21.335  1.00 89.86           H
ATOM   2913  CG1 ILE A 197       7.776   4.966  21.266  1.00 89.86           C
ATOM   2914 1HG1 ILE A 197       8.488   4.605  20.524  1.00 89.86           H
ATOM   2915 2HG1 ILE A 197       8.311   5.665  21.909  1.00 89.86           H
ATOM   2916  CG2 ILE A 197       5.890   4.777  19.579  1.00 89.86           C
ATOM   2917 1HG2 ILE A 197       5.030   5.305  19.167  1.00 89.86           H
ATOM   2918 2HG2 ILE A 197       6.566   4.497  18.771  1.00 89.86           H
ATOM   2919 3HG2 ILE A 197       5.552   3.879  20.097  1.00 89.86           H
ATOM   2920  CD1 ILE A 197       7.260   3.791  22.099  1.00 89.86           C
ATOM   2921 1HD1 ILE A 197       6.567   4.158  22.856  1.00 89.86           H
ATOM   2922 2HD1 ILE A 197       6.747   3.082  21.449  1.00 89.86           H
ATOM   2923 3HD1 ILE A 197       8.100   3.295  22.587  1.00 89.86           H
ATOM   2924  HN  ILE A 197       7.056   8.334  21.440  1.00 89.86           H
ATOM   2925  N   CYS A 198       6.116   7.599  17.774  1.00 92.29           N
ATOM   2926  CA  CYS A 198       5.047   8.073  16.912  1.00 92.29           C
ATOM   2927  C   CYS A 198       3.957   7.000  16.865  1.00 92.29           C
ATOM   2928  O   CYS A 198       4.155   5.934  16.284  1.00 92.29           O
ATOM   2929  HA  CYS A 198       4.667   8.991  17.360  1.00 92.29           H
ATOM   2930  CB  CYS A 198       5.561   8.426  15.515  1.00 92.29           C
ATOM   2931 1HB  CYS A 198       6.189   9.315  15.564  1.00 92.29           H
ATOM   2932 2HB  CYS A 198       6.184   7.617  15.133  1.00 92.29           H
ATOM   2933  SG  CYS A 198       4.152   8.717  14.384  1.00 92.29           S
ATOM   2934  HN  CYS A 198       6.901   7.205  17.297  1.00 92.29           H
ATOM   2935  N   THR A 199       2.830   7.319  17.483  1.00 91.70           N
ATOM   2936  CA  THR A 199       1.722   6.381  17.552  1.00 91.70           C
ATOM   2937  C   THR A 199       0.392   7.111  17.357  1.00 91.70           C
ATOM   2938  O   THR A 199       0.335   8.337  17.439  1.00 91.70           O
ATOM   2939  HA  THR A 199       1.821   5.672  16.731  1.00 91.70           H
ATOM   2940  CB  THR A 199       1.816   5.636  18.885  1.00 91.70           C
ATOM   2941  HB  THR A 199       2.839   5.313  19.079  1.00 91.70           H
ATOM   2942  OG1 THR A 199       0.853   4.592  18.768  1.00 91.70           O
ATOM   2943  HG1 THR A 199       0.980   3.926  19.503  1.00 91.70           H
ATOM   2944  CG2 THR A 199       1.315   6.475  20.062  1.00 91.70           C
ATOM   2945 1HG2 THR A 199       0.270   6.742  19.899  1.00 91.70           H
ATOM   2946 2HG2 THR A 199       1.913   7.383  20.142  1.00 91.70           H
ATOM   2947 3HG2 THR A 199       1.403   5.899  20.983  1.00 91.70           H
ATOM   2948  HN  THR A 199       2.667   8.199  17.931  1.00 91.70           H
ATOM   2949  N   MET A 200      -0.645   6.327  17.103  1.00 91.75           N
ATOM   2950  CA  MET A 200      -2.006   6.826  17.211  1.00 91.75           C
ATOM   2951  C   MET A 200      -2.529   6.684  18.642  1.00 91.75           C
ATOM   2952  O   MET A 200      -2.358   5.639  19.268  1.00 91.75           O
ATOM   2953  HA  MET A 200      -1.954   7.880  16.939  1.00 91.75           H
ATOM   2954  CB  MET A 200      -2.913   6.048  16.256  1.00 91.75           C
ATOM   2955 1HB  MET A 200      -2.825   4.980  16.454  1.00 91.75           H
ATOM   2956 2HB  MET A 200      -3.953   6.321  16.434  1.00 91.75           H
ATOM   2957  CG  MET A 200      -2.547   6.334  14.798  1.00 91.75           C
ATOM   2958 1HG  MET A 200      -2.564   7.408  14.614  1.00 91.75           H
ATOM   2959 2HG  MET A 200      -1.532   5.992  14.595  1.00 91.75           H
ATOM   2960  SD  MET A 200      -3.696   5.511  13.708  1.00 91.75           S
ATOM   2961  CE  MET A 200      -3.482   3.823  14.248  1.00 91.75           C
ATOM   2962 1HE  MET A 200      -2.443   3.525  14.104  1.00 91.75           H
ATOM   2963 2HE  MET A 200      -3.739   3.744  15.304  1.00 91.75           H
ATOM   2964 3HE  MET A 200      -4.131   3.170  13.666  1.00 91.75           H
ATOM   2965  HN  MET A 200      -0.568   5.369  16.827  1.00 91.75           H
ATOM   2966  N   VAL A 201      -3.156   7.750  19.117  1.00 92.47           N
ATOM   2967  CA  VAL A 201      -3.829   7.711  20.404  1.00 92.47           C
ATOM   2968  C   VAL A 201      -5.305   8.064  20.214  1.00 92.47           C
ATOM   2969  O   VAL A 201      -5.630   9.090  19.619  1.00 92.47           O
ATOM   2970  HA  VAL A 201      -3.758   6.690  20.782  1.00 92.47           H
ATOM   2971  CB  VAL A 201      -3.117   8.633  21.396  1.00 92.47           C
ATOM   2972  HB  VAL A 201      -3.151   9.646  20.995  1.00 92.47           H
ATOM   2973  CG1 VAL A 201      -3.830   8.638  22.750  1.00 92.47           C
ATOM   2974 1HG1 VAL A 201      -4.853   8.989  22.620  1.00 92.47           H
ATOM   2975 2HG1 VAL A 201      -3.841   7.628  23.158  1.00 92.47           H
ATOM   2976 3HG1 VAL A 201      -3.302   9.302  23.435  1.00 92.47           H
ATOM   2977  CG2 VAL A 201      -1.646   8.239  21.552  1.00 92.47           C
ATOM   2978 1HG2 VAL A 201      -1.582   7.215  21.919  1.00 92.47           H
ATOM   2979 2HG2 VAL A 201      -1.146   8.311  20.586  1.00 92.47           H
ATOM   2980 3HG2 VAL A 201      -1.164   8.911  22.262  1.00 92.47           H
ATOM   2981  HN  VAL A 201      -3.209   8.627  18.640  1.00 92.47           H
ATOM   2982  N   TYR A 202      -6.160   7.194  20.732  1.00 91.01           N
ATOM   2983  CA  TYR A 202      -7.594   7.364  20.566  1.00 91.01           C
ATOM   2984  C   TYR A 202      -8.210   8.041  21.792  1.00 91.01           C
ATOM   2985  O   TYR A 202      -8.332   7.425  22.850  1.00 91.01           O
ATOM   2986  HA  TYR A 202      -7.759   7.993  19.692  1.00 91.01           H
ATOM   2987  CB  TYR A 202      -8.173   5.955  20.431  1.00 91.01           C
ATOM   2988 1HB  TYR A 202      -7.881   5.368  21.302  1.00 91.01           H
ATOM   2989 2HB  TYR A 202      -9.262   6.018  20.440  1.00 91.01           H
ATOM   2990  CG  TYR A 202      -7.730   5.218  19.166  1.00 91.01           C
ATOM   2991  CD1 TYR A 202      -8.393   5.432  17.975  1.00 91.01           C
ATOM   2992  HD1 TYR A 202      -9.233   6.126  17.936  1.00 91.01           H
ATOM   2993  CD2 TYR A 202      -6.667   4.339  19.216  1.00 91.01           C
ATOM   2994  HD2 TYR A 202      -6.143   4.170  20.157  1.00 91.01           H
ATOM   2995  CE1 TYR A 202      -7.976   4.739  16.784  1.00 91.01           C
ATOM   2996  HE1 TYR A 202      -8.491   4.899  15.836  1.00 91.01           H
ATOM   2997  CE2 TYR A 202      -6.249   3.646  18.025  1.00 91.01           C
ATOM   2998  HE2 TYR A 202      -5.412   2.949  18.050  1.00 91.01           H
ATOM   2999  CZ  TYR A 202      -6.924   3.880  16.867  1.00 91.01           C
ATOM   3000  OH  TYR A 202      -6.530   3.225  15.742  1.00 91.01           O
ATOM   3001  HH  TYR A 202      -6.128   2.342  15.984  1.00 91.01           H
ATOM   3002  HN  TYR A 202      -5.888   6.386  21.254  1.00 91.01           H
ATOM   3003  N   PRO A 203      -8.609   9.315  21.674  1.00 81.50           N
ATOM   3004  CA  PRO A 203      -9.204  10.028  22.807  1.00 81.50           C
ATOM   3005  C   PRO A 203     -10.577   9.487  23.172  1.00 81.50           C
ATOM   3006  O   PRO A 203     -11.140   8.671  22.443  1.00 81.50           O
ATOM   3007  HA  PRO A 203      -8.597   9.888  23.701  1.00 81.50           H
ATOM   3008  CB  PRO A 203      -9.275  11.478  22.325  1.00 81.50           C
ATOM   3009 1HB  PRO A 203     -10.138  11.998  22.743  1.00 81.50           H
ATOM   3010 2HB  PRO A 203      -8.391  12.043  22.619  1.00 81.50           H
ATOM   3011  CG  PRO A 203      -9.378  11.353  20.832  1.00 81.50           C
ATOM   3012 1HG  PRO A 203     -10.411  11.203  20.518  1.00 81.50           H
ATOM   3013 2HG  PRO A 203      -9.022  12.255  20.335  1.00 81.50           H
ATOM   3014  CD  PRO A 203      -8.527  10.168  20.475  1.00 81.50           C
ATOM   3015 1HD  PRO A 203      -8.904   9.656  19.590  1.00 81.50           H
ATOM   3016 2HD  PRO A 203      -7.500  10.462  20.260  1.00 81.50           H
ATOM   3017  N   SER A 204     -11.083   9.959  24.302  1.00 70.15           N
ATOM   3018  CA  SER A 204     -12.472   9.723  24.656  1.00 70.15           C
ATOM   3019  C   SER A 204     -12.589   8.449  25.494  1.00 70.15           C
ATOM   3020  O   SER A 204     -11.694   7.605  25.476  1.00 70.15           O
ATOM   3021  HA  SER A 204     -12.773  10.594  25.239  1.00 70.15           H
ATOM   3022  CB  SER A 204     -13.349   9.619  23.406  1.00 70.15           C
ATOM   3023 1HB  SER A 204     -14.368   9.915  23.654  1.00 70.15           H
ATOM   3024 2HB  SER A 204     -12.988  10.318  22.651  1.00 70.15           H
ATOM   3025  OG  SER A 204     -13.356   8.300  22.867  1.00 70.15           O
ATOM   3026  HG  SER A 204     -13.893   8.278  22.024  1.00 70.15           H
ATOM   3027  HN  SER A 204     -10.561  10.493  24.967  1.00 70.15           H
ATOM   3028  N   ASP A 205     -13.700   8.348  26.208  1.00 72.70           N
ATOM   3029  CA  ASP A 205     -13.982   7.157  26.991  1.00 72.70           C
ATOM   3030  C   ASP A 205     -14.231   5.979  26.047  1.00 72.70           C
ATOM   3031  O   ASP A 205     -14.135   4.822  26.454  1.00 72.70           O
ATOM   3032  HA  ASP A 205     -13.102   7.011  27.617  1.00 72.70           H
ATOM   3033  CB  ASP A 205     -15.233   7.346  27.851  1.00 72.70           C
ATOM   3034 1HB  ASP A 205     -16.067   7.660  27.222  1.00 72.70           H
ATOM   3035 2HB  ASP A 205     -15.516   6.395  28.302  1.00 72.70           H
ATOM   3036  CG  ASP A 205     -14.993   8.386  28.947  1.00 72.70           C
ATOM   3037  OD1 ASP A 205     -13.923   8.299  29.586  1.00 72.70           O
ATOM   3038  OD2 ASP A 205     -15.886   9.243  29.121  1.00 72.70           O
ATOM   3039  HN  ASP A 205     -14.400   9.061  26.257  1.00 72.70           H
ATOM   3040  N   GLU A 206     -14.545   6.314  24.804  1.00 82.62           N
ATOM   3041  CA  GLU A 206     -14.905   5.302  23.825  1.00 82.62           C
ATOM   3042  C   GLU A 206     -13.726   5.026  22.889  1.00 82.62           C
ATOM   3043  O   GLU A 206     -13.920   4.618  21.745  1.00 82.62           O
ATOM   3044  HA  GLU A 206     -15.135   4.408  24.403  1.00 82.62           H
ATOM   3045  CB  GLU A 206     -16.146   5.722  23.034  1.00 82.62           C
ATOM   3046 1HB  GLU A 206     -15.998   6.719  22.621  1.00 82.62           H
ATOM   3047 2HB  GLU A 206     -16.370   4.971  22.277  1.00 82.62           H
ATOM   3048  CG  GLU A 206     -17.375   5.798  23.943  1.00 82.62           C
ATOM   3049 1HG  GLU A 206     -17.140   6.385  24.830  1.00 82.62           H
ATOM   3050 2HG  GLU A 206     -18.183   6.313  23.424  1.00 82.62           H
ATOM   3051  CD  GLU A 206     -17.837   4.400  24.358  1.00 82.62           C
ATOM   3052  OE1 GLU A 206     -18.881   4.327  25.042  1.00 82.62           O
ATOM   3053  OE2 GLU A 206     -17.136   3.435  23.982  1.00 82.62           O
ATOM   3054  HN  GLU A 206     -14.556   7.254  24.464  1.00 82.62           H
ATOM   3055  N   SER A 207     -12.531   5.261  23.410  1.00 89.47           N
ATOM   3056  CA  SER A 207     -11.325   5.116  22.612  1.00 89.47           C
ATOM   3057  C   SER A 207     -11.219   3.686  22.079  1.00 89.47           C
ATOM   3058  O   SER A 207     -10.721   3.467  20.976  1.00 89.47           O
ATOM   3059  HA  SER A 207     -11.436   5.824  21.791  1.00 89.47           H
ATOM   3060  CB  SER A 207     -10.080   5.472  23.427  1.00 89.47           C
ATOM   3061 1HB  SER A 207      -9.188   5.173  22.875  1.00 89.47           H
ATOM   3062 2HB  SER A 207     -10.027   6.553  23.555  1.00 89.47           H
ATOM   3063  OG  SER A 207     -10.080   4.843  24.705  1.00 89.47           O
ATOM   3064  HG  SER A 207      -9.334   5.204  25.264  1.00 89.47           H
ATOM   3065  HN  SER A 207     -12.379   5.544  24.357  1.00 89.47           H
ATOM   3066  N   THR A 208     -11.696   2.750  22.886  1.00 90.03           N
ATOM   3067  CA  THR A 208     -11.635   1.345  22.522  1.00 90.03           C
ATOM   3068  C   THR A 208     -12.522   1.070  21.306  1.00 90.03           C
ATOM   3069  O   THR A 208     -12.103   0.395  20.367  1.00 90.03           O
ATOM   3070  HA  THR A 208     -10.611   1.110  22.230  1.00 90.03           H
ATOM   3071  CB  THR A 208     -12.018   0.520  23.752  1.00 90.03           C
ATOM   3072  HB  THR A 208     -11.945  -0.547  23.544  1.00 90.03           H
ATOM   3073  OG1 THR A 208     -13.318   0.992  24.096  1.00 90.03           O
ATOM   3074  HG1 THR A 208     -13.771   0.337  24.701  1.00 90.03           H
ATOM   3075  CG2 THR A 208     -11.163   0.861  24.975  1.00 90.03           C
ATOM   3076 1HG2 THR A 208     -11.289   1.914  25.224  1.00 90.03           H
ATOM   3077 2HG2 THR A 208     -10.115   0.663  24.751  1.00 90.03           H
ATOM   3078 3HG2 THR A 208     -11.476   0.247  25.819  1.00 90.03           H
ATOM   3079  HN  THR A 208     -12.118   2.939  23.773  1.00 90.03           H
ATOM   3080  N   LYS A 209     -13.732   1.607  21.362  1.00 91.32           N
ATOM   3081  CA  LYS A 209     -14.674   1.447  20.268  1.00 91.32           C
ATOM   3082  C   LYS A 209     -14.119   2.133  19.018  1.00 91.32           C
ATOM   3083  O   LYS A 209     -14.248   1.613  17.911  1.00 91.32           O
ATOM   3084  HA  LYS A 209     -14.761   0.379  20.066  1.00 91.32           H
ATOM   3085  CB  LYS A 209     -16.061   1.944  20.677  1.00 91.32           C
ATOM   3086 1HB  LYS A 209     -15.989   2.963  21.058  1.00 91.32           H
ATOM   3087 2HB  LYS A 209     -16.713   1.976  19.804  1.00 91.32           H
ATOM   3088  CG  LYS A 209     -16.676   1.038  21.746  1.00 91.32           C
ATOM   3089 1HG  LYS A 209     -16.548  -0.006  21.459  1.00 91.32           H
ATOM   3090 2HG  LYS A 209     -16.150   1.175  22.691  1.00 91.32           H
ATOM   3091  CD  LYS A 209     -18.163   1.343  21.935  1.00 91.32           C
ATOM   3092 1HD  LYS A 209     -18.318   2.422  21.943  1.00 91.32           H
ATOM   3093 2HD  LYS A 209     -18.729   0.946  21.092  1.00 91.32           H
ATOM   3094  CE  LYS A 209     -18.686   0.737  23.239  1.00 91.32           C
ATOM   3095 1HE  LYS A 209     -19.175  -0.215  23.033  1.00 91.32           H
ATOM   3096 2HE  LYS A 209     -17.852   0.528  23.910  1.00 91.32           H
ATOM   3097  NZ  LYS A 209     -19.639   1.660  23.894  1.00 91.32           N
ATOM   3098 1HZ  LYS A 209     -20.176   1.154  24.590  1.00 91.32           H
ATOM   3099 2HZ  LYS A 209     -19.127   2.412  24.343  1.00 91.32           H
ATOM   3100 3HZ  LYS A 209     -20.267   2.048  23.198  1.00 91.32           H
ATOM   3101  HN  LYS A 209     -14.070   2.143  22.136  1.00 91.32           H
ATOM   3102  N   LEU A 210     -13.512   3.290  19.237  1.00 92.06           N
ATOM   3103  CA  LEU A 210     -12.976   4.074  18.138  1.00 92.06           C
ATOM   3104  C   LEU A 210     -11.859   3.285  17.451  1.00 92.06           C
ATOM   3105  O   LEU A 210     -11.838   3.170  16.227  1.00 92.06           O
ATOM   3106  HA  LEU A 210     -13.783   4.225  17.421  1.00 92.06           H
ATOM   3107  CB  LEU A 210     -12.541   5.457  18.628  1.00 92.06           C
ATOM   3108 1HB  LEU A 210     -13.392   5.932  19.115  1.00 92.06           H
ATOM   3109 2HB  LEU A 210     -11.771   5.325  19.389  1.00 92.06           H
ATOM   3110  CG  LEU A 210     -12.003   6.409  17.558  1.00 92.06           C
ATOM   3111  HG  LEU A 210     -11.177   5.915  17.045  1.00 92.06           H
ATOM   3112  CD1 LEU A 210     -13.072   6.712  16.506  1.00 92.06           C
ATOM   3113 1HD1 LEU A 210     -13.381   5.784  16.025  1.00 92.06           H
ATOM   3114 2HD1 LEU A 210     -13.933   7.176  16.986  1.00 92.06           H
ATOM   3115 3HD1 LEU A 210     -12.663   7.391  15.758  1.00 92.06           H
ATOM   3116  CD2 LEU A 210     -11.444   7.685  18.191  1.00 92.06           C
ATOM   3117 1HD2 LEU A 210     -12.234   8.192  18.745  1.00 92.06           H
ATOM   3118 2HD2 LEU A 210     -10.631   7.428  18.870  1.00 92.06           H
ATOM   3119 3HD2 LEU A 210     -11.068   8.344  17.408  1.00 92.06           H
ATOM   3120  HN  LEU A 210     -13.384   3.691  20.144  1.00 92.06           H
ATOM   3121  N   LYS A 211     -10.958   2.762  18.270  1.00 92.42           N
ATOM   3122  CA  LYS A 211      -9.853   1.970  17.758  1.00 92.42           C
ATOM   3123  C   LYS A 211     -10.404   0.815  16.920  1.00 92.42           C
ATOM   3124  O   LYS A 211      -9.980   0.611  15.783  1.00 92.42           O
ATOM   3125  HA  LYS A 211      -9.261   2.615  17.110  1.00 92.42           H
ATOM   3126  CB  LYS A 211      -8.942   1.519  18.902  1.00 92.42           C
ATOM   3127 1HB  LYS A 211      -8.487   2.390  19.375  1.00 92.42           H
ATOM   3128 2HB  LYS A 211      -9.534   1.015  19.666  1.00 92.42           H
ATOM   3129  CG  LYS A 211      -7.848   0.578  18.394  1.00 92.42           C
ATOM   3130 1HG  LYS A 211      -8.287  -0.380  18.119  1.00 92.42           H
ATOM   3131 2HG  LYS A 211      -7.397   0.993  17.493  1.00 92.42           H
ATOM   3132  CD  LYS A 211      -6.771   0.365  19.459  1.00 92.42           C
ATOM   3133 1HD  LYS A 211      -6.391   1.329  19.796  1.00 92.42           H
ATOM   3134 2HD  LYS A 211      -7.206  -0.128  20.328  1.00 92.42           H
ATOM   3135  CE  LYS A 211      -5.618  -0.480  18.911  1.00 92.42           C
ATOM   3136 1HE  LYS A 211      -5.988  -1.462  18.615  1.00 92.42           H
ATOM   3137 2HE  LYS A 211      -5.209  -0.011  18.017  1.00 92.42           H
ATOM   3138  NZ  LYS A 211      -4.556  -0.631  19.931  1.00 92.42           N
ATOM   3139 1HZ  LYS A 211      -3.712  -0.979  19.490  1.00 92.42           H
ATOM   3140 2HZ  LYS A 211      -4.368   0.269  20.358  1.00 92.42           H
ATOM   3141 3HZ  LYS A 211      -4.861  -1.286  20.642  1.00 92.42           H
ATOM   3142  HN  LYS A 211     -10.975   2.873  19.264  1.00 92.42           H
ATOM   3143  N   SER A 212     -11.341   0.090  17.513  1.00 91.92           N
ATOM   3144  CA  SER A 212     -11.899  -1.085  16.866  1.00 91.92           C
ATOM   3145  C   SER A 212     -12.497  -0.702  15.510  1.00 91.92           C
ATOM   3146  O   SER A 212     -12.316  -1.416  14.525  1.00 91.92           O
ATOM   3147  HA  SER A 212     -11.060  -1.769  16.735  1.00 91.92           H
ATOM   3148  CB  SER A 212     -12.962  -1.746  17.746  1.00 91.92           C
ATOM   3149 1HB  SER A 212     -13.762  -1.033  17.946  1.00 91.92           H
ATOM   3150 2HB  SER A 212     -13.408  -2.584  17.210  1.00 91.92           H
ATOM   3151  OG  SER A 212     -12.420  -2.209  18.981  1.00 91.92           O
ATOM   3152  HG  SER A 212     -12.467  -1.484  19.668  1.00 91.92           H
ATOM   3153  HN  SER A 212     -11.717   0.293  18.417  1.00 91.92           H
ATOM   3154  N   ALA A 213     -13.196   0.423  15.504  1.00 92.33           N
ATOM   3155  CA  ALA A 213     -13.858   0.887  14.297  1.00 92.33           C
ATOM   3156  C   ALA A 213     -12.806   1.199  13.231  1.00 92.33           C
ATOM   3157  O   ALA A 213     -12.950   0.801  12.076  1.00 92.33           O
ATOM   3158  HA  ALA A 213     -14.497   0.080  13.939  1.00 92.33           H
ATOM   3159  CB  ALA A 213     -14.731   2.099  14.626  1.00 92.33           C
ATOM   3160 1HB  ALA A 213     -15.481   1.816  15.366  1.00 92.33           H
ATOM   3161 2HB  ALA A 213     -14.108   2.898  15.028  1.00 92.33           H
ATOM   3162 3HB  ALA A 213     -15.228   2.446  13.720  1.00 92.33           H
ATOM   3163  HN  ALA A 213     -13.313   1.013  16.303  1.00 92.33           H
ATOM   3164  N   VAL A 214     -11.770   1.908  13.657  1.00 90.43           N
ATOM   3165  CA  VAL A 214     -10.728   2.336  12.739  1.00 90.43           C
ATOM   3166  C   VAL A 214     -10.019   1.106  12.169  1.00 90.43           C
ATOM   3167  O   VAL A 214      -9.710   1.059  10.980  1.00 90.43           O
ATOM   3168  HA  VAL A 214     -11.210   2.873  11.922  1.00 90.43           H
ATOM   3169  CB  VAL A 214      -9.775   3.302  13.444  1.00 90.43           C
ATOM   3170  HB  VAL A 214      -9.471   2.846  14.387  1.00 90.43           H
ATOM   3171  CG1 VAL A 214      -8.515   3.537  12.609  1.00 90.43           C
ATOM   3172 1HG1 VAL A 214      -8.000   2.589  12.454  1.00 90.43           H
ATOM   3173 2HG1 VAL A 214      -8.793   3.962  11.644  1.00 90.43           H
ATOM   3174 3HG1 VAL A 214      -7.854   4.228  13.133  1.00 90.43           H
ATOM   3175  CG2 VAL A 214     -10.474   4.625  13.766  1.00 90.43           C
ATOM   3176 1HG2 VAL A 214     -10.819   5.088  12.842  1.00 90.43           H
ATOM   3177 2HG2 VAL A 214     -11.326   4.436  14.419  1.00 90.43           H
ATOM   3178 3HG2 VAL A 214      -9.773   5.293  14.267  1.00 90.43           H
ATOM   3179  HN  VAL A 214     -11.638   2.188  14.607  1.00 90.43           H
ATOM   3180  N   LEU A 215      -9.782   0.140  13.045  1.00 91.27           N
ATOM   3181  CA  LEU A 215      -9.109  -1.084  12.646  1.00 91.27           C
ATOM   3182  C   LEU A 215      -9.980  -1.834  11.637  1.00 91.27           C
ATOM   3183  O   LEU A 215      -9.483  -2.320  10.622  1.00 91.27           O
ATOM   3184  HA  LEU A 215      -8.179  -0.799  12.154  1.00 91.27           H
ATOM   3185  CB  LEU A 215      -8.736  -1.916  13.875  1.00 91.27           C
ATOM   3186 1HB  LEU A 215      -9.485  -1.742  14.647  1.00 91.27           H
ATOM   3187 2HB  LEU A 215      -8.793  -2.970  13.606  1.00 91.27           H
ATOM   3188  CG  LEU A 215      -7.354  -1.645  14.473  1.00 91.27           C
ATOM   3189  HG  LEU A 215      -7.092  -0.606  14.271  1.00 91.27           H
ATOM   3190  CD1 LEU A 215      -7.371  -1.820  15.993  1.00 91.27           C
ATOM   3191 1HD1 LEU A 215      -8.085  -1.121  16.431  1.00 91.27           H
ATOM   3192 2HD1 LEU A 215      -7.665  -2.840  16.238  1.00 91.27           H
ATOM   3193 3HD1 LEU A 215      -6.377  -1.621  16.393  1.00 91.27           H
ATOM   3194  CD2 LEU A 215      -6.288  -2.518  13.808  1.00 91.27           C
ATOM   3195 1HD2 LEU A 215      -6.534  -3.569  13.958  1.00 91.27           H
ATOM   3196 2HD2 LEU A 215      -6.255  -2.301  12.741  1.00 91.27           H
ATOM   3197 3HD2 LEU A 215      -5.315  -2.305  14.252  1.00 91.27           H
ATOM   3198  HN  LEU A 215     -10.041   0.184  14.010  1.00 91.27           H
ATOM   3199  N   THR A 216     -11.266  -1.905  11.951  1.00 92.12           N
ATOM   3200  CA  THR A 216     -12.209  -2.601  11.092  1.00 92.12           C
ATOM   3201  C   THR A 216     -12.216  -1.979   9.694  1.00 92.12           C
ATOM   3202  O   THR A 216     -12.193  -2.694   8.693  1.00 92.12           O
ATOM   3203  HA  THR A 216     -11.875  -3.633  10.981  1.00 92.12           H
ATOM   3204  CB  THR A 216     -13.577  -2.577  11.775  1.00 92.12           C
ATOM   3205  HB  THR A 216     -13.944  -1.556  11.876  1.00 92.12           H
ATOM   3206  OG1 THR A 216     -13.368  -3.280  12.997  1.00 92.12           O
ATOM   3207  HG1 THR A 216     -13.266  -2.632  13.751  1.00 92.12           H
ATOM   3208  CG2 THR A 216     -14.617  -3.421  11.033  1.00 92.12           C
ATOM   3209 1HG2 THR A 216     -14.281  -4.457  10.991  1.00 92.12           H
ATOM   3210 2HG2 THR A 216     -14.740  -3.037  10.021  1.00 92.12           H
ATOM   3211 3HG2 THR A 216     -15.569  -3.369  11.560  1.00 92.12           H
ATOM   3212  HN  THR A 216     -11.664  -1.499  12.773  1.00 92.12           H
ATOM   3213  N   LEU A 217     -12.248  -0.655   9.670  1.00 88.42           N
ATOM   3214  CA  LEU A 217     -12.270   0.071   8.412  1.00 88.42           C
ATOM   3215  C   LEU A 217     -11.005  -0.257   7.616  1.00 88.42           C
ATOM   3216  O   LEU A 217     -11.057  -0.416   6.398  1.00 88.42           O
ATOM   3217  HA  LEU A 217     -13.134  -0.281   7.847  1.00 88.42           H
ATOM   3218  CB  LEU A 217     -12.470   1.567   8.660  1.00 88.42           C
ATOM   3219 1HB  LEU A 217     -13.360   1.698   9.276  1.00 88.42           H
ATOM   3220 2HB  LEU A 217     -11.624   1.935   9.241  1.00 88.42           H
ATOM   3221  CG  LEU A 217     -12.615   2.441   7.412  1.00 88.42           C
ATOM   3222  HG  LEU A 217     -11.787   2.215   6.740  1.00 88.42           H
ATOM   3223  CD1 LEU A 217     -13.908   2.115   6.662  1.00 88.42           C
ATOM   3224 1HD1 LEU A 217     -13.897   1.069   6.357  1.00 88.42           H
ATOM   3225 2HD1 LEU A 217     -14.762   2.294   7.315  1.00 88.42           H
ATOM   3226 3HD1 LEU A 217     -13.986   2.750   5.780  1.00 88.42           H
ATOM   3227  CD2 LEU A 217     -12.517   3.926   7.768  1.00 88.42           C
ATOM   3228 1HD2 LEU A 217     -13.310   4.184   8.469  1.00 88.42           H
ATOM   3229 2HD2 LEU A 217     -11.548   4.126   8.224  1.00 88.42           H
ATOM   3230 3HD2 LEU A 217     -12.623   4.524   6.863  1.00 88.42           H
ATOM   3231  HN  LEU A 217     -12.258  -0.081  10.489  1.00 88.42           H
ATOM   3232  N   LYS A 218      -9.898  -0.349   8.338  1.00 86.16           N
ATOM   3233  CA  LYS A 218      -8.619  -0.639   7.713  1.00 86.16           C
ATOM   3234  C   LYS A 218      -8.663  -2.037   7.095  1.00 86.16           C
ATOM   3235  O   LYS A 218      -8.116  -2.261   6.016  1.00 86.16           O
ATOM   3236  HA  LYS A 218      -8.474   0.088   6.913  1.00 86.16           H
ATOM   3237  CB  LYS A 218      -7.477  -0.444   8.713  1.00 86.16           C
ATOM   3238 1HB  LYS A 218      -7.741  -0.901   9.666  1.00 86.16           H
ATOM   3239 2HB  LYS A 218      -6.583  -0.953   8.353  1.00 86.16           H
ATOM   3240  CG  LYS A 218      -7.177   1.042   8.919  1.00 86.16           C
ATOM   3241 1HG  LYS A 218      -6.776   1.467   7.999  1.00 86.16           H
ATOM   3242 2HG  LYS A 218      -8.100   1.576   9.142  1.00 86.16           H
ATOM   3243  CD  LYS A 218      -6.176   1.246  10.059  1.00 86.16           C
ATOM   3244 1HD  LYS A 218      -6.531   0.736  10.955  1.00 86.16           H
ATOM   3245 2HD  LYS A 218      -5.220   0.795   9.793  1.00 86.16           H
ATOM   3246  CE  LYS A 218      -5.979   2.733  10.356  1.00 86.16           C
ATOM   3247 1HE  LYS A 218      -5.872   3.286   9.423  1.00 86.16           H
ATOM   3248 2HE  LYS A 218      -6.861   3.129  10.861  1.00 86.16           H
ATOM   3249  NZ  LYS A 218      -4.782   2.939  11.202  1.00 86.16           N
ATOM   3250 1HZ  LYS A 218      -4.468   3.899  11.114  1.00 86.16           H
ATOM   3251 2HZ  LYS A 218      -5.015   2.747  12.170  1.00 86.16           H
ATOM   3252 3HZ  LYS A 218      -4.044   2.312  10.901  1.00 86.16           H
ATOM   3253  HN  LYS A 218      -9.866  -0.230   9.331  1.00 86.16           H
ATOM   3254  N   VAL A 219      -9.320  -2.943   7.805  1.00 87.58           N
ATOM   3255  CA  VAL A 219      -9.381  -4.330   7.376  1.00 87.58           C
ATOM   3256  C   VAL A 219     -10.256  -4.434   6.125  1.00 87.58           C
ATOM   3257  O   VAL A 219      -9.903  -5.127   5.172  1.00 87.58           O
ATOM   3258  HA  VAL A 219      -8.368  -4.641   7.122  1.00 87.58           H
ATOM   3259  CB  VAL A 219      -9.874  -5.212   8.525  1.00 87.58           C
ATOM   3260  HB  VAL A 219     -10.772  -4.753   8.939  1.00 87.58           H
ATOM   3261  CG1 VAL A 219     -10.248  -6.608   8.023  1.00 87.58           C
ATOM   3262 1HG1 VAL A 219     -11.041  -6.526   7.280  1.00 87.58           H
ATOM   3263 2HG1 VAL A 219      -9.374  -7.078   7.572  1.00 87.58           H
ATOM   3264 3HG1 VAL A 219     -10.595  -7.214   8.860  1.00 87.58           H
ATOM   3265  CG2 VAL A 219      -8.831  -5.291   9.641  1.00 87.58           C
ATOM   3266 1HG2 VAL A 219      -7.908  -5.716   9.246  1.00 87.58           H
ATOM   3267 2HG2 VAL A 219      -8.634  -4.291  10.027  1.00 87.58           H
ATOM   3268 3HG2 VAL A 219      -9.206  -5.924  10.445  1.00 87.58           H
ATOM   3269  HN  VAL A 219      -9.803  -2.742   8.657  1.00 87.58           H
ATOM   3270  N   ILE A 220     -11.381  -3.735   6.169  1.00 87.80           N
ATOM   3271  CA  ILE A 220     -12.349  -3.805   5.087  1.00 87.80           C
ATOM   3272  C   ILE A 220     -11.739  -3.196   3.823  1.00 87.80           C
ATOM   3273  O   ILE A 220     -11.695  -3.841   2.777  1.00 87.80           O
ATOM   3274  HA  ILE A 220     -12.552  -4.860   4.898  1.00 87.80           H
ATOM   3275  CB  ILE A 220     -13.670  -3.158   5.506  1.00 87.80           C
ATOM   3276  HB  ILE A 220     -13.448  -2.190   5.957  1.00 87.80           H
ATOM   3277  CG1 ILE A 220     -14.380  -3.999   6.569  1.00 87.80           C
ATOM   3278 1HG1 ILE A 220     -14.713  -4.940   6.130  1.00 87.80           H
ATOM   3279 2HG1 ILE A 220     -13.680  -4.249   7.367  1.00 87.80           H
ATOM   3280  CG2 ILE A 220     -14.562  -2.896   4.291  1.00 87.80           C
ATOM   3281 1HG2 ILE A 220     -14.049  -2.227   3.601  1.00 87.80           H
ATOM   3282 2HG2 ILE A 220     -14.779  -3.840   3.790  1.00 87.80           H
ATOM   3283 3HG2 ILE A 220     -15.495  -2.436   4.618  1.00 87.80           H
ATOM   3284  CD1 ILE A 220     -15.579  -3.249   7.151  1.00 87.80           C
ATOM   3285 1HD1 ILE A 220     -15.239  -2.320   7.610  1.00 87.80           H
ATOM   3286 2HD1 ILE A 220     -16.287  -3.021   6.354  1.00 87.80           H
ATOM   3287 3HD1 ILE A 220     -16.066  -3.869   7.904  1.00 87.80           H
ATOM   3288  HN  ILE A 220     -11.635  -3.130   6.924  1.00 87.80           H
ATOM   3289  N   LEU A 221     -11.283  -1.959   3.961  1.00 82.74           N
ATOM   3290  CA  LEU A 221     -10.802  -1.206   2.816  1.00 82.74           C
ATOM   3291  C   LEU A 221      -9.376  -1.649   2.483  1.00 82.74           C
ATOM   3292  O   LEU A 221      -8.903  -1.444   1.366  1.00 82.74           O
ATOM   3293  HA  LEU A 221     -11.445  -1.451   1.970  1.00 82.74           H
ATOM   3294  CB  LEU A 221     -10.936   0.297   3.067  1.00 82.74           C
ATOM   3295 1HB  LEU A 221     -10.302   0.562   3.913  1.00 82.74           H
ATOM   3296 2HB  LEU A 221     -10.546   0.827   2.198  1.00 82.74           H
ATOM   3297  CG  LEU A 221     -12.352   0.806   3.347  1.00 82.74           C
ATOM   3298  HG  LEU A 221     -12.714   0.325   4.256  1.00 82.74           H
ATOM   3299  CD1 LEU A 221     -12.351   2.314   3.603  1.00 82.74           C
ATOM   3300 1HD1 LEU A 221     -11.723   2.537   4.466  1.00 82.74           H
ATOM   3301 2HD1 LEU A 221     -11.961   2.831   2.726  1.00 82.74           H
ATOM   3302 3HD1 LEU A 221     -13.370   2.650   3.799  1.00 82.74           H
ATOM   3303  CD2 LEU A 221     -13.308   0.416   2.218  1.00 82.74           C
ATOM   3304 1HD2 LEU A 221     -12.960   0.850   1.281  1.00 82.74           H
ATOM   3305 2HD2 LEU A 221     -13.339  -0.670   2.127  1.00 82.74           H
ATOM   3306 3HD2 LEU A 221     -14.307   0.790   2.443  1.00 82.74           H
ATOM   3307  HN  LEU A 221     -11.240  -1.474   4.835  1.00 82.74           H
ATOM   3308  N   GLY A 222      -8.730  -2.248   3.472  1.00 75.90           N
ATOM   3309  CA  GLY A 222      -7.318  -2.572   3.357  1.00 75.90           C
ATOM   3310  C   GLY A 222      -7.119  -3.900   2.624  1.00 75.90           C
ATOM   3311  O   GLY A 222      -6.076  -4.126   2.013  1.00 75.90           O
ATOM   3312 1HA  GLY A 222      -6.801  -1.776   2.821  1.00 75.90           H
ATOM   3313 2HA  GLY A 222      -6.872  -2.630   4.349  1.00 75.90           H
ATOM   3314  HN  GLY A 222      -9.154  -2.509   4.339  1.00 75.90           H
ATOM   3315  N   PHE A 223      -8.137  -4.745   2.709  1.00 76.38           N
ATOM   3316  CA  PHE A 223      -8.021  -6.108   2.220  1.00 76.38           C
ATOM   3317  C   PHE A 223      -9.261  -6.512   1.421  1.00 76.38           C
ATOM   3318  O   PHE A 223      -9.186  -6.712   0.210  1.00 76.38           O
ATOM   3319  HA  PHE A 223      -7.145  -6.146   1.572  1.00 76.38           H
ATOM   3320  CB  PHE A 223      -7.902  -7.015   3.447  1.00 76.38           C
ATOM   3321 1HB  PHE A 223      -7.081  -6.660   4.070  1.00 76.38           H
ATOM   3322 2HB  PHE A 223      -8.813  -6.927   4.040  1.00 76.38           H
ATOM   3323  CG  PHE A 223      -7.669  -8.489   3.112  1.00 76.38           C
ATOM   3324  CD1 PHE A 223      -8.601  -9.419   3.453  1.00 76.38           C
ATOM   3325  HD1 PHE A 223      -9.513  -9.115   3.965  1.00 76.38           H
ATOM   3326  CD2 PHE A 223      -6.531  -8.869   2.472  1.00 76.38           C
ATOM   3327  HD2 PHE A 223      -5.784  -8.123   2.199  1.00 76.38           H
ATOM   3328  CE1 PHE A 223      -8.384 -10.788   3.141  1.00 76.38           C
ATOM   3329  HE1 PHE A 223      -9.131 -11.534   3.414  1.00 76.38           H
ATOM   3330  CE2 PHE A 223      -6.314 -10.238   2.160  1.00 76.38           C
ATOM   3331  HE2 PHE A 223      -5.402 -10.542   1.648  1.00 76.38           H
ATOM   3332  CZ  PHE A 223      -7.246 -11.168   2.502  1.00 76.38           C
ATOM   3333  HZ  PHE A 223      -7.080 -12.218   2.262  1.00 76.38           H
ATOM   3334  HN  PHE A 223      -9.026  -4.511   3.102  1.00 76.38           H
ATOM   3335  N   PHE A 224     -10.375  -6.618   2.131  1.00 83.28           N
ATOM   3336  CA  PHE A 224     -11.535  -7.315   1.603  1.00 83.28           C
ATOM   3337  C   PHE A 224     -12.044  -6.643   0.326  1.00 83.28           C
ATOM   3338  O   PHE A 224     -12.273  -7.310  -0.682  1.00 83.28           O
ATOM   3339  HA  PHE A 224     -11.225  -8.335   1.376  1.00 83.28           H
ATOM   3340  CB  PHE A 224     -12.627  -7.241   2.673  1.00 83.28           C
ATOM   3341 1HB  PHE A 224     -12.608  -6.251   3.129  1.00 83.28           H
ATOM   3342 2HB  PHE A 224     -13.599  -7.353   2.194  1.00 83.28           H
ATOM   3343  CG  PHE A 224     -12.492  -8.296   3.773  1.00 83.28           C
ATOM   3344  CD1 PHE A 224     -12.883  -9.577   3.538  1.00 83.28           C
ATOM   3345  HD1 PHE A 224     -13.292  -9.852   2.566  1.00 83.28           H
ATOM   3346  CD2 PHE A 224     -11.982  -7.952   4.986  1.00 83.28           C
ATOM   3347  HD2 PHE A 224     -11.669  -6.926   5.174  1.00 83.28           H
ATOM   3348  CE1 PHE A 224     -12.759 -10.556   4.559  1.00 83.28           C
ATOM   3349  HE1 PHE A 224     -13.072 -11.583   4.370  1.00 83.28           H
ATOM   3350  CE2 PHE A 224     -11.857  -8.932   6.007  1.00 83.28           C
ATOM   3351  HE2 PHE A 224     -11.448  -8.656   6.979  1.00 83.28           H
ATOM   3352  CZ  PHE A 224     -12.248 -10.213   5.771  1.00 83.28           C
ATOM   3353  HZ  PHE A 224     -12.152 -10.964   6.555  1.00 83.28           H
ATOM   3354  HN  PHE A 224     -10.491  -6.240   3.050  1.00 83.28           H
ATOM   3355  N   LEU A 225     -12.205  -5.331   0.409  1.00 81.63           N
ATOM   3356  CA  LEU A 225     -12.712  -4.566  -0.717  1.00 81.63           C
ATOM   3357  C   LEU A 225     -11.760  -4.721  -1.904  1.00 81.63           C
ATOM   3358  O   LEU A 225     -12.184  -5.075  -3.003  1.00 81.63           O
ATOM   3359  HA  LEU A 225     -13.678  -4.990  -0.991  1.00 81.63           H
ATOM   3360  CB  LEU A 225     -12.956  -3.111  -0.310  1.00 81.63           C
ATOM   3361 1HB  LEU A 225     -13.671  -3.100   0.513  1.00 81.63           H
ATOM   3362 2HB  LEU A 225     -12.022  -2.700   0.073  1.00 81.63           H
ATOM   3363  CG  LEU A 225     -13.476  -2.185  -1.412  1.00 81.63           C
ATOM   3364  HG  LEU A 225     -12.847  -2.316  -2.292  1.00 81.63           H
ATOM   3365  CD1 LEU A 225     -14.903  -2.559  -1.815  1.00 81.63           C
ATOM   3366 1HD1 LEU A 225     -14.919  -3.585  -2.185  1.00 81.63           H
ATOM   3367 2HD1 LEU A 225     -15.560  -2.475  -0.949  1.00 81.63           H
ATOM   3368 3HD1 LEU A 225     -15.248  -1.885  -2.600  1.00 81.63           H
ATOM   3369  CD2 LEU A 225     -13.365  -0.718  -0.992  1.00 81.63           C
ATOM   3370 1HD2 LEU A 225     -13.954  -0.553  -0.090  1.00 81.63           H
ATOM   3371 2HD2 LEU A 225     -12.321  -0.474  -0.793  1.00 81.63           H
ATOM   3372 3HD2 LEU A 225     -13.741  -0.081  -1.793  1.00 81.63           H
ATOM   3373  HN  LEU A 225     -11.995  -4.792   1.226  1.00 81.63           H
ATOM   3374  N   PRO A 226     -10.460  -4.460  -1.706  1.00 74.86           N
ATOM   3375  CA  PRO A 226      -9.478  -4.671  -2.772  1.00 74.86           C
ATOM   3376  C   PRO A 226      -9.549  -6.074  -3.353  1.00 74.86           C
ATOM   3377  O   PRO A 226      -9.583  -6.244  -4.571  1.00 74.86           O
ATOM   3378  HA  PRO A 226      -9.685  -4.005  -3.610  1.00 74.86           H
ATOM   3379  CB  PRO A 226      -8.136  -4.409  -2.085  1.00 74.86           C
ATOM   3380 1HB  PRO A 226      -7.704  -5.326  -1.685  1.00 74.86           H
ATOM   3381 2HB  PRO A 226      -7.406  -3.989  -2.777  1.00 74.86           H
ATOM   3382  CG  PRO A 226      -8.493  -3.425  -0.977  1.00 74.86           C
ATOM   3383 1HG  PRO A 226      -7.738  -3.409  -0.191  1.00 74.86           H
ATOM   3384 2HG  PRO A 226      -8.567  -2.403  -1.351  1.00 74.86           H
ATOM   3385  CD  PRO A 226      -9.829  -3.947  -0.477  1.00 74.86           C
ATOM   3386 1HD  PRO A 226      -9.703  -4.735   0.267  1.00 74.86           H
ATOM   3387 2HD  PRO A 226     -10.421  -3.161  -0.007  1.00 74.86           H
ATOM   3388  N   PHE A 227      -9.571  -7.050  -2.458  1.00 78.89           N
ATOM   3389  CA  PHE A 227      -9.461  -8.441  -2.864  1.00 78.89           C
ATOM   3390  C   PHE A 227     -10.650  -8.853  -3.734  1.00 78.89           C
ATOM   3391  O   PHE A 227     -10.473  -9.481  -4.776  1.00 78.89           O
ATOM   3392  HA  PHE A 227      -8.541  -8.538  -3.441  1.00 78.89           H
ATOM   3393  CB  PHE A 227      -9.463  -9.282  -1.586  1.00 78.89           C
ATOM   3394 1HB  PHE A 227      -8.598  -9.008  -0.982  1.00 78.89           H
ATOM   3395 2HB  PHE A 227     -10.350  -9.036  -1.003  1.00 78.89           H
ATOM   3396  CG  PHE A 227      -9.436 -10.791  -1.835  1.00 78.89           C
ATOM   3397  CD1 PHE A 227     -10.578 -11.520  -1.716  1.00 78.89           C
ATOM   3398  HD1 PHE A 227     -11.513 -11.029  -1.444  1.00 78.89           H
ATOM   3399  CD2 PHE A 227      -8.271 -11.404  -2.174  1.00 78.89           C
ATOM   3400  HD2 PHE A 227      -7.355 -10.820  -2.268  1.00 78.89           H
ATOM   3401  CE1 PHE A 227     -10.554 -12.921  -1.947  1.00 78.89           C
ATOM   3402  HE1 PHE A 227     -11.469 -13.505  -1.852  1.00 78.89           H
ATOM   3403  CE2 PHE A 227      -8.246 -12.805  -2.404  1.00 78.89           C
ATOM   3404  HE2 PHE A 227      -7.312 -13.297  -2.676  1.00 78.89           H
ATOM   3405  CZ  PHE A 227      -9.388 -13.534  -2.286  1.00 78.89           C
ATOM   3406  HZ  PHE A 227      -9.369 -14.609  -2.463  1.00 78.89           H
ATOM   3407  HN  PHE A 227      -9.661  -6.904  -1.472  1.00 78.89           H
ATOM   3408  N   VAL A 228     -11.836  -8.483  -3.273  1.00 82.64           N
ATOM   3409  CA  VAL A 228     -13.056  -8.828  -3.983  1.00 82.64           C
ATOM   3410  C   VAL A 228     -13.036  -8.179  -5.368  1.00 82.64           C
ATOM   3411  O   VAL A 228     -13.360  -8.824  -6.364  1.00 82.64           O
ATOM   3412  HA  VAL A 228     -13.071  -9.911  -4.103  1.00 82.64           H
ATOM   3413  CB  VAL A 228     -14.276  -8.426  -3.152  1.00 82.64           C
ATOM   3414  HB  VAL A 228     -14.136  -7.395  -2.827  1.00 82.64           H
ATOM   3415  CG1 VAL A 228     -15.554  -8.484  -3.991  1.00 82.64           C
ATOM   3416 1HG1 VAL A 228     -15.466  -7.801  -4.836  1.00 82.64           H
ATOM   3417 2HG1 VAL A 228     -15.701  -9.500  -4.359  1.00 82.64           H
ATOM   3418 3HG1 VAL A 228     -16.406  -8.194  -3.377  1.00 82.64           H
ATOM   3419  CG2 VAL A 228     -14.401  -9.300  -1.902  1.00 82.64           C
ATOM   3420 1HG2 VAL A 228     -14.508 -10.343  -2.198  1.00 82.64           H
ATOM   3421 2HG2 VAL A 228     -13.507  -9.186  -1.288  1.00 82.64           H
ATOM   3422 3HG2 VAL A 228     -15.276  -8.993  -1.330  1.00 82.64           H
ATOM   3423  HN  VAL A 228     -11.970  -7.958  -2.432  1.00 82.64           H
ATOM   3424  N   VAL A 229     -12.652  -6.911  -5.387  1.00 75.34           N
ATOM   3425  CA  VAL A 229     -12.648  -6.149  -6.624  1.00 75.34           C
ATOM   3426  C   VAL A 229     -11.715  -6.824  -7.631  1.00 75.34           C
ATOM   3427  O   VAL A 229     -12.099  -7.063  -8.775  1.00 75.34           O
ATOM   3428  HA  VAL A 229     -13.663  -6.163  -7.022  1.00 75.34           H
ATOM   3429  CB  VAL A 229     -12.270  -4.694  -6.340  1.00 75.34           C
ATOM   3430  HB  VAL A 229     -11.401  -4.695  -5.682  1.00 75.34           H
ATOM   3431  CG1 VAL A 229     -11.882  -3.967  -7.630  1.00 75.34           C
ATOM   3432 1HG1 VAL A 229     -11.027  -4.468  -8.086  1.00 75.34           H
ATOM   3433 2HG1 VAL A 229     -12.723  -3.981  -8.322  1.00 75.34           H
ATOM   3434 3HG1 VAL A 229     -11.618  -2.935  -7.399  1.00 75.34           H
ATOM   3435  CG2 VAL A 229     -13.405  -3.963  -5.620  1.00 75.34           C
ATOM   3436 1HG2 VAL A 229     -14.299  -3.977  -6.243  1.00 75.34           H
ATOM   3437 2HG2 VAL A 229     -13.614  -4.460  -4.673  1.00 75.34           H
ATOM   3438 3HG2 VAL A 229     -13.110  -2.931  -5.430  1.00 75.34           H
ATOM   3439  HN  VAL A 229     -12.348  -6.407  -4.579  1.00 75.34           H
ATOM   3440  N   MET A 230     -10.506  -7.111  -7.169  1.00 75.51           N
ATOM   3441  CA  MET A 230      -9.499  -7.707  -8.030  1.00 75.51           C
ATOM   3442  C   MET A 230      -9.954  -9.076  -8.540  1.00 75.51           C
ATOM   3443  O   MET A 230      -9.817  -9.378  -9.725  1.00 75.51           O
ATOM   3444  HA  MET A 230      -9.384  -7.020  -8.868  1.00 75.51           H
ATOM   3445  CB  MET A 230      -8.190  -7.862  -7.253  1.00 75.51           C
ATOM   3446 1HB  MET A 230      -8.407  -8.082  -6.208  1.00 75.51           H
ATOM   3447 2HB  MET A 230      -7.626  -8.707  -7.647  1.00 75.51           H
ATOM   3448  CG  MET A 230      -7.344  -6.590  -7.346  1.00 75.51           C
ATOM   3449 1HG  MET A 230      -7.085  -6.391  -8.386  1.00 75.51           H
ATOM   3450 2HG  MET A 230      -7.919  -5.734  -6.992  1.00 75.51           H
ATOM   3451  SD  MET A 230      -5.860  -6.772  -6.372  1.00 75.51           S
ATOM   3452  CE  MET A 230      -6.474  -6.269  -4.773  1.00 75.51           C
ATOM   3453 1HE  MET A 230      -6.844  -5.245  -4.831  1.00 75.51           H
ATOM   3454 2HE  MET A 230      -7.286  -6.931  -4.471  1.00 75.51           H
ATOM   3455 3HE  MET A 230      -5.669  -6.324  -4.040  1.00 75.51           H
ATOM   3456  HN  MET A 230     -10.213  -6.943  -6.228  1.00 75.51           H
ATOM   3457  N   ALA A 231     -10.486  -9.868  -7.621  1.00 78.39           N
ATOM   3458  CA  ALA A 231     -10.924 -11.213  -7.954  1.00 78.39           C
ATOM   3459  C   ALA A 231     -11.947 -11.144  -9.090  1.00 78.39           C
ATOM   3460  O   ALA A 231     -11.865 -11.909 -10.050  1.00 78.39           O
ATOM   3461  HA  ALA A 231     -10.053 -11.771  -8.294  1.00 78.39           H
ATOM   3462  CB  ALA A 231     -11.487 -11.891  -6.703  1.00 78.39           C
ATOM   3463 1HB  ALA A 231     -10.713 -11.941  -5.937  1.00 78.39           H
ATOM   3464 2HB  ALA A 231     -12.334 -11.316  -6.328  1.00 78.39           H
ATOM   3465 3HB  ALA A 231     -11.816 -12.899  -6.954  1.00 78.39           H
ATOM   3466  HN  ALA A 231     -10.619  -9.605  -6.665  1.00 78.39           H
ATOM   3467  N   CYS A 232     -12.886 -10.221  -8.944  1.00 79.40           N
ATOM   3468  CA  CYS A 232     -13.929 -10.050  -9.940  1.00 79.40           C
ATOM   3469  C   CYS A 232     -13.274  -9.609 -11.251  1.00 79.40           C
ATOM   3470  O   CYS A 232     -13.562 -10.163 -12.310  1.00 79.40           O
ATOM   3471  HA  CYS A 232     -14.412 -11.020 -10.057  1.00 79.40           H
ATOM   3472  CB  CYS A 232     -14.999  -9.061  -9.475  1.00 79.40           C
ATOM   3473 1HB  CYS A 232     -14.529  -8.145  -9.116  1.00 79.40           H
ATOM   3474 2HB  CYS A 232     -15.638  -8.783 -10.313  1.00 79.40           H
ATOM   3475  SG  CYS A 232     -16.007  -9.809  -8.143  1.00 79.40           S
ATOM   3476  HG  CYS A 232     -15.150  -9.551  -7.159  1.00 79.40           H
ATOM   3477  HN  CYS A 232     -12.940  -9.598  -8.164  1.00 79.40           H
ATOM   3478  N   CYS A 233     -12.406  -8.615 -11.136  1.00 73.23           N
ATOM   3479  CA  CYS A 233     -11.791  -8.019 -12.309  1.00 73.23           C
ATOM   3480  C   CYS A 233     -11.092  -9.126 -13.101  1.00 73.23           C
ATOM   3481  O   CYS A 233     -11.305  -9.263 -14.304  1.00 73.23           O
ATOM   3482  HA  CYS A 233     -12.597  -7.575 -12.894  1.00 73.23           H
ATOM   3483  CB  CYS A 233     -10.827  -6.892 -11.932  1.00 73.23           C
ATOM   3484 1HB  CYS A 233     -10.207  -7.199 -11.090  1.00 73.23           H
ATOM   3485 2HB  CYS A 233     -10.154  -6.684 -12.764  1.00 73.23           H
ATOM   3486  SG  CYS A 233     -11.768  -5.383 -11.498  1.00 73.23           S
ATOM   3487  HG  CYS A 233     -12.154  -5.800 -10.296  1.00 73.23           H
ATOM   3488  HN  CYS A 233     -12.122  -8.218 -10.262  1.00 73.23           H
ATOM   3489  N   TYR A 234     -10.272  -9.888 -12.392  1.00 73.84           N
ATOM   3490  CA  TYR A 234      -9.445 -10.896 -13.034  1.00 73.84           C
ATOM   3491  C   TYR A 234     -10.298 -12.055 -13.554  1.00 73.84           C
ATOM   3492  O   TYR A 234      -9.974 -12.660 -14.575  1.00 73.84           O
ATOM   3493  HA  TYR A 234      -8.933 -10.426 -13.874  1.00 73.84           H
ATOM   3494  CB  TYR A 234      -8.501 -11.419 -11.950  1.00 73.84           C
ATOM   3495 1HB  TYR A 234      -9.053 -11.512 -11.015  1.00 73.84           H
ATOM   3496 2HB  TYR A 234      -8.169 -12.421 -12.224  1.00 73.84           H
ATOM   3497  CG  TYR A 234      -7.273 -10.537 -11.716  1.00 73.84           C
ATOM   3498  CD1 TYR A 234      -6.380 -10.311 -12.743  1.00 73.84           C
ATOM   3499  HD1 TYR A 234      -6.549 -10.760 -13.722  1.00 73.84           H
ATOM   3500  CD2 TYR A 234      -7.058  -9.968 -10.477  1.00 73.84           C
ATOM   3501  HD2 TYR A 234      -7.763 -10.148  -9.665  1.00 73.84           H
ATOM   3502  CE1 TYR A 234      -5.224  -9.480 -12.523  1.00 73.84           C
ATOM   3503  HE1 TYR A 234      -4.511  -9.293 -13.326  1.00 73.84           H
ATOM   3504  CE2 TYR A 234      -5.902  -9.138 -10.256  1.00 73.84           C
ATOM   3505  HE2 TYR A 234      -5.721  -8.683  -9.283  1.00 73.84           H
ATOM   3506  CZ  TYR A 234      -5.042  -8.935 -11.290  1.00 73.84           C
ATOM   3507  OH  TYR A 234      -3.951  -8.151 -11.082  1.00 73.84           O
ATOM   3508  HH  TYR A 234      -3.945  -7.816 -10.140  1.00 73.84           H
ATOM   3509  HN  TYR A 234     -10.168  -9.826 -11.400  1.00 73.84           H
ATOM   3510  N   THR A 235     -11.371 -12.330 -12.827  1.00 81.49           N
ATOM   3511  CA  THR A 235     -12.317 -13.351 -13.246  1.00 81.49           C
ATOM   3512  C   THR A 235     -12.872 -13.026 -14.634  1.00 81.49           C
ATOM   3513  O   THR A 235     -12.934 -13.896 -15.501  1.00 81.49           O
ATOM   3514  HA  THR A 235     -11.785 -14.299 -13.328  1.00 81.49           H
ATOM   3515  CB  THR A 235     -13.399 -13.463 -12.170  1.00 81.49           C
ATOM   3516  HB  THR A 235     -13.962 -12.534 -12.086  1.00 81.49           H
ATOM   3517  OG1 THR A 235     -12.686 -13.858 -11.001  1.00 81.49           O
ATOM   3518  HG1 THR A 235     -12.619 -13.089 -10.365  1.00 81.49           H
ATOM   3519  CG2 THR A 235     -14.363 -14.623 -12.427  1.00 81.49           C
ATOM   3520 1HG2 THR A 235     -13.807 -15.561 -12.444  1.00 81.49           H
ATOM   3521 2HG2 THR A 235     -14.858 -14.478 -13.387  1.00 81.49           H
ATOM   3522 3HG2 THR A 235     -15.110 -14.658 -11.635  1.00 81.49           H
ATOM   3523  HN  THR A 235     -11.599 -11.870 -11.969  1.00 81.49           H
ATOM   3524  N   ILE A 236     -13.262 -11.771 -14.802  1.00 77.44           N
ATOM   3525  CA  ILE A 236     -13.839 -11.328 -16.060  1.00 77.44           C
ATOM   3526  C   ILE A 236     -12.764 -11.359 -17.148  1.00 77.44           C
ATOM   3527  O   ILE A 236     -13.022 -11.794 -18.269  1.00 77.44           O
ATOM   3528  HA  ILE A 236     -14.622 -12.037 -16.328  1.00 77.44           H
ATOM   3529  CB  ILE A 236     -14.504  -9.960 -15.892  1.00 77.44           C
ATOM   3530  HB  ILE A 236     -13.785  -9.285 -15.429  1.00 77.44           H
ATOM   3531  CG1 ILE A 236     -15.709 -10.049 -14.953  1.00 77.44           C
ATOM   3532 1HG1 ILE A 236     -16.535 -10.546 -15.462  1.00 77.44           H
ATOM   3533 2HG1 ILE A 236     -15.456 -10.658 -14.086  1.00 77.44           H
ATOM   3534  CG2 ILE A 236     -14.878  -9.362 -17.250  1.00 77.44           C
ATOM   3535 1HG2 ILE A 236     -13.979  -9.241 -17.853  1.00 77.44           H
ATOM   3536 2HG2 ILE A 236     -15.572 -10.029 -17.762  1.00 77.44           H
ATOM   3537 3HG2 ILE A 236     -15.349  -8.391 -17.101  1.00 77.44           H
ATOM   3538  CD1 ILE A 236     -16.150  -8.657 -14.494  1.00 77.44           C
ATOM   3539 1HD1 ILE A 236     -15.330  -8.173 -13.965  1.00 77.44           H
ATOM   3540 2HD1 ILE A 236     -16.426  -8.059 -15.362  1.00 77.44           H
ATOM   3541 3HD1 ILE A 236     -17.008  -8.749 -13.828  1.00 77.44           H
ATOM   3542  HN  ILE A 236     -13.189 -11.064 -14.098  1.00 77.44           H
ATOM   3543  N   ILE A 237     -11.580 -10.891 -16.779  1.00 74.34           N
ATOM   3544  CA  ILE A 237     -10.477 -10.817 -17.722  1.00 74.34           C
ATOM   3545  C   ILE A 237     -10.163 -12.221 -18.244  1.00 74.34           C
ATOM   3546  O   ILE A 237     -10.055 -12.428 -19.452  1.00 74.34           O
ATOM   3547  HA  ILE A 237     -10.806 -10.202 -18.560  1.00 74.34           H
ATOM   3548  CB  ILE A 237      -9.276 -10.114 -17.088  1.00 74.34           C
ATOM   3549  HB  ILE A 237      -9.141 -10.509 -16.081  1.00 74.34           H
ATOM   3550  CG1 ILE A 237      -9.529  -8.611 -16.954  1.00 74.34           C
ATOM   3551 1HG1 ILE A 237      -9.512  -8.146 -17.940  1.00 74.34           H
ATOM   3552 2HG1 ILE A 237     -10.522  -8.441 -16.538  1.00 74.34           H
ATOM   3553  CG2 ILE A 237      -7.992 -10.412 -17.866  1.00 74.34           C
ATOM   3554 1HG2 ILE A 237      -7.809 -11.486 -17.865  1.00 74.34           H
ATOM   3555 2HG2 ILE A 237      -8.100 -10.062 -18.892  1.00 74.34           H
ATOM   3556 3HG2 ILE A 237      -7.154  -9.900 -17.393  1.00 74.34           H
ATOM   3557  CD1 ILE A 237      -8.476  -7.955 -16.058  1.00 74.34           C
ATOM   3558 1HD1 ILE A 237      -8.512  -8.406 -15.066  1.00 74.34           H
ATOM   3559 2HD1 ILE A 237      -7.486  -8.106 -16.490  1.00 74.34           H
ATOM   3560 3HD1 ILE A 237      -8.679  -6.887 -15.979  1.00 74.34           H
ATOM   3561  HN  ILE A 237     -11.369 -10.568 -15.856  1.00 74.34           H
ATOM   3562  N   ILE A 238     -10.025 -13.148 -17.309  1.00 75.03           N
ATOM   3563  CA  ILE A 238      -9.687 -14.518 -17.657  1.00 75.03           C
ATOM   3564  C   ILE A 238     -10.759 -15.081 -18.592  1.00 75.03           C
ATOM   3565  O   ILE A 238     -10.440 -15.729 -19.588  1.00 75.03           O
ATOM   3566  HA  ILE A 238      -8.739 -14.494 -18.193  1.00 75.03           H
ATOM   3567  CB  ILE A 238      -9.473 -15.354 -16.394  1.00 75.03           C
ATOM   3568  HB  ILE A 238     -10.296 -15.155 -15.708  1.00 75.03           H
ATOM   3569  CG1 ILE A 238      -8.182 -14.948 -15.680  1.00 75.03           C
ATOM   3570 1HG1 ILE A 238      -7.321 -15.314 -16.240  1.00 75.03           H
ATOM   3571 2HG1 ILE A 238      -8.105 -13.861 -15.651  1.00 75.03           H
ATOM   3572  CG2 ILE A 238      -9.504 -16.850 -16.715  1.00 75.03           C
ATOM   3573 1HG2 ILE A 238     -10.471 -17.109 -17.145  1.00 75.03           H
ATOM   3574 2HG2 ILE A 238      -8.714 -17.085 -17.428  1.00 75.03           H
ATOM   3575 3HG2 ILE A 238      -9.348 -17.421 -15.799  1.00 75.03           H
ATOM   3576  CD1 ILE A 238      -8.144 -15.505 -14.255  1.00 75.03           C
ATOM   3577 1HD1 ILE A 238      -8.993 -15.117 -13.691  1.00 75.03           H
ATOM   3578 2HD1 ILE A 238      -8.197 -16.593 -14.289  1.00 75.03           H
ATOM   3579 3HD1 ILE A 238      -7.217 -15.201 -13.771  1.00 75.03           H
ATOM   3580  HN  ILE A 238     -10.140 -12.977 -16.330  1.00 75.03           H
ATOM   3581  N   HIS A 239     -12.008 -14.813 -18.239  1.00 79.41           N
ATOM   3582  CA  HIS A 239     -13.129 -15.356 -18.986  1.00 79.41           C
ATOM   3583  C   HIS A 239     -13.048 -14.895 -20.442  1.00 79.41           C
ATOM   3584  O   HIS A 239     -13.171 -15.703 -21.361  1.00 79.41           O
ATOM   3585  HA  HIS A 239     -13.033 -16.441 -18.951  1.00 79.41           H
ATOM   3586  CB  HIS A 239     -14.456 -14.985 -18.320  1.00 79.41           C
ATOM   3587 1HB  HIS A 239     -14.436 -15.318 -17.282  1.00 79.41           H
ATOM   3588 2HB  HIS A 239     -14.552 -13.899 -18.304  1.00 79.41           H
ATOM   3589  CG  HIS A 239     -15.670 -15.573 -18.999  1.00 79.41           C
ATOM   3590  ND1 HIS A 239     -16.428 -14.871 -19.919  1.00 79.41           N
ATOM   3591  HD1 HIS A 239     -16.259 -13.933 -20.222  1.00 79.41           H
ATOM   3592  CD2 HIS A 239     -16.248 -16.803 -18.883  1.00 79.41           C
ATOM   3593  HD2 HIS A 239     -15.903 -17.611 -18.237  1.00 79.41           H
ATOM   3594  CE1 HIS A 239     -17.415 -15.652 -20.331  1.00 79.41           C
ATOM   3595  HE1 HIS A 239     -18.183 -15.385 -21.057  1.00 79.41           H
ATOM   3596  NE2 HIS A 239     -17.302 -16.849 -19.687  1.00 79.41           N
ATOM   3597  HN  HIS A 239     -12.257 -14.238 -17.460  1.00 79.41           H
ATOM   3598  N   THR A 240     -12.841 -13.597 -20.608  1.00 74.25           N
ATOM   3599  CA  THR A 240     -12.765 -13.015 -21.937  1.00 74.25           C
ATOM   3600  C   THR A 240     -11.492 -13.477 -22.649  1.00 74.25           C
ATOM   3601  O   THR A 240     -11.487 -13.654 -23.867  1.00 74.25           O
ATOM   3602  HA  THR A 240     -13.609 -13.380 -22.521  1.00 74.25           H
ATOM   3603  CB  THR A 240     -12.863 -11.494 -21.794  1.00 74.25           C
ATOM   3604  HB  THR A 240     -12.428 -10.993 -22.659  1.00 74.25           H
ATOM   3605  OG1 THR A 240     -12.233 -11.222 -20.545  1.00 74.25           O
ATOM   3606  HG1 THR A 240     -12.895 -11.310 -19.801  1.00 74.25           H
ATOM   3607  CG2 THR A 240     -14.303 -11.016 -21.597  1.00 74.25           C
ATOM   3608 1HG2 THR A 240     -14.714 -11.466 -20.693  1.00 74.25           H
ATOM   3609 2HG2 THR A 240     -14.904 -11.312 -22.456  1.00 74.25           H
ATOM   3610 3HG2 THR A 240     -14.315  -9.931 -21.500  1.00 74.25           H
ATOM   3611  HN  THR A 240     -12.726 -12.948 -19.855  1.00 74.25           H
ATOM   3612  N   LEU A 241     -10.443 -13.659 -21.861  1.00 72.28           N
ATOM   3613  CA  LEU A 241      -9.181 -14.145 -22.393  1.00 72.28           C
ATOM   3614  C   LEU A 241      -9.342 -15.604 -22.823  1.00 72.28           C
ATOM   3615  O   LEU A 241      -8.541 -16.117 -23.603  1.00 72.28           O
ATOM   3616  HA  LEU A 241      -8.948 -13.549 -23.276  1.00 72.28           H
ATOM   3617  CB  LEU A 241      -8.053 -13.921 -21.385  1.00 72.28           C
ATOM   3618 1HB  LEU A 241      -8.410 -14.216 -20.398  1.00 72.28           H
ATOM   3619 2HB  LEU A 241      -7.229 -14.588 -21.638  1.00 72.28           H
ATOM   3620  CG  LEU A 241      -7.508 -12.495 -21.294  1.00 72.28           C
ATOM   3621  HG  LEU A 241      -8.332 -11.830 -21.035  1.00 72.28           H
ATOM   3622  CD1 LEU A 241      -6.465 -12.376 -20.180  1.00 72.28           C
ATOM   3623 1HD1 LEU A 241      -6.921 -12.638 -19.226  1.00 72.28           H
ATOM   3624 2HD1 LEU A 241      -5.636 -13.055 -20.385  1.00 72.28           H
ATOM   3625 3HD1 LEU A 241      -6.094 -11.352 -20.137  1.00 72.28           H
ATOM   3626  CD2 LEU A 241      -6.959 -12.030 -22.644  1.00 72.28           C
ATOM   3627 1HD2 LEU A 241      -6.152 -12.693 -22.956  1.00 72.28           H
ATOM   3628 2HD2 LEU A 241      -7.756 -12.052 -23.387  1.00 72.28           H
ATOM   3629 3HD2 LEU A 241      -6.578 -11.013 -22.551  1.00 72.28           H
ATOM   3630  HN  LEU A 241     -10.446 -13.482 -20.877  1.00 72.28           H
ATOM   3631  N   ILE A 242     -10.383 -16.232 -22.295  1.00 74.09           N
ATOM   3632  CA  ILE A 242     -10.701 -17.599 -22.671  1.00 74.09           C
ATOM   3633  C   ILE A 242     -11.559 -17.588 -23.938  1.00 74.09           C
ATOM   3634  O   ILE A 242     -11.385 -18.430 -24.817  1.00 74.09           O
ATOM   3635  HA  ILE A 242      -9.762 -18.104 -22.895  1.00 74.09           H
ATOM   3636  CB  ILE A 242     -11.346 -18.341 -21.498  1.00 74.09           C
ATOM   3637  HB  ILE A 242     -12.094 -17.687 -21.051  1.00 74.09           H
ATOM   3638  CG1 ILE A 242     -10.313 -18.655 -20.414  1.00 74.09           C
ATOM   3639 1HG1 ILE A 242      -9.644 -19.441 -20.761  1.00 74.09           H
ATOM   3640 2HG1 ILE A 242      -9.699 -17.774 -20.226  1.00 74.09           H
ATOM   3641  CG2 ILE A 242     -12.074 -19.598 -21.978  1.00 74.09           C
ATOM   3642 1HG2 ILE A 242     -12.854 -19.319 -22.686  1.00 74.09           H
ATOM   3643 2HG2 ILE A 242     -11.363 -20.265 -22.466  1.00 74.09           H
ATOM   3644 3HG2 ILE A 242     -12.522 -20.106 -21.125  1.00 74.09           H
ATOM   3645  CD1 ILE A 242     -10.996 -19.094 -19.117  1.00 74.09           C
ATOM   3646 1HD1 ILE A 242     -11.646 -18.295 -18.760  1.00 74.09           H
ATOM   3647 2HD1 ILE A 242     -11.589 -19.989 -19.304  1.00 74.09           H
ATOM   3648 3HD1 ILE A 242     -10.239 -19.311 -18.364  1.00 74.09           H
ATOM   3649  HN  ILE A 242     -11.001 -15.823 -21.624  1.00 74.09           H
ATOM   3650  N   GLN A 243     -12.468 -16.625 -23.991  1.00 72.28           N
ATOM   3651  CA  GLN A 243     -13.440 -16.572 -25.069  1.00 72.28           C
ATOM   3652  C   GLN A 243     -12.761 -16.157 -26.376  1.00 72.28           C
ATOM   3653  O   GLN A 243     -13.155 -16.603 -27.453  1.00 72.28           O
ATOM   3654  HA  GLN A 243     -13.828 -17.586 -25.159  1.00 72.28           H
ATOM   3655  CB  GLN A 243     -14.590 -15.624 -24.724  1.00 72.28           C
ATOM   3656 1HB  GLN A 243     -14.191 -14.691 -24.327  1.00 72.28           H
ATOM   3657 2HB  GLN A 243     -15.144 -15.373 -25.629  1.00 72.28           H
ATOM   3658  CG  GLN A 243     -15.535 -16.257 -23.700  1.00 72.28           C
ATOM   3659 1HG  GLN A 243     -15.811 -17.260 -24.027  1.00 72.28           H
ATOM   3660 2HG  GLN A 243     -15.022 -16.364 -22.744  1.00 72.28           H
ATOM   3661  CD  GLN A 243     -16.795 -15.409 -23.518  1.00 72.28           C
ATOM   3662  OE1 GLN A 243     -16.818 -14.219 -23.788  1.00 72.28           O
ATOM   3663  NE2 GLN A 243     -17.838 -16.085 -23.046  1.00 72.28           N
ATOM   3664 1HE2 GLN A 243     -17.753 -17.061 -22.845  1.00 72.28           H
ATOM   3665 2HE2 GLN A 243     -18.709 -15.617 -22.893  1.00 72.28           H
ATOM   3666  HN  GLN A 243     -12.545 -15.892 -23.315  1.00 72.28           H
ATOM   3667  N   ALA A 244     -11.753 -15.308 -26.239  1.00 65.62           N
ATOM   3668  CA  ALA A 244     -10.988 -14.862 -27.391  1.00 65.62           C
ATOM   3669  C   ALA A 244     -10.316 -16.069 -28.049  1.00 65.62           C
ATOM   3670  O   ALA A 244      -9.914 -17.009 -27.366  1.00 65.62           O
ATOM   3671  HA  ALA A 244     -11.685 -14.414 -28.099  1.00 65.62           H
ATOM   3672  CB  ALA A 244      -9.978 -13.800 -26.953  1.00 65.62           C
ATOM   3673 1HB  ALA A 244     -10.508 -12.952 -26.519  1.00 65.62           H
ATOM   3674 2HB  ALA A 244      -9.303 -14.225 -26.211  1.00 65.62           H
ATOM   3675 3HB  ALA A 244      -9.405 -13.466 -27.817  1.00 65.62           H
ATOM   3676  HN  ALA A 244     -11.459 -14.927 -25.363  1.00 65.62           H
ATOM   3677  N   LYS A 245     -10.216 -16.003 -29.369  1.00 57.14           N
ATOM   3678  CA  LYS A 245      -9.672 -17.112 -30.134  1.00 57.14           C
ATOM   3679  C   LYS A 245      -8.168 -16.905 -30.324  1.00 57.14           C
ATOM   3680  O   LYS A 245      -7.397 -17.863 -30.292  1.00 57.14           O
ATOM   3681  HA  LYS A 245      -9.825 -18.019 -29.550  1.00 57.14           H
ATOM   3682  CB  LYS A 245     -10.439 -17.284 -31.447  1.00 57.14           C
ATOM   3683 1HB  LYS A 245     -10.537 -16.320 -31.945  1.00 57.14           H
ATOM   3684 2HB  LYS A 245      -9.877 -17.934 -32.118  1.00 57.14           H
ATOM   3685  CG  LYS A 245     -11.827 -17.878 -31.197  1.00 57.14           C
ATOM   3686 1HG  LYS A 245     -11.732 -18.809 -30.638  1.00 57.14           H
ATOM   3687 2HG  LYS A 245     -12.413 -17.195 -30.582  1.00 57.14           H
ATOM   3688  CD  LYS A 245     -12.557 -18.140 -32.515  1.00 57.14           C
ATOM   3689 1HD  LYS A 245     -12.773 -17.193 -33.010  1.00 57.14           H
ATOM   3690 2HD  LYS A 245     -11.913 -18.710 -33.185  1.00 57.14           H
ATOM   3691  CE  LYS A 245     -13.860 -18.906 -32.278  1.00 57.14           C
ATOM   3692 1HE  LYS A 245     -13.653 -19.825 -31.728  1.00 57.14           H
ATOM   3693 2HE  LYS A 245     -14.532 -18.310 -31.661  1.00 57.14           H
ATOM   3694  NZ  LYS A 245     -14.514 -19.228 -33.566  1.00 57.14           N
ATOM   3695 1HZ  LYS A 245     -15.370 -19.743 -33.391  1.00 57.14           H
ATOM   3696 2HZ  LYS A 245     -14.731 -18.369 -34.058  1.00 57.14           H
ATOM   3697 3HZ  LYS A 245     -13.889 -19.793 -34.131  1.00 57.14           H
ATOM   3698  HN  LYS A 245     -10.499 -15.213 -29.912  1.00 57.14           H
ATOM   3699  N   LYS A 246      -7.795 -15.648 -30.517  1.00 55.99           N
ATOM   3700  CA  LYS A 246      -6.392 -15.297 -30.659  1.00 55.99           C
ATOM   3701  C   LYS A 246      -5.579 -16.014 -29.579  1.00 55.99           C
ATOM   3702  O   LYS A 246      -5.946 -15.993 -28.405  1.00 55.99           O
ATOM   3703  HA  LYS A 246      -6.063 -15.656 -31.634  1.00 55.99           H
ATOM   3704  CB  LYS A 246      -6.217 -13.777 -30.653  1.00 55.99           C
ATOM   3705 1HB  LYS A 246      -6.807 -13.342 -29.846  1.00 55.99           H
ATOM   3706 2HB  LYS A 246      -5.175 -13.528 -30.456  1.00 55.99           H
ATOM   3707  CG  LYS A 246      -6.648 -13.170 -31.990  1.00 55.99           C
ATOM   3708 1HG  LYS A 246      -6.153 -13.695 -32.808  1.00 55.99           H
ATOM   3709 2HG  LYS A 246      -7.721 -13.307 -32.127  1.00 55.99           H
ATOM   3710  CD  LYS A 246      -6.306 -11.680 -32.052  1.00 55.99           C
ATOM   3711 1HD  LYS A 246      -6.943 -11.128 -31.361  1.00 55.99           H
ATOM   3712 2HD  LYS A 246      -5.276 -11.526 -31.727  1.00 55.99           H
ATOM   3713  CE  LYS A 246      -6.487 -11.134 -33.469  1.00 55.99           C
ATOM   3714 1HE  LYS A 246      -5.865 -11.698 -34.165  1.00 55.99           H
ATOM   3715 2HE  LYS A 246      -7.521 -11.267 -33.787  1.00 55.99           H
ATOM   3716  NZ  LYS A 246      -6.126  -9.700 -33.522  1.00 55.99           N
ATOM   3717 1HZ  LYS A 246      -6.263  -9.351 -34.464  1.00 55.99           H
ATOM   3718 2HZ  LYS A 246      -6.713  -9.179 -32.880  1.00 55.99           H
ATOM   3719 3HZ  LYS A 246      -5.153  -9.586 -33.258  1.00 55.99           H
ATOM   3720  HN  LYS A 246      -8.431 -14.879 -30.576  1.00 55.99           H
ATOM   3721  N   SER A 247      -4.491 -16.632 -30.015  1.00 55.32           N
ATOM   3722  CA  SER A 247      -3.697 -17.465 -29.128  1.00 55.32           C
ATOM   3723  C   SER A 247      -3.049 -16.603 -28.042  1.00 55.32           C
ATOM   3724  O   SER A 247      -2.813 -17.073 -26.931  1.00 55.32           O
ATOM   3725  HA  SER A 247      -4.402 -18.170 -28.687  1.00 55.32           H
ATOM   3726  CB  SER A 247      -2.627 -18.233 -29.906  1.00 55.32           C
ATOM   3727 1HB  SER A 247      -2.380 -19.151 -29.371  1.00 55.32           H
ATOM   3728 2HB  SER A 247      -3.025 -18.527 -30.877  1.00 55.32           H
ATOM   3729  OG  SER A 247      -1.445 -17.460 -30.092  1.00 55.32           O
ATOM   3730  HG  SER A 247      -0.773 -17.983 -30.617  1.00 55.32           H
ATOM   3731  HN  SER A 247      -4.151 -16.570 -30.954  1.00 55.32           H
ATOM   3732  N   SER A 248      -2.780 -15.357 -28.403  1.00 57.49           N
ATOM   3733  CA  SER A 248      -1.904 -14.519 -27.602  1.00 57.49           C
ATOM   3734  C   SER A 248      -2.466 -14.378 -26.186  1.00 57.49           C
ATOM   3735  O   SER A 248      -1.878 -13.700 -25.345  1.00 57.49           O
ATOM   3736  HA  SER A 248      -0.946 -15.038 -27.583  1.00 57.49           H
ATOM   3737  CB  SER A 248      -1.724 -13.141 -28.241  1.00 57.49           C
ATOM   3738 1HB  SER A 248      -0.978 -12.576 -27.682  1.00 57.49           H
ATOM   3739 2HB  SER A 248      -1.341 -13.258 -29.254  1.00 57.49           H
ATOM   3740  OG  SER A 248      -2.945 -12.406 -28.277  1.00 57.49           O
ATOM   3741  HG  SER A 248      -2.787 -11.500 -28.670  1.00 57.49           H
ATOM   3742  HN  SER A 248      -3.147 -14.921 -29.224  1.00 57.49           H
ATOM   3743  N   LYS A 249      -3.599 -15.030 -25.965  1.00 60.46           N
ATOM   3744  CA  LYS A 249      -4.238 -15.000 -24.661  1.00 60.46           C
ATOM   3745  C   LYS A 249      -3.306 -15.633 -23.626  1.00 60.46           C
ATOM   3746  O   LYS A 249      -3.183 -15.133 -22.509  1.00 60.46           O
ATOM   3747  HA  LYS A 249      -4.390 -13.954 -24.396  1.00 60.46           H
ATOM   3748  CB  LYS A 249      -5.619 -15.655 -24.726  1.00 60.46           C
ATOM   3749 1HB  LYS A 249      -5.583 -16.526 -25.381  1.00 60.46           H
ATOM   3750 2HB  LYS A 249      -5.903 -16.013 -23.737  1.00 60.46           H
ATOM   3751  CG  LYS A 249      -6.671 -14.668 -25.238  1.00 60.46           C
ATOM   3752 1HG  LYS A 249      -7.243 -14.274 -24.399  1.00 60.46           H
ATOM   3753 2HG  LYS A 249      -6.177 -13.821 -25.714  1.00 60.46           H
ATOM   3754  CD  LYS A 249      -7.615 -15.342 -26.235  1.00 60.46           C
ATOM   3755 1HD  LYS A 249      -7.133 -16.222 -26.661  1.00 60.46           H
ATOM   3756 2HD  LYS A 249      -8.510 -15.688 -25.717  1.00 60.46           H
ATOM   3757  CE  LYS A 249      -8.009 -14.377 -27.356  1.00 60.46           C
ATOM   3758 1HE  LYS A 249      -8.738 -13.657 -26.984  1.00 60.46           H
ATOM   3759 2HE  LYS A 249      -7.136 -13.810 -27.678  1.00 60.46           H
ATOM   3760  NZ  LYS A 249      -8.577 -15.119 -28.503  1.00 60.46           N
ATOM   3761 1HZ  LYS A 249      -8.752 -14.477 -29.268  1.00 60.46           H
ATOM   3762 2HZ  LYS A 249      -7.920 -15.831 -28.803  1.00 60.46           H
ATOM   3763 3HZ  LYS A 249      -9.447 -15.558 -28.224  1.00 60.46           H
ATOM   3764  HN  LYS A 249      -4.076 -15.571 -26.658  1.00 60.46           H
ATOM   3765  N   HIS A 250      -2.673 -16.723 -24.034  1.00 67.04           N
ATOM   3766  CA  HIS A 250      -1.900 -17.531 -23.107  1.00 67.04           C
ATOM   3767  C   HIS A 250      -0.839 -16.661 -22.430  1.00 67.04           C
ATOM   3768  O   HIS A 250      -0.585 -16.802 -21.234  1.00 67.04           O
ATOM   3769  HA  HIS A 250      -2.597 -17.893 -22.351  1.00 67.04           H
ATOM   3770  CB  HIS A 250      -1.305 -18.750 -23.814  1.00 67.04           C
ATOM   3771 1HB  HIS A 250      -0.818 -18.423 -24.733  1.00 67.04           H
ATOM   3772 2HB  HIS A 250      -0.531 -19.183 -23.180  1.00 67.04           H
ATOM   3773  CG  HIS A 250      -2.316 -19.820 -24.150  1.00 67.04           C
ATOM   3774  ND1 HIS A 250      -2.862 -20.661 -23.197  1.00 67.04           N
ATOM   3775  HD1 HIS A 250      -2.653 -20.651 -22.219  1.00 67.04           H
ATOM   3776  CD2 HIS A 250      -2.875 -20.175 -25.343  1.00 67.04           C
ATOM   3777  HD2 HIS A 250      -2.665 -19.712 -26.307  1.00 67.04           H
ATOM   3778  CE1 HIS A 250      -3.710 -21.482 -23.800  1.00 67.04           C
ATOM   3779  HE1 HIS A 250      -4.299 -22.263 -23.318  1.00 67.04           H
ATOM   3780  NE2 HIS A 250      -3.715 -21.179 -25.130  1.00 67.04           N
ATOM   3781  HN  HIS A 250      -2.683 -17.055 -24.977  1.00 67.04           H
ATOM   3782  N   LYS A 251      -0.247 -15.781 -23.223  1.00 68.35           N
ATOM   3783  CA  LYS A 251       0.771 -14.878 -22.712  1.00 68.35           C
ATOM   3784  C   LYS A 251       0.125 -13.880 -21.751  1.00 68.35           C
ATOM   3785  O   LYS A 251       0.585 -13.712 -20.622  1.00 68.35           O
ATOM   3786  HA  LYS A 251       1.490 -15.479 -22.155  1.00 68.35           H
ATOM   3787  CB  LYS A 251       1.530 -14.219 -23.866  1.00 68.35           C
ATOM   3788 1HB  LYS A 251       1.779 -14.967 -24.618  1.00 68.35           H
ATOM   3789 2HB  LYS A 251       0.891 -13.481 -24.351  1.00 68.35           H
ATOM   3790  CG  LYS A 251       2.809 -13.544 -23.366  1.00 68.35           C
ATOM   3791 1HG  LYS A 251       2.553 -12.694 -22.734  1.00 68.35           H
ATOM   3792 2HG  LYS A 251       3.374 -14.242 -22.747  1.00 68.35           H
ATOM   3793  CD  LYS A 251       3.675 -13.075 -24.536  1.00 68.35           C
ATOM   3794 1HD  LYS A 251       3.798 -13.888 -25.251  1.00 68.35           H
ATOM   3795 2HD  LYS A 251       3.173 -12.262 -25.062  1.00 68.35           H
ATOM   3796  CE  LYS A 251       5.047 -12.604 -24.049  1.00 68.35           C
ATOM   3797 1HE  LYS A 251       4.941 -11.677 -23.486  1.00 68.35           H
ATOM   3798 2HE  LYS A 251       5.471 -13.343 -23.370  1.00 68.35           H
ATOM   3799  NZ  LYS A 251       5.960 -12.395 -25.195  1.00 68.35           N
ATOM   3800 1HZ  LYS A 251       6.899 -12.226 -24.853  1.00 68.35           H
ATOM   3801 2HZ  LYS A 251       5.958 -13.220 -25.784  1.00 68.35           H
ATOM   3802 3HZ  LYS A 251       5.647 -11.595 -25.734  1.00 68.35           H
ATOM   3803  HN  LYS A 251      -0.451 -15.679 -24.197  1.00 68.35           H
ATOM   3804  N   ALA A 252      -0.933 -13.243 -22.232  1.00 67.21           N
ATOM   3805  CA  ALA A 252      -1.596 -12.205 -21.461  1.00 67.21           C
ATOM   3806  C   ALA A 252      -2.120 -12.803 -20.154  1.00 67.21           C
ATOM   3807  O   ALA A 252      -2.098 -12.146 -19.114  1.00 67.21           O
ATOM   3808  HA  ALA A 252      -0.856 -11.439 -21.230  1.00 67.21           H
ATOM   3809  CB  ALA A 252      -2.709 -11.577 -22.302  1.00 67.21           C
ATOM   3810 1HB  ALA A 252      -2.281 -11.141 -23.205  1.00 67.21           H
ATOM   3811 2HB  ALA A 252      -3.433 -12.344 -22.578  1.00 67.21           H
ATOM   3812 3HB  ALA A 252      -3.207 -10.798 -21.724  1.00 67.21           H
ATOM   3813  HN  ALA A 252      -1.335 -13.425 -23.129  1.00 67.21           H
ATOM   3814  N   LEU A 253      -2.579 -14.042 -20.249  1.00 73.07           N
ATOM   3815  CA  LEU A 253      -3.113 -14.734 -19.089  1.00 73.07           C
ATOM   3816  C   LEU A 253      -2.001 -14.919 -18.054  1.00 73.07           C
ATOM   3817  O   LEU A 253      -2.195 -14.639 -16.872  1.00 73.07           O
ATOM   3818  HA  LEU A 253      -3.885 -14.097 -18.656  1.00 73.07           H
ATOM   3819  CB  LEU A 253      -3.788 -16.042 -19.507  1.00 73.07           C
ATOM   3820 1HB  LEU A 253      -4.380 -15.851 -20.403  1.00 73.07           H
ATOM   3821 2HB  LEU A 253      -3.012 -16.755 -19.784  1.00 73.07           H
ATOM   3822  CG  LEU A 253      -4.693 -16.695 -18.461  1.00 73.07           C
ATOM   3823  HG  LEU A 253      -4.234 -16.562 -17.481  1.00 73.07           H
ATOM   3824  CD1 LEU A 253      -6.061 -16.011 -18.415  1.00 73.07           C
ATOM   3825 1HD1 LEU A 253      -5.933 -14.959 -18.159  1.00 73.07           H
ATOM   3826 2HD1 LEU A 253      -6.540 -16.091 -19.391  1.00 73.07           H
ATOM   3827 3HD1 LEU A 253      -6.684 -16.495 -17.663  1.00 73.07           H
ATOM   3828  CD2 LEU A 253      -4.813 -18.201 -18.703  1.00 73.07           C
ATOM   3829 1HD2 LEU A 253      -5.238 -18.377 -19.691  1.00 73.07           H
ATOM   3830 2HD2 LEU A 253      -3.825 -18.658 -18.645  1.00 73.07           H
ATOM   3831 3HD2 LEU A 253      -5.462 -18.640 -17.945  1.00 73.07           H
ATOM   3832  HN  LEU A 253      -2.589 -14.571 -21.098  1.00 73.07           H
ATOM   3833  N   LYS A 254      -0.861 -15.391 -18.536  1.00 75.49           N
ATOM   3834  CA  LYS A 254       0.276 -15.635 -17.665  1.00 75.49           C
ATOM   3835  C   LYS A 254       0.632 -14.345 -16.924  1.00 75.49           C
ATOM   3836  O   LYS A 254       0.791 -14.349 -15.705  1.00 75.49           O
ATOM   3837  HA  LYS A 254      -0.030 -16.381 -16.931  1.00 75.49           H
ATOM   3838  CB  LYS A 254       1.441 -16.231 -18.458  1.00 75.49           C
ATOM   3839 1HB  LYS A 254       1.100 -17.107 -19.010  1.00 75.49           H
ATOM   3840 2HB  LYS A 254       1.791 -15.508 -19.195  1.00 75.49           H
ATOM   3841  CG  LYS A 254       2.593 -16.621 -17.531  1.00 75.49           C
ATOM   3842 1HG  LYS A 254       2.995 -15.730 -17.050  1.00 75.49           H
ATOM   3843 2HG  LYS A 254       2.222 -17.272 -16.738  1.00 75.49           H
ATOM   3844  CD  LYS A 254       3.703 -17.334 -18.306  1.00 75.49           C
ATOM   3845 1HD  LYS A 254       3.298 -18.217 -18.800  1.00 75.49           H
ATOM   3846 2HD  LYS A 254       4.085 -16.678 -19.088  1.00 75.49           H
ATOM   3847  CE  LYS A 254       4.845 -17.745 -17.374  1.00 75.49           C
ATOM   3848 1HE  LYS A 254       5.321 -16.856 -16.959  1.00 75.49           H
ATOM   3849 2HE  LYS A 254       4.450 -18.316 -16.534  1.00 75.49           H
ATOM   3850  NZ  LYS A 254       5.845 -18.554 -18.106  1.00 75.49           N
ATOM   3851 1HZ  LYS A 254       6.606 -18.797 -17.481  1.00 75.49           H
ATOM   3852 2HZ  LYS A 254       5.408 -19.401 -18.451  1.00 75.49           H
ATOM   3853 3HZ  LYS A 254       6.208 -18.018 -18.886  1.00 75.49           H
ATOM   3854  HN  LYS A 254      -0.707 -15.604 -19.501  1.00 75.49           H
ATOM   3855  N   VAL A 255       0.748 -13.272 -17.693  1.00 73.41           N
ATOM   3856  CA  VAL A 255       1.065 -11.974 -17.123  1.00 73.41           C
ATOM   3857  C   VAL A 255       0.092 -11.671 -15.981  1.00 73.41           C
ATOM   3858  O   VAL A 255       0.509 -11.267 -14.897  1.00 73.41           O
ATOM   3859  HA  VAL A 255       2.075 -12.030 -16.717  1.00 73.41           H
ATOM   3860  CB  VAL A 255       1.053 -10.904 -18.217  1.00 73.41           C
ATOM   3861  HB  VAL A 255       0.124 -11.009 -18.778  1.00 73.41           H
ATOM   3862  CG1 VAL A 255       1.081  -9.500 -17.611  1.00 73.41           C
ATOM   3863 1HG1 VAL A 255       0.206  -9.360 -16.977  1.00 73.41           H
ATOM   3864 2HG1 VAL A 255       1.986  -9.379 -17.015  1.00 73.41           H
ATOM   3865 3HG1 VAL A 255       1.072  -8.759 -18.411  1.00 73.41           H
ATOM   3866  CG2 VAL A 255       2.215 -11.105 -19.192  1.00 73.41           C
ATOM   3867 1HG2 VAL A 255       3.159 -11.040 -18.651  1.00 73.41           H
ATOM   3868 2HG2 VAL A 255       2.132 -12.085 -19.660  1.00 73.41           H
ATOM   3869 3HG2 VAL A 255       2.183 -10.331 -19.959  1.00 73.41           H
ATOM   3870  HN  VAL A 255       0.629 -13.280 -18.686  1.00 73.41           H
ATOM   3871  N   THR A 256      -1.185 -11.879 -16.264  1.00 73.56           N
ATOM   3872  CA  THR A 256      -2.233 -11.459 -15.349  1.00 73.56           C
ATOM   3873  C   THR A 256      -2.149 -12.251 -14.043  1.00 73.56           C
ATOM   3874  O   THR A 256      -2.252 -11.680 -12.959  1.00 73.56           O
ATOM   3875  HA  THR A 256      -2.070 -10.411 -15.098  1.00 73.56           H
ATOM   3876  CB  THR A 256      -3.576 -11.610 -16.066  1.00 73.56           C
ATOM   3877  HB  THR A 256      -3.752 -12.648 -16.348  1.00 73.56           H
ATOM   3878  OG1 THR A 256      -3.498 -10.684 -17.147  1.00 73.56           O
ATOM   3879  HG1 THR A 256      -3.483 -11.175 -18.018  1.00 73.56           H
ATOM   3880  CG2 THR A 256      -4.749 -11.103 -15.225  1.00 73.56           C
ATOM   3881 1HG2 THR A 256      -4.605 -10.046 -15.000  1.00 73.56           H
ATOM   3882 2HG2 THR A 256      -4.800 -11.669 -14.295  1.00 73.56           H
ATOM   3883 3HG2 THR A 256      -5.678 -11.233 -15.781  1.00 73.56           H
ATOM   3884  HN  THR A 256      -1.508 -12.325 -17.099  1.00 73.56           H
ATOM   3885  N   ILE A 257      -1.964 -13.555 -14.190  1.00 77.34           N
ATOM   3886  CA  ILE A 257      -1.914 -14.438 -13.037  1.00 77.34           C
ATOM   3887  C   ILE A 257      -0.712 -14.065 -12.166  1.00 77.34           C
ATOM   3888  O   ILE A 257      -0.812 -14.047 -10.940  1.00 77.34           O
ATOM   3889  HA  ILE A 257      -2.823 -14.273 -12.459  1.00 77.34           H
ATOM   3890  CB  ILE A 257      -1.919 -15.902 -13.482  1.00 77.34           C
ATOM   3891  HB  ILE A 257      -1.160 -16.026 -14.254  1.00 77.34           H
ATOM   3892  CG1 ILE A 257      -3.264 -16.280 -14.106  1.00 77.34           C
ATOM   3893 1HG1 ILE A 257      -4.030 -16.317 -13.332  1.00 77.34           H
ATOM   3894 2HG1 ILE A 257      -3.567 -15.513 -14.819  1.00 77.34           H
ATOM   3895  CG2 ILE A 257      -1.543 -16.829 -12.325  1.00 77.34           C
ATOM   3896 1HG2 ILE A 257      -0.545 -16.576 -11.967  1.00 77.34           H
ATOM   3897 2HG2 ILE A 257      -2.261 -16.708 -11.514  1.00 77.34           H
ATOM   3898 3HG2 ILE A 257      -1.554 -17.863 -12.669  1.00 77.34           H
ATOM   3899  CD1 ILE A 257      -3.179 -17.635 -14.812  1.00 77.34           C
ATOM   3900 1HD1 ILE A 257      -2.429 -17.587 -15.601  1.00 77.34           H
ATOM   3901 2HD1 ILE A 257      -2.899 -18.403 -14.091  1.00 77.34           H
ATOM   3902 3HD1 ILE A 257      -4.148 -17.879 -15.247  1.00 77.34           H
ATOM   3903  HN  ILE A 257      -1.849 -14.008 -15.074  1.00 77.34           H
ATOM   3904  N   THR A 258       0.395 -13.775 -12.833  1.00 79.40           N
ATOM   3905  CA  THR A 258       1.626 -13.448 -12.134  1.00 79.40           C
ATOM   3906  C   THR A 258       1.414 -12.243 -11.216  1.00 79.40           C
ATOM   3907  O   THR A 258       1.790 -12.275 -10.046  1.00 79.40           O
ATOM   3908  HA  THR A 258       1.894 -14.291 -11.498  1.00 79.40           H
ATOM   3909  CB  THR A 258       2.720 -13.230 -13.181  1.00 79.40           C
ATOM   3910  HB  THR A 258       2.466 -12.401 -13.842  1.00 79.40           H
ATOM   3911  OG1 THR A 258       2.856 -14.500 -13.811  1.00 79.40           O
ATOM   3912  HG1 THR A 258       2.183 -14.592 -14.545  1.00 79.40           H
ATOM   3913  CG2 THR A 258       4.091 -12.977 -12.551  1.00 79.40           C
ATOM   3914 1HG2 THR A 258       4.375 -13.836 -11.943  1.00 79.40           H
ATOM   3915 2HG2 THR A 258       4.045 -12.087 -11.923  1.00 79.40           H
ATOM   3916 3HG2 THR A 258       4.831 -12.829 -13.338  1.00 79.40           H
ATOM   3917  HN  THR A 258       0.459 -13.762 -13.831  1.00 79.40           H
ATOM   3918  N   VAL A 259       0.812 -11.207 -11.782  1.00 74.91           N
ATOM   3919  CA  VAL A 259       0.630  -9.960 -11.059  1.00 74.91           C
ATOM   3920  C   VAL A 259      -0.256 -10.208  -9.837  1.00 74.91           C
ATOM   3921  O   VAL A 259       0.047  -9.740  -8.740  1.00 74.91           O
ATOM   3922  HA  VAL A 259       1.612  -9.631 -10.719  1.00 74.91           H
ATOM   3923  CB  VAL A 259       0.069  -8.888 -11.996  1.00 74.91           C
ATOM   3924  HB  VAL A 259      -0.834  -9.287 -12.459  1.00 74.91           H
ATOM   3925  CG1 VAL A 259      -0.319  -7.629 -11.219  1.00 74.91           C
ATOM   3926 1HG1 VAL A 259      -1.079  -7.878 -10.478  1.00 74.91           H
ATOM   3927 2HG1 VAL A 259       0.561  -7.227 -10.715  1.00 74.91           H
ATOM   3928 3HG1 VAL A 259      -0.714  -6.884 -11.909  1.00 74.91           H
ATOM   3929  CG2 VAL A 259       1.064  -8.560 -13.111  1.00 74.91           C
ATOM   3930 1HG2 VAL A 259       1.991  -8.191 -12.674  1.00 74.91           H
ATOM   3931 2HG2 VAL A 259       1.269  -9.459 -13.692  1.00 74.91           H
ATOM   3932 3HG2 VAL A 259       0.640  -7.796 -13.763  1.00 74.91           H
ATOM   3933  HN  VAL A 259       0.452 -11.211 -12.715  1.00 74.91           H
ATOM   3934  N   LEU A 260      -1.333 -10.945 -10.066  1.00 76.29           N
ATOM   3935  CA  LEU A 260      -2.284 -11.231  -9.006  1.00 76.29           C
ATOM   3936  C   LEU A 260      -1.571 -11.971  -7.872  1.00 76.29           C
ATOM   3937  O   LEU A 260      -1.759 -11.648  -6.700  1.00 76.29           O
ATOM   3938  HA  LEU A 260      -2.643 -10.276  -8.623  1.00 76.29           H
ATOM   3939  CB  LEU A 260      -3.497 -11.980  -9.561  1.00 76.29           C
ATOM   3940 1HB  LEU A 260      -4.002 -11.333 -10.278  1.00 76.29           H
ATOM   3941 2HB  LEU A 260      -3.140 -12.850 -10.113  1.00 76.29           H
ATOM   3942  CG  LEU A 260      -4.524 -12.452  -8.530  1.00 76.29           C
ATOM   3943  HG  LEU A 260      -4.023 -13.117  -7.828  1.00 76.29           H
ATOM   3944  CD1 LEU A 260      -5.072 -11.273  -7.723  1.00 76.29           C
ATOM   3945 1HD1 LEU A 260      -4.253 -10.779  -7.200  1.00 76.29           H
ATOM   3946 2HD1 LEU A 260      -5.553 -10.563  -8.397  1.00 76.29           H
ATOM   3947 3HD1 LEU A 260      -5.800 -11.636  -6.998  1.00 76.29           H
ATOM   3948  CD2 LEU A 260      -5.641 -13.257  -9.198  1.00 76.29           C
ATOM   3949 1HD2 LEU A 260      -6.147 -12.635  -9.936  1.00 76.29           H
ATOM   3950 2HD2 LEU A 260      -5.214 -14.131  -9.690  1.00 76.29           H
ATOM   3951 3HD2 LEU A 260      -6.357 -13.580  -8.442  1.00 76.29           H
ATOM   3952  HN  LEU A 260      -1.559 -11.343 -10.955  1.00 76.29           H
ATOM   3953  N   THR A 261      -0.766 -12.949  -8.261  1.00 83.83           N
ATOM   3954  CA  THR A 261      -0.120 -13.816  -7.291  1.00 83.83           C
ATOM   3955  C   THR A 261       0.841 -13.012  -6.413  1.00 83.83           C
ATOM   3956  O   THR A 261       0.882 -13.200  -5.198  1.00 83.83           O
ATOM   3957  HA  THR A 261      -0.886 -14.227  -6.633  1.00 83.83           H
ATOM   3958  CB  THR A 261       0.562 -14.954  -8.054  1.00 83.83           C
ATOM   3959  HB  THR A 261       1.394 -14.579  -8.651  1.00 83.83           H
ATOM   3960  OG1 THR A 261      -0.496 -15.562  -8.789  1.00 83.83           O
ATOM   3961  HG1 THR A 261      -0.485 -15.239  -9.736  1.00 83.83           H
ATOM   3962  CG2 THR A 261       1.059 -16.065  -7.128  1.00 83.83           C
ATOM   3963 1HG2 THR A 261       0.216 -16.487  -6.581  1.00 83.83           H
ATOM   3964 2HG2 THR A 261       1.781 -15.654  -6.422  1.00 83.83           H
ATOM   3965 3HG2 THR A 261       1.535 -16.847  -7.721  1.00 83.83           H
ATOM   3966  HN  THR A 261      -0.554 -13.152  -9.217  1.00 83.83           H
ATOM   3967  N   VAL A 262       1.590 -12.133  -7.063  1.00 82.30           N
ATOM   3968  CA  VAL A 262       2.591 -11.344  -6.366  1.00 82.30           C
ATOM   3969  C   VAL A 262       1.903 -10.459  -5.325  1.00 82.30           C
ATOM   3970  O   VAL A 262       2.382 -10.331  -4.199  1.00 82.30           O
ATOM   3971  HA  VAL A 262       3.258 -12.037  -5.852  1.00 82.30           H
ATOM   3972  CB  VAL A 262       3.423 -10.546  -7.373  1.00 82.30           C
ATOM   3973  HB  VAL A 262       2.734 -10.005  -8.022  1.00 82.30           H
ATOM   3974  CG1 VAL A 262       4.305  -9.517  -6.662  1.00 82.30           C
ATOM   3975 1HG1 VAL A 262       3.676  -8.825  -6.102  1.00 82.30           H
ATOM   3976 2HG1 VAL A 262       4.981 -10.029  -5.978  1.00 82.30           H
ATOM   3977 3HG1 VAL A 262       4.885  -8.964  -7.401  1.00 82.30           H
ATOM   3978  CG2 VAL A 262       4.263 -11.477  -8.249  1.00 82.30           C
ATOM   3979 1HG2 VAL A 262       4.938 -12.057  -7.620  1.00 82.30           H
ATOM   3980 2HG2 VAL A 262       3.605 -12.153  -8.796  1.00 82.30           H
ATOM   3981 3HG2 VAL A 262       4.844 -10.884  -8.956  1.00 82.30           H
ATOM   3982  HN  VAL A 262       1.522 -11.957  -8.045  1.00 82.30           H
ATOM   3983  N   PHE A 263       0.790  -9.870  -5.738  1.00 77.69           N
ATOM   3984  CA  PHE A 263       0.046  -8.979  -4.865  1.00 77.69           C
ATOM   3985  C   PHE A 263      -0.470  -9.724  -3.632  1.00 77.69           C
ATOM   3986  O   PHE A 263      -0.259  -9.284  -2.503  1.00 77.69           O
ATOM   3987  HA  PHE A 263       0.729  -8.189  -4.550  1.00 77.69           H
ATOM   3988  CB  PHE A 263      -1.147  -8.458  -5.668  1.00 77.69           C
ATOM   3989 1HB  PHE A 263      -0.778  -7.938  -6.552  1.00 77.69           H
ATOM   3990 2HB  PHE A 263      -1.734  -9.307  -6.020  1.00 77.69           H
ATOM   3991  CG  PHE A 263      -2.061  -7.515  -4.884  1.00 77.69           C
ATOM   3992  CD1 PHE A 263      -3.126  -8.013  -4.199  1.00 77.69           C
ATOM   3993  HD1 PHE A 263      -3.327  -9.084  -4.209  1.00 77.69           H
ATOM   3994  CD2 PHE A 263      -1.810  -6.178  -4.872  1.00 77.69           C
ATOM   3995  HD2 PHE A 263      -0.957  -5.779  -5.421  1.00 77.69           H
ATOM   3996  CE1 PHE A 263      -3.974  -7.137  -3.472  1.00 77.69           C
ATOM   3997  HE1 PHE A 263      -4.827  -7.536  -2.923  1.00 77.69           H
ATOM   3998  CE2 PHE A 263      -2.659  -5.303  -4.144  1.00 77.69           C
ATOM   3999  HE2 PHE A 263      -2.457  -4.231  -4.135  1.00 77.69           H
ATOM   4000  CZ  PHE A 263      -3.723  -5.801  -3.459  1.00 77.69           C
ATOM   4001  HZ  PHE A 263      -4.374  -5.129  -2.901  1.00 77.69           H
ATOM   4002  HN  PHE A 263       0.398  -9.993  -6.650  1.00 77.69           H
ATOM   4003  N   VAL A 264      -1.137 -10.839  -3.891  1.00 83.31           N
ATOM   4004  CA  VAL A 264      -1.780 -11.591  -2.826  1.00 83.31           C
ATOM   4005  C   VAL A 264      -0.726 -12.028  -1.808  1.00 83.31           C
ATOM   4006  O   VAL A 264      -0.918 -11.870  -0.603  1.00 83.31           O
ATOM   4007  HA  VAL A 264      -2.488 -10.924  -2.334  1.00 83.31           H
ATOM   4008  CB  VAL A 264      -2.566 -12.764  -3.415  1.00 83.31           C
ATOM   4009  HB  VAL A 264      -1.894 -13.325  -4.064  1.00 83.31           H
ATOM   4010  CG1 VAL A 264      -3.051 -13.707  -2.313  1.00 83.31           C
ATOM   4011 1HG1 VAL A 264      -2.193 -14.100  -1.767  1.00 83.31           H
ATOM   4012 2HG1 VAL A 264      -3.699 -13.162  -1.627  1.00 83.31           H
ATOM   4013 3HG1 VAL A 264      -3.606 -14.532  -2.759  1.00 83.31           H
ATOM   4014  CG2 VAL A 264      -3.736 -12.268  -4.267  1.00 83.31           C
ATOM   4015 1HG2 VAL A 264      -4.408 -11.672  -3.649  1.00 83.31           H
ATOM   4016 2HG2 VAL A 264      -3.357 -11.656  -5.085  1.00 83.31           H
ATOM   4017 3HG2 VAL A 264      -4.278 -13.122  -4.673  1.00 83.31           H
ATOM   4018  HN  VAL A 264      -1.241 -11.229  -4.806  1.00 83.31           H
ATOM   4019  N   LEU A 265       0.365 -12.570  -2.329  1.00 88.33           N
ATOM   4020  CA  LEU A 265       1.381 -13.171  -1.482  1.00 88.33           C
ATOM   4021  C   LEU A 265       2.035 -12.084  -0.626  1.00 88.33           C
ATOM   4022  O   LEU A 265       2.500 -12.355   0.479  1.00 88.33           O
ATOM   4023  HA  LEU A 265       0.878 -13.876  -0.819  1.00 88.33           H
ATOM   4024  CB  LEU A 265       2.376 -13.973  -2.323  1.00 88.33           C
ATOM   4025 1HB  LEU A 265       2.734 -13.335  -3.131  1.00 88.33           H
ATOM   4026 2HB  LEU A 265       3.237 -14.213  -1.701  1.00 88.33           H
ATOM   4027  CG  LEU A 265       1.844 -15.271  -2.934  1.00 88.33           C
ATOM   4028  HG  LEU A 265       0.988 -15.027  -3.563  1.00 88.33           H
ATOM   4029  CD1 LEU A 265       2.895 -15.924  -3.834  1.00 88.33           C
ATOM   4030 1HD1 LEU A 265       3.158 -15.240  -4.641  1.00 88.33           H
ATOM   4031 2HD1 LEU A 265       3.785 -16.152  -3.247  1.00 88.33           H
ATOM   4032 3HD1 LEU A 265       2.492 -16.845  -4.255  1.00 88.33           H
ATOM   4033  CD2 LEU A 265       1.348 -16.226  -1.846  1.00 88.33           C
ATOM   4034 1HD2 LEU A 265       2.170 -16.467  -1.172  1.00 88.33           H
ATOM   4035 2HD2 LEU A 265       0.545 -15.750  -1.284  1.00 88.33           H
ATOM   4036 3HD2 LEU A 265       0.976 -17.141  -2.308  1.00 88.33           H
ATOM   4037  HN  LEU A 265       0.560 -12.602  -3.310  1.00 88.33           H
ATOM   4038  N   SER A 266       2.048 -10.876  -1.171  1.00 86.90           N
ATOM   4039  CA  SER A 266       2.727  -9.769  -0.519  1.00 86.90           C
ATOM   4040  C   SER A 266       1.809  -9.136   0.529  1.00 86.90           C
ATOM   4041  O   SER A 266       2.258  -8.775   1.616  1.00 86.90           O
ATOM   4042  HA  SER A 266       3.605 -10.209  -0.043  1.00 86.90           H
ATOM   4043  CB  SER A 266       3.173  -8.719  -1.538  1.00 86.90           C
ATOM   4044 1HB  SER A 266       3.642  -7.885  -1.017  1.00 86.90           H
ATOM   4045 2HB  SER A 266       3.928  -9.150  -2.196  1.00 86.90           H
ATOM   4046  OG  SER A 266       2.083  -8.238  -2.320  1.00 86.90           O
ATOM   4047  HG  SER A 266       2.023  -8.750  -3.176  1.00 86.90           H
ATOM   4048  HN  SER A 266       1.608 -10.649  -2.039  1.00 86.90           H
ATOM   4049  N   GLN A 267       0.540  -9.021   0.165  1.00 85.89           N
ATOM   4050  CA  GLN A 267      -0.388  -8.210   0.934  1.00 85.89           C
ATOM   4051  C   GLN A 267      -1.136  -9.076   1.949  1.00 85.89           C
ATOM   4052  O   GLN A 267      -1.466  -8.615   3.040  1.00 85.89           O
ATOM   4053  HA  GLN A 267       0.230  -7.479   1.456  1.00 85.89           H
ATOM   4054  CB  GLN A 267      -1.365  -7.475   0.014  1.00 85.89           C
ATOM   4055 1HB  GLN A 267      -1.916  -8.197  -0.589  1.00 85.89           H
ATOM   4056 2HB  GLN A 267      -2.099  -6.936   0.614  1.00 85.89           H
ATOM   4057  CG  GLN A 267      -0.627  -6.496  -0.900  1.00 85.89           C
ATOM   4058 1HG  GLN A 267       0.084  -7.039  -1.523  1.00 85.89           H
ATOM   4059 2HG  GLN A 267      -1.337  -6.015  -1.573  1.00 85.89           H
ATOM   4060  CD  GLN A 267       0.110  -5.433  -0.084  1.00 85.89           C
ATOM   4061  OE1 GLN A 267      -0.394  -4.901   0.892  1.00 85.89           O
ATOM   4062  NE2 GLN A 267       1.330  -5.153  -0.536  1.00 85.89           N
ATOM   4063 1HE2 GLN A 267       1.685  -5.626  -1.342  1.00 85.89           H
ATOM   4064 2HE2 GLN A 267       1.892  -4.470  -0.069  1.00 85.89           H
ATOM   4065  HN  GLN A 267       0.146  -9.470  -0.637  1.00 85.89           H
ATOM   4066  N   PHE A 268      -1.381 -10.317   1.553  1.00 88.42           N
ATOM   4067  CA  PHE A 268      -2.248 -11.191   2.325  1.00 88.42           C
ATOM   4068  C   PHE A 268      -1.724 -11.362   3.752  1.00 88.42           C
ATOM   4069  O   PHE A 268      -2.456 -11.146   4.716  1.00 88.42           O
ATOM   4070  HA  PHE A 268      -3.233 -10.725   2.355  1.00 88.42           H
ATOM   4071  CB  PHE A 268      -2.246 -12.553   1.627  1.00 88.42           C
ATOM   4072 1HB  PHE A 268      -2.569 -12.421   0.594  1.00 88.42           H
ATOM   4073 2HB  PHE A 268      -1.224 -12.932   1.595  1.00 88.42           H
ATOM   4074  CG  PHE A 268      -3.141 -13.597   2.297  1.00 88.42           C
ATOM   4075  CD1 PHE A 268      -2.590 -14.567   3.075  1.00 88.42           C
ATOM   4076  HD1 PHE A 268      -1.510 -14.600   3.220  1.00 88.42           H
ATOM   4077  CD2 PHE A 268      -4.488 -13.555   2.115  1.00 88.42           C
ATOM   4078  HD2 PHE A 268      -4.930 -12.778   1.491  1.00 88.42           H
ATOM   4079  CE1 PHE A 268      -3.421 -15.536   3.696  1.00 88.42           C
ATOM   4080  HE1 PHE A 268      -2.979 -16.313   4.320  1.00 88.42           H
ATOM   4081  CE2 PHE A 268      -5.319 -14.524   2.737  1.00 88.42           C
ATOM   4082  HE2 PHE A 268      -6.399 -14.491   2.591  1.00 88.42           H
ATOM   4083  CZ  PHE A 268      -4.768 -15.494   3.515  1.00 88.42           C
ATOM   4084  HZ  PHE A 268      -5.406 -16.238   3.992  1.00 88.42           H
ATOM   4085  HN  PHE A 268      -0.999 -10.725   0.724  1.00 88.42           H
ATOM   4086  N   PRO A 269      -0.452 -11.752   3.913  1.00 93.11           N
ATOM   4087  CA  PRO A 269       0.078 -12.069   5.241  1.00 93.11           C
ATOM   4088  C   PRO A 269      -0.155 -10.945   6.238  1.00 93.11           C
ATOM   4089  O   PRO A 269      -0.559 -11.192   7.373  1.00 93.11           O
ATOM   4090  HA  PRO A 269      -0.444 -12.931   5.657  1.00 93.11           H
ATOM   4091  CB  PRO A 269       1.569 -12.305   4.990  1.00 93.11           C
ATOM   4092 1HB  PRO A 269       2.148 -11.391   5.121  1.00 93.11           H
ATOM   4093 2HB  PRO A 269       1.980 -13.044   5.678  1.00 93.11           H
ATOM   4094  CG  PRO A 269       1.610 -12.796   3.548  1.00 93.11           C
ATOM   4095 1HG  PRO A 269       2.600 -12.674   3.107  1.00 93.11           H
ATOM   4096 2HG  PRO A 269       1.370 -13.857   3.474  1.00 93.11           H
ATOM   4097  CD  PRO A 269       0.569 -11.926   2.863  1.00 93.11           C
ATOM   4098 1HD  PRO A 269       0.985 -10.969   2.547  1.00 93.11           H
ATOM   4099 2HD  PRO A 269       0.165 -12.404   1.971  1.00 93.11           H
ATOM   4100  N   TYR A 270       0.109  -9.729   5.783  1.00 91.59           N
ATOM   4101  CA  TYR A 270       0.011  -8.568   6.650  1.00 91.59           C
ATOM   4102  C   TYR A 270      -1.431  -8.350   7.113  1.00 91.59           C
ATOM   4103  O   TYR A 270      -1.675  -8.079   8.288  1.00 91.59           O
ATOM   4104  HA  TYR A 270       0.642  -8.744   7.521  1.00 91.59           H
ATOM   4105  CB  TYR A 270       0.448  -7.371   5.803  1.00 91.59           C
ATOM   4106 1HB  TYR A 270       1.515  -7.455   5.596  1.00 91.59           H
ATOM   4107 2HB  TYR A 270      -0.067  -7.411   4.843  1.00 91.59           H
ATOM   4108  CG  TYR A 270       0.176  -6.014   6.455  1.00 91.59           C
ATOM   4109  CD1 TYR A 270      -0.753  -5.157   5.902  1.00 91.59           C
ATOM   4110  HD1 TYR A 270      -1.293  -5.446   5.001  1.00 91.59           H
ATOM   4111  CD2 TYR A 270       0.859  -5.648   7.597  1.00 91.59           C
ATOM   4112  HD2 TYR A 270       1.593  -6.325   8.034  1.00 91.59           H
ATOM   4113  CE1 TYR A 270      -1.010  -3.880   6.517  1.00 91.59           C
ATOM   4114  HE1 TYR A 270      -1.741  -3.193   6.090  1.00 91.59           H
ATOM   4115  CE2 TYR A 270       0.603  -4.371   8.211  1.00 91.59           C
ATOM   4116  HE2 TYR A 270       1.135  -4.070   9.113  1.00 91.59           H
ATOM   4117  CZ  TYR A 270      -0.319  -3.550   7.641  1.00 91.59           C
ATOM   4118  OH  TYR A 270      -0.561  -2.344   8.221  1.00 91.59           O
ATOM   4119  HH  TYR A 270      -0.183  -2.328   9.146  1.00 91.59           H
ATOM   4120  HN  TYR A 270       0.386  -9.532   4.842  1.00 91.59           H
ATOM   4121  N   ASN A 271      -2.349  -8.478   6.166  1.00 89.92           N
ATOM   4122  CA  ASN A 271      -3.750  -8.210   6.442  1.00 89.92           C
ATOM   4123  C   ASN A 271      -4.300  -9.297   7.367  1.00 89.92           C
ATOM   4124  O   ASN A 271      -5.250  -9.060   8.112  1.00 89.92           O
ATOM   4125  HA  ASN A 271      -3.768  -7.222   6.902  1.00 89.92           H
ATOM   4126  CB  ASN A 271      -4.576  -8.223   5.154  1.00 89.92           C
ATOM   4127 1HB  ASN A 271      -4.287  -9.076   4.541  1.00 89.92           H
ATOM   4128 2HB  ASN A 271      -5.632  -8.348   5.396  1.00 89.92           H
ATOM   4129  CG  ASN A 271      -4.379  -6.928   4.363  1.00 89.92           C
ATOM   4130  OD1 ASN A 271      -4.762  -5.849   4.783  1.00 89.92           O
ATOM   4131  ND2 ASN A 271      -3.762  -7.096   3.197  1.00 89.92           N
ATOM   4132 1HD2 ASN A 271      -3.473  -8.010   2.911  1.00 89.92           H
ATOM   4133 2HD2 ASN A 271      -3.586  -6.309   2.606  1.00 89.92           H
ATOM   4134  HN  ASN A 271      -2.148  -8.757   5.227  1.00 89.92           H
ATOM   4135  N   CYS A 272      -3.679 -10.465   7.291  1.00 93.11           N
ATOM   4136  CA  CYS A 272      -4.015 -11.552   8.194  1.00 93.11           C
ATOM   4137  C   CYS A 272      -3.738 -11.089   9.626  1.00 93.11           C
ATOM   4138  O   CYS A 272      -4.586 -11.236  10.505  1.00 93.11           O
ATOM   4139  HA  CYS A 272      -5.076 -11.760   8.053  1.00 93.11           H
ATOM   4140  CB  CYS A 272      -3.250 -12.831   7.850  1.00 93.11           C
ATOM   4141 1HB  CYS A 272      -2.187 -12.612   7.748  1.00 93.11           H
ATOM   4142 2HB  CYS A 272      -3.350 -13.554   8.660  1.00 93.11           H
ATOM   4143  SG  CYS A 272      -3.893 -13.545   6.293  1.00 93.11           S
ATOM   4144  HG  CYS A 272      -3.308 -12.665   5.484  1.00 93.11           H
ATOM   4145  HN  CYS A 272      -2.960 -10.673   6.628  1.00 93.11           H
ATOM   4146  N   ILE A 273      -2.548 -10.539   9.816  1.00 93.55           N
ATOM   4147  CA  ILE A 273      -2.128 -10.101  11.137  1.00 93.55           C
ATOM   4148  C   ILE A 273      -2.995  -8.920  11.577  1.00 93.55           C
ATOM   4149  O   ILE A 273      -3.369  -8.821  12.745  1.00 93.55           O
ATOM   4150  HA  ILE A 273      -2.297 -10.929  11.825  1.00 93.55           H
ATOM   4151  CB  ILE A 273      -0.628  -9.800  11.150  1.00 93.55           C
ATOM   4152  HB  ILE A 273      -0.422  -9.056  10.381  1.00 93.55           H
ATOM   4153  CG1 ILE A 273       0.184 -11.049  10.800  1.00 93.55           C
ATOM   4154 1HG1 ILE A 273      -0.104 -11.410   9.813  1.00 93.55           H
ATOM   4155 2HG1 ILE A 273       1.243 -10.796  10.751  1.00 93.55           H
ATOM   4156  CG2 ILE A 273      -0.201  -9.196  12.489  1.00 93.55           C
ATOM   4157 1HG2 ILE A 273      -0.745  -8.266  12.658  1.00 93.55           H
ATOM   4158 2HG2 ILE A 273      -0.424  -9.898  13.292  1.00 93.55           H
ATOM   4159 3HG2 ILE A 273       0.869  -8.992  12.471  1.00 93.55           H
ATOM   4160  CD1 ILE A 273      -0.034 -12.153  11.837  1.00 93.55           C
ATOM   4161 1HD1 ILE A 273       0.278 -11.797  12.818  1.00 93.55           H
ATOM   4162 2HD1 ILE A 273      -1.090 -12.420  11.866  1.00 93.55           H
ATOM   4163 3HD1 ILE A 273       0.555 -13.029  11.564  1.00 93.55           H
ATOM   4164  HN  ILE A 273      -1.877 -10.391   9.089  1.00 93.55           H
ATOM   4165  N   LEU A 274      -3.290  -8.054  10.619  1.00 91.95           N
ATOM   4166  CA  LEU A 274      -4.089  -6.872  10.898  1.00 91.95           C
ATOM   4167  C   LEU A 274      -5.474  -7.302  11.387  1.00 91.95           C
ATOM   4168  O   LEU A 274      -6.073  -6.635  12.230  1.00 91.95           O
ATOM   4169  HA  LEU A 274      -3.594  -6.325  11.701  1.00 91.95           H
ATOM   4170  CB  LEU A 274      -4.126  -5.950   9.678  1.00 91.95           C
ATOM   4171 1HB  LEU A 274      -3.120  -5.887   9.264  1.00 91.95           H
ATOM   4172 2HB  LEU A 274      -4.755  -6.412   8.917  1.00 91.95           H
ATOM   4173  CG  LEU A 274      -4.635  -4.529   9.927  1.00 91.95           C
ATOM   4174  HG  LEU A 274      -5.552  -4.592  10.512  1.00 91.95           H
ATOM   4175  CD1 LEU A 274      -3.629  -3.722  10.750  1.00 91.95           C
ATOM   4176 1HD1 LEU A 274      -3.472  -4.210  11.712  1.00 91.95           H
ATOM   4177 2HD1 LEU A 274      -2.682  -3.666  10.212  1.00 91.95           H
ATOM   4178 3HD1 LEU A 274      -4.015  -2.716  10.912  1.00 91.95           H
ATOM   4179  CD2 LEU A 274      -4.986  -3.834   8.610  1.00 91.95           C
ATOM   4180 1HD2 LEU A 274      -4.099  -3.782   7.978  1.00 91.95           H
ATOM   4181 2HD2 LEU A 274      -5.764  -4.399   8.097  1.00 91.95           H
ATOM   4182 3HD2 LEU A 274      -5.345  -2.825   8.815  1.00 91.95           H
ATOM   4183  HN  LEU A 274      -2.994  -8.149   9.669  1.00 91.95           H
ATOM   4184  N   LEU A 275      -5.942  -8.412  10.837  1.00 93.88           N
ATOM   4185  CA  LEU A 275      -7.225  -8.963  11.239  1.00 93.88           C
ATOM   4186  C   LEU A 275      -7.155  -9.390  12.706  1.00 93.88           C
ATOM   4187  O   LEU A 275      -8.060  -9.096  13.486  1.00 93.88           O
ATOM   4188  HA  LEU A 275      -7.965  -8.169  11.145  1.00 93.88           H
ATOM   4189  CB  LEU A 275      -7.646 -10.088  10.291  1.00 93.88           C
ATOM   4190 1HB  LEU A 275      -7.747  -9.673   9.288  1.00 93.88           H
ATOM   4191 2HB  LEU A 275      -6.842 -10.823  10.252  1.00 93.88           H
ATOM   4192  CG  LEU A 275      -8.945 -10.814  10.646  1.00 93.88           C
ATOM   4193  HG  LEU A 275      -8.870 -11.165  11.675  1.00 93.88           H
ATOM   4194  CD1 LEU A 275     -10.141  -9.861  10.580  1.00 93.88           C
ATOM   4195 1HD1 LEU A 275      -9.993  -9.043  11.285  1.00 93.88           H
ATOM   4196 2HD1 LEU A 275     -10.229  -9.459   9.571  1.00 93.88           H
ATOM   4197 3HD1 LEU A 275     -11.051 -10.403  10.837  1.00 93.88           H
ATOM   4198  CD2 LEU A 275      -9.144 -12.046   9.761  1.00 93.88           C
ATOM   4199 1HD2 LEU A 275      -9.190 -11.740   8.716  1.00 93.88           H
ATOM   4200 2HD2 LEU A 275      -8.310 -12.733   9.903  1.00 93.88           H
ATOM   4201 3HD2 LEU A 275     -10.075 -12.543  10.035  1.00 93.88           H
ATOM   4202  HN  LEU A 275      -5.462  -8.932  10.130  1.00 93.88           H
ATOM   4203  N   VAL A 276      -6.071 -10.075  13.039  1.00 94.61           N
ATOM   4204  CA  VAL A 276      -5.875 -10.552  14.398  1.00 94.61           C
ATOM   4205  C   VAL A 276      -5.893  -9.361  15.359  1.00 94.61           C
ATOM   4206  O   VAL A 276      -6.560  -9.403  16.392  1.00 94.61           O
ATOM   4207  HA  VAL A 276      -6.710 -11.210  14.639  1.00 94.61           H
ATOM   4208  CB  VAL A 276      -4.585 -11.370  14.484  1.00 94.61           C
ATOM   4209  HB  VAL A 276      -3.774 -10.759  14.089  1.00 94.61           H
ATOM   4210  CG1 VAL A 276      -4.250 -11.714  15.937  1.00 94.61           C
ATOM   4211 1HG1 VAL A 276      -4.120 -10.794  16.507  1.00 94.61           H
ATOM   4212 2HG1 VAL A 276      -5.064 -12.297  16.369  1.00 94.61           H
ATOM   4213 3HG1 VAL A 276      -3.329 -12.296  15.970  1.00 94.61           H
ATOM   4214  CG2 VAL A 276      -4.681 -12.635  13.629  1.00 94.61           C
ATOM   4215 1HG2 VAL A 276      -5.509 -13.250  13.981  1.00 94.61           H
ATOM   4216 2HG2 VAL A 276      -4.850 -12.359  12.589  1.00 94.61           H
ATOM   4217 3HG2 VAL A 276      -3.751 -13.198  13.709  1.00 94.61           H
ATOM   4218  HN  VAL A 276      -5.337 -10.305  12.401  1.00 94.61           H
ATOM   4219  N   GLN A 277      -5.153  -8.328  14.985  1.00 93.05           N
ATOM   4220  CA  GLN A 277      -5.061  -7.135  15.809  1.00 93.05           C
ATOM   4221  C   GLN A 277      -6.443  -6.502  15.982  1.00 93.05           C
ATOM   4222  O   GLN A 277      -6.748  -5.946  17.036  1.00 93.05           O
ATOM   4223  HA  GLN A 277      -4.688  -7.478  16.774  1.00 93.05           H
ATOM   4224  CB  GLN A 277      -4.069  -6.133  15.216  1.00 93.05           C
ATOM   4225 1HB  GLN A 277      -4.265  -6.009  14.151  1.00 93.05           H
ATOM   4226 2HB  GLN A 277      -4.209  -5.158  15.682  1.00 93.05           H
ATOM   4227  CG  GLN A 277      -2.627  -6.601  15.422  1.00 93.05           C
ATOM   4228 1HG  GLN A 277      -2.433  -6.734  16.487  1.00 93.05           H
ATOM   4229 2HG  GLN A 277      -2.485  -7.573  14.949  1.00 93.05           H
ATOM   4230  CD  GLN A 277      -1.634  -5.593  14.840  1.00 93.05           C
ATOM   4231  OE1 GLN A 277      -1.947  -4.819  13.950  1.00 93.05           O
ATOM   4232  NE2 GLN A 277      -0.424  -5.646  15.389  1.00 93.05           N
ATOM   4233 1HE2 GLN A 277      -0.234  -6.306  16.116  1.00 93.05           H
ATOM   4234 2HE2 GLN A 277       0.295  -5.026  15.075  1.00 93.05           H
ATOM   4235  HN  GLN A 277      -4.622  -8.298  14.137  1.00 93.05           H
ATOM   4236  N   THR A 278      -7.243  -6.608  14.931  1.00 93.45           N
ATOM   4237  CA  THR A 278      -8.583  -6.046  14.950  1.00 93.45           C
ATOM   4238  C   THR A 278      -9.459  -6.793  15.958  1.00 93.45           C
ATOM   4239  O   THR A 278     -10.178  -6.172  16.739  1.00 93.45           O
ATOM   4240  HA  THR A 278      -8.517  -5.012  15.288  1.00 93.45           H
ATOM   4241  CB  THR A 278      -9.131  -6.083  13.522  1.00 93.45           C
ATOM   4242  HB  THR A 278      -9.283  -7.110  13.190  1.00 93.45           H
ATOM   4243  OG1 THR A 278      -8.189  -5.326  12.768  1.00 93.45           O
ATOM   4244  HG1 THR A 278      -7.508  -5.935  12.361  1.00 93.45           H
ATOM   4245  CG2 THR A 278     -10.439  -5.302  13.377  1.00 93.45           C
ATOM   4246 1HG2 THR A 278     -10.271  -4.259  13.645  1.00 93.45           H
ATOM   4247 2HG2 THR A 278     -11.193  -5.730  14.038  1.00 93.45           H
ATOM   4248 3HG2 THR A 278     -10.785  -5.361  12.345  1.00 93.45           H
ATOM   4249  HN  THR A 278      -6.989  -7.066  14.079  1.00 93.45           H
ATOM   4250  N   ILE A 279      -9.371  -8.114  15.906  1.00 94.86           N
ATOM   4251  CA  ILE A 279     -10.172  -8.952  16.782  1.00 94.86           C
ATOM   4252  C   ILE A 279      -9.770  -8.694  18.236  1.00 94.86           C
ATOM   4253  O   ILE A 279     -10.626  -8.605  19.114  1.00 94.86           O
ATOM   4254  HA  ILE A 279     -11.213  -8.656  16.655  1.00 94.86           H
ATOM   4255  CB  ILE A 279     -10.063 -10.420  16.365  1.00 94.86           C
ATOM   4256  HB  ILE A 279      -9.007 -10.679  16.298  1.00 94.86           H
ATOM   4257  CG1 ILE A 279     -10.672 -10.643  14.979  1.00 94.86           C
ATOM   4258 1HG1 ILE A 279     -11.760 -10.600  15.045  1.00 94.86           H
ATOM   4259 2HG1 ILE A 279     -10.362  -9.841  14.309  1.00 94.86           H
ATOM   4260  CG2 ILE A 279     -10.687 -11.337  17.419  1.00 94.86           C
ATOM   4261 1HG2 ILE A 279     -10.168 -11.204  18.369  1.00 94.86           H
ATOM   4262 2HG2 ILE A 279     -11.740 -11.085  17.542  1.00 94.86           H
ATOM   4263 3HG2 ILE A 279     -10.596 -12.374  17.098  1.00 94.86           H
ATOM   4264  CD1 ILE A 279     -10.243 -11.993  14.402  1.00 94.86           C
ATOM   4265 1HD1 ILE A 279      -9.157 -12.022  14.315  1.00 94.86           H
ATOM   4266 2HD1 ILE A 279     -10.576 -12.793  15.063  1.00 94.86           H
ATOM   4267 3HD1 ILE A 279     -10.690 -12.126  13.417  1.00 94.86           H
ATOM   4268  HN  ILE A 279      -8.767  -8.610  15.282  1.00 94.86           H
ATOM   4269  N   ASP A 280      -8.466  -8.582  18.444  1.00 93.99           N
ATOM   4270  CA  ASP A 280      -7.935  -8.415  19.786  1.00 93.99           C
ATOM   4271  C   ASP A 280      -8.320  -7.031  20.314  1.00 93.99           C
ATOM   4272  O   ASP A 280      -8.555  -6.862  21.509  1.00 93.99           O
ATOM   4273  HA  ASP A 280      -8.375  -9.221  20.372  1.00 93.99           H
ATOM   4274  CB  ASP A 280      -6.408  -8.514  19.791  1.00 93.99           C
ATOM   4275 1HB  ASP A 280      -6.097  -9.413  19.260  1.00 93.99           H
ATOM   4276 2HB  ASP A 280      -5.983  -7.665  19.255  1.00 93.99           H
ATOM   4277  CG  ASP A 280      -5.865  -8.546  21.221  1.00 93.99           C
ATOM   4278  OD1 ASP A 280      -6.375  -9.376  22.003  1.00 93.99           O
ATOM   4279  OD2 ASP A 280      -4.951  -7.739  21.499  1.00 93.99           O
ATOM   4280  HN  ASP A 280      -7.779  -8.604  17.718  1.00 93.99           H
ATOM   4281  N   ALA A 281      -8.373  -6.077  19.396  1.00 92.12           N
ATOM   4282  CA  ALA A 281      -8.767  -4.723  19.746  1.00 92.12           C
ATOM   4283  C   ALA A 281     -10.171  -4.746  20.353  1.00 92.12           C
ATOM   4284  O   ALA A 281     -10.498  -3.918  21.203  1.00 92.12           O
ATOM   4285  HA  ALA A 281      -8.064  -4.355  20.493  1.00 92.12           H
ATOM   4286  CB  ALA A 281      -8.682  -3.829  18.507  1.00 92.12           C
ATOM   4287 1HB  ALA A 281      -7.659  -3.824  18.133  1.00 92.12           H
ATOM   4288 2HB  ALA A 281      -9.350  -4.214  17.736  1.00 92.12           H
ATOM   4289 3HB  ALA A 281      -8.978  -2.814  18.770  1.00 92.12           H
ATOM   4290  HN  ALA A 281      -8.153  -6.216  18.431  1.00 92.12           H
ATOM   4291  N   TYR A 282     -10.964  -5.703  19.894  1.00 90.56           N
ATOM   4292  CA  TYR A 282     -12.332  -5.832  20.366  1.00 90.56           C
ATOM   4293  C   TYR A 282     -12.404  -6.743  21.594  1.00 90.56           C
ATOM   4294  O   TYR A 282     -13.021  -6.390  22.598  1.00 90.56           O
ATOM   4295  HA  TYR A 282     -12.690  -4.839  20.638  1.00 90.56           H
ATOM   4296  CB  TYR A 282     -13.115  -6.478  19.221  1.00 90.56           C
ATOM   4297 1HB  TYR A 282     -12.932  -5.914  18.306  1.00 90.56           H
ATOM   4298 2HB  TYR A 282     -12.733  -7.485  19.056  1.00 90.56           H
ATOM   4299  CG  TYR A 282     -14.624  -6.553  19.463  1.00 90.56           C
ATOM   4300  CD1 TYR A 282     -15.202  -7.744  19.851  1.00 90.56           C
ATOM   4301  HD1 TYR A 282     -14.584  -8.632  19.985  1.00 90.56           H
ATOM   4302  CD2 TYR A 282     -15.406  -5.429  19.293  1.00 90.56           C
ATOM   4303  HD2 TYR A 282     -14.950  -4.488  18.986  1.00 90.56           H
ATOM   4304  CE1 TYR A 282     -16.622  -7.815  20.078  1.00 90.56           C
ATOM   4305  HE1 TYR A 282     -17.092  -8.749  20.385  1.00 90.56           H
ATOM   4306  CE2 TYR A 282     -16.827  -5.499  19.521  1.00 90.56           C
ATOM   4307  HE2 TYR A 282     -17.456  -4.619  19.390  1.00 90.56           H
ATOM   4308  CZ  TYR A 282     -17.364  -6.689  19.902  1.00 90.56           C
ATOM   4309  OH  TYR A 282     -18.706  -6.755  20.117  1.00 90.56           O
ATOM   4310  HH  TYR A 282     -19.120  -5.857  19.974  1.00 90.56           H
ATOM   4311  HN  TYR A 282     -10.687  -6.380  19.213  1.00 90.56           H
ATOM   4312  N   ALA A 283     -11.766  -7.897  21.473  1.00 92.50           N
ATOM   4313  CA  ALA A 283     -11.999  -8.984  22.409  1.00 92.50           C
ATOM   4314  C   ALA A 283     -10.944  -8.932  23.516  1.00 92.50           C
ATOM   4315  O   ALA A 283     -11.136  -9.505  24.588  1.00 92.50           O
ATOM   4316  HA  ALA A 283     -12.984  -8.835  22.851  1.00 92.50           H
ATOM   4317  CB  ALA A 283     -11.991 -10.316  21.658  1.00 92.50           C
ATOM   4318 1HB  ALA A 283     -12.778 -10.312  20.903  1.00 92.50           H
ATOM   4319 2HB  ALA A 283     -11.024 -10.455  21.174  1.00 92.50           H
ATOM   4320 3HB  ALA A 283     -12.167 -11.131  22.361  1.00 92.50           H
ATOM   4321  HN  ALA A 283     -11.100  -8.096  20.753  1.00 92.50           H
ATOM   4322  N   MET A 284      -9.853  -8.242  23.219  1.00 90.37           N
ATOM   4323  CA  MET A 284      -8.751  -8.141  24.160  1.00 90.37           C
ATOM   4324  C   MET A 284      -8.386  -9.515  24.727  1.00 90.37           C
ATOM   4325  O   MET A 284      -8.240  -9.672  25.938  1.00 90.37           O
ATOM   4326  HA  MET A 284      -7.913  -7.742  23.589  1.00 90.37           H
ATOM   4327  CB  MET A 284      -9.142  -7.204  25.305  1.00 90.37           C
ATOM   4328 1HB  MET A 284     -10.073  -7.545  25.758  1.00 90.37           H
ATOM   4329 2HB  MET A 284      -8.379  -7.237  26.083  1.00 90.37           H
ATOM   4330  CG  MET A 284      -9.307  -5.768  24.806  1.00 90.37           C
ATOM   4331 1HG  MET A 284      -8.341  -5.367  24.499  1.00 90.37           H
ATOM   4332 2HG  MET A 284      -9.952  -5.751  23.927  1.00 90.37           H
ATOM   4333  SD  MET A 284     -10.008  -4.750  26.094  1.00 90.37           S
ATOM   4334  CE  MET A 284     -11.680  -4.594  25.491  1.00 90.37           C
ATOM   4335 1HE  MET A 284     -11.670  -4.121  24.510  1.00 90.37           H
ATOM   4336 2HE  MET A 284     -12.132  -5.583  25.413  1.00 90.37           H
ATOM   4337 3HE  MET A 284     -12.261  -3.983  26.183  1.00 90.37           H
ATOM   4338  HN  MET A 284      -9.716  -7.758  22.355  1.00 90.37           H
ATOM   4339  N   PHE A 285      -8.251 -10.475  23.823  1.00 91.12           N
ATOM   4340  CA  PHE A 285      -8.081 -11.861  24.224  1.00 91.12           C
ATOM   4341  C   PHE A 285      -6.601 -12.198  24.419  1.00 91.12           C
ATOM   4342  O   PHE A 285      -6.267 -13.195  25.058  1.00 91.12           O
ATOM   4343  HA  PHE A 285      -8.609 -11.992  25.169  1.00 91.12           H
ATOM   4344  CB  PHE A 285      -8.644 -12.725  23.094  1.00 91.12           C
ATOM   4345 1HB  PHE A 285      -8.765 -13.746  23.457  1.00 91.12           H
ATOM   4346 2HB  PHE A 285      -9.637 -12.361  22.831  1.00 91.12           H
ATOM   4347  CG  PHE A 285      -7.775 -12.747  21.835  1.00 91.12           C
ATOM   4348  CD1 PHE A 285      -7.985 -11.836  20.848  1.00 91.12           C
ATOM   4349  HD1 PHE A 285      -8.772 -11.089  20.954  1.00 91.12           H
ATOM   4350  CD2 PHE A 285      -6.792 -13.678  21.703  1.00 91.12           C
ATOM   4351  HD2 PHE A 285      -6.624 -14.409  22.494  1.00 91.12           H
ATOM   4352  CE1 PHE A 285      -7.178 -11.856  19.680  1.00 91.12           C
ATOM   4353  HE1 PHE A 285      -7.346 -11.125  18.889  1.00 91.12           H
ATOM   4354  CE2 PHE A 285      -5.986 -13.699  20.535  1.00 91.12           C
ATOM   4355  HE2 PHE A 285      -5.199 -14.445  20.429  1.00 91.12           H
ATOM   4356  CZ  PHE A 285      -6.196 -12.787  19.548  1.00 91.12           C
ATOM   4357  HZ  PHE A 285      -5.576 -12.802  18.651  1.00 91.12           H
ATOM   4358  HN  PHE A 285      -8.256 -10.318  22.836  1.00 91.12           H
ATOM   4359  N   ILE A 286      -5.755 -11.348  23.857  1.00 91.86           N
ATOM   4360  CA  ILE A 286      -4.318 -11.528  23.986  1.00 91.86           C
ATOM   4361  C   ILE A 286      -3.846 -10.898  25.298  1.00 91.86           C
ATOM   4362  O   ILE A 286      -3.469  -9.728  25.328  1.00 91.86           O
ATOM   4363  HA  ILE A 286      -4.125 -12.599  24.028  1.00 91.86           H
ATOM   4364  CB  ILE A 286      -3.598 -10.986  22.749  1.00 91.86           C
ATOM   4365  HB  ILE A 286      -3.783  -9.914  22.688  1.00 91.86           H
ATOM   4366  CG1 ILE A 286      -4.156 -11.615  21.471  1.00 91.86           C
ATOM   4367 1HG1 ILE A 286      -3.879 -12.668  21.428  1.00 91.86           H
ATOM   4368 2HG1 ILE A 286      -5.245 -11.572  21.485  1.00 91.86           H
ATOM   4369  CG2 ILE A 286      -2.085 -11.177  22.869  1.00 91.86           C
ATOM   4370 1HG2 ILE A 286      -1.720 -10.645  23.747  1.00 91.86           H
ATOM   4371 2HG2 ILE A 286      -1.859 -12.239  22.968  1.00 91.86           H
ATOM   4372 3HG2 ILE A 286      -1.597 -10.784  21.977  1.00 91.86           H
ATOM   4373  CD1 ILE A 286      -3.628 -10.892  20.229  1.00 91.86           C
ATOM   4374 1HD1 ILE A 286      -3.928  -9.845  20.263  1.00 91.86           H
ATOM   4375 2HD1 ILE A 286      -2.540 -10.958  20.206  1.00 91.86           H
ATOM   4376 3HD1 ILE A 286      -4.040 -11.359  19.335  1.00 91.86           H
ATOM   4377  HN  ILE A 286      -6.035 -10.551  23.323  1.00 91.86           H
ATOM   4378  N   SER A 287      -3.881 -11.703  26.350  1.00 89.36           N
ATOM   4379  CA  SER A 287      -3.431 -11.249  27.654  1.00 89.36           C
ATOM   4380  C   SER A 287      -1.978 -11.670  27.882  1.00 89.36           C
ATOM   4381  O   SER A 287      -1.304 -11.136  28.762  1.00 89.36           O
ATOM   4382  HA  SER A 287      -3.515 -10.163  27.627  1.00 89.36           H
ATOM   4383  CB  SER A 287      -4.324 -11.800  28.768  1.00 89.36           C
ATOM   4384 1HB  SER A 287      -3.929 -11.492  29.736  1.00 89.36           H
ATOM   4385 2HB  SER A 287      -5.322 -11.370  28.679  1.00 89.36           H
ATOM   4386  OG  SER A 287      -4.416 -13.222  28.724  1.00 89.36           O
ATOM   4387  HG  SER A 287      -5.044 -13.546  29.432  1.00 89.36           H
ATOM   4388  HN  SER A 287      -4.209 -12.647  26.320  1.00 89.36           H
ATOM   4389  N   ASN A 288      -1.538 -12.625  27.075  1.00 92.56           N
ATOM   4390  CA  ASN A 288      -0.222 -13.212  27.258  1.00 92.56           C
ATOM   4391  C   ASN A 288       0.820 -12.354  26.538  1.00 92.56           C
ATOM   4392  O   ASN A 288       0.721 -12.134  25.332  1.00 92.56           O
ATOM   4393  HA  ASN A 288      -0.068 -13.238  28.337  1.00 92.56           H
ATOM   4394  CB  ASN A 288      -0.162 -14.623  26.669  1.00 92.56           C
ATOM   4395 1HB  ASN A 288      -1.004 -15.210  27.035  1.00 92.56           H
ATOM   4396 2HB  ASN A 288      -0.256 -14.572  25.584  1.00 92.56           H
ATOM   4397  CG  ASN A 288       1.150 -15.317  27.040  1.00 92.56           C
ATOM   4398  OD1 ASN A 288       2.214 -14.720  27.060  1.00 92.56           O
ATOM   4399  ND2 ASN A 288       1.015 -16.607  27.333  1.00 92.56           N
ATOM   4400 1HD2 ASN A 288       0.113 -17.037  27.298  1.00 92.56           H
ATOM   4401 2HD2 ASN A 288       1.817 -17.148  27.588  1.00 92.56           H
ATOM   4402  HN  ASN A 288      -2.064 -12.995  26.309  1.00 92.56           H
ATOM   4403  N   CYS A 289       1.794 -11.893  27.308  1.00 92.00           N
ATOM   4404  CA  CYS A 289       2.786 -10.968  26.786  1.00 92.00           C
ATOM   4405  C   CYS A 289       3.600 -11.691  25.712  1.00 92.00           C
ATOM   4406  O   CYS A 289       4.007 -11.085  24.723  1.00 92.00           O
ATOM   4407  HA  CYS A 289       2.237 -10.130  26.357  1.00 92.00           H
ATOM   4408  CB  CYS A 289       3.676 -10.407  27.897  1.00 92.00           C
ATOM   4409 1HB  CYS A 289       3.063  -9.918  28.654  1.00 92.00           H
ATOM   4410 2HB  CYS A 289       4.207 -11.220  28.393  1.00 92.00           H
ATOM   4411  SG  CYS A 289       4.874  -9.214  27.197  1.00 92.00           S
ATOM   4412  HN  CYS A 289       1.912 -12.141  28.269  1.00 92.00           H
ATOM   4413  N   ALA A 290       3.814 -12.978  25.944  1.00 93.79           N
ATOM   4414  CA  ALA A 290       4.624 -13.777  25.040  1.00 93.79           C
ATOM   4415  C   ALA A 290       3.954 -13.824  23.666  1.00 93.79           C
ATOM   4416  O   ALA A 290       4.615 -13.658  22.642  1.00 93.79           O
ATOM   4417  HA  ALA A 290       5.594 -13.289  24.945  1.00 93.79           H
ATOM   4418  CB  ALA A 290       4.831 -15.171  25.636  1.00 93.79           C
ATOM   4419 1HB  ALA A 290       5.337 -15.084  26.597  1.00 93.79           H
ATOM   4420 2HB  ALA A 290       3.863 -15.653  25.777  1.00 93.79           H
ATOM   4421 3HB  ALA A 290       5.439 -15.770  24.958  1.00 93.79           H
ATOM   4422  HN  ALA A 290       3.444 -13.474  26.730  1.00 93.79           H
ATOM   4423  N   VAL A 291       2.648 -14.050  23.687  1.00 93.94           N
ATOM   4424  CA  VAL A 291       1.882 -14.127  22.455  1.00 93.94           C
ATOM   4425  C   VAL A 291       1.881 -12.758  21.773  1.00 93.94           C
ATOM   4426  O   VAL A 291       2.067 -12.664  20.561  1.00 93.94           O
ATOM   4427  HA  VAL A 291       2.380 -14.844  21.803  1.00 93.94           H
ATOM   4428  CB  VAL A 291       0.474 -14.651  22.747  1.00 93.94           C
ATOM   4429  HB  VAL A 291       0.005 -13.972  23.459  1.00 93.94           H
ATOM   4430  CG1 VAL A 291      -0.380 -14.663  21.478  1.00 93.94           C
ATOM   4431 1HG1 VAL A 291      -0.459 -13.650  21.083  1.00 93.94           H
ATOM   4432 2HG1 VAL A 291       0.085 -15.309  20.733  1.00 93.94           H
ATOM   4433 3HG1 VAL A 291      -1.376 -15.040  21.713  1.00 93.94           H
ATOM   4434  CG2 VAL A 291       0.527 -16.040  23.386  1.00 93.94           C
ATOM   4435 1HG2 VAL A 291       1.024 -16.733  22.707  1.00 93.94           H
ATOM   4436 2HG2 VAL A 291       1.082 -15.988  24.323  1.00 93.94           H
ATOM   4437 3HG2 VAL A 291      -0.487 -16.388  23.583  1.00 93.94           H
ATOM   4438  HN  VAL A 291       2.117 -14.178  24.524  1.00 93.94           H
ATOM   4439  N   SER A 292       1.669 -11.730  22.581  1.00 93.06           N
ATOM   4440  CA  SER A 292       1.597 -10.374  22.064  1.00 93.06           C
ATOM   4441  C   SER A 292       2.918 -10.000  21.389  1.00 93.06           C
ATOM   4442  O   SER A 292       2.923  -9.388  20.322  1.00 93.06           O
ATOM   4443  HA  SER A 292       0.786 -10.385  21.336  1.00 93.06           H
ATOM   4444  CB  SER A 292       1.269  -9.377  23.177  1.00 93.06           C
ATOM   4445 1HB  SER A 292       0.400  -9.728  23.734  1.00 93.06           H
ATOM   4446 2HB  SER A 292       2.101  -9.330  23.880  1.00 93.06           H
ATOM   4447  OG  SER A 292       1.007  -8.072  22.666  1.00 93.06           O
ATOM   4448  HG  SER A 292       0.120  -8.057  22.205  1.00 93.06           H
ATOM   4449  HN  SER A 292       1.548 -11.812  23.571  1.00 93.06           H
ATOM   4450  N   THR A 293       4.007 -10.383  22.040  1.00 93.21           N
ATOM   4451  CA  THR A 293       5.332 -10.071  21.531  1.00 93.21           C
ATOM   4452  C   THR A 293       5.528 -10.684  20.143  1.00 93.21           C
ATOM   4453  O   THR A 293       6.010 -10.018  19.228  1.00 93.21           O
ATOM   4454  HA  THR A 293       5.410  -8.990  21.417  1.00 93.21           H
ATOM   4455  CB  THR A 293       6.359 -10.551  22.558  1.00 93.21           C
ATOM   4456  HB  THR A 293       6.233 -11.614  22.766  1.00 93.21           H
ATOM   4457  OG1 THR A 293       6.171  -9.680  23.670  1.00 93.21           O
ATOM   4458  HG1 THR A 293       5.564 -10.107  24.340  1.00 93.21           H
ATOM   4459  CG2 THR A 293       7.799 -10.285  22.115  1.00 93.21           C
ATOM   4460 1HG2 THR A 293       7.943  -9.214  21.973  1.00 93.21           H
ATOM   4461 2HG2 THR A 293       7.993 -10.806  21.178  1.00 93.21           H
ATOM   4462 3HG2 THR A 293       8.487 -10.645  22.880  1.00 93.21           H
ATOM   4463  HN  THR A 293       3.995 -10.897  22.898  1.00 93.21           H
ATOM   4464  N   ASN A 294       5.145 -11.947  20.030  1.00 94.61           N
ATOM   4465  CA  ASN A 294       5.336 -12.679  18.789  1.00 94.61           C
ATOM   4466  C   ASN A 294       4.462 -12.058  17.697  1.00 94.61           C
ATOM   4467  O   ASN A 294       4.879 -11.962  16.543  1.00 94.61           O
ATOM   4468  HA  ASN A 294       6.400 -12.597  18.568  1.00 94.61           H
ATOM   4469  CB  ASN A 294       4.926 -14.145  18.945  1.00 94.61           C
ATOM   4470 1HB  ASN A 294       3.959 -14.205  19.444  1.00 94.61           H
ATOM   4471 2HB  ASN A 294       4.806 -14.599  17.962  1.00 94.61           H
ATOM   4472  CG  ASN A 294       5.970 -14.923  19.748  1.00 94.61           C
ATOM   4473  OD1 ASN A 294       7.099 -14.495  19.927  1.00 94.61           O
ATOM   4474  ND2 ASN A 294       5.532 -16.086  20.221  1.00 94.61           N
ATOM   4475 1HD2 ASN A 294       4.594 -16.379  20.038  1.00 94.61           H
ATOM   4476 2HD2 ASN A 294       6.142 -16.669  20.759  1.00 94.61           H
ATOM   4477  HN  ASN A 294       4.713 -12.469  20.765  1.00 94.61           H
ATOM   4478  N   ILE A 295       3.267 -11.652  18.099  1.00 93.59           N
ATOM   4479  CA  ILE A 295       2.312 -11.088  17.159  1.00 93.59           C
ATOM   4480  C   ILE A 295       2.870  -9.780  16.596  1.00 93.59           C
ATOM   4481  O   ILE A 295       2.734  -9.505  15.405  1.00 93.59           O
ATOM   4482  HA  ILE A 295       2.202 -11.798  16.340  1.00 93.59           H
ATOM   4483  CB  ILE A 295       0.939 -10.939  17.816  1.00 93.59           C
ATOM   4484  HB  ILE A 295       1.082 -10.549  18.824  1.00 93.59           H
ATOM   4485  CG1 ILE A 295       0.244 -12.295  17.951  1.00 93.59           C
ATOM   4486 1HG1 ILE A 295      -0.036 -12.664  16.965  1.00 93.59           H
ATOM   4487 2HG1 ILE A 295       0.937 -13.021  18.378  1.00 93.59           H
ATOM   4488  CG2 ILE A 295       0.076  -9.926  17.059  1.00 93.59           C
ATOM   4489 1HG2 ILE A 295       0.571  -8.955  17.059  1.00 93.59           H
ATOM   4490 2HG2 ILE A 295      -0.062 -10.264  16.032  1.00 93.59           H
ATOM   4491 3HG2 ILE A 295      -0.894  -9.839  17.547  1.00 93.59           H
ATOM   4492  CD1 ILE A 295      -1.000 -12.189  18.835  1.00 93.59           C
ATOM   4493 1HD1 ILE A 295      -0.712 -11.843  19.828  1.00 93.59           H
ATOM   4494 2HD1 ILE A 295      -1.700 -11.480  18.393  1.00 93.59           H
ATOM   4495 3HD1 ILE A 295      -1.474 -13.167  18.915  1.00 93.59           H
ATOM   4496  HN  ILE A 295       2.948 -11.704  19.045  1.00 93.59           H
ATOM   4497  N   ASP A 296       3.487  -9.008  17.478  1.00 93.61           N
ATOM   4498  CA  ASP A 296       4.034  -7.718  17.092  1.00 93.61           C
ATOM   4499  C   ASP A 296       5.189  -7.932  16.112  1.00 93.61           C
ATOM   4500  O   ASP A 296       5.327  -7.193  15.138  1.00 93.61           O
ATOM   4501  HA  ASP A 296       3.201  -7.178  16.642  1.00 93.61           H
ATOM   4502  CB  ASP A 296       4.577  -6.964  18.307  1.00 93.61           C
ATOM   4503 1HB  ASP A 296       5.275  -7.599  18.852  1.00 93.61           H
ATOM   4504 2HB  ASP A 296       5.135  -6.088  17.976  1.00 93.61           H
ATOM   4505  CG  ASP A 296       3.441  -6.531  19.236  1.00 93.61           C
ATOM   4506  OD1 ASP A 296       2.285  -6.535  18.759  1.00 93.61           O
ATOM   4507  OD2 ASP A 296       3.754  -6.205  20.401  1.00 93.61           O
ATOM   4508  HN  ASP A 296       3.616  -9.251  18.440  1.00 93.61           H
ATOM   4509  N   ILE A 297       5.991  -8.945  16.405  1.00 94.54           N
ATOM   4510  CA  ILE A 297       7.100  -9.298  15.534  1.00 94.54           C
ATOM   4511  C   ILE A 297       6.555  -9.719  14.167  1.00 94.54           C
ATOM   4512  O   ILE A 297       7.076  -9.305  13.133  1.00 94.54           O
ATOM   4513  HA  ILE A 297       7.709  -8.403  15.402  1.00 94.54           H
ATOM   4514  CB  ILE A 297       7.985 -10.355  16.195  1.00 94.54           C
ATOM   4515  HB  ILE A 297       7.342 -11.145  16.584  1.00 94.54           H
ATOM   4516  CG1 ILE A 297       8.748  -9.767  17.384  1.00 94.54           C
ATOM   4517 1HG1 ILE A 297       9.485  -9.047  17.028  1.00 94.54           H
ATOM   4518 2HG1 ILE A 297       8.058  -9.223  18.030  1.00 94.54           H
ATOM   4519  CG2 ILE A 297       8.925 -11.000  15.174  1.00 94.54           C
ATOM   4520 1HG2 ILE A 297       8.338 -11.477  14.390  1.00 94.54           H
ATOM   4521 2HG2 ILE A 297       9.564 -10.234  14.735  1.00 94.54           H
ATOM   4522 3HG2 ILE A 297       9.543 -11.748  15.671  1.00 94.54           H
ATOM   4523  CD1 ILE A 297       9.446 -10.866  18.186  1.00 94.54           C
ATOM   4524 1HD1 ILE A 297       8.703 -11.570  18.561  1.00 94.54           H
ATOM   4525 2HD1 ILE A 297      10.153 -11.392  17.544  1.00 94.54           H
ATOM   4526 3HD1 ILE A 297       9.980 -10.420  19.026  1.00 94.54           H
ATOM   4527  HN  ILE A 297       5.894  -9.519  17.218  1.00 94.54           H
ATOM   4528  N   CYS A 298       5.514 -10.537  14.208  1.00 94.63           N
ATOM   4529  CA  CYS A 298       4.893 -11.019  12.986  1.00 94.63           C
ATOM   4530  C   CYS A 298       4.425  -9.808  12.175  1.00 94.63           C
ATOM   4531  O   CYS A 298       4.567  -9.783  10.953  1.00 94.63           O
ATOM   4532  HA  CYS A 298       5.658 -11.575  12.444  1.00 94.63           H
ATOM   4533  CB  CYS A 298       3.745 -11.987  13.278  1.00 94.63           C
ATOM   4534 1HB  CYS A 298       3.106 -11.581  14.062  1.00 94.63           H
ATOM   4535 2HB  CYS A 298       3.124 -12.106  12.390  1.00 94.63           H
ATOM   4536  SG  CYS A 298       4.412 -13.611  13.795  1.00 94.63           S
ATOM   4537  HG  CYS A 298       4.766 -13.232  15.020  1.00 94.63           H
ATOM   4538  HN  CYS A 298       5.096 -10.869  15.053  1.00 94.63           H
ATOM   4539  N   PHE A 299       3.878  -8.834  12.887  1.00 93.37           N
ATOM   4540  CA  PHE A 299       3.387  -7.625  12.248  1.00 93.37           C
ATOM   4541  C   PHE A 299       4.509  -6.910  11.493  1.00 93.37           C
ATOM   4542  O   PHE A 299       4.327  -6.499  10.348  1.00 93.37           O
ATOM   4543  HA  PHE A 299       2.610  -7.924  11.545  1.00 93.37           H
ATOM   4544  CB  PHE A 299       2.873  -6.709  13.361  1.00 93.37           C
ATOM   4545 1HB  PHE A 299       2.102  -7.236  13.924  1.00 93.37           H
ATOM   4546 2HB  PHE A 299       3.689  -6.502  14.053  1.00 93.37           H
ATOM   4547  CG  PHE A 299       2.300  -5.382  12.859  1.00 93.37           C
ATOM   4548  CD1 PHE A 299       3.096  -4.281  12.789  1.00 93.37           C
ATOM   4549  HD1 PHE A 299       4.142  -4.345  13.090  1.00 93.37           H
ATOM   4550  CD2 PHE A 299       0.996  -5.303  12.483  1.00 93.37           C
ATOM   4551  HD2 PHE A 299       0.358  -6.185  12.540  1.00 93.37           H
ATOM   4552  CE1 PHE A 299       2.564  -3.050  12.323  1.00 93.37           C
ATOM   4553  HE1 PHE A 299       3.202  -2.167  12.267  1.00 93.37           H
ATOM   4554  CE2 PHE A 299       0.464  -4.071  12.018  1.00 93.37           C
ATOM   4555  HE2 PHE A 299      -0.582  -4.008  11.717  1.00 93.37           H
ATOM   4556  CZ  PHE A 299       1.260  -2.971  11.947  1.00 93.37           C
ATOM   4557  HZ  PHE A 299       0.852  -2.025  11.590  1.00 93.37           H
ATOM   4558  HN  PHE A 299       3.768  -8.862  13.881  1.00 93.37           H
ATOM   4559  N   GLN A 300       5.644  -6.783  12.164  1.00 93.53           N
ATOM   4560  CA  GLN A 300       6.769  -6.056  11.601  1.00 93.53           C
ATOM   4561  C   GLN A 300       7.263  -6.746  10.328  1.00 93.53           C
ATOM   4562  O   GLN A 300       7.575  -6.084   9.340  1.00 93.53           O
ATOM   4563  HA  GLN A 300       6.383  -5.066  11.359  1.00 93.53           H
ATOM   4564  CB  GLN A 300       7.899  -5.917  12.624  1.00 93.53           C
ATOM   4565 1HB  GLN A 300       8.112  -6.889  13.070  1.00 93.53           H
ATOM   4566 2HB  GLN A 300       8.810  -5.590  12.122  1.00 93.53           H
ATOM   4567  CG  GLN A 300       7.527  -4.917  13.720  1.00 93.53           C
ATOM   4568 1HG  GLN A 300       7.316  -3.945  13.274  1.00 93.53           H
ATOM   4569 2HG  GLN A 300       6.614  -5.243  14.220  1.00 93.53           H
ATOM   4570  CD  GLN A 300       8.655  -4.781  14.744  1.00 93.53           C
ATOM   4571  OE1 GLN A 300       9.689  -5.422  14.655  1.00 93.53           O
ATOM   4572  NE2 GLN A 300       8.399  -3.913  15.718  1.00 93.53           N
ATOM   4573 1HE2 GLN A 300       7.530  -3.419  15.733  1.00 93.53           H
ATOM   4574 2HE2 GLN A 300       9.077  -3.754  16.437  1.00 93.53           H
ATOM   4575  HN  GLN A 300       5.801  -7.165  13.075  1.00 93.53           H
ATOM   4576  N   VAL A 301       7.319  -8.068  10.394  1.00 95.13           N
ATOM   4577  CA  VAL A 301       7.831  -8.852   9.282  1.00 95.13           C
ATOM   4578  C   VAL A 301       6.903  -8.685   8.077  1.00 95.13           C
ATOM   4579  O   VAL A 301       7.350  -8.323   6.990  1.00 95.13           O
ATOM   4580  HA  VAL A 301       8.813  -8.456   9.025  1.00 95.13           H
ATOM   4581  CB  VAL A 301       8.004 -10.311   9.706  1.00 95.13           C
ATOM   4582  HB  VAL A 301       7.051 -10.660  10.105  1.00 95.13           H
ATOM   4583  CG1 VAL A 301       8.361 -11.192   8.507  1.00 95.13           C
ATOM   4584 1HG1 VAL A 301       7.564 -11.136   7.765  1.00 95.13           H
ATOM   4585 2HG1 VAL A 301       9.294 -10.843   8.065  1.00 95.13           H
ATOM   4586 3HG1 VAL A 301       8.478 -12.224   8.836  1.00 95.13           H
ATOM   4587  CG2 VAL A 301       9.053 -10.440  10.812  1.00 95.13           C
ATOM   4588 1HG2 VAL A 301      10.010 -10.066  10.450  1.00 95.13           H
ATOM   4589 2HG2 VAL A 301       8.739  -9.859  11.680  1.00 95.13           H
ATOM   4590 3HG2 VAL A 301       9.156 -11.488  11.095  1.00 95.13           H
ATOM   4591  HN  VAL A 301       7.024  -8.602  11.186  1.00 95.13           H
ATOM   4592  N   THR A 302       5.627  -8.958   8.310  1.00 94.23           N
ATOM   4593  CA  THR A 302       4.658  -8.990   7.228  1.00 94.23           C
ATOM   4594  C   THR A 302       4.481  -7.593   6.630  1.00 94.23           C
ATOM   4595  O   THR A 302       4.245  -7.452   5.431  1.00 94.23           O
ATOM   4596  HA  THR A 302       5.048  -9.629   6.436  1.00 94.23           H
ATOM   4597  CB  THR A 302       3.360  -9.587   7.774  1.00 94.23           C
ATOM   4598  HB  THR A 302       2.593  -9.624   6.999  1.00 94.23           H
ATOM   4599  OG1 THR A 302       3.052  -8.775   8.904  1.00 94.23           O
ATOM   4600  HG1 THR A 302       3.395  -9.206   9.738  1.00 94.23           H
ATOM   4601  CG2 THR A 302       3.559 -10.985   8.362  1.00 94.23           C
ATOM   4602 1HG2 THR A 302       4.276 -10.935   9.182  1.00 94.23           H
ATOM   4603 2HG2 THR A 302       3.938 -11.654   7.589  1.00 94.23           H
ATOM   4604 3HG2 THR A 302       2.607 -11.362   8.735  1.00 94.23           H
ATOM   4605  HN  THR A 302       5.255  -9.155   9.217  1.00 94.23           H
ATOM   4606  N   GLN A 303       4.601  -6.595   7.493  1.00 92.58           N
ATOM   4607  CA  GLN A 303       4.491  -5.212   7.059  1.00 92.58           C
ATOM   4608  C   GLN A 303       5.596  -4.882   6.054  1.00 92.58           C
ATOM   4609  O   GLN A 303       5.344  -4.233   5.040  1.00 92.58           O
ATOM   4610  HA  GLN A 303       3.517  -5.137   6.576  1.00 92.58           H
ATOM   4611  CB  GLN A 303       4.533  -4.258   8.254  1.00 92.58           C
ATOM   4612 1HB  GLN A 303       3.710  -4.482   8.932  1.00 92.58           H
ATOM   4613 2HB  GLN A 303       5.456  -4.408   8.812  1.00 92.58           H
ATOM   4614  CG  GLN A 303       4.440  -2.801   7.795  1.00 92.58           C
ATOM   4615 1HG  GLN A 303       5.386  -2.496   7.348  1.00 92.58           H
ATOM   4616 2HG  GLN A 303       3.677  -2.707   7.022  1.00 92.58           H
ATOM   4617  CD  GLN A 303       4.102  -1.877   8.967  1.00 92.58           C
ATOM   4618  OE1 GLN A 303       4.966  -1.399   9.683  1.00 92.58           O
ATOM   4619  NE2 GLN A 303       2.800  -1.654   9.122  1.00 92.58           N
ATOM   4620 1HE2 GLN A 303       2.142  -2.077   8.498  1.00 92.58           H
ATOM   4621 2HE2 GLN A 303       2.478  -1.062   9.861  1.00 92.58           H
ATOM   4622  HN  GLN A 303       4.770  -6.718   8.471  1.00 92.58           H
ATOM   4623  N   THR A 304       6.797  -5.343   6.371  1.00 93.96           N
ATOM   4624  CA  THR A 304       7.949  -5.074   5.526  1.00 93.96           C
ATOM   4625  C   THR A 304       7.756  -5.706   4.146  1.00 93.96           C
ATOM   4626  O   THR A 304       8.090  -5.098   3.130  1.00 93.96           O
ATOM   4627  HA  THR A 304       8.022  -3.997   5.378  1.00 93.96           H
ATOM   4628  CB  THR A 304       9.197  -5.576   6.255  1.00 93.96           C
ATOM   4629  HB  THR A 304       9.171  -6.659   6.371  1.00 93.96           H
ATOM   4630  OG1 THR A 304       9.215  -4.828   7.468  1.00 93.96           O
ATOM   4631  HG1 THR A 304       8.803  -5.363   8.206  1.00 93.96           H
ATOM   4632  CG2 THR A 304      10.491  -5.169   5.548  1.00 93.96           C
ATOM   4633 1HG2 THR A 304      10.549  -4.082   5.492  1.00 93.96           H
ATOM   4634 2HG2 THR A 304      10.501  -5.586   4.541  1.00 93.96           H
ATOM   4635 3HG2 THR A 304      11.346  -5.550   6.107  1.00 93.96           H
ATOM   4636  HN  THR A 304       6.989  -5.890   7.186  1.00 93.96           H
ATOM   4637  N   ILE A 305       7.220  -6.917   4.154  1.00 93.34           N
ATOM   4638  CA  ILE A 305       6.962  -7.630   2.914  1.00 93.34           C
ATOM   4639  C   ILE A 305       5.999  -6.813   2.052  1.00 93.34           C
ATOM   4640  O   ILE A 305       6.162  -6.736   0.835  1.00 93.34           O
ATOM   4641  HA  ILE A 305       7.911  -7.717   2.384  1.00 93.34           H
ATOM   4642  CB  ILE A 305       6.474  -9.051   3.204  1.00 93.34           C
ATOM   4643  HB  ILE A 305       5.641  -8.989   3.904  1.00 93.34           H
ATOM   4644  CG1 ILE A 305       7.570  -9.880   3.878  1.00 93.34           C
ATOM   4645 1HG1 ILE A 305       8.353 -10.110   3.155  1.00 93.34           H
ATOM   4646 2HG1 ILE A 305       8.033  -9.298   4.675  1.00 93.34           H
ATOM   4647  CG2 ILE A 305       5.948  -9.720   1.933  1.00 93.34           C
ATOM   4648 1HG2 ILE A 305       5.117  -9.139   1.534  1.00 93.34           H
ATOM   4649 2HG2 ILE A 305       6.746  -9.769   1.192  1.00 93.34           H
ATOM   4650 3HG2 ILE A 305       5.608 -10.729   2.168  1.00 93.34           H
ATOM   4651  CD1 ILE A 305       7.000 -11.179   4.451  1.00 93.34           C
ATOM   4652 1HD1 ILE A 305       6.235 -10.945   5.191  1.00 93.34           H
ATOM   4653 2HD1 ILE A 305       6.560 -11.768   3.647  1.00 93.34           H
ATOM   4654 3HD1 ILE A 305       7.800 -11.749   4.924  1.00 93.34           H
ATOM   4655  HN  ILE A 305       6.962  -7.409   4.986  1.00 93.34           H
ATOM   4656  N   ALA A 306       5.015  -6.223   2.716  1.00 90.39           N
ATOM   4657  CA  ALA A 306       3.987  -5.470   2.018  1.00 90.39           C
ATOM   4658  C   ALA A 306       4.624  -4.259   1.333  1.00 90.39           C
ATOM   4659  O   ALA A 306       4.182  -3.844   0.262  1.00 90.39           O
ATOM   4660  HA  ALA A 306       3.556  -6.122   1.258  1.00 90.39           H
ATOM   4661  CB  ALA A 306       2.888  -5.071   3.005  1.00 90.39           C
ATOM   4662 1HB  ALA A 306       2.449  -5.967   3.442  1.00 90.39           H
ATOM   4663 2HB  ALA A 306       3.316  -4.454   3.795  1.00 90.39           H
ATOM   4664 3HB  ALA A 306       2.117  -4.506   2.481  1.00 90.39           H
ATOM   4665  HN  ALA A 306       4.915  -6.253   3.710  1.00 90.39           H
ATOM   4666  N   PHE A 307       5.651  -3.727   1.978  1.00 91.81           N
ATOM   4667  CA  PHE A 307       6.285  -2.509   1.501  1.00 91.81           C
ATOM   4668  C   PHE A 307       7.106  -2.778   0.238  1.00 91.81           C
ATOM   4669  O   PHE A 307       7.217  -1.913  -0.630  1.00 91.81           O
ATOM   4670  HA  PHE A 307       5.490  -1.800   1.271  1.00 91.81           H
ATOM   4671  CB  PHE A 307       7.221  -2.028   2.611  1.00 91.81           C
ATOM   4672 1HB  PHE A 307       7.842  -2.862   2.936  1.00 91.81           H
ATOM   4673 2HB  PHE A 307       7.891  -1.271   2.204  1.00 91.81           H
ATOM   4674  CG  PHE A 307       6.497  -1.446   3.827  1.00 91.81           C
ATOM   4675  CD1 PHE A 307       5.137  -1.445   3.873  1.00 91.81           C
ATOM   4676  HD1 PHE A 307       4.564  -1.859   3.043  1.00 91.81           H
ATOM   4677  CD2 PHE A 307       7.212  -0.929   4.862  1.00 91.81           C
ATOM   4678  HD2 PHE A 307       8.302  -0.930   4.825  1.00 91.81           H
ATOM   4679  CE1 PHE A 307       4.465  -0.905   5.001  1.00 91.81           C
ATOM   4680  HE1 PHE A 307       3.376  -0.904   5.038  1.00 91.81           H
ATOM   4681  CE2 PHE A 307       6.540  -0.389   5.990  1.00 91.81           C
ATOM   4682  HE2 PHE A 307       7.114   0.025   6.819  1.00 91.81           H
ATOM   4683  CZ  PHE A 307       5.181  -0.388   6.036  1.00 91.81           C
ATOM   4684  HZ  PHE A 307       4.665   0.026   6.902  1.00 91.81           H
ATOM   4685  HN  PHE A 307       6.049  -4.112   2.811  1.00 91.81           H
ATOM   4686  N   PHE A 308       7.660  -3.979   0.176  1.00 91.52           N
ATOM   4687  CA  PHE A 308       8.448  -4.381  -0.978  1.00 91.52           C
ATOM   4688  C   PHE A 308       7.618  -4.307  -2.261  1.00 91.52           C
ATOM   4689  O   PHE A 308       8.169  -4.186  -3.354  1.00 91.52           O
ATOM   4690  HA  PHE A 308       9.289  -3.692  -1.051  1.00 91.52           H
ATOM   4691  CB  PHE A 308       8.876  -5.831  -0.744  1.00 91.52           C
ATOM   4692 1HB  PHE A 308       8.160  -6.307  -0.074  1.00 91.52           H
ATOM   4693 2HB  PHE A 308       8.832  -6.369  -1.691  1.00 91.52           H
ATOM   4694  CG  PHE A 308      10.280  -5.978  -0.154  1.00 91.52           C
ATOM   4695  CD1 PHE A 308      11.370  -5.886  -0.963  1.00 91.52           C
ATOM   4696  HD1 PHE A 308      11.243  -5.706  -2.030  1.00 91.52           H
ATOM   4697  CD2 PHE A 308      10.439  -6.202   1.178  1.00 91.52           C
ATOM   4698  HD2 PHE A 308       9.565  -6.276   1.825  1.00 91.52           H
ATOM   4699  CE1 PHE A 308      12.673  -6.022  -0.416  1.00 91.52           C
ATOM   4700  HE1 PHE A 308      13.547  -5.948  -1.064  1.00 91.52           H
ATOM   4701  CE2 PHE A 308      11.742  -6.339   1.725  1.00 91.52           C
ATOM   4702  HE2 PHE A 308      11.869  -6.518   2.792  1.00 91.52           H
ATOM   4703  CZ  PHE A 308      12.832  -6.246   0.916  1.00 91.52           C
ATOM   4704  HZ  PHE A 308      13.832  -6.351   1.336  1.00 91.52           H
ATOM   4705  HN  PHE A 308       7.579  -4.671   0.893  1.00 91.52           H
ATOM   4706  N   HIS A 309       6.307  -4.383  -2.085  1.00 87.12           N
ATOM   4707  CA  HIS A 309       5.400  -4.397  -3.220  1.00 87.12           C
ATOM   4708  C   HIS A 309       5.581  -3.117  -4.038  1.00 87.12           C
ATOM   4709  O   HIS A 309       5.496  -3.143  -5.265  1.00 87.12           O
ATOM   4710  HA  HIS A 309       5.680  -5.253  -3.834  1.00 87.12           H
ATOM   4711  CB  HIS A 309       3.956  -4.606  -2.758  1.00 87.12           C
ATOM   4712 1HB  HIS A 309       3.911  -5.497  -2.132  1.00 87.12           H
ATOM   4713 2HB  HIS A 309       3.659  -3.763  -2.134  1.00 87.12           H
ATOM   4714  CG  HIS A 309       2.965  -4.752  -3.888  1.00 87.12           C
ATOM   4715  ND1 HIS A 309       2.303  -3.673  -4.449  1.00 87.12           N
ATOM   4716  HD1 HIS A 309       2.407  -2.717  -4.175  1.00 87.12           H
ATOM   4717  CD2 HIS A 309       2.531  -5.859  -4.557  1.00 87.12           C
ATOM   4718  HD2 HIS A 309       2.852  -6.883  -4.368  1.00 87.12           H
ATOM   4719  CE1 HIS A 309       1.509  -4.122  -5.409  1.00 87.12           C
ATOM   4720  HE1 HIS A 309       0.857  -3.516  -6.037  1.00 87.12           H
ATOM   4721  NE2 HIS A 309       1.651  -5.477  -5.474  1.00 87.12           N
ATOM   4722  HN  HIS A 309       5.865  -4.435  -1.190  1.00 87.12           H
ATOM   4723  N   SER A 310       5.828  -2.028  -3.326  1.00 87.66           N
ATOM   4724  CA  SER A 310       5.872  -0.718  -3.953  1.00 87.66           C
ATOM   4725  C   SER A 310       7.124  -0.597  -4.824  1.00 87.66           C
ATOM   4726  O   SER A 310       7.232   0.319  -5.638  1.00 87.66           O
ATOM   4727  HA  SER A 310       4.973  -0.660  -4.565  1.00 87.66           H
ATOM   4728  CB  SER A 310       5.846   0.396  -2.904  1.00 87.66           C
ATOM   4729 1HB  SER A 310       6.632   0.221  -2.169  1.00 87.66           H
ATOM   4730 2HB  SER A 310       6.065   1.351  -3.383  1.00 87.66           H
ATOM   4731  OG  SER A 310       4.587   0.476  -2.242  1.00 87.66           O
ATOM   4732  HG  SER A 310       3.908   0.893  -2.846  1.00 87.66           H
ATOM   4733  HN  SER A 310       5.996  -2.030  -2.340  1.00 87.66           H
ATOM   4734  N   CYS A 311       8.039  -1.534  -4.624  1.00 90.34           N
ATOM   4735  CA  CYS A 311       9.266  -1.560  -5.400  1.00 90.34           C
ATOM   4736  C   CYS A 311       9.153  -2.676  -6.441  1.00 90.34           C
ATOM   4737  O   CYS A 311      10.005  -2.799  -7.320  1.00 90.34           O
ATOM   4738  HA  CYS A 311       9.352  -0.587  -5.884  1.00 90.34           H
ATOM   4739  CB  CYS A 311      10.497  -1.736  -4.508  1.00 90.34           C
ATOM   4740 1HB  CYS A 311      11.403  -1.535  -5.080  1.00 90.34           H
ATOM   4741 2HB  CYS A 311      10.469  -1.014  -3.691  1.00 90.34           H
ATOM   4742  SG  CYS A 311      10.546  -3.437  -3.837  1.00 90.34           S
ATOM   4743  HG  CYS A 311      11.672  -3.282  -3.146  1.00 90.34           H
ATOM   4744  HN  CYS A 311       7.951  -2.265  -3.947  1.00 90.34           H
ATOM   4745  N   LEU A 312       8.093  -3.460  -6.309  1.00 86.81           N
ATOM   4746  CA  LEU A 312       7.909  -4.621  -7.163  1.00 86.81           C
ATOM   4747  C   LEU A 312       7.198  -4.194  -8.449  1.00 86.81           C
ATOM   4748  O   LEU A 312       7.397  -4.798  -9.502  1.00 86.81           O
ATOM   4749  HA  LEU A 312       8.899  -4.995  -7.424  1.00 86.81           H
ATOM   4750  CB  LEU A 312       7.189  -5.736  -6.404  1.00 86.81           C
ATOM   4751 1HB  LEU A 312       6.324  -5.306  -5.899  1.00 86.81           H
ATOM   4752 2HB  LEU A 312       6.809  -6.456  -7.129  1.00 86.81           H
ATOM   4753  CG  LEU A 312       8.025  -6.491  -5.368  1.00 86.81           C
ATOM   4754  HG  LEU A 312       8.387  -5.773  -4.632  1.00 86.81           H
ATOM   4755  CD1 LEU A 312       7.173  -7.517  -4.618  1.00 86.81           C
ATOM   4756 1HD1 LEU A 312       6.358  -7.007  -4.104  1.00 86.81           H
ATOM   4757 2HD1 LEU A 312       6.762  -8.236  -5.327  1.00 86.81           H
ATOM   4758 3HD1 LEU A 312       7.792  -8.039  -3.888  1.00 86.81           H
ATOM   4759  CD2 LEU A 312       9.254  -7.131  -6.017  1.00 86.81           C
ATOM   4760 1HD2 LEU A 312       8.934  -7.833  -6.787  1.00 86.81           H
ATOM   4761 2HD2 LEU A 312       9.873  -6.355  -6.467  1.00 86.81           H
ATOM   4762 3HD2 LEU A 312       9.831  -7.661  -5.259  1.00 86.81           H
ATOM   4763  HN  LEU A 312       7.370  -3.313  -5.634  1.00 86.81           H
ATOM   4764  N   ASN A 313       6.385  -3.156  -8.322  1.00 78.69           N
ATOM   4765  CA  ASN A 313       5.536  -2.731  -9.422  1.00 78.69           C
ATOM   4766  C   ASN A 313       6.405  -2.440 -10.647  1.00 78.69           C
ATOM   4767  O   ASN A 313       6.184  -3.005 -11.717  1.00 78.69           O
ATOM   4768  HA  ASN A 313       4.845  -3.558  -9.587  1.00 78.69           H
ATOM   4769  CB  ASN A 313       4.775  -1.452  -9.067  1.00 78.69           C
ATOM   4770 1HB  ASN A 313       5.446  -0.751  -8.571  1.00 78.69           H
ATOM   4771 2HB  ASN A 313       4.426  -0.967  -9.980  1.00 78.69           H
ATOM   4772  CG  ASN A 313       3.583  -1.757  -8.158  1.00 78.69           C
ATOM   4773  OD1 ASN A 313       3.050  -2.853  -8.137  1.00 78.69           O
ATOM   4774  ND2 ASN A 313       3.197  -0.727  -7.409  1.00 78.69           N
ATOM   4775 1HD2 ASN A 313       3.679   0.147  -7.474  1.00 78.69           H
ATOM   4776 2HD2 ASN A 313       2.426  -0.828  -6.781  1.00 78.69           H
ATOM   4777  HN  ASN A 313       6.301  -2.611  -7.487  1.00 78.69           H
ATOM   4778  N   PRO A 314       7.404  -1.558 -10.515  1.00 79.42           N
ATOM   4779  CA  PRO A 314       8.260  -1.211 -11.653  1.00 79.42           C
ATOM   4780  C   PRO A 314       8.858  -2.438 -12.320  1.00 79.42           C
ATOM   4781  O   PRO A 314       8.943  -2.504 -13.545  1.00 79.42           O
ATOM   4782  HA  PRO A 314       7.671  -0.723 -12.429  1.00 79.42           H
ATOM   4783  CB  PRO A 314       9.338  -0.318 -11.036  1.00 79.42           C
ATOM   4784 1HB  PRO A 314      10.209  -0.895 -10.726  1.00 79.42           H
ATOM   4785 2HB  PRO A 314       9.690   0.433 -11.743  1.00 79.42           H
ATOM   4786  CG  PRO A 314       8.631   0.319  -9.845  1.00 79.42           C
ATOM   4787 1HG  PRO A 314       9.340   0.697  -9.108  1.00 79.42           H
ATOM   4788 2HG  PRO A 314       8.018   1.168 -10.145  1.00 79.42           H
ATOM   4789  CD  PRO A 314       7.794  -0.826  -9.296  1.00 79.42           C
ATOM   4790 1HD  PRO A 314       8.367  -1.457  -8.617  1.00 79.42           H
ATOM   4791 2HD  PRO A 314       6.930  -0.464  -8.739  1.00 79.42           H
ATOM   4792  N   VAL A 315       9.260  -3.388 -11.488  1.00 81.73           N
ATOM   4793  CA  VAL A 315       9.962  -4.563 -11.976  1.00 81.73           C
ATOM   4794  C   VAL A 315       9.030  -5.366 -12.886  1.00 81.73           C
ATOM   4795  O   VAL A 315       9.452  -5.862 -13.930  1.00 81.73           O
ATOM   4796  HA  VAL A 315      10.813  -4.218 -12.563  1.00 81.73           H
ATOM   4797  CB  VAL A 315      10.497  -5.380 -10.799  1.00 81.73           C
ATOM   4798  HB  VAL A 315       9.650  -5.662 -10.174  1.00 81.73           H
ATOM   4799  CG1 VAL A 315      11.172  -6.664 -11.284  1.00 81.73           C
ATOM   4800 1HG1 VAL A 315      10.450  -7.270 -11.830  1.00 81.73           H
ATOM   4801 2HG1 VAL A 315      12.005  -6.411 -11.941  1.00 81.73           H
ATOM   4802 3HG1 VAL A 315      11.544  -7.225 -10.427  1.00 81.73           H
ATOM   4803  CG2 VAL A 315      11.454  -4.546  -9.944  1.00 81.73           C
ATOM   4804 1HG2 VAL A 315      12.296  -4.220 -10.554  1.00 81.73           H
ATOM   4805 2HG2 VAL A 315      10.929  -3.675  -9.554  1.00 81.73           H
ATOM   4806 3HG2 VAL A 315      11.820  -5.151  -9.114  1.00 81.73           H
ATOM   4807  HN  VAL A 315       9.115  -3.363 -10.499  1.00 81.73           H
ATOM   4808  N   LEU A 316       7.781  -5.469 -12.458  1.00 76.68           N
ATOM   4809  CA  LEU A 316       6.791  -6.222 -13.210  1.00 76.68           C
ATOM   4810  C   LEU A 316       6.667  -5.630 -14.615  1.00 76.68           C
ATOM   4811  O   LEU A 316       6.570  -6.366 -15.596  1.00 76.68           O
ATOM   4812  HA  LEU A 316       7.157  -7.245 -13.297  1.00 76.68           H
ATOM   4813  CB  LEU A 316       5.467  -6.278 -12.447  1.00 76.68           C
ATOM   4814 1HB  LEU A 316       5.161  -5.258 -12.214  1.00 76.68           H
ATOM   4815 2HB  LEU A 316       4.707  -6.695 -13.107  1.00 76.68           H
ATOM   4816  CG  LEU A 316       5.474  -7.087 -11.148  1.00 76.68           C
ATOM   4817  HG  LEU A 316       6.289  -6.722 -10.523  1.00 76.68           H
ATOM   4818  CD1 LEU A 316       4.176  -6.879 -10.365  1.00 76.68           C
ATOM   4819 1HD1 LEU A 316       4.066  -5.823 -10.118  1.00 76.68           H
ATOM   4820 2HD1 LEU A 316       3.330  -7.200 -10.972  1.00 76.68           H
ATOM   4821 3HD1 LEU A 316       4.208  -7.465  -9.447  1.00 76.68           H
ATOM   4822  CD2 LEU A 316       5.745  -8.567 -11.425  1.00 76.68           C
ATOM   4823 1HD2 LEU A 316       4.968  -8.962 -12.079  1.00 76.68           H
ATOM   4824 2HD2 LEU A 316       6.716  -8.674 -11.910  1.00 76.68           H
ATOM   4825 3HD2 LEU A 316       5.745  -9.119 -10.486  1.00 76.68           H
ATOM   4826  HN  LEU A 316       7.442  -5.051 -11.615  1.00 76.68           H
ATOM   4827  N   TYR A 317       6.674  -4.306 -14.668  1.00 72.68           N
ATOM   4828  CA  TYR A 317       6.510  -3.607 -15.931  1.00 72.68           C
ATOM   4829  C   TYR A 317       7.704  -3.854 -16.854  1.00 72.68           C
ATOM   4830  O   TYR A 317       7.541  -3.982 -18.066  1.00 72.68           O
ATOM   4831  HA  TYR A 317       5.606  -3.984 -16.409  1.00 72.68           H
ATOM   4832  CB  TYR A 317       6.448  -2.118 -15.583  1.00 72.68           C
ATOM   4833 1HB  TYR A 317       7.397  -1.820 -15.138  1.00 72.68           H
ATOM   4834 2HB  TYR A 317       6.334  -1.545 -16.503  1.00 72.68           H
ATOM   4835  CG  TYR A 317       5.314  -1.749 -14.625  1.00 72.68           C
ATOM   4836  CD1 TYR A 317       4.136  -2.468 -14.641  1.00 72.68           C
ATOM   4837  HD1 TYR A 317       4.014  -3.299 -15.335  1.00 72.68           H
ATOM   4838  CD2 TYR A 317       5.468  -0.696 -13.746  1.00 72.68           C
ATOM   4839  HD2 TYR A 317       6.398  -0.128 -13.734  1.00 72.68           H
ATOM   4840  CE1 TYR A 317       3.068  -2.121 -13.739  1.00 72.68           C
ATOM   4841  HE1 TYR A 317       2.133  -2.680 -13.741  1.00 72.68           H
ATOM   4842  CE2 TYR A 317       4.400  -0.349 -12.845  1.00 72.68           C
ATOM   4843  HE2 TYR A 317       4.509   0.480 -12.145  1.00 72.68           H
ATOM   4844  CZ  TYR A 317       3.253  -1.078 -12.886  1.00 72.68           C
ATOM   4845  OH  TYR A 317       2.245  -0.750 -12.034  1.00 72.68           O
ATOM   4846  HH  TYR A 317       1.608  -1.516 -11.948  1.00 72.68           H
ATOM   4847  HN  TYR A 317       6.788  -3.715 -13.869  1.00 72.68           H
ATOM   4848  N   VAL A 318       8.880  -3.914 -16.245  1.00 71.71           N
ATOM   4849  CA  VAL A 318      10.104  -4.123 -16.999  1.00 71.71           C
ATOM   4850  C   VAL A 318      10.051  -5.492 -17.680  1.00 71.71           C
ATOM   4851  O   VAL A 318      10.168  -5.587 -18.901  1.00 71.71           O
ATOM   4852  HA  VAL A 318      10.153  -3.351 -17.767  1.00 71.71           H
ATOM   4853  CB  VAL A 318      11.318  -3.957 -16.083  1.00 71.71           C
ATOM   4854  HB  VAL A 318      11.181  -4.614 -15.224  1.00 71.71           H
ATOM   4855  CG1 VAL A 318      12.604  -4.378 -16.796  1.00 71.71           C
ATOM   4856 1HG1 VAL A 318      12.530  -5.424 -17.093  1.00 71.71           H
ATOM   4857 2HG1 VAL A 318      12.748  -3.758 -17.682  1.00 71.71           H
ATOM   4858 3HG1 VAL A 318      13.452  -4.250 -16.122  1.00 71.71           H
ATOM   4859  CG2 VAL A 318      11.422  -2.521 -15.565  1.00 71.71           C
ATOM   4860 1HG2 VAL A 318      11.525  -1.838 -16.407  1.00 71.71           H
ATOM   4861 2HG2 VAL A 318      10.523  -2.272 -15.002  1.00 71.71           H
ATOM   4862 3HG2 VAL A 318      12.293  -2.432 -14.916  1.00 71.71           H
ATOM   4863  HN  VAL A 318       9.003  -3.823 -15.256  1.00 71.71           H
ATOM   4864  N   PHE A 319       9.874  -6.518 -16.861  1.00 71.47           N
ATOM   4865  CA  PHE A 319      10.035  -7.885 -17.328  1.00 71.47           C
ATOM   4866  C   PHE A 319       8.838  -8.319 -18.176  1.00 71.47           C
ATOM   4867  O   PHE A 319       8.993  -9.078 -19.132  1.00 71.47           O
ATOM   4868  HA  PHE A 319      10.939  -7.914 -17.937  1.00 71.47           H
ATOM   4869  CB  PHE A 319      10.116  -8.775 -16.086  1.00 71.47           C
ATOM   4870 1HB  PHE A 319       9.358  -8.454 -15.372  1.00 71.47           H
ATOM   4871 2HB  PHE A 319       9.873  -9.799 -16.370  1.00 71.47           H
ATOM   4872  CG  PHE A 319      11.483  -8.762 -15.399  1.00 71.47           C
ATOM   4873  CD1 PHE A 319      12.569  -9.275 -16.036  1.00 71.47           C
ATOM   4874  HD1 PHE A 319      12.466  -9.695 -17.037  1.00 71.47           H
ATOM   4875  CD2 PHE A 319      11.612  -8.238 -14.151  1.00 71.47           C
ATOM   4876  HD2 PHE A 319      10.741  -7.827 -13.640  1.00 71.47           H
ATOM   4877  CE1 PHE A 319      13.838  -9.263 -15.399  1.00 71.47           C
ATOM   4878  HE1 PHE A 319      14.709  -9.674 -15.909  1.00 71.47           H
ATOM   4879  CE2 PHE A 319      12.880  -8.226 -13.513  1.00 71.47           C
ATOM   4880  HE2 PHE A 319      12.983  -7.806 -12.512  1.00 71.47           H
ATOM   4881  CZ  PHE A 319      13.967  -8.739 -14.150  1.00 71.47           C
ATOM   4882  HZ  PHE A 319      14.940  -8.730 -13.661  1.00 71.47           H
ATOM   4883  HN  PHE A 319       9.626  -6.428 -15.897  1.00 71.47           H
ATOM   4884  N   VAL A 320       7.672  -7.820 -17.795  1.00 68.14           N
ATOM   4885  CA  VAL A 320       6.423  -8.366 -18.300  1.00 68.14           C
ATOM   4886  C   VAL A 320       5.861  -7.432 -19.374  1.00 68.14           C
ATOM   4887  O   VAL A 320       5.176  -7.879 -20.292  1.00 68.14           O
ATOM   4888  HA  VAL A 320       6.646  -9.330 -18.755  1.00 68.14           H
ATOM   4889  CB  VAL A 320       5.450  -8.602 -17.143  1.00 68.14           C
ATOM   4890  HB  VAL A 320       5.052  -7.634 -16.837  1.00 68.14           H
ATOM   4891  CG1 VAL A 320       4.274  -9.474 -17.586  1.00 68.14           C
ATOM   4892 1HG1 VAL A 320       3.739  -8.980 -18.397  1.00 68.14           H
ATOM   4893 2HG1 VAL A 320       4.647 -10.439 -17.931  1.00 68.14           H
ATOM   4894 3HG1 VAL A 320       3.597  -9.626 -16.745  1.00 68.14           H
ATOM   4895  CG2 VAL A 320       6.167  -9.217 -15.940  1.00 68.14           C
ATOM   4896 1HG2 VAL A 320       6.606 -10.172 -16.228  1.00 68.14           H
ATOM   4897 2HG2 VAL A 320       6.954  -8.543 -15.602  1.00 68.14           H
ATOM   4898 3HG2 VAL A 320       5.452  -9.374 -15.132  1.00 68.14           H
ATOM   4899  HN  VAL A 320       7.572  -7.058 -17.155  1.00 68.14           H
ATOM   4900  N   GLY A 321       6.171  -6.153 -19.222  1.00 70.07           N
ATOM   4901  CA  GLY A 321       5.689  -5.150 -20.157  1.00 70.07           C
ATOM   4902  C   GLY A 321       6.580  -5.086 -21.399  1.00 70.07           C
ATOM   4903  O   GLY A 321       7.647  -4.474 -21.371  1.00 70.07           O
ATOM   4904 1HA  GLY A 321       4.666  -5.384 -20.451  1.00 70.07           H
ATOM   4905 2HA  GLY A 321       5.667  -4.175 -19.670  1.00 70.07           H
ATOM   4906  HN  GLY A 321       6.740  -5.800 -18.479  1.00 70.07           H
ATOM   4907  N   GLU A 322       6.109  -5.725 -22.460  1.00 74.65           N
ATOM   4908  CA  GLU A 322       6.755  -5.603 -23.755  1.00 74.65           C
ATOM   4909  C   GLU A 322       6.797  -4.137 -24.191  1.00 74.65           C
ATOM   4910  O   GLU A 322       7.828  -3.653 -24.657  1.00 74.65           O
ATOM   4911  HA  GLU A 322       7.770  -5.974 -23.609  1.00 74.65           H
ATOM   4912  CB  GLU A 322       6.051  -6.466 -24.803  1.00 74.65           C
ATOM   4913 1HB  GLU A 322       4.973  -6.314 -24.741  1.00 74.65           H
ATOM   4914 2HB  GLU A 322       6.459  -6.252 -25.791  1.00 74.65           H
ATOM   4915  CG  GLU A 322       6.302  -7.954 -24.547  1.00 74.65           C
ATOM   4916 1HG  GLU A 322       7.372  -8.134 -24.450  1.00 74.65           H
ATOM   4917 2HG  GLU A 322       5.843  -8.246 -23.602  1.00 74.65           H
ATOM   4918  CD  GLU A 322       5.735  -8.809 -25.682  1.00 74.65           C
ATOM   4919  OE1 GLU A 322       6.042 -10.021 -25.687  1.00 74.65           O
ATOM   4920  OE2 GLU A 322       5.008  -8.232 -26.519  1.00 74.65           O
ATOM   4921  HN  GLU A 322       5.303  -6.316 -22.444  1.00 74.65           H
ATOM   4922  N   ARG A 323       5.664  -3.470 -24.025  1.00 75.47           N
ATOM   4923  CA  ARG A 323       5.540  -2.087 -24.451  1.00 75.47           C
ATOM   4924  C   ARG A 323       6.530  -1.205 -23.687  1.00 75.47           C
ATOM   4925  O   ARG A 323       7.164  -0.328 -24.271  1.00 75.47           O
ATOM   4926  HA  ARG A 323       5.770  -2.102 -25.517  1.00 75.47           H
ATOM   4927  CB  ARG A 323       4.120  -1.565 -24.222  1.00 75.47           C
ATOM   4928 1HB  ARG A 323       3.451  -2.401 -24.017  1.00 75.47           H
ATOM   4929 2HB  ARG A 323       4.103  -0.920 -23.344  1.00 75.47           H
ATOM   4930  CG  ARG A 323       3.618  -0.790 -25.442  1.00 75.47           C
ATOM   4931 1HG  ARG A 323       4.290   0.042 -25.651  1.00 75.47           H
ATOM   4932 2HG  ARG A 323       3.629  -1.437 -26.319  1.00 75.47           H
ATOM   4933  CD  ARG A 323       2.201  -0.261 -25.210  1.00 75.47           C
ATOM   4934 1HD  ARG A 323       1.596  -1.022 -24.717  1.00 75.47           H
ATOM   4935 2HD  ARG A 323       2.231   0.602 -24.545  1.00 75.47           H
ATOM   4936  NE  ARG A 323       1.584   0.117 -26.501  1.00 75.47           N
ATOM   4937  HE  ARG A 323       2.124  -0.007 -27.333  1.00 75.47           H
ATOM   4938  CZ  ARG A 323       0.346   0.616 -26.624  1.00 75.47           C
ATOM   4939  NH1 ARG A 323      -0.423   0.803 -25.543  1.00 75.47           N
ATOM   4940 1HH1 ARG A 323      -0.074   0.571 -24.635  1.00 75.47           H
ATOM   4941 2HH1 ARG A 323      -1.345   1.176 -25.644  1.00 75.47           H
ATOM   4942  NH2 ARG A 323      -0.111   0.924 -27.846  1.00 75.47           N
ATOM   4943 1HH2 ARG A 323      -1.032   1.297 -27.955  1.00 75.47           H
ATOM   4944 2HH2 ARG A 323       0.469   0.781 -28.648  1.00 75.47           H
ATOM   4945  HN  ARG A 323       4.843  -3.859 -23.608  1.00 75.47           H
ATOM   4946  N   PHE A 324       6.630  -1.468 -22.392  1.00 77.36           N
ATOM   4947  CA  PHE A 324       7.482  -0.667 -21.530  1.00 77.36           C
ATOM   4948  C   PHE A 324       8.955  -0.833 -21.907  1.00 77.36           C
ATOM   4949  O   PHE A 324       9.702   0.143 -21.951  1.00 77.36           O
ATOM   4950  HA  PHE A 324       7.190   0.374 -21.663  1.00 77.36           H
ATOM   4951  CB  PHE A 324       7.273  -1.173 -20.101  1.00 77.36           C
ATOM   4952 1HB  PHE A 324       6.204  -1.224 -19.897  1.00 77.36           H
ATOM   4953 2HB  PHE A 324       7.661  -2.189 -20.026  1.00 77.36           H
ATOM   4954  CG  PHE A 324       7.942  -0.308 -19.031  1.00 77.36           C
ATOM   4955  CD1 PHE A 324       9.185  -0.624 -18.579  1.00 77.36           C
ATOM   4956  HD1 PHE A 324       9.705  -1.494 -18.980  1.00 77.36           H
ATOM   4957  CD2 PHE A 324       7.292   0.778 -18.530  1.00 77.36           C
ATOM   4958  HD2 PHE A 324       6.296   1.031 -18.892  1.00 77.36           H
ATOM   4959  CE1 PHE A 324       9.805   0.179 -17.586  1.00 77.36           C
ATOM   4960  HE1 PHE A 324      10.802  -0.074 -17.224  1.00 77.36           H
ATOM   4961  CE2 PHE A 324       7.913   1.581 -17.537  1.00 77.36           C
ATOM   4962  HE2 PHE A 324       7.392   2.450 -17.136  1.00 77.36           H
ATOM   4963  CZ  PHE A 324       9.156   1.265 -17.086  1.00 77.36           C
ATOM   4964  HZ  PHE A 324       9.632   1.881 -16.324  1.00 77.36           H
ATOM   4965  HN  PHE A 324       6.143  -2.212 -21.934  1.00 77.36           H
ATOM   4966  N   ARG A 325       9.329  -2.077 -22.170  1.00 80.65           N
ATOM   4967  CA  ARG A 325      10.692  -2.379 -22.572  1.00 80.65           C
ATOM   4968  C   ARG A 325      11.056  -1.603 -23.839  1.00 80.65           C
ATOM   4969  O   ARG A 325      12.156  -1.062 -23.946  1.00 80.65           O
ATOM   4970  HA  ARG A 325      11.308  -2.066 -21.729  1.00 80.65           H
ATOM   4971  CB  ARG A 325      10.871  -3.877 -22.832  1.00 80.65           C
ATOM   4972 1HB  ARG A 325       9.968  -4.280 -23.290  1.00 80.65           H
ATOM   4973 2HB  ARG A 325      11.684  -4.032 -23.540  1.00 80.65           H
ATOM   4974  CG  ARG A 325      11.168  -4.627 -21.532  1.00 80.65           C
ATOM   4975 1HG  ARG A 325      12.055  -4.205 -21.059  1.00 80.65           H
ATOM   4976 2HG  ARG A 325      10.342  -4.494 -20.834  1.00 80.65           H
ATOM   4977  CD  ARG A 325      11.384  -6.118 -21.796  1.00 80.65           C
ATOM   4978 1HD  ARG A 325      11.972  -6.253 -22.704  1.00 80.65           H
ATOM   4979 2HD  ARG A 325      11.953  -6.562 -20.979  1.00 80.65           H
ATOM   4980  NE  ARG A 325      10.079  -6.802 -21.933  1.00 80.65           N
ATOM   4981  HE  ARG A 325       9.249  -6.257 -21.813  1.00 80.65           H
ATOM   4982  CZ  ARG A 325       9.940  -8.106 -22.209  1.00 80.65           C
ATOM   4983  NH1 ARG A 325      11.017  -8.884 -22.380  1.00 80.65           N
ATOM   4984 1HH1 ARG A 325      11.934  -8.493 -22.303  1.00 80.65           H
ATOM   4985 2HH1 ARG A 325      10.904  -9.856 -22.585  1.00 80.65           H
ATOM   4986  NH2 ARG A 325       8.706  -8.620 -22.310  1.00 80.65           N
ATOM   4987 1HH2 ARG A 325       8.585  -9.592 -22.515  1.00 80.65           H
ATOM   4988 2HH2 ARG A 325       7.908  -8.033 -22.181  1.00 80.65           H
ATOM   4989  HN  ARG A 325       8.721  -2.868 -22.111  1.00 80.65           H
ATOM   4990  N   ARG A 326      10.111  -1.572 -24.768  1.00 81.00           N
ATOM   4991  CA  ARG A 326      10.305  -0.841 -26.009  1.00 81.00           C
ATOM   4992  C   ARG A 326      10.483   0.652 -25.723  1.00 81.00           C
ATOM   4993  O   ARG A 326      11.380   1.290 -26.271  1.00 81.00           O
ATOM   4994  HA  ARG A 326      11.209  -1.267 -26.445  1.00 81.00           H
ATOM   4995  CB  ARG A 326       9.117  -1.035 -26.953  1.00 81.00           C
ATOM   4996 1HB  ARG A 326       8.185  -0.911 -26.402  1.00 81.00           H
ATOM   4997 2HB  ARG A 326       9.134  -0.267 -27.727  1.00 81.00           H
ATOM   4998  CG  ARG A 326       9.153  -2.420 -27.602  1.00 81.00           C
ATOM   4999 1HG  ARG A 326      10.079  -2.539 -28.164  1.00 81.00           H
ATOM   5000 2HG  ARG A 326       9.149  -3.188 -26.828  1.00 81.00           H
ATOM   5001  CD  ARG A 326       7.955  -2.621 -28.532  1.00 81.00           C
ATOM   5002 1HD  ARG A 326       7.037  -2.320 -28.028  1.00 81.00           H
ATOM   5003 2HD  ARG A 326       8.058  -1.986 -29.413  1.00 81.00           H
ATOM   5004  NE  ARG A 326       7.864  -4.040 -28.941  1.00 81.00           N
ATOM   5005  HE  ARG A 326       7.916  -4.738 -28.227  1.00 81.00           H
ATOM   5006  CZ  ARG A 326       7.718  -4.449 -30.209  1.00 81.00           C
ATOM   5007  NH1 ARG A 326       7.644  -3.558 -31.207  1.00 81.00           N
ATOM   5008 1HH1 ARG A 326       7.698  -2.579 -31.008  1.00 81.00           H
ATOM   5009 2HH1 ARG A 326       7.534  -3.871 -32.150  1.00 81.00           H
ATOM   5010  NH2 ARG A 326       7.646  -5.763 -30.464  1.00 81.00           N
ATOM   5011 1HH2 ARG A 326       7.537  -6.084 -31.404  1.00 81.00           H
ATOM   5012 2HH2 ARG A 326       7.703  -6.421 -29.714  1.00 81.00           H
ATOM   5013  HN  ARG A 326       9.228  -2.033 -24.683  1.00 81.00           H
ATOM   5014  N   ASP A 327       9.612   1.165 -24.866  1.00 81.37           N
ATOM   5015  CA  ASP A 327       9.627   2.582 -24.543  1.00 81.37           C
ATOM   5016  C   ASP A 327      10.931   2.922 -23.818  1.00 81.37           C
ATOM   5017  O   ASP A 327      11.535   3.962 -24.074  1.00 81.37           O
ATOM   5018  HA  ASP A 327       9.537   3.095 -25.501  1.00 81.37           H
ATOM   5019  CB  ASP A 327       8.463   2.949 -23.621  1.00 81.37           C
ATOM   5020 1HB  ASP A 327       8.509   2.346 -22.714  1.00 81.37           H
ATOM   5021 2HB  ASP A 327       8.551   3.991 -23.315  1.00 81.37           H
ATOM   5022  CG  ASP A 327       7.120   2.728 -24.319  1.00 81.37           C
ATOM   5023  OD1 ASP A 327       7.097   2.866 -25.561  1.00 81.37           O
ATOM   5024  OD2 ASP A 327       6.146   2.428 -23.595  1.00 81.37           O
ATOM   5025  HN  ASP A 327       8.908   0.632 -24.397  1.00 81.37           H
ATOM   5026  N   LEU A 328      11.325   2.025 -22.926  1.00 82.95           N
ATOM   5027  CA  LEU A 328      12.520   2.239 -22.127  1.00 82.95           C
ATOM   5028  C   LEU A 328      13.727   2.395 -23.053  1.00 82.95           C
ATOM   5029  O   LEU A 328      14.470   3.370 -22.952  1.00 82.95           O
ATOM   5030  HA  LEU A 328      12.383   3.171 -21.578  1.00 82.95           H
ATOM   5031  CB  LEU A 328      12.679   1.124 -21.092  1.00 82.95           C
ATOM   5032 1HB  LEU A 328      11.824   1.156 -20.417  1.00 82.95           H
ATOM   5033 2HB  LEU A 328      12.640   0.166 -21.610  1.00 82.95           H
ATOM   5034  CG  LEU A 328      13.957   1.166 -20.252  1.00 82.95           C
ATOM   5035  HG  LEU A 328      14.810   1.208 -20.930  1.00 82.95           H
ATOM   5036  CD1 LEU A 328      14.005   2.428 -19.388  1.00 82.95           C
ATOM   5037 1HD1 LEU A 328      13.979   3.308 -20.030  1.00 82.95           H
ATOM   5038 2HD1 LEU A 328      13.145   2.441 -18.717  1.00 82.95           H
ATOM   5039 3HD1 LEU A 328      14.923   2.432 -18.801  1.00 82.95           H
ATOM   5040  CD2 LEU A 328      14.107  -0.107 -19.416  1.00 82.95           C
ATOM   5041 1HD2 LEU A 328      13.252  -0.204 -18.747  1.00 82.95           H
ATOM   5042 2HD2 LEU A 328      14.151  -0.973 -20.077  1.00 82.95           H
ATOM   5043 3HD2 LEU A 328      15.023  -0.051 -18.829  1.00 82.95           H
ATOM   5044  HN  LEU A 328      10.845   1.166 -22.746  1.00 82.95           H
ATOM   5045  N   VAL A 329      13.885   1.420 -23.937  1.00 82.92           N
ATOM   5046  CA  VAL A 329      15.030   1.398 -24.830  1.00 82.92           C
ATOM   5047  C   VAL A 329      14.999   2.641 -25.722  1.00 82.92           C
ATOM   5048  O   VAL A 329      16.045   3.193 -26.060  1.00 82.92           O
ATOM   5049  HA  VAL A 329      15.929   1.431 -24.215  1.00 82.92           H
ATOM   5050  CB  VAL A 329      15.048   0.092 -25.626  1.00 82.92           C
ATOM   5051  HB  VAL A 329      14.090  -0.002 -26.139  1.00 82.92           H
ATOM   5052  CG1 VAL A 329      16.149   0.112 -26.688  1.00 82.92           C
ATOM   5053 1HG1 VAL A 329      15.974   0.938 -27.377  1.00 82.92           H
ATOM   5054 2HG1 VAL A 329      17.117   0.240 -26.205  1.00 82.92           H
ATOM   5055 3HG1 VAL A 329      16.139  -0.829 -27.239  1.00 82.92           H
ATOM   5056  CG2 VAL A 329      15.203  -1.114 -24.698  1.00 82.92           C
ATOM   5057 1HG2 VAL A 329      16.139  -1.029 -24.145  1.00 82.92           H
ATOM   5058 2HG2 VAL A 329      14.369  -1.143 -23.997  1.00 82.92           H
ATOM   5059 3HG2 VAL A 329      15.213  -2.029 -25.289  1.00 82.92           H
ATOM   5060  HN  VAL A 329      13.248   0.657 -24.046  1.00 82.92           H
ATOM   5061  N   LYS A 330      13.789   3.046 -26.078  1.00 81.84           N
[truncated: 117,320 more chars]
