# Supplementary material for: Noncanonical roles of chemokine regions in CCR9 activation revealed by structural modeling and mutational mapping
Source: Nat Commun. 2025 Aug 18;16:7695. doi: 10.1038/s41467-025-62321-9 (PMC12361432; doi:10.1038/s41467-025-62321-9)
Supplement: Supplementary file 4 — Supplementary Data 2 [file 41467_2025_62321_MOESM4_ESM.zip › CCR9_CCL25_rnk222.pdb]

SSBOND   1 CYS A   38    CYS A  289 
SSBOND   2 CYS A  119    CYS A  198 
SSBOND   3 CYS B    7    CYS B   35 
SSBOND   4 CYS B    8    CYS B   52 
ATOM      1  N   GLU A  20       0.409  -3.829  61.956  1.00 37.87           N
ATOM      2  CA  GLU A  20      -0.208  -3.769  60.642  1.00 37.87           C
ATOM      3  C   GLU A  20       0.849  -3.956  59.551  1.00 37.87           C
ATOM      4  O   GLU A  20       0.517  -4.067  58.372  1.00 37.87           O
ATOM      5  HA  GLU A  20      -0.916  -4.597  60.617  1.00 37.87           H
ATOM      6  CB  GLU A  20      -0.966  -2.455  60.451  1.00 37.87           C
ATOM      7 1HB  GLU A  20      -0.377  -1.629  60.850  1.00 37.87           H
ATOM      8 2HB  GLU A  20      -1.226  -2.330  59.399  1.00 37.87           H
ATOM      9  CG  GLU A  20      -2.287  -2.466  61.222  1.00 37.87           C
ATOM     10 1HG  GLU A  20      -2.775  -3.433  61.100  1.00 37.87           H
ATOM     11 2HG  GLU A  20      -2.092  -2.340  62.287  1.00 37.87           H
ATOM     12  CD  GLU A  20      -3.217  -1.354  60.734  1.00 37.87           C
ATOM     13  OE1 GLU A  20      -4.439  -1.497  60.957  1.00 37.87           O
ATOM     14  OE2 GLU A  20      -2.686  -0.386  60.149  1.00 37.87           O
ATOM     15  HN  GLU A  20       1.400  -3.959  61.953  1.00 37.87           H
ATOM     16  N   SER A  21       2.101  -3.986  59.984  1.00 41.50           N
ATOM     17  CA  SER A  21       3.216  -3.894  59.056  1.00 41.50           C
ATOM     18  C   SER A  21       3.443  -5.245  58.376  1.00 41.50           C
ATOM     19  O   SER A  21       3.727  -5.302  57.180  1.00 41.50           O
ATOM     20  HA  SER A  21       2.921  -3.142  58.324  1.00 41.50           H
ATOM     21  CB  SER A  21       4.490  -3.438  59.770  1.00 41.50           C
ATOM     22 1HB  SER A  21       5.261  -3.221  59.031  1.00 41.50           H
ATOM     23 2HB  SER A  21       4.293  -2.510  60.307  1.00 41.50           H
ATOM     24  OG  SER A  21       4.972  -4.421  60.682  1.00 41.50           O
ATOM     25  HG  SER A  21       5.797  -4.089  61.139  1.00 41.50           H
ATOM     26  HN  SER A  21       2.358  -4.070  60.946  1.00 41.50           H
ATOM     27  N   THR A  22       3.308  -6.300  59.166  1.00 43.56           N
ATOM     28  CA  THR A  22       3.697  -7.626  58.717  1.00 43.56           C
ATOM     29  C   THR A  22       2.664  -8.181  57.735  1.00 43.56           C
ATOM     30  O   THR A  22       3.009  -8.576  56.623  1.00 43.56           O
ATOM     31  HA  THR A  22       4.640  -7.543  58.177  1.00 43.56           H
ATOM     32  CB  THR A  22       3.893  -8.505  59.954  1.00 43.56           C
ATOM     33  HB  THR A  22       3.629  -9.541  59.741  1.00 43.56           H
ATOM     34  OG1 THR A  22       3.114  -7.867  60.961  1.00 43.56           O
ATOM     35  HG1 THR A  22       2.970  -8.490  61.729  1.00 43.56           H
ATOM     36  CG2 THR A  22       5.323  -8.444  60.495  1.00 43.56           C
ATOM     37 1HG2 THR A  22       5.564  -7.418  60.772  1.00 43.56           H
ATOM     38 2HG2 THR A  22       6.017  -8.786  59.727  1.00 43.56           H
ATOM     39 3HG2 THR A  22       5.407  -9.086  61.372  1.00 43.56           H
ATOM     40  HN  THR A  22       2.942  -6.259  60.096  1.00 43.56           H
ATOM     41  N   SER A  23       1.416  -8.192  58.182  1.00 45.93           N
ATOM     42  CA  SER A  23       0.349  -8.802  57.406  1.00 45.93           C
ATOM     43  C   SER A  23       0.254  -8.135  56.033  1.00 45.93           C
ATOM     44  O   SER A  23       0.036  -8.808  55.026  1.00 45.93           O
ATOM     45  HA  SER A  23       0.629  -9.850  57.304  1.00 45.93           H
ATOM     46  CB  SER A  23      -0.990  -8.702  58.139  1.00 45.93           C
ATOM     47 1HB  SER A  23      -1.768  -9.171  57.537  1.00 45.93           H
ATOM     48 2HB  SER A  23      -0.934  -9.256  59.076  1.00 45.93           H
ATOM     49  OG  SER A  23      -1.351  -7.350  58.409  1.00 45.93           O
ATOM     50  HG  SER A  23      -2.236  -7.319  58.875  1.00 45.93           H
ATOM     51  HN  SER A  23       1.131  -7.796  59.054  1.00 45.93           H
ATOM     52  N   SER A  24       0.423  -6.821  56.035  1.00 48.29           N
ATOM     53  CA  SER A  24       0.281  -6.046  54.814  1.00 48.29           C
ATOM     54  C   SER A  24       1.385  -6.422  53.824  1.00 48.29           C
ATOM     55  O   SER A  24       1.218  -6.271  52.615  1.00 48.29           O
ATOM     56  HA  SER A  24      -0.698  -6.313  54.415  1.00 48.29           H
ATOM     57  CB  SER A  24       0.319  -4.545  55.107  1.00 48.29           C
ATOM     58 1HB  SER A  24       0.152  -3.991  54.183  1.00 48.29           H
ATOM     59 2HB  SER A  24      -0.494  -4.287  55.786  1.00 48.29           H
ATOM     60  OG  SER A  24       1.561  -4.145  55.681  1.00 48.29           O
ATOM     61  HG  SER A  24       1.505  -4.182  56.678  1.00 48.29           H
ATOM     62  HN  SER A  24       0.651  -6.288  56.850  1.00 48.29           H
ATOM     63  N   MET A  25       2.489  -6.906  54.374  1.00 49.57           N
ATOM     64  CA  MET A  25       3.613  -7.324  53.553  1.00 49.57           C
ATOM     65  C   MET A  25       3.327  -8.664  52.873  1.00 49.57           C
ATOM     66  O   MET A  25       3.679  -8.862  51.712  1.00 49.57           O
ATOM     67  HA  MET A  25       3.732  -6.545  52.800  1.00 49.57           H
ATOM     68  CB  MET A  25       4.864  -7.450  54.426  1.00 49.57           C
ATOM     69 1HB  MET A  25       4.668  -7.025  55.411  1.00 49.57           H
ATOM     70 2HB  MET A  25       5.103  -8.503  54.574  1.00 49.57           H
ATOM     71  CG  MET A  25       6.054  -6.736  53.783  1.00 49.57           C
ATOM     72 1HG  MET A  25       6.212  -7.111  52.772  1.00 49.57           H
ATOM     73 2HG  MET A  25       5.847  -5.669  53.699  1.00 49.57           H
ATOM     74  SD  MET A  25       7.523  -6.995  54.764  1.00 49.57           S
ATOM     75  CE  MET A  25       8.283  -5.386  54.615  1.00 49.57           C
ATOM     76 1HE  MET A  25       8.483  -5.175  53.565  1.00 49.57           H
ATOM     77 2HE  MET A  25       7.610  -4.629  55.017  1.00 49.57           H
ATOM     78 3HE  MET A  25       9.219  -5.374  55.174  1.00 49.57           H
ATOM     79  HN  MET A  25       2.622  -7.014  55.359  1.00 49.57           H
ATOM     80  N   GLU A  26       2.692  -9.550  53.627  1.00 50.72           N
ATOM     81  CA  GLU A  26       2.408 -10.886  53.132  1.00 50.72           C
ATOM     82  C   GLU A  26       1.461 -10.818  51.933  1.00 50.72           C
ATOM     83  O   GLU A  26       1.701 -11.458  50.910  1.00 50.72           O
ATOM     84  HA  GLU A  26       3.371 -11.291  52.820  1.00 50.72           H
ATOM     85  CB  GLU A  26       1.829 -11.769  54.239  1.00 50.72           C
ATOM     86 1HB  GLU A  26       1.126 -11.191  54.840  1.00 50.72           H
ATOM     87 2HB  GLU A  26       1.387 -12.665  53.802  1.00 50.72           H
ATOM     88  CG  GLU A  26       2.928 -12.251  55.189  1.00 50.72           C
ATOM     89 1HG  GLU A  26       3.730 -12.715  54.616  1.00 50.72           H
ATOM     90 2HG  GLU A  26       3.362 -11.398  55.711  1.00 50.72           H
ATOM     91  CD  GLU A  26       2.375 -13.251  56.206  1.00 50.72           C
ATOM     92  OE1 GLU A  26       3.162 -14.126  56.627  1.00 50.72           O
ATOM     93  OE2 GLU A  26       1.178 -13.117  56.540  1.00 50.72           O
ATOM     94  HN  GLU A  26       2.375  -9.368  54.557  1.00 50.72           H
ATOM     95  N   ASP A  27       0.404 -10.037  52.098  1.00 50.54           N
ATOM     96  CA  ASP A  27      -0.573  -9.864  51.036  1.00 50.54           C
ATOM     97  C   ASP A  27       0.146  -9.444  49.752  1.00 50.54           C
ATOM     98  O   ASP A  27      -0.257  -9.829  48.656  1.00 50.54           O
ATOM     99  HA  ASP A  27      -1.066 -10.831  50.940  1.00 50.54           H
ATOM    100  CB  ASP A  27      -1.584  -8.772  51.390  1.00 50.54           C
ATOM    101 1HB  ASP A  27      -1.066  -7.917  51.823  1.00 50.54           H
ATOM    102 2HB  ASP A  27      -2.078  -8.421  50.484  1.00 50.54           H
ATOM    103  CG  ASP A  27      -2.630  -9.294  52.377  1.00 50.54           C
ATOM    104  OD1 ASP A  27      -2.771 -10.534  52.453  1.00 50.54           O
ATOM    105  OD2 ASP A  27      -3.266  -8.441  53.034  1.00 50.54           O
ATOM    106  HN  ASP A  27       0.210  -9.529  52.937  1.00 50.54           H
ATOM    107  N   TYR A  28       1.198  -8.658  49.931  1.00 53.99           N
ATOM    108  CA  TYR A  28       1.933  -8.122  48.798  1.00 53.99           C
ATOM    109  C   TYR A  28       2.757  -9.213  48.113  1.00 53.99           C
ATOM    110  O   TYR A  28       3.015  -9.140  46.912  1.00 53.99           O
ATOM    111  HA  TYR A  28       1.210  -7.723  48.087  1.00 53.99           H
ATOM    112  CB  TYR A  28       2.882  -7.067  49.372  1.00 53.99           C
ATOM    113 1HB  TYR A  28       2.360  -6.507  50.148  1.00 53.99           H
ATOM    114 2HB  TYR A  28       3.721  -7.571  49.852  1.00 53.99           H
ATOM    115  CG  TYR A  28       3.423  -6.085  48.331  1.00 53.99           C
ATOM    116  CD1 TYR A  28       4.532  -6.418  47.579  1.00 53.99           C
ATOM    117  HD1 TYR A  28       5.022  -7.380  47.728  1.00 53.99           H
ATOM    118  CD2 TYR A  28       2.802  -4.867  48.143  1.00 53.99           C
ATOM    119  HD2 TYR A  28       1.926  -4.604  48.737  1.00 53.99           H
ATOM    120  CE1 TYR A  28       5.041  -5.493  46.600  1.00 53.99           C
ATOM    121  HE1 TYR A  28       5.916  -5.743  46.000  1.00 53.99           H
ATOM    122  CE2 TYR A  28       3.312  -3.943  47.164  1.00 53.99           C
ATOM    123  HE2 TYR A  28       2.831  -2.977  47.006  1.00 53.99           H
ATOM    124  CZ  TYR A  28       4.406  -4.302  46.440  1.00 53.99           C
ATOM    125  OH  TYR A  28       4.887  -3.429  45.515  1.00 53.99           O
ATOM    126  HH  TYR A  28       5.860  -3.597  45.359  1.00 53.99           H
ATOM    127  HN  TYR A  28       1.549  -8.389  50.828  1.00 53.99           H
ATOM    128  N   VAL A  29       3.148 -10.201  48.905  1.00 52.28           N
ATOM    129  CA  VAL A  29       3.925 -11.314  48.386  1.00 52.28           C
ATOM    130  C   VAL A  29       2.993 -12.287  47.662  1.00 52.28           C
ATOM    131  O   VAL A  29       3.328 -12.794  46.592  1.00 52.28           O
ATOM    132  HA  VAL A  29       4.638 -10.911  47.667  1.00 52.28           H
ATOM    133  CB  VAL A  29       4.715 -11.973  49.518  1.00 52.28           C
ATOM    134  HB  VAL A  29       4.000 -12.416  50.212  1.00 52.28           H
ATOM    135  CG1 VAL A  29       5.607 -13.096  48.983  1.00 52.28           C
ATOM    136 1HG1 VAL A  29       4.988 -13.853  48.501  1.00 52.28           H
ATOM    137 2HG1 VAL A  29       6.310 -12.686  48.259  1.00 52.28           H
ATOM    138 3HG1 VAL A  29       6.157 -13.547  49.809  1.00 52.28           H
ATOM    139  CG2 VAL A  29       5.538 -10.938  50.288  1.00 52.28           C
ATOM    140 1HG2 VAL A  29       6.239 -10.454  49.609  1.00 52.28           H
ATOM    141 2HG2 VAL A  29       4.871 -10.190  50.717  1.00 52.28           H
ATOM    142 3HG2 VAL A  29       6.089 -11.434  51.087  1.00 52.28           H
ATOM    143  HN  VAL A  29       2.943 -10.248  49.882  1.00 52.28           H
ATOM    144  N   ASN A  30       1.840 -12.519  48.274  1.00 52.41           N
ATOM    145  CA  ASN A  30       0.979 -13.613  47.857  1.00 52.41           C
ATOM    146  C   ASN A  30       0.112 -13.153  46.683  1.00 52.41           C
ATOM    147  O   ASN A  30      -0.607 -13.954  46.087  1.00 52.41           O
ATOM    148  HA  ASN A  30       1.655 -14.422  47.584  1.00 52.41           H
ATOM    149  CB  ASN A  30       0.048 -14.044  48.992  1.00 52.41           C
ATOM    150 1HB  ASN A  30       0.072 -13.301  49.789  1.00 52.41           H
ATOM    151 2HB  ASN A  30      -0.979 -14.087  48.628  1.00 52.41           H
ATOM    152  CG  ASN A  30       0.456 -15.409  49.547  1.00 52.41           C
ATOM    153  OD1 ASN A  30       1.378 -16.051  49.072  1.00 52.41           O
ATOM    154  ND2 ASN A  30      -0.279 -15.816  50.578  1.00 52.41           N
ATOM    155 1HD2 ASN A  30      -1.022 -15.241  50.920  1.00 52.41           H
ATOM    156 2HD2 ASN A  30      -0.089 -16.697  51.011  1.00 52.41           H
ATOM    157  HN  ASN A  30       1.495 -11.977  49.040  1.00 52.41           H
ATOM    158  N   PHE A  31       0.208 -11.866  46.385  1.00 54.99           N
ATOM    159  CA  PHE A  31      -0.363 -11.336  45.158  1.00 54.99           C
ATOM    160  C   PHE A  31       0.243 -12.021  43.932  1.00 54.99           C
ATOM    161  O   PHE A  31       1.435 -11.880  43.663  1.00 54.99           O
ATOM    162  HA  PHE A  31      -1.434 -11.532  45.189  1.00 54.99           H
ATOM    163  CB  PHE A  31      -0.024  -9.845  45.115  1.00 54.99           C
ATOM    164 1HB  PHE A  31       0.616  -9.603  45.964  1.00 54.99           H
ATOM    165 2HB  PHE A  31       0.553  -9.640  44.213  1.00 54.99           H
ATOM    166  CG  PHE A  31      -1.248  -8.928  45.139  1.00 54.99           C
ATOM    167  CD1 PHE A  31      -1.791  -8.488  43.972  1.00 54.99           C
ATOM    168  HD1 PHE A  31      -1.354  -8.789  43.020  1.00 54.99           H
ATOM    169  CD2 PHE A  31      -1.793  -8.552  46.327  1.00 54.99           C
ATOM    170  HD2 PHE A  31      -1.358  -8.905  47.262  1.00 54.99           H
ATOM    171  CE1 PHE A  31      -2.928  -7.637  43.995  1.00 54.99           C
ATOM    172  HE1 PHE A  31      -3.363  -7.284  43.060  1.00 54.99           H
ATOM    173  CE2 PHE A  31      -2.930  -7.701  46.349  1.00 54.99           C
ATOM    174  HE2 PHE A  31      -3.366  -7.400  47.302  1.00 54.99           H
ATOM    175  CZ  PHE A  31      -3.473  -7.261  45.183  1.00 54.99           C
ATOM    176  HZ  PHE A  31      -4.345  -6.608  45.200  1.00 54.99           H
ATOM    177  HN  PHE A  31       0.665 -11.191  46.965  1.00 54.99           H
ATOM    178  N   ASN A  32      -0.605 -12.748  43.220  1.00 55.99           N
ATOM    179  CA  ASN A  32      -0.180 -13.416  42.001  1.00 55.99           C
ATOM    180  C   ASN A  32      -0.000 -12.377  40.892  1.00 55.99           C
ATOM    181  O   ASN A  32      -0.930 -12.105  40.135  1.00 55.99           O
ATOM    182  HA  ASN A  32       0.753 -13.916  42.260  1.00 55.99           H
ATOM    183  CB  ASN A  32      -1.226 -14.430  41.535  1.00 55.99           C
ATOM    184 1HB  ASN A  32      -1.748 -14.843  42.398  1.00 55.99           H
ATOM    185 2HB  ASN A  32      -1.975 -13.929  40.920  1.00 55.99           H
ATOM    186  CG  ASN A  32      -0.576 -15.560  40.735  1.00 55.99           C
ATOM    187  OD1 ASN A  32       0.618 -15.573  40.487  1.00 55.99           O
ATOM    188  ND2 ASN A  32      -1.426 -16.507  40.348  1.00 55.99           N
ATOM    189 1HD2 ASN A  32      -2.395 -16.437  40.585  1.00 55.99           H
ATOM    190 2HD2 ASN A  32      -1.096 -17.289  39.819  1.00 55.99           H
ATOM    191  HN  ASN A  32      -1.566 -12.884  43.463  1.00 55.99           H
ATOM    192  N   PHE A  33       1.203 -11.825  40.832  1.00 60.23           N
ATOM    193  CA  PHE A  33       1.542 -10.883  39.779  1.00 60.23           C
ATOM    194  C   PHE A  33       1.815 -11.609  38.460  1.00 60.23           C
ATOM    195  O   PHE A  33       2.938 -11.590  37.958  1.00 60.23           O
ATOM    196  HA  PHE A  33       0.688 -10.216  39.654  1.00 60.23           H
ATOM    197  CB  PHE A  33       2.814 -10.157  40.221  1.00 60.23           C
ATOM    198 1HB  PHE A  33       3.595 -10.894  40.405  1.00 60.23           H
ATOM    199 2HB  PHE A  33       3.160  -9.523  39.405  1.00 60.23           H
ATOM    200  CG  PHE A  33       2.636  -9.298  41.475  1.00 60.23           C
ATOM    201  CD1 PHE A  33       2.255  -7.998  41.360  1.00 60.23           C
ATOM    202  HD1 PHE A  33       2.075  -7.567  40.374  1.00 60.23           H
ATOM    203  CD2 PHE A  33       2.860  -9.835  42.704  1.00 60.23           C
ATOM    204  HD2 PHE A  33       3.166 -10.877  42.796  1.00 60.23           H
ATOM    205  CE1 PHE A  33       2.090  -7.200  42.523  1.00 60.23           C
ATOM    206  HE1 PHE A  33       1.784  -6.158  42.431  1.00 60.23           H
ATOM    207  CE2 PHE A  33       2.695  -9.038  43.867  1.00 60.23           C
ATOM    208  HE2 PHE A  33       2.875  -9.468  44.853  1.00 60.23           H
ATOM    209  CZ  PHE A  33       2.314  -7.737  43.753  1.00 60.23           C
ATOM    210  HZ  PHE A  33       2.187  -7.126  44.646  1.00 60.23           H
ATOM    211  HN  PHE A  33       1.937 -12.012  41.484  1.00 60.23           H
ATOM    212  N   THR A  34       0.769 -12.232  37.936  1.00 64.45           N
ATOM    213  CA  THR A  34       0.690 -12.490  36.509  1.00 64.45           C
ATOM    214  C   THR A  34       1.026 -11.224  35.718  1.00 64.45           C
ATOM    215  O   THR A  34       0.324 -10.219  35.821  1.00 64.45           O
ATOM    216  HA  THR A  34       1.442 -13.236  36.252  1.00 64.45           H
ATOM    217  CB  THR A  34      -0.704 -13.044  36.206  1.00 64.45           C
ATOM    218  HB  THR A  34      -0.998 -12.818  35.180  1.00 64.45           H
ATOM    219  OG1 THR A  34      -1.530 -12.480  37.220  1.00 64.45           O
ATOM    220  HG1 THR A  34      -1.538 -11.483  37.140  1.00 64.45           H
ATOM    221  CG2 THR A  34      -0.799 -14.552  36.443  1.00 64.45           C
ATOM    222 1HG2 THR A  34      -0.571 -14.771  37.486  1.00 64.45           H
ATOM    223 2HG2 THR A  34      -0.086 -15.067  35.800  1.00 64.45           H
ATOM    224 3HG2 THR A  34      -1.808 -14.894  36.213  1.00 64.45           H
ATOM    225  HN  THR A  34      -0.012 -12.557  38.469  1.00 64.45           H
ATOM    226  N   ASP A  35       2.099 -11.313  34.947  1.00 79.07           N
ATOM    227  CA  ASP A  35       2.719 -10.125  34.386  1.00 79.07           C
ATOM    228  C   ASP A  35       1.895  -9.642  33.190  1.00 79.07           C
ATOM    229  O   ASP A  35       2.254  -9.896  32.041  1.00 79.07           O
ATOM    230  HA  ASP A  35       2.737  -9.400  35.199  1.00 79.07           H
ATOM    231  CB  ASP A  35       4.137 -10.423  33.894  1.00 79.07           C
ATOM    232 1HB  ASP A  35       4.544 -11.273  34.441  1.00 79.07           H
ATOM    233 2HB  ASP A  35       4.108 -10.705  32.841  1.00 79.07           H
ATOM    234  CG  ASP A  35       5.048  -9.208  34.078  1.00 79.07           C
ATOM    235  OD1 ASP A  35       4.533  -8.184  34.577  1.00 79.07           O
ATOM    236  OD2 ASP A  35       6.237  -9.330  33.715  1.00 79.07           O
ATOM    237  HN  ASP A  35       2.544 -12.176  34.706  1.00 79.07           H
ATOM    238  N   PHE A  36       0.806  -8.955  33.501  1.00 88.76           N
ATOM    239  CA  PHE A  36      -0.070  -8.433  32.467  1.00 88.76           C
ATOM    240  C   PHE A  36       0.536  -7.190  31.811  1.00 88.76           C
ATOM    241  O   PHE A  36       0.051  -6.731  30.778  1.00 88.76           O
ATOM    242  HA  PHE A  36      -0.189  -9.216  31.718  1.00 88.76           H
ATOM    243  CB  PHE A  36      -1.385  -8.046  33.147  1.00 88.76           C
ATOM    244 1HB  PHE A  36      -1.167  -7.384  33.986  1.00 88.76           H
ATOM    245 2HB  PHE A  36      -1.993  -7.478  32.443  1.00 88.76           H
ATOM    246  CG  PHE A  36      -2.197  -9.239  33.655  1.00 88.76           C
ATOM    247  CD1 PHE A  36      -2.362 -10.335  32.867  1.00 88.76           C
ATOM    248  HD1 PHE A  36      -1.914 -10.363  31.873  1.00 88.76           H
ATOM    249  CD2 PHE A  36      -2.755  -9.203  34.895  1.00 88.76           C
ATOM    250  HD2 PHE A  36      -2.624  -8.324  35.527  1.00 88.76           H
ATOM    251  CE1 PHE A  36      -3.116 -11.442  33.338  1.00 88.76           C
ATOM    252  HE1 PHE A  36      -3.247 -12.320  32.706  1.00 88.76           H
ATOM    253  CE2 PHE A  36      -3.509 -10.310  35.366  1.00 88.76           C
ATOM    254  HE2 PHE A  36      -3.957 -10.281  36.360  1.00 88.76           H
ATOM    255  CZ  PHE A  36      -3.674 -11.406  34.578  1.00 88.76           C
ATOM    256  HZ  PHE A  36      -4.252 -12.256  34.940  1.00 88.76           H
ATOM    257  HN  PHE A  36       0.520  -8.754  34.438  1.00 88.76           H
ATOM    258  N   TYR A  37       1.586  -6.682  32.438  1.00 90.82           N
ATOM    259  CA  TYR A  37       2.393  -5.641  31.824  1.00 90.82           C
ATOM    260  C   TYR A  37       3.505  -6.245  30.963  1.00 90.82           C
ATOM    261  O   TYR A  37       4.398  -6.916  31.478  1.00 90.82           O
ATOM    262  HA  TYR A  37       1.741  -5.039  31.191  1.00 90.82           H
ATOM    263  CB  TYR A  37       3.025  -4.861  32.978  1.00 90.82           C
ATOM    264 1HB  TYR A  37       2.233  -4.478  33.621  1.00 90.82           H
ATOM    265 2HB  TYR A  37       3.622  -5.545  33.581  1.00 90.82           H
ATOM    266  CG  TYR A  37       3.908  -3.694  32.531  1.00 90.82           C
ATOM    267  CD1 TYR A  37       5.273  -3.863  32.425  1.00 90.82           C
ATOM    268  HD1 TYR A  37       5.723  -4.828  32.659  1.00 90.82           H
ATOM    269  CD2 TYR A  37       3.338  -2.473  32.235  1.00 90.82           C
ATOM    270  HD2 TYR A  37       2.259  -2.339  32.319  1.00 90.82           H
ATOM    271  CE1 TYR A  37       6.104  -2.765  32.004  1.00 90.82           C
ATOM    272  HE1 TYR A  37       7.184  -2.884  31.916  1.00 90.82           H
ATOM    273  CE2 TYR A  37       4.169  -1.374  31.814  1.00 90.82           C
ATOM    274  HE2 TYR A  37       3.732  -0.404  31.577  1.00 90.82           H
ATOM    275  CZ  TYR A  37       5.511  -1.574  31.719  1.00 90.82           C
ATOM    276  OH  TYR A  37       6.295  -0.537  31.322  1.00 90.82           O
ATOM    277  HH  TYR A  37       5.730   0.265  31.128  1.00 90.82           H
ATOM    278  HN  TYR A  37       1.888  -6.970  33.347  1.00 90.82           H
ATOM    279  N   CYS A  38       3.413  -5.985  29.667  1.00 91.45           N
ATOM    280  CA  CYS A  38       4.323  -6.599  28.715  1.00 91.45           C
ATOM    281  C   CYS A  38       5.338  -5.543  28.272  1.00 91.45           C
ATOM    282  O   CYS A  38       4.971  -4.541  27.661  1.00 91.45           O
ATOM    283  HA  CYS A  38       4.819  -7.417  29.238  1.00 91.45           H
ATOM    284  CB  CYS A  38       3.574  -7.205  27.526  1.00 91.45           C
ATOM    285 1HB  CYS A  38       2.782  -7.863  27.883  1.00 91.45           H
ATOM    286 2HB  CYS A  38       3.097  -6.415  26.946  1.00 91.45           H
ATOM    287  SG  CYS A  38       4.735  -8.142  26.467  1.00 91.45           S
ATOM    288  HN  CYS A  38       2.735  -5.370  29.267  1.00 91.45           H
ATOM    289  N   GLU A  39       6.596  -5.805  28.597  1.00 90.22           N
ATOM    290  CA  GLU A  39       7.686  -4.992  28.084  1.00 90.22           C
ATOM    291  C   GLU A  39       8.069  -5.446  26.674  1.00 90.22           C
ATOM    292  O   GLU A  39       8.372  -6.618  26.456  1.00 90.22           O
ATOM    293  HA  GLU A  39       7.298  -3.974  28.052  1.00 90.22           H
ATOM    294  CB  GLU A  39       8.894  -5.039  29.022  1.00 90.22           C
ATOM    295 1HB  GLU A  39       9.142  -6.076  29.250  1.00 90.22           H
ATOM    296 2HB  GLU A  39       9.722  -4.484  28.583  1.00 90.22           H
ATOM    297  CG  GLU A  39       8.579  -4.358  30.356  1.00 90.22           C
ATOM    298 1HG  GLU A  39       8.173  -3.363  30.173  1.00 90.22           H
ATOM    299 2HG  GLU A  39       7.811  -4.923  30.884  1.00 90.22           H
ATOM    300  CD  GLU A  39       9.832  -4.252  31.227  1.00 90.22           C
ATOM    301  OE1 GLU A  39       9.714  -3.660  32.322  1.00 90.22           O
ATOM    302  OE2 GLU A  39      10.880  -4.765  30.778  1.00 90.22           O
ATOM    303  HN  GLU A  39       6.874  -6.554  29.197  1.00 90.22           H
ATOM    304  N   LYS A  40       8.043  -4.494  25.753  1.00 89.72           N
ATOM    305  CA  LYS A  40       8.217  -4.809  24.345  1.00 89.72           C
ATOM    306  C   LYS A  40       9.669  -4.545  23.943  1.00 89.72           C
ATOM    307  O   LYS A  40       9.957  -4.288  22.775  1.00 89.72           O
ATOM    308  HA  LYS A  40       8.012  -5.873  24.221  1.00 89.72           H
ATOM    309  CB  LYS A  40       7.196  -4.050  23.496  1.00 89.72           C
ATOM    310 1HB  LYS A  40       7.334  -2.976  23.628  1.00 89.72           H
ATOM    311 2HB  LYS A  40       7.363  -4.265  22.441  1.00 89.72           H
ATOM    312  CG  LYS A  40       5.766  -4.436  23.881  1.00 89.72           C
ATOM    313 1HG  LYS A  40       5.622  -4.289  24.951  1.00 89.72           H
ATOM    314 2HG  LYS A  40       5.059  -3.782  23.371  1.00 89.72           H
ATOM    315  CD  LYS A  40       5.476  -5.894  23.517  1.00 89.72           C
ATOM    316 1HD  LYS A  40       5.782  -6.083  22.488  1.00 89.72           H
ATOM    317 2HD  LYS A  40       6.065  -6.555  24.151  1.00 89.72           H
ATOM    318  CE  LYS A  40       3.988  -6.213  23.679  1.00 89.72           C
ATOM    319 1HE  LYS A  40       3.769  -6.431  24.724  1.00 89.72           H
ATOM    320 2HE  LYS A  40       3.391  -5.344  23.402  1.00 89.72           H
ATOM    321  NZ  LYS A  40       3.612  -7.370  22.836  1.00 89.72           N
ATOM    322 1HZ  LYS A  40       2.630  -7.583  22.973  1.00 89.72           H
ATOM    323 2HZ  LYS A  40       3.775  -7.144  21.860  1.00 89.72           H
ATOM    324 3HZ  LYS A  40       4.172  -8.174  23.095  1.00 89.72           H
ATOM    325  HN  LYS A  40       7.908  -3.524  25.955  1.00 89.72           H
ATOM    326  N   ASN A  41      10.547  -4.618  24.933  1.00 89.07           N
ATOM    327  CA  ASN A  41      11.951  -4.317  24.713  1.00 89.07           C
ATOM    328  C   ASN A  41      12.502  -5.241  23.625  1.00 89.07           C
ATOM    329  O   ASN A  41      13.225  -4.796  22.735  1.00 89.07           O
ATOM    330  HA  ASN A  41      11.976  -3.267  24.420  1.00 89.07           H
ATOM    331  CB  ASN A  41      12.769  -4.544  25.985  1.00 89.07           C
ATOM    332 1HB  ASN A  41      12.408  -5.433  26.501  1.00 89.07           H
ATOM    333 2HB  ASN A  41      13.811  -4.729  25.723  1.00 89.07           H
ATOM    334  CG  ASN A  41      12.679  -3.334  26.918  1.00 89.07           C
ATOM    335  OD1 ASN A  41      12.310  -2.240  26.525  1.00 89.07           O
ATOM    336  ND2 ASN A  41      13.037  -3.591  28.173  1.00 89.07           N
ATOM    337 1HD2 ASN A  41      13.331  -4.512  28.431  1.00 89.07           H
ATOM    338 2HD2 ASN A  41      13.012  -2.864  28.859  1.00 89.07           H
ATOM    339  HN  ASN A  41      10.312  -4.877  25.870  1.00 89.07           H
ATOM    340  N   ASN A  42      12.138  -6.511  23.732  1.00 91.02           N
ATOM    341  CA  ASN A  42      12.631  -7.511  22.801  1.00 91.02           C
ATOM    342  C   ASN A  42      12.164  -7.159  21.387  1.00 91.02           C
ATOM    343  O   ASN A  42      12.917  -7.307  20.426  1.00 91.02           O
ATOM    344  HA  ASN A  42      13.716  -7.486  22.900  1.00 91.02           H
ATOM    345  CB  ASN A  42      12.088  -8.900  23.146  1.00 91.02           C
ATOM    346 1HB  ASN A  42      11.005  -8.854  23.255  1.00 91.02           H
ATOM    347 2HB  ASN A  42      12.297  -9.589  22.329  1.00 91.02           H
ATOM    348  CG  ASN A  42      12.714  -9.427  24.439  1.00 91.02           C
ATOM    349  OD1 ASN A  42      13.665  -8.876  24.968  1.00 91.02           O
ATOM    350  ND2 ASN A  42      12.129 -10.523  24.915  1.00 91.02           N
ATOM    351 1HD2 ASN A  42      11.352 -10.925  24.432  1.00 91.02           H
ATOM    352 2HD2 ASN A  42      12.467 -10.944  25.757  1.00 91.02           H
ATOM    353  HN  ASN A  42      11.521  -6.858  24.438  1.00 91.02           H
ATOM    354  N   VAL A  43      10.924  -6.700  21.305  1.00 91.35           N
ATOM    355  CA  VAL A  43      10.342  -6.343  20.023  1.00 91.35           C
ATOM    356  C   VAL A  43      11.104  -5.153  19.436  1.00 91.35           C
ATOM    357  O   VAL A  43      11.421  -5.139  18.247  1.00 91.35           O
ATOM    358  HA  VAL A  43      10.461  -7.198  19.357  1.00 91.35           H
ATOM    359  CB  VAL A  43       8.844  -6.073  20.185  1.00 91.35           C
ATOM    360  HB  VAL A  43       8.730  -5.166  20.779  1.00 91.35           H
ATOM    361  CG1 VAL A  43       8.181  -5.831  18.827  1.00 91.35           C
ATOM    362 1HG1 VAL A  43       8.641  -4.969  18.346  1.00 91.35           H
ATOM    363 2HG1 VAL A  43       8.311  -6.711  18.198  1.00 91.35           H
ATOM    364 3HG1 VAL A  43       7.117  -5.642  18.972  1.00 91.35           H
ATOM    365  CG2 VAL A  43       8.159  -7.217  20.935  1.00 91.35           C
ATOM    366 1HG2 VAL A  43       8.289  -8.145  20.378  1.00 91.35           H
ATOM    367 2HG2 VAL A  43       8.605  -7.321  21.924  1.00 91.35           H
ATOM    368 3HG2 VAL A  43       7.096  -6.999  21.036  1.00 91.35           H
ATOM    369  HN  VAL A  43      10.322  -6.572  22.093  1.00 91.35           H
ATOM    370  N   ARG A  44      11.375  -4.182  20.296  1.00 90.25           N
ATOM    371  CA  ARG A  44      12.040  -2.964  19.865  1.00 90.25           C
ATOM    372  C   ARG A  44      13.467  -3.273  19.405  1.00 90.25           C
ATOM    373  O   ARG A  44      13.955  -2.680  18.444  1.00 90.25           O
ATOM    374  HA  ARG A  44      11.433  -2.593  19.039  1.00 90.25           H
ATOM    375  CB  ARG A  44      12.087  -1.933  20.994  1.00 90.25           C
ATOM    376 1HB  ARG A  44      12.443  -2.407  21.909  1.00 90.25           H
ATOM    377 2HB  ARG A  44      12.800  -1.147  20.744  1.00 90.25           H
ATOM    378  CG  ARG A  44      10.706  -1.320  21.235  1.00 90.25           C
ATOM    379 1HG  ARG A  44      10.325  -0.898  20.305  1.00 90.25           H
ATOM    380 2HG  ARG A  44      10.007  -2.098  21.542  1.00 90.25           H
ATOM    381  CD  ARG A  44      10.769  -0.232  22.308  1.00 90.25           C
ATOM    382 1HD  ARG A  44      11.776   0.183  22.360  1.00 90.25           H
ATOM    383 2HD  ARG A  44      10.100   0.588  22.046  1.00 90.25           H
ATOM    384  NE  ARG A  44      10.387  -0.794  23.623  1.00 90.25           N
ATOM    385  HE  ARG A  44       9.817  -1.616  23.633  1.00 90.25           H
ATOM    386  CZ  ARG A  44      10.756  -0.271  24.800  1.00 90.25           C
ATOM    387  NH1 ARG A  44      11.519   0.829  24.846  1.00 90.25           N
ATOM    388 1HH1 ARG A  44      11.817   1.267  23.997  1.00 90.25           H
ATOM    389 2HH1 ARG A  44      11.791   1.213  25.728  1.00 90.25           H
ATOM    390  NH2 ARG A  44      10.351  -0.866  25.931  1.00 90.25           N
ATOM    391 1HH2 ARG A  44      10.618  -0.488  26.817  1.00 90.25           H
ATOM    392 2HH2 ARG A  44       9.782  -1.687  25.888  1.00 90.25           H
ATOM    393  HN  ARG A  44      11.150  -4.219  21.270  1.00 90.25           H
ATOM    394  N   GLN A  45      14.095  -4.200  20.113  1.00 91.90           N
ATOM    395  CA  GLN A  45      15.465  -4.576  19.806  1.00 91.90           C
ATOM    396  C   GLN A  45      15.538  -5.227  18.423  1.00 91.90           C
ATOM    397  O   GLN A  45      16.444  -4.936  17.644  1.00 91.90           O
ATOM    398  HA  GLN A  45      16.028  -3.643  19.806  1.00 91.90           H
ATOM    399  CB  GLN A  45      16.033  -5.504  20.881  1.00 91.90           C
ATOM    400 1HB  GLN A  45      15.904  -5.051  21.863  1.00 91.90           H
ATOM    401 2HB  GLN A  45      15.476  -6.442  20.887  1.00 91.90           H
ATOM    402  CG  GLN A  45      17.516  -5.787  20.633  1.00 91.90           C
ATOM    403 1HG  GLN A  45      17.645  -6.231  19.646  1.00 91.90           H
ATOM    404 2HG  GLN A  45      18.074  -4.851  20.637  1.00 91.90           H
ATOM    405  CD  GLN A  45      18.080  -6.728  21.699  1.00 91.90           C
ATOM    406  OE1 GLN A  45      17.358  -7.339  22.470  1.00 91.90           O
ATOM    407  NE2 GLN A  45      19.408  -6.810  21.700  1.00 91.90           N
ATOM    408 1HE2 GLN A  45      19.942  -6.282  21.040  1.00 91.90           H
ATOM    409 2HE2 GLN A  45      19.871  -7.400  22.361  1.00 91.90           H
ATOM    410  HN  GLN A  45      13.685  -4.689  20.883  1.00 91.90           H
ATOM    411  N   PHE A  46      14.573  -6.096  18.161  1.00 93.60           N
ATOM    412  CA  PHE A  46      14.484  -6.748  16.866  1.00 93.60           C
ATOM    413  C   PHE A  46      14.283  -5.723  15.748  1.00 93.60           C
ATOM    414  O   PHE A  46      14.978  -5.760  14.735  1.00 93.60           O
ATOM    415  HA  PHE A  46      15.424  -7.278  16.706  1.00 93.60           H
ATOM    416  CB  PHE A  46      13.270  -7.677  16.915  1.00 93.60           C
ATOM    417 1HB  PHE A  46      13.454  -8.461  17.650  1.00 93.60           H
ATOM    418 2HB  PHE A  46      12.406  -7.111  17.264  1.00 93.60           H
ATOM    419  CG  PHE A  46      12.928  -8.326  15.573  1.00 93.60           C
ATOM    420  CD1 PHE A  46      11.921  -7.822  14.810  1.00 93.60           C
ATOM    421  HD1 PHE A  46      11.357  -6.956  15.156  1.00 93.60           H
ATOM    422  CD2 PHE A  46      13.631  -9.407  15.141  1.00 93.60           C
ATOM    423  HD2 PHE A  46      14.439  -9.811  15.752  1.00 93.60           H
ATOM    424  CE1 PHE A  46      11.603  -8.424  13.564  1.00 93.60           C
ATOM    425  HE1 PHE A  46      10.796  -8.020  12.953  1.00 93.60           H
ATOM    426  CE2 PHE A  46      13.314 -10.010  13.895  1.00 93.60           C
ATOM    427  HE2 PHE A  46      13.878 -10.876  13.549  1.00 93.60           H
ATOM    428  CZ  PHE A  46      12.307  -9.505  13.133  1.00 93.60           C
ATOM    429  HZ  PHE A  46      12.064  -9.968  12.176  1.00 93.60           H
ATOM    430  HN  PHE A  46      13.862  -6.355  18.815  1.00 93.60           H
ATOM    431  N   ALA A  47      13.328  -4.832  15.971  1.00 92.47           N
ATOM    432  CA  ALA A  47      12.956  -3.863  14.955  1.00 92.47           C
ATOM    433  C   ALA A  47      14.182  -3.026  14.582  1.00 92.47           C
ATOM    434  O   ALA A  47      14.404  -2.732  13.409  1.00 92.47           O
ATOM    435  HA  ALA A  47      12.623  -4.415  14.076  1.00 92.47           H
ATOM    436  CB  ALA A  47      11.797  -3.005  15.466  1.00 92.47           C
ATOM    437 1HB  ALA A  47      10.943  -3.644  15.688  1.00 92.47           H
ATOM    438 2HB  ALA A  47      12.105  -2.482  16.372  1.00 92.47           H
ATOM    439 3HB  ALA A  47      11.519  -2.278  14.703  1.00 92.47           H
ATOM    440  HN  ALA A  47      12.813  -4.766  16.826  1.00 92.47           H
ATOM    441  N   SER A  48      14.945  -2.665  15.604  1.00 92.90           N
ATOM    442  CA  SER A  48      16.012  -1.693  15.434  1.00 92.90           C
ATOM    443  C   SER A  48      17.089  -2.256  14.506  1.00 92.90           C
ATOM    444  O   SER A  48      17.819  -1.500  13.866  1.00 92.90           O
ATOM    445  HA  SER A  48      15.538  -0.820  14.986  1.00 92.90           H
ATOM    446  CB  SER A  48      16.622  -1.305  16.782  1.00 92.90           C
ATOM    447 1HB  SER A  48      17.303  -0.465  16.643  1.00 92.90           H
ATOM    448 2HB  SER A  48      15.833  -0.967  17.454  1.00 92.90           H
ATOM    449  OG  SER A  48      17.324  -2.390  17.383  1.00 92.90           O
ATOM    450  HG  SER A  48      17.713  -2.103  18.258  1.00 92.90           H
ATOM    451  HN  SER A  48      14.843  -3.024  16.532  1.00 92.90           H
ATOM    452  N   HIS A  49      17.156  -3.579  14.462  1.00 94.23           N
ATOM    453  CA  HIS A  49      18.151  -4.252  13.645  1.00 94.23           C
ATOM    454  C   HIS A  49      17.542  -4.617  12.290  1.00 94.23           C
ATOM    455  O   HIS A  49      18.210  -4.530  11.261  1.00 94.23           O
ATOM    456  HA  HIS A  49      18.961  -3.539  13.489  1.00 94.23           H
ATOM    457  CB  HIS A  49      18.730  -5.462  14.381  1.00 94.23           C
ATOM    458 1HB  HIS A  49      17.912  -6.111  14.691  1.00 94.23           H
ATOM    459 2HB  HIS A  49      19.346  -6.035  13.688  1.00 94.23           H
ATOM    460  CG  HIS A  49      19.558  -5.106  15.592  1.00 94.23           C
ATOM    461  ND1 HIS A  49      18.999  -4.832  16.828  1.00 94.23           N
ATOM    462  HD1 HIS A  49      18.022  -4.840  17.043  1.00 94.23           H
ATOM    463  CD2 HIS A  49      20.908  -4.983  15.745  1.00 94.23           C
ATOM    464  HD2 HIS A  49      21.653  -5.132  14.964  1.00 94.23           H
ATOM    465  CE1 HIS A  49      19.977  -4.557  17.678  1.00 94.23           C
ATOM    466  HE1 HIS A  49      19.858  -4.301  18.731  1.00 94.23           H
ATOM    467  NE2 HIS A  49      21.160  -4.651  17.005  1.00 94.23           N
ATOM    468  HN  HIS A  49      16.546  -4.186  14.971  1.00 94.23           H
ATOM    469  N   PHE A  50      16.280  -5.018  12.334  1.00 95.22           N
ATOM    470  CA  PHE A  50      15.656  -5.655  11.186  1.00 95.22           C
ATOM    471  C   PHE A  50      15.163  -4.611  10.182  1.00 95.22           C
ATOM    472  O   PHE A  50      15.408  -4.733   8.983  1.00 95.22           O
ATOM    473  HA  PHE A  50      16.412  -6.282  10.714  1.00 95.22           H
ATOM    474  CB  PHE A  50      14.457  -6.447  11.710  1.00 95.22           C
ATOM    475 1HB  PHE A  50      14.807  -7.172  12.446  1.00 95.22           H
ATOM    476 2HB  PHE A  50      13.783  -5.766  12.229  1.00 95.22           H
ATOM    477  CG  PHE A  50      13.675  -7.185  10.622  1.00 95.22           C
ATOM    478  CD1 PHE A  50      12.452  -6.731  10.237  1.00 95.22           C
ATOM    479  HD1 PHE A  50      12.030  -5.841  10.704  1.00 95.22           H
ATOM    480  CD2 PHE A  50      14.202  -8.295  10.039  1.00 95.22           C
ATOM    481  HD2 PHE A  50      15.182  -8.659  10.347  1.00 95.22           H
ATOM    482  CE1 PHE A  50      11.726  -7.415   9.227  1.00 95.22           C
ATOM    483  HE1 PHE A  50      10.746  -7.051   8.918  1.00 95.22           H
ATOM    484  CE2 PHE A  50      13.476  -8.979   9.028  1.00 95.22           C
ATOM    485  HE2 PHE A  50      13.899  -9.869   8.561  1.00 95.22           H
ATOM    486  CZ  PHE A  50      12.254  -8.525   8.644  1.00 95.22           C
ATOM    487  HZ  PHE A  50      11.696  -9.050   7.868  1.00 95.22           H
ATOM    488  HN  PHE A  50      15.688  -4.915  13.133  1.00 95.22           H
ATOM    489  N   LEU A  51      14.476  -3.608  10.709  1.00 94.87           N
ATOM    490  CA  LEU A  51      13.651  -2.748   9.877  1.00 94.87           C
ATOM    491  C   LEU A  51      14.552  -1.827   9.052  1.00 94.87           C
ATOM    492  O   LEU A  51      14.423  -1.759   7.830  1.00 94.87           O
ATOM    493  HA  LEU A  51      13.095  -3.389   9.194  1.00 94.87           H
ATOM    494  CB  LEU A  51      12.626  -2.000  10.732  1.00 94.87           C
ATOM    495 1HB  LEU A  51      13.162  -1.426  11.488  1.00 94.87           H
ATOM    496 2HB  LEU A  51      12.107  -1.282  10.097  1.00 94.87           H
ATOM    497  CG  LEU A  51      11.580  -2.866  11.436  1.00 94.87           C
ATOM    498  HG  LEU A  51      12.096  -3.524  12.135  1.00 94.87           H
ATOM    499  CD1 LEU A  51      10.615  -2.005  12.253  1.00 94.87           C
ATOM    500 1HD1 LEU A  51      11.173  -1.449  13.007  1.00 94.87           H
ATOM    501 2HD1 LEU A  51      10.102  -1.306  11.592  1.00 94.87           H
ATOM    502 3HD1 LEU A  51       9.882  -2.645  12.743  1.00 94.87           H
ATOM    503  CD2 LEU A  51      10.844  -3.759  10.435  1.00 94.87           C
ATOM    504 1HD2 LEU A  51      10.341  -3.137   9.694  1.00 94.87           H
ATOM    505 2HD2 LEU A  51      11.560  -4.412   9.936  1.00 94.87           H
ATOM    506 3HD2 LEU A  51      10.106  -4.364  10.962  1.00 94.87           H
ATOM    507  HN  LEU A  51      14.477  -3.380  11.682  1.00 94.87           H
ATOM    508  N   PRO A  52      15.477  -1.106   9.700  1.00 95.82           N
ATOM    509  CA  PRO A  52      16.174  -0.001   9.036  1.00 95.82           C
ATOM    510  C   PRO A  52      16.805  -0.425   7.720  1.00 95.82           C
ATOM    511  O   PRO A  52      16.581   0.206   6.688  1.00 95.82           O
ATOM    512  HA  PRO A  52      15.465   0.784   8.772  1.00 95.82           H
ATOM    513  CB  PRO A  52      17.227   0.429  10.058  1.00 95.82           C
ATOM    514 1HB  PRO A  52      18.174  -0.088   9.901  1.00 95.82           H
ATOM    515 2HB  PRO A  52      17.435   1.498   9.995  1.00 95.82           H
ATOM    516  CG  PRO A  52      16.596   0.056  11.394  1.00 95.82           C
ATOM    517 1HG  PRO A  52      17.342  -0.030  12.185  1.00 95.82           H
ATOM    518 2HG  PRO A  52      15.881   0.808  11.728  1.00 95.82           H
ATOM    519  CD  PRO A  52      15.927  -1.275  11.093  1.00 95.82           C
ATOM    520 1HD  PRO A  52      16.622  -2.109  11.191  1.00 95.82           H
ATOM    521 2HD  PRO A  52      15.098  -1.474  11.772  1.00 95.82           H
ATOM    522  N   PRO A  53      17.606  -1.499   7.724  1.00 97.04           N
ATOM    523  CA  PRO A  53      18.268  -1.951   6.497  1.00 97.04           C
ATOM    524  C   PRO A  53      17.288  -2.152   5.353  1.00 97.04           C
ATOM    525  O   PRO A  53      17.565  -1.766   4.219  1.00 97.04           O
ATOM    526  HA  PRO A  53      18.965  -1.190   6.145  1.00 97.04           H
ATOM    527  CB  PRO A  53      18.937  -3.264   6.909  1.00 97.04           C
ATOM    528 1HB  PRO A  53      18.290  -4.121   6.719  1.00 97.04           H
ATOM    529 2HB  PRO A  53      19.860  -3.435   6.356  1.00 97.04           H
ATOM    530  CG  PRO A  53      19.198  -3.076   8.398  1.00 97.04           C
ATOM    531 1HG  PRO A  53      19.341  -4.028   8.908  1.00 97.04           H
ATOM    532 2HG  PRO A  53      20.101  -2.492   8.580  1.00 97.04           H
ATOM    533  CD  PRO A  53      17.947  -2.356   8.874  1.00 97.04           C
ATOM    534 1HD  PRO A  53      17.142  -3.053   9.106  1.00 97.04           H
ATOM    535 2HD  PRO A  53      18.133  -1.776   9.778  1.00 97.04           H
ATOM    536  N   LEU A  54      16.156  -2.757   5.685  1.00 96.52           N
ATOM    537  CA  LEU A  54      15.193  -3.150   4.671  1.00 96.52           C
ATOM    538  C   LEU A  54      14.517  -1.900   4.104  1.00 96.52           C
ATOM    539  O   LEU A  54      14.336  -1.783   2.893  1.00 96.52           O
ATOM    540  HA  LEU A  54      15.745  -3.638   3.867  1.00 96.52           H
ATOM    541  CB  LEU A  54      14.211  -4.178   5.235  1.00 96.52           C
ATOM    542 1HB  LEU A  54      13.751  -3.759   6.130  1.00 96.52           H
ATOM    543 2HB  LEU A  54      13.414  -4.328   4.507  1.00 96.52           H
ATOM    544  CG  LEU A  54      14.801  -5.544   5.591  1.00 96.52           C
ATOM    545  HG  LEU A  54      15.613  -5.391   6.302  1.00 96.52           H
ATOM    546  CD1 LEU A  54      13.760  -6.429   6.280  1.00 96.52           C
ATOM    547 1HD1 LEU A  54      13.421  -5.945   7.196  1.00 96.52           H
ATOM    548 2HD1 LEU A  54      12.911  -6.578   5.612  1.00 96.52           H
ATOM    549 3HD1 LEU A  54      14.206  -7.393   6.522  1.00 96.52           H
ATOM    550  CD2 LEU A  54      15.402  -6.221   4.357  1.00 96.52           C
ATOM    551 1HD2 LEU A  54      14.625  -6.361   3.606  1.00 96.52           H
ATOM    552 2HD2 LEU A  54      16.194  -5.594   3.949  1.00 96.52           H
ATOM    553 3HD2 LEU A  54      15.814  -7.190   4.639  1.00 96.52           H
ATOM    554  HN  LEU A  54      15.895  -2.977   6.624  1.00 96.52           H
ATOM    555  N   TYR A  55      14.160  -0.998   5.006  1.00 95.59           N
ATOM    556  CA  TYR A  55      13.459   0.214   4.617  1.00 95.59           C
ATOM    557  C   TYR A  55      14.336   1.092   3.723  1.00 95.59           C
ATOM    558  O   TYR A  55      13.841   1.728   2.794  1.00 95.59           O
ATOM    559  HA  TYR A  55      12.566  -0.078   4.065  1.00 95.59           H
ATOM    560  CB  TYR A  55      13.163   0.965   5.917  1.00 95.59           C
ATOM    561 1HB  TYR A  55      14.061   0.970   6.535  1.00 95.59           H
ATOM    562 2HB  TYR A  55      12.934   2.004   5.679  1.00 95.59           H
ATOM    563  CG  TYR A  55      12.007   0.376   6.727  1.00 95.59           C
ATOM    564  CD1 TYR A  55      11.275  -0.679   6.219  1.00 95.59           C
ATOM    565  HD1 TYR A  55      11.521  -1.091   5.241  1.00 95.59           H
ATOM    566  CD2 TYR A  55      11.696   0.898   7.966  1.00 95.59           C
ATOM    567  HD2 TYR A  55      12.273   1.731   8.367  1.00 95.59           H
ATOM    568  CE1 TYR A  55      10.187  -1.233   6.982  1.00 95.59           C
ATOM    569  HE1 TYR A  55       9.601  -2.066   6.592  1.00 95.59           H
ATOM    570  CE2 TYR A  55      10.608   0.343   8.729  1.00 95.59           C
ATOM    571  HE2 TYR A  55      10.351   0.746   9.708  1.00 95.59           H
ATOM    572  CZ  TYR A  55       9.907  -0.695   8.199  1.00 95.59           C
ATOM    573  OH  TYR A  55       8.879  -1.219   8.919  1.00 95.59           O
ATOM    574  HH  TYR A  55       8.702  -0.653   9.724  1.00 95.59           H
ATOM    575  HN  TYR A  55      14.343  -1.085   5.986  1.00 95.59           H
ATOM    576  N   TRP A  56      15.624   1.098   4.034  1.00 97.03           N
ATOM    577  CA  TRP A  56      16.588   1.813   3.215  1.00 97.03           C
ATOM    578  C   TRP A  56      16.652   1.126   1.850  1.00 97.03           C
ATOM    579  O   TRP A  56      16.694   1.792   0.817  1.00 97.03           O
ATOM    580  HA  TRP A  56      16.234   2.837   3.101  1.00 97.03           H
ATOM    581  CB  TRP A  56      17.949   1.888   3.911  1.00 97.03           C
ATOM    582 1HB  TRP A  56      18.096   0.982   4.499  1.00 97.03           H
ATOM    583 2HB  TRP A  56      18.733   1.905   3.153  1.00 97.03           H
ATOM    584  CG  TRP A  56      18.116   3.104   4.824  1.00 97.03           C
ATOM    585  CD1 TRP A  56      18.230   3.124   6.159  1.00 97.03           C
ATOM    586  HD1 TRP A  56      18.218   2.234   6.789  1.00 97.03           H
ATOM    587  CD2 TRP A  56      18.183   4.485   4.412  1.00 97.03           C
ATOM    588  NE1 TRP A  56      18.365   4.411   6.636  1.00 97.03           N
ATOM    589  HE1 TRP A  56      18.466   4.681   7.594  1.00 97.03           H
ATOM    590  CE2 TRP A  56      18.335   5.266   5.540  1.00 97.03           C
ATOM    591  CE3 TRP A  56      18.116   5.056   3.129  1.00 97.03           C
ATOM    592  HE3 TRP A  56      17.996   4.462   2.223  1.00 97.03           H
ATOM    593  CZ2 TRP A  56      18.434   6.662   5.498  1.00 97.03           C
ATOM    594  HZ2 TRP A  56      18.554   7.256   6.404  1.00 97.03           H
ATOM    595  CZ3 TRP A  56      18.217   6.453   3.105  1.00 97.03           C
ATOM    596  HZ3 TRP A  56      18.171   6.947   2.134  1.00 97.03           H
ATOM    597  CH2 TRP A  56      18.371   7.253   4.231  1.00 97.03           C
ATOM    598  HH2 TRP A  56      18.441   8.336   4.127  1.00 97.03           H
ATOM    599  HN  TRP A  56      16.010   0.626   4.827  1.00 97.03           H
ATOM    600  N   LEU A  57      16.655  -0.199   1.889  1.00 97.00           N
ATOM    601  CA  LEU A  57      16.729  -0.983   0.668  1.00 97.00           C
ATOM    602  C   LEU A  57      15.504  -0.687  -0.198  1.00 97.00           C
ATOM    603  O   LEU A  57      15.636  -0.369  -1.379  1.00 97.00           O
ATOM    604  HA  LEU A  57      17.620  -0.663   0.128  1.00 97.00           H
ATOM    605  CB  LEU A  57      16.907  -2.467   0.995  1.00 97.00           C
ATOM    606 1HB  LEU A  57      17.835  -2.587   1.555  1.00 97.00           H
ATOM    607 2HB  LEU A  57      16.095  -2.774   1.655  1.00 97.00           H
ATOM    608  CG  LEU A  57      16.941  -3.419  -0.203  1.00 97.00           C
ATOM    609  HG  LEU A  57      16.055  -3.235  -0.810  1.00 97.00           H
ATOM    610  CD1 LEU A  57      18.159  -3.144  -1.087  1.00 97.00           C
ATOM    611 1HD1 LEU A  57      18.117  -2.119  -1.455  1.00 97.00           H
ATOM    612 2HD1 LEU A  57      19.070  -3.283  -0.504  1.00 97.00           H
ATOM    613 3HD1 LEU A  57      18.159  -3.834  -1.931  1.00 97.00           H
ATOM    614  CD2 LEU A  57      16.881  -4.878   0.254  1.00 97.00           C
ATOM    615 1HD2 LEU A  57      17.736  -5.093   0.895  1.00 97.00           H
ATOM    616 2HD2 LEU A  57      15.959  -5.047   0.809  1.00 97.00           H
ATOM    617 3HD2 LEU A  57      16.907  -5.532  -0.617  1.00 97.00           H
ATOM    618  HN  LEU A  57      16.609  -0.733   2.733  1.00 97.00           H
ATOM    619  N   VAL A  58      14.338  -0.803   0.422  1.00 96.30           N
ATOM    620  CA  VAL A  58      13.088  -0.632  -0.298  1.00 96.30           C
ATOM    621  C   VAL A  58      13.024   0.785  -0.872  1.00 96.30           C
ATOM    622  O   VAL A  58      12.611   0.978  -2.014  1.00 96.30           O
ATOM    623  HA  VAL A  58      13.082  -1.345  -1.122  1.00 96.30           H
ATOM    624  CB  VAL A  58      11.907  -0.958   0.620  1.00 96.30           C
ATOM    625  HB  VAL A  58      12.000  -0.345   1.516  1.00 96.30           H
ATOM    626  CG1 VAL A  58      10.578  -0.609  -0.052  1.00 96.30           C
ATOM    627 1HG1 VAL A  58      10.556   0.455  -0.284  1.00 96.30           H
ATOM    628 2HG1 VAL A  58      10.474  -1.184  -0.973  1.00 96.30           H
ATOM    629 3HG1 VAL A  58       9.756  -0.851   0.621  1.00 96.30           H
ATOM    630  CG2 VAL A  58      11.936  -2.427   1.049  1.00 96.30           C
ATOM    631 1HG2 VAL A  58      11.880  -3.064   0.167  1.00 96.30           H
ATOM    632 2HG2 VAL A  58      12.863  -2.630   1.586  1.00 96.30           H
ATOM    633 3HG2 VAL A  58      11.087  -2.631   1.700  1.00 96.30           H
ATOM    634  HN  VAL A  58      14.241  -1.010   1.395  1.00 96.30           H
ATOM    635  N   PHE A  59      13.440   1.740  -0.053  1.00 97.29           N
ATOM    636  CA  PHE A  59      13.461   3.130  -0.474  1.00 97.29           C
ATOM    637  C   PHE A  59      14.273   3.302  -1.759  1.00 97.29           C
ATOM    638  O   PHE A  59      13.779   3.853  -2.742  1.00 97.29           O
ATOM    639  HA  PHE A  59      12.428   3.428  -0.657  1.00 97.29           H
ATOM    640  CB  PHE A  59      14.129   3.928   0.647  1.00 97.29           C
ATOM    641 1HB  PHE A  59      13.483   3.912   1.525  1.00 97.29           H
ATOM    642 2HB  PHE A  59      15.059   3.433   0.927  1.00 97.29           H
ATOM    643  CG  PHE A  59      14.431   5.383   0.282  1.00 97.29           C
ATOM    644  CD1 PHE A  59      15.719   5.816   0.228  1.00 97.29           C
ATOM    645  HD1 PHE A  59      16.536   5.128   0.444  1.00 97.29           H
ATOM    646  CD2 PHE A  59      13.412   6.242   0.011  1.00 97.29           C
ATOM    647  HD2 PHE A  59      12.380   5.894   0.055  1.00 97.29           H
ATOM    648  CE1 PHE A  59      16.000   7.166  -0.112  1.00 97.29           C
ATOM    649  HE1 PHE A  59      17.032   7.514  -0.155  1.00 97.29           H
ATOM    650  CE2 PHE A  59      13.693   7.592  -0.328  1.00 97.29           C
ATOM    651  HE2 PHE A  59      12.877   8.280  -0.545  1.00 97.29           H
ATOM    652  CZ  PHE A  59      14.981   8.025  -0.382  1.00 97.29           C
ATOM    653  HZ  PHE A  59      15.197   9.062  -0.643  1.00 97.29           H
ATOM    654  HN  PHE A  59      13.758   1.577   0.881  1.00 97.29           H
ATOM    655  N   ILE A  60      15.506   2.819  -1.711  1.00 97.44           N
ATOM    656  CA  ILE A  60      16.445   3.053  -2.795  1.00 97.44           C
ATOM    657  C   ILE A  60      15.901   2.424  -4.080  1.00 97.44           C
ATOM    658  O   ILE A  60      15.799   3.092  -5.107  1.00 97.44           O
ATOM    659  HA  ILE A  60      16.513   4.131  -2.941  1.00 97.44           H
ATOM    660  CB  ILE A  60      17.841   2.559  -2.411  1.00 97.44           C
ATOM    661  HB  ILE A  60      17.748   1.549  -2.012  1.00 97.44           H
ATOM    662  CG1 ILE A  60      18.445   3.428  -1.307  1.00 97.44           C
ATOM    663 1HG1 ILE A  60      18.732   4.397  -1.717  1.00 97.44           H
ATOM    664 2HG1 ILE A  60      17.697   3.617  -0.537  1.00 97.44           H
ATOM    665  CG2 ILE A  60      18.750   2.478  -3.639  1.00 97.44           C
ATOM    666 1HG2 ILE A  60      18.321   1.785  -4.364  1.00 97.44           H
ATOM    667 2HG2 ILE A  60      18.841   3.466  -4.090  1.00 97.44           H
ATOM    668 3HG2 ILE A  60      19.736   2.124  -3.338  1.00 97.44           H
ATOM    669  CD1 ILE A  60      19.667   2.750  -0.683  1.00 97.44           C
ATOM    670 1HD1 ILE A  60      19.372   1.793  -0.253  1.00 97.44           H
ATOM    671 2HD1 ILE A  60      20.423   2.586  -1.451  1.00 97.44           H
ATOM    672 3HD1 ILE A  60      20.077   3.389   0.099  1.00 97.44           H
ATOM    673  HN  ILE A  60      15.865   2.278  -0.951  1.00 97.44           H
ATOM    674  N   VAL A  61      15.566   1.146  -3.979  1.00 95.99           N
ATOM    675  CA  VAL A  61      15.172   0.381  -5.149  1.00 95.99           C
ATOM    676  C   VAL A  61      13.869   0.951  -5.711  1.00 95.99           C
ATOM    677  O   VAL A  61      13.719   1.089  -6.925  1.00 95.99           O
ATOM    678  HA  VAL A  61      15.957   0.496  -5.897  1.00 95.99           H
ATOM    679  CB  VAL A  61      15.071  -1.104  -4.794  1.00 95.99           C
ATOM    680  HB  VAL A  61      14.355  -1.205  -3.979  1.00 95.99           H
ATOM    681  CG1 VAL A  61      14.550  -1.917  -5.981  1.00 95.99           C
ATOM    682 1HG1 VAL A  61      13.560  -1.557  -6.262  1.00 95.99           H
ATOM    683 2HG1 VAL A  61      15.231  -1.805  -6.825  1.00 95.99           H
ATOM    684 3HG1 VAL A  61      14.488  -2.969  -5.701  1.00 95.99           H
ATOM    685  CG2 VAL A  61      16.417  -1.644  -4.308  1.00 95.99           C
ATOM    686 1HG2 VAL A  61      17.163  -1.523  -5.093  1.00 95.99           H
ATOM    687 2HG2 VAL A  61      16.731  -1.094  -3.421  1.00 95.99           H
ATOM    688 3HG2 VAL A  61      16.317  -2.702  -4.062  1.00 95.99           H
ATOM    689  HN  VAL A  61      15.561   0.636  -3.119  1.00 95.99           H
ATOM    690  N   GLY A  62      12.958   1.269  -4.802  1.00 96.22           N
ATOM    691  CA  GLY A  62      11.649   1.761  -5.195  1.00 96.22           C
ATOM    692  C   GLY A  62      11.756   3.136  -5.858  1.00 96.22           C
ATOM    693  O   GLY A  62      11.091   3.401  -6.858  1.00 96.22           O
ATOM    694 1HA  GLY A  62      11.183   1.057  -5.884  1.00 96.22           H
ATOM    695 2HA  GLY A  62      11.003   1.825  -4.319  1.00 96.22           H
ATOM    696  HN  GLY A  62      13.103   1.194  -3.816  1.00 96.22           H
ATOM    697  N   ALA A  63      12.599   3.975  -5.274  1.00 96.83           N
ATOM    698  CA  ALA A  63      12.755   5.336  -5.757  1.00 96.83           C
ATOM    699  C   ALA A  63      13.288   5.306  -7.191  1.00 96.83           C
ATOM    700  O   ALA A  63      12.781   6.014  -8.060  1.00 96.83           O
ATOM    701  HA  ALA A  63      11.771   5.805  -5.753  1.00 96.83           H
ATOM    702  CB  ALA A  63      13.674   6.112  -4.810  1.00 96.83           C
ATOM    703 1HB  ALA A  63      13.236   6.129  -3.812  1.00 96.83           H
ATOM    704 2HB  ALA A  63      14.649   5.627  -4.771  1.00 96.83           H
ATOM    705 3HB  ALA A  63      13.790   7.133  -5.173  1.00 96.83           H
ATOM    706  HN  ALA A  63      13.168   3.738  -4.486  1.00 96.83           H
ATOM    707  N   LEU A  64      14.302   4.479  -7.394  1.00 95.51           N
ATOM    708  CA  LEU A  64      14.919   4.359  -8.705  1.00 95.51           C
ATOM    709  C   LEU A  64      13.893   3.811  -9.698  1.00 95.51           C
ATOM    710  O   LEU A  64      13.738   4.346 -10.795  1.00 95.51           O
ATOM    711  HA  LEU A  64      15.207   5.361  -9.023  1.00 95.51           H
ATOM    712  CB  LEU A  64      16.200   3.526  -8.620  1.00 95.51           C
ATOM    713 1HB  LEU A  64      15.959   2.573  -8.148  1.00 95.51           H
ATOM    714 2HB  LEU A  64      16.533   3.305  -9.634  1.00 95.51           H
ATOM    715  CG  LEU A  64      17.364   4.161  -7.856  1.00 95.51           C
ATOM    716  HG  LEU A  64      17.009   4.442  -6.865  1.00 95.51           H
ATOM    717  CD1 LEU A  64      18.503   3.159  -7.661  1.00 95.51           C
ATOM    718 1HD1 LEU A  64      18.140   2.301  -7.095  1.00 95.51           H
ATOM    719 2HD1 LEU A  64      18.864   2.825  -8.634  1.00 95.51           H
ATOM    720 3HD1 LEU A  64      19.317   3.636  -7.116  1.00 95.51           H
ATOM    721  CD2 LEU A  64      17.838   5.441  -8.547  1.00 95.51           C
ATOM    722 1HD2 LEU A  64      18.170   5.207  -9.558  1.00 95.51           H
ATOM    723 2HD2 LEU A  64      17.017   6.157  -8.590  1.00 95.51           H
ATOM    724 3HD2 LEU A  64      18.666   5.872  -7.983  1.00 95.51           H
ATOM    725  HN  LEU A  64      14.701   3.898  -6.685  1.00 95.51           H
ATOM    726  N   GLY A  65      13.219   2.750  -9.279  1.00 93.76           N
ATOM    727  CA  GLY A  65      12.323   2.032 -10.170  1.00 93.76           C
ATOM    728  C   GLY A  65      11.185   2.937 -10.647  1.00 93.76           C
ATOM    729  O   GLY A  65      10.938   3.049 -11.847  1.00 93.76           O
ATOM    730 1HA  GLY A  65      12.880   1.659 -11.029  1.00 93.76           H
ATOM    731 2HA  GLY A  65      11.911   1.164  -9.655  1.00 93.76           H
ATOM    732  HN  GLY A  65      13.278   2.381  -8.351  1.00 93.76           H
ATOM    733  N   ASN A  66      10.522   3.558  -9.683  1.00 94.44           N
ATOM    734  CA  ASN A  66       9.317   4.318  -9.973  1.00 94.44           C
ATOM    735  C   ASN A  66       9.696   5.609 -10.701  1.00 94.44           C
ATOM    736  O   ASN A  66       8.941   6.096 -11.541  1.00 94.44           O
ATOM    737  HA  ASN A  66       8.703   3.658 -10.586  1.00 94.44           H
ATOM    738  CB  ASN A  66       8.583   4.699  -8.685  1.00 94.44           C
ATOM    739 1HB  ASN A  66       9.293   5.105  -7.965  1.00 94.44           H
ATOM    740 2HB  ASN A  66       7.857   5.484  -8.895  1.00 94.44           H
ATOM    741  CG  ASN A  66       7.872   3.487  -8.080  1.00 94.44           C
ATOM    742  OD1 ASN A  66       6.968   2.911  -8.663  1.00 94.44           O
ATOM    743  ND2 ASN A  66       8.328   3.134  -6.882  1.00 94.44           N
ATOM    744 1HD2 ASN A  66       9.074   3.649  -6.459  1.00 94.44           H
ATOM    745 2HD2 ASN A  66       7.927   2.353  -6.404  1.00 94.44           H
ATOM    746  HN  ASN A  66      10.794   3.549  -8.721  1.00 94.44           H
ATOM    747  N   SER A  67      10.865   6.126 -10.353  1.00 94.43           N
ATOM    748  CA  SER A  67      11.395   7.300 -11.025  1.00 94.43           C
ATOM    749  C   SER A  67      11.617   6.997 -12.509  1.00 94.43           C
ATOM    750  O   SER A  67      11.385   7.852 -13.362  1.00 94.43           O
ATOM    751  HA  SER A  67      10.634   8.070 -10.902  1.00 94.43           H
ATOM    752  CB  SER A  67      12.700   7.764 -10.377  1.00 94.43           C
ATOM    753 1HB  SER A  67      13.430   6.955 -10.412  1.00 94.43           H
ATOM    754 2HB  SER A  67      13.115   8.593 -10.951  1.00 94.43           H
ATOM    755  OG  SER A  67      12.509   8.173  -9.025  1.00 94.43           O
ATOM    756  HG  SER A  67      12.281   7.381  -8.458  1.00 94.43           H
ATOM    757  HN  SER A  67      11.446   5.757  -9.627  1.00 94.43           H
ATOM    758  N   LEU A  68      12.064   5.777 -12.770  1.00 91.72           N
ATOM    759  CA  LEU A  68      12.297   5.343 -14.137  1.00 91.72           C
ATOM    760  C   LEU A  68      10.966   5.303 -14.890  1.00 91.72           C
ATOM    761  O   LEU A  68      10.896   5.686 -16.057  1.00 91.72           O
ATOM    762  HA  LEU A  68      12.939   6.086 -14.611  1.00 91.72           H
ATOM    763  CB  LEU A  68      13.054   4.014 -14.155  1.00 91.72           C
ATOM    764 1HB  LEU A  68      13.981   4.138 -13.596  1.00 91.72           H
ATOM    765 2HB  LEU A  68      12.458   3.272 -13.623  1.00 91.72           H
ATOM    766  CG  LEU A  68      13.396   3.455 -15.538  1.00 91.72           C
ATOM    767  HG  LEU A  68      12.476   3.392 -16.118  1.00 91.72           H
ATOM    768  CD1 LEU A  68      14.341   4.395 -16.290  1.00 91.72           C
ATOM    769 1HD1 LEU A  68      13.864   5.367 -16.414  1.00 91.72           H
ATOM    770 2HD1 LEU A  68      15.264   4.513 -15.722  1.00 91.72           H
ATOM    771 3HD1 LEU A  68      14.568   3.974 -17.270  1.00 91.72           H
ATOM    772  CD2 LEU A  68      13.962   2.038 -15.432  1.00 91.72           C
ATOM    773 1HD2 LEU A  68      14.869   2.053 -14.827  1.00 91.72           H
ATOM    774 2HD2 LEU A  68      13.224   1.386 -14.965  1.00 91.72           H
ATOM    775 3HD2 LEU A  68      14.197   1.665 -16.429  1.00 91.72           H
ATOM    776  HN  LEU A  68      12.265   5.093 -12.069  1.00 91.72           H
ATOM    777  N   VAL A  69       9.941   4.837 -14.191  1.00 91.01           N
ATOM    778  CA  VAL A  69       8.623   4.710 -14.789  1.00 91.01           C
ATOM    779  C   VAL A  69       8.152   6.083 -15.270  1.00 91.01           C
ATOM    780  O   VAL A  69       7.675   6.221 -16.395  1.00 91.01           O
ATOM    781  HA  VAL A  69       8.715   4.049 -15.651  1.00 91.01           H
ATOM    782  CB  VAL A  69       7.658   4.061 -13.795  1.00 91.01           C
ATOM    783  HB  VAL A  69       7.694   4.635 -12.869  1.00 91.01           H
ATOM    784  CG1 VAL A  69       6.221   4.103 -14.319  1.00 91.01           C
ATOM    785 1HG1 VAL A  69       5.920   5.139 -14.472  1.00 91.01           H
ATOM    786 2HG1 VAL A  69       6.163   3.564 -15.265  1.00 91.01           H
ATOM    787 3HG1 VAL A  69       5.556   3.635 -13.593  1.00 91.01           H
ATOM    788  CG2 VAL A  69       8.083   2.626 -13.475  1.00 91.01           C
ATOM    789 1HG2 VAL A  69       8.090   2.036 -14.391  1.00 91.01           H
ATOM    790 2HG2 VAL A  69       9.082   2.632 -13.039  1.00 91.01           H
ATOM    791 3HG2 VAL A  69       7.380   2.188 -12.766  1.00 91.01           H
ATOM    792  HN  VAL A  69      10.001   4.549 -13.235  1.00 91.01           H
ATOM    793  N   ILE A  70       8.301   7.066 -14.393  1.00 91.73           N
ATOM    794  CA  ILE A  70       7.849   8.413 -14.694  1.00 91.73           C
ATOM    795  C   ILE A  70       8.635   8.955 -15.890  1.00 91.73           C
ATOM    796  O   ILE A  70       8.060   9.568 -16.788  1.00 91.73           O
ATOM    797  HA  ILE A  70       6.797   8.350 -14.972  1.00 91.73           H
ATOM    798  CB  ILE A  70       7.936   9.298 -13.449  1.00 91.73           C
ATOM    799  HB  ILE A  70       8.948   9.230 -13.051  1.00 91.73           H
ATOM    800  CG1 ILE A  70       6.986   8.802 -12.357  1.00 91.73           C
ATOM    801 1HG1 ILE A  70       5.957   8.863 -12.709  1.00 91.73           H
ATOM    802 2HG1 ILE A  70       7.189   7.752 -12.143  1.00 91.73           H
ATOM    803  CG2 ILE A  70       7.687  10.766 -13.801  1.00 91.73           C
ATOM    804 1HG2 ILE A  70       8.436  11.099 -14.520  1.00 91.73           H
ATOM    805 2HG2 ILE A  70       6.693  10.872 -14.237  1.00 91.73           H
ATOM    806 3HG2 ILE A  70       7.754  11.373 -12.899  1.00 91.73           H
ATOM    807  CD1 ILE A  70       7.143   9.627 -11.078  1.00 91.73           C
ATOM    808 1HD1 ILE A  70       8.168   9.544 -10.715  1.00 91.73           H
ATOM    809 2HD1 ILE A  70       6.917  10.672 -11.290  1.00 91.73           H
ATOM    810 3HD1 ILE A  70       6.457   9.253 -10.318  1.00 91.73           H
ATOM    811  HN  ILE A  70       8.722   6.952 -13.493  1.00 91.73           H
ATOM    812  N   LEU A  71       9.936   8.709 -15.862  1.00 89.76           N
ATOM    813  CA  LEU A  71      10.819   9.233 -16.891  1.00 89.76           C
ATOM    814  C   LEU A  71      10.436   8.625 -18.242  1.00 89.76           C
ATOM    815  O   LEU A  71      10.384   9.328 -19.250  1.00 89.76           O
ATOM    816  HA  LEU A  71      10.661  10.310 -16.940  1.00 89.76           H
ATOM    817  CB  LEU A  71      12.283   9.007 -16.507  1.00 89.76           C
ATOM    818 1HB  LEU A  71      12.474   9.521 -15.566  1.00 89.76           H
ATOM    819 2HB  LEU A  71      12.430   7.942 -16.325  1.00 89.76           H
ATOM    820  CG  LEU A  71      13.323   9.469 -17.530  1.00 89.76           C
ATOM    821  HG  LEU A  71      12.884  10.269 -18.126  1.00 89.76           H
ATOM    822  CD1 LEU A  71      14.556  10.048 -16.834  1.00 89.76           C
ATOM    823 1HD1 LEU A  71      14.261  10.903 -16.224  1.00 89.76           H
ATOM    824 2HD1 LEU A  71      15.006   9.286 -16.197  1.00 89.76           H
ATOM    825 3HD1 LEU A  71      15.279  10.369 -17.583  1.00 89.76           H
ATOM    826  CD2 LEU A  71      13.687   8.336 -18.491  1.00 89.76           C
ATOM    827 1HD2 LEU A  71      14.099   7.499 -17.927  1.00 89.76           H
ATOM    828 2HD2 LEU A  71      12.794   8.010 -19.024  1.00 89.76           H
ATOM    829 3HD2 LEU A  71      14.428   8.691 -19.207  1.00 89.76           H
ATOM    830  HN  LEU A  71      10.388   8.165 -15.155  1.00 89.76           H
ATOM    831  N   VAL A  72      10.179   7.326 -18.219  1.00 86.97           N
ATOM    832  CA  VAL A  72       9.824   6.611 -19.433  1.00 86.97           C
ATOM    833  C   VAL A  72       8.525   7.190 -19.999  1.00 86.97           C
ATOM    834  O   VAL A  72       8.406   7.395 -21.206  1.00 86.97           O
ATOM    835  HA  VAL A  72      10.623   6.773 -20.156  1.00 86.97           H
ATOM    836  CB  VAL A  72       9.736   5.110 -19.151  1.00 86.97           C
ATOM    837  HB  VAL A  72       9.082   4.968 -18.291  1.00 86.97           H
ATOM    838  CG1 VAL A  72       9.123   4.364 -20.337  1.00 86.97           C
ATOM    839 1HG1 VAL A  72       8.118   4.743 -20.525  1.00 86.97           H
ATOM    840 2HG1 VAL A  72       9.741   4.518 -21.222  1.00 86.97           H
ATOM    841 3HG1 VAL A  72       9.073   3.299 -20.110  1.00 86.97           H
ATOM    842  CG2 VAL A  72      11.110   4.539 -18.795  1.00 86.97           C
ATOM    843 1HG2 VAL A  72      11.797   4.699 -19.626  1.00 86.97           H
ATOM    844 2HG2 VAL A  72      11.493   5.040 -17.906  1.00 86.97           H
ATOM    845 3HG2 VAL A  72      11.020   3.470 -18.599  1.00 86.97           H
ATOM    846  HN  VAL A  72      10.209   6.764 -17.392  1.00 86.97           H
ATOM    847  N   TYR A  73       7.583   7.436 -19.100  1.00 85.33           N
ATOM    848  CA  TYR A  73       6.292   7.970 -19.496  1.00 85.33           C
ATOM    849  C   TYR A  73       6.448   9.323 -20.192  1.00 85.33           C
ATOM    850  O   TYR A  73       5.753   9.608 -21.166  1.00 85.33           O
ATOM    851  HA  TYR A  73       5.834   7.264 -20.189  1.00 85.33           H
ATOM    852  CB  TYR A  73       5.501   8.165 -18.201  1.00 85.33           C
ATOM    853 1HB  TYR A  73       5.415   7.205 -17.691  1.00 85.33           H
ATOM    854 2HB  TYR A  73       6.061   8.827 -17.540  1.00 85.33           H
ATOM    855  CG  TYR A  73       4.099   8.743 -18.408  1.00 85.33           C
ATOM    856  CD1 TYR A  73       3.916  10.110 -18.449  1.00 85.33           C
ATOM    857  HD1 TYR A  73       4.769  10.778 -18.334  1.00 85.33           H
ATOM    858  CD2 TYR A  73       3.019   7.897 -18.554  1.00 85.33           C
ATOM    859  HD2 TYR A  73       3.164   6.817 -18.521  1.00 85.33           H
ATOM    860  CE1 TYR A  73       2.597  10.654 -18.645  1.00 85.33           C
ATOM    861  HE1 TYR A  73       2.438  11.732 -18.679  1.00 85.33           H
ATOM    862  CE2 TYR A  73       1.700   8.441 -18.749  1.00 85.33           C
ATOM    863  HE2 TYR A  73       0.838   7.784 -18.866  1.00 85.33           H
ATOM    864  CZ  TYR A  73       1.554   9.792 -18.785  1.00 85.33           C
ATOM    865  OH  TYR A  73       0.308  10.306 -18.970  1.00 85.33           O
ATOM    866  HH  TYR A  73      -0.337   9.571 -19.177  1.00 85.33           H
ATOM    867  HN  TYR A  73       7.692   7.276 -18.118  1.00 85.33           H
ATOM    868  N   TRP A  74       7.365  10.121 -19.665  1.00 86.12           N
ATOM    869  CA  TRP A  74       7.512  11.495 -20.117  1.00 86.12           C
ATOM    870  C   TRP A  74       8.107  11.467 -21.527  1.00 86.12           C
ATOM    871  O   TRP A  74       7.560  12.074 -22.447  1.00 86.12           O
ATOM    872  HA  TRP A  74       6.519  11.945 -20.140  1.00 86.12           H
ATOM    873  CB  TRP A  74       8.349  12.311 -19.131  1.00 86.12           C
ATOM    874 1HB  TRP A  74       8.079  12.021 -18.115  1.00 86.12           H
ATOM    875 2HB  TRP A  74       9.400  12.057 -19.265  1.00 86.12           H
ATOM    876  CG  TRP A  74       8.182  13.824 -19.276  1.00 86.12           C
ATOM    877  CD1 TRP A  74       8.829  14.649 -20.110  1.00 86.12           C
ATOM    878  HD1 TRP A  74       9.590  14.329 -20.822  1.00 86.12           H
ATOM    879  CD2 TRP A  74       7.279  14.665 -18.528  1.00 86.12           C
ATOM    880  NE1 TRP A  74       8.411  15.955 -19.955  1.00 86.12           N
ATOM    881  HE1 TRP A  74       8.746  16.749 -20.464  1.00 86.12           H
ATOM    882  CE2 TRP A  74       7.439  15.966 -18.962  1.00 86.12           C
ATOM    883  CE3 TRP A  74       6.358  14.339 -17.517  1.00 86.12           C
ATOM    884  HE3 TRP A  74       6.214  13.320 -17.156  1.00 86.12           H
ATOM    885  CZ2 TRP A  74       6.711  17.042 -18.442  1.00 86.12           C
ATOM    886  HZ2 TRP A  74       6.855  18.061 -18.802  1.00 86.12           H
ATOM    887  CZ3 TRP A  74       5.639  15.426 -17.007  1.00 86.12           C
ATOM    888  HZ3 TRP A  74       4.911  15.228 -16.221  1.00 86.12           H
ATOM    889  CH2 TRP A  74       5.788  16.741 -17.434  1.00 86.12           C
ATOM    890  HH2 TRP A  74       5.188  17.533 -16.986  1.00 86.12           H
ATOM    891  HN  TRP A  74       8.000   9.844 -18.944  1.00 86.12           H
ATOM    892  N   TYR A  75       9.219  10.758 -21.651  1.00 81.80           N
ATOM    893  CA  TYR A  75      10.031  10.844 -22.853  1.00 81.80           C
ATOM    894  C   TYR A  75       9.497   9.913 -23.944  1.00 81.80           C
ATOM    895  O   TYR A  75       9.935   9.981 -25.091  1.00 81.80           O
ATOM    896  HA  TYR A  75       9.991  11.873 -23.213  1.00 81.80           H
ATOM    897  CB  TYR A  75      11.433  10.385 -22.449  1.00 81.80           C
ATOM    898 1HB  TYR A  75      11.345   9.528 -21.782  1.00 81.80           H
ATOM    899 2HB  TYR A  75      11.963  10.044 -23.338  1.00 81.80           H
ATOM    900  CG  TYR A  75      12.267  11.467 -21.758  1.00 81.80           C
ATOM    901  CD1 TYR A  75      12.937  12.408 -22.513  1.00 81.80           C
ATOM    902  HD1 TYR A  75      12.872  12.381 -23.601  1.00 81.80           H
ATOM    903  CD2 TYR A  75      12.349  11.501 -20.381  1.00 81.80           C
ATOM    904  HD2 TYR A  75      11.820  10.757 -19.785  1.00 81.80           H
ATOM    905  CE1 TYR A  75      13.721  13.426 -21.863  1.00 81.80           C
ATOM    906  HE1 TYR A  75      14.256  14.175 -22.447  1.00 81.80           H
ATOM    907  CE2 TYR A  75      13.134  12.518 -19.732  1.00 81.80           C
ATOM    908  HE2 TYR A  75      13.207  12.557 -18.645  1.00 81.80           H
ATOM    909  CZ  TYR A  75      13.781  13.431 -20.505  1.00 81.80           C
ATOM    910  OH  TYR A  75      14.522  14.392 -19.891  1.00 81.80           O
ATOM    911  HH  TYR A  75      14.942  14.989 -20.575  1.00 81.80           H
ATOM    912  HN  TYR A  75       9.566  10.134 -20.951  1.00 81.80           H
ATOM    913  N   CYS A  76       8.559   9.066 -23.547  1.00 75.41           N
ATOM    914  CA  CYS A  76       7.919   8.164 -24.489  1.00 75.41           C
ATOM    915  C   CYS A  76       7.129   9.002 -25.496  1.00 75.41           C
ATOM    916  O   CYS A  76       6.190   9.704 -25.125  1.00 75.41           O
ATOM    917  HA  CYS A  76       8.716   7.612 -24.985  1.00 75.41           H
ATOM    918  CB  CYS A  76       7.030   7.141 -23.777  1.00 75.41           C
ATOM    919 1HB  CYS A  76       7.620   6.575 -23.056  1.00 75.41           H
ATOM    920 2HB  CYS A  76       6.248   7.653 -23.218  1.00 75.41           H
ATOM    921  SG  CYS A  76       6.282   6.004 -25.001  1.00 75.41           S
ATOM    922  HG  CYS A  76       7.423   5.434 -25.377  1.00 75.41           H
ATOM    923  HN  CYS A  76       8.237   8.990 -22.603  1.00 75.41           H
ATOM    924  N   THR A  77       7.540   8.901 -26.752  1.00 68.27           N
ATOM    925  CA  THR A  77       6.977   9.744 -27.793  1.00 68.27           C
ATOM    926  C   THR A  77       5.670   9.144 -28.315  1.00 68.27           C
ATOM    927  O   THR A  77       5.005   9.737 -29.164  1.00 68.27           O
ATOM    928  HA  THR A  77       6.732  10.712 -27.357  1.00 68.27           H
ATOM    929  CB  THR A  77       8.038   9.926 -28.880  1.00 68.27           C
ATOM    930  HB  THR A  77       7.710  10.649 -29.627  1.00 68.27           H
ATOM    931  OG1 THR A  77       8.272   8.606 -29.362  1.00 68.27           O
ATOM    932  HG1 THR A  77       8.792   8.640 -30.215  1.00 68.27           H
ATOM    933  CG2 THR A  77       9.391  10.359 -28.310  1.00 68.27           C
ATOM    934 1HG2 THR A  77       9.751   9.603 -27.613  1.00 68.27           H
ATOM    935 2HG2 THR A  77       9.278  11.310 -27.789  1.00 68.27           H
ATOM    936 3HG2 THR A  77      10.107  10.474 -29.124  1.00 68.27           H
ATOM    937  HN  THR A  77       8.243   8.261 -27.061  1.00 68.27           H
ATOM    938  N   ARG A  78       5.339   7.975 -27.786  1.00 69.72           N
ATOM    939  CA  ARG A  78       4.123   7.289 -28.188  1.00 69.72           C
ATOM    940  C   ARG A  78       2.913   7.892 -27.473  1.00 69.72           C
ATOM    941  O   ARG A  78       3.012   8.308 -26.320  1.00 69.72           O
ATOM    942  HA  ARG A  78       4.059   7.442 -29.265  1.00 69.72           H
ATOM    943  CB  ARG A  78       4.203   5.794 -27.868  1.00 69.72           C
ATOM    944 1HB  ARG A  78       3.567   5.237 -28.557  1.00 69.72           H
ATOM    945 2HB  ARG A  78       5.223   5.441 -28.019  1.00 69.72           H
ATOM    946  CG  ARG A  78       3.768   5.518 -26.428  1.00 69.72           C
ATOM    947 1HG  ARG A  78       4.356   6.130 -25.743  1.00 69.72           H
ATOM    948 2HG  ARG A  78       2.725   5.805 -26.297  1.00 69.72           H
ATOM    949  CD  ARG A  78       3.944   4.039 -26.076  1.00 69.72           C
ATOM    950 1HD  ARG A  78       3.092   3.466 -26.443  1.00 69.72           H
ATOM    951 2HD  ARG A  78       4.831   3.643 -26.570  1.00 69.72           H
ATOM    952  NE  ARG A  78       4.067   3.879 -24.610  1.00 69.72           N
ATOM    953  HE  ARG A  78       4.983   3.911 -24.210  1.00 69.72           H
ATOM    954  CZ  ARG A  78       3.028   3.692 -23.785  1.00 69.72           C
ATOM    955  NH1 ARG A  78       1.778   3.640 -24.266  1.00 69.72           N
ATOM    956 1HH1 ARG A  78       1.616   3.740 -25.248  1.00 69.72           H
ATOM    957 2HH1 ARG A  78       1.008   3.500 -23.643  1.00 69.72           H
ATOM    958  NH2 ARG A  78       3.257   3.558 -22.472  1.00 69.72           N
ATOM    959 1HH2 ARG A  78       2.493   3.418 -21.842  1.00 69.72           H
ATOM    960 2HH2 ARG A  78       4.193   3.598 -22.121  1.00 69.72           H
ATOM    961  HN  ARG A  78       5.885   7.499 -27.097  1.00 69.72           H
ATOM    962  N   VAL A  79       1.797   7.921 -28.188  1.00 75.32           N
ATOM    963  CA  VAL A  79       0.550   8.390 -27.609  1.00 75.32           C
ATOM    964  C   VAL A  79       0.300   7.661 -26.288  1.00 75.32           C
ATOM    965  O   VAL A  79       0.418   6.439 -26.217  1.00 75.32           O
ATOM    966  HA  VAL A  79       0.660   9.455 -27.407  1.00 75.32           H
ATOM    967  CB  VAL A  79      -0.591   8.214 -28.614  1.00 75.32           C
ATOM    968  HB  VAL A  79      -0.787   7.147 -28.716  1.00 75.32           H
ATOM    969  CG1 VAL A  79      -1.873   8.880 -28.109  1.00 75.32           C
ATOM    970 1HG1 VAL A  79      -2.169   8.429 -27.162  1.00 75.32           H
ATOM    971 2HG1 VAL A  79      -1.696   9.946 -27.964  1.00 75.32           H
ATOM    972 3HG1 VAL A  79      -2.668   8.740 -28.842  1.00 75.32           H
ATOM    973  CG2 VAL A  79      -0.198   8.755 -29.990  1.00 75.32           C
ATOM    974 1HG2 VAL A  79       0.037   9.816 -29.910  1.00 75.32           H
ATOM    975 2HG2 VAL A  79       0.676   8.215 -30.356  1.00 75.32           H
ATOM    976 3HG2 VAL A  79      -1.027   8.617 -30.684  1.00 75.32           H
ATOM    977  HN  VAL A  79       1.738   7.633 -29.144  1.00 75.32           H
ATOM    978  N   LYS A  80      -0.041   8.442 -25.273  1.00 77.43           N
ATOM    979  CA  LYS A  80      -0.354   7.882 -23.969  1.00 77.43           C
ATOM    980  C   LYS A  80      -1.663   7.096 -24.057  1.00 77.43           C
ATOM    981  O   LYS A  80      -2.474   7.331 -24.951  1.00 77.43           O
ATOM    982  HA  LYS A  80       0.448   7.189 -23.711  1.00 77.43           H
ATOM    983  CB  LYS A  80      -0.365   8.979 -22.903  1.00 77.43           C
ATOM    984 1HB  LYS A  80      -1.257   9.595 -23.019  1.00 77.43           H
ATOM    985 2HB  LYS A  80      -0.416   8.528 -21.912  1.00 77.43           H
ATOM    986  CG  LYS A  80       0.884   9.857 -23.007  1.00 77.43           C
ATOM    987 1HG  LYS A  80       0.901  10.358 -23.975  1.00 77.43           H
ATOM    988 2HG  LYS A  80       0.849  10.636 -22.245  1.00 77.43           H
ATOM    989  CD  LYS A  80       2.155   9.024 -22.835  1.00 77.43           C
ATOM    990 1HD  LYS A  80       2.155   8.552 -21.852  1.00 77.43           H
ATOM    991 2HD  LYS A  80       2.172   8.223 -23.573  1.00 77.43           H
ATOM    992  CE  LYS A  80       3.405   9.893 -22.989  1.00 77.43           C
ATOM    993 1HE  LYS A  80       3.289  10.560 -23.843  1.00 77.43           H
ATOM    994 2HE  LYS A  80       3.528  10.523 -22.107  1.00 77.43           H
ATOM    995  NZ  LYS A  80       4.605   9.047 -23.172  1.00 77.43           N
ATOM    996 1HZ  LYS A  80       5.404   9.635 -23.386  1.00 77.43           H
ATOM    997 2HZ  LYS A  80       4.787   8.528 -22.321  1.00 77.43           H
ATOM    998 3HZ  LYS A  80       4.448   8.399 -23.936  1.00 77.43           H
ATOM    999  HN  LYS A  80      -0.106   9.438 -25.331  1.00 77.43           H
ATOM   1000  N   THR A  81      -1.830   6.178 -23.116  1.00 78.85           N
ATOM   1001  CA  THR A  81      -3.096   5.483 -22.965  1.00 78.85           C
ATOM   1002  C   THR A  81      -3.649   5.683 -21.552  1.00 78.85           C
ATOM   1003  O   THR A  81      -2.939   6.154 -20.665  1.00 78.85           O
ATOM   1004  HA  THR A  81      -3.815   5.924 -23.655  1.00 78.85           H
ATOM   1005  CB  THR A  81      -2.875   4.013 -23.327  1.00 78.85           C
ATOM   1006  HB  THR A  81      -3.823   3.477 -23.375  1.00 78.85           H
ATOM   1007  OG1 THR A  81      -1.954   3.547 -22.345  1.00 78.85           O
ATOM   1008  HG1 THR A  81      -1.023   3.806 -22.600  1.00 78.85           H
ATOM   1009  CG2 THR A  81      -2.127   3.842 -24.651  1.00 78.85           C
ATOM   1010 1HG2 THR A  81      -1.150   4.321 -24.580  1.00 78.85           H
ATOM   1011 2HG2 THR A  81      -2.700   4.304 -25.455  1.00 78.85           H
ATOM   1012 3HG2 THR A  81      -1.996   2.781 -24.861  1.00 78.85           H
ATOM   1013  HN  THR A  81      -1.119   5.908 -22.466  1.00 78.85           H
ATOM   1014  N   MET A  82      -4.912   5.316 -21.388  1.00 80.66           N
ATOM   1015  CA  MET A  82      -5.544   5.375 -20.080  1.00 80.66           C
ATOM   1016  C   MET A  82      -4.768   4.541 -19.059  1.00 80.66           C
ATOM   1017  O   MET A  82      -4.563   4.974 -17.926  1.00 80.66           O
ATOM   1018  HA  MET A  82      -5.524   6.426 -19.792  1.00 80.66           H
ATOM   1019  CB  MET A  82      -6.978   4.852 -20.183  1.00 80.66           C
ATOM   1020 1HB  MET A  82      -7.564   5.509 -20.826  1.00 80.66           H
ATOM   1021 2HB  MET A  82      -6.977   3.867 -20.650  1.00 80.66           H
ATOM   1022  CG  MET A  82      -7.630   4.766 -18.802  1.00 80.66           C
ATOM   1023 1HG  MET A  82      -7.272   3.882 -18.275  1.00 80.66           H
ATOM   1024 2HG  MET A  82      -7.347   5.632 -18.202  1.00 80.66           H
ATOM   1025  SD  MET A  82      -9.406   4.697 -18.968  1.00 80.66           S
ATOM   1026  CE  MET A  82      -9.888   4.994 -17.276  1.00 80.66           C
ATOM   1027 1HE  MET A  82      -9.473   4.214 -16.637  1.00 80.66           H
ATOM   1028 2HE  MET A  82      -9.511   5.965 -16.955  1.00 80.66           H
ATOM   1029 3HE  MET A  82     -10.976   4.983 -17.200  1.00 80.66           H
ATOM   1030  HN  MET A  82      -5.499   4.985 -22.126  1.00 80.66           H
ATOM   1031  N   THR A  83      -4.358   3.359 -19.496  1.00 80.73           N
ATOM   1032  CA  THR A  83      -3.521   2.505 -18.670  1.00 80.73           C
ATOM   1033  C   THR A  83      -2.272   3.262 -18.215  1.00 80.73           C
ATOM   1034  O   THR A  83      -1.894   3.197 -17.046  1.00 80.73           O
ATOM   1035  HA  THR A  83      -4.080   2.241 -17.772  1.00 80.73           H
ATOM   1036  CB  THR A  83      -3.207   1.238 -19.467  1.00 80.73           C
ATOM   1037  HB  THR A  83      -2.631   1.474 -20.362  1.00 80.73           H
ATOM   1038  OG1 THR A  83      -4.483   0.646 -19.695  1.00 80.73           O
ATOM   1039  HG1 THR A  83      -5.207   1.278 -19.420  1.00 80.73           H
ATOM   1040  CG2 THR A  83      -2.455   0.195 -18.637  1.00 80.73           C
ATOM   1041 1HG2 THR A  83      -3.062  -0.091 -17.778  1.00 80.73           H
ATOM   1042 2HG2 THR A  83      -1.512   0.617 -18.292  1.00 80.73           H
ATOM   1043 3HG2 THR A  83      -2.257  -0.684 -19.251  1.00 80.73           H
ATOM   1044  HN  THR A  83      -4.587   2.985 -20.394  1.00 80.73           H
ATOM   1045  N   ASP A  84      -1.665   3.963 -19.162  1.00 82.50           N
ATOM   1046  CA  ASP A  84      -0.410   4.646 -18.899  1.00 82.50           C
ATOM   1047  C   ASP A  84      -0.631   5.718 -17.831  1.00 82.50           C
ATOM   1048  O   ASP A  84       0.241   5.959 -16.998  1.00 82.50           O
ATOM   1049  HA  ASP A  84       0.277   3.866 -18.571  1.00 82.50           H
ATOM   1050  CB  ASP A  84       0.116   5.336 -20.160  1.00 82.50           C
ATOM   1051 1HB  ASP A  84      -0.568   6.132 -20.455  1.00 82.50           H
ATOM   1052 2HB  ASP A  84       1.077   5.804 -19.948  1.00 82.50           H
ATOM   1053  CG  ASP A  84       0.270   4.336 -21.308  1.00 82.50           C
ATOM   1054  OD1 ASP A  84       0.909   3.290 -21.067  1.00 82.50           O
ATOM   1055  OD2 ASP A  84      -0.254   4.642 -22.401  1.00 82.50           O
ATOM   1056  HN  ASP A  84      -2.017   4.067 -20.092  1.00 82.50           H
ATOM   1057  N   MET A  85      -1.803   6.334 -17.890  1.00 86.72           N
ATOM   1058  CA  MET A  85      -2.147   7.381 -16.943  1.00 86.72           C
ATOM   1059  C   MET A  85      -2.189   6.837 -15.514  1.00 86.72           C
ATOM   1060  O   MET A  85      -1.687   7.473 -14.588  1.00 86.72           O
ATOM   1061  HA  MET A  85      -1.357   8.127 -17.031  1.00 86.72           H
ATOM   1062  CB  MET A  85      -3.512   7.970 -17.306  1.00 86.72           C
ATOM   1063 1HB  MET A  85      -3.508   8.291 -18.347  1.00 86.72           H
ATOM   1064 2HB  MET A  85      -4.279   7.202 -17.211  1.00 86.72           H
ATOM   1065  CG  MET A  85      -3.855   9.156 -16.402  1.00 86.72           C
ATOM   1066 1HG  MET A  85      -4.847   9.535 -16.647  1.00 86.72           H
ATOM   1067 2HG  MET A  85      -3.884   8.834 -15.361  1.00 86.72           H
ATOM   1068  SD  MET A  85      -2.641  10.449 -16.605  1.00 86.72           S
ATOM   1069  CE  MET A  85      -3.054  11.006 -18.250  1.00 86.72           C
ATOM   1070 1HE  MET A  85      -2.942  10.179 -18.952  1.00 86.72           H
ATOM   1071 2HE  MET A  85      -4.085  11.359 -18.266  1.00 86.72           H
ATOM   1072 3HE  MET A  85      -2.387  11.819 -18.537  1.00 86.72           H
ATOM   1073  HN  MET A  85      -2.510   6.128 -18.567  1.00 86.72           H
ATOM   1074  N   PHE A  86      -2.792   5.665 -15.379  1.00 87.81           N
ATOM   1075  CA  PHE A  86      -2.922   5.035 -14.076  1.00 87.81           C
ATOM   1076  C   PHE A  86      -1.566   4.536 -13.571  1.00 87.81           C
ATOM   1077  O   PHE A  86      -1.269   4.631 -12.382  1.00 87.81           O
ATOM   1078  HA  PHE A  86      -3.307   5.789 -13.389  1.00 87.81           H
ATOM   1079  CB  PHE A  86      -3.861   3.840 -14.248  1.00 87.81           C
ATOM   1080 1HB  PHE A  86      -3.470   3.194 -15.034  1.00 87.81           H
ATOM   1081 2HB  PHE A  86      -3.861   3.256 -13.327  1.00 87.81           H
ATOM   1082  CG  PHE A  86      -5.301   4.224 -14.591  1.00 87.81           C
ATOM   1083  CD1 PHE A  86      -5.874   5.309 -14.004  1.00 87.81           C
ATOM   1084  HD1 PHE A  86      -5.307   5.904 -13.287  1.00 87.81           H
ATOM   1085  CD2 PHE A  86      -6.008   3.482 -15.485  1.00 87.81           C
ATOM   1086  HD2 PHE A  86      -5.549   2.613 -15.956  1.00 87.81           H
ATOM   1087  CE1 PHE A  86      -7.211   5.666 -14.323  1.00 87.81           C
ATOM   1088  HE1 PHE A  86      -7.670   6.534 -13.851  1.00 87.81           H
ATOM   1089  CE2 PHE A  86      -7.345   3.839 -15.804  1.00 87.81           C
ATOM   1090  HE2 PHE A  86      -7.912   3.244 -16.520  1.00 87.81           H
ATOM   1091  CZ  PHE A  86      -7.918   4.923 -15.216  1.00 87.81           C
ATOM   1092  HZ  PHE A  86      -8.944   5.197 -15.461  1.00 87.81           H
ATOM   1093  HN  PHE A  86      -3.188   5.149 -16.139  1.00 87.81           H
ATOM   1094  N   LEU A  87      -0.780   4.014 -14.502  1.00 86.16           N
ATOM   1095  CA  LEU A  87       0.540   3.508 -14.168  1.00 86.16           C
ATOM   1096  C   LEU A  87       1.402   4.655 -13.637  1.00 86.16           C
ATOM   1097  O   LEU A  87       2.214   4.459 -12.734  1.00 86.16           O
ATOM   1098  HA  LEU A  87       0.417   2.772 -13.373  1.00 86.16           H
ATOM   1099  CB  LEU A  87       1.154   2.781 -15.367  1.00 86.16           C
ATOM   1100 1HB  LEU A  87       1.112   3.445 -16.230  1.00 86.16           H
ATOM   1101 2HB  LEU A  87       2.208   2.600 -15.155  1.00 86.16           H
ATOM   1102  CG  LEU A  87       0.504   1.450 -15.750  1.00 86.16           C
ATOM   1103  HG  LEU A  87      -0.554   1.630 -15.942  1.00 86.16           H
ATOM   1104  CD1 LEU A  87       1.110   0.895 -17.040  1.00 86.16           C
ATOM   1105 1HD1 LEU A  87       0.953   1.607 -17.851  1.00 86.16           H
ATOM   1106 2HD1 LEU A  87       2.179   0.734 -16.899  1.00 86.16           H
ATOM   1107 3HD1 LEU A  87       0.629  -0.051 -17.289  1.00 86.16           H
ATOM   1108  CD2 LEU A  87       0.589   0.447 -14.598  1.00 86.16           C
ATOM   1109 1HD2 LEU A  87       1.635   0.266 -14.350  1.00 86.16           H
ATOM   1110 2HD2 LEU A  87       0.073   0.850 -13.726  1.00 86.16           H
ATOM   1111 3HD2 LEU A  87       0.119  -0.490 -14.897  1.00 86.16           H
ATOM   1112  HN  LEU A  87      -1.032   3.934 -15.466  1.00 86.16           H
ATOM   1113  N   LEU A  88       1.196   5.826 -14.220  1.00 89.34           N
ATOM   1114  CA  LEU A  88       1.912   7.014 -13.786  1.00 89.34           C
ATOM   1115  C   LEU A  88       1.551   7.319 -12.331  1.00 89.34           C
ATOM   1116  O   LEU A  88       2.434   7.481 -11.490  1.00 89.34           O
ATOM   1117  HA  LEU A  88       2.977   6.791 -13.838  1.00 89.34           H
ATOM   1118  CB  LEU A  88       1.646   8.179 -14.742  1.00 89.34           C
ATOM   1119 1HB  LEU A  88       2.079   7.933 -15.712  1.00 89.34           H
ATOM   1120 2HB  LEU A  88       0.569   8.266 -14.887  1.00 89.34           H
ATOM   1121  CG  LEU A  88       2.185   9.542 -14.305  1.00 89.34           C
ATOM   1122  HG  LEU A  88       1.860   9.725 -13.280  1.00 89.34           H
ATOM   1123  CD1 LEU A  88       3.715   9.552 -14.303  1.00 89.34           C
ATOM   1124 1HD1 LEU A  88       4.082   8.793 -13.612  1.00 89.34           H
ATOM   1125 2HD1 LEU A  88       4.081   9.337 -15.307  1.00 89.34           H
ATOM   1126 3HD1 LEU A  88       4.072  10.532 -13.988  1.00 89.34           H
ATOM   1127  CD2 LEU A  88       1.606  10.664 -15.169  1.00 89.34           C
ATOM   1128 1HD2 LEU A  88       1.880  10.498 -16.211  1.00 89.34           H
ATOM   1129 2HD2 LEU A  88       0.520  10.671 -15.076  1.00 89.34           H
ATOM   1130 3HD2 LEU A  88       2.006  11.622 -14.837  1.00 89.34           H
ATOM   1131  HN  LEU A  88       0.555   5.971 -14.974  1.00 89.34           H
ATOM   1132  N   ASN A  89       0.252   7.387 -12.078  1.00 92.33           N
ATOM   1133  CA  ASN A  89      -0.236   7.784 -10.768  1.00 92.33           C
ATOM   1134  C   ASN A  89       0.177   6.733  -9.735  1.00 92.33           C
ATOM   1135  O   ASN A  89       0.379   7.054  -8.565  1.00 92.33           O
ATOM   1136  HA  ASN A  89       0.217   8.757 -10.577  1.00 92.33           H
ATOM   1137  CB  ASN A  89      -1.762   7.884 -10.756  1.00 92.33           C
ATOM   1138 1HB  ASN A  89      -2.189   7.071 -11.343  1.00 92.33           H
ATOM   1139 2HB  ASN A  89      -2.130   7.768  -9.737  1.00 92.33           H
ATOM   1140  CG  ASN A  89      -2.228   9.227 -11.322  1.00 92.33           C
ATOM   1141  OD1 ASN A  89      -2.474  10.181 -10.602  1.00 92.33           O
ATOM   1142  ND2 ASN A  89      -2.334   9.248 -12.647  1.00 92.33           N
ATOM   1143 1HD2 ASN A  89      -2.116   8.430 -13.180  1.00 92.33           H
ATOM   1144 2HD2 ASN A  89      -2.632  10.082 -13.112  1.00 92.33           H
ATOM   1145  HN  ASN A  89      -0.460   7.177 -12.748  1.00 92.33           H
ATOM   1146  N   LEU A  90       0.290   5.499 -10.206  1.00 90.94           N
ATOM   1147  CA  LEU A  90       0.698   4.404  -9.343  1.00 90.94           C
ATOM   1148  C   LEU A  90       2.129   4.646  -8.860  1.00 90.94           C
ATOM   1149  O   LEU A  90       2.422   4.495  -7.675  1.00 90.94           O
ATOM   1150  HA  LEU A  90       0.036   4.407  -8.476  1.00 90.94           H
ATOM   1151  CB  LEU A  90       0.507   3.062 -10.053  1.00 90.94           C
ATOM   1152 1HB  LEU A  90      -0.400   3.118 -10.655  1.00 90.94           H
ATOM   1153 2HB  LEU A  90       1.339   2.918 -10.743  1.00 90.94           H
ATOM   1154  CG  LEU A  90       0.411   1.832  -9.149  1.00 90.94           C
ATOM   1155  HG  LEU A  90       1.127   1.950  -8.335  1.00 90.94           H
ATOM   1156  CD1 LEU A  90      -0.978   1.723  -8.517  1.00 90.94           C
ATOM   1157 1HD1 LEU A  90      -1.176   2.612  -7.919  1.00 90.94           H
ATOM   1158 2HD1 LEU A  90      -1.729   1.639  -9.303  1.00 90.94           H
ATOM   1159 3HD1 LEU A  90      -1.019   0.840  -7.880  1.00 90.94           H
ATOM   1160  CD2 LEU A  90       0.796   0.561  -9.910  1.00 90.94           C
ATOM   1161 1HD2 LEU A  90       0.123   0.426 -10.756  1.00 90.94           H
ATOM   1162 2HD2 LEU A  90       1.821   0.651 -10.271  1.00 90.94           H
ATOM   1163 3HD2 LEU A  90       0.720  -0.298  -9.243  1.00 90.94           H
ATOM   1164  HN  LEU A  90       0.109   5.244 -11.155  1.00 90.94           H
ATOM   1165  N   ALA A  91       2.983   5.018  -9.803  1.00 93.37           N
ATOM   1166  CA  ALA A  91       4.386   5.240  -9.497  1.00 93.37           C
ATOM   1167  C   ALA A  91       4.514   6.435  -8.551  1.00 93.37           C
ATOM   1168  O   ALA A  91       5.370   6.444  -7.668  1.00 93.37           O
ATOM   1169  HA  ALA A  91       4.761   4.348  -8.994  1.00 93.37           H
ATOM   1170  CB  ALA A  91       5.167   5.438 -10.797  1.00 93.37           C
ATOM   1171 1HB  ALA A  91       5.067   4.549 -11.420  1.00 93.37           H
ATOM   1172 2HB  ALA A  91       4.771   6.302 -11.331  1.00 93.37           H
ATOM   1173 3HB  ALA A  91       6.219   5.604 -10.567  1.00 93.37           H
ATOM   1174  HN  ALA A  91       2.730   5.166 -10.759  1.00 93.37           H
ATOM   1175  N   ILE A  92       3.651   7.417  -8.769  1.00 94.86           N
ATOM   1176  CA  ILE A  92       3.653   8.613  -7.944  1.00 94.86           C
ATOM   1177  C   ILE A  92       3.278   8.238  -6.508  1.00 94.86           C
ATOM   1178  O   ILE A  92       3.933   8.667  -5.560  1.00 94.86           O
ATOM   1179  HA  ILE A  92       4.670   9.007  -7.943  1.00 94.86           H
ATOM   1180  CB  ILE A  92       2.751   9.687  -8.554  1.00 94.86           C
ATOM   1181  HB  ILE A  92       1.792   9.230  -8.797  1.00 94.86           H
ATOM   1182  CG1 ILE A  92       3.341  10.219  -9.862  1.00 94.86           C
ATOM   1183 1HG1 ILE A  92       4.228  10.816  -9.649  1.00 94.86           H
ATOM   1184 2HG1 ILE A  92       3.661   9.386 -10.487  1.00 94.86           H
ATOM   1185  CG2 ILE A  92       2.477  10.809  -7.551  1.00 94.86           C
ATOM   1186 1HG2 ILE A  92       1.983  10.396  -6.671  1.00 94.86           H
ATOM   1187 2HG2 ILE A  92       3.420  11.270  -7.255  1.00 94.86           H
ATOM   1188 3HG2 ILE A  92       1.834  11.559  -8.011  1.00 94.86           H
ATOM   1189  CD1 ILE A  92       2.318  11.069 -10.619  1.00 94.86           C
ATOM   1190 1HD1 ILE A  92       1.443  10.462 -10.852  1.00 94.86           H
ATOM   1191 2HD1 ILE A  92       2.019  11.915 -10.000  1.00 94.86           H
ATOM   1192 3HD1 ILE A  92       2.763  11.435 -11.544  1.00 94.86           H
ATOM   1193  HN  ILE A  92       2.960   7.403  -9.491  1.00 94.86           H
ATOM   1194  N   ALA A  93       2.225   7.442  -6.395  1.00 94.71           N
ATOM   1195  CA  ALA A  93       1.725   7.044  -5.090  1.00 94.71           C
ATOM   1196  C   ALA A  93       2.830   6.313  -4.326  1.00 94.71           C
ATOM   1197  O   ALA A  93       3.047   6.570  -3.142  1.00 94.71           O
ATOM   1198  HA  ALA A  93       1.459   7.951  -4.546  1.00 94.71           H
ATOM   1199  CB  ALA A  93       0.470   6.187  -5.263  1.00 94.71           C
ATOM   1200 1HB  ALA A  93      -0.294   6.762  -5.785  1.00 94.71           H
ATOM   1201 2HB  ALA A  93       0.715   5.298  -5.844  1.00 94.71           H
ATOM   1202 3HB  ALA A  93       0.095   5.889  -4.284  1.00 94.71           H
ATOM   1203  HN  ALA A  93       1.718   7.071  -7.172  1.00 94.71           H
ATOM   1204  N   ASP A  94       3.501   5.415  -5.033  1.00 93.86           N
ATOM   1205  CA  ASP A  94       4.554   4.619  -4.427  1.00 93.86           C
ATOM   1206  C   ASP A  94       5.664   5.546  -3.927  1.00 93.86           C
ATOM   1207  O   ASP A  94       6.157   5.385  -2.812  1.00 93.86           O
ATOM   1208  HA  ASP A  94       4.071   4.073  -3.618  1.00 93.86           H
ATOM   1209  CB  ASP A  94       5.167   3.652  -5.443  1.00 93.86           C
ATOM   1210 1HB  ASP A  94       5.303   4.160  -6.398  1.00 93.86           H
ATOM   1211 2HB  ASP A  94       6.156   3.342  -5.103  1.00 93.86           H
ATOM   1212  CG  ASP A  94       4.278   2.422  -5.635  1.00 93.86           C
ATOM   1213  OD1 ASP A  94       3.567   2.079  -4.666  1.00 93.86           O
ATOM   1214  OD2 ASP A  94       4.329   1.853  -6.746  1.00 93.86           O
ATOM   1215  HN  ASP A  94       3.334   5.229  -6.002  1.00 93.86           H
ATOM   1216  N   LEU A  95       6.025   6.497  -4.777  1.00 96.26           N
ATOM   1217  CA  LEU A  95       7.110   7.410  -4.461  1.00 96.26           C
ATOM   1218  C   LEU A  95       6.780   8.158  -3.167  1.00 96.26           C
ATOM   1219  O   LEU A  95       7.634   8.298  -2.293  1.00 96.26           O
ATOM   1220  HA  LEU A  95       8.004   6.810  -4.294  1.00 96.26           H
ATOM   1221  CB  LEU A  95       7.397   8.332  -5.648  1.00 96.26           C
ATOM   1222 1HB  LEU A  95       6.445   8.665  -6.063  1.00 96.26           H
ATOM   1223 2HB  LEU A  95       7.911   9.219  -5.277  1.00 96.26           H
ATOM   1224  CG  LEU A  95       8.232   7.728  -6.779  1.00 96.26           C
ATOM   1225  HG  LEU A  95       7.711   6.848  -7.155  1.00 96.26           H
ATOM   1226  CD1 LEU A  95       8.364   8.709  -7.946  1.00 96.26           C
ATOM   1227 1HD1 LEU A  95       7.373   8.949  -8.333  1.00 96.26           H
ATOM   1228 2HD1 LEU A  95       8.850   9.621  -7.601  1.00 96.26           H
ATOM   1229 3HD1 LEU A  95       8.962   8.254  -8.736  1.00 96.26           H
ATOM   1230  CD2 LEU A  95       9.595   7.261  -6.265  1.00 96.26           C
ATOM   1231 1HD2 LEU A  95      10.136   8.110  -5.847  1.00 96.26           H
ATOM   1232 2HD2 LEU A  95       9.453   6.505  -5.494  1.00 96.26           H
ATOM   1233 3HD2 LEU A  95      10.168   6.836  -7.090  1.00 96.26           H
ATOM   1234  HN  LEU A  95       5.591   6.647  -5.665  1.00 96.26           H
ATOM   1235  N   LEU A  96       5.540   8.618  -3.087  1.00 95.65           N
ATOM   1236  CA  LEU A  96       5.121   9.447  -1.970  1.00 95.65           C
ATOM   1237  C   LEU A  96       5.346   8.686  -0.662  1.00 95.65           C
ATOM   1238  O   LEU A  96       5.778   9.266   0.333  1.00 95.65           O
ATOM   1239  HA  LEU A  96       5.754  10.335  -1.965  1.00 95.65           H
ATOM   1240  CB  LEU A  96       3.679   9.920  -2.165  1.00 95.65           C
ATOM   1241 1HB  LEU A  96       3.070   9.061  -2.445  1.00 95.65           H
ATOM   1242 2HB  LEU A  96       3.302  10.279  -1.207  1.00 95.65           H
ATOM   1243  CG  LEU A  96       3.470  11.020  -3.208  1.00 95.65           C
ATOM   1244  HG  LEU A  96       3.775  10.632  -4.180  1.00 95.65           H
ATOM   1245  CD1 LEU A  96       1.991  11.398  -3.317  1.00 95.65           C
ATOM   1246 1HD1 LEU A  96       1.413  10.522  -3.612  1.00 95.65           H
ATOM   1247 2HD1 LEU A  96       1.636  11.759  -2.352  1.00 95.65           H
ATOM   1248 3HD1 LEU A  96       1.870  12.181  -4.065  1.00 95.65           H
ATOM   1249  CD2 LEU A  96       4.351  12.235  -2.909  1.00 95.65           C
ATOM   1250 1HD2 LEU A  96       4.099  12.633  -1.926  1.00 95.65           H
ATOM   1251 2HD2 LEU A  96       5.399  11.935  -2.922  1.00 95.65           H
ATOM   1252 3HD2 LEU A  96       4.182  13.001  -3.665  1.00 95.65           H
ATOM   1253  HN  LEU A  96       4.830   8.434  -3.766  1.00 95.65           H
ATOM   1254  N   PHE A  97       5.043   7.396  -0.706  1.00 95.45           N
ATOM   1255  CA  PHE A  97       5.196   6.552   0.467  1.00 95.45           C
ATOM   1256  C   PHE A  97       6.674   6.294   0.768  1.00 95.45           C
ATOM   1257  O   PHE A  97       7.111   6.429   1.910  1.00 95.45           O
ATOM   1258  HA  PHE A  97       4.742   7.079   1.306  1.00 95.45           H
ATOM   1259  CB  PHE A  97       4.512   5.220   0.151  1.00 95.45           C
ATOM   1260 1HB  PHE A  97       3.433   5.372   0.136  1.00 95.45           H
ATOM   1261 2HB  PHE A  97       4.803   4.903  -0.851  1.00 95.45           H
ATOM   1262  CG  PHE A  97       4.842   4.101   1.140  1.00 95.45           C
ATOM   1263  CD1 PHE A  97       5.450   2.965   0.704  1.00 95.45           C
ATOM   1264  HD1 PHE A  97       5.703   2.852  -0.350  1.00 95.45           H
ATOM   1265  CD2 PHE A  97       4.527   4.241   2.456  1.00 95.45           C
ATOM   1266  HD2 PHE A  97       4.040   5.151   2.805  1.00 95.45           H
ATOM   1267  CE1 PHE A  97       5.757   1.926   1.622  1.00 95.45           C
ATOM   1268  HE1 PHE A  97       6.244   1.016   1.273  1.00 95.45           H
ATOM   1269  CE2 PHE A  97       4.834   3.202   3.374  1.00 95.45           C
ATOM   1270  HE2 PHE A  97       4.581   3.315   4.428  1.00 95.45           H
ATOM   1271  CZ  PHE A  97       5.442   2.067   2.938  1.00 95.45           C
ATOM   1272  HZ  PHE A  97       5.677   1.269   3.643  1.00 95.45           H
ATOM   1273  HN  PHE A  97       4.700   6.930  -1.521  1.00 95.45           H
ATOM   1274  N   LEU A  98       7.402   5.927  -0.276  1.00 96.45           N
ATOM   1275  CA  LEU A  98       8.778   5.490  -0.111  1.00 96.45           C
ATOM   1276  C   LEU A  98       9.572   6.581   0.610  1.00 96.45           C
ATOM   1277  O   LEU A  98      10.457   6.283   1.411  1.00 96.45           O
ATOM   1278  HA  LEU A  98       8.766   4.600   0.517  1.00 96.45           H
ATOM   1279  CB  LEU A  98       9.376   5.084  -1.460  1.00 96.45           C
ATOM   1280 1HB  LEU A  98       9.196   5.890  -2.172  1.00 96.45           H
ATOM   1281 2HB  LEU A  98      10.457   4.997  -1.344  1.00 96.45           H
ATOM   1282  CG  LEU A  98       8.849   3.781  -2.062  1.00 96.45           C
ATOM   1283  HG  LEU A  98       7.765   3.766  -1.950  1.00 96.45           H
ATOM   1284  CD1 LEU A  98       9.150   3.708  -3.561  1.00 96.45           C
ATOM   1285 1HD1 LEU A  98       8.672   4.546  -4.068  1.00 96.45           H
ATOM   1286 2HD1 LEU A  98      10.228   3.755  -3.718  1.00 96.45           H
ATOM   1287 3HD1 LEU A  98       8.765   2.771  -3.964  1.00 96.45           H
ATOM   1288  CD2 LEU A  98       9.397   2.567  -1.308  1.00 96.45           C
ATOM   1289 1HD2 LEU A  98      10.486   2.564  -1.367  1.00 96.45           H
ATOM   1290 2HD2 LEU A  98       9.089   2.619  -0.264  1.00 96.45           H
ATOM   1291 3HD2 LEU A  98       9.007   1.654  -1.757  1.00 96.45           H
ATOM   1292  HN  LEU A  98       7.068   5.925  -1.218  1.00 96.45           H
ATOM   1293  N   VAL A  99       9.228   7.822   0.300  1.00 96.69           N
ATOM   1294  CA  VAL A  99       9.938   8.958   0.862  1.00 96.69           C
ATOM   1295  C   VAL A  99       9.782   8.950   2.384  1.00 96.69           C
ATOM   1296  O   VAL A  99      10.549   9.600   3.094  1.00 96.69           O
ATOM   1297  HA  VAL A  99      10.994   8.841   0.617  1.00 96.69           H
ATOM   1298  CB  VAL A  99       9.444  10.255   0.218  1.00 96.69           C
ATOM   1299  HB  VAL A  99       8.355  10.256   0.259  1.00 96.69           H
ATOM   1300  CG1 VAL A  99       9.944  11.477   0.991  1.00 96.69           C
ATOM   1301 1HG1 VAL A  99       9.576  11.434   2.016  1.00 96.69           H
ATOM   1302 2HG1 VAL A  99      11.034  11.483   0.996  1.00 96.69           H
ATOM   1303 3HG1 VAL A  99       9.578  12.385   0.512  1.00 96.69           H
ATOM   1304  CG2 VAL A  99       9.859  10.330  -1.253  1.00 96.69           C
ATOM   1305 1HG2 VAL A  99      10.946  10.295  -1.326  1.00 96.69           H
ATOM   1306 2HG2 VAL A  99       9.432   9.485  -1.794  1.00 96.69           H
ATOM   1307 3HG2 VAL A  99       9.495  11.261  -1.686  1.00 96.69           H
ATOM   1308  HN  VAL A  99       8.480   8.056  -0.321  1.00 96.69           H
ATOM   1309  N   THR A 100       8.785   8.207   2.841  1.00 96.13           N
ATOM   1310  CA  THR A 100       8.478   8.157   4.260  1.00 96.13           C
ATOM   1311  C   THR A 100       9.298   7.062   4.946  1.00 96.13           C
ATOM   1312  O   THR A 100       9.412   7.041   6.170  1.00 96.13           O
ATOM   1313  HA  THR A 100       8.773   9.106   4.709  1.00 96.13           H
ATOM   1314  CB  THR A 100       6.967   7.969   4.411  1.00 96.13           C
ATOM   1315  HB  THR A 100       6.646   8.197   5.427  1.00 96.13           H
ATOM   1316  OG1 THR A 100       6.739   6.630   3.979  1.00 96.13           O
ATOM   1317  HG1 THR A 100       6.672   6.598   2.982  1.00 96.13           H
ATOM   1318  CG2 THR A 100       6.169   8.820   3.420  1.00 96.13           C
ATOM   1319 1HG2 THR A 100       6.442   8.544   2.402  1.00 96.13           H
ATOM   1320 2HG2 THR A 100       6.394   9.874   3.584  1.00 96.13           H
ATOM   1321 3HG2 THR A 100       5.103   8.648   3.570  1.00 96.13           H
ATOM   1322  HN  THR A 100       8.194   7.646   2.261  1.00 96.13           H
ATOM   1323  N   LEU A 101       9.848   6.179   4.126  1.00 95.83           N
ATOM   1324  CA  LEU A 101      10.517   4.996   4.640  1.00 95.83           C
ATOM   1325  C   LEU A 101      11.748   5.419   5.443  1.00 95.83           C
ATOM   1326  O   LEU A 101      12.032   4.852   6.497  1.00 95.83           O
ATOM   1327  HA  LEU A 101       9.822   4.494   5.313  1.00 95.83           H
ATOM   1328  CB  LEU A 101      10.830   4.020   3.503  1.00 95.83           C
ATOM   1329 1HB  LEU A 101      11.337   4.569   2.710  1.00 95.83           H
ATOM   1330 2HB  LEU A 101      11.532   3.274   3.875  1.00 95.83           H
ATOM   1331  CG  LEU A 101       9.630   3.292   2.895  1.00 95.83           C
ATOM   1332  HG  LEU A 101       9.000   4.030   2.397  1.00 95.83           H
ATOM   1333  CD1 LEU A 101      10.079   2.290   1.830  1.00 95.83           C
ATOM   1334 1HD1 LEU A 101      10.608   2.816   1.036  1.00 95.83           H
ATOM   1335 2HD1 LEU A 101      10.742   1.552   2.282  1.00 95.83           H
ATOM   1336 3HD1 LEU A 101       9.206   1.786   1.414  1.00 95.83           H
ATOM   1337  CD2 LEU A 101       8.780   2.632   3.982  1.00 95.83           C
ATOM   1338 1HD2 LEU A 101       9.386   1.910   4.528  1.00 95.83           H
ATOM   1339 2HD2 LEU A 101       8.414   3.394   4.670  1.00 95.83           H
ATOM   1340 3HD2 LEU A 101       7.934   2.122   3.522  1.00 95.83           H
ATOM   1341  HN  LEU A 101       9.842   6.261   3.129  1.00 95.83           H
ATOM   1342  N   PRO A 102      12.498   6.421   4.963  1.00 95.83           N
ATOM   1343  CA  PRO A 102      13.692   6.879   5.678  1.00 95.83           C
ATOM   1344  C   PRO A 102      13.399   7.221   7.129  1.00 95.83           C
ATOM   1345  O   PRO A 102      14.186   6.898   8.018  1.00 95.83           O
ATOM   1346  HA  PRO A 102      14.434   6.081   5.717  1.00 95.83           H
ATOM   1347  CB  PRO A 102      14.141   8.107   4.884  1.00 95.83           C
ATOM   1348 1HB  PRO A 102      13.709   9.024   5.286  1.00 95.83           H
ATOM   1349 2HB  PRO A 102      15.224   8.228   4.909  1.00 95.83           H
ATOM   1350  CG  PRO A 102      13.639   7.819   3.474  1.00 95.83           C
ATOM   1351 1HG  PRO A 102      13.563   8.729   2.878  1.00 95.83           H
ATOM   1352 2HG  PRO A 102      14.311   7.153   2.933  1.00 95.83           H
ATOM   1353  CD  PRO A 102      12.281   7.184   3.720  1.00 95.83           C
ATOM   1354 1HD  PRO A 102      11.499   7.933   3.843  1.00 95.83           H
ATOM   1355 2HD  PRO A 102      11.977   6.544   2.892  1.00 95.83           H
ATOM   1356  N   PHE A 103      12.264   7.873   7.333  1.00 95.16           N
ATOM   1357  CA  PHE A 103      11.882   8.314   8.664  1.00 95.16           C
ATOM   1358  C   PHE A 103      11.532   7.122   9.557  1.00 95.16           C
ATOM   1359  O   PHE A 103      11.861   7.112  10.742  1.00 95.16           O
ATOM   1360  HA  PHE A 103      12.736   8.844   9.086  1.00 95.16           H
ATOM   1361  CB  PHE A 103      10.643   9.197   8.504  1.00 95.16           C
ATOM   1362 1HB  PHE A 103       9.870   8.631   7.985  1.00 95.16           H
ATOM   1363 2HB  PHE A 103      10.252   9.439   9.492  1.00 95.16           H
ATOM   1364  CG  PHE A 103      10.901  10.498   7.741  1.00 95.16           C
ATOM   1365  CD1 PHE A 103      11.290  11.615   8.413  1.00 95.16           C
ATOM   1366  HD1 PHE A 103      11.417  11.583   9.495  1.00 95.16           H
ATOM   1367  CD2 PHE A 103      10.742  10.538   6.391  1.00 95.16           C
ATOM   1368  HD2 PHE A 103      10.430   9.643   5.853  1.00 95.16           H
ATOM   1369  CE1 PHE A 103      11.529  12.822   7.705  1.00 95.16           C
ATOM   1370  HE1 PHE A 103      11.840  13.718   8.243  1.00 95.16           H
ATOM   1371  CE2 PHE A 103      10.981  11.745   5.683  1.00 95.16           C
ATOM   1372  HE2 PHE A 103      10.853  11.777   4.601  1.00 95.16           H
ATOM   1373  CZ  PHE A 103      11.369  12.862   6.355  1.00 95.16           C
ATOM   1374  HZ  PHE A 103      11.553  13.789   5.811  1.00 95.16           H
ATOM   1375  HN  PHE A 103      11.612   8.099   6.609  1.00 95.16           H
ATOM   1376  N   TRP A 104      10.870   6.145   8.954  1.00 93.20           N
ATOM   1377  CA  TRP A 104      10.518   4.929   9.666  1.00 93.20           C
ATOM   1378  C   TRP A 104      11.814   4.256  10.122  1.00 93.20           C
ATOM   1379  O   TRP A 104      11.882   3.718  11.226  1.00 93.20           O
ATOM   1380  HA  TRP A 104       9.919   5.211  10.532  1.00 93.20           H
ATOM   1381  CB  TRP A 104       9.645   4.019   8.798  1.00 93.20           C
ATOM   1382 1HB  TRP A 104      10.036   4.020   7.781  1.00 93.20           H
ATOM   1383 2HB  TRP A 104       9.724   2.997   9.169  1.00 93.20           H
ATOM   1384  CG  TRP A 104       8.170   4.421   8.763  1.00 93.20           C
ATOM   1385  CD1 TRP A 104       7.455   4.843   7.710  1.00 93.20           C
ATOM   1386  HD1 TRP A 104       7.855   4.956   6.703  1.00 93.20           H
ATOM   1387  CD2 TRP A 104       7.252   4.423   9.876  1.00 93.20           C
ATOM   1388  NE1 TRP A 104       6.148   5.115   8.063  1.00 93.20           N
ATOM   1389  HE1 TRP A 104       5.426   5.442   7.453  1.00 93.20           H
ATOM   1390  CE2 TRP A 104       6.021   4.852   9.422  1.00 93.20           C
ATOM   1391  CE3 TRP A 104       7.454   4.075  11.223  1.00 93.20           C
ATOM   1392  HE3 TRP A 104       8.416   3.733  11.606  1.00 93.20           H
ATOM   1393  CZ2 TRP A 104       4.898   4.972  10.249  1.00 93.20           C
ATOM   1394  HZ2 TRP A 104       3.936   5.313   9.865  1.00 93.20           H
ATOM   1395  CZ3 TRP A 104       6.322   4.200  12.036  1.00 93.20           C
ATOM   1396  HZ3 TRP A 104       6.424   3.942  13.091  1.00 93.20           H
ATOM   1397  CH2 TRP A 104       5.076   4.630  11.594  1.00 93.20           C
ATOM   1398  HH2 TRP A 104       4.242   4.700  12.292  1.00 93.20           H
ATOM   1399  HN  TRP A 104      10.576   6.176   7.998  1.00 93.20           H
ATOM   1400  N   ALA A 105      12.810   4.309   9.250  1.00 94.70           N
ATOM   1401  CA  ALA A 105      14.071   3.637   9.512  1.00 94.70           C
ATOM   1402  C   ALA A 105      14.728   4.258  10.746  1.00 94.70           C
ATOM   1403  O   ALA A 105      15.174   3.544  11.642  1.00 94.70           O
ATOM   1404  HA  ALA A 105      13.852   2.589   9.716  1.00 94.70           H
ATOM   1405  CB  ALA A 105      14.962   3.721   8.271  1.00 94.70           C
ATOM   1406 1HB  ALA A 105      14.462   3.240   7.431  1.00 94.70           H
ATOM   1407 2HB  ALA A 105      15.151   4.767   8.031  1.00 94.70           H
ATOM   1408 3HB  ALA A 105      15.908   3.217   8.468  1.00 94.70           H
ATOM   1409  HN  ALA A 105      12.765   4.799   8.379  1.00 94.70           H
ATOM   1410  N   ILE A 106      14.769   5.583  10.752  1.00 94.19           N
ATOM   1411  CA  ILE A 106      15.409   6.307  11.836  1.00 94.19           C
ATOM   1412  C   ILE A 106      14.669   6.016  13.144  1.00 94.19           C
ATOM   1413  O   ILE A 106      15.296   5.788  14.178  1.00 94.19           O
ATOM   1414  HA  ILE A 106      16.428   5.930  11.925  1.00 94.19           H
ATOM   1415  CB  ILE A 106      15.505   7.797  11.502  1.00 94.19           C
ATOM   1416  HB  ILE A 106      14.530   8.131  11.146  1.00 94.19           H
ATOM   1417  CG1 ILE A 106      16.507   8.042  10.373  1.00 94.19           C
ATOM   1418 1HG1 ILE A 106      17.522   7.917  10.750  1.00 94.19           H
ATOM   1419 2HG1 ILE A 106      16.365   7.299   9.588  1.00 94.19           H
ATOM   1420  CG2 ILE A 106      15.834   8.619  12.750  1.00 94.19           C
ATOM   1421 1HG2 ILE A 106      15.052   8.477  13.495  1.00 94.19           H
ATOM   1422 2HG2 ILE A 106      16.790   8.290  13.159  1.00 94.19           H
ATOM   1423 3HG2 ILE A 106      15.897   9.674  12.484  1.00 94.19           H
ATOM   1424  CD1 ILE A 106      16.343   9.447   9.789  1.00 94.19           C
ATOM   1425 1HD1 ILE A 106      15.334   9.560   9.392  1.00 94.19           H
ATOM   1426 2HD1 ILE A 106      16.510  10.187  10.572  1.00 94.19           H
ATOM   1427 3HD1 ILE A 106      17.068   9.595   8.989  1.00 94.19           H
ATOM   1428  HN  ILE A 106      14.375   6.157  10.034  1.00 94.19           H
ATOM   1429  N   ALA A 107      13.347   6.034  13.056  1.00 92.93           N
ATOM   1430  CA  ALA A 107      12.516   5.865  14.236  1.00 92.93           C
ATOM   1431  C   ALA A 107      12.731   4.462  14.808  1.00 92.93           C
ATOM   1432  O   ALA A 107      12.661   4.264  16.020  1.00 92.93           O
ATOM   1433  HA  ALA A 107      12.834   6.601  14.974  1.00 92.93           H
ATOM   1434  CB  ALA A 107      11.054   6.129  13.872  1.00 92.93           C
ATOM   1435 1HB  ALA A 107      10.951   7.148  13.499  1.00 92.93           H
ATOM   1436 2HB  ALA A 107      10.738   5.426  13.102  1.00 92.93           H
ATOM   1437 3HB  ALA A 107      10.431   6.002  14.758  1.00 92.93           H
ATOM   1438  HN  ALA A 107      12.846   6.161  12.200  1.00 92.93           H
ATOM   1439  N   ALA A 108      12.987   3.523  13.908  1.00 92.29           N
ATOM   1440  CA  ALA A 108      13.177   2.139  14.305  1.00 92.29           C
ATOM   1441  C   ALA A 108      14.577   1.971  14.900  1.00 92.29           C
ATOM   1442  O   ALA A 108      14.777   1.166  15.808  1.00 92.29           O
ATOM   1443  HA  ALA A 108      12.436   1.907  15.070  1.00 92.29           H
ATOM   1444  CB  ALA A 108      12.944   1.225  13.099  1.00 92.29           C
ATOM   1445 1HB  ALA A 108      11.926   1.361  12.733  1.00 92.29           H
ATOM   1446 2HB  ALA A 108      13.651   1.478  12.310  1.00 92.29           H
ATOM   1447 3HB  ALA A 108      13.087   0.187  13.397  1.00 92.29           H
ATOM   1448  HN  ALA A 108      13.064   3.696  12.926  1.00 92.29           H
ATOM   1449  N   ALA A 109      15.509   2.746  14.365  1.00 91.79           N
ATOM   1450  CA  ALA A 109      16.905   2.607  14.744  1.00 91.79           C
ATOM   1451  C   ALA A 109      17.084   3.062  16.193  1.00 91.79           C
ATOM   1452  O   ALA A 109      17.903   2.509  16.925  1.00 91.79           O
ATOM   1453  HA  ALA A 109      17.166   1.551  14.669  1.00 91.79           H
ATOM   1454  CB  ALA A 109      17.780   3.401  13.771  1.00 91.79           C
ATOM   1455 1HB  ALA A 109      17.638   3.019  12.760  1.00 91.79           H
ATOM   1456 2HB  ALA A 109      17.497   4.453  13.805  1.00 91.79           H
ATOM   1457 3HB  ALA A 109      18.827   3.296  14.056  1.00 91.79           H
ATOM   1458  HN  ALA A 109      15.324   3.456  13.686  1.00 91.79           H
ATOM   1459  N   ASP A 110      16.303   4.066  16.565  1.00 87.76           N
ATOM   1460  CA  ASP A 110      16.456   4.690  17.869  1.00 87.76           C
ATOM   1461  C   ASP A 110      15.081   5.110  18.392  1.00 87.76           C
ATOM   1462  O   ASP A 110      14.374   4.310  19.002  1.00 87.76           O
ATOM   1463  HA  ASP A 110      16.927   3.932  18.495  1.00 87.76           H
ATOM   1464  CB  ASP A 110      17.332   5.941  17.781  1.00 87.76           C
ATOM   1465 1HB  ASP A 110      18.302   5.681  17.358  1.00 87.76           H
ATOM   1466 2HB  ASP A 110      16.873   6.664  17.106  1.00 87.76           H
ATOM   1467  CG  ASP A 110      17.523   6.574  19.161  1.00 87.76           C
ATOM   1468  OD1 ASP A 110      17.184   5.890  20.151  1.00 87.76           O
ATOM   1469  OD2 ASP A 110      18.004   7.727  19.194  1.00 87.76           O
ATOM   1470  HN  ASP A 110      15.578   4.452  15.994  1.00 87.76           H
ATOM   1471  N   GLN A 111      14.744   6.365  18.135  1.00 88.51           N
ATOM   1472  CA  GLN A 111      13.466   6.901  18.571  1.00 88.51           C
ATOM   1473  C   GLN A 111      12.980   7.976  17.597  1.00 88.51           C
ATOM   1474  O   GLN A 111      13.724   8.399  16.713  1.00 88.51           O
ATOM   1475  HA  GLN A 111      12.778   6.055  18.562  1.00 88.51           H
ATOM   1476  CB  GLN A 111      13.561   7.454  19.995  1.00 88.51           C
ATOM   1477 1HB  GLN A 111      12.581   7.805  20.318  1.00 88.51           H
ATOM   1478 2HB  GLN A 111      13.856   6.659  20.679  1.00 88.51           H
ATOM   1479  CG  GLN A 111      14.570   8.601  20.071  1.00 88.51           C
ATOM   1480 1HG  GLN A 111      15.553   8.247  19.760  1.00 88.51           H
ATOM   1481 2HG  GLN A 111      14.282   9.391  19.378  1.00 88.51           H
ATOM   1482  CD  GLN A 111      14.652   9.166  21.491  1.00 88.51           C
ATOM   1483  OE1 GLN A 111      13.653   9.420  22.144  1.00 88.51           O
ATOM   1484  NE2 GLN A 111      15.894   9.349  21.930  1.00 88.51           N
ATOM   1485 1HE2 GLN A 111      16.671   9.120  21.342  1.00 88.51           H
ATOM   1486 2HE2 GLN A 111      16.051   9.714  22.847  1.00 88.51           H
ATOM   1487  HN  GLN A 111      15.325   7.010  17.638  1.00 88.51           H
ATOM   1488  N   TRP A 112      11.736   8.387  17.791  1.00 91.43           N
ATOM   1489  CA  TRP A 112      11.142   9.405  16.940  1.00 91.43           C
ATOM   1490  C   TRP A 112      11.751  10.755  17.324  1.00 91.43           C
ATOM   1491  O   TRP A 112      11.437  11.304  18.378  1.00 91.43           O
ATOM   1492  HA  TRP A 112      11.392   9.163  15.907  1.00 91.43           H
ATOM   1493  CB  TRP A 112       9.616   9.385  17.046  1.00 91.43           C
ATOM   1494 1HB  TRP A 112       9.265   8.365  16.896  1.00 91.43           H
ATOM   1495 2HB  TRP A 112       9.328   9.677  18.056  1.00 91.43           H
ATOM   1496  CG  TRP A 112       8.912  10.304  16.045  1.00 91.43           C
ATOM   1497  CD1 TRP A 112       8.501  11.566  16.230  1.00 91.43           C
ATOM   1498  HD1 TRP A 112       8.624  12.120  17.160  1.00 91.43           H
ATOM   1499  CD2 TRP A 112       8.550   9.978  14.686  1.00 91.43           C
ATOM   1500  NE1 TRP A 112       7.903  12.075  15.095  1.00 91.43           N
ATOM   1501  HE1 TRP A 112       7.519  12.992  14.989  1.00 91.43           H
ATOM   1502  CE2 TRP A 112       7.934  11.079  14.127  1.00 91.43           C
ATOM   1503  CE3 TRP A 112       8.737   8.792  13.954  1.00 91.43           C
ATOM   1504  HE3 TRP A 112       9.220   7.909  14.373  1.00 91.43           H
ATOM   1505  CZ2 TRP A 112       7.455  11.103  12.811  1.00 91.43           C
ATOM   1506  HZ2 TRP A 112       6.972  11.986  12.392  1.00 91.43           H
ATOM   1507  CZ3 TRP A 112       8.253   8.833  12.641  1.00 91.43           C
ATOM   1508  HZ3 TRP A 112       8.372   7.938  12.029  1.00 91.43           H
ATOM   1509  CH2 TRP A 112       7.630   9.933  12.063  1.00 91.43           C
ATOM   1510  HH2 TRP A 112       7.280   9.885  11.032  1.00 91.43           H
ATOM   1511  HN  TRP A 112      11.137   8.037  18.512  1.00 91.43           H
ATOM   1512  N   LYS A 113      12.611  11.251  16.447  1.00 91.68           N
ATOM   1513  CA  LYS A 113      13.355  12.465  16.733  1.00 91.68           C
ATOM   1514  C   LYS A 113      12.663  13.653  16.061  1.00 91.68           C
ATOM   1515  O   LYS A 113      13.143  14.782  16.141  1.00 91.68           O
ATOM   1516  HA  LYS A 113      13.332  12.617  17.812  1.00 91.68           H
ATOM   1517  CB  LYS A 113      14.823  12.302  16.331  1.00 91.68           C
ATOM   1518 1HB  LYS A 113      14.888  12.040  15.275  1.00 91.68           H
ATOM   1519 2HB  LYS A 113      15.345  13.250  16.456  1.00 91.68           H
ATOM   1520  CG  LYS A 113      15.505  11.222  17.173  1.00 91.68           C
ATOM   1521 1HG  LYS A 113      15.477  11.505  18.226  1.00 91.68           H
ATOM   1522 2HG  LYS A 113      14.958  10.284  17.081  1.00 91.68           H
ATOM   1523  CD  LYS A 113      16.956  11.019  16.733  1.00 91.68           C
ATOM   1524 1HD  LYS A 113      16.987  10.774  15.671  1.00 91.68           H
ATOM   1525 2HD  LYS A 113      17.513  11.947  16.862  1.00 91.68           H
ATOM   1526  CE  LYS A 113      17.622   9.902  17.539  1.00 91.68           C
ATOM   1527 1HE  LYS A 113      17.625  10.161  18.597  1.00 91.68           H
ATOM   1528 2HE  LYS A 113      17.047   8.981  17.438  1.00 91.68           H
ATOM   1529  NZ  LYS A 113      19.009   9.681  17.071  1.00 91.68           N
ATOM   1530 1HZ  LYS A 113      19.417   8.905  17.579  1.00 91.68           H
ATOM   1531 2HZ  LYS A 113      19.002   9.470  16.080  1.00 91.68           H
ATOM   1532 3HZ  LYS A 113      19.557  10.518  17.235  1.00 91.68           H
ATOM   1533  HN  LYS A 113      12.803  10.838  15.556  1.00 91.68           H
ATOM   1534  N   PHE A 114      11.544  13.357  15.416  1.00 93.57           N
ATOM   1535  CA  PHE A 114      10.903  14.328  14.545  1.00 93.57           C
ATOM   1536  C   PHE A 114       9.676  14.943  15.221  1.00 93.57           C
ATOM   1537  O   PHE A 114       9.230  14.463  16.262  1.00 93.57           O
ATOM   1538  HA  PHE A 114      11.633  15.110  14.340  1.00 93.57           H
ATOM   1539  CB  PHE A 114      10.456  13.576  13.290  1.00 93.57           C
ATOM   1540 1HB  PHE A 114       9.639  12.904  13.552  1.00 93.57           H
ATOM   1541 2HB  PHE A 114      10.060  14.294  12.571  1.00 93.57           H
ATOM   1542  CG  PHE A 114      11.568  12.767  12.620  1.00 93.57           C
ATOM   1543  CD1 PHE A 114      12.528  13.401  11.894  1.00 93.57           C
ATOM   1544  HD1 PHE A 114      12.504  14.486  11.790  1.00 93.57           H
ATOM   1545  CD2 PHE A 114      11.597  11.414  12.750  1.00 93.57           C
ATOM   1546  HD2 PHE A 114      10.828  10.906  13.332  1.00 93.57           H
ATOM   1547  CE1 PHE A 114      13.560  12.650  11.272  1.00 93.57           C
ATOM   1548  HE1 PHE A 114      14.329  13.159  10.690  1.00 93.57           H
ATOM   1549  CE2 PHE A 114      12.630  10.663  12.128  1.00 93.57           C
ATOM   1550  HE2 PHE A 114      12.653   9.578  12.232  1.00 93.57           H
ATOM   1551  CZ  PHE A 114      13.589  11.297  11.402  1.00 93.57           C
ATOM   1552  HZ  PHE A 114      14.382  10.720  10.925  1.00 93.57           H
ATOM   1553  HN  PHE A 114      11.079  12.474  15.480  1.00 93.57           H
ATOM   1554  N   GLN A 115       9.164  15.996  14.601  1.00 94.20           N
ATOM   1555  CA  GLN A 115       8.018  16.703  15.147  1.00 94.20           C
ATOM   1556  C   GLN A 115       6.738  15.897  14.915  1.00 94.20           C
ATOM   1557  O   GLN A 115       6.728  14.957  14.122  1.00 94.20           O
ATOM   1558  HA  GLN A 115       8.213  16.788  16.216  1.00 94.20           H
ATOM   1559  CB  GLN A 115       7.900  18.105  14.545  1.00 94.20           C
ATOM   1560 1HB  GLN A 115       7.883  18.037  13.457  1.00 94.20           H
ATOM   1561 2HB  GLN A 115       6.958  18.558  14.851  1.00 94.20           H
ATOM   1562  CG  GLN A 115       9.066  18.991  14.988  1.00 94.20           C
ATOM   1563 1HG  GLN A 115       9.178  18.937  16.071  1.00 94.20           H
ATOM   1564 2HG  GLN A 115       9.995  18.621  14.553  1.00 94.20           H
ATOM   1565  CD  GLN A 115       8.842  20.444  14.565  1.00 94.20           C
ATOM   1566  OE1 GLN A 115       7.936  20.766  13.814  1.00 94.20           O
ATOM   1567  NE2 GLN A 115       9.715  21.301  15.087  1.00 94.20           N
ATOM   1568 1HE2 GLN A 115      10.436  20.971  15.696  1.00 94.20           H
ATOM   1569 2HE2 GLN A 115       9.651  22.275  14.869  1.00 94.20           H
ATOM   1570  HN  GLN A 115       9.519  16.367  13.742  1.00 94.20           H
ATOM   1571  N   THR A 116       5.690  16.295  15.621  1.00 94.45           N
ATOM   1572  CA  THR A 116       4.422  15.590  15.541  1.00 94.45           C
ATOM   1573  C   THR A 116       3.875  15.637  14.113  1.00 94.45           C
ATOM   1574  O   THR A 116       3.273  14.673  13.643  1.00 94.45           O
ATOM   1575  HA  THR A 116       4.597  14.541  15.782  1.00 94.45           H
ATOM   1576  CB  THR A 116       3.475  16.201  16.576  1.00 94.45           C
ATOM   1577  HB  THR A 116       3.129  17.183  16.254  1.00 94.45           H
ATOM   1578  OG1 THR A 116       4.225  16.180  17.787  1.00 94.45           O
ATOM   1579  HG1 THR A 116       3.806  16.792  18.459  1.00 94.45           H
ATOM   1580  CG2 THR A 116       2.270  15.305  16.867  1.00 94.45           C
ATOM   1581 1HG2 THR A 116       2.615  14.346  17.254  1.00 94.45           H
ATOM   1582 2HG2 THR A 116       1.705  15.145  15.949  1.00 94.45           H
ATOM   1583 3HG2 THR A 116       1.630  15.786  17.608  1.00 94.45           H
ATOM   1584  HN  THR A 116       5.698  17.083  16.237  1.00 94.45           H
ATOM   1585  N   PHE A 117       4.103  16.768  13.463  1.00 95.55           N
ATOM   1586  CA  PHE A 117       3.636  16.956  12.100  1.00 95.55           C
ATOM   1587  C   PHE A 117       4.114  15.818  11.195  1.00 95.55           C
ATOM   1588  O   PHE A 117       3.330  15.255  10.433  1.00 95.55           O
ATOM   1589  HA  PHE A 117       2.546  16.960  12.129  1.00 95.55           H
ATOM   1590  CB  PHE A 117       4.230  18.274  11.600  1.00 95.55           C
ATOM   1591 1HB  PHE A 117       3.843  19.090  12.210  1.00 95.55           H
ATOM   1592 2HB  PHE A 117       5.310  18.252  11.746  1.00 95.55           H
ATOM   1593  CG  PHE A 117       3.935  18.572  10.129  1.00 95.55           C
ATOM   1594  CD1 PHE A 117       4.910  18.414   9.194  1.00 95.55           C
ATOM   1595  HD1 PHE A 117       5.902  18.076   9.493  1.00 95.55           H
ATOM   1596  CD2 PHE A 117       2.697  18.994   9.756  1.00 95.55           C
ATOM   1597  HD2 PHE A 117       1.916  19.120  10.505  1.00 95.55           H
ATOM   1598  CE1 PHE A 117       4.636  18.691   7.828  1.00 95.55           C
ATOM   1599  HE1 PHE A 117       5.418  18.565   7.079  1.00 95.55           H
ATOM   1600  CE2 PHE A 117       2.423  19.270   8.390  1.00 95.55           C
ATOM   1601  HE2 PHE A 117       1.431  19.608   8.091  1.00 95.55           H
ATOM   1602  CZ  PHE A 117       3.398  19.113   7.455  1.00 95.55           C
ATOM   1603  HZ  PHE A 117       3.188  19.325   6.407  1.00 95.55           H
ATOM   1604  HN  PHE A 117       4.596  17.547  13.851  1.00 95.55           H
ATOM   1605  N   MET A 118       5.399  15.515  11.309  1.00 95.17           N
ATOM   1606  CA  MET A 118       5.999  14.479  10.486  1.00 95.17           C
ATOM   1607  C   MET A 118       5.378  13.113  10.784  1.00 95.17           C
ATOM   1608  O   MET A 118       5.228  12.286   9.886  1.00 95.17           O
ATOM   1609  HA  MET A 118       5.789  14.765   9.455  1.00 95.17           H
ATOM   1610  CB  MET A 118       7.505  14.424  10.752  1.00 95.17           C
ATOM   1611 1HB  MET A 118       7.913  15.435  10.766  1.00 95.17           H
ATOM   1612 2HB  MET A 118       7.689  13.992  11.735  1.00 95.17           H
ATOM   1613  CG  MET A 118       8.220  13.595   9.683  1.00 95.17           C
ATOM   1614 1HG  MET A 118       9.291  13.567   9.888  1.00 95.17           H
ATOM   1615 2HG  MET A 118       7.864  12.565   9.710  1.00 95.17           H
ATOM   1616  SD  MET A 118       7.928  14.298   8.068  1.00 95.17           S
ATOM   1617  CE  MET A 118       9.000  15.723   8.151  1.00 95.17           C
ATOM   1618 1HE  MET A 118       8.689  16.364   8.976  1.00 95.17           H
ATOM   1619 2HE  MET A 118      10.027  15.395   8.313  1.00 95.17           H
ATOM   1620 3HE  MET A 118       8.938  16.279   7.216  1.00 95.17           H
ATOM   1621  HN  MET A 118       6.025  15.963  11.948  1.00 95.17           H
ATOM   1622  N   CYS A 119       5.032  12.919  12.048  1.00 93.91           N
ATOM   1623  CA  CYS A 119       4.429  11.668  12.475  1.00 93.91           C
ATOM   1624  C   CYS A 119       3.094  11.504  11.747  1.00 93.91           C
ATOM   1625  O   CYS A 119       2.794  10.431  11.227  1.00 93.91           O
ATOM   1626  HA  CYS A 119       5.123  10.875  12.196  1.00 93.91           H
ATOM   1627  CB  CYS A 119       4.261  11.611  13.995  1.00 93.91           C
ATOM   1628 1HB  CYS A 119       5.238  11.619  14.478  1.00 93.91           H
ATOM   1629 2HB  CYS A 119       3.726  12.495  14.343  1.00 93.91           H
ATOM   1630  SG  CYS A 119       3.343  10.100  14.467  1.00 93.91           S
ATOM   1631  HN  CYS A 119       5.157  13.597  12.772  1.00 93.91           H
ATOM   1632  N   LYS A 120       2.328  12.585  11.732  1.00 94.94           N
ATOM   1633  CA  LYS A 120       1.024  12.570  11.090  1.00 94.94           C
ATOM   1634  C   LYS A 120       1.192  12.199   9.615  1.00 94.94           C
ATOM   1635  O   LYS A 120       0.490  11.325   9.108  1.00 94.94           O
ATOM   1636  HA  LYS A 120       0.430  11.796  11.575  1.00 94.94           H
ATOM   1637  CB  LYS A 120       0.303  13.901  11.311  1.00 94.94           C
ATOM   1638 1HB  LYS A 120       0.958  14.725  11.029  1.00 94.94           H
ATOM   1639 2HB  LYS A 120      -0.573  13.955  10.665  1.00 94.94           H
ATOM   1640  CG  LYS A 120      -0.124  14.058  12.772  1.00 94.94           C
ATOM   1641 1HG  LYS A 120      -0.787  13.239  13.050  1.00 94.94           H
ATOM   1642 2HG  LYS A 120       0.751  13.992  13.419  1.00 94.94           H
ATOM   1643  CD  LYS A 120      -0.832  15.395  12.996  1.00 94.94           C
ATOM   1644 1HD  LYS A 120      -0.136  16.214  12.816  1.00 94.94           H
ATOM   1645 2HD  LYS A 120      -1.645  15.505  12.278  1.00 94.94           H
ATOM   1646  CE  LYS A 120      -1.385  15.491  14.419  1.00 94.94           C
ATOM   1647 1HE  LYS A 120      -1.450  14.495  14.858  1.00 94.94           H
ATOM   1648 2HE  LYS A 120      -0.703  16.069  15.042  1.00 94.94           H
ATOM   1649  NZ  LYS A 120      -2.722  16.126  14.414  1.00 94.94           N
ATOM   1650 1HZ  LYS A 120      -3.068  16.191  15.365  1.00 94.94           H
ATOM   1651 2HZ  LYS A 120      -2.652  17.056  14.016  1.00 94.94           H
ATOM   1652 3HZ  LYS A 120      -3.360  15.567  13.859  1.00 94.94           H
ATOM   1653  HN  LYS A 120       2.584  13.458  12.148  1.00 94.94           H
ATOM   1654  N   VAL A 121       2.125  12.881   8.968  1.00 95.14           N
ATOM   1655  CA  VAL A 121       2.321  12.710   7.538  1.00 95.14           C
ATOM   1656  C   VAL A 121       2.733  11.265   7.254  1.00 95.14           C
ATOM   1657  O   VAL A 121       2.159  10.611   6.384  1.00 95.14           O
ATOM   1658  HA  VAL A 121       1.367  12.906   7.050  1.00 95.14           H
ATOM   1659  CB  VAL A 121       3.336  13.733   7.024  1.00 95.14           C
ATOM   1660  HB  VAL A 121       4.226  13.667   7.649  1.00 95.14           H
ATOM   1661  CG1 VAL A 121       3.749  13.419   5.584  1.00 95.14           C
ATOM   1662 1HG1 VAL A 121       4.201  12.428   5.544  1.00 95.14           H
ATOM   1663 2HG1 VAL A 121       2.870  13.444   4.940  1.00 95.14           H
ATOM   1664 3HG1 VAL A 121       4.470  14.162   5.243  1.00 95.14           H
ATOM   1665  CG2 VAL A 121       2.786  15.157   7.138  1.00 95.14           C
ATOM   1666 1HG2 VAL A 121       1.873  15.242   6.548  1.00 95.14           H
ATOM   1667 2HG2 VAL A 121       2.565  15.378   8.183  1.00 95.14           H
ATOM   1668 3HG2 VAL A 121       3.527  15.864   6.766  1.00 95.14           H
ATOM   1669  HN  VAL A 121       2.739  13.540   9.403  1.00 95.14           H
ATOM   1670  N   VAL A 122       3.725  10.807   8.003  1.00 93.86           N
ATOM   1671  CA  VAL A 122       4.371   9.542   7.699  1.00 93.86           C
ATOM   1672  C   VAL A 122       3.350   8.409   7.827  1.00 93.86           C
ATOM   1673  O   VAL A 122       3.317   7.502   6.997  1.00 93.86           O
ATOM   1674  HA  VAL A 122       4.716   9.588   6.666  1.00 93.86           H
ATOM   1675  CB  VAL A 122       5.594   9.349   8.598  1.00 93.86           C
ATOM   1676  HB  VAL A 122       5.293   9.564   9.623  1.00 93.86           H
ATOM   1677  CG1 VAL A 122       6.089   7.902   8.547  1.00 93.86           C
ATOM   1678 1HG1 VAL A 122       5.297   7.235   8.886  1.00 93.86           H
ATOM   1679 2HG1 VAL A 122       6.364   7.648   7.523  1.00 93.86           H
ATOM   1680 3HG1 VAL A 122       6.959   7.792   9.195  1.00 93.86           H
ATOM   1681  CG2 VAL A 122       6.711  10.324   8.221  1.00 93.86           C
ATOM   1682 1HG2 VAL A 122       7.008  10.154   7.186  1.00 93.86           H
ATOM   1683 2HG2 VAL A 122       6.353  11.347   8.333  1.00 93.86           H
ATOM   1684 3HG2 VAL A 122       7.568  10.165   8.876  1.00 93.86           H
ATOM   1685  HN  VAL A 122       4.087  11.284   8.804  1.00 93.86           H
ATOM   1686  N   ASN A 123       2.543   8.499   8.873  1.00 92.73           N
ATOM   1687  CA  ASN A 123       1.532   7.487   9.128  1.00 92.73           C
ATOM   1688  C   ASN A 123       0.496   7.513   8.002  1.00 92.73           C
ATOM   1689  O   ASN A 123       0.027   6.465   7.561  1.00 92.73           O
ATOM   1690  HA  ASN A 123       2.076   6.543   9.171  1.00 92.73           H
ATOM   1691  CB  ASN A 123       0.804   7.754  10.447  1.00 92.73           C
ATOM   1692 1HB  ASN A 123       0.671   8.827  10.582  1.00 92.73           H
ATOM   1693 2HB  ASN A 123      -0.192   7.312  10.413  1.00 92.73           H
ATOM   1694  CG  ASN A 123       1.584   7.178  11.630  1.00 92.73           C
ATOM   1695  OD1 ASN A 123       2.440   6.321  11.484  1.00 92.73           O
ATOM   1696  ND2 ASN A 123       1.242   7.694  12.807  1.00 92.73           N
ATOM   1697 1HD2 ASN A 123       0.530   8.395  12.857  1.00 92.73           H
ATOM   1698 2HD2 ASN A 123       1.696   7.382  13.641  1.00 92.73           H
ATOM   1699  HN  ASN A 123       2.571   9.244   9.539  1.00 92.73           H
ATOM   1700  N   SER A 124       0.169   8.722   7.570  1.00 93.74           N
ATOM   1701  CA  SER A 124      -0.941   8.914   6.651  1.00 93.74           C
ATOM   1702  C   SER A 124      -0.534   8.479   5.242  1.00 93.74           C
ATOM   1703  O   SER A 124      -1.351   7.947   4.493  1.00 93.74           O
ATOM   1704  HA  SER A 124      -1.742   8.281   7.031  1.00 93.74           H
ATOM   1705  CB  SER A 124      -1.404  10.372   6.644  1.00 93.74           C
ATOM   1706 1HB  SER A 124      -0.610  11.003   6.242  1.00 93.74           H
ATOM   1707 2HB  SER A 124      -2.261  10.477   5.979  1.00 93.74           H
ATOM   1708  OG  SER A 124      -1.755  10.828   7.948  1.00 93.74           O
ATOM   1709  HG  SER A 124      -1.122  11.543   8.243  1.00 93.74           H
ATOM   1710  HN  SER A 124       0.646   9.559   7.837  1.00 93.74           H
ATOM   1711  N   MET A 125       0.729   8.722   4.924  1.00 93.70           N
ATOM   1712  CA  MET A 125       1.204   8.549   3.561  1.00 93.70           C
ATOM   1713  C   MET A 125       1.067   7.092   3.114  1.00 93.70           C
ATOM   1714  O   MET A 125       0.731   6.821   1.962  1.00 93.70           O
ATOM   1715  HA  MET A 125       0.569   9.186   2.946  1.00 93.70           H
ATOM   1716  CB  MET A 125       2.671   8.974   3.474  1.00 93.70           C
ATOM   1717 1HB  MET A 125       3.211   8.611   4.348  1.00 93.70           H
ATOM   1718 2HB  MET A 125       3.135   8.517   2.600  1.00 93.70           H
ATOM   1719  CG  MET A 125       2.796  10.496   3.386  1.00 93.70           C
ATOM   1720 1HG  MET A 125       2.286  10.961   4.230  1.00 93.70           H
ATOM   1721 2HG  MET A 125       3.844  10.788   3.448  1.00 93.70           H
ATOM   1722  SD  MET A 125       2.091  11.079   1.853  1.00 93.70           S
ATOM   1723  CE  MET A 125       1.426  12.645   2.393  1.00 93.70           C
ATOM   1724 1HE  MET A 125       0.693  12.476   3.182  1.00 93.70           H
ATOM   1725 2HE  MET A 125       2.233  13.270   2.776  1.00 93.70           H
ATOM   1726 3HE  MET A 125       0.946  13.146   1.552  1.00 93.70           H
ATOM   1727  HN  MET A 125       1.421   9.031   5.576  1.00 93.70           H
ATOM   1728  N   TYR A 126       1.335   6.192   4.049  1.00 87.33           N
ATOM   1729  CA  TYR A 126       1.228   4.769   3.771  1.00 87.33           C
ATOM   1730  C   TYR A 126      -0.205   4.391   3.390  1.00 87.33           C
ATOM   1731  O   TYR A 126      -0.423   3.681   2.410  1.00 87.33           O
ATOM   1732  HA  TYR A 126       1.891   4.539   2.937  1.00 87.33           H
ATOM   1733  CB  TYR A 126       1.603   4.056   5.072  1.00 87.33           C
ATOM   1734 1HB  TYR A 126       2.662   4.219   5.271  1.00 87.33           H
ATOM   1735 2HB  TYR A 126       1.050   4.509   5.895  1.00 87.33           H
ATOM   1736  CG  TYR A 126       1.326   2.551   5.058  1.00 87.33           C
ATOM   1737  CD1 TYR A 126       0.505   1.992   6.016  1.00 87.33           C
ATOM   1738  HD1 TYR A 126       0.054   2.622   6.782  1.00 87.33           H
ATOM   1739  CD2 TYR A 126       1.898   1.754   4.088  1.00 87.33           C
ATOM   1740  HD2 TYR A 126       2.546   2.196   3.331  1.00 87.33           H
ATOM   1741  CE1 TYR A 126       0.245   0.576   6.003  1.00 87.33           C
ATOM   1742  HE1 TYR A 126      -0.401   0.121   6.754  1.00 87.33           H
ATOM   1743  CE2 TYR A 126       1.638   0.337   4.075  1.00 87.33           C
ATOM   1744  HE2 TYR A 126       2.083  -0.304   3.315  1.00 87.33           H
ATOM   1745  CZ  TYR A 126       0.824  -0.182   5.034  1.00 87.33           C
ATOM   1746  OH  TYR A 126       0.579  -1.519   5.021  1.00 87.33           O
ATOM   1747  HH  TYR A 126       1.041  -1.945   4.244  1.00 87.33           H
ATOM   1748  HN  TYR A 126       1.619   6.420   4.980  1.00 87.33           H
ATOM   1749  N   LYS A 127      -1.144   4.882   4.186  1.00 87.61           N
ATOM   1750  CA  LYS A 127      -2.543   4.546   3.988  1.00 87.61           C
ATOM   1751  C   LYS A 127      -3.023   5.139   2.661  1.00 87.61           C
ATOM   1752  O   LYS A 127      -3.832   4.531   1.962  1.00 87.61           O
ATOM   1753  HA  LYS A 127      -2.613   3.460   3.925  1.00 87.61           H
ATOM   1754  CB  LYS A 127      -3.376   4.984   5.194  1.00 87.61           C
ATOM   1755 1HB  LYS A 127      -3.172   6.030   5.421  1.00 87.61           H
ATOM   1756 2HB  LYS A 127      -4.437   4.912   4.954  1.00 87.61           H
ATOM   1757  CG  LYS A 127      -3.064   4.121   6.418  1.00 87.61           C
ATOM   1758 1HG  LYS A 127      -2.016   4.239   6.693  1.00 87.61           H
ATOM   1759 2HG  LYS A 127      -3.656   4.460   7.268  1.00 87.61           H
ATOM   1760  CD  LYS A 127      -3.361   2.646   6.139  1.00 87.61           C
ATOM   1761 1HD  LYS A 127      -4.381   2.540   5.769  1.00 87.61           H
ATOM   1762 2HD  LYS A 127      -2.698   2.280   5.356  1.00 87.61           H
ATOM   1763  CE  LYS A 127      -3.181   1.802   7.403  1.00 87.61           C
ATOM   1764 1HE  LYS A 127      -2.204   2.000   7.844  1.00 87.61           H
ATOM   1765 2HE  LYS A 127      -3.928   2.083   8.145  1.00 87.61           H
ATOM   1766  NZ  LYS A 127      -3.305   0.362   7.086  1.00 87.61           N
ATOM   1767 1HZ  LYS A 127      -3.132  -0.185   7.922  1.00 87.61           H
ATOM   1768 2HZ  LYS A 127      -4.241   0.170   6.746  1.00 87.61           H
ATOM   1769 3HZ  LYS A 127      -2.629   0.113   6.373  1.00 87.61           H
ATOM   1770  HN  LYS A 127      -0.961   5.497   4.953  1.00 87.61           H
ATOM   1771  N   MET A 128      -2.503   6.318   2.355  1.00 91.70           N
ATOM   1772  CA  MET A 128      -2.844   6.986   1.110  1.00 91.70           C
ATOM   1773  C   MET A 128      -2.368   6.173  -0.096  1.00 91.70           C
ATOM   1774  O   MET A 128      -3.111   5.992  -1.059  1.00 91.70           O
ATOM   1775  HA  MET A 128      -3.932   7.055   1.103  1.00 91.70           H
ATOM   1776  CB  MET A 128      -2.198   8.372   1.080  1.00 91.70           C
ATOM   1777 1HB  MET A 128      -2.487   8.932   1.970  1.00 91.70           H
ATOM   1778 2HB  MET A 128      -1.112   8.271   1.106  1.00 91.70           H
ATOM   1779  CG  MET A 128      -2.614   9.144  -0.173  1.00 91.70           C
ATOM   1780 1HG  MET A 128      -2.331   8.586  -1.065  1.00 91.70           H
ATOM   1781 2HG  MET A 128      -3.698   9.256  -0.198  1.00 91.70           H
ATOM   1782  SD  MET A 128      -1.835  10.750  -0.188  1.00 91.70           S
ATOM   1783  CE  MET A 128      -2.797  11.573   1.071  1.00 91.70           C
ATOM   1784 1HE  MET A 128      -3.847  11.586   0.776  1.00 91.70           H
ATOM   1785 2HE  MET A 128      -2.693  11.038   2.015  1.00 91.70           H
ATOM   1786 3HE  MET A 128      -2.440  12.596   1.191  1.00 91.70           H
ATOM   1787  HN  MET A 128      -1.862   6.816   2.939  1.00 91.70           H
ATOM   1788  N   ASN A 129      -1.132   5.706  -0.003  1.00 90.16           N
ATOM   1789  CA  ASN A 129      -0.562   4.882  -1.055  1.00 90.16           C
ATOM   1790  C   ASN A 129      -1.441   3.646  -1.260  1.00 90.16           C
ATOM   1791  O   ASN A 129      -1.827   3.334  -2.386  1.00 90.16           O
ATOM   1792  HA  ASN A 129      -0.532   5.522  -1.936  1.00 90.16           H
ATOM   1793  CB  ASN A 129       0.843   4.406  -0.682  1.00 90.16           C
ATOM   1794 1HB  ASN A 129       1.534   5.249  -0.703  1.00 90.16           H
ATOM   1795 2HB  ASN A 129       0.842   4.019   0.337  1.00 90.16           H
ATOM   1796  CG  ASN A 129       1.327   3.319  -1.644  1.00 90.16           C
ATOM   1797  OD1 ASN A 129       1.097   2.136  -1.453  1.00 90.16           O
ATOM   1798  ND2 ASN A 129       2.010   3.785  -2.687  1.00 90.16           N
ATOM   1799 1HD2 ASN A 129       2.164   4.768  -2.785  1.00 90.16           H
ATOM   1800 2HD2 ASN A 129       2.368   3.151  -3.373  1.00 90.16           H
ATOM   1801  HN  ASN A 129      -0.524   5.883   0.771  1.00 90.16           H
ATOM   1802  N   PHE A 130      -1.732   2.976  -0.155  1.00 84.38           N
ATOM   1803  CA  PHE A 130      -2.431   1.703  -0.213  1.00 84.38           C
ATOM   1804  C   PHE A 130      -3.747   1.835  -0.982  1.00 84.38           C
ATOM   1805  O   PHE A 130      -3.977   1.116  -1.953  1.00 84.38           O
ATOM   1806  HA  PHE A 130      -1.778   1.000  -0.730  1.00 84.38           H
ATOM   1807  CB  PHE A 130      -2.735   1.294   1.229  1.00 84.38           C
ATOM   1808 1HB  PHE A 130      -1.811   1.320   1.807  1.00 84.38           H
ATOM   1809 2HB  PHE A 130      -3.407   2.029   1.671  1.00 84.38           H
ATOM   1810  CG  PHE A 130      -3.364  -0.095   1.363  1.00 84.38           C
ATOM   1811  CD1 PHE A 130      -4.706  -0.251   1.210  1.00 84.38           C
ATOM   1812  HD1 PHE A 130      -5.334   0.613   0.992  1.00 84.38           H
ATOM   1813  CD2 PHE A 130      -2.580  -1.173   1.634  1.00 84.38           C
ATOM   1814  HD2 PHE A 130      -1.505  -1.048   1.757  1.00 84.38           H
ATOM   1815  CE1 PHE A 130      -5.290  -1.540   1.333  1.00 84.38           C
ATOM   1816  HE1 PHE A 130      -6.366  -1.665   1.211  1.00 84.38           H
ATOM   1817  CE2 PHE A 130      -3.164  -2.461   1.758  1.00 84.38           C
ATOM   1818  HE2 PHE A 130      -2.536  -3.325   1.975  1.00 84.38           H
ATOM   1819  CZ  PHE A 130      -4.506  -2.618   1.605  1.00 84.38           C
ATOM   1820  HZ  PHE A 130      -4.954  -3.607   1.699  1.00 84.38           H
ATOM   1821  HN  PHE A 130      -1.499   3.288   0.766  1.00 84.38           H
ATOM   1822  N   TYR A 131      -4.576   2.759  -0.518  1.00 85.65           N
ATOM   1823  CA  TYR A 131      -5.916   2.902  -1.062  1.00 85.65           C
ATOM   1824  C   TYR A 131      -5.868   3.326  -2.532  1.00 85.65           C
ATOM   1825  O   TYR A 131      -6.633   2.820  -3.352  1.00 85.65           O
ATOM   1826  HA  TYR A 131      -6.415   1.936  -0.986  1.00 85.65           H
ATOM   1827  CB  TYR A 131      -6.586   4.010  -0.246  1.00 85.65           C
ATOM   1828 1HB  TYR A 131      -5.936   4.885  -0.238  1.00 85.65           H
ATOM   1829 2HB  TYR A 131      -7.510   4.304  -0.743  1.00 85.65           H
ATOM   1830  CG  TYR A 131      -6.903   3.614   1.197  1.00 85.65           C
ATOM   1831  CD1 TYR A 131      -7.512   2.405   1.463  1.00 85.65           C
ATOM   1832  HD1 TYR A 131      -7.768   1.732   0.645  1.00 85.65           H
ATOM   1833  CD2 TYR A 131      -6.579   4.466   2.233  1.00 85.65           C
ATOM   1834  HD2 TYR A 131      -6.098   5.421   2.023  1.00 85.65           H
ATOM   1835  CE1 TYR A 131      -7.811   2.032   2.822  1.00 85.65           C
ATOM   1836  HE1 TYR A 131      -8.292   1.080   3.046  1.00 85.65           H
ATOM   1837  CE2 TYR A 131      -6.878   4.094   3.592  1.00 85.65           C
ATOM   1838  HE2 TYR A 131      -6.627   4.757   4.420  1.00 85.65           H
ATOM   1839  CZ  TYR A 131      -7.479   2.895   3.819  1.00 85.65           C
ATOM   1840  OH  TYR A 131      -7.761   2.543   5.102  1.00 85.65           O
ATOM   1841  HH  TYR A 131      -7.568   3.308   5.717  1.00 85.65           H
ATOM   1842  HN  TYR A 131      -4.346   3.400   0.214  1.00 85.65           H
ATOM   1843  N   SER A 132      -4.963   4.249  -2.820  1.00 89.56           N
ATOM   1844  CA  SER A 132      -4.839   4.782  -4.165  1.00 89.56           C
ATOM   1845  C   SER A 132      -4.384   3.681  -5.125  1.00 89.56           C
ATOM   1846  O   SER A 132      -4.879   3.587  -6.247  1.00 89.56           O
ATOM   1847  HA  SER A 132      -5.837   5.132  -4.430  1.00 89.56           H
ATOM   1848  CB  SER A 132      -3.861   5.958  -4.204  1.00 89.56           C
ATOM   1849 1HB  SER A 132      -3.744   6.298  -5.233  1.00 89.56           H
ATOM   1850 2HB  SER A 132      -4.275   6.793  -3.639  1.00 89.56           H
ATOM   1851  OG  SER A 132      -2.586   5.610  -3.672  1.00 89.56           O
ATOM   1852  HG  SER A 132      -2.451   6.057  -2.788  1.00 89.56           H
ATOM   1853  HN  SER A 132      -4.322   4.630  -2.153  1.00 89.56           H
ATOM   1854  N   CYS A 133      -3.446   2.875  -4.649  1.00 83.70           N
ATOM   1855  CA  CYS A 133      -2.877   1.821  -5.471  1.00 83.70           C
ATOM   1856  C   CYS A 133      -3.993   0.840  -5.835  1.00 83.70           C
ATOM   1857  O   CYS A 133      -4.133   0.456  -6.995  1.00 83.70           O
ATOM   1858  HA  CYS A 133      -2.478   2.302  -6.364  1.00 83.70           H
ATOM   1859  CB  CYS A 133      -1.710   1.124  -4.768  1.00 83.70           C
ATOM   1860 1HB  CYS A 133      -1.953   0.961  -3.718  1.00 83.70           H
ATOM   1861 2HB  CYS A 133      -1.542   0.143  -5.212  1.00 83.70           H
ATOM   1862  SG  CYS A 133      -0.196   2.141  -4.909  1.00 83.70           S
ATOM   1863  HG  CYS A 133      -0.561   3.058  -4.017  1.00 83.70           H
ATOM   1864  HN  CYS A 133      -3.077   2.934  -3.721  1.00 83.70           H
ATOM   1865  N   VAL A 134      -4.759   0.463  -4.822  1.00 80.26           N
ATOM   1866  CA  VAL A 134      -5.833  -0.497  -5.013  1.00 80.26           C
ATOM   1867  C   VAL A 134      -6.788   0.020  -6.091  1.00 80.26           C
ATOM   1868  O   VAL A 134      -7.135  -0.709  -7.019  1.00 80.26           O
ATOM   1869  HA  VAL A 134      -5.385  -1.428  -5.359  1.00 80.26           H
ATOM   1870  CB  VAL A 134      -6.531  -0.774  -3.680  1.00 80.26           C
ATOM   1871  HB  VAL A 134      -6.719   0.184  -3.195  1.00 80.26           H
ATOM   1872  CG1 VAL A 134      -7.880  -1.462  -3.900  1.00 80.26           C
ATOM   1873 1HG1 VAL A 134      -8.521  -0.820  -4.503  1.00 80.26           H
ATOM   1874 2HG1 VAL A 134      -7.724  -2.410  -4.416  1.00 80.26           H
ATOM   1875 3HG1 VAL A 134      -8.354  -1.648  -2.936  1.00 80.26           H
ATOM   1876  CG2 VAL A 134      -5.637  -1.602  -2.755  1.00 80.26           C
ATOM   1877 1HG2 VAL A 134      -5.404  -2.554  -3.231  1.00 80.26           H
ATOM   1878 2HG2 VAL A 134      -4.713  -1.058  -2.559  1.00 80.26           H
ATOM   1879 3HG2 VAL A 134      -6.157  -1.784  -1.814  1.00 80.26           H
ATOM   1880  HN  VAL A 134      -4.656   0.801  -3.886  1.00 80.26           H
ATOM   1881  N   LEU A 135      -7.185   1.274  -5.933  1.00 84.76           N
ATOM   1882  CA  LEU A 135      -8.206   1.849  -6.791  1.00 84.76           C
ATOM   1883  C   LEU A 135      -7.672   1.942  -8.222  1.00 84.76           C
ATOM   1884  O   LEU A 135      -8.414   1.735  -9.180  1.00 84.76           O
ATOM   1885  HA  LEU A 135      -9.059   1.170  -6.785  1.00 84.76           H
ATOM   1886  CB  LEU A 135      -8.689   3.187  -6.227  1.00 84.76           C
ATOM   1887 1HB  LEU A 135      -7.824   3.837  -6.097  1.00 84.76           H
ATOM   1888 2HB  LEU A 135      -9.334   3.660  -6.967  1.00 84.76           H
ATOM   1889  CG  LEU A 135      -9.446   3.121  -4.899  1.00 84.76           C
ATOM   1890  HG  LEU A 135      -8.878   2.493  -4.213  1.00 84.76           H
ATOM   1891  CD1 LEU A 135      -9.553   4.507  -4.259  1.00 84.76           C
ATOM   1892 1HD1 LEU A 135      -8.553   4.899  -4.072  1.00 84.76           H
ATOM   1893 2HD1 LEU A 135     -10.086   5.178  -4.933  1.00 84.76           H
ATOM   1894 3HD1 LEU A 135     -10.095   4.431  -3.317  1.00 84.76           H
ATOM   1895  CD2 LEU A 135     -10.817   2.467  -5.081  1.00 84.76           C
ATOM   1896 1HD2 LEU A 135     -11.406   3.048  -5.791  1.00 84.76           H
ATOM   1897 2HD2 LEU A 135     -10.688   1.453  -5.461  1.00 84.76           H
ATOM   1898 3HD2 LEU A 135     -11.334   2.433  -4.122  1.00 84.76           H
ATOM   1899  HN  LEU A 135      -6.822   1.892  -5.236  1.00 84.76           H
ATOM   1900  N   LEU A 136      -6.388   2.255  -8.320  1.00 86.17           N
ATOM   1901  CA  LEU A 136      -5.751   2.400  -9.618  1.00 86.17           C
ATOM   1902  C   LEU A 136      -5.717   1.041 -10.320  1.00 86.17           C
ATOM   1903  O   LEU A 136      -5.996   0.948 -11.514  1.00 86.17           O
ATOM   1904  HA  LEU A 136      -6.366   3.078 -10.210  1.00 86.17           H
ATOM   1905  CB  LEU A 136      -4.374   3.050  -9.469  1.00 86.17           C
ATOM   1906 1HB  LEU A 136      -3.839   2.541  -8.668  1.00 86.17           H
ATOM   1907 2HB  LEU A 136      -3.812   2.878 -10.387  1.00 86.17           H
ATOM   1908  CG  LEU A 136      -4.369   4.551  -9.175  1.00 86.17           C
ATOM   1909  HG  LEU A 136      -5.077   4.743  -8.369  1.00 86.17           H
ATOM   1910  CD1 LEU A 136      -2.993   5.010  -8.687  1.00 86.17           C
ATOM   1911 1HD1 LEU A 136      -2.734   4.474  -7.774  1.00 86.17           H
ATOM   1912 2HD1 LEU A 136      -2.248   4.802  -9.454  1.00 86.17           H
ATOM   1913 3HD1 LEU A 136      -3.018   6.081  -8.485  1.00 86.17           H
ATOM   1914  CD2 LEU A 136      -4.841   5.350 -10.391  1.00 86.17           C
ATOM   1915 1HD2 LEU A 136      -4.177   5.157 -11.233  1.00 86.17           H
ATOM   1916 2HD2 LEU A 136      -5.856   5.048 -10.652  1.00 86.17           H
ATOM   1917 3HD2 LEU A 136      -4.828   6.414 -10.155  1.00 86.17           H
ATOM   1918  HN  LEU A 136      -5.788   2.407  -7.536  1.00 86.17           H
ATOM   1919  N   ILE A 137      -5.373   0.020  -9.548  1.00 78.01           N
ATOM   1920  CA  ILE A 137      -5.266  -1.324 -10.088  1.00 78.01           C
ATOM   1921  C   ILE A 137      -6.628  -1.761 -10.630  1.00 78.01           C
ATOM   1922  O   ILE A 137      -6.708  -2.390 -11.684  1.00 78.01           O
ATOM   1923  HA  ILE A 137      -4.560  -1.288 -10.918  1.00 78.01           H
ATOM   1924  CB  ILE A 137      -4.685  -2.277  -9.042  1.00 78.01           C
ATOM   1925  HB  ILE A 137      -5.192  -2.094  -8.094  1.00 78.01           H
ATOM   1926  CG1 ILE A 137      -3.196  -2.005  -8.817  1.00 78.01           C
ATOM   1927 1HG1 ILE A 137      -2.629  -2.325  -9.691  1.00 78.01           H
ATOM   1928 2HG1 ILE A 137      -3.032  -0.933  -8.705  1.00 78.01           H
ATOM   1929  CG2 ILE A 137      -4.950  -3.736  -9.421  1.00 78.01           C
ATOM   1930 1HG2 ILE A 137      -6.025  -3.904  -9.489  1.00 78.01           H
ATOM   1931 2HG2 ILE A 137      -4.487  -3.950 -10.384  1.00 78.01           H
ATOM   1932 3HG2 ILE A 137      -4.527  -4.392  -8.660  1.00 78.01           H
ATOM   1933  CD1 ILE A 137      -2.686  -2.738  -7.575  1.00 78.01           C
ATOM   1934 1HD1 ILE A 137      -3.239  -2.398  -6.700  1.00 78.01           H
ATOM   1935 2HD1 ILE A 137      -2.830  -3.811  -7.702  1.00 78.01           H
ATOM   1936 3HD1 ILE A 137      -1.625  -2.527  -7.439  1.00 78.01           H
ATOM   1937  HN  ILE A 137      -5.169   0.101  -8.572  1.00 78.01           H
ATOM   1938  N   MET A 138      -7.666  -1.412  -9.884  1.00 76.89           N
ATOM   1939  CA  MET A 138      -9.025  -1.700 -10.310  1.00 76.89           C
ATOM   1940  C   MET A 138      -9.326  -1.047 -11.661  1.00 76.89           C
ATOM   1941  O   MET A 138      -9.876  -1.687 -12.555  1.00 76.89           O
ATOM   1942  HA  MET A 138      -9.079  -2.784 -10.403  1.00 76.89           H
ATOM   1943  CB  MET A 138     -10.010  -1.181  -9.261  1.00 76.89           C
ATOM   1944 1HB  MET A 138      -9.830  -1.681  -8.309  1.00 76.89           H
ATOM   1945 2HB  MET A 138      -9.845  -0.116  -9.097  1.00 76.89           H
ATOM   1946  CG  MET A 138     -11.456  -1.416  -9.703  1.00 76.89           C
ATOM   1947 1HG  MET A 138     -11.628  -0.954 -10.675  1.00 76.89           H
ATOM   1948 2HG  MET A 138     -11.639  -2.484  -9.821  1.00 76.89           H
ATOM   1949  SD  MET A 138     -12.581  -0.735  -8.496  1.00 76.89           S
ATOM   1950  CE  MET A 138     -12.229   1.004  -8.691  1.00 76.89           C
ATOM   1951 1HE  MET A 138     -11.178   1.189  -8.471  1.00 76.89           H
ATOM   1952 2HE  MET A 138     -12.443   1.306  -9.717  1.00 76.89           H
ATOM   1953 3HE  MET A 138     -12.851   1.580  -8.006  1.00 76.89           H
ATOM   1954  HN  MET A 138      -7.589  -0.941  -9.005  1.00 76.89           H
ATOM   1955  N   CYS A 139      -8.952   0.220 -11.766  1.00 82.30           N
ATOM   1956  CA  CYS A 139      -9.277   1.000 -12.948  1.00 82.30           C
ATOM   1957  C   CYS A 139      -8.506   0.419 -14.134  1.00 82.30           C
ATOM   1958  O   CYS A 139      -9.025   0.362 -15.248  1.00 82.30           O
ATOM   1959  HA  CYS A 139     -10.352   0.905 -13.100  1.00 82.30           H
ATOM   1960  CB  CYS A 139      -8.975   2.487 -12.744  1.00 82.30           C
ATOM   1961 1HB  CYS A 139      -7.942   2.616 -12.422  1.00 82.30           H
ATOM   1962 2HB  CYS A 139      -9.084   3.020 -13.689  1.00 82.30           H
ATOM   1963  SG  CYS A 139     -10.112   3.191 -11.495  1.00 82.30           S
ATOM   1964  HG  CYS A 139      -9.457   2.727 -10.434  1.00 82.30           H
ATOM   1965  HN  CYS A 139      -8.437   0.711 -11.063  1.00 82.30           H
ATOM   1966  N   ILE A 140      -7.280   0.001 -13.855  1.00 79.36           N
ATOM   1967  CA  ILE A 140      -6.444  -0.603 -14.879  1.00 79.36           C
ATOM   1968  C   ILE A 140      -7.142  -1.847 -15.433  1.00 79.36           C
ATOM   1969  O   ILE A 140      -7.129  -2.084 -16.640  1.00 79.36           O
ATOM   1970  HA  ILE A 140      -6.340   0.123 -15.686  1.00 79.36           H
ATOM   1971  CB  ILE A 140      -5.041  -0.877 -14.333  1.00 79.36           C
ATOM   1972  HB  ILE A 140      -5.142  -1.339 -13.351  1.00 79.36           H
ATOM   1973  CG1 ILE A 140      -4.264   0.427 -14.141  1.00 79.36           C
ATOM   1974 1HG1 ILE A 140      -3.987   0.836 -15.112  1.00 79.36           H
ATOM   1975 2HG1 ILE A 140      -4.900   1.166 -13.653  1.00 79.36           H
ATOM   1976  CG2 ILE A 140      -4.289  -1.867 -15.224  1.00 79.36           C
ATOM   1977 1HG2 ILE A 140      -4.838  -2.808 -15.265  1.00 79.36           H
ATOM   1978 2HG2 ILE A 140      -4.199  -1.455 -16.229  1.00 79.36           H
ATOM   1979 3HG2 ILE A 140      -3.295  -2.044 -14.813  1.00 79.36           H
ATOM   1980  CD1 ILE A 140      -3.005   0.196 -13.301  1.00 79.36           C
ATOM   1981 1HD1 ILE A 140      -3.288  -0.190 -12.322  1.00 79.36           H
ATOM   1982 2HD1 ILE A 140      -2.361  -0.525 -13.804  1.00 79.36           H
ATOM   1983 3HD1 ILE A 140      -2.472   1.139 -13.180  1.00 79.36           H
ATOM   1984  HN  ILE A 140      -6.858   0.070 -12.951  1.00 79.36           H
ATOM   1985  N   SER A 141      -7.734  -2.608 -14.524  1.00 74.82           N
ATOM   1986  CA  SER A 141      -8.345  -3.874 -14.892  1.00 74.82           C
ATOM   1987  C   SER A 141      -9.541  -3.630 -15.815  1.00 74.82           C
ATOM   1988  O   SER A 141      -9.722  -4.339 -16.803  1.00 74.82           O
ATOM   1989  HA  SER A 141      -7.566  -4.430 -15.414  1.00 74.82           H
ATOM   1990  CB  SER A 141      -8.783  -4.655 -13.651  1.00 74.82           C
ATOM   1991 1HB  SER A 141      -9.525  -4.075 -13.101  1.00 74.82           H
ATOM   1992 2HB  SER A 141      -9.267  -5.582 -13.958  1.00 74.82           H
ATOM   1993  OG  SER A 141      -7.685  -4.954 -12.794  1.00 74.82           O
ATOM   1994  HG  SER A 141      -7.551  -4.211 -12.138  1.00 74.82           H
ATOM   1995  HN  SER A 141      -7.800  -2.372 -13.555  1.00 74.82           H
ATOM   1996  N   VAL A 142     -10.326  -2.623 -15.460  1.00 75.32           N
ATOM   1997  CA  VAL A 142     -11.483  -2.258 -16.259  1.00 75.32           C
ATOM   1998  C   VAL A 142     -11.017  -1.798 -17.642  1.00 75.32           C
ATOM   1999  O   VAL A 142     -11.605  -2.172 -18.656  1.00 75.32           O
ATOM   2000  HA  VAL A 142     -12.097  -3.151 -16.376  1.00 75.32           H
ATOM   2001  CB  VAL A 142     -12.314  -1.203 -15.526  1.00 75.32           C
ATOM   2002  HB  VAL A 142     -11.661  -0.361 -15.298  1.00 75.32           H
ATOM   2003  CG1 VAL A 142     -13.452  -0.690 -16.411  1.00 75.32           C
ATOM   2004 1HG1 VAL A 142     -13.036  -0.242 -17.314  1.00 75.32           H
ATOM   2005 2HG1 VAL A 142     -14.103  -1.520 -16.684  1.00 75.32           H
ATOM   2006 3HG1 VAL A 142     -14.026   0.059 -15.866  1.00 75.32           H
ATOM   2007  CG2 VAL A 142     -12.853  -1.752 -14.204  1.00 75.32           C
ATOM   2008 1HG2 VAL A 142     -13.483  -2.619 -14.400  1.00 75.32           H
ATOM   2009 2HG2 VAL A 142     -12.020  -2.046 -13.566  1.00 75.32           H
ATOM   2010 3HG2 VAL A 142     -13.440  -0.982 -13.703  1.00 75.32           H
ATOM   2011  HN  VAL A 142     -10.182  -2.062 -14.644  1.00 75.32           H
ATOM   2012  N   ASP A 143      -9.965  -0.992 -17.639  1.00 76.62           N
ATOM   2013  CA  ASP A 143      -9.475  -0.397 -18.870  1.00 76.62           C
ATOM   2014  C   ASP A 143      -9.010  -1.504 -19.818  1.00 76.62           C
ATOM   2015  O   ASP A 143      -9.267  -1.447 -21.019  1.00 76.62           O
ATOM   2016  HA  ASP A 143     -10.317   0.168 -19.271  1.00 76.62           H
ATOM   2017  CB  ASP A 143      -8.284   0.525 -18.600  1.00 76.62           C
ATOM   2018 1HB  ASP A 143      -8.529   1.215 -17.793  1.00 76.62           H
ATOM   2019 2HB  ASP A 143      -7.431  -0.066 -18.266  1.00 76.62           H
ATOM   2020  CG  ASP A 143      -7.905   1.314 -19.856  1.00 76.62           C
ATOM   2021  OD1 ASP A 143      -8.829   1.907 -20.453  1.00 76.62           O
ATOM   2022  OD2 ASP A 143      -6.700   1.305 -20.189  1.00 76.62           O
ATOM   2023  HN  ASP A 143      -9.452  -0.745 -16.817  1.00 76.62           H
ATOM   2024  N   ARG A 144      -8.334  -2.487 -19.241  1.00 72.62           N
ATOM   2025  CA  ARG A 144      -7.834  -3.609 -20.018  1.00 72.62           C
ATOM   2026  C   ARG A 144      -8.995  -4.361 -20.671  1.00 72.62           C
ATOM   2027  O   ARG A 144      -8.929  -4.711 -21.848  1.00 72.62           O
ATOM   2028  HA  ARG A 144      -7.186  -3.159 -20.770  1.00 72.62           H
ATOM   2029  CB  ARG A 144      -7.038  -4.576 -19.140  1.00 72.62           C
ATOM   2030 1HB  ARG A 144      -7.500  -4.644 -18.156  1.00 72.62           H
ATOM   2031 2HB  ARG A 144      -7.066  -5.575 -19.575  1.00 72.62           H
ATOM   2032  CG  ARG A 144      -5.585  -4.117 -18.997  1.00 72.62           C
ATOM   2033 1HG  ARG A 144      -5.147  -3.971 -19.984  1.00 72.62           H
ATOM   2034 2HG  ARG A 144      -5.553  -3.153 -18.488  1.00 72.62           H
ATOM   2035  CD  ARG A 144      -4.761  -5.141 -18.214  1.00 72.62           C
ATOM   2036 1HD  ARG A 144      -4.938  -5.021 -17.145  1.00 72.62           H
ATOM   2037 2HD  ARG A 144      -5.075  -6.151 -18.478  1.00 72.62           H
ATOM   2038  NE  ARG A 144      -3.322  -4.966 -18.510  1.00 72.62           N
ATOM   2039  HE  ARG A 144      -3.055  -4.207 -19.104  1.00 72.62           H
ATOM   2040  CZ  ARG A 144      -2.354  -5.761 -18.033  1.00 72.62           C
ATOM   2041  NH1 ARG A 144      -2.655  -6.792 -17.232  1.00 72.62           N
ATOM   2042 1HH1 ARG A 144      -3.607  -6.974 -16.987  1.00 72.62           H
ATOM   2043 2HH1 ARG A 144      -1.927  -7.381 -16.880  1.00 72.62           H
ATOM   2044  NH2 ARG A 144      -1.082  -5.508 -18.368  1.00 72.62           N
ATOM   2045 1HH2 ARG A 144      -0.348  -6.091 -18.020  1.00 72.62           H
ATOM   2046 2HH2 ARG A 144      -0.866  -4.736 -18.966  1.00 72.62           H
ATOM   2047  HN  ARG A 144      -8.127  -2.525 -18.263  1.00 72.62           H
ATOM   2048  N   TYR A 145     -10.032  -4.588 -19.878  1.00 70.83           N
ATOM   2049  CA  TYR A 145     -11.213  -5.279 -20.368  1.00 70.83           C
ATOM   2050  C   TYR A 145     -11.803  -4.560 -21.583  1.00 70.83           C
ATOM   2051  O   TYR A 145     -12.078  -5.185 -22.606  1.00 70.83           O
ATOM   2052  HA  TYR A 145     -10.916  -6.286 -20.660  1.00 70.83           H
ATOM   2053  CB  TYR A 145     -12.229  -5.241 -19.225  1.00 70.83           C
ATOM   2054 1HB  TYR A 145     -11.894  -5.911 -18.433  1.00 70.83           H
ATOM   2055 2HB  TYR A 145     -12.250  -4.236 -18.804  1.00 70.83           H
ATOM   2056  CG  TYR A 145     -13.648  -5.635 -19.640  1.00 70.83           C
ATOM   2057  CD1 TYR A 145     -14.628  -4.670 -19.747  1.00 70.83           C
ATOM   2058  HD1 TYR A 145     -14.392  -3.627 -19.535  1.00 70.83           H
ATOM   2059  CD2 TYR A 145     -13.947  -6.955 -19.908  1.00 70.83           C
ATOM   2060  HD2 TYR A 145     -13.172  -7.718 -19.824  1.00 70.83           H
ATOM   2061  CE1 TYR A 145     -15.964  -5.040 -20.138  1.00 70.83           C
ATOM   2062  HE1 TYR A 145     -16.747  -4.288 -20.226  1.00 70.83           H
ATOM   2063  CE2 TYR A 145     -15.282  -7.326 -20.299  1.00 70.83           C
ATOM   2064  HE2 TYR A 145     -15.532  -8.365 -20.514  1.00 70.83           H
ATOM   2065  CZ  TYR A 145     -16.225  -6.350 -20.395  1.00 70.83           C
ATOM   2066  OH  TYR A 145     -17.486  -6.700 -20.764  1.00 70.83           O
ATOM   2067  HH  TYR A 145     -17.531  -7.683 -20.939  1.00 70.83           H
ATOM   2068  HN  TYR A 145     -10.073  -4.310 -18.918  1.00 70.83           H
ATOM   2069  N   ILE A 146     -11.981  -3.256 -21.430  1.00 72.33           N
ATOM   2070  CA  ILE A 146     -12.595  -2.457 -22.477  1.00 72.33           C
ATOM   2071  C   ILE A 146     -11.734  -2.530 -23.740  1.00 72.33           C
ATOM   2072  O   ILE A 146     -12.258  -2.662 -24.845  1.00 72.33           O
ATOM   2073  HA  ILE A 146     -13.568  -2.896 -22.696  1.00 72.33           H
ATOM   2074  CB  ILE A 146     -12.843  -1.029 -21.985  1.00 72.33           C
ATOM   2075  HB  ILE A 146     -11.918  -0.651 -21.551  1.00 72.33           H
ATOM   2076  CG1 ILE A 146     -13.902  -1.007 -20.880  1.00 72.33           C
ATOM   2077 1HG1 ILE A 146     -14.880  -1.235 -21.304  1.00 72.33           H
ATOM   2078 2HG1 ILE A 146     -13.683  -1.783 -20.146  1.00 72.33           H
ATOM   2079  CG2 ILE A 146     -13.209  -0.104 -23.147  1.00 72.33           C
ATOM   2080 1HG2 ILE A 146     -12.392  -0.088 -23.869  1.00 72.33           H
ATOM   2081 2HG2 ILE A 146     -14.114  -0.470 -23.632  1.00 72.33           H
ATOM   2082 3HG2 ILE A 146     -13.380   0.904 -22.770  1.00 72.33           H
ATOM   2083  CD1 ILE A 146     -13.945   0.358 -20.190  1.00 72.33           C
ATOM   2084 1HD1 ILE A 146     -12.972   0.571 -19.746  1.00 72.33           H
ATOM   2085 2HD1 ILE A 146     -14.187   1.128 -20.922  1.00 72.33           H
ATOM   2086 3HD1 ILE A 146     -14.705   0.346 -19.409  1.00 72.33           H
ATOM   2087  HN  ILE A 146     -11.714  -2.747 -20.611  1.00 72.33           H
ATOM   2088  N   ALA A 147     -10.428  -2.443 -23.533  1.00 73.06           N
ATOM   2089  CA  ALA A 147      -9.497  -2.385 -24.647  1.00 73.06           C
ATOM   2090  C   ALA A 147      -9.594  -3.681 -25.455  1.00 73.06           C
ATOM   2091  O   ALA A 147      -9.343  -3.686 -26.659  1.00 73.06           O
ATOM   2092  HA  ALA A 147      -9.790  -1.549 -25.282  1.00 73.06           H
ATOM   2093  CB  ALA A 147      -8.084  -2.132 -24.118  1.00 73.06           C
ATOM   2094 1HB  ALA A 147      -8.062  -1.186 -23.578  1.00 73.06           H
ATOM   2095 2HB  ALA A 147      -7.797  -2.941 -23.447  1.00 73.06           H
ATOM   2096 3HB  ALA A 147      -7.385  -2.089 -24.954  1.00 73.06           H
ATOM   2097  HN  ALA A 147     -10.006  -2.412 -22.627  1.00 73.06           H
ATOM   2098  N   ILE A 148      -9.958  -4.748 -24.760  1.00 68.62           N
ATOM   2099  CA  ILE A 148      -9.999  -6.064 -25.375  1.00 68.62           C
ATOM   2100  C   ILE A 148     -11.375  -6.286 -26.005  1.00 68.62           C
ATOM   2101  O   ILE A 148     -11.474  -6.710 -27.155  1.00 68.62           O
ATOM   2102  HA  ILE A 148      -9.250  -6.078 -26.167  1.00 68.62           H
ATOM   2103  CB  ILE A 148      -9.606  -7.142 -24.362  1.00 68.62           C
ATOM   2104  HB  ILE A 148     -10.189  -6.986 -23.454  1.00 68.62           H
ATOM   2105  CG1 ILE A 148      -8.130  -7.020 -23.978  1.00 68.62           C
ATOM   2106 1HG1 ILE A 148      -7.506  -7.363 -24.803  1.00 68.62           H
ATOM   2107 2HG1 ILE A 148      -7.881  -5.974 -23.803  1.00 68.62           H
ATOM   2108  CG2 ILE A 148      -9.949  -8.538 -24.886  1.00 68.62           C
ATOM   2109 1HG2 ILE A 148     -11.021  -8.604 -25.068  1.00 68.62           H
ATOM   2110 2HG2 ILE A 148      -9.410  -8.719 -25.816  1.00 68.62           H
ATOM   2111 3HG2 ILE A 148      -9.659  -9.284 -24.146  1.00 68.62           H
ATOM   2112  CD1 ILE A 148      -7.821  -7.840 -22.723  1.00 68.62           C
ATOM   2113 1HD1 ILE A 148      -8.429  -7.479 -21.894  1.00 68.62           H
ATOM   2114 2HD1 ILE A 148      -8.048  -8.890 -22.910  1.00 68.62           H
ATOM   2115 3HD1 ILE A 148      -6.765  -7.736 -22.472  1.00 68.62           H
ATOM   2116  HN  ILE A 148     -10.222  -4.724 -23.795  1.00 68.62           H
ATOM   2117  N   ALA A 149     -12.403  -5.988 -25.223  1.00 67.91           N
ATOM   2118  CA  ALA A 149     -13.760  -6.344 -25.604  1.00 67.91           C
ATOM   2119  C   ALA A 149     -14.226  -5.423 -26.733  1.00 67.91           C
ATOM   2120  O   ALA A 149     -14.904  -5.865 -27.659  1.00 67.91           O
ATOM   2121  HA  ALA A 149     -13.744  -7.371 -25.967  1.00 67.91           H
ATOM   2122  CB  ALA A 149     -14.671  -6.268 -24.377  1.00 67.91           C
ATOM   2123 1HB  ALA A 149     -14.313  -6.962 -23.616  1.00 67.91           H
ATOM   2124 2HB  ALA A 149     -14.659  -5.254 -23.978  1.00 67.91           H
ATOM   2125 3HB  ALA A 149     -15.688  -6.535 -24.663  1.00 67.91           H
ATOM   2126  HN  ALA A 149     -12.320  -5.515 -24.347  1.00 67.91           H
ATOM   2127  N   GLN A 150     -13.844  -4.159 -26.620  1.00 69.14           N
ATOM   2128  CA  GLN A 150     -14.349  -3.140 -27.524  1.00 69.14           C
ATOM   2129  C   GLN A 150     -13.196  -2.502 -28.301  1.00 69.14           C
ATOM   2130  O   GLN A 150     -13.160  -1.285 -28.478  1.00 69.14           O
ATOM   2131  HA  GLN A 150     -15.012  -3.666 -28.211  1.00 69.14           H
ATOM   2132  CB  GLN A 150     -15.150  -2.082 -26.764  1.00 69.14           C
ATOM   2133 1HB  GLN A 150     -14.505  -1.580 -26.043  1.00 69.14           H
ATOM   2134 2HB  GLN A 150     -15.504  -1.320 -27.459  1.00 69.14           H
ATOM   2135  CG  GLN A 150     -16.342  -2.711 -26.040  1.00 69.14           C
ATOM   2136 1HG  GLN A 150     -16.816  -3.450 -26.686  1.00 69.14           H
ATOM   2137 2HG  GLN A 150     -15.995  -3.240 -25.152  1.00 69.14           H
ATOM   2138  CD  GLN A 150     -17.364  -1.646 -25.638  1.00 69.14           C
ATOM   2139  OE1 GLN A 150     -17.219  -0.469 -25.925  1.00 69.14           O
ATOM   2140  NE2 GLN A 150     -18.405  -2.124 -24.960  1.00 69.14           N
ATOM   2141 1HE2 GLN A 150     -18.464  -3.101 -24.758  1.00 69.14           H
ATOM   2142 2HE2 GLN A 150     -19.127  -1.505 -24.653  1.00 69.14           H
ATOM   2143  HN  GLN A 150     -13.202  -3.829 -25.927  1.00 69.14           H
ATOM   2144  N   ALA A 151     -12.281  -3.352 -28.745  1.00 64.71           N
ATOM   2145  CA  ALA A 151     -11.009  -2.879 -29.264  1.00 64.71           C
ATOM   2146  C   ALA A 151     -11.259  -1.738 -30.252  1.00 64.71           C
ATOM   2147  O   ALA A 151     -10.556  -0.729 -30.232  1.00 64.71           O
ATOM   2148  HA  ALA A 151     -10.428  -2.499 -28.424  1.00 64.71           H
ATOM   2149  CB  ALA A 151     -10.252  -4.046 -29.901  1.00 64.71           C
ATOM   2150 1HB  ALA A 151     -10.074  -4.816 -29.150  1.00 64.71           H
ATOM   2151 2HB  ALA A 151     -10.844  -4.462 -30.715  1.00 64.71           H
ATOM   2152 3HB  ALA A 151      -9.298  -3.690 -30.290  1.00 64.71           H
ATOM   2153  HN  ALA A 151     -12.398  -4.345 -28.754  1.00 64.71           H
ATOM   2154  N   MET A 152     -12.264  -1.936 -31.094  1.00 65.36           N
ATOM   2155  CA  MET A 152     -12.570  -0.968 -32.134  1.00 65.36           C
ATOM   2156  C   MET A 152     -13.066   0.347 -31.530  1.00 65.36           C
ATOM   2157  O   MET A 152     -12.540   1.414 -31.842  1.00 65.36           O
ATOM   2158  HA  MET A 152     -11.633  -0.802 -32.665  1.00 65.36           H
ATOM   2159  CB  MET A 152     -13.643  -1.540 -33.063  1.00 65.36           C
ATOM   2160 1HB  MET A 152     -14.437  -1.994 -32.471  1.00 65.36           H
ATOM   2161 2HB  MET A 152     -14.096  -0.735 -33.641  1.00 65.36           H
ATOM   2162  CG  MET A 152     -13.047  -2.582 -34.012  1.00 65.36           C
ATOM   2163 1HG  MET A 152     -11.959  -2.567 -33.946  1.00 65.36           H
ATOM   2164 2HG  MET A 152     -13.369  -3.581 -33.717  1.00 65.36           H
ATOM   2165  SD  MET A 152     -13.561  -2.247 -35.688  1.00 65.36           S
ATOM   2166  CE  MET A 152     -15.239  -2.851 -35.624  1.00 65.36           C
ATOM   2167 1HE  MET A 152     -15.235  -3.910 -35.366  1.00 65.36           H
ATOM   2168 2HE  MET A 152     -15.797  -2.296 -34.871  1.00 65.36           H
ATOM   2169 3HE  MET A 152     -15.711  -2.716 -36.598  1.00 65.36           H
ATOM   2170  HN  MET A 152     -12.861  -2.737 -31.073  1.00 65.36           H
ATOM   2171  N   ARG A 153     -14.073   0.228 -30.678  1.00 64.54           N
ATOM   2172  CA  ARG A 153     -14.662   1.396 -30.046  1.00 64.54           C
ATOM   2173  C   ARG A 153     -13.634   2.087 -29.147  1.00 64.54           C
ATOM   2174  O   ARG A 153     -13.652   3.309 -29.002  1.00 64.54           O
ATOM   2175  HA  ARG A 153     -14.956   2.042 -30.873  1.00 64.54           H
ATOM   2176  CB  ARG A 153     -15.885   1.013 -29.210  1.00 64.54           C
ATOM   2177 1HB  ARG A 153     -15.645   0.158 -28.579  1.00 64.54           H
ATOM   2178 2HB  ARG A 153     -16.147   1.836 -28.545  1.00 64.54           H
ATOM   2179  CG  ARG A 153     -17.077   0.674 -30.107  1.00 64.54           C
ATOM   2180 1HG  ARG A 153     -17.264   1.498 -30.796  1.00 64.54           H
ATOM   2181 2HG  ARG A 153     -16.843  -0.202 -30.712  1.00 64.54           H
ATOM   2182  CD  ARG A 153     -18.331   0.404 -29.273  1.00 64.54           C
ATOM   2183 1HD  ARG A 153     -18.197  -0.502 -28.682  1.00 64.54           H
ATOM   2184 2HD  ARG A 153     -18.493   1.221 -28.570  1.00 64.54           H
ATOM   2185  NE  ARG A 153     -19.507   0.260 -30.159  1.00 64.54           N
ATOM   2186  HE  ARG A 153     -19.364   0.345 -31.145  1.00 64.54           H
ATOM   2187  CZ  ARG A 153     -20.752   0.023 -29.723  1.00 64.54           C
ATOM   2188  NH1 ARG A 153     -21.002  -0.099 -28.412  1.00 64.54           N
ATOM   2189 1HH1 ARG A 153     -20.256  -0.014 -27.751  1.00 64.54           H
ATOM   2190 2HH1 ARG A 153     -21.933  -0.276 -28.095  1.00 64.54           H
ATOM   2191  NH2 ARG A 153     -21.743  -0.089 -30.618  1.00 64.54           N
ATOM   2192 1HH2 ARG A 153     -22.678  -0.266 -30.309  1.00 64.54           H
ATOM   2193 2HH2 ARG A 153     -21.548   0.004 -31.594  1.00 64.54           H
ATOM   2194  HN  ARG A 153     -14.485  -0.646 -30.418  1.00 64.54           H
ATOM   2195  N   ALA A 154     -12.763   1.276 -28.566  1.00 66.88           N
ATOM   2196  CA  ALA A 154     -11.783   1.783 -27.620  1.00 66.88           C
ATOM   2197  C   ALA A 154     -10.831   2.738 -28.343  1.00 66.88           C
ATOM   2198  O   ALA A 154     -10.262   3.638 -27.726  1.00 66.88           O
ATOM   2199  HA  ALA A 154     -12.320   2.334 -26.849  1.00 66.88           H
ATOM   2200  CB  ALA A 154     -11.048   0.610 -26.968  1.00 66.88           C
ATOM   2201 1HB  ALA A 154     -11.765  -0.021 -26.444  1.00 66.88           H
ATOM   2202 2HB  ALA A 154     -10.542   0.025 -27.736  1.00 66.88           H
ATOM   2203 3HB  ALA A 154     -10.313   0.991 -26.259  1.00 66.88           H
ATOM   2204  HN  ALA A 154     -12.719   0.291 -28.732  1.00 66.88           H
ATOM   2205  N   HIS A 155     -10.686   2.511 -29.640  1.00 68.50           N
ATOM   2206  CA  HIS A 155      -9.759   3.293 -30.438  1.00 68.50           C
ATOM   2207  C   HIS A 155     -10.345   4.684 -30.691  1.00 68.50           C
ATOM   2208  O   HIS A 155      -9.664   5.691 -30.509  1.00 68.50           O
ATOM   2209  HA  HIS A 155      -8.847   3.395 -29.849  1.00 68.50           H
ATOM   2210  CB  HIS A 155      -9.399   2.558 -31.731  1.00 68.50           C
ATOM   2211 1HB  HIS A 155      -9.146   1.525 -31.491  1.00 68.50           H
ATOM   2212 2HB  HIS A 155     -10.277   2.528 -32.376  1.00 68.50           H
ATOM   2213  CG  HIS A 155      -8.253   3.178 -32.493  1.00 68.50           C
ATOM   2214  ND1 HIS A 155      -8.436   4.145 -33.466  1.00 68.50           N
ATOM   2215  HD1 HIS A 155      -9.314   4.521 -33.759  1.00 68.50           H
ATOM   2216  CD2 HIS A 155      -6.908   2.962 -32.413  1.00 68.50           C
ATOM   2217  HD2 HIS A 155      -6.415   2.258 -31.742  1.00 68.50           H
ATOM   2218  CE1 HIS A 155      -7.248   4.486 -33.945  1.00 68.50           C
ATOM   2219  HE1 HIS A 155      -7.060   5.224 -34.724  1.00 68.50           H
ATOM   2220  NE2 HIS A 155      -6.303   3.751 -33.291  1.00 68.50           N
ATOM   2221  HN  HIS A 155     -11.189   1.808 -30.143  1.00 68.50           H
ATOM   2222  N   THR A 156     -11.604   4.693 -31.106  1.00 71.04           N
ATOM   2223  CA  THR A 156     -12.262   5.936 -31.471  1.00 71.04           C
ATOM   2224  C   THR A 156     -12.467   6.814 -30.235  1.00 71.04           C
ATOM   2225  O   THR A 156     -12.448   8.040 -30.329  1.00 71.04           O
ATOM   2226  HA  THR A 156     -11.607   6.486 -32.148  1.00 71.04           H
ATOM   2227  CB  THR A 156     -13.565   5.587 -32.192  1.00 71.04           C
ATOM   2228  HB  THR A 156     -14.293   6.393 -32.092  1.00 71.04           H
ATOM   2229  OG1 THR A 156     -13.950   4.337 -31.628  1.00 71.04           O
ATOM   2230  HG1 THR A 156     -14.914   4.156 -31.822  1.00 71.04           H
ATOM   2231  CG2 THR A 156     -13.349   5.277 -33.675  1.00 71.04           C
ATOM   2232 1HG2 THR A 156     -12.673   4.428 -33.773  1.00 71.04           H
ATOM   2233 2HG2 THR A 156     -12.915   6.146 -34.169  1.00 71.04           H
ATOM   2234 3HG2 THR A 156     -14.306   5.036 -34.139  1.00 71.04           H
ATOM   2235  HN  THR A 156     -12.170   3.874 -31.195  1.00 71.04           H
ATOM   2236  N   TRP A 157     -12.659   6.151 -29.104  1.00 74.74           N
ATOM   2237  CA  TRP A 157     -13.035   6.846 -27.884  1.00 74.74           C
ATOM   2238  C   TRP A 157     -11.762   7.098 -27.072  1.00 74.74           C
ATOM   2239  O   TRP A 157     -11.827   7.326 -25.865  1.00 74.74           O
ATOM   2240  HA  TRP A 157     -13.490   7.795 -28.168  1.00 74.74           H
ATOM   2241  CB  TRP A 157     -14.092   6.059 -27.108  1.00 74.74           C
ATOM   2242 1HB  TRP A 157     -13.790   5.012 -27.061  1.00 74.74           H
ATOM   2243 2HB  TRP A 157     -14.126   6.427 -26.083  1.00 74.74           H
ATOM   2244  CG  TRP A 157     -15.496   6.142 -27.710  1.00 74.74           C
ATOM   2245  CD1 TRP A 157     -15.865   5.916 -28.979  1.00 74.74           C
ATOM   2246  HD1 TRP A 157     -15.178   5.632 -29.776  1.00 74.74           H
ATOM   2247  CD2 TRP A 157     -16.712   6.485 -27.013  1.00 74.74           C
ATOM   2248  NE1 TRP A 157     -17.223   6.088 -29.149  1.00 74.74           N
ATOM   2249  HE1 TRP A 157     -17.732   5.977 -30.003  1.00 74.74           H
ATOM   2250  CE2 TRP A 157     -17.755   6.445 -27.915  1.00 74.74           C
ATOM   2251  CE3 TRP A 157     -16.924   6.819 -25.663  1.00 74.74           C
ATOM   2252  HE3 TRP A 157     -16.117   6.857 -24.931  1.00 74.74           H
ATOM   2253  CZ2 TRP A 157     -19.081   6.728 -27.568  1.00 74.74           C
ATOM   2254  HZ2 TRP A 157     -19.888   6.690 -28.300  1.00 74.74           H
ATOM   2255  CZ3 TRP A 157     -18.255   7.099 -25.332  1.00 74.74           C
ATOM   2256  HZ3 TRP A 157     -18.474   7.363 -24.297  1.00 74.74           H
ATOM   2257  CH2 TRP A 157     -19.316   7.063 -26.229  1.00 74.74           C
ATOM   2258  HH2 TRP A 157     -20.326   7.295 -25.891  1.00 74.74           H
ATOM   2259  HN  TRP A 157     -12.562   5.160 -29.013  1.00 74.74           H
ATOM   2260  N   ARG A 158     -10.636   7.049 -27.768  1.00 74.40           N
ATOM   2261  CA  ARG A 158      -9.344   7.060 -27.102  1.00 74.40           C
ATOM   2262  C   ARG A 158      -9.178   8.345 -26.288  1.00 74.40           C
ATOM   2263  O   ARG A 158      -8.741   8.304 -25.139  1.00 74.40           O
ATOM   2264  HA  ARG A 158      -9.357   6.184 -26.454  1.00 74.40           H
ATOM   2265  CB  ARG A 158      -8.202   6.954 -28.115  1.00 74.40           C
ATOM   2266 1HB  ARG A 158      -8.352   6.079 -28.747  1.00 74.40           H
ATOM   2267 2HB  ARG A 158      -8.209   7.826 -28.769  1.00 74.40           H
ATOM   2268  CG  ARG A 158      -6.849   6.853 -27.406  1.00 74.40           C
ATOM   2269 1HG  ARG A 158      -6.696   7.732 -26.780  1.00 74.40           H
ATOM   2270 2HG  ARG A 158      -6.844   5.986 -26.746  1.00 74.40           H
ATOM   2271  CD  ARG A 158      -5.708   6.737 -28.419  1.00 74.40           C
ATOM   2272 1HD  ARG A 158      -5.897   5.906 -29.099  1.00 74.40           H
ATOM   2273 2HD  ARG A 158      -5.656   7.641 -29.026  1.00 74.40           H
ATOM   2274  NE  ARG A 158      -4.424   6.529 -27.712  1.00 74.40           N
ATOM   2275  HE  ARG A 158      -4.395   6.710 -26.729  1.00 74.40           H
ATOM   2276  CZ  ARG A 158      -3.298   6.113 -28.307  1.00 74.40           C
ATOM   2277  NH1 ARG A 158      -3.278   5.856 -29.622  1.00 74.40           N
ATOM   2278 1HH1 ARG A 158      -4.109   5.973 -30.167  1.00 74.40           H
ATOM   2279 2HH1 ARG A 158      -2.434   5.546 -30.058  1.00 74.40           H
ATOM   2280  NH2 ARG A 158      -2.191   5.959 -27.568  1.00 74.40           N
ATOM   2281 1HH2 ARG A 158      -1.342   5.650 -27.996  1.00 74.40           H
ATOM   2282 2HH2 ARG A 158      -2.214   6.153 -26.587  1.00 74.40           H
ATOM   2283  HN  ARG A 158     -10.596   7.002 -28.766  1.00 74.40           H
ATOM   2284  N   GLU A 159      -9.534   9.456 -26.916  1.00 77.12           N
ATOM   2285  CA  GLU A 159      -9.345  10.758 -26.300  1.00 77.12           C
ATOM   2286  C   GLU A 159     -10.269  10.912 -25.090  1.00 77.12           C
ATOM   2287  O   GLU A 159      -9.831  11.332 -24.020  1.00 77.12           O
ATOM   2288  HA  GLU A 159      -8.304  10.776 -25.975  1.00 77.12           H
ATOM   2289  CB  GLU A 159      -9.574  11.882 -27.312  1.00 77.12           C
ATOM   2290 1HB  GLU A 159     -10.502  11.703 -27.856  1.00 77.12           H
ATOM   2291 2HB  GLU A 159      -9.553  12.845 -26.802  1.00 77.12           H
ATOM   2292  CG  GLU A 159      -8.453  11.921 -28.352  1.00 77.12           C
ATOM   2293 1HG  GLU A 159      -7.486  11.867 -27.852  1.00 77.12           H
ATOM   2294 2HG  GLU A 159      -8.525  11.049 -29.002  1.00 77.12           H
ATOM   2295  CD  GLU A 159      -8.528  13.198 -29.192  1.00 77.12           C
ATOM   2296  OE1 GLU A 159      -7.490  13.541 -29.797  1.00 77.12           O
ATOM   2297  OE2 GLU A 159      -9.623  13.801 -29.210  1.00 77.12           O
ATOM   2298  HN  GLU A 159      -9.945   9.476 -27.828  1.00 77.12           H
ATOM   2299  N   LYS A 160     -11.530  10.563 -25.301  1.00 80.61           N
ATOM   2300  CA  LYS A 160     -12.516  10.643 -24.236  1.00 80.61           C
ATOM   2301  C   LYS A 160     -12.044   9.807 -23.046  1.00 80.61           C
ATOM   2302  O   LYS A 160     -12.161  10.233 -21.898  1.00 80.61           O
ATOM   2303  HA  LYS A 160     -12.575  11.686 -23.924  1.00 80.61           H
ATOM   2304  CB  LYS A 160     -13.899  10.247 -24.757  1.00 80.61           C
ATOM   2305 1HB  LYS A 160     -13.834   9.298 -25.288  1.00 80.61           H
ATOM   2306 2HB  LYS A 160     -14.578  10.096 -23.917  1.00 80.61           H
ATOM   2307  CG  LYS A 160     -14.463  11.322 -25.688  1.00 80.61           C
ATOM   2308 1HG  LYS A 160     -14.415  12.295 -25.198  1.00 80.61           H
ATOM   2309 2HG  LYS A 160     -13.850  11.387 -26.587  1.00 80.61           H
ATOM   2310  CD  LYS A 160     -15.910  11.010 -26.073  1.00 80.61           C
ATOM   2311 1HD  LYS A 160     -15.950  10.066 -26.617  1.00 80.61           H
ATOM   2312 2HD  LYS A 160     -16.511  10.884 -25.172  1.00 80.61           H
ATOM   2313  CE  LYS A 160     -16.502  12.127 -26.935  1.00 80.61           C
ATOM   2314 1HE  LYS A 160     -16.424  13.079 -26.411  1.00 80.61           H
ATOM   2315 2HE  LYS A 160     -15.930  12.223 -27.858  1.00 80.61           H
ATOM   2316  NZ  LYS A 160     -17.919  11.842 -27.251  1.00 80.61           N
ATOM   2317 1HZ  LYS A 160     -18.293  12.587 -27.829  1.00 80.61           H
ATOM   2318 2HZ  LYS A 160     -17.984  10.962 -27.751  1.00 80.61           H
ATOM   2319 3HZ  LYS A 160     -18.452  11.782 -26.390  1.00 80.61           H
ATOM   2320  HN  LYS A 160     -11.879  10.232 -26.177  1.00 80.61           H
ATOM   2321  N   ARG A 161     -11.520   8.631 -23.360  1.00 80.74           N
ATOM   2322  CA  ARG A 161     -11.047   7.723 -22.329  1.00 80.74           C
ATOM   2323  C   ARG A 161      -9.911   8.369 -21.533  1.00 80.74           C
ATOM   2324  O   ARG A 161      -9.810   8.181 -20.322  1.00 80.74           O
ATOM   2325  HA  ARG A 161     -11.916   7.543 -21.695  1.00 80.74           H
ATOM   2326  CB  ARG A 161     -10.552   6.409 -22.937  1.00 80.74           C
ATOM   2327 1HB  ARG A 161      -9.868   6.620 -23.759  1.00 80.74           H
ATOM   2328 2HB  ARG A 161      -9.989   5.848 -22.190  1.00 80.74           H
ATOM   2329  CG  ARG A 161     -11.722   5.564 -23.443  1.00 80.74           C
ATOM   2330 1HG  ARG A 161     -12.299   5.191 -22.596  1.00 80.74           H
ATOM   2331 2HG  ARG A 161     -12.393   6.184 -24.037  1.00 80.74           H
ATOM   2332  CD  ARG A 161     -11.225   4.387 -24.285  1.00 80.74           C
ATOM   2333 1HD  ARG A 161     -12.063   3.918 -24.799  1.00 80.74           H
ATOM   2334 2HD  ARG A 161     -10.539   4.744 -25.053  1.00 80.74           H
ATOM   2335  NE  ARG A 161     -10.544   3.398 -23.420  1.00 80.74           N
ATOM   2336  HE  ARG A 161     -10.725   3.431 -22.437  1.00 80.74           H
ATOM   2337  CZ  ARG A 161      -9.701   2.460 -23.872  1.00 80.74           C
ATOM   2338  NH1 ARG A 161      -9.421   2.369 -25.179  1.00 80.74           N
ATOM   2339 1HH1 ARG A 161      -9.844   3.004 -25.826  1.00 80.74           H
ATOM   2340 2HH1 ARG A 161      -8.791   1.666 -25.508  1.00 80.74           H
ATOM   2341  NH2 ARG A 161      -9.140   1.614 -22.996  1.00 80.74           N
ATOM   2342 1HH2 ARG A 161      -8.509   0.908 -23.317  1.00 80.74           H
ATOM   2343 2HH2 ARG A 161      -9.354   1.688 -22.022  1.00 80.74           H
ATOM   2344  HN  ARG A 161     -11.418   8.297 -24.297  1.00 80.74           H
ATOM   2345  N   LEU A 162      -9.083   9.118 -22.247  1.00 81.22           N
ATOM   2346  CA  LEU A 162      -7.956   9.792 -21.624  1.00 81.22           C
ATOM   2347  C   LEU A 162      -8.476  10.850 -20.649  1.00 81.22           C
ATOM   2348  O   LEU A 162      -7.945  11.002 -19.551  1.00 81.22           O
ATOM   2349  HA  LEU A 162      -7.401   9.044 -21.057  1.00 81.22           H
ATOM   2350  CB  LEU A 162      -7.009  10.349 -22.688  1.00 81.22           C
ATOM   2351 1HB  LEU A 162      -6.940   9.624 -23.500  1.00 81.22           H
ATOM   2352 2HB  LEU A 162      -7.453  11.253 -23.105  1.00 81.22           H
ATOM   2353  CG  LEU A 162      -5.592  10.681 -22.217  1.00 81.22           C
ATOM   2354  HG  LEU A 162      -5.649  11.039 -21.189  1.00 81.22           H
ATOM   2355  CD1 LEU A 162      -4.708   9.432 -22.213  1.00 81.22           C
ATOM   2356 1HD1 LEU A 162      -5.135   8.687 -21.540  1.00 81.22           H
ATOM   2357 2HD1 LEU A 162      -4.654   9.022 -23.221  1.00 81.22           H
ATOM   2358 3HD1 LEU A 162      -3.707   9.696 -21.874  1.00 81.22           H
ATOM   2359  CD2 LEU A 162      -4.986  11.809 -23.055  1.00 81.22           C
ATOM   2360 1HD2 LEU A 162      -4.944  11.503 -24.100  1.00 81.22           H
ATOM   2361 2HD2 LEU A 162      -5.603  12.702 -22.962  1.00 81.22           H
ATOM   2362 3HD2 LEU A 162      -3.978  12.025 -22.699  1.00 81.22           H
ATOM   2363  HN  LEU A 162      -9.172   9.268 -23.232  1.00 81.22           H
ATOM   2364  N   LEU A 163      -9.510  11.555 -21.087  1.00 85.23           N
ATOM   2365  CA  LEU A 163     -10.083  12.620 -20.282  1.00 85.23           C
ATOM   2366  C   LEU A 163     -10.647  12.030 -18.989  1.00 85.23           C
ATOM   2367  O   LEU A 163     -10.358  12.523 -17.899  1.00 85.23           O
ATOM   2368  HA  LEU A 163      -9.276  13.306 -20.026  1.00 85.23           H
ATOM   2369  CB  LEU A 163     -11.109  13.412 -21.096  1.00 85.23           C
ATOM   2370 1HB  LEU A 163     -10.751  13.485 -22.123  1.00 85.23           H
ATOM   2371 2HB  LEU A 163     -12.039  12.845 -21.122  1.00 85.23           H
ATOM   2372  CG  LEU A 163     -11.419  14.823 -20.592  1.00 85.23           C
ATOM   2373  HG  LEU A 163     -10.900  14.970 -19.645  1.00 85.23           H
ATOM   2374  CD1 LEU A 163     -10.893  15.881 -21.564  1.00 85.23           C
ATOM   2375 1HD1 LEU A 163      -9.812  15.776 -21.665  1.00 85.23           H
ATOM   2376 2HD1 LEU A 163     -11.364  15.746 -22.538  1.00 85.23           H
ATOM   2377 3HD1 LEU A 163     -11.127  16.875 -21.182  1.00 85.23           H
ATOM   2378  CD2 LEU A 163     -12.915  14.991 -20.318  1.00 85.23           C
ATOM   2379 1HD2 LEU A 163     -13.475  14.817 -21.237  1.00 85.23           H
ATOM   2380 2HD2 LEU A 163     -13.229  14.273 -19.560  1.00 85.23           H
ATOM   2381 3HD2 LEU A 163     -13.108  16.003 -19.961  1.00 85.23           H
ATOM   2382  HN  LEU A 163      -9.953  11.407 -21.971  1.00 85.23           H
ATOM   2383  N   TYR A 164     -11.443  10.983 -19.151  1.00 86.43           N
ATOM   2384  CA  TYR A 164     -12.051  10.321 -18.009  1.00 86.43           C
ATOM   2385  C   TYR A 164     -10.983   9.762 -17.067  1.00 86.43           C
ATOM   2386  O   TYR A 164     -11.162   9.761 -15.850  1.00 86.43           O
ATOM   2387  HA  TYR A 164     -12.648  11.058 -17.472  1.00 86.43           H
ATOM   2388  CB  TYR A 164     -12.869   9.161 -18.580  1.00 86.43           C
ATOM   2389 1HB  TYR A 164     -12.254   8.615 -19.296  1.00 86.43           H
ATOM   2390 2HB  TYR A 164     -13.111   8.469 -17.774  1.00 86.43           H
ATOM   2391  CG  TYR A 164     -14.165   9.593 -19.269  1.00 86.43           C
ATOM   2392  CD1 TYR A 164     -14.989  10.522 -18.667  1.00 86.43           C
ATOM   2393  HD1 TYR A 164     -14.716  10.949 -17.702  1.00 86.43           H
ATOM   2394  CD2 TYR A 164     -14.510   9.054 -20.491  1.00 86.43           C
ATOM   2395  HD2 TYR A 164     -13.859   8.320 -20.966  1.00 86.43           H
ATOM   2396  CE1 TYR A 164     -16.209  10.929 -19.315  1.00 86.43           C
ATOM   2397  HE1 TYR A 164     -16.869  11.662 -18.851  1.00 86.43           H
ATOM   2398  CE2 TYR A 164     -15.730   9.460 -21.139  1.00 86.43           C
ATOM   2399  HE2 TYR A 164     -16.015   9.042 -22.104  1.00 86.43           H
ATOM   2400  CZ  TYR A 164     -16.519  10.378 -20.519  1.00 86.43           C
ATOM   2401  OH  TYR A 164     -17.671  10.762 -21.131  1.00 86.43           O
ATOM   2402  HH  TYR A 164     -18.161  11.419 -20.557  1.00 86.43           H
ATOM   2403  HN  TYR A 164     -11.673  10.588 -20.040  1.00 86.43           H
ATOM   2404  N   SER A 165      -9.895   9.298 -17.666  1.00 86.44           N
ATOM   2405  CA  SER A 165      -8.802   8.730 -16.896  1.00 86.44           C
ATOM   2406  C   SER A 165      -8.235   9.780 -15.938  1.00 86.44           C
ATOM   2407  O   SER A 165      -7.810   9.450 -14.831  1.00 86.44           O
ATOM   2408  HA  SER A 165      -9.241   7.902 -16.339  1.00 86.44           H
ATOM   2409  CB  SER A 165      -7.699   8.199 -17.814  1.00 86.44           C
ATOM   2410 1HB  SER A 165      -7.068   7.505 -17.259  1.00 86.44           H
ATOM   2411 2HB  SER A 165      -8.149   7.636 -18.632  1.00 86.44           H
ATOM   2412  OG  SER A 165      -6.896   9.249 -18.346  1.00 86.44           O
ATOM   2413  HG  SER A 165      -7.417  10.102 -18.366  1.00 86.44           H
ATOM   2414  HN  SER A 165      -9.755   9.307 -18.656  1.00 86.44           H
ATOM   2415  N   LYS A 166      -8.248  11.022 -16.398  1.00 88.38           N
ATOM   2416  CA  LYS A 166      -7.747  12.123 -15.592  1.00 88.38           C
ATOM   2417  C   LYS A 166      -8.671  12.331 -14.390  1.00 88.38           C
ATOM   2418  O   LYS A 166      -8.205  12.445 -13.257  1.00 88.38           O
ATOM   2419  HA  LYS A 166      -6.761  11.838 -15.225  1.00 88.38           H
ATOM   2420  CB  LYS A 166      -7.565  13.376 -16.452  1.00 88.38           C
ATOM   2421 1HB  LYS A 166      -8.478  13.573 -17.013  1.00 88.38           H
ATOM   2422 2HB  LYS A 166      -7.394  14.240 -15.809  1.00 88.38           H
ATOM   2423  CG  LYS A 166      -6.391  13.212 -17.418  1.00 88.38           C
ATOM   2424 1HG  LYS A 166      -5.476  13.023 -16.856  1.00 88.38           H
ATOM   2425 2HG  LYS A 166      -6.558  12.344 -18.056  1.00 88.38           H
ATOM   2426  CD  LYS A 166      -6.215  14.461 -18.284  1.00 88.38           C
ATOM   2427 1HD  LYS A 166      -7.119  14.633 -18.869  1.00 88.38           H
ATOM   2428 2HD  LYS A 166      -6.077  15.334 -17.646  1.00 88.38           H
ATOM   2429  CE  LYS A 166      -5.015  14.313 -19.222  1.00 88.38           C
ATOM   2430 1HE  LYS A 166      -4.125  14.059 -18.646  1.00 88.38           H
ATOM   2431 2HE  LYS A 166      -5.189  13.493 -19.919  1.00 88.38           H
ATOM   2432  NZ  LYS A 166      -4.786  15.568 -19.972  1.00 88.38           N
ATOM   2433 1HZ  LYS A 166      -3.999  15.448 -20.600  1.00 88.38           H
ATOM   2434 2HZ  LYS A 166      -5.615  15.798 -20.509  1.00 88.38           H
ATOM   2435 3HZ  LYS A 166      -4.586  16.320 -19.321  1.00 88.38           H
ATOM   2436  HN  LYS A 166      -8.591  11.281 -17.301  1.00 88.38           H
ATOM   2437  N   MET A 167      -9.963  12.374 -14.678  1.00 91.90           N
ATOM   2438  CA  MET A 167     -10.954  12.597 -13.639  1.00 91.90           C
ATOM   2439  C   MET A 167     -10.908  11.484 -12.589  1.00 91.90           C
ATOM   2440  O   MET A 167     -10.943  11.755 -11.390  1.00 91.90           O
ATOM   2441  HA  MET A 167     -10.689  13.549 -13.180  1.00 91.90           H
ATOM   2442  CB  MET A 167     -12.349  12.650 -14.266  1.00 91.90           C
ATOM   2443 1HB  MET A 167     -12.525  11.744 -14.846  1.00 91.90           H
ATOM   2444 2HB  MET A 167     -13.104  12.678 -13.480  1.00 91.90           H
ATOM   2445  CG  MET A 167     -12.498  13.877 -15.168  1.00 91.90           C
ATOM   2446 1HG  MET A 167     -12.274  14.783 -14.604  1.00 91.90           H
ATOM   2447 2HG  MET A 167     -11.780  13.826 -15.986  1.00 91.90           H
ATOM   2448  SD  MET A 167     -14.158  13.958 -15.818  1.00 91.90           S
ATOM   2449  CE  MET A 167     -15.049  14.408 -14.338  1.00 91.90           C
ATOM   2450 1HE  MET A 167     -14.907  13.637 -13.581  1.00 91.90           H
ATOM   2451 2HE  MET A 167     -14.673  15.360 -13.963  1.00 91.90           H
ATOM   2452 3HE  MET A 167     -16.111  14.501 -14.568  1.00 91.90           H
ATOM   2453  HN  MET A 167     -10.335  12.260 -15.599  1.00 91.90           H
ATOM   2454  N   VAL A 168     -10.830  10.256 -13.079  1.00 91.29           N
ATOM   2455  CA  VAL A 168     -10.824   9.099 -12.200  1.00 91.29           C
ATOM   2456  C   VAL A 168      -9.624   9.189 -11.255  1.00 91.29           C
ATOM   2457  O   VAL A 168      -9.750   8.923 -10.060  1.00 91.29           O
ATOM   2458  HA  VAL A 168     -11.739   9.129 -11.609  1.00 91.29           H
ATOM   2459  CB  VAL A 168     -10.837   7.812 -13.029  1.00 91.29           C
ATOM   2460  HB  VAL A 168     -10.049   7.888 -13.778  1.00 91.29           H
ATOM   2461  CG1 VAL A 168     -10.537   6.594 -12.153  1.00 91.29           C
ATOM   2462 1HG1 VAL A 168      -9.553   6.706 -11.698  1.00 91.29           H
ATOM   2463 2HG1 VAL A 168     -11.292   6.513 -11.371  1.00 91.29           H
ATOM   2464 3HG1 VAL A 168     -10.553   5.693 -12.767  1.00 91.29           H
ATOM   2465  CG2 VAL A 168     -12.169   7.646 -13.762  1.00 91.29           C
ATOM   2466 1HG2 VAL A 168     -12.981   7.602 -13.036  1.00 91.29           H
ATOM   2467 2HG2 VAL A 168     -12.325   8.493 -14.430  1.00 91.29           H
ATOM   2468 3HG2 VAL A 168     -12.152   6.724 -14.343  1.00 91.29           H
ATOM   2469  HN  VAL A 168     -10.773  10.045 -14.055  1.00 91.29           H
ATOM   2470  N   CYS A 169      -8.489   9.564 -11.825  1.00 90.27           N
ATOM   2471  CA  CYS A 169      -7.263   9.671 -11.053  1.00 90.27           C
ATOM   2472  C   CYS A 169      -7.493  10.676  -9.923  1.00 90.27           C
ATOM   2473  O   CYS A 169      -7.157  10.409  -8.770  1.00 90.27           O
ATOM   2474  HA  CYS A 169      -7.058   8.678 -10.651  1.00 90.27           H
ATOM   2475  CB  CYS A 169      -6.073  10.062 -11.931  1.00 90.27           C
ATOM   2476 1HB  CYS A 169      -6.320  10.945 -12.520  1.00 90.27           H
ATOM   2477 2HB  CYS A 169      -5.219  10.324 -11.306  1.00 90.27           H
ATOM   2478  SG  CYS A 169      -5.631   8.674 -13.040  1.00 90.27           S
ATOM   2479  HG  CYS A 169      -6.496   8.984 -14.001  1.00 90.27           H
ATOM   2480  HN  CYS A 169      -8.398   9.791 -12.795  1.00 90.27           H
ATOM   2481  N   PHE A 170      -8.065  11.813 -10.293  1.00 93.43           N
ATOM   2482  CA  PHE A 170      -8.304  12.878  -9.334  1.00 93.43           C
ATOM   2483  C   PHE A 170      -9.214  12.400  -8.200  1.00 93.43           C
ATOM   2484  O   PHE A 170      -8.927  12.636  -7.028  1.00 93.43           O
ATOM   2485  HA  PHE A 170      -7.336  13.167  -8.923  1.00 93.43           H
ATOM   2486  CB  PHE A 170      -9.001  14.012 -10.088  1.00 93.43           C
ATOM   2487 1HB  PHE A 170      -8.374  14.315 -10.927  1.00 93.43           H
ATOM   2488 2HB  PHE A 170      -9.934  13.635 -10.508  1.00 93.43           H
ATOM   2489  CG  PHE A 170      -9.304  15.239  -9.226  1.00 93.43           C
ATOM   2490  CD1 PHE A 170     -10.552  15.420  -8.716  1.00 93.43           C
ATOM   2491  HD1 PHE A 170     -11.336  14.691  -8.922  1.00 93.43           H
ATOM   2492  CD2 PHE A 170      -8.326  16.148  -8.969  1.00 93.43           C
ATOM   2493  HD2 PHE A 170      -7.326  16.003  -9.378  1.00 93.43           H
ATOM   2494  CE1 PHE A 170     -10.834  16.558  -7.916  1.00 93.43           C
ATOM   2495  HE1 PHE A 170     -11.834  16.704  -7.508  1.00 93.43           H
ATOM   2496  CE2 PHE A 170      -8.608  17.287  -8.169  1.00 93.43           C
ATOM   2497  HE2 PHE A 170      -7.824  18.016  -7.964  1.00 93.43           H
ATOM   2498  CZ  PHE A 170      -9.856  17.468  -7.660  1.00 93.43           C
ATOM   2499  HZ  PHE A 170     -10.072  18.342  -7.045  1.00 93.43           H
ATOM   2500  HN  PHE A 170      -8.361  12.012 -11.227  1.00 93.43           H
ATOM   2501  N   THR A 171     -10.293  11.737  -8.590  1.00 94.65           N
ATOM   2502  CA  THR A 171     -11.257  11.242  -7.623  1.00 94.65           C
ATOM   2503  C   THR A 171     -10.582  10.281  -6.642  1.00 94.65           C
ATOM   2504  O   THR A 171     -10.885  10.290  -5.450  1.00 94.65           O
ATOM   2505  HA  THR A 171     -11.625  12.086  -7.040  1.00 94.65           H
ATOM   2506  CB  THR A 171     -12.417  10.608  -8.393  1.00 94.65           C
ATOM   2507  HB  THR A 171     -12.093   9.706  -8.912  1.00 94.65           H
ATOM   2508  OG1 THR A 171     -12.895  11.659  -9.228  1.00 94.65           O
ATOM   2509  HG1 THR A 171     -12.466  11.601 -10.130  1.00 94.65           H
ATOM   2510  CG2 THR A 171     -13.608  10.278  -7.491  1.00 94.65           C
ATOM   2511 1HG2 THR A 171     -13.975  11.192  -7.024  1.00 94.65           H
ATOM   2512 2HG2 THR A 171     -13.295   9.576  -6.718  1.00 94.65           H
ATOM   2513 3HG2 THR A 171     -14.403   9.831  -8.088  1.00 94.65           H
ATOM   2514  HN  THR A 171     -10.512  11.538  -9.545  1.00 94.65           H
ATOM   2515  N   ILE A 172      -9.679   9.474  -7.180  1.00 93.11           N
ATOM   2516  CA  ILE A 172      -8.992   8.478  -6.376  1.00 93.11           C
ATOM   2517  C   ILE A 172      -8.153   9.182  -5.307  1.00 93.11           C
ATOM   2518  O   ILE A 172      -8.172   8.792  -4.141  1.00 93.11           O
ATOM   2519  HA  ILE A 172      -9.753   7.878  -5.877  1.00 93.11           H
ATOM   2520  CB  ILE A 172      -8.184   7.533  -7.268  1.00 93.11           C
ATOM   2521  HB  ILE A 172      -7.662   8.132  -8.015  1.00 93.11           H
ATOM   2522  CG1 ILE A 172      -9.103   6.571  -8.022  1.00 93.11           C
ATOM   2523 1HG1 ILE A 172      -9.571   5.883  -7.318  1.00 93.11           H
ATOM   2524 2HG1 ILE A 172      -9.906   7.131  -8.503  1.00 93.11           H
ATOM   2525  CG2 ILE A 172      -7.118   6.792  -6.458  1.00 93.11           C
ATOM   2526 1HG2 ILE A 172      -6.437   7.514  -6.007  1.00 93.11           H
ATOM   2527 2HG2 ILE A 172      -7.599   6.207  -5.675  1.00 93.11           H
ATOM   2528 3HG2 ILE A 172      -6.558   6.128  -7.117  1.00 93.11           H
ATOM   2529  CD1 ILE A 172      -8.324   5.780  -9.075  1.00 93.11           C
ATOM   2530 1HD1 ILE A 172      -7.878   6.470  -9.791  1.00 93.11           H
ATOM   2531 2HD1 ILE A 172      -7.538   5.203  -8.588  1.00 93.11           H
ATOM   2532 3HD1 ILE A 172      -9.002   5.104  -9.596  1.00 93.11           H
ATOM   2533  HN  ILE A 172      -9.417   9.492  -8.145  1.00 93.11           H
ATOM   2534  N   TRP A 173      -7.436  10.207  -5.744  1.00 93.66           N
ATOM   2535  CA  TRP A 173      -6.534  10.922  -4.857  1.00 93.66           C
ATOM   2536  C   TRP A 173      -7.364  11.513  -3.715  1.00 93.66           C
ATOM   2537  O   TRP A 173      -6.985  11.410  -2.550  1.00 93.66           O
ATOM   2538  HA  TRP A 173      -5.816  10.203  -4.462  1.00 93.66           H
ATOM   2539  CB  TRP A 173      -5.734  11.978  -5.622  1.00 93.66           C
ATOM   2540 1HB  TRP A 173      -6.382  12.442  -6.365  1.00 93.66           H
ATOM   2541 2HB  TRP A 173      -5.430  12.762  -4.929  1.00 93.66           H
ATOM   2542  CG  TRP A 173      -4.490  11.428  -6.324  1.00 93.66           C
ATOM   2543  CD1 TRP A 173      -4.277  11.293  -7.640  1.00 93.66           C
ATOM   2544  HD1 TRP A 173      -4.997  11.572  -8.410  1.00 93.66           H
ATOM   2545  CD2 TRP A 173      -3.289  10.941  -5.689  1.00 93.66           C
ATOM   2546  NE1 TRP A 173      -3.032  10.758  -7.899  1.00 93.66           N
ATOM   2547  HE1 TRP A 173      -2.647  10.564  -8.801  1.00 93.66           H
ATOM   2548  CE2 TRP A 173      -2.412  10.537  -6.675  1.00 93.66           C
ATOM   2549  CE3 TRP A 173      -2.955  10.846  -4.327  1.00 93.66           C
ATOM   2550  HE3 TRP A 173      -3.630  11.159  -3.530  1.00 93.66           H
ATOM   2551  CZ2 TRP A 173      -1.144  10.010  -6.403  1.00 93.66           C
ATOM   2552  HZ2 TRP A 173      -0.469   9.697  -7.200  1.00 93.66           H
ATOM   2553  CZ3 TRP A 173      -1.684  10.317  -4.072  1.00 93.66           C
ATOM   2554  HZ3 TRP A 173      -1.374  10.222  -3.031  1.00 93.66           H
ATOM   2555  CH2 TRP A 173      -0.789   9.905  -5.053  1.00 93.66           C
ATOM   2556  HH2 TRP A 173       0.184   9.503  -4.772  1.00 93.66           H
ATOM   2557  HN  TRP A 173      -7.464  10.550  -6.683  1.00 93.66           H
ATOM   2558  N   VAL A 174      -8.481  12.119  -4.090  1.00 95.34           N
ATOM   2559  CA  VAL A 174      -9.332  12.787  -3.120  1.00 95.34           C
ATOM   2560  C   VAL A 174      -9.841  11.762  -2.104  1.00 95.34           C
ATOM   2561  O   VAL A 174      -9.819  12.013  -0.900  1.00 95.34           O
ATOM   2562  HA  VAL A 174      -8.722  13.524  -2.599  1.00 95.34           H
ATOM   2563  CB  VAL A 174     -10.462  13.528  -3.838  1.00 95.34           C
ATOM   2564  HB  VAL A 174     -10.964  12.819  -4.496  1.00 95.34           H
ATOM   2565  CG1 VAL A 174     -11.494  14.055  -2.839  1.00 95.34           C
ATOM   2566 1HG1 VAL A 174     -11.922  13.219  -2.285  1.00 95.34           H
ATOM   2567 2HG1 VAL A 174     -11.010  14.742  -2.145  1.00 95.34           H
ATOM   2568 3HG1 VAL A 174     -12.285  14.578  -3.376  1.00 95.34           H
ATOM   2569  CG2 VAL A 174      -9.909  14.662  -4.704  1.00 95.34           C
ATOM   2570 1HG2 VAL A 174      -9.371  15.371  -4.075  1.00 95.34           H
ATOM   2571 2HG2 VAL A 174      -9.231  14.251  -5.452  1.00 95.34           H
ATOM   2572 3HG2 VAL A 174     -10.733  15.173  -5.203  1.00 95.34           H
ATOM   2573  HN  VAL A 174      -8.806  12.158  -5.035  1.00 95.34           H
ATOM   2574  N   LEU A 175     -10.288  10.630  -2.627  1.00 92.80           N
ATOM   2575  CA  LEU A 175     -10.914   9.617  -1.794  1.00 92.80           C
ATOM   2576  C   LEU A 175      -9.874   9.043  -0.829  1.00 92.80           C
ATOM   2577  O   LEU A 175     -10.161   8.840   0.350  1.00 92.80           O
ATOM   2578  HA  LEU A 175     -11.692  10.108  -1.210  1.00 92.80           H
ATOM   2579  CB  LEU A 175     -11.598   8.558  -2.660  1.00 92.80           C
ATOM   2580 1HB  LEU A 175     -12.242   9.066  -3.378  1.00 92.80           H
ATOM   2581 2HB  LEU A 175     -10.832   8.035  -3.233  1.00 92.80           H
ATOM   2582  CG  LEU A 175     -12.435   7.518  -1.913  1.00 92.80           C
ATOM   2583  HG  LEU A 175     -12.508   7.824  -0.869  1.00 92.80           H
ATOM   2584  CD1 LEU A 175     -13.860   7.459  -2.468  1.00 92.80           C
ATOM   2585 1HD1 LEU A 175     -14.334   8.435  -2.356  1.00 92.80           H
ATOM   2586 2HD1 LEU A 175     -13.828   7.189  -3.523  1.00 92.80           H
ATOM   2587 3HD1 LEU A 175     -14.433   6.712  -1.919  1.00 92.80           H
ATOM   2588  CD2 LEU A 175     -11.755   6.148  -1.935  1.00 92.80           C
ATOM   2589 1HD2 LEU A 175     -11.631   5.820  -2.967  1.00 92.80           H
ATOM   2590 2HD2 LEU A 175     -10.778   6.219  -1.457  1.00 92.80           H
ATOM   2591 3HD2 LEU A 175     -12.371   5.427  -1.397  1.00 92.80           H
ATOM   2592  HN  LEU A 175     -10.228  10.400  -3.598  1.00 92.80           H
ATOM   2593  N   ALA A 176      -8.687   8.798  -1.365  1.00 92.59           N
ATOM   2594  CA  ALA A 176      -7.613   8.222  -0.574  1.00 92.59           C
ATOM   2595  C   ALA A 176      -7.248   9.183   0.559  1.00 92.59           C
ATOM   2596  O   ALA A 176      -6.961   8.752   1.675  1.00 92.59           O
ATOM   2597  HA  ALA A 176      -7.981   7.290  -0.144  1.00 92.59           H
ATOM   2598  CB  ALA A 176      -6.421   7.910  -1.481  1.00 92.59           C
ATOM   2599 1HB  ALA A 176      -6.726   7.201  -2.251  1.00 92.59           H
ATOM   2600 2HB  ALA A 176      -6.073   8.830  -1.952  1.00 92.59           H
ATOM   2601 3HB  ALA A 176      -5.616   7.478  -0.887  1.00 92.59           H
ATOM   2602  HN  ALA A 176      -8.455   8.986  -2.319  1.00 92.59           H
ATOM   2603  N   ALA A 177      -7.271  10.467   0.234  1.00 93.71           N
ATOM   2604  CA  ALA A 177      -6.904  11.490   1.198  1.00 93.71           C
ATOM   2605  C   ALA A 177      -7.891  11.462   2.366  1.00 93.71           C
ATOM   2606  O   ALA A 177      -7.486  11.518   3.527  1.00 93.71           O
ATOM   2607  HA  ALA A 177      -5.907  11.253   1.570  1.00 93.71           H
ATOM   2608  CB  ALA A 177      -6.860  12.853   0.504  1.00 93.71           C
ATOM   2609 1HB  ALA A 177      -6.123  12.829  -0.298  1.00 93.71           H
ATOM   2610 2HB  ALA A 177      -7.842  13.081   0.089  1.00 93.71           H
ATOM   2611 3HB  ALA A 177      -6.584  13.620   1.228  1.00 93.71           H
ATOM   2612  HN  ALA A 177      -7.534  10.810  -0.668  1.00 93.71           H
ATOM   2613  N   ALA A 178      -9.167  11.375   2.020  1.00 93.82           N
ATOM   2614  CA  ALA A 178     -10.219  11.417   3.021  1.00 93.82           C
ATOM   2615  C   ALA A 178     -10.082  10.210   3.950  1.00 93.82           C
ATOM   2616  O   ALA A 178     -10.332  10.313   5.150  1.00 93.82           O
ATOM   2617  HA  ALA A 178     -10.087  12.329   3.603  1.00 93.82           H
ATOM   2618  CB  ALA A 178     -11.582  11.468   2.328  1.00 93.82           C
ATOM   2619 1HB  ALA A 178     -11.639  12.359   1.703  1.00 93.82           H
ATOM   2620 2HB  ALA A 178     -11.707  10.581   1.707  1.00 93.82           H
ATOM   2621 3HB  ALA A 178     -12.371  11.500   3.079  1.00 93.82           H
ATOM   2622  HN  ALA A 178      -9.484  11.277   1.077  1.00 93.82           H
ATOM   2623  N   LEU A 179      -9.685   9.091   3.360  1.00 91.56           N
ATOM   2624  CA  LEU A 179      -9.606   7.843   4.100  1.00 91.56           C
ATOM   2625  C   LEU A 179      -8.408   7.893   5.050  1.00 91.56           C
ATOM   2626  O   LEU A 179      -8.252   7.023   5.905  1.00 91.56           O
ATOM   2627  HA  LEU A 179     -10.515   7.757   4.695  1.00 91.56           H
ATOM   2628  CB  LEU A 179      -9.579   6.652   3.139  1.00 91.56           C
ATOM   2629 1HB  LEU A 179      -8.797   6.824   2.400  1.00 91.56           H
ATOM   2630 2HB  LEU A 179      -9.296   5.763   3.702  1.00 91.56           H
ATOM   2631  CG  LEU A 179     -10.886   6.359   2.398  1.00 91.56           C
ATOM   2632  HG  LEU A 179     -11.169   7.251   1.839  1.00 91.56           H
ATOM   2633  CD1 LEU A 179     -10.699   5.229   1.384  1.00 91.56           C
ATOM   2634 1HD1 LEU A 179      -9.941   5.517   0.655  1.00 91.56           H
ATOM   2635 2HD1 LEU A 179     -10.380   4.325   1.902  1.00 91.56           H
ATOM   2636 3HD1 LEU A 179     -11.642   5.041   0.872  1.00 91.56           H
ATOM   2637  CD2 LEU A 179     -12.019   6.064   3.382  1.00 91.56           C
ATOM   2638 1HD2 LEU A 179     -11.758   5.196   3.988  1.00 91.56           H
ATOM   2639 2HD2 LEU A 179     -12.172   6.927   4.031  1.00 91.56           H
ATOM   2640 3HD2 LEU A 179     -12.936   5.859   2.830  1.00 91.56           H
ATOM   2641  HN  LEU A 179      -9.421   9.030   2.398  1.00 91.56           H
ATOM   2642  N   CYS A 180      -7.591   8.921   4.868  1.00 92.39           N
ATOM   2643  CA  CYS A 180      -6.371   9.054   5.645  1.00 92.39           C
ATOM   2644  C   CYS A 180      -6.635  10.034   6.790  1.00 92.39           C
ATOM   2645  O   CYS A 180      -5.730  10.357   7.557  1.00 92.39           O
ATOM   2646  HA  CYS A 180      -6.136   8.062   6.031  1.00 92.39           H
ATOM   2647  CB  CYS A 180      -5.192   9.496   4.776  1.00 92.39           C
ATOM   2648 1HB  CYS A 180      -5.423  10.444   4.290  1.00 92.39           H
ATOM   2649 2HB  CYS A 180      -4.313   9.663   5.399  1.00 92.39           H
ATOM   2650  SG  CYS A 180      -4.830   8.220   3.516  1.00 92.39           S
ATOM   2651  HG  CYS A 180      -5.968   8.363   2.842  1.00 92.39           H
ATOM   2652  HN  CYS A 180      -7.752   9.652   4.205  1.00 92.39           H
ATOM   2653  N   ILE A 181      -7.881  10.480   6.869  1.00 93.71           N
ATOM   2654  CA  ILE A 181      -8.264  11.454   7.877  1.00 93.71           C
ATOM   2655  C   ILE A 181      -7.932  10.903   9.265  1.00 93.71           C
ATOM   2656  O   ILE A 181      -7.327  11.594  10.083  1.00 93.71           O
ATOM   2657  HA  ILE A 181      -7.666  12.350   7.709  1.00 93.71           H
ATOM   2658  CB  ILE A 181      -9.732  11.851   7.707  1.00 93.71           C
ATOM   2659  HB  ILE A 181     -10.311  10.946   7.524  1.00 93.71           H
ATOM   2660  CG1 ILE A 181      -9.918  12.760   6.491  1.00 93.71           C
ATOM   2661 1HG1 ILE A 181      -9.421  13.714   6.667  1.00 93.71           H
ATOM   2662 2HG1 ILE A 181      -9.442  12.309   5.620  1.00 93.71           H
ATOM   2663  CG2 ILE A 181     -10.279  12.487   8.987  1.00 93.71           C
ATOM   2664 1HG2 ILE A 181     -10.202  11.774   9.808  1.00 93.71           H
ATOM   2665 2HG2 ILE A 181      -9.701  13.380   9.225  1.00 93.71           H
ATOM   2666 3HG2 ILE A 181     -11.324  12.759   8.839  1.00 93.71           H
ATOM   2667  CD1 ILE A 181     -11.402  12.995   6.203  1.00 93.71           C
ATOM   2668 1HD1 ILE A 181     -11.889  12.041   6.004  1.00 93.71           H
ATOM   2669 2HD1 ILE A 181     -11.868  13.468   7.068  1.00 93.71           H
ATOM   2670 3HD1 ILE A 181     -11.505  13.644   5.334  1.00 93.71           H
ATOM   2671  HN  ILE A 181      -8.619  10.188   6.261  1.00 93.71           H
ATOM   2672  N   PRO A 182      -8.320   9.653   9.555  1.00 91.59           N
ATOM   2673  CA  PRO A 182      -8.125   9.095  10.895  1.00 91.59           C
ATOM   2674  C   PRO A 182      -6.685   9.217  11.367  1.00 91.59           C
ATOM   2675  O   PRO A 182      -6.432   9.613  12.503  1.00 91.59           O
ATOM   2676  HA  PRO A 182      -8.712   9.654  11.623  1.00 91.59           H
ATOM   2677  CB  PRO A 182      -8.551   7.633  10.743  1.00 91.59           C
ATOM   2678 1HB  PRO A 182      -7.704   6.992  10.496  1.00 91.59           H
ATOM   2679 2HB  PRO A 182      -8.985   7.244  11.664  1.00 91.59           H
ATOM   2680  CG  PRO A 182      -9.572   7.678   9.613  1.00 91.59           C
ATOM   2681 1HG  PRO A 182      -9.707   6.700   9.151  1.00 91.59           H
ATOM   2682 2HG  PRO A 182     -10.555   7.988   9.968  1.00 91.59           H
ATOM   2683  CD  PRO A 182      -8.968   8.687   8.650  1.00 91.59           C
ATOM   2684 1HD  PRO A 182      -8.248   8.223   7.977  1.00 91.59           H
ATOM   2685 2HD  PRO A 182      -9.729   9.154   8.025  1.00 91.59           H
ATOM   2686  N   GLU A 183      -5.771   8.870  10.472  1.00 92.20           N
ATOM   2687  CA  GLU A 183      -4.357   8.884  10.803  1.00 92.20           C
ATOM   2688  C   GLU A 183      -3.914  10.299  11.181  1.00 92.20           C
ATOM   2689  O   GLU A 183      -3.126  10.480  12.108  1.00 92.20           O
ATOM   2690  HA  GLU A 183      -4.254   8.222  11.664  1.00 92.20           H
ATOM   2691  CB  GLU A 183      -3.517   8.337   9.647  1.00 92.20           C
ATOM   2692 1HB  GLU A 183      -3.918   8.698   8.700  1.00 92.20           H
ATOM   2693 2HB  GLU A 183      -2.470   8.596   9.799  1.00 92.20           H
ATOM   2694  CG  GLU A 183      -3.580   6.809   9.599  1.00 92.20           C
ATOM   2695 1HG  GLU A 183      -2.840   6.433   8.892  1.00 92.20           H
ATOM   2696 2HG  GLU A 183      -3.324   6.400  10.576  1.00 92.20           H
ATOM   2697  CD  GLU A 183      -4.974   6.330   9.188  1.00 92.20           C
ATOM   2698  OE1 GLU A 183      -5.273   5.148   9.466  1.00 92.20           O
ATOM   2699  OE2 GLU A 183      -5.710   7.156   8.607  1.00 92.20           O
ATOM   2700  HN  GLU A 183      -5.984   8.584   9.538  1.00 92.20           H
ATOM   2701  N   ILE A 184      -4.439  11.265  10.443  1.00 94.52           N
ATOM   2702  CA  ILE A 184      -4.012  12.645  10.603  1.00 94.52           C
ATOM   2703  C   ILE A 184      -4.417  13.142  11.992  1.00 94.52           C
ATOM   2704  O   ILE A 184      -3.693  13.919  12.613  1.00 94.52           O
ATOM   2705  HA  ILE A 184      -2.924  12.661  10.534  1.00 94.52           H
ATOM   2706  CB  ILE A 184      -4.550  13.508   9.460  1.00 94.52           C
ATOM   2707  HB  ILE A 184      -5.632  13.384   9.418  1.00 94.52           H
ATOM   2708  CG1 ILE A 184      -3.990  13.047   8.113  1.00 94.52           C
ATOM   2709 1HG1 ILE A 184      -2.922  13.259   8.068  1.00 94.52           H
ATOM   2710 2HG1 ILE A 184      -4.105  11.967   8.019  1.00 94.52           H
ATOM   2711  CG2 ILE A 184      -4.276  14.991   9.717  1.00 94.52           C
ATOM   2712 1HG2 ILE A 184      -4.762  15.296  10.644  1.00 94.52           H
ATOM   2713 2HG2 ILE A 184      -3.201  15.153   9.801  1.00 94.52           H
ATOM   2714 3HG2 ILE A 184      -4.668  15.582   8.890  1.00 94.52           H
ATOM   2715  CD1 ILE A 184      -4.705  13.744   6.954  1.00 94.52           C
ATOM   2716 1HD1 ILE A 184      -5.769  13.510   6.989  1.00 94.52           H
ATOM   2717 2HD1 ILE A 184      -4.567  14.822   7.039  1.00 94.52           H
ATOM   2718 3HD1 ILE A 184      -4.287  13.398   6.009  1.00 94.52           H
ATOM   2719  HN  ILE A 184      -5.143  11.119   9.748  1.00 94.52           H
ATOM   2720  N   LEU A 185      -5.573  12.673  12.440  1.00 93.78           N
ATOM   2721  CA  LEU A 185      -6.180  13.207  13.647  1.00 93.78           C
ATOM   2722  C   LEU A 185      -5.445  12.654  14.870  1.00 93.78           C
ATOM   2723  O   LEU A 185      -5.019  13.413  15.739  1.00 93.78           O
ATOM   2724  HA  LEU A 185      -6.050  14.289  13.627  1.00 93.78           H
ATOM   2725  CB  LEU A 185      -7.684  12.932  13.657  1.00 93.78           C
ATOM   2726 1HB  LEU A 185      -7.840  11.869  13.472  1.00 93.78           H
ATOM   2727 2HB  LEU A 185      -8.065  13.140  14.657  1.00 93.78           H
ATOM   2728  CG  LEU A 185      -8.518  13.725  12.649  1.00 93.78           C
ATOM   2729  HG  LEU A 185      -8.174  13.471  11.646  1.00 93.78           H
ATOM   2730  CD1 LEU A 185      -9.995  13.334  12.732  1.00 93.78           C
ATOM   2731 1HD1 LEU A 185     -10.103  12.272  12.515  1.00 93.78           H
ATOM   2732 2HD1 LEU A 185     -10.370  13.541  13.734  1.00 93.78           H
ATOM   2733 3HD1 LEU A 185     -10.565  13.913  12.005  1.00 93.78           H
ATOM   2734  CD2 LEU A 185      -8.312  15.230  12.831  1.00 93.78           C
ATOM   2735 1HD2 LEU A 185      -8.613  15.519  13.838  1.00 93.78           H
ATOM   2736 2HD2 LEU A 185      -7.260  15.473  12.682  1.00 93.78           H
ATOM   2737 3HD2 LEU A 185      -8.916  15.770  12.102  1.00 93.78           H
ATOM   2738  HN  LEU A 185      -6.091  11.943  11.994  1.00 93.78           H
ATOM   2739  N   TYR A 186      -5.319  11.335  14.898  1.00 92.58           N
ATOM   2740  CA  TYR A 186      -5.012  10.639  16.136  1.00 92.58           C
ATOM   2741  C   TYR A 186      -3.511  10.366  16.254  1.00 92.58           C
ATOM   2742  O   TYR A 186      -3.038   9.919  17.298  1.00 92.58           O
ATOM   2743  HA  TYR A 186      -5.325  11.274  16.965  1.00 92.58           H
ATOM   2744  CB  TYR A 186      -5.757   9.305  16.065  1.00 92.58           C
ATOM   2745 1HB  TYR A 186      -5.400   8.746  15.200  1.00 92.58           H
ATOM   2746 2HB  TYR A 186      -5.511   8.715  16.948  1.00 92.58           H
ATOM   2747  CG  TYR A 186      -7.278   9.445  15.971  1.00 92.58           C
ATOM   2748  CD1 TYR A 186      -7.951  10.260  16.858  1.00 92.58           C
ATOM   2749  HD1 TYR A 186      -7.400  10.804  17.625  1.00 92.58           H
ATOM   2750  CD2 TYR A 186      -7.975   8.756  15.000  1.00 92.58           C
ATOM   2751  HD2 TYR A 186      -7.443   8.113  14.299  1.00 92.58           H
ATOM   2752  CE1 TYR A 186      -9.382  10.392  16.769  1.00 92.58           C
ATOM   2753  HE1 TYR A 186      -9.927  11.033  17.463  1.00 92.58           H
ATOM   2754  CE2 TYR A 186      -9.406   8.889  14.911  1.00 92.58           C
ATOM   2755  HE2 TYR A 186      -9.970   8.351  14.149  1.00 92.58           H
ATOM   2756  CZ  TYR A 186     -10.039   9.700  15.800  1.00 92.58           C
ATOM   2757  OH  TYR A 186     -11.391   9.825  15.717  1.00 92.58           O
ATOM   2758  HH  TYR A 186     -11.723  10.435  16.436  1.00 92.58           H
ATOM   2759  HN  TYR A 186      -5.422  10.746  14.097  1.00 92.58           H
ATOM   2760  N   SER A 187      -2.804  10.647  15.170  1.00 93.24           N
ATOM   2761  CA  SER A 187      -1.356  10.526  15.168  1.00 93.24           C
ATOM   2762  C   SER A 187      -0.741  11.592  16.076  1.00 93.24           C
ATOM   2763  O   SER A 187      -0.927  12.787  15.850  1.00 93.24           O
ATOM   2764  HA  SER A 187      -1.149   9.528  15.556  1.00 93.24           H
ATOM   2765  CB  SER A 187      -0.794  10.647  13.750  1.00 93.24           C
ATOM   2766 1HB  SER A 187      -1.106  11.597  13.317  1.00 93.24           H
ATOM   2767 2HB  SER A 187       0.295  10.658  13.791  1.00 93.24           H
ATOM   2768  OG  SER A 187      -1.226   9.579  12.912  1.00 93.24           O
ATOM   2769  HG  SER A 187      -1.723   9.943  12.124  1.00 93.24           H
ATOM   2770  HN  SER A 187      -3.203  10.952  14.305  1.00 93.24           H
ATOM   2771  N   GLN A 188      -0.020  11.122  17.084  1.00 92.47           N
ATOM   2772  CA  GLN A 188       0.737  12.016  17.943  1.00 92.47           C
ATOM   2773  C   GLN A 188       1.997  11.317  18.458  1.00 92.47           C
ATOM   2774  O   GLN A 188       2.171  10.116  18.256  1.00 92.47           O
ATOM   2775  HA  GLN A 188       1.015  12.860  17.311  1.00 92.47           H
ATOM   2776  CB  GLN A 188      -0.123  12.522  19.103  1.00 92.47           C
ATOM   2777 1HB  GLN A 188       0.428  13.274  19.668  1.00 92.47           H
ATOM   2778 2HB  GLN A 188      -1.017  13.007  18.713  1.00 92.47           H
ATOM   2779  CG  GLN A 188      -0.523  11.372  20.030  1.00 92.47           C
ATOM   2780 1HG  GLN A 188      -1.072  10.619  19.464  1.00 92.47           H
ATOM   2781 2HG  GLN A 188       0.371  10.887  20.422  1.00 92.47           H
ATOM   2782  CD  GLN A 188      -1.386  11.876  21.188  1.00 92.47           C
ATOM   2783  OE1 GLN A 188      -1.944  12.961  21.154  1.00 92.47           O
ATOM   2784  NE2 GLN A 188      -1.465  11.031  22.212  1.00 92.47           N
ATOM   2785 1HE2 GLN A 188      -0.983  10.156  22.176  1.00 92.47           H
ATOM   2786 2HE2 GLN A 188      -2.007  11.271  23.017  1.00 92.47           H
ATOM   2787  HN  GLN A 188       0.051  10.152  17.316  1.00 92.47           H
ATOM   2788  N   ILE A 189       2.843  12.098  19.114  1.00 92.32           N
ATOM   2789  CA  ILE A 189       4.048  11.555  19.718  1.00 92.32           C
ATOM   2790  C   ILE A 189       3.763  11.189  21.176  1.00 92.32           C
ATOM   2791  O   ILE A 189       3.248  12.007  21.936  1.00 92.32           O
ATOM   2792  HA  ILE A 189       4.303  10.644  19.176  1.00 92.32           H
ATOM   2793  CB  ILE A 189       5.217  12.526  19.545  1.00 92.32           C
ATOM   2794  HB  ILE A 189       4.945  13.475  20.008  1.00 92.32           H
ATOM   2795  CG1 ILE A 189       5.483  12.806  18.064  1.00 92.32           C
ATOM   2796 1HG1 ILE A 189       5.845  11.900  17.578  1.00 92.32           H
ATOM   2797 2HG1 ILE A 189       4.552  13.083  17.570  1.00 92.32           H
ATOM   2798  CG2 ILE A 189       6.467  12.014  20.264  1.00 92.32           C
ATOM   2799 1HG2 ILE A 189       6.255  11.908  21.328  1.00 92.32           H
ATOM   2800 2HG2 ILE A 189       6.752  11.046  19.852  1.00 92.32           H
ATOM   2801 3HG2 ILE A 189       7.283  12.723  20.125  1.00 92.32           H
ATOM   2802  CD1 ILE A 189       6.511  13.927  17.894  1.00 92.32           C
ATOM   2803 1HD1 ILE A 189       6.135  14.838  18.360  1.00 92.32           H
ATOM   2804 2HD1 ILE A 189       7.448  13.637  18.369  1.00 92.32           H
ATOM   2805 3HD1 ILE A 189       6.681  14.106  16.832  1.00 92.32           H
ATOM   2806  HN  ILE A 189       2.715  13.082  19.236  1.00 92.32           H
ATOM   2807  N   LYS A 190       4.111   9.958  21.522  1.00 88.19           N
ATOM   2808  CA  LYS A 190       3.985   9.504  22.896  1.00 88.19           C
ATOM   2809  C   LYS A 190       5.377   9.216  23.463  1.00 88.19           C
ATOM   2810  O   LYS A 190       6.165   8.498  22.849  1.00 88.19           O
ATOM   2811  HA  LYS A 190       3.541  10.317  23.470  1.00 88.19           H
ATOM   2812  CB  LYS A 190       3.028   8.313  22.982  1.00 88.19           C
ATOM   2813 1HB  LYS A 190       2.093   8.556  22.476  1.00 88.19           H
ATOM   2814 2HB  LYS A 190       3.458   7.458  22.462  1.00 88.19           H
ATOM   2815  CG  LYS A 190       2.744   7.942  24.439  1.00 88.19           C
ATOM   2816 1HG  LYS A 190       3.669   7.634  24.926  1.00 88.19           H
ATOM   2817 2HG  LYS A 190       2.377   8.816  24.976  1.00 88.19           H
ATOM   2818  CD  LYS A 190       1.715   6.813  24.526  1.00 88.19           C
ATOM   2819 1HD  LYS A 190       0.731   7.190  24.245  1.00 88.19           H
ATOM   2820 2HD  LYS A 190       1.969   6.028  23.814  1.00 88.19           H
ATOM   2821  CE  LYS A 190       1.659   6.230  25.939  1.00 88.19           C
ATOM   2822 1HE  LYS A 190       2.670   6.079  26.317  1.00 88.19           H
ATOM   2823 2HE  LYS A 190       1.169   6.935  26.611  1.00 88.19           H
ATOM   2824  NZ  LYS A 190       0.926   4.944  25.941  1.00 88.19           N
ATOM   2825 1HZ  LYS A 190       1.021   4.502  26.849  1.00 88.19           H
ATOM   2826 2HZ  LYS A 190      -0.055   5.114  25.748  1.00 88.19           H
ATOM   2827 3HZ  LYS A 190       1.310   4.335  25.227  1.00 88.19           H
ATOM   2828  HN  LYS A 190       4.472   9.278  20.883  1.00 88.19           H
ATOM   2829  N   GLU A 191       5.637   9.790  24.628  1.00 85.11           N
ATOM   2830  CA  GLU A 191       6.888   9.539  25.324  1.00 85.11           C
ATOM   2831  C   GLU A 191       6.705   8.427  26.359  1.00 85.11           C
ATOM   2832  O   GLU A 191       5.880   8.545  27.263  1.00 85.11           O
ATOM   2833  HA  GLU A 191       7.588   9.216  24.553  1.00 85.11           H
ATOM   2834  CB  GLU A 191       7.417  10.816  25.979  1.00 85.11           C
ATOM   2835 1HB  GLU A 191       6.613  11.309  26.525  1.00 85.11           H
ATOM   2836 2HB  GLU A 191       8.280  10.579  26.601  1.00 85.11           H
ATOM   2837  CG  GLU A 191       7.907  11.810  24.924  1.00 85.11           C
ATOM   2838 1HG  GLU A 191       8.661  11.337  24.295  1.00 85.11           H
ATOM   2839 2HG  GLU A 191       7.080  12.092  24.272  1.00 85.11           H
ATOM   2840  CD  GLU A 191       8.495  13.061  25.580  1.00 85.11           C
ATOM   2841  OE1 GLU A 191       8.950  13.942  24.818  1.00 85.11           O
ATOM   2842  OE2 GLU A 191       8.475  13.109  26.829  1.00 85.11           O
ATOM   2843  HN  GLU A 191       5.012  10.416  25.095  1.00 85.11           H
ATOM   2844  N   GLU A 192       7.489   7.372  26.192  1.00 77.44           N
ATOM   2845  CA  GLU A 192       7.457   6.260  27.127  1.00 77.44           C
ATOM   2846  C   GLU A 192       8.875   5.908  27.581  1.00 77.44           C
ATOM   2847  O   GLU A 192       9.739   5.610  26.758  1.00 77.44           O
ATOM   2848  HA  GLU A 192       6.873   6.613  27.977  1.00 77.44           H
ATOM   2849  CB  GLU A 192       6.761   5.045  26.510  1.00 77.44           C
ATOM   2850 1HB  GLU A 192       5.991   5.378  25.814  1.00 77.44           H
ATOM   2851 2HB  GLU A 192       7.503   4.391  26.052  1.00 77.44           H
ATOM   2852  CG  GLU A 192       6.056   4.214  27.584  1.00 77.44           C
ATOM   2853 1HG  GLU A 192       6.752   3.994  28.394  1.00 77.44           H
ATOM   2854 2HG  GLU A 192       5.237   4.789  28.014  1.00 77.44           H
ATOM   2855  CD  GLU A 192       5.517   2.907  26.999  1.00 77.44           C
ATOM   2856  OE1 GLU A 192       4.942   2.127  27.788  1.00 77.44           O
ATOM   2857  OE2 GLU A 192       5.692   2.718  25.775  1.00 77.44           O
ATOM   2858  HN  GLU A 192       8.137   7.271  25.437  1.00 77.44           H
ATOM   2859  N   SER A 193       9.071   5.953  28.891  1.00 73.33           N
ATOM   2860  CA  SER A 193      10.327   5.516  29.476  1.00 73.33           C
ATOM   2861  C   SER A 193      11.495   6.255  28.819  1.00 73.33           C
ATOM   2862  O   SER A 193      12.570   5.687  28.637  1.00 73.33           O
ATOM   2863  HA  SER A 193      10.258   5.772  30.533  1.00 73.33           H
ATOM   2864  CB  SER A 193      10.506   4.004  29.329  1.00 73.33           C
ATOM   2865 1HB  SER A 193      11.497   3.720  29.683  1.00 73.33           H
ATOM   2866 2HB  SER A 193       9.783   3.489  29.961  1.00 73.33           H
ATOM   2867  OG  SER A 193      10.345   3.575  27.979  1.00 73.33           O
ATOM   2868  HG  SER A 193       9.393   3.317  27.814  1.00 73.33           H
ATOM   2869  HN  SER A 193       8.390   6.280  29.547  1.00 73.33           H
ATOM   2870  N   GLY A 194      11.243   7.511  28.481  1.00 77.00           N
ATOM   2871  CA  GLY A 194      12.275   8.350  27.895  1.00 77.00           C
ATOM   2872  C   GLY A 194      12.435   8.059  26.401  1.00 77.00           C
ATOM   2873  O   GLY A 194      13.362   8.556  25.764  1.00 77.00           O
ATOM   2874 1HA  GLY A 194      12.022   9.400  28.040  1.00 77.00           H
ATOM   2875 2HA  GLY A 194      13.223   8.177  28.406  1.00 77.00           H
ATOM   2876  HN  GLY A 194      10.356   7.956  28.602  1.00 77.00           H
ATOM   2877  N   ILE A 195      11.516   7.256  25.886  1.00 84.52           N
ATOM   2878  CA  ILE A 195      11.522   6.922  24.472  1.00 84.52           C
ATOM   2879  C   ILE A 195      10.320   7.581  23.792  1.00 84.52           C
ATOM   2880  O   ILE A 195       9.177   7.345  24.180  1.00 84.52           O
ATOM   2881  HA  ILE A 195      12.433   7.338  24.042  1.00 84.52           H
ATOM   2882  CB  ILE A 195      11.582   5.405  24.280  1.00 84.52           C
ATOM   2883  HB  ILE A 195      10.769   4.956  24.851  1.00 84.52           H
ATOM   2884  CG1 ILE A 195      12.890   4.834  24.830  1.00 84.52           C
ATOM   2885 1HG1 ILE A 195      13.712   5.087  24.160  1.00 84.52           H
ATOM   2886 2HG1 ILE A 195      13.113   5.291  25.794  1.00 84.52           H
ATOM   2887  CG2 ILE A 195      11.364   5.029  22.813  1.00 84.52           C
ATOM   2888 1HG2 ILE A 195      10.386   5.384  22.488  1.00 84.52           H
ATOM   2889 2HG2 ILE A 195      12.140   5.490  22.201  1.00 84.52           H
ATOM   2890 3HG2 ILE A 195      11.412   3.946  22.704  1.00 84.52           H
ATOM   2891  CD1 ILE A 195      12.803   3.315  24.987  1.00 84.52           C
ATOM   2892 1HD1 ILE A 195      11.996   3.066  25.676  1.00 84.52           H
ATOM   2893 2HD1 ILE A 195      12.604   2.860  24.016  1.00 84.52           H
ATOM   2894 3HD1 ILE A 195      13.746   2.935  25.379  1.00 84.52           H
ATOM   2895  HN  ILE A 195      10.778   6.837  26.416  1.00 84.52           H
ATOM   2896  N   ALA A 196      10.620   8.393  22.789  1.00 90.41           N
ATOM   2897  CA  ALA A 196       9.577   9.035  22.008  1.00 90.41           C
ATOM   2898  C   ALA A 196       9.080   8.065  20.934  1.00 90.41           C
ATOM   2899  O   ALA A 196       9.878   7.492  20.194  1.00 90.41           O
ATOM   2900  HA  ALA A 196       8.753   9.269  22.683  1.00 90.41           H
ATOM   2901  CB  ALA A 196      10.112  10.339  21.414  1.00 90.41           C
ATOM   2902 1HB  ALA A 196      10.424  11.004  22.219  1.00 90.41           H
ATOM   2903 2HB  ALA A 196      10.966  10.122  20.771  1.00 90.41           H
ATOM   2904 3HB  ALA A 196       9.329  10.820  20.828  1.00 90.41           H
ATOM   2905  HN  ALA A 196      11.554   8.614  22.509  1.00 90.41           H
ATOM   2906  N   ILE A 197       7.765   7.912  20.882  1.00 89.56           N
ATOM   2907  CA  ILE A 197       7.155   6.994  19.935  1.00 89.56           C
ATOM   2908  C   ILE A 197       6.080   7.733  19.136  1.00 89.56           C
ATOM   2909  O   ILE A 197       5.214   8.389  19.712  1.00 89.56           O
ATOM   2910  HA  ILE A 197       7.935   6.669  19.247  1.00 89.56           H
ATOM   2911  CB  ILE A 197       6.638   5.747  20.656  1.00 89.56           C
ATOM   2912  HB  ILE A 197       5.915   6.063  21.408  1.00 89.56           H
ATOM   2913  CG1 ILE A 197       7.771   5.029  21.390  1.00 89.56           C
ATOM   2914 1HG1 ILE A 197       8.499   4.657  20.669  1.00 89.56           H
ATOM   2915 2HG1 ILE A 197       8.295   5.733  22.036  1.00 89.56           H
ATOM   2916  CG2 ILE A 197       5.904   4.819  19.686  1.00 89.56           C
ATOM   2917 1HG2 ILE A 197       5.056   5.347  19.249  1.00 89.56           H
ATOM   2918 2HG2 ILE A 197       6.586   4.508  18.894  1.00 89.56           H
ATOM   2919 3HG2 ILE A 197       5.547   3.941  20.224  1.00 89.56           H
ATOM   2920  CD1 ILE A 197       7.232   3.866  22.226  1.00 89.56           C
ATOM   2921 1HD1 ILE A 197       6.524   4.245  22.962  1.00 89.56           H
ATOM   2922 2HD1 ILE A 197       6.731   3.151  21.573  1.00 89.56           H
ATOM   2923 3HD1 ILE A 197       8.059   3.372  22.737  1.00 89.56           H
ATOM   2924  HN  ILE A 197       7.122   8.401  21.471  1.00 89.56           H
ATOM   2925  N   CYS A 198       6.171   7.601  17.820  1.00 92.04           N
ATOM   2926  CA  CYS A 198       5.107   8.066  16.946  1.00 92.04           C
ATOM   2927  C   CYS A 198       4.016   6.994  16.904  1.00 92.04           C
ATOM   2928  O   CYS A 198       4.214   5.924  16.330  1.00 92.04           O
ATOM   2929  HA  CYS A 198       4.726   8.989  17.382  1.00 92.04           H
ATOM   2930  CB  CYS A 198       5.631   8.403  15.549  1.00 92.04           C
ATOM   2931 1HB  CYS A 198       6.272   9.283  15.594  1.00 92.04           H
ATOM   2932 2HB  CYS A 198       6.241   7.582  15.172  1.00 92.04           H
ATOM   2933  SG  CYS A 198       4.229   8.710  14.413  1.00 92.04           S
ATOM   2934  HN  CYS A 198       6.951   7.185  17.352  1.00 92.04           H
ATOM   2935  N   THR A 199       2.889   7.318  17.520  1.00 91.52           N
ATOM   2936  CA  THR A 199       1.774   6.388  17.578  1.00 91.52           C
ATOM   2937  C   THR A 199       0.450   7.129  17.382  1.00 91.52           C
ATOM   2938  O   THR A 199       0.408   8.357  17.438  1.00 91.52           O
ATOM   2939  HA  THR A 199       1.871   5.683  16.752  1.00 91.52           H
ATOM   2940  CB  THR A 199       1.857   5.632  18.906  1.00 91.52           C
ATOM   2941  HB  THR A 199       2.877   5.300  19.101  1.00 91.52           H
ATOM   2942  OG1 THR A 199       0.887   4.596  18.777  1.00 91.52           O
ATOM   2943  HG1 THR A 199       1.008   3.922  19.506  1.00 91.52           H
ATOM   2944  CG2 THR A 199       1.357   6.466  20.086  1.00 91.52           C
ATOM   2945 1HG2 THR A 199       0.315   6.742  19.921  1.00 91.52           H
ATOM   2946 2HG2 THR A 199       1.961   7.369  20.175  1.00 91.52           H
ATOM   2947 3HG2 THR A 199       1.437   5.883  21.004  1.00 91.52           H
ATOM   2948  HN  THR A 199       2.731   8.195  17.973  1.00 91.52           H
ATOM   2949  N   MET A 200      -0.599   6.352  17.157  1.00 91.75           N
ATOM   2950  CA  MET A 200      -1.952   6.872  17.263  1.00 91.75           C
ATOM   2951  C   MET A 200      -2.466   6.774  18.700  1.00 91.75           C
ATOM   2952  O   MET A 200      -2.228   5.779  19.382  1.00 91.75           O
ATOM   2953  HA  MET A 200      -1.888   7.918  16.963  1.00 91.75           H
ATOM   2954  CB  MET A 200      -2.877   6.082  16.335  1.00 91.75           C
ATOM   2955 1HB  MET A 200      -2.800   5.018  16.558  1.00 91.75           H
ATOM   2956 2HB  MET A 200      -3.912   6.372  16.514  1.00 91.75           H
ATOM   2957  CG  MET A 200      -2.520   6.327  14.867  1.00 91.75           C
ATOM   2958 1HG  MET A 200      -2.494   7.398  14.664  1.00 91.75           H
ATOM   2959 2HG  MET A 200      -1.523   5.939  14.657  1.00 91.75           H
ATOM   2960  SD  MET A 200      -3.717   5.534  13.807  1.00 91.75           S
ATOM   2961  CE  MET A 200      -3.612   3.861  14.418  1.00 91.75           C
ATOM   2962 1HE  MET A 200      -2.595   3.491  14.292  1.00 91.75           H
ATOM   2963 2HE  MET A 200      -3.876   3.843  15.476  1.00 91.75           H
ATOM   2964 3HE  MET A 200      -4.302   3.226  13.861  1.00 91.75           H
ATOM   2965  HN  MET A 200      -0.536   5.386  16.907  1.00 91.75           H
ATOM   2966  N   VAL A 201      -3.163   7.821  19.119  1.00 92.18           N
ATOM   2967  CA  VAL A 201      -3.779   7.833  20.434  1.00 92.18           C
ATOM   2968  C   VAL A 201      -5.272   8.135  20.290  1.00 92.18           C
ATOM   2969  O   VAL A 201      -5.654   9.094  19.622  1.00 92.18           O
ATOM   2970  HA  VAL A 201      -3.662   6.837  20.861  1.00 92.18           H
ATOM   2971  CB  VAL A 201      -3.053   8.826  21.344  1.00 92.18           C
ATOM   2972  HB  VAL A 201      -3.141   9.816  20.896  1.00 92.18           H
ATOM   2973  CG1 VAL A 201      -3.703   8.878  22.728  1.00 92.18           C
ATOM   2974 1HG1 VAL A 201      -4.743   9.189  22.630  1.00 92.18           H
ATOM   2975 2HG1 VAL A 201      -3.661   7.890  23.186  1.00 92.18           H
ATOM   2976 3HG1 VAL A 201      -3.168   9.592  23.354  1.00 92.18           H
ATOM   2977  CG2 VAL A 201      -1.565   8.487  21.448  1.00 92.18           C
ATOM   2978 1HG2 VAL A 201      -1.449   7.486  21.862  1.00 92.18           H
ATOM   2979 2HG2 VAL A 201      -1.113   8.526  20.457  1.00 92.18           H
ATOM   2980 3HG2 VAL A 201      -1.073   9.209  22.101  1.00 92.18           H
ATOM   2981  HN  VAL A 201      -3.308   8.649  18.577  1.00 92.18           H
ATOM   2982  N   TYR A 202      -6.077   7.297  20.928  1.00 91.02           N
ATOM   2983  CA  TYR A 202      -7.521   7.420  20.823  1.00 91.02           C
ATOM   2984  C   TYR A 202      -8.103   8.114  22.056  1.00 91.02           C
ATOM   2985  O   TYR A 202      -7.669   7.860  23.179  1.00 91.02           O
ATOM   2986  HA  TYR A 202      -7.744   8.019  19.940  1.00 91.02           H
ATOM   2987  CB  TYR A 202      -8.062   5.991  20.753  1.00 91.02           C
ATOM   2988 1HB  TYR A 202      -7.705   5.435  21.621  1.00 91.02           H
ATOM   2989 2HB  TYR A 202      -9.149   6.021  20.820  1.00 91.02           H
ATOM   2990  CG  TYR A 202      -7.664   5.236  19.483  1.00 91.02           C
ATOM   2991  CD1 TYR A 202      -8.416   5.373  18.335  1.00 91.02           C
ATOM   2992  HD1 TYR A 202      -9.295   6.019  18.333  1.00 91.02           H
ATOM   2993  CD2 TYR A 202      -6.552   4.419  19.487  1.00 91.02           C
ATOM   2994  HD2 TYR A 202      -5.957   4.311  20.394  1.00 91.02           H
ATOM   2995  CE1 TYR A 202      -8.042   4.663  17.140  1.00 91.02           C
ATOM   2996  HE1 TYR A 202      -8.628   4.762  16.226  1.00 91.02           H
ATOM   2997  CE2 TYR A 202      -6.177   3.708  18.291  1.00 91.02           C
ATOM   2998  HE2 TYR A 202      -5.301   3.059  18.280  1.00 91.02           H
ATOM   2999  CZ  TYR A 202      -6.941   3.865  17.177  1.00 91.02           C
ATOM   3000  OH  TYR A 202      -6.587   3.195  16.048  1.00 91.02           O
ATOM   3001  HH  TYR A 202      -5.927   2.476  16.270  1.00 91.02           H
ATOM   3002  HN  TYR A 202      -5.758   6.547  21.508  1.00 91.02           H
ATOM   3003  N   PRO A 203      -9.093   8.998  21.872  1.00 83.51           N
ATOM   3004  CA  PRO A 203      -9.612   9.793  22.987  1.00 83.51           C
ATOM   3005  C   PRO A 203     -10.370   8.945  23.996  1.00 83.51           C
ATOM   3006  O   PRO A 203     -11.016   7.966  23.629  1.00 83.51           O
ATOM   3007  HA  PRO A 203      -8.790  10.236  23.549  1.00 83.51           H
ATOM   3008  CB  PRO A 203     -10.524  10.818  22.309  1.00 83.51           C
ATOM   3009 1HB  PRO A 203     -11.370  11.083  22.942  1.00 83.51           H
ATOM   3010 2HB  PRO A 203      -9.992  11.742  22.086  1.00 83.51           H
ATOM   3011  CG  PRO A 203     -10.970  10.122  21.055  1.00 83.51           C
ATOM   3012 1HG  PRO A 203     -11.834   9.485  21.244  1.00 83.51           H
ATOM   3013 2HG  PRO A 203     -11.265  10.839  20.289  1.00 83.51           H
ATOM   3014  CD  PRO A 203      -9.788   9.311  20.610  1.00 83.51           C
ATOM   3015 1HD  PRO A 203     -10.096   8.406  20.086  1.00 83.51           H
ATOM   3016 2HD  PRO A 203      -9.150   9.873  19.928  1.00 83.51           H
ATOM   3017  N   SER A 204     -10.269   9.349  25.255  1.00 72.10           N
ATOM   3018  CA  SER A 204     -10.464   8.421  26.356  1.00 72.10           C
ATOM   3019  C   SER A 204     -11.813   7.713  26.211  1.00 72.10           C
ATOM   3020  O   SER A 204     -11.889   6.489  26.307  1.00 72.10           O
ATOM   3021  HA  SER A 204      -9.646   7.705  26.278  1.00 72.10           H
ATOM   3022  CB  SER A 204     -10.385   9.141  27.703  1.00 72.10           C
ATOM   3023 1HB  SER A 204     -10.717   8.468  28.494  1.00 72.10           H
ATOM   3024 2HB  SER A 204      -9.347   9.397  27.917  1.00 72.10           H
ATOM   3025  OG  SER A 204     -11.179  10.325  27.724  1.00 72.10           O
ATOM   3026  HG  SER A 204     -12.134  10.093  27.908  1.00 72.10           H
ATOM   3027  HN  SER A 204     -10.059  10.288  25.525  1.00 72.10           H
ATOM   3028  N   ASP A 205     -12.843   8.513  25.981  1.00 71.85           N
ATOM   3029  CA  ASP A 205     -14.189   8.131  26.373  1.00 71.85           C
ATOM   3030  C   ASP A 205     -14.598   6.868  25.612  1.00 71.85           C
ATOM   3031  O   ASP A 205     -14.999   5.876  26.219  1.00 71.85           O
ATOM   3032  HA  ASP A 205     -14.140   7.971  27.450  1.00 71.85           H
ATOM   3033  CB  ASP A 205     -15.195   9.233  26.035  1.00 71.85           C
ATOM   3034 1HB  ASP A 205     -15.124   9.483  24.976  1.00 71.85           H
ATOM   3035 2HB  ASP A 205     -16.209   8.871  26.210  1.00 71.85           H
ATOM   3036  CG  ASP A 205     -14.942  10.484  26.878  1.00 71.85           C
ATOM   3037  OD1 ASP A 205     -14.109  10.385  27.804  1.00 71.85           O
ATOM   3038  OD2 ASP A 205     -15.588  11.511  26.578  1.00 71.85           O
ATOM   3039  HN  ASP A 205     -12.770   9.406  25.537  1.00 71.85           H
ATOM   3040  N   GLU A 206     -14.483   6.946  24.295  1.00 83.43           N
ATOM   3041  CA  GLU A 206     -14.850   5.827  23.444  1.00 83.43           C
ATOM   3042  C   GLU A 206     -13.615   5.276  22.729  1.00 83.43           C
ATOM   3043  O   GLU A 206     -13.712   4.777  21.609  1.00 83.43           O
ATOM   3044  HA  GLU A 206     -15.255   5.072  24.117  1.00 83.43           H
ATOM   3045  CB  GLU A 206     -15.929   6.234  22.438  1.00 83.43           C
ATOM   3046 1HB  GLU A 206     -15.641   7.162  21.945  1.00 83.43           H
ATOM   3047 2HB  GLU A 206     -16.111   5.415  21.742  1.00 83.43           H
ATOM   3048  CG  GLU A 206     -17.261   6.503  23.142  1.00 83.43           C
ATOM   3049 1HG  GLU A 206     -17.085   6.691  24.201  1.00 83.43           H
ATOM   3050 2HG  GLU A 206     -17.718   7.403  22.731  1.00 83.43           H
ATOM   3051  CD  GLU A 206     -18.216   5.319  22.981  1.00 83.43           C
ATOM   3052  OE1 GLU A 206     -18.749   4.874  24.020  1.00 83.43           O
ATOM   3053  OE2 GLU A 206     -18.392   4.887  21.821  1.00 83.43           O
ATOM   3054  HN  GLU A 206     -14.146   7.753  23.809  1.00 83.43           H
ATOM   3055  N   SER A 207     -12.481   5.384  23.406  1.00 88.38           N
ATOM   3056  CA  SER A 207     -11.203   5.094  22.778  1.00 88.38           C
ATOM   3057  C   SER A 207     -11.239   3.705  22.136  1.00 88.38           C
ATOM   3058  O   SER A 207     -10.866   3.544  20.975  1.00 88.38           O
ATOM   3059  HA  SER A 207     -11.074   5.864  22.017  1.00 88.38           H
ATOM   3060  CB  SER A 207     -10.059   5.182  23.790  1.00 88.38           C
ATOM   3061 1HB  SER A 207      -9.166   4.722  23.368  1.00 88.38           H
ATOM   3062 2HB  SER A 207      -9.821   6.228  23.978  1.00 88.38           H
ATOM   3063  OG  SER A 207     -10.385   4.542  25.021  1.00 88.38           O
ATOM   3064  HG  SER A 207     -10.666   5.223  25.697  1.00 88.38           H
ATOM   3065  HN  SER A 207     -12.427   5.664  24.364  1.00 88.38           H
ATOM   3066  N   THR A 208     -11.692   2.738  22.920  1.00 89.14           N
ATOM   3067  CA  THR A 208     -11.646   1.349  22.497  1.00 89.14           C
ATOM   3068  C   THR A 208     -12.546   1.132  21.279  1.00 89.14           C
ATOM   3069  O   THR A 208     -12.153   0.466  20.323  1.00 89.14           O
ATOM   3070  HA  THR A 208     -10.627   1.117  22.187  1.00 89.14           H
ATOM   3071  CB  THR A 208     -12.025   0.476  23.695  1.00 89.14           C
ATOM   3072  HB  THR A 208     -12.035  -0.578  23.421  1.00 89.14           H
ATOM   3073  OG1 THR A 208     -13.273   1.010  24.132  1.00 89.14           O
ATOM   3074  HG1 THR A 208     -13.736   0.353  24.727  1.00 89.14           H
ATOM   3075  CG2 THR A 208     -11.092   0.685  24.890  1.00 89.14           C
ATOM   3076 1HG2 THR A 208     -11.134   1.727  25.206  1.00 89.14           H
ATOM   3077 2HG2 THR A 208     -10.072   0.433  24.602  1.00 89.14           H
ATOM   3078 3HG2 THR A 208     -11.406   0.042  25.712  1.00 89.14           H
ATOM   3079  HN  THR A 208     -12.084   2.891  23.827  1.00 89.14           H
ATOM   3080  N   LYS A 209     -13.737   1.708  21.353  1.00 90.99           N
ATOM   3081  CA  LYS A 209     -14.690   1.600  20.262  1.00 90.99           C
ATOM   3082  C   LYS A 209     -14.089   2.225  19.001  1.00 90.99           C
ATOM   3083  O   LYS A 209     -14.191   1.658  17.914  1.00 90.99           O
ATOM   3084  HA  LYS A 209     -14.855   0.538  20.076  1.00 90.99           H
ATOM   3085  CB  LYS A 209     -16.037   2.203  20.665  1.00 90.99           C
ATOM   3086 1HB  LYS A 209     -15.887   3.208  21.059  1.00 90.99           H
ATOM   3087 2HB  LYS A 209     -16.675   2.298  19.786  1.00 90.99           H
ATOM   3088  CG  LYS A 209     -16.734   1.336  21.715  1.00 90.99           C
ATOM   3089 1HG  LYS A 209     -17.009   0.377  21.276  1.00 90.99           H
ATOM   3090 2HG  LYS A 209     -16.045   1.125  22.534  1.00 90.99           H
ATOM   3091  CD  LYS A 209     -17.983   2.031  22.260  1.00 90.99           C
ATOM   3092 1HD  LYS A 209     -17.696   2.937  22.793  1.00 90.99           H
ATOM   3093 2HD  LYS A 209     -18.623   2.338  21.432  1.00 90.99           H
ATOM   3094  CE  LYS A 209     -18.762   1.105  23.197  1.00 90.99           C
ATOM   3095 1HE  LYS A 209     -19.063   0.205  22.661  1.00 90.99           H
ATOM   3096 2HE  LYS A 209     -18.120   0.787  24.018  1.00 90.99           H
ATOM   3097  NZ  LYS A 209     -19.957   1.795  23.732  1.00 90.99           N
ATOM   3098 1HZ  LYS A 209     -20.452   1.174  24.361  1.00 90.99           H
ATOM   3099 2HZ  LYS A 209     -19.670   2.627  24.235  1.00 90.99           H
ATOM   3100 3HZ  LYS A 209     -20.567   2.057  22.966  1.00 90.99           H
ATOM   3101  HN  LYS A 209     -14.053   2.241  22.138  1.00 90.99           H
ATOM   3102  N   LEU A 210     -13.476   3.384  19.189  1.00 92.15           N
ATOM   3103  CA  LEU A 210     -12.930   4.132  18.069  1.00 92.15           C
ATOM   3104  C   LEU A 210     -11.820   3.313  17.407  1.00 92.15           C
ATOM   3105  O   LEU A 210     -11.783   3.185  16.184  1.00 92.15           O
ATOM   3106  HA  LEU A 210     -13.734   4.271  17.346  1.00 92.15           H
ATOM   3107  CB  LEU A 210     -12.482   5.523  18.521  1.00 92.15           C
ATOM   3108 1HB  LEU A 210     -13.328   6.020  18.994  1.00 92.15           H
ATOM   3109 2HB  LEU A 210     -11.714   5.405  19.285  1.00 92.15           H
ATOM   3110  CG  LEU A 210     -11.934   6.440  17.425  1.00 92.15           C
ATOM   3111  HG  LEU A 210     -11.116   5.923  16.925  1.00 92.15           H
ATOM   3112  CD1 LEU A 210     -13.002   6.728  16.367  1.00 92.15           C
ATOM   3113 1HD1 LEU A 210     -13.323   5.791  15.911  1.00 92.15           H
ATOM   3114 2HD1 LEU A 210     -13.856   7.215  16.837  1.00 92.15           H
ATOM   3115 3HD1 LEU A 210     -12.586   7.382  15.601  1.00 92.15           H
ATOM   3116  CD2 LEU A 210     -11.359   7.726  18.023  1.00 92.15           C
ATOM   3117 1HD2 LEU A 210     -12.142   8.257  18.565  1.00 92.15           H
ATOM   3118 2HD2 LEU A 210     -10.548   7.477  18.708  1.00 92.15           H
ATOM   3119 3HD2 LEU A 210     -10.977   8.359  17.223  1.00 92.15           H
ATOM   3120  HN  LEU A 210     -13.350   3.812  20.084  1.00 92.15           H
ATOM   3121  N   LYS A 211     -10.943   2.779  18.244  1.00 91.94           N
ATOM   3122  CA  LYS A 211      -9.854   1.949  17.758  1.00 91.94           C
ATOM   3123  C   LYS A 211     -10.426   0.795  16.932  1.00 91.94           C
ATOM   3124  O   LYS A 211     -10.024   0.586  15.789  1.00 91.94           O
ATOM   3125  HA  LYS A 211      -9.238   2.568  17.106  1.00 91.94           H
ATOM   3126  CB  LYS A 211      -8.968   1.494  18.919  1.00 91.94           C
ATOM   3127 1HB  LYS A 211      -8.539   2.364  19.417  1.00 91.94           H
ATOM   3128 2HB  LYS A 211      -9.572   0.970  19.659  1.00 91.94           H
ATOM   3129  CG  LYS A 211      -7.846   0.577  18.427  1.00 91.94           C
ATOM   3130 1HG  LYS A 211      -8.268  -0.368  18.084  1.00 91.94           H
ATOM   3131 2HG  LYS A 211      -7.349   1.033  17.571  1.00 91.94           H
ATOM   3132  CD  LYS A 211      -6.826   0.314  19.536  1.00 91.94           C
ATOM   3133 1HD  LYS A 211      -6.465   1.261  19.935  1.00 91.94           H
ATOM   3134 2HD  LYS A 211      -7.307  -0.216  20.359  1.00 91.94           H
ATOM   3135  CE  LYS A 211      -5.647  -0.508  19.013  1.00 91.94           C
ATOM   3136 1HE  LYS A 211      -5.988  -1.503  18.727  1.00 91.94           H
ATOM   3137 2HE  LYS A 211      -5.240  -0.041  18.116  1.00 91.94           H
ATOM   3138  NZ  LYS A 211      -4.592  -0.617  20.045  1.00 91.94           N
ATOM   3139 1HZ  LYS A 211      -3.744  -0.982  19.625  1.00 91.94           H
ATOM   3140 2HZ  LYS A 211      -4.407   0.300  20.437  1.00 91.94           H
ATOM   3141 3HZ  LYS A 211      -4.901  -1.242  20.780  1.00 91.94           H
ATOM   3142  HN  LYS A 211     -10.968   2.905  19.236  1.00 91.94           H
ATOM   3143  N   SER A 212     -11.357   0.077  17.544  1.00 91.48           N
ATOM   3144  CA  SER A 212     -11.924  -1.103  16.915  1.00 91.48           C
ATOM   3145  C   SER A 212     -12.543  -0.731  15.566  1.00 91.48           C
ATOM   3146  O   SER A 212     -12.402  -1.467  14.590  1.00 91.48           O
ATOM   3147  HA  SER A 212     -11.087  -1.788  16.777  1.00 91.48           H
ATOM   3148  CB  SER A 212     -12.973  -1.758  17.817  1.00 91.48           C
ATOM   3149 1HB  SER A 212     -12.559  -1.890  18.817  1.00 91.48           H
ATOM   3150 2HB  SER A 212     -13.833  -1.095  17.913  1.00 91.48           H
ATOM   3151  OG  SER A 212     -13.401  -3.019  17.310  1.00 91.48           O
ATOM   3152  HG  SER A 212     -12.612  -3.617  17.171  1.00 91.48           H
ATOM   3153  HN  SER A 212     -11.721   0.289  18.451  1.00 91.48           H
ATOM   3154  N   ALA A 213     -13.215   0.411  15.554  1.00 92.24           N
ATOM   3155  CA  ALA A 213     -13.878   0.876  14.348  1.00 92.24           C
ATOM   3156  C   ALA A 213     -12.826   1.208  13.288  1.00 92.24           C
ATOM   3157  O   ALA A 213     -12.964   0.820  12.129  1.00 92.24           O
ATOM   3158  HA  ALA A 213     -14.508   0.064  13.981  1.00 92.24           H
ATOM   3159  CB  ALA A 213     -14.767   2.075  14.684  1.00 92.24           C
ATOM   3160 1HB  ALA A 213     -15.515   1.779  15.419  1.00 92.24           H
ATOM   3161 2HB  ALA A 213     -14.153   2.878  15.093  1.00 92.24           H
ATOM   3162 3HB  ALA A 213     -15.264   2.424  13.779  1.00 92.24           H
ATOM   3163  HN  ALA A 213     -13.309   1.012  16.347  1.00 92.24           H
ATOM   3164  N   VAL A 214     -11.799   1.922  13.723  1.00 90.63           N
ATOM   3165  CA  VAL A 214     -10.755   2.363  12.813  1.00 90.63           C
ATOM   3166  C   VAL A 214     -10.050   1.141  12.222  1.00 90.63           C
ATOM   3167  O   VAL A 214      -9.764   1.103  11.026  1.00 90.63           O
ATOM   3168  HA  VAL A 214     -11.235   2.916  12.006  1.00 90.63           H
ATOM   3169  CB  VAL A 214      -9.799   3.314  13.536  1.00 90.63           C
ATOM   3170  HB  VAL A 214      -9.506   2.845  14.475  1.00 90.63           H
ATOM   3171  CG1 VAL A 214      -8.531   3.547  12.712  1.00 90.63           C
ATOM   3172 1HG1 VAL A 214      -8.023   2.596  12.550  1.00 90.63           H
ATOM   3173 2HG1 VAL A 214      -8.798   3.984  11.750  1.00 90.63           H
ATOM   3174 3HG1 VAL A 214      -7.869   4.226  13.248  1.00 90.63           H
ATOM   3175  CG2 VAL A 214     -10.489   4.639  13.867  1.00 90.63           C
ATOM   3176 1HG2 VAL A 214     -10.824   5.114  12.945  1.00 90.63           H
ATOM   3177 2HG2 VAL A 214     -11.347   4.450  14.512  1.00 90.63           H
ATOM   3178 3HG2 VAL A 214      -9.786   5.296  14.380  1.00 90.63           H
ATOM   3179  HN  VAL A 214     -11.674   2.198  14.676  1.00 90.63           H
ATOM   3180  N   LEU A 215      -9.790   0.171  13.087  1.00 91.18           N
ATOM   3181  CA  LEU A 215      -9.114  -1.044  12.668  1.00 91.18           C
ATOM   3182  C   LEU A 215     -10.000  -1.800  11.676  1.00 91.18           C
ATOM   3183  O   LEU A 215      -9.520  -2.284  10.652  1.00 91.18           O
ATOM   3184  HA  LEU A 215      -8.198  -0.749  12.156  1.00 91.18           H
ATOM   3185  CB  LEU A 215      -8.704  -1.876  13.885  1.00 91.18           C
ATOM   3186 1HB  LEU A 215      -9.409  -1.676  14.691  1.00 91.18           H
ATOM   3187 2HB  LEU A 215      -8.803  -2.931  13.629  1.00 91.18           H
ATOM   3188  CG  LEU A 215      -7.287  -1.639  14.413  1.00 91.18           C
ATOM   3189  HG  LEU A 215      -6.822  -0.863  13.805  1.00 91.18           H
ATOM   3190  CD1 LEU A 215      -7.318  -1.127  15.854  1.00 91.18           C
ATOM   3191 1HD1 LEU A 215      -7.868  -0.187  15.894  1.00 91.18           H
ATOM   3192 2HD1 LEU A 215      -7.810  -1.863  16.491  1.00 91.18           H
ATOM   3193 3HD1 LEU A 215      -6.299  -0.967  16.205  1.00 91.18           H
ATOM   3194  CD2 LEU A 215      -6.431  -2.899  14.270  1.00 91.18           C
ATOM   3195 1HD2 LEU A 215      -6.884  -3.712  14.837  1.00 91.18           H
ATOM   3196 2HD2 LEU A 215      -6.369  -3.179  13.219  1.00 91.18           H
ATOM   3197 3HD2 LEU A 215      -5.429  -2.703  14.653  1.00 91.18           H
ATOM   3198  HN  LEU A 215     -10.033   0.207  14.056  1.00 91.18           H
ATOM   3199  N   THR A 216     -11.279  -1.879  12.016  1.00 91.95           N
ATOM   3200  CA  THR A 216     -12.235  -2.575  11.172  1.00 91.95           C
ATOM   3201  C   THR A 216     -12.268  -1.952   9.775  1.00 91.95           C
ATOM   3202  O   THR A 216     -12.272  -2.665   8.773  1.00 91.95           O
ATOM   3203  HA  THR A 216     -11.903  -3.607  11.055  1.00 91.95           H
ATOM   3204  CB  THR A 216     -13.592  -2.553  11.879  1.00 91.95           C
ATOM   3205  HB  THR A 216     -13.955  -1.532  11.993  1.00 91.95           H
ATOM   3206  OG1 THR A 216     -13.363  -3.264  13.092  1.00 91.95           O
ATOM   3207  HG1 THR A 216     -13.253  -2.621  13.850  1.00 91.95           H
ATOM   3208  CG2 THR A 216     -14.646  -3.390  11.150  1.00 91.95           C
ATOM   3209 1HG2 THR A 216     -14.312  -4.427  11.095  1.00 91.95           H
ATOM   3210 2HG2 THR A 216     -14.786  -3.000  10.142  1.00 91.95           H
ATOM   3211 3HG2 THR A 216     -15.589  -3.340  11.693  1.00 91.95           H
ATOM   3212  HN  THR A 216     -11.662  -1.478  12.848  1.00 91.95           H
ATOM   3213  N   LEU A 217     -12.289  -0.627   9.754  1.00 88.68           N
ATOM   3214  CA  LEU A 217     -12.325   0.100   8.496  1.00 88.68           C
ATOM   3215  C   LEU A 217     -11.079  -0.243   7.677  1.00 88.68           C
ATOM   3216  O   LEU A 217     -11.158  -0.408   6.461  1.00 88.68           O
ATOM   3217  HA  LEU A 217     -13.204  -0.240   7.948  1.00 88.68           H
ATOM   3218  CB  LEU A 217     -12.502   1.599   8.749  1.00 88.68           C
ATOM   3219 1HB  LEU A 217     -13.374   1.739   9.388  1.00 88.68           H
ATOM   3220 2HB  LEU A 217     -11.637   1.957   9.307  1.00 88.68           H
ATOM   3221  CG  LEU A 217     -12.669   2.474   7.505  1.00 88.68           C
ATOM   3222  HG  LEU A 217     -11.864   2.237   6.810  1.00 88.68           H
ATOM   3223  CD1 LEU A 217     -13.988   2.166   6.792  1.00 88.68           C
ATOM   3224 1HD1 LEU A 217     -14.000   1.119   6.488  1.00 88.68           H
ATOM   3225 2HD1 LEU A 217     -14.820   2.358   7.469  1.00 88.68           H
ATOM   3226 3HD1 LEU A 217     -14.081   2.802   5.912  1.00 88.68           H
ATOM   3227  CD2 LEU A 217     -12.541   3.957   7.857  1.00 88.68           C
ATOM   3228 1HD2 LEU A 217     -13.310   4.227   8.580  1.00 88.68           H
ATOM   3229 2HD2 LEU A 217     -11.556   4.145   8.286  1.00 88.68           H
ATOM   3230 3HD2 LEU A 217     -12.664   4.556   6.955  1.00 88.68           H
ATOM   3231  HN  LEU A 217     -12.282  -0.054  10.573  1.00 88.68           H
ATOM   3232  N   LYS A 218      -9.959  -0.340   8.377  1.00 86.54           N
ATOM   3233  CA  LYS A 218      -8.693  -0.632   7.726  1.00 86.54           C
ATOM   3234  C   LYS A 218      -8.752  -2.033   7.112  1.00 86.54           C
ATOM   3235  O   LYS A 218      -8.226  -2.260   6.024  1.00 86.54           O
ATOM   3236  HA  LYS A 218      -8.564   0.092   6.922  1.00 86.54           H
ATOM   3237  CB  LYS A 218      -7.531  -0.437   8.702  1.00 86.54           C
ATOM   3238 1HB  LYS A 218      -7.762  -0.922   9.651  1.00 86.54           H
ATOM   3239 2HB  LYS A 218      -6.636  -0.919   8.308  1.00 86.54           H
ATOM   3240  CG  LYS A 218      -7.256   1.049   8.937  1.00 86.54           C
ATOM   3241 1HG  LYS A 218      -6.869   1.500   8.023  1.00 86.54           H
ATOM   3242 2HG  LYS A 218      -8.188   1.562   9.176  1.00 86.54           H
ATOM   3243  CD  LYS A 218      -6.252   1.248  10.074  1.00 86.54           C
ATOM   3244 1HD  LYS A 218      -6.611   0.747  10.973  1.00 86.54           H
ATOM   3245 2HD  LYS A 218      -5.301   0.785   9.810  1.00 86.54           H
ATOM   3246  CE  LYS A 218      -6.038   2.735  10.363  1.00 86.54           C
ATOM   3247 1HE  LYS A 218      -5.891   3.276   9.428  1.00 86.54           H
ATOM   3248 2HE  LYS A 218      -6.928   3.152  10.835  1.00 86.54           H
ATOM   3249  NZ  LYS A 218      -4.865   2.929  11.245  1.00 86.54           N
ATOM   3250 1HZ  LYS A 218      -5.007   3.751  11.821  1.00 86.54           H
ATOM   3251 2HZ  LYS A 218      -4.752   2.116  11.840  1.00 86.54           H
ATOM   3252 3HZ  LYS A 218      -4.033   3.052  10.679  1.00 86.54           H
ATOM   3253  HN  LYS A 218      -9.907  -0.223   9.369  1.00 86.54           H
ATOM   3254  N   VAL A 219      -9.397  -2.935   7.837  1.00 87.45           N
ATOM   3255  CA  VAL A 219      -9.476  -4.321   7.408  1.00 87.45           C
ATOM   3256  C   VAL A 219     -10.377  -4.419   6.176  1.00 87.45           C
ATOM   3257  O   VAL A 219     -10.051  -5.118   5.218  1.00 87.45           O
ATOM   3258  HA  VAL A 219      -8.470  -4.638   7.133  1.00 87.45           H
ATOM   3259  CB  VAL A 219      -9.950  -5.201   8.567  1.00 87.45           C
ATOM   3260  HB  VAL A 219     -10.833  -4.734   9.002  1.00 87.45           H
ATOM   3261  CG1 VAL A 219     -10.349  -6.592   8.071  1.00 87.45           C
ATOM   3262 1HG1 VAL A 219     -11.159  -6.501   7.347  1.00 87.45           H
ATOM   3263 2HG1 VAL A 219      -9.491  -7.070   7.598  1.00 87.45           H
ATOM   3264 3HG1 VAL A 219     -10.682  -7.197   8.915  1.00 87.45           H
ATOM   3265  CG2 VAL A 219      -8.881  -5.294   9.658  1.00 87.45           C
ATOM   3266 1HG2 VAL A 219      -7.972  -5.726   9.240  1.00 87.45           H
ATOM   3267 2HG2 VAL A 219      -8.666  -4.296  10.041  1.00 87.45           H
ATOM   3268 3HG2 VAL A 219      -9.244  -5.925  10.469  1.00 87.45           H
ATOM   3269  HN  VAL A 219      -9.859  -2.733   8.700  1.00 87.45           H
ATOM   3270  N   ILE A 220     -11.493  -3.707   6.240  1.00 87.75           N
ATOM   3271  CA  ILE A 220     -12.482  -3.769   5.178  1.00 87.75           C
ATOM   3272  C   ILE A 220     -11.898  -3.150   3.906  1.00 87.75           C
ATOM   3273  O   ILE A 220     -11.862  -3.794   2.859  1.00 87.75           O
ATOM   3274  HA  ILE A 220     -12.691  -4.821   4.986  1.00 87.75           H
ATOM   3275  CB  ILE A 220     -13.794  -3.123   5.629  1.00 87.75           C
ATOM   3276  HB  ILE A 220     -13.562  -2.156   6.077  1.00 87.75           H
ATOM   3277  CG1 ILE A 220     -14.479  -3.967   6.706  1.00 87.75           C
ATOM   3278 1HG1 ILE A 220     -14.810  -4.912   6.276  1.00 87.75           H
ATOM   3279 2HG1 ILE A 220     -13.765  -4.208   7.493  1.00 87.75           H
ATOM   3280  CG2 ILE A 220     -14.714  -2.859   4.436  1.00 87.75           C
ATOM   3281 1HG2 ILE A 220     -14.217  -2.188   3.735  1.00 87.75           H
ATOM   3282 2HG2 ILE A 220     -14.942  -3.802   3.937  1.00 87.75           H
ATOM   3283 3HG2 ILE A 220     -15.639  -2.400   4.784  1.00 87.75           H
ATOM   3284  CD1 ILE A 220     -15.676  -3.226   7.304  1.00 87.75           C
ATOM   3285 1HD1 ILE A 220     -15.338  -2.292   7.755  1.00 87.75           H
ATOM   3286 2HD1 ILE A 220     -16.399  -3.008   6.518  1.00 87.75           H
ATOM   3287 3HD1 ILE A 220     -16.144  -3.848   8.067  1.00 87.75           H
ATOM   3288  HN  ILE A 220     -11.725  -3.099   6.999  1.00 87.75           H
ATOM   3289  N   LEU A 221     -11.455  -1.909   4.040  1.00 82.47           N
ATOM   3290  CA  LEU A 221     -11.008  -1.146   2.887  1.00 82.47           C
ATOM   3291  C   LEU A 221      -9.577  -1.557   2.532  1.00 82.47           C
ATOM   3292  O   LEU A 221      -9.133  -1.358   1.403  1.00 82.47           O
ATOM   3293  HA  LEU A 221     -11.659  -1.404   2.052  1.00 82.47           H
ATOM   3294  CB  LEU A 221     -11.171   0.354   3.142  1.00 82.47           C
ATOM   3295 1HB  LEU A 221     -10.535   0.632   3.982  1.00 82.47           H
ATOM   3296 2HB  LEU A 221     -10.801   0.893   2.270  1.00 82.47           H
ATOM   3297  CG  LEU A 221     -12.594   0.833   3.436  1.00 82.47           C
ATOM   3298  HG  LEU A 221     -12.929   0.362   4.360  1.00 82.47           H
ATOM   3299  CD1 LEU A 221     -12.628   2.346   3.662  1.00 82.47           C
ATOM   3300 1HD1 LEU A 221     -11.991   2.601   4.510  1.00 82.47           H
ATOM   3301 2HD1 LEU A 221     -12.265   2.855   2.770  1.00 82.47           H
ATOM   3302 3HD1 LEU A 221     -13.651   2.660   3.869  1.00 82.47           H
ATOM   3303  CD2 LEU A 221     -13.559   0.398   2.331  1.00 82.47           C
ATOM   3304 1HD2 LEU A 221     -13.237   0.822   1.380  1.00 82.47           H
ATOM   3305 2HD2 LEU A 221     -13.564  -0.690   2.260  1.00 82.47           H
ATOM   3306 3HD2 LEU A 221     -14.563   0.752   2.565  1.00 82.47           H
ATOM   3307  HN  LEU A 221     -11.398  -1.426   4.914  1.00 82.47           H
ATOM   3308  N   GLY A 222      -8.896  -2.123   3.518  1.00 75.40           N
ATOM   3309  CA  GLY A 222      -7.478  -2.408   3.380  1.00 75.40           C
ATOM   3310  C   GLY A 222      -7.255  -3.752   2.683  1.00 75.40           C
ATOM   3311  O   GLY A 222      -6.200  -3.981   2.092  1.00 75.40           O
ATOM   3312 1HA  GLY A 222      -6.997  -1.614   2.809  1.00 75.40           H
ATOM   3313 2HA  GLY A 222      -7.009  -2.422   4.364  1.00 75.40           H
ATOM   3314  HN  GLY A 222      -9.297  -2.384   4.396  1.00 75.40           H
ATOM   3315  N   PHE A 223      -8.264  -4.605   2.774  1.00 75.82           N
ATOM   3316  CA  PHE A 223      -8.144  -5.963   2.273  1.00 75.82           C
ATOM   3317  C   PHE A 223      -9.399  -6.376   1.502  1.00 75.82           C
ATOM   3318  O   PHE A 223      -9.351  -6.568   0.288  1.00 75.82           O
ATOM   3319  HA  PHE A 223      -7.284  -5.986   1.603  1.00 75.82           H
ATOM   3320  CB  PHE A 223      -7.984  -6.877   3.490  1.00 75.82           C
ATOM   3321 1HB  PHE A 223      -7.159  -6.509   4.101  1.00 75.82           H
ATOM   3322 2HB  PHE A 223      -8.885  -6.814   4.099  1.00 75.82           H
ATOM   3323  CG  PHE A 223      -7.724  -8.343   3.138  1.00 75.82           C
ATOM   3324  CD1 PHE A 223      -8.641  -9.293   3.462  1.00 75.82           C
ATOM   3325  HD1 PHE A 223      -9.562  -9.010   3.973  1.00 75.82           H
ATOM   3326  CD2 PHE A 223      -6.576  -8.696   2.500  1.00 75.82           C
ATOM   3327  HD2 PHE A 223      -5.841  -7.934   2.240  1.00 75.82           H
ATOM   3328  CE1 PHE A 223      -8.400 -10.653   3.136  1.00 75.82           C
ATOM   3329  HE1 PHE A 223      -9.136 -11.415   3.396  1.00 75.82           H
ATOM   3330  CE2 PHE A 223      -6.335 -10.057   2.173  1.00 75.82           C
ATOM   3331  HE2 PHE A 223      -5.415 -10.340   1.662  1.00 75.82           H
ATOM   3332  CZ  PHE A 223      -7.252 -11.007   2.498  1.00 75.82           C
ATOM   3333  HZ  PHE A 223      -7.067 -12.051   2.247  1.00 75.82           H
ATOM   3334  HN  PHE A 223      -9.150  -4.381   3.181  1.00 75.82           H
ATOM   3335  N   PHE A 224     -10.493  -6.501   2.239  1.00 82.48           N
ATOM   3336  CA  PHE A 224     -11.657  -7.211   1.736  1.00 82.48           C
ATOM   3337  C   PHE A 224     -12.202  -6.545   0.471  1.00 82.48           C
ATOM   3338  O   PHE A 224     -12.450  -7.215  -0.530  1.00 82.48           O
ATOM   3339  HA  PHE A 224     -11.340  -8.227   1.502  1.00 82.48           H
ATOM   3340  CB  PHE A 224     -12.725  -7.151   2.830  1.00 82.48           C
ATOM   3341 1HB  PHE A 224     -12.693  -6.168   3.301  1.00 82.48           H
ATOM   3342 2HB  PHE A 224     -13.708  -7.252   2.370  1.00 82.48           H
ATOM   3343  CG  PHE A 224     -12.570  -8.223   3.911  1.00 82.48           C
ATOM   3344  CD1 PHE A 224     -12.978  -9.497   3.668  1.00 82.48           C
ATOM   3345  HD1 PHE A 224     -13.415  -9.755   2.703  1.00 82.48           H
ATOM   3346  CD2 PHE A 224     -12.025  -7.901   5.115  1.00 82.48           C
ATOM   3347  HD2 PHE A 224     -11.698  -6.880   5.309  1.00 82.48           H
ATOM   3348  CE1 PHE A 224     -12.835 -10.492   4.671  1.00 82.48           C
ATOM   3349  HE1 PHE A 224     -13.162 -11.513   4.476  1.00 82.48           H
ATOM   3350  CE2 PHE A 224     -11.881  -8.896   6.118  1.00 82.48           C
ATOM   3351  HE2 PHE A 224     -11.444  -8.638   7.082  1.00 82.48           H
ATOM   3352  CZ  PHE A 224     -12.289 -10.171   5.875  1.00 82.48           C
ATOM   3353  HZ  PHE A 224     -12.179 -10.934   6.644  1.00 82.48           H
ATOM   3354  HN  PHE A 224     -10.592  -6.128   3.162  1.00 82.48           H
ATOM   3355  N   LEU A 225     -12.372  -5.234   0.558  1.00 81.12           N
ATOM   3356  CA  LEU A 225     -12.898  -4.472  -0.562  1.00 81.12           C
ATOM   3357  C   LEU A 225     -11.960  -4.621  -1.761  1.00 81.12           C
ATOM   3358  O   LEU A 225     -12.397  -4.970  -2.857  1.00 81.12           O
ATOM   3359  HA  LEU A 225     -13.865  -4.902  -0.824  1.00 81.12           H
ATOM   3360  CB  LEU A 225     -13.146  -3.019  -0.152  1.00 81.12           C
ATOM   3361 1HB  LEU A 225     -13.855  -3.012   0.676  1.00 81.12           H
ATOM   3362 2HB  LEU A 225     -12.211  -2.604   0.224  1.00 81.12           H
ATOM   3363  CG  LEU A 225     -13.677  -2.094  -1.249  1.00 81.12           C
ATOM   3364  HG  LEU A 225     -13.050  -2.216  -2.132  1.00 81.12           H
ATOM   3365  CD1 LEU A 225     -15.102  -2.480  -1.649  1.00 81.12           C
ATOM   3366 1HD1 LEU A 225     -15.110  -3.504  -2.022  1.00 81.12           H
ATOM   3367 2HD1 LEU A 225     -15.757  -2.404  -0.781  1.00 81.12           H
ATOM   3368 3HD1 LEU A 225     -15.455  -1.806  -2.431  1.00 81.12           H
ATOM   3369  CD2 LEU A 225     -13.578  -0.627  -0.825  1.00 81.12           C
ATOM   3370 1HD2 LEU A 225     -14.166  -0.470   0.080  1.00 81.12           H
ATOM   3371 2HD2 LEU A 225     -12.536  -0.375  -0.629  1.00 81.12           H
ATOM   3372 3HD2 LEU A 225     -13.962   0.009  -1.623  1.00 81.12           H
ATOM   3373  HN  LEU A 225     -12.157  -4.695   1.372  1.00 81.12           H
ATOM   3374  N   PRO A 226     -10.658  -4.361  -1.577  1.00 74.41           N
ATOM   3375  CA  PRO A 226      -9.686  -4.580  -2.651  1.00 74.41           C
ATOM   3376  C   PRO A 226      -9.765  -5.986  -3.223  1.00 74.41           C
ATOM   3377  O   PRO A 226      -9.826  -6.163  -4.439  1.00 74.41           O
ATOM   3378  HA  PRO A 226      -9.900  -3.919  -3.491  1.00 74.41           H
ATOM   3379  CB  PRO A 226      -8.337  -4.316  -1.979  1.00 74.41           C
ATOM   3380 1HB  PRO A 226      -7.903  -5.232  -1.578  1.00 74.41           H
ATOM   3381 2HB  PRO A 226      -7.613  -3.902  -2.680  1.00 74.41           H
ATOM   3382  CG  PRO A 226      -8.682  -3.325  -0.874  1.00 74.41           C
ATOM   3383 1HG  PRO A 226      -7.920  -3.306  -0.095  1.00 74.41           H
ATOM   3384 2HG  PRO A 226      -8.758  -2.306  -1.253  1.00 74.41           H
ATOM   3385  CD  PRO A 226     -10.014  -3.842  -0.357  1.00 74.41           C
ATOM   3386 1HD  PRO A 226      -9.883  -4.625   0.390  1.00 74.41           H
ATOM   3387 2HD  PRO A 226     -10.600  -3.053   0.114  1.00 74.41           H
ATOM   3388  N   PHE A 227      -9.762  -6.958  -2.322  1.00 77.10           N
ATOM   3389  CA  PHE A 227      -9.654  -8.350  -2.724  1.00 77.10           C
ATOM   3390  C   PHE A 227     -10.853  -8.769  -3.578  1.00 77.10           C
ATOM   3391  O   PHE A 227     -10.687  -9.401  -4.620  1.00 77.10           O
ATOM   3392  HA  PHE A 227      -8.741  -8.448  -3.311  1.00 77.10           H
ATOM   3393  CB  PHE A 227      -9.639  -9.186  -1.442  1.00 77.10           C
ATOM   3394 1HB  PHE A 227      -8.761  -8.916  -0.856  1.00 77.10           H
ATOM   3395 2HB  PHE A 227     -10.513  -8.930  -0.843  1.00 77.10           H
ATOM   3396  CG  PHE A 227      -9.629 -10.696  -1.684  1.00 77.10           C
ATOM   3397  CD1 PHE A 227     -10.777 -11.413  -1.553  1.00 77.10           C
ATOM   3398  HD1 PHE A 227     -11.705 -10.912  -1.276  1.00 77.10           H
ATOM   3399  CD2 PHE A 227      -8.472 -11.322  -2.030  1.00 77.10           C
ATOM   3400  HD2 PHE A 227      -7.552 -10.748  -2.134  1.00 77.10           H
ATOM   3401  CE1 PHE A 227     -10.768 -12.816  -1.778  1.00 77.10           C
ATOM   3402  HE1 PHE A 227     -11.689 -13.390  -1.673  1.00 77.10           H
ATOM   3403  CE2 PHE A 227      -8.463 -12.724  -2.254  1.00 77.10           C
ATOM   3404  HE2 PHE A 227      -7.536 -13.226  -2.531  1.00 77.10           H
ATOM   3405  CZ  PHE A 227      -9.611 -13.441  -2.124  1.00 77.10           C
ATOM   3406  HZ  PHE A 227      -9.604 -14.518  -2.296  1.00 77.10           H
ATOM   3407  HN  PHE A 227      -9.832  -6.807  -1.336  1.00 77.10           H
ATOM   3408  N   VAL A 228     -12.034  -8.402  -3.103  1.00 81.41           N
ATOM   3409  CA  VAL A 228     -13.261  -8.740  -3.804  1.00 81.41           C
ATOM   3410  C   VAL A 228     -13.258  -8.072  -5.180  1.00 81.41           C
ATOM   3411  O   VAL A 228     -13.587  -8.704  -6.183  1.00 81.41           O
ATOM   3412  HA  VAL A 228     -13.274  -9.822  -3.940  1.00 81.41           H
ATOM   3413  CB  VAL A 228     -14.473  -8.354  -2.954  1.00 81.41           C
ATOM   3414  HB  VAL A 228     -14.336  -7.325  -2.622  1.00 81.41           H
ATOM   3415  CG1 VAL A 228     -15.761  -8.414  -3.778  1.00 81.41           C
ATOM   3416 1HG1 VAL A 228     -15.688  -7.723  -4.617  1.00 81.41           H
ATOM   3417 2HG1 VAL A 228     -15.906  -9.427  -4.153  1.00 81.41           H
ATOM   3418 3HG1 VAL A 228     -16.607  -8.135  -3.150  1.00 81.41           H
ATOM   3419  CG2 VAL A 228     -14.575  -9.240  -1.711  1.00 81.41           C
ATOM   3420 1HG2 VAL A 228     -14.679 -10.282  -2.014  1.00 81.41           H
ATOM   3421 2HG2 VAL A 228     -13.675  -9.125  -1.108  1.00 81.41           H
ATOM   3422 3HG2 VAL A 228     -15.446  -8.944  -1.125  1.00 81.41           H
ATOM   3423  HN  VAL A 228     -12.160  -7.882  -2.258  1.00 81.41           H
ATOM   3424  N   VAL A 229     -12.883  -6.801  -5.185  1.00 74.73           N
ATOM   3425  CA  VAL A 229     -12.903  -6.019  -6.409  1.00 74.73           C
ATOM   3426  C   VAL A 229     -11.984  -6.673  -7.442  1.00 74.73           C
ATOM   3427  O   VAL A 229     -12.376  -6.867  -8.592  1.00 74.73           O
ATOM   3428  HA  VAL A 229     -13.924  -6.031  -6.790  1.00 74.73           H
ATOM   3429  CB  VAL A 229     -12.526  -4.566  -6.108  1.00 74.73           C
ATOM   3430  HB  VAL A 229     -11.653  -4.575  -5.456  1.00 74.73           H
ATOM   3431  CG1 VAL A 229     -12.149  -3.821  -7.390  1.00 74.73           C
ATOM   3432 1HG1 VAL A 229     -11.297  -4.314  -7.859  1.00 74.73           H
ATOM   3433 2HG1 VAL A 229     -12.995  -3.828  -8.077  1.00 74.73           H
ATOM   3434 3HG1 VAL A 229     -11.885  -2.792  -7.148  1.00 74.73           H
ATOM   3435  CG2 VAL A 229     -13.657  -3.848  -5.369  1.00 74.73           C
ATOM   3436 1HG2 VAL A 229     -14.556  -3.856  -5.986  1.00 74.73           H
ATOM   3437 2HG2 VAL A 229     -13.858  -4.359  -4.428  1.00 74.73           H
ATOM   3438 3HG2 VAL A 229     -13.363  -2.818  -5.168  1.00 74.73           H
ATOM   3439  HN  VAL A 229     -12.569  -6.308  -4.373  1.00 74.73           H
ATOM   3440  N   MET A 230     -10.778  -6.995  -6.996  1.00 74.80           N
ATOM   3441  CA  MET A 230      -9.795  -7.609  -7.872  1.00 74.80           C
ATOM   3442  C   MET A 230     -10.287  -8.965  -8.382  1.00 74.80           C
ATOM   3443  O   MET A 230     -10.250  -9.232  -9.582  1.00 74.80           O
ATOM   3444  HA  MET A 230      -9.676  -6.921  -8.708  1.00 74.80           H
ATOM   3445  CB  MET A 230      -8.480  -7.796  -7.112  1.00 74.80           C
ATOM   3446 1HB  MET A 230      -8.689  -8.056  -6.075  1.00 74.80           H
ATOM   3447 2HB  MET A 230      -7.922  -8.627  -7.543  1.00 74.80           H
ATOM   3448  CG  MET A 230      -7.633  -6.523  -7.163  1.00 74.80           C
ATOM   3449 1HG  MET A 230      -7.387  -6.281  -8.197  1.00 74.80           H
ATOM   3450 2HG  MET A 230      -8.200  -5.682  -6.765  1.00 74.80           H
ATOM   3451  SD  MET A 230      -6.135  -6.749  -6.219  1.00 74.80           S
ATOM   3452  CE  MET A 230      -6.718  -6.287  -4.597  1.00 74.80           C
ATOM   3453 1HE  MET A 230      -7.077  -5.257  -4.619  1.00 74.80           H
ATOM   3454 2HE  MET A 230      -7.532  -6.948  -4.301  1.00 74.80           H
ATOM   3455 3HE  MET A 230      -5.902  -6.371  -3.879  1.00 74.80           H
ATOM   3456  HN  MET A 230     -10.471  -6.842  -6.057  1.00 74.80           H
ATOM   3457  N   ALA A 231     -10.737  -9.787  -7.444  1.00 76.70           N
ATOM   3458  CA  ALA A 231     -11.174 -11.132  -7.775  1.00 76.70           C
ATOM   3459  C   ALA A 231     -12.239 -11.063  -8.871  1.00 76.70           C
ATOM   3460  O   ALA A 231     -12.211 -11.846  -9.819  1.00 76.70           O
ATOM   3461  HA  ALA A 231     -10.310 -11.678  -8.153  1.00 76.70           H
ATOM   3462  CB  ALA A 231     -11.683 -11.829  -6.511  1.00 76.70           C
ATOM   3463 1HB  ALA A 231     -10.880 -11.878  -5.775  1.00 76.70           H
ATOM   3464 2HB  ALA A 231     -12.520 -11.266  -6.098  1.00 76.70           H
ATOM   3465 3HB  ALA A 231     -12.011 -12.838  -6.760  1.00 76.70           H
ATOM   3466  HN  ALA A 231     -10.804  -9.546  -6.476  1.00 76.70           H
ATOM   3467  N   CYS A 232     -13.153 -10.118  -8.705  1.00 77.71           N
ATOM   3468  CA  CYS A 232     -14.219  -9.930  -9.674  1.00 77.71           C
ATOM   3469  C   CYS A 232     -13.594  -9.479 -10.995  1.00 77.71           C
ATOM   3470  O   CYS A 232     -13.909 -10.022 -12.053  1.00 77.71           O
ATOM   3471  HA  CYS A 232     -14.712 -10.896  -9.789  1.00 77.71           H
ATOM   3472  CB  CYS A 232     -15.271  -8.939  -9.172  1.00 77.71           C
ATOM   3473 1HB  CYS A 232     -14.785  -8.037  -8.801  1.00 77.71           H
ATOM   3474 2HB  CYS A 232     -15.919  -8.636  -9.995  1.00 77.71           H
ATOM   3475  SG  CYS A 232     -16.268  -9.704  -7.842  1.00 77.71           S
ATOM   3476  HG  CYS A 232     -15.389  -9.488  -6.867  1.00 77.71           H
ATOM   3477  HN  CYS A 232     -13.172  -9.489  -7.928  1.00 77.71           H
ATOM   3478  N   CYS A 233     -12.719  -8.489 -10.892  1.00 72.06           N
ATOM   3479  CA  CYS A 233     -12.128  -7.886 -12.074  1.00 72.06           C
ATOM   3480  C   CYS A 233     -11.437  -8.987 -12.881  1.00 72.06           C
ATOM   3481  O   CYS A 233     -11.668  -9.118 -14.082  1.00 72.06           O
ATOM   3482  HA  CYS A 233     -12.947  -7.445 -12.642  1.00 72.06           H
ATOM   3483  CB  CYS A 233     -11.164  -6.755 -11.710  1.00 72.06           C
ATOM   3484 1HB  CYS A 233     -10.496  -7.078 -10.912  1.00 72.06           H
ATOM   3485 2HB  CYS A 233     -10.540  -6.508 -12.568  1.00 72.06           H
ATOM   3486  SG  CYS A 233     -12.105  -5.278 -11.177  1.00 72.06           S
ATOM   3487  HG  CYS A 233     -12.424  -5.744  -9.973  1.00 72.06           H
ATOM   3488  HN  CYS A 233     -12.414  -8.102 -10.022  1.00 72.06           H
ATOM   3489  N   TYR A 234     -10.604  -9.750 -12.189  1.00 72.86           N
ATOM   3490  CA  TYR A 234      -9.791 -10.758 -12.847  1.00 72.86           C
ATOM   3491  C   TYR A 234     -10.656 -11.911 -13.359  1.00 72.86           C
ATOM   3492  O   TYR A 234     -10.371 -12.487 -14.408  1.00 72.86           O
ATOM   3493  HA  TYR A 234      -9.289 -10.287 -13.692  1.00 72.86           H
ATOM   3494  CB  TYR A 234      -8.833 -11.290 -11.779  1.00 72.86           C
ATOM   3495 1HB  TYR A 234      -9.363 -11.352 -10.829  1.00 72.86           H
ATOM   3496 2HB  TYR A 234      -8.536 -12.304 -12.045  1.00 72.86           H
ATOM   3497  CG  TYR A 234      -7.576 -10.438 -11.590  1.00 72.86           C
ATOM   3498  CD1 TYR A 234      -6.505 -10.590 -12.447  1.00 72.86           C
ATOM   3499  HD1 TYR A 234      -6.554 -11.317 -13.257  1.00 72.86           H
ATOM   3500  CD2 TYR A 234      -7.514  -9.518 -10.564  1.00 72.86           C
ATOM   3501  HD2 TYR A 234      -8.361  -9.397  -9.888  1.00 72.86           H
ATOM   3502  CE1 TYR A 234      -5.322  -9.788 -12.269  1.00 72.86           C
ATOM   3503  HE1 TYR A 234      -4.469  -9.898 -12.938  1.00 72.86           H
ATOM   3504  CE2 TYR A 234      -6.332  -8.716 -10.386  1.00 72.86           C
ATOM   3505  HE2 TYR A 234      -6.269  -7.985  -9.580  1.00 72.86           H
ATOM   3506  CZ  TYR A 234      -5.294  -8.891 -11.248  1.00 72.86           C
ATOM   3507  OH  TYR A 234      -4.177  -8.133 -11.080  1.00 72.86           O
ATOM   3508  HH  TYR A 234      -4.312  -7.485 -10.331  1.00 72.86           H
ATOM   3509  HN  TYR A 234     -10.481  -9.687 -11.198  1.00 72.86           H
ATOM   3510  N   THR A 235     -11.695 -12.214 -12.595  1.00 80.00           N
ATOM   3511  CA  THR A 235     -12.665 -13.212 -13.012  1.00 80.00           C
ATOM   3512  C   THR A 235     -13.252 -12.848 -14.377  1.00 80.00           C
ATOM   3513  O   THR A 235     -13.337 -13.693 -15.266  1.00 80.00           O
ATOM   3514  HA  THR A 235     -12.149 -14.165 -13.130  1.00 80.00           H
ATOM   3515  CB  THR A 235     -13.720 -13.336 -11.911  1.00 80.00           C
ATOM   3516  HB  THR A 235     -14.254 -12.395 -11.776  1.00 80.00           H
ATOM   3517  OG1 THR A 235     -12.987 -13.795 -10.778  1.00 80.00           O
ATOM   3518  HG1 THR A 235     -12.882 -13.053 -10.116  1.00 80.00           H
ATOM   3519  CG2 THR A 235     -14.724 -14.458 -12.185  1.00 80.00           C
ATOM   3520 1HG2 THR A 235     -14.196 -15.409 -12.252  1.00 80.00           H
ATOM   3521 2HG2 THR A 235     -15.241 -14.261 -13.124  1.00 80.00           H
ATOM   3522 3HG2 THR A 235     -15.450 -14.502 -11.373  1.00 80.00           H
ATOM   3523  HN  THR A 235     -11.879 -11.792 -11.707  1.00 80.00           H
ATOM   3524  N   ILE A 236     -13.642 -11.587 -14.501  1.00 76.13           N
ATOM   3525  CA  ILE A 236     -14.240 -11.106 -15.734  1.00 76.13           C
ATOM   3526  C   ILE A 236     -13.192 -11.130 -16.848  1.00 76.13           C
ATOM   3527  O   ILE A 236     -13.486 -11.528 -17.974  1.00 76.13           O
ATOM   3528  HA  ILE A 236     -15.041 -11.797 -15.999  1.00 76.13           H
ATOM   3529  CB  ILE A 236     -14.879  -9.733 -15.520  1.00 76.13           C
ATOM   3530  HB  ILE A 236     -14.147  -9.088 -15.035  1.00 76.13           H
ATOM   3531  CG1 ILE A 236     -16.086  -9.829 -14.584  1.00 76.13           C
ATOM   3532 1HG1 ILE A 236     -16.922 -10.290 -15.110  1.00 76.13           H
ATOM   3533 2HG1 ILE A 236     -15.845 -10.475 -13.740  1.00 76.13           H
ATOM   3534  CG2 ILE A 236     -15.241  -9.081 -16.856  1.00 76.13           C
ATOM   3535 1HG2 ILE A 236     -14.339  -8.958 -17.456  1.00 76.13           H
ATOM   3536 2HG2 ILE A 236     -15.948  -9.716 -17.390  1.00 76.13           H
ATOM   3537 3HG2 ILE A 236     -15.693  -8.106 -16.675  1.00 76.13           H
ATOM   3538  CD1 ILE A 236     -16.497  -8.446 -14.075  1.00 76.13           C
ATOM   3539 1HD1 ILE A 236     -15.666  -7.999 -13.529  1.00 76.13           H
ATOM   3540 2HD1 ILE A 236     -16.760  -7.811 -14.920  1.00 76.13           H
ATOM   3541 3HD1 ILE A 236     -17.357  -8.544 -13.412  1.00 76.13           H
ATOM   3542  HN  ILE A 236     -13.554 -10.902 -13.778  1.00 76.13           H
ATOM   3543  N   ILE A 237     -11.990 -10.698 -16.495  1.00 73.34           N
ATOM   3544  CA  ILE A 237     -10.910 -10.615 -17.464  1.00 73.34           C
ATOM   3545  C   ILE A 237     -10.622 -12.011 -18.020  1.00 73.34           C
ATOM   3546  O   ILE A 237     -10.545 -12.196 -19.234  1.00 73.34           O
ATOM   3547  HA  ILE A 237     -11.253  -9.982 -18.282  1.00 73.34           H
ATOM   3548  CB  ILE A 237      -9.687  -9.935 -16.846  1.00 73.34           C
ATOM   3549  HB  ILE A 237      -9.538 -10.343 -15.846  1.00 73.34           H
ATOM   3550  CG1 ILE A 237      -9.916  -8.431 -16.690  1.00 73.34           C
ATOM   3551 1HG1 ILE A 237      -9.882  -7.951 -17.669  1.00 73.34           H
ATOM   3552 2HG1 ILE A 237     -10.911  -8.251 -16.282  1.00 73.34           H
ATOM   3553  CG2 ILE A 237      -8.423 -10.242 -17.652  1.00 73.34           C
ATOM   3554 1HG2 ILE A 237      -8.254 -11.319 -17.667  1.00 73.34           H
ATOM   3555 2HG2 ILE A 237      -8.547  -9.880 -18.673  1.00 73.34           H
ATOM   3556 3HG2 ILE A 237      -7.569  -9.746 -17.191  1.00 73.34           H
ATOM   3557  CD1 ILE A 237      -8.862  -7.807 -15.773  1.00 73.34           C
ATOM   3558 1HD1 ILE A 237      -8.916  -8.272 -14.789  1.00 73.34           H
ATOM   3559 2HD1 ILE A 237      -7.871  -7.968 -16.197  1.00 73.34           H
ATOM   3560 3HD1 ILE A 237      -9.049  -6.737 -15.680  1.00 73.34           H
ATOM   3561  HN  ILE A 237     -11.750 -10.408 -15.569  1.00 73.34           H
ATOM   3562  N   ILE A 238     -10.471 -12.958 -17.106  1.00 73.78           N
ATOM   3563  CA  ILE A 238     -10.166 -14.326 -17.488  1.00 73.78           C
ATOM   3564  C   ILE A 238     -11.262 -14.848 -18.420  1.00 73.78           C
ATOM   3565  O   ILE A 238     -10.969 -15.436 -19.460  1.00 73.78           O
ATOM   3566  HA  ILE A 238      -9.225 -14.309 -18.038  1.00 73.78           H
ATOM   3567  CB  ILE A 238      -9.949 -15.194 -16.247  1.00 73.78           C
ATOM   3568  HB  ILE A 238     -10.773 -15.015 -15.557  1.00 73.78           H
ATOM   3569  CG1 ILE A 238      -8.660 -14.803 -15.523  1.00 73.78           C
ATOM   3570 1HG1 ILE A 238      -7.800 -15.198 -16.064  1.00 73.78           H
ATOM   3571 2HG1 ILE A 238      -8.559 -13.718 -15.513  1.00 73.78           H
ATOM   3572  CG2 ILE A 238      -9.976 -16.681 -16.606  1.00 73.78           C
ATOM   3573 1HG2 ILE A 238     -10.942 -16.932 -17.044  1.00 73.78           H
ATOM   3574 2HG2 ILE A 238      -9.185 -16.896 -17.325  1.00 73.78           H
ATOM   3575 3HG2 ILE A 238      -9.820 -17.275 -15.706  1.00 73.78           H
ATOM   3576  CD1 ILE A 238      -8.654 -15.334 -14.088  1.00 73.78           C
ATOM   3577 1HD1 ILE A 238      -9.502 -14.917 -13.543  1.00 73.78           H
ATOM   3578 2HD1 ILE A 238      -8.731 -16.421 -14.102  1.00 73.78           H
ATOM   3579 3HD1 ILE A 238      -7.727 -15.041 -13.595  1.00 73.78           H
ATOM   3580  HN  ILE A 238     -10.554 -12.803 -16.121  1.00 73.78           H
ATOM   3581  N   HIS A 239     -12.501 -14.613 -18.013  1.00 77.90           N
ATOM   3582  CA  HIS A 239     -13.642 -15.095 -18.773  1.00 77.90           C
ATOM   3583  C   HIS A 239     -13.595 -14.519 -20.189  1.00 77.90           C
ATOM   3584  O   HIS A 239     -13.812 -15.238 -21.164  1.00 77.90           O
ATOM   3585  HA  HIS A 239     -13.545 -16.180 -18.828  1.00 77.90           H
ATOM   3586  CB  HIS A 239     -14.951 -14.779 -18.047  1.00 77.90           C
ATOM   3587 1HB  HIS A 239     -14.907 -15.198 -17.041  1.00 77.90           H
ATOM   3588 2HB  HIS A 239     -15.042 -13.699 -17.938  1.00 77.90           H
ATOM   3589  CG  HIS A 239     -16.182 -15.307 -18.743  1.00 77.90           C
ATOM   3590  ND1 HIS A 239     -16.947 -14.536 -19.600  1.00 77.90           N
ATOM   3591  HD1 HIS A 239     -16.773 -13.581 -19.841  1.00 77.90           H
ATOM   3592  CD2 HIS A 239     -16.772 -16.536 -18.701  1.00 77.90           C
ATOM   3593  HD2 HIS A 239     -16.425 -17.390 -18.118  1.00 77.90           H
ATOM   3594  CE1 HIS A 239     -17.950 -15.277 -20.047  1.00 77.90           C
ATOM   3595  HE1 HIS A 239     -18.727 -14.954 -20.740  1.00 77.90           H
ATOM   3596  NE2 HIS A 239     -17.840 -16.516 -19.488  1.00 77.90           N
ATOM   3597  HN  HIS A 239     -12.730 -14.106 -17.183  1.00 77.90           H
ATOM   3598  N   THR A 240     -13.312 -13.226 -20.259  1.00 73.22           N
ATOM   3599  CA  THR A 240     -13.283 -12.534 -21.536  1.00 73.22           C
ATOM   3600  C   THR A 240     -12.121 -13.043 -22.392  1.00 73.22           C
ATOM   3601  O   THR A 240     -12.262 -13.206 -23.603  1.00 73.22           O
ATOM   3602  HA  THR A 240     -14.202 -12.766 -22.074  1.00 73.22           H
ATOM   3603  CB  THR A 240     -13.220 -11.031 -21.258  1.00 73.22           C
ATOM   3604  HB  THR A 240     -12.246 -10.750 -20.857  1.00 73.22           H
ATOM   3605  OG1 THR A 240     -14.331 -10.790 -20.399  1.00 73.22           O
ATOM   3606  HG1 THR A 240     -14.017 -10.671 -19.458  1.00 73.22           H
ATOM   3607  CG2 THR A 240     -13.521 -10.192 -22.502  1.00 73.22           C
ATOM   3608 1HG2 THR A 240     -14.522 -10.425 -22.863  1.00 73.22           H
ATOM   3609 2HG2 THR A 240     -12.791 -10.420 -23.279  1.00 73.22           H
ATOM   3610 3HG2 THR A 240     -13.463  -9.133 -22.249  1.00 73.22           H
ATOM   3611  HN  THR A 240     -13.105 -12.655 -19.464  1.00 73.22           H
ATOM   3612  N   LEU A 241     -10.998 -13.279 -21.729  1.00 71.67           N
ATOM   3613  CA  LEU A 241      -9.799 -13.720 -22.421  1.00 71.67           C
ATOM   3614  C   LEU A 241     -10.031 -15.119 -22.995  1.00 71.67           C
ATOM   3615  O   LEU A 241      -9.523 -15.447 -24.066  1.00 71.67           O
ATOM   3616  HA  LEU A 241      -9.628 -13.031 -23.248  1.00 71.67           H
ATOM   3617  CB  LEU A 241      -8.583 -13.628 -21.497  1.00 71.67           C
ATOM   3618 1HB  LEU A 241      -8.862 -14.027 -20.521  1.00 71.67           H
ATOM   3619 2HB  LEU A 241      -7.801 -14.275 -21.894  1.00 71.67           H
ATOM   3620  CG  LEU A 241      -7.997 -12.229 -21.296  1.00 71.67           C
ATOM   3621  HG  LEU A 241      -8.807 -11.557 -21.012  1.00 71.67           H
ATOM   3622  CD1 LEU A 241      -6.979 -12.220 -20.154  1.00 71.67           C
ATOM   3623 1HD1 LEU A 241      -7.467 -12.530 -19.230  1.00 71.67           H
ATOM   3624 2HD1 LEU A 241      -6.167 -12.909 -20.385  1.00 71.67           H
ATOM   3625 3HD1 LEU A 241      -6.578 -11.213 -20.033  1.00 71.67           H
ATOM   3626  CD2 LEU A 241      -7.401 -11.692 -22.600  1.00 71.67           C
ATOM   3627 1HD2 LEU A 241      -6.608 -12.359 -22.938  1.00 71.67           H
ATOM   3628 2HD2 LEU A 241      -8.180 -11.639 -23.360  1.00 71.67           H
ATOM   3629 3HD2 LEU A 241      -6.991 -10.697 -22.429  1.00 71.67           H
ATOM   3630  HN  LEU A 241     -10.901 -13.175 -20.739  1.00 71.67           H
ATOM   3631  N   ILE A 242     -10.800 -15.906 -22.257  1.00 72.93           N
ATOM   3632  CA  ILE A 242     -11.124 -17.255 -22.690  1.00 72.93           C
ATOM   3633  C   ILE A 242     -11.996 -17.188 -23.945  1.00 72.93           C
ATOM   3634  O   ILE A 242     -11.773 -17.929 -24.901  1.00 72.93           O
ATOM   3635  HA  ILE A 242     -10.187 -17.749 -22.946  1.00 72.93           H
ATOM   3636  CB  ILE A 242     -11.756 -18.048 -21.544  1.00 72.93           C
ATOM   3637  HB  ILE A 242     -12.516 -17.424 -21.075  1.00 72.93           H
ATOM   3638  CG1 ILE A 242     -10.718 -18.380 -20.470  1.00 72.93           C
ATOM   3639 1HG1 ILE A 242     -10.027 -19.134 -20.848  1.00 72.93           H
ATOM   3640 2HG1 ILE A 242     -10.128 -17.493 -20.242  1.00 72.93           H
ATOM   3641  CG2 ILE A 242     -12.460 -19.301 -22.068  1.00 72.93           C
ATOM   3642 1HG2 ILE A 242     -13.245 -19.012 -22.766  1.00 72.93           H
ATOM   3643 2HG2 ILE A 242     -11.737 -19.938 -22.577  1.00 72.93           H
ATOM   3644 3HG2 ILE A 242     -12.900 -19.846 -21.233  1.00 72.93           H
ATOM   3645  CD1 ILE A 242     -11.392 -18.893 -19.196  1.00 72.93           C
ATOM   3646 1HD1 ILE A 242     -12.064 -18.128 -18.808  1.00 72.93           H
ATOM   3647 2HD1 ILE A 242     -11.961 -19.794 -19.423  1.00 72.93           H
ATOM   3648 3HD1 ILE A 242     -10.632 -19.122 -18.449  1.00 72.93           H
ATOM   3649  HN  ILE A 242     -11.198 -15.637 -21.380  1.00 72.93           H
ATOM   3650  N   GLN A 243     -12.972 -16.292 -23.902  1.00 71.14           N
ATOM   3651  CA  GLN A 243     -13.937 -16.184 -24.982  1.00 71.14           C
ATOM   3652  C   GLN A 243     -13.239 -15.769 -26.279  1.00 71.14           C
ATOM   3653  O   GLN A 243     -13.672 -16.141 -27.368  1.00 71.14           O
ATOM   3654  HA  GLN A 243     -14.360 -17.183 -25.093  1.00 71.14           H
ATOM   3655  CB  GLN A 243     -15.055 -15.203 -24.623  1.00 71.14           C
ATOM   3656 1HB  GLN A 243     -14.624 -14.292 -24.208  1.00 71.14           H
ATOM   3657 2HB  GLN A 243     -15.597 -14.917 -25.525  1.00 71.14           H
ATOM   3658  CG  GLN A 243     -16.024 -15.822 -23.614  1.00 71.14           C
ATOM   3659 1HG  GLN A 243     -16.332 -16.809 -23.958  1.00 71.14           H
ATOM   3660 2HG  GLN A 243     -15.519 -15.961 -22.658  1.00 71.14           H
ATOM   3661  CD  GLN A 243     -17.256 -14.935 -23.421  1.00 71.14           C
ATOM   3662  OE1 GLN A 243     -17.252 -13.751 -23.714  1.00 71.14           O
ATOM   3663  NE2 GLN A 243     -18.307 -15.572 -22.914  1.00 71.14           N
ATOM   3664 1HE2 GLN A 243     -18.244 -16.546 -22.695  1.00 71.14           H
ATOM   3665 2HE2 GLN A 243     -19.161 -15.077 -22.752  1.00 71.14           H
ATOM   3666  HN  GLN A 243     -13.107 -15.649 -23.148  1.00 71.14           H
ATOM   3667  N   ALA A 244     -12.169 -15.003 -26.118  1.00 65.11           N
ATOM   3668  CA  ALA A 244     -11.525 -14.370 -27.256  1.00 65.11           C
ATOM   3669  C   ALA A 244     -10.739 -15.422 -28.042  1.00 65.11           C
ATOM   3670  O   ALA A 244      -9.873 -16.097 -27.487  1.00 65.11           O
ATOM   3671  HA  ALA A 244     -12.307 -13.961 -27.896  1.00 65.11           H
ATOM   3672  CB  ALA A 244     -10.638 -13.224 -26.768  1.00 65.11           C
ATOM   3673 1HB  ALA A 244     -11.249 -12.490 -26.242  1.00 65.11           H
ATOM   3674 2HB  ALA A 244      -9.878 -13.615 -26.092  1.00 65.11           H
ATOM   3675 3HB  ALA A 244     -10.154 -12.749 -27.622  1.00 65.11           H
ATOM   3676  HN  ALA A 244     -11.745 -14.814 -25.233  1.00 65.11           H
ATOM   3677  N   LYS A 245     -11.068 -15.529 -29.321  1.00 56.70           N
ATOM   3678  CA  LYS A 245     -10.568 -16.623 -30.134  1.00 56.70           C
ATOM   3679  C   LYS A 245      -9.097 -16.371 -30.472  1.00 56.70           C
ATOM   3680  O   LYS A 245      -8.530 -17.044 -31.331  1.00 56.70           O
ATOM   3681  HA  LYS A 245     -10.633 -17.532 -29.535  1.00 56.70           H
ATOM   3682  CB  LYS A 245     -11.456 -16.827 -31.363  1.00 56.70           C
ATOM   3683 1HB  LYS A 245     -11.548 -15.889 -31.910  1.00 56.70           H
ATOM   3684 2HB  LYS A 245     -10.989 -17.544 -32.039  1.00 56.70           H
ATOM   3685  CG  LYS A 245     -12.844 -17.327 -30.960  1.00 56.70           C
ATOM   3686 1HG  LYS A 245     -12.747 -18.200 -30.314  1.00 56.70           H
ATOM   3687 2HG  LYS A 245     -13.358 -16.558 -30.382  1.00 56.70           H
ATOM   3688  CD  LYS A 245     -13.676 -17.688 -32.192  1.00 56.70           C
ATOM   3689 1HD  LYS A 245     -13.908 -16.784 -32.756  1.00 56.70           H
ATOM   3690 2HD  LYS A 245     -13.096 -18.334 -32.851  1.00 56.70           H
ATOM   3691  CE  LYS A 245     -14.974 -18.391 -31.791  1.00 56.70           C
ATOM   3692 1HE  LYS A 245     -14.750 -19.241 -31.146  1.00 56.70           H
ATOM   3693 2HE  LYS A 245     -15.600 -17.710 -31.214  1.00 56.70           H
ATOM   3694  NZ  LYS A 245     -15.707 -18.851 -32.991  1.00 56.70           N
ATOM   3695 1HZ  LYS A 245     -16.558 -19.324 -32.707  1.00 56.70           H
ATOM   3696 2HZ  LYS A 245     -15.941 -18.053 -33.571  1.00 56.70           H
ATOM   3697 3HZ  LYS A 245     -15.125 -19.492 -33.518  1.00 56.70           H
ATOM   3698  HN  LYS A 245     -11.665 -14.885 -29.800  1.00 56.70           H
ATOM   3699  N   LYS A 246      -8.522 -15.398 -29.780  1.00 55.98           N
ATOM   3700  CA  LYS A 246      -7.224 -14.872 -30.165  1.00 55.98           C
ATOM   3701  C   LYS A 246      -6.160 -15.390 -29.195  1.00 55.98           C
ATOM   3702  O   LYS A 246      -6.286 -15.222 -27.983  1.00 55.98           O
ATOM   3703  HA  LYS A 246      -6.998 -15.254 -31.160  1.00 55.98           H
ATOM   3704  CB  LYS A 246      -7.273 -13.346 -30.266  1.00 55.98           C
ATOM   3705 1HB  LYS A 246      -7.958 -12.950 -29.517  1.00 55.98           H
ATOM   3706 2HB  LYS A 246      -6.288 -12.932 -30.047  1.00 55.98           H
ATOM   3707  CG  LYS A 246      -7.720 -12.903 -31.660  1.00 55.98           C
ATOM   3708 1HG  LYS A 246      -7.133 -13.423 -32.417  1.00 55.98           H
ATOM   3709 2HG  LYS A 246      -8.762 -13.182 -31.817  1.00 55.98           H
ATOM   3710  CD  LYS A 246      -7.560 -11.391 -31.833  1.00 55.98           C
ATOM   3711 1HD  LYS A 246      -8.315 -10.872 -31.242  1.00 55.98           H
ATOM   3712 2HD  LYS A 246      -6.587 -11.079 -31.452  1.00 55.98           H
ATOM   3713  CE  LYS A 246      -7.690 -10.991 -33.304  1.00 55.98           C
ATOM   3714 1HE  LYS A 246      -6.959 -11.534 -33.901  1.00 55.98           H
ATOM   3715 2HE  LYS A 246      -8.676 -11.269 -33.676  1.00 55.98           H
ATOM   3716  NZ  LYS A 246      -7.486  -9.534 -33.464  1.00 55.98           N
ATOM   3717 1HZ  LYS A 246      -7.601  -9.281 -34.439  1.00 55.98           H
ATOM   3718 2HZ  LYS A 246      -8.167  -9.033 -32.903  1.00 55.98           H
ATOM   3719 3HZ  LYS A 246      -6.551  -9.288 -33.160  1.00 55.98           H
ATOM   3720  HN  LYS A 246      -8.928 -14.972 -28.971  1.00 55.98           H
ATOM   3721  N   SER A 247      -5.138 -16.011 -29.764  1.00 55.88           N
ATOM   3722  CA  SER A 247      -4.125 -16.676 -28.962  1.00 55.88           C
ATOM   3723  C   SER A 247      -3.440 -15.665 -28.040  1.00 55.88           C
ATOM   3724  O   SER A 247      -3.127 -15.979 -26.893  1.00 55.88           O
ATOM   3725  HA  SER A 247      -4.664 -17.423 -28.378  1.00 55.88           H
ATOM   3726  CB  SER A 247      -3.090 -17.373 -29.848  1.00 55.88           C
ATOM   3727 1HB  SER A 247      -2.433 -17.982 -29.227  1.00 55.88           H
ATOM   3728 2HB  SER A 247      -3.598 -18.050 -30.535  1.00 55.88           H
ATOM   3729  OG  SER A 247      -2.310 -16.441 -30.592  1.00 55.88           O
ATOM   3730  HG  SER A 247      -1.659 -16.927 -31.174  1.00 55.88           H
ATOM   3731  HN  SER A 247      -4.996 -16.064 -30.753  1.00 55.88           H
ATOM   3732  N   SER A 248      -3.228 -14.473 -28.577  1.00 57.56           N
ATOM   3733  CA  SER A 248      -2.432 -13.472 -27.886  1.00 57.56           C
ATOM   3734  C   SER A 248      -3.000 -13.226 -26.487  1.00 57.56           C
ATOM   3735  O   SER A 248      -2.388 -12.530 -25.679  1.00 57.56           O
ATOM   3736  HA  SER A 248      -1.429 -13.895 -27.823  1.00 57.56           H
ATOM   3737  CB  SER A 248      -2.384 -12.164 -28.678  1.00 57.56           C
ATOM   3738 1HB  SER A 248      -1.683 -11.478 -28.202  1.00 57.56           H
ATOM   3739 2HB  SER A 248      -2.007 -12.360 -29.681  1.00 57.56           H
ATOM   3740  OG  SER A 248      -3.666 -11.546 -28.765  1.00 57.56           O
ATOM   3741  HG  SER A 248      -3.595 -10.679 -29.259  1.00 57.56           H
ATOM   3742  HN  SER A 248      -3.588 -14.187 -29.465  1.00 57.56           H
ATOM   3743  N   LYS A 249      -4.164 -13.811 -26.245  1.00 59.67           N
ATOM   3744  CA  LYS A 249      -4.859 -13.601 -24.986  1.00 59.67           C
ATOM   3745  C   LYS A 249      -4.118 -14.340 -23.870  1.00 59.67           C
ATOM   3746  O   LYS A 249      -4.123 -13.902 -22.720  1.00 59.67           O
ATOM   3747  HA  LYS A 249      -4.830 -12.533 -24.771  1.00 59.67           H
ATOM   3748  CB  LYS A 249      -6.331 -13.998 -25.114  1.00 59.67           C
ATOM   3749 1HB  LYS A 249      -6.407 -14.983 -25.575  1.00 59.67           H
ATOM   3750 2HB  LYS A 249      -6.778 -14.075 -24.123  1.00 59.67           H
ATOM   3751  CG  LYS A 249      -7.103 -12.976 -25.951  1.00 59.67           C
ATOM   3752 1HG  LYS A 249      -7.224 -12.053 -25.383  1.00 59.67           H
ATOM   3753 2HG  LYS A 249      -6.533 -12.727 -26.845  1.00 59.67           H
ATOM   3754  CD  LYS A 249      -8.477 -13.520 -26.349  1.00 59.67           C
ATOM   3755 1HD  LYS A 249      -8.363 -14.497 -26.818  1.00 59.67           H
ATOM   3756 2HD  LYS A 249      -9.088 -13.662 -25.458  1.00 59.67           H
ATOM   3757  CE  LYS A 249      -9.185 -12.566 -27.313  1.00 59.67           C
ATOM   3758 1HE  LYS A 249      -9.832 -11.889 -26.755  1.00 59.67           H
ATOM   3759 2HE  LYS A 249      -8.450 -11.949 -27.830  1.00 59.67           H
ATOM   3760  NZ  LYS A 249      -9.986 -13.325 -28.299  1.00 59.67           N
ATOM   3761 1HZ  LYS A 249     -10.693 -12.719 -28.699  1.00 59.67           H
ATOM   3762 2HZ  LYS A 249      -9.378 -13.667 -29.036  1.00 59.67           H
ATOM   3763 3HZ  LYS A 249     -10.433 -14.110 -27.839  1.00 59.67           H
ATOM   3764  HN  LYS A 249      -4.630 -14.417 -26.889  1.00 59.67           H
ATOM   3765  N   HIS A 250      -3.498 -15.448 -24.247  1.00 65.49           N
ATOM   3766  CA  HIS A 250      -2.771 -16.263 -23.289  1.00 65.49           C
ATOM   3767  C   HIS A 250      -1.659 -15.431 -22.646  1.00 65.49           C
ATOM   3768  O   HIS A 250      -1.403 -15.550 -21.449  1.00 65.49           O
ATOM   3769  HA  HIS A 250      -3.486 -16.554 -22.519  1.00 65.49           H
ATOM   3770  CB  HIS A 250      -2.249 -17.541 -23.947  1.00 65.49           C
ATOM   3771 1HB  HIS A 250      -1.738 -17.278 -24.874  1.00 65.49           H
ATOM   3772 2HB  HIS A 250      -1.506 -17.998 -23.293  1.00 65.49           H
ATOM   3773  CG  HIS A 250      -3.323 -18.558 -24.252  1.00 65.49           C
ATOM   3774  ND1 HIS A 250      -3.881 -19.373 -23.283  1.00 65.49           N
ATOM   3775  HD1 HIS A 250      -3.641 -19.375 -22.312  1.00 65.49           H
ATOM   3776  CD2 HIS A 250      -3.936 -18.882 -25.427  1.00 65.49           C
ATOM   3777  HD2 HIS A 250      -3.733 -18.429 -26.398  1.00 65.49           H
ATOM   3778  CE1 HIS A 250      -4.787 -20.149 -23.860  1.00 65.49           C
ATOM   3779  HE1 HIS A 250      -5.399 -20.900 -23.360  1.00 65.49           H
ATOM   3780  NE2 HIS A 250      -4.819 -19.844 -25.189  1.00 65.49           N
ATOM   3781  HN  HIS A 250      -3.487 -15.790 -25.187  1.00 65.49           H
ATOM   3782  N   LYS A 251      -1.029 -14.606 -23.470  1.00 68.34           N
ATOM   3783  CA  LYS A 251       0.085 -13.795 -23.010  1.00 68.34           C
ATOM   3784  C   LYS A 251      -0.426 -12.755 -22.011  1.00 68.34           C
ATOM   3785  O   LYS A 251       0.146 -12.590 -20.934  1.00 68.34           O
ATOM   3786  HA  LYS A 251       0.780 -14.457 -22.494  1.00 68.34           H
ATOM   3787  CB  LYS A 251       0.834 -13.190 -24.199  1.00 68.34           C
ATOM   3788 1HB  LYS A 251       0.955 -13.942 -24.979  1.00 68.34           H
ATOM   3789 2HB  LYS A 251       0.247 -12.378 -24.628  1.00 68.34           H
ATOM   3790  CG  LYS A 251       2.206 -12.665 -23.773  1.00 68.34           C
ATOM   3791 1HG  LYS A 251       2.084 -11.882 -23.025  1.00 68.34           H
ATOM   3792 2HG  LYS A 251       2.777 -13.467 -23.304  1.00 68.34           H
ATOM   3793  CD  LYS A 251       2.980 -12.115 -24.973  1.00 68.34           C
ATOM   3794 1HD  LYS A 251       2.910 -12.814 -25.806  1.00 68.34           H
ATOM   3795 2HD  LYS A 251       2.529 -11.180 -25.303  1.00 68.34           H
ATOM   3796  CE  LYS A 251       4.450 -11.882 -24.617  1.00 68.34           C
ATOM   3797 1HE  LYS A 251       4.534 -11.045 -23.924  1.00 68.34           H
ATOM   3798 2HE  LYS A 251       4.851 -12.759 -24.108  1.00 68.34           H
ATOM   3799  NZ  LYS A 251       5.241 -11.605 -25.837  1.00 68.34           N
ATOM   3800 1HZ  LYS A 251       6.187 -11.352 -25.576  1.00 68.34           H
ATOM   3801 2HZ  LYS A 251       5.261 -12.433 -26.422  1.00 68.34           H
ATOM   3802 3HZ  LYS A 251       4.815 -10.840 -26.349  1.00 68.34           H
ATOM   3803  HN  LYS A 251      -1.268 -14.488 -24.434  1.00 68.34           H
ATOM   3804  N   ALA A 252      -1.496 -12.079 -22.404  1.00 66.32           N
ATOM   3805  CA  ALA A 252      -2.081 -11.049 -21.562  1.00 66.32           C
ATOM   3806  C   ALA A 252      -2.547 -11.676 -20.246  1.00 66.32           C
ATOM   3807  O   ALA A 252      -2.414 -11.070 -19.185  1.00 66.32           O
ATOM   3808  HA  ALA A 252      -1.306 -10.314 -21.350  1.00 66.32           H
ATOM   3809  CB  ALA A 252      -3.221 -10.361 -22.316  1.00 66.32           C
ATOM   3810 1HB  ALA A 252      -2.832  -9.907 -23.227  1.00 66.32           H
ATOM   3811 2HB  ALA A 252      -3.983 -11.097 -22.573  1.00 66.32           H
ATOM   3812 3HB  ALA A 252      -3.660  -9.589 -21.684  1.00 66.32           H
ATOM   3813  HN  ALA A 252      -1.960 -12.225 -23.277  1.00 66.32           H
ATOM   3814  N   LEU A 253      -3.084 -12.882 -20.360  1.00 70.65           N
ATOM   3815  CA  LEU A 253      -3.550 -13.607 -19.190  1.00 70.65           C
ATOM   3816  C   LEU A 253      -2.388 -13.790 -18.212  1.00 70.65           C
ATOM   3817  O   LEU A 253      -2.518 -13.494 -17.025  1.00 70.65           O
ATOM   3818  HA  LEU A 253      -4.313 -12.994 -18.709  1.00 70.65           H
ATOM   3819  CB  LEU A 253      -4.218 -14.919 -19.603  1.00 70.65           C
ATOM   3820 1HB  LEU A 253      -4.835 -14.729 -20.482  1.00 70.65           H
ATOM   3821 2HB  LEU A 253      -3.440 -15.620 -19.906  1.00 70.65           H
ATOM   3822  CG  LEU A 253      -5.087 -15.594 -18.540  1.00 70.65           C
ATOM   3823  HG  LEU A 253      -4.607 -15.460 -17.571  1.00 70.65           H
ATOM   3824  CD1 LEU A 253      -6.464 -14.932 -18.457  1.00 70.65           C
ATOM   3825 1HD1 LEU A 253      -6.346 -13.880 -18.197  1.00 70.65           H
ATOM   3826 2HD1 LEU A 253      -6.965 -15.013 -19.422  1.00 70.65           H
ATOM   3827 3HD1 LEU A 253      -7.062 -15.430 -17.694  1.00 70.65           H
ATOM   3828  CD2 LEU A 253      -5.190 -17.100 -18.790  1.00 70.65           C
ATOM   3829 1HD2 LEU A 253      -5.635 -17.276 -19.769  1.00 70.65           H
ATOM   3830 2HD2 LEU A 253      -4.194 -17.542 -18.759  1.00 70.65           H
ATOM   3831 3HD2 LEU A 253      -5.813 -17.554 -18.020  1.00 70.65           H
ATOM   3832  HN  LEU A 253      -3.202 -13.362 -21.229  1.00 70.65           H
ATOM   3833  N   LYS A 254      -1.277 -14.276 -18.746  1.00 73.99           N
ATOM   3834  CA  LYS A 254      -0.115 -14.565 -17.924  1.00 73.99           C
ATOM   3835  C   LYS A 254       0.288 -13.304 -17.157  1.00 73.99           C
ATOM   3836  O   LYS A 254       0.493 -13.350 -15.945  1.00 73.99           O
ATOM   3837  HA  LYS A 254      -0.406 -15.329 -17.203  1.00 73.99           H
ATOM   3838  CB  LYS A 254       1.012 -15.152 -18.776  1.00 73.99           C
ATOM   3839 1HB  LYS A 254       0.640 -16.010 -19.336  1.00 73.99           H
ATOM   3840 2HB  LYS A 254       1.343 -14.414 -19.507  1.00 73.99           H
ATOM   3841  CG  LYS A 254       2.194 -15.579 -17.904  1.00 73.99           C
ATOM   3842 1HG  LYS A 254       2.627 -14.704 -17.418  1.00 73.99           H
ATOM   3843 2HG  LYS A 254       1.846 -16.243 -17.112  1.00 73.99           H
ATOM   3844  CD  LYS A 254       3.263 -16.288 -18.737  1.00 73.99           C
ATOM   3845 1HD  LYS A 254       2.831 -17.163 -19.222  1.00 73.99           H
ATOM   3846 2HD  LYS A 254       3.611 -15.624 -19.529  1.00 73.99           H
ATOM   3847  CE  LYS A 254       4.446 -16.714 -17.865  1.00 73.99           C
ATOM   3848 1HE  LYS A 254       4.947 -15.832 -17.465  1.00 73.99           H
ATOM   3849 2HE  LYS A 254       4.087 -17.290 -17.012  1.00 73.99           H
ATOM   3850  NZ  LYS A 254       5.404 -17.523 -18.650  1.00 73.99           N
ATOM   3851 1HZ  LYS A 254       6.191 -17.778 -18.064  1.00 73.99           H
ATOM   3852 2HZ  LYS A 254       4.944 -18.363 -18.983  1.00 73.99           H
ATOM   3853 3HZ  LYS A 254       5.734 -16.982 -19.442  1.00 73.99           H
ATOM   3854  HN  LYS A 254      -1.165 -14.472 -19.721  1.00 73.99           H
ATOM   3855  N   VAL A 255       0.389 -12.208 -17.894  1.00 72.05           N
ATOM   3856  CA  VAL A 255       0.794 -10.944 -17.304  1.00 72.05           C
ATOM   3857  C   VAL A 255      -0.108 -10.630 -16.109  1.00 72.05           C
ATOM   3858  O   VAL A 255       0.376 -10.259 -15.041  1.00 72.05           O
ATOM   3859  HA  VAL A 255       1.818 -11.060 -16.949  1.00 72.05           H
ATOM   3860  CB  VAL A 255       0.783  -9.843 -18.367  1.00 72.05           C
ATOM   3861  HB  VAL A 255      -0.219  -9.798 -18.792  1.00 72.05           H
ATOM   3862  CG1 VAL A 255       1.092  -8.479 -17.746  1.00 72.05           C
ATOM   3863 1HG1 VAL A 255       0.340  -8.244 -16.992  1.00 72.05           H
ATOM   3864 2HG1 VAL A 255       2.077  -8.506 -17.281  1.00 72.05           H
ATOM   3865 3HG1 VAL A 255       1.077  -7.715 -18.523  1.00 72.05           H
ATOM   3866  CG2 VAL A 255       1.761 -10.164 -19.499  1.00 72.05           C
ATOM   3867 1HG2 VAL A 255       2.769 -10.249 -19.095  1.00 72.05           H
ATOM   3868 2HG2 VAL A 255       1.477 -11.106 -19.968  1.00 72.05           H
ATOM   3869 3HG2 VAL A 255       1.733  -9.365 -20.240  1.00 72.05           H
ATOM   3870  HN  VAL A 255       0.199 -12.175 -18.875  1.00 72.05           H
ATOM   3871  N   THR A 256      -1.405 -10.791 -16.330  1.00 71.20           N
ATOM   3872  CA  THR A 256      -2.391 -10.331 -15.366  1.00 71.20           C
ATOM   3873  C   THR A 256      -2.341 -11.189 -14.101  1.00 71.20           C
ATOM   3874  O   THR A 256      -2.345 -10.662 -12.989  1.00 71.20           O
ATOM   3875  HA  THR A 256      -2.135  -9.313 -15.073  1.00 71.20           H
ATOM   3876  CB  THR A 256      -3.759 -10.337 -16.051  1.00 71.20           C
ATOM   3877  HB  THR A 256      -4.098 -11.356 -16.234  1.00 71.20           H
ATOM   3878  OG1 THR A 256      -3.570  -9.533 -17.212  1.00 71.20           O
ATOM   3879  HG1 THR A 256      -3.701 -10.085 -18.035  1.00 71.20           H
ATOM   3880  CG2 THR A 256      -4.820  -9.584 -15.245  1.00 71.20           C
ATOM   3881 1HG2 THR A 256      -4.512  -8.546 -15.119  1.00 71.20           H
ATOM   3882 2HG2 THR A 256      -4.932 -10.051 -14.267  1.00 71.20           H
ATOM   3883 3HG2 THR A 256      -5.771  -9.618 -15.775  1.00 71.20           H
ATOM   3884  HN  THR A 256      -1.784 -11.227 -17.146  1.00 71.20           H
ATOM   3885  N   ILE A 257      -2.294 -12.496 -14.312  1.00 75.40           N
ATOM   3886  CA  ILE A 257      -2.238 -13.432 -13.202  1.00 75.40           C
ATOM   3887  C   ILE A 257      -1.025 -13.108 -12.328  1.00 75.40           C
ATOM   3888  O   ILE A 257      -1.130 -13.069 -11.103  1.00 75.40           O
ATOM   3889  HA  ILE A 257      -3.140 -13.287 -12.607  1.00 75.40           H
ATOM   3890  CB  ILE A 257      -2.260 -14.873 -13.714  1.00 75.40           C
ATOM   3891  HB  ILE A 257      -1.513 -14.967 -14.502  1.00 75.40           H
ATOM   3892  CG1 ILE A 257      -3.617 -15.214 -14.334  1.00 75.40           C
ATOM   3893 1HG1 ILE A 257      -4.378 -15.248 -13.555  1.00 75.40           H
ATOM   3894 2HG1 ILE A 257      -3.909 -14.429 -15.032  1.00 75.40           H
ATOM   3895  CG2 ILE A 257      -1.874 -15.855 -12.606  1.00 75.40           C
ATOM   3896 1HG2 ILE A 257      -0.869 -15.626 -12.252  1.00 75.40           H
ATOM   3897 2HG2 ILE A 257      -2.579 -15.767 -11.780  1.00 75.40           H
ATOM   3898 3HG2 ILE A 257      -1.897 -16.872 -12.998  1.00 75.40           H
ATOM   3899  CD1 ILE A 257      -3.564 -16.558 -15.063  1.00 75.40           C
ATOM   3900 1HD1 ILE A 257      -2.819 -16.512 -15.857  1.00 75.40           H
ATOM   3901 2HD1 ILE A 257      -3.295 -17.344 -14.358  1.00 75.40           H
ATOM   3902 3HD1 ILE A 257      -4.541 -16.776 -15.495  1.00 75.40           H
ATOM   3903  HN  ILE A 257      -2.294 -12.916 -15.219  1.00 75.40           H
ATOM   3904  N   THR A 258       0.100 -12.885 -12.992  1.00 79.19           N
ATOM   3905  CA  THR A 258       1.351 -12.657 -12.290  1.00 79.19           C
ATOM   3906  C   THR A 258       1.219 -11.468 -11.337  1.00 79.19           C
ATOM   3907  O   THR A 258       1.652 -11.538 -10.187  1.00 79.19           O
ATOM   3908  HA  THR A 258       1.567 -13.534 -11.680  1.00 79.19           H
ATOM   3909  CB  THR A 258       2.454 -12.478 -13.336  1.00 79.19           C
ATOM   3910  HB  THR A 258       2.265 -11.601 -13.955  1.00 79.19           H
ATOM   3911  OG1 THR A 258       2.483 -13.724 -14.026  1.00 79.19           O
ATOM   3912  HG1 THR A 258       1.838 -13.707 -14.790  1.00 79.19           H
ATOM   3913  CG2 THR A 258       3.845 -12.368 -12.707  1.00 79.19           C
ATOM   3914 1HG2 THR A 258       4.061 -13.276 -12.143  1.00 79.19           H
ATOM   3915 2HG2 THR A 258       3.874 -11.509 -12.038  1.00 79.19           H
ATOM   3916 3HG2 THR A 258       4.590 -12.243 -13.492  1.00 79.19           H
ATOM   3917  HN  THR A 258       0.164 -12.857 -13.990  1.00 79.19           H
ATOM   3918  N   VAL A 259       0.620 -10.403 -11.849  1.00 74.32           N
ATOM   3919  CA  VAL A 259       0.472  -9.183 -11.075  1.00 74.32           C
ATOM   3920  C   VAL A 259      -0.401  -9.464  -9.850  1.00 74.32           C
ATOM   3921  O   VAL A 259      -0.089  -9.020  -8.746  1.00 74.32           O
ATOM   3922  HA  VAL A 259       1.464  -8.885 -10.737  1.00 74.32           H
ATOM   3923  CB  VAL A 259      -0.084  -8.065 -11.960  1.00 74.32           C
ATOM   3924  HB  VAL A 259      -0.991  -8.435 -12.437  1.00 74.32           H
ATOM   3925  CG1 VAL A 259      -0.458  -6.839 -11.125  1.00 74.32           C
ATOM   3926 1HG1 VAL A 259      -1.218  -7.116 -10.394  1.00 74.32           H
ATOM   3927 2HG1 VAL A 259       0.426  -6.468 -10.607  1.00 74.32           H
ATOM   3928 3HG1 VAL A 259      -0.850  -6.060 -11.779  1.00 74.32           H
ATOM   3929  CG2 VAL A 259       0.910  -7.695 -13.063  1.00 74.32           C
ATOM   3930 1HG2 VAL A 259       1.842  -7.353 -12.612  1.00 74.32           H
ATOM   3931 2HG2 VAL A 259       1.106  -8.569 -13.684  1.00 74.32           H
ATOM   3932 3HG2 VAL A 259       0.491  -6.898 -13.677  1.00 74.32           H
ATOM   3933  HN  VAL A 259       0.240 -10.366 -12.774  1.00 74.32           H
ATOM   3934  N   LEU A 260      -1.477 -10.201 -10.086  1.00 75.19           N
ATOM   3935  CA  LEU A 260      -2.408 -10.529  -9.020  1.00 75.19           C
ATOM   3936  C   LEU A 260      -1.673 -11.312  -7.930  1.00 75.19           C
ATOM   3937  O   LEU A 260      -1.784 -10.990  -6.748  1.00 75.19           O
ATOM   3938  HA  LEU A 260      -2.760  -9.590  -8.592  1.00 75.19           H
ATOM   3939  CB  LEU A 260      -3.631 -11.257  -9.581  1.00 75.19           C
ATOM   3940 1HB  LEU A 260      -4.119 -10.603 -10.304  1.00 75.19           H
ATOM   3941 2HB  LEU A 260      -3.286 -12.135 -10.128  1.00 75.19           H
ATOM   3942  CG  LEU A 260      -4.673 -11.706  -8.556  1.00 75.19           C
ATOM   3943  HG  LEU A 260      -4.184 -12.363  -7.836  1.00 75.19           H
ATOM   3944  CD1 LEU A 260      -5.225 -10.511  -7.776  1.00 75.19           C
ATOM   3945 1HD1 LEU A 260      -4.410 -10.013  -7.250  1.00 75.19           H
ATOM   3946 2HD1 LEU A 260      -5.694  -9.811  -8.467  1.00 75.19           H
ATOM   3947 3HD1 LEU A 260      -5.964 -10.859  -7.054  1.00 75.19           H
ATOM   3948  CD2 LEU A 260      -5.785 -12.518  -9.224  1.00 75.19           C
ATOM   3949 1HD2 LEU A 260      -6.279 -11.905  -9.979  1.00 75.19           H
ATOM   3950 2HD2 LEU A 260      -5.357 -13.401  -9.696  1.00 75.19           H
ATOM   3951 3HD2 LEU A 260      -6.513 -12.824  -8.472  1.00 75.19           H
ATOM   3952  HN  LEU A 260      -1.716 -10.570 -10.984  1.00 75.19           H
ATOM   3953  N   THR A 261      -0.938 -12.324  -8.366  1.00 83.32           N
ATOM   3954  CA  THR A 261      -0.297 -13.239  -7.437  1.00 83.32           C
ATOM   3955  C   THR A 261       0.691 -12.487  -6.544  1.00 83.32           C
ATOM   3956  O   THR A 261       0.751 -12.727  -5.339  1.00 83.32           O
ATOM   3957  HA  THR A 261      -1.063 -13.659  -6.785  1.00 83.32           H
ATOM   3958  CB  THR A 261       0.352 -14.361  -8.250  1.00 83.32           C
ATOM   3959  HB  THR A 261       1.135 -13.969  -8.899  1.00 83.32           H
ATOM   3960  OG1 THR A 261      -0.743 -14.985  -8.916  1.00 83.32           O
ATOM   3961  HG1 THR A 261      -0.916 -14.531  -9.790  1.00 83.32           H
ATOM   3962  CG2 THR A 261       0.929 -15.467  -7.365  1.00 83.32           C
ATOM   3963 1HG2 THR A 261       0.132 -15.905  -6.765  1.00 83.32           H
ATOM   3964 2HG2 THR A 261       1.690 -15.046  -6.707  1.00 83.32           H
ATOM   3965 3HG2 THR A 261       1.378 -16.238  -7.992  1.00 83.32           H
ATOM   3966  HN  THR A 261      -0.778 -12.523  -9.333  1.00 83.32           H
ATOM   3967  N   VAL A 262       1.441 -11.591  -7.169  1.00 82.96           N
ATOM   3968  CA  VAL A 262       2.464 -10.844  -6.457  1.00 82.96           C
ATOM   3969  C   VAL A 262       1.802  -9.978  -5.383  1.00 82.96           C
ATOM   3970  O   VAL A 262       2.289  -9.899  -4.256  1.00 82.96           O
ATOM   3971  HA  VAL A 262       3.120 -11.566  -5.970  1.00 82.96           H
ATOM   3972  CB  VAL A 262       3.303 -10.033  -7.446  1.00 82.96           C
ATOM   3973  HB  VAL A 262       2.621  -9.448  -8.064  1.00 82.96           H
ATOM   3974  CG1 VAL A 262       4.225  -9.057  -6.711  1.00 82.96           C
ATOM   3975 1HG1 VAL A 262       3.624  -8.369  -6.116  1.00 82.96           H
ATOM   3976 2HG1 VAL A 262       4.896  -9.613  -6.057  1.00 82.96           H
ATOM   3977 3HG1 VAL A 262       4.810  -8.493  -7.438  1.00 82.96           H
ATOM   3978  CG2 VAL A 262       4.104 -10.953  -8.369  1.00 82.96           C
ATOM   3979 1HG2 VAL A 262       4.771 -11.575  -7.773  1.00 82.96           H
ATOM   3980 2HG2 VAL A 262       3.419 -11.589  -8.931  1.00 82.96           H
ATOM   3981 3HG2 VAL A 262       4.691 -10.350  -9.062  1.00 82.96           H
ATOM   3982  HN  VAL A 262       1.359 -11.374  -8.141  1.00 82.96           H
ATOM   3983  N   PHE A 263       0.702  -9.349  -5.770  1.00 77.57           N
ATOM   3984  CA  PHE A 263      -0.025  -8.482  -4.859  1.00 77.57           C
ATOM   3985  C   PHE A 263      -0.552  -9.269  -3.657  1.00 77.57           C
ATOM   3986  O   PHE A 263      -0.327  -8.883  -2.511  1.00 77.57           O
ATOM   3987  HA  PHE A 263       0.672  -7.719  -4.514  1.00 77.57           H
ATOM   3988  CB  PHE A 263      -1.211  -7.908  -5.637  1.00 77.57           C
ATOM   3989 1HB  PHE A 263      -0.834  -7.355  -6.497  1.00 77.57           H
ATOM   3990 2HB  PHE A 263      -1.810  -8.731  -6.025  1.00 77.57           H
ATOM   3991  CG  PHE A 263      -2.110  -6.987  -4.811  1.00 77.57           C
ATOM   3992  CD1 PHE A 263      -3.151  -7.506  -4.106  1.00 77.57           C
ATOM   3993  HD1 PHE A 263      -3.345  -8.578  -4.130  1.00 77.57           H
ATOM   3994  CD2 PHE A 263      -1.869  -5.649  -4.780  1.00 77.57           C
ATOM   3995  HD2 PHE A 263      -1.034  -5.233  -5.345  1.00 77.57           H
ATOM   3996  CE1 PHE A 263      -3.986  -6.651  -3.339  1.00 77.57           C
ATOM   3997  HE1 PHE A 263      -4.821  -7.067  -2.775  1.00 77.57           H
ATOM   3998  CE2 PHE A 263      -2.703  -4.794  -4.013  1.00 77.57           C
ATOM   3999  HE2 PHE A 263      -2.510  -3.721  -3.989  1.00 77.57           H
ATOM   4000  CZ  PHE A 263      -3.745  -5.313  -3.309  1.00 77.57           C
ATOM   4001  HZ  PHE A 263      -4.385  -4.656  -2.720  1.00 77.57           H
ATOM   4002  HN  PHE A 263       0.307  -9.425  -6.686  1.00 77.57           H
ATOM   4003  N   VAL A 264      -1.243 -10.358  -3.960  1.00 82.57           N
ATOM   4004  CA  VAL A 264      -1.906 -11.135  -2.926  1.00 82.57           C
ATOM   4005  C   VAL A 264      -0.864 -11.641  -1.927  1.00 82.57           C
ATOM   4006  O   VAL A 264      -1.055 -11.533  -0.717  1.00 82.57           O
ATOM   4007  HA  VAL A 264      -2.596 -10.470  -2.407  1.00 82.57           H
ATOM   4008  CB  VAL A 264      -2.723 -12.262  -3.562  1.00 82.57           C
ATOM   4009  HB  VAL A 264      -2.065 -12.814  -4.234  1.00 82.57           H
ATOM   4010  CG1 VAL A 264      -3.232 -13.237  -2.498  1.00 82.57           C
ATOM   4011 1HG1 VAL A 264      -2.385 -13.674  -1.970  1.00 82.57           H
ATOM   4012 2HG1 VAL A 264      -3.866 -12.703  -1.790  1.00 82.57           H
ATOM   4013 3HG1 VAL A 264      -3.809 -14.028  -2.978  1.00 82.57           H
ATOM   4014  CG2 VAL A 264      -3.879 -11.701  -4.392  1.00 82.57           C
ATOM   4015 1HG2 VAL A 264      -4.536 -11.114  -3.749  1.00 82.57           H
ATOM   4016 2HG2 VAL A 264      -3.484 -11.066  -5.184  1.00 82.57           H
ATOM   4017 3HG2 VAL A 264      -4.443 -12.524  -4.832  1.00 82.57           H
ATOM   4018  HN  VAL A 264      -1.353 -10.710  -4.889  1.00 82.57           H
ATOM   4019  N   LEU A 265       0.216 -12.183  -2.471  1.00 88.40           N
ATOM   4020  CA  LEU A 265       1.216 -12.844  -1.650  1.00 88.40           C
ATOM   4021  C   LEU A 265       1.896 -11.809  -0.751  1.00 88.40           C
ATOM   4022  O   LEU A 265       2.346 -12.135   0.346  1.00 88.40           O
ATOM   4023  HA  LEU A 265       0.695 -13.562  -1.016  1.00 88.40           H
ATOM   4024  CB  LEU A 265       2.190 -13.635  -2.525  1.00 88.40           C
ATOM   4025 1HB  LEU A 265       2.567 -12.973  -3.305  1.00 88.40           H
ATOM   4026 2HB  LEU A 265       3.044 -13.924  -1.912  1.00 88.40           H
ATOM   4027  CG  LEU A 265       1.626 -14.892  -3.190  1.00 88.40           C
ATOM   4028  HG  LEU A 265       0.782 -14.598  -3.814  1.00 88.40           H
ATOM   4029  CD1 LEU A 265       2.664 -15.539  -4.109  1.00 88.40           C
ATOM   4030 1HD1 LEU A 265       2.952 -14.831  -4.886  1.00 88.40           H
ATOM   4031 2HD1 LEU A 265       3.542 -15.816  -3.527  1.00 88.40           H
ATOM   4032 3HD1 LEU A 265       2.237 -16.430  -4.569  1.00 88.40           H
ATOM   4033  CD2 LEU A 265       1.095 -15.874  -2.144  1.00 88.40           C
ATOM   4034 1HD2 LEU A 265       1.904 -16.166  -1.476  1.00 88.40           H
ATOM   4035 2HD2 LEU A 265       0.302 -15.398  -1.568  1.00 88.40           H
ATOM   4036 3HD2 LEU A 265       0.699 -16.759  -2.644  1.00 88.40           H
ATOM   4037  HN  LEU A 265       0.412 -12.176  -3.452  1.00 88.40           H
ATOM   4038  N   SER A 266       1.951 -10.583  -1.251  1.00 87.85           N
ATOM   4039  CA  SER A 266       2.654  -9.521  -0.552  1.00 87.85           C
ATOM   4040  C   SER A 266       1.744  -8.904   0.512  1.00 87.85           C
ATOM   4041  O   SER A 266       2.195  -8.591   1.613  1.00 87.85           O
ATOM   4042  HA  SER A 266       3.515 -10.001  -0.088  1.00 87.85           H
ATOM   4043  CB  SER A 266       3.135  -8.445  -1.527  1.00 87.85           C
ATOM   4044 1HB  SER A 266       3.625  -7.645  -0.972  1.00 87.85           H
ATOM   4045 2HB  SER A 266       3.882  -8.871  -2.198  1.00 87.85           H
ATOM   4046  OG  SER A 266       2.064  -7.901  -2.294  1.00 87.85           O
ATOM   4047  HG  SER A 266       1.965  -8.408  -3.151  1.00 87.85           H
ATOM   4048  HN  SER A 266       1.526 -10.312  -2.115  1.00 87.85           H
ATOM   4049  N   GLN A 267       0.480  -8.747   0.146  1.00 86.23           N
ATOM   4050  CA  GLN A 267      -0.435  -7.947   0.942  1.00 86.23           C
ATOM   4051  C   GLN A 267      -1.187  -8.832   1.937  1.00 86.23           C
ATOM   4052  O   GLN A 267      -1.516  -8.394   3.038  1.00 86.23           O
ATOM   4053  HA  GLN A 267       0.193  -7.236   1.479  1.00 86.23           H
ATOM   4054  CB  GLN A 267      -1.410  -7.177   0.048  1.00 86.23           C
ATOM   4055 1HB  GLN A 267      -1.978  -7.878  -0.564  1.00 86.23           H
ATOM   4056 2HB  GLN A 267      -2.128  -6.639   0.665  1.00 86.23           H
ATOM   4057  CG  GLN A 267      -0.664  -6.192  -0.855  1.00 86.23           C
ATOM   4058 1HG  GLN A 267       0.020  -6.735  -1.506  1.00 86.23           H
ATOM   4059 2HG  GLN A 267      -1.375  -5.675  -1.500  1.00 86.23           H
ATOM   4060  CD  GLN A 267       0.115  -5.170  -0.024  1.00 86.23           C
ATOM   4061  OE1 GLN A 267      -0.362  -4.643   0.967  1.00 86.23           O
ATOM   4062  NE2 GLN A 267       1.339  -4.921  -0.483  1.00 86.23           N
ATOM   4063 1HE2 GLN A 267       1.670  -5.389  -1.302  1.00 86.23           H
ATOM   4064 2HE2 GLN A 267       1.927  -4.267  -0.007  1.00 86.23           H
ATOM   4065  HN  GLN A 267       0.081  -9.155  -0.675  1.00 86.23           H
ATOM   4066  N   PHE A 268      -1.437 -10.063   1.515  1.00 88.48           N
ATOM   4067  CA  PHE A 268      -2.302 -10.953   2.270  1.00 88.48           C
ATOM   4068  C   PHE A 268      -1.774 -11.154   3.692  1.00 88.48           C
ATOM   4069  O   PHE A 268      -2.505 -10.962   4.662  1.00 88.48           O
ATOM   4070  HA  PHE A 268      -3.287 -10.487   2.313  1.00 88.48           H
ATOM   4071  CB  PHE A 268      -2.302 -12.299   1.544  1.00 88.48           C
ATOM   4072 1HB  PHE A 268      -2.634 -12.147   0.517  1.00 88.48           H
ATOM   4073 2HB  PHE A 268      -1.280 -12.676   1.497  1.00 88.48           H
ATOM   4074  CG  PHE A 268      -3.191 -13.359   2.199  1.00 88.48           C
ATOM   4075  CD1 PHE A 268      -2.632 -14.340   2.958  1.00 88.48           C
ATOM   4076  HD1 PHE A 268      -1.552 -14.371   3.100  1.00 88.48           H
ATOM   4077  CD2 PHE A 268      -4.538 -13.321   2.022  1.00 88.48           C
ATOM   4078  HD2 PHE A 268      -4.986 -12.535   1.414  1.00 88.48           H
ATOM   4079  CE1 PHE A 268      -3.456 -15.324   3.566  1.00 88.48           C
ATOM   4080  HE1 PHE A 268      -3.009 -16.110   4.174  1.00 88.48           H
ATOM   4081  CE2 PHE A 268      -5.363 -14.304   2.630  1.00 88.48           C
ATOM   4082  HE2 PHE A 268      -6.443 -14.273   2.488  1.00 88.48           H
ATOM   4083  CZ  PHE A 268      -4.804 -15.285   3.389  1.00 88.48           C
ATOM   4084  HZ  PHE A 268      -5.437 -16.040   3.856  1.00 88.48           H
ATOM   4085  HN  PHE A 268      -1.060 -10.453   0.674  1.00 88.48           H
ATOM   4086  N   PRO A 269      -0.500 -11.542   3.841  1.00 93.33           N
ATOM   4087  CA  PRO A 269       0.035 -11.883   5.162  1.00 93.33           C
ATOM   4088  C   PRO A 269      -0.199 -10.781   6.182  1.00 93.33           C
ATOM   4089  O   PRO A 269      -0.603 -11.052   7.312  1.00 93.33           O
ATOM   4090  HA  PRO A 269      -0.482 -12.756   5.561  1.00 93.33           H
ATOM   4091  CB  PRO A 269       1.526 -12.108   4.901  1.00 93.33           C
ATOM   4092 1HB  PRO A 269       2.102 -11.195   5.050  1.00 93.33           H
ATOM   4093 2HB  PRO A 269       1.942 -12.859   5.573  1.00 93.33           H
ATOM   4094  CG  PRO A 269       1.565 -12.569   3.449  1.00 93.33           C
ATOM   4095 1HG  PRO A 269       2.553 -12.434   3.008  1.00 93.33           H
ATOM   4096 2HG  PRO A 269       1.330 -13.629   3.354  1.00 93.33           H
ATOM   4097  CD  PRO A 269       0.518 -11.690   2.785  1.00 93.33           C
ATOM   4098 1HD  PRO A 269       0.929 -10.725   2.488  1.00 93.33           H
ATOM   4099 2HD  PRO A 269       0.113 -12.151   1.885  1.00 93.33           H
ATOM   4100  N   TYR A 270       0.063  -9.556   5.752  1.00 91.69           N
ATOM   4101  CA  TYR A 270      -0.047  -8.411   6.641  1.00 91.69           C
ATOM   4102  C   TYR A 270      -1.489  -8.221   7.114  1.00 91.69           C
ATOM   4103  O   TYR A 270      -1.733  -7.994   8.298  1.00 91.69           O
ATOM   4104  HA  TYR A 270       0.590  -8.596   7.506  1.00 91.69           H
ATOM   4105  CB  TYR A 270       0.372  -7.194   5.815  1.00 91.69           C
ATOM   4106 1HB  TYR A 270       1.436  -7.269   5.589  1.00 91.69           H
ATOM   4107 2HB  TYR A 270      -0.158  -7.214   4.863  1.00 91.69           H
ATOM   4108  CG  TYR A 270       0.105  -5.853   6.503  1.00 91.69           C
ATOM   4109  CD1 TYR A 270      -0.842  -4.991   5.989  1.00 91.69           C
ATOM   4110  HD1 TYR A 270      -1.399  -5.264   5.093  1.00 91.69           H
ATOM   4111  CD2 TYR A 270       0.811  -5.507   7.637  1.00 91.69           C
ATOM   4112  HD2 TYR A 270       1.558  -6.189   8.043  1.00 91.69           H
ATOM   4113  CE1 TYR A 270      -1.093  -3.729   6.636  1.00 91.69           C
ATOM   4114  HE1 TYR A 270      -1.838  -3.039   6.240  1.00 91.69           H
ATOM   4115  CE2 TYR A 270       0.559  -4.246   8.284  1.00 91.69           C
ATOM   4116  HE2 TYR A 270       1.110  -3.960   9.180  1.00 91.69           H
ATOM   4117  CZ  TYR A 270      -0.380  -3.419   7.752  1.00 91.69           C
ATOM   4118  OH  TYR A 270      -0.618  -2.228   8.363  1.00 91.69           O
ATOM   4119  HH  TYR A 270      -0.088  -2.166   9.209  1.00 91.69           H
ATOM   4120  HN  TYR A 270       0.345  -9.339   4.817  1.00 91.69           H
ATOM   4121  N   ASN A 271      -2.408  -8.319   6.164  1.00 90.19           N
ATOM   4122  CA  ASN A 271      -3.809  -8.058   6.447  1.00 90.19           C
ATOM   4123  C   ASN A 271      -4.354  -9.162   7.356  1.00 90.19           C
ATOM   4124  O   ASN A 271      -5.304  -8.941   8.105  1.00 90.19           O
ATOM   4125  HA  ASN A 271      -3.827  -7.079   6.924  1.00 90.19           H
ATOM   4126  CB  ASN A 271      -4.639  -8.051   5.162  1.00 90.19           C
ATOM   4127 1HB  ASN A 271      -4.351  -8.894   4.534  1.00 90.19           H
ATOM   4128 2HB  ASN A 271      -5.693  -8.180   5.405  1.00 90.19           H
ATOM   4129  CG  ASN A 271      -4.444  -6.743   4.391  1.00 90.19           C
ATOM   4130  OD1 ASN A 271      -4.843  -5.674   4.821  1.00 90.19           O
ATOM   4131  ND2 ASN A 271      -3.810  -6.889   3.231  1.00 90.19           N
ATOM   4132 1HD2 ASN A 271      -3.508  -7.795   2.936  1.00 90.19           H
ATOM   4133 2HD2 ASN A 271      -3.635  -6.091   2.654  1.00 90.19           H
ATOM   4134  HN  ASN A 271      -2.208  -8.570   5.217  1.00 90.19           H
ATOM   4135  N   CYS A 272      -3.730 -10.327   7.259  1.00 93.10           N
ATOM   4136  CA  CYS A 272      -4.057 -11.428   8.149  1.00 93.10           C
ATOM   4137  C   CYS A 272      -3.778 -10.983   9.586  1.00 93.10           C
ATOM   4138  O   CYS A 272      -4.622 -11.150  10.465  1.00 93.10           O
ATOM   4139  HA  CYS A 272      -5.117 -11.640   8.007  1.00 93.10           H
ATOM   4140  CB  CYS A 272      -3.286 -12.698   7.784  1.00 93.10           C
ATOM   4141 1HB  CYS A 272      -2.224 -12.472   7.683  1.00 93.10           H
ATOM   4142 2HB  CYS A 272      -3.381 -13.433   8.584  1.00 93.10           H
ATOM   4143  SG  CYS A 272      -3.929 -13.393   6.218  1.00 93.10           S
ATOM   4144  HG  CYS A 272      -3.351 -12.499   5.422  1.00 93.10           H
ATOM   4145  HN  CYS A 272      -3.013 -10.523   6.589  1.00 93.10           H
ATOM   4146  N   ILE A 273      -2.592 -10.426   9.780  1.00 93.51           N
ATOM   4147  CA  ILE A 273      -2.173 -10.000  11.104  1.00 93.51           C
ATOM   4148  C   ILE A 273      -3.039  -8.822  11.554  1.00 93.51           C
ATOM   4149  O   ILE A 273      -3.412  -8.731  12.722  1.00 93.51           O
ATOM   4150  HA  ILE A 273      -2.344 -10.834  11.785  1.00 93.51           H
ATOM   4151  CB  ILE A 273      -0.672  -9.702  11.121  1.00 93.51           C
ATOM   4152  HB  ILE A 273      -0.466  -8.943  10.366  1.00 93.51           H
ATOM   4153  CG1 ILE A 273       0.138 -10.945  10.745  1.00 93.51           C
ATOM   4154 1HG1 ILE A 273      -0.151 -11.285   9.751  1.00 93.51           H
ATOM   4155 2HG1 ILE A 273       1.197 -10.692  10.700  1.00 93.51           H
ATOM   4156  CG2 ILE A 273      -0.243  -9.124  12.471  1.00 93.51           C
ATOM   4157 1HG2 ILE A 273      -0.785  -8.198  12.659  1.00 93.51           H
ATOM   4158 2HG2 ILE A 273      -0.466  -9.842  13.260  1.00 93.51           H
ATOM   4159 3HG2 ILE A 273       0.828  -8.922  12.455  1.00 93.51           H
ATOM   4160  CD1 ILE A 273      -0.082 -12.069  11.759  1.00 93.51           C
ATOM   4161 1HD1 ILE A 273       0.231 -11.734  12.748  1.00 93.51           H
ATOM   4162 2HD1 ILE A 273      -1.139 -12.335  11.783  1.00 93.51           H
ATOM   4163 3HD1 ILE A 273       0.505 -12.940  11.468  1.00 93.51           H
ATOM   4164  HN  ILE A 273      -1.924 -10.265   9.053  1.00 93.51           H
ATOM   4165  N   LEU A 274      -3.334  -7.948  10.602  1.00 92.03           N
ATOM   4166  CA  LEU A 274      -4.143  -6.776  10.887  1.00 92.03           C
ATOM   4167  C   LEU A 274      -5.517  -7.220  11.394  1.00 92.03           C
ATOM   4168  O   LEU A 274      -6.098  -6.579  12.267  1.00 92.03           O
ATOM   4169  HA  LEU A 274      -3.645  -6.220  11.682  1.00 92.03           H
ATOM   4170  CB  LEU A 274      -4.206  -5.858   9.665  1.00 92.03           C
ATOM   4171 1HB  LEU A 274      -3.228  -5.857   9.185  1.00 92.03           H
ATOM   4172 2HB  LEU A 274      -4.911  -6.284   8.951  1.00 92.03           H
ATOM   4173  CG  LEU A 274      -4.612  -4.407   9.935  1.00 92.03           C
ATOM   4174  HG  LEU A 274      -5.375  -4.406  10.714  1.00 92.03           H
ATOM   4175  CD1 LEU A 274      -3.427  -3.595  10.461  1.00 92.03           C
ATOM   4176 1HD1 LEU A 274      -3.068  -4.037  11.391  1.00 92.03           H
ATOM   4177 2HD1 LEU A 274      -2.625  -3.602   9.723  1.00 92.03           H
ATOM   4178 3HD1 LEU A 274      -3.743  -2.569  10.645  1.00 92.03           H
ATOM   4179  CD2 LEU A 274      -5.236  -3.772   8.691  1.00 92.03           C
ATOM   4180 1HD2 LEU A 274      -4.513  -3.786   7.875  1.00 92.03           H
ATOM   4181 2HD2 LEU A 274      -6.123  -4.335   8.401  1.00 92.03           H
ATOM   4182 3HD2 LEU A 274      -5.515  -2.741   8.911  1.00 92.03           H
ATOM   4183  HN  LEU A 274      -3.030  -8.031   9.653  1.00 92.03           H
ATOM   4184  N   LEU A 275      -5.996  -8.316  10.823  1.00 93.79           N
ATOM   4185  CA  LEU A 275      -7.274  -8.874  11.230  1.00 93.79           C
ATOM   4186  C   LEU A 275      -7.194  -9.306  12.696  1.00 93.79           C
ATOM   4187  O   LEU A 275      -8.089  -9.007  13.485  1.00 93.79           O
ATOM   4188  HA  LEU A 275      -8.018  -8.082  11.144  1.00 93.79           H
ATOM   4189  CB  LEU A 275      -7.696  -9.997  10.281  1.00 93.79           C
ATOM   4190 1HB  LEU A 275      -7.805  -9.578   9.280  1.00 93.79           H
ATOM   4191 2HB  LEU A 275      -6.888 -10.728  10.233  1.00 93.79           H
ATOM   4192  CG  LEU A 275      -8.989 -10.730  10.641  1.00 93.79           C
ATOM   4193  HG  LEU A 275      -8.902 -11.093  11.665  1.00 93.79           H
ATOM   4194  CD1 LEU A 275     -10.188  -9.780  10.598  1.00 93.79           C
ATOM   4195 1HD1 LEU A 275     -10.035  -8.970  11.311  1.00 93.79           H
ATOM   4196 2HD1 LEU A 275     -10.288  -9.367   9.594  1.00 93.79           H
ATOM   4197 3HD1 LEU A 275     -11.094 -10.327  10.858  1.00 93.79           H
ATOM   4198  CD2 LEU A 275      -9.195 -11.953   9.744  1.00 93.79           C
ATOM   4199 1HD2 LEU A 275      -9.251 -11.634   8.703  1.00 93.79           H
ATOM   4200 2HD2 LEU A 275      -8.357 -12.639   9.869  1.00 93.79           H
ATOM   4201 3HD2 LEU A 275     -10.121 -12.455  10.021  1.00 93.79           H
ATOM   4202  HN  LEU A 275      -5.527  -8.820  10.097  1.00 93.79           H
ATOM   4203  N   VAL A 276      -6.114 -10.002  13.016  1.00 94.54           N
ATOM   4204  CA  VAL A 276      -5.910 -10.487  14.371  1.00 94.54           C
ATOM   4205  C   VAL A 276      -5.924  -9.302  15.339  1.00 94.54           C
ATOM   4206  O   VAL A 276      -6.585  -9.351  16.375  1.00 94.54           O
ATOM   4207  HA  VAL A 276      -6.742 -11.148  14.613  1.00 94.54           H
ATOM   4208  CB  VAL A 276      -4.618 -11.304  14.446  1.00 94.54           C
ATOM   4209  HB  VAL A 276      -3.809 -10.689  14.053  1.00 94.54           H
ATOM   4210  CG1 VAL A 276      -4.278 -11.660  15.894  1.00 94.54           C
ATOM   4211 1HG1 VAL A 276      -4.146 -10.745  16.472  1.00 94.54           H
ATOM   4212 2HG1 VAL A 276      -5.089 -12.248  16.324  1.00 94.54           H
ATOM   4213 3HG1 VAL A 276      -3.356 -12.241  15.918  1.00 94.54           H
ATOM   4214  CG2 VAL A 276      -4.715 -12.562  13.580  1.00 94.54           C
ATOM   4215 1HG2 VAL A 276      -5.541 -13.181  13.930  1.00 94.54           H
ATOM   4216 2HG2 VAL A 276      -4.888 -12.277  12.542  1.00 94.54           H
ATOM   4217 3HG2 VAL A 276      -3.784 -13.124  13.651  1.00 94.54           H
ATOM   4218  HN  VAL A 276      -5.387 -10.236  12.370  1.00 94.54           H
ATOM   4219  N   GLN A 277      -5.187  -8.266  14.967  1.00 93.00           N
ATOM   4220  CA  GLN A 277      -5.093  -7.078  15.798  1.00 93.00           C
ATOM   4221  C   GLN A 277      -6.474  -6.446  15.980  1.00 93.00           C
ATOM   4222  O   GLN A 277      -6.766  -5.875  17.029  1.00 93.00           O
ATOM   4223  HA  GLN A 277      -4.716  -7.426  16.760  1.00 93.00           H
ATOM   4224  CB  GLN A 277      -4.103  -6.072  15.206  1.00 93.00           C
ATOM   4225 1HB  GLN A 277      -4.301  -5.944  14.142  1.00 93.00           H
ATOM   4226 2HB  GLN A 277      -4.244  -5.098  15.675  1.00 93.00           H
ATOM   4227  CG  GLN A 277      -2.660  -6.538  15.410  1.00 93.00           C
ATOM   4228 1HG  GLN A 277      -2.468  -6.683  16.473  1.00 93.00           H
ATOM   4229 2HG  GLN A 277      -2.514  -7.502  14.924  1.00 93.00           H
ATOM   4230  CD  GLN A 277      -1.670  -5.519  14.841  1.00 93.00           C
ATOM   4231  OE1 GLN A 277      -1.983  -4.735  13.961  1.00 93.00           O
ATOM   4232  NE2 GLN A 277      -0.461  -5.574  15.393  1.00 93.00           N
ATOM   4233 1HE2 GLN A 277      -0.269  -6.242  16.112  1.00 93.00           H
ATOM   4234 2HE2 GLN A 277       0.257  -4.948  15.088  1.00 93.00           H
ATOM   4235  HN  GLN A 277      -4.662  -8.230  14.117  1.00 93.00           H
ATOM   4236  N   THR A 278      -7.287  -6.569  14.941  1.00 93.32           N
ATOM   4237  CA  THR A 278      -8.620  -5.990  14.960  1.00 93.32           C
ATOM   4238  C   THR A 278      -9.509  -6.732  15.960  1.00 93.32           C
ATOM   4239  O   THR A 278     -10.225  -6.109  16.742  1.00 93.32           O
ATOM   4240  HA  THR A 278      -8.541  -4.959  15.306  1.00 93.32           H
ATOM   4241  CB  THR A 278      -9.165  -6.009  13.531  1.00 93.32           C
ATOM   4242  HB  THR A 278      -9.320  -7.032  13.187  1.00 93.32           H
ATOM   4243  OG1 THR A 278      -8.217  -5.248  12.788  1.00 93.32           O
ATOM   4244  HG1 THR A 278      -7.291  -5.579  12.973  1.00 93.32           H
ATOM   4245  CG2 THR A 278     -10.468  -5.220  13.391  1.00 93.32           C
ATOM   4246 1HG2 THR A 278     -10.296  -4.181  13.670  1.00 93.32           H
ATOM   4247 2HG2 THR A 278     -11.226  -5.652  14.044  1.00 93.32           H
ATOM   4248 3HG2 THR A 278     -10.811  -5.266  12.357  1.00 93.32           H
ATOM   4249  HN  THR A 278      -7.049  -7.054  14.099  1.00 93.32           H
ATOM   4250  N   ILE A 279      -9.435  -8.054  15.901  1.00 94.77           N
ATOM   4251  CA  ILE A 279     -10.236  -8.888  16.781  1.00 94.77           C
ATOM   4252  C   ILE A 279      -9.824  -8.633  18.233  1.00 94.77           C
ATOM   4253  O   ILE A 279     -10.676  -8.519  19.113  1.00 94.77           O
ATOM   4254  HA  ILE A 279     -11.277  -8.587  16.660  1.00 94.77           H
ATOM   4255  CB  ILE A 279     -10.138 -10.356  16.363  1.00 94.77           C
ATOM   4256  HB  ILE A 279      -9.084 -10.626  16.306  1.00 94.77           H
ATOM   4257  CG1 ILE A 279     -10.736 -10.571  14.972  1.00 94.77           C
ATOM   4258 1HG1 ILE A 279     -11.824 -10.523  15.028  1.00 94.77           H
ATOM   4259 2HG1 ILE A 279     -10.415  -9.770  14.306  1.00 94.77           H
ATOM   4260  CG2 ILE A 279     -10.781 -11.269  17.410  1.00 94.77           C
ATOM   4261 1HG2 ILE A 279     -10.270 -11.142  18.365  1.00 94.77           H
ATOM   4262 2HG2 ILE A 279     -11.833 -11.007  17.524  1.00 94.77           H
ATOM   4263 3HG2 ILE A 279     -10.697 -12.307  17.088  1.00 94.77           H
ATOM   4264  CD1 ILE A 279     -10.310 -11.923  14.394  1.00 94.77           C
ATOM   4265 1HD1 ILE A 279      -9.223 -11.958  14.317  1.00 94.77           H
ATOM   4266 2HD1 ILE A 279     -10.654 -12.723  15.050  1.00 94.77           H
ATOM   4267 3HD1 ILE A 279     -10.749 -12.050  13.405  1.00 94.77           H
ATOM   4268  HN  ILE A 279      -8.843  -8.553  15.269  1.00 94.77           H
ATOM   4269  N   ASP A 280      -8.518  -8.550  18.438  1.00 93.80           N
ATOM   4270  CA  ASP A 280      -7.980  -8.381  19.777  1.00 93.80           C
ATOM   4271  C   ASP A 280      -8.346  -6.990  20.297  1.00 93.80           C
ATOM   4272  O   ASP A 280      -8.579  -6.811  21.492  1.00 93.80           O
ATOM   4273  HA  ASP A 280      -8.428  -9.179  20.369  1.00 93.80           H
ATOM   4274  CB  ASP A 280      -6.454  -8.499  19.777  1.00 93.80           C
ATOM   4275 1HB  ASP A 280      -6.156  -9.403  19.245  1.00 93.80           H
ATOM   4276 2HB  ASP A 280      -6.021  -7.655  19.239  1.00 93.80           H
ATOM   4277  CG  ASP A 280      -5.907  -8.537  21.205  1.00 93.80           C
ATOM   4278  OD1 ASP A 280      -6.428  -9.358  21.990  1.00 93.80           O
ATOM   4279  OD2 ASP A 280      -4.980  -7.745  21.479  1.00 93.80           O
ATOM   4280  HN  ASP A 280      -7.833  -8.597  17.710  1.00 93.80           H
ATOM   4281  N   ALA A 281      -8.386  -6.040  19.374  1.00 91.85           N
ATOM   4282  CA  ALA A 281      -8.759  -4.678  19.718  1.00 91.85           C
ATOM   4283  C   ALA A 281     -10.175  -4.672  20.298  1.00 91.85           C
ATOM   4284  O   ALA A 281     -10.520  -3.800  21.094  1.00 91.85           O
ATOM   4285  HA  ALA A 281      -8.062  -4.325  20.479  1.00 91.85           H
ATOM   4286  CB  ALA A 281      -8.632  -3.786  18.482  1.00 91.85           C
ATOM   4287 1HB  ALA A 281      -7.601  -3.802  18.127  1.00 91.85           H
ATOM   4288 2HB  ALA A 281      -9.292  -4.156  17.697  1.00 91.85           H
ATOM   4289 3HB  ALA A 281      -8.911  -2.765  18.740  1.00 91.85           H
ATOM   4290  HN  ALA A 281      -8.170  -6.188  18.409  1.00 91.85           H
ATOM   4291  N   TYR A 282     -10.957  -5.655  19.876  1.00 90.42           N
ATOM   4292  CA  TYR A 282     -12.325  -5.778  20.348  1.00 90.42           C
ATOM   4293  C   TYR A 282     -12.402  -6.686  21.577  1.00 90.42           C
ATOM   4294  O   TYR A 282     -12.995  -6.318  22.590  1.00 90.42           O
ATOM   4295  HA  TYR A 282     -12.678  -4.782  20.619  1.00 90.42           H
ATOM   4296  CB  TYR A 282     -13.111  -6.421  19.203  1.00 90.42           C
ATOM   4297 1HB  TYR A 282     -12.939  -5.848  18.292  1.00 90.42           H
ATOM   4298 2HB  TYR A 282     -12.721  -7.423  19.027  1.00 90.42           H
ATOM   4299  CG  TYR A 282     -14.617  -6.511  19.456  1.00 90.42           C
ATOM   4300  CD1 TYR A 282     -15.181  -7.710  19.842  1.00 90.42           C
ATOM   4301  HD1 TYR A 282     -14.553  -8.593  19.966  1.00 90.42           H
ATOM   4302  CD2 TYR A 282     -15.411  -5.394  19.298  1.00 90.42           C
ATOM   4303  HD2 TYR A 282     -14.966  -4.447  18.993  1.00 90.42           H
ATOM   4304  CE1 TYR A 282     -16.598  -7.796  20.079  1.00 90.42           C
ATOM   4305  HE1 TYR A 282     -17.057  -8.737  20.384  1.00 90.42           H
ATOM   4306  CE2 TYR A 282     -16.829  -5.480  19.535  1.00 90.42           C
ATOM   4307  HE2 TYR A 282     -17.468  -4.605  19.414  1.00 90.42           H
ATOM   4308  CZ  TYR A 282     -17.353  -6.676  19.914  1.00 90.42           C
ATOM   4309  OH  TYR A 282     -18.692  -6.757  20.139  1.00 90.42           O
ATOM   4310  HH  TYR A 282     -19.115  -5.860  20.009  1.00 90.42           H
ATOM   4311  HN  TYR A 282     -10.670  -6.358  19.225  1.00 90.42           H
ATOM   4312  N   ALA A 283     -11.794  -7.856  21.447  1.00 92.22           N
ATOM   4313  CA  ALA A 283     -12.041  -8.937  22.387  1.00 92.22           C
ATOM   4314  C   ALA A 283     -10.982  -8.900  23.490  1.00 92.22           C
ATOM   4315  O   ALA A 283     -11.180  -9.463  24.565  1.00 92.22           O
ATOM   4316  HA  ALA A 283     -13.023  -8.771  22.832  1.00 92.22           H
ATOM   4317  CB  ALA A 283     -12.058 -10.271  21.638  1.00 92.22           C
ATOM   4318 1HB  ALA A 283     -12.847 -10.256  20.886  1.00 92.22           H
ATOM   4319 2HB  ALA A 283     -11.095 -10.426  21.151  1.00 92.22           H
ATOM   4320 3HB  ALA A 283     -12.244 -11.081  22.343  1.00 92.22           H
ATOM   4321  HN  ALA A 283     -11.144  -8.071  20.718  1.00 92.22           H
ATOM   4322  N   MET A 284      -9.879  -8.232  23.185  1.00 89.73           N
ATOM   4323  CA  MET A 284      -8.770  -8.152  24.120  1.00 89.73           C
ATOM   4324  C   MET A 284      -8.424  -9.533  24.680  1.00 89.73           C
ATOM   4325  O   MET A 284      -8.297  -9.701  25.892  1.00 89.73           O
ATOM   4326  HA  MET A 284      -7.929  -7.765  23.545  1.00 89.73           H
ATOM   4327  CB  MET A 284      -9.138  -7.212  25.269  1.00 89.73           C
ATOM   4328 1HB  MET A 284     -10.080  -7.531  25.717  1.00 89.73           H
ATOM   4329 2HB  MET A 284      -8.379  -7.270  26.049  1.00 89.73           H
ATOM   4330  CG  MET A 284      -9.263  -5.768  24.778  1.00 89.73           C
ATOM   4331 1HG  MET A 284      -8.288  -5.397  24.464  1.00 89.73           H
ATOM   4332 2HG  MET A 284      -9.916  -5.727  23.906  1.00 89.73           H
ATOM   4333  SD  MET A 284      -9.918  -4.736  26.079  1.00 89.73           S
ATOM   4334  CE  MET A 284     -11.620  -4.616  25.552  1.00 89.73           C
ATOM   4335 1HE  MET A 284     -11.662  -4.162  24.562  1.00 89.73           H
ATOM   4336 2HE  MET A 284     -12.059  -5.612  25.514  1.00 89.73           H
ATOM   4337 3HE  MET A 284     -12.176  -4.000  26.258  1.00 89.73           H
ATOM   4338  HN  MET A 284      -9.737  -7.753  22.319  1.00 89.73           H
ATOM   4339  N   PHE A 285      -8.282 -10.487  23.772  1.00 91.10           N
ATOM   4340  CA  PHE A 285      -8.123 -11.877  24.164  1.00 91.10           C
ATOM   4341  C   PHE A 285      -6.646 -12.227  24.355  1.00 91.10           C
ATOM   4342  O   PHE A 285      -6.319 -13.240  24.973  1.00 91.10           O
ATOM   4343  HA  PHE A 285      -8.651 -12.009  25.108  1.00 91.10           H
ATOM   4344  CB  PHE A 285      -8.694 -12.730  23.029  1.00 91.10           C
ATOM   4345 1HB  PHE A 285      -8.840 -13.748  23.392  1.00 91.10           H
ATOM   4346 2HB  PHE A 285      -9.677 -12.344  22.758  1.00 91.10           H
ATOM   4347  CG  PHE A 285      -7.814 -12.771  21.778  1.00 91.10           C
ATOM   4348  CD1 PHE A 285      -7.992 -11.852  20.791  1.00 91.10           C
ATOM   4349  HD1 PHE A 285      -8.761 -11.086  20.892  1.00 91.10           H
ATOM   4350  CD2 PHE A 285      -6.855 -13.726  21.652  1.00 91.10           C
ATOM   4351  HD2 PHE A 285      -6.712 -14.463  22.443  1.00 91.10           H
ATOM   4352  CE1 PHE A 285      -7.176 -11.890  19.630  1.00 91.10           C
ATOM   4353  HE1 PHE A 285      -7.319 -11.154  18.839  1.00 91.10           H
ATOM   4354  CE2 PHE A 285      -6.038 -13.764  20.491  1.00 91.10           C
ATOM   4355  HE2 PHE A 285      -5.269 -14.530  20.391  1.00 91.10           H
ATOM   4356  CZ  PHE A 285      -6.216 -12.845  19.505  1.00 91.10           C
ATOM   4357  HZ  PHE A 285      -5.590 -12.875  18.613  1.00 91.10           H
ATOM   4358  HN  PHE A 285      -8.274 -10.323  22.785  1.00 91.10           H
ATOM   4359  N   ILE A 286      -5.792 -11.370  23.815  1.00 91.57           N
ATOM   4360  CA  ILE A 286      -4.358 -11.562  23.941  1.00 91.57           C
ATOM   4361  C   ILE A 286      -3.878 -10.941  25.255  1.00 91.57           C
ATOM   4362  O   ILE A 286      -3.501  -9.771  25.291  1.00 91.57           O
ATOM   4363  HA  ILE A 286      -4.174 -12.635  23.979  1.00 91.57           H
ATOM   4364  CB  ILE A 286      -3.634 -11.022  22.706  1.00 91.57           C
ATOM   4365  HB  ILE A 286      -3.817  -9.949  22.644  1.00 91.57           H
ATOM   4366  CG1 ILE A 286      -4.192 -11.649  21.426  1.00 91.57           C
ATOM   4367 1HG1 ILE A 286      -3.910 -12.701  21.380  1.00 91.57           H
ATOM   4368 2HG1 ILE A 286      -5.281 -11.611  21.443  1.00 91.57           H
ATOM   4369  CG2 ILE A 286      -2.122 -11.217  22.827  1.00 91.57           C
ATOM   4370 1HG2 ILE A 286      -1.756 -10.685  23.706  1.00 91.57           H
ATOM   4371 2HG2 ILE A 286      -1.899 -12.279  22.927  1.00 91.57           H
ATOM   4372 3HG2 ILE A 286      -1.632 -10.824  21.936  1.00 91.57           H
ATOM   4373  CD1 ILE A 286      -3.670 -10.920  20.186  1.00 91.57           C
ATOM   4374 1HD1 ILE A 286      -3.974  -9.874  20.224  1.00 91.57           H
ATOM   4375 2HD1 ILE A 286      -2.582 -10.982  20.160  1.00 91.57           H
ATOM   4376 3HD1 ILE A 286      -4.082 -11.386  19.291  1.00 91.57           H
ATOM   4377  HN  ILE A 286      -6.066 -10.558  23.300  1.00 91.57           H
ATOM   4378  N   SER A 287      -3.908 -11.753  26.301  1.00 89.17           N
ATOM   4379  CA  SER A 287      -3.448 -11.309  27.606  1.00 89.17           C
ATOM   4380  C   SER A 287      -1.993 -11.731  27.819  1.00 89.17           C
ATOM   4381  O   SER A 287      -1.308 -11.193  28.688  1.00 89.17           O
ATOM   4382  HA  SER A 287      -3.533 -10.223  27.588  1.00 89.17           H
ATOM   4383  CB  SER A 287      -4.332 -11.870  28.722  1.00 89.17           C
ATOM   4384 1HB  SER A 287      -3.958 -11.528  29.687  1.00 89.17           H
ATOM   4385 2HB  SER A 287      -5.343 -11.478  28.615  1.00 89.17           H
ATOM   4386  OG  SER A 287      -4.371 -13.295  28.707  1.00 89.17           O
ATOM   4387  HG  SER A 287      -4.978 -13.628  29.429  1.00 89.17           H
ATOM   4388  HN  SER A 287      -4.238 -12.696  26.268  1.00 89.17           H
ATOM   4389  N   ASN A 288      -1.563 -12.689  27.011  1.00 92.35           N
ATOM   4390  CA  ASN A 288      -0.250 -13.285  27.189  1.00 92.35           C
ATOM   4391  C   ASN A 288       0.796 -12.428  26.472  1.00 92.35           C
ATOM   4392  O   ASN A 288       0.691 -12.191  25.270  1.00 92.35           O
ATOM   4393  HA  ASN A 288      -0.094 -13.318  28.267  1.00 92.35           H
ATOM   4394  CB  ASN A 288      -0.198 -14.692  26.590  1.00 92.35           C
ATOM   4395 1HB  ASN A 288      -1.046 -15.275  26.949  1.00 92.35           H
ATOM   4396 2HB  ASN A 288      -0.288 -14.633  25.505  1.00 92.35           H
ATOM   4397  CG  ASN A 288       1.108 -15.398  26.961  1.00 92.35           C
ATOM   4398  OD1 ASN A 288       2.173 -14.805  27.005  1.00 92.35           O
ATOM   4399  ND2 ASN A 288       0.966 -16.694  27.225  1.00 92.35           N
ATOM   4400 1HD2 ASN A 288       0.063 -17.119  27.170  1.00 92.35           H
ATOM   4401 2HD2 ASN A 288       1.763 -17.243  27.477  1.00 92.35           H
ATOM   4402  HN  ASN A 288      -2.094 -13.057  26.248  1.00 92.35           H
ATOM   4403  N   CYS A 289       1.780 -11.985  27.242  1.00 91.75           N
ATOM   4404  CA  CYS A 289       2.778 -11.065  26.725  1.00 91.75           C
ATOM   4405  C   CYS A 289       3.584 -11.787  25.643  1.00 91.75           C
ATOM   4406  O   CYS A 289       3.991 -11.177  24.656  1.00 91.75           O
ATOM   4407  HA  CYS A 289       2.235 -10.219  26.303  1.00 91.75           H
ATOM   4408  CB  CYS A 289       3.676 -10.521  27.837  1.00 91.75           C
ATOM   4409 1HB  CYS A 289       3.068 -10.039  28.604  1.00 91.75           H
ATOM   4410 2HB  CYS A 289       4.208 -11.340  28.320  1.00 91.75           H
ATOM   4411  SG  CYS A 289       4.873  -9.322  27.146  1.00 91.75           S
ATOM   4412  HN  CYS A 289       1.901 -12.245  28.200  1.00 91.75           H
ATOM   4413  N   ALA A 290       3.789 -13.077  25.866  1.00 93.61           N
ATOM   4414  CA  ALA A 290       4.585 -13.877  24.951  1.00 93.61           C
ATOM   4415  C   ALA A 290       3.907 -13.900  23.579  1.00 93.61           C
ATOM   4416  O   ALA A 290       4.566 -13.728  22.554  1.00 93.61           O
ATOM   4417  HA  ALA A 290       5.561 -13.401  24.856  1.00 93.61           H
ATOM   4418  CB  ALA A 290       4.774 -15.280  25.531  1.00 93.61           C
ATOM   4419 1HB  ALA A 290       5.286 -15.210  26.491  1.00 93.61           H
ATOM   4420 2HB  ALA A 290       3.801 -15.750  25.671  1.00 93.61           H
ATOM   4421 3HB  ALA A 290       5.371 -15.880  24.844  1.00 93.61           H
ATOM   4422  HN  ALA A 290       3.424 -13.574  26.653  1.00 93.61           H
ATOM   4423  N   VAL A 291       2.600 -14.114  23.604  1.00 93.75           N
ATOM   4424  CA  VAL A 291       1.828 -14.173  22.374  1.00 93.75           C
ATOM   4425  C   VAL A 291       1.838 -12.798  21.704  1.00 93.75           C
ATOM   4426  O   VAL A 291       2.017 -12.696  20.491  1.00 93.75           O
ATOM   4427  HA  VAL A 291       2.316 -14.889  21.713  1.00 93.75           H
ATOM   4428  CB  VAL A 291       0.416 -14.685  22.667  1.00 93.75           C
ATOM   4429  HB  VAL A 291      -0.044 -14.007  23.387  1.00 93.75           H
ATOM   4430  CG1 VAL A 291      -0.443 -14.679  21.401  1.00 93.75           C
ATOM   4431 1HG1 VAL A 291      -0.513 -13.662  21.015  1.00 93.75           H
ATOM   4432 2HG1 VAL A 291       0.013 -15.323  20.649  1.00 93.75           H
ATOM   4433 3HG1 VAL A 291      -1.441 -15.047  21.638  1.00 93.75           H
ATOM   4434  CG2 VAL A 291       0.457 -16.080  23.295  1.00 93.75           C
ATOM   4435 1HG2 VAL A 291       0.945 -16.773  22.609  1.00 93.75           H
ATOM   4436 2HG2 VAL A 291       1.016 -16.041  24.230  1.00 93.75           H
ATOM   4437 3HG2 VAL A 291      -0.559 -16.419  23.493  1.00 93.75           H
ATOM   4438  HN  VAL A 291       2.071 -14.246  24.442  1.00 93.75           H
ATOM   4439  N   SER A 292       1.644 -11.775  22.523  1.00 92.67           N
ATOM   4440  CA  SER A 292       1.583 -10.413  22.018  1.00 92.67           C
ATOM   4441  C   SER A 292       2.904 -10.048  21.339  1.00 92.67           C
ATOM   4442  O   SER A 292       2.909  -9.431  20.275  1.00 92.67           O
ATOM   4443  HA  SER A 292       0.767 -10.410  21.295  1.00 92.67           H
ATOM   4444  CB  SER A 292       1.271  -9.423  23.141  1.00 92.67           C
ATOM   4445 1HB  SER A 292       0.403  -9.771  23.701  1.00 92.67           H
ATOM   4446 2HB  SER A 292       2.108  -9.391  23.839  1.00 92.67           H
ATOM   4447  OG  SER A 292       1.020  -8.112  22.643  1.00 92.67           O
ATOM   4448  HG  SER A 292       0.130  -8.084  22.188  1.00 92.67           H
ATOM   4449  HN  SER A 292       1.530 -11.864  23.512  1.00 92.67           H
ATOM   4450  N   THR A 293       3.993 -10.443  21.982  1.00 92.79           N
ATOM   4451  CA  THR A 293       5.318 -10.140  21.468  1.00 92.79           C
ATOM   4452  C   THR A 293       5.499 -10.743  20.074  1.00 92.79           C
ATOM   4453  O   THR A 293       5.978 -10.072  19.161  1.00 92.79           O
ATOM   4454  HA  THR A 293       5.407  -9.059  21.363  1.00 92.79           H
ATOM   4455  CB  THR A 293       6.346 -10.641  22.485  1.00 92.79           C
ATOM   4456  HB  THR A 293       6.231 -11.711  22.659  1.00 92.79           H
ATOM   4457  OG1 THR A 293       6.143  -9.808  23.623  1.00 92.79           O
ATOM   4458  HG1 THR A 293       5.586 -10.286  24.302  1.00 92.79           H
ATOM   4459  CG2 THR A 293       7.784 -10.345  22.058  1.00 92.79           C
ATOM   4460 1HG2 THR A 293       7.917  -9.268  21.949  1.00 92.79           H
ATOM   4461 2HG2 THR A 293       7.989 -10.834  21.105  1.00 92.79           H
ATOM   4462 3HG2 THR A 293       8.473 -10.721  22.814  1.00 92.79           H
ATOM   4463  HN  THR A 293       3.980 -10.960  22.838  1.00 92.79           H
ATOM   4464  N   ASN A 294       5.107 -12.003  19.953  1.00 94.22           N
ATOM   4465  CA  ASN A 294       5.288 -12.726  18.706  1.00 94.22           C
ATOM   4466  C   ASN A 294       4.418 -12.091  17.620  1.00 94.22           C
ATOM   4467  O   ASN A 294       4.834 -11.986  16.468  1.00 94.22           O
ATOM   4468  HA  ASN A 294       6.353 -12.651  18.484  1.00 94.22           H
ATOM   4469  CB  ASN A 294       4.867 -14.190  18.853  1.00 94.22           C
ATOM   4470 1HB  ASN A 294       3.900 -14.246  19.352  1.00 94.22           H
ATOM   4471 2HB  ASN A 294       4.743 -14.637  17.866  1.00 94.22           H
ATOM   4472  CG  ASN A 294       5.906 -14.982  19.650  1.00 94.22           C
ATOM   4473  OD1 ASN A 294       7.036 -14.562  19.837  1.00 94.22           O
ATOM   4474  ND2 ASN A 294       5.461 -16.149  20.108  1.00 94.22           N
ATOM   4475 1HD2 ASN A 294       4.522 -16.435  19.919  1.00 94.22           H
ATOM   4476 2HD2 ASN A 294       6.066 -16.740  20.641  1.00 94.22           H
ATOM   4477  HN  ASN A 294       4.673 -12.526  20.686  1.00 94.22           H
ATOM   4478  N   ILE A 295       3.224 -11.683  18.027  1.00 93.21           N
ATOM   4479  CA  ILE A 295       2.273 -11.103  17.094  1.00 93.21           C
ATOM   4480  C   ILE A 295       2.839  -9.791  16.546  1.00 93.21           C
ATOM   4481  O   ILE A 295       2.704  -9.502  15.358  1.00 93.21           O
ATOM   4482  HA  ILE A 295       2.160 -11.803  16.266  1.00 93.21           H
ATOM   4483  CB  ILE A 295       0.900 -10.954  17.752  1.00 93.21           C
ATOM   4484  HB  ILE A 295       1.046 -10.573  18.763  1.00 93.21           H
ATOM   4485  CG1 ILE A 295       0.201 -12.309  17.875  1.00 93.21           C
ATOM   4486 1HG1 ILE A 295      -0.080 -12.669  16.886  1.00 93.21           H
ATOM   4487 2HG1 ILE A 295       0.890 -13.041  18.297  1.00 93.21           H
ATOM   4488  CG2 ILE A 295       0.042  -9.932  17.003  1.00 93.21           C
ATOM   4489 1HG2 ILE A 295       0.541  -8.963  17.012  1.00 93.21           H
ATOM   4490 2HG2 ILE A 295      -0.098 -10.260  15.973  1.00 93.21           H
ATOM   4491 3HG2 ILE A 295      -0.929  -9.845  17.492  1.00 93.21           H
ATOM   4492  CD1 ILE A 295      -1.044 -12.205  18.759  1.00 93.21           C
ATOM   4493 1HD1 ILE A 295      -0.756 -11.868  19.755  1.00 93.21           H
ATOM   4494 2HD1 ILE A 295      -1.741 -11.490  18.321  1.00 93.21           H
ATOM   4495 3HD1 ILE A 295      -1.522 -13.182  18.830  1.00 93.21           H
ATOM   4496  HN  ILE A 295       2.905 -11.744  18.973  1.00 93.21           H
ATOM   4497  N   ASP A 296       3.460  -9.033  17.437  1.00 93.32           N
ATOM   4498  CA  ASP A 296       4.016  -7.744  17.065  1.00 93.32           C
ATOM   4499  C   ASP A 296       5.167  -7.955  16.080  1.00 93.32           C
ATOM   4500  O   ASP A 296       5.303  -7.212  15.109  1.00 93.32           O
ATOM   4501  HA  ASP A 296       3.187  -7.190  16.625  1.00 93.32           H
ATOM   4502  CB  ASP A 296       4.570  -7.009  18.288  1.00 93.32           C
ATOM   4503 1HB  ASP A 296       5.227  -7.673  18.848  1.00 93.32           H
ATOM   4504 2HB  ASP A 296       5.173  -6.161  17.964  1.00 93.32           H
ATOM   4505  CG  ASP A 296       3.437  -6.520  19.193  1.00 93.32           C
ATOM   4506  OD1 ASP A 296       2.297  -6.445  18.685  1.00 93.32           O
ATOM   4507  OD2 ASP A 296       3.736  -6.234  20.372  1.00 93.32           O
ATOM   4508  HN  ASP A 296       3.585  -9.286  18.397  1.00 93.32           H
ATOM   4509  N   ILE A 297       5.968  -8.973  16.363  1.00 94.16           N
ATOM   4510  CA  ILE A 297       7.070  -9.325  15.485  1.00 94.16           C
ATOM   4511  C   ILE A 297       6.518  -9.717  14.113  1.00 94.16           C
ATOM   4512  O   ILE A 297       7.036  -9.286  13.085  1.00 94.16           O
ATOM   4513  HA  ILE A 297       7.690  -8.437  15.366  1.00 94.16           H
ATOM   4514  CB  ILE A 297       7.943 -10.405  16.128  1.00 94.16           C
ATOM   4515  HB  ILE A 297       7.290 -11.193  16.504  1.00 94.16           H
ATOM   4516  CG1 ILE A 297       8.713  -9.845  17.326  1.00 94.16           C
ATOM   4517 1HG1 ILE A 297       9.469  -9.140  16.979  1.00 94.16           H
ATOM   4518 2HG1 ILE A 297       8.033  -9.292  17.973  1.00 94.16           H
ATOM   4519  CG2 ILE A 297       8.874 -11.044  15.095  1.00 94.16           C
ATOM   4520 1HG2 ILE A 297       8.280 -11.500  14.304  1.00 94.16           H
ATOM   4521 2HG2 ILE A 297       9.522 -10.279  14.668  1.00 94.16           H
ATOM   4522 3HG2 ILE A 297       9.483 -11.807  15.579  1.00 94.16           H
ATOM   4523  CD1 ILE A 297       9.382 -10.969  18.120  1.00 94.16           C
ATOM   4524 1HD1 ILE A 297       8.621 -11.659  18.485  1.00 94.16           H
ATOM   4525 2HD1 ILE A 297      10.079 -11.505  17.476  1.00 94.16           H
ATOM   4526 3HD1 ILE A 297       9.923 -10.544  18.966  1.00 94.16           H
ATOM   4527  HN  ILE A 297       5.872  -9.549  17.175  1.00 94.16           H
ATOM   4528  N   CYS A 298       5.472 -10.531  14.142  1.00 94.34           N
ATOM   4529  CA  CYS A 298       4.847 -10.990  12.913  1.00 94.34           C
ATOM   4530  C   CYS A 298       4.368  -9.766  12.131  1.00 94.34           C
ATOM   4531  O   CYS A 298       4.490  -9.719  10.908  1.00 94.34           O
ATOM   4532  HA  CYS A 298       5.612 -11.530  12.356  1.00 94.34           H
ATOM   4533  CB  CYS A 298       3.707 -11.972  13.191  1.00 94.34           C
ATOM   4534 1HB  CYS A 298       3.066 -11.583  13.982  1.00 94.34           H
ATOM   4535 2HB  CYS A 298       3.086 -12.082  12.302  1.00 94.34           H
ATOM   4536  SG  CYS A 298       4.387 -13.598  13.683  1.00 94.34           S
ATOM   4537  HG  CYS A 298       4.727 -13.239  14.917  1.00 94.34           H
ATOM   4538  HN  CYS A 298       5.054 -10.875  14.983  1.00 94.34           H
ATOM   4539  N   PHE A 299       3.833  -8.804  12.869  1.00 93.10           N
ATOM   4540  CA  PHE A 299       3.321  -7.589  12.259  1.00 93.10           C
ATOM   4541  C   PHE A 299       4.420  -6.861  11.481  1.00 93.10           C
ATOM   4542  O   PHE A 299       4.208  -6.446  10.343  1.00 93.10           O
ATOM   4543  HA  PHE A 299       2.526  -7.882  11.573  1.00 93.10           H
ATOM   4544  CB  PHE A 299       2.836  -6.687  13.396  1.00 93.10           C
ATOM   4545 1HB  PHE A 299       2.077  -7.220  13.969  1.00 93.10           H
ATOM   4546 2HB  PHE A 299       3.668  -6.493  14.072  1.00 93.10           H
ATOM   4547  CG  PHE A 299       2.256  -5.352  12.926  1.00 93.10           C
ATOM   4548  CD1 PHE A 299       3.048  -4.248  12.872  1.00 93.10           C
ATOM   4549  HD1 PHE A 299       4.097  -4.315  13.163  1.00 93.10           H
ATOM   4550  CD2 PHE A 299       0.948  -5.268  12.563  1.00 93.10           C
ATOM   4551  HD2 PHE A 299       0.313  -6.153  12.607  1.00 93.10           H
ATOM   4552  CE1 PHE A 299       2.510  -3.008  12.436  1.00 93.10           C
ATOM   4553  HE1 PHE A 299       3.145  -2.123  12.393  1.00 93.10           H
ATOM   4554  CE2 PHE A 299       0.410  -4.028  12.127  1.00 93.10           C
ATOM   4555  HE2 PHE A 299      -0.639  -3.961  11.837  1.00 93.10           H
ATOM   4556  CZ  PHE A 299       1.202  -2.924  12.073  1.00 93.10           C
ATOM   4557  HZ  PHE A 299       0.789  -1.973  11.739  1.00 93.10           H
ATOM   4558  HN  PHE A 299       3.747  -8.845  13.865  1.00 93.10           H
ATOM   4559  N   GLN A 300       5.570  -6.730  12.126  1.00 92.95           N
ATOM   4560  CA  GLN A 300       6.689  -6.026  11.523  1.00 92.95           C
ATOM   4561  C   GLN A 300       7.125  -6.727  10.235  1.00 92.95           C
ATOM   4562  O   GLN A 300       7.302  -6.082   9.203  1.00 92.95           O
ATOM   4563  HA  GLN A 300       6.314  -5.029  11.294  1.00 92.95           H
ATOM   4564  CB  GLN A 300       7.856  -5.909  12.506  1.00 92.95           C
ATOM   4565 1HB  GLN A 300       8.100  -6.894  12.905  1.00 92.95           H
ATOM   4566 2HB  GLN A 300       8.742  -5.548  11.984  1.00 92.95           H
ATOM   4567  CG  GLN A 300       7.512  -4.959  13.655  1.00 92.95           C
ATOM   4568 1HG  GLN A 300       6.867  -4.160  13.290  1.00 92.95           H
ATOM   4569 2HG  GLN A 300       6.952  -5.496  14.421  1.00 92.95           H
ATOM   4570  CD  GLN A 300       8.779  -4.359  14.268  1.00 92.95           C
ATOM   4571  OE1 GLN A 300       9.892  -4.764  13.977  1.00 92.95           O
ATOM   4572  NE2 GLN A 300       8.548  -3.374  15.132  1.00 92.95           N
ATOM   4573 1HE2 GLN A 300       7.609  -3.090  15.327  1.00 92.95           H
ATOM   4574 2HE2 GLN A 300       9.313  -2.918  15.586  1.00 92.95           H
ATOM   4575  HN  GLN A 300       5.742  -7.093  13.041  1.00 92.95           H
ATOM   4576  N   VAL A 301       7.287  -8.038  10.338  1.00 94.86           N
ATOM   4577  CA  VAL A 301       7.808  -8.817   9.228  1.00 94.86           C
ATOM   4578  C   VAL A 301       6.881  -8.659   8.020  1.00 94.86           C
ATOM   4579  O   VAL A 301       7.336  -8.349   6.920  1.00 94.86           O
ATOM   4580  HA  VAL A 301       8.787  -8.413   8.973  1.00 94.86           H
ATOM   4581  CB  VAL A 301       7.992 -10.275   9.652  1.00 94.86           C
ATOM   4582  HB  VAL A 301       7.042 -10.631  10.050  1.00 94.86           H
ATOM   4583  CG1 VAL A 301       8.358 -11.153   8.454  1.00 94.86           C
ATOM   4584 1HG1 VAL A 301       7.562 -11.104   7.711  1.00 94.86           H
ATOM   4585 2HG1 VAL A 301       9.289 -10.797   8.014  1.00 94.86           H
ATOM   4586 3HG1 VAL A 301       8.483 -12.184   8.784  1.00 94.86           H
ATOM   4587  CG2 VAL A 301       9.040 -10.395  10.760  1.00 94.86           C
ATOM   4588 1HG2 VAL A 301       9.995 -10.013  10.400  1.00 94.86           H
ATOM   4589 2HG2 VAL A 301       8.721  -9.816  11.627  1.00 94.86           H
ATOM   4590 3HG2 VAL A 301       9.152 -11.442  11.044  1.00 94.86           H
ATOM   4591  HN  VAL A 301       7.069  -8.565  11.159  1.00 94.86           H
ATOM   4592  N   THR A 302       5.598  -8.879   8.267  1.00 94.23           N
ATOM   4593  CA  THR A 302       4.619  -8.882   7.192  1.00 94.23           C
ATOM   4594  C   THR A 302       4.449  -7.472   6.623  1.00 94.23           C
ATOM   4595  O   THR A 302       4.189  -7.307   5.432  1.00 94.23           O
ATOM   4596  HA  THR A 302       4.997  -9.509   6.385  1.00 94.23           H
ATOM   4597  CB  THR A 302       3.320  -9.478   7.738  1.00 94.23           C
ATOM   4598  HB  THR A 302       2.550  -9.502   6.967  1.00 94.23           H
ATOM   4599  OG1 THR A 302       3.024  -8.678   8.880  1.00 94.23           O
ATOM   4600  HG1 THR A 302       3.365  -9.123   9.707  1.00 94.23           H
ATOM   4601  CG2 THR A 302       3.516 -10.884   8.308  1.00 94.23           C
ATOM   4602 1HG2 THR A 302       4.237 -10.848   9.125  1.00 94.23           H
ATOM   4603 2HG2 THR A 302       3.886 -11.546   7.525  1.00 94.23           H
ATOM   4604 3HG2 THR A 302       2.563 -11.260   8.682  1.00 94.23           H
ATOM   4605  HN  THR A 302       5.225  -9.052   9.178  1.00 94.23           H
ATOM   4606  N   GLN A 303       4.602  -6.491   7.500  1.00 92.64           N
ATOM   4607  CA  GLN A 303       4.519  -5.100   7.089  1.00 92.64           C
ATOM   4608  C   GLN A 303       5.617  -4.780   6.073  1.00 92.64           C
ATOM   4609  O   GLN A 303       5.363  -4.122   5.066  1.00 92.64           O
ATOM   4610  HA  GLN A 303       3.540  -4.993   6.622  1.00 92.64           H
ATOM   4611  CB  GLN A 303       4.602  -4.165   8.298  1.00 92.64           C
ATOM   4612 1HB  GLN A 303       3.759  -4.351   8.964  1.00 92.64           H
ATOM   4613 2HB  GLN A 303       5.508  -4.377   8.865  1.00 92.64           H
ATOM   4614  CG  GLN A 303       4.599  -2.700   7.859  1.00 92.64           C
ATOM   4615 1HG  GLN A 303       5.586  -2.426   7.487  1.00 92.64           H
ATOM   4616 2HG  GLN A 303       3.899  -2.564   7.035  1.00 92.64           H
ATOM   4617  CD  GLN A 303       4.212  -1.780   9.019  1.00 92.64           C
ATOM   4618  OE1 GLN A 303       5.049  -1.271   9.747  1.00 92.64           O
ATOM   4619  NE2 GLN A 303       2.901  -1.597   9.151  1.00 92.64           N
ATOM   4620 1HE2 GLN A 303       2.268  -2.045   8.520  1.00 92.64           H
ATOM   4621 2HE2 GLN A 303       2.549  -1.012   9.881  1.00 92.64           H
ATOM   4622  HN  GLN A 303       4.779  -6.634   8.474  1.00 92.64           H
ATOM   4623  N   THR A 304       6.815  -5.261   6.373  1.00 93.94           N
ATOM   4624  CA  THR A 304       7.959  -5.009   5.514  1.00 93.94           C
ATOM   4625  C   THR A 304       7.732  -5.620   4.130  1.00 93.94           C
ATOM   4626  O   THR A 304       8.044  -4.999   3.115  1.00 93.94           O
ATOM   4627  HA  THR A 304       8.055  -3.932   5.377  1.00 93.94           H
ATOM   4628  CB  THR A 304       9.207  -5.548   6.218  1.00 93.94           C
ATOM   4629  HB  THR A 304       9.193  -6.637   6.254  1.00 93.94           H
ATOM   4630  OG1 THR A 304       9.203  -4.890   7.482  1.00 93.94           O
ATOM   4631  HG1 THR A 304       8.674  -5.422   8.143  1.00 93.94           H
ATOM   4632  CG2 THR A 304      10.502  -5.075   5.556  1.00 93.94           C
ATOM   4633 1HG2 THR A 304      10.547  -3.986   5.580  1.00 93.94           H
ATOM   4634 2HG2 THR A 304      10.527  -5.417   4.521  1.00 93.94           H
ATOM   4635 3HG2 THR A 304      11.356  -5.486   6.094  1.00 93.94           H
ATOM   4636  HN  THR A 304       7.009  -5.813   7.184  1.00 93.94           H
ATOM   4637  N   ILE A 305       7.189  -6.829   4.133  1.00 93.54           N
ATOM   4638  CA  ILE A 305       6.911  -7.528   2.890  1.00 93.54           C
ATOM   4639  C   ILE A 305       5.947  -6.692   2.044  1.00 93.54           C
ATOM   4640  O   ILE A 305       6.098  -6.608   0.827  1.00 93.54           O
ATOM   4641  HA  ILE A 305       7.853  -7.620   2.349  1.00 93.54           H
ATOM   4642  CB  ILE A 305       6.411  -8.945   3.173  1.00 93.54           C
ATOM   4643  HB  ILE A 305       5.597  -8.883   3.895  1.00 93.54           H
ATOM   4644  CG1 ILE A 305       7.511  -9.799   3.806  1.00 93.54           C
ATOM   4645 1HG1 ILE A 305       8.263 -10.045   3.055  1.00 93.54           H
ATOM   4646 2HG1 ILE A 305       8.015  -9.229   4.587  1.00 93.54           H
ATOM   4647  CG2 ILE A 305       5.843  -9.589   1.906  1.00 93.54           C
ATOM   4648 1HG2 ILE A 305       5.009  -8.992   1.537  1.00 93.54           H
ATOM   4649 2HG2 ILE A 305       6.620  -9.639   1.144  1.00 93.54           H
ATOM   4650 3HG2 ILE A 305       5.494 -10.596   2.136  1.00 93.54           H
ATOM   4651  CD1 ILE A 305       6.934 -11.087   4.398  1.00 93.54           C
ATOM   4652 1HD1 ILE A 305       6.201 -10.837   5.165  1.00 93.54           H
ATOM   4653 2HD1 ILE A 305       6.453 -11.665   3.609  1.00 93.54           H
ATOM   4654 3HD1 ILE A 305       7.738 -11.675   4.841  1.00 93.54           H
ATOM   4655  HN  ILE A 305       6.941  -7.328   4.963  1.00 93.54           H
ATOM   4656  N   ALA A 306       4.979  -6.097   2.724  1.00 90.90           N
ATOM   4657  CA  ALA A 306       3.955  -5.322   2.044  1.00 90.90           C
ATOM   4658  C   ALA A 306       4.602  -4.114   1.364  1.00 90.90           C
ATOM   4659  O   ALA A 306       4.167  -3.693   0.294  1.00 90.90           O
ATOM   4660  HA  ALA A 306       3.506  -5.960   1.282  1.00 90.90           H
ATOM   4661  CB  ALA A 306       2.872  -4.916   3.046  1.00 90.90           C
ATOM   4662 1HB  ALA A 306       2.423  -5.810   3.479  1.00 90.90           H
ATOM   4663 2HB  ALA A 306       3.317  -4.313   3.838  1.00 90.90           H
ATOM   4664 3HB  ALA A 306       2.104  -4.335   2.536  1.00 90.90           H
ATOM   4665  HN  ALA A 306       4.887  -6.137   3.719  1.00 90.90           H
ATOM   4666  N   PHE A 307       5.633  -3.592   2.013  1.00 92.32           N
ATOM   4667  CA  PHE A 307       6.281  -2.381   1.538  1.00 92.32           C
ATOM   4668  C   PHE A 307       7.102  -2.658   0.277  1.00 92.32           C
ATOM   4669  O   PHE A 307       7.216  -1.798  -0.595  1.00 92.32           O
ATOM   4670  HA  PHE A 307       5.494  -1.663   1.307  1.00 92.32           H
ATOM   4671  CB  PHE A 307       7.219  -1.910   2.651  1.00 92.32           C
ATOM   4672 1HB  PHE A 307       7.831  -2.751   2.976  1.00 92.32           H
ATOM   4673 2HB  PHE A 307       7.898  -1.160   2.246  1.00 92.32           H
ATOM   4674  CG  PHE A 307       6.498  -1.322   3.865  1.00 92.32           C
ATOM   4675  CD1 PHE A 307       5.139  -1.309   3.909  1.00 92.32           C
ATOM   4676  HD1 PHE A 307       4.563  -1.718   3.078  1.00 92.32           H
ATOM   4677  CD2 PHE A 307       7.216  -0.812   4.901  1.00 92.32           C
ATOM   4678  HD2 PHE A 307       8.306  -0.822   4.866  1.00 92.32           H
ATOM   4679  CE1 PHE A 307       4.470  -0.763   5.036  1.00 92.32           C
ATOM   4680  HE1 PHE A 307       3.380  -0.753   5.071  1.00 92.32           H
ATOM   4681  CE2 PHE A 307       6.547  -0.266   6.028  1.00 92.32           C
ATOM   4682  HE2 PHE A 307       7.123   0.143   6.859  1.00 92.32           H
ATOM   4683  CZ  PHE A 307       5.188  -0.253   6.072  1.00 92.32           C
ATOM   4684  HZ  PHE A 307       4.674   0.166   6.937  1.00 92.32           H
ATOM   4685  HN  PHE A 307       6.023  -3.981   2.847  1.00 92.32           H
ATOM   4686  N   PHE A 308       7.654  -3.861   0.221  1.00 91.96           N
ATOM   4687  CA  PHE A 308       8.446  -4.268  -0.927  1.00 91.96           C
ATOM   4688  C   PHE A 308       7.625  -4.190  -2.216  1.00 91.96           C
ATOM   4689  O   PHE A 308       8.183  -4.060  -3.304  1.00 91.96           O
ATOM   4690  HA  PHE A 308       9.292  -3.584  -0.995  1.00 91.96           H
ATOM   4691  CB  PHE A 308       8.863  -5.721  -0.690  1.00 91.96           C
ATOM   4692 1HB  PHE A 308       8.158  -6.183   0.001  1.00 91.96           H
ATOM   4693 2HB  PHE A 308       8.792  -6.267  -1.631  1.00 91.96           H
ATOM   4694  CG  PHE A 308      10.279  -5.879  -0.132  1.00 91.96           C
ATOM   4695  CD1 PHE A 308      11.351  -5.812  -0.967  1.00 91.96           C
ATOM   4696  HD1 PHE A 308      11.201  -5.647  -2.034  1.00 91.96           H
ATOM   4697  CD2 PHE A 308      10.466  -6.085   1.200  1.00 91.96           C
ATOM   4698  HD2 PHE A 308       9.607  -6.138   1.869  1.00 91.96           H
ATOM   4699  CE1 PHE A 308      12.665  -5.959  -0.448  1.00 91.96           C
ATOM   4700  HE1 PHE A 308      13.523  -5.906  -1.118  1.00 91.96           H
ATOM   4701  CE2 PHE A 308      11.780  -6.231   1.718  1.00 91.96           C
ATOM   4702  HE2 PHE A 308      11.930  -6.396   2.785  1.00 91.96           H
ATOM   4703  CZ  PHE A 308      12.852  -6.165   0.883  1.00 91.96           C
ATOM   4704  HZ  PHE A 308      13.860  -6.277   1.281  1.00 91.96           H
ATOM   4705  HN  PHE A 308       7.567  -4.551   0.940  1.00 91.96           H
ATOM   4706  N   HIS A 309       6.313  -4.272  -2.050  1.00 88.01           N
ATOM   4707  CA  HIS A 309       5.413  -4.280  -3.190  1.00 88.01           C
ATOM   4708  C   HIS A 309       5.609  -3.002  -4.008  1.00 88.01           C
ATOM   4709  O   HIS A 309       5.541  -3.029  -5.236  1.00 88.01           O
ATOM   4710  HA  HIS A 309       5.692  -5.139  -3.802  1.00 88.01           H
ATOM   4711  CB  HIS A 309       3.965  -4.479  -2.739  1.00 88.01           C
ATOM   4712 1HB  HIS A 309       3.907  -5.378  -2.125  1.00 88.01           H
ATOM   4713 2HB  HIS A 309       3.674  -3.641  -2.105  1.00 88.01           H
ATOM   4714  CG  HIS A 309       2.978  -4.599  -3.875  1.00 88.01           C
ATOM   4715  ND1 HIS A 309       2.321  -3.507  -4.416  1.00 88.01           N
ATOM   4716  HD1 HIS A 309       2.426  -2.557  -4.122  1.00 88.01           H
ATOM   4717  CD2 HIS A 309       2.544  -5.691  -4.569  1.00 88.01           C
ATOM   4718  HD2 HIS A 309       2.862  -6.720  -4.400  1.00 88.01           H
ATOM   4719  CE1 HIS A 309       1.530  -3.935  -5.389  1.00 88.01           C
ATOM   4720  HE1 HIS A 309       0.881  -3.314  -6.007  1.00 88.01           H
ATOM   4721  NE2 HIS A 309       1.669  -5.289  -5.481  1.00 88.01           N
ATOM   4722  HN  HIS A 309       5.865  -4.332  -1.158  1.00 88.01           H
ATOM   4723  N   SER A 310       5.848  -1.912  -3.294  1.00 88.45           N
ATOM   4724  CA  SER A 310       5.897  -0.602  -3.921  1.00 88.45           C
ATOM   4725  C   SER A 310       7.156  -0.481  -4.782  1.00 88.45           C
ATOM   4726  O   SER A 310       7.268   0.432  -5.599  1.00 88.45           O
ATOM   4727  HA  SER A 310       5.003  -0.545  -4.542  1.00 88.45           H
ATOM   4728  CB  SER A 310       5.861   0.512  -2.873  1.00 88.45           C
ATOM   4729 1HB  SER A 310       6.635   0.334  -2.127  1.00 88.45           H
ATOM   4730 2HB  SER A 310       6.091   1.465  -3.349  1.00 88.45           H
ATOM   4731  OG  SER A 310       4.593   0.599  -2.229  1.00 88.45           O
ATOM   4732  HG  SER A 310       3.920   0.998  -2.851  1.00 88.45           H
ATOM   4733  HN  SER A 310       6.006  -1.913  -2.306  1.00 88.45           H
ATOM   4734  N   CYS A 311       8.072  -1.414  -4.569  1.00 91.00           N
ATOM   4735  CA  CYS A 311       9.308  -1.438  -5.332  1.00 91.00           C
ATOM   4736  C   CYS A 311       9.210  -2.556  -6.372  1.00 91.00           C
ATOM   4737  O   CYS A 311      10.068  -2.673  -7.245  1.00 91.00           O
ATOM   4738  HA  CYS A 311       9.396  -0.465  -5.816  1.00 91.00           H
ATOM   4739  CB  CYS A 311      10.529  -1.607  -4.425  1.00 91.00           C
ATOM   4740 1HB  CYS A 311      11.441  -1.402  -4.987  1.00 91.00           H
ATOM   4741 2HB  CYS A 311      10.489  -0.887  -3.609  1.00 91.00           H
ATOM   4742  SG  CYS A 311      10.580  -3.309  -3.755  1.00 91.00           S
ATOM   4743  HG  CYS A 311      11.719  -3.161  -3.085  1.00 91.00           H
ATOM   4744  HN  CYS A 311       7.980  -2.143  -3.890  1.00 91.00           H
ATOM   4745  N   LEU A 312       8.156  -3.348  -6.244  1.00 87.90           N
ATOM   4746  CA  LEU A 312       7.991  -4.517  -7.091  1.00 87.90           C
ATOM   4747  C   LEU A 312       7.290  -4.106  -8.388  1.00 87.90           C
ATOM   4748  O   LEU A 312       7.511  -4.712  -9.435  1.00 87.90           O
ATOM   4749  HA  LEU A 312       8.987  -4.884  -7.338  1.00 87.90           H
ATOM   4750  CB  LEU A 312       7.272  -5.633  -6.330  1.00 87.90           C
ATOM   4751 1HB  LEU A 312       6.400  -5.206  -5.836  1.00 87.90           H
ATOM   4752 2HB  LEU A 312       6.904  -6.360  -7.054  1.00 87.90           H
ATOM   4753  CG  LEU A 312       8.105  -6.374  -5.282  1.00 87.90           C
ATOM   4754  HG  LEU A 312       8.464  -5.647  -4.555  1.00 87.90           H
ATOM   4755  CD1 LEU A 312       7.250  -7.390  -4.522  1.00 87.90           C
ATOM   4756 1HD1 LEU A 312       6.434  -6.873  -4.017  1.00 87.90           H
ATOM   4757 2HD1 LEU A 312       6.841  -8.118  -5.222  1.00 87.90           H
ATOM   4758 3HD1 LEU A 312       7.867  -7.903  -3.783  1.00 87.90           H
ATOM   4759  CD2 LEU A 312       9.336  -7.023  -5.919  1.00 87.90           C
ATOM   4760 1HD2 LEU A 312       9.018  -7.735  -6.681  1.00 87.90           H
ATOM   4761 2HD2 LEU A 312       9.956  -6.253  -6.377  1.00 87.90           H
ATOM   4762 3HD2 LEU A 312       9.910  -7.543  -5.152  1.00 87.90           H
ATOM   4763  HN  LEU A 312       7.424  -3.203  -5.577  1.00 87.90           H
ATOM   4764  N   ASN A 313       6.459  -3.081  -8.275  1.00 80.20           N
ATOM   4765  CA  ASN A 313       5.615  -2.675  -9.386  1.00 80.20           C
ATOM   4766  C   ASN A 313       6.489  -2.397 -10.610  1.00 80.20           C
ATOM   4767  O   ASN A 313       6.279  -2.979 -11.673  1.00 80.20           O
ATOM   4768  HA  ASN A 313       4.930  -3.508  -9.544  1.00 80.20           H
ATOM   4769  CB  ASN A 313       4.844  -1.396  -9.054  1.00 80.20           C
ATOM   4770 1HB  ASN A 313       5.498  -0.699  -8.529  1.00 80.20           H
ATOM   4771 2HB  ASN A 313       4.531  -0.906  -9.976  1.00 80.20           H
ATOM   4772  CG  ASN A 313       3.618  -1.702  -8.191  1.00 80.20           C
ATOM   4773  OD1 ASN A 313       3.073  -2.793  -8.207  1.00 80.20           O
ATOM   4774  ND2 ASN A 313       3.218  -0.681  -7.438  1.00 80.20           N
ATOM   4775 1HD2 ASN A 313       3.711   0.188  -7.472  1.00 80.20           H
ATOM   4776 2HD2 ASN A 313       2.424  -0.783  -6.839  1.00 80.20           H
ATOM   4777  HN  ASN A 313       6.357  -2.532  -7.445  1.00 80.20           H
ATOM   4778  N   PRO A 314       7.482  -1.505 -10.484  1.00 80.09           N
ATOM   4779  CA  PRO A 314       8.339  -1.165 -11.622  1.00 80.09           C
ATOM   4780  C   PRO A 314       8.949  -2.395 -12.273  1.00 80.09           C
ATOM   4781  O   PRO A 314       9.035  -2.475 -13.498  1.00 80.09           O
ATOM   4782  HA  PRO A 314       7.750  -0.690 -12.406  1.00 80.09           H
ATOM   4783  CB  PRO A 314       9.409  -0.257 -11.011  1.00 80.09           C
ATOM   4784 1HB  PRO A 314      10.283  -0.825 -10.692  1.00 80.09           H
ATOM   4785 2HB  PRO A 314       9.758   0.488 -11.725  1.00 80.09           H
ATOM   4786  CG  PRO A 314       8.693   0.387  -9.830  1.00 80.09           C
ATOM   4787 1HG  PRO A 314       9.396   0.779  -9.095  1.00 80.09           H
ATOM   4788 2HG  PRO A 314       8.074   1.229 -10.141  1.00 80.09           H
ATOM   4789  CD  PRO A 314       7.862  -0.757  -9.272  1.00 80.09           C
ATOM   4790 1HD  PRO A 314       8.437  -1.376  -8.583  1.00 80.09           H
ATOM   4791 2HD  PRO A 314       6.994  -0.396  -8.721  1.00 80.09           H
ATOM   4792  N   VAL A 315       9.359  -3.331 -11.429  1.00 82.84           N
ATOM   4793  CA  VAL A 315      10.071  -4.506 -11.903  1.00 82.84           C
ATOM   4794  C   VAL A 315       9.147  -5.327 -12.804  1.00 82.84           C
ATOM   4795  O   VAL A 315       9.577  -5.841 -13.836  1.00 82.84           O
ATOM   4796  HA  VAL A 315      10.920  -4.161 -12.492  1.00 82.84           H
ATOM   4797  CB  VAL A 315      10.611  -5.304 -10.715  1.00 82.84           C
ATOM   4798  HB  VAL A 315       9.764  -5.603 -10.098  1.00 82.84           H
ATOM   4799  CG1 VAL A 315      11.321  -6.575 -11.185  1.00 82.84           C
ATOM   4800 1HG1 VAL A 315      10.619  -7.200 -11.736  1.00 82.84           H
ATOM   4801 2HG1 VAL A 315      12.155  -6.306 -11.834  1.00 82.84           H
ATOM   4802 3HG1 VAL A 315      11.696  -7.123 -10.321  1.00 82.84           H
ATOM   4803  CG2 VAL A 315      11.539  -4.444  -9.854  1.00 82.84           C
ATOM   4804 1HG2 VAL A 315      12.381  -4.102 -10.456  1.00 82.84           H
ATOM   4805 2HG2 VAL A 315      10.989  -3.583  -9.475  1.00 82.84           H
ATOM   4806 3HG2 VAL A 315      11.910  -5.036  -9.016  1.00 82.84           H
ATOM   4807  HN  VAL A 315       9.213  -3.295 -10.441  1.00 82.84           H
ATOM   4808  N   LEU A 316       7.895  -5.426 -12.382  1.00 79.49           N
ATOM   4809  CA  LEU A 316       6.912  -6.195 -13.126  1.00 79.49           C
ATOM   4810  C   LEU A 316       6.790  -5.624 -14.540  1.00 79.49           C
ATOM   4811  O   LEU A 316       6.677  -6.375 -15.509  1.00 79.49           O
ATOM   4812  HA  LEU A 316       7.283  -7.217 -13.197  1.00 79.49           H
ATOM   4813  CB  LEU A 316       5.585  -6.247 -12.367  1.00 79.49           C
ATOM   4814 1HB  LEU A 316       5.269  -5.225 -12.157  1.00 79.49           H
ATOM   4815 2HB  LEU A 316       4.832  -6.686 -13.021  1.00 79.49           H
ATOM   4816  CG  LEU A 316       5.595  -7.027 -11.051  1.00 79.49           C
ATOM   4817  HG  LEU A 316       6.378  -6.614 -10.415  1.00 79.49           H
ATOM   4818  CD1 LEU A 316       4.271  -6.860 -10.304  1.00 79.49           C
ATOM   4819 1HD1 LEU A 316       4.109  -5.805 -10.083  1.00 79.49           H
ATOM   4820 2HD1 LEU A 316       3.454  -7.231 -10.924  1.00 79.49           H
ATOM   4821 3HD1 LEU A 316       4.305  -7.425  -9.372  1.00 79.49           H
ATOM   4822  CD2 LEU A 316       5.937  -8.499 -11.289  1.00 79.49           C
ATOM   4823 1HD2 LEU A 316       5.194  -8.942 -11.952  1.00 79.49           H
ATOM   4824 2HD2 LEU A 316       6.923  -8.574 -11.747  1.00 79.49           H
ATOM   4825 3HD2 LEU A 316       5.937  -9.031 -10.337  1.00 79.49           H
ATOM   4826  HN  LEU A 316       7.550  -4.993 -11.549  1.00 79.49           H
ATOM   4827  N   TYR A 317       6.815  -4.302 -14.615  1.00 75.07           N
ATOM   4828  CA  TYR A 317       6.650  -3.621 -15.888  1.00 75.07           C
ATOM   4829  C   TYR A 317       7.833  -3.901 -16.817  1.00 75.07           C
ATOM   4830  O   TYR A 317       7.656  -4.044 -18.026  1.00 75.07           O
ATOM   4831  HA  TYR A 317       5.737  -3.992 -16.352  1.00 75.07           H
ATOM   4832  CB  TYR A 317       6.614  -2.126 -15.564  1.00 75.07           C
ATOM   4833 1HB  TYR A 317       7.576  -1.832 -15.144  1.00 75.07           H
ATOM   4834 2HB  TYR A 317       6.487  -1.567 -16.491  1.00 75.07           H
ATOM   4835  CG  TYR A 317       5.504  -1.727 -14.589  1.00 75.07           C
ATOM   4836  CD1 TYR A 317       4.366  -2.500 -14.485  1.00 75.07           C
ATOM   4837  HD1 TYR A 317       4.257  -3.395 -15.098  1.00 75.07           H
ATOM   4838  CD2 TYR A 317       5.642  -0.593 -13.814  1.00 75.07           C
ATOM   4839  HD2 TYR A 317       6.541   0.017 -13.896  1.00 75.07           H
ATOM   4840  CE1 TYR A 317       3.322  -2.124 -13.568  1.00 75.07           C
ATOM   4841  HE1 TYR A 317       2.417  -2.726 -13.476  1.00 75.07           H
ATOM   4842  CE2 TYR A 317       4.598  -0.218 -12.896  1.00 75.07           C
ATOM   4843  HE2 TYR A 317       4.694   0.675 -12.277  1.00 75.07           H
ATOM   4844  CZ  TYR A 317       3.489  -1.002 -12.818  1.00 75.07           C
ATOM   4845  OH  TYR A 317       2.503  -0.647 -11.951  1.00 75.07           O
ATOM   4846  HH  TYR A 317       1.772  -1.329 -11.968  1.00 75.07           H
ATOM   4847  HN  TYR A 317       6.945  -3.700 -13.827  1.00 75.07           H
ATOM   4848  N   VAL A 318       9.012  -3.970 -16.217  1.00 74.22           N
ATOM   4849  CA  VAL A 318      10.226  -4.213 -16.978  1.00 74.22           C
ATOM   4850  C   VAL A 318      10.142  -5.592 -17.636  1.00 74.22           C
ATOM   4851  O   VAL A 318      10.255  -5.710 -18.855  1.00 74.22           O
ATOM   4852  HA  VAL A 318      10.281  -3.455 -17.759  1.00 74.22           H
ATOM   4853  CB  VAL A 318      11.450  -4.054 -16.075  1.00 74.22           C
ATOM   4854  HB  VAL A 318      11.316  -4.705 -15.211  1.00 74.22           H
ATOM   4855  CG1 VAL A 318      12.725  -4.492 -16.799  1.00 74.22           C
ATOM   4856 1HG1 VAL A 318      12.638  -5.539 -17.088  1.00 74.22           H
ATOM   4857 2HG1 VAL A 318      12.866  -3.879 -17.689  1.00 74.22           H
ATOM   4858 3HG1 VAL A 318      13.581  -4.369 -16.134  1.00 74.22           H
ATOM   4859  CG2 VAL A 318      11.574  -2.617 -15.566  1.00 74.22           C
ATOM   4860 1HG2 VAL A 318      11.675  -1.939 -16.414  1.00 74.22           H
ATOM   4861 2HG2 VAL A 318      10.683  -2.355 -14.996  1.00 74.22           H
ATOM   4862 3HG2 VAL A 318      12.453  -2.532 -14.927  1.00 74.22           H
ATOM   4863  HN  VAL A 318       9.145  -3.864 -15.232  1.00 74.22           H
ATOM   4864  N   PHE A 319       9.947  -6.601 -16.799  1.00 74.96           N
ATOM   4865  CA  PHE A 319      10.085  -7.978 -17.242  1.00 74.96           C
ATOM   4866  C   PHE A 319       8.874  -8.412 -18.070  1.00 74.96           C
ATOM   4867  O   PHE A 319       9.016  -9.152 -19.042  1.00 74.96           O
ATOM   4868  HA  PHE A 319      10.983  -8.031 -17.858  1.00 74.96           H
ATOM   4869  CB  PHE A 319      10.166  -8.846 -15.984  1.00 74.96           C
ATOM   4870 1HB  PHE A 319       9.405  -8.515 -15.277  1.00 74.96           H
ATOM   4871 2HB  PHE A 319       9.928  -9.875 -16.250  1.00 74.96           H
ATOM   4872  CG  PHE A 319      11.531  -8.815 -15.293  1.00 74.96           C
ATOM   4873  CD1 PHE A 319      12.626  -9.312 -15.929  1.00 74.96           C
ATOM   4874  HD1 PHE A 319      12.531  -9.732 -16.930  1.00 74.96           H
ATOM   4875  CD2 PHE A 319      11.649  -8.291 -14.044  1.00 74.96           C
ATOM   4876  HD2 PHE A 319      10.771  -7.893 -13.535  1.00 74.96           H
ATOM   4877  CE1 PHE A 319      13.892  -9.283 -15.288  1.00 74.96           C
ATOM   4878  HE1 PHE A 319      14.770  -9.682 -15.797  1.00 74.96           H
ATOM   4879  CE2 PHE A 319      12.916  -8.262 -13.403  1.00 74.96           C
ATOM   4880  HE2 PHE A 319      13.010  -7.842 -12.402  1.00 74.96           H
ATOM   4881  CZ  PHE A 319      14.011  -8.759 -14.038  1.00 74.96           C
ATOM   4882  HZ  PHE A 319      14.983  -8.737 -13.546  1.00 74.96           H
ATOM   4883  HN  PHE A 319       9.698  -6.489 -15.837  1.00 74.96           H
ATOM   4884  N   VAL A 320       7.711  -7.934 -17.654  1.00 70.95           N
ATOM   4885  CA  VAL A 320       6.458  -8.477 -18.151  1.00 70.95           C
ATOM   4886  C   VAL A 320       5.891  -7.542 -19.221  1.00 70.95           C
ATOM   4887  O   VAL A 320       5.188  -7.985 -20.128  1.00 70.95           O
ATOM   4888  HA  VAL A 320       6.676  -9.442 -18.608  1.00 70.95           H
ATOM   4889  CB  VAL A 320       5.491  -8.710 -16.988  1.00 70.95           C
ATOM   4890  HB  VAL A 320       5.082  -7.744 -16.693  1.00 70.95           H
ATOM   4891  CG1 VAL A 320       4.324  -9.602 -17.417  1.00 70.95           C
ATOM   4892 1HG1 VAL A 320       3.781  -9.124 -18.232  1.00 70.95           H
ATOM   4893 2HG1 VAL A 320       4.708 -10.566 -17.751  1.00 70.95           H
ATOM   4894 3HG1 VAL A 320       3.652  -9.752 -16.571  1.00 70.95           H
ATOM   4895  CG2 VAL A 320       6.219  -9.302 -15.780  1.00 70.95           C
ATOM   4896 1HG2 VAL A 320       6.668 -10.256 -16.058  1.00 70.95           H
ATOM   4897 2HG2 VAL A 320       6.999  -8.614 -15.453  1.00 70.95           H
ATOM   4898 3HG2 VAL A 320       5.509  -9.458 -14.968  1.00 70.95           H
ATOM   4899  HN  VAL A 320       7.616  -7.191 -16.991  1.00 70.95           H
ATOM   4900  N   GLY A 321       6.218  -6.266 -19.080  1.00 71.81           N
ATOM   4901  CA  GLY A 321       5.704  -5.256 -19.991  1.00 71.81           C
ATOM   4902  C   GLY A 321       6.574  -5.157 -21.246  1.00 71.81           C
ATOM   4903  O   GLY A 321       7.635  -4.535 -21.223  1.00 71.81           O
ATOM   4904 1HA  GLY A 321       4.680  -5.502 -20.272  1.00 71.81           H
ATOM   4905 2HA  GLY A 321       5.673  -4.290 -19.488  1.00 71.81           H
ATOM   4906  HN  GLY A 321       6.821  -5.919 -18.362  1.00 71.81           H
ATOM   4907  N   GLU A 322       6.091  -5.778 -22.312  1.00 75.72           N
ATOM   4908  CA  GLU A 322       6.746  -5.665 -23.604  1.00 75.72           C
ATOM   4909  C   GLU A 322       6.753  -4.207 -24.070  1.00 75.72           C
ATOM   4910  O   GLU A 322       7.764  -3.716 -24.568  1.00 75.72           O
ATOM   4911  HA  GLU A 322       7.768  -6.006 -23.442  1.00 75.72           H
ATOM   4912  CB  GLU A 322       6.074  -6.568 -24.640  1.00 75.72           C
ATOM   4913 1HB  GLU A 322       5.013  -6.326 -24.705  1.00 75.72           H
ATOM   4914 2HB  GLU A 322       6.594  -6.483 -25.594  1.00 75.72           H
ATOM   4915  CG  GLU A 322       6.166  -8.039 -24.228  1.00 75.72           C
ATOM   4916 1HG  GLU A 322       7.144  -8.236 -23.789  1.00 75.72           H
ATOM   4917 2HG  GLU A 322       5.423  -8.252 -23.460  1.00 75.72           H
ATOM   4918  CD  GLU A 322       5.945  -8.960 -25.429  1.00 75.72           C
ATOM   4919  OE1 GLU A 322       6.856  -9.773 -25.696  1.00 75.72           O
ATOM   4920  OE2 GLU A 322       4.870  -8.830 -26.054  1.00 75.72           O
ATOM   4921  HN  GLU A 322       5.271  -6.350 -22.302  1.00 75.72           H
ATOM   4922  N   ARG A 323       5.612  -3.557 -23.890  1.00 75.90           N
ATOM   4923  CA  ARG A 323       5.460  -2.179 -24.324  1.00 75.90           C
ATOM   4924  C   ARG A 323       6.447  -1.276 -23.580  1.00 75.90           C
ATOM   4925  O   ARG A 323       7.053  -0.388 -24.178  1.00 75.90           O
ATOM   4926  HA  ARG A 323       5.675  -2.198 -25.393  1.00 75.90           H
ATOM   4927  CB  ARG A 323       4.036  -1.677 -24.078  1.00 75.90           C
ATOM   4928 1HB  ARG A 323       3.365  -2.527 -23.947  1.00 75.90           H
ATOM   4929 2HB  ARG A 323       4.004  -1.101 -23.154  1.00 75.90           H
ATOM   4930  CG  ARG A 323       3.551  -0.812 -25.242  1.00 75.90           C
ATOM   4931 1HG  ARG A 323       4.232   0.027 -25.386  1.00 75.90           H
ATOM   4932 2HG  ARG A 323       3.564  -1.394 -26.164  1.00 75.90           H
ATOM   4933  CD  ARG A 323       2.136  -0.288 -24.984  1.00 75.90           C
ATOM   4934 1HD  ARG A 323       1.552  -1.042 -24.457  1.00 75.90           H
ATOM   4935 2HD  ARG A 323       2.177   0.591 -24.342  1.00 75.90           H
ATOM   4936  NE  ARG A 323       1.481   0.053 -26.267  1.00 75.90           N
ATOM   4937  HE  ARG A 323       2.003  -0.078 -27.109  1.00 75.90           H
ATOM   4938  CZ  ARG A 323       0.232   0.527 -26.369  1.00 75.90           C
ATOM   4939  NH1 ARG A 323      -0.514   0.722 -25.273  1.00 75.90           N
ATOM   4940 1HH1 ARG A 323      -0.139   0.513 -24.369  1.00 75.90           H
ATOM   4941 2HH1 ARG A 323      -1.445   1.075 -25.358  1.00 75.90           H
ATOM   4942  NH2 ARG A 323      -0.261   0.802 -27.584  1.00 75.90           N
ATOM   4943 1HH2 ARG A 323      -1.191   1.156 -27.678  1.00 75.90           H
ATOM   4944 2HH2 ARG A 323       0.302   0.654 -28.397  1.00 75.90           H
ATOM   4945  HN  ARG A 323       4.803  -3.955 -23.458  1.00 75.90           H
ATOM   4946  N   PHE A 324       6.577  -1.535 -22.287  1.00 77.87           N
ATOM   4947  CA  PHE A 324       7.439  -0.723 -21.445  1.00 77.87           C
ATOM   4948  C   PHE A 324       8.907  -0.888 -21.843  1.00 77.87           C
ATOM   4949  O   PHE A 324       9.649   0.091 -21.909  1.00 77.87           O
ATOM   4950  HA  PHE A 324       7.141   0.316 -21.583  1.00 77.87           H
ATOM   4951  CB  PHE A 324       7.254  -1.217 -20.009  1.00 77.87           C
ATOM   4952 1HB  PHE A 324       6.189  -1.262 -19.785  1.00 77.87           H
ATOM   4953 2HB  PHE A 324       7.639  -2.234 -19.933  1.00 77.87           H
ATOM   4954  CG  PHE A 324       7.945  -0.346 -18.957  1.00 77.87           C
ATOM   4955  CD1 PHE A 324       9.189  -0.673 -18.515  1.00 77.87           C
ATOM   4956  HD1 PHE A 324       9.694  -1.555 -18.909  1.00 77.87           H
ATOM   4957  CD2 PHE A 324       7.316   0.755 -18.466  1.00 77.87           C
ATOM   4958  HD2 PHE A 324       6.319   1.016 -18.821  1.00 77.87           H
ATOM   4959  CE1 PHE A 324       9.830   0.135 -17.539  1.00 77.87           C
ATOM   4960  HE1 PHE A 324      10.827  -0.126 -17.184  1.00 77.87           H
ATOM   4961  CE2 PHE A 324       7.957   1.563 -17.490  1.00 77.87           C
ATOM   4962  HE2 PHE A 324       7.453   2.445 -17.096  1.00 77.87           H
ATOM   4963  CZ  PHE A 324       9.201   1.236 -17.047  1.00 77.87           C
ATOM   4964  HZ  PHE A 324       9.693   1.857 -16.299  1.00 77.87           H
ATOM   4965  HN  PHE A 324       6.107  -2.281 -21.816  1.00 77.87           H
ATOM   4966  N   ARG A 325       9.282  -2.133 -22.098  1.00 81.37           N
ATOM   4967  CA  ARG A 325      10.641  -2.434 -22.514  1.00 81.37           C
ATOM   4968  C   ARG A 325      10.992  -1.659 -23.786  1.00 81.37           C
ATOM   4969  O   ARG A 325      12.089  -1.115 -23.902  1.00 81.37           O
ATOM   4970  HA  ARG A 325      11.265  -2.119 -21.678  1.00 81.37           H
ATOM   4971  CB  ARG A 325      10.818  -3.932 -22.773  1.00 81.37           C
ATOM   4972 1HB  ARG A 325       9.912  -4.336 -23.225  1.00 81.37           H
ATOM   4973 2HB  ARG A 325      11.627  -4.088 -23.487  1.00 81.37           H
ATOM   4974  CG  ARG A 325      11.125  -4.680 -21.474  1.00 81.37           C
ATOM   4975 1HG  ARG A 325      11.994  -4.234 -20.990  1.00 81.37           H
ATOM   4976 2HG  ARG A 325      10.288  -4.578 -20.785  1.00 81.37           H
ATOM   4977  CD  ARG A 325      11.391  -6.162 -21.746  1.00 81.37           C
ATOM   4978 1HD  ARG A 325      11.937  -6.277 -22.682  1.00 81.37           H
ATOM   4979 2HD  ARG A 325      12.020  -6.578 -20.958  1.00 81.37           H
ATOM   4980  NE  ARG A 325      10.111  -6.902 -21.814  1.00 81.37           N
ATOM   4981  HE  ARG A 325       9.282  -6.434 -21.509  1.00 81.37           H
ATOM   4982  CZ  ARG A 325       9.994  -8.161 -22.258  1.00 81.37           C
ATOM   4983  NH1 ARG A 325      11.072  -8.837 -22.679  1.00 81.37           N
ATOM   4984 1HH1 ARG A 325      11.972  -8.402 -22.663  1.00 81.37           H
ATOM   4985 2HH1 ARG A 325      10.975  -9.776 -23.010  1.00 81.37           H
ATOM   4986  NH2 ARG A 325       8.783  -8.733 -22.276  1.00 81.37           N
ATOM   4987 1HH2 ARG A 325       8.678  -9.672 -22.604  1.00 81.37           H
ATOM   4988 2HH2 ARG A 325       7.983  -8.222 -21.960  1.00 81.37           H
ATOM   4989  HN  ARG A 325       8.677  -2.925 -22.025  1.00 81.37           H
ATOM   4990  N   ARG A 326      10.040  -1.633 -24.706  1.00 81.89           N
ATOM   4991  CA  ARG A 326      10.224  -0.911 -25.953  1.00 81.89           C
ATOM   4992  C   ARG A 326      10.393   0.585 -25.681  1.00 81.89           C
ATOM   4993  O   ARG A 326      11.279   1.226 -26.244  1.00 81.89           O
ATOM   4994  HA  ARG A 326      11.128  -1.335 -26.390  1.00 81.89           H
ATOM   4995  CB  ARG A 326       9.034  -1.119 -26.892  1.00 81.89           C
ATOM   4996 1HB  ARG A 326       8.103  -1.002 -26.336  1.00 81.89           H
ATOM   4997 2HB  ARG A 326       9.040  -0.355 -27.669  1.00 81.89           H
ATOM   4998  CG  ARG A 326       9.079  -2.507 -27.534  1.00 81.89           C
ATOM   4999 1HG  ARG A 326       9.983  -2.605 -28.135  1.00 81.89           H
ATOM   5000 2HG  ARG A 326       9.129  -3.270 -26.757  1.00 81.89           H
ATOM   5001  CD  ARG A 326       7.848  -2.746 -28.412  1.00 81.89           C
ATOM   5002 1HD  ARG A 326       6.950  -2.417 -27.889  1.00 81.89           H
ATOM   5003 2HD  ARG A 326       7.921  -2.153 -29.323  1.00 81.89           H
ATOM   5004  NE  ARG A 326       7.739  -4.182 -28.751  1.00 81.89           N
ATOM   5005  HE  ARG A 326       7.866  -4.848 -28.016  1.00 81.89           H
ATOM   5006  CZ  ARG A 326       7.480  -4.646 -29.981  1.00 81.89           C
ATOM   5007  NH1 ARG A 326       7.300  -3.799 -31.003  1.00 81.89           N
ATOM   5008 1HH1 ARG A 326       7.359  -2.812 -30.852  1.00 81.89           H
ATOM   5009 2HH1 ARG A 326       7.107  -4.153 -31.918  1.00 81.89           H
ATOM   5010  NH2 ARG A 326       7.403  -5.970 -30.173  1.00 81.89           N
ATOM   5011 1HH2 ARG A 326       7.210  -6.332 -31.085  1.00 81.89           H
ATOM   5012 2HH2 ARG A 326       7.538  -6.595 -29.404  1.00 81.89           H
ATOM   5013  HN  ARG A 326       9.157  -2.093 -24.611  1.00 81.89           H
ATOM   5014  N   ASP A 327       9.530   1.098 -24.816  1.00 82.14           N
ATOM   5015  CA  ASP A 327       9.539   2.516 -24.501  1.00 82.14           C
ATOM   5016  C   ASP A 327      10.847   2.868 -23.790  1.00 82.14           C
ATOM   5017  O   ASP A 327      11.441   3.912 -24.055  1.00 82.14           O
ATOM   5018  HA  ASP A 327       9.437   3.024 -25.460  1.00 82.14           H
ATOM   5019  CB  ASP A 327       8.382   2.881 -23.569  1.00 82.14           C
ATOM   5020 1HB  ASP A 327       8.438   2.281 -22.661  1.00 82.14           H
ATOM   5021 2HB  ASP A 327       8.469   3.925 -23.267  1.00 82.14           H
ATOM   5022  CG  ASP A 327       7.033   2.654 -24.255  1.00 82.14           C
ATOM   5023  OD1 ASP A 327       6.994   2.808 -25.495  1.00 82.14           O
ATOM   5024  OD2 ASP A 327       6.072   2.331 -23.524  1.00 82.14           O
ATOM   5025  HN  ASP A 327       8.834   0.563 -24.337  1.00 82.14           H
ATOM   5026  N   LEU A 328      11.258   1.975 -22.901  1.00 83.77           N
ATOM   5027  CA  LEU A 328      12.463   2.198 -22.119  1.00 83.77           C
ATOM   5028  C   LEU A 328      13.657   2.353 -23.062  1.00 83.77           C
ATOM   5029  O   LEU A 328      14.405   3.325 -22.968  1.00 83.77           O
ATOM   5030  HA  LEU A 328      12.330   3.133 -21.574  1.00 83.77           H
ATOM   5031  CB  LEU A 328      12.639   1.089 -21.080  1.00 83.77           C
ATOM   5032 1HB  LEU A 328      11.791   1.120 -20.396  1.00 83.77           H
ATOM   5033 2HB  LEU A 328      12.600   0.128 -21.593  1.00 83.77           H
ATOM   5034  CG  LEU A 328      13.926   1.143 -20.254  1.00 83.77           C
ATOM   5035  HG  LEU A 328      14.771   1.185 -20.940  1.00 83.77           H
ATOM   5036  CD1 LEU A 328      13.976   2.410 -19.397  1.00 83.77           C
ATOM   5037 1HD1 LEU A 328      13.938   3.287 -20.044  1.00 83.77           H
ATOM   5038 2HD1 LEU A 328      13.123   2.423 -18.718  1.00 83.77           H
ATOM   5039 3HD1 LEU A 328      14.900   2.423 -18.821  1.00 83.77           H
ATOM   5040  CD2 LEU A 328      14.091  -0.124 -19.412  1.00 83.77           C
ATOM   5041 1HD2 LEU A 328      13.244  -0.222 -18.733  1.00 83.77           H
ATOM   5042 2HD2 LEU A 328      14.133  -0.993 -20.068  1.00 83.77           H
ATOM   5043 3HD2 LEU A 328      15.013  -0.060 -18.835  1.00 83.77           H
ATOM   5044  HN  LEU A 328      10.785   1.115 -22.711  1.00 83.77           H
ATOM   5045  N   VAL A 329      13.799   1.380 -23.950  1.00 83.82           N
ATOM   5046  CA  VAL A 329      14.933   1.354 -24.858  1.00 83.82           C
ATOM   5047  C   VAL A 329      14.893   2.594 -25.753  1.00 83.82           C
ATOM   5048  O   VAL A 329      15.935   3.151 -26.095  1.00 83.82           O
ATOM   5049  HA  VAL A 329      15.839   1.387 -24.253  1.00 83.82           H
ATOM   5050  CB  VAL A 329      14.940   0.045 -25.650  1.00 83.82           C
ATOM   5051  HB  VAL A 329      13.980  -0.044 -26.158  1.00 83.82           H
ATOM   5052  CG1 VAL A 329      16.038   0.056 -26.716  1.00 83.82           C
ATOM   5053 1HG1 VAL A 329      15.865   0.881 -27.407  1.00 83.82           H
ATOM   5054 2HG1 VAL A 329      17.009   0.179 -26.237  1.00 83.82           H
ATOM   5055 3HG1 VAL A 329      16.020  -0.886 -27.264  1.00 83.82           H
ATOM   5056  CG2 VAL A 329      15.092  -1.159 -24.718  1.00 83.82           C
ATOM   5057 1HG2 VAL A 329      16.030  -1.078 -24.170  1.00 83.82           H
ATOM   5058 2HG2 VAL A 329      14.260  -1.181 -24.014  1.00 83.82           H
ATOM   5059 3HG2 VAL A 329      15.094  -2.076 -25.307  1.00 83.82           H
ATOM   5060  HN  VAL A 329      13.157   0.620 -24.055  1.00 83.82           H
ATOM   5061  N   LYS A 330      13.679   2.991 -26.106  1.00 82.58           N
[truncated: 117,320 more chars]
