# Supplementary material for: Noncanonical roles of chemokine regions in CCR9 activation revealed by structural modeling and mutational mapping
Source: Nat Commun. 2025 Aug 18;16:7695. doi: 10.1038/s41467-025-62321-9 (PMC12361432; doi:10.1038/s41467-025-62321-9)
Supplement: Supplementary file 4 — Supplementary Data 2 [file 41467_2025_62321_MOESM4_ESM.zip › CCR9_CCL25_rnk223.pdb]

SSBOND   1 CYS A   38    CYS A  289 
SSBOND   2 CYS A  119    CYS A  198 
SSBOND   3 CYS B    7    CYS B   35 
SSBOND   4 CYS B    8    CYS B   52 
ATOM      1  N   GLU A  20      -2.293  -3.908  61.021  1.00 48.22           N
ATOM      2  CA  GLU A  20      -2.532  -3.519  59.641  1.00 48.22           C
ATOM      3  C   GLU A  20      -1.265  -3.714  58.807  1.00 48.22           C
ATOM      4  O   GLU A  20      -1.340  -3.967  57.606  1.00 48.22           O
ATOM      5  HA  GLU A  20      -3.316  -4.188  59.284  1.00 48.22           H
ATOM      6  CB  GLU A  20      -3.028  -2.074  59.557  1.00 48.22           C
ATOM      7 1HB  GLU A  20      -2.636  -1.502  60.397  1.00 48.22           H
ATOM      8 2HB  GLU A  20      -2.765  -1.652  58.587  1.00 48.22           H
ATOM      9  CG  GLU A  20      -4.554  -2.012  59.655  1.00 48.22           C
ATOM     10 1HG  GLU A  20      -4.990  -2.876  59.153  1.00 48.22           H
ATOM     11 2HG  GLU A  20      -4.857  -2.063  60.700  1.00 48.22           H
ATOM     12  CD  GLU A  20      -5.091  -0.725  59.024  1.00 48.22           C
ATOM     13  OE1 GLU A  20      -6.328  -0.646  58.861  1.00 48.22           O
ATOM     14  OE2 GLU A  20      -4.252   0.151  58.720  1.00 48.22           O
ATOM     15  HN  GLU A  20      -1.359  -4.207  61.220  1.00 48.22           H
ATOM     16  N   SER A  21      -0.129  -3.588  59.477  1.00 52.93           N
ATOM     17  CA  SER A  21       1.154  -3.686  58.801  1.00 52.93           C
ATOM     18  C   SER A  21       1.381  -5.118  58.315  1.00 52.93           C
ATOM     19  O   SER A  21       1.824  -5.332  57.187  1.00 52.93           O
ATOM     20  HA  SER A  21       1.088  -3.001  57.956  1.00 52.93           H
ATOM     21  CB  SER A  21       2.296  -3.251  59.722  1.00 52.93           C
ATOM     22 1HB  SER A  21       3.172  -3.005  59.121  1.00 52.93           H
ATOM     23 2HB  SER A  21       2.009  -2.343  60.253  1.00 52.93           H
ATOM     24  OG  SER A  21       2.637  -4.264  60.664  1.00 52.93           O
ATOM     25  HG  SER A  21       3.397  -3.956  61.238  1.00 52.93           H
ATOM     26  HN  SER A  21      -0.076  -3.422  60.462  1.00 52.93           H
ATOM     27  N   THR A  22       1.066  -6.063  59.189  1.00 52.31           N
ATOM     28  CA  THR A  22       1.343  -7.462  58.911  1.00 52.31           C
ATOM     29  C   THR A  22       0.442  -7.970  57.783  1.00 52.31           C
ATOM     30  O   THR A  22       0.927  -8.531  56.801  1.00 52.31           O
ATOM     31  HA  THR A  22       2.372  -7.546  58.560  1.00 52.31           H
ATOM     32  CB  THR A  22       1.182  -8.245  60.216  1.00 52.31           C
ATOM     33  HB  THR A  22       0.136  -8.493  60.394  1.00 52.31           H
ATOM     34  OG1 THR A  22       1.793  -7.412  61.197  1.00 52.31           O
ATOM     35  HG1 THR A  22       1.553  -7.730  62.114  1.00 52.31           H
ATOM     36  CG2 THR A  22       2.021  -9.524  60.238  1.00 52.31           C
ATOM     37 1HG2 THR A  22       3.075  -9.270  60.127  1.00 52.31           H
ATOM     38 2HG2 THR A  22       1.715 -10.173  59.418  1.00 52.31           H
ATOM     39 3HG2 THR A  22       1.870 -10.041  61.186  1.00 52.31           H
ATOM     40  HN  THR A  22       0.630  -5.886  60.071  1.00 52.31           H
ATOM     41  N   SER A  23      -0.853  -7.756  57.961  1.00 53.98           N
ATOM     42  CA  SER A  23      -1.827  -8.197  56.977  1.00 53.98           C
ATOM     43  C   SER A  23      -1.570  -7.502  55.638  1.00 53.98           C
ATOM     44  O   SER A  23      -1.682  -8.121  54.582  1.00 53.98           O
ATOM     45  HA  SER A  23      -1.677  -9.273  56.885  1.00 53.98           H
ATOM     46  CB  SER A  23      -3.255  -7.921  57.453  1.00 53.98           C
ATOM     47 1HB  SER A  23      -3.961  -8.261  56.696  1.00 53.98           H
ATOM     48 2HB  SER A  23      -3.454  -8.498  58.356  1.00 53.98           H
ATOM     49  OG  SER A  23      -3.472  -6.538  57.716  1.00 53.98           O
ATOM     50  HG  SER A  23      -4.419  -6.387  57.998  1.00 53.98           H
ATOM     51  HN  SER A  23      -1.239  -7.291  58.758  1.00 53.98           H
ATOM     52  N   SER A  24      -1.230  -6.224  55.727  1.00 59.65           N
ATOM     53  CA  SER A  24      -0.946  -5.441  54.536  1.00 59.65           C
ATOM     54  C   SER A  24       0.291  -5.995  53.828  1.00 59.65           C
ATOM     55  O   SER A  24       0.423  -5.869  52.612  1.00 59.65           O
ATOM     56  HA  SER A  24      -1.828  -5.547  53.905  1.00 59.65           H
ATOM     57  CB  SER A  24      -0.743  -3.965  54.884  1.00 59.65           C
ATOM     58 1HB  SER A  24      -0.839  -3.364  53.980  1.00 59.65           H
ATOM     59 2HB  SER A  24      -1.529  -3.642  55.567  1.00 59.65           H
ATOM     60  OG  SER A  24       0.530  -3.727  55.478  1.00 59.65           O
ATOM     61  HG  SER A  24       0.755  -4.467  56.112  1.00 59.65           H
ATOM     62  HN  SER A  24      -1.148  -5.726  56.590  1.00 59.65           H
ATOM     63  N   MET A  25       1.167  -6.597  54.620  1.00 59.96           N
ATOM     64  CA  MET A  25       2.360  -7.224  54.077  1.00 59.96           C
ATOM     65  C   MET A  25       2.023  -8.564  53.419  1.00 59.96           C
ATOM     66  O   MET A  25       2.472  -8.845  52.309  1.00 59.96           O
ATOM     67  HA  MET A  25       2.741  -6.530  53.328  1.00 59.96           H
ATOM     68  CB  MET A  25       3.376  -7.447  55.198  1.00 59.96           C
ATOM     69 1HB  MET A  25       3.459  -6.544  55.803  1.00 59.96           H
ATOM     70 2HB  MET A  25       3.027  -8.241  55.858  1.00 59.96           H
ATOM     71  CG  MET A  25       4.748  -7.814  54.630  1.00 59.96           C
ATOM     72 1HG  MET A  25       5.390  -8.195  55.424  1.00 59.96           H
ATOM     73 2HG  MET A  25       4.645  -8.611  53.894  1.00 59.96           H
ATOM     74  SD  MET A  25       5.499  -6.382  53.874  1.00 59.96           S
ATOM     75  CE  MET A  25       7.152  -6.514  54.535  1.00 59.96           C
ATOM     76 1HE  MET A  25       7.113  -6.471  55.623  1.00 59.96           H
ATOM     77 2HE  MET A  25       7.593  -7.461  54.224  1.00 59.96           H
ATOM     78 3HE  MET A  25       7.760  -5.690  54.160  1.00 59.96           H
ATOM     79  HN  MET A  25       1.072  -6.659  55.613  1.00 59.96           H
ATOM     80  N   GLU A  26       1.236  -9.356  54.132  1.00 59.49           N
ATOM     81  CA  GLU A  26       0.831 -10.658  53.630  1.00 59.49           C
ATOM     82  C   GLU A  26       0.041 -10.502  52.329  1.00 59.49           C
ATOM     83  O   GLU A  26       0.294 -11.210  51.356  1.00 59.49           O
ATOM     84  HA  GLU A  26       1.759 -11.196  53.437  1.00 59.49           H
ATOM     85  CB  GLU A  26       0.017 -11.420  54.677  1.00 59.49           C
ATOM     86 1HB  GLU A  26      -0.712 -10.751  55.134  1.00 59.49           H
ATOM     87 2HB  GLU A  26      -0.434 -12.302  54.222  1.00 59.49           H
ATOM     88  CG  GLU A  26       0.916 -11.930  55.805  1.00 59.49           C
ATOM     89 1HG  GLU A  26       1.694 -12.572  55.393  1.00 59.49           H
ATOM     90 2HG  GLU A  26       1.417 -11.089  56.284  1.00 59.49           H
ATOM     91  CD  GLU A  26       0.104 -12.706  56.845  1.00 59.49           C
ATOM     92  OE1 GLU A  26       0.736 -13.486  57.591  1.00 59.49           O
ATOM     93  OE2 GLU A  26      -1.128 -12.502  56.870  1.00 59.49           O
ATOM     94  HN  GLU A  26       0.878  -9.122  55.036  1.00 59.49           H
ATOM     95  N   ASP A  27      -0.901  -9.570  52.354  1.00 59.22           N
ATOM     96  CA  ASP A  27      -1.728  -9.310  51.188  1.00 59.22           C
ATOM     97  C   ASP A  27      -0.828  -9.010  49.987  1.00 59.22           C
ATOM     98  O   ASP A  27      -1.109  -9.447  48.872  1.00 59.22           O
ATOM     99  HA  ASP A  27      -2.320 -10.214  51.049  1.00 59.22           H
ATOM    100  CB  ASP A  27      -2.634  -8.098  51.414  1.00 59.22           C
ATOM    101 1HB  ASP A  27      -2.070  -7.304  51.904  1.00 59.22           H
ATOM    102 2HB  ASP A  27      -2.969  -7.706  50.454  1.00 59.22           H
ATOM    103  CG  ASP A  27      -3.846  -8.472  52.269  1.00 59.22           C
ATOM    104  OD1 ASP A  27      -4.049  -9.690  52.463  1.00 59.22           O
ATOM    105  OD2 ASP A  27      -4.543  -7.532  52.709  1.00 59.22           O
ATOM    106  HN  ASP A  27      -1.102  -8.999  53.150  1.00 59.22           H
ATOM    107  N   TYR A  28       0.235  -8.266  50.256  1.00 62.04           N
ATOM    108  CA  TYR A  28       1.164  -7.882  49.207  1.00 62.04           C
ATOM    109  C   TYR A  28       1.966  -9.088  48.716  1.00 62.04           C
ATOM    110  O   TYR A  28       2.267  -9.196  47.528  1.00 62.04           O
ATOM    111  HA  TYR A  28       0.585  -7.477  48.376  1.00 62.04           H
ATOM    112  CB  TYR A  28       2.122  -6.871  49.841  1.00 62.04           C
ATOM    113 1HB  TYR A  28       1.539  -6.084  50.319  1.00 62.04           H
ATOM    114 2HB  TYR A  28       2.690  -7.369  50.627  1.00 62.04           H
ATOM    115  CG  TYR A  28       3.099  -6.234  48.851  1.00 62.04           C
ATOM    116  CD1 TYR A  28       4.320  -6.828  48.607  1.00 62.04           C
ATOM    117  HD1 TYR A  28       4.588  -7.752  49.119  1.00 62.04           H
ATOM    118  CD2 TYR A  28       2.759  -5.064  48.203  1.00 62.04           C
ATOM    119  HD2 TYR A  28       1.794  -4.594  48.395  1.00 62.04           H
ATOM    120  CE1 TYR A  28       5.240  -6.228  47.675  1.00 62.04           C
ATOM    121  HE1 TYR A  28       6.207  -6.688  47.473  1.00 62.04           H
ATOM    122  CE2 TYR A  28       3.678  -4.464  47.271  1.00 62.04           C
ATOM    123  HE2 TYR A  28       3.423  -3.540  46.752  1.00 62.04           H
ATOM    124  CZ  TYR A  28       4.873  -5.076  47.053  1.00 62.04           C
ATOM    125  OH  TYR A  28       5.742  -4.509  46.173  1.00 62.04           O
ATOM    126  HH  TYR A  28       6.293  -5.218  45.733  1.00 62.04           H
ATOM    127  HN  TYR A  28       0.464  -7.928  51.168  1.00 62.04           H
ATOM    128  N   VAL A  29       2.289  -9.966  49.655  1.00 59.82           N
ATOM    129  CA  VAL A  29       3.084 -11.140  49.340  1.00 59.82           C
ATOM    130  C   VAL A  29       2.219 -12.147  48.578  1.00 59.82           C
ATOM    131  O   VAL A  29       2.693 -12.802  47.652  1.00 59.82           O
ATOM    132  HA  VAL A  29       3.902 -10.821  48.694  1.00 59.82           H
ATOM    133  CB  VAL A  29       3.690 -11.720  50.619  1.00 59.82           C
ATOM    134  HB  VAL A  29       2.896 -12.229  51.166  1.00 59.82           H
ATOM    135  CG1 VAL A  29       4.773 -12.752  50.294  1.00 59.82           C
ATOM    136 1HG1 VAL A  29       4.337 -13.565  49.714  1.00 59.82           H
ATOM    137 2HG1 VAL A  29       5.565 -12.277  49.716  1.00 59.82           H
ATOM    138 3HG1 VAL A  29       5.187 -13.148  51.222  1.00 59.82           H
ATOM    139  CG2 VAL A  29       4.242 -10.611  51.517  1.00 59.82           C
ATOM    140 1HG2 VAL A  29       5.016 -10.062  50.981  1.00 59.82           H
ATOM    141 2HG2 VAL A  29       3.436  -9.930  51.789  1.00 59.82           H
ATOM    142 3HG2 VAL A  29       4.667 -11.051  52.419  1.00 59.82           H
ATOM    143  HN  VAL A  29       2.018  -9.884  50.614  1.00 59.82           H
ATOM    144  N   ASN A  30       0.966 -12.238  48.998  1.00 61.46           N
ATOM    145  CA  ASN A  30       0.068 -13.247  48.461  1.00 61.46           C
ATOM    146  C   ASN A  30      -0.525 -12.746  47.143  1.00 61.46           C
ATOM    147  O   ASN A  30      -1.117 -13.519  46.391  1.00 61.46           O
ATOM    148  HA  ASN A  30       0.684 -14.137  48.329  1.00 61.46           H
ATOM    149  CB  ASN A  30      -1.087 -13.526  49.424  1.00 61.46           C
ATOM    150 1HB  ASN A  30      -1.483 -12.584  49.806  1.00 61.46           H
ATOM    151 2HB  ASN A  30      -1.899 -14.020  48.891  1.00 61.46           H
ATOM    152  CG  ASN A  30      -0.629 -14.403  50.591  1.00 61.46           C
ATOM    153  OD1 ASN A  30       0.393 -15.067  50.538  1.00 61.46           O
ATOM    154  ND2 ASN A  30      -1.439 -14.368  51.645  1.00 61.46           N
ATOM    155 1HD2 ASN A  30      -2.263 -13.801  51.624  1.00 61.46           H
ATOM    156 2HD2 ASN A  30      -1.225 -14.908  52.459  1.00 61.46           H
ATOM    157  HN  ASN A  30       0.563 -11.640  49.690  1.00 61.46           H
ATOM    158  N   PHE A  31      -0.347 -11.455  46.903  1.00 64.01           N
ATOM    159  CA  PHE A  31      -0.802 -10.855  45.661  1.00 64.01           C
ATOM    160  C   PHE A  31      -0.103 -11.489  44.457  1.00 64.01           C
ATOM    161  O   PHE A  31       1.117 -11.399  44.324  1.00 64.01           O
ATOM    162  HA  PHE A  31      -1.875 -11.031  45.590  1.00 64.01           H
ATOM    163  CB  PHE A  31      -0.438  -9.370  45.722  1.00 64.01           C
ATOM    164 1HB  PHE A  31      -0.803  -8.955  46.662  1.00 64.01           H
ATOM    165 2HB  PHE A  31       0.647  -9.272  45.731  1.00 64.01           H
ATOM    166  CG  PHE A  31      -1.001  -8.543  44.565  1.00 64.01           C
ATOM    167  CD1 PHE A  31      -0.203  -8.213  43.514  1.00 64.01           C
ATOM    168  HD1 PHE A  31       0.837  -8.538  43.496  1.00 64.01           H
ATOM    169  CD2 PHE A  31      -2.299  -8.138  44.587  1.00 64.01           C
ATOM    170  HD2 PHE A  31      -2.938  -8.402  45.429  1.00 64.01           H
ATOM    171  CE1 PHE A  31      -0.726  -7.445  42.439  1.00 64.01           C
ATOM    172  HE1 PHE A  31      -0.087  -7.181  41.597  1.00 64.01           H
ATOM    173  CE2 PHE A  31      -2.822  -7.370  43.512  1.00 64.01           C
ATOM    174  HE2 PHE A  31      -3.862  -7.045  43.530  1.00 64.01           H
ATOM    175  CZ  PHE A  31      -2.024  -7.040  42.461  1.00 64.01           C
ATOM    176  HZ  PHE A  31      -2.425  -6.451  41.637  1.00 64.01           H
ATOM    177  HN  PHE A  31       0.098 -10.825  47.539  1.00 64.01           H
ATOM    178  N   ASN A  32      -0.906 -12.117  43.610  1.00 64.52           N
ATOM    179  CA  ASN A  32      -0.382 -12.749  42.412  1.00 64.52           C
ATOM    180  C   ASN A  32      -0.063 -11.674  41.371  1.00 64.52           C
ATOM    181  O   ASN A  32      -0.937 -11.265  40.608  1.00 64.52           O
ATOM    182  HA  ASN A  32       0.507 -13.290  42.738  1.00 64.52           H
ATOM    183  CB  ASN A  32      -1.406 -13.709  41.802  1.00 64.52           C
ATOM    184 1HB  ASN A  32      -1.870 -14.301  42.591  1.00 64.52           H
ATOM    185 2HB  ASN A  32      -2.202 -13.139  41.322  1.00 64.52           H
ATOM    186  CG  ASN A  32      -0.748 -14.637  40.779  1.00 64.52           C
ATOM    187  OD1 ASN A  32       0.392 -14.458  40.384  1.00 64.52           O
ATOM    188  ND2 ASN A  32      -1.528 -15.635  40.375  1.00 64.52           N
ATOM    189 1HD2 ASN A  32      -2.455 -15.725  40.739  1.00 64.52           H
ATOM    190 2HD2 ASN A  32      -1.187 -16.296  39.706  1.00 64.52           H
ATOM    191  HN  ASN A  32      -1.895 -12.197  43.732  1.00 64.52           H
ATOM    192  N   PHE A  33       1.191 -11.248  41.373  1.00 68.28           N
ATOM    193  CA  PHE A  33       1.676 -10.345  40.342  1.00 68.28           C
ATOM    194  C   PHE A  33       1.871 -11.082  39.015  1.00 68.28           C
ATOM    195  O   PHE A  33       2.991 -11.185  38.517  1.00 68.28           O
ATOM    196  HA  PHE A  33       0.926  -9.565  40.216  1.00 68.28           H
ATOM    197  CB  PHE A  33       3.028  -9.809  40.817  1.00 68.28           C
ATOM    198 1HB  PHE A  33       3.691 -10.651  41.020  1.00 68.28           H
ATOM    199 2HB  PHE A  33       3.483  -9.233  40.011  1.00 68.28           H
ATOM    200  CG  PHE A  33       2.945  -8.932  42.068  1.00 68.28           C
ATOM    201  CD1 PHE A  33       2.717  -7.597  41.948  1.00 68.28           C
ATOM    202  HD1 PHE A  33       2.592  -7.152  40.961  1.00 68.28           H
ATOM    203  CD2 PHE A  33       3.100  -9.487  43.300  1.00 68.28           C
ATOM    204  HD2 PHE A  33       3.283 -10.557  43.396  1.00 68.28           H
ATOM    205  CE1 PHE A  33       2.639  -6.782  43.109  1.00 68.28           C
ATOM    206  HE1 PHE A  33       2.456  -5.712  43.012  1.00 68.28           H
ATOM    207  CE2 PHE A  33       3.023  -8.673  44.460  1.00 68.28           C
ATOM    208  HE2 PHE A  33       3.147  -9.118  45.448  1.00 68.28           H
ATOM    209  CZ  PHE A  33       2.794  -7.338  44.340  1.00 68.28           C
ATOM    210  HZ  PHE A  33       2.735  -6.713  45.231  1.00 68.28           H
ATOM    211  HN  PHE A  33       1.870 -11.508  42.060  1.00 68.28           H
ATOM    212  N   THR A  34       0.763 -11.576  38.481  1.00 71.34           N
ATOM    213  CA  THR A  34       0.721 -11.979  37.086  1.00 71.34           C
ATOM    214  C   THR A  34       1.157 -10.823  36.183  1.00 71.34           C
ATOM    215  O   THR A  34       0.637  -9.714  36.294  1.00 71.34           O
ATOM    216  HA  THR A  34       1.438 -12.787  36.940  1.00 71.34           H
ATOM    217  CB  THR A  34      -0.690 -12.487  36.783  1.00 71.34           C
ATOM    218  HB  THR A  34      -1.399 -11.660  36.732  1.00 71.34           H
ATOM    219  OG1 THR A  34      -0.940 -13.448  37.805  1.00 71.34           O
ATOM    220  HG1 THR A  34      -0.190 -14.109  37.844  1.00 71.34           H
ATOM    221  CG2 THR A  34      -0.756 -13.296  35.487  1.00 71.34           C
ATOM    222 1HG2 THR A  34      -0.097 -14.161  35.564  1.00 71.34           H
ATOM    223 2HG2 THR A  34      -0.438 -12.671  34.652  1.00 71.34           H
ATOM    224 3HG2 THR A  34      -1.779 -13.632  35.320  1.00 71.34           H
ATOM    225  HN  THR A  34      -0.092 -11.701  38.984  1.00 71.34           H
ATOM    226  N   ASP A  35       2.108 -11.122  35.310  1.00 80.75           N
ATOM    227  CA  ASP A  35       2.810 -10.080  34.581  1.00 80.75           C
ATOM    228  C   ASP A  35       1.953  -9.627  33.397  1.00 80.75           C
ATOM    229  O   ASP A  35       2.224  -9.993  32.254  1.00 80.75           O
ATOM    230  HA  ASP A  35       2.972  -9.283  35.307  1.00 80.75           H
ATOM    231  CB  ASP A  35       4.142 -10.593  34.032  1.00 80.75           C
ATOM    232 1HB  ASP A  35       4.491 -11.429  34.638  1.00 80.75           H
ATOM    233 2HB  ASP A  35       4.001 -10.971  33.019  1.00 80.75           H
ATOM    234  CG  ASP A  35       5.197  -9.485  34.027  1.00 80.75           C
ATOM    235  OD1 ASP A  35       4.874  -8.392  34.542  1.00 80.75           O
ATOM    236  OD2 ASP A  35       6.301  -9.755  33.508  1.00 80.75           O
ATOM    237  HN  ASP A  35       2.399 -12.055  35.099  1.00 80.75           H
ATOM    238  N   PHE A  36       0.937  -8.836  33.711  1.00 88.80           N
ATOM    239  CA  PHE A  36       0.058  -8.304  32.683  1.00 88.80           C
ATOM    240  C   PHE A  36       0.680  -7.080  32.010  1.00 88.80           C
ATOM    241  O   PHE A  36       0.196  -6.624  30.974  1.00 88.80           O
ATOM    242  HA  PHE A  36      -0.086  -9.091  31.942  1.00 88.80           H
ATOM    243  CB  PHE A  36      -1.240  -7.886  33.378  1.00 88.80           C
ATOM    244 1HB  PHE A  36      -0.998  -7.225  34.210  1.00 88.80           H
ATOM    245 2HB  PHE A  36      -1.845  -7.309  32.678  1.00 88.80           H
ATOM    246  CG  PHE A  36      -2.071  -9.059  33.902  1.00 88.80           C
ATOM    247  CD1 PHE A  36      -2.213 -10.182  33.148  1.00 88.80           C
ATOM    248  HD1 PHE A  36      -1.734 -10.247  32.171  1.00 88.80           H
ATOM    249  CD2 PHE A  36      -2.668  -8.978  35.121  1.00 88.80           C
ATOM    250  HD2 PHE A  36      -2.555  -8.077  35.725  1.00 88.80           H
ATOM    251  CE1 PHE A  36      -2.984 -11.271  33.635  1.00 88.80           C
ATOM    252  HE1 PHE A  36      -3.098 -12.171  33.031  1.00 88.80           H
ATOM    253  CE2 PHE A  36      -3.440 -10.066  35.607  1.00 88.80           C
ATOM    254  HE2 PHE A  36      -3.918 -10.001  36.584  1.00 88.80           H
ATOM    255  CZ  PHE A  36      -3.581 -11.190  34.854  1.00 88.80           C
ATOM    256  HZ  PHE A  36      -4.173 -12.025  35.228  1.00 88.80           H
ATOM    257  HN  PHE A  36       0.712  -8.559  34.645  1.00 88.80           H
ATOM    258  N   TYR A  37       1.742  -6.581  32.625  1.00 91.12           N
ATOM    259  CA  TYR A  37       2.551  -5.547  32.002  1.00 91.12           C
ATOM    260  C   TYR A  37       3.639  -6.160  31.118  1.00 91.12           C
ATOM    261  O   TYR A  37       4.510  -6.878  31.608  1.00 91.12           O
ATOM    262  HA  TYR A  37       1.895  -4.933  31.384  1.00 91.12           H
ATOM    263  CB  TYR A  37       3.213  -4.782  33.149  1.00 91.12           C
ATOM    264 1HB  TYR A  37       2.440  -4.430  33.832  1.00 91.12           H
ATOM    265 2HB  TYR A  37       3.847  -5.467  33.712  1.00 91.12           H
ATOM    266  CG  TYR A  37       4.055  -3.587  32.696  1.00 91.12           C
ATOM    267  CD1 TYR A  37       5.383  -3.765  32.365  1.00 91.12           C
ATOM    268  HD1 TYR A  37       5.832  -4.756  32.427  1.00 91.12           H
ATOM    269  CD2 TYR A  37       3.486  -2.332  32.618  1.00 91.12           C
ATOM    270  HD2 TYR A  37       2.437  -2.192  32.879  1.00 91.12           H
ATOM    271  CE1 TYR A  37       6.175  -2.640  31.939  1.00 91.12           C
ATOM    272  HE1 TYR A  37       7.225  -2.767  31.675  1.00 91.12           H
ATOM    273  CE2 TYR A  37       4.278  -1.208  32.191  1.00 91.12           C
ATOM    274  HE2 TYR A  37       3.842  -0.211  32.125  1.00 91.12           H
ATOM    275  CZ  TYR A  37       5.584  -1.417  31.873  1.00 91.12           C
ATOM    276  OH  TYR A  37       6.332  -0.356  31.470  1.00 91.12           O
ATOM    277  HH  TYR A  37       7.009  -0.651  30.796  1.00 91.12           H
ATOM    278  HN  TYR A  37       2.052  -6.872  33.530  1.00 91.12           H
ATOM    279  N   CYS A  38       3.554  -5.854  29.832  1.00 91.00           N
ATOM    280  CA  CYS A  38       4.452  -6.453  28.859  1.00 91.00           C
ATOM    281  C   CYS A  38       5.492  -5.405  28.456  1.00 91.00           C
ATOM    282  O   CYS A  38       5.148  -4.376  27.876  1.00 91.00           O
ATOM    283  HA  CYS A  38       4.928  -7.301  29.353  1.00 91.00           H
ATOM    284  CB  CYS A  38       3.693  -6.999  27.648  1.00 91.00           C
ATOM    285 1HB  CYS A  38       2.869  -7.632  27.980  1.00 91.00           H
ATOM    286 2HB  CYS A  38       3.254  -6.176  27.083  1.00 91.00           H
ATOM    287  SG  CYS A  38       4.826  -7.958  26.579  1.00 91.00           S
ATOM    288  HN  CYS A  38       2.888  -5.212  29.452  1.00 91.00           H
ATOM    289  N   GLU A  39       6.742  -5.703  28.779  1.00 89.36           N
ATOM    290  CA  GLU A  39       7.853  -4.917  28.272  1.00 89.36           C
ATOM    291  C   GLU A  39       8.214  -5.360  26.853  1.00 89.36           C
ATOM    292  O   GLU A  39       8.628  -6.499  26.641  1.00 89.36           O
ATOM    293  HA  GLU A  39       7.497  -3.887  28.258  1.00 89.36           H
ATOM    294  CB  GLU A  39       9.064  -5.016  29.202  1.00 89.36           C
ATOM    295 1HB  GLU A  39       9.235  -6.058  29.472  1.00 89.36           H
ATOM    296 2HB  GLU A  39       9.928  -4.546  28.732  1.00 89.36           H
ATOM    297  CG  GLU A  39       8.817  -4.257  30.507  1.00 89.36           C
ATOM    298 1HG  GLU A  39       8.504  -3.237  30.284  1.00 89.36           H
ATOM    299 2HG  GLU A  39       8.003  -4.728  31.057  1.00 89.36           H
ATOM    300  CD  GLU A  39      10.078  -4.231  31.373  1.00 89.36           C
ATOM    301  OE1 GLU A  39       9.988  -3.677  32.490  1.00 89.36           O
ATOM    302  OE2 GLU A  39      11.104  -4.766  30.899  1.00 89.36           O
ATOM    303  HN  GLU A  39       6.999  -6.465  29.374  1.00 89.36           H
ATOM    304  N   LYS A  40       8.044  -4.437  25.917  1.00 89.40           N
ATOM    305  CA  LYS A  40       8.158  -4.771  24.508  1.00 89.40           C
ATOM    306  C   LYS A  40       9.593  -4.515  24.043  1.00 89.40           C
ATOM    307  O   LYS A  40       9.824  -4.197  22.877  1.00 89.40           O
ATOM    308  HA  LYS A  40       7.946  -5.835  24.405  1.00 89.40           H
ATOM    309  CB  LYS A  40       7.104  -4.019  23.692  1.00 89.40           C
ATOM    310 1HB  LYS A  40       7.222  -2.945  23.840  1.00 89.40           H
ATOM    311 2HB  LYS A  40       7.255  -4.212  22.630  1.00 89.40           H
ATOM    312  CG  LYS A  40       5.691  -4.444  24.098  1.00 89.40           C
ATOM    313 1HG  LYS A  40       5.697  -4.799  25.128  1.00 89.40           H
ATOM    314 2HG  LYS A  40       5.024  -3.582  24.061  1.00 89.40           H
ATOM    315  CD  LYS A  40       5.164  -5.544  23.175  1.00 89.40           C
ATOM    316 1HD  LYS A  40       5.223  -5.214  22.138  1.00 89.40           H
ATOM    317 2HD  LYS A  40       5.792  -6.430  23.263  1.00 89.40           H
ATOM    318  CE  LYS A  40       3.717  -5.902  23.521  1.00 89.40           C
ATOM    319 1HE  LYS A  40       3.691  -6.494  24.435  1.00 89.40           H
ATOM    320 2HE  LYS A  40       3.147  -4.993  23.713  1.00 89.40           H
ATOM    321  NZ  LYS A  40       3.092  -6.661  22.414  1.00 89.40           N
ATOM    322 1HZ  LYS A  40       2.188  -7.009  22.711  1.00 89.40           H
ATOM    323 2HZ  LYS A  40       2.973  -6.052  21.612  1.00 89.40           H
ATOM    324 3HZ  LYS A  40       3.688  -7.441  22.160  1.00 89.40           H
ATOM    325  HN  LYS A  40       7.832  -3.479  26.109  1.00 89.40           H
ATOM    326  N   ASN A  41      10.520  -4.664  24.978  1.00 87.68           N
ATOM    327  CA  ASN A  41      11.914  -4.359  24.705  1.00 87.68           C
ATOM    328  C   ASN A  41      12.416  -5.258  23.573  1.00 87.68           C
ATOM    329  O   ASN A  41      13.121  -4.798  22.676  1.00 87.68           O
ATOM    330  HA  ASN A  41      11.929  -3.303  24.436  1.00 87.68           H
ATOM    331  CB  ASN A  41      12.785  -4.617  25.936  1.00 87.68           C
ATOM    332 1HB  ASN A  41      12.493  -5.557  26.403  1.00 87.68           H
ATOM    333 2HB  ASN A  41      13.827  -4.722  25.633  1.00 87.68           H
ATOM    334  CG  ASN A  41      12.656  -3.477  26.948  1.00 87.68           C
ATOM    335  OD1 ASN A  41      12.347  -2.346  26.611  1.00 87.68           O
ATOM    336  ND2 ASN A  41      12.909  -3.836  28.203  1.00 87.68           N
ATOM    337 1HD2 ASN A  41      13.158  -4.782  28.412  1.00 87.68           H
ATOM    338 2HD2 ASN A  41      12.851  -3.161  28.938  1.00 87.68           H
ATOM    339  HN  ASN A  41      10.331  -4.985  25.906  1.00 87.68           H
ATOM    340  N   ASN A  42      12.034  -6.525  23.653  1.00 89.74           N
ATOM    341  CA  ASN A  42      12.479  -7.503  22.676  1.00 89.74           C
ATOM    342  C   ASN A  42      11.989  -7.089  21.286  1.00 89.74           C
ATOM    343  O   ASN A  42      12.714  -7.228  20.302  1.00 89.74           O
ATOM    344  HA  ASN A  42      13.566  -7.508  22.750  1.00 89.74           H
ATOM    345  CB  ASN A  42      11.908  -8.889  22.985  1.00 89.74           C
ATOM    346 1HB  ASN A  42      10.828  -8.822  23.109  1.00 89.74           H
ATOM    347 2HB  ASN A  42      12.091  -9.557  22.143  1.00 89.74           H
ATOM    348  CG  ASN A  42      12.538  -9.471  24.251  1.00 89.74           C
ATOM    349  OD1 ASN A  42      13.504  -8.955  24.790  1.00 89.74           O
ATOM    350  ND2 ASN A  42      11.940 -10.573  24.696  1.00 89.74           N
ATOM    351 1HD2 ASN A  42      11.151 -10.945  24.207  1.00 89.74           H
ATOM    352 2HD2 ASN A  42      12.278 -11.028  25.519  1.00 89.74           H
ATOM    353  HN  ASN A  42      11.433  -6.883  24.367  1.00 89.74           H
ATOM    354  N   VAL A  43      10.763  -6.589  21.251  1.00 90.57           N
ATOM    355  CA  VAL A  43      10.160  -6.174  19.996  1.00 90.57           C
ATOM    356  C   VAL A  43      10.948  -4.995  19.422  1.00 90.57           C
ATOM    357  O   VAL A  43      11.207  -4.942  18.221  1.00 90.57           O
ATOM    358  HA  VAL A  43      10.231  -7.013  19.303  1.00 90.57           H
ATOM    359  CB  VAL A  43       8.678  -5.857  20.206  1.00 90.57           C
ATOM    360  HB  VAL A  43       8.611  -5.010  20.889  1.00 90.57           H
ATOM    361  CG1 VAL A  43       8.012  -5.453  18.890  1.00 90.57           C
ATOM    362 1HG1 VAL A  43       8.505  -4.568  18.489  1.00 90.57           H
ATOM    363 2HG1 VAL A  43       8.095  -6.271  18.174  1.00 90.57           H
ATOM    364 3HG1 VAL A  43       6.959  -5.233  19.068  1.00 90.57           H
ATOM    365  CG2 VAL A  43       7.951  -7.038  20.850  1.00 90.57           C
ATOM    366 1HG2 VAL A  43       8.032  -7.912  20.203  1.00 90.57           H
ATOM    367 2HG2 VAL A  43       8.402  -7.260  21.817  1.00 90.57           H
ATOM    368 3HG2 VAL A  43       6.899  -6.786  20.989  1.00 90.57           H
ATOM    369  HN  VAL A  43      10.185  -6.467  22.058  1.00 90.57           H
ATOM    370  N   ARG A  44      11.308  -4.078  20.308  1.00 89.11           N
ATOM    371  CA  ARG A  44      11.998  -2.867  19.895  1.00 89.11           C
ATOM    372  C   ARG A  44      13.409  -3.201  19.406  1.00 89.11           C
ATOM    373  O   ARG A  44      13.891  -2.611  18.441  1.00 89.11           O
ATOM    374  HA  ARG A  44      11.389  -2.462  19.087  1.00 89.11           H
ATOM    375  CB  ARG A  44      12.089  -1.864  21.047  1.00 89.11           C
ATOM    376 1HB  ARG A  44      12.498  -2.355  21.930  1.00 89.11           H
ATOM    377 2HB  ARG A  44      12.776  -1.061  20.781  1.00 89.11           H
ATOM    378  CG  ARG A  44      10.713  -1.279  21.374  1.00 89.11           C
ATOM    379 1HG  ARG A  44      10.223  -0.958  20.455  1.00 89.11           H
ATOM    380 2HG  ARG A  44      10.083  -2.049  21.819  1.00 89.11           H
ATOM    381  CD  ARG A  44      10.836  -0.094  22.333  1.00 89.11           C
ATOM    382 1HD  ARG A  44      11.662   0.548  22.028  1.00 89.11           H
ATOM    383 2HD  ARG A  44       9.930   0.512  22.293  1.00 89.11           H
ATOM    384  NE  ARG A  44      11.056  -0.581  23.713  1.00 89.11           N
ATOM    385  HE  ARG A  44      11.954  -0.960  23.939  1.00 89.11           H
ATOM    386  CZ  ARG A  44      10.129  -0.545  24.680  1.00 89.11           C
ATOM    387  NH1 ARG A  44       8.909  -0.048  24.434  1.00 89.11           N
ATOM    388 1HH1 ARG A  44       8.685   0.301  23.524  1.00 89.11           H
ATOM    389 2HH1 ARG A  44       8.223  -0.025  25.161  1.00 89.11           H
ATOM    390  NH2 ARG A  44      10.440  -1.015  25.896  1.00 89.11           N
ATOM    391 1HH2 ARG A  44       9.759  -0.995  26.628  1.00 89.11           H
ATOM    392 2HH2 ARG A  44      11.352  -1.384  26.071  1.00 89.11           H
ATOM    393  HN  ARG A  44      11.136  -4.151  21.291  1.00 89.11           H
ATOM    394  N   GLN A  45      14.031  -4.147  20.095  1.00 90.36           N
ATOM    395  CA  GLN A  45      15.394  -4.534  19.773  1.00 90.36           C
ATOM    396  C   GLN A  45      15.450  -5.170  18.382  1.00 90.36           C
ATOM    397  O   GLN A  45      16.356  -4.885  17.601  1.00 90.36           O
ATOM    398  HA  GLN A  45      15.967  -3.607  19.779  1.00 90.36           H
ATOM    399  CB  GLN A  45      15.960  -5.481  20.832  1.00 90.36           C
ATOM    400 1HB  GLN A  45      15.847  -5.036  21.821  1.00 90.36           H
ATOM    401 2HB  GLN A  45      15.393  -6.411  20.834  1.00 90.36           H
ATOM    402  CG  GLN A  45      17.438  -5.779  20.568  1.00 90.36           C
ATOM    403 1HG  GLN A  45      17.551  -6.223  19.579  1.00 90.36           H
ATOM    404 2HG  GLN A  45      18.005  -4.848  20.566  1.00 90.36           H
ATOM    405  CD  GLN A  45      18.004  -6.726  21.627  1.00 90.36           C
ATOM    406  OE1 GLN A  45      17.298  -7.236  22.482  1.00 90.36           O
ATOM    407  NE2 GLN A  45      19.314  -6.932  21.524  1.00 90.36           N
ATOM    408 1HE2 GLN A  45      19.835  -6.483  20.799  1.00 90.36           H
ATOM    409 2HE2 GLN A  45      19.777  -7.537  22.172  1.00 90.36           H
ATOM    410  HN  GLN A  45      13.620  -4.643  20.860  1.00 90.36           H
ATOM    411  N   PHE A  46      14.469  -6.021  18.116  1.00 92.63           N
ATOM    412  CA  PHE A  46      14.366  -6.660  16.815  1.00 92.63           C
ATOM    413  C   PHE A  46      14.174  -5.623  15.708  1.00 92.63           C
ATOM    414  O   PHE A  46      14.860  -5.663  14.688  1.00 92.63           O
ATOM    415  HA  PHE A  46      15.297  -7.201  16.646  1.00 92.63           H
ATOM    416  CB  PHE A  46      13.139  -7.573  16.862  1.00 92.63           C
ATOM    417 1HB  PHE A  46      13.304  -8.348  17.610  1.00 92.63           H
ATOM    418 2HB  PHE A  46      12.278  -6.991  17.190  1.00 92.63           H
ATOM    419  CG  PHE A  46      12.807  -8.238  15.524  1.00 92.63           C
ATOM    420  CD1 PHE A  46      11.793  -7.754  14.758  1.00 92.63           C
ATOM    421  HD1 PHE A  46      11.217  -6.892  15.096  1.00 92.63           H
ATOM    422  CD2 PHE A  46      13.526  -9.312  15.102  1.00 92.63           C
ATOM    423  HD2 PHE A  46      14.338  -9.700  15.716  1.00 92.63           H
ATOM    424  CE1 PHE A  46      11.485  -8.370  13.517  1.00 92.63           C
ATOM    425  HE1 PHE A  46      10.672  -7.983  12.902  1.00 92.63           H
ATOM    426  CE2 PHE A  46      13.217  -9.929  13.861  1.00 92.63           C
ATOM    427  HE2 PHE A  46      13.793 -10.790  13.522  1.00 92.63           H
ATOM    428  CZ  PHE A  46      12.203  -9.445  13.094  1.00 92.63           C
ATOM    429  HZ  PHE A  46      11.967  -9.919  12.141  1.00 92.63           H
ATOM    430  HN  PHE A  46      13.755  -6.273  18.769  1.00 92.63           H
ATOM    431  N   ALA A  47      13.236  -4.717  15.946  1.00 91.49           N
ATOM    432  CA  ALA A  47      12.895  -3.714  14.952  1.00 91.49           C
ATOM    433  C   ALA A  47      14.152  -2.926  14.577  1.00 91.49           C
ATOM    434  O   ALA A  47      14.391  -2.655  13.401  1.00 91.49           O
ATOM    435  HA  ALA A  47      12.526  -4.234  14.068  1.00 91.49           H
ATOM    436  CB  ALA A  47      11.783  -2.814  15.495  1.00 91.49           C
ATOM    437 1HB  ALA A  47      10.904  -3.417  15.718  1.00 91.49           H
ATOM    438 2HB  ALA A  47      12.126  -2.321  16.405  1.00 91.49           H
ATOM    439 3HB  ALA A  47      11.528  -2.061  14.749  1.00 91.49           H
ATOM    440  HN  ALA A  47      12.715  -4.662  16.798  1.00 91.49           H
ATOM    441  N   SER A  48      14.922  -2.580  15.598  1.00 91.95           N
ATOM    442  CA  SER A  48      16.011  -1.633  15.428  1.00 91.95           C
ATOM    443  C   SER A  48      17.080  -2.225  14.507  1.00 91.95           C
ATOM    444  O   SER A  48      17.819  -1.489  13.855  1.00 91.95           O
ATOM    445  HA  SER A  48      15.558  -0.752  14.972  1.00 91.95           H
ATOM    446  CB  SER A  48      16.624  -1.250  16.776  1.00 91.95           C
ATOM    447 1HB  SER A  48      17.283  -0.392  16.645  1.00 91.95           H
ATOM    448 2HB  SER A  48      15.833  -0.943  17.460  1.00 91.95           H
ATOM    449  OG  SER A  48      17.357  -2.327  17.354  1.00 91.95           O
ATOM    450  HG  SER A  48      17.732  -2.050  18.239  1.00 91.95           H
ATOM    451  HN  SER A  48      14.812  -2.935  16.527  1.00 91.95           H
ATOM    452  N   HIS A  49      17.129  -3.549  14.484  1.00 92.40           N
ATOM    453  CA  HIS A  49      18.124  -4.247  13.689  1.00 92.40           C
ATOM    454  C   HIS A  49      17.534  -4.600  12.322  1.00 92.40           C
ATOM    455  O   HIS A  49      18.224  -4.526  11.306  1.00 92.40           O
ATOM    456  HA  HIS A  49      18.954  -3.556  13.549  1.00 92.40           H
ATOM    457  CB  HIS A  49      18.657  -5.471  14.438  1.00 92.40           C
ATOM    458 1HB  HIS A  49      17.815  -6.089  14.748  1.00 92.40           H
ATOM    459 2HB  HIS A  49      19.257  -6.070  13.753  1.00 92.40           H
ATOM    460  CG  HIS A  49      19.489  -5.133  15.651  1.00 92.40           C
ATOM    461  ND1 HIS A  49      18.932  -4.801  16.874  1.00 92.40           N
ATOM    462  HD1 HIS A  49      17.954  -4.750  17.077  1.00 92.40           H
ATOM    463  CD2 HIS A  49      20.842  -5.082  15.818  1.00 92.40           C
ATOM    464  HD2 HIS A  49      21.587  -5.289  15.050  1.00 92.40           H
ATOM    465  CE1 HIS A  49      19.915  -4.561  17.730  1.00 92.40           C
ATOM    466  HE1 HIS A  49      19.798  -4.274  18.775  1.00 92.40           H
ATOM    467  NE2 HIS A  49      21.098  -4.735  17.073  1.00 92.40           N
ATOM    468  HN  HIS A  49      16.505  -4.140  14.995  1.00 92.40           H
ATOM    469  N   PHE A  50      16.263  -4.974  12.340  1.00 93.63           N
ATOM    470  CA  PHE A  50      15.654  -5.614  11.186  1.00 93.63           C
ATOM    471  C   PHE A  50      15.162  -4.573  10.179  1.00 93.63           C
ATOM    472  O   PHE A  50      15.420  -4.691   8.982  1.00 93.63           O
ATOM    473  HA  PHE A  50      16.419  -6.235  10.720  1.00 93.63           H
ATOM    474  CB  PHE A  50      14.457  -6.416  11.699  1.00 93.63           C
ATOM    475 1HB  PHE A  50      14.801  -7.118  12.459  1.00 93.63           H
ATOM    476 2HB  PHE A  50      13.758  -5.736  12.186  1.00 93.63           H
ATOM    477  CG  PHE A  50      13.715  -7.192  10.609  1.00 93.63           C
ATOM    478  CD1 PHE A  50      12.490  -6.774  10.191  1.00 93.63           C
ATOM    479  HD1 PHE A  50      12.037  -5.886  10.632  1.00 93.63           H
ATOM    480  CD2 PHE A  50      14.280  -8.300  10.058  1.00 93.63           C
ATOM    481  HD2 PHE A  50      15.261  -8.635  10.394  1.00 93.63           H
ATOM    482  CE1 PHE A  50      11.802  -7.494   9.179  1.00 93.63           C
ATOM    483  HE1 PHE A  50      10.820  -7.159   8.844  1.00 93.63           H
ATOM    484  CE2 PHE A  50      13.591  -9.020   9.046  1.00 93.63           C
ATOM    485  HE2 PHE A  50      14.044  -9.908   8.605  1.00 93.63           H
ATOM    486  CZ  PHE A  50      12.367  -8.602   8.628  1.00 93.63           C
ATOM    487  HZ  PHE A  50      11.838  -9.154   7.851  1.00 93.63           H
ATOM    488  HN  PHE A  50      15.654  -4.848  13.123  1.00 93.63           H
ATOM    489  N   LEU A  51      14.461  -3.577  10.701  1.00 94.06           N
ATOM    490  CA  LEU A  51      13.637  -2.722   9.863  1.00 94.06           C
ATOM    491  C   LEU A  51      14.539  -1.803   9.037  1.00 94.06           C
ATOM    492  O   LEU A  51      14.405  -1.729   7.816  1.00 94.06           O
ATOM    493  HA  LEU A  51      13.085  -3.368   9.180  1.00 94.06           H
ATOM    494  CB  LEU A  51      12.606  -1.974  10.710  1.00 94.06           C
ATOM    495 1HB  LEU A  51      13.139  -1.358  11.434  1.00 94.06           H
ATOM    496 2HB  LEU A  51      12.054  -1.295  10.060  1.00 94.06           H
ATOM    497  CG  LEU A  51      11.599  -2.844  11.465  1.00 94.06           C
ATOM    498  HG  LEU A  51      12.151  -3.493  12.144  1.00 94.06           H
ATOM    499  CD1 LEU A  51      10.665  -1.985  12.320  1.00 94.06           C
ATOM    500 1HD1 LEU A  51      11.252  -1.421  13.045  1.00 94.06           H
ATOM    501 2HD1 LEU A  51      10.118  -1.294  11.679  1.00 94.06           H
ATOM    502 3HD1 LEU A  51       9.960  -2.629  12.846  1.00 94.06           H
ATOM    503  CD2 LEU A  51      10.826  -3.748  10.503  1.00 94.06           C
ATOM    504 1HD2 LEU A  51      10.286  -3.134   9.782  1.00 94.06           H
ATOM    505 2HD2 LEU A  51      11.524  -4.399   9.976  1.00 94.06           H
ATOM    506 3HD2 LEU A  51      10.118  -4.356  11.066  1.00 94.06           H
ATOM    507  HN  LEU A  51      14.449  -3.351  11.675  1.00 94.06           H
ATOM    508  N   PRO A  52      15.470  -1.088   9.684  1.00 95.07           N
ATOM    509  CA  PRO A  52      16.180   0.005   9.016  1.00 95.07           C
ATOM    510  C   PRO A  52      16.811  -0.432   7.705  1.00 95.07           C
ATOM    511  O   PRO A  52      16.585   0.187   6.666  1.00 95.07           O
ATOM    512  HA  PRO A  52      15.481   0.797   8.746  1.00 95.07           H
ATOM    513  CB  PRO A  52      17.235   0.430  10.040  1.00 95.07           C
ATOM    514 1HB  PRO A  52      18.177  -0.099   9.889  1.00 95.07           H
ATOM    515 2HB  PRO A  52      17.455   1.495   9.972  1.00 95.07           H
ATOM    516  CG  PRO A  52      16.596   0.070  11.376  1.00 95.07           C
ATOM    517 1HG  PRO A  52      17.339  -0.020  12.169  1.00 95.07           H
ATOM    518 2HG  PRO A  52      15.888   0.832  11.704  1.00 95.07           H
ATOM    519  CD  PRO A  52      15.913  -1.255  11.080  1.00 95.07           C
ATOM    520 1HD  PRO A  52      16.599  -2.096  11.184  1.00 95.07           H
ATOM    521 2HD  PRO A  52      15.080  -1.441  11.757  1.00 95.07           H
ATOM    522  N   PRO A  53      17.614  -1.506   7.720  1.00 95.50           N
ATOM    523  CA  PRO A  53      18.279  -1.967   6.499  1.00 95.50           C
ATOM    524  C   PRO A  53      17.302  -2.179   5.354  1.00 95.50           C
ATOM    525  O   PRO A  53      17.583  -1.805   4.217  1.00 95.50           O
ATOM    526  HA  PRO A  53      18.976  -1.208   6.142  1.00 95.50           H
ATOM    527  CB  PRO A  53      18.948  -3.276   6.924  1.00 95.50           C
ATOM    528 1HB  PRO A  53      18.303  -4.135   6.739  1.00 95.50           H
ATOM    529 2HB  PRO A  53      19.874  -3.450   6.375  1.00 95.50           H
ATOM    530  CG  PRO A  53      19.206  -3.074   8.412  1.00 95.50           C
ATOM    531 1HG  PRO A  53      19.349  -4.022   8.931  1.00 95.50           H
ATOM    532 2HG  PRO A  53      20.107  -2.488   8.591  1.00 95.50           H
ATOM    533  CD  PRO A  53      17.952  -2.351   8.878  1.00 95.50           C
ATOM    534 1HD  PRO A  53      17.148  -3.048   9.114  1.00 95.50           H
ATOM    535 2HD  PRO A  53      18.135  -1.764   9.778  1.00 95.50           H
ATOM    536  N   LEU A  54      16.169  -2.780   5.689  1.00 94.93           N
ATOM    537  CA  LEU A  54      15.204  -3.173   4.677  1.00 94.93           C
ATOM    538  C   LEU A  54      14.546  -1.922   4.091  1.00 94.93           C
ATOM    539  O   LEU A  54      14.385  -1.811   2.877  1.00 94.93           O
ATOM    540  HA  LEU A  54      15.751  -3.679   3.882  1.00 94.93           H
ATOM    541  CB  LEU A  54      14.206  -4.180   5.251  1.00 94.93           C
ATOM    542 1HB  LEU A  54      13.769  -3.755   6.154  1.00 94.93           H
ATOM    543 2HB  LEU A  54      13.395  -4.308   4.534  1.00 94.93           H
ATOM    544  CG  LEU A  54      14.768  -5.562   5.592  1.00 94.93           C
ATOM    545  HG  LEU A  54      15.624  -5.428   6.255  1.00 94.93           H
ATOM    546  CD1 LEU A  54      13.738  -6.402   6.349  1.00 94.93           C
ATOM    547 1HD1 LEU A  54      13.467  -5.896   7.276  1.00 94.93           H
ATOM    548 2HD1 LEU A  54      12.849  -6.529   5.732  1.00 94.93           H
ATOM    549 3HD1 LEU A  54      14.164  -7.378   6.580  1.00 94.93           H
ATOM    550  CD2 LEU A  54      15.276  -6.273   4.336  1.00 94.93           C
ATOM    551 1HD2 LEU A  54      14.455  -6.395   3.631  1.00 94.93           H
ATOM    552 2HD2 LEU A  54      16.065  -5.678   3.876  1.00 94.93           H
ATOM    553 3HD2 LEU A  54      15.671  -7.252   4.608  1.00 94.93           H
ATOM    554  HN  LEU A  54      15.908  -2.997   6.629  1.00 94.93           H
ATOM    555  N   TYR A  55      14.184  -1.010   4.983  1.00 94.66           N
ATOM    556  CA  TYR A  55      13.477   0.193   4.578  1.00 94.66           C
ATOM    557  C   TYR A  55      14.356   1.071   3.685  1.00 94.66           C
ATOM    558  O   TYR A  55      13.861   1.711   2.758  1.00 94.66           O
ATOM    559  HA  TYR A  55      12.591  -0.109   4.019  1.00 94.66           H
ATOM    560  CB  TYR A  55      13.163   0.952   5.869  1.00 94.66           C
ATOM    561 1HB  TYR A  55      14.051   0.956   6.501  1.00 94.66           H
ATOM    562 2HB  TYR A  55      12.942   1.990   5.623  1.00 94.66           H
ATOM    563  CG  TYR A  55      11.992   0.370   6.663  1.00 94.66           C
ATOM    564  CD1 TYR A  55      11.343  -0.760   6.209  1.00 94.66           C
ATOM    565  HD1 TYR A  55      11.665  -1.238   5.283  1.00 94.66           H
ATOM    566  CD2 TYR A  55      11.584   0.976   7.835  1.00 94.66           C
ATOM    567  HD2 TYR A  55      12.097   1.868   8.194  1.00 94.66           H
ATOM    568  CE1 TYR A  55      10.240  -1.307   6.956  1.00 94.66           C
ATOM    569  HE1 TYR A  55       9.719  -2.199   6.608  1.00 94.66           H
ATOM    570  CE2 TYR A  55      10.482   0.429   8.582  1.00 94.66           C
ATOM    571  HE2 TYR A  55      10.150   0.897   9.509  1.00 94.66           H
ATOM    572  CZ  TYR A  55       9.864  -0.686   8.106  1.00 94.66           C
ATOM    573  OH  TYR A  55       8.823  -1.202   8.812  1.00 94.66           O
ATOM    574  HH  TYR A  55       8.452  -2.001   8.339  1.00 94.66           H
ATOM    575  HN  TYR A  55      14.366  -1.084   5.963  1.00 94.66           H
ATOM    576  N   TRP A  56      15.644   1.074   3.996  1.00 95.62           N
ATOM    577  CA  TRP A  56      16.609   1.792   3.181  1.00 95.62           C
ATOM    578  C   TRP A  56      16.678   1.105   1.815  1.00 95.62           C
ATOM    579  O   TRP A  56      16.697   1.771   0.781  1.00 95.62           O
ATOM    580  HA  TRP A  56      16.252   2.815   3.065  1.00 95.62           H
ATOM    581  CB  TRP A  56      17.967   1.870   3.880  1.00 95.62           C
ATOM    582 1HB  TRP A  56      18.118   0.960   4.462  1.00 95.62           H
ATOM    583 2HB  TRP A  56      18.752   1.899   3.124  1.00 95.62           H
ATOM    584  CG  TRP A  56      18.123   3.080   4.803  1.00 95.62           C
ATOM    585  CD1 TRP A  56      18.253   3.089   6.137  1.00 95.62           C
ATOM    586  HD1 TRP A  56      18.264   2.193   6.758  1.00 95.62           H
ATOM    587  CD2 TRP A  56      18.161   4.466   4.404  1.00 95.62           C
ATOM    588  NE1 TRP A  56      18.371   4.374   6.625  1.00 95.62           N
ATOM    589  HE1 TRP A  56      18.479   4.636   7.584  1.00 95.62           H
ATOM    590  CE2 TRP A  56      18.314   5.239   5.538  1.00 95.62           C
ATOM    591  CE3 TRP A  56      18.070   5.049   3.128  1.00 95.62           C
ATOM    592  HE3 TRP A  56      17.950   4.461   2.218  1.00 95.62           H
ATOM    593  CZ2 TRP A  56      18.388   6.636   5.509  1.00 95.62           C
ATOM    594  HZ2 TRP A  56      18.509   7.224   6.419  1.00 95.62           H
ATOM    595  CZ3 TRP A  56      18.146   6.447   3.116  1.00 95.62           C
ATOM    596  HZ3 TRP A  56      18.080   6.949   2.151  1.00 95.62           H
ATOM    597  CH2 TRP A  56      18.299   7.238   4.248  1.00 95.62           C
ATOM    598  HH2 TRP A  56      18.350   8.323   4.155  1.00 95.62           H
ATOM    599  HN  TRP A  56      16.029   0.599   4.787  1.00 95.62           H
ATOM    600  N   LEU A  57      16.713  -0.219   1.856  1.00 95.17           N
ATOM    601  CA  LEU A  57      16.801  -1.003   0.635  1.00 95.17           C
ATOM    602  C   LEU A  57      15.572  -0.725  -0.233  1.00 95.17           C
ATOM    603  O   LEU A  57      15.701  -0.425  -1.419  1.00 95.17           O
ATOM    604  HA  LEU A  57      17.688  -0.670   0.096  1.00 95.17           H
ATOM    605  CB  LEU A  57      17.000  -2.484   0.963  1.00 95.17           C
ATOM    606 1HB  LEU A  57      17.903  -2.585   1.564  1.00 95.17           H
ATOM    607 2HB  LEU A  57      16.166  -2.814   1.583  1.00 95.17           H
ATOM    608  CG  LEU A  57      17.111  -3.427  -0.237  1.00 95.17           C
ATOM    609  HG  LEU A  57      16.278  -3.224  -0.910  1.00 95.17           H
ATOM    610  CD1 LEU A  57      18.399  -3.167  -1.020  1.00 95.17           C
ATOM    611 1HD1 LEU A  57      18.403  -2.139  -1.382  1.00 95.17           H
ATOM    612 2HD1 LEU A  57      19.259  -3.326  -0.369  1.00 95.17           H
ATOM    613 3HD1 LEU A  57      18.454  -3.851  -1.867  1.00 95.17           H
ATOM    614  CD2 LEU A  57      16.992  -4.888   0.202  1.00 95.17           C
ATOM    615 1HD2 LEU A  57      17.790  -5.123   0.906  1.00 95.17           H
ATOM    616 2HD2 LEU A  57      16.026  -5.046   0.681  1.00 95.17           H
ATOM    617 3HD2 LEU A  57      17.075  -5.537  -0.670  1.00 95.17           H
ATOM    618  HN  LEU A  57      16.684  -0.754   2.700  1.00 95.17           H
ATOM    619  N   VAL A  58      14.409  -0.834   0.391  1.00 94.76           N
ATOM    620  CA  VAL A  58      13.156  -0.668  -0.327  1.00 94.76           C
ATOM    621  C   VAL A  58      13.091   0.744  -0.911  1.00 94.76           C
ATOM    622  O   VAL A  58      12.676   0.928  -2.055  1.00 94.76           O
ATOM    623  HA  VAL A  58      13.149  -1.388  -1.146  1.00 94.76           H
ATOM    624  CB  VAL A  58      11.978  -0.989   0.596  1.00 94.76           C
ATOM    625  HB  VAL A  58      12.081  -0.380   1.494  1.00 94.76           H
ATOM    626  CG1 VAL A  58      10.648  -0.627  -0.068  1.00 94.76           C
ATOM    627 1HG1 VAL A  58      10.634   0.439  -0.296  1.00 94.76           H
ATOM    628 2HG1 VAL A  58      10.535  -1.197  -0.990  1.00 94.76           H
ATOM    629 3HG1 VAL A  58       9.828  -0.864   0.610  1.00 94.76           H
ATOM    630  CG2 VAL A  58      11.998  -2.459   1.020  1.00 94.76           C
ATOM    631 1HG2 VAL A  58      11.931  -3.093   0.135  1.00 94.76           H
ATOM    632 2HG2 VAL A  58      12.925  -2.672   1.550  1.00 94.76           H
ATOM    633 3HG2 VAL A  58      11.150  -2.659   1.675  1.00 94.76           H
ATOM    634  HN  VAL A  58      14.314  -1.031   1.366  1.00 94.76           H
ATOM    635  N   PHE A  59      13.507   1.705  -0.100  1.00 96.35           N
ATOM    636  CA  PHE A  59      13.505   3.095  -0.524  1.00 96.35           C
ATOM    637  C   PHE A  59      14.321   3.279  -1.805  1.00 96.35           C
ATOM    638  O   PHE A  59      13.827   3.830  -2.787  1.00 96.35           O
ATOM    639  HA  PHE A  59      12.469   3.374  -0.713  1.00 96.35           H
ATOM    640  CB  PHE A  59      14.153   3.907   0.600  1.00 96.35           C
ATOM    641 1HB  PHE A  59      13.513   3.863   1.481  1.00 96.35           H
ATOM    642 2HB  PHE A  59      15.100   3.441   0.871  1.00 96.35           H
ATOM    643  CG  PHE A  59      14.405   5.373   0.243  1.00 96.35           C
ATOM    644  CD1 PHE A  59      15.678   5.843   0.158  1.00 96.35           C
ATOM    645  HD1 PHE A  59      16.519   5.175   0.343  1.00 96.35           H
ATOM    646  CD2 PHE A  59      13.355   6.207   0.012  1.00 96.35           C
ATOM    647  HD2 PHE A  59      12.335   5.830   0.081  1.00 96.35           H
ATOM    648  CE1 PHE A  59      15.912   7.204  -0.173  1.00 96.35           C
ATOM    649  HE1 PHE A  59      16.933   7.580  -0.242  1.00 96.35           H
ATOM    650  CE2 PHE A  59      13.589   7.568  -0.319  1.00 96.35           C
ATOM    651  HE2 PHE A  59      12.748   8.236  -0.504  1.00 96.35           H
ATOM    652  CZ  PHE A  59      14.863   8.037  -0.405  1.00 96.35           C
ATOM    653  HZ  PHE A  59      15.042   9.082  -0.659  1.00 96.35           H
ATOM    654  HN  PHE A  59      13.840   1.548   0.829  1.00 96.35           H
ATOM    655  N   ILE A  60      15.558   2.806  -1.754  1.00 96.15           N
ATOM    656  CA  ILE A  60      16.500   3.054  -2.832  1.00 96.15           C
ATOM    657  C   ILE A  60      15.974   2.413  -4.119  1.00 96.15           C
ATOM    658  O   ILE A  60      15.892   3.071  -5.155  1.00 96.15           O
ATOM    659  HA  ILE A  60      16.551   4.132  -2.980  1.00 96.15           H
ATOM    660  CB  ILE A  60      17.901   2.583  -2.439  1.00 96.15           C
ATOM    661  HB  ILE A  60      17.824   1.567  -2.051  1.00 96.15           H
ATOM    662  CG1 ILE A  60      18.477   3.451  -1.318  1.00 96.15           C
ATOM    663 1HG1 ILE A  60      18.737   4.434  -1.712  1.00 96.15           H
ATOM    664 2HG1 ILE A  60      17.721   3.606  -0.549  1.00 96.15           H
ATOM    665  CG2 ILE A  60      18.825   2.533  -3.657  1.00 96.15           C
ATOM    666 1HG2 ILE A  60      18.418   1.840  -4.394  1.00 96.15           H
ATOM    667 2HG2 ILE A  60      18.901   3.527  -4.097  1.00 96.15           H
ATOM    668 3HG2 ILE A  60      19.815   2.195  -3.349  1.00 96.15           H
ATOM    669  CD1 ILE A  60      19.715   2.799  -0.700  1.00 96.15           C
ATOM    670 1HD1 ILE A  60      19.446   1.827  -0.286  1.00 96.15           H
ATOM    671 2HD1 ILE A  60      20.478   2.668  -1.468  1.00 96.15           H
ATOM    672 3HD1 ILE A  60      20.104   3.437   0.093  1.00 96.15           H
ATOM    673  HN  ILE A  60      15.918   2.264  -0.994  1.00 96.15           H
ATOM    674  N   VAL A  61      15.633   1.138  -4.010  1.00 94.30           N
ATOM    675  CA  VAL A  61      15.239   0.367  -5.177  1.00 94.30           C
ATOM    676  C   VAL A  61      13.934   0.932  -5.740  1.00 94.30           C
ATOM    677  O   VAL A  61      13.785   1.070  -6.954  1.00 94.30           O
ATOM    678  HA  VAL A  61      16.023   0.481  -5.927  1.00 94.30           H
ATOM    679  CB  VAL A  61      15.142  -1.117  -4.816  1.00 94.30           C
ATOM    680  HB  VAL A  61      14.436  -1.215  -3.991  1.00 94.30           H
ATOM    681  CG1 VAL A  61      14.605  -1.934  -5.993  1.00 94.30           C
ATOM    682 1HG1 VAL A  61      13.612  -1.574  -6.263  1.00 94.30           H
ATOM    683 2HG1 VAL A  61      15.275  -1.825  -6.846  1.00 94.30           H
ATOM    684 3HG1 VAL A  61      14.546  -2.984  -5.709  1.00 94.30           H
ATOM    685  CG2 VAL A  61      16.493  -1.656  -4.344  1.00 94.30           C
ATOM    686 1HG2 VAL A  61      17.229  -1.539  -5.140  1.00 94.30           H
ATOM    687 2HG2 VAL A  61      16.819  -1.103  -3.464  1.00 94.30           H
ATOM    688 3HG2 VAL A  61      16.396  -2.713  -4.094  1.00 94.30           H
ATOM    689  HN  VAL A  61      15.622   0.633  -3.147  1.00 94.30           H
ATOM    690  N   GLY A  62      13.021   1.244  -4.832  1.00 95.16           N
ATOM    691  CA  GLY A  62      11.704   1.716  -5.226  1.00 95.16           C
ATOM    692  C   GLY A  62      11.789   3.100  -5.873  1.00 95.16           C
ATOM    693  O   GLY A  62      11.108   3.369  -6.861  1.00 95.16           O
ATOM    694 1HA  GLY A  62      11.255   1.011  -5.925  1.00 95.16           H
ATOM    695 2HA  GLY A  62      11.053   1.758  -4.353  1.00 95.16           H
ATOM    696  HN  GLY A  62      13.169   1.179  -3.845  1.00 95.16           H
ATOM    697  N   ALA A  63      12.629   3.941  -5.288  1.00 95.57           N
ATOM    698  CA  ALA A  63      12.771   5.308  -5.761  1.00 95.57           C
ATOM    699  C   ALA A  63      13.304   5.294  -7.195  1.00 95.57           C
ATOM    700  O   ALA A  63      12.795   6.007  -8.058  1.00 95.57           O
ATOM    701  HA  ALA A  63      11.781   5.765  -5.755  1.00 95.57           H
ATOM    702  CB  ALA A  63      13.679   6.086  -4.808  1.00 95.57           C
ATOM    703 1HB  ALA A  63      13.241   6.091  -3.810  1.00 95.57           H
ATOM    704 2HB  ALA A  63      14.660   5.612  -4.771  1.00 95.57           H
ATOM    705 3HB  ALA A  63      13.785   7.111  -5.163  1.00 95.57           H
ATOM    706  HN  ALA A  63      13.206   3.702  -4.507  1.00 95.57           H
ATOM    707  N   LEU A  64      14.325   4.475  -7.405  1.00 93.52           N
ATOM    708  CA  LEU A  64      14.943   4.369  -8.715  1.00 93.52           C
ATOM    709  C   LEU A  64      13.919   3.827  -9.715  1.00 93.52           C
ATOM    710  O   LEU A  64      13.779   4.359 -10.815  1.00 93.52           O
ATOM    711  HA  LEU A  64      15.227   5.375  -9.024  1.00 93.52           H
ATOM    712  CB  LEU A  64      16.226   3.540  -8.638  1.00 93.52           C
ATOM    713 1HB  LEU A  64      15.992   2.590  -8.157  1.00 93.52           H
ATOM    714 2HB  LEU A  64      16.549   3.312  -9.653  1.00 93.52           H
ATOM    715  CG  LEU A  64      17.396   4.183  -7.892  1.00 93.52           C
ATOM    716  HG  LEU A  64      17.051   4.474  -6.900  1.00 93.52           H
ATOM    717  CD1 LEU A  64      18.538   3.184  -7.697  1.00 93.52           C
ATOM    718 1HD1 LEU A  64      18.181   2.332  -7.118  1.00 93.52           H
ATOM    719 2HD1 LEU A  64      18.890   2.840  -8.670  1.00 93.52           H
ATOM    720 3HD1 LEU A  64      19.357   3.667  -7.164  1.00 93.52           H
ATOM    721  CD2 LEU A  64      17.864   5.457  -8.599  1.00 93.52           C
ATOM    722 1HD2 LEU A  64      18.186   5.213  -9.611  1.00 93.52           H
ATOM    723 2HD2 LEU A  64      17.041   6.171  -8.642  1.00 93.52           H
ATOM    724 3HD2 LEU A  64      18.696   5.894  -8.048  1.00 93.52           H
ATOM    725  HN  LEU A  64      14.727   3.891  -6.699  1.00 93.52           H
ATOM    726  N   GLY A  65      13.231   2.775  -9.296  1.00 91.97           N
ATOM    727  CA  GLY A  65      12.322   2.073 -10.186  1.00 91.97           C
ATOM    728  C   GLY A  65      11.192   2.992 -10.654  1.00 91.97           C
ATOM    729  O   GLY A  65      10.956   3.131 -11.853  1.00 91.97           O
ATOM    730 1HA  GLY A  65      12.871   1.697 -11.050  1.00 91.97           H
ATOM    731 2HA  GLY A  65      11.903   1.207  -9.674  1.00 91.97           H
ATOM    732  HN  GLY A  65      13.286   2.403  -8.370  1.00 91.97           H
ATOM    733  N   ASN A  66      10.524   3.597  -9.682  1.00 94.06           N
ATOM    734  CA  ASN A  66       9.321   4.361  -9.964  1.00 94.06           C
ATOM    735  C   ASN A  66       9.700   5.652 -10.693  1.00 94.06           C
ATOM    736  O   ASN A  66       8.947   6.138 -11.535  1.00 94.06           O
ATOM    737  HA  ASN A  66       8.701   3.704 -10.575  1.00 94.06           H
ATOM    738  CB  ASN A  66       8.595   4.742  -8.673  1.00 94.06           C
ATOM    739 1HB  ASN A  66       9.312   5.129  -7.949  1.00 94.06           H
ATOM    740 2HB  ASN A  66       7.883   5.542  -8.874  1.00 94.06           H
ATOM    741  CG  ASN A  66       7.862   3.537  -8.079  1.00 94.06           C
ATOM    742  OD1 ASN A  66       6.911   3.018  -8.640  1.00 94.06           O
ATOM    743  ND2 ASN A  66       8.356   3.123  -6.916  1.00 94.06           N
ATOM    744 1HD2 ASN A  66       9.139   3.594  -6.509  1.00 94.06           H
ATOM    745 2HD2 ASN A  66       7.945   2.341  -6.448  1.00 94.06           H
ATOM    746  HN  ASN A  66      10.792   3.571  -8.719  1.00 94.06           H
ATOM    747  N   SER A  67      10.867   6.170 -10.341  1.00 92.77           N
ATOM    748  CA  SER A  67      11.390   7.353 -11.003  1.00 92.77           C
ATOM    749  C   SER A  67      11.605   7.069 -12.491  1.00 92.77           C
ATOM    750  O   SER A  67      11.356   7.929 -13.334  1.00 92.77           O
ATOM    751  HA  SER A  67      10.628   8.121 -10.867  1.00 92.77           H
ATOM    752  CB  SER A  67      12.698   7.813 -10.357  1.00 92.77           C
ATOM    753 1HB  SER A  67      13.434   7.011 -10.416  1.00 92.77           H
ATOM    754 2HB  SER A  67      13.102   8.657 -10.916  1.00 92.77           H
ATOM    755  OG  SER A  67      12.517   8.191  -8.995  1.00 92.77           O
ATOM    756  HG  SER A  67      12.971   7.534  -8.394  1.00 92.77           H
ATOM    757  HN  SER A  67      11.451   5.797  -9.620  1.00 92.77           H
ATOM    758  N   LEU A  68      12.065   5.857 -12.769  1.00 89.00           N
ATOM    759  CA  LEU A  68      12.302   5.443 -14.141  1.00 89.00           C
ATOM    760  C   LEU A  68      10.970   5.392 -14.892  1.00 89.00           C
ATOM    761  O   LEU A  68      10.894   5.784 -16.056  1.00 89.00           O
ATOM    762  HA  LEU A  68      12.932   6.202 -14.607  1.00 89.00           H
ATOM    763  CB  LEU A  68      13.079   4.126 -14.177  1.00 89.00           C
ATOM    764 1HB  LEU A  68      13.992   4.249 -13.593  1.00 89.00           H
ATOM    765 2HB  LEU A  68      12.483   3.362 -13.678  1.00 89.00           H
ATOM    766  CG  LEU A  68      13.461   3.609 -15.565  1.00 89.00           C
ATOM    767  HG  LEU A  68      12.554   3.549 -16.168  1.00 89.00           H
ATOM    768  CD1 LEU A  68      14.408   4.581 -16.271  1.00 89.00           C
ATOM    769 1HD1 LEU A  68      13.920   5.550 -16.380  1.00 89.00           H
ATOM    770 2HD1 LEU A  68      15.317   4.697 -15.679  1.00 89.00           H
ATOM    771 3HD1 LEU A  68      14.664   4.190 -17.256  1.00 89.00           H
ATOM    772  CD2 LEU A  68      14.044   2.197 -15.484  1.00 89.00           C
ATOM    773 1HD2 LEU A  68      14.936   2.208 -14.858  1.00 89.00           H
ATOM    774 2HD2 LEU A  68      13.305   1.523 -15.051  1.00 89.00           H
ATOM    775 3HD2 LEU A  68      14.306   1.854 -16.485  1.00 89.00           H
ATOM    776  HN  LEU A  68      12.273   5.166 -12.077  1.00 89.00           H
ATOM    777  N   VAL A  69       9.953   4.906 -14.196  1.00 89.25           N
ATOM    778  CA  VAL A  69       8.636   4.767 -14.793  1.00 89.25           C
ATOM    779  C   VAL A  69       8.139   6.141 -15.246  1.00 89.25           C
ATOM    780  O   VAL A  69       7.647   6.290 -16.364  1.00 89.25           O
ATOM    781  HA  VAL A  69       8.737   4.125 -15.668  1.00 89.25           H
ATOM    782  CB  VAL A  69       7.685   4.082 -13.810  1.00 89.25           C
ATOM    783  HB  VAL A  69       7.726   4.629 -12.867  1.00 89.25           H
ATOM    784  CG1 VAL A  69       6.243   4.130 -14.318  1.00 89.25           C
ATOM    785 1HG1 VAL A  69       5.934   5.168 -14.437  1.00 89.25           H
ATOM    786 2HG1 VAL A  69       6.179   3.619 -15.279  1.00 89.25           H
ATOM    787 3HG1 VAL A  69       5.588   3.636 -13.600  1.00 89.25           H
ATOM    788  CG2 VAL A  69       8.123   2.642 -13.537  1.00 89.25           C
ATOM    789 1HG2 VAL A  69       8.125   2.079 -14.471  1.00 89.25           H
ATOM    790 2HG2 VAL A  69       9.127   2.641 -13.111  1.00 89.25           H
ATOM    791 3HG2 VAL A  69       7.430   2.178 -12.835  1.00 89.25           H
ATOM    792  HN  VAL A  69      10.018   4.611 -13.243  1.00 89.25           H
ATOM    793  N   ILE A  70       8.283   7.111 -14.355  1.00 90.78           N
ATOM    794  CA  ILE A  70       7.813   8.458 -14.631  1.00 90.78           C
ATOM    795  C   ILE A  70       8.578   9.025 -15.829  1.00 90.78           C
ATOM    796  O   ILE A  70       7.987   9.653 -16.706  1.00 90.78           O
ATOM    797  HA  ILE A  70       6.758   8.387 -14.898  1.00 90.78           H
ATOM    798  CB  ILE A  70       7.905   9.326 -13.375  1.00 90.78           C
ATOM    799  HB  ILE A  70       8.920   9.254 -12.984  1.00 90.78           H
ATOM    800  CG1 ILE A  70       6.963   8.814 -12.284  1.00 90.78           C
ATOM    801 1HG1 ILE A  70       5.930   8.892 -12.625  1.00 90.78           H
ATOM    802 2HG1 ILE A  70       7.158   7.759 -12.096  1.00 90.78           H
ATOM    803  CG2 ILE A  70       7.653  10.798 -13.706  1.00 90.78           C
ATOM    804 1HG2 ILE A  70       8.397  11.142 -14.424  1.00 90.78           H
ATOM    805 2HG2 ILE A  70       6.657  10.909 -14.135  1.00 90.78           H
ATOM    806 3HG2 ILE A  70       7.725  11.393 -12.796  1.00 90.78           H
ATOM    807  CD1 ILE A  70       7.139   9.610 -10.989  1.00 90.78           C
ATOM    808 1HD1 ILE A  70       8.166   9.511 -10.639  1.00 90.78           H
ATOM    809 2HD1 ILE A  70       6.919  10.661 -11.176  1.00 90.78           H
ATOM    810 3HD1 ILE A  70       6.457   9.226 -10.231  1.00 90.78           H
ATOM    811  HN  ILE A  70       8.711   6.989 -13.460  1.00 90.78           H
ATOM    812  N   LEU A  71       9.881   8.784 -15.826  1.00 87.46           N
ATOM    813  CA  LEU A  71      10.747   9.338 -16.852  1.00 87.46           C
ATOM    814  C   LEU A  71      10.363   8.749 -18.211  1.00 87.46           C
ATOM    815  O   LEU A  71      10.296   9.467 -19.207  1.00 87.46           O
ATOM    816  HA  LEU A  71      10.572  10.414 -16.881  1.00 87.46           H
ATOM    817  CB  LEU A  71      12.217   9.128 -16.484  1.00 87.46           C
ATOM    818 1HB  LEU A  71      12.398   9.592 -15.514  1.00 87.46           H
ATOM    819 2HB  LEU A  71      12.391   8.059 -16.363  1.00 87.46           H
ATOM    820  CG  LEU A  71      13.242   9.675 -17.479  1.00 87.46           C
ATOM    821  HG  LEU A  71      12.763  10.456 -18.069  1.00 87.46           H
ATOM    822  CD1 LEU A  71      14.423  10.320 -16.751  1.00 87.46           C
ATOM    823 1HD1 LEU A  71      14.063  11.142 -16.132  1.00 87.46           H
ATOM    824 2HD1 LEU A  71      14.910   9.577 -16.119  1.00 87.46           H
ATOM    825 3HD1 LEU A  71      15.137  10.700 -17.482  1.00 87.46           H
ATOM    826  CD2 LEU A  71      13.695   8.586 -18.453  1.00 87.46           C
ATOM    827 1HD2 LEU A  71      14.151   7.767 -17.897  1.00 87.46           H
ATOM    828 2HD2 LEU A  71      12.834   8.213 -19.008  1.00 87.46           H
ATOM    829 3HD2 LEU A  71      14.424   9.001 -19.150  1.00 87.46           H
ATOM    830  HN  LEU A  71      10.344   8.222 -15.141  1.00 87.46           H
ATOM    831  N   VAL A  72      10.120   7.446 -18.208  1.00 84.92           N
ATOM    832  CA  VAL A  72       9.748   6.751 -19.429  1.00 84.92           C
ATOM    833  C   VAL A  72       8.440   7.336 -19.965  1.00 84.92           C
ATOM    834  O   VAL A  72       8.299   7.548 -21.168  1.00 84.92           O
ATOM    835  HA  VAL A  72      10.537   6.927 -20.160  1.00 84.92           H
ATOM    836  CB  VAL A  72       9.668   5.245 -19.170  1.00 84.92           C
ATOM    837  HB  VAL A  72       9.012   5.087 -18.314  1.00 84.92           H
ATOM    838  CG1 VAL A  72       9.062   4.514 -20.369  1.00 84.92           C
ATOM    839 1HG1 VAL A  72       8.056   4.891 -20.554  1.00 84.92           H
ATOM    840 2HG1 VAL A  72       9.682   4.685 -21.250  1.00 84.92           H
ATOM    841 3HG1 VAL A  72       9.017   3.446 -20.159  1.00 84.92           H
ATOM    842  CG2 VAL A  72      11.044   4.676 -18.818  1.00 84.92           C
ATOM    843 1HG2 VAL A  72      11.732   4.852 -19.645  1.00 84.92           H
ATOM    844 2HG2 VAL A  72      11.422   5.165 -17.921  1.00 84.92           H
ATOM    845 3HG2 VAL A  72      10.959   3.604 -18.639  1.00 84.92           H
ATOM    846  HN  VAL A  72      10.173   6.870 -17.393  1.00 84.92           H
ATOM    847  N   TYR A  73       7.517   7.579 -19.046  1.00 84.75           N
ATOM    848  CA  TYR A  73       6.222   8.126 -19.413  1.00 84.75           C
ATOM    849  C   TYR A  73       6.375   9.483 -20.103  1.00 84.75           C
ATOM    850  O   TYR A  73       5.685   9.768 -21.081  1.00 84.75           O
ATOM    851  HA  TYR A  73       5.745   7.428 -20.102  1.00 84.75           H
ATOM    852  CB  TYR A  73       5.458   8.317 -18.102  1.00 84.75           C
ATOM    853 1HB  TYR A  73       5.386   7.356 -17.592  1.00 84.75           H
ATOM    854 2HB  TYR A  73       6.030   8.980 -17.453  1.00 84.75           H
ATOM    855  CG  TYR A  73       4.050   8.890 -18.279  1.00 84.75           C
ATOM    856  CD1 TYR A  73       3.868  10.255 -18.372  1.00 84.75           C
ATOM    857  HD1 TYR A  73       4.726  10.924 -18.319  1.00 84.75           H
ATOM    858  CD2 TYR A  73       2.963   8.042 -18.347  1.00 84.75           C
ATOM    859  HD2 TYR A  73       3.108   6.964 -18.274  1.00 84.75           H
ATOM    860  CE1 TYR A  73       2.543  10.794 -18.539  1.00 84.75           C
ATOM    861  HE1 TYR A  73       2.385  11.870 -18.613  1.00 84.75           H
ATOM    862  CE2 TYR A  73       1.639   8.582 -18.514  1.00 84.75           C
ATOM    863  HE2 TYR A  73       0.772   7.924 -18.569  1.00 84.75           H
ATOM    864  CZ  TYR A  73       1.494   9.931 -18.602  1.00 84.75           C
ATOM    865  OH  TYR A  73       0.243  10.441 -18.760  1.00 84.75           O
ATOM    866  HH  TYR A  73      -0.403   9.705 -18.961  1.00 84.75           H
ATOM    867  HN  TYR A  73       7.643   7.410 -18.069  1.00 84.75           H
ATOM    868  N   TRP A  74       7.283  10.285 -19.566  1.00 85.38           N
ATOM    869  CA  TRP A  74       7.421  11.662 -20.009  1.00 85.38           C
ATOM    870  C   TRP A  74       7.995  11.646 -21.428  1.00 85.38           C
ATOM    871  O   TRP A  74       7.444  12.273 -22.331  1.00 85.38           O
ATOM    872  HA  TRP A  74       6.428  12.112 -20.014  1.00 85.38           H
ATOM    873  CB  TRP A  74       8.273  12.470 -19.029  1.00 85.38           C
ATOM    874 1HB  TRP A  74       9.012  11.810 -18.575  1.00 85.38           H
ATOM    875 2HB  TRP A  74       8.822  13.231 -19.583  1.00 85.38           H
ATOM    876  CG  TRP A  74       7.467  13.150 -17.919  1.00 85.38           C
ATOM    877  CD1 TRP A  74       6.676  12.575 -17.003  1.00 85.38           C
ATOM    878  HD1 TRP A  74       6.500  11.501 -16.932  1.00 85.38           H
ATOM    879  CD2 TRP A  74       7.407  14.565 -17.644  1.00 85.38           C
ATOM    880  NE1 TRP A  74       6.113  13.512 -16.162  1.00 85.38           N
ATOM    881  HE1 TRP A  74       5.489  13.326 -15.402  1.00 85.38           H
ATOM    882  CE2 TRP A  74       6.571  14.761 -16.564  1.00 85.38           C
ATOM    883  CE3 TRP A  74       8.039  15.645 -18.287  1.00 85.38           C
ATOM    884  HE3 TRP A  74       8.703  15.517 -19.141  1.00 85.38           H
ATOM    885  CZ2 TRP A  74       6.290  16.024 -16.031  1.00 85.38           C
ATOM    886  HZ2 TRP A  74       5.625  16.152 -15.176  1.00 85.38           H
ATOM    887  CZ3 TRP A  74       7.747  16.901 -17.742  1.00 85.38           C
ATOM    888  HZ3 TRP A  74       8.210  17.773 -18.203  1.00 85.38           H
ATOM    889  CH2 TRP A  74       6.907  17.115 -16.655  1.00 85.38           C
ATOM    890  HH2 TRP A  74       6.731  18.127 -16.290  1.00 85.38           H
ATOM    891  HN  TRP A  74       7.915  10.008 -18.843  1.00 85.38           H
ATOM    892  N   TYR A  75       9.095  10.923 -21.579  1.00 80.82           N
ATOM    893  CA  TYR A  75       9.883  11.005 -22.797  1.00 80.82           C
ATOM    894  C   TYR A  75       9.321  10.078 -23.876  1.00 80.82           C
ATOM    895  O   TYR A  75       9.755  10.123 -25.026  1.00 80.82           O
ATOM    896  HA  TYR A  75       9.842  12.034 -23.156  1.00 80.82           H
ATOM    897  CB  TYR A  75      11.290  10.538 -22.421  1.00 80.82           C
ATOM    898 1HB  TYR A  75      11.211   9.656 -21.786  1.00 80.82           H
ATOM    899 2HB  TYR A  75      11.814  10.232 -23.327  1.00 80.82           H
ATOM    900  CG  TYR A  75      12.125  11.596 -21.699  1.00 80.82           C
ATOM    901  CD1 TYR A  75      12.718  12.616 -22.416  1.00 80.82           C
ATOM    902  HD1 TYR A  75      12.590  12.667 -23.497  1.00 80.82           H
ATOM    903  CD2 TYR A  75      12.286  11.532 -20.329  1.00 80.82           C
ATOM    904  HD2 TYR A  75      11.818  10.727 -19.763  1.00 80.82           H
ATOM    905  CE1 TYR A  75      13.504  13.612 -21.735  1.00 80.82           C
ATOM    906  HE1 TYR A  75      13.977  14.423 -22.290  1.00 80.82           H
ATOM    907  CE2 TYR A  75      13.072  12.528 -19.649  1.00 80.82           C
ATOM    908  HE2 TYR A  75      13.207  12.489 -18.568  1.00 80.82           H
ATOM    909  CZ  TYR A  75      13.642  13.519 -20.386  1.00 80.82           C
ATOM    910  OH  TYR A  75      14.384  14.461 -19.743  1.00 80.82           O
ATOM    911  HH  TYR A  75      14.748  15.118 -20.403  1.00 80.82           H
ATOM    912  HN  TYR A  75       9.448  10.292 -20.889  1.00 80.82           H
ATOM    913  N   CYS A  76       8.364   9.257 -23.468  1.00 74.23           N
ATOM    914  CA  CYS A  76       7.689   8.371 -24.400  1.00 74.23           C
ATOM    915  C   CYS A  76       6.924   9.229 -25.410  1.00 74.23           C
ATOM    916  O   CYS A  76       6.008   9.961 -25.041  1.00 74.23           O
ATOM    917  HA  CYS A  76       8.465   7.789 -24.896  1.00 74.23           H
ATOM    918  CB  CYS A  76       6.770   7.384 -23.678  1.00 74.23           C
ATOM    919 1HB  CYS A  76       7.336   6.825 -22.933  1.00 74.23           H
ATOM    920 2HB  CYS A  76       5.989   7.926 -23.144  1.00 74.23           H
ATOM    921  SG  CYS A  76       6.017   6.232 -24.884  1.00 74.23           S
ATOM    922  HG  CYS A  76       7.156   5.647 -25.247  1.00 74.23           H
ATOM    923  HN  CYS A  76       8.050   9.193 -22.520  1.00 74.23           H
ATOM    924  N   THR A  77       7.330   9.110 -26.666  1.00 66.09           N
ATOM    925  CA  THR A  77       6.806   9.978 -27.707  1.00 66.09           C
ATOM    926  C   THR A  77       5.443   9.474 -28.185  1.00 66.09           C
ATOM    927  O   THR A  77       4.752  10.160 -28.937  1.00 66.09           O
ATOM    928  HA  THR A  77       6.649  10.969 -27.282  1.00 66.09           H
ATOM    929  CB  THR A  77       7.849  10.060 -28.823  1.00 66.09           C
ATOM    930  HB  THR A  77       7.525  10.743 -29.609  1.00 66.09           H
ATOM    931  OG1 THR A  77       8.037   8.706 -29.224  1.00 66.09           O
ATOM    932  HG1 THR A  77       8.486   8.672 -30.116  1.00 66.09           H
ATOM    933  CG2 THR A  77       9.224  10.491 -28.309  1.00 66.09           C
ATOM    934 1HG2 THR A  77       9.578   9.771 -27.572  1.00 66.09           H
ATOM    935 2HG2 THR A  77       9.147  11.476 -27.848  1.00 66.09           H
ATOM    936 3HG2 THR A  77       9.926  10.534 -29.142  1.00 66.09           H
ATOM    937  HN  THR A  77       8.002   8.437 -26.975  1.00 66.09           H
ATOM    938  N   ARG A  78       5.096   8.279 -27.729  1.00 70.11           N
ATOM    939  CA  ARG A  78       3.862   7.643 -28.160  1.00 70.11           C
ATOM    940  C   ARG A  78       2.668   8.241 -27.413  1.00 70.11           C
ATOM    941  O   ARG A  78       2.782   8.608 -26.245  1.00 70.11           O
ATOM    942  HA  ARG A  78       3.800   7.849 -29.228  1.00 70.11           H
ATOM    943  CB  ARG A  78       3.906   6.134 -27.913  1.00 70.11           C
ATOM    944 1HB  ARG A  78       3.216   5.631 -28.590  1.00 70.11           H
ATOM    945 2HB  ARG A  78       4.903   5.754 -28.134  1.00 70.11           H
ATOM    946  CG  ARG A  78       3.538   5.804 -26.464  1.00 70.11           C
ATOM    947 1HG  ARG A  78       4.151   6.397 -25.786  1.00 70.11           H
ATOM    948 2HG  ARG A  78       2.500   6.078 -26.278  1.00 70.11           H
ATOM    949  CD  ARG A  78       3.739   4.316 -26.173  1.00 70.11           C
ATOM    950 1HD  ARG A  78       2.889   3.745 -26.548  1.00 70.11           H
ATOM    951 2HD  ARG A  78       4.623   3.951 -26.694  1.00 70.11           H
ATOM    952  NE  ARG A  78       3.887   4.101 -24.716  1.00 70.11           N
ATOM    953  HE  ARG A  78       4.802   4.179 -24.321  1.00 70.11           H
ATOM    954  CZ  ARG A  78       2.871   3.808 -23.893  1.00 70.11           C
ATOM    955  NH1 ARG A  78       1.623   3.690 -24.367  1.00 70.11           N
ATOM    956 1HH1 ARG A  78       1.445   3.822 -25.343  1.00 70.11           H
ATOM    957 2HH1 ARG A  78       0.870   3.471 -23.746  1.00 70.11           H
ATOM    958  NH2 ARG A  78       3.121   3.634 -22.588  1.00 70.11           N
ATOM    959 1HH2 ARG A  78       2.374   3.414 -21.960  1.00 70.11           H
ATOM    960 2HH2 ARG A  78       4.055   3.723 -22.242  1.00 70.11           H
ATOM    961  HN  ARG A  78       5.640   7.749 -27.079  1.00 70.11           H
ATOM    962  N   VAL A  79       1.549   8.320 -28.119  1.00 74.91           N
ATOM    963  CA  VAL A  79       0.304   8.743 -27.502  1.00 74.91           C
ATOM    964  C   VAL A  79       0.088   7.957 -26.207  1.00 74.91           C
ATOM    965  O   VAL A  79       0.154   6.728 -26.204  1.00 74.91           O
ATOM    966  HA  VAL A  79       0.401   9.801 -27.257  1.00 74.91           H
ATOM    967  CB  VAL A  79      -0.851   8.590 -28.494  1.00 74.91           C
ATOM    968  HB  VAL A  79      -1.013   7.524 -28.657  1.00 74.91           H
ATOM    969  CG1 VAL A  79      -2.143   9.181 -27.927  1.00 74.91           C
ATOM    970 1HG1 VAL A  79      -2.405   8.664 -27.004  1.00 74.91           H
ATOM    971 2HG1 VAL A  79      -1.998  10.241 -27.722  1.00 74.91           H
ATOM    972 3HG1 VAL A  79      -2.947   9.058 -28.653  1.00 74.91           H
ATOM    973  CG2 VAL A  79      -0.502   9.224 -29.842  1.00 74.91           C
ATOM    974 1HG2 VAL A  79      -0.300  10.286 -29.703  1.00 74.91           H
ATOM    975 2HG2 VAL A  79       0.381   8.737 -30.256  1.00 74.91           H
ATOM    976 3HG2 VAL A  79      -1.340   9.100 -30.529  1.00 74.91           H
ATOM    977  HN  VAL A  79       1.485   8.101 -29.092  1.00 74.91           H
ATOM    978  N   LYS A  80      -0.166   8.697 -25.138  1.00 79.49           N
ATOM    979  CA  LYS A  80      -0.461   8.082 -23.855  1.00 79.49           C
ATOM    980  C   LYS A  80      -1.757   7.276 -23.967  1.00 79.49           C
ATOM    981  O   LYS A  80      -2.560   7.507 -24.869  1.00 79.49           O
ATOM    982  HA  LYS A  80       0.354   7.396 -23.626  1.00 79.49           H
ATOM    983  CB  LYS A  80      -0.488   9.138 -22.748  1.00 79.49           C
ATOM    984 1HB  LYS A  80      -1.397   9.734 -22.831  1.00 79.49           H
ATOM    985 2HB  LYS A  80      -0.516   8.649 -21.775  1.00 79.49           H
ATOM    986  CG  LYS A  80       0.736  10.052 -22.832  1.00 79.49           C
ATOM    987 1HG  LYS A  80       0.735  10.581 -23.785  1.00 79.49           H
ATOM    988 2HG  LYS A  80       0.686  10.807 -22.048  1.00 79.49           H
ATOM    989  CD  LYS A  80       2.031   9.248 -22.691  1.00 79.49           C
ATOM    990 1HD  LYS A  80       2.039   8.731 -21.732  1.00 79.49           H
ATOM    991 2HD  LYS A  80       2.074   8.482 -23.466  1.00 79.49           H
ATOM    992  CE  LYS A  80       3.256  10.158 -22.797  1.00 79.49           C
ATOM    993 1HE  LYS A  80       3.112  10.879 -23.602  1.00 79.49           H
ATOM    994 2HE  LYS A  80       3.373  10.729 -21.876  1.00 79.49           H
ATOM    995  NZ  LYS A  80       4.475   9.359 -23.051  1.00 79.49           N
ATOM    996 1HZ  LYS A  80       5.267   9.980 -23.174  1.00 79.49           H
ATOM    997 2HZ  LYS A  80       4.647   8.744 -22.263  1.00 79.49           H
ATOM    998 3HZ  LYS A  80       4.347   8.805 -23.891  1.00 79.49           H
ATOM    999  HN  LYS A  80      -0.172   9.697 -25.139  1.00 79.49           H
ATOM   1000  N   THR A  81      -1.920   6.346 -23.037  1.00 81.14           N
ATOM   1001  CA  THR A  81      -3.184   5.645 -22.893  1.00 81.14           C
ATOM   1002  C   THR A  81      -3.737   5.828 -21.478  1.00 81.14           C
ATOM   1003  O   THR A  81      -3.026   6.285 -20.584  1.00 81.14           O
ATOM   1004  HA  THR A  81      -3.905   6.092 -23.578  1.00 81.14           H
ATOM   1005  CB  THR A  81      -2.959   4.180 -23.273  1.00 81.14           C
ATOM   1006  HB  THR A  81      -3.900   3.629 -23.272  1.00 81.14           H
ATOM   1007  OG1 THR A  81      -1.980   3.727 -22.342  1.00 81.14           O
ATOM   1008  HG1 THR A  81      -1.071   4.033 -22.626  1.00 81.14           H
ATOM   1009  CG2 THR A  81      -2.279   4.026 -24.635  1.00 81.14           C
ATOM   1010 1HG2 THR A  81      -1.307   4.521 -24.613  1.00 81.14           H
ATOM   1011 2HG2 THR A  81      -2.901   4.481 -25.405  1.00 81.14           H
ATOM   1012 3HG2 THR A  81      -2.143   2.968 -24.855  1.00 81.14           H
ATOM   1013  HN  THR A  81      -1.208   6.070 -22.391  1.00 81.14           H
ATOM   1014  N   MET A  82      -5.000   5.462 -21.319  1.00 84.42           N
ATOM   1015  CA  MET A  82      -5.628   5.489 -20.008  1.00 84.42           C
ATOM   1016  C   MET A  82      -4.844   4.638 -19.007  1.00 84.42           C
ATOM   1017  O   MET A  82      -4.642   5.046 -17.864  1.00 84.42           O
ATOM   1018  HA  MET A  82      -5.613   6.534 -19.698  1.00 84.42           H
ATOM   1019  CB  MET A  82      -7.059   4.961 -20.117  1.00 84.42           C
ATOM   1020 1HB  MET A  82      -7.647   5.621 -20.755  1.00 84.42           H
ATOM   1021 2HB  MET A  82      -7.054   3.980 -20.592  1.00 84.42           H
ATOM   1022  CG  MET A  82      -7.713   4.861 -18.737  1.00 84.42           C
ATOM   1023 1HG  MET A  82      -7.365   3.965 -18.224  1.00 84.42           H
ATOM   1024 2HG  MET A  82      -7.419   5.713 -18.124  1.00 84.42           H
ATOM   1025  SD  MET A  82      -9.489   4.816 -18.904  1.00 84.42           S
ATOM   1026  CE  MET A  82      -9.969   5.131 -17.214  1.00 84.42           C
ATOM   1027 1HE  MET A  82      -9.564   4.350 -16.570  1.00 84.42           H
ATOM   1028 2HE  MET A  82      -9.578   6.099 -16.900  1.00 84.42           H
ATOM   1029 3HE  MET A  82     -11.056   5.136 -17.140  1.00 84.42           H
ATOM   1030  HN  MET A  82      -5.591   5.152 -22.064  1.00 84.42           H
ATOM   1031  N   THR A  83      -4.423   3.471 -19.473  1.00 82.88           N
ATOM   1032  CA  THR A  83      -3.562   2.614 -18.675  1.00 82.88           C
ATOM   1033  C   THR A  83      -2.314   3.378 -18.228  1.00 82.88           C
ATOM   1034  O   THR A  83      -1.925   3.310 -17.064  1.00 82.88           O
ATOM   1035  HA  THR A  83      -4.103   2.328 -17.773  1.00 82.88           H
ATOM   1036  CB  THR A  83      -3.247   1.364 -19.499  1.00 82.88           C
ATOM   1037  HB  THR A  83      -2.666   1.618 -20.386  1.00 82.88           H
ATOM   1038  OG1 THR A  83      -4.523   0.780 -19.746  1.00 82.88           O
ATOM   1039  HG1 THR A  83      -5.247   1.394 -19.433  1.00 82.88           H
ATOM   1040  CG2 THR A  83      -2.501   0.302 -18.689  1.00 82.88           C
ATOM   1041 1HG2 THR A  83      -3.112  -0.002 -17.838  1.00 82.88           H
ATOM   1042 2HG2 THR A  83      -1.558   0.714 -18.330  1.00 82.88           H
ATOM   1043 3HG2 THR A  83      -2.302  -0.564 -19.320  1.00 82.88           H
ATOM   1044  HN  THR A  83      -4.660   3.111 -20.375  1.00 82.88           H
ATOM   1045  N   ASP A  84      -1.723   4.088 -19.178  1.00 84.27           N
ATOM   1046  CA  ASP A  84      -0.473   4.784 -18.922  1.00 84.27           C
ATOM   1047  C   ASP A  84      -0.695   5.839 -17.837  1.00 84.27           C
ATOM   1048  O   ASP A  84       0.185   6.080 -17.011  1.00 84.27           O
ATOM   1049  HA  ASP A  84       0.229   4.009 -18.614  1.00 84.27           H
ATOM   1050  CB  ASP A  84       0.027   5.498 -20.180  1.00 84.27           C
ATOM   1051 1HB  ASP A  84      -0.682   6.274 -20.468  1.00 84.27           H
ATOM   1052 2HB  ASP A  84       0.974   5.994 -19.969  1.00 84.27           H
ATOM   1053  CG  ASP A  84       0.208   4.511 -21.335  1.00 84.27           C
ATOM   1054  OD1 ASP A  84       0.840   3.460 -21.090  1.00 84.27           O
ATOM   1055  OD2 ASP A  84      -0.289   4.829 -22.437  1.00 84.27           O
ATOM   1056  HN  ASP A  84      -2.082   4.191 -20.105  1.00 84.27           H
ATOM   1057  N   MET A  85      -1.874   6.441 -17.873  1.00 88.86           N
ATOM   1058  CA  MET A  85      -2.218   7.473 -16.910  1.00 88.86           C
ATOM   1059  C   MET A  85      -2.252   6.907 -15.489  1.00 88.86           C
ATOM   1060  O   MET A  85      -1.737   7.524 -14.558  1.00 88.86           O
ATOM   1061  HA  MET A  85      -1.432   8.224 -16.990  1.00 88.86           H
ATOM   1062  CB  MET A  85      -3.588   8.061 -17.258  1.00 88.86           C
ATOM   1063 1HB  MET A  85      -3.599   8.370 -18.303  1.00 88.86           H
ATOM   1064 2HB  MET A  85      -4.355   7.296 -17.143  1.00 88.86           H
ATOM   1065  CG  MET A  85      -3.914   9.257 -16.362  1.00 88.86           C
ATOM   1066 1HG  MET A  85      -4.905   9.643 -16.603  1.00 88.86           H
ATOM   1067 2HG  MET A  85      -3.939   8.944 -15.318  1.00 88.86           H
ATOM   1068  SD  MET A  85      -2.691  10.538 -16.585  1.00 88.86           S
ATOM   1069  CE  MET A  85      -3.129  11.103 -18.220  1.00 88.86           C
ATOM   1070 1HE  MET A  85      -3.039  10.278 -18.926  1.00 88.86           H
ATOM   1071 2HE  MET A  85      -4.156  11.467 -18.216  1.00 88.86           H
ATOM   1072 3HE  MET A  85      -2.459  11.910 -18.517  1.00 88.86           H
ATOM   1073  HN  MET A  85      -2.587   6.235 -18.544  1.00 88.86           H
ATOM   1074  N   PHE A  86      -2.863   5.738 -15.366  1.00 89.87           N
ATOM   1075  CA  PHE A  86      -2.974   5.083 -14.074  1.00 89.87           C
ATOM   1076  C   PHE A  86      -1.607   4.599 -13.585  1.00 89.87           C
ATOM   1077  O   PHE A  86      -1.303   4.684 -12.396  1.00 89.87           O
ATOM   1078  HA  PHE A  86      -3.369   5.818 -13.372  1.00 89.87           H
ATOM   1079  CB  PHE A  86      -3.893   3.874 -14.262  1.00 89.87           C
ATOM   1080 1HB  PHE A  86      -3.485   3.240 -15.049  1.00 89.87           H
ATOM   1081 2HB  PHE A  86      -3.892   3.284 -13.345  1.00 89.87           H
ATOM   1082  CG  PHE A  86      -5.336   4.238 -14.616  1.00 89.87           C
ATOM   1083  CD1 PHE A  86      -5.931   5.311 -14.028  1.00 89.87           C
ATOM   1084  HD1 PHE A  86      -5.379   5.911 -13.304  1.00 89.87           H
ATOM   1085  CD2 PHE A  86      -6.024   3.490 -15.519  1.00 89.87           C
ATOM   1086  HD2 PHE A  86      -5.548   2.630 -15.990  1.00 89.87           H
ATOM   1087  CE1 PHE A  86      -7.270   5.649 -14.357  1.00 89.87           C
ATOM   1088  HE1 PHE A  86      -7.747   6.508 -13.885  1.00 89.87           H
ATOM   1089  CE2 PHE A  86      -7.363   3.828 -15.848  1.00 89.87           C
ATOM   1090  HE2 PHE A  86      -7.915   3.228 -16.572  1.00 89.87           H
ATOM   1091  CZ  PHE A  86      -7.958   4.900 -15.260  1.00 89.87           C
ATOM   1092  HZ  PHE A  86      -8.986   5.160 -15.512  1.00 89.87           H
ATOM   1093  HN  PHE A  86      -3.277   5.240 -16.128  1.00 89.87           H
ATOM   1094  N   LEU A  87      -0.820   4.101 -14.527  1.00 87.23           N
ATOM   1095  CA  LEU A  87       0.509   3.608 -14.209  1.00 87.23           C
ATOM   1096  C   LEU A  87       1.353   4.755 -13.649  1.00 87.23           C
ATOM   1097  O   LEU A  87       2.144   4.556 -12.728  1.00 87.23           O
ATOM   1098  HA  LEU A  87       0.399   2.850 -13.433  1.00 87.23           H
ATOM   1099  CB  LEU A  87       1.133   2.923 -15.426  1.00 87.23           C
ATOM   1100 1HB  LEU A  87       1.048   3.596 -16.280  1.00 87.23           H
ATOM   1101 2HB  LEU A  87       2.197   2.784 -15.235  1.00 87.23           H
ATOM   1102  CG  LEU A  87       0.532   1.571 -15.816  1.00 87.23           C
ATOM   1103  HG  LEU A  87      -0.529   1.715 -16.021  1.00 87.23           H
ATOM   1104  CD1 LEU A  87       1.171   1.037 -17.100  1.00 87.23           C
ATOM   1105 1HD1 LEU A  87       1.000   1.743 -17.912  1.00 87.23           H
ATOM   1106 2HD1 LEU A  87       2.243   0.912 -16.947  1.00 87.23           H
ATOM   1107 3HD1 LEU A  87       0.726   0.075 -17.354  1.00 87.23           H
ATOM   1108  CD2 LEU A  87       0.639   0.571 -14.663  1.00 87.23           C
ATOM   1109 1HD2 LEU A  87       1.688   0.426 -14.404  1.00 87.23           H
ATOM   1110 2HD2 LEU A  87       0.100   0.956 -13.797  1.00 87.23           H
ATOM   1111 3HD2 LEU A  87       0.205  -0.382 -14.967  1.00 87.23           H
ATOM   1112  HN  LEU A  87      -1.076   4.032 -15.492  1.00 87.23           H
ATOM   1113  N   LEU A  88       1.156   5.930 -14.228  1.00 90.28           N
ATOM   1114  CA  LEU A  88       1.873   7.113 -13.783  1.00 90.28           C
ATOM   1115  C   LEU A  88       1.520   7.399 -12.322  1.00 90.28           C
ATOM   1116  O   LEU A  88       2.407   7.568 -11.487  1.00 90.28           O
ATOM   1117  HA  LEU A  88       2.938   6.891 -13.844  1.00 90.28           H
ATOM   1118  CB  LEU A  88       1.601   8.289 -14.723  1.00 90.28           C
ATOM   1119 1HB  LEU A  88       2.006   8.045 -15.705  1.00 90.28           H
ATOM   1120 2HB  LEU A  88       0.522   8.393 -14.840  1.00 90.28           H
ATOM   1121  CG  LEU A  88       2.171   9.641 -14.288  1.00 90.28           C
ATOM   1122  HG  LEU A  88       1.878   9.818 -13.254  1.00 90.28           H
ATOM   1123  CD1 LEU A  88       3.700   9.630 -14.330  1.00 90.28           C
ATOM   1124 1HD1 LEU A  88       4.076   8.859 -13.657  1.00 90.28           H
ATOM   1125 2HD1 LEU A  88       4.035   9.420 -15.346  1.00 90.28           H
ATOM   1126 3HD1 LEU A  88       4.079  10.602 -14.016  1.00 90.28           H
ATOM   1127  CD2 LEU A  88       1.583  10.778 -15.126  1.00 90.28           C
ATOM   1128 1HD2 LEU A  88       1.825  10.619 -16.177  1.00 90.28           H
ATOM   1129 2HD2 LEU A  88       0.500  10.799 -15.001  1.00 90.28           H
ATOM   1130 3HD2 LEU A  88       2.005  11.728 -14.796  1.00 90.28           H
ATOM   1131  HN  LEU A  88       0.522   6.080 -14.986  1.00 90.28           H
ATOM   1132  N   ASN A  89       0.222   7.445 -12.058  1.00 93.93           N
ATOM   1133  CA  ASN A  89      -0.261   7.828 -10.743  1.00 93.93           C
ATOM   1134  C   ASN A  89       0.151   6.765  -9.723  1.00 93.93           C
ATOM   1135  O   ASN A  89       0.357   7.072  -8.550  1.00 93.93           O
ATOM   1136  HA  ASN A  89       0.194   8.798 -10.542  1.00 93.93           H
ATOM   1137  CB  ASN A  89      -1.788   7.932 -10.726  1.00 93.93           C
ATOM   1138 1HB  ASN A  89      -2.218   7.122 -11.315  1.00 93.93           H
ATOM   1139 2HB  ASN A  89      -2.152   7.813  -9.705  1.00 93.93           H
ATOM   1140  CG  ASN A  89      -2.251   9.279 -11.284  1.00 93.93           C
ATOM   1141  OD1 ASN A  89      -2.517  10.223 -10.559  1.00 93.93           O
ATOM   1142  ND2 ASN A  89      -2.334   9.314 -12.611  1.00 93.93           N
ATOM   1143 1HD2 ASN A  89      -2.102   8.504 -13.149  1.00 93.93           H
ATOM   1144 2HD2 ASN A  89      -2.629  10.152 -13.072  1.00 93.93           H
ATOM   1145  HN  ASN A  89      -0.492   7.226 -12.724  1.00 93.93           H
ATOM   1146  N   LEU A  90       0.260   5.536 -10.207  1.00 91.67           N
ATOM   1147  CA  LEU A  90       0.670   4.431  -9.358  1.00 91.67           C
ATOM   1148  C   LEU A  90       2.103   4.666  -8.878  1.00 91.67           C
ATOM   1149  O   LEU A  90       2.395   4.528  -7.692  1.00 91.67           O
ATOM   1150  HA  LEU A  90       0.012   4.424  -8.490  1.00 91.67           H
ATOM   1151  CB  LEU A  90       0.475   3.098 -10.084  1.00 91.67           C
ATOM   1152 1HB  LEU A  90      -0.483   3.125 -10.602  1.00 91.67           H
ATOM   1153 2HB  LEU A  90       1.248   3.006 -10.847  1.00 91.67           H
ATOM   1154  CG  LEU A  90       0.514   1.845  -9.206  1.00 91.67           C
ATOM   1155  HG  LEU A  90       1.304   1.971  -8.466  1.00 91.67           H
ATOM   1156  CD1 LEU A  90      -0.799   1.670  -8.441  1.00 91.67           C
ATOM   1157 1HD1 LEU A  90      -0.967   2.538  -7.804  1.00 91.67           H
ATOM   1158 2HD1 LEU A  90      -1.622   1.576  -9.150  1.00 91.67           H
ATOM   1159 3HD1 LEU A  90      -0.745   0.772  -7.826  1.00 91.67           H
ATOM   1160  CD2 LEU A  90       0.864   0.606 -10.034  1.00 91.67           C
ATOM   1161 1HD2 LEU A  90       0.114   0.465 -10.812  1.00 91.67           H
ATOM   1162 2HD2 LEU A  90       1.844   0.742 -10.494  1.00 91.67           H
ATOM   1163 3HD2 LEU A  90       0.885  -0.270  -9.386  1.00 91.67           H
ATOM   1164  HN  LEU A  90       0.074   5.292 -11.159  1.00 91.67           H
ATOM   1165  N   ALA A  91       2.960   5.018  -9.826  1.00 93.30           N
ATOM   1166  CA  ALA A  91       4.368   5.219  -9.525  1.00 93.30           C
ATOM   1167  C   ALA A  91       4.517   6.409  -8.575  1.00 93.30           C
ATOM   1168  O   ALA A  91       5.393   6.413  -7.712  1.00 93.30           O
ATOM   1169  HA  ALA A  91       4.732   4.320  -9.027  1.00 93.30           H
ATOM   1170  CB  ALA A  91       5.146   5.411 -10.828  1.00 93.30           C
ATOM   1171 1HB  ALA A  91       5.031   4.526 -11.453  1.00 93.30           H
ATOM   1172 2HB  ALA A  91       4.760   6.282 -11.357  1.00 93.30           H
ATOM   1173 3HB  ALA A  91       6.202   5.561 -10.601  1.00 93.30           H
ATOM   1174  HN  ALA A  91       2.708   5.165 -10.782  1.00 93.30           H
ATOM   1175  N   ILE A  92       3.648   7.391  -8.767  1.00 94.81           N
ATOM   1176  CA  ILE A  92       3.664   8.578  -7.930  1.00 94.81           C
ATOM   1177  C   ILE A  92       3.282   8.193  -6.499  1.00 94.81           C
ATOM   1178  O   ILE A  92       3.923   8.629  -5.544  1.00 94.81           O
ATOM   1179  HA  ILE A  92       4.684   8.960  -7.924  1.00 94.81           H
ATOM   1180  CB  ILE A  92       2.775   9.669  -8.531  1.00 94.81           C
ATOM   1181  HB  ILE A  92       1.813   9.225  -8.785  1.00 94.81           H
ATOM   1182  CG1 ILE A  92       3.378  10.215  -9.827  1.00 94.81           C
ATOM   1183 1HG1 ILE A  92       4.271  10.796  -9.600  1.00 94.81           H
ATOM   1184 2HG1 ILE A  92       3.689   9.387 -10.464  1.00 94.81           H
ATOM   1185  CG2 ILE A  92       2.505  10.779  -7.513  1.00 94.81           C
ATOM   1186 1HG2 ILE A  92       2.001  10.359  -6.642  1.00 94.81           H
ATOM   1187 2HG2 ILE A  92       3.449  11.228  -7.205  1.00 94.81           H
ATOM   1188 3HG2 ILE A  92       1.871  11.541  -7.966  1.00 94.81           H
ATOM   1189  CD1 ILE A  92       2.369  11.090 -10.575  1.00 94.81           C
ATOM   1190 1HD1 ILE A  92       1.488  10.498 -10.821  1.00 94.81           H
ATOM   1191 2HD1 ILE A  92       2.079  11.930  -9.944  1.00 94.81           H
ATOM   1192 3HD1 ILE A  92       2.823  11.464 -11.492  1.00 94.81           H
ATOM   1193  HN  ILE A  92       2.944   7.384  -9.477  1.00 94.81           H
ATOM   1194  N   ALA A  93       2.240   7.382  -6.397  1.00 95.13           N
ATOM   1195  CA  ALA A  93       1.734   6.974  -5.097  1.00 95.13           C
ATOM   1196  C   ALA A  93       2.833   6.229  -4.337  1.00 95.13           C
ATOM   1197  O   ALA A  93       3.021   6.444  -3.141  1.00 95.13           O
ATOM   1198  HA  ALA A  93       1.471   7.877  -4.545  1.00 95.13           H
ATOM   1199  CB  ALA A  93       0.475   6.125  -5.283  1.00 95.13           C
ATOM   1200 1HB  ALA A  93      -0.285   6.710  -5.801  1.00 95.13           H
ATOM   1201 2HB  ALA A  93       0.717   5.240  -5.872  1.00 95.13           H
ATOM   1202 3HB  ALA A  93       0.096   5.819  -4.307  1.00 95.13           H
ATOM   1203  HN  ALA A  93       1.745   7.005  -7.180  1.00 95.13           H
ATOM   1204  N   ASP A  94       3.531   5.368  -5.064  1.00 94.67           N
ATOM   1205  CA  ASP A  94       4.591   4.572  -4.468  1.00 94.67           C
ATOM   1206  C   ASP A  94       5.696   5.500  -3.961  1.00 94.67           C
ATOM   1207  O   ASP A  94       6.181   5.340  -2.842  1.00 94.67           O
ATOM   1208  HA  ASP A  94       4.112   4.015  -3.662  1.00 94.67           H
ATOM   1209  CB  ASP A  94       5.207   3.619  -5.493  1.00 94.67           C
ATOM   1210 1HB  ASP A  94       5.346   4.139  -6.441  1.00 94.67           H
ATOM   1211 2HB  ASP A  94       6.193   3.303  -5.155  1.00 94.67           H
ATOM   1212  CG  ASP A  94       4.317   2.392  -5.705  1.00 94.67           C
ATOM   1213  OD1 ASP A  94       3.611   2.029  -4.739  1.00 94.67           O
ATOM   1214  OD2 ASP A  94       4.364   1.844  -6.828  1.00 94.67           O
ATOM   1215  HN  ASP A  94       3.383   5.211  -6.040  1.00 94.67           H
ATOM   1216  N   LEU A  95       6.063   6.450  -4.809  1.00 95.63           N
ATOM   1217  CA  LEU A  95       7.144   7.365  -4.486  1.00 95.63           C
ATOM   1218  C   LEU A  95       6.807   8.110  -3.193  1.00 95.63           C
ATOM   1219  O   LEU A  95       7.658   8.255  -2.316  1.00 95.63           O
ATOM   1220  HA  LEU A  95       8.039   6.766  -4.316  1.00 95.63           H
ATOM   1221  CB  LEU A  95       7.436   8.289  -5.670  1.00 95.63           C
ATOM   1222 1HB  LEU A  95       6.486   8.606  -6.101  1.00 95.63           H
ATOM   1223 2HB  LEU A  95       7.930   9.184  -5.294  1.00 95.63           H
ATOM   1224  CG  LEU A  95       8.298   7.696  -6.787  1.00 95.63           C
ATOM   1225  HG  LEU A  95       7.786   6.820  -7.184  1.00 95.63           H
ATOM   1226  CD1 LEU A  95       8.458   8.688  -7.941  1.00 95.63           C
ATOM   1227 1HD1 LEU A  95       7.477   8.932  -8.349  1.00 95.63           H
ATOM   1228 2HD1 LEU A  95       8.936   9.597  -7.575  1.00 95.63           H
ATOM   1229 3HD1 LEU A  95       9.075   8.241  -8.721  1.00 95.63           H
ATOM   1230  CD2 LEU A  95       9.649   7.224  -6.245  1.00 95.63           C
ATOM   1231 1HD2 LEU A  95      10.179   8.068  -5.805  1.00 95.63           H
ATOM   1232 2HD2 LEU A  95       9.488   6.460  -5.485  1.00 95.63           H
ATOM   1233 3HD2 LEU A  95      10.241   6.807  -7.060  1.00 95.63           H
ATOM   1234  HN  LEU A  95       5.636   6.598  -5.701  1.00 95.63           H
ATOM   1235  N   LEU A  96       5.564   8.563  -3.116  1.00 95.00           N
ATOM   1236  CA  LEU A  96       5.139   9.394  -2.003  1.00 95.00           C
ATOM   1237  C   LEU A  96       5.358   8.636  -0.692  1.00 95.00           C
ATOM   1238  O   LEU A  96       5.806   9.214   0.297  1.00 95.00           O
ATOM   1239  HA  LEU A  96       5.771  10.282  -1.997  1.00 95.00           H
ATOM   1240  CB  LEU A  96       3.698   9.866  -2.207  1.00 95.00           C
ATOM   1241 1HB  LEU A  96       3.089   9.003  -2.476  1.00 95.00           H
ATOM   1242 2HB  LEU A  96       3.320  10.239  -1.254  1.00 95.00           H
ATOM   1243  CG  LEU A  96       3.491  10.951  -3.265  1.00 95.00           C
ATOM   1244  HG  LEU A  96       3.798  10.550  -4.231  1.00 95.00           H
ATOM   1245  CD1 LEU A  96       2.013  11.329  -3.382  1.00 95.00           C
ATOM   1246 1HD1 LEU A  96       1.434  10.449  -3.665  1.00 95.00           H
ATOM   1247 2HD1 LEU A  96       1.657  11.704  -2.422  1.00 95.00           H
ATOM   1248 3HD1 LEU A  96       1.894  12.102  -4.141  1.00 95.00           H
ATOM   1249  CD2 LEU A  96       4.373  12.169  -2.981  1.00 95.00           C
ATOM   1250 1HD2 LEU A  96       4.120  12.581  -2.004  1.00 95.00           H
ATOM   1251 2HD2 LEU A  96       5.420  11.869  -2.989  1.00 95.00           H
ATOM   1252 3HD2 LEU A  96       4.206  12.925  -3.749  1.00 95.00           H
ATOM   1253  HN  LEU A  96       4.856   8.371  -3.795  1.00 95.00           H
ATOM   1254  N   PHE A  97       5.031   7.352  -0.727  1.00 95.90           N
ATOM   1255  CA  PHE A  97       5.168   6.513   0.452  1.00 95.90           C
ATOM   1256  C   PHE A  97       6.640   6.231   0.757  1.00 95.90           C
ATOM   1257  O   PHE A  97       7.073   6.342   1.903  1.00 95.90           O
ATOM   1258  HA  PHE A  97       4.722   7.054   1.287  1.00 95.90           H
ATOM   1259  CB  PHE A  97       4.461   5.191   0.144  1.00 95.90           C
ATOM   1260 1HB  PHE A  97       3.386   5.367   0.103  1.00 95.90           H
ATOM   1261 2HB  PHE A  97       4.766   4.850  -0.845  1.00 95.90           H
ATOM   1262  CG  PHE A  97       4.744   4.083   1.160  1.00 95.90           C
ATOM   1263  CD1 PHE A  97       5.334   2.926   0.758  1.00 95.90           C
ATOM   1264  HD1 PHE A  97       5.606   2.788  -0.288  1.00 95.90           H
ATOM   1265  CD2 PHE A  97       4.404   4.255   2.466  1.00 95.90           C
ATOM   1266  HD2 PHE A  97       3.931   5.182   2.789  1.00 95.90           H
ATOM   1267  CE1 PHE A  97       5.597   1.898   1.701  1.00 95.90           C
ATOM   1268  HE1 PHE A  97       6.070   0.970   1.379  1.00 95.90           H
ATOM   1269  CE2 PHE A  97       4.667   3.227   3.409  1.00 95.90           C
ATOM   1270  HE2 PHE A  97       4.395   3.364   4.456  1.00 95.90           H
ATOM   1271  CZ  PHE A  97       5.258   2.070   3.007  1.00 95.90           C
ATOM   1272  HZ  PHE A  97       5.459   1.280   3.731  1.00 95.90           H
ATOM   1273  HN  PHE A  97       4.679   6.886  -1.539  1.00 95.90           H
ATOM   1274  N   LEU A  98       7.370   5.872  -0.290  1.00 95.94           N
ATOM   1275  CA  LEU A  98       8.740   5.417  -0.126  1.00 95.94           C
ATOM   1276  C   LEU A  98       9.544   6.490   0.612  1.00 95.94           C
ATOM   1277  O   LEU A  98      10.407   6.172   1.429  1.00 95.94           O
ATOM   1278  HA  LEU A  98       8.714   4.519   0.492  1.00 95.94           H
ATOM   1279  CB  LEU A  98       9.338   5.020  -1.477  1.00 95.94           C
ATOM   1280 1HB  LEU A  98       9.152   5.827  -2.185  1.00 95.94           H
ATOM   1281 2HB  LEU A  98      10.419   4.939  -1.363  1.00 95.94           H
ATOM   1282  CG  LEU A  98       8.817   3.716  -2.084  1.00 95.94           C
ATOM   1283  HG  LEU A  98       7.732   3.702  -1.983  1.00 95.94           H
ATOM   1284  CD1 LEU A  98       9.134   3.642  -3.579  1.00 95.94           C
ATOM   1285 1HD1 LEU A  98       8.662   4.479  -4.092  1.00 95.94           H
ATOM   1286 2HD1 LEU A  98      10.213   3.689  -3.724  1.00 95.94           H
ATOM   1287 3HD1 LEU A  98       8.753   2.705  -3.985  1.00 95.94           H
ATOM   1288  CD2 LEU A  98       9.357   2.503  -1.323  1.00 95.94           C
ATOM   1289 1HD2 LEU A  98      10.446   2.500  -1.369  1.00 95.94           H
ATOM   1290 2HD2 LEU A  98       9.038   2.556  -0.282  1.00 95.94           H
ATOM   1291 3HD2 LEU A  98       8.971   1.589  -1.775  1.00 95.94           H
ATOM   1292  HN  LEU A  98       7.040   5.889  -1.233  1.00 95.94           H
ATOM   1293  N   VAL A  99       9.233   7.738   0.297  1.00 95.40           N
ATOM   1294  CA  VAL A  99       9.959   8.858   0.871  1.00 95.40           C
ATOM   1295  C   VAL A  99       9.762   8.864   2.388  1.00 95.40           C
ATOM   1296  O   VAL A  99      10.513   9.515   3.113  1.00 95.40           O
ATOM   1297  HA  VAL A  99      11.017   8.710   0.655  1.00 95.40           H
ATOM   1298  CB  VAL A  99       9.518  10.164   0.206  1.00 95.40           C
ATOM   1299  HB  VAL A  99       8.430  10.205   0.238  1.00 95.40           H
ATOM   1300  CG1 VAL A  99      10.056  11.376   0.969  1.00 95.40           C
ATOM   1301 1HG1 VAL A  99       9.678  11.360   1.991  1.00 95.40           H
ATOM   1302 2HG1 VAL A  99      11.146  11.342   0.984  1.00 95.40           H
ATOM   1303 3HG1 VAL A  99       9.728  12.291   0.475  1.00 95.40           H
ATOM   1304  CG2 VAL A  99       9.948  10.204  -1.261  1.00 95.40           C
ATOM   1305 1HG2 VAL A  99      11.034  10.130  -1.324  1.00 95.40           H
ATOM   1306 2HG2 VAL A  99       9.495   9.370  -1.796  1.00 95.40           H
ATOM   1307 3HG2 VAL A  99       9.622  11.143  -1.710  1.00 95.40           H
ATOM   1308  HN  VAL A  99       8.501   7.990  -0.337  1.00 95.40           H
ATOM   1309  N   THR A 100       8.749   8.130   2.824  1.00 94.73           N
ATOM   1310  CA  THR A 100       8.417   8.077   4.238  1.00 94.73           C
ATOM   1311  C   THR A 100       9.250   7.002   4.941  1.00 94.73           C
ATOM   1312  O   THR A 100       9.373   7.009   6.165  1.00 94.73           O
ATOM   1313  HA  THR A 100       8.683   9.033   4.690  1.00 94.73           H
ATOM   1314  CB  THR A 100       6.909   7.854   4.362  1.00 94.73           C
ATOM   1315  HB  THR A 100       6.564   8.080   5.371  1.00 94.73           H
ATOM   1316  OG1 THR A 100       6.720   6.509   3.933  1.00 94.73           O
ATOM   1317  HG1 THR A 100       6.633   6.476   2.938  1.00 94.73           H
ATOM   1318  CG2 THR A 100       6.110   8.682   3.353  1.00 94.73           C
ATOM   1319 1HG2 THR A 100       6.408   8.408   2.341  1.00 94.73           H
ATOM   1320 2HG2 THR A 100       6.308   9.742   3.515  1.00 94.73           H
ATOM   1321 3HG2 THR A 100       5.046   8.487   3.484  1.00 94.73           H
ATOM   1322  HN  THR A 100       8.161   7.580   2.231  1.00 94.73           H
ATOM   1323  N   LEU A 101       9.800   6.105   4.136  1.00 94.60           N
ATOM   1324  CA  LEU A 101      10.462   4.927   4.670  1.00 94.60           C
ATOM   1325  C   LEU A 101      11.707   5.356   5.449  1.00 94.60           C
ATOM   1326  O   LEU A 101      11.987   4.823   6.522  1.00 94.60           O
ATOM   1327  HA  LEU A 101       9.769   4.449   5.363  1.00 94.60           H
ATOM   1328  CB  LEU A 101      10.751   3.922   3.553  1.00 94.60           C
ATOM   1329 1HB  LEU A 101      11.277   4.441   2.752  1.00 94.60           H
ATOM   1330 2HB  LEU A 101      11.431   3.163   3.941  1.00 94.60           H
ATOM   1331  CG  LEU A 101       9.533   3.217   2.954  1.00 94.60           C
ATOM   1332  HG  LEU A 101       8.924   3.962   2.442  1.00 94.60           H
ATOM   1333  CD1 LEU A 101       9.957   2.184   1.907  1.00 94.60           C
ATOM   1334 1HD1 LEU A 101      10.503   2.682   1.106  1.00 94.60           H
ATOM   1335 2HD1 LEU A 101      10.599   1.437   2.374  1.00 94.60           H
ATOM   1336 3HD1 LEU A 101       9.072   1.698   1.497  1.00 94.60           H
ATOM   1337  CD2 LEU A 101       8.663   2.598   4.050  1.00 94.60           C
ATOM   1338 1HD2 LEU A 101       9.248   1.869   4.610  1.00 94.60           H
ATOM   1339 2HD2 LEU A 101       8.317   3.381   4.724  1.00 94.60           H
ATOM   1340 3HD2 LEU A 101       7.804   2.103   3.596  1.00 94.60           H
ATOM   1341  HN  LEU A 101       9.798   6.173   3.138  1.00 94.60           H
ATOM   1342  N   PRO A 102      12.474   6.323   4.926  1.00 94.24           N
ATOM   1343  CA  PRO A 102      13.684   6.780   5.613  1.00 94.24           C
ATOM   1344  C   PRO A 102      13.414   7.180   7.054  1.00 94.24           C
ATOM   1345  O   PRO A 102      14.209   6.883   7.944  1.00 94.24           O
ATOM   1346  HA  PRO A 102      14.409   5.969   5.674  1.00 94.24           H
ATOM   1347  CB  PRO A 102      14.151   7.970   4.772  1.00 94.24           C
ATOM   1348 1HB  PRO A 102      13.743   8.909   5.145  1.00 94.24           H
ATOM   1349 2HB  PRO A 102      15.236   8.068   4.783  1.00 94.24           H
ATOM   1350  CG  PRO A 102      13.629   7.643   3.378  1.00 94.24           C
ATOM   1351 1HG  PRO A 102      13.566   8.532   2.750  1.00 94.24           H
ATOM   1352 2HG  PRO A 102      14.281   6.943   2.855  1.00 94.24           H
ATOM   1353  CD  PRO A 102      12.259   7.046   3.660  1.00 94.24           C
ATOM   1354 1HD  PRO A 102      11.495   7.816   3.763  1.00 94.24           H
ATOM   1355 2HD  PRO A 102      11.934   6.384   2.857  1.00 94.24           H
ATOM   1356  N   PHE A 103      12.287   7.850   7.247  1.00 93.48           N
ATOM   1357  CA  PHE A 103      11.931   8.352   8.564  1.00 93.48           C
ATOM   1358  C   PHE A 103      11.609   7.202   9.521  1.00 93.48           C
ATOM   1359  O   PHE A 103      11.958   7.254  10.699  1.00 93.48           O
ATOM   1360  HA  PHE A 103      12.790   8.907   8.941  1.00 93.48           H
ATOM   1361  CB  PHE A 103      10.683   9.219   8.389  1.00 93.48           C
ATOM   1362 1HB  PHE A 103       9.907   8.628   7.902  1.00 93.48           H
ATOM   1363 2HB  PHE A 103      10.303   9.494   9.373  1.00 93.48           H
ATOM   1364  CG  PHE A 103      10.919  10.493   7.575  1.00 93.48           C
ATOM   1365  CD1 PHE A 103      11.344  11.627   8.195  1.00 93.48           C
ATOM   1366  HD1 PHE A 103      11.517  11.627   9.271  1.00 93.48           H
ATOM   1367  CD2 PHE A 103      10.704  10.492   6.232  1.00 93.48           C
ATOM   1368  HD2 PHE A 103      10.363   9.584   5.736  1.00 93.48           H
ATOM   1369  CE1 PHE A 103      11.564  12.809   7.440  1.00 93.48           C
ATOM   1370  HE1 PHE A 103      11.905  13.718   7.937  1.00 93.48           H
ATOM   1371  CE2 PHE A 103      10.923  11.675   5.477  1.00 93.48           C
ATOM   1372  HE2 PHE A 103      10.750  11.674   4.401  1.00 93.48           H
ATOM   1373  CZ  PHE A 103      11.349  12.808   6.097  1.00 93.48           C
ATOM   1374  HZ  PHE A 103      11.517  13.716   5.517  1.00 93.48           H
ATOM   1375  HN  PHE A 103      11.624   8.050   6.526  1.00 93.48           H
ATOM   1376  N   TRP A 104      10.946   6.192   8.978  1.00 91.73           N
ATOM   1377  CA  TRP A 104      10.621   5.007   9.755  1.00 91.73           C
ATOM   1378  C   TRP A 104      11.933   4.349  10.184  1.00 91.73           C
ATOM   1379  O   TRP A 104      12.050   3.864  11.309  1.00 91.73           O
ATOM   1380  HA  TRP A 104      10.060   5.328  10.633  1.00 91.73           H
ATOM   1381  CB  TRP A 104       9.710   4.066   8.964  1.00 91.73           C
ATOM   1382 1HB  TRP A 104      10.038   4.048   7.925  1.00 91.73           H
ATOM   1383 2HB  TRP A 104       9.825   3.054   9.352  1.00 91.73           H
ATOM   1384  CG  TRP A 104       8.229   4.448   9.010  1.00 91.73           C
ATOM   1385  CD1 TRP A 104       7.424   4.755   7.984  1.00 91.73           C
ATOM   1386  HD1 TRP A 104       7.739   4.770   6.940  1.00 91.73           H
ATOM   1387  CD2 TRP A 104       7.404   4.553  10.190  1.00 91.73           C
ATOM   1388  NE1 TRP A 104       6.146   5.048   8.414  1.00 91.73           N
ATOM   1389  HE1 TRP A 104       5.371   5.305   7.836  1.00 91.73           H
ATOM   1390  CE2 TRP A 104       6.134   4.922   9.798  1.00 91.73           C
ATOM   1391  CE3 TRP A 104       7.722   4.343  11.543  1.00 91.73           C
ATOM   1392  HE3 TRP A 104       8.717   4.051  11.878  1.00 91.73           H
ATOM   1393  CZ2 TRP A 104       5.079   5.113  10.698  1.00 91.73           C
ATOM   1394  HZ2 TRP A 104       4.083   5.404  10.363  1.00 91.73           H
ATOM   1395  CZ3 TRP A 104       6.657   4.538  12.431  1.00 91.73           C
ATOM   1396  HZ3 TRP A 104       6.848   4.388  13.493  1.00 91.73           H
ATOM   1397  CH2 TRP A 104       5.372   4.909  12.052  1.00 91.73           C
ATOM   1398  HH2 TRP A 104       4.595   5.041  12.806  1.00 91.73           H
ATOM   1399  HN  TRP A 104      10.633   6.173   8.029  1.00 91.73           H
ATOM   1400  N   ALA A 105      12.888   4.352   9.266  1.00 93.54           N
ATOM   1401  CA  ALA A 105      14.156   3.684   9.502  1.00 93.54           C
ATOM   1402  C   ALA A 105      14.859   4.340  10.692  1.00 93.54           C
ATOM   1403  O   ALA A 105      15.348   3.651  11.586  1.00 93.54           O
ATOM   1404  HA  ALA A 105      13.943   2.643   9.746  1.00 93.54           H
ATOM   1405  CB  ALA A 105      15.002   3.728   8.228  1.00 93.54           C
ATOM   1406 1HB  ALA A 105      14.471   3.223   7.421  1.00 93.54           H
ATOM   1407 2HB  ALA A 105      15.185   4.766   7.949  1.00 93.54           H
ATOM   1408 3HB  ALA A 105      15.954   3.227   8.406  1.00 93.54           H
ATOM   1409  HN  ALA A 105      12.806   4.799   8.375  1.00 93.54           H
ATOM   1410  N   ILE A 106      14.888   5.664  10.665  1.00 93.10           N
ATOM   1411  CA  ILE A 106      15.563   6.420  11.706  1.00 93.10           C
ATOM   1412  C   ILE A 106      14.869   6.167  13.046  1.00 93.10           C
ATOM   1413  O   ILE A 106      15.531   5.971  14.064  1.00 93.10           O
ATOM   1414  HA  ILE A 106      16.585   6.046  11.770  1.00 93.10           H
ATOM   1415  CB  ILE A 106      15.646   7.900  11.326  1.00 93.10           C
ATOM   1416  HB  ILE A 106      14.654   8.229  11.015  1.00 93.10           H
ATOM   1417  CG1 ILE A 106      16.585   8.109  10.136  1.00 93.10           C
ATOM   1418 1HG1 ILE A 106      17.618   7.970  10.454  1.00 93.10           H
ATOM   1419 2HG1 ILE A 106      16.383   7.357   9.373  1.00 93.10           H
ATOM   1420  CG2 ILE A 106      16.049   8.754  12.530  1.00 93.10           C
ATOM   1421 1HG2 ILE A 106      15.309   8.637  13.322  1.00 93.10           H
ATOM   1422 2HG2 ILE A 106      17.024   8.431  12.894  1.00 93.10           H
ATOM   1423 3HG2 ILE A 106      16.100   9.801  12.232  1.00 93.10           H
ATOM   1424  CD1 ILE A 106      16.412   9.507   9.540  1.00 93.10           C
ATOM   1425 1HD1 ILE A 106      15.384   9.633   9.200  1.00 93.10           H
ATOM   1426 2HD1 ILE A 106      16.638  10.256  10.299  1.00 93.10           H
ATOM   1427 3HD1 ILE A 106      17.091   9.629   8.696  1.00 93.10           H
ATOM   1428  HN  ILE A 106      14.461   6.218   9.950  1.00 93.10           H
ATOM   1429  N   ALA A 107      13.545   6.180  13.001  1.00 91.20           N
ATOM   1430  CA  ALA A 107      12.755   6.055  14.214  1.00 91.20           C
ATOM   1431  C   ALA A 107      12.961   4.661  14.811  1.00 91.20           C
ATOM   1432  O   ALA A 107      12.907   4.488  16.028  1.00 91.20           O
ATOM   1433  HA  ALA A 107      13.114   6.801  14.923  1.00 91.20           H
ATOM   1434  CB  ALA A 107      11.286   6.342  13.898  1.00 91.20           C
ATOM   1435 1HB  ALA A 107      11.190   7.354  13.505  1.00 91.20           H
ATOM   1436 2HB  ALA A 107      10.927   5.628  13.156  1.00 91.20           H
ATOM   1437 3HB  ALA A 107      10.693   6.248  14.808  1.00 91.20           H
ATOM   1438  HN  ALA A 107      13.015   6.273  12.159  1.00 91.20           H
ATOM   1439  N   ALA A 108      13.193   3.702  13.927  1.00 90.91           N
ATOM   1440  CA  ALA A 108      13.380   2.324  14.349  1.00 90.91           C
ATOM   1441  C   ALA A 108      14.795   2.153  14.906  1.00 90.91           C
ATOM   1442  O   ALA A 108      15.017   1.350  15.810  1.00 90.91           O
ATOM   1443  HA  ALA A 108      12.660   2.119  15.140  1.00 90.91           H
ATOM   1444  CB  ALA A 108      13.100   1.387  13.172  1.00 90.91           C
ATOM   1445 1HB  ALA A 108      12.074   1.527  12.833  1.00 90.91           H
ATOM   1446 2HB  ALA A 108      13.786   1.613  12.356  1.00 90.91           H
ATOM   1447 3HB  ALA A 108      13.240   0.354  13.489  1.00 90.91           H
ATOM   1448  HN  ALA A 108      13.254   3.854  12.940  1.00 90.91           H
ATOM   1449  N   ALA A 109      15.715   2.922  14.342  1.00 90.37           N
ATOM   1450  CA  ALA A 109      17.118   2.797  14.702  1.00 90.37           C
ATOM   1451  C   ALA A 109      17.325   3.329  16.121  1.00 90.37           C
ATOM   1452  O   ALA A 109      18.187   2.842  16.851  1.00 90.37           O
ATOM   1453  HA  ALA A 109      17.373   1.738  14.679  1.00 90.37           H
ATOM   1454  CB  ALA A 109      17.977   3.534  13.672  1.00 90.37           C
ATOM   1455 1HB  ALA A 109      17.815   3.098  12.686  1.00 90.37           H
ATOM   1456 2HB  ALA A 109      17.699   4.587  13.654  1.00 90.37           H
ATOM   1457 3HB  ALA A 109      19.028   3.440  13.942  1.00 90.37           H
ATOM   1458  HN  ALA A 109      15.516   3.619  13.653  1.00 90.37           H
ATOM   1459  N   ASP A 110      16.520   4.322  16.470  1.00 86.83           N
ATOM   1460  CA  ASP A 110      16.669   4.991  17.751  1.00 86.83           C
ATOM   1461  C   ASP A 110      15.288   5.379  18.283  1.00 86.83           C
ATOM   1462  O   ASP A 110      14.521   4.519  18.714  1.00 86.83           O
ATOM   1463  HA  ASP A 110      17.176   4.272  18.393  1.00 86.83           H
ATOM   1464  CB  ASP A 110      17.497   6.270  17.611  1.00 86.83           C
ATOM   1465 1HB  ASP A 110      18.430   6.049  17.094  1.00 86.83           H
ATOM   1466 2HB  ASP A 110      16.957   6.992  16.998  1.00 86.83           H
ATOM   1467  CG  ASP A 110      17.799   6.881  18.981  1.00 86.83           C
ATOM   1468  OD1 ASP A 110      17.624   6.149  19.979  1.00 86.83           O
ATOM   1469  OD2 ASP A 110      18.197   8.065  18.999  1.00 86.83           O
ATOM   1470  HN  ASP A 110      15.778   4.668  15.896  1.00 86.83           H
ATOM   1471  N   GLN A 111      15.012   6.674  18.236  1.00 85.42           N
ATOM   1472  CA  GLN A 111      13.709   7.177  18.636  1.00 85.42           C
ATOM   1473  C   GLN A 111      13.206   8.210  17.626  1.00 85.42           C
ATOM   1474  O   GLN A 111      13.961   8.662  16.767  1.00 85.42           O
ATOM   1475  HA  GLN A 111      13.050   6.308  18.636  1.00 85.42           H
ATOM   1476  CB  GLN A 111      13.758   7.768  20.046  1.00 85.42           C
ATOM   1477 1HB  GLN A 111      12.772   8.141  20.323  1.00 85.42           H
ATOM   1478 2HB  GLN A 111      14.016   6.988  20.763  1.00 85.42           H
ATOM   1479  CG  GLN A 111      14.781   8.903  20.130  1.00 85.42           C
ATOM   1480 1HG  GLN A 111      15.777   8.516  19.912  1.00 85.42           H
ATOM   1481 2HG  GLN A 111      14.558   9.654  19.373  1.00 85.42           H
ATOM   1482  CD  GLN A 111      14.771   9.549  21.516  1.00 85.42           C
ATOM   1483  OE1 GLN A 111      13.732   9.806  22.102  1.00 85.42           O
ATOM   1484  NE2 GLN A 111      15.982   9.796  22.007  1.00 85.42           N
ATOM   1485 1HE2 GLN A 111      16.795   9.560  21.474  1.00 85.42           H
ATOM   1486 2HE2 GLN A 111      16.080  10.218  22.908  1.00 85.42           H
ATOM   1487  HN  GLN A 111      15.660   7.373  17.932  1.00 85.42           H
ATOM   1488  N   TRP A 112      11.933   8.553  17.762  1.00 90.12           N
ATOM   1489  CA  TRP A 112      11.323   9.531  16.878  1.00 90.12           C
ATOM   1490  C   TRP A 112      11.886  10.908  17.235  1.00 90.12           C
ATOM   1491  O   TRP A 112      11.590  11.447  18.300  1.00 90.12           O
ATOM   1492  HA  TRP A 112      11.595   9.271  15.855  1.00 90.12           H
ATOM   1493  CB  TRP A 112       9.797   9.469  16.962  1.00 90.12           C
ATOM   1494 1HB  TRP A 112       9.474   8.445  16.776  1.00 90.12           H
ATOM   1495 2HB  TRP A 112       9.488   9.722  17.977  1.00 90.12           H
ATOM   1496  CG  TRP A 112       9.081  10.400  15.981  1.00 90.12           C
ATOM   1497  CD1 TRP A 112       8.639  11.646  16.198  1.00 90.12           C
ATOM   1498  HD1 TRP A 112       8.739  12.176  17.146  1.00 90.12           H
ATOM   1499  CD2 TRP A 112       8.741  10.105  14.609  1.00 90.12           C
ATOM   1500  NE1 TRP A 112       8.041  12.174  15.072  1.00 90.12           N
ATOM   1501  HE1 TRP A 112       7.636  13.085  14.989  1.00 90.12           H
ATOM   1502  CE2 TRP A 112       8.105  11.208  14.075  1.00 90.12           C
ATOM   1503  CE3 TRP A 112       8.963   8.946  13.845  1.00 90.12           C
ATOM   1504  HE3 TRP A 112       9.463   8.063  14.244  1.00 90.12           H
ATOM   1505  CZ2 TRP A 112       7.639  11.259  12.756  1.00 90.12           C
ATOM   1506  HZ2 TRP A 112       7.139  12.143  12.358  1.00 90.12           H
ATOM   1507  CZ3 TRP A 112       8.491   9.014  12.529  1.00 90.12           C
ATOM   1508  HZ3 TRP A 112       8.638   8.141  11.893  1.00 90.12           H
ATOM   1509  CH2 TRP A 112       7.849  10.116  11.977  1.00 90.12           C
ATOM   1510  HH2 TRP A 112       7.511  10.090  10.941  1.00 90.12           H
ATOM   1511  HN  TRP A 112      11.324   8.176  18.460  1.00 90.12           H
ATOM   1512  N   LYS A 113      12.688  11.439  16.323  1.00 90.45           N
ATOM   1513  CA  LYS A 113      13.394  12.683  16.580  1.00 90.45           C
ATOM   1514  C   LYS A 113      12.665  13.831  15.879  1.00 90.45           C
ATOM   1515  O   LYS A 113      13.083  14.984  15.972  1.00 90.45           O
ATOM   1516  HA  LYS A 113      13.363  12.860  17.656  1.00 90.45           H
ATOM   1517  CB  LYS A 113      14.866  12.556  16.185  1.00 90.45           C
ATOM   1518 1HB  LYS A 113      14.941  12.212  15.153  1.00 90.45           H
ATOM   1519 2HB  LYS A 113      15.344  13.534  16.230  1.00 90.45           H
ATOM   1520  CG  LYS A 113      15.600  11.580  17.107  1.00 90.45           C
ATOM   1521 1HG  LYS A 113      15.573  11.953  18.131  1.00 90.45           H
ATOM   1522 2HG  LYS A 113      15.088  10.617  17.105  1.00 90.45           H
ATOM   1523  CD  LYS A 113      17.052  11.393  16.664  1.00 90.45           C
ATOM   1524 1HD  LYS A 113      17.079  11.043  15.632  1.00 90.45           H
ATOM   1525 2HD  LYS A 113      17.570  12.352  16.689  1.00 90.45           H
ATOM   1526  CE  LYS A 113      17.776  10.392  17.566  1.00 90.45           C
ATOM   1527 1HE  LYS A 113      17.834  10.784  18.582  1.00 90.45           H
ATOM   1528 2HE  LYS A 113      17.210   9.462  17.616  1.00 90.45           H
ATOM   1529  NZ  LYS A 113      19.138  10.123  17.054  1.00 90.45           N
ATOM   1530 1HZ  LYS A 113      19.549   9.355  17.573  1.00 90.45           H
ATOM   1531 2HZ  LYS A 113      19.088   9.879  16.071  1.00 90.45           H
ATOM   1532 3HZ  LYS A 113      19.712  10.952  17.168  1.00 90.45           H
ATOM   1533  HN  LYS A 113      12.859  11.034  15.425  1.00 90.45           H
ATOM   1534  N   PHE A 114      11.589  13.476  15.193  1.00 92.03           N
ATOM   1535  CA  PHE A 114      10.930  14.411  14.297  1.00 92.03           C
ATOM   1536  C   PHE A 114       9.693  15.024  14.957  1.00 92.03           C
ATOM   1537  O   PHE A 114       9.241  14.549  15.998  1.00 92.03           O
ATOM   1538  HA  PHE A 114      11.647  15.200  14.069  1.00 92.03           H
ATOM   1539  CB  PHE A 114      10.495  13.617  13.064  1.00 92.03           C
ATOM   1540 1HB  PHE A 114       9.701  12.927  13.350  1.00 92.03           H
ATOM   1541 2HB  PHE A 114      10.071  14.305  12.333  1.00 92.03           H
ATOM   1542  CG  PHE A 114      11.625  12.826  12.402  1.00 92.03           C
ATOM   1543  CD1 PHE A 114      12.555  13.470  11.647  1.00 92.03           C
ATOM   1544  HD1 PHE A 114      12.494  14.550  11.513  1.00 92.03           H
ATOM   1545  CD2 PHE A 114      11.700  11.478  12.570  1.00 92.03           C
ATOM   1546  HD2 PHE A 114      10.955  10.962  13.175  1.00 92.03           H
ATOM   1547  CE1 PHE A 114      13.603  12.736  11.033  1.00 92.03           C
ATOM   1548  HE1 PHE A 114      14.348  13.253  10.428  1.00 92.03           H
ATOM   1549  CE2 PHE A 114      12.749  10.744  11.956  1.00 92.03           C
ATOM   1550  HE2 PHE A 114      12.809   9.664  12.090  1.00 92.03           H
ATOM   1551  CZ  PHE A 114      13.679  11.389  11.200  1.00 92.03           C
ATOM   1552  HZ  PHE A 114      14.484  10.825  10.729  1.00 92.03           H
ATOM   1553  HN  PHE A 114      11.168  12.570  15.243  1.00 92.03           H
ATOM   1554  N   GLN A 115       9.181  16.069  14.324  1.00 92.17           N
ATOM   1555  CA  GLN A 115       8.029  16.776  14.858  1.00 92.17           C
ATOM   1556  C   GLN A 115       6.753  15.964  14.624  1.00 92.17           C
ATOM   1557  O   GLN A 115       6.746  15.029  13.825  1.00 92.17           O
ATOM   1558  HA  GLN A 115       8.216  16.870  15.927  1.00 92.17           H
ATOM   1559  CB  GLN A 115       7.910  18.173  14.244  1.00 92.17           C
ATOM   1560 1HB  GLN A 115       7.894  18.096  13.157  1.00 92.17           H
ATOM   1561 2HB  GLN A 115       6.967  18.627  14.546  1.00 92.17           H
ATOM   1562  CG  GLN A 115       9.075  19.064  14.681  1.00 92.17           C
ATOM   1563 1HG  GLN A 115      10.019  18.603  14.392  1.00 92.17           H
ATOM   1564 2HG  GLN A 115       9.017  20.022  14.165  1.00 92.17           H
ATOM   1565  CD  GLN A 115       9.054  19.291  16.194  1.00 92.17           C
ATOM   1566  OE1 GLN A 115       8.028  19.200  16.847  1.00 92.17           O
ATOM   1567  NE2 GLN A 115      10.242  19.589  16.712  1.00 92.17           N
ATOM   1568 1HE2 GLN A 115      11.046  19.647  16.120  1.00 92.17           H
ATOM   1569 2HE2 GLN A 115      10.331  19.755  17.695  1.00 92.17           H
ATOM   1570  HN  GLN A 115       9.539  16.433  13.465  1.00 92.17           H
ATOM   1571  N   THR A 116       5.705  16.352  15.335  1.00 92.68           N
ATOM   1572  CA  THR A 116       4.454  15.614  15.287  1.00 92.68           C
ATOM   1573  C   THR A 116       3.882  15.626  13.868  1.00 92.68           C
ATOM   1574  O   THR A 116       3.271  14.651  13.433  1.00 92.68           O
ATOM   1575  HA  THR A 116       4.658  14.574  15.541  1.00 92.68           H
ATOM   1576  CB  THR A 116       3.509  16.217  16.328  1.00 92.68           C
ATOM   1577  HB  THR A 116       3.151  17.196  16.009  1.00 92.68           H
ATOM   1578  OG1 THR A 116       4.267  16.203  17.535  1.00 92.68           O
ATOM   1579  HG1 THR A 116       3.854  16.820  18.205  1.00 92.68           H
ATOM   1580  CG2 THR A 116       2.313  15.311  16.629  1.00 92.68           C
ATOM   1581 1HG2 THR A 116       2.670  14.355  17.013  1.00 92.68           H
ATOM   1582 2HG2 THR A 116       1.744  15.146  15.714  1.00 92.68           H
ATOM   1583 3HG2 THR A 116       1.675  15.787  17.374  1.00 92.68           H
ATOM   1584  HN  THR A 116       5.700  17.152  15.934  1.00 92.68           H
ATOM   1585  N   PHE A 117       4.100  16.741  13.186  1.00 93.62           N
ATOM   1586  CA  PHE A 117       3.625  16.887  11.820  1.00 93.62           C
ATOM   1587  C   PHE A 117       4.092  15.719  10.949  1.00 93.62           C
ATOM   1588  O   PHE A 117       3.299  15.133  10.214  1.00 93.62           O
ATOM   1589  HA  PHE A 117       2.536  16.899  11.856  1.00 93.62           H
ATOM   1590  CB  PHE A 117       4.225  18.185  11.275  1.00 93.62           C
ATOM   1591 1HB  PHE A 117       3.852  19.022  11.866  1.00 93.62           H
ATOM   1592 2HB  PHE A 117       5.306  18.158  11.409  1.00 93.62           H
ATOM   1593  CG  PHE A 117       3.914  18.443   9.799  1.00 93.62           C
ATOM   1594  CD1 PHE A 117       4.866  18.218   8.855  1.00 93.62           C
ATOM   1595  HD1 PHE A 117       5.850  17.854   9.149  1.00 93.62           H
ATOM   1596  CD2 PHE A 117       2.685  18.896   9.432  1.00 93.62           C
ATOM   1597  HD2 PHE A 117       1.922  19.076  10.190  1.00 93.62           H
ATOM   1598  CE1 PHE A 117       4.577  18.457   7.485  1.00 93.62           C
ATOM   1599  HE1 PHE A 117       5.340  18.277   6.728  1.00 93.62           H
ATOM   1600  CE2 PHE A 117       2.397  19.135   8.063  1.00 93.62           C
ATOM   1601  HE2 PHE A 117       1.412  19.499   7.768  1.00 93.62           H
ATOM   1602  CZ  PHE A 117       3.349  18.911   7.118  1.00 93.62           C
ATOM   1603  HZ  PHE A 117       3.127  19.094   6.067  1.00 93.62           H
ATOM   1604  HN  PHE A 117       4.590  17.533  13.550  1.00 93.62           H
ATOM   1605  N   MET A 118       5.377  15.415  11.061  1.00 93.09           N
ATOM   1606  CA  MET A 118       5.969  14.359  10.258  1.00 93.09           C
ATOM   1607  C   MET A 118       5.355  13.000  10.601  1.00 93.09           C
ATOM   1608  O   MET A 118       5.197  12.148   9.728  1.00 93.09           O
ATOM   1609  HA  MET A 118       5.744  14.616   9.223  1.00 93.09           H
ATOM   1610  CB  MET A 118       7.478  14.315  10.505  1.00 93.09           C
ATOM   1611 1HB  MET A 118       7.890  15.322  10.446  1.00 93.09           H
ATOM   1612 2HB  MET A 118       7.675  13.949  11.513  1.00 93.09           H
ATOM   1613  CG  MET A 118       8.175  13.412   9.485  1.00 93.09           C
ATOM   1614 1HG  MET A 118       9.239  13.347   9.711  1.00 93.09           H
ATOM   1615 2HG  MET A 118       7.773  12.401   9.548  1.00 93.09           H
ATOM   1616  SD  MET A 118       7.940  14.059   7.838  1.00 93.09           S
ATOM   1617  CE  MET A 118       9.002  15.492   7.914  1.00 93.09           C
ATOM   1618 1HE  MET A 118       8.657  16.158   8.704  1.00 93.09           H
ATOM   1619 2HE  MET A 118      10.024  15.177   8.124  1.00 93.09           H
ATOM   1620 3HE  MET A 118       8.973  16.016   6.958  1.00 93.09           H
ATOM   1621  HN  MET A 118       6.008  15.877  11.685  1.00 93.09           H
ATOM   1622  N   CYS A 119       5.026  12.840  11.874  1.00 92.77           N
ATOM   1623  CA  CYS A 119       4.439  11.597  12.344  1.00 92.77           C
ATOM   1624  C   CYS A 119       3.088  11.411  11.651  1.00 92.77           C
ATOM   1625  O   CYS A 119       2.771  10.318  11.184  1.00 92.77           O
ATOM   1626  HA  CYS A 119       5.129  10.800  12.067  1.00 92.77           H
ATOM   1627  CB  CYS A 119       4.306  11.575  13.869  1.00 92.77           C
ATOM   1628 1HB  CYS A 119       5.293  11.625  14.329  1.00 92.77           H
ATOM   1629 2HB  CYS A 119       3.751  12.450  14.206  1.00 92.77           H
ATOM   1630  SG  CYS A 119       3.447  10.049  14.400  1.00 92.77           S
ATOM   1631  HN  CYS A 119       5.153  13.539  12.577  1.00 92.77           H
ATOM   1632  N   LYS A 120       2.327  12.495  11.606  1.00 93.57           N
ATOM   1633  CA  LYS A 120       1.011  12.461  10.992  1.00 93.57           C
ATOM   1634  C   LYS A 120       1.145  12.021   9.532  1.00 93.57           C
ATOM   1635  O   LYS A 120       0.427  11.131   9.080  1.00 93.57           O
ATOM   1636  HA  LYS A 120       0.421  11.714  11.524  1.00 93.57           H
ATOM   1637  CB  LYS A 120       0.303  13.806  11.166  1.00 93.57           C
ATOM   1638 1HB  LYS A 120       0.960  14.612  10.839  1.00 93.57           H
ATOM   1639 2HB  LYS A 120      -0.582  13.840  10.532  1.00 93.57           H
ATOM   1640  CG  LYS A 120      -0.098  14.029  12.626  1.00 93.57           C
ATOM   1641 1HG  LYS A 120      -0.729  13.206  12.962  1.00 93.57           H
ATOM   1642 2HG  LYS A 120       0.791  14.027  13.256  1.00 93.57           H
ATOM   1643  CD  LYS A 120      -0.845  15.354  12.792  1.00 93.57           C
ATOM   1644 1HD  LYS A 120      -0.169  16.184  12.593  1.00 93.57           H
ATOM   1645 2HD  LYS A 120      -1.651  15.415  12.061  1.00 93.57           H
ATOM   1646  CE  LYS A 120      -1.420  15.485  14.204  1.00 93.57           C
ATOM   1647 1HE  LYS A 120      -1.893  14.548  14.499  1.00 93.57           H
ATOM   1648 2HE  LYS A 120      -0.616  15.673  14.915  1.00 93.57           H
ATOM   1649  NZ  LYS A 120      -2.408  16.586  14.261  1.00 93.57           N
ATOM   1650 1HZ  LYS A 120      -2.765  16.670  15.206  1.00 93.57           H
ATOM   1651 2HZ  LYS A 120      -1.962  17.455  13.990  1.00 93.57           H
ATOM   1652 3HZ  LYS A 120      -3.173  16.386  13.627  1.00 93.57           H
ATOM   1653  HN  LYS A 120       2.597  13.383  11.979  1.00 93.57           H
ATOM   1654  N   VAL A 121       2.070  12.666   8.836  1.00 92.29           N
ATOM   1655  CA  VAL A 121       2.248  12.415   7.416  1.00 92.29           C
ATOM   1656  C   VAL A 121       2.649  10.953   7.207  1.00 92.29           C
ATOM   1657  O   VAL A 121       2.046  10.251   6.396  1.00 92.29           O
ATOM   1658  HA  VAL A 121       1.289  12.589   6.929  1.00 92.29           H
ATOM   1659  CB  VAL A 121       3.261  13.402   6.833  1.00 92.29           C
ATOM   1660  HB  VAL A 121       4.163  13.357   7.444  1.00 92.29           H
ATOM   1661  CG1 VAL A 121       3.643  13.015   5.403  1.00 92.29           C
ATOM   1662 1HG1 VAL A 121       4.085  12.019   5.402  1.00 92.29           H
ATOM   1663 2HG1 VAL A 121       2.752  13.019   4.776  1.00 92.29           H
ATOM   1664 3HG1 VAL A 121       4.365  13.733   5.013  1.00 92.29           H
ATOM   1665  CG2 VAL A 121       2.727  14.835   6.890  1.00 92.29           C
ATOM   1666 1HG2 VAL A 121       1.804  14.901   6.314  1.00 92.29           H
ATOM   1667 2HG2 VAL A 121       2.529  15.108   7.926  1.00 92.29           H
ATOM   1668 3HG2 VAL A 121       3.467  15.515   6.470  1.00 92.29           H
ATOM   1669  HN  VAL A 121       2.690  13.347   9.226  1.00 92.29           H
ATOM   1670  N   VAL A 122       3.663  10.539   7.952  1.00 91.58           N
ATOM   1671  CA  VAL A 122       4.324   9.274   7.679  1.00 91.58           C
ATOM   1672  C   VAL A 122       3.336   8.128   7.906  1.00 91.58           C
ATOM   1673  O   VAL A 122       3.336   7.147   7.164  1.00 91.58           O
ATOM   1674  HA  VAL A 122       4.621   9.278   6.630  1.00 91.58           H
ATOM   1675  CB  VAL A 122       5.589   9.150   8.530  1.00 91.58           C
ATOM   1676  HB  VAL A 122       5.325   9.389   9.560  1.00 91.58           H
ATOM   1677  CG1 VAL A 122       6.130   7.719   8.504  1.00 91.58           C
ATOM   1678 1HG1 VAL A 122       5.375   7.038   8.898  1.00 91.58           H
ATOM   1679 2HG1 VAL A 122       6.370   7.441   7.478  1.00 91.58           H
ATOM   1680 3HG1 VAL A 122       7.029   7.660   9.117  1.00 91.58           H
ATOM   1681  CG2 VAL A 122       6.656  10.148   8.075  1.00 91.58           C
ATOM   1682 1HG2 VAL A 122       6.914   9.954   7.034  1.00 91.58           H
ATOM   1683 2HG2 VAL A 122       6.268  11.163   8.170  1.00 91.58           H
ATOM   1684 3HG2 VAL A 122       7.544  10.039   8.697  1.00 91.58           H
ATOM   1685  HN  VAL A 122       4.032  11.049   8.728  1.00 91.58           H
ATOM   1686  N   ASN A 123       2.517   8.290   8.935  1.00 90.68           N
ATOM   1687  CA  ASN A 123       1.534   7.276   9.276  1.00 90.68           C
ATOM   1688  C   ASN A 123       0.481   7.200   8.169  1.00 90.68           C
ATOM   1689  O   ASN A 123      -0.020   6.121   7.857  1.00 90.68           O
ATOM   1690  HA  ASN A 123       2.101   6.350   9.377  1.00 90.68           H
ATOM   1691  CB  ASN A 123       0.820   7.619  10.586  1.00 90.68           C
ATOM   1692 1HB  ASN A 123       0.705   8.699  10.669  1.00 90.68           H
ATOM   1693 2HB  ASN A 123      -0.182   7.190  10.581  1.00 90.68           H
ATOM   1694  CG  ASN A 123       1.601   7.090  11.790  1.00 90.68           C
ATOM   1695  OD1 ASN A 123       2.409   6.181  11.689  1.00 90.68           O
ATOM   1696  ND2 ASN A 123       1.316   7.707  12.933  1.00 90.68           N
ATOM   1697 1HD2 ASN A 123       0.642   8.446  12.948  1.00 90.68           H
ATOM   1698 2HD2 ASN A 123       1.775   7.433  13.778  1.00 90.68           H
ATOM   1699  HN  ASN A 123       2.518   9.094   9.529  1.00 90.68           H
ATOM   1700  N   SER A 124       0.176   8.360   7.606  1.00 92.63           N
ATOM   1701  CA  SER A 124      -0.959   8.479   6.707  1.00 92.63           C
ATOM   1702  C   SER A 124      -0.556   8.051   5.295  1.00 92.63           C
ATOM   1703  O   SER A 124      -1.377   7.532   4.541  1.00 92.63           O
ATOM   1704  HA  SER A 124      -1.718   7.807   7.108  1.00 92.63           H
ATOM   1705  CB  SER A 124      -1.502   9.910   6.693  1.00 92.63           C
ATOM   1706 1HB  SER A 124      -0.768  10.571   6.232  1.00 92.63           H
ATOM   1707 2HB  SER A 124      -2.400   9.951   6.075  1.00 92.63           H
ATOM   1708  OG  SER A 124      -1.806  10.378   8.004  1.00 92.63           O
ATOM   1709  HG  SER A 124      -1.198  11.134   8.246  1.00 92.63           H
ATOM   1710  HN  SER A 124       0.688   9.205   7.755  1.00 92.63           H
ATOM   1711  N   MET A 125       0.710   8.283   4.979  1.00 92.88           N
ATOM   1712  CA  MET A 125       1.180   8.138   3.612  1.00 92.88           C
ATOM   1713  C   MET A 125       0.974   6.707   3.111  1.00 92.88           C
ATOM   1714  O   MET A 125       0.609   6.497   1.955  1.00 92.88           O
ATOM   1715  HA  MET A 125       0.577   8.828   3.020  1.00 92.88           H
ATOM   1716  CB  MET A 125       2.666   8.496   3.541  1.00 92.88           C
ATOM   1717 1HB  MET A 125       3.188   8.063   4.395  1.00 92.88           H
ATOM   1718 2HB  MET A 125       3.106   8.060   2.644  1.00 92.88           H
ATOM   1719  CG  MET A 125       2.865  10.012   3.530  1.00 92.88           C
ATOM   1720 1HG  MET A 125       2.343  10.463   4.375  1.00 92.88           H
ATOM   1721 2HG  MET A 125       3.922  10.250   3.645  1.00 92.88           H
ATOM   1722  SD  MET A 125       2.250  10.697   2.000  1.00 92.88           S
ATOM   1723  CE  MET A 125       0.850  11.619   2.614  1.00 92.88           C
ATOM   1724 1HE  MET A 125       0.155  10.940   3.106  1.00 92.88           H
ATOM   1725 2HE  MET A 125       1.193  12.368   3.328  1.00 92.88           H
ATOM   1726 3HE  MET A 125       0.348  12.114   1.782  1.00 92.88           H
ATOM   1727  HN  MET A 125       1.408   8.566   5.638  1.00 92.88           H
ATOM   1728  N   TYR A 126       1.218   5.760   4.005  1.00 88.54           N
ATOM   1729  CA  TYR A 126       1.106   4.354   3.655  1.00 88.54           C
ATOM   1730  C   TYR A 126      -0.331   3.997   3.271  1.00 88.54           C
ATOM   1731  O   TYR A 126      -0.562   3.346   2.253  1.00 88.54           O
ATOM   1732  HA  TYR A 126       1.759   4.167   2.803  1.00 88.54           H
ATOM   1733  CB  TYR A 126       1.494   3.575   4.913  1.00 88.54           C
ATOM   1734 1HB  TYR A 126       2.546   3.757   5.132  1.00 88.54           H
ATOM   1735 2HB  TYR A 126       0.922   3.960   5.758  1.00 88.54           H
ATOM   1736  CG  TYR A 126       1.264   2.066   4.806  1.00 88.54           C
ATOM   1737  CD1 TYR A 126       0.421   1.431   5.695  1.00 88.54           C
ATOM   1738  HD1 TYR A 126      -0.081   2.005   6.474  1.00 88.54           H
ATOM   1739  CD2 TYR A 126       1.900   1.340   3.820  1.00 88.54           C
ATOM   1740  HD2 TYR A 126       2.566   1.841   3.117  1.00 88.54           H
ATOM   1741  CE1 TYR A 126       0.205   0.011   5.594  1.00 88.54           C
ATOM   1742  HE1 TYR A 126      -0.458  -0.502   6.290  1.00 88.54           H
ATOM   1743  CE2 TYR A 126       1.684  -0.080   3.719  1.00 88.54           C
ATOM   1744  HE2 TYR A 126       2.180  -0.666   2.944  1.00 88.54           H
ATOM   1745  CZ  TYR A 126       0.847  -0.674   4.611  1.00 88.54           C
ATOM   1746  OH  TYR A 126       0.643  -2.016   4.515  1.00 88.54           O
ATOM   1747  HH  TYR A 126       0.858  -2.329   3.591  1.00 88.54           H
ATOM   1748  HN  TYR A 126       1.487   5.940   4.951  1.00 88.54           H
ATOM   1749  N   LYS A 127      -1.260   4.439   4.106  1.00 88.28           N
ATOM   1750  CA  LYS A 127      -2.662   4.110   3.909  1.00 88.28           C
ATOM   1751  C   LYS A 127      -3.142   4.716   2.588  1.00 88.28           C
ATOM   1752  O   LYS A 127      -3.921   4.098   1.864  1.00 88.28           O
ATOM   1753  HA  LYS A 127      -2.736   3.025   3.837  1.00 88.28           H
ATOM   1754  CB  LYS A 127      -3.489   4.542   5.121  1.00 88.28           C
ATOM   1755 1HB  LYS A 127      -3.265   5.579   5.369  1.00 88.28           H
ATOM   1756 2HB  LYS A 127      -4.551   4.496   4.876  1.00 88.28           H
ATOM   1757  CG  LYS A 127      -3.200   3.648   6.329  1.00 88.28           C
ATOM   1758 1HG  LYS A 127      -2.130   3.651   6.539  1.00 88.28           H
ATOM   1759 2HG  LYS A 127      -3.700   4.050   7.210  1.00 88.28           H
ATOM   1760  CD  LYS A 127      -3.671   2.215   6.076  1.00 88.28           C
ATOM   1761 1HD  LYS A 127      -4.721   2.220   5.781  1.00 88.28           H
ATOM   1762 2HD  LYS A 127      -3.110   1.784   5.247  1.00 88.28           H
ATOM   1763  CE  LYS A 127      -3.491   1.350   7.325  1.00 88.28           C
ATOM   1764 1HE  LYS A 127      -2.455   1.397   7.661  1.00 88.28           H
ATOM   1765 2HE  LYS A 127      -4.106   1.740   8.136  1.00 88.28           H
ATOM   1766  NZ  LYS A 127      -3.864  -0.054   7.042  1.00 88.28           N
ATOM   1767 1HZ  LYS A 127      -3.791  -0.601   7.893  1.00 88.28           H
ATOM   1768 2HZ  LYS A 127      -4.818  -0.087   6.700  1.00 88.28           H
ATOM   1769 3HZ  LYS A 127      -3.239  -0.435   6.341  1.00 88.28           H
ATOM   1770  HN  LYS A 127      -1.069   5.011   4.904  1.00 88.28           H
ATOM   1771  N   MET A 128      -2.658   5.919   2.315  1.00 91.91           N
ATOM   1772  CA  MET A 128      -3.006   6.604   1.082  1.00 91.91           C
ATOM   1773  C   MET A 128      -2.492   5.835  -0.136  1.00 91.91           C
ATOM   1774  O   MET A 128      -3.207   5.679  -1.124  1.00 91.91           O
ATOM   1775  HA  MET A 128      -4.096   6.639   1.064  1.00 91.91           H
ATOM   1776  CB  MET A 128      -2.404   8.010   1.091  1.00 91.91           C
ATOM   1777 1HB  MET A 128      -2.694   8.528   2.004  1.00 91.91           H
ATOM   1778 2HB  MET A 128      -1.316   7.943   1.095  1.00 91.91           H
ATOM   1779  CG  MET A 128      -2.866   8.812  -0.127  1.00 91.91           C
ATOM   1780 1HG  MET A 128      -2.702   8.235  -1.037  1.00 91.91           H
ATOM   1781 2HG  MET A 128      -3.937   9.005  -0.061  1.00 91.91           H
ATOM   1782  SD  MET A 128      -1.974  10.356  -0.216  1.00 91.91           S
ATOM   1783  CE  MET A 128      -0.333   9.745  -0.567  1.00 91.91           C
ATOM   1784 1HE  MET A 128      -0.008   9.092   0.243  1.00 91.91           H
ATOM   1785 2HE  MET A 128      -0.346   9.186  -1.502  1.00 91.91           H
ATOM   1786 3HE  MET A 128       0.356  10.585  -0.654  1.00 91.91           H
ATOM   1787  HN  MET A 128      -2.040   6.423   2.918  1.00 91.91           H
ATOM   1788  N   ASN A 129      -1.254   5.374  -0.026  1.00 92.51           N
ATOM   1789  CA  ASN A 129      -0.644   4.604  -1.096  1.00 92.51           C
ATOM   1790  C   ASN A 129      -1.476   3.346  -1.352  1.00 92.51           C
ATOM   1791  O   ASN A 129      -1.849   3.064  -2.490  1.00 92.51           O
ATOM   1792  HA  ASN A 129      -0.625   5.273  -1.956  1.00 92.51           H
ATOM   1793  CB  ASN A 129       0.773   4.165  -0.721  1.00 92.51           C
ATOM   1794 1HB  ASN A 129       1.436   5.030  -0.716  1.00 92.51           H
ATOM   1795 2HB  ASN A 129       0.775   3.757   0.290  1.00 92.51           H
ATOM   1796  CG  ASN A 129       1.301   3.117  -1.702  1.00 92.51           C
ATOM   1797  OD1 ASN A 129       1.070   1.927  -1.563  1.00 92.51           O
ATOM   1798  ND2 ASN A 129       2.020   3.623  -2.700  1.00 92.51           N
ATOM   1799 1HD2 ASN A 129       2.172   4.610  -2.756  1.00 92.51           H
ATOM   1800 2HD2 ASN A 129       2.409   3.017  -3.393  1.00 92.51           H
ATOM   1801  HN  ASN A 129      -0.672   5.520   0.774  1.00 92.51           H
ATOM   1802  N   PHE A 130      -1.744   2.623  -0.274  1.00 89.81           N
ATOM   1803  CA  PHE A 130      -2.394   1.328  -0.384  1.00 89.81           C
ATOM   1804  C   PHE A 130      -3.724   1.444  -1.131  1.00 89.81           C
ATOM   1805  O   PHE A 130      -3.954   0.735  -2.109  1.00 89.81           O
ATOM   1806  HA  PHE A 130      -1.722   0.675  -0.940  1.00 89.81           H
ATOM   1807  CB  PHE A 130      -2.664   0.841   1.041  1.00 89.81           C
ATOM   1808 1HB  PHE A 130      -1.715   0.756   1.571  1.00 89.81           H
ATOM   1809 2HB  PHE A 130      -3.255   1.592   1.565  1.00 89.81           H
ATOM   1810  CG  PHE A 130      -3.393  -0.502   1.112  1.00 89.81           C
ATOM   1811  CD1 PHE A 130      -4.751  -0.536   1.173  1.00 89.81           C
ATOM   1812  HD1 PHE A 130      -5.320   0.394   1.170  1.00 89.81           H
ATOM   1813  CD2 PHE A 130      -2.683  -1.662   1.115  1.00 89.81           C
ATOM   1814  HD2 PHE A 130      -1.595  -1.635   1.067  1.00 89.81           H
ATOM   1815  CE1 PHE A 130      -5.428  -1.782   1.238  1.00 89.81           C
ATOM   1816  HE1 PHE A 130      -6.517  -1.809   1.287  1.00 89.81           H
ATOM   1817  CE2 PHE A 130      -3.360  -2.909   1.181  1.00 89.81           C
ATOM   1818  HE2 PHE A 130      -2.791  -3.838   1.183  1.00 89.81           H
ATOM   1819  CZ  PHE A 130      -4.719  -2.942   1.241  1.00 89.81           C
ATOM   1820  HZ  PHE A 130      -5.238  -3.899   1.291  1.00 89.81           H
ATOM   1821  HN  PHE A 130      -1.524   2.908   0.659  1.00 89.81           H
ATOM   1822  N   TYR A 131      -4.565   2.343  -0.641  1.00 88.65           N
ATOM   1823  CA  TYR A 131      -5.909   2.480  -1.176  1.00 88.65           C
ATOM   1824  C   TYR A 131      -5.875   2.947  -2.632  1.00 88.65           C
ATOM   1825  O   TYR A 131      -6.630   2.449  -3.465  1.00 88.65           O
ATOM   1826  HA  TYR A 131      -6.391   1.503  -1.126  1.00 88.65           H
ATOM   1827  CB  TYR A 131      -6.594   3.550  -0.325  1.00 88.65           C
ATOM   1828 1HB  TYR A 131      -5.982   4.452  -0.331  1.00 88.65           H
ATOM   1829 2HB  TYR A 131      -7.548   3.809  -0.784  1.00 88.65           H
ATOM   1830  CG  TYR A 131      -6.840   3.129   1.126  1.00 88.65           C
ATOM   1831  CD1 TYR A 131      -7.239   1.839   1.411  1.00 88.65           C
ATOM   1832  HD1 TYR A 131      -7.378   1.120   0.604  1.00 88.65           H
ATOM   1833  CD2 TYR A 131      -6.664   4.039   2.148  1.00 88.65           C
ATOM   1834  HD2 TYR A 131      -6.349   5.058   1.922  1.00 88.65           H
ATOM   1835  CE1 TYR A 131      -7.471   1.442   2.776  1.00 88.65           C
ATOM   1836  HE1 TYR A 131      -7.786   0.427   3.016  1.00 88.65           H
ATOM   1837  CE2 TYR A 131      -6.895   3.643   3.513  1.00 88.65           C
ATOM   1838  HE2 TYR A 131      -6.760   4.351   4.330  1.00 88.65           H
ATOM   1839  CZ  TYR A 131      -7.287   2.364   3.759  1.00 88.65           C
ATOM   1840  OH  TYR A 131      -7.506   1.989   5.048  1.00 88.65           O
ATOM   1841  HH  TYR A 131      -7.489   2.792   5.645  1.00 88.65           H
ATOM   1842  HN  TYR A 131      -4.341   2.970   0.105  1.00 88.65           H
ATOM   1843  N   SER A 132      -4.992   3.899  -2.894  1.00 91.23           N
ATOM   1844  CA  SER A 132      -4.867   4.457  -4.230  1.00 91.23           C
ATOM   1845  C   SER A 132      -4.399   3.376  -5.207  1.00 91.23           C
ATOM   1846  O   SER A 132      -4.887   3.298  -6.333  1.00 91.23           O
ATOM   1847  HA  SER A 132      -5.866   4.803  -4.493  1.00 91.23           H
ATOM   1848  CB  SER A 132      -3.897   5.640  -4.245  1.00 91.23           C
ATOM   1849 1HB  SER A 132      -3.781   6.001  -5.267  1.00 91.23           H
ATOM   1850 2HB  SER A 132      -4.318   6.461  -3.663  1.00 91.23           H
ATOM   1851  OG  SER A 132      -2.620   5.291  -3.717  1.00 91.23           O
ATOM   1852  HG  SER A 132      -2.509   5.681  -2.803  1.00 91.23           H
ATOM   1853  HN  SER A 132      -4.370   4.288  -2.214  1.00 91.23           H
ATOM   1854  N   CYS A 133      -3.458   2.568  -4.739  1.00 87.66           N
ATOM   1855  CA  CYS A 133      -2.904   1.508  -5.564  1.00 87.66           C
ATOM   1856  C   CYS A 133      -4.032   0.538  -5.921  1.00 87.66           C
ATOM   1857  O   CYS A 133      -4.201   0.177  -7.084  1.00 87.66           O
ATOM   1858  HA  CYS A 133      -2.505   1.984  -6.460  1.00 87.66           H
ATOM   1859  CB  CYS A 133      -1.741   0.799  -4.868  1.00 87.66           C
ATOM   1860 1HB  CYS A 133      -1.995   0.602  -3.826  1.00 87.66           H
ATOM   1861 2HB  CYS A 133      -1.558  -0.167  -5.339  1.00 87.66           H
ATOM   1862  SG  CYS A 133      -0.233   1.833  -4.959  1.00 87.66           S
ATOM   1863  HG  CYS A 133      -0.602   2.699  -4.019  1.00 87.66           H
ATOM   1864  HN  CYS A 133      -3.075   2.630  -3.817  1.00 87.66           H
ATOM   1865  N   VAL A 134      -4.776   0.144  -4.897  1.00 86.52           N
ATOM   1866  CA  VAL A 134      -5.839  -0.831  -5.076  1.00 86.52           C
ATOM   1867  C   VAL A 134      -6.812  -0.328  -6.144  1.00 86.52           C
ATOM   1868  O   VAL A 134      -7.181  -1.072  -7.052  1.00 86.52           O
ATOM   1869  HA  VAL A 134      -5.381  -1.756  -5.427  1.00 86.52           H
ATOM   1870  CB  VAL A 134      -6.517  -1.117  -3.735  1.00 86.52           C
ATOM   1871  HB  VAL A 134      -6.805  -0.163  -3.295  1.00 86.52           H
ATOM   1872  CG1 VAL A 134      -7.788  -1.947  -3.930  1.00 86.52           C
ATOM   1873 1HG1 VAL A 134      -8.485  -1.399  -4.565  1.00 86.52           H
ATOM   1874 2HG1 VAL A 134      -7.534  -2.895  -4.403  1.00 86.52           H
ATOM   1875 3HG1 VAL A 134      -8.251  -2.135  -2.961  1.00 86.52           H
ATOM   1876  CG2 VAL A 134      -5.554  -1.810  -2.769  1.00 86.52           C
ATOM   1877 1HG2 VAL A 134      -5.222  -2.754  -3.202  1.00 86.52           H
ATOM   1878 2HG2 VAL A 134      -4.691  -1.167  -2.594  1.00 86.52           H
ATOM   1879 3HG2 VAL A 134      -6.062  -2.001  -1.824  1.00 86.52           H
ATOM   1880  HN  VAL A 134      -4.663   0.478  -3.962  1.00 86.52           H
ATOM   1881  N   LEU A 135      -7.200   0.930  -6.000  1.00 87.71           N
ATOM   1882  CA  LEU A 135      -8.211   1.506  -6.870  1.00 87.71           C
ATOM   1883  C   LEU A 135      -7.653   1.615  -8.291  1.00 87.71           C
ATOM   1884  O   LEU A 135      -8.365   1.367  -9.262  1.00 87.71           O
ATOM   1885  HA  LEU A 135      -9.059   0.821  -6.884  1.00 87.71           H
ATOM   1886  CB  LEU A 135      -8.712   2.836  -6.303  1.00 87.71           C
ATOM   1887 1HB  LEU A 135      -7.853   3.487  -6.144  1.00 87.71           H
ATOM   1888 2HB  LEU A 135      -9.340   3.315  -7.054  1.00 87.71           H
ATOM   1889  CG  LEU A 135      -9.502   2.752  -4.995  1.00 87.71           C
ATOM   1890  HG  LEU A 135      -8.914   2.181  -4.277  1.00 87.71           H
ATOM   1891  CD1 LEU A 135      -9.722   4.143  -4.397  1.00 87.71           C
ATOM   1892 1HD1 LEU A 135      -8.757   4.607  -4.193  1.00 87.71           H
ATOM   1893 2HD1 LEU A 135     -10.279   4.758  -5.103  1.00 87.71           H
ATOM   1894 3HD1 LEU A 135     -10.286   4.054  -3.469  1.00 87.71           H
ATOM   1895  CD2 LEU A 135     -10.820   2.001  -5.198  1.00 87.71           C
ATOM   1896 1HD2 LEU A 135     -11.425   2.522  -5.940  1.00 87.71           H
ATOM   1897 2HD2 LEU A 135     -10.611   0.989  -5.546  1.00 87.71           H
ATOM   1898 3HD2 LEU A 135     -11.361   1.956  -4.254  1.00 87.71           H
ATOM   1899  HN  LEU A 135      -6.836   1.551  -5.306  1.00 87.71           H
ATOM   1900  N   LEU A 136      -6.383   1.987  -8.367  1.00 89.43           N
ATOM   1901  CA  LEU A 136      -5.735   2.179  -9.653  1.00 89.43           C
ATOM   1902  C   LEU A 136      -5.677   0.842 -10.394  1.00 89.43           C
ATOM   1903  O   LEU A 136      -5.965   0.777 -11.589  1.00 89.43           O
ATOM   1904  HA  LEU A 136      -6.353   2.867 -10.230  1.00 89.43           H
ATOM   1905  CB  LEU A 136      -4.368   2.841  -9.471  1.00 89.43           C
ATOM   1906 1HB  LEU A 136      -3.851   2.341  -8.652  1.00 89.43           H
ATOM   1907 2HB  LEU A 136      -3.780   2.669 -10.372  1.00 89.43           H
ATOM   1908  CG  LEU A 136      -4.384   4.344  -9.185  1.00 89.43           C
ATOM   1909  HG  LEU A 136      -5.104   4.533  -8.388  1.00 89.43           H
ATOM   1910  CD1 LEU A 136      -3.020   4.821  -8.683  1.00 89.43           C
ATOM   1911 1HD1 LEU A 136      -2.766   4.293  -7.763  1.00 89.43           H
ATOM   1912 2HD1 LEU A 136      -2.262   4.617  -9.440  1.00 89.43           H
ATOM   1913 3HD1 LEU A 136      -3.059   5.893  -8.487  1.00 89.43           H
ATOM   1914  CD2 LEU A 136      -4.851   5.131 -10.411  1.00 89.43           C
ATOM   1915 1HD2 LEU A 136      -4.173   4.940 -11.244  1.00 89.43           H
ATOM   1916 2HD2 LEU A 136      -5.858   4.816 -10.683  1.00 89.43           H
ATOM   1917 3HD2 LEU A 136      -4.852   6.196 -10.181  1.00 89.43           H
ATOM   1918  HN  LEU A 136      -5.801   2.155  -7.571  1.00 89.43           H
ATOM   1919  N   ILE A 137      -5.302  -0.192  -9.656  1.00 84.23           N
ATOM   1920  CA  ILE A 137      -5.170  -1.518 -10.236  1.00 84.23           C
ATOM   1921  C   ILE A 137      -6.520  -1.957 -10.807  1.00 84.23           C
ATOM   1922  O   ILE A 137      -6.584  -2.507 -11.906  1.00 84.23           O
ATOM   1923  HA  ILE A 137      -4.455  -1.446 -11.056  1.00 84.23           H
ATOM   1924  CB  ILE A 137      -4.588  -2.495  -9.213  1.00 84.23           C
ATOM   1925  HB  ILE A 137      -5.111  -2.352  -8.268  1.00 84.23           H
ATOM   1926  CG1 ILE A 137      -3.107  -2.205  -8.958  1.00 84.23           C
ATOM   1927 1HG1 ILE A 137      -2.522  -2.485  -9.835  1.00 84.23           H
ATOM   1928 2HG1 ILE A 137      -2.963  -1.135  -8.807  1.00 84.23           H
ATOM   1929  CG2 ILE A 137      -4.822  -3.944  -9.644  1.00 84.23           C
ATOM   1930 1HG2 ILE A 137      -5.893  -4.128  -9.733  1.00 84.23           H
ATOM   1931 2HG2 ILE A 137      -4.342  -4.119 -10.607  1.00 84.23           H
ATOM   1932 3HG2 ILE A 137      -4.399  -4.618  -8.899  1.00 84.23           H
ATOM   1933  CD1 ILE A 137      -2.601  -2.971  -7.735  1.00 84.23           C
ATOM   1934 1HD1 ILE A 137      -3.172  -2.671  -6.856  1.00 84.23           H
ATOM   1935 2HD1 ILE A 137      -2.724  -4.042  -7.900  1.00 84.23           H
ATOM   1936 3HD1 ILE A 137      -1.546  -2.747  -7.576  1.00 84.23           H
ATOM   1937  HN  ILE A 137      -5.091  -0.135  -8.680  1.00 84.23           H
ATOM   1938  N   MET A 138      -7.565  -1.698 -10.036  1.00 84.89           N
ATOM   1939  CA  MET A 138      -8.913  -2.027 -10.467  1.00 84.89           C
ATOM   1940  C   MET A 138      -9.250  -1.335 -11.789  1.00 84.89           C
ATOM   1941  O   MET A 138      -9.775  -1.964 -12.707  1.00 84.89           O
ATOM   1942  HA  MET A 138      -8.922  -3.108 -10.602  1.00 84.89           H
ATOM   1943  CB  MET A 138      -9.913  -1.592  -9.393  1.00 84.89           C
ATOM   1944 1HB  MET A 138      -9.601  -1.977  -8.423  1.00 84.89           H
ATOM   1945 2HB  MET A 138      -9.920  -0.505  -9.317  1.00 84.89           H
ATOM   1946  CG  MET A 138     -11.321  -2.095  -9.719  1.00 84.89           C
ATOM   1947 1HG  MET A 138     -11.618  -1.752 -10.710  1.00 84.89           H
ATOM   1948 2HG  MET A 138     -11.330  -3.185  -9.743  1.00 84.89           H
ATOM   1949  SD  MET A 138     -12.479  -1.504  -8.496  1.00 84.89           S
ATOM   1950  CE  MET A 138     -12.351   0.255  -8.773  1.00 84.89           C
ATOM   1951 1HE  MET A 138     -11.324   0.576  -8.602  1.00 84.89           H
ATOM   1952 2HE  MET A 138     -12.637   0.483  -9.800  1.00 84.89           H
ATOM   1953 3HE  MET A 138     -13.015   0.780  -8.086  1.00 84.89           H
ATOM   1954  HN  MET A 138      -7.502  -1.272  -9.133  1.00 84.89           H
ATOM   1955  N   CYS A 139      -8.935  -0.049 -11.844  1.00 87.43           N
ATOM   1956  CA  CYS A 139      -9.287   0.759 -13.000  1.00 87.43           C
ATOM   1957  C   CYS A 139      -8.512   0.232 -14.209  1.00 87.43           C
ATOM   1958  O   CYS A 139      -9.029   0.219 -15.325  1.00 87.43           O
ATOM   1959  HA  CYS A 139     -10.361   0.642 -13.148  1.00 87.43           H
ATOM   1960  CB  CYS A 139      -9.020   2.245 -12.754  1.00 87.43           C
ATOM   1961 1HB  CYS A 139      -8.000   2.385 -12.396  1.00 87.43           H
ATOM   1962 2HB  CYS A 139      -9.108   2.798 -13.689  1.00 87.43           H
ATOM   1963  SG  CYS A 139     -10.207   2.900 -11.525  1.00 87.43           S
ATOM   1964  HG  CYS A 139      -9.589   2.405 -10.457  1.00 87.43           H
ATOM   1965  HN  CYS A 139      -8.449   0.439 -11.120  1.00 87.43           H
ATOM   1966  N   ILE A 140      -7.284  -0.191 -13.946  1.00 84.68           N
ATOM   1967  CA  ILE A 140      -6.429  -0.709 -15.000  1.00 84.68           C
ATOM   1968  C   ILE A 140      -7.081  -1.949 -15.616  1.00 84.68           C
ATOM   1969  O   ILE A 140      -7.106  -2.099 -16.837  1.00 84.68           O
ATOM   1970  HA  ILE A 140      -6.355   0.060 -15.769  1.00 84.68           H
ATOM   1971  CB  ILE A 140      -5.015  -0.957 -14.470  1.00 84.68           C
ATOM   1972  HB  ILE A 140      -5.095  -1.462 -13.508  1.00 84.68           H
ATOM   1973  CG1 ILE A 140      -4.281   0.364 -14.228  1.00 84.68           C
ATOM   1974 1HG1 ILE A 140      -4.009   0.813 -15.183  1.00 84.68           H
ATOM   1975 2HG1 ILE A 140      -4.945   1.066 -13.723  1.00 84.68           H
ATOM   1976  CG2 ILE A 140      -4.234  -1.883 -15.404  1.00 84.68           C
ATOM   1977 1HG2 ILE A 140      -4.751  -2.840 -15.482  1.00 84.68           H
ATOM   1978 2HG2 ILE A 140      -4.163  -1.427 -16.392  1.00 84.68           H
ATOM   1979 3HG2 ILE A 140      -3.233  -2.043 -15.004  1.00 84.68           H
ATOM   1980  CD1 ILE A 140      -3.024   0.145 -13.384  1.00 84.68           C
ATOM   1981 1HD1 ILE A 140      -3.303  -0.282 -12.420  1.00 84.68           H
ATOM   1982 2HD1 ILE A 140      -2.352  -0.538 -13.903  1.00 84.68           H
ATOM   1983 3HD1 ILE A 140      -2.522   1.100 -13.226  1.00 84.68           H
ATOM   1984  HN  ILE A 140      -6.873  -0.183 -13.034  1.00 84.68           H
ATOM   1985  N   SER A 141      -7.592  -2.804 -14.744  1.00 81.88           N
ATOM   1986  CA  SER A 141      -8.180  -4.059 -15.182  1.00 81.88           C
ATOM   1987  C   SER A 141      -9.425  -3.785 -16.029  1.00 81.88           C
ATOM   1988  O   SER A 141      -9.645  -4.442 -17.045  1.00 81.88           O
ATOM   1989  HA  SER A 141      -7.410  -4.545 -15.780  1.00 81.88           H
ATOM   1990  CB  SER A 141      -8.535  -4.948 -13.989  1.00 81.88           C
ATOM   1991 1HB  SER A 141      -9.162  -4.389 -13.294  1.00 81.88           H
ATOM   1992 2HB  SER A 141      -9.122  -5.799 -14.333  1.00 81.88           H
ATOM   1993  OG  SER A 141      -7.374  -5.416 -13.308  1.00 81.88           O
ATOM   1994  HG  SER A 141      -7.627  -5.778 -12.411  1.00 81.88           H
ATOM   1995  HN  SER A 141      -7.609  -2.653 -13.755  1.00 81.88           H
ATOM   1996  N   VAL A 142     -10.206  -2.814 -15.579  1.00 82.47           N
ATOM   1997  CA  VAL A 142     -11.415  -2.436 -16.291  1.00 82.47           C
ATOM   1998  C   VAL A 142     -11.038  -1.845 -17.651  1.00 82.47           C
ATOM   1999  O   VAL A 142     -11.678  -2.140 -18.659  1.00 82.47           O
ATOM   2000  HA  VAL A 142     -11.999  -3.342 -16.452  1.00 82.47           H
ATOM   2001  CB  VAL A 142     -12.249  -1.481 -15.435  1.00 82.47           C
ATOM   2002  HB  VAL A 142     -11.616  -0.637 -15.160  1.00 82.47           H
ATOM   2003  CG1 VAL A 142     -13.441  -0.936 -16.224  1.00 82.47           C
ATOM   2004 1HG1 VAL A 142     -13.081  -0.397 -17.100  1.00 82.47           H
ATOM   2005 2HG1 VAL A 142     -14.075  -1.764 -16.542  1.00 82.47           H
ATOM   2006 3HG1 VAL A 142     -14.017  -0.260 -15.592  1.00 82.47           H
ATOM   2007  CG2 VAL A 142     -12.710  -2.161 -14.144  1.00 82.47           C
ATOM   2008 1HG2 VAL A 142     -13.319  -3.032 -14.390  1.00 82.47           H
ATOM   2009 2HG2 VAL A 142     -11.840  -2.477 -13.569  1.00 82.47           H
ATOM   2010 3HG2 VAL A 142     -13.301  -1.460 -13.555  1.00 82.47           H
ATOM   2011  HN  VAL A 142     -10.025  -2.291 -14.746  1.00 82.47           H
ATOM   2012  N   ASP A 143     -10.000  -1.022 -17.635  1.00 81.64           N
ATOM   2013  CA  ASP A 143      -9.575  -0.330 -18.840  1.00 81.64           C
ATOM   2014  C   ASP A 143      -9.131  -1.358 -19.883  1.00 81.64           C
ATOM   2015  O   ASP A 143      -9.426  -1.213 -21.068  1.00 81.64           O
ATOM   2016  HA  ASP A 143     -10.444   0.243 -19.163  1.00 81.64           H
ATOM   2017  CB  ASP A 143      -8.391   0.596 -18.556  1.00 81.64           C
ATOM   2018 1HB  ASP A 143      -8.633   1.256 -17.723  1.00 81.64           H
ATOM   2019 2HB  ASP A 143      -7.527   0.004 -18.252  1.00 81.64           H
ATOM   2020  CG  ASP A 143      -8.037   1.429 -19.789  1.00 81.64           C
ATOM   2021  OD1 ASP A 143      -8.974   2.038 -20.350  1.00 81.64           O
ATOM   2022  OD2 ASP A 143      -6.838   1.438 -20.143  1.00 81.64           O
ATOM   2023  HN  ASP A 143      -9.455  -0.824 -16.820  1.00 81.64           H
ATOM   2024  N   ARG A 144      -8.430  -2.375 -19.404  1.00 76.75           N
ATOM   2025  CA  ARG A 144      -7.916  -3.411 -20.284  1.00 76.75           C
ATOM   2026  C   ARG A 144      -9.068  -4.236 -20.862  1.00 76.75           C
ATOM   2027  O   ARG A 144      -9.033  -4.625 -22.028  1.00 76.75           O
ATOM   2028  HA  ARG A 144      -7.387  -2.872 -21.069  1.00 76.75           H
ATOM   2029  CB  ARG A 144      -6.956  -4.340 -19.539  1.00 76.75           C
ATOM   2030 1HB  ARG A 144      -7.349  -4.555 -18.545  1.00 76.75           H
ATOM   2031 2HB  ARG A 144      -6.884  -5.292 -20.065  1.00 76.75           H
ATOM   2032  CG  ARG A 144      -5.567  -3.711 -19.418  1.00 76.75           C
ATOM   2033 1HG  ARG A 144      -5.200  -3.439 -20.408  1.00 76.75           H
ATOM   2034 2HG  ARG A 144      -5.629  -2.791 -18.838  1.00 76.75           H
ATOM   2035  CD  ARG A 144      -4.584  -4.676 -18.752  1.00 76.75           C
ATOM   2036 1HD  ARG A 144      -4.787  -4.734 -17.682  1.00 76.75           H
ATOM   2037 2HD  ARG A 144      -4.716  -5.679 -19.156  1.00 76.75           H
ATOM   2038  NE  ARG A 144      -3.194  -4.219 -18.977  1.00 76.75           N
ATOM   2039  HE  ARG A 144      -3.027  -3.234 -19.028  1.00 76.75           H
ATOM   2040  CZ  ARG A 144      -2.146  -5.042 -19.118  1.00 76.75           C
ATOM   2041  NH1 ARG A 144      -2.312  -6.371 -19.059  1.00 76.75           N
ATOM   2042 1HH1 ARG A 144      -3.223  -6.754 -18.908  1.00 76.75           H
ATOM   2043 2HH1 ARG A 144      -1.525  -6.978 -19.165  1.00 76.75           H
ATOM   2044  NH2 ARG A 144      -0.930  -4.517 -19.319  1.00 76.75           N
ATOM   2045 1HH2 ARG A 144      -0.137  -5.117 -19.426  1.00 76.75           H
ATOM   2046 2HH2 ARG A 144      -0.815  -3.525 -19.362  1.00 76.75           H
ATOM   2047  HN  ARG A 144      -8.212  -2.497 -18.435  1.00 76.75           H
ATOM   2048  N   TYR A 145     -10.061  -4.478 -20.019  1.00 78.13           N
ATOM   2049  CA  TYR A 145     -11.265  -5.164 -20.457  1.00 78.13           C
ATOM   2050  C   TYR A 145     -11.888  -4.460 -21.664  1.00 78.13           C
ATOM   2051  O   TYR A 145     -12.132  -5.085 -22.695  1.00 78.13           O
ATOM   2052  HA  TYR A 145     -10.988  -6.179 -20.742  1.00 78.13           H
ATOM   2053  CB  TYR A 145     -12.241  -5.097 -19.281  1.00 78.13           C
ATOM   2054 1HB  TYR A 145     -11.822  -5.652 -18.442  1.00 78.13           H
ATOM   2055 2HB  TYR A 145     -12.337  -4.059 -18.961  1.00 78.13           H
ATOM   2056  CG  TYR A 145     -13.633  -5.648 -19.596  1.00 78.13           C
ATOM   2057  CD1 TYR A 145     -14.710  -4.791 -19.689  1.00 78.13           C
ATOM   2058  HD1 TYR A 145     -14.569  -3.720 -19.539  1.00 78.13           H
ATOM   2059  CD2 TYR A 145     -13.811  -7.003 -19.786  1.00 78.13           C
ATOM   2060  HD2 TYR A 145     -12.960  -7.681 -19.713  1.00 78.13           H
ATOM   2061  CE1 TYR A 145     -16.020  -5.310 -19.985  1.00 78.13           C
ATOM   2062  HE1 TYR A 145     -16.880  -4.644 -20.062  1.00 78.13           H
ATOM   2063  CE2 TYR A 145     -15.121  -7.523 -20.082  1.00 78.13           C
ATOM   2064  HE2 TYR A 145     -15.276  -8.591 -20.235  1.00 78.13           H
ATOM   2065  CZ  TYR A 145     -16.161  -6.650 -20.167  1.00 78.13           C
ATOM   2066  OH  TYR A 145     -17.398  -7.141 -20.447  1.00 78.13           O
ATOM   2067  HH  TYR A 145     -18.075  -6.405 -20.407  1.00 78.13           H
ATOM   2068  HN  TYR A 145     -10.053  -4.214 -19.054  1.00 78.13           H
ATOM   2069  N   ILE A 146     -12.130  -3.168 -21.495  1.00 78.62           N
ATOM   2070  CA  ILE A 146     -12.838  -2.401 -22.506  1.00 78.62           C
ATOM   2071  C   ILE A 146     -12.022  -2.394 -23.800  1.00 78.62           C
ATOM   2072  O   ILE A 146     -12.577  -2.525 -24.889  1.00 78.62           O
ATOM   2073  HA  ILE A 146     -13.784  -2.907 -22.697  1.00 78.62           H
ATOM   2074  CB  ILE A 146     -13.171  -1.003 -21.981  1.00 78.62           C
ATOM   2075  HB  ILE A 146     -12.250  -0.545 -21.621  1.00 78.62           H
ATOM   2076  CG1 ILE A 146     -14.134  -1.077 -20.794  1.00 78.62           C
ATOM   2077 1HG1 ILE A 146     -15.125  -1.367 -21.143  1.00 78.62           H
ATOM   2078 2HG1 ILE A 146     -13.802  -1.850 -20.101  1.00 78.62           H
ATOM   2079  CG2 ILE A 146     -13.710  -0.111 -23.101  1.00 78.62           C
ATOM   2080 1HG2 ILE A 146     -12.960  -0.020 -23.887  1.00 78.62           H
ATOM   2081 2HG2 ILE A 146     -14.616  -0.554 -23.514  1.00 78.62           H
ATOM   2082 3HG2 ILE A 146     -13.939   0.877 -22.701  1.00 78.62           H
ATOM   2083  CD1 ILE A 146     -14.214   0.267 -20.068  1.00 78.62           C
ATOM   2084 1HD1 ILE A 146     -13.226   0.541 -19.700  1.00 78.62           H
ATOM   2085 2HD1 ILE A 146     -14.569   1.032 -20.759  1.00 78.62           H
ATOM   2086 3HD1 ILE A 146     -14.905   0.186 -19.229  1.00 78.62           H
ATOM   2087  HN  ILE A 146     -11.851  -2.648 -20.688  1.00 78.62           H
ATOM   2088  N   ALA A 147     -10.716  -2.239 -23.637  1.00 77.32           N
ATOM   2089  CA  ALA A 147      -9.825  -2.144 -24.782  1.00 77.32           C
ATOM   2090  C   ALA A 147      -9.923  -3.429 -25.606  1.00 77.32           C
ATOM   2091  O   ALA A 147      -9.764  -3.401 -26.826  1.00 77.32           O
ATOM   2092  HA  ALA A 147     -10.158  -1.304 -25.392  1.00 77.32           H
ATOM   2093  CB  ALA A 147      -8.400  -1.868 -24.298  1.00 77.32           C
ATOM   2094 1HB  ALA A 147      -8.380  -0.930 -23.743  1.00 77.32           H
ATOM   2095 2HB  ALA A 147      -8.073  -2.681 -23.650  1.00 77.32           H
ATOM   2096 3HB  ALA A 147      -7.733  -1.797 -25.157  1.00 77.32           H
ATOM   2097  HN  ALA A 147     -10.266  -2.179 -22.746  1.00 77.32           H
ATOM   2098  N   ILE A 148     -10.183  -4.524 -24.908  1.00 73.77           N
ATOM   2099  CA  ILE A 148     -10.130  -5.837 -25.528  1.00 73.77           C
ATOM   2100  C   ILE A 148     -11.513  -6.193 -26.078  1.00 73.77           C
ATOM   2101  O   ILE A 148     -11.625  -6.774 -27.156  1.00 73.77           O
ATOM   2102  HA  ILE A 148      -9.432  -5.776 -26.363  1.00 73.77           H
ATOM   2103  CB  ILE A 148      -9.574  -6.871 -24.547  1.00 73.77           C
ATOM   2104  HB  ILE A 148     -10.144  -6.803 -23.620  1.00 73.77           H
ATOM   2105  CG1 ILE A 148      -8.114  -6.570 -24.202  1.00 73.77           C
ATOM   2106 1HG1 ILE A 148      -7.486  -6.755 -25.074  1.00 73.77           H
ATOM   2107 2HG1 ILE A 148      -8.006  -5.515 -23.950  1.00 73.77           H
ATOM   2108  CG2 ILE A 148      -9.755  -8.291 -25.086  1.00 73.77           C
ATOM   2109 1HG2 ILE A 148     -10.816  -8.490 -25.238  1.00 73.77           H
ATOM   2110 2HG2 ILE A 148      -9.227  -8.390 -26.034  1.00 73.77           H
ATOM   2111 3HG2 ILE A 148      -9.351  -9.006 -24.369  1.00 73.77           H
ATOM   2112  CD1 ILE A 148      -7.638  -7.432 -23.031  1.00 73.77           C
ATOM   2113 1HD1 ILE A 148      -8.253  -7.227 -22.155  1.00 73.77           H
ATOM   2114 2HD1 ILE A 148      -7.725  -8.486 -23.297  1.00 73.77           H
ATOM   2115 3HD1 ILE A 148      -6.597  -7.198 -22.808  1.00 73.77           H
ATOM   2116  HN  ILE A 148     -10.426  -4.524 -23.938  1.00 73.77           H
ATOM   2117  N   ALA A 149     -12.531  -5.829 -25.312  1.00 74.92           N
ATOM   2118  CA  ALA A 149     -13.891  -6.225 -25.636  1.00 74.92           C
ATOM   2119  C   ALA A 149     -14.452  -5.283 -26.702  1.00 74.92           C
ATOM   2120  O   ALA A 149     -15.077  -5.729 -27.664  1.00 74.92           O
ATOM   2121  HA  ALA A 149     -13.854  -7.237 -26.041  1.00 74.92           H
ATOM   2122  CB  ALA A 149     -14.737  -6.234 -24.362  1.00 74.92           C
ATOM   2123 1HB  ALA A 149     -14.313  -6.941 -23.649  1.00 74.92           H
ATOM   2124 2HB  ALA A 149     -14.745  -5.236 -23.924  1.00 74.92           H
ATOM   2125 3HB  ALA A 149     -15.757  -6.532 -24.606  1.00 74.92           H
ATOM   2126  HN  ALA A 149     -12.438  -5.275 -24.485  1.00 74.92           H
ATOM   2127  N   GLN A 150     -14.208  -3.997 -26.497  1.00 74.86           N
ATOM   2128  CA  GLN A 150     -14.742  -2.982 -27.390  1.00 74.86           C
ATOM   2129  C   GLN A 150     -13.624  -2.396 -28.255  1.00 74.86           C
ATOM   2130  O   GLN A 150     -13.583  -1.189 -28.489  1.00 74.86           O
ATOM   2131  HA  GLN A 150     -15.464  -3.501 -28.020  1.00 74.86           H
ATOM   2132  CB  GLN A 150     -15.460  -1.883 -26.604  1.00 74.86           C
ATOM   2133 1HB  GLN A 150     -14.753  -1.381 -25.944  1.00 74.86           H
ATOM   2134 2HB  GLN A 150     -15.843  -1.129 -27.293  1.00 74.86           H
ATOM   2135  CG  GLN A 150     -16.613  -2.462 -25.781  1.00 74.86           C
ATOM   2136 1HG  GLN A 150     -17.195  -3.148 -26.396  1.00 74.86           H
ATOM   2137 2HG  GLN A 150     -16.214  -3.040 -24.947  1.00 74.86           H
ATOM   2138  CD  GLN A 150     -17.520  -1.350 -25.250  1.00 74.86           C
ATOM   2139  OE1 GLN A 150     -17.299  -0.171 -25.478  1.00 74.86           O
ATOM   2140  NE2 GLN A 150     -18.549  -1.788 -24.531  1.00 74.86           N
ATOM   2141 1HE2 GLN A 150     -18.672  -2.769 -24.381  1.00 74.86           H
ATOM   2142 2HE2 GLN A 150     -19.199  -1.137 -24.140  1.00 74.86           H
ATOM   2143  HN  GLN A 150     -13.659  -3.646 -25.738  1.00 74.86           H
ATOM   2144  N   ALA A 151     -12.745  -3.278 -28.708  1.00 69.40           N
ATOM   2145  CA  ALA A 151     -11.545  -2.849 -29.405  1.00 69.40           C
ATOM   2146  C   ALA A 151     -11.934  -1.911 -30.550  1.00 69.40           C
ATOM   2147  O   ALA A 151     -11.203  -0.973 -30.863  1.00 69.40           O
ATOM   2148  HA  ALA A 151     -10.925  -2.303 -28.694  1.00 69.40           H
ATOM   2149  CB  ALA A 151     -10.772  -4.076 -29.893  1.00 69.40           C
ATOM   2150 1HB  ALA A 151     -10.494  -4.694 -29.039  1.00 69.40           H
ATOM   2151 2HB  ALA A 151     -11.399  -4.654 -30.572  1.00 69.40           H
ATOM   2152 3HB  ALA A 151      -9.872  -3.753 -30.416  1.00 69.40           H
ATOM   2153  HN  ALA A 151     -12.843  -4.268 -28.605  1.00 69.40           H
ATOM   2154  N   MET A 152     -13.083  -2.198 -31.143  1.00 63.29           N
ATOM   2155  CA  MET A 152     -13.539  -1.441 -32.297  1.00 63.29           C
ATOM   2156  C   MET A 152     -13.898  -0.006 -31.905  1.00 63.29           C
ATOM   2157  O   MET A 152     -13.585   0.936 -32.631  1.00 63.29           O
ATOM   2158  HA  MET A 152     -12.702  -1.436 -32.994  1.00 63.29           H
ATOM   2159  CB  MET A 152     -14.765  -2.126 -32.904  1.00 63.29           C
ATOM   2160 1HB  MET A 152     -15.499  -2.325 -32.124  1.00 63.29           H
ATOM   2161 2HB  MET A 152     -15.239  -1.459 -33.625  1.00 63.29           H
ATOM   2162  CG  MET A 152     -14.377  -3.436 -33.593  1.00 63.29           C
ATOM   2163 1HG  MET A 152     -13.323  -3.412 -33.870  1.00 63.29           H
ATOM   2164 2HG  MET A 152     -14.506  -4.271 -32.904  1.00 63.29           H
ATOM   2165  SD  MET A 152     -15.383  -3.684 -35.046  1.00 63.29           S
ATOM   2166  CE  MET A 152     -16.925  -4.153 -34.278  1.00 63.29           C
ATOM   2167 1HE  MET A 152     -16.776  -5.054 -33.683  1.00 63.29           H
ATOM   2168 2HE  MET A 152     -17.270  -3.344 -33.633  1.00 63.29           H
ATOM   2169 3HE  MET A 152     -17.671  -4.345 -35.049  1.00 63.29           H
ATOM   2170  HN  MET A 152     -13.697  -2.930 -30.848  1.00 63.29           H
ATOM   2171  N   ARG A 153     -14.548   0.115 -30.757  1.00 65.68           N
ATOM   2172  CA  ARG A 153     -14.999   1.413 -30.285  1.00 65.68           C
ATOM   2173  C   ARG A 153     -13.883   2.110 -29.504  1.00 65.68           C
ATOM   2174  O   ARG A 153     -13.917   3.326 -29.317  1.00 65.68           O
ATOM   2175  HA  ARG A 153     -15.249   1.967 -31.190  1.00 65.68           H
ATOM   2176  CB  ARG A 153     -16.231   1.277 -29.389  1.00 65.68           C
ATOM   2177 1HB  ARG A 153     -16.050   0.517 -28.629  1.00 65.68           H
ATOM   2178 2HB  ARG A 153     -16.410   2.215 -28.864  1.00 65.68           H
ATOM   2179  CG  ARG A 153     -17.467   0.901 -30.209  1.00 65.68           C
ATOM   2180 1HG  ARG A 153     -17.581   1.596 -31.040  1.00 65.68           H
ATOM   2181 2HG  ARG A 153     -17.334  -0.092 -30.639  1.00 65.68           H
ATOM   2182  CD  ARG A 153     -18.727   0.922 -29.342  1.00 65.68           C
ATOM   2183 1HD  ARG A 153     -18.655   0.165 -28.561  1.00 65.68           H
ATOM   2184 2HD  ARG A 153     -18.819   1.887 -28.843  1.00 65.68           H
ATOM   2185  NE  ARG A 153     -19.922   0.671 -30.179  1.00 65.68           N
ATOM   2186  HE  ARG A 153     -19.787   0.541 -31.162  1.00 65.68           H
ATOM   2187  CZ  ARG A 153     -21.173   0.608 -29.704  1.00 65.68           C
ATOM   2188  NH1 ARG A 153     -21.412   0.775 -28.396  1.00 65.68           N
ATOM   2189 1HH1 ARG A 153     -20.655   0.948 -27.767  1.00 65.68           H
ATOM   2190 2HH1 ARG A 153     -22.349   0.725 -28.049  1.00 65.68           H
ATOM   2191  NH2 ARG A 153     -22.181   0.375 -30.555  1.00 65.68           N
ATOM   2192 1HH2 ARG A 153     -23.120   0.324 -30.216  1.00 65.68           H
ATOM   2193 2HH2 ARG A 153     -21.993   0.251 -31.530  1.00 65.68           H
ATOM   2194  HN  ARG A 153     -14.768  -0.653 -30.155  1.00 65.68           H
ATOM   2195  N   ALA A 154     -12.920   1.311 -29.069  1.00 63.47           N
ATOM   2196  CA  ALA A 154     -11.948   1.773 -28.093  1.00 63.47           C
ATOM   2197  C   ALA A 154     -11.122   2.908 -28.700  1.00 63.47           C
ATOM   2198  O   ALA A 154     -10.615   3.766 -27.979  1.00 63.47           O
ATOM   2199  HA  ALA A 154     -12.498   2.154 -27.233  1.00 63.47           H
ATOM   2200  CB  ALA A 154     -11.080   0.597 -27.641  1.00 63.47           C
ATOM   2201 1HB  ALA A 154     -11.711  -0.169 -27.191  1.00 63.47           H
ATOM   2202 2HB  ALA A 154     -10.559   0.178 -28.502  1.00 63.47           H
ATOM   2203 3HB  ALA A 154     -10.351   0.944 -26.909  1.00 63.47           H
ATOM   2204  HN  ALA A 154     -12.798   0.366 -29.372  1.00 63.47           H
ATOM   2205  N   HIS A 155     -11.012   2.877 -30.020  1.00 64.78           N
ATOM   2206  CA  HIS A 155     -10.134   3.800 -30.720  1.00 64.78           C
ATOM   2207  C   HIS A 155     -10.769   5.191 -30.748  1.00 64.78           C
ATOM   2208  O   HIS A 155     -10.124   6.179 -30.401  1.00 64.78           O
ATOM   2209  HA  HIS A 155      -9.207   3.844 -30.148  1.00 64.78           H
ATOM   2210  CB  HIS A 155      -9.796   3.274 -32.116  1.00 64.78           C
ATOM   2211 1HB  HIS A 155      -9.521   2.222 -32.041  1.00 64.78           H
ATOM   2212 2HB  HIS A 155     -10.689   3.327 -32.739  1.00 64.78           H
ATOM   2213  CG  HIS A 155      -8.677   4.023 -32.800  1.00 64.78           C
ATOM   2214  ND1 HIS A 155      -8.889   5.172 -33.543  1.00 64.78           N
ATOM   2215  HD1 HIS A 155      -9.773   5.612 -33.701  1.00 64.78           H
ATOM   2216  CD2 HIS A 155      -7.336   3.777 -32.845  1.00 64.78           C
ATOM   2217  HD2 HIS A 155      -6.825   2.944 -32.363  1.00 64.78           H
ATOM   2218  CE1 HIS A 155      -7.721   5.589 -34.010  1.00 64.78           C
ATOM   2219  HE1 HIS A 155      -7.557   6.469 -34.631  1.00 64.78           H
ATOM   2220  NE2 HIS A 155      -6.760   4.723 -33.577  1.00 64.78           N
ATOM   2221  HN  HIS A 155     -11.508   2.238 -30.608  1.00 64.78           H
ATOM   2222  N   THR A 156     -12.027   5.225 -31.164  1.00 67.68           N
ATOM   2223  CA  THR A 156     -12.716   6.488 -31.364  1.00 67.68           C
ATOM   2224  C   THR A 156     -12.942   7.190 -30.023  1.00 67.68           C
ATOM   2225  O   THR A 156     -13.102   8.408 -29.975  1.00 67.68           O
ATOM   2226  HA  THR A 156     -12.076   7.138 -31.961  1.00 67.68           H
ATOM   2227  CB  THR A 156     -14.011   6.205 -32.127  1.00 67.68           C
ATOM   2228  HB  THR A 156     -14.676   7.068 -32.098  1.00 67.68           H
ATOM   2229  OG1 THR A 156     -14.518   5.018 -31.523  1.00 67.68           O
ATOM   2230  HG1 THR A 156     -15.490   4.916 -31.732  1.00 67.68           H
ATOM   2231  CG2 THR A 156     -13.758   5.804 -33.582  1.00 67.68           C
ATOM   2232 1HG2 THR A 156     -13.148   4.901 -33.609  1.00 67.68           H
ATOM   2233 2HG2 THR A 156     -13.235   6.611 -34.095  1.00 67.68           H
ATOM   2234 3HG2 THR A 156     -14.710   5.615 -34.077  1.00 67.68           H
ATOM   2235  HN  THR A 156     -12.571   4.410 -31.364  1.00 67.68           H
ATOM   2236  N   TRP A 157     -12.948   6.390 -28.966  1.00 76.52           N
ATOM   2237  CA  TRP A 157     -13.319   6.888 -27.653  1.00 76.52           C
ATOM   2238  C   TRP A 157     -12.032   7.168 -26.873  1.00 76.52           C
ATOM   2239  O   TRP A 157     -12.068   7.360 -25.659  1.00 76.52           O
ATOM   2240  HA  TRP A 157     -13.878   7.813 -27.793  1.00 76.52           H
ATOM   2241  CB  TRP A 157     -14.251   5.908 -26.937  1.00 76.52           C
ATOM   2242 1HB  TRP A 157     -13.854   4.899 -27.048  1.00 76.52           H
ATOM   2243 2HB  TRP A 157     -14.251   6.135 -25.871  1.00 76.52           H
ATOM   2244  CG  TRP A 157     -15.692   5.933 -27.449  1.00 76.52           C
ATOM   2245  CD1 TRP A 157     -16.119   6.143 -28.702  1.00 76.52           C
ATOM   2246  HD1 TRP A 157     -15.462   6.331 -29.551  1.00 76.52           H
ATOM   2247  CD2 TRP A 157     -16.887   5.731 -26.665  1.00 76.52           C
ATOM   2248  NE1 TRP A 157     -17.496   6.092 -28.782  1.00 76.52           N
ATOM   2249  HE1 TRP A 157     -18.046   6.218 -29.608  1.00 76.52           H
ATOM   2250  CE2 TRP A 157     -17.977   5.833 -27.504  1.00 76.52           C
ATOM   2251  CE3 TRP A 157     -17.040   5.470 -25.292  1.00 76.52           C
ATOM   2252  HE3 TRP A 157     -16.195   5.385 -24.609  1.00 76.52           H
ATOM   2253  CZ2 TRP A 157     -19.299   5.689 -27.065  1.00 76.52           C
ATOM   2254  HZ2 TRP A 157     -20.144   5.774 -27.748  1.00 76.52           H
ATOM   2255  CZ3 TRP A 157     -18.367   5.329 -24.869  1.00 76.52           C
ATOM   2256  HZ3 TRP A 157     -18.543   5.126 -23.812  1.00 76.52           H
ATOM   2257  CH2 TRP A 157     -19.476   5.429 -25.701  1.00 76.52           C
ATOM   2258  HH2 TRP A 157     -20.480   5.306 -25.293  1.00 76.52           H
ATOM   2259  HN  TRP A 157     -12.707   5.420 -28.998  1.00 76.52           H
ATOM   2260  N   ARG A 158     -10.927   7.181 -27.603  1.00 73.43           N
ATOM   2261  CA  ARG A 158      -9.617   7.235 -26.976  1.00 73.43           C
ATOM   2262  C   ARG A 158      -9.459   8.537 -26.188  1.00 73.43           C
ATOM   2263  O   ARG A 158      -8.979   8.526 -25.055  1.00 73.43           O
ATOM   2264  HA  ARG A 158      -9.589   6.369 -26.314  1.00 73.43           H
ATOM   2265  CB  ARG A 158      -8.503   7.141 -28.020  1.00 73.43           C
ATOM   2266 1HB  ARG A 158      -8.679   6.283 -28.670  1.00 73.43           H
ATOM   2267 2HB  ARG A 158      -8.516   8.028 -28.654  1.00 73.43           H
ATOM   2268  CG  ARG A 158      -7.134   7.006 -27.351  1.00 73.43           C
ATOM   2269 1HG  ARG A 158      -6.926   7.898 -26.758  1.00 73.43           H
ATOM   2270 2HG  ARG A 158      -7.143   6.161 -26.662  1.00 73.43           H
ATOM   2271  CD  ARG A 158      -6.030   6.811 -28.392  1.00 73.43           C
ATOM   2272 1HD  ARG A 158      -6.273   5.966 -29.037  1.00 73.43           H
ATOM   2273 2HD  ARG A 158      -5.963   7.691 -29.032  1.00 73.43           H
ATOM   2274  NE  ARG A 158      -4.734   6.576 -27.719  1.00 73.43           N
ATOM   2275  HE  ARG A 158      -4.695   6.686 -26.725  1.00 73.43           H
ATOM   2276  CZ  ARG A 158      -3.608   6.226 -28.356  1.00 73.43           C
ATOM   2277  NH1 ARG A 158      -3.602   6.066 -29.686  1.00 73.43           N
ATOM   2278 1HH1 ARG A 158      -4.441   6.207 -30.211  1.00 73.43           H
ATOM   2279 2HH1 ARG A 158      -2.758   5.805 -30.155  1.00 73.43           H
ATOM   2280  NH2 ARG A 158      -2.489   6.040 -27.643  1.00 73.43           N
ATOM   2281 1HH2 ARG A 158      -1.641   5.778 -28.104  1.00 73.43           H
ATOM   2282 2HH2 ARG A 158      -2.502   6.161 -26.651  1.00 73.43           H
ATOM   2283  HN  ARG A 158     -10.916   7.156 -28.603  1.00 73.43           H
ATOM   2284  N   GLU A 159      -9.871   9.627 -26.818  1.00 77.39           N
ATOM   2285  CA  GLU A 159      -9.729  10.940 -26.213  1.00 77.39           C
ATOM   2286  C   GLU A 159     -10.604  11.045 -24.962  1.00 77.39           C
ATOM   2287  O   GLU A 159     -10.139  11.483 -23.910  1.00 77.39           O
ATOM   2288  HA  GLU A 159      -8.678  11.020 -25.937  1.00 77.39           H
ATOM   2289  CB  GLU A 159     -10.071  12.045 -27.214  1.00 77.39           C
ATOM   2290 1HB  GLU A 159     -11.019  11.818 -27.703  1.00 77.39           H
ATOM   2291 2HB  GLU A 159     -10.066  13.012 -26.711  1.00 77.39           H
ATOM   2292  CG  GLU A 159      -9.015  12.130 -28.319  1.00 77.39           C
ATOM   2293 1HG  GLU A 159      -8.023  12.201 -27.873  1.00 77.39           H
ATOM   2294 2HG  GLU A 159      -9.032  11.216 -28.914  1.00 77.39           H
ATOM   2295  CD  GLU A 159      -9.263  13.339 -29.223  1.00 77.39           C
ATOM   2296  OE1 GLU A 159      -8.318  13.702 -29.956  1.00 77.39           O
ATOM   2297  OE2 GLU A 159     -10.392  13.872 -29.160  1.00 77.39           O
ATOM   2298  HN  GLU A 159     -10.294   9.622 -27.724  1.00 77.39           H
ATOM   2299  N   LYS A 160     -11.854  10.635 -25.116  1.00 82.55           N
ATOM   2300  CA  LYS A 160     -12.795  10.669 -24.010  1.00 82.55           C
ATOM   2301  C   LYS A 160     -12.235   9.849 -22.845  1.00 82.55           C
ATOM   2302  O   LYS A 160     -12.311  10.271 -21.692  1.00 82.55           O
ATOM   2303  HA  LYS A 160     -12.886  11.707 -23.689  1.00 82.55           H
ATOM   2304  CB  LYS A 160     -14.181  10.215 -24.471  1.00 82.55           C
ATOM   2305 1HB  LYS A 160     -14.107   9.242 -24.957  1.00 82.55           H
ATOM   2306 2HB  LYS A 160     -14.833  10.090 -23.606  1.00 82.55           H
ATOM   2307  CG  LYS A 160     -14.797  11.228 -25.438  1.00 82.55           C
ATOM   2308 1HG  LYS A 160     -14.771  12.223 -24.994  1.00 82.55           H
ATOM   2309 2HG  LYS A 160     -14.203  11.271 -26.351  1.00 82.55           H
ATOM   2310  CD  LYS A 160     -16.240  10.853 -25.780  1.00 82.55           C
ATOM   2311 1HD  LYS A 160     -16.261   9.878 -26.266  1.00 82.55           H
ATOM   2312 2HD  LYS A 160     -16.823  10.765 -24.863  1.00 82.55           H
ATOM   2313  CE  LYS A 160     -16.876  11.901 -26.696  1.00 82.55           C
ATOM   2314 1HE  LYS A 160     -16.820  12.884 -26.229  1.00 82.55           H
ATOM   2315 2HE  LYS A 160     -16.319  11.960 -27.631  1.00 82.55           H
ATOM   2316  NZ  LYS A 160     -18.289  11.557 -26.974  1.00 82.55           N
ATOM   2317 1HZ  LYS A 160     -18.696  12.264 -27.576  1.00 82.55           H
ATOM   2318 2HZ  LYS A 160     -18.333  10.654 -27.434  1.00 82.55           H
ATOM   2319 3HZ  LYS A 160     -18.805  11.517 -26.102  1.00 82.55           H
ATOM   2320  HN  LYS A 160     -12.226  10.286 -25.977  1.00 82.55           H
ATOM   2321  N   ARG A 161     -11.686   8.693 -23.187  1.00 82.89           N
ATOM   2322  CA  ARG A 161     -11.138   7.798 -22.182  1.00 82.89           C
ATOM   2323  C   ARG A 161     -10.008   8.489 -21.416  1.00 82.89           C
ATOM   2324  O   ARG A 161      -9.835   8.263 -20.219  1.00 82.89           O
ATOM   2325  HA  ARG A 161     -11.977   7.572 -21.523  1.00 82.89           H
ATOM   2326  CB  ARG A 161     -10.603   6.515 -22.819  1.00 82.89           C
ATOM   2327 1HB  ARG A 161      -9.985   6.764 -23.682  1.00 82.89           H
ATOM   2328 2HB  ARG A 161      -9.964   5.991 -22.109  1.00 82.89           H
ATOM   2329  CG  ARG A 161     -11.749   5.599 -23.254  1.00 82.89           C
ATOM   2330 1HG  ARG A 161     -12.256   5.202 -22.374  1.00 82.89           H
ATOM   2331 2HG  ARG A 161     -12.487   6.174 -23.814  1.00 82.89           H
ATOM   2332  CD  ARG A 161     -11.233   4.446 -24.116  1.00 82.89           C
ATOM   2333 1HD  ARG A 161     -12.070   3.920 -24.575  1.00 82.89           H
ATOM   2334 2HD  ARG A 161     -10.617   4.834 -24.927  1.00 82.89           H
ATOM   2335  NE  ARG A 161     -10.443   3.508 -23.287  1.00 82.89           N
ATOM   2336  HE  ARG A 161     -10.458   3.633 -22.295  1.00 82.89           H
ATOM   2337  CZ  ARG A 161      -9.708   2.503 -23.782  1.00 82.89           C
ATOM   2338  NH1 ARG A 161      -9.651   2.290 -25.104  1.00 82.89           N
ATOM   2339 1HH1 ARG A 161     -10.159   2.883 -25.729  1.00 82.89           H
ATOM   2340 2HH1 ARG A 161      -9.100   1.537 -25.465  1.00 82.89           H
ATOM   2341  NH2 ARG A 161      -9.031   1.715 -22.936  1.00 82.89           N
ATOM   2342 1HH2 ARG A 161      -8.478   0.960 -23.289  1.00 82.89           H
ATOM   2343 2HH2 ARG A 161      -9.079   1.881 -21.951  1.00 82.89           H
ATOM   2344  HN  ARG A 161     -11.612   8.366 -24.129  1.00 82.89           H
ATOM   2345  N   LEU A 162      -9.267   9.317 -22.137  1.00 84.91           N
ATOM   2346  CA  LEU A 162      -8.119   9.993 -21.557  1.00 84.91           C
ATOM   2347  C   LEU A 162      -8.605  11.071 -20.585  1.00 84.91           C
ATOM   2348  O   LEU A 162      -7.967  11.323 -19.564  1.00 84.91           O
ATOM   2349  HA  LEU A 162      -7.553   9.251 -20.995  1.00 84.91           H
ATOM   2350  CB  LEU A 162      -7.199  10.527 -22.657  1.00 84.91           C
ATOM   2351 1HB  LEU A 162      -7.505  10.085 -23.605  1.00 84.91           H
ATOM   2352 2HB  LEU A 162      -7.354  11.602 -22.742  1.00 84.91           H
ATOM   2353  CG  LEU A 162      -5.704  10.268 -22.465  1.00 84.91           C
ATOM   2354  HG  LEU A 162      -5.587   9.340 -21.905  1.00 84.91           H
ATOM   2355  CD1 LEU A 162      -5.003  10.074 -23.811  1.00 84.91           C
ATOM   2356 1HD1 LEU A 162      -5.442   9.222 -24.330  1.00 84.91           H
ATOM   2357 2HD1 LEU A 162      -5.127  10.971 -24.418  1.00 84.91           H
ATOM   2358 3HD1 LEU A 162      -3.941   9.892 -23.645  1.00 84.91           H
ATOM   2359  CD2 LEU A 162      -5.057  11.380 -21.637  1.00 84.91           C
ATOM   2360 1HD2 LEU A 162      -5.183  12.334 -22.148  1.00 84.91           H
ATOM   2361 2HD2 LEU A 162      -5.532  11.426 -20.657  1.00 84.91           H
ATOM   2362 3HD2 LEU A 162      -3.994  11.171 -21.515  1.00 84.91           H
ATOM   2363  HN  LEU A 162      -9.440   9.529 -23.099  1.00 84.91           H
ATOM   2364  N   LEU A 163      -9.729  11.677 -20.938  1.00 87.48           N
ATOM   2365  CA  LEU A 163     -10.342  12.675 -20.078  1.00 87.48           C
ATOM   2366  C   LEU A 163     -10.833  12.003 -18.794  1.00 87.48           C
ATOM   2367  O   LEU A 163     -10.525  12.459 -17.693  1.00 87.48           O
ATOM   2368  HA  LEU A 163      -9.570  13.399 -19.815  1.00 87.48           H
ATOM   2369  CB  LEU A 163     -11.436  13.433 -20.832  1.00 87.48           C
ATOM   2370 1HB  LEU A 163     -11.008  13.825 -21.755  1.00 87.48           H
ATOM   2371 2HB  LEU A 163     -12.212  12.723 -21.117  1.00 87.48           H
ATOM   2372  CG  LEU A 163     -12.094  14.590 -20.076  1.00 87.48           C
ATOM   2373  HG  LEU A 163     -12.446  14.213 -19.116  1.00 87.48           H
ATOM   2374  CD1 LEU A 163     -11.082  15.699 -19.783  1.00 87.48           C
ATOM   2375 1HD1 LEU A 163     -10.271  15.299 -19.173  1.00 87.48           H
ATOM   2376 2HD1 LEU A 163     -10.677  16.080 -20.720  1.00 87.48           H
ATOM   2377 3HD1 LEU A 163     -11.576  16.508 -19.245  1.00 87.48           H
ATOM   2378  CD2 LEU A 163     -13.316  15.114 -20.833  1.00 87.48           C
ATOM   2379 1HD2 LEU A 163     -13.009  15.469 -21.816  1.00 87.48           H
ATOM   2380 2HD2 LEU A 163     -14.044  14.312 -20.947  1.00 87.48           H
ATOM   2381 3HD2 LEU A 163     -13.764  15.935 -20.273  1.00 87.48           H
ATOM   2382  HN  LEU A 163     -10.217  11.497 -21.791  1.00 87.48           H
ATOM   2383  N   TYR A 164     -11.588  10.930 -18.977  1.00 88.82           N
ATOM   2384  CA  TYR A 164     -12.145  10.206 -17.847  1.00 88.82           C
ATOM   2385  C   TYR A 164     -11.038   9.680 -16.932  1.00 88.82           C
ATOM   2386  O   TYR A 164     -11.188   9.670 -15.711  1.00 88.82           O
ATOM   2387  HA  TYR A 164     -12.775  10.895 -17.284  1.00 88.82           H
ATOM   2388  CB  TYR A 164     -12.906   9.019 -18.441  1.00 88.82           C
ATOM   2389 1HB  TYR A 164     -12.313   8.586 -19.246  1.00 88.82           H
ATOM   2390 2HB  TYR A 164     -13.015   8.250 -17.676  1.00 88.82           H
ATOM   2391  CG  TYR A 164     -14.291   9.377 -18.984  1.00 88.82           C
ATOM   2392  CD1 TYR A 164     -15.240   9.928 -18.146  1.00 88.82           C
ATOM   2393  HD1 TYR A 164     -15.002  10.108 -17.098  1.00 88.82           H
ATOM   2394  CD2 TYR A 164     -14.592   9.148 -20.311  1.00 88.82           C
ATOM   2395  HD2 TYR A 164     -13.843   8.713 -20.973  1.00 88.82           H
ATOM   2396  CE1 TYR A 164     -16.543  10.264 -18.657  1.00 88.82           C
ATOM   2397  HE1 TYR A 164     -17.301  10.700 -18.006  1.00 88.82           H
ATOM   2398  CE2 TYR A 164     -15.896   9.485 -20.822  1.00 88.82           C
ATOM   2399  HE2 TYR A 164     -16.147   9.309 -21.868  1.00 88.82           H
ATOM   2400  CZ  TYR A 164     -16.807  10.026 -19.970  1.00 88.82           C
ATOM   2401  OH  TYR A 164     -18.038  10.344 -20.452  1.00 88.82           O
ATOM   2402  HH  TYR A 164     -18.087  10.136 -21.429  1.00 88.82           H
ATOM   2403  HN  TYR A 164     -11.819  10.556 -19.875  1.00 88.82           H
ATOM   2404  N   SER A 165      -9.950   9.255 -17.557  1.00 90.12           N
ATOM   2405  CA  SER A 165      -8.828   8.704 -16.816  1.00 90.12           C
ATOM   2406  C   SER A 165      -8.268   9.755 -15.856  1.00 90.12           C
ATOM   2407  O   SER A 165      -7.852   9.428 -14.746  1.00 90.12           O
ATOM   2408  HA  SER A 165      -9.235   7.858 -16.262  1.00 90.12           H
ATOM   2409  CB  SER A 165      -7.731   8.213 -17.762  1.00 90.12           C
ATOM   2410 1HB  SER A 165      -7.060   7.543 -17.224  1.00 90.12           H
ATOM   2411 2HB  SER A 165      -8.180   7.633 -18.569  1.00 90.12           H
ATOM   2412  OG  SER A 165      -6.980   9.290 -18.315  1.00 90.12           O
ATOM   2413  HG  SER A 165      -7.595  10.026 -18.598  1.00 90.12           H
ATOM   2414  HN  SER A 165      -9.828   9.282 -18.549  1.00 90.12           H
ATOM   2415  N   LYS A 166      -8.277  10.997 -16.318  1.00 92.01           N
ATOM   2416  CA  LYS A 166      -7.772  12.098 -15.515  1.00 92.01           C
ATOM   2417  C   LYS A 166      -8.676  12.292 -14.296  1.00 92.01           C
ATOM   2418  O   LYS A 166      -8.191  12.403 -13.171  1.00 92.01           O
ATOM   2419  HA  LYS A 166      -6.777  11.819 -15.167  1.00 92.01           H
ATOM   2420  CB  LYS A 166      -7.614  13.357 -16.371  1.00 92.01           C
ATOM   2421 1HB  LYS A 166      -8.516  13.514 -16.962  1.00 92.01           H
ATOM   2422 2HB  LYS A 166      -7.502  14.228 -15.725  1.00 92.01           H
ATOM   2423  CG  LYS A 166      -6.403  13.242 -17.298  1.00 92.01           C
ATOM   2424 1HG  LYS A 166      -5.497  13.117 -16.705  1.00 92.01           H
ATOM   2425 2HG  LYS A 166      -6.501  12.353 -17.921  1.00 92.01           H
ATOM   2426  CD  LYS A 166      -6.271  14.482 -18.184  1.00 92.01           C
ATOM   2427 1HD  LYS A 166      -7.161  14.585 -18.806  1.00 92.01           H
ATOM   2428 2HD  LYS A 166      -6.213  15.374 -17.561  1.00 92.01           H
ATOM   2429  CE  LYS A 166      -5.029  14.391 -19.073  1.00 92.01           C
ATOM   2430 1HE  LYS A 166      -4.150  14.193 -18.460  1.00 92.01           H
ATOM   2431 2HE  LYS A 166      -5.130  13.555 -19.765  1.00 92.01           H
ATOM   2432  NZ  LYS A 166      -4.840  15.649 -19.830  1.00 92.01           N
ATOM   2433 1HZ  LYS A 166      -4.024  15.566 -20.426  1.00 92.01           H
ATOM   2434 2HZ  LYS A 166      -5.659  15.826 -20.401  1.00 92.01           H
ATOM   2435 3HZ  LYS A 166      -4.708  16.417 -19.181  1.00 92.01           H
ATOM   2436  HN  LYS A 166      -8.620  11.255 -17.221  1.00 92.01           H
ATOM   2437  N   MET A 167      -9.973  12.327 -14.561  1.00 93.67           N
ATOM   2438  CA  MET A 167     -10.948  12.545 -13.506  1.00 93.67           C
ATOM   2439  C   MET A 167     -10.899  11.416 -12.474  1.00 93.67           C
ATOM   2440  O   MET A 167     -10.949  11.668 -11.271  1.00 93.67           O
ATOM   2441  HA  MET A 167     -10.666  13.487 -13.036  1.00 93.67           H
ATOM   2442  CB  MET A 167     -12.350  12.623 -14.112  1.00 93.67           C
ATOM   2443 1HB  MET A 167     -12.544  11.728 -14.705  1.00 93.67           H
ATOM   2444 2HB  MET A 167     -13.094  12.645 -13.316  1.00 93.67           H
ATOM   2445  CG  MET A 167     -12.499  13.866 -14.992  1.00 93.67           C
ATOM   2446 1HG  MET A 167     -11.997  14.713 -14.526  1.00 93.67           H
ATOM   2447 2HG  MET A 167     -12.016  13.700 -15.955  1.00 93.67           H
ATOM   2448  SD  MET A 167     -14.227  14.239 -15.233  1.00 93.67           S
ATOM   2449  CE  MET A 167     -14.733  12.791 -16.146  1.00 93.67           C
ATOM   2450 1HE  MET A 167     -14.160  12.726 -17.071  1.00 93.67           H
ATOM   2451 2HE  MET A 167     -14.552  11.901 -15.544  1.00 93.67           H
ATOM   2452 3HE  MET A 167     -15.795  12.861 -16.380  1.00 93.67           H
ATOM   2453  HN  MET A 167     -10.361  12.210 -15.476  1.00 93.67           H
ATOM   2454  N   VAL A 168     -10.803  10.196 -12.982  1.00 93.93           N
ATOM   2455  CA  VAL A 168     -10.775   9.027 -12.121  1.00 93.93           C
ATOM   2456  C   VAL A 168      -9.569   9.118 -11.183  1.00 93.93           C
ATOM   2457  O   VAL A 168      -9.685   8.848  -9.989  1.00 93.93           O
ATOM   2458  HA  VAL A 168     -11.686   9.036 -11.522  1.00 93.93           H
ATOM   2459  CB  VAL A 168     -10.778   7.753 -12.968  1.00 93.93           C
ATOM   2460  HB  VAL A 168     -10.001   7.852 -13.726  1.00 93.93           H
ATOM   2461  CG1 VAL A 168     -10.448   6.526 -12.115  1.00 93.93           C
ATOM   2462 1HG1 VAL A 168      -9.460   6.648 -11.670  1.00 93.93           H
ATOM   2463 2HG1 VAL A 168     -11.192   6.422 -11.325  1.00 93.93           H
ATOM   2464 3HG1 VAL A 168     -10.457   5.635 -12.742  1.00 93.93           H
ATOM   2465  CG2 VAL A 168     -12.116   7.576 -13.688  1.00 93.93           C
ATOM   2466 1HG2 VAL A 168     -12.918   7.508 -12.952  1.00 93.93           H
ATOM   2467 2HG2 VAL A 168     -12.293   8.430 -14.341  1.00 93.93           H
ATOM   2468 3HG2 VAL A 168     -12.091   6.663 -14.283  1.00 93.93           H
ATOM   2469  HN  VAL A 168     -10.746  10.002 -13.961  1.00 93.93           H
ATOM   2470  N   CYS A 169      -8.439   9.501 -11.760  1.00 94.20           N
ATOM   2471  CA  CYS A 169      -7.211   9.619 -10.993  1.00 94.20           C
ATOM   2472  C   CYS A 169      -7.449  10.613  -9.854  1.00 94.20           C
ATOM   2473  O   CYS A 169      -7.105  10.340  -8.705  1.00 94.20           O
ATOM   2474  HA  CYS A 169      -6.990   8.627 -10.601  1.00 94.20           H
ATOM   2475  CB  CYS A 169      -6.031  10.035 -11.875  1.00 94.20           C
ATOM   2476 1HB  CYS A 169      -6.313  10.884 -12.497  1.00 94.20           H
ATOM   2477 2HB  CYS A 169      -5.197  10.358 -11.253  1.00 94.20           H
ATOM   2478  SG  CYS A 169      -5.515   8.632 -12.931  1.00 94.20           S
ATOM   2479  HG  CYS A 169      -6.493   8.762 -13.823  1.00 94.20           H
ATOM   2480  HN  CYS A 169      -8.356   9.728 -12.730  1.00 94.20           H
ATOM   2481  N   PHE A 170      -8.036  11.745 -10.212  1.00 95.66           N
ATOM   2482  CA  PHE A 170      -8.285  12.799  -9.243  1.00 95.66           C
ATOM   2483  C   PHE A 170      -9.183  12.300  -8.109  1.00 95.66           C
ATOM   2484  O   PHE A 170      -8.893  12.530  -6.936  1.00 95.66           O
ATOM   2485  HA  PHE A 170      -7.319  13.097  -8.835  1.00 95.66           H
ATOM   2486  CB  PHE A 170      -9.001  13.929  -9.985  1.00 95.66           C
ATOM   2487 1HB  PHE A 170      -8.401  14.222 -10.847  1.00 95.66           H
ATOM   2488 2HB  PHE A 170      -9.949  13.554 -10.369  1.00 95.66           H
ATOM   2489  CG  PHE A 170      -9.269  15.166  -9.125  1.00 95.66           C
ATOM   2490  CD1 PHE A 170     -10.496  15.356  -8.571  1.00 95.66           C
ATOM   2491  HD1 PHE A 170     -11.289  14.628  -8.740  1.00 95.66           H
ATOM   2492  CD2 PHE A 170      -8.279  16.075  -8.914  1.00 95.66           C
ATOM   2493  HD2 PHE A 170      -7.295  15.923  -9.359  1.00 95.66           H
ATOM   2494  CE1 PHE A 170     -10.744  16.504  -7.773  1.00 95.66           C
ATOM   2495  HE1 PHE A 170     -11.728  16.657  -7.329  1.00 95.66           H
ATOM   2496  CE2 PHE A 170      -8.528  17.223  -8.116  1.00 95.66           C
ATOM   2497  HE2 PHE A 170      -7.735  17.952  -7.948  1.00 95.66           H
ATOM   2498  CZ  PHE A 170      -9.755  17.413  -7.562  1.00 95.66           C
ATOM   2499  HZ  PHE A 170      -9.946  18.294  -6.950  1.00 95.66           H
ATOM   2500  HN  PHE A 170      -8.340  11.948 -11.144  1.00 95.66           H
ATOM   2501  N   THR A 171     -10.255  11.626  -8.499  1.00 95.72           N
ATOM   2502  CA  THR A 171     -11.210  11.114  -7.531  1.00 95.72           C
ATOM   2503  C   THR A 171     -10.524  10.146  -6.565  1.00 95.72           C
ATOM   2504  O   THR A 171     -10.826  10.135  -5.373  1.00 95.72           O
ATOM   2505  HA  THR A 171     -11.578  11.951  -6.937  1.00 95.72           H
ATOM   2506  CB  THR A 171     -12.372  10.484  -8.301  1.00 95.72           C
ATOM   2507  HB  THR A 171     -12.048   9.586  -8.828  1.00 95.72           H
ATOM   2508  OG1 THR A 171     -12.856  11.540  -9.126  1.00 95.72           O
ATOM   2509  HG1 THR A 171     -12.430  11.490 -10.030  1.00 95.72           H
ATOM   2510  CG2 THR A 171     -13.558  10.144  -7.397  1.00 95.72           C
ATOM   2511 1HG2 THR A 171     -13.925  11.054  -6.922  1.00 95.72           H
ATOM   2512 2HG2 THR A 171     -13.240   9.437  -6.630  1.00 95.72           H
ATOM   2513 3HG2 THR A 171     -14.355   9.700  -7.993  1.00 95.72           H
ATOM   2514  HN  THR A 171     -10.474  11.429  -9.454  1.00 95.72           H
ATOM   2515  N   ILE A 172      -9.614   9.356  -7.117  1.00 94.85           N
ATOM   2516  CA  ILE A 172      -8.915   8.356  -6.328  1.00 94.85           C
ATOM   2517  C   ILE A 172      -8.084   9.053  -5.250  1.00 94.85           C
ATOM   2518  O   ILE A 172      -8.088   8.637  -4.092  1.00 94.85           O
ATOM   2519  HA  ILE A 172      -9.669   7.740  -5.838  1.00 94.85           H
ATOM   2520  CB  ILE A 172      -8.097   7.434  -7.235  1.00 94.85           C
ATOM   2521  HB  ILE A 172      -7.583   8.050  -7.973  1.00 94.85           H
ATOM   2522  CG1 ILE A 172      -9.007   6.473  -8.004  1.00 94.85           C
ATOM   2523 1HG1 ILE A 172      -9.465   5.768  -7.310  1.00 94.85           H
ATOM   2524 2HG1 ILE A 172      -9.817   7.030  -8.473  1.00 94.85           H
ATOM   2525  CG2 ILE A 172      -7.023   6.692  -6.438  1.00 94.85           C
ATOM   2526 1HG2 ILE A 172      -6.350   7.414  -5.976  1.00 94.85           H
ATOM   2527 2HG2 ILE A 172      -7.497   6.089  -5.663  1.00 94.85           H
ATOM   2528 3HG2 ILE A 172      -6.456   6.044  -7.107  1.00 94.85           H
ATOM   2529  CD1 ILE A 172      -8.221   5.709  -9.071  1.00 94.85           C
ATOM   2530 1HD1 ILE A 172      -7.784   6.417  -9.776  1.00 94.85           H
ATOM   2531 2HD1 ILE A 172      -7.426   5.134  -8.595  1.00 94.85           H
ATOM   2532 3HD1 ILE A 172      -8.891   5.033  -9.602  1.00 94.85           H
ATOM   2533  HN  ILE A 172      -9.354   9.391  -8.082  1.00 94.85           H
ATOM   2534  N   TRP A 173      -7.390  10.101  -5.668  1.00 95.37           N
ATOM   2535  CA  TRP A 173      -6.503  10.819  -4.768  1.00 95.37           C
ATOM   2536  C   TRP A 173      -7.349  11.401  -3.634  1.00 95.37           C
ATOM   2537  O   TRP A 173      -6.990  11.285  -2.464  1.00 95.37           O
ATOM   2538  HA  TRP A 173      -5.785  10.103  -4.367  1.00 95.37           H
ATOM   2539  CB  TRP A 173      -5.700  11.881  -5.521  1.00 95.37           C
ATOM   2540 1HB  TRP A 173      -6.353  12.371  -6.244  1.00 95.37           H
ATOM   2541 2HB  TRP A 173      -5.376  12.646  -4.815  1.00 95.37           H
ATOM   2542  CG  TRP A 173      -4.474  11.332  -6.254  1.00 95.37           C
ATOM   2543  CD1 TRP A 173      -4.280  11.231  -7.576  1.00 95.37           C
ATOM   2544  HD1 TRP A 173      -5.005  11.542  -8.328  1.00 95.37           H
ATOM   2545  CD2 TRP A 173      -3.273  10.809  -5.648  1.00 95.37           C
ATOM   2546  NE1 TRP A 173      -3.047  10.683  -7.865  1.00 95.37           N
ATOM   2547  HE1 TRP A 173      -2.676  10.509  -8.778  1.00 95.37           H
ATOM   2548  CE2 TRP A 173      -2.415  10.419  -6.656  1.00 95.37           C
ATOM   2549  CE3 TRP A 173      -2.924  10.671  -4.293  1.00 95.37           C
ATOM   2550  HE3 TRP A 173      -3.583  10.972  -3.479  1.00 95.37           H
ATOM   2551  CZ2 TRP A 173      -1.152   9.865  -6.415  1.00 95.37           C
ATOM   2552  HZ2 TRP A 173      -0.492   9.564  -7.229  1.00 95.37           H
ATOM   2553  CZ3 TRP A 173      -1.658  10.115  -4.070  1.00 95.37           C
ATOM   2554  HZ3 TRP A 173      -1.337   9.986  -3.036  1.00 95.37           H
ATOM   2555  CH2 TRP A 173      -0.783   9.717  -5.073  1.00 95.37           C
ATOM   2556  HH2 TRP A 173       0.188   9.292  -4.816  1.00 95.37           H
ATOM   2557  HN  TRP A 173      -7.427  10.461  -6.600  1.00 95.37           H
ATOM   2558  N   VAL A 174      -8.458  12.015  -4.021  1.00 95.62           N
ATOM   2559  CA  VAL A 174      -9.324  12.673  -3.058  1.00 95.62           C
ATOM   2560  C   VAL A 174      -9.854  11.637  -2.064  1.00 95.62           C
ATOM   2561  O   VAL A 174      -9.862  11.877  -0.858  1.00 95.62           O
ATOM   2562  HA  VAL A 174      -8.721  13.402  -2.517  1.00 95.62           H
ATOM   2563  CB  VAL A 174     -10.439  13.427  -3.787  1.00 95.62           C
ATOM   2564  HB  VAL A 174     -10.933  12.726  -4.460  1.00 95.62           H
ATOM   2565  CG1 VAL A 174     -11.485  13.946  -2.799  1.00 95.62           C
ATOM   2566 1HG1 VAL A 174     -11.925  13.107  -2.260  1.00 95.62           H
ATOM   2567 2HG1 VAL A 174     -11.011  14.624  -2.090  1.00 95.62           H
ATOM   2568 3HG1 VAL A 174     -12.266  14.478  -3.343  1.00 95.62           H
ATOM   2569  CG2 VAL A 174      -9.868  14.567  -4.631  1.00 95.62           C
ATOM   2570 1HG2 VAL A 174      -9.337  15.267  -3.986  1.00 95.62           H
ATOM   2571 2HG2 VAL A 174      -9.179  14.162  -5.372  1.00 95.62           H
ATOM   2572 3HG2 VAL A 174     -10.682  15.086  -5.138  1.00 95.62           H
ATOM   2573  HN  VAL A 174      -8.765  12.067  -4.972  1.00 95.62           H
ATOM   2574  N   LEU A 175     -10.282  10.507  -2.608  1.00 93.51           N
ATOM   2575  CA  LEU A 175     -10.898   9.472  -1.795  1.00 93.51           C
ATOM   2576  C   LEU A 175      -9.868   8.928  -0.803  1.00 93.51           C
ATOM   2577  O   LEU A 175     -10.169   8.756   0.377  1.00 93.51           O
ATOM   2578  HA  LEU A 175     -11.708   9.937  -1.233  1.00 93.51           H
ATOM   2579  CB  LEU A 175     -11.524   8.395  -2.684  1.00 93.51           C
ATOM   2580 1HB  LEU A 175     -12.214   8.879  -3.376  1.00 93.51           H
ATOM   2581 2HB  LEU A 175     -10.735   7.944  -3.284  1.00 93.51           H
ATOM   2582  CG  LEU A 175     -12.275   7.278  -1.956  1.00 93.51           C
ATOM   2583  HG  LEU A 175     -11.609   6.852  -1.206  1.00 93.51           H
ATOM   2584  CD1 LEU A 175     -13.495   7.830  -1.215  1.00 93.51           C
ATOM   2585 1HD1 LEU A 175     -13.172   8.569  -0.482  1.00 93.51           H
ATOM   2586 2HD1 LEU A 175     -14.172   8.299  -1.929  1.00 93.51           H
ATOM   2587 3HD1 LEU A 175     -14.010   7.015  -0.707  1.00 93.51           H
ATOM   2588  CD2 LEU A 175     -12.651   6.152  -2.920  1.00 93.51           C
ATOM   2589 1HD2 LEU A 175     -13.291   6.547  -3.709  1.00 93.51           H
ATOM   2590 2HD2 LEU A 175     -11.746   5.734  -3.362  1.00 93.51           H
ATOM   2591 3HD2 LEU A 175     -13.184   5.371  -2.377  1.00 93.51           H
ATOM   2592  HN  LEU A 175     -10.214  10.295  -3.583  1.00 93.51           H
ATOM   2593  N   ALA A 176      -8.675   8.673  -1.318  1.00 93.19           N
ATOM   2594  CA  ALA A 176      -7.621   8.084  -0.510  1.00 93.19           C
ATOM   2595  C   ALA A 176      -7.256   9.044   0.624  1.00 93.19           C
ATOM   2596  O   ALA A 176      -6.995   8.615   1.746  1.00 93.19           O
ATOM   2597  HA  ALA A 176      -8.009   7.160  -0.081  1.00 93.19           H
ATOM   2598  CB  ALA A 176      -6.422   7.749  -1.399  1.00 93.19           C
ATOM   2599 1HB  ALA A 176      -6.727   7.041  -2.170  1.00 93.19           H
ATOM   2600 2HB  ALA A 176      -6.052   8.660  -1.869  1.00 93.19           H
ATOM   2601 3HB  ALA A 176      -5.632   7.307  -0.792  1.00 93.19           H
ATOM   2602  HN  ALA A 176      -8.423   8.862  -2.268  1.00 93.19           H
ATOM   2603  N   ALA A 177      -7.249  10.327   0.291  1.00 93.37           N
ATOM   2604  CA  ALA A 177      -6.884  11.349   1.256  1.00 93.37           C
ATOM   2605  C   ALA A 177      -7.893  11.342   2.406  1.00 93.37           C
ATOM   2606  O   ALA A 177      -7.511  11.391   3.574  1.00 93.37           O
ATOM   2607  HA  ALA A 177      -5.898  11.098   1.649  1.00 93.37           H
ATOM   2608  CB  ALA A 177      -6.804  12.707   0.557  1.00 93.37           C
ATOM   2609 1HB  ALA A 177      -6.052  12.667  -0.231  1.00 93.37           H
ATOM   2610 2HB  ALA A 177      -7.774  12.949   0.122  1.00 93.37           H
ATOM   2611 3HB  ALA A 177      -6.530  13.474   1.282  1.00 93.37           H
ATOM   2612  HN  ALA A 177      -7.486  10.670  -0.618  1.00 93.37           H
ATOM   2613  N   ALA A 178      -9.164  11.282   2.034  1.00 93.84           N
ATOM   2614  CA  ALA A 178     -10.234  11.349   3.015  1.00 93.84           C
ATOM   2615  C   ALA A 178     -10.151  10.132   3.939  1.00 93.84           C
ATOM   2616  O   ALA A 178     -10.415  10.238   5.135  1.00 93.84           O
ATOM   2617  HA  ALA A 178     -10.087  12.254   3.605  1.00 93.84           H
ATOM   2618  CB  ALA A 178     -11.581  11.444   2.295  1.00 93.84           C
ATOM   2619 1HB  ALA A 178     -11.599  12.341   1.675  1.00 93.84           H
ATOM   2620 2HB  ALA A 178     -11.720  10.565   1.666  1.00 93.84           H
ATOM   2621 3HB  ALA A 178     -12.383  11.495   3.031  1.00 93.84           H
ATOM   2622  HN  ALA A 178      -9.465  11.189   1.086  1.00 93.84           H
ATOM   2623  N   LEU A 179      -9.784   9.005   3.348  1.00 91.64           N
ATOM   2624  CA  LEU A 179      -9.760   7.750   4.079  1.00 91.64           C
ATOM   2625  C   LEU A 179      -8.596   7.764   5.072  1.00 91.64           C
ATOM   2626  O   LEU A 179      -8.551   6.950   5.992  1.00 91.64           O
ATOM   2627  HA  LEU A 179     -10.692   7.682   4.641  1.00 91.64           H
ATOM   2628  CB  LEU A 179      -9.728   6.566   3.111  1.00 91.64           C
ATOM   2629 1HB  LEU A 179      -8.923   6.730   2.394  1.00 91.64           H
ATOM   2630 2HB  LEU A 179      -9.475   5.668   3.674  1.00 91.64           H
ATOM   2631  CG  LEU A 179     -11.019   6.299   2.333  1.00 91.64           C
ATOM   2632  HG  LEU A 179     -11.283   7.206   1.789  1.00 91.64           H
ATOM   2633  CD1 LEU A 179     -10.815   5.193   1.296  1.00 91.64           C
ATOM   2634 1HD1 LEU A 179     -10.039   5.494   0.592  1.00 91.64           H
ATOM   2635 2HD1 LEU A 179     -10.514   4.274   1.798  1.00 91.64           H
ATOM   2636 3HD1 LEU A 179     -11.748   5.025   0.757  1.00 91.64           H
ATOM   2637  CD2 LEU A 179     -12.177   5.988   3.283  1.00 91.64           C
ATOM   2638 1HD2 LEU A 179     -11.935   5.104   3.873  1.00 91.64           H
ATOM   2639 2HD2 LEU A 179     -12.338   6.836   3.949  1.00 91.64           H
ATOM   2640 3HD2 LEU A 179     -13.082   5.803   2.705  1.00 91.64           H
ATOM   2641  HN  LEU A 179      -9.506   8.941   2.389  1.00 91.64           H
ATOM   2642  N   CYS A 180      -7.684   8.699   4.851  1.00 92.78           N
ATOM   2643  CA  CYS A 180      -6.473   8.767   5.651  1.00 92.78           C
ATOM   2644  C   CYS A 180      -6.681   9.813   6.749  1.00 92.78           C
ATOM   2645  O   CYS A 180      -5.756  10.126   7.496  1.00 92.78           O
ATOM   2646  HA  CYS A 180      -6.327   7.777   6.083  1.00 92.78           H
ATOM   2647  CB  CYS A 180      -5.244   9.077   4.794  1.00 92.78           C
ATOM   2648 1HB  CYS A 180      -5.386  10.021   4.268  1.00 92.78           H
ATOM   2649 2HB  CYS A 180      -4.367   9.195   5.430  1.00 92.78           H
ATOM   2650  SG  CYS A 180      -4.966   7.728   3.589  1.00 92.78           S
ATOM   2651  HG  CYS A 180      -6.043   7.976   2.850  1.00 92.78           H
ATOM   2652  HN  CYS A 180      -7.761   9.400   4.141  1.00 92.78           H
ATOM   2653  N   ILE A 181      -7.902  10.324   6.811  1.00 93.46           N
ATOM   2654  CA  ILE A 181      -8.234  11.352   7.782  1.00 93.46           C
ATOM   2655  C   ILE A 181      -7.948  10.829   9.191  1.00 93.46           C
ATOM   2656  O   ILE A 181      -7.307  11.509   9.991  1.00 93.46           O
ATOM   2657  HA  ILE A 181      -7.581  12.204   7.591  1.00 93.46           H
ATOM   2658  CB  ILE A 181      -9.673  11.831   7.584  1.00 93.46           C
ATOM   2659  HB  ILE A 181     -10.303  10.959   7.411  1.00 93.46           H
ATOM   2660  CG1 ILE A 181      -9.789  12.724   6.347  1.00 93.46           C
ATOM   2661 1HG1 ILE A 181      -9.217  13.639   6.500  1.00 93.46           H
ATOM   2662 2HG1 ILE A 181      -9.355  12.217   5.486  1.00 93.46           H
ATOM   2663  CG2 ILE A 181     -10.198  12.525   8.843  1.00 93.46           C
ATOM   2664 1HG2 ILE A 181     -10.174  11.827   9.679  1.00 93.46           H
ATOM   2665 2HG2 ILE A 181      -9.571  13.387   9.071  1.00 93.46           H
ATOM   2666 3HG2 ILE A 181     -11.223  12.856   8.675  1.00 93.46           H
ATOM   2667  CD1 ILE A 181     -11.250  13.073   6.057  1.00 93.46           C
ATOM   2668 1HD1 ILE A 181     -11.814  12.157   5.881  1.00 93.46           H
ATOM   2669 2HD1 ILE A 181     -11.674  13.602   6.911  1.00 93.46           H
ATOM   2670 3HD1 ILE A 181     -11.304  13.708   5.173  1.00 93.46           H
ATOM   2671  HN  ILE A 181      -8.655  10.047   6.215  1.00 93.46           H
ATOM   2672  N   PRO A 182      -8.416   9.617   9.519  1.00 91.90           N
ATOM   2673  CA  PRO A 182      -8.256   9.088  10.876  1.00 91.90           C
ATOM   2674  C   PRO A 182      -6.811   9.131  11.346  1.00 91.90           C
ATOM   2675  O   PRO A 182      -6.533   9.541  12.471  1.00 91.90           O
ATOM   2676  HA  PRO A 182      -8.805   9.707  11.586  1.00 91.90           H
ATOM   2677  CB  PRO A 182      -8.776   7.653  10.769  1.00 91.90           C
ATOM   2678 1HB  PRO A 182      -7.973   6.952  10.543  1.00 91.90           H
ATOM   2679 2HB  PRO A 182      -9.234   7.322  11.701  1.00 91.90           H
ATOM   2680  CG  PRO A 182      -9.793   7.729   9.637  1.00 91.90           C
ATOM   2681 1HG  PRO A 182      -9.992   6.749   9.204  1.00 91.90           H
ATOM   2682 2HG  PRO A 182     -10.754   8.113   9.981  1.00 91.90           H
ATOM   2683  CD  PRO A 182      -9.126   8.667   8.644  1.00 91.90           C
ATOM   2684 1HD  PRO A 182      -8.437   8.137   7.986  1.00 91.90           H
ATOM   2685 2HD  PRO A 182      -9.855   9.163   8.003  1.00 91.90           H
ATOM   2686  N   GLU A 183      -5.922   8.703  10.462  1.00 92.38           N
ATOM   2687  CA  GLU A 183      -4.508   8.646  10.790  1.00 92.38           C
ATOM   2688  C   GLU A 183      -3.990  10.040  11.150  1.00 92.38           C
ATOM   2689  O   GLU A 183      -3.210  10.193  12.088  1.00 92.38           O
ATOM   2690  HA  GLU A 183      -4.438   7.990  11.658  1.00 92.38           H
ATOM   2691  CB  GLU A 183      -3.702   8.042   9.639  1.00 92.38           C
ATOM   2692 1HB  GLU A 183      -4.067   8.433   8.689  1.00 92.38           H
ATOM   2693 2HB  GLU A 183      -2.639   8.224   9.799  1.00 92.38           H
ATOM   2694  CG  GLU A 183      -3.875   6.523   9.586  1.00 92.38           C
ATOM   2695 1HG  GLU A 183      -3.111   6.088   8.942  1.00 92.38           H
ATOM   2696 2HG  GLU A 183      -3.730   6.102  10.581  1.00 92.38           H
ATOM   2697  CD  GLU A 183      -5.264   6.147   9.065  1.00 92.38           C
ATOM   2698  OE1 GLU A 183      -5.620   4.957   9.206  1.00 92.38           O
ATOM   2699  OE2 GLU A 183      -5.937   7.058   8.538  1.00 92.38           O
ATOM   2700  HN  GLU A 183      -6.154   8.399   9.537  1.00 92.38           H
ATOM   2701  N   ILE A 184      -4.445  11.021  10.384  1.00 93.81           N
ATOM   2702  CA  ILE A 184      -3.943  12.377  10.529  1.00 93.81           C
ATOM   2703  C   ILE A 184      -4.336  12.918  11.905  1.00 93.81           C
ATOM   2704  O   ILE A 184      -3.564  13.638  12.536  1.00 93.81           O
ATOM   2705  HA  ILE A 184      -2.855  12.331  10.474  1.00 93.81           H
ATOM   2706  CB  ILE A 184      -4.418  13.251   9.366  1.00 93.81           C
ATOM   2707  HB  ILE A 184      -5.505  13.189   9.314  1.00 93.81           H
ATOM   2708  CG1 ILE A 184      -3.872  12.734   8.033  1.00 93.81           C
ATOM   2709 1HG1 ILE A 184      -2.788  12.849   8.011  1.00 93.81           H
ATOM   2710 2HG1 ILE A 184      -4.081  11.669   7.939  1.00 93.81           H
ATOM   2711  CG2 ILE A 184      -4.060  14.720   9.601  1.00 93.81           C
ATOM   2712 1HG2 ILE A 184      -4.537  15.068  10.517  1.00 93.81           H
ATOM   2713 2HG2 ILE A 184      -2.978  14.819   9.695  1.00 93.81           H
ATOM   2714 3HG2 ILE A 184      -4.409  15.318   8.760  1.00 93.81           H
ATOM   2715  CD1 ILE A 184      -4.494  13.488   6.856  1.00 93.81           C
ATOM   2716 1HD1 ILE A 184      -5.575  13.351   6.868  1.00 93.81           H
ATOM   2717 2HD1 ILE A 184      -4.262  14.550   6.941  1.00 93.81           H
ATOM   2718 3HD1 ILE A 184      -4.089  13.101   5.922  1.00 93.81           H
ATOM   2719  HN  ILE A 184      -5.142  10.902   9.678  1.00 93.81           H
ATOM   2720  N   LEU A 185      -5.536  12.551  12.329  1.00 93.22           N
ATOM   2721  CA  LEU A 185      -6.132  13.159  13.506  1.00 93.22           C
ATOM   2722  C   LEU A 185      -5.434  12.626  14.759  1.00 93.22           C
ATOM   2723  O   LEU A 185      -5.023  13.400  15.622  1.00 93.22           O
ATOM   2724  HA  LEU A 185      -5.956  14.233  13.444  1.00 93.22           H
ATOM   2725  CB  LEU A 185      -7.648  12.948  13.510  1.00 93.22           C
ATOM   2726 1HB  LEU A 185      -7.847  11.888  13.352  1.00 93.22           H
ATOM   2727 2HB  LEU A 185      -8.027  13.199  14.500  1.00 93.22           H
ATOM   2728  CG  LEU A 185      -8.439  13.747  12.472  1.00 93.22           C
ATOM   2729  HG  LEU A 185      -8.082  13.467  11.481  1.00 93.22           H
ATOM   2730  CD1 LEU A 185      -9.928  13.401  12.532  1.00 93.22           C
ATOM   2731 1HD1 LEU A 185     -10.062  12.338  12.331  1.00 93.22           H
ATOM   2732 2HD1 LEU A 185     -10.316  13.634  13.523  1.00 93.22           H
ATOM   2733 3HD1 LEU A 185     -10.466  13.983  11.784  1.00 93.22           H
ATOM   2734  CD2 LEU A 185      -8.193  15.249  12.633  1.00 93.22           C
ATOM   2735 1HD2 LEU A 185      -8.505  15.563  13.629  1.00 93.22           H
ATOM   2736 2HD2 LEU A 185      -7.131  15.459  12.502  1.00 93.22           H
ATOM   2737 3HD2 LEU A 185      -8.767  15.793  11.884  1.00 93.22           H
ATOM   2738  HN  LEU A 185      -6.098  11.853  11.884  1.00 93.22           H
ATOM   2739  N   TYR A 186      -5.322  11.307  14.819  1.00 92.99           N
ATOM   2740  CA  TYR A 186      -4.983  10.640  16.065  1.00 92.99           C
ATOM   2741  C   TYR A 186      -3.479  10.376  16.154  1.00 92.99           C
ATOM   2742  O   TYR A 186      -2.979   9.955  17.196  1.00 92.99           O
ATOM   2743  HA  TYR A 186      -5.279  11.293  16.887  1.00 92.99           H
ATOM   2744  CB  TYR A 186      -5.723   9.302  16.042  1.00 92.99           C
ATOM   2745 1HB  TYR A 186      -5.400   8.734  15.170  1.00 92.99           H
ATOM   2746 2HB  TYR A 186      -5.437   8.725  16.922  1.00 92.99           H
ATOM   2747  CG  TYR A 186      -7.247   9.434  16.010  1.00 92.99           C
ATOM   2748  CD1 TYR A 186      -7.897  10.169  16.980  1.00 92.99           C
ATOM   2749  HD1 TYR A 186      -7.324  10.656  17.769  1.00 92.99           H
ATOM   2750  CD2 TYR A 186      -7.972   8.817  15.010  1.00 92.99           C
ATOM   2751  HD2 TYR A 186      -7.459   8.236  14.244  1.00 92.99           H
ATOM   2752  CE1 TYR A 186      -9.331  10.294  16.950  1.00 92.99           C
ATOM   2753  HE1 TYR A 186      -9.856  10.872  17.710  1.00 92.99           H
ATOM   2754  CE2 TYR A 186      -9.407   8.941  14.980  1.00 92.99           C
ATOM   2755  HE2 TYR A 186      -9.991   8.459  14.197  1.00 92.99           H
ATOM   2756  CZ  TYR A 186     -10.015   9.673  15.951  1.00 92.99           C
ATOM   2757  OH  TYR A 186     -11.370   9.791  15.923  1.00 92.99           O
ATOM   2758  HH  TYR A 186     -11.719   9.507  15.030  1.00 92.99           H
ATOM   2759  HN  TYR A 186      -5.458  10.698  14.038  1.00 92.99           H
ATOM   2760  N   SER A 187      -2.799  10.634  15.046  1.00 93.19           N
ATOM   2761  CA  SER A 187      -1.352  10.498  15.007  1.00 93.19           C
ATOM   2762  C   SER A 187      -0.703  11.555  15.903  1.00 93.19           C
ATOM   2763  O   SER A 187      -0.871  12.753  15.679  1.00 93.19           O
ATOM   2764  HA  SER A 187      -1.146   9.497  15.386  1.00 93.19           H
ATOM   2765  CB  SER A 187      -0.826  10.620  13.576  1.00 93.19           C
ATOM   2766 1HB  SER A 187      -1.194  11.545  13.132  1.00 93.19           H
ATOM   2767 2HB  SER A 187       0.262  10.686  13.594  1.00 93.19           H
ATOM   2768  OG  SER A 187      -1.221   9.516  12.766  1.00 93.19           O
ATOM   2769  HG  SER A 187      -1.735   9.841  11.972  1.00 93.19           H
ATOM   2770  HN  SER A 187      -3.218  10.931  14.188  1.00 93.19           H
ATOM   2771  N   GLN A 188       0.025  11.073  16.900  1.00 91.76           N
ATOM   2772  CA  GLN A 188       0.709  11.961  17.824  1.00 91.76           C
ATOM   2773  C   GLN A 188       2.041  11.348  18.262  1.00 91.76           C
ATOM   2774  O   GLN A 188       2.291  10.167  18.029  1.00 91.76           O
ATOM   2775  HA  GLN A 188       0.891  12.879  17.264  1.00 91.76           H
ATOM   2776  CB  GLN A 188      -0.172  12.278  19.034  1.00 91.76           C
ATOM   2777 1HB  GLN A 188      -0.439  11.354  19.546  1.00 91.76           H
ATOM   2778 2HB  GLN A 188       0.385  12.887  19.745  1.00 91.76           H
ATOM   2779  CG  GLN A 188      -1.443  13.017  18.608  1.00 91.76           C
ATOM   2780 1HG  GLN A 188      -1.184  13.831  17.930  1.00 91.76           H
ATOM   2781 2HG  GLN A 188      -2.095  12.339  18.057  1.00 91.76           H
ATOM   2782  CD  GLN A 188      -2.186  13.575  19.823  1.00 91.76           C
ATOM   2783  OE1 GLN A 188      -1.702  13.556  20.942  1.00 91.76           O
ATOM   2784  NE2 GLN A 188      -3.387  14.072  19.541  1.00 91.76           N
ATOM   2785 1HE2 GLN A 188      -3.726  14.057  18.600  1.00 91.76           H
ATOM   2786 2HE2 GLN A 188      -3.951  14.460  20.270  1.00 91.76           H
ATOM   2787  HN  GLN A 188       0.151  10.098  17.079  1.00 91.76           H
ATOM   2788  N   ILE A 189       2.861  12.179  18.889  1.00 91.52           N
ATOM   2789  CA  ILE A 189       4.078  11.696  19.520  1.00 91.52           C
ATOM   2790  C   ILE A 189       3.794  11.379  20.989  1.00 91.52           C
ATOM   2791  O   ILE A 189       3.294  12.227  21.726  1.00 91.52           O
ATOM   2792  HA  ILE A 189       4.362  10.773  19.016  1.00 91.52           H
ATOM   2793  CB  ILE A 189       5.219  12.694  19.316  1.00 91.52           C
ATOM   2794  HB  ILE A 189       4.905  13.659  19.715  1.00 91.52           H
ATOM   2795  CG1 ILE A 189       5.512  12.895  17.827  1.00 91.52           C
ATOM   2796 1HG1 ILE A 189       5.928  11.979  17.408  1.00 91.52           H
ATOM   2797 2HG1 ILE A 189       4.583  13.097  17.294  1.00 91.52           H
ATOM   2798  CG2 ILE A 189       6.466  12.268  20.093  1.00 91.52           C
ATOM   2799 1HG2 ILE A 189       6.232  12.217  21.156  1.00 91.52           H
ATOM   2800 2HG2 ILE A 189       6.793  11.287  19.746  1.00 91.52           H
ATOM   2801 3HG2 ILE A 189       7.262  12.994  19.930  1.00 91.52           H
ATOM   2802  CD1 ILE A 189       6.491  14.051  17.613  1.00 91.52           C
ATOM   2803 1HD1 ILE A 189       6.062  14.970  18.011  1.00 91.52           H
ATOM   2804 2HD1 ILE A 189       7.428  13.835  18.127  1.00 91.52           H
ATOM   2805 3HD1 ILE A 189       6.682  14.172  16.546  1.00 91.52           H
ATOM   2806  HN  ILE A 189       2.705  13.164  18.970  1.00 91.52           H
ATOM   2807  N   LYS A 190       4.125  10.154  21.372  1.00 88.01           N
ATOM   2808  CA  LYS A 190       4.010   9.747  22.762  1.00 88.01           C
ATOM   2809  C   LYS A 190       5.409   9.544  23.346  1.00 88.01           C
ATOM   2810  O   LYS A 190       6.239   8.856  22.755  1.00 88.01           O
ATOM   2811  HA  LYS A 190       3.525  10.561  23.301  1.00 88.01           H
ATOM   2812  CB  LYS A 190       3.107   8.519  22.888  1.00 88.01           C
ATOM   2813 1HB  LYS A 190       2.185   8.681  22.329  1.00 88.01           H
ATOM   2814 2HB  LYS A 190       3.599   7.654  22.444  1.00 88.01           H
ATOM   2815  CG  LYS A 190       2.777   8.229  24.353  1.00 88.01           C
ATOM   2816 1HG  LYS A 190       3.692   7.989  24.895  1.00 88.01           H
ATOM   2817 2HG  LYS A 190       2.356   9.121  24.818  1.00 88.01           H
ATOM   2818  CD  LYS A 190       1.788   7.068  24.474  1.00 88.01           C
ATOM   2819 1HD  LYS A 190       0.825   7.361  24.053  1.00 88.01           H
ATOM   2820 2HD  LYS A 190       2.145   6.219  23.891  1.00 88.01           H
ATOM   2821  CE  LYS A 190       1.606   6.651  25.934  1.00 88.01           C
ATOM   2822 1HE  LYS A 190       2.580   6.542  26.411  1.00 88.01           H
ATOM   2823 2HE  LYS A 190       1.072   7.431  26.478  1.00 88.01           H
ATOM   2824  NZ  LYS A 190       0.859   5.377  26.021  1.00 88.01           N
ATOM   2825 1HZ  LYS A 190       0.850   5.055  26.982  1.00 88.01           H
ATOM   2826 2HZ  LYS A 190      -0.093   5.521  25.703  1.00 88.01           H
ATOM   2827 3HZ  LYS A 190       1.309   4.681  25.436  1.00 88.01           H
ATOM   2828  HN  LYS A 190       4.466   9.448  20.751  1.00 88.01           H
ATOM   2829  N   GLU A 191       5.628  10.156  24.501  1.00 86.07           N
ATOM   2830  CA  GLU A 191       6.868   9.956  25.231  1.00 86.07           C
ATOM   2831  C   GLU A 191       6.686   8.875  26.299  1.00 86.07           C
ATOM   2832  O   GLU A 191       5.781   8.963  27.128  1.00 86.07           O
ATOM   2833  HA  GLU A 191       7.592   9.622  24.488  1.00 86.07           H
ATOM   2834  CB  GLU A 191       7.356  11.265  25.854  1.00 86.07           C
ATOM   2835 1HB  GLU A 191       6.528  11.763  26.358  1.00 86.07           H
ATOM   2836 2HB  GLU A 191       8.203  11.066  26.511  1.00 86.07           H
ATOM   2837  CG  GLU A 191       7.861  12.229  24.779  1.00 86.07           C
ATOM   2838 1HG  GLU A 191       8.607  11.731  24.160  1.00 86.07           H
ATOM   2839 2HG  GLU A 191       7.038  12.510  24.122  1.00 86.07           H
ATOM   2840  CD  GLU A 191       8.468  13.484  25.409  1.00 86.07           C
ATOM   2841  OE1 GLU A 191       8.938  14.340  24.628  1.00 86.07           O
ATOM   2842  OE2 GLU A 191       8.450  13.558  26.656  1.00 86.07           O
ATOM   2843  HN  GLU A 191       4.977  10.779  24.936  1.00 86.07           H
ATOM   2844  N   GLU A 192       7.560   7.881  26.245  1.00 78.42           N
ATOM   2845  CA  GLU A 192       7.545   6.816  27.233  1.00 78.42           C
ATOM   2846  C   GLU A 192       8.963   6.541  27.739  1.00 78.42           C
ATOM   2847  O   GLU A 192       9.836   6.149  26.967  1.00 78.42           O
ATOM   2848  HA  GLU A 192       6.926   7.188  28.050  1.00 78.42           H
ATOM   2849  CB  GLU A 192       6.911   5.546  26.662  1.00 78.42           C
ATOM   2850 1HB  GLU A 192       5.862   5.732  26.430  1.00 78.42           H
ATOM   2851 2HB  GLU A 192       7.487   5.202  25.803  1.00 78.42           H
ATOM   2852  CG  GLU A 192       6.943   4.409  27.685  1.00 78.42           C
ATOM   2853 1HG  GLU A 192       7.934   3.956  27.700  1.00 78.42           H
ATOM   2854 2HG  GLU A 192       6.759   4.808  28.683  1.00 78.42           H
ATOM   2855  CD  GLU A 192       5.895   3.345  27.354  1.00 78.42           C
ATOM   2856  OE1 GLU A 192       5.194   2.925  28.300  1.00 78.42           O
ATOM   2857  OE2 GLU A 192       5.818   2.975  26.163  1.00 78.42           O
ATOM   2858  HN  GLU A 192       8.268   7.796  25.543  1.00 78.42           H
ATOM   2859  N   SER A 193       9.147   6.758  29.033  1.00 74.43           N
ATOM   2860  CA  SER A 193      10.388   6.376  29.686  1.00 74.43           C
ATOM   2861  C   SER A 193      11.577   7.019  28.970  1.00 74.43           C
ATOM   2862  O   SER A 193      12.650   6.425  28.886  1.00 74.43           O
ATOM   2863  HA  SER A 193      10.305   6.754  30.705  1.00 74.43           H
ATOM   2864  CB  SER A 193      10.547   4.854  29.719  1.00 74.43           C
ATOM   2865 1HB  SER A 193      10.706   4.485  28.706  1.00 74.43           H
ATOM   2866 2HB  SER A 193      11.434   4.595  30.296  1.00 74.43           H
ATOM   2867  OG  SER A 193       9.408   4.210  30.285  1.00 74.43           O
ATOM   2868  HG  SER A 193       9.472   3.222  30.149  1.00 74.43           H
ATOM   2869  HN  SER A 193       8.469   7.186  29.631  1.00 74.43           H
ATOM   2870  N   GLY A 194      11.345   8.224  28.471  1.00 75.81           N
ATOM   2871  CA  GLY A 194      12.399   8.978  27.815  1.00 75.81           C
ATOM   2872  C   GLY A 194      12.536   8.567  26.347  1.00 75.81           C
ATOM   2873  O   GLY A 194      13.445   9.021  25.654  1.00 75.81           O
ATOM   2874 1HA  GLY A 194      12.183  10.044  27.879  1.00 75.81           H
ATOM   2875 2HA  GLY A 194      13.345   8.813  28.332  1.00 75.81           H
ATOM   2876  HN  GLY A 194      10.458   8.684  28.509  1.00 75.81           H
ATOM   2877  N   ILE A 195      11.619   7.712  25.918  1.00 82.34           N
ATOM   2878  CA  ILE A 195      11.572   7.304  24.524  1.00 82.34           C
ATOM   2879  C   ILE A 195      10.375   7.971  23.842  1.00 82.34           C
ATOM   2880  O   ILE A 195       9.237   7.811  24.280  1.00 82.34           O
ATOM   2881  HA  ILE A 195      12.484   7.661  24.047  1.00 82.34           H
ATOM   2882  CB  ILE A 195      11.571   5.778  24.413  1.00 82.34           C
ATOM   2883  HB  ILE A 195      10.682   5.399  24.918  1.00 82.34           H
ATOM   2884  CG1 ILE A 195      12.785   5.176  25.122  1.00 82.34           C
ATOM   2885 1HG1 ILE A 195      13.700   5.523  24.642  1.00 82.34           H
ATOM   2886 2HG1 ILE A 195      12.816   5.521  26.155  1.00 82.34           H
ATOM   2887  CG2 ILE A 195      11.482   5.335  22.951  1.00 82.34           C
ATOM   2888 1HG2 ILE A 195      10.562   5.718  22.510  1.00 82.34           H
ATOM   2889 2HG2 ILE A 195      12.338   5.725  22.401  1.00 82.34           H
ATOM   2890 3HG2 ILE A 195      11.483   4.246  22.900  1.00 82.34           H
ATOM   2891  CD1 ILE A 195      12.736   3.647  25.090  1.00 82.34           C
ATOM   2892 1HD1 ILE A 195      11.832   3.302  25.592  1.00 82.34           H
ATOM   2893 2HD1 ILE A 195      12.730   3.304  24.056  1.00 82.34           H
ATOM   2894 3HD1 ILE A 195      13.611   3.244  25.601  1.00 82.34           H
ATOM   2895  HN  ILE A 195      10.919   7.302  26.502  1.00 82.34           H
ATOM   2896  N   ALA A 196      10.674   8.706  22.781  1.00 89.36           N
ATOM   2897  CA  ALA A 196       9.630   9.301  21.965  1.00 89.36           C
ATOM   2898  C   ALA A 196       9.151   8.280  20.931  1.00 89.36           C
ATOM   2899  O   ALA A 196       9.959   7.689  20.217  1.00 89.36           O
ATOM   2900  HA  ALA A 196       8.799   9.556  22.623  1.00 89.36           H
ATOM   2901  CB  ALA A 196      10.156  10.583  21.317  1.00 89.36           C
ATOM   2902 1HB  ALA A 196      10.456  11.287  22.094  1.00 89.36           H
ATOM   2903 2HB  ALA A 196      11.016  10.347  20.690  1.00 89.36           H
ATOM   2904 3HB  ALA A 196       9.372  11.030  20.705  1.00 89.36           H
ATOM   2905  HN  ALA A 196      11.608   8.895  22.476  1.00 89.36           H
ATOM   2906  N   ILE A 197       7.838   8.103  20.885  1.00 88.56           N
ATOM   2907  CA  ILE A 197       7.244   7.142  19.971  1.00 88.56           C
ATOM   2908  C   ILE A 197       6.166   7.836  19.137  1.00 88.56           C
ATOM   2909  O   ILE A 197       5.280   8.492  19.683  1.00 88.56           O
ATOM   2910  HA  ILE A 197       8.032   6.799  19.301  1.00 88.56           H
ATOM   2911  CB  ILE A 197       6.737   5.918  20.737  1.00 88.56           C
ATOM   2912  HB  ILE A 197       6.017   6.256  21.482  1.00 88.56           H
ATOM   2913  CG1 ILE A 197       7.878   5.231  21.491  1.00 88.56           C
ATOM   2914 1HG1 ILE A 197       8.600   4.832  20.778  1.00 88.56           H
ATOM   2915 2HG1 ILE A 197       8.405   5.961  22.104  1.00 88.56           H
ATOM   2916  CG2 ILE A 197       6.003   4.953  19.804  1.00 88.56           C
ATOM   2917 1HG2 ILE A 197       5.151   5.461  19.353  1.00 88.56           H
ATOM   2918 2HG2 ILE A 197       6.682   4.618  19.020  1.00 88.56           H
ATOM   2919 3HG2 ILE A 197       5.653   4.093  20.374  1.00 88.56           H
ATOM   2920  CD1 ILE A 197       7.348   4.101  22.375  1.00 88.56           C
ATOM   2921 1HD1 ILE A 197       6.644   4.508  23.102  1.00 88.56           H
ATOM   2922 2HD1 ILE A 197       6.842   3.361  21.755  1.00 88.56           H
ATOM   2923 3HD1 ILE A 197       8.179   3.629  22.899  1.00 88.56           H
ATOM   2924  HN  ILE A 197       7.186   8.602  21.456  1.00 88.56           H
ATOM   2925  N   CYS A 198       6.277   7.668  17.828  1.00 91.11           N
ATOM   2926  CA  CYS A 198       5.223   8.103  16.926  1.00 91.11           C
ATOM   2927  C   CYS A 198       4.125   7.038  16.921  1.00 91.11           C
ATOM   2928  O   CYS A 198       4.330   5.933  16.420  1.00 91.11           O
ATOM   2929  HA  CYS A 198       4.845   9.047  17.318  1.00 91.11           H
ATOM   2930  CB  CYS A 198       5.760   8.376  15.519  1.00 91.11           C
ATOM   2931 1HB  CYS A 198       6.412   9.249  15.533  1.00 91.11           H
ATOM   2932 2HB  CYS A 198       6.363   7.534  15.181  1.00 91.11           H
ATOM   2933  SG  CYS A 198       4.370   8.654  14.362  1.00 91.11           S
ATOM   2934  HN  CYS A 198       7.066   7.245  17.383  1.00 91.11           H
ATOM   2935  N   THR A 199       2.984   7.407  17.484  1.00 90.93           N
ATOM   2936  CA  THR A 199       1.879   6.473  17.618  1.00 90.93           C
ATOM   2937  C   THR A 199       0.550   7.176  17.337  1.00 90.93           C
ATOM   2938  O   THR A 199       0.510   8.394  17.172  1.00 90.93           O
ATOM   2939  HA  THR A 199       1.995   5.693  16.865  1.00 90.93           H
ATOM   2940  CB  THR A 199       1.954   5.850  19.014  1.00 90.93           C
ATOM   2941  HB  THR A 199       2.971   5.535  19.246  1.00 90.93           H
ATOM   2942  OG1 THR A 199       0.980   4.810  18.982  1.00 90.93           O
ATOM   2943  HG1 THR A 199       1.096   4.209  19.773  1.00 90.93           H
ATOM   2944  CG2 THR A 199       1.452   6.798  20.105  1.00 90.93           C
ATOM   2945 1HG2 THR A 199       0.412   7.059  19.909  1.00 90.93           H
ATOM   2946 2HG2 THR A 199       2.060   7.703  20.109  1.00 90.93           H
ATOM   2947 3HG2 THR A 199       1.526   6.306  21.075  1.00 90.93           H
ATOM   2948  HN  THR A 199       2.809   8.323  17.843  1.00 90.93           H
ATOM   2949  N   MET A 200      -0.507   6.377  17.290  1.00 92.07           N
ATOM   2950  CA  MET A 200      -1.855   6.916  17.347  1.00 92.07           C
ATOM   2951  C   MET A 200      -2.407   6.860  18.773  1.00 92.07           C
ATOM   2952  O   MET A 200      -2.314   5.830  19.439  1.00 92.07           O
ATOM   2953  HA  MET A 200      -1.771   7.953  17.023  1.00 92.07           H
ATOM   2954  CB  MET A 200      -2.766   6.114  16.415  1.00 92.07           C
ATOM   2955 1HB  MET A 200      -2.717   5.056  16.675  1.00 92.07           H
ATOM   2956 2HB  MET A 200      -3.800   6.428  16.553  1.00 92.07           H
ATOM   2957  CG  MET A 200      -2.358   6.305  14.953  1.00 92.07           C
ATOM   2958 1HG  MET A 200      -2.380   7.364  14.696  1.00 92.07           H
ATOM   2959 2HG  MET A 200      -1.334   5.962  14.804  1.00 92.07           H
ATOM   2960  SD  MET A 200      -3.466   5.397  13.887  1.00 92.07           S
ATOM   2961  CE  MET A 200      -3.223   3.746  14.523  1.00 92.07           C
ATOM   2962 1HE  MET A 200      -2.176   3.466  14.415  1.00 92.07           H
ATOM   2963 2HE  MET A 200      -3.501   3.718  15.576  1.00 92.07           H
ATOM   2964 3HE  MET A 200      -3.846   3.047  13.964  1.00 92.07           H
ATOM   2965  HN  MET A 200      -0.452   5.382  17.214  1.00 92.07           H
ATOM   2966  N   VAL A 201      -2.971   7.981  19.200  1.00 92.64           N
ATOM   2967  CA  VAL A 201      -3.589   8.055  20.512  1.00 92.64           C
ATOM   2968  C   VAL A 201      -5.084   8.341  20.352  1.00 92.64           C
ATOM   2969  O   VAL A 201      -5.469   9.265  19.637  1.00 92.64           O
ATOM   2970  HA  VAL A 201      -3.467   7.083  20.989  1.00 92.64           H
ATOM   2971  CB  VAL A 201      -2.870   9.098  21.371  1.00 92.64           C
ATOM   2972  HB  VAL A 201      -3.033  10.075  20.918  1.00 92.64           H
ATOM   2973  CG1 VAL A 201      -3.448   9.134  22.787  1.00 92.64           C
ATOM   2974 1HG1 VAL A 201      -4.507   9.389  22.741  1.00 92.64           H
ATOM   2975 2HG1 VAL A 201      -3.330   8.156  23.253  1.00 92.64           H
ATOM   2976 3HG1 VAL A 201      -2.919   9.883  23.376  1.00 92.64           H
ATOM   2977  CG2 VAL A 201      -1.363   8.838  21.401  1.00 92.64           C
ATOM   2978 1HG2 VAL A 201      -1.172   7.850  21.818  1.00 92.64           H
ATOM   2979 2HG2 VAL A 201      -0.965   8.887  20.387  1.00 92.64           H
ATOM   2980 3HG2 VAL A 201      -0.876   9.593  22.018  1.00 92.64           H
ATOM   2981  HN  VAL A 201      -3.009   8.826  18.666  1.00 92.64           H
ATOM   2982  N   TYR A 202      -5.884   7.531  21.029  1.00 91.29           N
ATOM   2983  CA  TYR A 202      -7.329   7.675  20.957  1.00 91.29           C
ATOM   2984  C   TYR A 202      -7.873   8.366  22.209  1.00 91.29           C
ATOM   2985  O   TYR A 202      -7.473   8.041  23.326  1.00 91.29           O
ATOM   2986  HA  TYR A 202      -7.563   8.284  20.084  1.00 91.29           H
ATOM   2987  CB  TYR A 202      -7.891   6.254  20.888  1.00 91.29           C
ATOM   2988 1HB  TYR A 202      -7.560   5.700  21.767  1.00 91.29           H
ATOM   2989 2HB  TYR A 202      -8.979   6.302  20.934  1.00 91.29           H
ATOM   2990  CG  TYR A 202      -7.481   5.483  19.632  1.00 91.29           C
ATOM   2991  CD1 TYR A 202      -8.194   5.641  18.462  1.00 91.29           C
ATOM   2992  HD1 TYR A 202      -9.050   6.316  18.432  1.00 91.29           H
ATOM   2993  CD2 TYR A 202      -6.397   4.629  19.670  1.00 91.29           C
ATOM   2994  HD2 TYR A 202      -5.834   4.503  20.595  1.00 91.29           H
ATOM   2995  CE1 TYR A 202      -7.808   4.915  17.279  1.00 91.29           C
ATOM   2996  HE1 TYR A 202      -8.363   5.031  16.348  1.00 91.29           H
ATOM   2997  CE2 TYR A 202      -6.011   3.903  18.488  1.00 91.29           C
ATOM   2998  HE2 TYR A 202      -5.158   3.225  18.504  1.00 91.29           H
ATOM   2999  CZ  TYR A 202      -6.736   4.082  17.351  1.00 91.29           C
ATOM   3000  OH  TYR A 202      -6.371   3.397  16.234  1.00 91.29           O
ATOM   3001  HH  TYR A 202      -7.101   3.441  15.552  1.00 91.29           H
ATOM   3002  HN  TYR A 202      -5.562   6.789  21.617  1.00 91.29           H
ATOM   3003  N   PRO A 203      -8.792   9.328  22.047  1.00 81.87           N
ATOM   3004  CA  PRO A 203      -9.234  10.148  23.178  1.00 81.87           C
ATOM   3005  C   PRO A 203     -10.044   9.350  24.187  1.00 81.87           C
ATOM   3006  O   PRO A 203     -10.679   8.358  23.833  1.00 81.87           O
ATOM   3007  HA  PRO A 203      -8.372  10.517  23.734  1.00 81.87           H
ATOM   3008  CB  PRO A 203     -10.069  11.249  22.522  1.00 81.87           C
ATOM   3009 1HB  PRO A 203     -10.885  11.573  23.169  1.00 81.87           H
ATOM   3010 2HB  PRO A 203      -9.469  12.132  22.303  1.00 81.87           H
ATOM   3011  CG  PRO A 203     -10.584  10.606  21.267  1.00 81.87           C
ATOM   3012 1HG  PRO A 203     -11.494  10.037  21.459  1.00 81.87           H
ATOM   3013 2HG  PRO A 203     -10.830  11.354  20.513  1.00 81.87           H
ATOM   3014  CD  PRO A 203      -9.475   9.710  20.798  1.00 81.87           C
ATOM   3015 1HD  PRO A 203      -9.860   8.839  20.268  1.00 81.87           H
ATOM   3016 2HD  PRO A 203      -8.802  10.228  20.114  1.00 81.87           H
ATOM   3017  N   SER A 204     -10.001   9.810  25.429  1.00 71.10           N
ATOM   3018  CA  SER A 204     -10.181   8.920  26.563  1.00 71.10           C
ATOM   3019  C   SER A 204     -11.537   8.217  26.466  1.00 71.10           C
ATOM   3020  O   SER A 204     -11.608   6.990  26.513  1.00 71.10           O
ATOM   3021  HA  SER A 204      -9.369   8.196  26.494  1.00 71.10           H
ATOM   3022  CB  SER A 204     -10.073   9.683  27.885  1.00 71.10           C
ATOM   3023 1HB  SER A 204     -10.346   9.023  28.708  1.00 71.10           H
ATOM   3024 2HB  SER A 204      -9.037   9.982  28.046  1.00 71.10           H
ATOM   3025  OG  SER A 204     -10.909  10.837  27.905  1.00 71.10           O
ATOM   3026  HG  SER A 204     -11.829  10.587  28.208  1.00 71.10           H
ATOM   3027  HN  SER A 204      -9.846  10.769  25.665  1.00 71.10           H
ATOM   3028  N   ASP A 205     -12.578   9.025  26.332  1.00 72.41           N
ATOM   3029  CA  ASP A 205     -13.889   8.644  26.829  1.00 72.41           C
ATOM   3030  C   ASP A 205     -14.315   7.327  26.177  1.00 72.41           C
ATOM   3031  O   ASP A 205     -14.711   6.389  26.866  1.00 72.41           O
ATOM   3032  HA  ASP A 205     -13.772   8.556  27.909  1.00 72.41           H
ATOM   3033  CB  ASP A 205     -14.938   9.704  26.483  1.00 72.41           C
ATOM   3034 1HB  ASP A 205     -14.865   9.963  25.427  1.00 72.41           H
ATOM   3035 2HB  ASP A 205     -15.937   9.297  26.643  1.00 72.41           H
ATOM   3036  CG  ASP A 205     -14.750  10.960  27.336  1.00 72.41           C
ATOM   3037  OD1 ASP A 205     -13.990  10.867  28.324  1.00 72.41           O
ATOM   3038  OD2 ASP A 205     -15.372  11.985  26.982  1.00 72.41           O
ATOM   3039  HN  ASP A 205     -12.537   9.923  25.894  1.00 72.41           H
ATOM   3040  N   GLU A 206     -14.219   7.300  24.856  1.00 84.54           N
ATOM   3041  CA  GLU A 206     -14.573   6.108  24.104  1.00 84.54           C
ATOM   3042  C   GLU A 206     -13.372   5.615  23.295  1.00 84.54           C
ATOM   3043  O   GLU A 206     -13.526   5.162  22.161  1.00 84.54           O
ATOM   3044  HA  GLU A 206     -14.845   5.364  24.853  1.00 84.54           H
ATOM   3045  CB  GLU A 206     -15.776   6.369  23.196  1.00 84.54           C
ATOM   3046 1HB  GLU A 206     -15.575   7.230  22.558  1.00 84.54           H
ATOM   3047 2HB  GLU A 206     -16.017   5.465  22.636  1.00 84.54           H
ATOM   3048  CG  GLU A 206     -17.020   6.711  24.018  1.00 84.54           C
ATOM   3049 1HG  GLU A 206     -16.921   6.299  25.022  1.00 84.54           H
ATOM   3050 2HG  GLU A 206     -17.104   7.792  24.124  1.00 84.54           H
ATOM   3051  CD  GLU A 206     -18.284   6.158  23.356  1.00 84.54           C
ATOM   3052  OE1 GLU A 206     -19.144   5.651  24.109  1.00 84.54           O
ATOM   3053  OE2 GLU A 206     -18.362   6.254  22.113  1.00 84.54           O
ATOM   3054  HN  GLU A 206     -13.908   8.072  24.301  1.00 84.54           H
ATOM   3055  N   SER A 207     -12.202   5.719  23.909  1.00 89.01           N
ATOM   3056  CA  SER A 207     -10.961   5.436  23.208  1.00 89.01           C
ATOM   3057  C   SER A 207     -11.028   4.050  22.564  1.00 89.01           C
ATOM   3058  O   SER A 207     -10.629   3.875  21.414  1.00 89.01           O
ATOM   3059  HA  SER A 207     -10.879   6.209  22.444  1.00 89.01           H
ATOM   3060  CB  SER A 207      -9.762   5.525  24.153  1.00 89.01           C
ATOM   3061 1HB  SER A 207      -8.875   5.138  23.651  1.00 89.01           H
ATOM   3062 2HB  SER A 207      -9.563   6.570  24.390  1.00 89.01           H
ATOM   3063  OG  SER A 207      -9.978   4.798  25.360  1.00 89.01           O
ATOM   3064  HG  SER A 207     -10.246   5.424  26.093  1.00 89.01           H
ATOM   3065  HN  SER A 207     -12.095   5.991  24.865  1.00 89.01           H
ATOM   3066  N   THR A 208     -11.536   3.099  23.335  1.00 89.65           N
ATOM   3067  CA  THR A 208     -11.559   1.713  22.897  1.00 89.65           C
ATOM   3068  C   THR A 208     -12.458   1.556  21.670  1.00 89.65           C
ATOM   3069  O   THR A 208     -12.057   0.956  20.674  1.00 89.65           O
ATOM   3070  HA  THR A 208     -10.550   1.433  22.593  1.00 89.65           H
ATOM   3071  CB  THR A 208     -11.993   0.850  24.083  1.00 89.65           C
ATOM   3072  HB  THR A 208     -12.049  -0.201  23.799  1.00 89.65           H
ATOM   3073  OG1 THR A 208     -13.218   1.438  24.511  1.00 89.65           O
ATOM   3074  HG1 THR A 208     -13.726   0.794  25.083  1.00 89.65           H
ATOM   3075  CG2 THR A 208     -11.065   1.003  25.290  1.00 89.65           C
ATOM   3076 1HG2 THR A 208     -11.061   2.044  25.616  1.00 89.65           H
ATOM   3077 2HG2 THR A 208     -10.054   0.707  25.011  1.00 89.65           H
ATOM   3078 3HG2 THR A 208     -11.419   0.369  26.103  1.00 89.65           H
ATOM   3079  HN  THR A 208     -11.927   3.262  24.241  1.00 89.65           H
ATOM   3080  N   LYS A 209     -13.658   2.107  21.781  1.00 90.85           N
ATOM   3081  CA  LYS A 209     -14.618   2.036  20.692  1.00 90.85           C
ATOM   3082  C   LYS A 209     -13.996   2.639  19.430  1.00 90.85           C
ATOM   3083  O   LYS A 209     -14.143   2.091  18.339  1.00 90.85           O
ATOM   3084  HA  LYS A 209     -14.824   0.982  20.505  1.00 90.85           H
ATOM   3085  CB  LYS A 209     -15.939   2.690  21.099  1.00 90.85           C
ATOM   3086 1HB  LYS A 209     -15.751   3.694  21.479  1.00 90.85           H
ATOM   3087 2HB  LYS A 209     -16.581   2.797  20.224  1.00 90.85           H
ATOM   3088  CG  LYS A 209     -16.656   1.861  22.166  1.00 90.85           C
ATOM   3089 1HG  LYS A 209     -16.790   0.840  21.808  1.00 90.85           H
ATOM   3090 2HG  LYS A 209     -16.040   1.806  23.063  1.00 90.85           H
ATOM   3091  CD  LYS A 209     -18.017   2.469  22.510  1.00 90.85           C
ATOM   3092 1HD  LYS A 209     -17.896   3.523  22.759  1.00 90.85           H
ATOM   3093 2HD  LYS A 209     -18.672   2.420  21.641  1.00 90.85           H
ATOM   3094  CE  LYS A 209     -18.665   1.733  23.686  1.00 90.85           C
ATOM   3095 1HE  LYS A 209     -18.920   0.716  23.389  1.00 90.85           H
ATOM   3096 2HE  LYS A 209     -17.955   1.657  24.510  1.00 90.85           H
ATOM   3097  NZ  LYS A 209     -19.881   2.446  24.136  1.00 90.85           N
ATOM   3098 1HZ  LYS A 209     -20.309   1.934  24.900  1.00 90.85           H
ATOM   3099 2HZ  LYS A 209     -19.631   3.376  24.451  1.00 90.85           H
ATOM   3100 3HZ  LYS A 209     -20.537   2.514  23.366  1.00 90.85           H
ATOM   3101  HN  LYS A 209     -13.978   2.593  22.594  1.00 90.85           H
ATOM   3102  N   LEU A 210     -13.315   3.759  19.622  1.00 91.98           N
ATOM   3103  CA  LEU A 210     -12.760   4.498  18.501  1.00 91.98           C
ATOM   3104  C   LEU A 210     -11.686   3.650  17.817  1.00 91.98           C
ATOM   3105  O   LEU A 210     -11.670   3.531  16.593  1.00 91.98           O
ATOM   3106  HA  LEU A 210     -13.568   4.670  17.791  1.00 91.98           H
ATOM   3107  CB  LEU A 210     -12.260   5.870  18.959  1.00 91.98           C
ATOM   3108 1HB  LEU A 210     -13.058   6.357  19.520  1.00 91.98           H
ATOM   3109 2HB  LEU A 210     -11.430   5.720  19.650  1.00 91.98           H
ATOM   3110  CG  LEU A 210     -11.800   6.820  17.852  1.00 91.98           C
ATOM   3111  HG  LEU A 210     -11.027   6.318  17.270  1.00 91.98           H
ATOM   3112  CD1 LEU A 210     -12.949   7.144  16.894  1.00 91.98           C
ATOM   3113 1HD1 LEU A 210     -13.311   6.223  16.437  1.00 91.98           H
ATOM   3114 2HD1 LEU A 210     -13.760   7.618  17.447  1.00 91.98           H
ATOM   3115 3HD1 LEU A 210     -12.594   7.821  16.117  1.00 91.98           H
ATOM   3116  CD2 LEU A 210     -11.171   8.085  18.440  1.00 91.98           C
ATOM   3117 1HD2 LEU A 210     -11.904   8.600  19.061  1.00 91.98           H
ATOM   3118 2HD2 LEU A 210     -10.308   7.812  19.048  1.00 91.98           H
ATOM   3119 3HD2 LEU A 210     -10.852   8.742  17.632  1.00 91.98           H
ATOM   3120  HN  LEU A 210     -13.140   4.160  20.521  1.00 91.98           H
ATOM   3121  N   LYS A 211     -10.814   3.081  18.638  1.00 92.79           N
ATOM   3122  CA  LYS A 211      -9.753   2.230  18.129  1.00 92.79           C
ATOM   3123  C   LYS A 211     -10.366   1.089  17.314  1.00 92.79           C
ATOM   3124  O   LYS A 211      -9.944   0.830  16.188  1.00 92.79           O
ATOM   3125  HA  LYS A 211      -9.137   2.837  17.465  1.00 92.79           H
ATOM   3126  CB  LYS A 211      -8.853   1.754  19.272  1.00 92.79           C
ATOM   3127 1HB  LYS A 211      -8.384   2.613  19.751  1.00 92.79           H
ATOM   3128 2HB  LYS A 211      -9.456   1.256  20.031  1.00 92.79           H
ATOM   3129  CG  LYS A 211      -7.775   0.797  18.759  1.00 92.79           C
ATOM   3130 1HG  LYS A 211      -8.236  -0.137  18.439  1.00 92.79           H
ATOM   3131 2HG  LYS A 211      -7.288   1.228  17.884  1.00 92.79           H
ATOM   3132  CD  LYS A 211      -6.733   0.514  19.843  1.00 92.79           C
ATOM   3133 1HD  LYS A 211      -6.319   1.454  20.208  1.00 92.79           H
ATOM   3134 2HD  LYS A 211      -7.210   0.024  20.692  1.00 92.79           H
ATOM   3135  CE  LYS A 211      -5.607  -0.370  19.303  1.00 92.79           C
ATOM   3136 1HE  LYS A 211      -5.993  -1.365  19.080  1.00 92.79           H
ATOM   3137 2HE  LYS A 211      -5.230   0.042  18.367  1.00 92.79           H
ATOM   3138  NZ  LYS A 211      -4.507  -0.468  20.288  1.00 92.79           N
ATOM   3139 1HZ  LYS A 211      -3.671  -0.812  19.828  1.00 92.79           H
ATOM   3140 2HZ  LYS A 211      -4.324   0.448  20.681  1.00 92.79           H
ATOM   3141 3HZ  LYS A 211      -4.773  -1.107  21.029  1.00 92.79           H
ATOM   3142  HN  LYS A 211     -10.826   3.195  19.631  1.00 92.79           H
ATOM   3143  N   SER A 212     -11.352   0.439  17.914  1.00 92.24           N
ATOM   3144  CA  SER A 212     -11.997  -0.696  17.277  1.00 92.24           C
ATOM   3145  C   SER A 212     -12.562  -0.282  15.917  1.00 92.24           C
ATOM   3146  O   SER A 212     -12.361  -0.975  14.921  1.00 92.24           O
ATOM   3147  HA  SER A 212     -11.211  -1.442  17.154  1.00 92.24           H
ATOM   3148  CB  SER A 212     -13.107  -1.267  18.162  1.00 92.24           C
ATOM   3149 1HB  SER A 212     -13.873  -0.508  18.317  1.00 92.24           H
ATOM   3150 2HB  SER A 212     -13.585  -2.103  17.650  1.00 92.24           H
ATOM   3151  OG  SER A 212     -12.612  -1.705  19.424  1.00 92.24           O
ATOM   3152  HG  SER A 212     -12.572  -0.936  20.062  1.00 92.24           H
ATOM   3153  HN  SER A 212     -11.710   0.676  18.818  1.00 92.24           H
ATOM   3154  N   ALA A 213     -13.257   0.846  15.920  1.00 91.71           N
ATOM   3155  CA  ALA A 213     -13.926   1.315  14.718  1.00 91.71           C
ATOM   3156  C   ALA A 213     -12.882   1.596  13.635  1.00 91.71           C
ATOM   3157  O   ALA A 213     -13.058   1.205  12.483  1.00 91.71           O
ATOM   3158  HA  ALA A 213     -14.588   0.520  14.375  1.00 91.71           H
ATOM   3159  CB  ALA A 213     -14.768   2.549  15.051  1.00 91.71           C
ATOM   3160 1HB  ALA A 213     -15.512   2.288  15.803  1.00 91.71           H
ATOM   3161 2HB  ALA A 213     -14.121   3.336  15.438  1.00 91.71           H
ATOM   3162 3HB  ALA A 213     -15.269   2.901  14.150  1.00 91.71           H
ATOM   3163  HN  ALA A 213     -13.367   1.433  16.721  1.00 91.71           H
ATOM   3164  N   VAL A 214     -11.819   2.273  14.045  1.00 91.80           N
ATOM   3165  CA  VAL A 214     -10.772   2.656  13.113  1.00 91.80           C
ATOM   3166  C   VAL A 214     -10.112   1.397  12.548  1.00 91.80           C
ATOM   3167  O   VAL A 214      -9.800   1.336  11.360  1.00 91.80           O
ATOM   3168  HA  VAL A 214     -11.243   3.203  12.296  1.00 91.80           H
ATOM   3169  CB  VAL A 214      -9.778   3.595  13.801  1.00 91.80           C
ATOM   3170  HB  VAL A 214      -9.459   3.123  14.730  1.00 91.80           H
ATOM   3171  CG1 VAL A 214      -8.537   3.809  12.933  1.00 91.80           C
ATOM   3172 1HG1 VAL A 214      -8.048   2.852  12.755  1.00 91.80           H
ATOM   3173 2HG1 VAL A 214      -8.831   4.250  11.980  1.00 91.80           H
ATOM   3174 3HG1 VAL A 214      -7.847   4.480  13.445  1.00 91.80           H
ATOM   3175  CG2 VAL A 214     -10.438   4.929  14.154  1.00 91.80           C
ATOM   3176 1HG2 VAL A 214     -10.799   5.408  13.244  1.00 91.80           H
ATOM   3177 2HG2 VAL A 214     -11.276   4.753  14.828  1.00 91.80           H
ATOM   3178 3HG2 VAL A 214      -9.709   5.577  14.641  1.00 91.80           H
ATOM   3179  HN  VAL A 214     -11.668   2.557  14.991  1.00 91.80           H
ATOM   3180  N   LEU A 215      -9.920   0.423  13.425  1.00 91.81           N
ATOM   3181  CA  LEU A 215      -9.276  -0.820  13.035  1.00 91.81           C
ATOM   3182  C   LEU A 215     -10.185  -1.576  12.064  1.00 91.81           C
ATOM   3183  O   LEU A 215      -9.718  -2.111  11.059  1.00 91.81           O
ATOM   3184  HA  LEU A 215      -8.354  -0.561  12.514  1.00 91.81           H
ATOM   3185  CB  LEU A 215      -8.885  -1.632  14.271  1.00 91.81           C
ATOM   3186 1HB  LEU A 215      -9.703  -1.578  14.990  1.00 91.81           H
ATOM   3187 2HB  LEU A 215      -8.786  -2.677  13.978  1.00 91.81           H
ATOM   3188  CG  LEU A 215      -7.596  -1.204  14.975  1.00 91.81           C
ATOM   3189  HG  LEU A 215      -7.645  -0.130  15.155  1.00 91.81           H
ATOM   3190  CD1 LEU A 215      -7.463  -1.885  16.338  1.00 91.81           C
ATOM   3191 1HD1 LEU A 215      -8.310  -1.611  16.966  1.00 91.81           H
ATOM   3192 2HD1 LEU A 215      -7.445  -2.967  16.203  1.00 91.81           H
ATOM   3193 3HD1 LEU A 215      -6.537  -1.564  16.816  1.00 91.81           H
ATOM   3194  CD2 LEU A 215      -6.376  -1.457  14.086  1.00 91.81           C
ATOM   3195 1HD2 LEU A 215      -6.311  -2.520  13.852  1.00 91.81           H
ATOM   3196 2HD2 LEU A 215      -6.476  -0.888  13.162  1.00 91.81           H
ATOM   3197 3HD2 LEU A 215      -5.473  -1.144  14.610  1.00 91.81           H
ATOM   3198  HN  LEU A 215     -10.195   0.474  14.385  1.00 91.81           H
ATOM   3199  N   THR A 216     -11.467  -1.598  12.398  1.00 92.08           N
ATOM   3200  CA  THR A 216     -12.447  -2.269  11.561  1.00 92.08           C
ATOM   3201  C   THR A 216     -12.448  -1.669  10.154  1.00 92.08           C
ATOM   3202  O   THR A 216     -12.484  -2.398   9.164  1.00 92.08           O
ATOM   3203  HA  THR A 216     -12.156  -3.315  11.463  1.00 92.08           H
ATOM   3204  CB  THR A 216     -13.805  -2.181  12.260  1.00 92.08           C
ATOM   3205  HB  THR A 216     -14.114  -1.142  12.380  1.00 92.08           H
ATOM   3206  OG1 THR A 216     -13.621  -2.911  13.470  1.00 92.08           O
ATOM   3207  HG1 THR A 216     -13.257  -2.310  14.181  1.00 92.08           H
ATOM   3208  CG2 THR A 216     -14.897  -2.956  11.519  1.00 92.08           C
ATOM   3209 1HG2 THR A 216     -14.618  -4.008  11.459  1.00 92.08           H
ATOM   3210 2HG2 THR A 216     -15.010  -2.551  10.513  1.00 92.08           H
ATOM   3211 3HG2 THR A 216     -15.839  -2.860  12.058  1.00 92.08           H
ATOM   3212  HN  THR A 216     -11.837  -1.168  13.222  1.00 92.08           H
ATOM   3213  N   LEU A 217     -12.407  -0.345  10.110  1.00 89.35           N
ATOM   3214  CA  LEU A 217     -12.390   0.361   8.841  1.00 89.35           C
ATOM   3215  C   LEU A 217     -11.151  -0.057   8.046  1.00 89.35           C
ATOM   3216  O   LEU A 217     -11.231  -0.288   6.841  1.00 89.35           O
ATOM   3217  HA  LEU A 217     -13.276   0.055   8.284  1.00 89.35           H
ATOM   3218  CB  LEU A 217     -12.496   1.871   9.066  1.00 89.35           C
ATOM   3219 1HB  LEU A 217     -13.402   2.070   9.638  1.00 89.35           H
ATOM   3220 2HB  LEU A 217     -11.654   2.186   9.683  1.00 89.35           H
ATOM   3221  CG  LEU A 217     -12.521   2.737   7.805  1.00 89.35           C
ATOM   3222  HG  LEU A 217     -11.656   2.477   7.195  1.00 89.35           H
ATOM   3223  CD1 LEU A 217     -13.768   2.450   6.967  1.00 89.35           C
ATOM   3224 1HD1 LEU A 217     -13.773   1.401   6.670  1.00 89.35           H
ATOM   3225 2HD1 LEU A 217     -14.659   2.665   7.556  1.00 89.35           H
ATOM   3226 3HD1 LEU A 217     -13.760   3.079   6.077  1.00 89.35           H
ATOM   3227  CD2 LEU A 217     -12.396   4.221   8.156  1.00 89.35           C
ATOM   3228 1HD2 LEU A 217     -13.227   4.514   8.798  1.00 89.35           H
ATOM   3229 2HD2 LEU A 217     -11.455   4.392   8.680  1.00 89.35           H
ATOM   3230 3HD2 LEU A 217     -12.416   4.814   7.242  1.00 89.35           H
ATOM   3231  HN  LEU A 217     -12.387   0.241  10.920  1.00 89.35           H
ATOM   3232  N   LYS A 218     -10.034  -0.141   8.754  1.00 88.29           N
ATOM   3233  CA  LYS A 218      -8.777  -0.513   8.127  1.00 88.29           C
ATOM   3234  C   LYS A 218      -8.902  -1.921   7.541  1.00 88.29           C
ATOM   3235  O   LYS A 218      -8.380  -2.196   6.461  1.00 88.29           O
ATOM   3236  HA  LYS A 218      -8.600   0.186   7.310  1.00 88.29           H
ATOM   3237  CB  LYS A 218      -7.619  -0.359   9.115  1.00 88.29           C
ATOM   3238 1HB  LYS A 218      -7.914  -0.746  10.090  1.00 88.29           H
ATOM   3239 2HB  LYS A 218      -6.769  -0.953   8.780  1.00 88.29           H
ATOM   3240  CG  LYS A 218      -7.203   1.108   9.247  1.00 88.29           C
ATOM   3241 1HG  LYS A 218      -6.732   1.440   8.323  1.00 88.29           H
ATOM   3242 2HG  LYS A 218      -8.087   1.728   9.396  1.00 88.29           H
ATOM   3243  CD  LYS A 218      -6.236   1.300  10.417  1.00 88.29           C
ATOM   3244 1HD  LYS A 218      -6.731   1.030  11.351  1.00 88.29           H
ATOM   3245 2HD  LYS A 218      -5.384   0.630  10.303  1.00 88.29           H
ATOM   3246  CE  LYS A 218      -5.747   2.747  10.492  1.00 88.29           C
ATOM   3247 1HE  LYS A 218      -5.234   3.012   9.568  1.00 88.29           H
ATOM   3248 2HE  LYS A 218      -6.599   3.421  10.588  1.00 88.29           H
ATOM   3249  NZ  LYS A 218      -4.834   2.927  11.643  1.00 88.29           N
ATOM   3250 1HZ  LYS A 218      -4.506   3.886  11.668  1.00 88.29           H
ATOM   3251 2HZ  LYS A 218      -5.329   2.717  12.503  1.00 88.29           H
ATOM   3252 3HZ  LYS A 218      -4.042   2.301  11.547  1.00 88.29           H
ATOM   3253  HN  LYS A 218      -9.980   0.040   9.736  1.00 88.29           H
ATOM   3254  N   VAL A 219      -9.596  -2.775   8.278  1.00 88.46           N
ATOM   3255  CA  VAL A 219      -9.733  -4.167   7.883  1.00 88.46           C
ATOM   3256  C   VAL A 219     -10.631  -4.256   6.648  1.00 88.46           C
ATOM   3257  O   VAL A 219     -10.327  -4.986   5.706  1.00 88.46           O
ATOM   3258  HA  VAL A 219      -8.740  -4.533   7.622  1.00 88.46           H
ATOM   3259  CB  VAL A 219     -10.250  -4.997   9.059  1.00 88.46           C
ATOM   3260  HB  VAL A 219     -11.131  -4.497   9.460  1.00 88.46           H
ATOM   3261  CG1 VAL A 219     -10.670  -6.395   8.601  1.00 88.46           C
ATOM   3262 1HG1 VAL A 219     -11.463  -6.310   7.858  1.00 88.46           H
ATOM   3263 2HG1 VAL A 219      -9.814  -6.906   8.162  1.00 88.46           H
ATOM   3264 3HG1 VAL A 219     -11.034  -6.963   9.457  1.00 88.46           H
ATOM   3265  CG2 VAL A 219      -9.206  -5.076  10.175  1.00 88.46           C
ATOM   3266 1HG2 VAL A 219      -8.299  -5.542   9.791  1.00 88.46           H
ATOM   3267 2HG2 VAL A 219      -8.976  -4.072  10.530  1.00 88.46           H
ATOM   3268 3HG2 VAL A 219      -9.600  -5.672  10.999  1.00 88.46           H
ATOM   3269  HN  VAL A 219     -10.060  -2.531   9.130  1.00 88.46           H
ATOM   3270  N   ILE A 220     -11.720  -3.502   6.691  1.00 86.94           N
ATOM   3271  CA  ILE A 220     -12.682  -3.514   5.603  1.00 86.94           C
ATOM   3272  C   ILE A 220     -11.996  -3.053   4.316  1.00 86.94           C
ATOM   3273  O   ILE A 220     -12.093  -3.716   3.285  1.00 86.94           O
ATOM   3274  HA  ILE A 220     -13.012  -4.544   5.469  1.00 86.94           H
ATOM   3275  CB  ILE A 220     -13.917  -2.688   5.971  1.00 86.94           C
ATOM   3276  HB  ILE A 220     -13.581  -1.736   6.381  1.00 86.94           H
ATOM   3277  CG1 ILE A 220     -14.738  -3.384   7.059  1.00 86.94           C
ATOM   3278 1HG1 ILE A 220     -15.201  -4.283   6.650  1.00 86.94           H
ATOM   3279 2HG1 ILE A 220     -14.080  -3.704   7.867  1.00 86.94           H
ATOM   3280  CG2 ILE A 220     -14.757  -2.375   4.731  1.00 86.94           C
ATOM   3281 1HG2 ILE A 220     -14.157  -1.808   4.019  1.00 86.94           H
ATOM   3282 2HG2 ILE A 220     -15.084  -3.307   4.269  1.00 86.94           H
ATOM   3283 3HG2 ILE A 220     -15.628  -1.788   5.021  1.00 86.94           H
ATOM   3284  CD1 ILE A 220     -15.818  -2.453   7.611  1.00 86.94           C
ATOM   3285 1HD1 ILE A 220     -15.350  -1.567   8.040  1.00 86.94           H
ATOM   3286 2HD1 ILE A 220     -16.488  -2.155   6.804  1.00 86.94           H
ATOM   3287 3HD1 ILE A 220     -16.387  -2.972   8.382  1.00 86.94           H
ATOM   3288  HN  ILE A 220     -11.948  -2.893   7.451  1.00 86.94           H
ATOM   3289  N   LEU A 221     -11.318  -1.919   4.418  1.00 83.91           N
ATOM   3290  CA  LEU A 221     -10.711  -1.302   3.250  1.00 83.91           C
ATOM   3291  C   LEU A 221      -9.403  -2.023   2.920  1.00 83.91           C
ATOM   3292  O   LEU A 221      -8.928  -1.967   1.786  1.00 83.91           O
ATOM   3293  HA  LEU A 221     -11.399  -1.436   2.416  1.00 83.91           H
ATOM   3294  CB  LEU A 221     -10.547   0.204   3.465  1.00 83.91           C
ATOM   3295 1HB  LEU A 221      -9.851   0.360   4.289  1.00 83.91           H
ATOM   3296 2HB  LEU A 221     -10.086   0.630   2.574  1.00 83.91           H
ATOM   3297  CG  LEU A 221     -11.829   0.983   3.763  1.00 83.91           C
ATOM   3298  HG  LEU A 221     -12.345   0.489   4.587  1.00 83.91           H
ATOM   3299  CD1 LEU A 221     -11.512   2.408   4.219  1.00 83.91           C
ATOM   3300 1HD1 LEU A 221     -10.905   2.374   5.124  1.00 83.91           H
ATOM   3301 2HD1 LEU A 221     -10.962   2.927   3.434  1.00 83.91           H
ATOM   3302 3HD1 LEU A 221     -12.441   2.940   4.425  1.00 83.91           H
ATOM   3303  CD2 LEU A 221     -12.775   0.963   2.561  1.00 83.91           C
ATOM   3304 1HD2 LEU A 221     -12.281   1.419   1.702  1.00 83.91           H
ATOM   3305 2HD2 LEU A 221     -13.039  -0.067   2.323  1.00 83.91           H
ATOM   3306 3HD2 LEU A 221     -13.679   1.524   2.800  1.00 83.91           H
ATOM   3307  HN  LEU A 221     -11.180  -1.425   5.276  1.00 83.91           H
ATOM   3308  N   GLY A 222      -8.856  -2.682   3.931  1.00 79.28           N
ATOM   3309  CA  GLY A 222      -7.533  -3.271   3.812  1.00 79.28           C
ATOM   3310  C   GLY A 222      -7.606  -4.663   3.181  1.00 79.28           C
ATOM   3311  O   GLY A 222      -6.724  -5.049   2.416  1.00 79.28           O
ATOM   3312 1HA  GLY A 222      -6.897  -2.626   3.205  1.00 79.28           H
ATOM   3313 2HA  GLY A 222      -7.071  -3.338   4.797  1.00 79.28           H
ATOM   3314  HN  GLY A 222      -9.301  -2.818   4.816  1.00 79.28           H
ATOM   3315  N   PHE A 223      -8.667  -5.379   3.526  1.00 78.52           N
ATOM   3316  CA  PHE A 223      -8.751  -6.793   3.205  1.00 78.52           C
ATOM   3317  C   PHE A 223      -9.833  -7.053   2.155  1.00 78.52           C
ATOM   3318  O   PHE A 223      -9.555  -7.623   1.101  1.00 78.52           O
ATOM   3319  HA  PHE A 223      -7.782  -7.093   2.808  1.00 78.52           H
ATOM   3320  CB  PHE A 223      -9.126  -7.523   4.497  1.00 78.52           C
ATOM   3321 1HB  PHE A 223      -8.497  -7.153   5.307  1.00 78.52           H
ATOM   3322 2HB  PHE A 223     -10.156  -7.277   4.756  1.00 78.52           H
ATOM   3323  CG  PHE A 223      -8.985  -9.044   4.415  1.00 78.52           C
ATOM   3324  CD1 PHE A 223     -10.095  -9.828   4.360  1.00 78.52           C
ATOM   3325  HD1 PHE A 223     -11.085  -9.372   4.375  1.00 78.52           H
ATOM   3326  CD2 PHE A 223      -7.750  -9.613   4.397  1.00 78.52           C
ATOM   3327  HD2 PHE A 223      -6.860  -8.985   4.441  1.00 78.52           H
ATOM   3328  CE1 PHE A 223      -9.965 -11.240   4.284  1.00 78.52           C
ATOM   3329  HE1 PHE A 223     -10.855 -11.868   4.241  1.00 78.52           H
ATOM   3330  CE2 PHE A 223      -7.619 -11.025   4.321  1.00 78.52           C
ATOM   3331  HE2 PHE A 223      -6.629 -11.481   4.307  1.00 78.52           H
ATOM   3332  CZ  PHE A 223      -8.730 -11.809   4.266  1.00 78.52           C
ATOM   3333  HZ  PHE A 223      -8.629 -12.892   4.208  1.00 78.52           H
ATOM   3334  HN  PHE A 223      -9.456  -5.008   4.015  1.00 78.52           H
ATOM   3335  N   PHE A 224     -11.043  -6.623   2.479  1.00 81.29           N
ATOM   3336  CA  PHE A 224     -12.200  -6.960   1.666  1.00 81.29           C
ATOM   3337  C   PHE A 224     -12.158  -6.227   0.323  1.00 81.29           C
ATOM   3338  O   PHE A 224     -12.541  -6.784  -0.704  1.00 81.29           O
ATOM   3339  HA  PHE A 224     -12.171  -8.035   1.492  1.00 81.29           H
ATOM   3340  CB  PHE A 224     -13.439  -6.508   2.442  1.00 81.29           C
ATOM   3341 1HB  PHE A 224     -13.263  -5.507   2.837  1.00 81.29           H
ATOM   3342 2HB  PHE A 224     -14.280  -6.435   1.752  1.00 81.29           H
ATOM   3343  CG  PHE A 224     -13.823  -7.436   3.596  1.00 81.29           C
ATOM   3344  CD1 PHE A 224     -14.612  -8.520   3.363  1.00 81.29           C
ATOM   3345  HD1 PHE A 224     -14.969  -8.727   2.354  1.00 81.29           H
ATOM   3346  CD2 PHE A 224     -13.377  -7.178   4.854  1.00 81.29           C
ATOM   3347  HD2 PHE A 224     -12.745  -6.310   5.041  1.00 81.29           H
ATOM   3348  CE1 PHE A 224     -14.968  -9.381   4.434  1.00 81.29           C
ATOM   3349  HE1 PHE A 224     -15.600 -10.250   4.247  1.00 81.29           H
ATOM   3350  CE2 PHE A 224     -13.733  -8.040   5.925  1.00 81.29           C
ATOM   3351  HE2 PHE A 224     -13.376  -7.833   6.933  1.00 81.29           H
ATOM   3352  CZ  PHE A 224     -14.522  -9.123   5.692  1.00 81.29           C
ATOM   3353  HZ  PHE A 224     -14.796  -9.785   6.514  1.00 81.29           H
ATOM   3354  HN  PHE A 224     -11.240  -6.056   3.279  1.00 81.29           H
ATOM   3355  N   LEU A 225     -11.690  -4.988   0.376  1.00 77.92           N
ATOM   3356  CA  LEU A 225     -11.629  -4.161  -0.817  1.00 77.92           C
ATOM   3357  C   LEU A 225     -10.713  -4.825  -1.847  1.00 77.92           C
ATOM   3358  O   LEU A 225     -11.110  -5.032  -2.993  1.00 77.92           O
ATOM   3359  HA  LEU A 225     -12.635  -4.109  -1.231  1.00 77.92           H
ATOM   3360  CB  LEU A 225     -11.214  -2.732  -0.457  1.00 77.92           C
ATOM   3361 1HB  LEU A 225     -11.941  -2.331   0.249  1.00 77.92           H
ATOM   3362 2HB  LEU A 225     -10.256  -2.773   0.061  1.00 77.92           H
ATOM   3363  CG  LEU A 225     -11.088  -1.756  -1.628  1.00 77.92           C
ATOM   3364  HG  LEU A 225     -10.510  -2.239  -2.415  1.00 77.92           H
ATOM   3365  CD1 LEU A 225     -12.461  -1.422  -2.214  1.00 77.92           C
ATOM   3366 1HD1 LEU A 225     -12.936  -2.336  -2.571  1.00 77.92           H
ATOM   3367 2HD1 LEU A 225     -13.084  -0.966  -1.444  1.00 77.92           H
ATOM   3368 3HD1 LEU A 225     -12.342  -0.726  -3.044  1.00 77.92           H
ATOM   3369  CD2 LEU A 225     -10.321  -0.498  -1.213  1.00 77.92           C
ATOM   3370 1HD2 LEU A 225     -10.850  -0.002  -0.399  1.00 77.92           H
ATOM   3371 2HD2 LEU A 225      -9.321  -0.776  -0.880  1.00 77.92           H
ATOM   3372 3HD2 LEU A 225     -10.246   0.179  -2.063  1.00 77.92           H
ATOM   3373  HN  LEU A 225     -11.358  -4.551   1.211  1.00 77.92           H
ATOM   3374  N   PRO A 226      -9.478  -5.171  -1.461  1.00 75.31           N
ATOM   3375  CA  PRO A 226      -8.584  -5.905  -2.360  1.00 75.31           C
ATOM   3376  C   PRO A 226      -9.228  -7.166  -2.911  1.00 75.31           C
ATOM   3377  O   PRO A 226      -9.061  -7.490  -4.086  1.00 75.31           O
ATOM   3378  HA  PRO A 226      -8.351  -5.298  -3.235  1.00 75.31           H
ATOM   3379  CB  PRO A 226      -7.371  -6.224  -1.484  1.00 75.31           C
ATOM   3380 1HB  PRO A 226      -7.469  -7.196  -1.001  1.00 75.31           H
ATOM   3381 2HB  PRO A 226      -6.450  -6.250  -2.067  1.00 75.31           H
ATOM   3382  CG  PRO A 226      -7.361  -5.089  -0.467  1.00 75.31           C
ATOM   3383 1HG  PRO A 226      -6.790  -5.349   0.425  1.00 75.31           H
ATOM   3384 2HG  PRO A 226      -6.904  -4.186  -0.872  1.00 75.31           H
ATOM   3385  CD  PRO A 226      -8.838  -4.894  -0.162  1.00 75.31           C
ATOM   3386 1HD  PRO A 226      -9.186  -5.580   0.610  1.00 75.31           H
ATOM   3387 2HD  PRO A 226      -9.048  -3.885   0.194  1.00 75.31           H
ATOM   3388  N   PHE A 227      -9.955  -7.850  -2.040  1.00 80.27           N
ATOM   3389  CA  PHE A 227     -10.567  -9.116  -2.407  1.00 80.27           C
ATOM   3390  C   PHE A 227     -11.650  -8.914  -3.469  1.00 80.27           C
ATOM   3391  O   PHE A 227     -11.720  -9.667  -4.439  1.00 80.27           O
ATOM   3392  HA  PHE A 227      -9.779  -9.752  -2.810  1.00 80.27           H
ATOM   3393  CB  PHE A 227     -11.211  -9.685  -1.141  1.00 80.27           C
ATOM   3394 1HB  PHE A 227     -10.478  -9.669  -0.334  1.00 80.27           H
ATOM   3395 2HB  PHE A 227     -12.032  -9.034  -0.839  1.00 80.27           H
ATOM   3396  CG  PHE A 227     -11.742 -11.111  -1.300  1.00 80.27           C
ATOM   3397  CD1 PHE A 227     -13.051 -11.319  -1.604  1.00 80.27           C
ATOM   3398  HD1 PHE A 227     -13.722 -10.470  -1.736  1.00 80.27           H
ATOM   3399  CD2 PHE A 227     -10.905 -12.171  -1.136  1.00 80.27           C
ATOM   3400  HD2 PHE A 227      -9.856 -12.004  -0.892  1.00 80.27           H
ATOM   3401  CE1 PHE A 227     -13.544 -12.643  -1.752  1.00 80.27           C
ATOM   3402  HE1 PHE A 227     -14.593 -12.810  -1.996  1.00 80.27           H
ATOM   3403  CE2 PHE A 227     -11.398 -13.494  -1.284  1.00 80.27           C
ATOM   3404  HE2 PHE A 227     -10.727 -14.343  -1.152  1.00 80.27           H
ATOM   3405  CZ  PHE A 227     -12.707 -13.702  -1.588  1.00 80.27           C
ATOM   3406  HZ  PHE A 227     -13.085 -14.718  -1.702  1.00 80.27           H
ATOM   3407  HN  PHE A 227     -10.128  -7.554  -1.101  1.00 80.27           H
ATOM   3408  N   VAL A 228     -12.467  -7.895  -3.249  1.00 82.29           N
ATOM   3409  CA  VAL A 228     -13.510  -7.553  -4.201  1.00 82.29           C
ATOM   3410  C   VAL A 228     -12.871  -7.180  -5.540  1.00 82.29           C
ATOM   3411  O   VAL A 228     -13.326  -7.621  -6.593  1.00 82.29           O
ATOM   3412  HA  VAL A 228     -14.129  -8.439  -4.342  1.00 82.29           H
ATOM   3413  CB  VAL A 228     -14.395  -6.443  -3.631  1.00 82.29           C
ATOM   3414  HB  VAL A 228     -13.746  -5.631  -3.303  1.00 82.29           H
ATOM   3415  CG1 VAL A 228     -15.337  -5.888  -4.702  1.00 82.29           C
ATOM   3416 1HG1 VAL A 228     -14.751  -5.480  -5.525  1.00 82.29           H
ATOM   3417 2HG1 VAL A 228     -15.977  -6.689  -5.073  1.00 82.29           H
ATOM   3418 3HG1 VAL A 228     -15.954  -5.100  -4.270  1.00 82.29           H
ATOM   3419  CG2 VAL A 228     -15.180  -6.937  -2.414  1.00 82.29           C
ATOM   3420 1HG2 VAL A 228     -15.814  -7.774  -2.706  1.00 82.29           H
ATOM   3421 2HG2 VAL A 228     -14.484  -7.261  -1.640  1.00 82.29           H
ATOM   3422 3HG2 VAL A 228     -15.800  -6.128  -2.028  1.00 82.29           H
ATOM   3423  HN  VAL A 228     -12.425  -7.309  -2.440  1.00 82.29           H
ATOM   3424  N   VAL A 229     -11.825  -6.370  -5.455  1.00 76.51           N
ATOM   3425  CA  VAL A 229     -11.130  -5.918  -6.648  1.00 76.51           C
ATOM   3426  C   VAL A 229     -10.569  -7.129  -7.395  1.00 76.51           C
ATOM   3427  O   VAL A 229     -10.678  -7.213  -8.618  1.00 76.51           O
ATOM   3428  HA  VAL A 229     -11.860  -5.420  -7.285  1.00 76.51           H
ATOM   3429  CB  VAL A 229     -10.055  -4.897  -6.271  1.00 76.51           C
ATOM   3430  HB  VAL A 229      -9.479  -5.307  -5.441  1.00 76.51           H
ATOM   3431  CG1 VAL A 229      -9.093  -4.659  -7.437  1.00 76.51           C
ATOM   3432 1HG1 VAL A 229      -8.606  -5.597  -7.704  1.00 76.51           H
ATOM   3433 2HG1 VAL A 229      -9.649  -4.281  -8.295  1.00 76.51           H
ATOM   3434 3HG1 VAL A 229      -8.339  -3.929  -7.142  1.00 76.51           H
ATOM   3435  CG2 VAL A 229     -10.685  -3.584  -5.803  1.00 76.51           C
ATOM   3436 1HG2 VAL A 229     -11.296  -3.168  -6.604  1.00 76.51           H
ATOM   3437 2HG2 VAL A 229     -11.310  -3.772  -4.930  1.00 76.51           H
ATOM   3438 3HG2 VAL A 229      -9.899  -2.876  -5.542  1.00 76.51           H
ATOM   3439  HN  VAL A 229     -11.454  -6.026  -4.593  1.00 76.51           H
ATOM   3440  N   MET A 230      -9.981  -8.037  -6.630  1.00 78.21           N
ATOM   3441  CA  MET A 230      -9.426  -9.252  -7.202  1.00 78.21           C
ATOM   3442  C   MET A 230     -10.491 -10.029  -7.977  1.00 78.21           C
ATOM   3443  O   MET A 230     -10.282 -10.391  -9.134  1.00 78.21           O
ATOM   3444  HA  MET A 230      -8.639  -8.924  -7.881  1.00 78.21           H
ATOM   3445  CB  MET A 230      -8.864 -10.132  -6.084  1.00 78.21           C
ATOM   3446 1HB  MET A 230      -9.369  -9.901  -5.146  1.00 78.21           H
ATOM   3447 2HB  MET A 230      -9.065 -11.180  -6.305  1.00 78.21           H
ATOM   3448  CG  MET A 230      -7.357  -9.919  -5.923  1.00 78.21           C
ATOM   3449 1HG  MET A 230      -6.909  -9.692  -6.890  1.00 78.21           H
ATOM   3450 2HG  MET A 230      -7.169  -9.063  -5.275  1.00 78.21           H
ATOM   3451  SD  MET A 230      -6.604 -11.383  -5.233  1.00 78.21           S
ATOM   3452  CE  MET A 230      -5.073 -11.407  -6.151  1.00 78.21           C
ATOM   3453 1HE  MET A 230      -5.290 -11.481  -7.216  1.00 78.21           H
ATOM   3454 2HE  MET A 230      -4.518 -10.489  -5.956  1.00 78.21           H
ATOM   3455 3HE  MET A 230      -4.477 -12.265  -5.841  1.00 78.21           H
ATOM   3456  HN  MET A 230      -9.881  -7.952  -5.639  1.00 78.21           H
ATOM   3457  N   ALA A 231     -11.611 -10.263  -7.309  1.00 82.18           N
ATOM   3458  CA  ALA A 231     -12.680 -11.056  -7.893  1.00 82.18           C
ATOM   3459  C   ALA A 231     -13.165 -10.381  -9.177  1.00 82.18           C
ATOM   3460  O   ALA A 231     -13.383 -11.047 -10.188  1.00 82.18           O
ATOM   3461  HA  ALA A 231     -12.270 -12.035  -8.140  1.00 82.18           H
ATOM   3462  CB  ALA A 231     -13.802 -11.235  -6.868  1.00 82.18           C
ATOM   3463 1HB  ALA A 231     -13.411 -11.744  -5.987  1.00 82.18           H
ATOM   3464 2HB  ALA A 231     -14.190 -10.258  -6.580  1.00 82.18           H
ATOM   3465 3HB  ALA A 231     -14.603 -11.829  -7.307  1.00 82.18           H
ATOM   3466  HN  ALA A 231     -11.793  -9.922  -6.386  1.00 82.18           H
ATOM   3467  N   CYS A 232     -13.320  -9.068  -9.096  1.00 81.17           N
ATOM   3468  CA  CYS A 232     -13.755  -8.293 -10.246  1.00 81.17           C
ATOM   3469  C   CYS A 232     -12.705  -8.440 -11.349  1.00 81.17           C
ATOM   3470  O   CYS A 232     -13.047  -8.602 -12.519  1.00 81.17           O
ATOM   3471  HA  CYS A 232     -14.710  -8.712 -10.563  1.00 81.17           H
ATOM   3472  CB  CYS A 232     -13.997  -6.827  -9.881  1.00 81.17           C
ATOM   3473 1HB  CYS A 232     -13.159  -6.445  -9.300  1.00 81.17           H
ATOM   3474 2HB  CYS A 232     -14.059  -6.224 -10.787  1.00 81.17           H
ATOM   3475  SG  CYS A 232     -15.547  -6.670  -8.920  1.00 81.17           S
ATOM   3476  HG  CYS A 232     -15.036  -7.083  -7.764  1.00 81.17           H
ATOM   3477  HN  CYS A 232     -13.155  -8.536  -8.266  1.00 81.17           H
ATOM   3478  N   CYS A 233     -11.447  -8.380 -10.937  1.00 76.65           N
ATOM   3479  CA  CYS A 233     -10.347  -8.390 -11.886  1.00 76.65           C
ATOM   3480  C   CYS A 233     -10.344  -9.742 -12.603  1.00 76.65           C
ATOM   3481  O   CYS A 233     -10.267  -9.798 -13.829  1.00 76.65           O
ATOM   3482  HA  CYS A 233     -10.533  -7.579 -12.590  1.00 76.65           H
ATOM   3483  CB  CYS A 233      -9.008  -8.104 -11.203  1.00 76.65           C
ATOM   3484 1HB  CYS A 233      -8.882  -8.759 -10.342  1.00 76.65           H
ATOM   3485 2HB  CYS A 233      -8.188  -8.317 -11.889  1.00 76.65           H
ATOM   3486  SG  CYS A 233      -8.938  -6.354 -10.672  1.00 76.65           S
ATOM   3487  HG  CYS A 233      -9.955  -6.427  -9.817  1.00 76.65           H
ATOM   3488  HN  CYS A 233     -11.176  -8.324  -9.976  1.00 76.65           H
ATOM   3489  N   TYR A 234     -10.430 -10.798 -11.807  1.00 77.22           N
ATOM   3490  CA  TYR A 234     -10.366 -12.147 -12.344  1.00 77.22           C
ATOM   3491  C   TYR A 234     -11.604 -12.461 -13.185  1.00 77.22           C
ATOM   3492  O   TYR A 234     -11.502 -13.098 -14.233  1.00 77.22           O
ATOM   3493  HA  TYR A 234      -9.479 -12.216 -12.975  1.00 77.22           H
ATOM   3494  CB  TYR A 234     -10.335 -13.082 -11.133  1.00 77.22           C
ATOM   3495 1HB  TYR A 234     -11.011 -12.694 -10.370  1.00 77.22           H
ATOM   3496 2HB  TYR A 234     -10.718 -14.058 -11.431  1.00 77.22           H
ATOM   3497  CG  TYR A 234      -8.945 -13.260 -10.520  1.00 77.22           C
ATOM   3498  CD1 TYR A 234      -7.911 -13.756 -11.287  1.00 77.22           C
ATOM   3499  HD1 TYR A 234      -8.084 -14.020 -12.330  1.00 77.22           H
ATOM   3500  CD2 TYR A 234      -8.726 -12.926  -9.199  1.00 77.22           C
ATOM   3501  HD2 TYR A 234      -9.543 -12.535  -8.592  1.00 77.22           H
ATOM   3502  CE1 TYR A 234      -6.602 -13.924 -10.709  1.00 77.22           C
ATOM   3503  HE1 TYR A 234      -5.777 -14.314 -11.304  1.00 77.22           H
ATOM   3504  CE2 TYR A 234      -7.417 -13.094  -8.621  1.00 77.22           C
ATOM   3505  HE2 TYR A 234      -7.230 -12.834  -7.579  1.00 77.22           H
ATOM   3506  CZ  TYR A 234      -6.420 -13.585  -9.405  1.00 77.22           C
ATOM   3507  OH  TYR A 234      -5.185 -13.744  -8.860  1.00 77.22           O
ATOM   3508  HH  TYR A 234      -4.513 -13.919  -9.580  1.00 77.22           H
ATOM   3509  HN  TYR A 234     -10.541 -10.743 -10.815  1.00 77.22           H
ATOM   3510  N   THR A 235     -12.746 -12.001 -12.696  1.00 83.61           N
ATOM   3511  CA  THR A 235     -13.996 -12.186 -13.412  1.00 83.61           C
ATOM   3512  C   THR A 235     -13.925 -11.522 -14.789  1.00 83.61           C
ATOM   3513  O   THR A 235     -14.332 -12.113 -15.788  1.00 83.61           O
ATOM   3514  HA  THR A 235     -14.142 -13.253 -13.579  1.00 83.61           H
ATOM   3515  CB  THR A 235     -15.128 -11.646 -12.535  1.00 83.61           C
ATOM   3516  HB  THR A 235     -16.071 -11.632 -13.081  1.00 83.61           H
ATOM   3517  OG1 THR A 235     -14.652 -10.376 -12.097  1.00 83.61           O
ATOM   3518  HG1 THR A 235     -14.903  -9.670 -12.759  1.00 83.61           H
ATOM   3519  CG2 THR A 235     -15.299 -12.446 -11.242  1.00 83.61           C
ATOM   3520 1HG2 THR A 235     -14.376 -12.404 -10.663  1.00 83.61           H
ATOM   3521 2HG2 THR A 235     -15.528 -13.484 -11.485  1.00 83.61           H
ATOM   3522 3HG2 THR A 235     -16.115 -12.022 -10.657  1.00 83.61           H
ATOM   3523  HN  THR A 235     -12.824 -11.510 -11.828  1.00 83.61           H
ATOM   3524  N   ILE A 236     -13.406 -10.303 -14.797  1.00 79.33           N
ATOM   3525  CA  ILE A 236     -13.163  -9.602 -16.046  1.00 79.33           C
ATOM   3526  C   ILE A 236     -12.206 -10.425 -16.910  1.00 79.33           C
ATOM   3527  O   ILE A 236     -12.444 -10.609 -18.103  1.00 79.33           O
ATOM   3528  HA  ILE A 236     -14.117  -9.522 -16.567  1.00 79.33           H
ATOM   3529  CB  ILE A 236     -12.675  -8.177 -15.774  1.00 79.33           C
ATOM   3530  HB  ILE A 236     -12.012  -8.202 -14.909  1.00 79.33           H
ATOM   3531  CG1 ILE A 236     -13.844  -7.256 -15.421  1.00 79.33           C
ATOM   3532 1HG1 ILE A 236     -14.456  -7.083 -16.306  1.00 79.33           H
ATOM   3533 2HG1 ILE A 236     -14.483  -7.739 -14.682  1.00 79.33           H
ATOM   3534  CG2 ILE A 236     -11.860  -7.643 -16.953  1.00 79.33           C
ATOM   3535 1HG2 ILE A 236     -10.993  -8.283 -17.116  1.00 79.33           H
ATOM   3536 2HG2 ILE A 236     -12.480  -7.635 -17.850  1.00 79.33           H
ATOM   3537 3HG2 ILE A 236     -11.526  -6.629 -16.734  1.00 79.33           H
ATOM   3538  CD1 ILE A 236     -13.342  -5.918 -14.873  1.00 79.33           C
ATOM   3539 1HD1 ILE A 236     -12.751  -6.093 -13.974  1.00 79.33           H
ATOM   3540 2HD1 ILE A 236     -12.724  -5.427 -15.624  1.00 79.33           H
ATOM   3541 3HD1 ILE A 236     -14.193  -5.283 -14.629  1.00 79.33           H
ATOM   3542  HN  ILE A 236     -13.154  -9.797 -13.972  1.00 79.33           H
ATOM   3543  N   ILE A 237     -11.144 -10.898 -16.275  1.00 76.29           N
ATOM   3544  CA  ILE A 237     -10.097 -11.607 -16.991  1.00 76.29           C
ATOM   3545  C   ILE A 237     -10.697 -12.834 -17.680  1.00 76.29           C
ATOM   3546  O   ILE A 237     -10.499 -13.037 -18.877  1.00 76.29           O
ATOM   3547  HA  ILE A 237      -9.713 -10.934 -17.758  1.00 76.29           H
ATOM   3548  CB  ILE A 237      -8.934 -11.935 -16.054  1.00 76.29           C
ATOM   3549  HB  ILE A 237      -9.345 -12.196 -15.078  1.00 76.29           H
ATOM   3550  CG1 ILE A 237      -8.031 -10.717 -15.853  1.00 76.29           C
ATOM   3551 1HG1 ILE A 237      -7.425 -10.558 -16.745  1.00 76.29           H
ATOM   3552 2HG1 ILE A 237      -8.642  -9.824 -15.720  1.00 76.29           H
ATOM   3553  CG2 ILE A 237      -8.152 -13.152 -16.554  1.00 76.29           C
ATOM   3554 1HG2 ILE A 237      -8.816 -14.015 -16.603  1.00 76.29           H
ATOM   3555 2HG2 ILE A 237      -7.753 -12.944 -17.547  1.00 76.29           H
ATOM   3556 3HG2 ILE A 237      -7.331 -13.363 -15.869  1.00 76.29           H
ATOM   3557  CD1 ILE A 237      -7.120 -10.904 -14.638  1.00 76.29           C
ATOM   3558 1HD1 ILE A 237      -7.729 -11.038 -13.744  1.00 76.29           H
ATOM   3559 2HD1 ILE A 237      -6.493 -11.783 -14.785  1.00 76.29           H
ATOM   3560 3HD1 ILE A 237      -6.488 -10.023 -14.518  1.00 76.29           H
ATOM   3561  HN  ILE A 237     -10.993 -10.804 -15.291  1.00 76.29           H
ATOM   3562  N   ILE A 238     -11.419 -13.620 -16.895  1.00 79.93           N
ATOM   3563  CA  ILE A 238     -11.999 -14.853 -17.399  1.00 79.93           C
ATOM   3564  C   ILE A 238     -12.917 -14.534 -18.580  1.00 79.93           C
ATOM   3565  O   ILE A 238     -12.839 -15.180 -19.624  1.00 79.93           O
ATOM   3566  HA  ILE A 238     -11.180 -15.477 -17.757  1.00 79.93           H
ATOM   3567  CB  ILE A 238     -12.692 -15.620 -16.271  1.00 79.93           C
ATOM   3568  HB  ILE A 238     -13.328 -14.923 -15.725  1.00 79.93           H
ATOM   3569  CG1 ILE A 238     -11.670 -16.174 -15.276  1.00 79.93           C
ATOM   3570 1HG1 ILE A 238     -11.167 -17.039 -15.709  1.00 79.93           H
ATOM   3571 2HG1 ILE A 238     -10.903 -15.424 -15.082  1.00 79.93           H
ATOM   3572  CG2 ILE A 238     -13.600 -16.717 -16.831  1.00 79.93           C
ATOM   3573 1HG2 ILE A 238     -14.362 -16.268 -17.467  1.00 79.93           H
ATOM   3574 2HG2 ILE A 238     -13.004 -17.418 -17.415  1.00 79.93           H
ATOM   3575 3HG2 ILE A 238     -14.080 -17.246 -16.007  1.00 79.93           H
ATOM   3576  CD1 ILE A 238     -12.344 -16.574 -13.962  1.00 79.93           C
ATOM   3577 1HD1 ILE A 238     -12.825 -15.701 -13.520  1.00 79.93           H
ATOM   3578 2HD1 ILE A 238     -13.094 -17.341 -14.157  1.00 79.93           H
ATOM   3579 3HD1 ILE A 238     -11.596 -16.964 -13.273  1.00 79.93           H
ATOM   3580  HN  ILE A 238     -11.608 -13.427 -15.932  1.00 79.93           H
ATOM   3581  N   HIS A 239     -13.766 -13.538 -18.376  1.00 81.26           N
ATOM   3582  CA  HIS A 239     -14.739 -13.164 -19.389  1.00 81.26           C
ATOM   3583  C   HIS A 239     -14.013 -12.769 -20.676  1.00 81.26           C
ATOM   3584  O   HIS A 239     -14.461 -13.102 -21.773  1.00 81.26           O
ATOM   3585  HA  HIS A 239     -15.346 -14.048 -19.581  1.00 81.26           H
ATOM   3586  CB  HIS A 239     -15.667 -12.064 -18.870  1.00 81.26           C
ATOM   3587 1HB  HIS A 239     -16.077 -12.372 -17.908  1.00 81.26           H
ATOM   3588 2HB  HIS A 239     -15.082 -11.162 -18.694  1.00 81.26           H
ATOM   3589  CG  HIS A 239     -16.807 -11.732 -19.804  1.00 81.26           C
ATOM   3590  ND1 HIS A 239     -16.666 -10.882 -20.886  1.00 81.26           N
ATOM   3591  HD1 HIS A 239     -15.825 -10.413 -21.157  1.00 81.26           H
ATOM   3592  CD2 HIS A 239     -18.107 -12.145 -19.805  1.00 81.26           C
ATOM   3593  HD2 HIS A 239     -18.560 -12.826 -19.085  1.00 81.26           H
ATOM   3594  CE1 HIS A 239     -17.835 -10.794 -21.504  1.00 81.26           C
ATOM   3595  HE1 HIS A 239     -18.047 -10.200 -22.393  1.00 81.26           H
ATOM   3596  NE2 HIS A 239     -18.727 -11.577 -20.832  1.00 81.26           N
ATOM   3597  HN  HIS A 239     -13.797 -12.992 -17.539  1.00 81.26           H
ATOM   3598  N   THR A 240     -12.905 -12.065 -20.501  1.00 75.91           N
ATOM   3599  CA  THR A 240     -12.112 -11.622 -21.635  1.00 75.91           C
ATOM   3600  C   THR A 240     -11.518 -12.823 -22.373  1.00 75.91           C
ATOM   3601  O   THR A 240     -11.575 -12.894 -23.599  1.00 75.91           O
ATOM   3602  HA  THR A 240     -12.772 -11.111 -22.337  1.00 75.91           H
ATOM   3603  CB  THR A 240     -11.056 -10.642 -21.120  1.00 75.91           C
ATOM   3604  HB  THR A 240     -10.317 -11.154 -20.505  1.00 75.91           H
ATOM   3605  OG1 THR A 240     -11.813  -9.632 -20.459  1.00 75.91           O
ATOM   3606  HG1 THR A 240     -11.743  -9.746 -19.468  1.00 75.91           H
ATOM   3607  CG2 THR A 240     -10.349  -9.895 -22.253  1.00 75.91           C
ATOM   3608 1HG2 THR A 240     -11.081  -9.328 -22.827  1.00 75.91           H
ATOM   3609 2HG2 THR A 240      -9.851 -10.612 -22.906  1.00 75.91           H
ATOM   3610 3HG2 THR A 240      -9.610  -9.213 -21.832  1.00 75.91           H
ATOM   3611  HN  THR A 240     -12.548 -11.798 -19.606  1.00 75.91           H
ATOM   3612  N   LEU A 241     -10.960 -13.739 -21.594  1.00 74.40           N
ATOM   3613  CA  LEU A 241     -10.294 -14.899 -22.161  1.00 74.40           C
ATOM   3614  C   LEU A 241     -11.288 -15.684 -23.019  1.00 74.40           C
ATOM   3615  O   LEU A 241     -10.930 -16.196 -24.078  1.00 74.40           O
ATOM   3616  HA  LEU A 241      -9.495 -14.533 -22.805  1.00 74.40           H
ATOM   3617  CB  LEU A 241      -9.641 -15.733 -21.057  1.00 74.40           C
ATOM   3618 1HB  LEU A 241     -10.374 -15.894 -20.268  1.00 74.40           H
ATOM   3619 2HB  LEU A 241      -9.395 -16.713 -21.468  1.00 74.40           H
ATOM   3620  CG  LEU A 241      -8.377 -15.143 -20.429  1.00 74.40           C
ATOM   3621  HG  LEU A 241      -8.570 -14.097 -20.192  1.00 74.40           H
ATOM   3622  CD1 LEU A 241      -8.038 -15.848 -19.114  1.00 74.40           C
ATOM   3623 1HD1 LEU A 241      -8.865 -15.729 -18.414  1.00 74.40           H
ATOM   3624 2HD1 LEU A 241      -7.871 -16.909 -19.303  1.00 74.40           H
ATOM   3625 3HD1 LEU A 241      -7.135 -15.409 -18.689  1.00 74.40           H
ATOM   3626  CD2 LEU A 241      -7.208 -15.175 -21.415  1.00 74.40           C
ATOM   3627 1HD2 LEU A 241      -7.005 -16.206 -21.705  1.00 74.40           H
ATOM   3628 2HD2 LEU A 241      -7.463 -14.592 -22.300  1.00 74.40           H
ATOM   3629 3HD2 LEU A 241      -6.322 -14.750 -20.943  1.00 74.40           H
ATOM   3630  HN  LEU A 241     -10.959 -13.697 -20.594  1.00 74.40           H
ATOM   3631  N   ILE A 242     -12.517 -15.753 -22.530  1.00 76.62           N
ATOM   3632  CA  ILE A 242     -13.554 -16.506 -23.215  1.00 76.62           C
ATOM   3633  C   ILE A 242     -13.859 -15.840 -24.558  1.00 76.62           C
ATOM   3634  O   ILE A 242     -14.010 -16.520 -25.572  1.00 76.62           O
ATOM   3635  HA  ILE A 242     -13.161 -17.504 -23.406  1.00 76.62           H
ATOM   3636  CB  ILE A 242     -14.782 -16.668 -22.316  1.00 76.62           C
ATOM   3637  HB  ILE A 242     -15.057 -15.685 -21.934  1.00 76.62           H
ATOM   3638  CG1 ILE A 242     -14.464 -17.550 -21.107  1.00 76.62           C
ATOM   3639 1HG1 ILE A 242     -14.369 -18.588 -21.426  1.00 76.62           H
ATOM   3640 2HG1 ILE A 242     -13.504 -17.258 -20.682  1.00 76.62           H
ATOM   3641  CG2 ILE A 242     -15.978 -17.194 -23.112  1.00 76.62           C
ATOM   3642 1HG2 ILE A 242     -16.220 -16.494 -23.911  1.00 76.62           H
ATOM   3643 2HG2 ILE A 242     -15.730 -18.165 -23.542  1.00 76.62           H
ATOM   3644 3HG2 ILE A 242     -16.837 -17.300 -22.449  1.00 76.62           H
ATOM   3645  CD1 ILE A 242     -15.557 -17.436 -20.042  1.00 76.62           C
ATOM   3646 1HD1 ILE A 242     -15.632 -16.400 -19.709  1.00 76.62           H
ATOM   3647 2HD1 ILE A 242     -16.510 -17.752 -20.465  1.00 76.62           H
ATOM   3648 3HD1 ILE A 242     -15.306 -18.073 -19.194  1.00 76.62           H
ATOM   3649  HN  ILE A 242     -12.808 -15.308 -21.683  1.00 76.62           H
ATOM   3650  N   GLN A 243     -13.940 -14.518 -24.522  1.00 71.80           N
ATOM   3651  CA  GLN A 243     -14.274 -13.756 -25.713  1.00 71.80           C
ATOM   3652  C   GLN A 243     -13.064 -13.672 -26.646  1.00 71.80           C
ATOM   3653  O   GLN A 243     -13.217 -13.489 -27.852  1.00 71.80           O
ATOM   3654  HA  GLN A 243     -15.076 -14.311 -26.197  1.00 71.80           H
ATOM   3655  CB  GLN A 243     -14.781 -12.359 -25.346  1.00 71.80           C
ATOM   3656 1HB  GLN A 243     -14.079 -11.882 -24.662  1.00 71.80           H
ATOM   3657 2HB  GLN A 243     -14.826 -11.738 -26.241  1.00 71.80           H
ATOM   3658  CG  GLN A 243     -16.165 -12.432 -24.698  1.00 71.80           C
ATOM   3659 1HG  GLN A 243     -16.816 -13.071 -25.294  1.00 71.80           H
ATOM   3660 2HG  GLN A 243     -16.085 -12.888 -23.712  1.00 71.80           H
ATOM   3661  CD  GLN A 243     -16.785 -11.038 -24.572  1.00 71.80           C
ATOM   3662  OE1 GLN A 243     -16.104 -10.026 -24.572  1.00 71.80           O
ATOM   3663  NE2 GLN A 243     -18.110 -11.044 -24.466  1.00 71.80           N
ATOM   3664 1HE2 GLN A 243     -18.609 -11.910 -24.473  1.00 71.80           H
ATOM   3665 2HE2 GLN A 243     -18.608 -10.181 -24.379  1.00 71.80           H
ATOM   3666  HN  GLN A 243     -13.783 -13.970 -23.700  1.00 71.80           H
ATOM   3667  N   ALA A 244     -11.888 -13.810 -26.051  1.00 64.17           N
ATOM   3668  CA  ALA A 244     -10.650 -13.653 -26.796  1.00 64.17           C
ATOM   3669  C   ALA A 244     -10.419 -14.896 -27.659  1.00 64.17           C
ATOM   3670  O   ALA A 244      -9.603 -15.750 -27.317  1.00 64.17           O
ATOM   3671  HA  ALA A 244     -10.761 -12.785 -27.446  1.00 64.17           H
ATOM   3672  CB  ALA A 244      -9.497 -13.397 -25.823  1.00 64.17           C
ATOM   3673 1HB  ALA A 244      -9.696 -12.488 -25.255  1.00 64.17           H
ATOM   3674 2HB  ALA A 244      -9.405 -14.240 -25.138  1.00 64.17           H
ATOM   3675 3HB  ALA A 244      -8.569 -13.280 -26.382  1.00 64.17           H
ATOM   3676  HN  ALA A 244     -11.773 -14.023 -25.081  1.00 64.17           H
ATOM   3677  N   LYS A 245     -11.152 -14.956 -28.761  1.00 56.52           N
ATOM   3678  CA  LYS A 245     -10.970 -16.029 -29.723  1.00 56.52           C
ATOM   3679  C   LYS A 245      -9.509 -16.058 -30.178  1.00 56.52           C
ATOM   3680  O   LYS A 245      -9.032 -17.072 -30.684  1.00 56.52           O
ATOM   3681  HA  LYS A 245     -11.191 -16.967 -29.213  1.00 56.52           H
ATOM   3682  CB  LYS A 245     -11.969 -15.893 -30.874  1.00 56.52           C
ATOM   3683 1HB  LYS A 245     -11.998 -14.858 -31.215  1.00 56.52           H
ATOM   3684 2HB  LYS A 245     -11.640 -16.497 -31.719  1.00 56.52           H
ATOM   3685  CG  LYS A 245     -13.369 -16.332 -30.439  1.00 56.52           C
ATOM   3686 1HG  LYS A 245     -13.307 -17.282 -29.908  1.00 56.52           H
ATOM   3687 2HG  LYS A 245     -13.782 -15.603 -29.742  1.00 56.52           H
ATOM   3688  CD  LYS A 245     -14.297 -16.477 -31.646  1.00 56.52           C
ATOM   3689 1HD  LYS A 245     -14.444 -15.504 -32.116  1.00 56.52           H
ATOM   3690 2HD  LYS A 245     -13.834 -17.123 -32.391  1.00 56.52           H
ATOM   3691  CE  LYS A 245     -15.651 -17.057 -31.231  1.00 56.52           C
ATOM   3692 1HE  LYS A 245     -15.499 -17.965 -30.647  1.00 56.52           H
ATOM   3693 2HE  LYS A 245     -16.175 -16.349 -30.589  1.00 56.52           H
ATOM   3694  NZ  LYS A 245     -16.474 -17.359 -32.423  1.00 56.52           N
ATOM   3695 1HZ  LYS A 245     -17.375 -17.719 -32.129  1.00 56.52           H
ATOM   3696 2HZ  LYS A 245     -16.608 -16.512 -32.964  1.00 56.52           H
ATOM   3697 3HZ  LYS A 245     -16.002 -18.052 -32.993  1.00 56.52           H
ATOM   3698  HN  LYS A 245     -11.859 -14.290 -29.000  1.00 56.52           H
ATOM   3699  N   LYS A 246      -8.839 -14.932 -29.981  1.00 56.34           N
ATOM   3700  CA  LYS A 246      -7.510 -14.745 -30.537  1.00 56.34           C
ATOM   3701  C   LYS A 246      -6.471 -14.886 -29.423  1.00 56.34           C
ATOM   3702  O   LYS A 246      -6.542 -14.191 -28.411  1.00 56.34           O
ATOM   3703  HA  LYS A 246      -7.346 -15.539 -31.265  1.00 56.34           H
ATOM   3704  CB  LYS A 246      -7.427 -13.416 -31.290  1.00 56.34           C
ATOM   3705 1HB  LYS A 246      -7.844 -12.618 -30.676  1.00 56.34           H
ATOM   3706 2HB  LYS A 246      -6.383 -13.162 -31.474  1.00 56.34           H
ATOM   3707  CG  LYS A 246      -8.181 -13.491 -32.620  1.00 56.34           C
ATOM   3708 1HG  LYS A 246      -7.970 -14.442 -33.108  1.00 56.34           H
ATOM   3709 2HG  LYS A 246      -9.255 -13.458 -32.435  1.00 56.34           H
ATOM   3710  CD  LYS A 246      -7.781 -12.338 -33.543  1.00 56.34           C
ATOM   3711 1HD  LYS A 246      -8.083 -11.390 -33.098  1.00 56.34           H
ATOM   3712 2HD  LYS A 246      -6.696 -12.310 -33.647  1.00 56.34           H
ATOM   3713  CE  LYS A 246      -8.428 -12.490 -34.921  1.00 56.34           C
ATOM   3714 1HE  LYS A 246      -8.287 -13.507 -35.285  1.00 56.34           H
ATOM   3715 2HE  LYS A 246      -9.502 -12.324 -34.845  1.00 56.34           H
ATOM   3716  NZ  LYS A 246      -7.838 -11.528 -35.879  1.00 56.34           N
ATOM   3717 1HZ  LYS A 246      -8.282 -11.637 -36.784  1.00 56.34           H
ATOM   3718 2HZ  LYS A 246      -7.984 -10.583 -35.542  1.00 56.34           H
ATOM   3719 3HZ  LYS A 246      -6.843 -11.706 -35.967  1.00 56.34           H
ATOM   3720  HN  LYS A 246      -9.189 -14.158 -29.453  1.00 56.34           H
ATOM   3721  N   SER A 247      -5.529 -15.791 -29.647  1.00 54.40           N
ATOM   3722  CA  SER A 247      -4.597 -16.176 -28.601  1.00 54.40           C
ATOM   3723  C   SER A 247      -3.848 -14.944 -28.089  1.00 54.40           C
ATOM   3724  O   SER A 247      -3.519 -14.860 -26.907  1.00 54.40           O
ATOM   3725  HA  SER A 247      -5.211 -16.606 -27.811  1.00 54.40           H
ATOM   3726  CB  SER A 247      -3.606 -17.227 -29.106  1.00 54.40           C
ATOM   3727 1HB  SER A 247      -4.140 -18.151 -29.327  1.00 54.40           H
ATOM   3728 2HB  SER A 247      -3.160 -16.886 -30.040  1.00 54.40           H
ATOM   3729  OG  SER A 247      -2.577 -17.490 -28.156  1.00 54.40           O
ATOM   3730  HG  SER A 247      -2.968 -17.899 -27.332  1.00 54.40           H
ATOM   3731  HN  SER A 247      -5.399 -16.257 -30.522  1.00 54.40           H
ATOM   3732  N   SER A 248      -3.600 -14.018 -29.005  1.00 56.58           N
ATOM   3733  CA  SER A 248      -2.667 -12.936 -28.741  1.00 56.58           C
ATOM   3734  C   SER A 248      -3.085 -12.180 -27.479  1.00 56.58           C
ATOM   3735  O   SER A 248      -2.277 -11.475 -26.876  1.00 56.58           O
ATOM   3736  HA  SER A 248      -1.700 -13.417 -28.596  1.00 56.58           H
ATOM   3737  CB  SER A 248      -2.585 -11.978 -29.931  1.00 56.58           C
ATOM   3738 1HB  SER A 248      -1.767 -11.274 -29.774  1.00 56.58           H
ATOM   3739 2HB  SER A 248      -2.352 -12.541 -30.835  1.00 56.58           H
ATOM   3740  OG  SER A 248      -3.800 -11.257 -30.121  1.00 56.58           O
ATOM   3741  HG  SER A 248      -3.700 -10.612 -30.879  1.00 56.58           H
ATOM   3742  HN  SER A 248      -4.023 -14.001 -29.911  1.00 56.58           H
ATOM   3743  N   LYS A 249      -4.348 -12.353 -27.115  1.00 60.83           N
ATOM   3744  CA  LYS A 249      -4.911 -11.620 -25.994  1.00 60.83           C
ATOM   3745  C   LYS A 249      -4.334 -12.172 -24.689  1.00 60.83           C
ATOM   3746  O   LYS A 249      -4.342 -11.491 -23.665  1.00 60.83           O
ATOM   3747  HA  LYS A 249      -4.602 -10.580 -26.095  1.00 60.83           H
ATOM   3748  CB  LYS A 249      -6.439 -11.646 -26.050  1.00 60.83           C
ATOM   3749 1HB  LYS A 249      -6.786 -12.674 -26.153  1.00 60.83           H
ATOM   3750 2HB  LYS A 249      -6.848 -11.266 -25.114  1.00 60.83           H
ATOM   3751  CG  LYS A 249      -6.960 -10.807 -27.218  1.00 60.83           C
ATOM   3752 1HG  LYS A 249      -6.662  -9.767 -27.084  1.00 60.83           H
ATOM   3753 2HG  LYS A 249      -6.507 -11.151 -28.148  1.00 60.83           H
ATOM   3754  CD  LYS A 249      -8.483 -10.897 -27.323  1.00 60.83           C
ATOM   3755 1HD  LYS A 249      -8.770 -11.896 -27.652  1.00 60.83           H
ATOM   3756 2HD  LYS A 249      -8.929 -10.746 -26.340  1.00 60.83           H
ATOM   3757  CE  LYS A 249      -9.029  -9.856 -28.302  1.00 60.83           C
ATOM   3758 1HE  LYS A 249      -8.509  -8.908 -28.160  1.00 60.83           H
ATOM   3759 2HE  LYS A 249      -8.836 -10.175 -29.326  1.00 60.83           H
ATOM   3760  NZ  LYS A 249     -10.483  -9.666 -28.101  1.00 60.83           N
ATOM   3761 1HZ  LYS A 249     -10.737  -8.716 -28.347  1.00 60.83           H
ATOM   3762 2HZ  LYS A 249     -10.993 -10.316 -28.688  1.00 60.83           H
ATOM   3763 3HZ  LYS A 249     -10.714  -9.837 -27.128  1.00 60.83           H
ATOM   3764  HN  LYS A 249      -4.981 -12.978 -27.572  1.00 60.83           H
ATOM   3765  N   HIS A 250      -3.846 -13.402 -24.768  1.00 64.59           N
ATOM   3766  CA  HIS A 250      -3.318 -14.075 -23.593  1.00 64.59           C
ATOM   3767  C   HIS A 250      -2.115 -13.298 -23.054  1.00 64.59           C
ATOM   3768  O   HIS A 250      -1.949 -13.166 -21.843  1.00 64.59           O
ATOM   3769  HA  HIS A 250      -4.111 -14.065 -22.845  1.00 64.59           H
ATOM   3770  CB  HIS A 250      -2.989 -15.536 -23.906  1.00 64.59           C
ATOM   3771 1HB  HIS A 250      -2.332 -15.572 -24.774  1.00 64.59           H
ATOM   3772 2HB  HIS A 250      -2.435 -15.960 -23.068  1.00 64.59           H
ATOM   3773  CG  HIS A 250      -4.202 -16.394 -24.175  1.00 64.59           C
ATOM   3774  ND1 HIS A 250      -5.111 -16.738 -23.189  1.00 64.59           N
ATOM   3775  HD1 HIS A 250      -5.063 -16.464 -22.228  1.00 64.59           H
ATOM   3776  CD2 HIS A 250      -4.646 -16.974 -25.327  1.00 64.59           C
ATOM   3777  HD2 HIS A 250      -4.164 -16.905 -26.302  1.00 64.59           H
ATOM   3778  CE1 HIS A 250      -6.055 -17.491 -23.735  1.00 64.59           C
ATOM   3779  HE1 HIS A 250      -6.912 -17.919 -23.216  1.00 64.59           H
ATOM   3780  NE2 HIS A 250      -5.765 -17.636 -25.059  1.00 64.59           N
ATOM   3781  HN  HIS A 250      -3.809 -13.935 -25.613  1.00 64.59           H
ATOM   3782  N   LYS A 251      -1.307 -12.804 -23.981  1.00 64.35           N
ATOM   3783  CA  LYS A 251      -0.084 -12.110 -23.615  1.00 64.35           C
ATOM   3784  C   LYS A 251      -0.432 -10.891 -22.758  1.00 64.35           C
ATOM   3785  O   LYS A 251       0.204 -10.647 -21.733  1.00 64.35           O
ATOM   3786  HA  LYS A 251       0.513 -12.796 -23.014  1.00 64.35           H
ATOM   3787  CB  LYS A 251       0.734 -11.771 -24.862  1.00 64.35           C
ATOM   3788 1HB  LYS A 251       0.065 -11.503 -25.680  1.00 64.35           H
ATOM   3789 2HB  LYS A 251       1.361 -10.901 -24.666  1.00 64.35           H
ATOM   3790  CG  LYS A 251       1.610 -12.954 -25.281  1.00 64.35           C
ATOM   3791 1HG  LYS A 251       2.130 -13.353 -24.410  1.00 64.35           H
ATOM   3792 2HG  LYS A 251       0.984 -13.755 -25.673  1.00 64.35           H
ATOM   3793  CD  LYS A 251       2.631 -12.532 -26.340  1.00 64.35           C
ATOM   3794 1HD  LYS A 251       2.119 -12.316 -27.278  1.00 64.35           H
ATOM   3795 2HD  LYS A 251       3.125 -11.612 -26.028  1.00 64.35           H
ATOM   3796  CE  LYS A 251       3.674 -13.628 -26.563  1.00 64.35           C
ATOM   3797 1HE  LYS A 251       3.993 -14.036 -25.604  1.00 64.35           H
ATOM   3798 2HE  LYS A 251       3.233 -14.449 -27.128  1.00 64.35           H
ATOM   3799  NZ  LYS A 251       4.844 -13.089 -27.293  1.00 64.35           N
ATOM   3800 1HZ  LYS A 251       5.523 -13.829 -27.436  1.00 64.35           H
ATOM   3801 2HZ  LYS A 251       4.545 -12.726 -28.191  1.00 64.35           H
ATOM   3802 3HZ  LYS A 251       5.266 -12.343 -26.750  1.00 64.35           H
ATOM   3803  HN  LYS A 251      -1.476 -12.872 -24.964  1.00 64.35           H
ATOM   3804  N   ALA A 252      -1.439 -10.159 -23.209  1.00 65.86           N
ATOM   3805  CA  ALA A 252      -1.814  -8.917 -22.554  1.00 65.86           C
ATOM   3806  C   ALA A 252      -2.253  -9.215 -21.119  1.00 65.86           C
ATOM   3807  O   ALA A 252      -1.908  -8.480 -20.195  1.00 65.86           O
ATOM   3808  HA  ALA A 252      -0.933  -8.276 -22.529  1.00 65.86           H
ATOM   3809  CB  ALA A 252      -2.908  -8.221 -23.366  1.00 65.86           C
ATOM   3810 1HB  ALA A 252      -2.535  -8.005 -24.367  1.00 65.86           H
ATOM   3811 2HB  ALA A 252      -3.779  -8.872 -23.435  1.00 65.86           H
ATOM   3812 3HB  ALA A 252      -3.188  -7.289 -22.874  1.00 65.86           H
ATOM   3813  HN  ALA A 252      -1.994 -10.401 -24.005  1.00 65.86           H
ATOM   3814  N   LEU A 253      -3.008 -10.294 -20.977  1.00 76.58           N
ATOM   3815  CA  LEU A 253      -3.601 -10.629 -19.693  1.00 76.58           C
ATOM   3816  C   LEU A 253      -2.491 -10.973 -18.698  1.00 76.58           C
ATOM   3817  O   LEU A 253      -2.628 -10.726 -17.500  1.00 76.58           O
ATOM   3818  HA  LEU A 253      -4.125  -9.744 -19.334  1.00 76.58           H
ATOM   3819  CB  LEU A 253      -4.644 -11.737 -19.858  1.00 76.58           C
ATOM   3820 1HB  LEU A 253      -4.398 -12.310 -20.752  1.00 76.58           H
ATOM   3821 2HB  LEU A 253      -4.559 -12.417 -19.010  1.00 76.58           H
ATOM   3822  CG  LEU A 253      -6.099 -11.277 -19.964  1.00 76.58           C
ATOM   3823  HG  LEU A 253      -6.127 -10.197 -19.822  1.00 76.58           H
ATOM   3824  CD1 LEU A 253      -6.665 -11.566 -21.355  1.00 76.58           C
ATOM   3825 1HD1 LEU A 253      -6.076 -11.037 -22.104  1.00 76.58           H
ATOM   3826 2HD1 LEU A 253      -6.622 -12.638 -21.550  1.00 76.58           H
ATOM   3827 3HD1 LEU A 253      -7.701 -11.229 -21.403  1.00 76.58           H
ATOM   3828  CD2 LEU A 253      -6.953 -11.900 -18.857  1.00 76.58           C
ATOM   3829 1HD2 LEU A 253      -6.922 -12.986 -18.942  1.00 76.58           H
ATOM   3830 2HD2 LEU A 253      -6.562 -11.600 -17.885  1.00 76.58           H
ATOM   3831 3HD2 LEU A 253      -7.983 -11.556 -18.956  1.00 76.58           H
ATOM   3832  HN  LEU A 253      -3.215 -10.933 -21.718  1.00 76.58           H
ATOM   3833  N   LYS A 254      -1.417 -11.537 -19.229  1.00 75.67           N
ATOM   3834  CA  LYS A 254      -0.347 -12.048 -18.390  1.00 75.67           C
ATOM   3835  C   LYS A 254       0.072 -10.967 -17.391  1.00 75.67           C
ATOM   3836  O   LYS A 254       0.210 -11.238 -16.199  1.00 75.67           O
ATOM   3837  HA  LYS A 254      -0.744 -12.897 -17.833  1.00 75.67           H
ATOM   3838  CB  LYS A 254       0.806 -12.571 -19.249  1.00 75.67           C
ATOM   3839 1HB  LYS A 254       0.425 -13.280 -19.984  1.00 75.67           H
ATOM   3840 2HB  LYS A 254       1.253 -11.747 -19.805  1.00 75.67           H
ATOM   3841  CG  LYS A 254       1.872 -13.248 -18.385  1.00 75.67           C
ATOM   3842 1HG  LYS A 254       2.308 -12.519 -17.702  1.00 75.67           H
ATOM   3843 2HG  LYS A 254       1.410 -14.022 -17.772  1.00 75.67           H
ATOM   3844  CD  LYS A 254       2.970 -13.865 -19.252  1.00 75.67           C
ATOM   3845 1HD  LYS A 254       2.534 -14.597 -19.933  1.00 75.67           H
ATOM   3846 2HD  LYS A 254       3.430 -13.092 -19.868  1.00 75.67           H
ATOM   3847  CE  LYS A 254       4.038 -14.538 -18.388  1.00 75.67           C
ATOM   3848 1HE  LYS A 254       4.518 -13.797 -17.749  1.00 75.67           H
ATOM   3849 2HE  LYS A 254       3.573 -15.272 -17.730  1.00 75.67           H
ATOM   3850  NZ  LYS A 254       5.053 -15.200 -19.238  1.00 75.67           N
ATOM   3851 1HZ  LYS A 254       5.747 -15.648 -18.650  1.00 75.67           H
ATOM   3852 2HZ  LYS A 254       4.603 -15.897 -19.822  1.00 75.67           H
ATOM   3853 3HZ  LYS A 254       5.504 -14.508 -19.826  1.00 75.67           H
ATOM   3854  HN  LYS A 254      -1.272 -11.648 -20.212  1.00 75.67           H
ATOM   3855  N   VAL A 255       0.264  -9.765 -17.914  1.00 75.54           N
ATOM   3856  CA  VAL A 255       0.763  -8.667 -17.104  1.00 75.54           C
ATOM   3857  C   VAL A 255      -0.170  -8.455 -15.910  1.00 75.54           C
ATOM   3858  O   VAL A 255       0.286  -8.358 -14.772  1.00 75.54           O
ATOM   3859  HA  VAL A 255       1.747  -8.952 -16.734  1.00 75.54           H
ATOM   3860  CB  VAL A 255       0.926  -7.413 -17.966  1.00 75.54           C
ATOM   3861  HB  VAL A 255      -0.051  -7.160 -18.378  1.00 75.54           H
ATOM   3862  CG1 VAL A 255       1.401  -6.227 -17.124  1.00 75.54           C
ATOM   3863 1HG1 VAL A 255       0.671  -6.021 -16.342  1.00 75.54           H
ATOM   3864 2HG1 VAL A 255       2.363  -6.467 -16.670  1.00 75.54           H
ATOM   3865 3HG1 VAL A 255       1.509  -5.349 -17.761  1.00 75.54           H
ATOM   3866  CG2 VAL A 255       1.877  -7.672 -19.136  1.00 75.54           C
ATOM   3867 1HG2 VAL A 255       2.855  -7.961 -18.752  1.00 75.54           H
ATOM   3868 2HG2 VAL A 255       1.479  -8.474 -19.758  1.00 75.54           H
ATOM   3869 3HG2 VAL A 255       1.975  -6.764 -19.732  1.00 75.54           H
ATOM   3870  HN  VAL A 255       0.084  -9.537 -18.871  1.00 75.54           H
ATOM   3871  N   THR A 256      -1.458  -8.389 -16.211  1.00 75.84           N
ATOM   3872  CA  THR A 256      -2.446  -8.048 -15.201  1.00 75.84           C
ATOM   3873  C   THR A 256      -2.474  -9.112 -14.102  1.00 75.84           C
ATOM   3874  O   THR A 256      -2.541  -8.786 -12.918  1.00 75.84           O
ATOM   3875  HA  THR A 256      -2.147  -7.111 -14.730  1.00 75.84           H
ATOM   3876  CB  THR A 256      -3.793  -7.861 -15.901  1.00 75.84           C
ATOM   3877  HB  THR A 256      -4.128  -8.793 -16.357  1.00 75.84           H
ATOM   3878  OG1 THR A 256      -3.569  -6.781 -16.803  1.00 75.84           O
ATOM   3879  HG1 THR A 256      -3.183  -6.000 -16.313  1.00 75.84           H
ATOM   3880  CG2 THR A 256      -4.877  -7.338 -14.956  1.00 75.84           C
ATOM   3881 1HG2 THR A 256      -4.572  -6.373 -14.552  1.00 75.84           H
ATOM   3882 2HG2 THR A 256      -5.019  -8.046 -14.139  1.00 75.84           H
ATOM   3883 3HG2 THR A 256      -5.813  -7.224 -15.503  1.00 75.84           H
ATOM   3884  HN  THR A 256      -1.830  -8.562 -17.123  1.00 75.84           H
ATOM   3885  N   ILE A 257      -2.422 -10.364 -14.534  1.00 78.19           N
ATOM   3886  CA  ILE A 257      -2.498 -11.479 -13.606  1.00 78.19           C
ATOM   3887  C   ILE A 257      -1.327 -11.401 -12.624  1.00 78.19           C
ATOM   3888  O   ILE A 257      -1.516 -11.531 -11.416  1.00 78.19           O
ATOM   3889  HA  ILE A 257      -3.427 -11.375 -13.045  1.00 78.19           H
ATOM   3890  CB  ILE A 257      -2.575 -12.805 -14.366  1.00 78.19           C
ATOM   3891  HB  ILE A 257      -1.757 -12.833 -15.087  1.00 78.19           H
ATOM   3892  CG1 ILE A 257      -3.880 -12.908 -15.159  1.00 78.19           C
ATOM   3893 1HG1 ILE A 257      -4.713 -13.065 -14.474  1.00 78.19           H
ATOM   3894 2HG1 ILE A 257      -4.068 -11.969 -15.679  1.00 78.19           H
ATOM   3895  CG2 ILE A 257      -2.384 -13.992 -13.420  1.00 78.19           C
ATOM   3896 1HG2 ILE A 257      -1.408 -13.921 -12.940  1.00 78.19           H
ATOM   3897 2HG2 ILE A 257      -3.165 -13.979 -12.660  1.00 78.19           H
ATOM   3898 3HG2 ILE A 257      -2.443 -14.921 -13.986  1.00 78.19           H
ATOM   3899  CD1 ILE A 257      -3.818 -14.054 -16.170  1.00 78.19           C
ATOM   3900 1HD1 ILE A 257      -2.999 -13.881 -16.867  1.00 78.19           H
ATOM   3901 2HD1 ILE A 257      -3.654 -14.995 -15.643  1.00 78.19           H
ATOM   3902 3HD1 ILE A 257      -4.758 -14.105 -16.719  1.00 78.19           H
ATOM   3903  HN  ILE A 257      -2.330 -10.620 -15.496  1.00 78.19           H
ATOM   3904  N   THR A 258      -0.143 -11.188 -13.180  1.00 82.53           N
ATOM   3905  CA  THR A 258       1.070 -11.192 -12.381  1.00 82.53           C
ATOM   3906  C   THR A 258       1.002 -10.110 -11.302  1.00 82.53           C
ATOM   3907  O   THR A 258       1.277 -10.375 -10.133  1.00 82.53           O
ATOM   3908  HA  THR A 258       1.140 -12.151 -11.867  1.00 82.53           H
ATOM   3909  CB  THR A 258       2.261 -11.032 -13.328  1.00 82.53           C
ATOM   3910  HB  THR A 258       2.252 -10.050 -13.801  1.00 82.53           H
ATOM   3911  OG1 THR A 258       2.151 -12.142 -14.215  1.00 82.53           O
ATOM   3912  HG1 THR A 258       1.584 -11.897 -15.002  1.00 82.53           H
ATOM   3913  CG2 THR A 258       3.602 -11.248 -12.625  1.00 82.53           C
ATOM   3914 1HG2 THR A 258       3.637 -12.256 -12.210  1.00 82.53           H
ATOM   3915 2HG2 THR A 258       3.712 -10.520 -11.821  1.00 82.53           H
ATOM   3916 3HG2 THR A 258       4.413 -11.123 -13.343  1.00 82.53           H
ATOM   3917  HN  THR A 258      -0.007 -11.016 -14.155  1.00 82.53           H
ATOM   3918  N   VAL A 259       0.635  -8.912 -11.733  1.00 79.86           N
ATOM   3919  CA  VAL A 259       0.594  -7.772 -10.833  1.00 79.86           C
ATOM   3920  C   VAL A 259      -0.391  -8.059  -9.698  1.00 79.86           C
ATOM   3921  O   VAL A 259      -0.105  -7.776  -8.536  1.00 79.86           O
ATOM   3922  HA  VAL A 259       1.591  -7.652 -10.410  1.00 79.86           H
ATOM   3923  CB  VAL A 259       0.254  -6.501 -11.613  1.00 79.86           C
ATOM   3924  HB  VAL A 259      -0.640  -6.700 -12.204  1.00 79.86           H
ATOM   3925  CG1 VAL A 259      -0.059  -5.342 -10.664  1.00 79.86           C
ATOM   3926 1HG1 VAL A 259      -0.911  -5.606 -10.037  1.00 79.86           H
ATOM   3927 2HG1 VAL A 259       0.808  -5.144 -10.034  1.00 79.86           H
ATOM   3928 3HG1 VAL A 259      -0.298  -4.451 -11.244  1.00 79.86           H
ATOM   3929  CG2 VAL A 259       1.382  -6.130 -12.577  1.00 79.86           C
ATOM   3930 1HG2 VAL A 259       2.300  -5.959 -12.014  1.00 79.86           H
ATOM   3931 2HG2 VAL A 259       1.537  -6.944 -13.286  1.00 79.86           H
ATOM   3932 3HG2 VAL A 259       1.114  -5.223 -13.119  1.00 79.86           H
ATOM   3933  HN  VAL A 259       0.369  -8.715 -12.677  1.00 79.86           H
ATOM   3934  N   LEU A 260      -1.532  -8.618 -10.075  1.00 78.89           N
ATOM   3935  CA  LEU A 260      -2.602  -8.852  -9.120  1.00 78.89           C
ATOM   3936  C   LEU A 260      -2.138  -9.876  -8.082  1.00 78.89           C
ATOM   3937  O   LEU A 260      -2.361  -9.697  -6.885  1.00 78.89           O
ATOM   3938  HA  LEU A 260      -2.797  -7.909  -8.611  1.00 78.89           H
ATOM   3939  CB  LEU A 260      -3.889  -9.251  -9.845  1.00 78.89           C
ATOM   3940 1HB  LEU A 260      -4.052  -8.553 -10.665  1.00 78.89           H
ATOM   3941 2HB  LEU A 260      -3.742 -10.236 -10.289  1.00 78.89           H
ATOM   3942  CG  LEU A 260      -5.156  -9.293  -8.988  1.00 78.89           C
ATOM   3943  HG  LEU A 260      -4.938  -9.862  -8.084  1.00 78.89           H
ATOM   3944  CD1 LEU A 260      -5.567  -7.886  -8.548  1.00 78.89           C
ATOM   3945 1HD1 LEU A 260      -4.763  -7.439  -7.963  1.00 78.89           H
ATOM   3946 2HD1 LEU A 260      -5.760  -7.272  -9.428  1.00 78.89           H
ATOM   3947 3HD1 LEU A 260      -6.470  -7.945  -7.941  1.00 78.89           H
ATOM   3948  CD2 LEU A 260      -6.288 -10.019  -9.717  1.00 78.89           C
ATOM   3949 1HD2 LEU A 260      -6.512  -9.499 -10.649  1.00 78.89           H
ATOM   3950 2HD2 LEU A 260      -5.981 -11.041  -9.938  1.00 78.89           H
ATOM   3951 3HD2 LEU A 260      -7.176 -10.034  -9.086  1.00 78.89           H
ATOM   3952  HN  LEU A 260      -1.730  -8.909 -11.011  1.00 78.89           H
ATOM   3953  N   THR A 261      -1.501 -10.927  -8.577  1.00 83.14           N
ATOM   3954  CA  THR A 261      -1.061 -12.010  -7.715  1.00 83.14           C
ATOM   3955  C   THR A 261      -0.020 -11.506  -6.713  1.00 83.14           C
ATOM   3956  O   THR A 261      -0.102 -11.806  -5.523  1.00 83.14           O
ATOM   3957  HA  THR A 261      -1.917 -12.359  -7.138  1.00 83.14           H
ATOM   3958  CB  THR A 261      -0.548 -13.144  -8.604  1.00 83.14           C
ATOM   3959  HB  THR A 261       0.281 -12.807  -9.226  1.00 83.14           H
ATOM   3960  OG1 THR A 261      -1.706 -13.584  -9.309  1.00 83.14           O
ATOM   3961  HG1 THR A 261      -1.830 -13.038 -10.138  1.00 83.14           H
ATOM   3962  CG2 THR A 261      -0.115 -14.371  -7.799  1.00 83.14           C
ATOM   3963 1HG2 THR A 261      -0.963 -14.749  -7.228  1.00 83.14           H
ATOM   3964 2HG2 THR A 261       0.687 -14.091  -7.115  1.00 83.14           H
ATOM   3965 3HG2 THR A 261       0.241 -15.145  -8.478  1.00 83.14           H
ATOM   3966  HN  THR A 261      -1.285 -11.044  -9.546  1.00 83.14           H
ATOM   3967  N   VAL A 262       0.935 -10.747  -7.232  1.00 85.16           N
ATOM   3968  CA  VAL A 262       2.035 -10.266  -6.414  1.00 85.16           C
ATOM   3969  C   VAL A 262       1.487  -9.352  -5.316  1.00 85.16           C
ATOM   3970  O   VAL A 262       1.939  -9.407  -4.174  1.00 85.16           O
ATOM   3971  HA  VAL A 262       2.502 -11.133  -5.947  1.00 85.16           H
ATOM   3972  CB  VAL A 262       3.081  -9.581  -7.295  1.00 85.16           C
ATOM   3973  HB  VAL A 262       2.571  -8.831  -7.901  1.00 85.16           H
ATOM   3974  CG1 VAL A 262       4.129  -8.862  -6.444  1.00 85.16           C
ATOM   3975 1HG1 VAL A 262       3.642  -8.106  -5.829  1.00 85.16           H
ATOM   3976 2HG1 VAL A 262       4.633  -9.584  -5.801  1.00 85.16           H
ATOM   3977 3HG1 VAL A 262       4.861  -8.383  -7.095  1.00 85.16           H
ATOM   3978  CG2 VAL A 262       3.740 -10.583  -8.245  1.00 85.16           C
ATOM   3979 1HG2 VAL A 262       4.229 -11.365  -7.665  1.00 85.16           H
ATOM   3980 2HG2 VAL A 262       2.980 -11.029  -8.887  1.00 85.16           H
ATOM   3981 3HG2 VAL A 262       4.479 -10.070  -8.860  1.00 85.16           H
ATOM   3982  HN  VAL A 262       0.964 -10.463  -8.190  1.00 85.16           H
ATOM   3983  N   PHE A 263       0.520  -8.531  -5.702  1.00 82.37           N
ATOM   3984  CA  PHE A 263      -0.076  -7.588  -4.771  1.00 82.37           C
ATOM   3985  C   PHE A 263      -0.684  -8.314  -3.569  1.00 82.37           C
ATOM   3986  O   PHE A 263      -0.435  -7.941  -2.424  1.00 82.37           O
ATOM   3987  HA  PHE A 263       0.719  -6.925  -4.429  1.00 82.37           H
ATOM   3988  CB  PHE A 263      -1.188  -6.857  -5.526  1.00 82.37           C
ATOM   3989 1HB  PHE A 263      -0.759  -6.373  -6.404  1.00 82.37           H
ATOM   3990 2HB  PHE A 263      -1.911  -7.588  -5.886  1.00 82.37           H
ATOM   3991  CG  PHE A 263      -1.921  -5.806  -4.690  1.00 82.37           C
ATOM   3992  CD1 PHE A 263      -3.089  -6.124  -4.071  1.00 82.37           C
ATOM   3993  HD1 PHE A 263      -3.504  -7.127  -4.171  1.00 82.37           H
ATOM   3994  CD2 PHE A 263      -1.404  -4.554  -4.566  1.00 82.37           C
ATOM   3995  HD2 PHE A 263      -0.468  -4.299  -5.062  1.00 82.37           H
ATOM   3996  CE1 PHE A 263      -3.770  -5.148  -3.295  1.00 82.37           C
ATOM   3997  HE1 PHE A 263      -4.706  -5.403  -2.799  1.00 82.37           H
ATOM   3998  CE2 PHE A 263      -2.084  -3.579  -3.790  1.00 82.37           C
ATOM   3999  HE2 PHE A 263      -1.670  -2.575  -3.690  1.00 82.37           H
ATOM   4000  CZ  PHE A 263      -3.253  -3.896  -3.171  1.00 82.37           C
ATOM   4001  HZ  PHE A 263      -3.775  -3.148  -2.575  1.00 82.37           H
ATOM   4002  HN  PHE A 263       0.146  -8.504  -6.628  1.00 82.37           H
ATOM   4003  N   VAL A 264      -1.471  -9.336  -3.872  1.00 82.18           N
ATOM   4004  CA  VAL A 264      -2.247 -10.013  -2.846  1.00 82.18           C
ATOM   4005  C   VAL A 264      -1.309 -10.842  -1.967  1.00 82.18           C
ATOM   4006  O   VAL A 264      -1.489 -10.908  -0.752  1.00 82.18           O
ATOM   4007  HA  VAL A 264      -2.718  -9.246  -2.231  1.00 82.18           H
ATOM   4008  CB  VAL A 264      -3.353 -10.848  -3.493  1.00 82.18           C
ATOM   4009  HB  VAL A 264      -2.940 -11.319  -4.385  1.00 82.18           H
ATOM   4010  CG1 VAL A 264      -3.825 -11.957  -2.551  1.00 82.18           C
ATOM   4011 1HG1 VAL A 264      -2.987 -12.612  -2.313  1.00 82.18           H
ATOM   4012 2HG1 VAL A 264      -4.212 -11.515  -1.634  1.00 82.18           H
ATOM   4013 3HG1 VAL A 264      -4.611 -12.536  -3.036  1.00 82.18           H
ATOM   4014  CG2 VAL A 264      -4.524  -9.964  -3.929  1.00 82.18           C
ATOM   4015 1HG2 VAL A 264      -4.936  -9.452  -3.059  1.00 82.18           H
ATOM   4016 2HG2 VAL A 264      -4.174  -9.227  -4.652  1.00 82.18           H
ATOM   4017 3HG2 VAL A 264      -5.296 -10.583  -4.385  1.00 82.18           H
ATOM   4018  HN  VAL A 264      -1.581  -9.702  -4.796  1.00 82.18           H
ATOM   4019  N   LEU A 265      -0.328 -11.454  -2.615  1.00 86.35           N
ATOM   4020  CA  LEU A 265       0.627 -12.291  -1.909  1.00 86.35           C
ATOM   4021  C   LEU A 265       1.404 -11.436  -0.905  1.00 86.35           C
ATOM   4022  O   LEU A 265       1.802 -11.922   0.152  1.00 86.35           O
ATOM   4023  HA  LEU A 265       0.059 -13.040  -1.358  1.00 86.35           H
ATOM   4024  CB  LEU A 265       1.520 -13.038  -2.901  1.00 86.35           C
ATOM   4025 1HB  LEU A 265       1.920 -12.317  -3.614  1.00 86.35           H
ATOM   4026 2HB  LEU A 265       2.368 -13.452  -2.356  1.00 86.35           H
ATOM   4027  CG  LEU A 265       0.852 -14.169  -3.685  1.00 86.35           C
ATOM   4028  HG  LEU A 265       0.019 -13.749  -4.249  1.00 86.35           H
ATOM   4029  CD1 LEU A 265       1.821 -14.782  -4.698  1.00 86.35           C
ATOM   4030 1HD1 LEU A 265       2.145 -14.015  -5.400  1.00 86.35           H
ATOM   4031 2HD1 LEU A 265       2.688 -15.185  -4.173  1.00 86.35           H
ATOM   4032 3HD1 LEU A 265       1.320 -15.584  -5.241  1.00 86.35           H
ATOM   4033  CD2 LEU A 265       0.270 -15.222  -2.739  1.00 86.35           C
ATOM   4034 1HD2 LEU A 265       1.069 -15.644  -2.129  1.00 86.35           H
ATOM   4035 2HD2 LEU A 265      -0.475 -14.757  -2.092  1.00 86.35           H
ATOM   4036 3HD2 LEU A 265      -0.199 -16.015  -3.322  1.00 86.35           H
ATOM   4037  HN  LEU A 265      -0.182 -11.385  -3.601  1.00 86.35           H
ATOM   4038  N   SER A 266       1.596 -10.177  -1.272  1.00 88.01           N
ATOM   4039  CA  SER A 266       2.384  -9.271  -0.454  1.00 88.01           C
ATOM   4040  C   SER A 266       1.512  -8.671   0.650  1.00 88.01           C
ATOM   4041  O   SER A 266       1.963  -8.508   1.783  1.00 88.01           O
ATOM   4042  HA  SER A 266       3.176  -9.885  -0.025  1.00 88.01           H
ATOM   4043  CB  SER A 266       3.005  -8.161  -1.304  1.00 88.01           C
ATOM   4044 1HB  SER A 266       3.586  -7.497  -0.664  1.00 88.01           H
ATOM   4045 2HB  SER A 266       3.698  -8.598  -2.022  1.00 88.01           H
ATOM   4046  OG  SER A 266       2.017  -7.404  -1.998  1.00 88.01           O
ATOM   4047  HG  SER A 266       1.756  -7.874  -2.841  1.00 88.01           H
ATOM   4048  HN  SER A 266       1.225  -9.776  -2.110  1.00 88.01           H
ATOM   4049  N   GLN A 267       0.278  -8.357   0.281  1.00 87.36           N
ATOM   4050  CA  GLN A 267      -0.580  -7.559   1.140  1.00 87.36           C
ATOM   4051  C   GLN A 267      -1.347  -8.461   2.109  1.00 87.36           C
ATOM   4052  O   GLN A 267      -1.669  -8.050   3.223  1.00 87.36           O
ATOM   4053  HA  GLN A 267       0.093  -6.906   1.696  1.00 87.36           H
ATOM   4054  CB  GLN A 267      -1.540  -6.702   0.313  1.00 87.36           C
ATOM   4055 1HB  GLN A 267      -2.137  -7.342  -0.337  1.00 87.36           H
ATOM   4056 2HB  GLN A 267      -2.234  -6.184   0.975  1.00 87.36           H
ATOM   4057  CG  GLN A 267      -0.775  -5.681  -0.531  1.00 87.36           C
ATOM   4058 1HG  GLN A 267      -0.099  -6.200  -1.211  1.00 87.36           H
ATOM   4059 2HG  GLN A 267      -1.474  -5.116  -1.147  1.00 87.36           H
ATOM   4060  CD  GLN A 267       0.022  -4.723   0.356  1.00 87.36           C
ATOM   4061  OE1 GLN A 267      -0.435  -4.271   1.393  1.00 87.36           O
ATOM   4062  NE2 GLN A 267       1.236  -4.439  -0.107  1.00 87.36           N
ATOM   4063 1HE2 GLN A 267       1.551  -4.845  -0.966  1.00 87.36           H
ATOM   4064 2HE2 GLN A 267       1.834  -3.821   0.403  1.00 87.36           H
ATOM   4065  HN  GLN A 267      -0.135  -8.638  -0.585  1.00 87.36           H
ATOM   4066  N   PHE A 268      -1.616  -9.675   1.650  1.00 87.41           N
ATOM   4067  CA  PHE A 268      -2.518 -10.562   2.365  1.00 87.41           C
ATOM   4068  C   PHE A 268      -2.019 -10.821   3.788  1.00 87.41           C
ATOM   4069  O   PHE A 268      -2.763 -10.649   4.752  1.00 87.41           O
ATOM   4070  HA  PHE A 268      -3.490 -10.070   2.407  1.00 87.41           H
ATOM   4071  CB  PHE A 268      -2.545 -11.885   1.598  1.00 87.41           C
ATOM   4072 1HB  PHE A 268      -2.842 -11.690   0.568  1.00 87.41           H
ATOM   4073 2HB  PHE A 268      -1.536 -12.296   1.567  1.00 87.41           H
ATOM   4074  CG  PHE A 268      -3.487 -12.932   2.196  1.00 87.41           C
ATOM   4075  CD1 PHE A 268      -2.989 -13.934   2.969  1.00 87.41           C
ATOM   4076  HD1 PHE A 268      -1.918 -13.991   3.163  1.00 87.41           H
ATOM   4077  CD2 PHE A 268      -4.824 -12.861   1.954  1.00 87.41           C
ATOM   4078  HD2 PHE A 268      -5.224 -12.058   1.335  1.00 87.41           H
ATOM   4079  CE1 PHE A 268      -3.863 -14.905   3.524  1.00 87.41           C
ATOM   4080  HE1 PHE A 268      -3.464 -15.708   4.143  1.00 87.41           H
ATOM   4081  CE2 PHE A 268      -5.699 -13.832   2.509  1.00 87.41           C
ATOM   4082  HE2 PHE A 268      -6.770 -13.775   2.316  1.00 87.41           H
ATOM   4083  CZ  PHE A 268      -5.200 -14.834   3.282  1.00 87.41           C
ATOM   4084  HZ  PHE A 268      -5.871 -15.579   3.708  1.00 87.41           H
ATOM   4085  HN  PHE A 268      -1.232 -10.052   0.808  1.00 87.41           H
ATOM   4086  N   PRO A 269      -0.755 -11.237   3.945  1.00 91.80           N
ATOM   4087  CA  PRO A 269      -0.236 -11.592   5.269  1.00 91.80           C
ATOM   4088  C   PRO A 269      -0.453 -10.487   6.289  1.00 91.80           C
ATOM   4089  O   PRO A 269      -0.863 -10.752   7.418  1.00 91.80           O
ATOM   4090  HA  PRO A 269      -0.775 -12.454   5.663  1.00 91.80           H
ATOM   4091  CB  PRO A 269       1.251 -11.850   5.018  1.00 91.80           C
ATOM   4092 1HB  PRO A 269       1.846 -10.949   5.172  1.00 91.80           H
ATOM   4093 2HB  PRO A 269       1.646 -12.610   5.692  1.00 91.80           H
ATOM   4094  CG  PRO A 269       1.290 -12.308   3.565  1.00 91.80           C
ATOM   4095 1HG  PRO A 269       2.284 -12.194   3.131  1.00 91.80           H
ATOM   4096 2HG  PRO A 269       1.032 -13.363   3.467  1.00 91.80           H
ATOM   4097  CD  PRO A 269       0.267 -11.405   2.896  1.00 91.80           C
ATOM   4098 1HD  PRO A 269       0.702 -10.449   2.604  1.00 91.80           H
ATOM   4099 2HD  PRO A 269      -0.141 -11.856   1.992  1.00 91.80           H
ATOM   4100  N   TYR A 270      -0.171  -9.266   5.861  1.00 91.81           N
ATOM   4101  CA  TYR A 270      -0.232  -8.125   6.758  1.00 91.81           C
ATOM   4102  C   TYR A 270      -1.662  -7.888   7.247  1.00 91.81           C
ATOM   4103  O   TYR A 270      -1.884  -7.640   8.431  1.00 91.81           O
ATOM   4104  HA  TYR A 270       0.407  -8.337   7.616  1.00 91.81           H
ATOM   4105  CB  TYR A 270       0.220  -6.916   5.936  1.00 91.81           C
ATOM   4106 1HB  TYR A 270       1.274  -7.034   5.686  1.00 91.81           H
ATOM   4107 2HB  TYR A 270      -0.331  -6.903   4.996  1.00 91.81           H
ATOM   4108  CG  TYR A 270       0.025  -5.574   6.644  1.00 91.81           C
ATOM   4109  CD1 TYR A 270      -0.879  -4.657   6.148  1.00 91.81           C
ATOM   4110  HD1 TYR A 270      -1.455  -4.890   5.251  1.00 91.81           H
ATOM   4111  CD2 TYR A 270       0.754  -5.280   7.778  1.00 91.81           C
ATOM   4112  HD2 TYR A 270       1.468  -6.004   8.170  1.00 91.81           H
ATOM   4113  CE1 TYR A 270      -1.063  -3.394   6.814  1.00 91.81           C
ATOM   4114  HE1 TYR A 270      -1.774  -2.661   6.432  1.00 91.81           H
ATOM   4115  CE2 TYR A 270       0.570  -4.017   8.445  1.00 91.81           C
ATOM   4116  HE2 TYR A 270       1.139  -3.772   9.342  1.00 91.81           H
ATOM   4117  CZ  TYR A 270      -0.329  -3.136   7.929  1.00 91.81           C
ATOM   4118  OH  TYR A 270      -0.502  -1.943   8.559  1.00 91.81           O
ATOM   4119  HH  TYR A 270       0.080  -1.897   9.371  1.00 91.81           H
ATOM   4120  HN  TYR A 270       0.096  -9.050   4.921  1.00 91.81           H
ATOM   4121  N   ASN A 271      -2.595  -7.973   6.310  1.00 88.60           N
ATOM   4122  CA  ASN A 271      -3.988  -7.692   6.614  1.00 88.60           C
ATOM   4123  C   ASN A 271      -4.537  -8.787   7.530  1.00 88.60           C
ATOM   4124  O   ASN A 271      -5.466  -8.549   8.301  1.00 88.60           O
ATOM   4125  HA  ASN A 271      -3.985  -6.712   7.091  1.00 88.60           H
ATOM   4126  CB  ASN A 271      -4.836  -7.671   5.340  1.00 88.60           C
ATOM   4127 1HB  ASN A 271      -4.576  -8.523   4.712  1.00 88.60           H
ATOM   4128 2HB  ASN A 271      -5.890  -7.776   5.599  1.00 88.60           H
ATOM   4129  CG  ASN A 271      -4.624  -6.372   4.561  1.00 88.60           C
ATOM   4130  OD1 ASN A 271      -5.073  -5.305   4.948  1.00 88.60           O
ATOM   4131  ND2 ASN A 271      -3.917  -6.520   3.445  1.00 88.60           N
ATOM   4132 1HD2 ASN A 271      -3.577  -7.424   3.184  1.00 88.60           H
ATOM   4133 2HD2 ASN A 271      -3.724  -5.728   2.866  1.00 88.60           H
ATOM   4134  HN  ASN A 271      -2.413  -8.228   5.361  1.00 88.60           H
ATOM   4135  N   CYS A 272      -3.940  -9.964   7.415  1.00 91.20           N
ATOM   4136  CA  CYS A 272      -4.293 -11.071   8.289  1.00 91.20           C
ATOM   4137  C   CYS A 272      -3.980 -10.664   9.730  1.00 91.20           C
ATOM   4138  O   CYS A 272      -4.789 -10.883  10.630  1.00 91.20           O
ATOM   4139  HA  CYS A 272      -5.362 -11.243   8.159  1.00 91.20           H
ATOM   4140  CB  CYS A 272      -3.572 -12.359   7.889  1.00 91.20           C
ATOM   4141 1HB  CYS A 272      -2.507 -12.164   7.761  1.00 91.20           H
ATOM   4142 2HB  CYS A 272      -3.667 -13.100   8.683  1.00 91.20           H
ATOM   4143  SG  CYS A 272      -4.278 -13.016   6.334  1.00 91.20           S
ATOM   4144  HG  CYS A 272      -3.681 -12.141   5.530  1.00 91.20           H
ATOM   4145  HN  CYS A 272      -3.229 -10.167   6.742  1.00 91.20           H
ATOM   4146  N   ILE A 273      -2.803 -10.079   9.903  1.00 93.06           N
ATOM   4147  CA  ILE A 273      -2.361  -9.666  11.224  1.00 93.06           C
ATOM   4148  C   ILE A 273      -3.228  -8.502  11.707  1.00 93.06           C
ATOM   4149  O   ILE A 273      -3.581  -8.433  12.883  1.00 93.06           O
ATOM   4150  HA  ILE A 273      -2.510 -10.510  11.897  1.00 93.06           H
ATOM   4151  CB  ILE A 273      -0.863  -9.354  11.214  1.00 93.06           C
ATOM   4152  HB  ILE A 273      -0.678  -8.591  10.458  1.00 93.06           H
ATOM   4153  CG1 ILE A 273      -0.049 -10.588  10.818  1.00 93.06           C
ATOM   4154 1HG1 ILE A 273      -0.356 -10.929   9.829  1.00 93.06           H
ATOM   4155 2HG1 ILE A 273       1.007 -10.325  10.751  1.00 93.06           H
ATOM   4156  CG2 ILE A 273      -0.413  -8.778  12.558  1.00 93.06           C
ATOM   4157 1HG2 ILE A 273      -0.961  -7.857  12.760  1.00 93.06           H
ATOM   4158 2HG2 ILE A 273      -0.614  -9.501  13.349  1.00 93.06           H
ATOM   4159 3HG2 ILE A 273       0.655  -8.565  12.523  1.00 93.06           H
ATOM   4160  CD1 ILE A 273      -0.235 -11.717  11.833  1.00 93.06           C
ATOM   4161 1HD1 ILE A 273       0.096 -11.380  12.816  1.00 93.06           H
ATOM   4162 2HD1 ILE A 273      -1.288 -11.993  11.880  1.00 93.06           H
ATOM   4163 3HD1 ILE A 273       0.354 -12.581  11.528  1.00 93.06           H
ATOM   4164  HN  ILE A 273      -2.160  -9.887   9.162  1.00 93.06           H
ATOM   4165  N   LEU A 274      -3.546  -7.616  10.774  1.00 91.40           N
ATOM   4166  CA  LEU A 274      -4.403  -6.483  11.080  1.00 91.40           C
ATOM   4167  C   LEU A 274      -5.736  -6.991  11.632  1.00 91.40           C
ATOM   4168  O   LEU A 274      -6.292  -6.405  12.560  1.00 91.40           O
ATOM   4169  HA  LEU A 274      -3.908  -5.899  11.856  1.00 91.40           H
ATOM   4170  CB  LEU A 274      -4.549  -5.577   9.856  1.00 91.40           C
ATOM   4171 1HB  LEU A 274      -4.623  -6.206   8.969  1.00 91.40           H
ATOM   4172 2HB  LEU A 274      -5.491  -5.034   9.941  1.00 91.40           H
ATOM   4173  CG  LEU A 274      -3.426  -4.562   9.635  1.00 91.40           C
ATOM   4174  HG  LEU A 274      -2.487  -5.107   9.542  1.00 91.40           H
ATOM   4175  CD1 LEU A 274      -3.633  -3.791   8.330  1.00 91.40           C
ATOM   4176 1HD1 LEU A 274      -3.643  -4.489   7.493  1.00 91.40           H
ATOM   4177 2HD1 LEU A 274      -4.583  -3.258   8.369  1.00 91.40           H
ATOM   4178 3HD1 LEU A 274      -2.821  -3.076   8.197  1.00 91.40           H
ATOM   4179  CD2 LEU A 274      -3.288  -3.626  10.837  1.00 91.40           C
ATOM   4180 1HD2 LEU A 274      -4.223  -3.086  10.987  1.00 91.40           H
ATOM   4181 2HD2 LEU A 274      -3.060  -4.211  11.729  1.00 91.40           H
ATOM   4182 3HD2 LEU A 274      -2.483  -2.915  10.654  1.00 91.40           H
ATOM   4183  HN  LEU A 274      -3.230  -7.664   9.827  1.00 91.40           H
ATOM   4184  N   LEU A 275      -6.211  -8.076  11.038  1.00 92.56           N
ATOM   4185  CA  LEU A 275      -7.470  -8.669  11.458  1.00 92.56           C
ATOM   4186  C   LEU A 275      -7.359  -9.111  12.918  1.00 92.56           C
ATOM   4187  O   LEU A 275      -8.239  -8.821  13.727  1.00 92.56           O
ATOM   4188  HA  LEU A 275      -8.234  -7.895  11.388  1.00 92.56           H
ATOM   4189  CB  LEU A 275      -7.876  -9.794  10.504  1.00 92.56           C
ATOM   4190 1HB  LEU A 275      -7.978  -9.376   9.503  1.00 92.56           H
ATOM   4191 2HB  LEU A 275      -7.065 -10.521  10.465  1.00 92.56           H
ATOM   4192  CG  LEU A 275      -9.169 -10.534  10.852  1.00 92.56           C
ATOM   4193  HG  LEU A 275      -9.089 -10.899  11.876  1.00 92.56           H
ATOM   4194  CD1 LEU A 275     -10.372  -9.589  10.802  1.00 92.56           C
ATOM   4195 1HD1 LEU A 275     -10.228  -8.780  11.518  1.00 92.56           H
ATOM   4196 2HD1 LEU A 275     -10.466  -9.174   9.799  1.00 92.56           H
ATOM   4197 3HD1 LEU A 275     -11.278 -10.141  11.054  1.00 92.56           H
ATOM   4198  CD2 LEU A 275      -9.362 -11.755   9.951  1.00 92.56           C
ATOM   4199 1HD2 LEU A 275      -9.412 -11.435   8.911  1.00 92.56           H
ATOM   4200 2HD2 LEU A 275      -8.523 -12.439  10.081  1.00 92.56           H
ATOM   4201 3HD2 LEU A 275     -10.289 -12.263  10.220  1.00 92.56           H
ATOM   4202  HN  LEU A 275      -5.752  -8.548  10.285  1.00 92.56           H
ATOM   4203  N   VAL A 276      -6.269  -9.805  13.212  1.00 94.26           N
ATOM   4204  CA  VAL A 276      -6.038 -10.301  14.558  1.00 94.26           C
ATOM   4205  C   VAL A 276      -6.035  -9.125  15.537  1.00 94.26           C
ATOM   4206  O   VAL A 276      -6.677  -9.183  16.585  1.00 94.26           O
ATOM   4207  HA  VAL A 276      -6.864 -10.965  14.810  1.00 94.26           H
ATOM   4208  CB  VAL A 276      -4.744 -11.116  14.600  1.00 94.26           C
ATOM   4209  HB  VAL A 276      -3.944 -10.497  14.196  1.00 94.26           H
ATOM   4210  CG1 VAL A 276      -4.373 -11.482  16.039  1.00 94.26           C
ATOM   4211 1HG1 VAL A 276      -4.231 -10.571  16.620  1.00 94.26           H
ATOM   4212 2HG1 VAL A 276      -5.174 -12.074  16.481  1.00 94.26           H
ATOM   4213 3HG1 VAL A 276      -3.450 -12.061  16.040  1.00 94.26           H
ATOM   4214  CG2 VAL A 276      -4.856 -12.368  13.728  1.00 94.26           C
ATOM   4215 1HG2 VAL A 276      -5.674 -12.991  14.090  1.00 94.26           H
ATOM   4216 2HG2 VAL A 276      -5.051 -12.076  12.696  1.00 94.26           H
ATOM   4217 3HG2 VAL A 276      -3.923 -12.929  13.776  1.00 94.26           H
ATOM   4218  HN  VAL A 276      -5.553 -10.029  12.550  1.00 94.26           H
ATOM   4219  N   GLN A 277      -5.307  -8.084  15.160  1.00 93.13           N
ATOM   4220  CA  GLN A 277      -5.186  -6.909  16.007  1.00 93.13           C
ATOM   4221  C   GLN A 277      -6.561  -6.280  16.240  1.00 93.13           C
ATOM   4222  O   GLN A 277      -6.822  -5.731  17.310  1.00 93.13           O
ATOM   4223  HA  GLN A 277      -4.780  -7.273  16.951  1.00 93.13           H
ATOM   4224  CB  GLN A 277      -4.214  -5.895  15.401  1.00 93.13           C
ATOM   4225 1HB  GLN A 277      -4.443  -5.752  14.345  1.00 93.13           H
ATOM   4226 2HB  GLN A 277      -4.342  -4.928  15.888  1.00 93.13           H
ATOM   4227  CG  GLN A 277      -2.766  -6.363  15.556  1.00 93.13           C
ATOM   4228 1HG  GLN A 277      -2.542  -6.522  16.610  1.00 93.13           H
ATOM   4229 2HG  GLN A 277      -2.634  -7.321  15.053  1.00 93.13           H
ATOM   4230  CD  GLN A 277      -1.793  -5.336  14.972  1.00 93.13           C
ATOM   4231  OE1 GLN A 277      -2.131  -4.542  14.110  1.00 93.13           O
ATOM   4232  NE2 GLN A 277      -0.568  -5.397  15.487  1.00 93.13           N
ATOM   4233 1HE2 GLN A 277      -0.356  -6.074  16.192  1.00 93.13           H
ATOM   4234 2HE2 GLN A 277       0.140  -4.767  15.170  1.00 93.13           H
ATOM   4235  HN  GLN A 277      -4.806  -8.036  14.296  1.00 93.13           H
ATOM   4236  N   THR A 278      -7.403  -6.381  15.223  1.00 93.21           N
ATOM   4237  CA  THR A 278      -8.731  -5.796  15.290  1.00 93.21           C
ATOM   4238  C   THR A 278      -9.598  -6.555  16.297  1.00 93.21           C
ATOM   4239  O   THR A 278     -10.299  -5.944  17.102  1.00 93.21           O
ATOM   4240  HA  THR A 278      -8.638  -4.773  15.655  1.00 93.21           H
ATOM   4241  CB  THR A 278      -9.314  -5.782  13.876  1.00 93.21           C
ATOM   4242  HB  THR A 278      -9.491  -6.797  13.518  1.00 93.21           H
ATOM   4243  OG1 THR A 278      -8.378  -5.018  13.121  1.00 93.21           O
ATOM   4244  HG1 THR A 278      -7.718  -5.625  12.678  1.00 93.21           H
ATOM   4245  CG2 THR A 278     -10.612  -4.977  13.785  1.00 93.21           C
ATOM   4246 1HG2 THR A 278     -10.420  -3.945  14.079  1.00 93.21           H
ATOM   4247 2HG2 THR A 278     -11.357  -5.412  14.451  1.00 93.21           H
ATOM   4248 3HG2 THR A 278     -10.983  -5.000  12.760  1.00 93.21           H
ATOM   4249  HN  THR A 278      -7.191  -6.851  14.366  1.00 93.21           H
ATOM   4250  N   ILE A 279      -9.521  -7.875  16.219  1.00 94.27           N
ATOM   4251  CA  ILE A 279     -10.292  -8.724  17.112  1.00 94.27           C
ATOM   4252  C   ILE A 279      -9.834  -8.489  18.553  1.00 94.27           C
ATOM   4253  O   ILE A 279     -10.657  -8.406  19.463  1.00 94.27           O
ATOM   4254  HA  ILE A 279     -11.336  -8.423  17.028  1.00 94.27           H
ATOM   4255  CB  ILE A 279     -10.205 -10.186  16.669  1.00 94.27           C
ATOM   4256  HB  ILE A 279      -9.152 -10.457  16.590  1.00 94.27           H
ATOM   4257  CG1 ILE A 279     -10.826 -10.377  15.283  1.00 94.27           C
ATOM   4258 1HG1 ILE A 279     -11.912 -10.323  15.357  1.00 94.27           H
ATOM   4259 2HG1 ILE A 279     -10.510  -9.567  14.625  1.00 94.27           H
ATOM   4260  CG2 ILE A 279     -10.834 -11.113  17.711  1.00 94.27           C
ATOM   4261 1HG2 ILE A 279     -10.308 -11.003  18.659  1.00 94.27           H
ATOM   4262 2HG2 ILE A 279     -11.883 -10.850  17.845  1.00 94.27           H
ATOM   4263 3HG2 ILE A 279     -10.759 -12.145  17.371  1.00 94.27           H
ATOM   4264  CD1 ILE A 279     -10.416 -11.722  14.680  1.00 94.27           C
ATOM   4265 1HD1 ILE A 279      -9.331 -11.762  14.585  1.00 94.27           H
ATOM   4266 2HD1 ILE A 279     -10.755 -12.529  15.329  1.00 94.27           H
ATOM   4267 3HD1 ILE A 279     -10.871 -11.832  13.695  1.00 94.27           H
ATOM   4268  HN  ILE A 279      -8.947  -8.364  15.562  1.00 94.27           H
ATOM   4269  N   ASP A 280      -8.523  -8.390  18.715  1.00 94.06           N
ATOM   4270  CA  ASP A 280      -7.942  -8.238  20.038  1.00 94.06           C
ATOM   4271  C   ASP A 280      -8.300  -6.857  20.592  1.00 94.06           C
ATOM   4272  O   ASP A 280      -8.486  -6.697  21.797  1.00 94.06           O
ATOM   4273  HA  ASP A 280      -8.365  -9.048  20.631  1.00 94.06           H
ATOM   4274  CB  ASP A 280      -6.416  -8.344  19.985  1.00 94.06           C
ATOM   4275 1HB  ASP A 280      -6.130  -9.246  19.443  1.00 94.06           H
ATOM   4276 2HB  ASP A 280      -6.008  -7.497  19.433  1.00 94.06           H
ATOM   4277  CG  ASP A 280      -5.820  -8.378  21.393  1.00 94.06           C
ATOM   4278  OD1 ASP A 280      -6.326  -9.182  22.205  1.00 94.06           O
ATOM   4279  OD2 ASP A 280      -4.871  -7.598  21.626  1.00 94.06           O
ATOM   4280  HN  ASP A 280      -7.863  -8.412  17.963  1.00 94.06           H
ATOM   4281  N   ALA A 281      -8.386  -5.895  19.685  1.00 92.17           N
ATOM   4282  CA  ALA A 281      -8.749  -4.540  20.064  1.00 92.17           C
ATOM   4283  C   ALA A 281     -10.144  -4.547  20.691  1.00 92.17           C
ATOM   4284  O   ALA A 281     -10.445  -3.724  21.555  1.00 92.17           O
ATOM   4285  HA  ALA A 281      -8.028  -4.198  20.806  1.00 92.17           H
ATOM   4286  CB  ALA A 281      -8.665  -3.627  18.838  1.00 92.17           C
ATOM   4287 1HB  ALA A 281      -7.647  -3.635  18.449  1.00 92.17           H
ATOM   4288 2HB  ALA A 281      -9.351  -3.986  18.071  1.00 92.17           H
ATOM   4289 3HB  ALA A 281      -8.937  -2.611  19.123  1.00 92.17           H
ATOM   4290  HN  ALA A 281      -8.213  -6.029  18.709  1.00 92.17           H
ATOM   4291  N   TYR A 282     -10.960  -5.485  20.233  1.00 90.64           N
ATOM   4292  CA  TYR A 282     -12.326  -5.591  20.717  1.00 90.64           C
ATOM   4293  C   TYR A 282     -12.405  -6.515  21.934  1.00 90.64           C
ATOM   4294  O   TYR A 282     -13.025  -6.171  22.939  1.00 90.64           O
ATOM   4295  HA  TYR A 282     -12.659  -4.594  21.005  1.00 90.64           H
ATOM   4296  CB  TYR A 282     -13.133  -6.206  19.572  1.00 90.64           C
ATOM   4297 1HB  TYR A 282     -12.945  -5.636  18.662  1.00 90.64           H
ATOM   4298 2HB  TYR A 282     -12.776  -7.220  19.393  1.00 90.64           H
ATOM   4299  CG  TYR A 282     -14.641  -6.250  19.827  1.00 90.64           C
ATOM   4300  CD1 TYR A 282     -15.237  -7.423  20.243  1.00 90.64           C
ATOM   4301  HD1 TYR A 282     -14.633  -8.319  20.390  1.00 90.64           H
ATOM   4302  CD2 TYR A 282     -15.405  -5.116  19.641  1.00 90.64           C
ATOM   4303  HD2 TYR A 282     -14.934  -4.189  19.313  1.00 90.64           H
ATOM   4304  CE1 TYR A 282     -16.656  -7.464  20.483  1.00 90.64           C
ATOM   4305  HE1 TYR A 282     -17.139  -8.384  20.811  1.00 90.64           H
ATOM   4306  CE2 TYR A 282     -16.824  -5.157  19.881  1.00 90.64           C
ATOM   4307  HE2 TYR A 282     -17.440  -4.269  19.738  1.00 90.64           H
ATOM   4308  CZ  TYR A 282     -17.380  -6.329  20.290  1.00 90.64           C
ATOM   4309  OH  TYR A 282     -18.720  -6.368  20.517  1.00 90.64           O
ATOM   4310  HH  TYR A 282     -18.985  -7.274  20.845  1.00 90.64           H
ATOM   4311  HN  TYR A 282     -10.702  -6.163  19.544  1.00 90.64           H
ATOM   4312  N   ALA A 283     -11.768  -7.669  21.804  1.00 91.61           N
ATOM   4313  CA  ALA A 283     -11.990  -8.757  22.741  1.00 91.61           C
ATOM   4314  C   ALA A 283     -10.902  -8.730  23.816  1.00 91.61           C
ATOM   4315  O   ALA A 283     -11.067  -9.311  24.887  1.00 91.61           O
ATOM   4316  HA  ALA A 283     -12.959  -8.595  23.214  1.00 91.61           H
ATOM   4317  CB  ALA A 283     -12.027 -10.085  21.983  1.00 91.61           C
ATOM   4318 1HB  ALA A 283     -12.836 -10.064  21.252  1.00 91.61           H
ATOM   4319 2HB  ALA A 283     -11.078 -10.237  21.469  1.00 91.61           H
ATOM   4320 3HB  ALA A 283     -12.194 -10.901  22.686  1.00 91.61           H
ATOM   4321  HN  ALA A 283     -11.111  -7.867  21.076  1.00 91.61           H
ATOM   4322  N   MET A 284      -9.812  -8.048  23.492  1.00 89.18           N
ATOM   4323  CA  MET A 284      -8.678  -7.977  24.397  1.00 89.18           C
ATOM   4324  C   MET A 284      -8.314  -9.363  24.931  1.00 89.18           C
ATOM   4325  O   MET A 284      -8.142  -9.543  26.136  1.00 89.18           O
ATOM   4326  HA  MET A 284      -7.854  -7.581  23.803  1.00 89.18           H
ATOM   4327  CB  MET A 284      -9.015  -7.051  25.567  1.00 89.18           C
ATOM   4328 1HB  MET A 284      -9.917  -7.404  26.066  1.00 89.18           H
ATOM   4329 2HB  MET A 284      -8.211  -7.080  26.302  1.00 89.18           H
ATOM   4330  CG  MET A 284      -9.222  -5.613  25.086  1.00 89.18           C
ATOM   4331 1HG  MET A 284      -8.287  -5.216  24.689  1.00 89.18           H
ATOM   4332 2HG  MET A 284      -9.947  -5.593  24.273  1.00 89.18           H
ATOM   4333  SD  MET A 284      -9.791  -4.594  26.436  1.00 89.18           S
ATOM   4334  CE  MET A 284     -11.538  -4.960  26.386  1.00 89.18           C
ATOM   4335 1HE  MET A 284     -11.941  -4.674  25.414  1.00 89.18           H
ATOM   4336 2HE  MET A 284     -11.689  -6.028  26.542  1.00 89.18           H
ATOM   4337 3HE  MET A 284     -12.049  -4.402  27.170  1.00 89.18           H
ATOM   4338  HN  MET A 284      -9.698  -7.552  22.631  1.00 89.18           H
ATOM   4339  N   PHE A 285      -8.209 -10.309  24.009  1.00 90.64           N
ATOM   4340  CA  PHE A 285      -8.055 -11.705  24.383  1.00 90.64           C
ATOM   4341  C   PHE A 285      -6.578 -12.071  24.538  1.00 90.64           C
ATOM   4342  O   PHE A 285      -6.249 -13.108  25.112  1.00 90.64           O
ATOM   4343  HA  PHE A 285      -8.564 -11.842  25.337  1.00 90.64           H
ATOM   4344  CB  PHE A 285      -8.659 -12.540  23.252  1.00 90.64           C
ATOM   4345 1HB  PHE A 285      -8.791 -13.564  23.600  1.00 90.64           H
ATOM   4346 2HB  PHE A 285      -9.651 -12.153  23.018  1.00 90.64           H
ATOM   4347  CG  PHE A 285      -7.819 -12.556  21.973  1.00 90.64           C
ATOM   4348  CD1 PHE A 285      -8.034 -11.623  21.007  1.00 90.64           C
ATOM   4349  HD1 PHE A 285      -8.805 -10.864  21.144  1.00 90.64           H
ATOM   4350  CD2 PHE A 285      -6.858 -13.502  21.802  1.00 90.64           C
ATOM   4351  HD2 PHE A 285      -6.686 -14.250  22.577  1.00 90.64           H
ATOM   4352  CE1 PHE A 285      -7.255 -11.638  19.820  1.00 90.64           C
ATOM   4353  HE1 PHE A 285      -7.427 -10.890  19.046  1.00 90.64           H
ATOM   4354  CE2 PHE A 285      -6.078 -13.517  20.616  1.00 90.64           C
ATOM   4355  HE2 PHE A 285      -5.308 -14.276  20.479  1.00 90.64           H
ATOM   4356  CZ  PHE A 285      -6.293 -12.584  19.649  1.00 90.64           C
ATOM   4357  HZ  PHE A 285      -5.695 -12.595  18.739  1.00 90.64           H
ATOM   4358  HN  PHE A 285      -8.228 -10.135  23.025  1.00 90.64           H
ATOM   4359  N   ILE A 286      -5.727 -11.200  24.016  1.00 91.23           N
ATOM   4360  CA  ILE A 286      -4.292 -11.402  24.119  1.00 91.23           C
ATOM   4361  C   ILE A 286      -3.788 -10.796  25.430  1.00 91.23           C
ATOM   4362  O   ILE A 286      -3.391  -9.632  25.468  1.00 91.23           O
ATOM   4363  HA  ILE A 286      -4.114 -12.477  24.145  1.00 91.23           H
ATOM   4364  CB  ILE A 286      -3.584 -10.856  22.877  1.00 91.23           C
ATOM   4365  HB  ILE A 286      -3.755  -9.781  22.832  1.00 91.23           H
ATOM   4366  CG1 ILE A 286      -4.172 -11.461  21.600  1.00 91.23           C
ATOM   4367 1HG1 ILE A 286      -3.914 -12.519  21.543  1.00 91.23           H
ATOM   4368 2HG1 ILE A 286      -5.260 -11.399  21.632  1.00 91.23           H
ATOM   4369  CG2 ILE A 286      -2.072 -11.070  22.969  1.00 91.23           C
ATOM   4370 1HG2 ILE A 286      -1.685 -10.554  23.847  1.00 91.23           H
ATOM   4371 2HG2 ILE A 286      -1.860 -12.136  23.052  1.00 91.23           H
ATOM   4372 3HG2 ILE A 286      -1.594 -10.673  22.074  1.00 91.23           H
ATOM   4373  CD1 ILE A 286      -3.650 -10.735  20.359  1.00 91.23           C
ATOM   4374 1HD1 ILE A 286      -3.931  -9.683  20.408  1.00 91.23           H
ATOM   4375 2HD1 ILE A 286      -2.564 -10.820  20.318  1.00 91.23           H
ATOM   4376 3HD1 ILE A 286      -4.084 -11.185  19.466  1.00 91.23           H
ATOM   4377  HN  ILE A 286      -6.003 -10.370  23.532  1.00 91.23           H
ATOM   4378  N   SER A 287      -3.820 -11.612  26.473  1.00 88.80           N
ATOM   4379  CA  SER A 287      -3.361 -11.174  27.780  1.00 88.80           C
ATOM   4380  C   SER A 287      -1.905 -11.593  27.992  1.00 88.80           C
ATOM   4381  O   SER A 287      -1.230 -11.077  28.881  1.00 88.80           O
ATOM   4382  HA  SER A 287      -3.449 -10.088  27.768  1.00 88.80           H
ATOM   4383  CB  SER A 287      -4.244 -11.744  28.893  1.00 88.80           C
ATOM   4384 1HB  SER A 287      -3.868 -11.411  29.860  1.00 88.80           H
ATOM   4385 2HB  SER A 287      -5.255 -11.349  28.791  1.00 88.80           H
ATOM   4386  OG  SER A 287      -4.286 -13.168  28.865  1.00 88.80           O
ATOM   4387  HG  SER A 287      -4.892 -13.506  29.584  1.00 88.80           H
ATOM   4388  HN  SER A 287      -4.150 -12.555  26.435  1.00 88.80           H
ATOM   4389  N   ASN A 288      -1.464 -12.524  27.159  1.00 91.67           N
ATOM   4390  CA  ASN A 288      -0.144 -13.111  27.323  1.00 91.67           C
ATOM   4391  C   ASN A 288       0.890 -12.233  26.616  1.00 91.67           C
ATOM   4392  O   ASN A 288       0.766 -11.959  25.423  1.00 91.67           O
ATOM   4393  HA  ASN A 288       0.016 -13.159  28.400  1.00 91.67           H
ATOM   4394  CB  ASN A 288      -0.082 -14.508  26.703  1.00 91.67           C
ATOM   4395 1HB  ASN A 288      -0.912 -15.111  27.071  1.00 91.67           H
ATOM   4396 2HB  ASN A 288      -0.196 -14.435  25.621  1.00 91.67           H
ATOM   4397  CG  ASN A 288       1.243 -15.197  27.036  1.00 91.67           C
ATOM   4398  OD1 ASN A 288       2.318 -14.639  26.883  1.00 91.67           O
ATOM   4399  ND2 ASN A 288       1.107 -16.436  27.498  1.00 91.67           N
ATOM   4400 1HD2 ASN A 288       0.196 -16.835  27.600  1.00 91.67           H
ATOM   4401 2HD2 ASN A 288       1.917 -16.970  27.744  1.00 91.67           H
ATOM   4402  HN  ASN A 288      -1.990 -12.877  26.385  1.00 91.67           H
ATOM   4403  N   CYS A 289       1.888 -11.816  27.382  1.00 91.19           N
ATOM   4404  CA  CYS A 289       2.877 -10.879  26.878  1.00 91.19           C
ATOM   4405  C   CYS A 289       3.685 -11.576  25.782  1.00 91.19           C
ATOM   4406  O   CYS A 289       4.065 -10.950  24.793  1.00 91.19           O
ATOM   4407  HA  CYS A 289       2.326 -10.030  26.472  1.00 91.19           H
ATOM   4408  CB  CYS A 289       3.774 -10.347  27.998  1.00 91.19           C
ATOM   4409 1HB  CYS A 289       3.166  -9.872  28.767  1.00 91.19           H
ATOM   4410 2HB  CYS A 289       4.303 -11.172  28.474  1.00 91.19           H
ATOM   4411  SG  CYS A 289       4.974  -9.143  27.319  1.00 91.19           S
ATOM   4412  HN  CYS A 289       2.026 -12.108  28.328  1.00 91.19           H
ATOM   4413  N   ALA A 290       3.924 -12.861  25.994  1.00 92.79           N
ATOM   4414  CA  ALA A 290       4.732 -13.636  25.067  1.00 92.79           C
ATOM   4415  C   ALA A 290       4.031 -13.688  23.708  1.00 92.79           C
ATOM   4416  O   ALA A 290       4.664 -13.494  22.671  1.00 92.79           O
ATOM   4417  HA  ALA A 290       5.688 -13.125  24.953  1.00 92.79           H
ATOM   4418  CB  ALA A 290       4.982 -15.029  25.648  1.00 92.79           C
ATOM   4419 1HB  ALA A 290       5.508 -14.937  26.598  1.00 92.79           H
ATOM   4420 2HB  ALA A 290       4.029 -15.533  25.807  1.00 92.79           H
ATOM   4421 3HB  ALA A 290       5.588 -15.609  24.952  1.00 92.79           H
ATOM   4422  HN  ALA A 290       3.577 -13.372  26.781  1.00 92.79           H
ATOM   4423  N   VAL A 291       2.733 -13.951  23.757  1.00 93.28           N
ATOM   4424  CA  VAL A 291       1.937 -14.018  22.543  1.00 93.28           C
ATOM   4425  C   VAL A 291       1.898 -12.636  21.888  1.00 93.28           C
ATOM   4426  O   VAL A 291       2.023 -12.519  20.670  1.00 93.28           O
ATOM   4427  HA  VAL A 291       2.428 -14.714  21.865  1.00 93.28           H
ATOM   4428  CB  VAL A 291       0.545 -14.568  22.861  1.00 93.28           C
ATOM   4429  HB  VAL A 291       0.077 -13.901  23.585  1.00 93.28           H
ATOM   4430  CG1 VAL A 291      -0.334 -14.591  21.608  1.00 93.28           C
ATOM   4431 1HG1 VAL A 291      -0.439 -13.578  21.219  1.00 93.28           H
ATOM   4432 2HG1 VAL A 291       0.128 -15.225  20.852  1.00 93.28           H
ATOM   4433 3HG1 VAL A 291      -1.318 -14.986  21.862  1.00 93.28           H
ATOM   4434  CG2 VAL A 291       0.635 -15.958  23.493  1.00 93.28           C
ATOM   4435 1HG2 VAL A 291       1.131 -16.640  22.802  1.00 93.28           H
ATOM   4436 2HG2 VAL A 291       1.208 -15.900  24.419  1.00 93.28           H
ATOM   4437 3HG2 VAL A 291      -0.368 -16.326  23.708  1.00 93.28           H
ATOM   4438  HN  VAL A 291       2.228 -14.117  24.604  1.00 93.28           H
ATOM   4439  N   SER A 292       1.724 -11.623  22.725  1.00 92.83           N
ATOM   4440  CA  SER A 292       1.628 -10.258  22.238  1.00 92.83           C
ATOM   4441  C   SER A 292       2.930  -9.857  21.541  1.00 92.83           C
ATOM   4442  O   SER A 292       2.906  -9.183  20.513  1.00 92.83           O
ATOM   4443  HA  SER A 292       0.800 -10.262  21.528  1.00 92.83           H
ATOM   4444  CB  SER A 292       1.316  -9.287  23.378  1.00 92.83           C
ATOM   4445 1HB  SER A 292       0.553  -9.721  24.025  1.00 92.83           H
ATOM   4446 2HB  SER A 292       2.208  -9.146  23.989  1.00 92.83           H
ATOM   4447  OG  SER A 292       0.866  -8.024  22.896  1.00 92.83           O
ATOM   4448  HG  SER A 292      -0.081  -8.095  22.582  1.00 92.83           H
ATOM   4449  HN  SER A 292       1.650 -11.725  23.717  1.00 92.83           H
ATOM   4450  N   THR A 293       4.036 -10.290  22.130  1.00 92.79           N
ATOM   4451  CA  THR A 293       5.345  -9.976  21.585  1.00 92.79           C
ATOM   4452  C   THR A 293       5.500 -10.577  20.186  1.00 92.79           C
ATOM   4453  O   THR A 293       5.944  -9.900  19.261  1.00 92.79           O
ATOM   4454  HA  THR A 293       5.423  -8.894  21.478  1.00 92.79           H
ATOM   4455  CB  THR A 293       6.401 -10.467  22.577  1.00 92.79           C
ATOM   4456  HB  THR A 293       6.284 -11.533  22.774  1.00 92.79           H
ATOM   4457  OG1 THR A 293       6.241  -9.612  23.706  1.00 92.79           O
ATOM   4458  HG1 THR A 293       5.597 -10.019  24.354  1.00 92.79           H
ATOM   4459  CG2 THR A 293       7.828 -10.191  22.100  1.00 92.79           C
ATOM   4460 1HG2 THR A 293       7.965  -9.117  21.968  1.00 92.79           H
ATOM   4461 2HG2 THR A 293       7.998 -10.698  21.150  1.00 92.79           H
ATOM   4462 3HG2 THR A 293       8.537 -10.559  22.841  1.00 92.79           H
ATOM   4463  HN  THR A 293       4.046 -10.844  22.962  1.00 92.79           H
ATOM   4464  N   ASN A 294       5.124 -11.843  20.077  1.00 93.93           N
ATOM   4465  CA  ASN A 294       5.300 -12.571  18.832  1.00 93.93           C
ATOM   4466  C   ASN A 294       4.410 -11.951  17.753  1.00 93.93           C
ATOM   4467  O   ASN A 294       4.813 -11.846  16.595  1.00 93.93           O
ATOM   4468  HA  ASN A 294       6.361 -12.484  18.597  1.00 93.93           H
ATOM   4469  CB  ASN A 294       4.899 -14.039  18.990  1.00 93.93           C
ATOM   4470 1HB  ASN A 294       3.931 -14.103  19.488  1.00 93.93           H
ATOM   4471 2HB  ASN A 294       4.782 -14.496  18.007  1.00 93.93           H
ATOM   4472  CG  ASN A 294       5.946 -14.810  19.796  1.00 93.93           C
ATOM   4473  OD1 ASN A 294       7.085 -14.397  19.938  1.00 93.93           O
ATOM   4474  ND2 ASN A 294       5.498 -15.949  20.315  1.00 93.93           N
ATOM   4475 1HD2 ASN A 294       4.551 -16.231  20.161  1.00 93.93           H
ATOM   4476 2HD2 ASN A 294       6.108 -16.525  20.859  1.00 93.93           H
ATOM   4477  HN  ASN A 294       4.706 -12.368  20.818  1.00 93.93           H
ATOM   4478  N   ILE A 295       3.216 -11.556  18.171  1.00 93.45           N
ATOM   4479  CA  ILE A 295       2.243 -11.004  17.243  1.00 93.45           C
ATOM   4480  C   ILE A 295       2.774  -9.684  16.680  1.00 93.45           C
ATOM   4481  O   ILE A 295       2.598  -9.395  15.498  1.00 93.45           O
ATOM   4482  HA  ILE A 295       2.137 -11.712  16.421  1.00 93.45           H
ATOM   4483  CB  ILE A 295       0.874 -10.881  17.914  1.00 93.45           C
ATOM   4484  HB  ILE A 295       1.019 -10.477  18.915  1.00 93.45           H
ATOM   4485  CG1 ILE A 295       0.215 -12.253  18.071  1.00 93.45           C
ATOM   4486 1HG1 ILE A 295      -0.059 -12.644  17.091  1.00 93.45           H
ATOM   4487 2HG1 ILE A 295       0.927 -12.954  18.507  1.00 93.45           H
ATOM   4488  CG2 ILE A 295      -0.021  -9.899  17.155  1.00 93.45           C
ATOM   4489 1HG2 ILE A 295       0.450  -8.916  17.139  1.00 93.45           H
ATOM   4490 2HG2 ILE A 295      -0.163 -10.251  16.133  1.00 93.45           H
ATOM   4491 3HG2 ILE A 295      -0.989  -9.830  17.653  1.00 93.45           H
ATOM   4492  CD1 ILE A 295      -1.030 -12.165  18.957  1.00 93.45           C
ATOM   4493 1HD1 ILE A 295      -0.749 -11.797  19.943  1.00 93.45           H
ATOM   4494 2HD1 ILE A 295      -1.749 -11.481  18.505  1.00 93.45           H
ATOM   4495 3HD1 ILE A 295      -1.479 -13.154  19.052  1.00 93.45           H
ATOM   4496  HN  ILE A 295       2.911 -11.609  19.121  1.00 93.45           H
ATOM   4497  N   ASP A 296       3.412  -8.919  17.554  1.00 93.10           N
ATOM   4498  CA  ASP A 296       3.950  -7.627  17.164  1.00 93.10           C
ATOM   4499  C   ASP A 296       5.099  -7.835  16.176  1.00 93.10           C
ATOM   4500  O   ASP A 296       5.230  -7.090  15.206  1.00 93.10           O
ATOM   4501  HA  ASP A 296       3.111  -7.089  16.721  1.00 93.10           H
ATOM   4502  CB  ASP A 296       4.499  -6.871  18.376  1.00 93.10           C
ATOM   4503 1HB  ASP A 296       5.096  -7.545  18.989  1.00 93.10           H
ATOM   4504 2HB  ASP A 296       5.162  -6.073  18.041  1.00 93.10           H
ATOM   4505  CG  ASP A 296       3.363  -6.280  19.214  1.00 93.10           C
ATOM   4506  OD1 ASP A 296       2.201  -6.422  18.776  1.00 93.10           O
ATOM   4507  OD2 ASP A 296       3.683  -5.699  20.274  1.00 93.10           O
ATOM   4508  HN  ASP A 296       3.563  -9.169  18.510  1.00 93.10           H
ATOM   4509  N   ILE A 297       5.902  -8.851  16.456  1.00 94.15           N
ATOM   4510  CA  ILE A 297       6.996  -9.207  15.569  1.00 94.15           C
ATOM   4511  C   ILE A 297       6.430  -9.619  14.208  1.00 94.15           C
ATOM   4512  O   ILE A 297       6.946  -9.213  13.168  1.00 94.15           O
ATOM   4513  HA  ILE A 297       7.609  -8.316  15.432  1.00 94.15           H
ATOM   4514  CB  ILE A 297       7.884 -10.272  16.214  1.00 94.15           C
ATOM   4515  HB  ILE A 297       7.242 -11.061  16.606  1.00 94.15           H
ATOM   4516  CG1 ILE A 297       8.663  -9.694  17.397  1.00 94.15           C
ATOM   4517 1HG1 ILE A 297       9.402  -8.979  17.036  1.00 94.15           H
ATOM   4518 2HG1 ILE A 297       7.984  -9.147  18.052  1.00 94.15           H
ATOM   4519  CG2 ILE A 297       8.808 -10.916  15.179  1.00 94.15           C
ATOM   4520 1HG2 ILE A 297       8.209 -11.386  14.399  1.00 94.15           H
ATOM   4521 2HG2 ILE A 297       9.446 -10.151  14.736  1.00 94.15           H
ATOM   4522 3HG2 ILE A 297       9.429 -11.670  15.664  1.00 94.15           H
ATOM   4523  CD1 ILE A 297       9.362 -10.802  18.188  1.00 94.15           C
ATOM   4524 1HD1 ILE A 297       8.617 -11.501  18.568  1.00 94.15           H
ATOM   4525 2HD1 ILE A 297      10.057 -11.330  17.536  1.00 94.15           H
ATOM   4526 3HD1 ILE A 297       9.908 -10.363  19.023  1.00 94.15           H
ATOM   4527  HN  ILE A 297       5.814  -9.425  17.270  1.00 94.15           H
ATOM   4528  N   CYS A 298       5.377 -10.421  14.260  1.00 94.08           N
ATOM   4529  CA  CYS A 298       4.726 -10.881  13.044  1.00 94.08           C
ATOM   4530  C   CYS A 298       4.255  -9.655  12.259  1.00 94.08           C
ATOM   4531  O   CYS A 298       4.371  -9.616  11.035  1.00 94.08           O
ATOM   4532  HA  CYS A 298       5.474 -11.438  12.480  1.00 94.08           H
ATOM   4533  CB  CYS A 298       3.575 -11.841  13.348  1.00 94.08           C
ATOM   4534 1HB  CYS A 298       2.953 -11.436  14.146  1.00 94.08           H
ATOM   4535 2HB  CYS A 298       2.938 -11.947  12.470  1.00 94.08           H
ATOM   4536  SG  CYS A 298       4.236 -13.475  13.841  1.00 94.08           S
ATOM   4537  HG  CYS A 298       4.612 -13.110  15.063  1.00 94.08           H
ATOM   4538  HN  CYS A 298       4.969 -10.755  15.109  1.00 94.08           H
ATOM   4539  N   PHE A 299       3.734  -8.685  12.995  1.00 93.97           N
ATOM   4540  CA  PHE A 299       3.250  -7.459  12.383  1.00 93.97           C
ATOM   4541  C   PHE A 299       4.368  -6.753  11.612  1.00 93.97           C
ATOM   4542  O   PHE A 299       4.171  -6.332  10.473  1.00 93.97           O
ATOM   4543  HA  PHE A 299       2.453  -7.735  11.692  1.00 93.97           H
ATOM   4544  CB  PHE A 299       2.776  -6.549  13.518  1.00 93.97           C
ATOM   4545 1HB  PHE A 299       1.989  -7.059  14.074  1.00 93.97           H
ATOM   4546 2HB  PHE A 299       3.602  -6.388  14.210  1.00 93.97           H
ATOM   4547  CG  PHE A 299       2.251  -5.191  13.049  1.00 93.97           C
ATOM   4548  CD1 PHE A 299       3.096  -4.129  12.960  1.00 93.97           C
ATOM   4549  HD1 PHE A 299       4.147  -4.245  13.224  1.00 93.97           H
ATOM   4550  CD2 PHE A 299       0.939  -5.045  12.720  1.00 93.97           C
ATOM   4551  HD2 PHE A 299       0.262  -5.896  12.791  1.00 93.97           H
ATOM   4552  CE1 PHE A 299       2.609  -2.868  12.525  1.00 93.97           C
ATOM   4553  HE1 PHE A 299       3.286  -2.017  12.454  1.00 93.97           H
ATOM   4554  CE2 PHE A 299       0.452  -3.784  12.284  1.00 93.97           C
ATOM   4555  HE2 PHE A 299      -0.599  -3.668  12.021  1.00 93.97           H
ATOM   4556  CZ  PHE A 299       1.297  -2.722  12.196  1.00 93.97           C
ATOM   4557  HZ  PHE A 299       0.923  -1.755  11.862  1.00 93.97           H
ATOM   4558  HN  PHE A 299       3.640  -8.726  13.989  1.00 93.97           H
ATOM   4559  N   GLN A 300       5.516  -6.645  12.265  1.00 93.04           N
ATOM   4560  CA  GLN A 300       6.642  -5.932  11.685  1.00 93.04           C
ATOM   4561  C   GLN A 300       7.097  -6.618  10.395  1.00 93.04           C
ATOM   4562  O   GLN A 300       7.368  -5.952   9.397  1.00 93.04           O
ATOM   4563  HA  GLN A 300       6.268  -4.933  11.461  1.00 93.04           H
ATOM   4564  CB  GLN A 300       7.795  -5.823  12.685  1.00 93.04           C
ATOM   4565 1HB  GLN A 300       7.992  -6.800  13.126  1.00 93.04           H
ATOM   4566 2HB  GLN A 300       8.704  -5.518  12.165  1.00 93.04           H
ATOM   4567  CG  GLN A 300       7.470  -4.815  13.789  1.00 93.04           C
ATOM   4568 1HG  GLN A 300       7.194  -3.859  13.344  1.00 93.04           H
ATOM   4569 2HG  GLN A 300       6.609  -5.161  14.360  1.00 93.04           H
ATOM   4570  CD  GLN A 300       8.665  -4.622  14.724  1.00 93.04           C
ATOM   4571  OE1 GLN A 300       9.760  -5.103  14.482  1.00 93.04           O
ATOM   4572  NE2 GLN A 300       8.396  -3.894  15.804  1.00 93.04           N
ATOM   4573 1HE2 GLN A 300       7.475  -3.528  15.943  1.00 93.04           H
ATOM   4574 2HE2 GLN A 300       9.113  -3.711  16.476  1.00 93.04           H
ATOM   4575  HN  GLN A 300       5.683  -7.033  13.171  1.00 93.04           H
ATOM   4576  N   VAL A 301       7.167  -7.939  10.458  1.00 94.10           N
ATOM   4577  CA  VAL A 301       7.646  -8.718   9.329  1.00 94.10           C
ATOM   4578  C   VAL A 301       6.696  -8.530   8.145  1.00 94.10           C
ATOM   4579  O   VAL A 301       7.128  -8.180   7.048  1.00 94.10           O
ATOM   4580  HA  VAL A 301       8.628  -8.331   9.056  1.00 94.10           H
ATOM   4581  CB  VAL A 301       7.811 -10.184   9.737  1.00 94.10           C
ATOM   4582  HB  VAL A 301       6.861 -10.526  10.147  1.00 94.10           H
ATOM   4583  CG1 VAL A 301       8.141 -11.056   8.524  1.00 94.10           C
ATOM   4584 1HG1 VAL A 301       7.334 -10.984   7.794  1.00 94.10           H
ATOM   4585 2HG1 VAL A 301       9.071 -10.712   8.071  1.00 94.10           H
ATOM   4586 3HG1 VAL A 301       8.252 -12.092   8.841  1.00 94.10           H
ATOM   4587  CG2 VAL A 301       8.875 -10.334  10.826  1.00 94.10           C
ATOM   4588 1HG2 VAL A 301       9.830  -9.965  10.454  1.00 94.10           H
ATOM   4589 2HG2 VAL A 301       8.580  -9.758  11.703  1.00 94.10           H
ATOM   4590 3HG2 VAL A 301       8.971 -11.385  11.097  1.00 94.10           H
ATOM   4591  HN  VAL A 301       6.904  -8.476  11.260  1.00 94.10           H
ATOM   4592  N   THR A 302       5.420  -8.770   8.408  1.00 93.39           N
ATOM   4593  CA  THR A 302       4.419  -8.733   7.355  1.00 93.39           C
ATOM   4594  C   THR A 302       4.285  -7.314   6.797  1.00 93.39           C
ATOM   4595  O   THR A 302       4.034  -7.133   5.606  1.00 93.39           O
ATOM   4596  HA  THR A 302       4.758  -9.367   6.536  1.00 93.39           H
ATOM   4597  CB  THR A 302       3.112  -9.288   7.924  1.00 93.39           C
ATOM   4598  HB  THR A 302       2.326  -9.284   7.170  1.00 93.39           H
ATOM   4599  OG1 THR A 302       2.865  -8.483   9.074  1.00 93.39           O
ATOM   4600  HG1 THR A 302       3.263  -8.913   9.885  1.00 93.39           H
ATOM   4601  CG2 THR A 302       3.272 -10.702   8.487  1.00 93.39           C
ATOM   4602 1HG2 THR A 302       4.011 -10.693   9.288  1.00 93.39           H
ATOM   4603 2HG2 THR A 302       3.604 -11.372   7.694  1.00 93.39           H
ATOM   4604 3HG2 THR A 302       2.315 -11.048   8.878  1.00 93.39           H
ATOM   4605  HN  THR A 302       5.067  -8.987   9.318  1.00 93.39           H
ATOM   4606  N   GLN A 303       4.458  -6.345   7.683  1.00 92.11           N
ATOM   4607  CA  GLN A 303       4.424  -4.949   7.282  1.00 92.11           C
ATOM   4608  C   GLN A 303       5.524  -4.664   6.257  1.00 92.11           C
ATOM   4609  O   GLN A 303       5.292  -3.969   5.270  1.00 92.11           O
ATOM   4610  HA  GLN A 303       3.446  -4.803   6.825  1.00 92.11           H
ATOM   4611  CB  GLN A 303       4.554  -4.026   8.496  1.00 92.11           C
ATOM   4612 1HB  GLN A 303       3.697  -4.164   9.155  1.00 92.11           H
ATOM   4613 2HB  GLN A 303       5.443  -4.294   9.068  1.00 92.11           H
ATOM   4614  CG  GLN A 303       4.641  -2.561   8.064  1.00 92.11           C
ATOM   4615 1HG  GLN A 303       5.653  -2.338   7.725  1.00 92.11           H
ATOM   4616 2HG  GLN A 303       3.977  -2.388   7.218  1.00 92.11           H
ATOM   4617  CD  GLN A 303       4.265  -1.627   9.215  1.00 92.11           C
ATOM   4618  OE1 GLN A 303       5.052  -1.349  10.106  1.00 92.11           O
ATOM   4619  NE2 GLN A 303       3.022  -1.159   9.148  1.00 92.11           N
ATOM   4620 1HE2 GLN A 303       2.428  -1.426   8.390  1.00 92.11           H
ATOM   4621 2HE2 GLN A 303       2.682  -0.540   9.856  1.00 92.11           H
ATOM   4622  HN  GLN A 303       4.619  -6.501   8.658  1.00 92.11           H
ATOM   4623  N   THR A 304       6.698  -5.217   6.527  1.00 92.33           N
ATOM   4624  CA  THR A 304       7.854  -4.967   5.683  1.00 92.33           C
ATOM   4625  C   THR A 304       7.646  -5.583   4.298  1.00 92.33           C
ATOM   4626  O   THR A 304       8.030  -4.993   3.289  1.00 92.33           O
ATOM   4627  HA  THR A 304       7.951  -3.890   5.543  1.00 92.33           H
ATOM   4628  CB  THR A 304       9.091  -5.502   6.406  1.00 92.33           C
ATOM   4629  HB  THR A 304       9.056  -6.588   6.486  1.00 92.33           H
ATOM   4630  OG1 THR A 304       9.103  -4.794   7.643  1.00 92.33           O
ATOM   4631  HG1 THR A 304       8.685  -5.352   8.361  1.00 92.33           H
ATOM   4632  CG2 THR A 304      10.395  -5.082   5.725  1.00 92.33           C
ATOM   4633 1HG2 THR A 304      10.461  -3.994   5.706  1.00 92.33           H
ATOM   4634 2HG2 THR A 304      10.411  -5.465   4.704  1.00 92.33           H
ATOM   4635 3HG2 THR A 304      11.242  -5.488   6.279  1.00 92.33           H
ATOM   4636  HN  THR A 304       6.864  -5.824   7.303  1.00 92.33           H
ATOM   4637  N   ILE A 305       7.040  -6.761   4.294  1.00 92.09           N
ATOM   4638  CA  ILE A 305       6.735  -7.441   3.047  1.00 92.09           C
ATOM   4639  C   ILE A 305       5.772  -6.581   2.224  1.00 92.09           C
ATOM   4640  O   ILE A 305       5.918  -6.471   1.008  1.00 92.09           O
ATOM   4641  HA  ILE A 305       7.667  -7.542   2.492  1.00 92.09           H
ATOM   4642  CB  ILE A 305       6.216  -8.854   3.320  1.00 92.09           C
ATOM   4643  HB  ILE A 305       5.398  -8.785   4.038  1.00 92.09           H
ATOM   4644  CG1 ILE A 305       7.302  -9.724   3.956  1.00 92.09           C
ATOM   4645 1HG1 ILE A 305       8.065  -9.959   3.213  1.00 92.09           H
ATOM   4646 2HG1 ILE A 305       7.795  -9.170   4.755  1.00 92.09           H
ATOM   4647  CG2 ILE A 305       5.648  -9.485   2.047  1.00 92.09           C
ATOM   4648 1HG2 ILE A 305       4.823  -8.876   1.676  1.00 92.09           H
ATOM   4649 2HG2 ILE A 305       6.429  -9.540   1.289  1.00 92.09           H
ATOM   4650 3HG2 ILE A 305       5.286 -10.489   2.270  1.00 92.09           H
ATOM   4651  CD1 ILE A 305       6.711 -11.019   4.515  1.00 92.09           C
ATOM   4652 1HD1 ILE A 305       5.966 -10.780   5.274  1.00 92.09           H
ATOM   4653 2HD1 ILE A 305       6.240 -11.581   3.708  1.00 92.09           H
ATOM   4654 3HD1 ILE A 305       7.504 -11.618   4.961  1.00 92.09           H
ATOM   4655  HN  ILE A 305       6.760  -7.249   5.121  1.00 92.09           H
ATOM   4656  N   ALA A 306       4.811  -5.994   2.922  1.00 90.60           N
ATOM   4657  CA  ALA A 306       3.789  -5.198   2.264  1.00 90.60           C
ATOM   4658  C   ALA A 306       4.443  -3.990   1.591  1.00 90.60           C
ATOM   4659  O   ALA A 306       4.029  -3.577   0.509  1.00 90.60           O
ATOM   4660  HA  ALA A 306       3.324  -5.821   1.500  1.00 90.60           H
ATOM   4661  CB  ALA A 306       2.723  -4.792   3.284  1.00 90.60           C
ATOM   4662 1HB  ALA A 306       2.269  -5.686   3.710  1.00 90.60           H
ATOM   4663 2HB  ALA A 306       3.185  -4.205   4.078  1.00 90.60           H
ATOM   4664 3HB  ALA A 306       1.956  -4.195   2.790  1.00 90.60           H
ATOM   4665  HN  ALA A 306       4.724  -6.055   3.916  1.00 90.60           H
ATOM   4666  N   PHE A 307       5.454  -3.456   2.261  1.00 90.25           N
ATOM   4667  CA  PHE A 307       6.121  -2.258   1.780  1.00 90.25           C
ATOM   4668  C   PHE A 307       6.984  -2.565   0.555  1.00 90.25           C
ATOM   4669  O   PHE A 307       7.137  -1.724  -0.329  1.00 90.25           O
ATOM   4670  HA  PHE A 307       5.344  -1.544   1.505  1.00 90.25           H
ATOM   4671  CB  PHE A 307       7.022  -1.761   2.912  1.00 90.25           C
ATOM   4672 1HB  PHE A 307       7.625  -2.594   3.275  1.00 90.25           H
ATOM   4673 2HB  PHE A 307       7.712  -1.018   2.514  1.00 90.25           H
ATOM   4674  CG  PHE A 307       6.261  -1.151   4.091  1.00 90.25           C
ATOM   4675  CD1 PHE A 307       4.901  -1.148   4.094  1.00 90.25           C
ATOM   4676  HD1 PHE A 307       4.353  -1.580   3.256  1.00 90.25           H
ATOM   4677  CD2 PHE A 307       6.944  -0.611   5.135  1.00 90.25           C
ATOM   4678  HD2 PHE A 307       8.034  -0.613   5.132  1.00 90.25           H
ATOM   4679  CE1 PHE A 307       4.194  -0.581   5.187  1.00 90.25           C
ATOM   4680  HE1 PHE A 307       3.104  -0.578   5.189  1.00 90.25           H
ATOM   4681  CE2 PHE A 307       6.238  -0.044   6.229  1.00 90.25           C
ATOM   4682  HE2 PHE A 307       6.786   0.389   7.066  1.00 90.25           H
ATOM   4683  CZ  PHE A 307       4.878  -0.040   6.232  1.00 90.25           C
ATOM   4684  HZ  PHE A 307       4.336   0.395   7.071  1.00 90.25           H
ATOM   4685  HN  PHE A 307       5.817  -3.827   3.115  1.00 90.25           H
ATOM   4686  N   PHE A 308       7.527  -3.774   0.541  1.00 89.34           N
ATOM   4687  CA  PHE A 308       8.406  -4.188  -0.539  1.00 89.34           C
ATOM   4688  C   PHE A 308       7.667  -4.186  -1.879  1.00 89.34           C
ATOM   4689  O   PHE A 308       8.291  -4.114  -2.936  1.00 89.34           O
ATOM   4690  HA  PHE A 308       9.228  -3.473  -0.579  1.00 89.34           H
ATOM   4691  CB  PHE A 308       8.862  -5.614  -0.223  1.00 89.34           C
ATOM   4692 1HB  PHE A 308       9.156  -5.667   0.825  1.00 89.34           H
ATOM   4693 2HB  PHE A 308       8.017  -6.291  -0.352  1.00 89.34           H
ATOM   4694  CG  PHE A 308      10.024  -6.102  -1.090  1.00 89.34           C
ATOM   4695  CD1 PHE A 308       9.784  -6.908  -2.159  1.00 89.34           C
ATOM   4696  HD1 PHE A 308       8.764  -7.207  -2.398  1.00 89.34           H
ATOM   4697  CD2 PHE A 308      11.298  -5.729  -0.792  1.00 89.34           C
ATOM   4698  HD2 PHE A 308      11.490  -5.083   0.065  1.00 89.34           H
ATOM   4699  CE1 PHE A 308      10.863  -7.361  -2.963  1.00 89.34           C
ATOM   4700  HE1 PHE A 308      10.671  -8.007  -3.820  1.00 89.34           H
ATOM   4701  CE2 PHE A 308      12.377  -6.182  -1.596  1.00 89.34           C
ATOM   4702  HE2 PHE A 308      13.398  -5.884  -1.357  1.00 89.34           H
ATOM   4703  CZ  PHE A 308      12.137  -6.988  -2.665  1.00 89.34           C
ATOM   4704  HZ  PHE A 308      12.965  -7.336  -3.283  1.00 89.34           H
ATOM   4705  HN  PHE A 308       7.375  -4.463   1.250  1.00 89.34           H
ATOM   4706  N   HIS A 309       6.347  -4.267  -1.790  1.00 86.64           N
ATOM   4707  CA  HIS A 309       5.518  -4.306  -2.983  1.00 86.64           C
ATOM   4708  C   HIS A 309       5.752  -3.043  -3.813  1.00 86.64           C
ATOM   4709  O   HIS A 309       5.777  -3.099  -5.041  1.00 86.64           O
ATOM   4710  HA  HIS A 309       5.840  -5.174  -3.558  1.00 86.64           H
ATOM   4711  CB  HIS A 309       4.047  -4.510  -2.615  1.00 86.64           C
ATOM   4712 1HB  HIS A 309       3.954  -5.419  -2.021  1.00 86.64           H
ATOM   4713 2HB  HIS A 309       3.723  -3.682  -1.984  1.00 86.64           H
ATOM   4714  CG  HIS A 309       3.124  -4.607  -3.806  1.00 86.64           C
ATOM   4715  ND1 HIS A 309       2.529  -3.500  -4.386  1.00 86.64           N
ATOM   4716  HD1 HIS A 309       2.643  -2.552  -4.089  1.00 86.64           H
ATOM   4717  CD2 HIS A 309       2.701  -5.689  -4.521  1.00 86.64           C
ATOM   4718  HD2 HIS A 309       2.980  -6.726  -4.332  1.00 86.64           H
ATOM   4719  CE1 HIS A 309       1.783  -3.909  -5.402  1.00 86.64           C
ATOM   4720  HE1 HIS A 309       1.189  -3.273  -6.057  1.00 86.64           H
ATOM   4721  NE2 HIS A 309       1.891  -5.266  -5.483  1.00 86.64           N
ATOM   4722  HN  HIS A 309       5.846  -4.304  -0.925  1.00 86.64           H
ATOM   4723  N   SER A 310       5.918  -1.933  -3.109  1.00 86.06           N
ATOM   4724  CA  SER A 310       5.920  -0.631  -3.754  1.00 86.06           C
ATOM   4725  C   SER A 310       7.182  -0.469  -4.603  1.00 86.06           C
ATOM   4726  O   SER A 310       7.273   0.447  -5.418  1.00 86.06           O
ATOM   4727  HA  SER A 310       5.031  -0.619  -4.384  1.00 86.06           H
ATOM   4728  CB  SER A 310       5.827   0.495  -2.722  1.00 86.06           C
ATOM   4729 1HB  SER A 310       6.585   0.346  -1.953  1.00 86.06           H
ATOM   4730 2HB  SER A 310       6.045   1.448  -3.204  1.00 86.06           H
ATOM   4731  OG  SER A 310       4.540   0.556  -2.112  1.00 86.06           O
ATOM   4732  HG  SER A 310       3.875   0.937  -2.755  1.00 86.06           H
ATOM   4733  HN  SER A 310       6.049  -1.914  -2.117  1.00 86.06           H
ATOM   4734  N   CYS A 311       8.125  -1.374  -4.383  1.00 88.02           N
ATOM   4735  CA  CYS A 311       9.355  -1.376  -5.156  1.00 88.02           C
ATOM   4736  C   CYS A 311       9.232  -2.436  -6.252  1.00 88.02           C
ATOM   4737  O   CYS A 311      10.073  -2.509  -7.147  1.00 88.02           O
ATOM   4738  HA  CYS A 311       9.454  -0.381  -5.589  1.00 88.02           H
ATOM   4739  CB  CYS A 311      10.579  -1.612  -4.269  1.00 88.02           C
ATOM   4740 1HB  CYS A 311      11.491  -1.437  -4.840  1.00 88.02           H
ATOM   4741 2HB  CYS A 311      10.581  -0.903  -3.441  1.00 88.02           H
ATOM   4742  SG  CYS A 311      10.565  -3.325  -3.625  1.00 88.02           S
ATOM   4743  HG  CYS A 311      11.745  -3.254  -3.016  1.00 88.02           H
ATOM   4744  HN  CYS A 311       8.058  -2.095  -3.693  1.00 88.02           H
ATOM   4745  N   LEU A 312       8.177  -3.230  -6.148  1.00 85.00           N
ATOM   4746  CA  LEU A 312       8.018  -4.382  -7.019  1.00 85.00           C
ATOM   4747  C   LEU A 312       7.320  -3.946  -8.310  1.00 85.00           C
ATOM   4748  O   LEU A 312       7.580  -4.500  -9.377  1.00 85.00           O
ATOM   4749  HA  LEU A 312       9.015  -4.742  -7.271  1.00 85.00           H
ATOM   4750  CB  LEU A 312       7.299  -5.515  -6.284  1.00 85.00           C
ATOM   4751 1HB  LEU A 312       6.447  -5.093  -5.752  1.00 85.00           H
ATOM   4752 2HB  LEU A 312       6.901  -6.207  -7.026  1.00 85.00           H
ATOM   4753  CG  LEU A 312       8.145  -6.310  -5.288  1.00 85.00           C
ATOM   4754  HG  LEU A 312       8.449  -5.638  -4.485  1.00 85.00           H
ATOM   4755  CD1 LEU A 312       7.327  -7.435  -4.649  1.00 85.00           C
ATOM   4756 1HD1 LEU A 312       6.473  -7.009  -4.122  1.00 85.00           H
ATOM   4757 2HD1 LEU A 312       6.973  -8.113  -5.426  1.00 85.00           H
ATOM   4758 3HD1 LEU A 312       7.952  -7.984  -3.945  1.00 85.00           H
ATOM   4759  CD2 LEU A 312       9.422  -6.834  -5.947  1.00 85.00           C
ATOM   4760 1HD2 LEU A 312       9.160  -7.485  -6.781  1.00 85.00           H
ATOM   4761 2HD2 LEU A 312      10.012  -5.994  -6.314  1.00 85.00           H
ATOM   4762 3HD2 LEU A 312      10.005  -7.395  -5.217  1.00 85.00           H
ATOM   4763  HN  LEU A 312       7.441  -3.098  -5.484  1.00 85.00           H
ATOM   4764  N   ASN A 313       6.449  -2.958  -8.169  1.00 79.16           N
ATOM   4765  CA  ASN A 313       5.575  -2.570  -9.263  1.00 79.16           C
ATOM   4766  C   ASN A 313       6.421  -2.253 -10.498  1.00 79.16           C
ATOM   4767  O   ASN A 313       6.197  -2.816 -11.569  1.00 79.16           O
ATOM   4768  HA  ASN A 313       4.914  -3.422  -9.418  1.00 79.16           H
ATOM   4769  CB  ASN A 313       4.770  -1.318  -8.908  1.00 79.16           C
ATOM   4770 1HB  ASN A 313       5.406  -0.613  -8.372  1.00 79.16           H
ATOM   4771 2HB  ASN A 313       4.442  -0.821  -9.821  1.00 79.16           H
ATOM   4772  CG  ASN A 313       3.556  -1.673  -8.048  1.00 79.16           C
ATOM   4773  OD1 ASN A 313       3.053  -2.784  -8.067  1.00 79.16           O
ATOM   4774  ND2 ASN A 313       3.114  -0.669  -7.295  1.00 79.16           N
ATOM   4775 1HD2 ASN A 313       3.572   0.219  -7.327  1.00 79.16           H
ATOM   4776 2HD2 ASN A 313       2.323  -0.803  -6.698  1.00 79.16           H
ATOM   4777  HN  ASN A 313       6.336  -2.428  -7.329  1.00 79.16           H
ATOM   4778  N   PRO A 314       7.404  -1.351 -10.373  1.00 77.61           N
ATOM   4779  CA  PRO A 314       8.227  -0.969 -11.523  1.00 77.61           C
ATOM   4780  C   PRO A 314       8.837  -2.173 -12.222  1.00 77.61           C
ATOM   4781  O   PRO A 314       8.862  -2.235 -13.450  1.00 77.61           O
ATOM   4782  HA  PRO A 314       7.612  -0.482 -12.279  1.00 77.61           H
ATOM   4783  CB  PRO A 314       9.300  -0.062 -10.915  1.00 77.61           C
ATOM   4784 1HB  PRO A 314      10.189  -0.626 -10.633  1.00 77.61           H
ATOM   4785 2HB  PRO A 314       9.621   0.707 -11.618  1.00 77.61           H
ATOM   4786  CG  PRO A 314       8.605   0.540  -9.699  1.00 77.61           C
ATOM   4787 1HG  PRO A 314       9.321   0.922  -8.972  1.00 77.61           H
ATOM   4788 2HG  PRO A 314       7.967   1.381  -9.973  1.00 77.61           H
ATOM   4789  CD  PRO A 314       7.804  -0.630  -9.152  1.00 77.61           C
ATOM   4790 1HD  PRO A 314       8.405  -1.259  -8.494  1.00 77.61           H
ATOM   4791 2HD  PRO A 314       6.945  -0.296  -8.570  1.00 77.61           H
ATOM   4792  N   VAL A 315       9.317  -3.106 -11.414  1.00 78.57           N
ATOM   4793  CA  VAL A 315      10.024  -4.261 -11.940  1.00 78.57           C
ATOM   4794  C   VAL A 315       9.081  -5.067 -12.836  1.00 78.57           C
ATOM   4795  O   VAL A 315       9.472  -5.511 -13.914  1.00 78.57           O
ATOM   4796  HA  VAL A 315      10.852  -3.892 -12.545  1.00 78.57           H
ATOM   4797  CB  VAL A 315      10.608  -5.086 -10.791  1.00 78.57           C
ATOM   4798  HB  VAL A 315       9.785  -5.385 -10.142  1.00 78.57           H
ATOM   4799  CG1 VAL A 315      11.278  -6.358 -11.315  1.00 78.57           C
ATOM   4800 1HG1 VAL A 315      10.543  -6.965 -11.843  1.00 78.57           H
ATOM   4801 2HG1 VAL A 315      12.085  -6.088 -11.997  1.00 78.57           H
ATOM   4802 3HG1 VAL A 315      11.685  -6.925 -10.478  1.00 78.57           H
ATOM   4803  CG2 VAL A 315      11.585  -4.253  -9.960  1.00 78.57           C
ATOM   4804 1HG2 VAL A 315      12.402  -3.911 -10.594  1.00 78.57           H
ATOM   4805 2HG2 VAL A 315      11.064  -3.392  -9.542  1.00 78.57           H
ATOM   4806 3HG2 VAL A 315      11.985  -4.864  -9.150  1.00 78.57           H
ATOM   4807  HN  VAL A 315       9.229  -3.083 -10.418  1.00 78.57           H
ATOM   4808  N   LEU A 316       7.857  -5.231 -12.356  1.00 77.39           N
ATOM   4809  CA  LEU A 316       6.881  -6.047 -13.058  1.00 77.39           C
ATOM   4810  C   LEU A 316       6.668  -5.483 -14.464  1.00 77.39           C
ATOM   4811  O   LEU A 316       6.547  -6.238 -15.428  1.00 77.39           O
ATOM   4812  HA  LEU A 316       7.298  -7.050 -13.148  1.00 77.39           H
ATOM   4813  CB  LEU A 316       5.593  -6.163 -12.240  1.00 77.39           C
ATOM   4814 1HB  LEU A 316       5.221  -5.158 -12.039  1.00 77.39           H
ATOM   4815 2HB  LEU A 316       4.842  -6.664 -12.852  1.00 77.39           H
ATOM   4816  CG  LEU A 316       5.708  -6.910 -10.910  1.00 77.39           C
ATOM   4817  HG  LEU A 316       6.451  -6.402 -10.296  1.00 77.39           H
ATOM   4818  CD1 LEU A 316       4.385  -6.871 -10.143  1.00 77.39           C
ATOM   4819 1HD1 LEU A 316       4.113  -5.835  -9.940  1.00 77.39           H
ATOM   4820 2HD1 LEU A 316       3.604  -7.340 -10.741  1.00 77.39           H
ATOM   4821 3HD1 LEU A 316       4.494  -7.409  -9.201  1.00 77.39           H
ATOM   4822  CD2 LEU A 316       6.203  -8.342 -11.126  1.00 77.39           C
ATOM   4823 1HD2 LEU A 316       5.501  -8.876 -11.767  1.00 77.39           H
ATOM   4824 2HD2 LEU A 316       7.184  -8.319 -11.600  1.00 77.39           H
ATOM   4825 3HD2 LEU A 316       6.275  -8.850 -10.164  1.00 77.39           H
ATOM   4826  HN  LEU A 316       7.530  -4.818 -11.506  1.00 77.39           H
ATOM   4827  N   TYR A 317       6.628  -4.160 -14.537  1.00 73.01           N
ATOM   4828  CA  TYR A 317       6.381  -3.488 -15.801  1.00 73.01           C
ATOM   4829  C   TYR A 317       7.571  -3.647 -16.749  1.00 73.01           C
ATOM   4830  O   TYR A 317       7.392  -3.816 -17.954  1.00 73.01           O
ATOM   4831  HA  TYR A 317       5.500  -3.941 -16.257  1.00 73.01           H
ATOM   4832  CB  TYR A 317       6.207  -2.006 -15.463  1.00 73.01           C
ATOM   4833 1HB  TYR A 317       7.120  -1.642 -14.991  1.00 73.01           H
ATOM   4834 2HB  TYR A 317       6.083  -1.445 -16.389  1.00 73.01           H
ATOM   4835  CG  TYR A 317       5.021  -1.712 -14.542  1.00 73.01           C
ATOM   4836  CD1 TYR A 317       3.824  -2.373 -14.727  1.00 73.01           C
ATOM   4837  HD1 TYR A 317       3.723  -3.105 -15.529  1.00 73.01           H
ATOM   4838  CD2 TYR A 317       5.149  -0.786 -13.527  1.00 73.01           C
ATOM   4839  HD2 TYR A 317       6.094  -0.264 -13.381  1.00 73.01           H
ATOM   4840  CE1 TYR A 317       2.708  -2.097 -13.860  1.00 73.01           C
ATOM   4841  HE1 TYR A 317       1.757  -2.612 -13.995  1.00 73.01           H
ATOM   4842  CE2 TYR A 317       4.032  -0.510 -12.660  1.00 73.01           C
ATOM   4843  HE2 TYR A 317       4.120   0.219 -11.854  1.00 73.01           H
ATOM   4844  CZ  TYR A 317       2.867  -1.179 -12.870  1.00 73.01           C
ATOM   4845  OH  TYR A 317       1.813  -0.918 -12.051  1.00 73.01           O
ATOM   4846  HH  TYR A 317       1.056  -1.538 -12.260  1.00 73.01           H
ATOM   4847  HN  TYR A 317       6.762  -3.553 -13.754  1.00 73.01           H
ATOM   4848  N   VAL A 318       8.761  -3.586 -16.169  1.00 70.85           N
ATOM   4849  CA  VAL A 318       9.981  -3.686 -16.951  1.00 70.85           C
ATOM   4850  C   VAL A 318      10.015  -5.040 -17.664  1.00 70.85           C
ATOM   4851  O   VAL A 318      10.234  -5.104 -18.872  1.00 70.85           O
ATOM   4852  HA  VAL A 318       9.957  -2.896 -17.701  1.00 70.85           H
ATOM   4853  CB  VAL A 318      11.199  -3.451 -16.055  1.00 70.85           C
ATOM   4854  HB  VAL A 318      11.125  -4.130 -15.205  1.00 70.85           H
ATOM   4855  CG1 VAL A 318      12.497  -3.770 -16.799  1.00 70.85           C
ATOM   4856 1HG1 VAL A 318      12.490  -4.814 -17.112  1.00 70.85           H
ATOM   4857 2HG1 VAL A 318      12.580  -3.128 -17.676  1.00 70.85           H
ATOM   4858 3HG1 VAL A 318      13.346  -3.594 -16.139  1.00 70.85           H
ATOM   4859  CG2 VAL A 318      11.213  -2.021 -15.513  1.00 70.85           C
ATOM   4860 1HG2 VAL A 318      11.252  -1.318 -16.346  1.00 70.85           H
ATOM   4861 2HG2 VAL A 318      10.310  -1.843 -14.930  1.00 70.85           H
ATOM   4862 3HG2 VAL A 318      12.089  -1.881 -14.879  1.00 70.85           H
ATOM   4863  HN  VAL A 318       8.898  -3.470 -15.185  1.00 70.85           H
ATOM   4864  N   PHE A 319       9.796  -6.088 -16.884  1.00 69.86           N
ATOM   4865  CA  PHE A 319      10.067  -7.437 -17.351  1.00 69.86           C
ATOM   4866  C   PHE A 319       8.872  -8.001 -18.123  1.00 69.86           C
ATOM   4867  O   PHE A 319       9.047  -8.709 -19.113  1.00 69.86           O
ATOM   4868  HA  PHE A 319      10.932  -7.383 -18.012  1.00 69.86           H
ATOM   4869  CB  PHE A 319      10.310  -8.299 -16.110  1.00 69.86           C
ATOM   4870 1HB  PHE A 319       9.561  -8.053 -15.357  1.00 69.86           H
ATOM   4871 2HB  PHE A 319      10.163  -9.347 -16.374  1.00 69.86           H
ATOM   4872  CG  PHE A 319      11.702  -8.132 -15.499  1.00 69.86           C
ATOM   4873  CD1 PHE A 319      12.796  -8.594 -16.162  1.00 69.86           C
ATOM   4874  HD1 PHE A 319      12.680  -9.084 -17.129  1.00 69.86           H
ATOM   4875  CD2 PHE A 319      11.847  -7.520 -14.293  1.00 69.86           C
ATOM   4876  HD2 PHE A 319      10.970  -7.150 -13.761  1.00 69.86           H
ATOM   4877  CE1 PHE A 319      14.088  -8.439 -15.595  1.00 69.86           C
ATOM   4878  HE1 PHE A 319      14.965  -8.810 -16.126  1.00 69.86           H
ATOM   4879  CE2 PHE A 319      13.139  -7.365 -13.726  1.00 69.86           C
ATOM   4880  HE2 PHE A 319      13.255  -6.875 -12.759  1.00 69.86           H
ATOM   4881  CZ  PHE A 319      14.233  -7.828 -14.389  1.00 69.86           C
ATOM   4882  HZ  PHE A 319      15.225  -7.708 -13.953  1.00 69.86           H
ATOM   4883  HN  PHE A 319       9.440  -6.027 -15.952  1.00 69.86           H
ATOM   4884  N   VAL A 320       7.685  -7.666 -17.640  1.00 69.79           N
ATOM   4885  CA  VAL A 320       6.469  -8.276 -18.152  1.00 69.79           C
ATOM   4886  C   VAL A 320       5.853  -7.363 -19.214  1.00 69.79           C
ATOM   4887  O   VAL A 320       5.130  -7.828 -20.094  1.00 69.79           O
ATOM   4888  HA  VAL A 320       6.747  -9.220 -18.619  1.00 69.79           H
ATOM   4889  CB  VAL A 320       5.512  -8.582 -16.998  1.00 69.79           C
ATOM   4890  HB  VAL A 320       4.970  -7.666 -16.760  1.00 69.79           H
ATOM   4891  CG1 VAL A 320       4.486  -9.642 -17.404  1.00 69.79           C
ATOM   4892 1HG1 VAL A 320       3.906  -9.281 -18.253  1.00 69.79           H
ATOM   4893 2HG1 VAL A 320       5.004 -10.561 -17.681  1.00 69.79           H
ATOM   4894 3HG1 VAL A 320       3.818  -9.841 -16.565  1.00 69.79           H
ATOM   4895  CG2 VAL A 320       6.280  -9.012 -15.747  1.00 69.79           C
ATOM   4896 1HG2 VAL A 320       6.860  -9.908 -15.967  1.00 69.79           H
ATOM   4897 2HG2 VAL A 320       6.953  -8.211 -15.440  1.00 69.79           H
ATOM   4898 3HG2 VAL A 320       5.576  -9.223 -14.943  1.00 69.79           H
ATOM   4899  HN  VAL A 320       7.546  -6.992 -16.915  1.00 69.79           H
ATOM   4900  N   GLY A 321       6.162  -6.080 -19.097  1.00 70.89           N
ATOM   4901  CA  GLY A 321       5.582  -5.086 -19.984  1.00 70.89           C
ATOM   4902  C   GLY A 321       6.399  -4.959 -21.272  1.00 70.89           C
ATOM   4903  O   GLY A 321       7.374  -4.211 -21.321  1.00 70.89           O
ATOM   4904 1HA  GLY A 321       4.556  -5.364 -20.226  1.00 70.89           H
ATOM   4905 2HA  GLY A 321       5.541  -4.122 -19.479  1.00 70.89           H
ATOM   4906  HN  GLY A 321       6.795  -5.717 -18.412  1.00 70.89           H
ATOM   4907  N   GLU A 322       5.970  -5.700 -22.283  1.00 72.56           N
ATOM   4908  CA  GLU A 322       6.581  -5.599 -23.597  1.00 72.56           C
ATOM   4909  C   GLU A 322       6.602  -4.141 -24.062  1.00 72.56           C
ATOM   4910  O   GLU A 322       7.607  -3.669 -24.591  1.00 72.56           O
ATOM   4911  HA  GLU A 322       7.601  -5.961 -23.471  1.00 72.56           H
ATOM   4912  CB  GLU A 322       5.854  -6.487 -24.610  1.00 72.56           C
ATOM   4913 1HB  GLU A 322       4.777  -6.384 -24.481  1.00 72.56           H
ATOM   4914 2HB  GLU A 322       6.193  -6.247 -25.618  1.00 72.56           H
ATOM   4915  CG  GLU A 322       6.187  -7.963 -24.382  1.00 72.56           C
ATOM   4916 1HG  GLU A 322       7.268  -8.097 -24.363  1.00 72.56           H
ATOM   4917 2HG  GLU A 322       5.809  -8.279 -23.410  1.00 72.56           H
ATOM   4918  CD  GLU A 322       5.579  -8.837 -25.481  1.00 72.56           C
ATOM   4919  OE1 GLU A 322       5.857 -10.055 -25.455  1.00 72.56           O
ATOM   4920  OE2 GLU A 322       4.849  -8.268 -26.321  1.00 72.56           O
ATOM   4921  HN  GLU A 322       5.220  -6.359 -22.215  1.00 72.56           H
ATOM   4922  N   ARG A 323       5.480  -3.469 -23.848  1.00 74.22           N
ATOM   4923  CA  ARG A 323       5.331  -2.098 -24.306  1.00 74.22           C
ATOM   4924  C   ARG A 323       6.332  -1.188 -23.593  1.00 74.22           C
ATOM   4925  O   ARG A 323       6.991  -0.366 -24.228  1.00 74.22           O
ATOM   4926  HA  ARG A 323       5.531  -2.138 -25.377  1.00 74.22           H
ATOM   4927  CB  ARG A 323       3.912  -1.584 -24.050  1.00 74.22           C
ATOM   4928 1HB  ARG A 323       3.198  -2.397 -24.180  1.00 74.22           H
ATOM   4929 2HB  ARG A 323       3.825  -1.244 -23.018  1.00 74.22           H
ATOM   4930  CG  ARG A 323       3.566  -0.436 -25.001  1.00 74.22           C
ATOM   4931 1HG  ARG A 323       4.258   0.391 -24.846  1.00 74.22           H
ATOM   4932 2HG  ARG A 323       3.687  -0.765 -26.033  1.00 74.22           H
ATOM   4933  CD  ARG A 323       2.130   0.044 -24.780  1.00 74.22           C
ATOM   4934 1HD  ARG A 323       1.525  -0.767 -24.375  1.00 74.22           H
ATOM   4935 2HD  ARG A 323       2.117   0.850 -24.045  1.00 74.22           H
ATOM   4936  NE  ARG A 323       1.552   0.517 -26.057  1.00 74.22           N
ATOM   4937  HE  ARG A 323       2.128   0.484 -26.874  1.00 74.22           H
ATOM   4938  CZ  ARG A 323       0.304   0.987 -26.189  1.00 74.22           C
ATOM   4939  NH1 ARG A 323      -0.513   1.054 -25.128  1.00 74.22           N
ATOM   4940 1HH1 ARG A 323      -0.192   0.752 -24.230  1.00 74.22           H
ATOM   4941 2HH1 ARG A 323      -1.443   1.406 -25.235  1.00 74.22           H
ATOM   4942  NH2 ARG A 323      -0.116   1.389 -27.396  1.00 74.22           N
ATOM   4943 1HH2 ARG A 323      -1.044   1.742 -27.512  1.00 74.22           H
ATOM   4944 2HH2 ARG A 323       0.500   1.335 -28.183  1.00 74.22           H
ATOM   4945  HN  ARG A 323       4.685  -3.845 -23.373  1.00 74.22           H
ATOM   4946  N   PHE A 324       6.415  -1.365 -22.282  1.00 76.25           N
ATOM   4947  CA  PHE A 324       7.284  -0.533 -21.468  1.00 76.25           C
ATOM   4948  C   PHE A 324       8.751  -0.719 -21.864  1.00 76.25           C
ATOM   4949  O   PHE A 324       9.510   0.246 -21.918  1.00 76.25           O
ATOM   4950  HA  PHE A 324       6.993   0.504 -21.640  1.00 76.25           H
ATOM   4951  CB  PHE A 324       7.099  -0.979 -20.016  1.00 76.25           C
ATOM   4952 1HB  PHE A 324       6.034  -1.002 -19.787  1.00 76.25           H
ATOM   4953 2HB  PHE A 324       7.471  -1.998 -19.910  1.00 76.25           H
ATOM   4954  CG  PHE A 324       7.806  -0.084 -18.996  1.00 76.25           C
ATOM   4955  CD1 PHE A 324       9.095  -0.340 -18.645  1.00 76.25           C
ATOM   4956  HD1 PHE A 324       9.625  -1.181 -19.091  1.00 76.25           H
ATOM   4957  CD2 PHE A 324       7.145   0.966 -18.439  1.00 76.25           C
ATOM   4958  HD2 PHE A 324       6.112   1.171 -18.720  1.00 76.25           H
ATOM   4959  CE1 PHE A 324       9.751   0.490 -17.698  1.00 76.25           C
ATOM   4960  HE1 PHE A 324      10.784   0.286 -17.417  1.00 76.25           H
ATOM   4961  CE2 PHE A 324       7.801   1.796 -17.492  1.00 76.25           C
ATOM   4962  HE2 PHE A 324       7.272   2.638 -17.046  1.00 76.25           H
ATOM   4963  CZ  PHE A 324       9.090   1.541 -17.141  1.00 76.25           C
ATOM   4964  HZ  PHE A 324       9.594   2.178 -16.414  1.00 76.25           H
ATOM   4965  HN  PHE A 324       5.903  -2.061 -21.779  1.00 76.25           H
ATOM   4966  N   ARG A 325       9.104  -1.968 -22.130  1.00 76.32           N
ATOM   4967  CA  ARG A 325      10.467  -2.295 -22.514  1.00 76.32           C
ATOM   4968  C   ARG A 325      10.857  -1.534 -23.783  1.00 76.32           C
ATOM   4969  O   ARG A 325      11.976  -1.035 -23.892  1.00 76.32           O
ATOM   4970  HA  ARG A 325      11.077  -1.984 -21.666  1.00 76.32           H
ATOM   4971  CB  ARG A 325      10.625  -3.797 -22.759  1.00 76.32           C
ATOM   4972 1HB  ARG A 325      10.018  -4.352 -22.044  1.00 76.32           H
ATOM   4973 2HB  ARG A 325      10.255  -4.048 -23.753  1.00 76.32           H
ATOM   4974  CG  ARG A 325      12.089  -4.222 -22.632  1.00 76.32           C
ATOM   4975 1HG  ARG A 325      12.681  -3.737 -23.409  1.00 76.32           H
ATOM   4976 2HG  ARG A 325      12.487  -3.888 -21.674  1.00 76.32           H
ATOM   4977  CD  ARG A 325      12.232  -5.741 -22.749  1.00 76.32           C
ATOM   4978 1HD  ARG A 325      11.504  -6.233 -22.104  1.00 76.32           H
ATOM   4979 2HD  ARG A 325      12.018  -6.057 -23.770  1.00 76.32           H
ATOM   4980  NE  ARG A 325      13.602  -6.151 -22.370  1.00 76.32           N
ATOM   4981  HE  ARG A 325      14.263  -5.433 -22.152  1.00 76.32           H
ATOM   4982  CZ  ARG A 325      14.012  -7.425 -22.300  1.00 76.32           C
ATOM   4983  NH1 ARG A 325      13.169  -8.428 -22.580  1.00 76.32           N
ATOM   4984 1HH1 ARG A 325      12.225  -8.228 -22.845  1.00 76.32           H
ATOM   4985 2HH1 ARG A 325      13.483  -9.375 -22.526  1.00 76.32           H
ATOM   4986  NH2 ARG A 325      15.279  -7.681 -21.944  1.00 76.32           N
ATOM   4987 1HH2 ARG A 325      15.601  -8.626 -21.887  1.00 76.32           H
ATOM   4988 2HH2 ARG A 325      15.902  -6.927 -21.736  1.00 76.32           H
ATOM   4989  HN  ARG A 325       8.479  -2.748 -22.086  1.00 76.32           H
ATOM   4990  N   ARG A 326       9.913  -1.469 -24.710  1.00 77.66           N
ATOM   4991  CA  ARG A 326      10.123  -0.727 -25.941  1.00 77.66           C
ATOM   4992  C   ARG A 326      10.290   0.764 -25.641  1.00 77.66           C
ATOM   4993  O   ARG A 326      11.202   1.406 -26.159  1.00 77.66           O
ATOM   4994  HA  ARG A 326      11.035  -1.146 -26.367  1.00 77.66           H
ATOM   4995  CB  ARG A 326       8.951  -0.919 -26.906  1.00 77.66           C
ATOM   4996 1HB  ARG A 326       8.011  -0.765 -26.377  1.00 77.66           H
ATOM   4997 2HB  ARG A 326       8.999  -0.168 -27.695  1.00 77.66           H
ATOM   4998  CG  ARG A 326       8.972  -2.318 -27.524  1.00 77.66           C
ATOM   4999 1HG  ARG A 326       9.906  -2.466 -28.067  1.00 77.66           H
ATOM   5000 2HG  ARG A 326       8.940  -3.069 -26.734  1.00 77.66           H
ATOM   5001  CD  ARG A 326       7.788  -2.517 -28.472  1.00 77.66           C
ATOM   5002 1HD  ARG A 326       6.865  -2.204 -27.984  1.00 77.66           H
ATOM   5003 2HD  ARG A 326       7.910  -1.890 -29.356  1.00 77.66           H
ATOM   5004  NE  ARG A 326       7.692  -3.939 -28.871  1.00 77.66           N
ATOM   5005  HE  ARG A 326       7.956  -4.633 -28.201  1.00 77.66           H
ATOM   5006  CZ  ARG A 326       7.274  -4.355 -30.074  1.00 77.66           C
ATOM   5007  NH1 ARG A 326       6.908  -3.470 -31.010  1.00 77.66           N
ATOM   5008 1HH1 ARG A 326       6.945  -2.490 -30.814  1.00 77.66           H
ATOM   5009 2HH1 ARG A 326       6.596  -3.789 -31.906  1.00 77.66           H
ATOM   5010  NH2 ARG A 326       7.227  -5.671 -30.326  1.00 77.66           N
ATOM   5011 1HH2 ARG A 326       6.917  -5.998 -31.219  1.00 77.66           H
ATOM   5012 2HH2 ARG A 326       7.502  -6.325 -29.622  1.00 77.66           H
ATOM   5013  HN  ARG A 326       9.019  -1.911 -24.630  1.00 77.66           H
ATOM   5014  N   ASP A 327       9.394   1.270 -24.806  1.00 79.98           N
ATOM   5015  CA  ASP A 327       9.368   2.693 -24.510  1.00 79.98           C
ATOM   5016  C   ASP A 327      10.644   3.076 -23.759  1.00 79.98           C
ATOM   5017  O   ASP A 327      11.181   4.165 -23.955  1.00 79.98           O
ATOM   5018  HA  ASP A 327       9.291   3.186 -25.479  1.00 79.98           H
ATOM   5019  CB  ASP A 327       8.172   3.049 -23.624  1.00 79.98           C
ATOM   5020 1HB  ASP A 327       8.206   2.460 -22.708  1.00 79.98           H
ATOM   5021 2HB  ASP A 327       8.231   4.097 -23.332  1.00 79.98           H
ATOM   5022  CG  ASP A 327       6.853   2.791 -24.354  1.00 79.98           C
ATOM   5023  OD1 ASP A 327       6.852   2.941 -25.595  1.00 79.98           O
ATOM   5024  OD2 ASP A 327       5.875   2.448 -23.655  1.00 79.98           O
ATOM   5025  HN  ASP A 327       8.698   0.728 -24.337  1.00 79.98           H
ATOM   5026  N   LEU A 328      11.093   2.160 -22.913  1.00 79.97           N
ATOM   5027  CA  LEU A 328      12.300   2.387 -22.136  1.00 79.97           C
ATOM   5028  C   LEU A 328      13.490   2.543 -23.085  1.00 79.97           C
ATOM   5029  O   LEU A 328      14.247   3.507 -22.983  1.00 79.97           O
ATOM   5030  HA  LEU A 328      12.168   3.322 -21.592  1.00 79.97           H
ATOM   5031  CB  LEU A 328      12.483   1.279 -21.096  1.00 79.97           C
ATOM   5032 1HB  LEU A 328      11.640   1.313 -20.406  1.00 79.97           H
ATOM   5033 2HB  LEU A 328      12.438   0.317 -21.607  1.00 79.97           H
ATOM   5034  CG  LEU A 328      13.777   1.332 -20.281  1.00 79.97           C
ATOM   5035  HG  LEU A 328      14.617   1.348 -20.975  1.00 79.97           H
ATOM   5036  CD1 LEU A 328      13.851   2.616 -19.452  1.00 79.97           C
ATOM   5037 1HD1 LEU A 328      13.821   3.479 -20.117  1.00 79.97           H
ATOM   5038 2HD1 LEU A 328      13.004   2.655 -18.767  1.00 79.97           H
ATOM   5039 3HD1 LEU A 328      14.780   2.628 -18.883  1.00 79.97           H
ATOM   5040  CD2 LEU A 328      13.930   0.080 -19.414  1.00 79.97           C
ATOM   5041 1HD2 LEU A 328      13.087   0.009 -18.728  1.00 79.97           H
ATOM   5042 2HD2 LEU A 328      13.955  -0.803 -20.053  1.00 79.97           H
ATOM   5043 3HD2 LEU A 328      14.858   0.144 -18.846  1.00 79.97           H
ATOM   5044  HN  LEU A 328      10.648   1.279 -22.755  1.00 79.97           H
ATOM   5045  N   VAL A 329      13.619   1.579 -23.985  1.00 79.09           N
ATOM   5046  CA  VAL A 329      14.741   1.562 -24.908  1.00 79.09           C
ATOM   5047  C   VAL A 329      14.690   2.811 -25.789  1.00 79.09           C
ATOM   5048  O   VAL A 329      15.726   3.391 -26.111  1.00 79.09           O
ATOM   5049  HA  VAL A 329      15.655   1.588 -24.314  1.00 79.09           H
ATOM   5050  CB  VAL A 329      14.736   0.261 -25.713  1.00 79.09           C
ATOM   5051  HB  VAL A 329      13.800   0.215 -26.269  1.00 79.09           H
ATOM   5052  CG1 VAL A 329      15.885   0.238 -26.724  1.00 79.09           C
ATOM   5053 1HG1 VAL A 329      15.780   1.076 -27.412  1.00 79.09           H
ATOM   5054 2HG1 VAL A 329      16.835   0.318 -26.195  1.00 79.09           H
ATOM   5055 3HG1 VAL A 329      15.858  -0.698 -27.282  1.00 79.09           H
ATOM   5056  CG2 VAL A 329      14.794  -0.957 -24.789  1.00 79.09           C
ATOM   5057 1HG2 VAL A 329      15.707  -0.918 -24.193  1.00 79.09           H
ATOM   5058 2HG2 VAL A 329      13.928  -0.952 -24.127  1.00 79.09           H
ATOM   5059 3HG2 VAL A 329      14.790  -1.868 -25.387  1.00 79.09           H
ATOM   5060  HN  VAL A 329      12.974   0.822 -24.089  1.00 79.09           H
ATOM   5061  N   LYS A 330      13.474   3.189 -26.155  1.00 79.00           N
[truncated: 117,320 more chars]
