# Supplementary material for: Noncanonical roles of chemokine regions in CCR9 activation revealed by structural modeling and mutational mapping
Source: Nat Commun. 2025 Aug 18;16:7695. doi: 10.1038/s41467-025-62321-9 (PMC12361432; doi:10.1038/s41467-025-62321-9)
Supplement: Supplementary file 4 — Supplementary Data 2 [file 41467_2025_62321_MOESM4_ESM.zip › CCR9_CCL25_rnk224.pdb]

SSBOND   1 CYS A   38    CYS A  289 
SSBOND   2 CYS A  119    CYS A  198 
SSBOND   3 CYS B    7    CYS B   35 
SSBOND   4 CYS B    8    CYS B   52 
ATOM      1  N   GLU A  20      -2.206  -3.520  61.526  1.00 50.34           N
ATOM      2  CA  GLU A  20      -2.356  -3.068  60.154  1.00 50.34           C
ATOM      3  C   GLU A  20      -1.061  -3.299  59.373  1.00 50.34           C
ATOM      4  O   GLU A  20      -1.090  -3.495  58.159  1.00 50.34           O
ATOM      5  HA  GLU A  20      -3.155  -3.679  59.733  1.00 50.34           H
ATOM      6  CB  GLU A  20      -2.771  -1.596  60.104  1.00 50.34           C
ATOM      7 1HB  GLU A  20      -2.455  -1.094  61.018  1.00 50.34           H
ATOM      8 2HB  GLU A  20      -2.376  -1.134  59.199  1.00 50.34           H
ATOM      9  CG  GLU A  20      -4.293  -1.458  60.029  1.00 50.34           C
ATOM     10 1HG  GLU A  20      -4.708  -2.277  59.441  1.00 50.34           H
ATOM     11 2HG  GLU A  20      -4.719  -1.536  61.029  1.00 50.34           H
ATOM     12  CD  GLU A  20      -4.692  -0.121  59.402  1.00 50.34           C
ATOM     13  OE1 GLU A  20      -5.853  -0.031  58.947  1.00 50.34           O
ATOM     14  OE2 GLU A  20      -3.828   0.782  59.393  1.00 50.34           O
ATOM     15  HN  GLU A  20      -1.301  -3.878  61.756  1.00 50.34           H
ATOM     16  N   SER A  21       0.045  -3.269  60.102  1.00 55.87           N
ATOM     17  CA  SER A  21       1.352  -3.433  59.488  1.00 55.87           C
ATOM     18  C   SER A  21       1.518  -4.870  58.989  1.00 55.87           C
ATOM     19  O   SER A  21       2.002  -5.094  57.881  1.00 55.87           O
ATOM     20  HA  SER A  21       1.367  -2.734  58.652  1.00 55.87           H
ATOM     21  CB  SER A  21       2.470  -3.079  60.469  1.00 55.87           C
ATOM     22 1HB  SER A  21       3.387  -2.876  59.916  1.00 55.87           H
ATOM     23 2HB  SER A  21       2.210  -2.163  61.001  1.00 55.87           H
ATOM     24  OG  SER A  21       2.706  -4.122  61.411  1.00 55.87           O
ATOM     25  HG  SER A  21       3.453  -3.868  62.024  1.00 55.87           H
ATOM     26  HN  SER A  21       0.058  -3.135  61.093  1.00 55.87           H
ATOM     27  N   THR A  22       1.108  -5.806  59.832  1.00 56.70           N
ATOM     28  CA  THR A  22       1.344  -7.214  59.560  1.00 56.70           C
ATOM     29  C   THR A  22       0.457  -7.690  58.408  1.00 56.70           C
ATOM     30  O   THR A  22       0.945  -8.291  57.452  1.00 56.70           O
ATOM     31  HA  THR A  22       2.379  -7.333  59.238  1.00 56.70           H
ATOM     32  CB  THR A  22       1.121  -7.991  60.859  1.00 56.70           C
ATOM     33  HB  THR A  22       0.116  -8.411  60.894  1.00 56.70           H
ATOM     34  OG1 THR A  22       1.431  -7.050  61.884  1.00 56.70           O
ATOM     35  HG1 THR A  22       1.113  -7.391  62.768  1.00 56.70           H
ATOM     36  CG2 THR A  22       2.148  -9.108  61.057  1.00 56.70           C
ATOM     37 1HG2 THR A  22       3.150  -8.679  61.090  1.00 56.70           H
ATOM     38 2HG2 THR A  22       2.082  -9.813  60.228  1.00 56.70           H
ATOM     39 3HG2 THR A  22       1.944  -9.627  61.993  1.00 56.70           H
ATOM     40  HN  THR A  22       0.624  -5.616  60.686  1.00 56.70           H
ATOM     41  N   SER A  23      -0.830  -7.403  58.536  1.00 59.30           N
ATOM     42  CA  SER A  23      -1.792  -7.810  57.526  1.00 59.30           C
ATOM     43  C   SER A  23      -1.467  -7.135  56.192  1.00 59.30           C
ATOM     44  O   SER A  23      -1.596  -7.748  55.134  1.00 59.30           O
ATOM     45  HA  SER A  23      -1.683  -8.892  57.443  1.00 59.30           H
ATOM     46  CB  SER A  23      -3.220  -7.474  57.958  1.00 59.30           C
ATOM     47 1HB  SER A  23      -3.918  -7.793  57.184  1.00 59.30           H
ATOM     48 2HB  SER A  23      -3.468  -8.033  58.860  1.00 59.30           H
ATOM     49  OG  SER A  23      -3.389  -6.080  58.204  1.00 59.30           O
ATOM     50  HG  SER A  23      -4.337  -5.890  58.460  1.00 59.30           H
ATOM     51  HN  SER A  23      -1.217  -6.904  59.311  1.00 59.30           H
ATOM     52  N   SER A  24      -1.053  -5.880  56.287  1.00 64.35           N
ATOM     53  CA  SER A  24      -0.695  -5.119  55.102  1.00 64.35           C
ATOM     54  C   SER A  24       0.518  -5.754  54.419  1.00 64.35           C
ATOM     55  O   SER A  24       0.698  -5.613  53.210  1.00 64.35           O
ATOM     56  HA  SER A  24      -1.569  -5.167  54.452  1.00 64.35           H
ATOM     57  CB  SER A  24      -0.402  -3.659  55.452  1.00 64.35           C
ATOM     58 1HB  SER A  24      -0.542  -3.038  54.567  1.00 64.35           H
ATOM     59 2HB  SER A  24      -1.117  -3.314  56.200  1.00 64.35           H
ATOM     60  OG  SER A  24       0.923  -3.484  55.948  1.00 64.35           O
ATOM     61  HG  SER A  24       1.090  -4.114  56.707  1.00 64.35           H
ATOM     62  HN  SER A  24      -0.961  -5.384  57.151  1.00 64.35           H
ATOM     63  N   MET A  25       1.317  -6.440  55.222  1.00 66.50           N
ATOM     64  CA  MET A  25       2.498  -7.113  54.707  1.00 66.50           C
ATOM     65  C   MET A  25       2.125  -8.433  54.029  1.00 66.50           C
ATOM     66  O   MET A  25       2.654  -8.761  52.968  1.00 66.50           O
ATOM     67  HA  MET A  25       2.929  -6.430  53.975  1.00 66.50           H
ATOM     68  CB  MET A  25       3.472  -7.386  55.855  1.00 66.50           C
ATOM     69 1HB  MET A  25       3.462  -6.547  56.552  1.00 66.50           H
ATOM     70 2HB  MET A  25       3.148  -8.266  56.410  1.00 66.50           H
ATOM     71  CG  MET A  25       4.892  -7.602  55.329  1.00 66.50           C
ATOM     72 1HG  MET A  25       5.506  -8.072  56.097  1.00 66.50           H
ATOM     73 2HG  MET A  25       4.874  -8.282  54.477  1.00 66.50           H
ATOM     74  SD  MET A  25       5.610  -6.040  54.847  1.00 66.50           S
ATOM     75  CE  MET A  25       7.304  -6.543  54.593  1.00 66.50           C
ATOM     76 1HE  MET A  25       7.706  -6.947  55.522  1.00 66.50           H
ATOM     77 2HE  MET A  25       7.344  -7.307  53.817  1.00 66.50           H
ATOM     78 3HE  MET A  25       7.896  -5.681  54.285  1.00 66.50           H
ATOM     79  HN  MET A  25       1.170  -6.540  56.206  1.00 66.50           H
ATOM     80  N   GLU A  26       1.217  -9.154  54.670  1.00 67.70           N
ATOM     81  CA  GLU A  26       0.753 -10.422  54.133  1.00 67.70           C
ATOM     82  C   GLU A  26       0.012 -10.201  52.813  1.00 67.70           C
ATOM     83  O   GLU A  26       0.232 -10.926  51.844  1.00 67.70           O
ATOM     84  HA  GLU A  26       1.655 -11.009  53.957  1.00 67.70           H
ATOM     85  CB  GLU A  26      -0.133 -11.155  55.143  1.00 67.70           C
ATOM     86 1HB  GLU A  26      -0.857 -10.460  55.567  1.00 67.70           H
ATOM     87 2HB  GLU A  26      -0.593 -12.021  54.667  1.00 67.70           H
ATOM     88  CG  GLU A  26       0.697 -11.694  56.310  1.00 67.70           C
ATOM     89 1HG  GLU A  26       1.475 -12.357  55.932  1.00 67.70           H
ATOM     90 2HG  GLU A  26       1.198 -10.869  56.816  1.00 67.70           H
ATOM     91  CD  GLU A  26      -0.185 -12.450  57.306  1.00 67.70           C
ATOM     92  OE1 GLU A  26       0.382 -13.278  58.051  1.00 67.70           O
ATOM     93  OE2 GLU A  26      -1.406 -12.183  57.299  1.00 67.70           O
ATOM     94  HN  GLU A  26       0.800  -8.886  55.539  1.00 67.70           H
ATOM     95  N   ASP A  27      -0.850  -9.195  52.817  1.00 66.98           N
ATOM     96  CA  ASP A  27      -1.650  -8.890  51.642  1.00 66.98           C
ATOM     97  C   ASP A  27      -0.723  -8.653  50.448  1.00 66.98           C
ATOM     98  O   ASP A  27      -1.023  -9.075  49.332  1.00 66.98           O
ATOM     99  HA  ASP A  27      -2.296  -9.756  51.503  1.00 66.98           H
ATOM    100  CB  ASP A  27      -2.480  -7.623  51.855  1.00 66.98           C
ATOM    101 1HB  ASP A  27      -1.868  -6.859  52.335  1.00 66.98           H
ATOM    102 2HB  ASP A  27      -2.792  -7.222  50.891  1.00 66.98           H
ATOM    103  CG  ASP A  27      -3.712  -7.913  52.716  1.00 66.98           C
ATOM    104  OD1 ASP A  27      -4.011  -9.113  52.892  1.00 66.98           O
ATOM    105  OD2 ASP A  27      -4.326  -6.927  53.178  1.00 66.98           O
ATOM    106  HN  ASP A  27      -1.007  -8.596  53.602  1.00 66.98           H
ATOM    107  N   TYR A  28       0.384  -7.979  50.723  1.00 70.07           N
ATOM    108  CA  TYR A  28       1.345  -7.661  49.680  1.00 70.07           C
ATOM    109  C   TYR A  28       2.077  -8.918  49.208  1.00 70.07           C
ATOM    110  O   TYR A  28       2.402  -9.045  48.028  1.00 70.07           O
ATOM    111  HA  TYR A  28       0.800  -7.230  48.841  1.00 70.07           H
ATOM    112  CB  TYR A  28       2.356  -6.705  50.316  1.00 70.07           C
ATOM    113 1HB  TYR A  28       1.825  -5.834  50.701  1.00 70.07           H
ATOM    114 2HB  TYR A  28       2.820  -7.198  51.170  1.00 70.07           H
ATOM    115  CG  TYR A  28       3.453  -6.234  49.360  1.00 70.07           C
ATOM    116  CD1 TYR A  28       4.664  -6.895  49.320  1.00 70.07           C
ATOM    117  HD1 TYR A  28       4.838  -7.752  49.969  1.00 70.07           H
ATOM    118  CD2 TYR A  28       3.232  -5.147  48.538  1.00 70.07           C
ATOM    119  HD2 TYR A  28       2.276  -4.625  48.570  1.00 70.07           H
ATOM    120  CE1 TYR A  28       5.697  -6.451  48.420  1.00 70.07           C
ATOM    121  HE1 TYR A  28       6.658  -6.964  48.378  1.00 70.07           H
ATOM    122  CE2 TYR A  28       4.265  -4.704  47.638  1.00 70.07           C
ATOM    123  HE2 TYR A  28       4.104  -3.847  46.983  1.00 70.07           H
ATOM    124  CZ  TYR A  28       5.446  -5.377  47.623  1.00 70.07           C
ATOM    125  OH  TYR A  28       6.422  -4.959  46.773  1.00 70.07           O
ATOM    126  HH  TYR A  28       6.147  -4.104  46.332  1.00 70.07           H
ATOM    127  HN  TYR A  28       0.628  -7.653  51.636  1.00 70.07           H
ATOM    128  N   VAL A  29       2.315  -9.816  50.152  1.00 66.99           N
ATOM    129  CA  VAL A  29       3.082 -11.017  49.867  1.00 66.99           C
ATOM    130  C   VAL A  29       2.207 -12.003  49.091  1.00 66.99           C
ATOM    131  O   VAL A  29       2.695 -12.714  48.214  1.00 66.99           O
ATOM    132  HA  VAL A  29       3.925 -10.728  49.240  1.00 66.99           H
ATOM    133  CB  VAL A  29       3.637 -11.604  51.167  1.00 66.99           C
ATOM    134  HB  VAL A  29       2.805 -11.729  51.860  1.00 66.99           H
ATOM    135  CG1 VAL A  29       4.257 -12.982  50.925  1.00 66.99           C
ATOM    136 1HG1 VAL A  29       3.498 -13.658  50.532  1.00 66.99           H
ATOM    137 2HG1 VAL A  29       5.072 -12.892  50.206  1.00 66.99           H
ATOM    138 3HG1 VAL A  29       4.644 -13.376  51.864  1.00 66.99           H
ATOM    139  CG2 VAL A  29       4.648 -10.653  51.810  1.00 66.99           C
ATOM    140 1HG2 VAL A  29       5.476 -10.483  51.122  1.00 66.99           H
ATOM    141 2HG2 VAL A  29       4.162  -9.704  52.036  1.00 66.99           H
ATOM    142 3HG2 VAL A  29       5.027 -11.095  52.732  1.00 66.99           H
ATOM    143  HN  VAL A  29       1.995  -9.733  51.096  1.00 66.99           H
ATOM    144  N   ASN A  30       0.930 -12.015  49.442  1.00 70.11           N
ATOM    145  CA  ASN A  30       0.009 -12.992  48.886  1.00 70.11           C
ATOM    146  C   ASN A  30      -0.509 -12.487  47.537  1.00 70.11           C
ATOM    147  O   ASN A  30      -1.153 -13.230  46.798  1.00 70.11           O
ATOM    148  HA  ASN A  30       0.588 -13.910  48.792  1.00 70.11           H
ATOM    149  CB  ASN A  30      -1.195 -13.201  49.806  1.00 70.11           C
ATOM    150 1HB  ASN A  30      -1.528 -12.241  50.200  1.00 70.11           H
ATOM    151 2HB  ASN A  30      -2.025 -13.617  49.236  1.00 70.11           H
ATOM    152  CG  ASN A  30      -0.843 -14.139  50.963  1.00 70.11           C
ATOM    153  OD1 ASN A  30       0.110 -14.898  50.913  1.00 70.11           O
ATOM    154  ND2 ASN A  30      -1.664 -14.043  52.005  1.00 70.11           N
ATOM    155 1HD2 ASN A  30      -2.429 -13.399  51.982  1.00 70.11           H
ATOM    156 2HD2 ASN A  30      -1.517 -14.616  52.812  1.00 70.11           H
ATOM    157  HN  ASN A  30       0.523 -11.374  50.093  1.00 70.11           H
ATOM    158  N   PHE A  31      -0.209 -11.227  47.258  1.00 75.73           N
ATOM    159  CA  PHE A  31      -0.608 -10.624  45.998  1.00 75.73           C
ATOM    160  C   PHE A  31       0.092 -11.303  44.819  1.00 75.73           C
ATOM    161  O   PHE A  31       1.320 -11.310  44.742  1.00 75.73           O
ATOM    162  HA  PHE A  31      -1.686 -10.756  45.903  1.00 75.73           H
ATOM    163  CB  PHE A  31      -0.183  -9.155  46.050  1.00 75.73           C
ATOM    164 1HB  PHE A  31      -0.596  -8.700  46.951  1.00 75.73           H
ATOM    165 2HB  PHE A  31       0.902  -9.104  46.136  1.00 75.73           H
ATOM    166  CG  PHE A  31      -0.623  -8.337  44.835  1.00 75.73           C
ATOM    167  CD1 PHE A  31       0.250  -8.106  43.818  1.00 75.73           C
ATOM    168  HD1 PHE A  31       1.263  -8.504  43.869  1.00 75.73           H
ATOM    169  CD2 PHE A  31      -1.888  -7.840  44.771  1.00 75.73           C
ATOM    170  HD2 PHE A  31      -2.587  -8.024  45.586  1.00 75.73           H
ATOM    171  CE1 PHE A  31      -0.158  -7.346  42.690  1.00 75.73           C
ATOM    172  HE1 PHE A  31       0.542  -7.161  41.875  1.00 75.73           H
ATOM    173  CE2 PHE A  31      -2.296  -7.080  43.643  1.00 75.73           C
ATOM    174  HE2 PHE A  31      -3.309  -6.681  43.592  1.00 75.73           H
ATOM    175  CZ  PHE A  31      -1.422  -6.849  42.626  1.00 75.73           C
ATOM    176  HZ  PHE A  31      -1.736  -6.266  41.760  1.00 75.73           H
ATOM    177  HN  PHE A  31       0.296 -10.623  47.874  1.00 75.73           H
ATOM    178  N   ASN A  32      -0.719 -11.859  43.931  1.00 73.12           N
ATOM    179  CA  ASN A  32      -0.193 -12.511  42.743  1.00 73.12           C
ATOM    180  C   ASN A  32       0.192 -11.449  41.711  1.00 73.12           C
ATOM    181  O   ASN A  32      -0.667 -10.925  41.005  1.00 73.12           O
ATOM    182  HA  ASN A  32       0.665 -13.087  43.089  1.00 73.12           H
ATOM    183  CB  ASN A  32      -1.242 -13.428  42.109  1.00 73.12           C
ATOM    184 1HB  ASN A  32      -1.752 -13.995  42.888  1.00 73.12           H
ATOM    185 2HB  ASN A  32      -1.998 -12.827  41.604  1.00 73.12           H
ATOM    186  CG  ASN A  32      -0.596 -14.390  41.110  1.00 73.12           C
ATOM    187  OD1 ASN A  32       0.598 -14.359  40.862  1.00 73.12           O
ATOM    188  ND2 ASN A  32      -1.450 -15.245  40.553  1.00 73.12           N
ATOM    189 1HD2 ASN A  32      -2.418 -15.217  40.801  1.00 73.12           H
ATOM    190 2HD2 ASN A  32      -1.123 -15.915  39.886  1.00 73.12           H
ATOM    191  HN  ASN A  32      -1.715 -11.868  44.012  1.00 73.12           H
ATOM    192  N   PHE A  33       1.485 -11.165  41.657  1.00 75.44           N
ATOM    193  CA  PHE A  33       2.009 -10.255  40.652  1.00 75.44           C
ATOM    194  C   PHE A  33       2.184 -10.965  39.308  1.00 75.44           C
ATOM    195  O   PHE A  33       3.291 -11.030  38.776  1.00 75.44           O
ATOM    196  HA  PHE A  33       1.289  -9.445  40.542  1.00 75.44           H
ATOM    197  CB  PHE A  33       3.377  -9.782  41.148  1.00 75.44           C
ATOM    198 1HB  PHE A  33       3.998 -10.654  41.357  1.00 75.44           H
ATOM    199 2HB  PHE A  33       3.868  -9.225  40.350  1.00 75.44           H
ATOM    200  CG  PHE A  33       3.317  -8.905  42.400  1.00 75.44           C
ATOM    201  CD1 PHE A  33       3.129  -7.563  42.281  1.00 75.44           C
ATOM    202  HD1 PHE A  33       3.021  -7.113  41.294  1.00 75.44           H
ATOM    203  CD2 PHE A  33       3.451  -9.467  43.631  1.00 75.44           C
ATOM    204  HD2 PHE A  33       3.601 -10.542  43.726  1.00 75.44           H
ATOM    205  CE1 PHE A  33       3.072  -6.749  43.443  1.00 75.44           C
ATOM    206  HE1 PHE A  33       2.922  -5.673  43.348  1.00 75.44           H
ATOM    207  CE2 PHE A  33       3.394  -8.652  44.793  1.00 75.44           C
ATOM    208  HE2 PHE A  33       3.502  -9.103  45.780  1.00 75.44           H
ATOM    209  CZ  PHE A  33       3.206  -7.311  44.674  1.00 75.44           C
ATOM    210  HZ  PHE A  33       3.163  -6.686  45.566  1.00 75.44           H
ATOM    211  HN  PHE A  33       2.167 -11.543  42.282  1.00 75.44           H
ATOM    212  N   THR A  34       1.074 -11.478  38.798  1.00 75.25           N
ATOM    213  CA  THR A  34       1.019 -11.912  37.412  1.00 75.25           C
ATOM    214  C   THR A  34       1.491 -10.792  36.483  1.00 75.25           C
ATOM    215  O   THR A  34       1.065  -9.646  36.620  1.00 75.25           O
ATOM    216  HA  THR A  34       1.710 -12.746  37.285  1.00 75.25           H
ATOM    217  CB  THR A  34      -0.407 -12.383  37.120  1.00 75.25           C
ATOM    218  HB  THR A  34      -0.693 -12.147  36.095  1.00 75.25           H
ATOM    219  OG1 THR A  34      -1.192 -11.763  38.136  1.00 75.25           O
ATOM    220  HG1 THR A  34      -1.262 -10.781  37.962  1.00 75.25           H
ATOM    221  CG2 THR A  34      -0.592 -13.881  37.369  1.00 75.25           C
ATOM    222 1HG2 THR A  34      -0.371 -14.106  38.413  1.00 75.25           H
ATOM    223 2HG2 THR A  34       0.085 -14.443  36.725  1.00 75.25           H
ATOM    224 3HG2 THR A  34      -1.621 -14.162  37.147  1.00 75.25           H
ATOM    225  HN  THR A  34       0.226 -11.600  39.312  1.00 75.25           H
ATOM    226  N   ASP A  35       2.365 -11.162  35.558  1.00 82.22           N
ATOM    227  CA  ASP A  35       3.066 -10.176  34.754  1.00 82.22           C
ATOM    228  C   ASP A  35       2.173  -9.748  33.587  1.00 82.22           C
ATOM    229  O   ASP A  35       2.398 -10.153  32.448  1.00 82.22           O
ATOM    230  HA  ASP A  35       3.284  -9.354  35.435  1.00 82.22           H
ATOM    231  CB  ASP A  35       4.357 -10.756  34.173  1.00 82.22           C
ATOM    232 1HB  ASP A  35       4.734 -11.541  34.828  1.00 82.22           H
ATOM    233 2HB  ASP A  35       4.150 -11.219  33.208  1.00 82.22           H
ATOM    234  CG  ASP A  35       5.420  -9.669  34.006  1.00 82.22           C
ATOM    235  OD1 ASP A  35       5.180  -8.556  34.523  1.00 82.22           O
ATOM    236  OD2 ASP A  35       6.449  -9.974  33.365  1.00 82.22           O
ATOM    237  HN  ASP A  35       2.595 -12.114  35.356  1.00 82.22           H
ATOM    238  N   PHE A  36       1.179  -8.934  33.912  1.00 90.25           N
ATOM    239  CA  PHE A  36       0.276  -8.414  32.899  1.00 90.25           C
ATOM    240  C   PHE A  36       0.891  -7.210  32.183  1.00 90.25           C
ATOM    241  O   PHE A  36       0.393  -6.781  31.143  1.00 90.25           O
ATOM    242  HA  PHE A  36       0.103  -9.214  32.179  1.00 90.25           H
ATOM    243  CB  PHE A  36      -0.996  -7.967  33.621  1.00 90.25           C
ATOM    244 1HB  PHE A  36      -0.723  -7.301  34.439  1.00 90.25           H
ATOM    245 2HB  PHE A  36      -1.610  -7.389  32.930  1.00 90.25           H
ATOM    246  CG  PHE A  36      -1.832  -9.120  34.180  1.00 90.25           C
ATOM    247  CD1 PHE A  36      -1.986 -10.262  33.456  1.00 90.25           C
ATOM    248  HD1 PHE A  36      -1.513 -10.355  32.479  1.00 90.25           H
ATOM    249  CD2 PHE A  36      -2.422  -9.004  35.400  1.00 90.25           C
ATOM    250  HD2 PHE A  36      -2.299  -8.089  35.980  1.00 90.25           H
ATOM    251  CE1 PHE A  36      -2.762 -11.332  33.975  1.00 90.25           C
ATOM    252  HE1 PHE A  36      -2.885 -12.247  33.395  1.00 90.25           H
ATOM    253  CE2 PHE A  36      -3.198 -10.075  35.918  1.00 90.25           C
ATOM    254  HE2 PHE A  36      -3.671  -9.981  36.896  1.00 90.25           H
ATOM    255  CZ  PHE A  36      -3.351 -11.216  35.195  1.00 90.25           C
ATOM    256  HZ  PHE A  36      -3.947 -12.038  35.593  1.00 90.25           H
ATOM    257  HN  PHE A  36       0.987  -8.631  34.845  1.00 90.25           H
ATOM    258  N   TYR A  37       1.965  -6.699  32.767  1.00 91.67           N
ATOM    259  CA  TYR A  37       2.751  -5.664  32.116  1.00 91.67           C
ATOM    260  C   TYR A  37       3.824  -6.276  31.214  1.00 91.67           C
ATOM    261  O   TYR A  37       4.732  -6.952  31.694  1.00 91.67           O
ATOM    262  HA  TYR A  37       2.075  -5.062  31.509  1.00 91.67           H
ATOM    263  CB  TYR A  37       3.432  -4.882  33.241  1.00 91.67           C
ATOM    264 1HB  TYR A  37       2.671  -4.524  33.934  1.00 91.67           H
ATOM    265 2HB  TYR A  37       4.078  -5.559  33.800  1.00 91.67           H
ATOM    266  CG  TYR A  37       4.262  -3.692  32.757  1.00 91.67           C
ATOM    267  CD1 TYR A  37       5.594  -3.863  32.438  1.00 91.67           C
ATOM    268  HD1 TYR A  37       6.054  -4.846  32.531  1.00 91.67           H
ATOM    269  CD2 TYR A  37       3.678  -2.446  32.639  1.00 91.67           C
ATOM    270  HD2 TYR A  37       2.626  -2.311  32.891  1.00 91.67           H
ATOM    271  CE1 TYR A  37       6.374  -2.742  31.982  1.00 91.67           C
ATOM    272  HE1 TYR A  37       7.427  -2.863  31.727  1.00 91.67           H
ATOM    273  CE2 TYR A  37       4.459  -1.326  32.183  1.00 91.67           C
ATOM    274  HE2 TYR A  37       4.011  -0.337  32.085  1.00 91.67           H
ATOM    275  CZ  TYR A  37       5.769  -1.529  31.877  1.00 91.67           C
ATOM    276  OH  TYR A  37       6.506  -0.470  31.446  1.00 91.67           O
ATOM    277  HH  TYR A  37       5.908   0.309  31.258  1.00 91.67           H
ATOM    278  HN  TYR A  37       2.300  -6.981  33.667  1.00 91.67           H
ATOM    279  N   CYS A  38       3.684  -6.017  29.922  1.00 91.37           N
ATOM    280  CA  CYS A  38       4.581  -6.601  28.940  1.00 91.37           C
ATOM    281  C   CYS A  38       5.603  -5.538  28.531  1.00 91.37           C
ATOM    282  O   CYS A  38       5.244  -4.521  27.941  1.00 91.37           O
ATOM    283  HA  CYS A  38       5.072  -7.443  29.426  1.00 91.37           H
ATOM    284  CB  CYS A  38       3.818  -7.152  27.733  1.00 91.37           C
ATOM    285 1HB  CYS A  38       3.023  -7.818  28.069  1.00 91.37           H
ATOM    286 2HB  CYS A  38       3.341  -6.336  27.190  1.00 91.37           H
ATOM    287  SG  CYS A  38       4.963  -8.054  26.627  1.00 91.37           S
ATOM    288  HN  CYS A  38       2.974  -5.421  29.545  1.00 91.37           H
ATOM    289  N   GLU A  39       6.857  -5.811  28.862  1.00 89.68           N
ATOM    290  CA  GLU A  39       7.960  -5.040  28.314  1.00 89.68           C
ATOM    291  C   GLU A  39       8.305  -5.532  26.907  1.00 89.68           C
ATOM    292  O   GLU A  39       8.690  -6.686  26.726  1.00 89.68           O
ATOM    293  HA  GLU A  39       7.600  -4.012  28.269  1.00 89.68           H
ATOM    294  CB  GLU A  39       9.182  -5.104  29.232  1.00 89.68           C
ATOM    295 1HB  GLU A  39       9.356  -6.134  29.542  1.00 89.68           H
ATOM    296 2HB  GLU A  39      10.040  -4.653  28.733  1.00 89.68           H
ATOM    297  CG  GLU A  39       8.952  -4.293  30.509  1.00 89.68           C
ATOM    298 1HG  GLU A  39       8.647  -3.279  30.250  1.00 89.68           H
ATOM    299 2HG  GLU A  39       8.137  -4.734  31.082  1.00 89.68           H
ATOM    300  CD  GLU A  39      10.219  -4.247  31.366  1.00 89.68           C
ATOM    301  OE1 GLU A  39      10.132  -3.682  32.477  1.00 89.68           O
ATOM    302  OE2 GLU A  39      11.245  -4.779  30.890  1.00 89.68           O
ATOM    303  HN  GLU A  39       7.123  -6.543  29.490  1.00 89.68           H
ATOM    304  N   LYS A  40       8.154  -4.632  25.947  1.00 89.61           N
ATOM    305  CA  LYS A  40       8.325  -4.992  24.549  1.00 89.61           C
ATOM    306  C   LYS A  40       9.737  -4.612  24.099  1.00 89.61           C
ATOM    307  O   LYS A  40       9.951  -4.274  22.935  1.00 89.61           O
ATOM    308  HA  LYS A  40       8.220  -6.075  24.476  1.00 89.61           H
ATOM    309  CB  LYS A  40       7.219  -4.370  23.696  1.00 89.61           C
ATOM    310 1HB  LYS A  40       7.281  -3.283  23.748  1.00 89.61           H
ATOM    311 2HB  LYS A  40       7.361  -4.647  22.651  1.00 89.61           H
ATOM    312  CG  LYS A  40       5.838  -4.830  24.168  1.00 89.61           C
ATOM    313 1HG  LYS A  40       5.872  -5.889  24.426  1.00 89.61           H
ATOM    314 2HG  LYS A  40       5.561  -4.291  25.073  1.00 89.61           H
ATOM    315  CD  LYS A  40       4.782  -4.597  23.085  1.00 89.61           C
ATOM    316 1HD  LYS A  40       4.777  -3.546  22.798  1.00 89.61           H
ATOM    317 2HD  LYS A  40       5.038  -5.170  22.194  1.00 89.61           H
ATOM    318  CE  LYS A  40       3.392  -5.003  23.578  1.00 89.61           C
ATOM    319 1HE  LYS A  40       3.386  -6.063  23.836  1.00 89.61           H
ATOM    320 2HE  LYS A  40       3.147  -4.453  24.487  1.00 89.61           H
ATOM    321  NZ  LYS A  40       2.374  -4.734  22.538  1.00 89.61           N
ATOM    322 1HZ  LYS A  40       1.470  -5.066  22.856  1.00 89.61           H
ATOM    323 2HZ  LYS A  40       2.326  -3.737  22.362  1.00 89.61           H
ATOM    324 3HZ  LYS A  40       2.629  -5.216  21.683  1.00 89.61           H
ATOM    325  HN  LYS A  40       7.920  -3.673  26.110  1.00 89.61           H
ATOM    326  N   ASN A  41      10.664  -4.679  25.043  1.00 87.90           N
ATOM    327  CA  ASN A  41      12.046  -4.331  24.762  1.00 87.90           C
ATOM    328  C   ASN A  41      12.574  -5.224  23.637  1.00 87.90           C
ATOM    329  O   ASN A  41      13.278  -4.754  22.745  1.00 87.90           O
ATOM    330  HA  ASN A  41      12.025  -3.277  24.482  1.00 87.90           H
ATOM    331  CB  ASN A  41      12.930  -4.547  25.991  1.00 87.90           C
ATOM    332 1HB  ASN A  41      12.689  -5.505  26.453  1.00 87.90           H
ATOM    333 2HB  ASN A  41      13.976  -4.594  25.688  1.00 87.90           H
ATOM    334  CG  ASN A  41      12.739  -3.421  27.010  1.00 87.90           C
ATOM    335  OD1 ASN A  41      12.362  -2.309  26.680  1.00 87.90           O
ATOM    336  ND2 ASN A  41      13.018  -3.771  28.262  1.00 87.90           N
ATOM    337 1HD2 ASN A  41      13.323  -4.702  28.465  1.00 87.90           H
ATOM    338 2HD2 ASN A  41      12.923  -3.104  29.001  1.00 87.90           H
ATOM    339  HN  ASN A  41      10.483  -4.964  25.984  1.00 87.90           H
ATOM    340  N   ASN A  42      12.212  -6.496  23.716  1.00 90.65           N
ATOM    341  CA  ASN A  42      12.676  -7.468  22.740  1.00 90.65           C
ATOM    342  C   ASN A  42      12.153  -7.083  21.355  1.00 90.65           C
ATOM    343  O   ASN A  42      12.866  -7.210  20.361  1.00 90.65           O
ATOM    344  HA  ASN A  42      13.764  -7.435  22.799  1.00 90.65           H
ATOM    345  CB  ASN A  42      12.158  -8.869  23.070  1.00 90.65           C
ATOM    346 1HB  ASN A  42      11.077  -8.838  23.209  1.00 90.65           H
ATOM    347 2HB  ASN A  42      12.351  -9.539  22.231  1.00 90.65           H
ATOM    348  CG  ASN A  42      12.825  -9.418  24.332  1.00 90.65           C
ATOM    349  OD1 ASN A  42      13.804  -8.887  24.829  1.00 90.65           O
ATOM    350  ND2 ASN A  42      12.242 -10.509  24.822  1.00 90.65           N
ATOM    351 1HD2 ASN A  42      11.441 -10.895  24.365  1.00 90.65           H
ATOM    352 2HD2 ASN A  42      12.605 -10.943  25.646  1.00 90.65           H
ATOM    353  HN  ASN A  42      11.615  -6.864  24.428  1.00 90.65           H
ATOM    354  N   VAL A  43      10.911  -6.622  21.334  1.00 91.25           N
ATOM    355  CA  VAL A  43      10.282  -6.222  20.086  1.00 91.25           C
ATOM    356  C   VAL A  43      11.048  -5.039  19.491  1.00 91.25           C
ATOM    357  O   VAL A  43      11.310  -5.006  18.290  1.00 91.25           O
ATOM    358  HA  VAL A  43      10.350  -7.065  19.399  1.00 91.25           H
ATOM    359  CB  VAL A  43       8.801  -5.919  20.320  1.00 91.25           C
ATOM    360  HB  VAL A  43       8.736  -5.043  20.966  1.00 91.25           H
ATOM    361  CG1 VAL A  43       8.095  -5.587  19.004  1.00 91.25           C
ATOM    362 1HG1 VAL A  43       8.563  -4.713  18.551  1.00 91.25           H
ATOM    363 2HG1 VAL A  43       8.175  -6.435  18.325  1.00 91.25           H
ATOM    364 3HG1 VAL A  43       7.043  -5.376  19.200  1.00 91.25           H
ATOM    365  CG2 VAL A  43       8.110  -7.082  21.035  1.00 91.25           C
ATOM    366 1HG2 VAL A  43       8.190  -7.982  20.426  1.00 91.25           H
ATOM    367 2HG2 VAL A  43       8.589  -7.252  22.000  1.00 91.25           H
ATOM    368 3HG2 VAL A  43       7.058  -6.840  21.189  1.00 91.25           H
ATOM    369  HN  VAL A  43      10.339  -6.519  22.147  1.00 91.25           H
ATOM    370  N   ARG A  44      11.384  -4.096  20.359  1.00 89.64           N
ATOM    371  CA  ARG A  44      12.058  -2.884  19.924  1.00 89.64           C
ATOM    372  C   ARG A  44      13.465  -3.211  19.420  1.00 89.64           C
ATOM    373  O   ARG A  44      13.928  -2.631  18.439  1.00 89.64           O
ATOM    374  HA  ARG A  44      11.435  -2.492  19.120  1.00 89.64           H
ATOM    375  CB  ARG A  44      12.156  -1.868  21.063  1.00 89.64           C
ATOM    376 1HB  ARG A  44      12.575  -2.348  21.948  1.00 89.64           H
ATOM    377 2HB  ARG A  44      12.837  -1.065  20.783  1.00 89.64           H
ATOM    378  CG  ARG A  44      10.781  -1.284  21.396  1.00 89.64           C
ATOM    379 1HG  ARG A  44      10.292  -0.952  20.481  1.00 89.64           H
ATOM    380 2HG  ARG A  44      10.150  -2.058  21.833  1.00 89.64           H
ATOM    381  CD  ARG A  44      10.905  -0.111  22.370  1.00 89.64           C
ATOM    382 1HD  ARG A  44      11.753   0.516  22.091  1.00 89.64           H
ATOM    383 2HD  ARG A  44      10.014   0.515  22.314  1.00 89.64           H
ATOM    384  NE  ARG A  44      11.082  -0.615  23.750  1.00 89.64           N
ATOM    385  HE  ARG A  44      11.622  -1.447  23.880  1.00 89.64           H
ATOM    386  CZ  ARG A  44      10.565  -0.026  24.837  1.00 89.64           C
ATOM    387  NH1 ARG A  44       9.834   1.091  24.723  1.00 89.64           N
ATOM    388 1HH1 ARG A  44       9.671   1.492  23.821  1.00 89.64           H
ATOM    389 2HH1 ARG A  44       9.452   1.525  25.539  1.00 89.64           H
ATOM    390  NH2 ARG A  44      10.790  -0.571  26.041  1.00 89.64           N
ATOM    391 1HH2 ARG A  44      10.411  -0.144  26.862  1.00 89.64           H
ATOM    392 2HH2 ARG A  44      11.337  -1.405  26.117  1.00 89.64           H
ATOM    393  HN  ARG A  44      11.204  -4.149  21.341  1.00 89.64           H
ATOM    394  N   GLN A  45      14.107  -4.140  20.114  1.00 91.59           N
ATOM    395  CA  GLN A  45      15.470  -4.516  19.780  1.00 91.59           C
ATOM    396  C   GLN A  45      15.517  -5.164  18.394  1.00 91.59           C
ATOM    397  O   GLN A  45      16.410  -4.873  17.599  1.00 91.59           O
ATOM    398  HA  GLN A  45      16.034  -3.583  19.771  1.00 91.59           H
ATOM    399  CB  GLN A  45      16.058  -5.448  20.841  1.00 91.59           C
ATOM    400 1HB  GLN A  45      15.951  -4.995  21.827  1.00 91.59           H
ATOM    401 2HB  GLN A  45      15.499  -6.384  20.858  1.00 91.59           H
ATOM    402  CG  GLN A  45      17.535  -5.734  20.563  1.00 91.59           C
ATOM    403 1HG  GLN A  45      17.641  -6.192  19.580  1.00 91.59           H
ATOM    404 2HG  GLN A  45      18.092  -4.797  20.539  1.00 91.59           H
ATOM    405  CD  GLN A  45      18.125  -6.658  21.630  1.00 91.59           C
ATOM    406  OE1 GLN A  45      17.433  -7.178  22.489  1.00 91.59           O
ATOM    407  NE2 GLN A  45      19.440  -6.832  21.527  1.00 91.59           N
ATOM    408 1HE2 GLN A  45      19.949  -6.376  20.798  1.00 91.59           H
ATOM    409 2HE2 GLN A  45      19.918  -7.420  22.180  1.00 91.59           H
ATOM    410  HN  GLN A  45      13.711  -4.631  20.890  1.00 91.59           H
ATOM    411  N   PHE A  46      14.545  -6.030  18.148  1.00 93.67           N
ATOM    412  CA  PHE A  46      14.433  -6.681  16.853  1.00 93.67           C
ATOM    413  C   PHE A  46      14.229  -5.652  15.739  1.00 93.67           C
ATOM    414  O   PHE A  46      14.905  -5.702  14.713  1.00 93.67           O
ATOM    415  HA  PHE A  46      15.365  -7.220  16.681  1.00 93.67           H
ATOM    416  CB  PHE A  46      13.209  -7.596  16.917  1.00 93.67           C
ATOM    417 1HB  PHE A  46      13.390  -8.377  17.656  1.00 93.67           H
ATOM    418 2HB  PHE A  46      12.354  -7.018  17.267  1.00 93.67           H
ATOM    419  CG  PHE A  46      12.852  -8.251  15.582  1.00 93.67           C
ATOM    420  CD1 PHE A  46      11.820  -7.765  14.840  1.00 93.67           C
ATOM    421  HD1 PHE A  46      11.249  -6.908  15.198  1.00 93.67           H
ATOM    422  CD2 PHE A  46      13.565  -9.320  15.136  1.00 93.67           C
ATOM    423  HD2 PHE A  46      14.391  -9.710  15.731  1.00 93.67           H
ATOM    424  CE1 PHE A  46      11.488  -8.373  13.601  1.00 93.67           C
ATOM    425  HE1 PHE A  46      10.662  -7.983  13.007  1.00 93.67           H
ATOM    426  CE2 PHE A  46      13.233  -9.928  13.897  1.00 93.67           C
ATOM    427  HE2 PHE A  46      13.804 -10.785  13.539  1.00 93.67           H
ATOM    428  CZ  PHE A  46      12.202  -9.442  13.155  1.00 93.67           C
ATOM    429  HZ  PHE A  46      11.947  -9.908  12.204  1.00 93.67           H
ATOM    430  HN  PHE A  46      13.844  -6.288  18.813  1.00 93.67           H
ATOM    431  N   ALA A  47      13.293  -4.745  15.979  1.00 92.34           N
ATOM    432  CA  ALA A  47      12.929  -3.762  14.973  1.00 92.34           C
ATOM    433  C   ALA A  47      14.167  -2.952  14.585  1.00 92.34           C
ATOM    434  O   ALA A  47      14.389  -2.676  13.407  1.00 92.34           O
ATOM    435  HA  ALA A  47      12.569  -4.302  14.097  1.00 92.34           H
ATOM    436  CB  ALA A  47      11.799  -2.880  15.507  1.00 92.34           C
ATOM    437 1HB  ALA A  47      10.933  -3.500  15.739  1.00 92.34           H
ATOM    438 2HB  ALA A  47      12.133  -2.369  16.410  1.00 92.34           H
ATOM    439 3HB  ALA A  47      11.526  -2.143  14.752  1.00 92.34           H
ATOM    440  HN  ALA A  47      12.790  -4.676  16.840  1.00 92.34           H
ATOM    441  N   SER A  48      14.942  -2.594  15.599  1.00 92.41           N
ATOM    442  CA  SER A  48      16.020  -1.638  15.415  1.00 92.41           C
ATOM    443  C   SER A  48      17.091  -2.226  14.494  1.00 92.41           C
ATOM    444  O   SER A  48      17.818  -1.488  13.830  1.00 92.41           O
ATOM    445  HA  SER A  48      15.557  -0.765  14.954  1.00 92.41           H
ATOM    446  CB  SER A  48      16.636  -1.237  16.757  1.00 92.41           C
ATOM    447 1HB  SER A  48      17.315  -0.398  16.608  1.00 92.41           H
ATOM    448 2HB  SER A  48      15.849  -0.895  17.430  1.00 92.41           H
ATOM    449  OG  SER A  48      17.342  -2.316  17.364  1.00 92.41           O
ATOM    450  HG  SER A  48      17.726  -2.024  18.240  1.00 92.41           H
ATOM    451  HN  SER A  48      14.843  -2.946  16.530  1.00 92.41           H
ATOM    452  N   HIS A  49      17.155  -3.550  14.484  1.00 93.94           N
ATOM    453  CA  HIS A  49      18.149  -4.245  13.684  1.00 93.94           C
ATOM    454  C   HIS A  49      17.552  -4.604  12.322  1.00 93.94           C
ATOM    455  O   HIS A  49      18.233  -4.524  11.301  1.00 93.94           O
ATOM    456  HA  HIS A  49      18.975  -3.548  13.537  1.00 93.94           H
ATOM    457  CB  HIS A  49      18.694  -5.463  14.433  1.00 93.94           C
ATOM    458 1HB  HIS A  49      17.858  -6.091  14.741  1.00 93.94           H
ATOM    459 2HB  HIS A  49      19.302  -6.055  13.749  1.00 93.94           H
ATOM    460  CG  HIS A  49      19.521  -5.117  15.648  1.00 93.94           C
ATOM    461  ND1 HIS A  49      18.958  -4.804  16.873  1.00 93.94           N
ATOM    462  HD1 HIS A  49      17.980  -4.775  17.077  1.00 93.94           H
ATOM    463  CD2 HIS A  49      20.873  -5.039  15.814  1.00 93.94           C
ATOM    464  HD2 HIS A  49      21.621  -5.226  15.043  1.00 93.94           H
ATOM    465  CE1 HIS A  49      19.937  -4.551  17.730  1.00 93.94           C
ATOM    466  HE1 HIS A  49      19.816  -4.274  18.777  1.00 93.94           H
ATOM    467  NE2 HIS A  49      21.122  -4.696  17.071  1.00 93.94           N
ATOM    468  HN  HIS A  49      16.544  -4.143  15.008  1.00 93.94           H
ATOM    469  N   PHE A  50      16.286  -4.993  12.351  1.00 95.21           N
ATOM    470  CA  PHE A  50      15.673  -5.633  11.199  1.00 95.21           C
ATOM    471  C   PHE A  50      15.183  -4.593  10.190  1.00 95.21           C
ATOM    472  O   PHE A  50      15.430  -4.722   8.992  1.00 95.21           O
ATOM    473  HA  PHE A  50      16.435  -6.258  10.734  1.00 95.21           H
ATOM    474  CB  PHE A  50      14.473  -6.429  11.716  1.00 95.21           C
ATOM    475 1HB  PHE A  50      14.821  -7.157  12.449  1.00 95.21           H
ATOM    476 2HB  PHE A  50      13.797  -5.751  12.237  1.00 95.21           H
ATOM    477  CG  PHE A  50      13.694  -7.162  10.622  1.00 95.21           C
ATOM    478  CD1 PHE A  50      12.459  -6.725  10.257  1.00 95.21           C
ATOM    479  HD1 PHE A  50      12.024  -5.852  10.745  1.00 95.21           H
ATOM    480  CD2 PHE A  50      14.237  -8.250  10.013  1.00 95.21           C
ATOM    481  HD2 PHE A  50      15.227  -8.601  10.306  1.00 95.21           H
ATOM    482  CE1 PHE A  50      11.736  -7.405   9.242  1.00 95.21           C
ATOM    483  HE1 PHE A  50      10.746  -7.054   8.950  1.00 95.21           H
ATOM    484  CE2 PHE A  50      13.514  -8.930   8.998  1.00 95.21           C
ATOM    485  HE2 PHE A  50      13.949  -9.803   8.510  1.00 95.21           H
ATOM    486  CZ  PHE A  50      12.279  -8.493   8.633  1.00 95.21           C
ATOM    487  HZ  PHE A  50      11.725  -9.015   7.853  1.00 95.21           H
ATOM    488  HN  PHE A  50      15.683  -4.877  13.140  1.00 95.21           H
ATOM    489  N   LEU A  51      14.498  -3.586  10.711  1.00 94.96           N
ATOM    490  CA  LEU A  51      13.671  -2.732   9.876  1.00 94.96           C
ATOM    491  C   LEU A  51      14.569  -1.804   9.056  1.00 94.96           C
ATOM    492  O   LEU A  51      14.442  -1.732   7.834  1.00 94.96           O
ATOM    493  HA  LEU A  51      13.123  -3.378   9.190  1.00 94.96           H
ATOM    494  CB  LEU A  51      12.635  -1.993  10.726  1.00 94.96           C
ATOM    495 1HB  LEU A  51      13.164  -1.374  11.451  1.00 94.96           H
ATOM    496 2HB  LEU A  51      12.078  -1.317  10.077  1.00 94.96           H
ATOM    497  CG  LEU A  51      11.635  -2.872  11.480  1.00 94.96           C
ATOM    498  HG  LEU A  51      12.191  -3.506  12.171  1.00 94.96           H
ATOM    499  CD1 LEU A  51      10.679  -2.020  12.317  1.00 94.96           C
ATOM    500 1HD1 LEU A  51      11.249  -1.439  13.042  1.00 94.96           H
ATOM    501 2HD1 LEU A  51      10.127  -1.344  11.663  1.00 94.96           H
ATOM    502 3HD1 LEU A  51       9.979  -2.670  12.842  1.00 94.96           H
ATOM    503  CD2 LEU A  51      10.886  -3.798  10.519  1.00 94.96           C
ATOM    504 1HD2 LEU A  51      10.344  -3.200   9.787  1.00 94.96           H
ATOM    505 2HD2 LEU A  51      11.600  -4.442  10.006  1.00 94.96           H
ATOM    506 3HD2 LEU A  51      10.182  -4.412  11.081  1.00 94.96           H
ATOM    507  HN  LEU A  51      14.502  -3.351  11.683  1.00 94.96           H
ATOM    508  N   PRO A  52      15.488  -1.080   9.708  1.00 95.73           N
ATOM    509  CA  PRO A  52      16.194   0.019   9.044  1.00 95.73           C
ATOM    510  C   PRO A  52      16.839  -0.416   7.738  1.00 95.73           C
ATOM    511  O   PRO A  52      16.636   0.214   6.701  1.00 95.73           O
ATOM    512  HA  PRO A  52      15.490   0.803   8.766  1.00 95.73           H
ATOM    513  CB  PRO A  52      17.237   0.455  10.075  1.00 95.73           C
ATOM    514 1HB  PRO A  52      18.184  -0.065   9.932  1.00 95.73           H
ATOM    515 2HB  PRO A  52      17.447   1.523  10.006  1.00 95.73           H
ATOM    516  CG  PRO A  52      16.590   0.093  11.406  1.00 95.73           C
ATOM    517 1HG  PRO A  52      17.328   0.012  12.205  1.00 95.73           H
ATOM    518 2HG  PRO A  52      15.873   0.849  11.727  1.00 95.73           H
ATOM    519  CD  PRO A  52      15.922  -1.239  11.108  1.00 95.73           C
ATOM    520 1HD  PRO A  52      16.614  -2.073  11.220  1.00 95.73           H
ATOM    521 2HD  PRO A  52      15.085  -1.431  11.779  1.00 95.73           H
ATOM    522  N   PRO A  53      17.629  -1.499   7.756  1.00 96.73           N
ATOM    523  CA  PRO A  53      18.301  -1.963   6.540  1.00 96.73           C
ATOM    524  C   PRO A  53      17.333  -2.158   5.385  1.00 96.73           C
ATOM    525  O   PRO A  53      17.622  -1.767   4.255  1.00 96.73           O
ATOM    526  HA  PRO A  53      19.010  -1.211   6.194  1.00 96.73           H
ATOM    527  CB  PRO A  53      18.950  -3.281   6.966  1.00 96.73           C
ATOM    528 1HB  PRO A  53      18.297  -4.131   6.772  1.00 96.73           H
ATOM    529 2HB  PRO A  53      19.879  -3.464   6.426  1.00 96.73           H
ATOM    530  CG  PRO A  53      19.195  -3.088   8.458  1.00 96.73           C
ATOM    531 1HG  PRO A  53      19.322  -4.040   8.974  1.00 96.73           H
ATOM    532 2HG  PRO A  53      20.102  -2.513   8.648  1.00 96.73           H
ATOM    533  CD  PRO A  53      17.946  -2.353   8.915  1.00 96.73           C
ATOM    534 1HD  PRO A  53      17.131  -3.041   9.140  1.00 96.73           H
ATOM    535 2HD  PRO A  53      18.126  -1.771   9.819  1.00 96.73           H
ATOM    536  N   LEU A  54      16.198  -2.765   5.702  1.00 96.11           N
ATOM    537  CA  LEU A  54      15.242  -3.147   4.676  1.00 96.11           C
ATOM    538  C   LEU A  54      14.590  -1.889   4.099  1.00 96.11           C
ATOM    539  O   LEU A  54      14.443  -1.763   2.885  1.00 96.11           O
ATOM    540  HA  LEU A  54      15.798  -3.643   3.880  1.00 96.11           H
ATOM    541  CB  LEU A  54      14.240  -4.161   5.229  1.00 96.11           C
ATOM    542 1HB  LEU A  54      13.786  -3.742   6.127  1.00 96.11           H
ATOM    543 2HB  LEU A  54      13.441  -4.289   4.499  1.00 96.11           H
ATOM    544  CG  LEU A  54      14.803  -5.542   5.574  1.00 96.11           C
ATOM    545  HG  LEU A  54      15.611  -5.411   6.293  1.00 96.11           H
ATOM    546  CD1 LEU A  54      13.740  -6.416   6.242  1.00 96.11           C
ATOM    547 1HD1 LEU A  54      13.402  -5.938   7.161  1.00 96.11           H
ATOM    548 2HD1 LEU A  54      12.895  -6.542   5.566  1.00 96.11           H
ATOM    549 3HD1 LEU A  54      14.167  -7.391   6.476  1.00 96.11           H
ATOM    550  CD2 LEU A  54      15.402  -6.213   4.337  1.00 96.11           C
ATOM    551 1HD2 LEU A  54      14.630  -6.331   3.577  1.00 96.11           H
ATOM    552 2HD2 LEU A  54      16.209  -5.595   3.943  1.00 96.11           H
ATOM    553 3HD2 LEU A  54      15.795  -7.193   4.609  1.00 96.11           H
ATOM    554  HN  LEU A  54      15.929  -2.994   6.637  1.00 96.11           H
ATOM    555  N   TYR A  55      14.216  -0.990   4.998  1.00 95.46           N
ATOM    556  CA  TYR A  55      13.511   0.217   4.600  1.00 95.46           C
ATOM    557  C   TYR A  55      14.388   1.096   3.707  1.00 95.46           C
ATOM    558  O   TYR A  55      13.895   1.725   2.772  1.00 95.46           O
ATOM    559  HA  TYR A  55      12.622  -0.081   4.044  1.00 95.46           H
ATOM    560  CB  TYR A  55      13.204   0.972   5.895  1.00 95.46           C
ATOM    561 1HB  TYR A  55      14.101   0.990   6.514  1.00 95.46           H
ATOM    562 2HB  TYR A  55      12.964   2.007   5.652  1.00 95.46           H
ATOM    563  CG  TYR A  55      12.054   0.374   6.707  1.00 95.46           C
ATOM    564  CD1 TYR A  55      11.372  -0.726   6.230  1.00 95.46           C
ATOM    565  HD1 TYR A  55      11.652  -1.169   5.274  1.00 95.46           H
ATOM    566  CD2 TYR A  55      11.699   0.935   7.917  1.00 95.46           C
ATOM    567  HD2 TYR A  55      12.238   1.804   8.294  1.00 95.46           H
ATOM    568  CE1 TYR A  55      10.289  -1.290   6.994  1.00 95.46           C
ATOM    569  HE1 TYR A  55       9.741  -2.158   6.628  1.00 95.46           H
ATOM    570  CE2 TYR A  55      10.616   0.372   8.681  1.00 95.46           C
ATOM    571  HE2 TYR A  55      10.325   0.805   9.638  1.00 95.46           H
ATOM    572  CZ  TYR A  55       9.965  -0.713   8.182  1.00 95.46           C
ATOM    573  OH  TYR A  55       8.942  -1.245   8.904  1.00 95.46           O
ATOM    574  HH  TYR A  55       8.503  -1.979   8.386  1.00 95.46           H
ATOM    575  HN  TYR A  55      14.387  -1.075   5.979  1.00 95.46           H
ATOM    576  N   TRP A  56      15.674   1.111   4.026  1.00 96.54           N
ATOM    577  CA  TRP A  56      16.638   1.836   3.215  1.00 96.54           C
ATOM    578  C   TRP A  56      16.710   1.157   1.846  1.00 96.54           C
ATOM    579  O   TRP A  56      16.732   1.830   0.816  1.00 96.54           O
ATOM    580  HA  TRP A  56      16.279   2.859   3.106  1.00 96.54           H
ATOM    581  CB  TRP A  56      17.996   1.913   3.916  1.00 96.54           C
ATOM    582 1HB  TRP A  56      18.135   1.015   4.518  1.00 96.54           H
ATOM    583 2HB  TRP A  56      18.783   1.917   3.162  1.00 96.54           H
ATOM    584  CG  TRP A  56      18.164   3.141   4.814  1.00 96.54           C
ATOM    585  CD1 TRP A  56      18.292   3.177   6.147  1.00 96.54           C
ATOM    586  HD1 TRP A  56      18.293   2.295   6.787  1.00 96.54           H
ATOM    587  CD2 TRP A  56      18.217   4.518   4.385  1.00 96.54           C
ATOM    588  NE1 TRP A  56      18.424   4.472   6.607  1.00 96.54           N
ATOM    589  HE1 TRP A  56      18.533   4.753   7.561  1.00 96.54           H
ATOM    590  CE2 TRP A  56      18.377   5.313   5.502  1.00 96.54           C
ATOM    591  CE3 TRP A  56      18.133   5.074   3.096  1.00 96.54           C
ATOM    592  HE3 TRP A  56      18.008   4.468   2.199  1.00 96.54           H
ATOM    593  CZ2 TRP A  56      18.466   6.709   5.443  1.00 96.54           C
ATOM    594  HZ2 TRP A  56      18.592   7.315   6.341  1.00 96.54           H
ATOM    595  CZ3 TRP A  56      18.224   6.470   3.055  1.00 96.54           C
ATOM    596  HZ3 TRP A  56      18.165   6.953   2.079  1.00 96.54           H
ATOM    597  CH2 TRP A  56      18.385   7.285   4.170  1.00 96.54           C
ATOM    598  HH2 TRP A  56      18.447   8.367   4.053  1.00 96.54           H
ATOM    599  HN  TRP A  56      16.059   0.640   4.820  1.00 96.54           H
ATOM    600  N   LEU A  57      16.745  -0.167   1.879  1.00 96.85           N
ATOM    601  CA  LEU A  57      16.853  -0.943   0.655  1.00 96.85           C
ATOM    602  C   LEU A  57      15.619  -0.690  -0.214  1.00 96.85           C
ATOM    603  O   LEU A  57      15.741  -0.406  -1.405  1.00 96.85           O
ATOM    604  HA  LEU A  57      17.732  -0.586   0.118  1.00 96.85           H
ATOM    605  CB  LEU A  57      17.087  -2.420   0.976  1.00 96.85           C
ATOM    606 1HB  LEU A  57      17.987  -2.501   1.586  1.00 96.85           H
ATOM    607 2HB  LEU A  57      16.256  -2.775   1.586  1.00 96.85           H
ATOM    608  CG  LEU A  57      17.234  -3.353  -0.228  1.00 96.85           C
ATOM    609  HG  LEU A  57      17.315  -2.741  -1.126  1.00 96.85           H
ATOM    610  CD1 LEU A  57      18.517  -4.180  -0.127  1.00 96.85           C
ATOM    611 1HD1 LEU A  57      19.378  -3.512  -0.094  1.00 96.85           H
ATOM    612 2HD1 LEU A  57      18.491  -4.783   0.781  1.00 96.85           H
ATOM    613 3HD1 LEU A  57      18.597  -4.835  -0.995  1.00 96.85           H
ATOM    614  CD2 LEU A  57      15.995  -4.236  -0.392  1.00 96.85           C
ATOM    615 1HD2 LEU A  57      15.858  -4.841   0.504  1.00 96.85           H
ATOM    616 2HD2 LEU A  57      15.118  -3.606  -0.543  1.00 96.85           H
ATOM    617 3HD2 LEU A  57      16.126  -4.889  -1.255  1.00 96.85           H
ATOM    618  HN  LEU A  57      16.702  -0.707   2.719  1.00 96.85           H
ATOM    619  N   VAL A  58      14.458  -0.803   0.415  1.00 96.31           N
ATOM    620  CA  VAL A  58      13.202  -0.638  -0.297  1.00 96.31           C
ATOM    621  C   VAL A  58      13.138   0.771  -0.889  1.00 96.31           C
ATOM    622  O   VAL A  58      12.733   0.948  -2.037  1.00 96.31           O
ATOM    623  HA  VAL A  58      13.188  -1.362  -1.111  1.00 96.31           H
ATOM    624  CB  VAL A  58      12.029  -0.950   0.634  1.00 96.31           C
ATOM    625  HB  VAL A  58      12.135  -0.332   1.526  1.00 96.31           H
ATOM    626  CG1 VAL A  58      10.695  -0.594  -0.027  1.00 96.31           C
ATOM    627 1HG1 VAL A  58      10.680   0.469  -0.265  1.00 96.31           H
ATOM    628 2HG1 VAL A  58      10.578  -1.174  -0.942  1.00 96.31           H
ATOM    629 3HG1 VAL A  58       9.878  -0.826   0.657  1.00 96.31           H
ATOM    630  CG2 VAL A  58      12.050  -2.415   1.073  1.00 96.31           C
ATOM    631 1HG2 VAL A  58      11.980  -3.058   0.195  1.00 96.31           H
ATOM    632 2HG2 VAL A  58      12.981  -2.623   1.601  1.00 96.31           H
ATOM    633 3HG2 VAL A  58      11.206  -2.609   1.733  1.00 96.31           H
ATOM    634  HN  VAL A  58      14.368  -1.003   1.391  1.00 96.31           H
ATOM    635  N   PHE A  59      13.543   1.738  -0.079  1.00 97.38           N
ATOM    636  CA  PHE A  59      13.538   3.126  -0.509  1.00 97.38           C
ATOM    637  C   PHE A  59      14.349   3.305  -1.794  1.00 97.38           C
ATOM    638  O   PHE A  59      13.853   3.859  -2.773  1.00 97.38           O
ATOM    639  HA  PHE A  59      12.500   3.402  -0.695  1.00 97.38           H
ATOM    640  CB  PHE A  59      14.188   3.943   0.609  1.00 97.38           C
ATOM    641 1HB  PHE A  59      13.554   3.898   1.495  1.00 97.38           H
ATOM    642 2HB  PHE A  59      15.140   3.484   0.875  1.00 97.38           H
ATOM    643  CG  PHE A  59      14.429   5.410   0.248  1.00 97.38           C
ATOM    644  CD1 PHE A  59      15.698   5.898   0.197  1.00 97.38           C
ATOM    645  HD1 PHE A  59      16.543   5.244   0.413  1.00 97.38           H
ATOM    646  CD2 PHE A  59      13.376   6.226  -0.022  1.00 97.38           C
ATOM    647  HD2 PHE A  59      12.359   5.836   0.019  1.00 97.38           H
ATOM    648  CE1 PHE A  59      15.922   7.259  -0.139  1.00 97.38           C
ATOM    649  HE1 PHE A  59      16.939   7.650  -0.180  1.00 97.38           H
ATOM    650  CE2 PHE A  59      13.600   7.588  -0.358  1.00 97.38           C
ATOM    651  HE2 PHE A  59      12.755   8.242  -0.574  1.00 97.38           H
ATOM    652  CZ  PHE A  59      14.869   8.076  -0.409  1.00 97.38           C
ATOM    653  HZ  PHE A  59      15.041   9.121  -0.666  1.00 97.38           H
ATOM    654  HN  PHE A  59      13.871   1.586   0.854  1.00 97.38           H
ATOM    655  N   ILE A  60      15.584   2.826  -1.748  1.00 97.38           N
ATOM    656  CA  ILE A  60      16.520   3.066  -2.832  1.00 97.38           C
ATOM    657  C   ILE A  60      15.985   2.423  -4.114  1.00 97.38           C
ATOM    658  O   ILE A  60      15.886   3.082  -5.148  1.00 97.38           O
ATOM    659  HA  ILE A  60      16.576   4.144  -2.984  1.00 97.38           H
ATOM    660  CB  ILE A  60      17.922   2.590  -2.445  1.00 97.38           C
ATOM    661  HB  ILE A  60      17.842   1.576  -2.052  1.00 97.38           H
ATOM    662  CG1 ILE A  60      18.509   3.461  -1.333  1.00 97.38           C
ATOM    663 1HG1 ILE A  60      18.771   4.440  -1.733  1.00 97.38           H
ATOM    664 2HG1 ILE A  60      17.758   3.624  -0.559  1.00 97.38           H
ATOM    665  CG2 ILE A  60      18.838   2.529  -3.669  1.00 97.38           C
ATOM    666 1HG2 ILE A  60      18.423   1.834  -4.399  1.00 97.38           H
ATOM    667 2HG2 ILE A  60      18.916   3.521  -4.114  1.00 97.38           H
ATOM    668 3HG2 ILE A  60      19.828   2.188  -3.365  1.00 97.38           H
ATOM    669  CD1 ILE A  60      19.748   2.806  -0.719  1.00 97.38           C
ATOM    670 1HD1 ILE A  60      19.477   1.838  -0.298  1.00 97.38           H
ATOM    671 2HD1 ILE A  60      20.505   2.667  -1.491  1.00 97.38           H
ATOM    672 3HD1 ILE A  60      20.145   3.446   0.069  1.00 97.38           H
ATOM    673  HN  ILE A  60      15.946   2.285  -0.989  1.00 97.38           H
ATOM    674  N   VAL A  61      15.653   1.145  -4.003  1.00 95.98           N
ATOM    675  CA  VAL A  61      15.259   0.371  -5.167  1.00 95.98           C
ATOM    676  C   VAL A  61      13.957   0.939  -5.736  1.00 95.98           C
ATOM    677  O   VAL A  61      13.813   1.076  -6.949  1.00 95.98           O
ATOM    678  HA  VAL A  61      16.045   0.478  -5.916  1.00 95.98           H
ATOM    679  CB  VAL A  61      15.154  -1.111  -4.800  1.00 95.98           C
ATOM    680  HB  VAL A  61      14.445  -1.202  -3.977  1.00 95.98           H
ATOM    681  CG1 VAL A  61      14.619  -1.931  -5.975  1.00 95.98           C
ATOM    682 1HG1 VAL A  61      13.629  -1.568  -6.250  1.00 95.98           H
ATOM    683 2HG1 VAL A  61      15.293  -1.829  -6.826  1.00 95.98           H
ATOM    684 3HG1 VAL A  61      14.554  -2.980  -5.687  1.00 95.98           H
ATOM    685  CG2 VAL A  61      16.502  -1.653  -4.321  1.00 95.98           C
ATOM    686 1HG2 VAL A  61      17.241  -1.542  -5.115  1.00 95.98           H
ATOM    687 2HG2 VAL A  61      16.827  -1.097  -3.442  1.00 95.98           H
ATOM    688 3HG2 VAL A  61      16.399  -2.708  -4.066  1.00 95.98           H
ATOM    689  HN  VAL A  61      15.651   0.641  -3.140  1.00 95.98           H
ATOM    690  N   GLY A  62      13.042   1.255  -4.831  1.00 96.28           N
ATOM    691  CA  GLY A  62      11.730   1.735  -5.229  1.00 96.28           C
ATOM    692  C   GLY A  62      11.828   3.109  -5.895  1.00 96.28           C
ATOM    693  O   GLY A  62      11.163   3.365  -6.898  1.00 96.28           O
ATOM    694 1HA  GLY A  62      11.273   1.025  -5.918  1.00 96.28           H
ATOM    695 2HA  GLY A  62      11.080   1.796  -4.356  1.00 96.28           H
ATOM    696  HN  GLY A  62      13.186   1.188  -3.843  1.00 96.28           H
ATOM    697  N   ALA A  63      12.661   3.957  -5.311  1.00 96.69           N
ATOM    698  CA  ALA A  63      12.808   5.318  -5.798  1.00 96.69           C
ATOM    699  C   ALA A  63      13.342   5.288  -7.231  1.00 96.69           C
ATOM    700  O   ALA A  63      12.835   5.994  -8.102  1.00 96.69           O
ATOM    701  HA  ALA A  63      11.820   5.779  -5.797  1.00 96.69           H
ATOM    702  CB  ALA A  63      13.720   6.103  -4.853  1.00 96.69           C
ATOM    703 1HB  ALA A  63      13.281   6.120  -3.855  1.00 96.69           H
ATOM    704 2HB  ALA A  63      14.698   5.625  -4.811  1.00 96.69           H
ATOM    705 3HB  ALA A  63      13.829   7.124  -5.218  1.00 96.69           H
ATOM    706  HN  ALA A  63      13.229   3.727  -4.521  1.00 96.69           H
ATOM    707  N   LEU A  64      14.359   4.463  -7.433  1.00 95.20           N
ATOM    708  CA  LEU A  64      14.980   4.346  -8.741  1.00 95.20           C
ATOM    709  C   LEU A  64      13.959   3.793  -9.738  1.00 95.20           C
ATOM    710  O   LEU A  64      13.813   4.321 -10.839  1.00 95.20           O
ATOM    711  HA  LEU A  64      15.265   5.349  -9.059  1.00 95.20           H
ATOM    712  CB  LEU A  64      16.264   3.518  -8.653  1.00 95.20           C
ATOM    713 1HB  LEU A  64      16.028   2.570  -8.169  1.00 95.20           H
ATOM    714 2HB  LEU A  64      16.593   3.286  -9.666  1.00 95.20           H
ATOM    715  CG  LEU A  64      17.429   4.165  -7.903  1.00 95.20           C
ATOM    716  HG  LEU A  64      17.078   4.459  -6.914  1.00 95.20           H
ATOM    717  CD1 LEU A  64      18.572   3.169  -7.700  1.00 95.20           C
ATOM    718 1HD1 LEU A  64      18.214   2.318  -7.121  1.00 95.20           H
ATOM    719 2HD1 LEU A  64      18.929   2.823  -8.671  1.00 95.20           H
ATOM    720 3HD1 LEU A  64      19.388   3.655  -7.165  1.00 95.20           H
ATOM    721  CD2 LEU A  64      17.898   5.438  -8.612  1.00 95.20           C
ATOM    722 1HD2 LEU A  64      18.225   5.192  -9.622  1.00 95.20           H
ATOM    723 2HD2 LEU A  64      17.074   6.151  -8.660  1.00 95.20           H
ATOM    724 3HD2 LEU A  64      18.727   5.878  -8.058  1.00 95.20           H
ATOM    725  HN  LEU A  64      14.758   3.883  -6.722  1.00 95.20           H
ATOM    726  N   GLY A  65      13.279   2.738  -9.315  1.00 93.67           N
ATOM    727  CA  GLY A  65      12.384   2.019 -10.206  1.00 93.67           C
ATOM    728  C   GLY A  65      11.241   2.919 -10.679  1.00 93.67           C
ATOM    729  O   GLY A  65      10.989   3.030 -11.878  1.00 93.67           O
ATOM    730 1HA  GLY A  65      12.941   1.650 -11.067  1.00 93.67           H
ATOM    731 2HA  GLY A  65      11.977   1.147  -9.693  1.00 93.67           H
ATOM    732  HN  GLY A  65      13.332   2.374  -8.385  1.00 93.67           H
ATOM    733  N   ASN A  66      10.580   3.539  -9.713  1.00 94.75           N
ATOM    734  CA  ASN A  66       9.380   4.306 -10.000  1.00 94.75           C
ATOM    735  C   ASN A  66       9.763   5.582 -10.753  1.00 94.75           C
ATOM    736  O   ASN A  66       9.013   6.051 -11.607  1.00 94.75           O
ATOM    737  HA  ASN A  66       8.752   3.643 -10.596  1.00 94.75           H
ATOM    738  CB  ASN A  66       8.665   4.714  -8.710  1.00 94.75           C
ATOM    739 1HB  ASN A  66       9.390   5.108  -7.998  1.00 94.75           H
ATOM    740 2HB  ASN A  66       7.957   5.516  -8.921  1.00 94.75           H
ATOM    741  CG  ASN A  66       7.928   3.525  -8.092  1.00 94.75           C
ATOM    742  OD1 ASN A  66       6.996   2.977  -8.657  1.00 94.75           O
ATOM    743  ND2 ASN A  66       8.395   3.159  -6.902  1.00 94.75           N
ATOM    744 1HD2 ASN A  66       9.163   3.651  -6.493  1.00 94.75           H
ATOM    745 2HD2 ASN A  66       7.978   2.390  -6.416  1.00 94.75           H
ATOM    746  HN  ASN A  66      10.851   3.523  -8.750  1.00 94.75           H
ATOM    747  N   SER A  67      10.930   6.106 -10.408  1.00 93.57           N
ATOM    748  CA  SER A  67      11.450   7.283 -11.083  1.00 93.57           C
ATOM    749  C   SER A  67      11.673   6.979 -12.566  1.00 93.57           C
ATOM    750  O   SER A  67      11.430   7.830 -13.421  1.00 93.57           O
ATOM    751  HA  SER A  67      10.685   8.049 -10.960  1.00 93.57           H
ATOM    752  CB  SER A  67      12.753   7.757 -10.437  1.00 93.57           C
ATOM    753 1HB  SER A  67      13.493   6.958 -10.484  1.00 93.57           H
ATOM    754 2HB  SER A  67      13.155   8.597 -11.004  1.00 93.57           H
ATOM    755  OG  SER A  67      12.565   8.149  -9.080  1.00 93.57           O
ATOM    756  HG  SER A  67      13.030   7.507  -8.471  1.00 93.57           H
ATOM    757  HN  SER A  67      11.514   5.742  -9.683  1.00 93.57           H
ATOM    758  N   LEU A  68      12.132   5.764 -12.826  1.00 90.86           N
ATOM    759  CA  LEU A  68      12.368   5.329 -14.192  1.00 90.86           C
ATOM    760  C   LEU A  68      11.036   5.280 -14.944  1.00 90.86           C
ATOM    761  O   LEU A  68      10.962   5.664 -16.110  1.00 90.86           O
ATOM    762  HA  LEU A  68      13.005   6.075 -14.667  1.00 90.86           H
ATOM    763  CB  LEU A  68      13.132   4.004 -14.209  1.00 90.86           C
ATOM    764 1HB  LEU A  68      14.073   4.143 -13.676  1.00 90.86           H
ATOM    765 2HB  LEU A  68      12.555   3.267 -13.650  1.00 90.86           H
ATOM    766  CG  LEU A  68      13.443   3.426 -15.591  1.00 90.86           C
ATOM    767  HG  LEU A  68      12.509   3.352 -16.148  1.00 90.86           H
ATOM    768  CD1 LEU A  68      14.367   4.356 -16.379  1.00 90.86           C
ATOM    769 1HD1 LEU A  68      13.885   5.325 -16.506  1.00 90.86           H
ATOM    770 2HD1 LEU A  68      15.303   4.484 -15.836  1.00 90.86           H
ATOM    771 3HD1 LEU A  68      14.572   3.921 -17.358  1.00 90.86           H
ATOM    772  CD2 LEU A  68      14.014   2.011 -15.478  1.00 90.86           C
ATOM    773 1HD2 LEU A  68      14.935   2.036 -14.895  1.00 90.86           H
ATOM    774 2HD2 LEU A  68      13.289   1.365 -14.983  1.00 90.86           H
ATOM    775 3HD2 LEU A  68      14.226   1.624 -16.474  1.00 90.86           H
ATOM    776  HN  LEU A  68      12.342   5.083 -12.124  1.00 90.86           H
ATOM    777  N   VAL A  69      10.016   4.803 -14.245  1.00 90.61           N
ATOM    778  CA  VAL A  69       8.697   4.672 -14.841  1.00 90.61           C
ATOM    779  C   VAL A  69       8.219   6.044 -15.320  1.00 90.61           C
ATOM    780  O   VAL A  69       7.733   6.179 -16.441  1.00 90.61           O
ATOM    781  HA  VAL A  69       8.790   4.012 -15.703  1.00 90.61           H
ATOM    782  CB  VAL A  69       7.736   4.018 -13.846  1.00 90.61           C
ATOM    783  HB  VAL A  69       7.785   4.580 -12.913  1.00 90.61           H
ATOM    784  CG1 VAL A  69       6.295   4.078 -14.355  1.00 90.61           C
ATOM    785 1HG1 VAL A  69       6.001   5.118 -14.492  1.00 90.61           H
ATOM    786 2HG1 VAL A  69       6.224   3.551 -15.307  1.00 90.61           H
ATOM    787 3HG1 VAL A  69       5.633   3.606 -13.629  1.00 90.61           H
ATOM    788  CG2 VAL A  69       8.153   2.576 -13.547  1.00 90.61           C
ATOM    789 1HG2 VAL A  69       8.146   1.998 -14.471  1.00 90.61           H
ATOM    790 2HG2 VAL A  69       9.156   2.569 -13.121  1.00 90.61           H
ATOM    791 3HG2 VAL A  69       7.453   2.135 -12.837  1.00 90.61           H
ATOM    792  HN  VAL A  69      10.079   4.511 -13.291  1.00 90.61           H
ATOM    793  N   ILE A  70       8.374   7.027 -14.446  1.00 91.24           N
ATOM    794  CA  ILE A  70       7.917   8.374 -14.745  1.00 91.24           C
ATOM    795  C   ILE A  70       8.692   8.915 -15.948  1.00 91.24           C
ATOM    796  O   ILE A  70       8.112   9.536 -16.837  1.00 91.24           O
ATOM    797  HA  ILE A  70       6.863   8.309 -15.015  1.00 91.24           H
ATOM    798  CB  ILE A  70       8.013   9.261 -13.502  1.00 91.24           C
ATOM    799  HB  ILE A  70       9.025   9.186 -13.106  1.00 91.24           H
ATOM    800  CG1 ILE A  70       7.062   8.774 -12.407  1.00 91.24           C
ATOM    801 1HG1 ILE A  70       6.031   8.849 -12.756  1.00 91.24           H
ATOM    802 2HG1 ILE A  70       7.252   7.722 -12.196  1.00 91.24           H
ATOM    803  CG2 ILE A  70       7.774  10.730 -13.857  1.00 91.24           C
ATOM    804 1HG2 ILE A  70       8.525  11.056 -14.578  1.00 91.24           H
ATOM    805 2HG2 ILE A  70       6.781  10.842 -14.291  1.00 91.24           H
ATOM    806 3HG2 ILE A  70       7.848  11.338 -12.956  1.00 91.24           H
ATOM    807  CD1 ILE A  70       7.233   9.595 -11.127  1.00 91.24           C
ATOM    808 1HD1 ILE A  70       8.258   9.499 -10.768  1.00 91.24           H
ATOM    809 2HD1 ILE A  70       7.019  10.643 -11.336  1.00 91.24           H
ATOM    810 3HD1 ILE A  70       6.545   9.229 -10.365  1.00 91.24           H
ATOM    811  HN  ILE A  70       8.802   6.916 -13.549  1.00 91.24           H
ATOM    812  N   LEU A  71       9.992   8.660 -15.937  1.00 88.93           N
ATOM    813  CA  LEU A  71      10.867   9.186 -16.971  1.00 88.93           C
ATOM    814  C   LEU A  71      10.450   8.613 -18.327  1.00 88.93           C
ATOM    815  O   LEU A  71      10.346   9.345 -19.309  1.00 88.93           O
ATOM    816  HA  LEU A  71      10.729  10.267 -16.996  1.00 88.93           H
ATOM    817  CB  LEU A  71      12.333   8.924 -16.618  1.00 88.93           C
ATOM    818 1HB  LEU A  71      12.514   9.296 -15.609  1.00 88.93           H
ATOM    819 2HB  LEU A  71      12.493   7.847 -16.595  1.00 88.93           H
ATOM    820  CG  LEU A  71      13.370   9.547 -17.555  1.00 88.93           C
ATOM    821  HG  LEU A  71      12.967  10.485 -17.936  1.00 88.93           H
ATOM    822  CD1 LEU A  71      14.659   9.881 -16.801  1.00 88.93           C
ATOM    823 1HD1 LEU A  71      14.439  10.590 -16.003  1.00 88.93           H
ATOM    824 2HD1 LEU A  71      15.076   8.970 -16.373  1.00 88.93           H
ATOM    825 3HD1 LEU A  71      15.379  10.322 -17.490  1.00 88.93           H
ATOM    826  CD2 LEU A  71      13.630   8.643 -18.762  1.00 88.93           C
ATOM    827 1HD2 LEU A  71      14.002   7.678 -18.420  1.00 88.93           H
ATOM    828 2HD2 LEU A  71      12.701   8.499 -19.315  1.00 88.93           H
ATOM    829 3HD2 LEU A  71      14.371   9.109 -19.411  1.00 88.93           H
ATOM    830  HN  LEU A  71      10.448   8.106 -15.240  1.00 88.93           H
ATOM    831  N   VAL A  72      10.221   7.307 -18.336  1.00 85.09           N
ATOM    832  CA  VAL A  72       9.862   6.620 -19.565  1.00 85.09           C
ATOM    833  C   VAL A  72       8.551   7.197 -20.103  1.00 85.09           C
ATOM    834  O   VAL A  72       8.402   7.388 -21.309  1.00 85.09           O
ATOM    835  HA  VAL A  72      10.653   6.809 -20.291  1.00 85.09           H
ATOM    836  CB  VAL A  72       9.795   5.111 -19.319  1.00 85.09           C
ATOM    837  HB  VAL A  72       9.141   4.939 -18.465  1.00 85.09           H
ATOM    838  CG1 VAL A  72       9.195   4.385 -20.525  1.00 85.09           C
ATOM    839 1HG1 VAL A  72       8.185   4.755 -20.706  1.00 85.09           H
ATOM    840 2HG1 VAL A  72       9.812   4.569 -21.405  1.00 85.09           H
ATOM    841 3HG1 VAL A  72       9.159   3.315 -20.324  1.00 85.09           H
ATOM    842  CG2 VAL A  72      11.176   4.550 -18.974  1.00 85.09           C
ATOM    843 1HG2 VAL A  72      11.862   4.739 -19.799  1.00 85.09           H
ATOM    844 2HG2 VAL A  72      11.550   5.034 -18.072  1.00 85.09           H
ATOM    845 3HG2 VAL A  72      11.100   3.476 -18.804  1.00 85.09           H
ATOM    846  HN  VAL A  72      10.278   6.724 -17.526  1.00 85.09           H
ATOM    847  N   TYR A  73       7.635   7.458 -19.182  1.00 84.85           N
ATOM    848  CA  TYR A  73       6.335   7.992 -19.551  1.00 84.85           C
ATOM    849  C   TYR A  73       6.477   9.336 -20.267  1.00 84.85           C
ATOM    850  O   TYR A  73       5.776   9.600 -21.243  1.00 84.85           O
ATOM    851  HA  TYR A  73       5.857   7.279 -20.222  1.00 84.85           H
ATOM    852  CB  TYR A  73       5.579   8.205 -18.237  1.00 84.85           C
ATOM    853 1HB  TYR A  73       5.512   7.254 -17.710  1.00 84.85           H
ATOM    854 2HB  TYR A  73       6.154   8.881 -17.605  1.00 84.85           H
ATOM    855  CG  TYR A  73       4.170   8.773 -18.416  1.00 84.85           C
ATOM    856  CD1 TYR A  73       3.975  10.139 -18.449  1.00 84.85           C
ATOM    857  HD1 TYR A  73       4.826  10.813 -18.349  1.00 84.85           H
ATOM    858  CD2 TYR A  73       3.093   7.919 -18.543  1.00 84.85           C
ATOM    859  HD2 TYR A  73       3.246   6.840 -18.517  1.00 84.85           H
ATOM    860  CE1 TYR A  73       2.648  10.673 -18.617  1.00 84.85           C
ATOM    861  HE1 TYR A  73       2.481  11.750 -18.646  1.00 84.85           H
ATOM    862  CE2 TYR A  73       1.766   8.453 -18.711  1.00 84.85           C
ATOM    863  HE2 TYR A  73       0.907   7.790 -18.813  1.00 84.85           H
ATOM    864  CZ  TYR A  73       1.610   9.804 -18.740  1.00 84.85           C
ATOM    865  OH  TYR A  73       0.357  10.309 -18.899  1.00 84.85           O
ATOM    866  HH  TYR A  73      -0.293   9.566 -19.064  1.00 84.85           H
ATOM    867  HN  TYR A  73       7.769   7.311 -18.202  1.00 84.85           H
ATOM    868  N   TRP A  74       7.390  10.149 -19.756  1.00 85.26           N
ATOM    869  CA  TRP A  74       7.510  11.522 -20.216  1.00 85.26           C
ATOM    870  C   TRP A  74       8.125  11.499 -21.617  1.00 85.26           C
ATOM    871  O   TRP A  74       7.610  12.136 -22.535  1.00 85.26           O
ATOM    872  HA  TRP A  74       6.508  11.950 -20.256  1.00 85.26           H
ATOM    873  CB  TRP A  74       8.315  12.364 -19.225  1.00 85.26           C
ATOM    874 1HB  TRP A  74       8.470  11.785 -18.314  1.00 85.26           H
ATOM    875 2HB  TRP A  74       9.300  12.562 -19.647  1.00 85.26           H
ATOM    876  CG  TRP A  74       7.656  13.695 -18.859  1.00 85.26           C
ATOM    877  CD1 TRP A  74       6.983  14.530 -19.662  1.00 85.26           C
ATOM    878  HD1 TRP A  74       6.814  14.357 -20.725  1.00 85.26           H
ATOM    879  CD2 TRP A  74       7.633  14.314 -17.556  1.00 85.26           C
ATOM    880  NE1 TRP A  74       6.530  15.638 -18.975  1.00 85.26           N
ATOM    881  HE1 TRP A  74       6.005  16.399 -19.358  1.00 85.26           H
ATOM    882  CE2 TRP A  74       6.938  15.503 -17.653  1.00 85.26           C
ATOM    883  CE3 TRP A  74       8.182  13.885 -16.335  1.00 85.26           C
ATOM    884  HE3 TRP A  74       8.734  12.951 -16.232  1.00 85.26           H
ATOM    885  CZ2 TRP A  74       6.727  16.359 -16.566  1.00 85.26           C
ATOM    886  HZ2 TRP A  74       6.175  17.293 -16.669  1.00 85.26           H
ATOM    887  CZ3 TRP A  74       7.963  14.752 -15.258  1.00 85.26           C
ATOM    888  HZ3 TRP A  74       8.367  14.466 -14.287  1.00 85.26           H
ATOM    889  CH2 TRP A  74       7.265  15.952 -15.339  1.00 85.26           C
ATOM    890  HH2 TRP A  74       7.138  16.572 -14.453  1.00 85.26           H
ATOM    891  HN  TRP A  74       8.038   9.884 -19.042  1.00 85.26           H
ATOM    892  N   TYR A  75       9.216  10.758 -21.738  1.00 79.23           N
ATOM    893  CA  TYR A  75      10.034  10.820 -22.937  1.00 79.23           C
ATOM    894  C   TYR A  75       9.485   9.895 -24.024  1.00 79.23           C
ATOM    895  O   TYR A  75       9.900   9.973 -25.180  1.00 79.23           O
ATOM    896  HA  TYR A  75      10.018  11.847 -23.302  1.00 79.23           H
ATOM    897  CB  TYR A  75      11.425  10.334 -22.525  1.00 79.23           C
ATOM    898 1HB  TYR A  75      11.317   9.467 -21.873  1.00 79.23           H
ATOM    899 2HB  TYR A  75      11.960  10.000 -23.414  1.00 79.23           H
ATOM    900  CG  TYR A  75      12.267  11.391 -21.808  1.00 79.23           C
ATOM    901  CD1 TYR A  75      12.927  12.359 -22.537  1.00 79.23           C
ATOM    902  HD1 TYR A  75      12.849  12.369 -23.624  1.00 79.23           H
ATOM    903  CD2 TYR A  75      12.366  11.377 -20.431  1.00 79.23           C
ATOM    904  HD2 TYR A  75      11.844  10.613 -19.855  1.00 79.23           H
ATOM    905  CE1 TYR A  75      13.720  13.354 -21.862  1.00 79.23           C
ATOM    906  HE1 TYR A  75      14.247  14.123 -22.426  1.00 79.23           H
ATOM    907  CE2 TYR A  75      13.158  12.372 -19.756  1.00 79.23           C
ATOM    908  HE2 TYR A  75      13.245  12.373 -18.670  1.00 79.23           H
ATOM    909  CZ  TYR A  75      13.796  13.312 -20.505  1.00 79.23           C
ATOM    910  OH  TYR A  75      14.544  14.251 -19.868  1.00 79.23           O
ATOM    911  HH  TYR A  75      14.955  14.872 -20.535  1.00 79.23           H
ATOM    912  HN  TYR A  75       9.543  10.125 -21.036  1.00 79.23           H
ATOM    913  N   CYS A  76       8.559   9.039 -23.616  1.00 73.04           N
ATOM    914  CA  CYS A  76       7.882   8.164 -24.558  1.00 73.04           C
ATOM    915  C   CYS A  76       7.021   9.027 -25.482  1.00 73.04           C
ATOM    916  O   CYS A  76       6.060   9.652 -25.037  1.00 73.04           O
ATOM    917  HA  CYS A  76       8.659   7.649 -25.122  1.00 73.04           H
ATOM    918  CB  CYS A  76       7.054   7.095 -23.842  1.00 73.04           C
ATOM    919 1HB  CYS A  76       7.704   6.470 -23.229  1.00 73.04           H
ATOM    920 2HB  CYS A  76       6.339   7.567 -23.168  1.00 73.04           H
ATOM    921  SG  CYS A  76       6.169   6.063 -25.067  1.00 73.04           S
ATOM    922  HG  CYS A  76       7.259   5.611 -25.681  1.00 73.04           H
ATOM    923  HN  CYS A  76       8.272   8.939 -22.664  1.00 73.04           H
ATOM    924  N   THR A  77       7.398   9.035 -26.753  1.00 63.96           N
ATOM    925  CA  THR A  77       6.747   9.900 -27.721  1.00 63.96           C
ATOM    926  C   THR A  77       5.418   9.291 -28.173  1.00 63.96           C
ATOM    927  O   THR A  77       4.673   9.909 -28.932  1.00 63.96           O
ATOM    928  HA  THR A  77       6.515  10.847 -27.235  1.00 63.96           H
ATOM    929  CB  THR A  77       7.726  10.143 -28.871  1.00 63.96           C
ATOM    930  HB  THR A  77       7.299  10.822 -29.609  1.00 63.96           H
ATOM    931  OG1 THR A  77       8.037   8.836 -29.346  1.00 63.96           O
ATOM    932  HG1 THR A  77       8.453   8.891 -30.253  1.00 63.96           H
ATOM    933  CG2 THR A  77       9.070  10.694 -28.390  1.00 63.96           C
ATOM    934 1HG2 THR A  77       9.529   9.982 -27.703  1.00 63.96           H
ATOM    935 2HG2 THR A  77       8.911  11.643 -27.877  1.00 63.96           H
ATOM    936 3HG2 THR A  77       9.727  10.848 -29.245  1.00 63.96           H
ATOM    937  HN  THR A  77       8.131   8.464 -27.122  1.00 63.96           H
ATOM    938  N   ARG A  78       5.162   8.085 -27.688  1.00 67.86           N
ATOM    939  CA  ARG A  78       3.963   7.361 -28.077  1.00 67.86           C
ATOM    940  C   ARG A  78       2.731   7.978 -27.412  1.00 67.86           C
ATOM    941  O   ARG A  78       2.808   8.464 -26.285  1.00 67.86           O
ATOM    942  HA  ARG A  78       3.916   7.463 -29.162  1.00 67.86           H
ATOM    943  CB  ARG A  78       4.060   5.885 -27.687  1.00 67.86           C
ATOM    944 1HB  ARG A  78       4.168   5.274 -28.583  1.00 67.86           H
ATOM    945 2HB  ARG A  78       4.952   5.723 -27.082  1.00 67.86           H
ATOM    946  CG  ARG A  78       2.821   5.442 -26.907  1.00 67.86           C
ATOM    947 1HG  ARG A  78       2.690   6.079 -26.032  1.00 67.86           H
ATOM    948 2HG  ARG A  78       1.933   5.566 -27.526  1.00 67.86           H
ATOM    949  CD  ARG A  78       2.943   3.981 -26.467  1.00 67.86           C
ATOM    950 1HD  ARG A  78       2.862   3.324 -27.333  1.00 67.86           H
ATOM    951 2HD  ARG A  78       3.923   3.807 -26.025  1.00 67.86           H
ATOM    952  NE  ARG A  78       1.881   3.657 -25.488  1.00 67.86           N
ATOM    953  HE  ARG A  78       1.085   4.261 -25.442  1.00 67.86           H
ATOM    954  CZ  ARG A  78       1.921   2.606 -24.658  1.00 67.86           C
ATOM    955  NH1 ARG A  78       2.963   1.764 -24.676  1.00 67.86           N
ATOM    956 1HH1 ARG A  78       3.720   1.918 -25.311  1.00 67.86           H
ATOM    957 2HH1 ARG A  78       2.985   0.982 -24.053  1.00 67.86           H
ATOM    958  NH2 ARG A  78       0.902   2.409 -23.810  1.00 67.86           N
ATOM    959 1HH2 ARG A  78       0.916   1.629 -23.185  1.00 67.86           H
ATOM    960 2HH2 ARG A  78       0.128   3.041 -23.804  1.00 67.86           H
ATOM    961  HN  ARG A  78       5.755   7.604 -27.042  1.00 67.86           H
ATOM    962  N   VAL A  79       1.624   7.938 -28.138  1.00 72.48           N
ATOM    963  CA  VAL A  79       0.352   8.377 -27.589  1.00 72.48           C
ATOM    964  C   VAL A  79       0.084   7.633 -26.279  1.00 72.48           C
ATOM    965  O   VAL A  79       0.211   6.411 -26.218  1.00 72.48           O
ATOM    966  HA  VAL A  79       0.436   9.443 -27.376  1.00 72.48           H
ATOM    967  CB  VAL A  79      -0.758   8.187 -28.624  1.00 72.48           C
ATOM    968  HB  VAL A  79      -0.958   7.119 -28.709  1.00 72.48           H
ATOM    969  CG1 VAL A  79      -2.050   8.871 -28.173  1.00 72.48           C
ATOM    970 1HG1 VAL A  79      -2.378   8.442 -27.226  1.00 72.48           H
ATOM    971 2HG1 VAL A  79      -1.871   9.939 -28.045  1.00 72.48           H
ATOM    972 3HG1 VAL A  79      -2.823   8.721 -28.927  1.00 72.48           H
ATOM    973  CG2 VAL A  79      -0.320   8.694 -29.999  1.00 72.48           C
ATOM    974 1HG2 VAL A  79      -0.080   9.756 -29.935  1.00 72.48           H
ATOM    975 2HG2 VAL A  79       0.561   8.142 -30.326  1.00 72.48           H
ATOM    976 3HG2 VAL A  79      -1.128   8.547 -30.715  1.00 72.48           H
ATOM    977  HN  VAL A  79       1.586   7.614 -29.084  1.00 72.48           H
ATOM    978  N   LYS A  80      -0.284   8.401 -25.264  1.00 79.24           N
ATOM    979  CA  LYS A  80      -0.563   7.830 -23.957  1.00 79.24           C
ATOM    980  C   LYS A  80      -1.886   7.063 -24.012  1.00 79.24           C
ATOM    981  O   LYS A  80      -2.720   7.320 -24.879  1.00 79.24           O
ATOM    982  HA  LYS A  80       0.236   7.124 -23.731  1.00 79.24           H
ATOM    983  CB  LYS A  80      -0.526   8.916 -22.880  1.00 79.24           C
ATOM    984 1HB  LYS A  80      -1.390   9.571 -22.988  1.00 79.24           H
ATOM    985 2HB  LYS A  80      -0.595   8.457 -21.893  1.00 79.24           H
ATOM    986  CG  LYS A  80       0.760   9.740 -22.975  1.00 79.24           C
ATOM    987 1HG  LYS A  80       0.762  10.310 -23.904  1.00 79.24           H
ATOM    988 2HG  LYS A  80       0.796  10.461 -22.159  1.00 79.24           H
ATOM    989  CD  LYS A  80       1.994   8.838 -22.922  1.00 79.24           C
ATOM    990 1HD  LYS A  80       1.915   8.157 -22.074  1.00 79.24           H
ATOM    991 2HD  LYS A  80       2.039   8.223 -23.820  1.00 79.24           H
ATOM    992  CE  LYS A  80       3.275   9.667 -22.800  1.00 79.24           C
ATOM    993 1HE  LYS A  80       3.216  10.536 -23.455  1.00 79.24           H
ATOM    994 2HE  LYS A  80       3.376  10.042 -21.781  1.00 79.24           H
ATOM    995  NZ  LYS A  80       4.457   8.850 -23.154  1.00 79.24           N
ATOM    996 1HZ  LYS A  80       5.301   9.348 -22.896  1.00 79.24           H
ATOM    997 2HZ  LYS A  80       4.420   7.968 -22.656  1.00 79.24           H
ATOM    998 3HZ  LYS A  80       4.459   8.675 -24.153  1.00 79.24           H
ATOM    999  HN  LYS A  80      -0.391   9.393 -25.324  1.00 79.24           H
ATOM   1000  N   THR A  81      -2.036   6.138 -23.076  1.00 81.06           N
ATOM   1001  CA  THR A  81      -3.306   5.457 -22.893  1.00 81.06           C
ATOM   1002  C   THR A  81      -3.812   5.647 -21.462  1.00 81.06           C
ATOM   1003  O   THR A  81      -3.074   6.112 -20.595  1.00 81.06           O
ATOM   1004  HA  THR A  81      -4.041   5.916 -23.555  1.00 81.06           H
ATOM   1005  CB  THR A  81      -3.117   3.989 -23.281  1.00 81.06           C
ATOM   1006  HB  THR A  81      -4.074   3.470 -23.321  1.00 81.06           H
ATOM   1007  OG1 THR A  81      -2.188   3.494 -22.320  1.00 81.06           O
ATOM   1008  HG1 THR A  81      -1.257   3.745 -22.584  1.00 81.06           H
ATOM   1009  CG2 THR A  81      -2.392   3.826 -24.619  1.00 81.06           C
ATOM   1010 1HG2 THR A  81      -1.406   4.287 -24.556  1.00 81.06           H
ATOM   1011 2HG2 THR A  81      -2.970   4.309 -25.406  1.00 81.06           H
ATOM   1012 3HG2 THR A  81      -2.283   2.765 -24.846  1.00 81.06           H
ATOM   1013  HN  THR A  81      -1.310   5.852 -22.451  1.00 81.06           H
ATOM   1014  N   MET A  82      -5.068   5.278 -21.258  1.00 85.03           N
ATOM   1015  CA  MET A  82      -5.662   5.341 -19.934  1.00 85.03           C
ATOM   1016  C   MET A  82      -4.853   4.517 -18.930  1.00 85.03           C
ATOM   1017  O   MET A  82      -4.598   4.966 -17.814  1.00 85.03           O
ATOM   1018  HA  MET A  82      -5.638   6.394 -19.652  1.00 85.03           H
ATOM   1019  CB  MET A  82      -7.096   4.813 -19.991  1.00 85.03           C
ATOM   1020 1HB  MET A  82      -7.738   5.545 -20.480  1.00 85.03           H
ATOM   1021 2HB  MET A  82      -7.130   3.906 -20.594  1.00 85.03           H
ATOM   1022  CG  MET A  82      -7.628   4.518 -18.587  1.00 85.03           C
ATOM   1023 1HG  MET A  82      -7.046   3.718 -18.129  1.00 85.03           H
ATOM   1024 2HG  MET A  82      -7.514   5.398 -17.953  1.00 85.03           H
ATOM   1025  SD  MET A  82      -9.348   4.048 -18.671  1.00 85.03           S
ATOM   1026  CE  MET A  82     -10.066   5.593 -19.204  1.00 85.03           C
ATOM   1027 1HE  MET A  82      -9.854   6.366 -18.466  1.00 85.03           H
ATOM   1028 2HE  MET A  82      -9.637   5.881 -20.165  1.00 85.03           H
ATOM   1029 3HE  MET A  82     -11.144   5.476 -19.309  1.00 85.03           H
ATOM   1030  HN  MET A  82      -5.676   4.940 -21.978  1.00 85.03           H
ATOM   1031  N   THR A  83      -4.472   3.324 -19.364  1.00 84.33           N
ATOM   1032  CA  THR A  83      -3.619   2.471 -18.554  1.00 84.33           C
ATOM   1033  C   THR A  83      -2.354   3.224 -18.136  1.00 84.33           C
ATOM   1034  O   THR A  83      -1.943   3.160 -16.979  1.00 84.33           O
ATOM   1035  HA  THR A  83      -4.156   2.216 -17.641  1.00 84.33           H
ATOM   1036  CB  THR A  83      -3.332   1.196 -19.351  1.00 84.33           C
ATOM   1037  HB  THR A  83      -2.819   1.428 -20.285  1.00 84.33           H
ATOM   1038  OG1 THR A  83      -4.608   0.578 -19.488  1.00 84.33           O
ATOM   1039  HG1 THR A  83      -5.216   1.163 -20.026  1.00 84.33           H
ATOM   1040  CG2 THR A  83      -2.509   0.181 -18.556  1.00 84.33           C
ATOM   1041 1HG2 THR A  83      -3.054  -0.102 -17.655  1.00 84.33           H
ATOM   1042 2HG2 THR A  83      -1.554   0.626 -18.278  1.00 84.33           H
ATOM   1043 3HG2 THR A  83      -2.334  -0.704 -19.167  1.00 84.33           H
ATOM   1044  HN  THR A  83      -4.736   2.940 -20.249  1.00 84.33           H
ATOM   1045  N   ASP A  84      -1.772   3.920 -19.102  1.00 84.93           N
ATOM   1046  CA  ASP A  84      -0.513   4.608 -18.873  1.00 84.93           C
ATOM   1047  C   ASP A  84      -0.715   5.692 -17.812  1.00 84.93           C
ATOM   1048  O   ASP A  84       0.184   5.963 -17.018  1.00 84.93           O
ATOM   1049  HA  ASP A  84       0.183   3.834 -18.551  1.00 84.93           H
ATOM   1050  CB  ASP A  84      -0.016   5.285 -20.152  1.00 84.93           C
ATOM   1051 1HB  ASP A  84      -0.716   6.065 -20.451  1.00 84.93           H
ATOM   1052 2HB  ASP A  84       0.941   5.772 -19.962  1.00 84.93           H
ATOM   1053  CG  ASP A  84       0.140   4.270 -21.286  1.00 84.93           C
ATOM   1054  OD1 ASP A  84       0.710   3.193 -21.008  1.00 84.93           O
ATOM   1055  OD2 ASP A  84      -0.316   4.593 -22.404  1.00 84.93           O
ATOM   1056  HN  ASP A  84      -2.146   4.017 -20.024  1.00 84.93           H
ATOM   1057  N   MET A  85      -1.900   6.283 -17.834  1.00 89.79           N
ATOM   1058  CA  MET A  85      -2.229   7.337 -16.889  1.00 89.79           C
ATOM   1059  C   MET A  85      -2.253   6.800 -15.456  1.00 89.79           C
ATOM   1060  O   MET A  85      -1.731   7.436 -14.542  1.00 89.79           O
ATOM   1061  HA  MET A  85      -1.438   8.080 -16.992  1.00 89.79           H
ATOM   1062  CB  MET A  85      -3.597   7.927 -17.236  1.00 89.79           C
ATOM   1063 1HB  MET A  85      -3.604   8.249 -18.278  1.00 89.79           H
ATOM   1064 2HB  MET A  85      -4.364   7.159 -17.135  1.00 89.79           H
ATOM   1065  CG  MET A  85      -3.929   9.112 -16.328  1.00 89.79           C
ATOM   1066 1HG  MET A  85      -4.916   9.504 -16.574  1.00 89.79           H
ATOM   1067 2HG  MET A  85      -3.967   8.785 -15.289  1.00 89.79           H
ATOM   1068  SD  MET A  85      -2.701  10.392 -16.520  1.00 89.79           S
ATOM   1069  CE  MET A  85      -3.070  10.930 -18.181  1.00 89.79           C
ATOM   1070 1HE  MET A  85      -2.950  10.093 -18.869  1.00 89.79           H
ATOM   1071 2HE  MET A  85      -4.098  11.292 -18.226  1.00 89.79           H
ATOM   1072 3HE  MET A  85      -2.390  11.734 -18.463  1.00 89.79           H
ATOM   1073  HN  MET A  85      -2.628   6.054 -18.480  1.00 89.79           H
ATOM   1074  N   PHE A  86      -2.865   5.634 -15.305  1.00 90.69           N
ATOM   1075  CA  PHE A  86      -2.973   5.010 -13.998  1.00 90.69           C
ATOM   1076  C   PHE A  86      -1.607   4.528 -13.505  1.00 90.69           C
ATOM   1077  O   PHE A  86      -1.298   4.634 -12.319  1.00 90.69           O
ATOM   1078  HA  PHE A  86      -3.361   5.762 -13.311  1.00 90.69           H
ATOM   1079  CB  PHE A  86      -3.900   3.802 -14.154  1.00 90.69           C
ATOM   1080 1HB  PHE A  86      -3.496   3.145 -14.924  1.00 90.69           H
ATOM   1081 2HB  PHE A  86      -3.904   3.237 -13.222  1.00 90.69           H
ATOM   1082  CG  PHE A  86      -5.340   4.167 -14.519  1.00 90.69           C
ATOM   1083  CD1 PHE A  86      -5.912   5.285 -13.998  1.00 90.69           C
ATOM   1084  HD1 PHE A  86      -5.343   5.923 -13.320  1.00 90.69           H
ATOM   1085  CD2 PHE A  86      -6.050   3.372 -15.364  1.00 90.69           C
ATOM   1086  HD2 PHE A  86      -5.592   2.475 -15.781  1.00 90.69           H
ATOM   1087  CE1 PHE A  86      -7.249   5.624 -14.336  1.00 90.69           C
ATOM   1088  HE1 PHE A  86      -7.706   6.520 -13.918  1.00 90.69           H
ATOM   1089  CE2 PHE A  86      -7.387   3.710 -15.702  1.00 90.69           C
ATOM   1090  HE2 PHE A  86      -7.956   3.072 -16.380  1.00 90.69           H
ATOM   1091  CZ  PHE A  86      -7.958   4.829 -15.181  1.00 90.69           C
ATOM   1092  HZ  PHE A  86      -8.984   5.088 -15.441  1.00 90.69           H
ATOM   1093  HN  PHE A  86      -3.281   5.120 -16.055  1.00 90.69           H
ATOM   1094  N   LEU A  87      -0.825   4.011 -14.441  1.00 88.84           N
ATOM   1095  CA  LEU A  87       0.502   3.516 -14.118  1.00 88.84           C
ATOM   1096  C   LEU A  87       1.355   4.667 -13.582  1.00 88.84           C
ATOM   1097  O   LEU A  87       2.149   4.481 -12.661  1.00 88.84           O
ATOM   1098  HA  LEU A  87       0.390   2.773 -13.328  1.00 88.84           H
ATOM   1099  CB  LEU A  87       1.118   2.805 -15.325  1.00 88.84           C
ATOM   1100 1HB  LEU A  87       1.054   3.471 -16.185  1.00 88.84           H
ATOM   1101 2HB  LEU A  87       2.177   2.643 -15.125  1.00 88.84           H
ATOM   1102  CG  LEU A  87       0.489   1.463 -15.705  1.00 88.84           C
ATOM   1103  HG  LEU A  87      -0.577   1.620 -15.871  1.00 88.84           H
ATOM   1104  CD1 LEU A  87       1.077   0.934 -17.015  1.00 88.84           C
ATOM   1105 1HD1 LEU A  87       0.885   1.650 -17.815  1.00 88.84           H
ATOM   1106 2HD1 LEU A  87       2.152   0.796 -16.901  1.00 88.84           H
ATOM   1107 3HD1 LEU A  87       0.612  -0.021 -17.262  1.00 88.84           H
ATOM   1108  CD2 LEU A  87       0.625   0.451 -14.566  1.00 88.84           C
ATOM   1109 1HD2 LEU A  87       1.680   0.292 -14.345  1.00 88.84           H
ATOM   1110 2HD2 LEU A  87       0.121   0.834 -13.678  1.00 88.84           H
ATOM   1111 3HD2 LEU A  87       0.169  -0.494 -14.863  1.00 88.84           H
ATOM   1112  HN  LEU A  87      -1.084   3.927 -15.403  1.00 88.84           H
ATOM   1113  N   LEU A  88       1.162   5.833 -14.181  1.00 90.49           N
ATOM   1114  CA  LEU A  88       1.886   7.020 -13.760  1.00 90.49           C
ATOM   1115  C   LEU A  88       1.536   7.336 -12.304  1.00 90.49           C
ATOM   1116  O   LEU A  88       2.424   7.517 -11.473  1.00 90.49           O
ATOM   1117  HA  LEU A  88       2.950   6.791 -13.817  1.00 90.49           H
ATOM   1118  CB  LEU A  88       1.620   8.180 -14.722  1.00 90.49           C
ATOM   1119 1HB  LEU A  88       2.034   7.920 -15.696  1.00 90.49           H
ATOM   1120 2HB  LEU A  88       0.542   8.280 -14.849  1.00 90.49           H
ATOM   1121  CG  LEU A  88       2.185   9.540 -14.306  1.00 90.49           C
ATOM   1122  HG  LEU A  88       1.875   9.738 -13.280  1.00 90.49           H
ATOM   1123  CD1 LEU A  88       3.715   9.526 -14.322  1.00 90.49           C
ATOM   1124 1HD1 LEU A  88       4.079   8.769 -13.627  1.00 90.49           H
ATOM   1125 2HD1 LEU A  88       4.065   9.295 -15.328  1.00 90.49           H
ATOM   1126 3HD1 LEU A  88       4.090  10.505 -14.022  1.00 90.49           H
ATOM   1127  CD2 LEU A  88       1.612  10.660 -15.175  1.00 90.49           C
ATOM   1128 1HD2 LEU A  88       1.871  10.479 -16.219  1.00 90.49           H
ATOM   1129 2HD2 LEU A  88       0.528  10.685 -15.069  1.00 90.49           H
ATOM   1130 3HD2 LEU A  88       2.030  11.616 -14.858  1.00 90.49           H
ATOM   1131  HN  LEU A  88       0.526   5.973 -14.940  1.00 90.49           H
ATOM   1132  N   ASN A  89       0.238   7.393 -12.040  1.00 94.14           N
ATOM   1133  CA  ASN A  89      -0.242   7.804 -10.732  1.00 94.14           C
ATOM   1134  C   ASN A  89       0.192   6.774  -9.687  1.00 94.14           C
ATOM   1135  O   ASN A  89       0.414   7.117  -8.527  1.00 94.14           O
ATOM   1136  HA  ASN A  89       0.202   8.785 -10.560  1.00 94.14           H
ATOM   1137  CB  ASN A  89      -1.769   7.888 -10.707  1.00 94.14           C
ATOM   1138 1HB  ASN A  89      -2.192   7.071 -11.292  1.00 94.14           H
ATOM   1139 2HB  ASN A  89      -2.127   7.767  -9.685  1.00 94.14           H
ATOM   1140  CG  ASN A  89      -2.254   9.227 -11.267  1.00 94.14           C
ATOM   1141  OD1 ASN A  89      -2.541  10.165 -10.542  1.00 94.14           O
ATOM   1142  ND2 ASN A  89      -2.328   9.263 -12.595  1.00 94.14           N
ATOM   1143 1HD2 ASN A  89      -2.078   8.458 -13.132  1.00 94.14           H
ATOM   1144 2HD2 ASN A  89      -2.635  10.096 -13.056  1.00 94.14           H
ATOM   1145  HN  ASN A  89      -0.477   7.164 -12.700  1.00 94.14           H
ATOM   1146  N   LEU A  90       0.299   5.532 -10.136  1.00 92.61           N
ATOM   1147  CA  LEU A  90       0.719   4.453  -9.259  1.00 92.61           C
ATOM   1148  C   LEU A  90       2.161   4.699  -8.809  1.00 92.61           C
ATOM   1149  O   LEU A  90       2.477   4.574  -7.627  1.00 92.61           O
ATOM   1150  HA  LEU A  90       0.075   4.477  -8.380  1.00 92.61           H
ATOM   1151  CB  LEU A  90       0.509   3.098  -9.937  1.00 92.61           C
ATOM   1152 1HB  LEU A  90      -0.429   3.133 -10.491  1.00 92.61           H
ATOM   1153 2HB  LEU A  90       1.305   2.953 -10.668  1.00 92.61           H
ATOM   1154  CG  LEU A  90       0.477   1.881  -9.010  1.00 92.61           C
ATOM   1155  HG  LEU A  90       1.241   2.015  -8.244  1.00 92.61           H
ATOM   1156  CD1 LEU A  90      -0.869   1.775  -8.292  1.00 92.61           C
ATOM   1157 1HD1 LEU A  90      -1.035   2.672  -7.696  1.00 92.61           H
ATOM   1158 2HD1 LEU A  90      -1.667   1.674  -9.028  1.00 92.61           H
ATOM   1159 3HD1 LEU A  90      -0.865   0.901  -7.639  1.00 92.61           H
ATOM   1160  CD2 LEU A  90       0.823   0.601  -9.774  1.00 92.61           C
ATOM   1161 1HD2 LEU A  90       0.099   0.449 -10.575  1.00 92.61           H
ATOM   1162 2HD2 LEU A  90       1.823   0.690 -10.199  1.00 92.61           H
ATOM   1163 3HD2 LEU A  90       0.793  -0.248  -9.091  1.00 92.61           H
ATOM   1164  HN  LEU A  90       0.105   5.260 -11.078  1.00 92.61           H
ATOM   1165  N   ALA A  91       2.998   5.044  -9.777  1.00 93.67           N
ATOM   1166  CA  ALA A  91       4.407   5.271  -9.503  1.00 93.67           C
ATOM   1167  C   ALA A  91       4.553   6.466  -8.559  1.00 93.67           C
ATOM   1168  O   ALA A  91       5.436   6.481  -7.703  1.00 93.67           O
ATOM   1169  HA  ALA A  91       4.796   4.380  -9.010  1.00 93.67           H
ATOM   1170  CB  ALA A  91       5.158   5.473 -10.821  1.00 93.67           C
ATOM   1171 1HB  ALA A  91       5.047   4.585 -11.442  1.00 93.67           H
ATOM   1172 2HB  ALA A  91       4.746   6.336 -11.344  1.00 93.67           H
ATOM   1173 3HB  ALA A  91       6.214   5.643 -10.614  1.00 93.67           H
ATOM   1174  HN  ALA A  91       2.728   5.169 -10.732  1.00 93.67           H
ATOM   1175  N   ILE A  92       3.673   7.439  -8.747  1.00 95.36           N
ATOM   1176  CA  ILE A  92       3.689   8.633  -7.920  1.00 95.36           C
ATOM   1177  C   ILE A  92       3.315   8.258  -6.484  1.00 95.36           C
ATOM   1178  O   ILE A  92       3.961   8.700  -5.535  1.00 95.36           O
ATOM   1179  HA  ILE A  92       4.708   9.018  -7.921  1.00 95.36           H
ATOM   1180  CB  ILE A  92       2.794   9.716  -8.525  1.00 95.36           C
ATOM   1181  HB  ILE A  92       1.827   9.271  -8.756  1.00 95.36           H
ATOM   1182  CG1 ILE A  92       3.377  10.237  -9.840  1.00 95.36           C
ATOM   1183 1HG1 ILE A  92       4.277  10.818  -9.639  1.00 95.36           H
ATOM   1184 2HG1 ILE A  92       3.675   9.397 -10.468  1.00 95.36           H
ATOM   1185  CG2 ILE A  92       2.545  10.845  -7.522  1.00 95.36           C
ATOM   1186 1HG2 ILE A  92       2.054  10.442  -6.636  1.00 95.36           H
ATOM   1187 2HG2 ILE A  92       3.496  11.295  -7.238  1.00 95.36           H
ATOM   1188 3HG2 ILE A  92       1.906  11.601  -7.978  1.00 95.36           H
ATOM   1189  CD1 ILE A  92       2.360  11.103 -10.586  1.00 95.36           C
ATOM   1190 1HD1 ILE A  92       1.472  10.511 -10.807  1.00 95.36           H
ATOM   1191 2HD1 ILE A  92       2.083  11.955  -9.965  1.00 95.36           H
ATOM   1192 3HD1 ILE A  92       2.800  11.460 -11.517  1.00 95.36           H
ATOM   1193  HN  ILE A  92       2.960   7.420  -9.449  1.00 95.36           H
ATOM   1194  N   ALA A  93       2.274   7.447  -6.370  1.00 96.21           N
ATOM   1195  CA  ALA A  93       1.769   7.055  -5.065  1.00 96.21           C
ATOM   1196  C   ALA A  93       2.867   6.312  -4.301  1.00 96.21           C
ATOM   1197  O   ALA A  93       3.052   6.531  -3.104  1.00 96.21           O
ATOM   1198  HA  ALA A  93       1.512   7.965  -4.522  1.00 96.21           H
ATOM   1199  CB  ALA A  93       0.505   6.210  -5.239  1.00 96.21           C
ATOM   1200 1HB  ALA A  93      -0.253   6.794  -5.761  1.00 96.21           H
ATOM   1201 2HB  ALA A  93       0.741   5.318  -5.819  1.00 96.21           H
ATOM   1202 3HB  ALA A  93       0.127   5.917  -4.259  1.00 96.21           H
ATOM   1203  HN  ALA A  93       1.778   7.060  -7.148  1.00 96.21           H
ATOM   1204  N   ASP A  94       3.566   5.449  -5.023  1.00 95.81           N
ATOM   1205  CA  ASP A  94       4.627   4.659  -4.423  1.00 95.81           C
ATOM   1206  C   ASP A  94       5.739   5.590  -3.936  1.00 95.81           C
ATOM   1207  O   ASP A  94       6.237   5.438  -2.821  1.00 95.81           O
ATOM   1208  HA  ASP A  94       4.152   4.114  -3.607  1.00 95.81           H
ATOM   1209  CB  ASP A  94       5.234   3.690  -5.440  1.00 95.81           C
ATOM   1210 1HB  ASP A  94       5.374   4.198  -6.394  1.00 95.81           H
ATOM   1211 2HB  ASP A  94       6.221   3.372  -5.101  1.00 95.81           H
ATOM   1212  CG  ASP A  94       4.338   2.466  -5.634  1.00 95.81           C
ATOM   1213  OD1 ASP A  94       3.653   2.102  -4.653  1.00 95.81           O
ATOM   1214  OD2 ASP A  94       4.357   1.921  -6.759  1.00 95.81           O
ATOM   1215  HN  ASP A  94       3.418   5.287  -5.998  1.00 95.81           H
ATOM   1216  N   LEU A  95       6.094   6.535  -4.794  1.00 96.42           N
ATOM   1217  CA  LEU A  95       7.180   7.452  -4.491  1.00 96.42           C
ATOM   1218  C   LEU A  95       6.855   8.211  -3.203  1.00 96.42           C
ATOM   1219  O   LEU A  95       7.714   8.368  -2.337  1.00 96.42           O
ATOM   1220  HA  LEU A  95       8.075   6.854  -4.323  1.00 96.42           H
ATOM   1221  CB  LEU A  95       7.462   8.363  -5.688  1.00 96.42           C
ATOM   1222 1HB  LEU A  95       6.508   8.677  -6.112  1.00 96.42           H
ATOM   1223 2HB  LEU A  95       7.961   9.261  -5.325  1.00 96.42           H
ATOM   1224  CG  LEU A  95       8.311   7.756  -6.807  1.00 96.42           C
ATOM   1225  HG  LEU A  95       7.794   6.877  -7.190  1.00 96.42           H
ATOM   1226  CD1 LEU A  95       8.462   8.736  -7.973  1.00 96.42           C
ATOM   1227 1HD1 LEU A  95       7.477   8.978  -8.373  1.00 96.42           H
ATOM   1228 2HD1 LEU A  95       8.945   9.647  -7.621  1.00 96.42           H
ATOM   1229 3HD1 LEU A  95       9.070   8.280  -8.754  1.00 96.42           H
ATOM   1230  CD2 LEU A  95       9.666   7.287  -6.273  1.00 96.42           C
ATOM   1231 1HD2 LEU A  95      10.202   8.135  -5.848  1.00 96.42           H
ATOM   1232 2HD2 LEU A  95       9.511   6.531  -5.503  1.00 96.42           H
ATOM   1233 3HD2 LEU A  95      10.250   6.860  -7.089  1.00 96.42           H
ATOM   1234  HN  LEU A  95       5.656   6.678  -5.682  1.00 96.42           H
ATOM   1235  N   LEU A  96       5.612   8.663  -3.118  1.00 96.38           N
ATOM   1236  CA  LEU A  96       5.194   9.497  -2.004  1.00 96.38           C
ATOM   1237  C   LEU A  96       5.425   8.743  -0.693  1.00 96.38           C
ATOM   1238  O   LEU A  96       5.867   9.328   0.295  1.00 96.38           O
ATOM   1239  HA  LEU A  96       5.825  10.386  -2.006  1.00 96.38           H
ATOM   1240  CB  LEU A  96       3.751   9.966  -2.198  1.00 96.38           C
ATOM   1241 1HB  LEU A  96       3.143   9.103  -2.468  1.00 96.38           H
ATOM   1242 2HB  LEU A  96       3.377  10.332  -1.241  1.00 96.38           H
ATOM   1243  CG  LEU A  96       3.535  11.057  -3.249  1.00 96.38           C
ATOM   1244  HG  LEU A  96       3.825  10.656  -4.221  1.00 96.38           H
ATOM   1245  CD1 LEU A  96       2.058  11.445  -3.341  1.00 96.38           C
ATOM   1246 1HD1 LEU A  96       1.470  10.571  -3.619  1.00 96.38           H
ATOM   1247 2HD1 LEU A  96       1.720  11.819  -2.375  1.00 96.38           H
ATOM   1248 3HD1 LEU A  96       1.933  12.222  -4.096  1.00 96.38           H
ATOM   1249  CD2 LEU A  96       4.430  12.267  -2.974  1.00 96.38           C
ATOM   1250 1HD2 LEU A  96       4.195  12.677  -1.992  1.00 96.38           H
ATOM   1251 2HD2 LEU A  96       5.475  11.959  -2.999  1.00 96.38           H
ATOM   1252 3HD2 LEU A  96       4.257  13.027  -3.736  1.00 96.38           H
ATOM   1253  HN  LEU A  96       4.899   8.468  -3.791  1.00 96.38           H
ATOM   1254  N   PHE A  97       5.116   7.455  -0.726  1.00 97.02           N
ATOM   1255  CA  PHE A  97       5.263   6.619   0.454  1.00 97.02           C
ATOM   1256  C   PHE A  97       6.739   6.348   0.752  1.00 97.02           C
ATOM   1257  O   PHE A  97       7.179   6.475   1.894  1.00 97.02           O
ATOM   1258  HA  PHE A  97       4.819   7.159   1.290  1.00 97.02           H
ATOM   1259  CB  PHE A  97       4.564   5.292   0.152  1.00 97.02           C
ATOM   1260 1HB  PHE A  97       3.488   5.463   0.106  1.00 97.02           H
ATOM   1261 2HB  PHE A  97       4.875   4.945  -0.833  1.00 97.02           H
ATOM   1262  CG  PHE A  97       4.848   4.192   1.177  1.00 97.02           C
ATOM   1263  CD1 PHE A  97       5.452   3.038   0.787  1.00 97.02           C
ATOM   1264  HD1 PHE A  97       5.735   2.897  -0.257  1.00 97.02           H
ATOM   1265  CD2 PHE A  97       4.496   4.368   2.479  1.00 97.02           C
ATOM   1266  HD2 PHE A  97       4.011   5.293   2.792  1.00 97.02           H
ATOM   1267  CE1 PHE A  97       5.716   2.018   1.738  1.00 97.02           C
ATOM   1268  HE1 PHE A  97       6.200   1.093   1.425  1.00 97.02           H
ATOM   1269  CE2 PHE A  97       4.759   3.348   3.430  1.00 97.02           C
ATOM   1270  HE2 PHE A  97       4.477   3.489   4.474  1.00 97.02           H
ATOM   1271  CZ  PHE A  97       5.364   2.194   3.040  1.00 97.02           C
ATOM   1272  HZ  PHE A  97       5.566   1.410   3.770  1.00 97.02           H
ATOM   1273  HN  PHE A  97       4.771   6.983  -1.537  1.00 97.02           H
ATOM   1274  N   LEU A  98       7.464   5.980  -0.295  1.00 96.75           N
ATOM   1275  CA  LEU A  98       8.840   5.542  -0.135  1.00 96.75           C
ATOM   1276  C   LEU A  98       9.634   6.627   0.595  1.00 96.75           C
ATOM   1277  O   LEU A  98      10.508   6.322   1.406  1.00 96.75           O
ATOM   1278  HA  LEU A  98       8.828   4.646   0.485  1.00 96.75           H
ATOM   1279  CB  LEU A  98       9.437   5.149  -1.488  1.00 96.75           C
ATOM   1280 1HB  LEU A  98       9.248   5.956  -2.195  1.00 96.75           H
ATOM   1281 2HB  LEU A  98      10.518   5.069  -1.377  1.00 96.75           H
ATOM   1282  CG  LEU A  98       8.918   3.844  -2.096  1.00 96.75           C
ATOM   1283  HG  LEU A  98       7.834   3.824  -1.988  1.00 96.75           H
ATOM   1284  CD1 LEU A  98       9.224   3.778  -3.594  1.00 96.75           C
ATOM   1285 1HD1 LEU A  98       8.744   4.615  -4.100  1.00 96.75           H
ATOM   1286 2HD1 LEU A  98      10.302   3.830  -3.747  1.00 96.75           H
ATOM   1287 3HD1 LEU A  98       8.844   2.840  -4.001  1.00 96.75           H
ATOM   1288  CD2 LEU A  98       9.470   2.631  -1.344  1.00 96.75           C
ATOM   1289 1HD2 LEU A  98      10.558   2.634  -1.399  1.00 96.75           H
ATOM   1290 2HD2 LEU A  98       9.158   2.678  -0.301  1.00 96.75           H
ATOM   1291 3HD2 LEU A  98       9.085   1.717  -1.797  1.00 96.75           H
ATOM   1292  HN  LEU A  98       7.126   5.977  -1.236  1.00 96.75           H
ATOM   1293  N   VAL A  99       9.303   7.871   0.282  1.00 96.75           N
ATOM   1294  CA  VAL A  99      10.015   9.001   0.852  1.00 96.75           C
ATOM   1295  C   VAL A  99       9.837   8.997   2.372  1.00 96.75           C
ATOM   1296  O   VAL A  99      10.600   9.639   3.091  1.00 96.75           O
ATOM   1297  HA  VAL A  99      11.073   8.874   0.622  1.00 96.75           H
ATOM   1298  CB  VAL A  99       9.542  10.301   0.199  1.00 96.75           C
ATOM   1299  HB  VAL A  99       8.453  10.322   0.244  1.00 96.75           H
ATOM   1300  CG1 VAL A  99      10.067  11.520   0.960  1.00 96.75           C
ATOM   1301 1HG1 VAL A  99       9.703  11.492   1.986  1.00 96.75           H
ATOM   1302 2HG1 VAL A  99      11.157  11.506   0.960  1.00 96.75           H
ATOM   1303 3HG1 VAL A  99       9.716  12.431   0.474  1.00 96.75           H
ATOM   1304  CG2 VAL A  99       9.952  10.356  -1.274  1.00 96.75           C
ATOM   1305 1HG2 VAL A  99      11.038  10.301  -1.352  1.00 96.75           H
ATOM   1306 2HG2 VAL A  99       9.507   9.515  -1.807  1.00 96.75           H
ATOM   1307 3HG2 VAL A  99       9.603  11.290  -1.714  1.00 96.75           H
ATOM   1308  HN  VAL A  99       8.564   8.111  -0.348  1.00 96.75           H
ATOM   1309  N   THR A 100       8.825   8.265   2.815  1.00 96.01           N
ATOM   1310  CA  THR A 100       8.507   8.208   4.231  1.00 96.01           C
ATOM   1311  C   THR A 100       9.332   7.119   4.920  1.00 96.01           C
ATOM   1312  O   THR A 100       9.458   7.112   6.144  1.00 96.01           O
ATOM   1313  HA  THR A 100       8.788   9.158   4.685  1.00 96.01           H
ATOM   1314  CB  THR A 100       6.997   8.004   4.368  1.00 96.01           C
ATOM   1315  HB  THR A 100       6.667   8.210   5.387  1.00 96.01           H
ATOM   1316  OG1 THR A 100       6.783   6.671   3.911  1.00 96.01           O
ATOM   1317  HG1 THR A 100       6.740   6.656   2.912  1.00 96.01           H
ATOM   1318  CG2 THR A 100       6.198   8.867   3.389  1.00 96.01           C
ATOM   1319 1HG2 THR A 100       6.480   8.612   2.367  1.00 96.01           H
ATOM   1320 2HG2 THR A 100       6.413   9.919   3.574  1.00 96.01           H
ATOM   1321 3HG2 THR A 100       5.133   8.683   3.529  1.00 96.01           H
ATOM   1322  HN  THR A 100       8.230   7.719   2.225  1.00 96.01           H
ATOM   1323  N   LEU A 101       9.872   6.226   4.105  1.00 95.78           N
ATOM   1324  CA  LEU A 101      10.533   5.041   4.625  1.00 95.78           C
ATOM   1325  C   LEU A 101      11.773   5.460   5.418  1.00 95.78           C
ATOM   1326  O   LEU A 101      12.051   4.906   6.480  1.00 95.78           O
ATOM   1327  HA  LEU A 101       9.837   4.551   5.306  1.00 95.78           H
ATOM   1328  CB  LEU A 101      10.831   4.054   3.494  1.00 95.78           C
ATOM   1329 1HB  LEU A 101      11.337   4.592   2.693  1.00 95.78           H
ATOM   1330 2HB  LEU A 101      11.530   3.305   3.867  1.00 95.78           H
ATOM   1331  CG  LEU A 101       9.621   3.330   2.900  1.00 95.78           C
ATOM   1332  HG  LEU A 101       8.995   4.067   2.398  1.00 95.78           H
ATOM   1333  CD1 LEU A 101      10.056   2.311   1.844  1.00 95.78           C
ATOM   1334 1HD1 LEU A 101      10.586   2.824   1.041  1.00 95.78           H
ATOM   1335 2HD1 LEU A 101      10.716   1.573   2.301  1.00 95.78           H
ATOM   1336 3HD1 LEU A 101       9.177   1.811   1.438  1.00 95.78           H
ATOM   1337  CD2 LEU A 101       8.772   2.688   3.999  1.00 95.78           C
ATOM   1338 1HD2 LEU A 101       9.375   1.967   4.550  1.00 95.78           H
ATOM   1339 2HD2 LEU A 101       8.416   3.461   4.681  1.00 95.78           H
ATOM   1340 3HD2 LEU A 101       7.919   2.181   3.549  1.00 95.78           H
ATOM   1341  HN  LEU A 101       9.864   6.302   3.108  1.00 95.78           H
ATOM   1342  N   PRO A 102      12.536   6.442   4.919  1.00 95.31           N
ATOM   1343  CA  PRO A 102      13.738   6.895   5.623  1.00 95.31           C
ATOM   1344  C   PRO A 102      13.454   7.266   7.070  1.00 95.31           C
ATOM   1345  O   PRO A 102      14.249   6.967   7.959  1.00 95.31           O
ATOM   1346  HA  PRO A 102      14.469   6.087   5.675  1.00 95.31           H
ATOM   1347  CB  PRO A 102      14.203   8.103   4.808  1.00 95.31           C
ATOM   1348 1HB  PRO A 102      13.785   9.033   5.195  1.00 95.31           H
ATOM   1349 2HB  PRO A 102      15.287   8.209   4.829  1.00 95.31           H
ATOM   1350  CG  PRO A 102      13.693   7.799   3.404  1.00 95.31           C
ATOM   1351 1HG  PRO A 102      13.630   8.699   2.793  1.00 95.31           H
ATOM   1352 2HG  PRO A 102      14.355   7.114   2.874  1.00 95.31           H
ATOM   1353  CD  PRO A 102      12.327   7.187   3.664  1.00 95.31           C
ATOM   1354 1HD  PRO A 102      11.556   7.950   3.776  1.00 95.31           H
ATOM   1355 2HD  PRO A 102      12.012   6.537   2.847  1.00 95.31           H
ATOM   1356  N   PHE A 103      12.315   7.914   7.268  1.00 94.65           N
ATOM   1357  CA  PHE A 103      11.940   8.380   8.592  1.00 94.65           C
ATOM   1358  C   PHE A 103      11.591   7.206   9.508  1.00 94.65           C
ATOM   1359  O   PHE A 103      11.935   7.211  10.689  1.00 94.65           O
ATOM   1360  HA  PHE A 103      12.797   8.916   9.001  1.00 94.65           H
ATOM   1361  CB  PHE A 103      10.703   9.264   8.422  1.00 94.65           C
ATOM   1362 1HB  PHE A 103       9.924   8.688   7.922  1.00 94.65           H
ATOM   1363 2HB  PHE A 103      10.320   9.529   9.407  1.00 94.65           H
ATOM   1364  CG  PHE A 103      10.959  10.546   7.627  1.00 94.65           C
ATOM   1365  CD1 PHE A 103      11.351  11.678   8.271  1.00 94.65           C
ATOM   1366  HD1 PHE A 103      11.484  11.671   9.353  1.00 94.65           H
ATOM   1367  CD2 PHE A 103      10.793  10.555   6.278  1.00 94.65           C
ATOM   1368  HD2 PHE A 103      10.478   9.648   5.762  1.00 94.65           H
ATOM   1369  CE1 PHE A 103      11.589  12.868   7.534  1.00 94.65           C
ATOM   1370  HE1 PHE A 103      11.904  13.775   8.050  1.00 94.65           H
ATOM   1371  CE2 PHE A 103      11.030  11.745   5.541  1.00 94.65           C
ATOM   1372  HE2 PHE A 103      10.897  11.752   4.459  1.00 94.65           H
ATOM   1373  CZ  PHE A 103      11.423  12.877   6.185  1.00 94.65           C
ATOM   1374  HZ  PHE A 103      11.605  13.790   5.619  1.00 94.65           H
ATOM   1375  HN  PHE A 103      11.657   8.122   6.545  1.00 94.65           H
ATOM   1376  N   TRP A 104      10.913   6.226   8.929  1.00 92.59           N
ATOM   1377  CA  TRP A 104      10.565   5.021   9.662  1.00 92.59           C
ATOM   1378  C   TRP A 104      11.864   4.359  10.128  1.00 92.59           C
ATOM   1379  O   TRP A 104      11.940   3.854  11.247  1.00 92.59           O
ATOM   1380  HA  TRP A 104       9.967   5.316  10.524  1.00 92.59           H
ATOM   1381  CB  TRP A 104       9.694   4.094   8.813  1.00 92.59           C
ATOM   1382 1HB  TRP A 104      10.042   4.130   7.780  1.00 92.59           H
ATOM   1383 2HB  TRP A 104       9.828   3.069   9.158  1.00 92.59           H
ATOM   1384  CG  TRP A 104       8.203   4.437   8.846  1.00 92.59           C
ATOM   1385  CD1 TRP A 104       7.425   4.834   7.829  1.00 92.59           C
ATOM   1386  HD1 TRP A 104       7.774   4.967   6.805  1.00 92.59           H
ATOM   1387  CD2 TRP A 104       7.338   4.398  10.000  1.00 92.59           C
ATOM   1388  NE1 TRP A 104       6.127   5.053   8.242  1.00 92.59           N
ATOM   1389  HE1 TRP A 104       5.365   5.353   7.667  1.00 92.59           H
ATOM   1390  CE2 TRP A 104       6.072   4.779   9.604  1.00 92.59           C
ATOM   1391  CE3 TRP A 104       7.615   4.052  11.334  1.00 92.59           C
ATOM   1392  HE3 TRP A 104       8.606   3.748  11.671  1.00 92.59           H
ATOM   1393  CZ2 TRP A 104       4.983   4.851  10.481  1.00 92.59           C
ATOM   1394  HZ2 TRP A 104       3.992   5.155  10.144  1.00 92.59           H
ATOM   1395  CZ3 TRP A 104       6.516   4.129  12.198  1.00 92.59           C
ATOM   1396  HZ3 TRP A 104       6.676   3.871  13.245  1.00 92.59           H
ATOM   1397  CH2 TRP A 104       5.236   4.510  11.815  1.00 92.59           C
ATOM   1398  HH2 TRP A 104       4.432   4.545  12.551  1.00 92.59           H
ATOM   1399  HN  TRP A 104      10.604   6.246   7.978  1.00 92.59           H
ATOM   1400  N   ALA A 105      12.853   4.384   9.247  1.00 94.28           N
ATOM   1401  CA  ALA A 105      14.111   3.709   9.514  1.00 94.28           C
ATOM   1402  C   ALA A 105      14.778   4.346  10.735  1.00 94.28           C
ATOM   1403  O   ALA A 105      15.229   3.644  11.638  1.00 94.28           O
ATOM   1404  HA  ALA A 105      13.887   2.665   9.737  1.00 94.28           H
ATOM   1405  CB  ALA A 105      14.997   3.768   8.269  1.00 94.28           C
ATOM   1406 1HB  ALA A 105      14.490   3.276   7.438  1.00 94.28           H
ATOM   1407 2HB  ALA A 105      15.192   4.808   8.010  1.00 94.28           H
ATOM   1408 3HB  ALA A 105      15.941   3.261   8.470  1.00 94.28           H
ATOM   1409  HN  ALA A 105      12.804   4.854   8.365  1.00 94.28           H
ATOM   1410  N   ILE A 106      14.819   5.670  10.722  1.00 93.74           N
ATOM   1411  CA  ILE A 106      15.466   6.409  11.794  1.00 93.74           C
ATOM   1412  C   ILE A 106      14.737   6.133  13.110  1.00 93.74           C
ATOM   1413  O   ILE A 106      15.371   5.921  14.142  1.00 93.74           O
ATOM   1414  HA  ILE A 106      16.486   6.035  11.879  1.00 93.74           H
ATOM   1415  CB  ILE A 106      15.557   7.895  11.441  1.00 93.74           C
ATOM   1416  HB  ILE A 106      14.579   8.222  11.087  1.00 93.74           H
ATOM   1417  CG1 ILE A 106      16.552   8.129  10.303  1.00 93.74           C
ATOM   1418 1HG1 ILE A 106      17.569   7.993  10.671  1.00 93.74           H
ATOM   1419 2HG1 ILE A 106      16.394   7.388   9.519  1.00 93.74           H
ATOM   1420  CG2 ILE A 106      15.892   8.732  12.677  1.00 93.74           C
ATOM   1421 1HG2 ILE A 106      15.114   8.598  13.429  1.00 93.74           H
ATOM   1422 2HG2 ILE A 106      16.851   8.411  13.084  1.00 93.74           H
ATOM   1423 3HG2 ILE A 106      15.950   9.785  12.398  1.00 93.74           H
ATOM   1424  CD1 ILE A 106      16.397   9.535   9.720  1.00 93.74           C
ATOM   1425 1HD1 ILE A 106      15.387   9.659   9.331  1.00 93.74           H
ATOM   1426 2HD1 ILE A 106      16.579  10.274  10.501  1.00 93.74           H
ATOM   1427 3HD1 ILE A 106      17.117   9.675   8.913  1.00 93.74           H
ATOM   1428  HN  ILE A 106      14.422   6.236   9.999  1.00 93.74           H
ATOM   1429  N   ALA A 107      13.415   6.143  13.031  1.00 92.36           N
ATOM   1430  CA  ALA A 107      12.592   5.990  14.219  1.00 92.36           C
ATOM   1431  C   ALA A 107      12.811   4.595  14.808  1.00 92.36           C
ATOM   1432  O   ALA A 107      12.774   4.418  16.025  1.00 92.36           O
ATOM   1433  HA  ALA A 107      12.915   6.736  14.945  1.00 92.36           H
ATOM   1434  CB  ALA A 107      11.127   6.250  13.863  1.00 92.36           C
ATOM   1435 1HB  ALA A 107      11.021   7.263  13.477  1.00 92.36           H
ATOM   1436 2HB  ALA A 107      10.806   5.536  13.104  1.00 92.36           H
ATOM   1437 3HB  ALA A 107      10.511   6.134  14.755  1.00 92.36           H
ATOM   1438  HN  ALA A 107      12.906   6.254  12.177  1.00 92.36           H
ATOM   1439  N   ALA A 108      13.033   3.639  13.917  1.00 91.60           N
ATOM   1440  CA  ALA A 108      13.221   2.259  14.331  1.00 91.60           C
ATOM   1441  C   ALA A 108      14.624   2.094  14.919  1.00 91.60           C
ATOM   1442  O   ALA A 108      14.833   1.276  15.814  1.00 91.60           O
ATOM   1443  HA  ALA A 108      12.484   2.041  15.104  1.00 91.60           H
ATOM   1444  CB  ALA A 108      12.975   1.331  13.140  1.00 91.60           C
ATOM   1445 1HB  ALA A 108      11.956   1.466  12.778  1.00 91.60           H
ATOM   1446 2HB  ALA A 108      13.679   1.569  12.342  1.00 91.60           H
ATOM   1447 3HB  ALA A 108      13.116   0.296  13.451  1.00 91.60           H
ATOM   1448  HN  ALA A 108      13.086   3.795  12.931  1.00 91.60           H
ATOM   1449  N   ALA A 109      15.548   2.884  14.394  1.00 91.47           N
ATOM   1450  CA  ALA A 109      16.946   2.752  14.767  1.00 91.47           C
ATOM   1451  C   ALA A 109      17.132   3.228  16.209  1.00 91.47           C
ATOM   1452  O   ALA A 109      17.945   2.675  16.949  1.00 91.47           O
ATOM   1453  HA  ALA A 109      17.207   1.695  14.705  1.00 91.47           H
ATOM   1454  CB  ALA A 109      17.814   3.533  13.778  1.00 91.47           C
ATOM   1455 1HB  ALA A 109      17.668   3.137  12.774  1.00 91.47           H
ATOM   1456 2HB  ALA A 109      17.531   4.585  13.799  1.00 91.47           H
ATOM   1457 3HB  ALA A 109      18.863   3.433  14.059  1.00 91.47           H
ATOM   1458  HN  ALA A 109      15.355   3.603  13.726  1.00 91.47           H
ATOM   1459  N   ASP A 110      16.365   4.248  16.565  1.00 87.68           N
ATOM   1460  CA  ASP A 110      16.528   4.891  17.858  1.00 87.68           C
ATOM   1461  C   ASP A 110      15.158   5.323  18.384  1.00 87.68           C
ATOM   1462  O   ASP A 110      14.426   4.515  18.954  1.00 87.68           O
ATOM   1463  HA  ASP A 110      17.002   4.142  18.493  1.00 87.68           H
ATOM   1464  CB  ASP A 110      17.406   6.139  17.745  1.00 87.68           C
ATOM   1465 1HB  ASP A 110      18.373   5.871  17.319  1.00 87.68           H
ATOM   1466 2HB  ASP A 110      16.944   6.853  17.063  1.00 87.68           H
ATOM   1467  CG  ASP A 110      17.609   6.792  19.114  1.00 87.68           C
ATOM   1468  OD1 ASP A 110      17.311   6.110  20.118  1.00 87.68           O
ATOM   1469  OD2 ASP A 110      18.058   7.959  19.125  1.00 87.68           O
ATOM   1470  HN  ASP A 110      15.645   4.634  15.989  1.00 87.68           H
ATOM   1471  N   GLN A 111      14.853   6.595  18.175  1.00 87.41           N
ATOM   1472  CA  GLN A 111      13.579   7.140  18.612  1.00 87.41           C
ATOM   1473  C   GLN A 111      13.067   8.167  17.600  1.00 87.41           C
ATOM   1474  O   GLN A 111      13.809   8.600  16.719  1.00 87.41           O
ATOM   1475  HA  GLN A 111      12.898   6.290  18.652  1.00 87.41           H
ATOM   1476  CB  GLN A 111      13.695   7.757  20.007  1.00 87.41           C
ATOM   1477 1HB  GLN A 111      12.721   8.125  20.328  1.00 87.41           H
ATOM   1478 2HB  GLN A 111      13.999   6.992  20.722  1.00 87.41           H
ATOM   1479  CG  GLN A 111      14.708   8.903  20.017  1.00 87.41           C
ATOM   1480 1HG  GLN A 111      15.690   8.528  19.728  1.00 87.41           H
ATOM   1481 2HG  GLN A 111      14.423   9.652  19.279  1.00 87.41           H
ATOM   1482  CD  GLN A 111      14.791   9.549  21.402  1.00 87.41           C
ATOM   1483  OE1 GLN A 111      13.793   9.875  22.024  1.00 87.41           O
ATOM   1484  NE2 GLN A 111      16.033   9.716  21.847  1.00 87.41           N
ATOM   1485 1HE2 GLN A 111      16.809   9.427  21.286  1.00 87.41           H
ATOM   1486 2HE2 GLN A 111      16.191  10.131  22.744  1.00 87.41           H
ATOM   1487  HN  GLN A 111      15.458   7.247  17.718  1.00 87.41           H
ATOM   1488  N   TRP A 112      11.802   8.527  17.759  1.00 90.09           N
ATOM   1489  CA  TRP A 112      11.194   9.527  16.897  1.00 90.09           C
ATOM   1490  C   TRP A 112      11.770  10.892  17.279  1.00 90.09           C
ATOM   1491  O   TRP A 112      11.491  11.407  18.360  1.00 90.09           O
ATOM   1492  HA  TRP A 112      11.459   9.285  15.868  1.00 90.09           H
ATOM   1493  CB  TRP A 112       9.668   9.476  16.989  1.00 90.09           C
ATOM   1494 1HB  TRP A 112       9.337   8.454  16.801  1.00 90.09           H
ATOM   1495 2HB  TRP A 112       9.366   9.726  18.006  1.00 90.09           H
ATOM   1496  CG  TRP A 112       8.954  10.415  16.014  1.00 90.09           C
ATOM   1497  CD1 TRP A 112       8.522  11.663  16.238  1.00 90.09           C
ATOM   1498  HD1 TRP A 112       8.632  12.189  17.187  1.00 90.09           H
ATOM   1499  CD2 TRP A 112       8.603  10.127  14.644  1.00 90.09           C
ATOM   1500  NE1 TRP A 112       7.922  12.200  15.118  1.00 90.09           N
ATOM   1501  HE1 TRP A 112       7.524  13.114  15.039  1.00 90.09           H
ATOM   1502  CE2 TRP A 112       7.973  11.236  14.117  1.00 90.09           C
ATOM   1503  CE3 TRP A 112       8.813   8.969  13.875  1.00 90.09           C
ATOM   1504  HE3 TRP A 112       9.308   8.081  14.268  1.00 90.09           H
ATOM   1505  CZ2 TRP A 112       7.500  11.296  12.801  1.00 90.09           C
ATOM   1506  HZ2 TRP A 112       7.005  12.184  12.408  1.00 90.09           H
ATOM   1507  CZ3 TRP A 112       8.334   9.044  12.562  1.00 90.09           C
ATOM   1508  HZ3 TRP A 112       8.470   8.173  11.922  1.00 90.09           H
ATOM   1509  CH2 TRP A 112       7.697  10.153  12.016  1.00 90.09           C
ATOM   1510  HH2 TRP A 112       7.352  10.133  10.982  1.00 90.09           H
ATOM   1511  HN  TRP A 112      11.196   8.149  18.459  1.00 90.09           H
ATOM   1512  N   LYS A 113      12.562  11.440  16.369  1.00 91.13           N
ATOM   1513  CA  LYS A 113      13.283  12.670  16.647  1.00 91.13           C
ATOM   1514  C   LYS A 113      12.569  13.840  15.967  1.00 91.13           C
ATOM   1515  O   LYS A 113      12.990  14.989  16.096  1.00 91.13           O
ATOM   1516  HA  LYS A 113      13.255  12.829  17.725  1.00 91.13           H
ATOM   1517  CB  LYS A 113      14.754  12.532  16.248  1.00 91.13           C
ATOM   1518 1HB  LYS A 113      14.824  12.208  15.210  1.00 91.13           H
ATOM   1519 2HB  LYS A 113      15.245  13.503  16.313  1.00 91.13           H
ATOM   1520  CG  LYS A 113      15.475  11.528  17.151  1.00 91.13           C
ATOM   1521 1HG  LYS A 113      15.463  11.886  18.181  1.00 91.13           H
ATOM   1522 2HG  LYS A 113      14.944  10.576  17.138  1.00 91.13           H
ATOM   1523  CD  LYS A 113      16.920  11.320  16.695  1.00 91.13           C
ATOM   1524 1HD  LYS A 113      16.932  10.978  15.660  1.00 91.13           H
ATOM   1525 2HD  LYS A 113      17.455  12.269  16.723  1.00 91.13           H
ATOM   1526  CE  LYS A 113      17.634  10.299  17.583  1.00 91.13           C
ATOM   1527 1HE  LYS A 113      17.706  10.682  18.601  1.00 91.13           H
ATOM   1528 2HE  LYS A 113      17.052   9.379  17.630  1.00 91.13           H
ATOM   1529  NZ  LYS A 113      18.987  10.012  17.058  1.00 91.13           N
ATOM   1530 1HZ  LYS A 113      19.397   9.245  17.581  1.00 91.13           H
ATOM   1531 2HZ  LYS A 113      18.923   9.757  16.079  1.00 91.13           H
ATOM   1532 3HZ  LYS A 113      19.570  10.836  17.156  1.00 91.13           H
ATOM   1533  HN  LYS A 113      12.715  11.058  15.457  1.00 91.13           H
ATOM   1534  N   PHE A 114      11.501  13.508  15.258  1.00 92.71           N
ATOM   1535  CA  PHE A 114      10.867  14.464  14.366  1.00 92.71           C
ATOM   1536  C   PHE A 114       9.628  15.082  15.017  1.00 92.71           C
ATOM   1537  O   PHE A 114       9.155  14.599  16.045  1.00 92.71           O
ATOM   1538  HA  PHE A 114      11.596  15.248  14.161  1.00 92.71           H
ATOM   1539  CB  PHE A 114      10.440  13.695  13.115  1.00 92.71           C
ATOM   1540 1HB  PHE A 114       9.633  13.012  13.378  1.00 92.71           H
ATOM   1541 2HB  PHE A 114      10.037  14.399  12.387  1.00 92.71           H
ATOM   1542  CG  PHE A 114      11.570  12.898  12.459  1.00 92.71           C
ATOM   1543  CD1 PHE A 114      12.529  13.542  11.742  1.00 92.71           C
ATOM   1544  HD1 PHE A 114      12.493  14.626  11.634  1.00 92.71           H
ATOM   1545  CD2 PHE A 114      11.615  11.545  12.594  1.00 92.71           C
ATOM   1546  HD2 PHE A 114      10.846  11.029  13.169  1.00 92.71           H
ATOM   1547  CE1 PHE A 114      13.578  12.802  11.133  1.00 92.71           C
ATOM   1548  HE1 PHE A 114      14.346  13.318  10.558  1.00 92.71           H
ATOM   1549  CE2 PHE A 114      12.664  10.805  11.986  1.00 92.71           C
ATOM   1550  HE2 PHE A 114      12.700   9.721  12.094  1.00 92.71           H
ATOM   1551  CZ  PHE A 114      13.623  11.450  11.268  1.00 92.71           C
ATOM   1552  HZ  PHE A 114      14.427  10.882  10.802  1.00 92.71           H
ATOM   1553  HN  PHE A 114      11.070  12.605  15.285  1.00 92.71           H
ATOM   1554  N   GLN A 115       9.136  16.142  14.392  1.00 93.28           N
ATOM   1555  CA  GLN A 115       7.988  16.858  14.921  1.00 93.28           C
ATOM   1556  C   GLN A 115       6.714  16.033  14.728  1.00 93.28           C
ATOM   1557  O   GLN A 115       6.696  15.086  13.943  1.00 93.28           O
ATOM   1558  HA  GLN A 115       8.189  16.983  15.985  1.00 93.28           H
ATOM   1559  CB  GLN A 115       7.853  18.236  14.271  1.00 93.28           C
ATOM   1560 1HB  GLN A 115       7.862  18.132  13.186  1.00 93.28           H
ATOM   1561 2HB  GLN A 115       6.894  18.677  14.541  1.00 93.28           H
ATOM   1562  CG  GLN A 115       8.989  19.163  14.710  1.00 93.28           C
ATOM   1563 1HG  GLN A 115       9.949  18.692  14.498  1.00 93.28           H
ATOM   1564 2HG  GLN A 115       8.952  20.087  14.133  1.00 93.28           H
ATOM   1565  CD  GLN A 115       8.889  19.483  16.203  1.00 93.28           C
ATOM   1566  OE1 GLN A 115       7.832  19.420  16.808  1.00 93.28           O
ATOM   1567  NE2 GLN A 115      10.046  19.829  16.760  1.00 93.28           N
ATOM   1568 1HE2 GLN A 115      10.878  19.861  16.206  1.00 93.28           H
ATOM   1569 2HE2 GLN A 115      10.084  20.057  17.733  1.00 93.28           H
ATOM   1570  HN  GLN A 115       9.509  16.512  13.541  1.00 93.28           H
ATOM   1571  N   THR A 116       5.678  16.423  15.457  1.00 93.65           N
ATOM   1572  CA  THR A 116       4.426  15.687  15.432  1.00 93.65           C
ATOM   1573  C   THR A 116       3.839  15.681  14.019  1.00 93.65           C
ATOM   1574  O   THR A 116       3.243  14.692  13.594  1.00 93.65           O
ATOM   1575  HA  THR A 116       4.631  14.650  15.697  1.00 93.65           H
ATOM   1576  CB  THR A 116       3.492  16.306  16.474  1.00 93.65           C
ATOM   1577  HB  THR A 116       3.142  17.285  16.150  1.00 93.65           H
ATOM   1578  OG1 THR A 116       4.257  16.292  17.676  1.00 93.65           O
ATOM   1579  HG1 THR A 116       3.849  16.910  18.349  1.00 93.65           H
ATOM   1580  CG2 THR A 116       2.290  15.412  16.788  1.00 93.65           C
ATOM   1581 1HG2 THR A 116       2.640  14.456  17.176  1.00 93.65           H
ATOM   1582 2HG2 THR A 116       1.714  15.246  15.878  1.00 93.65           H
ATOM   1583 3HG2 THR A 116       1.661  15.899  17.533  1.00 93.65           H
ATOM   1584  HN  THR A 116       5.686  17.223  16.056  1.00 93.65           H
ATOM   1585  N   PHE A 117       4.029  16.796  13.329  1.00 94.70           N
ATOM   1586  CA  PHE A 117       3.529  16.931  11.971  1.00 94.70           C
ATOM   1587  C   PHE A 117       4.007  15.773  11.093  1.00 94.70           C
ATOM   1588  O   PHE A 117       3.219  15.179  10.358  1.00 94.70           O
ATOM   1589  HA  PHE A 117       2.440  16.918  12.025  1.00 94.70           H
ATOM   1590  CB  PHE A 117       4.089  18.242  11.416  1.00 94.70           C
ATOM   1591 1HB  PHE A 117       3.693  19.071  12.002  1.00 94.70           H
ATOM   1592 2HB  PHE A 117       5.171  18.247  11.547  1.00 94.70           H
ATOM   1593  CG  PHE A 117       3.768  18.480   9.939  1.00 94.70           C
ATOM   1594  CD1 PHE A 117       4.734  18.311   8.997  1.00 94.70           C
ATOM   1595  HD1 PHE A 117       5.738  18.007   9.295  1.00 94.70           H
ATOM   1596  CD2 PHE A 117       2.516  18.860   9.568  1.00 94.70           C
ATOM   1597  HD2 PHE A 117       1.741  18.995  10.323  1.00 94.70           H
ATOM   1598  CE1 PHE A 117       4.436  18.532   7.627  1.00 94.70           C
ATOM   1599  HE1 PHE A 117       5.211  18.397   6.872  1.00 94.70           H
ATOM   1600  CE2 PHE A 117       2.218  19.081   8.198  1.00 94.70           C
ATOM   1601  HE2 PHE A 117       1.214  19.385   7.901  1.00 94.70           H
ATOM   1602  CZ  PHE A 117       3.184  18.912   7.256  1.00 94.70           C
ATOM   1603  HZ  PHE A 117       2.955  19.082   6.204  1.00 94.70           H
ATOM   1604  HN  PHE A 117       4.514  17.596  13.682  1.00 94.70           H
ATOM   1605  N   MET A 118       5.296  15.486  11.198  1.00 94.39           N
ATOM   1606  CA  MET A 118       5.899  14.440  10.389  1.00 94.39           C
ATOM   1607  C   MET A 118       5.311  13.071  10.736  1.00 94.39           C
ATOM   1608  O   MET A 118       5.176  12.211   9.867  1.00 94.39           O
ATOM   1609  HA  MET A 118       5.660  14.694   9.356  1.00 94.39           H
ATOM   1610  CB  MET A 118       7.411  14.421  10.622  1.00 94.39           C
ATOM   1611 1HB  MET A 118       7.802  15.437  10.575  1.00 94.39           H
ATOM   1612 2HB  MET A 118       7.623  14.043  11.622  1.00 94.39           H
ATOM   1613  CG  MET A 118       8.115  13.548   9.581  1.00 94.39           C
ATOM   1614 1HG  MET A 118       9.185  13.515   9.786  1.00 94.39           H
ATOM   1615 2HG  MET A 118       7.747  12.524   9.644  1.00 94.39           H
ATOM   1616  SD  MET A 118       7.828  14.199   7.944  1.00 94.39           S
ATOM   1617  CE  MET A 118       8.807  15.689   8.027  1.00 94.39           C
ATOM   1618 1HE  MET A 118       8.433  16.326   8.828  1.00 94.39           H
ATOM   1619 2HE  MET A 118       9.847  15.430   8.224  1.00 94.39           H
ATOM   1620 3HE  MET A 118       8.739  16.221   7.078  1.00 94.39           H
ATOM   1621  HN  MET A 118       5.924  15.953  11.821  1.00 94.39           H
ATOM   1622  N   CYS A 119       4.977  12.911  12.008  1.00 93.51           N
ATOM   1623  CA  CYS A 119       4.409  11.660  12.481  1.00 93.51           C
ATOM   1624  C   CYS A 119       3.068  11.445  11.777  1.00 93.51           C
ATOM   1625  O   CYS A 119       2.770  10.340  11.326  1.00 93.51           O
ATOM   1626  HA  CYS A 119       5.117  10.875  12.215  1.00 93.51           H
ATOM   1627  CB  CYS A 119       4.263  11.645  14.004  1.00 93.51           C
ATOM   1628 1HB  CYS A 119       5.247  11.670  14.473  1.00 93.51           H
ATOM   1629 2HB  CYS A 119       3.730  12.536  14.335  1.00 93.51           H
ATOM   1630  SG  CYS A 119       3.359  10.144  14.532  1.00 93.51           S
ATOM   1631  HN  CYS A 119       5.089  13.616  12.709  1.00 93.51           H
ATOM   1632  N   LYS A 120       2.294  12.518  11.706  1.00 94.41           N
ATOM   1633  CA  LYS A 120       0.976  12.451  11.098  1.00 94.41           C
ATOM   1634  C   LYS A 120       1.115  12.023   9.636  1.00 94.41           C
ATOM   1635  O   LYS A 120       0.391  11.145   9.171  1.00 94.41           O
ATOM   1636  HA  LYS A 120       0.410  11.686  11.629  1.00 94.41           H
ATOM   1637  CB  LYS A 120       0.233  13.776  11.284  1.00 94.41           C
ATOM   1638 1HB  LYS A 120       0.859  14.600  10.941  1.00 94.41           H
ATOM   1639 2HB  LYS A 120      -0.666  13.781  10.668  1.00 94.41           H
ATOM   1640  CG  LYS A 120      -0.145  13.992  12.751  1.00 94.41           C
ATOM   1641 1HG  LYS A 120      -0.751  13.156  13.101  1.00 94.41           H
ATOM   1642 2HG  LYS A 120       0.757  14.010  13.363  1.00 94.41           H
ATOM   1643  CD  LYS A 120      -0.917  15.300  12.931  1.00 94.41           C
ATOM   1644 1HD  LYS A 120      -0.270  16.144  12.691  1.00 94.41           H
ATOM   1645 2HD  LYS A 120      -1.754  15.331  12.234  1.00 94.41           H
ATOM   1646  CE  LYS A 120      -1.434  15.438  14.364  1.00 94.41           C
ATOM   1647 1HE  LYS A 120      -1.449  14.461  14.848  1.00 94.41           H
ATOM   1648 2HE  LYS A 120      -0.759  16.069  14.942  1.00 94.41           H
ATOM   1649  NZ  LYS A 120      -2.795  16.021  14.370  1.00 94.41           N
ATOM   1650 1HZ  LYS A 120      -3.116  16.120  15.327  1.00 94.41           H
ATOM   1651 2HZ  LYS A 120      -2.774  16.932  13.925  1.00 94.41           H
ATOM   1652 3HZ  LYS A 120      -3.426  15.411  13.863  1.00 94.41           H
ATOM   1653  HN  LYS A 120       2.554  13.419  12.054  1.00 94.41           H
ATOM   1654  N   VAL A 121       2.050  12.665   8.951  1.00 94.37           N
ATOM   1655  CA  VAL A 121       2.237  12.421   7.531  1.00 94.37           C
ATOM   1656  C   VAL A 121       2.681  10.972   7.320  1.00 94.37           C
ATOM   1657  O   VAL A 121       2.100  10.253   6.509  1.00 94.37           O
ATOM   1658  HA  VAL A 121       1.274  12.568   7.042  1.00 94.37           H
ATOM   1659  CB  VAL A 121       3.223  13.438   6.951  1.00 94.37           C
ATOM   1660  HB  VAL A 121       4.129  13.409   7.556  1.00 94.37           H
ATOM   1661  CG1 VAL A 121       3.604  13.074   5.515  1.00 94.37           C
ATOM   1662 1HG1 VAL A 121       4.070  12.089   5.501  1.00 94.37           H
ATOM   1663 2HG1 VAL A 121       2.709  13.062   4.893  1.00 94.37           H
ATOM   1664 3HG1 VAL A 121       4.305  13.813   5.127  1.00 94.37           H
ATOM   1665  CG2 VAL A 121       2.654  14.857   7.025  1.00 94.37           C
ATOM   1666 1HG2 VAL A 121       1.726  14.906   6.456  1.00 94.37           H
ATOM   1667 2HG2 VAL A 121       2.457  15.115   8.065  1.00 94.37           H
ATOM   1668 3HG2 VAL A 121       3.375  15.559   6.606  1.00 94.37           H
ATOM   1669  HN  VAL A 121       2.672  13.339   9.350  1.00 94.37           H
ATOM   1670  N   VAL A 122       3.706  10.586   8.065  1.00 93.23           N
ATOM   1671  CA  VAL A 122       4.388   9.329   7.807  1.00 93.23           C
ATOM   1672  C   VAL A 122       3.418   8.170   8.048  1.00 93.23           C
ATOM   1673  O   VAL A 122       3.467   7.160   7.347  1.00 93.23           O
ATOM   1674  HA  VAL A 122       4.686   9.326   6.759  1.00 93.23           H
ATOM   1675  CB  VAL A 122       5.654   9.236   8.661  1.00 93.23           C
ATOM   1676  HB  VAL A 122       5.383   9.469   9.690  1.00 93.23           H
ATOM   1677  CG1 VAL A 122       6.229   7.818   8.636  1.00 93.23           C
ATOM   1678 1HG1 VAL A 122       5.490   7.120   9.029  1.00 93.23           H
ATOM   1679 2HG1 VAL A 122       6.477   7.545   7.610  1.00 93.23           H
ATOM   1680 3HG1 VAL A 122       7.128   7.780   9.250  1.00 93.23           H
ATOM   1681  CG2 VAL A 122       6.698  10.259   8.207  1.00 93.23           C
ATOM   1682 1HG2 VAL A 122       6.963  10.070   7.166  1.00 93.23           H
ATOM   1683 2HG2 VAL A 122       6.286  11.264   8.300  1.00 93.23           H
ATOM   1684 3HG2 VAL A 122       7.588  10.171   8.830  1.00 93.23           H
ATOM   1685  HN  VAL A 122       4.071  11.116   8.832  1.00 93.23           H
ATOM   1686  N   ASN A 123       2.560   8.354   9.040  1.00 91.65           N
ATOM   1687  CA  ASN A 123       1.599   7.325   9.399  1.00 91.65           C
ATOM   1688  C   ASN A 123       0.533   7.226   8.307  1.00 91.65           C
ATOM   1689  O   ASN A 123       0.059   6.135   7.994  1.00 91.65           O
ATOM   1690  HA  ASN A 123       2.183   6.410   9.497  1.00 91.65           H
ATOM   1691  CB  ASN A 123       0.897   7.663  10.716  1.00 91.65           C
ATOM   1692 1HB  ASN A 123       0.788   8.743  10.808  1.00 91.65           H
ATOM   1693 2HB  ASN A 123      -0.107   7.239  10.716  1.00 91.65           H
ATOM   1694  CG  ASN A 123       1.684   7.121  11.912  1.00 91.65           C
ATOM   1695  OD1 ASN A 123       2.544   6.265  11.785  1.00 91.65           O
ATOM   1696  ND2 ASN A 123       1.344   7.667  13.076  1.00 91.65           N
ATOM   1697 1HD2 ASN A 123       0.629   8.366  13.110  1.00 91.65           H
ATOM   1698 2HD2 ASN A 123       1.802   7.378  13.916  1.00 91.65           H
ATOM   1699  HN  ASN A 123       2.515   9.186   9.593  1.00 91.65           H
ATOM   1700  N   SER A 124       0.186   8.380   7.757  1.00 93.70           N
ATOM   1701  CA  SER A 124      -0.938   8.464   6.839  1.00 93.70           C
ATOM   1702  C   SER A 124      -0.496   8.059   5.432  1.00 93.70           C
ATOM   1703  O   SER A 124      -1.295   7.544   4.651  1.00 93.70           O
ATOM   1704  HA  SER A 124      -1.678   7.763   7.225  1.00 93.70           H
ATOM   1705  CB  SER A 124      -1.532   9.874   6.824  1.00 93.70           C
ATOM   1706 1HB  SER A 124      -2.291   9.939   6.044  1.00 93.70           H
ATOM   1707 2HB  SER A 124      -2.033  10.067   7.773  1.00 93.70           H
ATOM   1708  OG  SER A 124      -0.538  10.870   6.601  1.00 93.70           O
ATOM   1709  HG  SER A 124      -0.360  11.371   7.448  1.00 93.70           H
ATOM   1710  HN  SER A 124       0.657   9.245   7.928  1.00 93.70           H
ATOM   1711  N   MET A 125       0.775   8.306   5.151  1.00 94.44           N
ATOM   1712  CA  MET A 125       1.276   8.197   3.792  1.00 94.44           C
ATOM   1713  C   MET A 125       1.087   6.778   3.250  1.00 94.44           C
ATOM   1714  O   MET A 125       0.734   6.597   2.085  1.00 94.44           O
ATOM   1715  HA  MET A 125       0.685   8.899   3.204  1.00 94.44           H
ATOM   1716  CB  MET A 125       2.762   8.560   3.764  1.00 94.44           C
ATOM   1717 1HB  MET A 125       3.267   8.103   4.615  1.00 94.44           H
ATOM   1718 2HB  MET A 125       3.223   8.153   2.864  1.00 94.44           H
ATOM   1719  CG  MET A 125       2.956  10.077   3.803  1.00 94.44           C
ATOM   1720 1HG  MET A 125       2.367  10.507   4.613  1.00 94.44           H
ATOM   1721 2HG  MET A 125       4.000  10.313   4.008  1.00 94.44           H
ATOM   1722  SD  MET A 125       2.465  10.795   2.245  1.00 94.44           S
ATOM   1723  CE  MET A 125       1.376  12.084   2.827  1.00 94.44           C
ATOM   1724 1HE  MET A 125       0.554  11.640   3.389  1.00 94.44           H
ATOM   1725 2HE  MET A 125       1.932  12.765   3.473  1.00 94.44           H
ATOM   1726 3HE  MET A 125       0.978  12.636   1.976  1.00 94.44           H
ATOM   1727  HN  MET A 125       1.456   8.575   5.832  1.00 94.44           H
ATOM   1728  N   TYR A 126       1.330   5.809   4.120  1.00 89.65           N
ATOM   1729  CA  TYR A 126       1.206   4.413   3.738  1.00 89.65           C
ATOM   1730  C   TYR A 126      -0.233   4.078   3.342  1.00 89.65           C
ATOM   1731  O   TYR A 126      -0.467   3.451   2.310  1.00 89.65           O
ATOM   1732  HA  TYR A 126       1.861   4.238   2.884  1.00 89.65           H
ATOM   1733  CB  TYR A 126       1.582   3.602   4.980  1.00 89.65           C
ATOM   1734 1HB  TYR A 126       2.640   3.753   5.194  1.00 89.65           H
ATOM   1735 2HB  TYR A 126       1.026   3.986   5.835  1.00 89.65           H
ATOM   1736  CG  TYR A 126       1.312   2.101   4.848  1.00 89.65           C
ATOM   1737  CD1 TYR A 126       0.438   1.478   5.716  1.00 89.65           C
ATOM   1738  HD1 TYR A 126      -0.060   2.055   6.495  1.00 89.65           H
ATOM   1739  CD2 TYR A 126       1.943   1.371   3.862  1.00 89.65           C
ATOM   1740  HD2 TYR A 126       2.634   1.863   3.177  1.00 89.65           H
ATOM   1741  CE1 TYR A 126       0.185   0.066   5.592  1.00 89.65           C
ATOM   1742  HE1 TYR A 126      -0.503  -0.438   6.271  1.00 89.65           H
ATOM   1743  CE2 TYR A 126       1.690  -0.041   3.738  1.00 89.65           C
ATOM   1744  HE2 TYR A 126       2.181  -0.630   2.963  1.00 89.65           H
ATOM   1745  CZ  TYR A 126       0.823  -0.624   4.609  1.00 89.65           C
ATOM   1746  OH  TYR A 126       0.583  -1.957   4.492  1.00 89.65           O
ATOM   1747  HH  TYR A 126       0.777  -2.259   3.558  1.00 89.65           H
ATOM   1748  HN  TYR A 126       1.607   5.965   5.068  1.00 89.65           H
ATOM   1749  N   LYS A 127      -1.161   4.512   4.182  1.00 90.02           N
ATOM   1750  CA  LYS A 127      -2.563   4.186   3.983  1.00 90.02           C
ATOM   1751  C   LYS A 127      -3.045   4.809   2.671  1.00 90.02           C
ATOM   1752  O   LYS A 127      -3.843   4.210   1.952  1.00 90.02           O
ATOM   1753  HA  LYS A 127      -2.637   3.102   3.898  1.00 90.02           H
ATOM   1754  CB  LYS A 127      -3.388   4.603   5.202  1.00 90.02           C
ATOM   1755 1HB  LYS A 127      -3.113   5.613   5.505  1.00 90.02           H
ATOM   1756 2HB  LYS A 127      -4.446   4.627   4.938  1.00 90.02           H
ATOM   1757  CG  LYS A 127      -3.169   3.637   6.368  1.00 90.02           C
ATOM   1758 1HG  LYS A 127      -2.102   3.541   6.570  1.00 90.02           H
ATOM   1759 2HG  LYS A 127      -3.629   4.041   7.270  1.00 90.02           H
ATOM   1760  CD  LYS A 127      -3.762   2.261   6.060  1.00 90.02           C
ATOM   1761 1HD  LYS A 127      -4.792   2.373   5.719  1.00 90.02           H
ATOM   1762 2HD  LYS A 127      -3.206   1.795   5.246  1.00 90.02           H
ATOM   1763  CE  LYS A 127      -3.723   1.358   7.294  1.00 90.02           C
ATOM   1764 1HE  LYS A 127      -2.694   1.238   7.632  1.00 90.02           H
ATOM   1765 2HE  LYS A 127      -4.275   1.824   8.111  1.00 90.02           H
ATOM   1766  NZ  LYS A 127      -4.308   0.033   6.986  1.00 90.02           N
ATOM   1767 1HZ  LYS A 127      -4.284  -0.548   7.816  1.00 90.02           H
ATOM   1768 2HZ  LYS A 127      -5.268   0.150   6.682  1.00 90.02           H
ATOM   1769 3HZ  LYS A 127      -3.771  -0.409   6.248  1.00 90.02           H
ATOM   1770  HN  LYS A 127      -0.968   5.075   4.986  1.00 90.02           H
ATOM   1771  N   MET A 128      -2.541   6.004   2.400  1.00 93.67           N
ATOM   1772  CA  MET A 128      -2.886   6.701   1.173  1.00 93.67           C
ATOM   1773  C   MET A 128      -2.396   5.928  -0.053  1.00 93.67           C
ATOM   1774  O   MET A 128      -3.124   5.788  -1.035  1.00 93.67           O
ATOM   1775  HA  MET A 128      -3.975   6.757   1.164  1.00 93.67           H
ATOM   1776  CB  MET A 128      -2.256   8.095   1.183  1.00 93.67           C
ATOM   1777 1HB  MET A 128      -2.541   8.620   2.095  1.00 93.67           H
ATOM   1778 2HB  MET A 128      -1.170   8.007   1.191  1.00 93.67           H
ATOM   1779  CG  MET A 128      -2.699   8.905  -0.038  1.00 93.67           C
ATOM   1780 1HG  MET A 128      -2.495   8.345  -0.950  1.00 93.67           H
ATOM   1781 2HG  MET A 128      -3.775   9.075  -0.002  1.00 93.67           H
ATOM   1782  SD  MET A 128      -1.837  10.468  -0.078  1.00 93.67           S
ATOM   1783  CE  MET A 128      -0.173   9.897  -0.381  1.00 93.67           C
ATOM   1784 1HE  MET A 128       0.139   9.240   0.431  1.00 93.67           H
ATOM   1785 2HE  MET A 128      -0.143   9.350  -1.323  1.00 93.67           H
ATOM   1786 3HE  MET A 128       0.500  10.752  -0.436  1.00 93.67           H
ATOM   1787  HN  MET A 128      -1.908   6.493   3.000  1.00 93.67           H
ATOM   1788  N   ASN A 129      -1.165   5.446   0.043  1.00 93.63           N
ATOM   1789  CA  ASN A 129      -0.584   4.657  -1.029  1.00 93.63           C
ATOM   1790  C   ASN A 129      -1.429   3.401  -1.248  1.00 93.63           C
ATOM   1791  O   ASN A 129      -1.820   3.099  -2.374  1.00 93.63           O
ATOM   1792  HA  ASN A 129      -0.581   5.314  -1.899  1.00 93.63           H
ATOM   1793  CB  ASN A 129       0.839   4.216  -0.680  1.00 93.63           C
ATOM   1794 1HB  ASN A 129       1.502   5.081  -0.677  1.00 93.63           H
ATOM   1795 2HB  ASN A 129       0.856   3.798   0.327  1.00 93.63           H
ATOM   1796  CG  ASN A 129       1.351   3.176  -1.678  1.00 93.63           C
ATOM   1797  OD1 ASN A 129       1.175   1.980  -1.514  1.00 93.63           O
ATOM   1798  ND2 ASN A 129       1.994   3.697  -2.720  1.00 93.63           N
ATOM   1799 1HD2 ASN A 129       2.104   4.689  -2.794  1.00 93.63           H
ATOM   1800 2HD2 ASN A 129       2.367   3.098  -3.428  1.00 93.63           H
ATOM   1801  HN  ASN A 129      -0.570   5.588   0.834  1.00 93.63           H
ATOM   1802  N   PHE A 130      -1.685   2.701  -0.152  1.00 89.91           N
ATOM   1803  CA  PHE A 130      -2.362   1.417  -0.225  1.00 89.91           C
ATOM   1804  C   PHE A 130      -3.695   1.541  -0.965  1.00 89.91           C
ATOM   1805  O   PHE A 130      -3.945   0.817  -1.927  1.00 89.91           O
ATOM   1806  HA  PHE A 130      -1.707   0.737  -0.771  1.00 89.91           H
ATOM   1807  CB  PHE A 130      -2.629   0.970   1.213  1.00 89.91           C
ATOM   1808 1HB  PHE A 130      -1.676   0.838   1.726  1.00 89.91           H
ATOM   1809 2HB  PHE A 130      -3.165   1.763   1.736  1.00 89.91           H
ATOM   1810  CG  PHE A 130      -3.434  -0.327   1.322  1.00 89.91           C
ATOM   1811  CD1 PHE A 130      -4.788  -0.279   1.438  1.00 89.91           C
ATOM   1812  HD1 PHE A 130      -5.300   0.683   1.453  1.00 89.91           H
ATOM   1813  CD2 PHE A 130      -2.795  -1.527   1.304  1.00 89.91           C
ATOM   1814  HD2 PHE A 130      -1.710  -1.566   1.211  1.00 89.91           H
ATOM   1815  CE1 PHE A 130      -5.535  -1.482   1.539  1.00 89.91           C
ATOM   1816  HE1 PHE A 130      -6.621  -1.444   1.632  1.00 89.91           H
ATOM   1817  CE2 PHE A 130      -3.542  -2.731   1.405  1.00 89.91           C
ATOM   1818  HE2 PHE A 130      -3.030  -3.693   1.390  1.00 89.91           H
ATOM   1819  CZ  PHE A 130      -4.897  -2.683   1.521  1.00 89.91           C
ATOM   1820  HZ  PHE A 130      -5.470  -3.607   1.598  1.00 89.91           H
ATOM   1821  HN  PHE A 130      -1.439   2.997   0.771  1.00 89.91           H
ATOM   1822  N   TYR A 131      -4.517   2.464  -0.487  1.00 90.23           N
ATOM   1823  CA  TYR A 131      -5.864   2.611  -1.010  1.00 90.23           C
ATOM   1824  C   TYR A 131      -5.838   3.051  -2.476  1.00 90.23           C
ATOM   1825  O   TYR A 131      -6.607   2.547  -3.292  1.00 90.23           O
ATOM   1826  HA  TYR A 131      -6.360   1.643  -0.938  1.00 90.23           H
ATOM   1827  CB  TYR A 131      -6.525   3.707  -0.173  1.00 90.23           C
ATOM   1828 1HB  TYR A 131      -5.895   4.596  -0.194  1.00 90.23           H
ATOM   1829 2HB  TYR A 131      -7.475   3.978  -0.633  1.00 90.23           H
ATOM   1830  CG  TYR A 131      -6.776   3.311   1.284  1.00 90.23           C
ATOM   1831  CD1 TYR A 131      -7.231   2.044   1.586  1.00 90.23           C
ATOM   1832  HD1 TYR A 131      -7.412   1.325   0.787  1.00 90.23           H
ATOM   1833  CD2 TYR A 131      -6.546   4.222   2.295  1.00 90.23           C
ATOM   1834  HD2 TYR A 131      -6.187   5.223   2.056  1.00 90.23           H
ATOM   1835  CE1 TYR A 131      -7.467   1.672   2.957  1.00 90.23           C
ATOM   1836  HE1 TYR A 131      -7.826   0.674   3.210  1.00 90.23           H
ATOM   1837  CE2 TYR A 131      -6.782   3.850   3.666  1.00 90.23           C
ATOM   1838  HE2 TYR A 131      -6.605   4.559   4.475  1.00 90.23           H
ATOM   1839  CZ  TYR A 131      -7.230   2.593   3.929  1.00 90.23           C
ATOM   1840  OH  TYR A 131      -7.453   2.241   5.224  1.00 90.23           O
ATOM   1841  HH  TYR A 131      -7.400   3.049   5.812  1.00 90.23           H
ATOM   1842  HN  TYR A 131      -4.275   3.104   0.243  1.00 90.23           H
ATOM   1843  N   SER A 132      -4.945   3.986  -2.764  1.00 91.42           N
ATOM   1844  CA  SER A 132      -4.820   4.512  -4.112  1.00 91.42           C
ATOM   1845  C   SER A 132      -4.370   3.404  -5.067  1.00 91.42           C
ATOM   1846  O   SER A 132      -4.866   3.307  -6.188  1.00 91.42           O
ATOM   1847  HA  SER A 132      -5.817   4.864  -4.378  1.00 91.42           H
ATOM   1848  CB  SER A 132      -3.838   5.684  -4.158  1.00 91.42           C
ATOM   1849 1HB  SER A 132      -3.707   6.007  -5.191  1.00 91.42           H
ATOM   1850 2HB  SER A 132      -4.255   6.529  -3.610  1.00 91.42           H
ATOM   1851  OG  SER A 132      -2.570   5.340  -3.604  1.00 91.42           O
ATOM   1852  HG  SER A 132      -2.469   5.752  -2.699  1.00 91.42           H
ATOM   1853  HN  SER A 132      -4.314   4.382  -2.096  1.00 91.42           H
ATOM   1854  N   CYS A 133      -3.436   2.597  -4.587  1.00 87.62           N
ATOM   1855  CA  CYS A 133      -2.898   1.514  -5.392  1.00 87.62           C
ATOM   1856  C   CYS A 133      -4.040   0.553  -5.729  1.00 87.62           C
ATOM   1857  O   CYS A 133      -4.206   0.162  -6.884  1.00 87.62           O
ATOM   1858  HA  CYS A 133      -2.493   1.967  -6.297  1.00 87.62           H
ATOM   1859  CB  CYS A 133      -1.744   0.802  -4.683  1.00 87.62           C
ATOM   1860 1HB  CYS A 133      -1.994   0.641  -3.634  1.00 87.62           H
ATOM   1861 2HB  CYS A 133      -1.584  -0.181  -5.127  1.00 87.62           H
ATOM   1862  SG  CYS A 133      -0.217   1.802  -4.814  1.00 87.62           S
ATOM   1863  HG  CYS A 133      -0.575   2.721  -3.923  1.00 87.62           H
ATOM   1864  HN  CYS A 133      -3.049   2.674  -3.668  1.00 87.62           H
ATOM   1865  N   VAL A 134      -4.797   0.200  -4.701  1.00 86.38           N
ATOM   1866  CA  VAL A 134      -5.877  -0.759  -4.861  1.00 86.38           C
ATOM   1867  C   VAL A 134      -6.826  -0.274  -5.959  1.00 86.38           C
ATOM   1868  O   VAL A 134      -7.192  -1.037  -6.851  1.00 86.38           O
ATOM   1869  HA  VAL A 134      -5.433  -1.705  -5.174  1.00 86.38           H
ATOM   1870  CB  VAL A 134      -6.579  -0.986  -3.521  1.00 86.38           C
ATOM   1871  HB  VAL A 134      -6.846  -0.010  -3.114  1.00 86.38           H
ATOM   1872  CG1 VAL A 134      -7.869  -1.787  -3.706  1.00 86.38           C
ATOM   1873 1HG1 VAL A 134      -8.543  -1.242  -4.367  1.00 86.38           H
ATOM   1874 2HG1 VAL A 134      -7.634  -2.756  -4.146  1.00 86.38           H
ATOM   1875 3HG1 VAL A 134      -8.348  -1.933  -2.738  1.00 86.38           H
ATOM   1876  CG2 VAL A 134      -5.645  -1.672  -2.522  1.00 86.38           C
ATOM   1877 1HG2 VAL A 134      -5.334  -2.638  -2.920  1.00 86.38           H
ATOM   1878 2HG2 VAL A 134      -4.768  -1.047  -2.356  1.00 86.38           H
ATOM   1879 3HG2 VAL A 134      -6.169  -1.821  -1.578  1.00 86.38           H
ATOM   1880  HN  VAL A 134      -4.682   0.556  -3.774  1.00 86.38           H
ATOM   1881  N   LEU A 135      -7.197   0.994  -5.857  1.00 88.81           N
ATOM   1882  CA  LEU A 135      -8.207   1.551  -6.741  1.00 88.81           C
ATOM   1883  C   LEU A 135      -7.641   1.648  -8.159  1.00 88.81           C
ATOM   1884  O   LEU A 135      -8.355   1.414  -9.133  1.00 88.81           O
ATOM   1885  HA  LEU A 135      -9.049   0.859  -6.751  1.00 88.81           H
ATOM   1886  CB  LEU A 135      -8.723   2.883  -6.192  1.00 88.81           C
ATOM   1887 1HB  LEU A 135      -7.875   3.559  -6.076  1.00 88.81           H
ATOM   1888 2HB  LEU A 135      -9.385   3.328  -6.935  1.00 88.81           H
ATOM   1889  CG  LEU A 135      -9.471   2.815  -4.859  1.00 88.81           C
ATOM   1890  HG  LEU A 135      -8.867   2.241  -4.157  1.00 88.81           H
ATOM   1891  CD1 LEU A 135      -9.654   4.211  -4.261  1.00 88.81           C
ATOM   1892 1HD1 LEU A 135      -8.678   4.665  -4.091  1.00 88.81           H
ATOM   1893 2HD1 LEU A 135     -10.227   4.830  -4.952  1.00 88.81           H
ATOM   1894 3HD1 LEU A 135     -10.189   4.134  -3.314  1.00 88.81           H
ATOM   1895  CD2 LEU A 135     -10.803   2.079  -5.015  1.00 88.81           C
ATOM   1896 1HD2 LEU A 135     -11.426   2.605  -5.739  1.00 88.81           H
ATOM   1897 2HD2 LEU A 135     -10.618   1.063  -5.365  1.00 88.81           H
ATOM   1898 3HD2 LEU A 135     -11.315   2.045  -4.053  1.00 88.81           H
ATOM   1899  HN  LEU A 135      -6.820   1.635  -5.189  1.00 88.81           H
ATOM   1900  N   LEU A 136      -6.364   1.994  -8.230  1.00 89.85           N
ATOM   1901  CA  LEU A 136      -5.703   2.158  -9.513  1.00 89.85           C
ATOM   1902  C   LEU A 136      -5.637   0.805 -10.225  1.00 89.85           C
ATOM   1903  O   LEU A 136      -5.869   0.722 -11.430  1.00 89.85           O
ATOM   1904  HA  LEU A 136      -6.315   2.833 -10.112  1.00 89.85           H
ATOM   1905  CB  LEU A 136      -4.338   2.825  -9.332  1.00 89.85           C
ATOM   1906 1HB  LEU A 136      -3.823   2.334  -8.507  1.00 89.85           H
ATOM   1907 2HB  LEU A 136      -3.747   2.646 -10.230  1.00 89.85           H
ATOM   1908  CG  LEU A 136      -4.358   4.331  -9.059  1.00 89.85           C
ATOM   1909  HG  LEU A 136      -5.078   4.524  -8.264  1.00 89.85           H
ATOM   1910  CD1 LEU A 136      -2.995   4.816  -8.564  1.00 89.85           C
ATOM   1911 1HD1 LEU A 136      -2.738   4.297  -7.640  1.00 89.85           H
ATOM   1912 2HD1 LEU A 136      -2.238   4.608  -9.320  1.00 89.85           H
ATOM   1913 3HD1 LEU A 136      -3.037   5.890  -8.378  1.00 89.85           H
ATOM   1914  CD2 LEU A 136      -4.829   5.105 -10.292  1.00 89.85           C
ATOM   1915 1HD2 LEU A 136      -4.153   4.909 -11.124  1.00 89.85           H
ATOM   1916 2HD2 LEU A 136      -5.836   4.785 -10.560  1.00 89.85           H
ATOM   1917 3HD2 LEU A 136      -4.834   6.172 -10.071  1.00 89.85           H
ATOM   1918  HN  LEU A 136      -5.785   2.160  -7.432  1.00 89.85           H
ATOM   1919  N   ILE A 137      -5.319  -0.220  -9.449  1.00 84.66           N
ATOM   1920  CA  ILE A 137      -5.204  -1.563  -9.993  1.00 84.66           C
ATOM   1921  C   ILE A 137      -6.557  -1.995 -10.563  1.00 84.66           C
ATOM   1922  O   ILE A 137      -6.618  -2.619 -11.621  1.00 84.66           O
ATOM   1923  HA  ILE A 137      -4.482  -1.524 -10.809  1.00 84.66           H
ATOM   1924  CB  ILE A 137      -4.646  -2.522  -8.939  1.00 84.66           C
ATOM   1925  HB  ILE A 137      -5.166  -2.338  -8.000  1.00 84.66           H
ATOM   1926  CG1 ILE A 137      -3.159  -2.258  -8.691  1.00 84.66           C
ATOM   1927 1HG1 ILE A 137      -2.583  -2.550  -9.569  1.00 84.66           H
ATOM   1928 2HG1 ILE A 137      -2.995  -1.191  -8.543  1.00 84.66           H
ATOM   1929  CG2 ILE A 137      -4.913  -3.978  -9.327  1.00 84.66           C
ATOM   1930 1HG2 ILE A 137      -5.987  -4.140  -9.412  1.00 84.66           H
ATOM   1931 2HG2 ILE A 137      -4.436  -4.193 -10.283  1.00 84.66           H
ATOM   1932 3HG2 ILE A 137      -4.505  -4.638  -8.561  1.00 84.66           H
ATOM   1933  CD1 ILE A 137      -2.662  -3.031  -7.468  1.00 84.66           C
ATOM   1934 1HD1 ILE A 137      -3.224  -2.718  -6.588  1.00 84.66           H
ATOM   1935 2HD1 ILE A 137      -2.805  -4.099  -7.630  1.00 84.66           H
ATOM   1936 3HD1 ILE A 137      -1.602  -2.825  -7.314  1.00 84.66           H
ATOM   1937  HN  ILE A 137      -5.142  -0.145  -8.467  1.00 84.66           H
ATOM   1938  N   MET A 138      -7.608  -1.647  -9.835  1.00 84.71           N
ATOM   1939  CA  MET A 138      -8.959  -1.927 -10.290  1.00 84.71           C
ATOM   1940  C   MET A 138      -9.228  -1.271 -11.646  1.00 84.71           C
ATOM   1941  O   MET A 138      -9.711  -1.923 -12.570  1.00 84.71           O
ATOM   1942  HA  MET A 138      -9.018  -3.011 -10.386  1.00 84.71           H
ATOM   1943  CB  MET A 138      -9.963  -1.404  -9.262  1.00 84.71           C
ATOM   1944 1HB  MET A 138      -9.696  -1.768  -8.269  1.00 84.71           H
ATOM   1945 2HB  MET A 138      -9.917  -0.315  -9.224  1.00 84.71           H
ATOM   1946  CG  MET A 138     -11.386  -1.848  -9.609  1.00 84.71           C
ATOM   1947 1HG  MET A 138     -11.641  -1.523 -10.617  1.00 84.71           H
ATOM   1948 2HG  MET A 138     -11.448  -2.937  -9.599  1.00 84.71           H
ATOM   1949  SD  MET A 138     -12.543  -1.162  -8.436  1.00 84.71           S
ATOM   1950  CE  MET A 138     -12.270   0.580  -8.714  1.00 84.71           C
ATOM   1951 1HE  MET A 138     -11.229   0.823  -8.503  1.00 84.71           H
ATOM   1952 2HE  MET A 138     -12.496   0.822  -9.753  1.00 84.71           H
ATOM   1953 3HE  MET A 138     -12.919   1.159  -8.057  1.00 84.71           H
ATOM   1954  HN  MET A 138      -7.547  -1.183  -8.951  1.00 84.71           H
ATOM   1955  N   CYS A 139      -8.902   0.011 -11.722  1.00 87.24           N
ATOM   1956  CA  CYS A 139      -9.234   0.799 -12.897  1.00 87.24           C
ATOM   1957  C   CYS A 139      -8.454   0.237 -14.088  1.00 87.24           C
ATOM   1958  O   CYS A 139      -8.968   0.189 -15.204  1.00 87.24           O
ATOM   1959  HA  CYS A 139     -10.307   0.692 -13.053  1.00 87.24           H
ATOM   1960  CB  CYS A 139      -8.950   2.286 -12.680  1.00 87.24           C
ATOM   1961 1HB  CYS A 139      -7.922   2.423 -12.343  1.00 87.24           H
ATOM   1962 2HB  CYS A 139      -9.051   2.826 -13.621  1.00 87.24           H
ATOM   1963  SG  CYS A 139     -10.109   2.970 -11.441  1.00 87.24           S
ATOM   1964  HG  CYS A 139      -9.459   2.514 -10.374  1.00 87.24           H
ATOM   1965  HN  CYS A 139      -8.422   0.510 -11.001  1.00 87.24           H
ATOM   1966  N   ILE A 140      -7.226  -0.175 -13.809  1.00 83.77           N
ATOM   1967  CA  ILE A 140      -6.377  -0.751 -14.838  1.00 83.77           C
ATOM   1968  C   ILE A 140      -7.069  -1.978 -15.435  1.00 83.77           C
ATOM   1969  O   ILE A 140      -7.062  -2.170 -16.650  1.00 83.77           O
ATOM   1970  HA  ILE A 140      -6.263  -0.004 -15.623  1.00 83.77           H
ATOM   1971  CB  ILE A 140      -4.982  -1.041 -14.282  1.00 83.77           C
ATOM   1972  HB  ILE A 140      -5.094  -1.516 -13.308  1.00 83.77           H
ATOM   1973  CG1 ILE A 140      -4.198   0.255 -14.066  1.00 83.77           C
ATOM   1974 1HG1 ILE A 140      -3.920   0.681 -15.030  1.00 83.77           H
ATOM   1975 2HG1 ILE A 140      -4.830   0.987 -13.564  1.00 83.77           H
ATOM   1976  CG2 ILE A 140      -4.228  -2.024 -15.179  1.00 83.77           C
ATOM   1977 1HG2 ILE A 140      -4.782  -2.961 -15.238  1.00 83.77           H
ATOM   1978 2HG2 ILE A 140      -4.125  -1.600 -16.178  1.00 83.77           H
ATOM   1979 3HG2 ILE A 140      -3.239  -2.213 -14.761  1.00 83.77           H
ATOM   1980  CD1 ILE A 140      -2.940   0.002 -13.232  1.00 83.77           C
ATOM   1981 1HD1 ILE A 140      -3.223  -0.402 -12.260  1.00 83.77           H
ATOM   1982 2HD1 ILE A 140      -2.299  -0.713 -13.749  1.00 83.77           H
ATOM   1983 3HD1 ILE A 140      -2.401   0.939 -13.093  1.00 83.77           H
ATOM   1984  HN  ILE A 140      -6.810  -0.119 -12.901  1.00 83.77           H
ATOM   1985  N   SER A 141      -7.650  -2.778 -14.552  1.00 78.78           N
ATOM   1986  CA  SER A 141      -8.227  -4.048 -14.959  1.00 78.78           C
ATOM   1987  C   SER A 141      -9.482  -3.807 -15.800  1.00 78.78           C
ATOM   1988  O   SER A 141      -9.723  -4.513 -16.778  1.00 78.78           O
ATOM   1989  HA  SER A 141      -7.456  -4.538 -15.554  1.00 78.78           H
ATOM   1990  CB  SER A 141      -8.561  -4.916 -13.744  1.00 78.78           C
ATOM   1991 1HB  SER A 141      -9.295  -4.402 -13.123  1.00 78.78           H
ATOM   1992 2HB  SER A 141      -9.021  -5.846 -14.078  1.00 78.78           H
ATOM   1993  OG  SER A 141      -7.404  -5.211 -12.965  1.00 78.78           O
ATOM   1994  HG  SER A 141      -7.250  -4.487 -12.293  1.00 78.78           H
ATOM   1995  HN  SER A 141      -7.730  -2.570 -13.577  1.00 78.78           H
ATOM   1996  N   VAL A 142     -10.249  -2.808 -15.389  1.00 81.55           N
ATOM   1997  CA  VAL A 142     -11.441  -2.426 -16.127  1.00 81.55           C
ATOM   1998  C   VAL A 142     -11.037  -1.926 -17.515  1.00 81.55           C
ATOM   1999  O   VAL A 142     -11.675  -2.265 -18.511  1.00 81.55           O
ATOM   2000  HA  VAL A 142     -12.057  -3.318 -16.241  1.00 81.55           H
ATOM   2001  CB  VAL A 142     -12.242  -1.395 -15.330  1.00 81.55           C
ATOM   2002  HB  VAL A 142     -11.581  -0.560 -15.102  1.00 81.55           H
ATOM   2003  CG1 VAL A 142     -13.414  -0.856 -16.153  1.00 81.55           C
ATOM   2004 1HG1 VAL A 142     -13.035  -0.381 -17.057  1.00 81.55           H
ATOM   2005 2HG1 VAL A 142     -14.076  -1.679 -16.425  1.00 81.55           H
ATOM   2006 3HG1 VAL A 142     -13.967  -0.126 -15.562  1.00 81.55           H
ATOM   2007  CG2 VAL A 142     -12.728  -1.985 -14.004  1.00 81.55           C
ATOM   2008 1HG2 VAL A 142     -13.366  -2.846 -14.202  1.00 81.55           H
ATOM   2009 2HG2 VAL A 142     -11.870  -2.297 -13.409  1.00 81.55           H
ATOM   2010 3HG2 VAL A 142     -13.295  -1.231 -13.457  1.00 81.55           H
ATOM   2011  HN  VAL A 142     -10.067  -2.265 -14.569  1.00 81.55           H
ATOM   2012  N   ASP A 143      -9.980  -1.127 -17.537  1.00 82.33           N
ATOM   2013  CA  ASP A 143      -9.533  -0.511 -18.775  1.00 82.33           C
ATOM   2014  C   ASP A 143      -9.095  -1.602 -19.754  1.00 82.33           C
ATOM   2015  O   ASP A 143      -9.369  -1.515 -20.950  1.00 82.33           O
ATOM   2016  HA  ASP A 143     -10.391   0.055 -19.139  1.00 82.33           H
ATOM   2017  CB  ASP A 143      -8.338   0.412 -18.531  1.00 82.33           C
ATOM   2018 1HB  ASP A 143      -8.563   1.094 -17.710  1.00 82.33           H
ATOM   2019 2HB  ASP A 143      -7.474  -0.178 -18.227  1.00 82.33           H
ATOM   2020  CG  ASP A 143      -7.999   1.214 -19.789  1.00 82.33           C
ATOM   2021  OD1 ASP A 143      -8.950   1.765 -20.384  1.00 82.33           O
ATOM   2022  OD2 ASP A 143      -6.796   1.259 -20.126  1.00 82.33           O
ATOM   2023  HN  ASP A 143      -9.434  -0.900 -16.731  1.00 82.33           H
ATOM   2024  N   ARG A 144      -8.422  -2.605 -19.209  1.00 76.15           N
ATOM   2025  CA  ARG A 144      -7.898  -3.686 -20.027  1.00 76.15           C
ATOM   2026  C   ARG A 144      -9.045  -4.496 -20.636  1.00 76.15           C
ATOM   2027  O   ARG A 144      -8.953  -4.948 -21.776  1.00 76.15           O
ATOM   2028  HA  ARG A 144      -7.313  -3.191 -20.802  1.00 76.15           H
ATOM   2029  CB  ARG A 144      -7.006  -4.618 -19.203  1.00 76.15           C
ATOM   2030 1HB  ARG A 144      -7.458  -4.789 -18.226  1.00 76.15           H
ATOM   2031 2HB  ARG A 144      -6.934  -5.587 -19.696  1.00 76.15           H
ATOM   2032  CG  ARG A 144      -5.608  -4.023 -19.027  1.00 76.15           C
ATOM   2033 1HG  ARG A 144      -5.197  -3.756 -20.000  1.00 76.15           H
ATOM   2034 2HG  ARG A 144      -5.670  -3.104 -18.444  1.00 76.15           H
ATOM   2035  CD  ARG A 144      -4.675  -5.015 -18.328  1.00 76.15           C
ATOM   2036 1HD  ARG A 144      -4.964  -5.125 -17.283  1.00 76.15           H
ATOM   2037 2HD  ARG A 144      -4.765  -5.998 -18.789  1.00 76.15           H
ATOM   2038  NE  ARG A 144      -3.275  -4.542 -18.418  1.00 76.15           N
ATOM   2039  HE  ARG A 144      -3.110  -3.556 -18.383  1.00 76.15           H
ATOM   2040  CZ  ARG A 144      -2.215  -5.352 -18.542  1.00 76.15           C
ATOM   2041  NH1 ARG A 144      -2.377  -6.681 -18.594  1.00 76.15           N
ATOM   2042 1HH1 ARG A 144      -3.294  -7.075 -18.540  1.00 76.15           H
ATOM   2043 2HH1 ARG A 144      -1.580  -7.278 -18.687  1.00 76.15           H
ATOM   2044  NH2 ARG A 144      -0.990  -4.812 -18.614  1.00 76.15           N
ATOM   2045 1HH2 ARG A 144      -0.189  -5.403 -18.707  1.00 76.15           H
ATOM   2046 2HH2 ARG A 144      -0.878  -3.819 -18.574  1.00 76.15           H
ATOM   2047  HN  ARG A 144      -8.234  -2.687 -18.231  1.00 76.15           H
ATOM   2048  N   TYR A 145     -10.098  -4.653 -19.848  1.00 76.80           N
ATOM   2049  CA  TYR A 145     -11.294  -5.328 -20.324  1.00 76.80           C
ATOM   2050  C   TYR A 145     -11.861  -4.630 -21.562  1.00 76.80           C
ATOM   2051  O   TYR A 145     -12.080  -5.265 -22.592  1.00 76.80           O
ATOM   2052  HA  TYR A 145     -11.022  -6.350 -20.585  1.00 76.80           H
ATOM   2053  CB  TYR A 145     -12.313  -5.231 -19.187  1.00 76.80           C
ATOM   2054 1HB  TYR A 145     -11.964  -5.832 -18.347  1.00 76.80           H
ATOM   2055 2HB  TYR A 145     -12.361  -4.198 -18.842  1.00 76.80           H
ATOM   2056  CG  TYR A 145     -13.721  -5.690 -19.572  1.00 76.80           C
ATOM   2057  CD1 TYR A 145     -14.747  -4.771 -19.660  1.00 76.80           C
ATOM   2058  HD1 TYR A 145     -14.554  -3.718 -19.455  1.00 76.80           H
ATOM   2059  CD2 TYR A 145     -13.965  -7.024 -19.832  1.00 76.80           C
ATOM   2060  HD2 TYR A 145     -13.155  -7.750 -19.762  1.00 76.80           H
ATOM   2061  CE1 TYR A 145     -16.072  -5.203 -20.023  1.00 76.80           C
ATOM   2062  HE1 TYR A 145     -16.891  -4.488 -20.096  1.00 76.80           H
ATOM   2063  CE2 TYR A 145     -15.290  -7.456 -20.195  1.00 76.80           C
ATOM   2064  HE2 TYR A 145     -15.496  -8.506 -20.402  1.00 76.80           H
ATOM   2065  CZ  TYR A 145     -16.278  -6.524 -20.273  1.00 76.80           C
ATOM   2066  OH  TYR A 145     -17.529  -6.932 -20.615  1.00 76.80           O
ATOM   2067  HH  TYR A 145     -17.525  -7.911 -20.822  1.00 76.80           H
ATOM   2068  HN  TYR A 145     -10.143  -4.330 -18.903  1.00 76.80           H
ATOM   2069  N   ILE A 146     -12.083  -3.331 -21.420  1.00 77.71           N
ATOM   2070  CA  ILE A 146     -12.694  -2.555 -22.486  1.00 77.71           C
ATOM   2071  C   ILE A 146     -11.818  -2.640 -23.738  1.00 77.71           C
ATOM   2072  O   ILE A 146     -12.329  -2.754 -24.851  1.00 77.71           O
ATOM   2073  HA  ILE A 146     -13.659  -3.009 -22.709  1.00 77.71           H
ATOM   2074  CB  ILE A 146     -12.964  -1.123 -22.020  1.00 77.71           C
ATOM   2075  HB  ILE A 146     -12.032  -0.708 -21.636  1.00 77.71           H
ATOM   2076  CG1 ILE A 146     -13.975  -1.102 -20.872  1.00 77.71           C
ATOM   2077 1HG1 ILE A 146     -14.966  -1.349 -21.252  1.00 77.71           H
ATOM   2078 2HG1 ILE A 146     -13.715  -1.865 -20.139  1.00 77.71           H
ATOM   2079  CG2 ILE A 146     -13.404  -0.240 -23.189  1.00 77.71           C
ATOM   2080 1HG2 ILE A 146     -12.619  -0.219 -23.945  1.00 77.71           H
ATOM   2081 2HG2 ILE A 146     -14.318  -0.643 -23.625  1.00 77.71           H
ATOM   2082 3HG2 ILE A 146     -13.589   0.773 -22.829  1.00 77.71           H
ATOM   2083  CD1 ILE A 146     -14.010   0.271 -20.197  1.00 77.71           C
ATOM   2084 1HD1 ILE A 146     -13.023   0.505 -19.798  1.00 77.71           H
ATOM   2085 2HD1 ILE A 146     -14.294   1.028 -20.928  1.00 77.71           H
ATOM   2086 3HD1 ILE A 146     -14.737   0.259 -19.385  1.00 77.71           H
ATOM   2087  HN  ILE A 146     -11.854  -2.811 -20.597  1.00 77.71           H
ATOM   2088  N   ALA A 147     -10.513  -2.579 -23.514  1.00 77.24           N
ATOM   2089  CA  ALA A 147      -9.566  -2.543 -24.615  1.00 77.24           C
ATOM   2090  C   ALA A 147      -9.676  -3.839 -25.420  1.00 77.24           C
ATOM   2091  O   ALA A 147      -9.445  -3.846 -26.628  1.00 77.24           O
ATOM   2092  HA  ALA A 147      -9.834  -1.703 -25.256  1.00 77.24           H
ATOM   2093  CB  ALA A 147      -8.156  -2.314 -24.067  1.00 77.24           C
ATOM   2094 1HB  ALA A 147      -8.124  -1.367 -23.529  1.00 77.24           H
ATOM   2095 2HB  ALA A 147      -7.893  -3.126 -23.389  1.00 77.24           H
ATOM   2096 3HB  ALA A 147      -7.445  -2.287 -24.893  1.00 77.24           H
ATOM   2097  HN  ALA A 147     -10.103  -2.556 -22.602  1.00 77.24           H
ATOM   2098  N   ILE A 148     -10.028  -4.906 -24.717  1.00 73.45           N
ATOM   2099  CA  ILE A 148      -9.997  -6.234 -25.307  1.00 73.45           C
ATOM   2100  C   ILE A 148     -11.394  -6.593 -25.817  1.00 73.45           C
ATOM   2101  O   ILE A 148     -11.538  -7.135 -26.912  1.00 73.45           O
ATOM   2102  HA  ILE A 148      -9.317  -6.198 -26.158  1.00 73.45           H
ATOM   2103  CB  ILE A 148      -9.425  -7.248 -24.314  1.00 73.45           C
ATOM   2104  HB  ILE A 148     -10.010  -7.194 -23.396  1.00 73.45           H
ATOM   2105  CG1 ILE A 148      -7.980  -6.903 -23.949  1.00 73.45           C
ATOM   2106 1HG1 ILE A 148      -7.332  -7.084 -24.807  1.00 73.45           H
ATOM   2107 2HG1 ILE A 148      -7.904  -5.843 -23.711  1.00 73.45           H
ATOM   2108  CG2 ILE A 148      -9.556  -8.675 -24.851  1.00 73.45           C
ATOM   2109 1HG2 ILE A 148     -10.609  -8.905 -25.018  1.00 73.45           H
ATOM   2110 2HG2 ILE A 148      -9.012  -8.761 -25.791  1.00 73.45           H
ATOM   2111 3HG2 ILE A 148      -9.143  -9.375 -24.125  1.00 73.45           H
ATOM   2112  CD1 ILE A 148      -7.502  -7.735 -22.757  1.00 73.45           C
ATOM   2113 1HD1 ILE A 148      -8.138  -7.534 -21.895  1.00 73.45           H
ATOM   2114 2HD1 ILE A 148      -7.556  -8.795 -23.009  1.00 73.45           H
ATOM   2115 3HD1 ILE A 148      -6.472  -7.470 -22.519  1.00 73.45           H
ATOM   2116  HN  ILE A 148     -10.330  -4.874 -23.764  1.00 73.45           H
ATOM   2117  N   ALA A 149     -12.387  -6.278 -24.999  1.00 74.59           N
ATOM   2118  CA  ALA A 149     -13.753  -6.676 -25.293  1.00 74.59           C
ATOM   2119  C   ALA A 149     -14.341  -5.731 -26.343  1.00 74.59           C
ATOM   2120  O   ALA A 149     -15.002  -6.174 -27.281  1.00 74.59           O
ATOM   2121  HA  ALA A 149     -13.724  -7.686 -25.701  1.00 74.59           H
ATOM   2122  CB  ALA A 149     -14.570  -6.690 -23.999  1.00 74.59           C
ATOM   2123 1HB  ALA A 149     -14.128  -7.398 -23.298  1.00 74.59           H
ATOM   2124 2HB  ALA A 149     -14.569  -5.693 -23.558  1.00 74.59           H
ATOM   2125 3HB  ALA A 149     -15.595  -6.989 -24.220  1.00 74.59           H
ATOM   2126  HN  ALA A 149     -12.270  -5.761 -24.151  1.00 74.59           H
ATOM   2127  N   GLN A 150     -14.078  -4.447 -26.150  1.00 76.97           N
ATOM   2128  CA  GLN A 150     -14.648  -3.428 -27.016  1.00 76.97           C
ATOM   2129  C   GLN A 150     -13.549  -2.759 -27.843  1.00 76.97           C
ATOM   2130  O   GLN A 150     -13.557  -1.542 -28.025  1.00 76.97           O
ATOM   2131  HA  GLN A 150     -15.336  -3.959 -27.674  1.00 76.97           H
ATOM   2132  CB  GLN A 150     -15.430  -2.394 -26.204  1.00 76.97           C
ATOM   2133 1HB  GLN A 150     -14.758  -1.884 -25.514  1.00 76.97           H
ATOM   2134 2HB  GLN A 150     -15.837  -1.634 -26.872  1.00 76.97           H
ATOM   2135  CG  GLN A 150     -16.567  -3.055 -25.423  1.00 76.97           C
ATOM   2136 1HG  GLN A 150     -17.117  -3.732 -26.076  1.00 76.97           H
ATOM   2137 2HG  GLN A 150     -16.154  -3.658 -24.614  1.00 76.97           H
ATOM   2138  CD  GLN A 150     -17.521  -2.006 -24.848  1.00 76.97           C
ATOM   2139  OE1 GLN A 150     -17.388  -0.816 -25.081  1.00 76.97           O
ATOM   2140  NE2 GLN A 150     -18.487  -2.512 -24.087  1.00 76.97           N
ATOM   2141 1HE2 GLN A 150     -18.539  -3.499 -23.936  1.00 76.97           H
ATOM   2142 2HE2 GLN A 150     -19.161  -1.905 -23.666  1.00 76.97           H
ATOM   2143  HN  GLN A 150     -13.490  -4.100 -25.420  1.00 76.97           H
ATOM   2144  N   ALA A 151     -12.629  -3.583 -28.323  1.00 73.66           N
ATOM   2145  CA  ALA A 151     -11.390  -3.075 -28.886  1.00 73.66           C
ATOM   2146  C   ALA A 151     -11.708  -1.964 -29.890  1.00 73.66           C
ATOM   2147  O   ALA A 151     -11.048  -0.927 -29.903  1.00 73.66           O
ATOM   2148  HA  ALA A 151     -10.800  -2.657 -28.070  1.00 73.66           H
ATOM   2149  CB  ALA A 151     -10.607  -4.226 -29.520  1.00 73.66           C
ATOM   2150 1HB  ALA A 151     -10.380  -4.974 -28.760  1.00 73.66           H
ATOM   2151 2HB  ALA A 151     -11.205  -4.681 -30.310  1.00 73.66           H
ATOM   2152 3HB  ALA A 151      -9.677  -3.845 -29.943  1.00 73.66           H
ATOM   2153  HN  ALA A 151     -12.719  -4.579 -28.330  1.00 73.66           H
ATOM   2154  N   MET A 152     -12.721  -2.220 -30.705  1.00 68.95           N
ATOM   2155  CA  MET A 152     -13.107  -1.275 -31.738  1.00 68.95           C
ATOM   2156  C   MET A 152     -13.543   0.058 -31.127  1.00 68.95           C
ATOM   2157  O   MET A 152     -12.978   1.104 -31.443  1.00 68.95           O
ATOM   2158  HA  MET A 152     -12.216  -1.128 -32.349  1.00 68.95           H
ATOM   2159  CB  MET A 152     -14.256  -1.859 -32.562  1.00 68.95           C
ATOM   2160 1HB  MET A 152     -15.022  -2.255 -31.895  1.00 68.95           H
ATOM   2161 2HB  MET A 152     -14.724  -1.070 -33.151  1.00 68.95           H
ATOM   2162  CG  MET A 152     -13.757  -2.969 -33.490  1.00 68.95           C
ATOM   2163 1HG  MET A 152     -12.705  -3.173 -33.293  1.00 68.95           H
ATOM   2164 2HG  MET A 152     -14.303  -3.891 -33.293  1.00 68.95           H
ATOM   2165  SD  MET A 152     -13.976  -2.484 -35.194  1.00 68.95           S
ATOM   2166  CE  MET A 152     -15.756  -2.548 -35.309  1.00 68.95           C
ATOM   2167 1HE  MET A 152     -16.098  -3.559 -35.088  1.00 68.95           H
ATOM   2168 2HE  MET A 152     -16.191  -1.852 -34.591  1.00 68.95           H
ATOM   2169 3HE  MET A 152     -16.065  -2.271 -36.316  1.00 68.95           H
ATOM   2170  HN  MET A 152     -13.272  -3.054 -30.667  1.00 68.95           H
ATOM   2171  N   ARG A 153     -14.544  -0.023 -30.263  1.00 73.57           N
ATOM   2172  CA  ARG A 153     -15.087   1.169 -29.633  1.00 73.57           C
ATOM   2173  C   ARG A 153     -14.015   1.857 -28.786  1.00 73.57           C
ATOM   2174  O   ARG A 153     -13.995   3.082 -28.680  1.00 73.57           O
ATOM   2175  HA  ARG A 153     -15.399   1.804 -30.462  1.00 73.57           H
ATOM   2176  CB  ARG A 153     -16.286   0.825 -28.747  1.00 73.57           C
ATOM   2177 1HB  ARG A 153     -16.044  -0.032 -28.119  1.00 73.57           H
ATOM   2178 2HB  ARG A 153     -16.499   1.660 -28.078  1.00 73.57           H
ATOM   2179  CG  ARG A 153     -17.522   0.513 -29.593  1.00 73.57           C
ATOM   2180 1HG  ARG A 153     -17.724   1.345 -30.268  1.00 73.57           H
ATOM   2181 2HG  ARG A 153     -17.331  -0.362 -30.213  1.00 73.57           H
ATOM   2182  CD  ARG A 153     -18.743   0.261 -28.707  1.00 73.57           C
ATOM   2183 1HD  ARG A 153     -18.590  -0.638 -28.109  1.00 73.57           H
ATOM   2184 2HD  ARG A 153     -18.874   1.088 -28.009  1.00 73.57           H
ATOM   2185  NE  ARG A 153     -19.954   0.110 -29.544  1.00 73.57           N
ATOM   2186  HE  ARG A 153     -19.852   0.195 -30.536  1.00 73.57           H
ATOM   2187  CZ  ARG A 153     -21.179  -0.132 -29.058  1.00 73.57           C
ATOM   2188  NH1 ARG A 153     -21.374  -0.255 -27.738  1.00 73.57           N
ATOM   2189 1HH1 ARG A 153     -20.603  -0.166 -27.108  1.00 73.57           H
ATOM   2190 2HH1 ARG A 153     -22.291  -0.437 -27.383  1.00 73.57           H
ATOM   2191  NH2 ARG A 153     -22.205  -0.250 -29.911  1.00 73.57           N
ATOM   2192 1HH2 ARG A 153     -23.125  -0.431 -29.565  1.00 73.57           H
ATOM   2193 2HH2 ARG A 153     -22.051  -0.157 -30.895  1.00 73.57           H
ATOM   2194  HN  ARG A 153     -14.981  -0.880 -29.992  1.00 73.57           H
ATOM   2195  N   ALA A 154     -13.151   1.039 -28.203  1.00 72.91           N
ATOM   2196  CA  ALA A 154     -12.149   1.543 -27.280  1.00 72.91           C
ATOM   2197  C   ALA A 154     -11.200   2.483 -28.026  1.00 72.91           C
ATOM   2198  O   ALA A 154     -10.654   3.415 -27.438  1.00 72.91           O
ATOM   2199  HA  ALA A 154     -12.666   2.105 -26.503  1.00 72.91           H
ATOM   2200  CB  ALA A 154     -11.414   0.367 -26.632  1.00 72.91           C
ATOM   2201 1HB  ALA A 154     -12.128  -0.253 -26.091  1.00 72.91           H
ATOM   2202 2HB  ALA A 154     -10.928  -0.228 -27.406  1.00 72.91           H
ATOM   2203 3HB  ALA A 154     -10.662   0.746 -25.940  1.00 72.91           H
ATOM   2204  HN  ALA A 154     -13.128   0.050 -28.354  1.00 72.91           H
ATOM   2205  N   HIS A 155     -11.034   2.206 -29.311  1.00 74.35           N
ATOM   2206  CA  HIS A 155     -10.166   3.019 -30.146  1.00 74.35           C
ATOM   2207  C   HIS A 155     -10.809   4.389 -30.373  1.00 74.35           C
ATOM   2208  O   HIS A 155     -10.162   5.420 -30.194  1.00 74.35           O
ATOM   2209  HA  HIS A 155      -9.235   3.151 -29.594  1.00 74.35           H
ATOM   2210  CB  HIS A 155      -9.835   2.296 -31.453  1.00 74.35           C
ATOM   2211 1HB  HIS A 155      -9.531   1.275 -31.224  1.00 74.35           H
ATOM   2212 2HB  HIS A 155     -10.739   2.231 -32.059  1.00 74.35           H
ATOM   2213  CG  HIS A 155      -8.748   2.960 -32.264  1.00 74.35           C
ATOM   2214  ND1 HIS A 155      -9.008   3.942 -33.204  1.00 74.35           N
ATOM   2215  HD1 HIS A 155      -9.911   4.303 -33.439  1.00 74.35           H
ATOM   2216  CD2 HIS A 155      -7.397   2.774 -32.266  1.00 74.35           C
ATOM   2217  HD2 HIS A 155      -6.850   2.068 -31.639  1.00 74.35           H
ATOM   2218  CE1 HIS A 155      -7.858   4.321 -33.742  1.00 74.35           C
ATOM   2219  HE1 HIS A 155      -7.731   5.080 -34.514  1.00 74.35           H
ATOM   2220  NE2 HIS A 155      -6.861   3.596 -33.159  1.00 74.35           N
ATOM   2221  HN  HIS A 155     -11.478   1.443 -29.781  1.00 74.35           H
ATOM   2222  N   THR A 156     -12.074   4.356 -30.764  1.00 74.98           N
ATOM   2223  CA  THR A 156     -12.779   5.575 -31.124  1.00 74.98           C
ATOM   2224  C   THR A 156     -12.904   6.497 -29.909  1.00 74.98           C
ATOM   2225  O   THR A 156     -12.841   7.718 -30.043  1.00 74.98           O
ATOM   2226  HA  THR A 156     -12.187   6.106 -31.869  1.00 74.98           H
ATOM   2227  CB  THR A 156     -14.127   5.180 -31.729  1.00 74.98           C
ATOM   2228  HB  THR A 156     -14.843   4.921 -30.949  1.00 74.98           H
ATOM   2229  OG1 THR A 156     -13.805   4.134 -32.642  1.00 74.98           O
ATOM   2230  HG1 THR A 156     -14.617   3.580 -32.826  1.00 74.98           H
ATOM   2231  CG2 THR A 156     -14.715   6.280 -32.615  1.00 74.98           C
ATOM   2232 1HG2 THR A 156     -14.029   6.492 -33.435  1.00 74.98           H
ATOM   2233 2HG2 THR A 156     -14.864   7.183 -32.023  1.00 74.98           H
ATOM   2234 3HG2 THR A 156     -15.672   5.949 -33.020  1.00 74.98           H
ATOM   2235  HN  THR A 156     -12.615   3.518 -30.836  1.00 74.98           H
ATOM   2236  N   TRP A 157     -13.079   5.877 -28.751  1.00 81.43           N
ATOM   2237  CA  TRP A 157     -13.405   6.621 -27.546  1.00 81.43           C
ATOM   2238  C   TRP A 157     -12.105   6.871 -26.780  1.00 81.43           C
ATOM   2239  O   TRP A 157     -12.129   7.134 -25.579  1.00 81.43           O
ATOM   2240  HA  TRP A 157     -13.848   7.569 -27.850  1.00 81.43           H
ATOM   2241  CB  TRP A 157     -14.457   5.884 -26.715  1.00 81.43           C
ATOM   2242 1HB  TRP A 157     -14.183   4.831 -26.652  1.00 81.43           H
ATOM   2243 2HB  TRP A 157     -14.442   6.278 -25.698  1.00 81.43           H
ATOM   2244  CG  TRP A 157     -15.878   5.995 -27.269  1.00 81.43           C
ATOM   2245  CD1 TRP A 157     -16.260   6.069 -28.552  1.00 81.43           C
ATOM   2246  HD1 TRP A 157     -15.573   6.061 -29.398  1.00 81.43           H
ATOM   2247  CD2 TRP A 157     -17.099   6.039 -26.502  1.00 81.43           C
ATOM   2248  NE1 TRP A 157     -17.632   6.159 -28.666  1.00 81.43           N
ATOM   2249  HE1 TRP A 157     -18.152   6.226 -29.518  1.00 81.43           H
ATOM   2250  CE2 TRP A 157     -18.159   6.141 -27.380  1.00 81.43           C
ATOM   2251  CE3 TRP A 157     -17.302   5.996 -25.111  1.00 81.43           C
ATOM   2252  HE3 TRP A 157     -16.482   5.916 -24.397  1.00 81.43           H
ATOM   2253  CZ2 TRP A 157     -19.495   6.207 -26.966  1.00 81.43           C
ATOM   2254  HZ2 TRP A 157     -20.314   6.287 -27.680  1.00 81.43           H
ATOM   2255  CZ3 TRP A 157     -18.643   6.064 -24.713  1.00 81.43           C
ATOM   2256  HZ3 TRP A 157     -18.856   6.034 -23.645  1.00 81.43           H
ATOM   2257  CH2 TRP A 157     -19.721   6.166 -25.585  1.00 81.43           C
ATOM   2258  HH2 TRP A 157     -20.737   6.213 -25.195  1.00 81.43           H
ATOM   2259  HN  TRP A 157     -13.003   4.887 -28.630  1.00 81.43           H
ATOM   2260  N   ARG A 158     -11.000   6.782 -27.506  1.00 80.63           N
ATOM   2261  CA  ARG A 158      -9.688   6.841 -26.884  1.00 80.63           C
ATOM   2262  C   ARG A 158      -9.529   8.148 -26.105  1.00 80.63           C
ATOM   2263  O   ARG A 158      -9.052   8.144 -24.971  1.00 80.63           O
ATOM   2264  HA  ARG A 158      -9.657   5.980 -26.217  1.00 80.63           H
ATOM   2265  CB  ARG A 158      -8.577   6.740 -27.931  1.00 80.63           C
ATOM   2266 1HB  ARG A 158      -8.709   5.833 -28.521  1.00 80.63           H
ATOM   2267 2HB  ARG A 158      -8.646   7.581 -28.622  1.00 80.63           H
ATOM   2268  CG  ARG A 158      -7.198   6.729 -27.268  1.00 80.63           C
ATOM   2269 1HG  ARG A 158      -7.085   7.613 -26.641  1.00 80.63           H
ATOM   2270 2HG  ARG A 158      -7.113   5.861 -26.615  1.00 80.63           H
ATOM   2271  CD  ARG A 158      -6.086   6.696 -28.318  1.00 80.63           C
ATOM   2272 1HD  ARG A 158      -6.241   5.858 -28.998  1.00 80.63           H
ATOM   2273 2HD  ARG A 158      -6.115   7.604 -28.919  1.00 80.63           H
ATOM   2274  NE  ARG A 158      -4.768   6.571 -27.655  1.00 80.63           N
ATOM   2275  HE  ARG A 158      -4.712   6.786 -26.680  1.00 80.63           H
ATOM   2276  CZ  ARG A 158      -3.647   6.187 -28.279  1.00 80.63           C
ATOM   2277  NH1 ARG A 158      -3.664   5.886 -29.585  1.00 80.63           N
ATOM   2278 1HH1 ARG A 158      -4.518   5.947 -30.101  1.00 80.63           H
ATOM   2279 2HH1 ARG A 158      -2.822   5.600 -30.043  1.00 80.63           H
ATOM   2280  NH2 ARG A 158      -2.507   6.109 -27.578  1.00 80.63           N
ATOM   2281 1HH2 ARG A 158      -1.661   5.824 -28.029  1.00 80.63           H
ATOM   2282 2HH2 ARG A 158      -2.503   6.335 -26.604  1.00 80.63           H
ATOM   2283  HN  ARG A 158     -10.992   6.671 -28.500  1.00 80.63           H
ATOM   2284  N   GLU A 159      -9.937   9.234 -26.744  1.00 81.66           N
ATOM   2285  CA  GLU A 159      -9.751  10.555 -26.169  1.00 81.66           C
ATOM   2286  C   GLU A 159     -10.638  10.726 -24.934  1.00 81.66           C
ATOM   2287  O   GLU A 159     -10.171  11.167 -23.886  1.00 81.66           O
ATOM   2288  HA  GLU A 159      -8.701  10.600 -25.879  1.00 81.66           H
ATOM   2289  CB  GLU A 159     -10.032  11.648 -27.202  1.00 81.66           C
ATOM   2290 1HB  GLU A 159     -10.989  11.456 -27.689  1.00 81.66           H
ATOM   2291 2HB  GLU A 159      -9.980  12.627 -26.725  1.00 81.66           H
ATOM   2292  CG  GLU A 159      -8.970  11.648 -28.303  1.00 81.66           C
ATOM   2293 1HG  GLU A 159      -7.976  11.641 -27.855  1.00 81.66           H
ATOM   2294 2HG  GLU A 159      -9.058  10.740 -28.899  1.00 81.66           H
ATOM   2295  CD  GLU A 159      -9.118  12.874 -29.207  1.00 81.66           C
ATOM   2296  OE1 GLU A 159      -8.143  13.164 -29.934  1.00 81.66           O
ATOM   2297  OE2 GLU A 159     -10.202  13.492 -29.152  1.00 81.66           O
ATOM   2298  HN  GLU A 159     -10.387   9.222 -27.638  1.00 81.66           H
ATOM   2299  N   LYS A 160     -11.903  10.368 -25.100  1.00 85.39           N
ATOM   2300  CA  LYS A 160     -12.854  10.452 -24.005  1.00 85.39           C
ATOM   2301  C   LYS A 160     -12.337   9.631 -22.822  1.00 85.39           C
ATOM   2302  O   LYS A 160     -12.411  10.071 -21.676  1.00 85.39           O
ATOM   2303  HA  LYS A 160     -12.912  11.497 -23.701  1.00 85.39           H
ATOM   2304  CB  LYS A 160     -14.251  10.039 -24.475  1.00 85.39           C
ATOM   2305 1HB  LYS A 160     -14.194   9.092 -25.011  1.00 85.39           H
ATOM   2306 2HB  LYS A 160     -14.896   9.878 -23.612  1.00 85.39           H
ATOM   2307  CG  LYS A 160     -14.861  11.109 -25.383  1.00 85.39           C
ATOM   2308 1HG  LYS A 160     -14.815  12.080 -24.889  1.00 85.39           H
ATOM   2309 2HG  LYS A 160     -14.277  11.190 -26.300  1.00 85.39           H
ATOM   2310  CD  LYS A 160     -16.314  10.773 -25.725  1.00 85.39           C
ATOM   2311 1HD  LYS A 160     -16.355   9.831 -26.272  1.00 85.39           H
ATOM   2312 2HD  LYS A 160     -16.885  10.634 -24.807  1.00 85.39           H
ATOM   2313  CE  LYS A 160     -16.951  11.884 -26.564  1.00 85.39           C
ATOM   2314 1HE  LYS A 160     -16.872  12.835 -26.038  1.00 85.39           H
ATOM   2315 2HE  LYS A 160     -16.409  11.993 -27.503  1.00 85.39           H
ATOM   2316  NZ  LYS A 160     -18.373  11.577 -26.837  1.00 85.39           N
ATOM   2317 1HZ  LYS A 160     -18.775  12.316 -27.402  1.00 85.39           H
ATOM   2318 2HZ  LYS A 160     -18.439  10.696 -27.335  1.00 85.39           H
ATOM   2319 3HZ  LYS A 160     -18.878  11.508 -25.960  1.00 85.39           H
ATOM   2320  HN  LYS A 160     -12.280  10.026 -25.961  1.00 85.39           H
ATOM   2321  N   ARG A 161     -11.824   8.451 -23.141  1.00 86.21           N
ATOM   2322  CA  ARG A 161     -11.292   7.566 -22.119  1.00 86.21           C
ATOM   2323  C   ARG A 161     -10.158   8.255 -21.357  1.00 86.21           C
ATOM   2324  O   ARG A 161     -10.058   8.130 -20.138  1.00 86.21           O
ATOM   2325  HA  ARG A 161     -12.137   7.360 -21.461  1.00 86.21           H
ATOM   2326  CB  ARG A 161     -10.768   6.267 -22.734  1.00 86.21           C
ATOM   2327 1HB  ARG A 161     -10.170   6.493 -23.616  1.00 86.21           H
ATOM   2328 2HB  ARG A 161     -10.112   5.763 -22.024  1.00 86.21           H
ATOM   2329  CG  ARG A 161     -11.922   5.338 -23.118  1.00 86.21           C
ATOM   2330 1HG  ARG A 161     -12.394   4.947 -22.216  1.00 86.21           H
ATOM   2331 2HG  ARG A 161     -12.683   5.902 -23.657  1.00 86.21           H
ATOM   2332  CD  ARG A 161     -11.427   4.179 -23.985  1.00 86.21           C
ATOM   2333 1HD  ARG A 161     -12.277   3.623 -24.382  1.00 86.21           H
ATOM   2334 2HD  ARG A 161     -10.871   4.565 -24.840  1.00 86.21           H
ATOM   2335  NE  ARG A 161     -10.565   3.280 -23.186  1.00 86.21           N
ATOM   2336  HE  ARG A 161     -10.722   3.235 -22.199  1.00 86.21           H
ATOM   2337  CZ  ARG A 161      -9.586   2.523 -23.701  1.00 86.21           C
ATOM   2338  NH1 ARG A 161      -9.332   2.544 -25.016  1.00 86.21           N
ATOM   2339 1HH1 ARG A 161      -9.874   3.127 -25.621  1.00 86.21           H
ATOM   2340 2HH1 ARG A 161      -8.600   1.976 -25.393  1.00 86.21           H
ATOM   2341  NH2 ARG A 161      -8.867   1.746 -22.881  1.00 86.21           N
ATOM   2342 1HH2 ARG A 161      -8.133   1.175 -23.250  1.00 86.21           H
ATOM   2343 2HH2 ARG A 161      -9.063   1.736 -21.901  1.00 86.21           H
ATOM   2344  HN  ARG A 161     -11.768   8.100 -24.075  1.00 86.21           H
ATOM   2345  N   LEU A 162      -9.331   8.967 -22.109  1.00 88.37           N
ATOM   2346  CA  LEU A 162      -8.179   9.636 -21.527  1.00 88.37           C
ATOM   2347  C   LEU A 162      -8.658  10.732 -20.574  1.00 88.37           C
ATOM   2348  O   LEU A 162      -8.065  10.945 -19.518  1.00 88.37           O
ATOM   2349  HA  LEU A 162      -7.627   8.893 -20.950  1.00 88.37           H
ATOM   2350  CB  LEU A 162      -7.242  10.142 -22.626  1.00 88.37           C
ATOM   2351 1HB  LEU A 162      -7.088   9.337 -23.344  1.00 88.37           H
ATOM   2352 2HB  LEU A 162      -7.742  10.952 -23.157  1.00 88.37           H
ATOM   2353  CG  LEU A 162      -5.873  10.642 -22.162  1.00 88.37           C
ATOM   2354  HG  LEU A 162      -6.024  11.328 -21.329  1.00 88.37           H
ATOM   2355  CD1 LEU A 162      -5.013   9.487 -21.645  1.00 88.37           C
ATOM   2356 1HD1 LEU A 162      -5.515   9.009 -20.803  1.00 88.37           H
ATOM   2357 2HD1 LEU A 162      -4.867   8.757 -22.442  1.00 88.37           H
ATOM   2358 3HD1 LEU A 162      -4.045   9.870 -21.322  1.00 88.37           H
ATOM   2359  CD2 LEU A 162      -5.171  11.427 -23.272  1.00 88.37           C
ATOM   2360 1HD2 LEU A 162      -5.032  10.783 -24.140  1.00 88.37           H
ATOM   2361 2HD2 LEU A 162      -5.780  12.286 -23.551  1.00 88.37           H
ATOM   2362 3HD2 LEU A 162      -4.200  11.771 -22.916  1.00 88.37           H
ATOM   2363  HN  LEU A 162      -9.437   9.091 -23.095  1.00 88.37           H
ATOM   2364  N   LEU A 163      -9.727  11.400 -20.982  1.00 90.20           N
ATOM   2365  CA  LEU A 163     -10.305  12.457 -20.169  1.00 90.20           C
ATOM   2366  C   LEU A 163     -10.804  11.865 -18.850  1.00 90.20           C
ATOM   2367  O   LEU A 163     -10.455  12.351 -17.775  1.00 90.20           O
ATOM   2368  HA  LEU A 163      -9.510  13.170 -19.948  1.00 90.20           H
ATOM   2369  CB  LEU A 163     -11.382  13.209 -20.953  1.00 90.20           C
ATOM   2370 1HB  LEU A 163     -10.957  13.524 -21.906  1.00 90.20           H
ATOM   2371 2HB  LEU A 163     -12.190  12.513 -21.179  1.00 90.20           H
ATOM   2372  CG  LEU A 163     -11.981  14.436 -20.263  1.00 90.20           C
ATOM   2373  HG  LEU A 163     -12.314  14.139 -19.268  1.00 90.20           H
ATOM   2374  CD1 LEU A 163     -10.929  15.530 -20.080  1.00 90.20           C
ATOM   2375 1HD1 LEU A 163     -10.111  15.150 -19.468  1.00 90.20           H
ATOM   2376 2HD1 LEU A 163     -10.544  15.831 -21.054  1.00 90.20           H
ATOM   2377 3HD1 LEU A 163     -11.381  16.391 -19.587  1.00 90.20           H
ATOM   2378  CD2 LEU A 163     -13.211  14.943 -21.018  1.00 90.20           C
ATOM   2379 1HD2 LEU A 163     -12.927  15.218 -22.033  1.00 90.20           H
ATOM   2380 2HD2 LEU A 163     -13.967  14.158 -21.052  1.00 90.20           H
ATOM   2381 3HD2 LEU A 163     -13.617  15.816 -20.506  1.00 90.20           H
ATOM   2382  HN  LEU A 163     -10.197  11.230 -21.849  1.00 90.20           H
ATOM   2383  N   TYR A 164     -11.614  10.823 -18.975  1.00 90.30           N
ATOM   2384  CA  TYR A 164     -12.178  10.170 -17.806  1.00 90.30           C
ATOM   2385  C   TYR A 164     -11.075   9.638 -16.889  1.00 90.30           C
ATOM   2386  O   TYR A 164     -11.232   9.623 -15.669  1.00 90.30           O
ATOM   2387  HA  TYR A 164     -12.770  10.907 -17.262  1.00 90.30           H
ATOM   2388  CB  TYR A 164     -12.997   8.991 -18.336  1.00 90.30           C
ATOM   2389 1HB  TYR A 164     -12.399   8.447 -19.067  1.00 90.30           H
ATOM   2390 2HB  TYR A 164     -13.199   8.304 -17.515  1.00 90.30           H
ATOM   2391  CG  TYR A 164     -14.323   9.395 -18.983  1.00 90.30           C
ATOM   2392  CD1 TYR A 164     -15.149  10.305 -18.354  1.00 90.30           C
ATOM   2393  HD1 TYR A 164     -14.856  10.735 -17.396  1.00 90.30           H
ATOM   2394  CD2 TYR A 164     -14.694   8.850 -20.195  1.00 90.30           C
ATOM   2395  HD2 TYR A 164     -14.042   8.132 -20.692  1.00 90.30           H
ATOM   2396  CE1 TYR A 164     -16.397  10.685 -18.963  1.00 90.30           C
ATOM   2397  HE1 TYR A 164     -17.059  11.402 -18.477  1.00 90.30           H
ATOM   2398  CE2 TYR A 164     -15.942   9.230 -20.804  1.00 90.30           C
ATOM   2399  HE2 TYR A 164     -16.247   8.808 -21.762  1.00 90.30           H
ATOM   2400  CZ  TYR A 164     -16.732  10.129 -20.158  1.00 90.30           C
ATOM   2401  OH  TYR A 164     -17.911  10.488 -20.733  1.00 90.30           O
ATOM   2402  HH  TYR A 164     -18.039   9.990 -21.590  1.00 90.30           H
ATOM   2403  HN  TYR A 164     -11.884  10.427 -19.852  1.00 90.30           H
ATOM   2404  N   SER A 165      -9.985   9.216 -17.511  1.00 91.00           N
ATOM   2405  CA  SER A 165      -8.861   8.673 -16.767  1.00 91.00           C
ATOM   2406  C   SER A 165      -8.296   9.736 -15.823  1.00 91.00           C
ATOM   2407  O   SER A 165      -7.839   9.418 -14.726  1.00 91.00           O
ATOM   2408  HA  SER A 165      -9.268   7.835 -16.200  1.00 91.00           H
ATOM   2409  CB  SER A 165      -7.769   8.165 -17.710  1.00 91.00           C
ATOM   2410 1HB  SER A 165      -7.083   7.523 -17.158  1.00 91.00           H
ATOM   2411 2HB  SER A 165      -8.220   7.553 -18.491  1.00 91.00           H
ATOM   2412  OG  SER A 165      -7.041   9.235 -18.308  1.00 91.00           O
ATOM   2413  HG  SER A 165      -7.610  10.056 -18.348  1.00 91.00           H
ATOM   2414  HN  SER A 165      -9.862   9.240 -18.503  1.00 91.00           H
ATOM   2415  N   LYS A 166      -8.344  10.977 -16.284  1.00 93.41           N
ATOM   2416  CA  LYS A 166      -7.837  12.088 -15.497  1.00 93.41           C
ATOM   2417  C   LYS A 166      -8.741  12.301 -14.282  1.00 93.41           C
ATOM   2418  O   LYS A 166      -8.256  12.454 -13.162  1.00 93.41           O
ATOM   2419  HA  LYS A 166      -6.844  11.812 -15.145  1.00 93.41           H
ATOM   2420  CB  LYS A 166      -7.678  13.334 -16.371  1.00 93.41           C
ATOM   2421 1HB  LYS A 166      -8.598  13.514 -16.927  1.00 93.41           H
ATOM   2422 2HB  LYS A 166      -7.513  14.207 -15.739  1.00 93.41           H
ATOM   2423  CG  LYS A 166      -6.510  13.175 -17.346  1.00 93.41           C
ATOM   2424 1HG  LYS A 166      -5.585  13.023 -16.789  1.00 93.41           H
ATOM   2425 2HG  LYS A 166      -6.662  12.287 -17.959  1.00 93.41           H
ATOM   2426  CD  LYS A 166      -6.374  14.405 -18.245  1.00 93.41           C
ATOM   2427 1HD  LYS A 166      -7.284  14.535 -18.830  1.00 93.41           H
ATOM   2428 2HD  LYS A 166      -6.261  15.299 -17.630  1.00 93.41           H
ATOM   2429  CE  LYS A 166      -5.173  14.269 -19.183  1.00 93.41           C
ATOM   2430 1HE  LYS A 166      -4.275  14.050 -18.604  1.00 93.41           H
ATOM   2431 2HE  LYS A 166      -5.327  13.431 -19.862  1.00 93.41           H
ATOM   2432  NZ  LYS A 166      -4.978  15.514 -19.959  1.00 93.41           N
ATOM   2433 1HZ  LYS A 166      -4.192  15.400 -20.589  1.00 93.41           H
ATOM   2434 2HZ  LYS A 166      -5.815  15.712 -20.496  1.00 93.41           H
ATOM   2435 3HZ  LYS A 166      -4.793  16.283 -19.324  1.00 93.41           H
ATOM   2436  HN  LYS A 166      -8.721  11.228 -17.176  1.00 93.41           H
ATOM   2437  N   MET A 167     -10.040  12.303 -14.543  1.00 94.81           N
ATOM   2438  CA  MET A 167     -11.016  12.521 -13.488  1.00 94.81           C
ATOM   2439  C   MET A 167     -10.944  11.410 -12.438  1.00 94.81           C
ATOM   2440  O   MET A 167     -10.971  11.682 -11.239  1.00 94.81           O
ATOM   2441  HA  MET A 167     -10.750  13.476 -13.035  1.00 94.81           H
ATOM   2442  CB  MET A 167     -12.421  12.563 -14.092  1.00 94.81           C
ATOM   2443 1HB  MET A 167     -12.617  11.636 -14.631  1.00 94.81           H
ATOM   2444 2HB  MET A 167     -13.161  12.632 -13.296  1.00 94.81           H
ATOM   2445  CG  MET A 167     -12.573  13.753 -15.042  1.00 94.81           C
ATOM   2446 1HG  MET A 167     -12.372  14.682 -14.509  1.00 94.81           H
ATOM   2447 2HG  MET A 167     -11.843  13.682 -15.848  1.00 94.81           H
ATOM   2448  SD  MET A 167     -14.225  13.785 -15.719  1.00 94.81           S
ATOM   2449  CE  MET A 167     -15.140  14.313 -14.280  1.00 94.81           C
ATOM   2450 1HE  MET A 167     -15.004  13.589 -13.478  1.00 94.81           H
ATOM   2451 2HE  MET A 167     -14.775  15.288 -13.956  1.00 94.81           H
ATOM   2452 3HE  MET A 167     -16.198  14.386 -14.529  1.00 94.81           H
ATOM   2453  HN  MET A 167     -10.428  12.161 -15.454  1.00 94.81           H
ATOM   2454  N   VAL A 168     -10.855  10.182 -12.927  1.00 94.80           N
ATOM   2455  CA  VAL A 168     -10.826   9.026 -12.047  1.00 94.80           C
ATOM   2456  C   VAL A 168      -9.606   9.121 -11.129  1.00 94.80           C
ATOM   2457  O   VAL A 168      -9.704   8.859  -9.931  1.00 94.80           O
ATOM   2458  HA  VAL A 168     -11.728   9.055 -11.436  1.00 94.80           H
ATOM   2459  CB  VAL A 168     -10.853   7.739 -12.874  1.00 94.80           C
ATOM   2460  HB  VAL A 168     -10.089   7.820 -13.646  1.00 94.80           H
ATOM   2461  CG1 VAL A 168     -10.518   6.524 -12.006  1.00 94.80           C
ATOM   2462 1HG1 VAL A 168      -9.522   6.645 -11.581  1.00 94.80           H
ATOM   2463 2HG1 VAL A 168     -11.249   6.439 -11.202  1.00 94.80           H
ATOM   2464 3HG1 VAL A 168     -10.545   5.622 -12.618  1.00 94.80           H
ATOM   2465  CG2 VAL A 168     -12.206   7.561 -13.567  1.00 94.80           C
ATOM   2466 1HG2 VAL A 168     -12.995   7.512 -12.817  1.00 94.80           H
ATOM   2467 2HG2 VAL A 168     -12.387   8.406 -14.231  1.00 94.80           H
ATOM   2468 3HG2 VAL A 168     -12.198   6.638 -14.147  1.00 94.80           H
ATOM   2469  HN  VAL A 168     -10.803   9.971 -13.904  1.00 94.80           H
ATOM   2470  N   CYS A 169      -8.484   9.496 -11.725  1.00 94.86           N
ATOM   2471  CA  CYS A 169      -7.246   9.627 -10.975  1.00 94.86           C
ATOM   2472  C   CYS A 169      -7.476  10.623  -9.837  1.00 94.86           C
ATOM   2473  O   CYS A 169      -7.127  10.350  -8.689  1.00 94.86           O
ATOM   2474  HA  CYS A 169      -7.011   8.638 -10.583  1.00 94.86           H
ATOM   2475  CB  CYS A 169      -6.082  10.049 -11.875  1.00 94.86           C
ATOM   2476 1HB  CYS A 169      -6.386  10.878 -12.513  1.00 94.86           H
ATOM   2477 2HB  CYS A 169      -5.251  10.404 -11.265  1.00 94.86           H
ATOM   2478  SG  CYS A 169      -5.542   8.635 -12.904  1.00 94.86           S
ATOM   2479  HG  CYS A 169      -6.525   8.729 -13.795  1.00 94.86           H
ATOM   2480  HN  CYS A 169      -8.412   9.709 -12.699  1.00 94.86           H
ATOM   2481  N   PHE A 170      -8.064  11.755 -10.193  1.00 96.14           N
ATOM   2482  CA  PHE A 170      -8.309  12.809  -9.223  1.00 96.14           C
ATOM   2483  C   PHE A 170      -9.198  12.309  -8.083  1.00 96.14           C
ATOM   2484  O   PHE A 170      -8.898  12.537  -6.912  1.00 96.14           O
ATOM   2485  HA  PHE A 170      -7.342  13.111  -8.822  1.00 96.14           H
ATOM   2486  CB  PHE A 170      -9.033  13.937  -9.961  1.00 96.14           C
ATOM   2487 1HB  PHE A 170      -8.428  14.247 -10.813  1.00 96.14           H
ATOM   2488 2HB  PHE A 170      -9.972  13.552 -10.360  1.00 96.14           H
ATOM   2489  CG  PHE A 170      -9.329  15.160  -9.092  1.00 96.14           C
ATOM   2490  CD1 PHE A 170     -10.564  15.324  -8.547  1.00 96.14           C
ATOM   2491  HD1 PHE A 170     -11.344  14.584  -8.730  1.00 96.14           H
ATOM   2492  CD2 PHE A 170      -8.357  16.083  -8.863  1.00 96.14           C
ATOM   2493  HD2 PHE A 170      -7.367  15.952  -9.300  1.00 96.14           H
ATOM   2494  CE1 PHE A 170     -10.839  16.460  -7.740  1.00 96.14           C
ATOM   2495  HE1 PHE A 170     -11.829  16.592  -7.303  1.00 96.14           H
ATOM   2496  CE2 PHE A 170      -8.632  17.219  -8.056  1.00 96.14           C
ATOM   2497  HE2 PHE A 170      -7.853  17.959  -7.873  1.00 96.14           H
ATOM   2498  CZ  PHE A 170      -9.867  17.383  -7.511  1.00 96.14           C
ATOM   2499  HZ  PHE A 170     -10.078  18.255  -6.892  1.00 96.14           H
ATOM   2500  HN  PHE A 170      -8.370  11.958 -11.124  1.00 96.14           H
ATOM   2501  N   THR A 171     -10.273  11.636  -8.465  1.00 96.32           N
ATOM   2502  CA  THR A 171     -11.222  11.124  -7.490  1.00 96.32           C
ATOM   2503  C   THR A 171     -10.528  10.159  -6.527  1.00 96.32           C
ATOM   2504  O   THR A 171     -10.812  10.160  -5.330  1.00 96.32           O
ATOM   2505  HA  THR A 171     -11.589  11.961  -6.896  1.00 96.32           H
ATOM   2506  CB  THR A 171     -12.387  10.489  -8.252  1.00 96.32           C
ATOM   2507  HB  THR A 171     -12.060   9.599  -8.790  1.00 96.32           H
ATOM   2508  OG1 THR A 171     -12.890  11.547  -9.063  1.00 96.32           O
ATOM   2509  HG1 THR A 171     -12.470  11.513  -9.970  1.00 96.32           H
ATOM   2510  CG2 THR A 171     -13.559  10.131  -7.337  1.00 96.32           C
ATOM   2511 1HG2 THR A 171     -13.929  11.033  -6.850  1.00 96.32           H
ATOM   2512 2HG2 THR A 171     -13.226   9.421  -6.580  1.00 96.32           H
ATOM   2513 3HG2 THR A 171     -14.358   9.684  -7.928  1.00 96.32           H
ATOM   2514  HN  THR A 171     -10.500  11.439  -9.419  1.00 96.32           H
ATOM   2515  N   ILE A 172      -9.631   9.359  -7.085  1.00 95.25           N
ATOM   2516  CA  ILE A 172      -8.932   8.356  -6.300  1.00 95.25           C
ATOM   2517  C   ILE A 172      -8.090   9.049  -5.227  1.00 95.25           C
ATOM   2518  O   ILE A 172      -8.092   8.636  -4.068  1.00 95.25           O
ATOM   2519  HA  ILE A 172      -9.687   7.744  -5.805  1.00 95.25           H
ATOM   2520  CB  ILE A 172      -8.125   7.429  -7.211  1.00 95.25           C
ATOM   2521  HB  ILE A 172      -7.620   8.040  -7.959  1.00 95.25           H
ATOM   2522  CG1 ILE A 172      -9.043   6.462  -7.962  1.00 95.25           C
ATOM   2523 1HG1 ILE A 172      -9.499   5.766  -7.257  1.00 95.25           H
ATOM   2524 2HG1 ILE A 172      -9.856   7.018  -8.431  1.00 95.25           H
ATOM   2525  CG2 ILE A 172      -7.040   6.693  -6.422  1.00 95.25           C
ATOM   2526 1HG2 ILE A 172      -6.362   7.418  -5.973  1.00 95.25           H
ATOM   2527 2HG2 ILE A 172      -7.504   6.095  -5.638  1.00 95.25           H
ATOM   2528 3HG2 ILE A 172      -6.482   6.041  -7.094  1.00 95.25           H
ATOM   2529  CD1 ILE A 172      -8.268   5.684  -9.027  1.00 95.25           C
ATOM   2530 1HD1 ILE A 172      -7.834   6.382  -9.743  1.00 95.25           H
ATOM   2531 2HD1 ILE A 172      -7.472   5.112  -8.550  1.00 95.25           H
ATOM   2532 3HD1 ILE A 172      -8.944   5.005  -9.545  1.00 95.25           H
ATOM   2533  HN  ILE A 172      -9.380   9.388  -8.052  1.00 95.25           H
ATOM   2534  N   TRP A 173      -7.391  10.091  -5.651  1.00 96.20           N
ATOM   2535  CA  TRP A 173      -6.494  10.805  -4.757  1.00 96.20           C
ATOM   2536  C   TRP A 173      -7.328  11.375  -3.608  1.00 96.20           C
ATOM   2537  O   TRP A 173      -6.957  11.244  -2.442  1.00 96.20           O
ATOM   2538  HA  TRP A 173      -5.769  10.088  -4.371  1.00 96.20           H
ATOM   2539  CB  TRP A 173      -5.705  11.876  -5.512  1.00 96.20           C
ATOM   2540 1HB  TRP A 173      -6.360  12.347  -6.245  1.00 96.20           H
ATOM   2541 2HB  TRP A 173      -5.402  12.652  -4.810  1.00 96.20           H
ATOM   2542  CG  TRP A 173      -4.462  11.344  -6.228  1.00 96.20           C
ATOM   2543  CD1 TRP A 173      -4.258  11.223  -7.547  1.00 96.20           C
ATOM   2544  HD1 TRP A 173      -4.986  11.502  -8.309  1.00 96.20           H
ATOM   2545  CD2 TRP A 173      -3.252  10.863  -5.607  1.00 96.20           C
ATOM   2546  NE1 TRP A 173      -3.010  10.701  -7.821  1.00 96.20           N
ATOM   2547  HE1 TRP A 173      -2.630  10.520  -8.727  1.00 96.20           H
ATOM   2548  CE2 TRP A 173      -2.379  10.475  -6.603  1.00 96.20           C
ATOM   2549  CE3 TRP A 173      -2.906  10.758  -4.248  1.00 96.20           C
ATOM   2550  HE3 TRP A 173      -3.577  11.057  -3.443  1.00 96.20           H
ATOM   2551  CZ2 TRP A 173      -1.104   9.957  -6.346  1.00 96.20           C
ATOM   2552  HZ2 TRP A 173      -0.432   9.658  -7.151  1.00 96.20           H
ATOM   2553  CZ3 TRP A 173      -1.628  10.238  -4.008  1.00 96.20           C
ATOM   2554  HZ3 TRP A 173      -1.310  10.135  -2.971  1.00 96.20           H
ATOM   2555  CH2 TRP A 173      -0.738   9.843  -5.000  1.00 96.20           C
ATOM   2556  HH2 TRP A 173       0.241   9.447  -4.730  1.00 96.20           H
ATOM   2557  HN  TRP A 173      -7.429  10.448  -6.584  1.00 96.20           H
ATOM   2558  N   VAL A 174      -8.439  11.996  -3.977  1.00 96.32           N
ATOM   2559  CA  VAL A 174      -9.293  12.647  -2.998  1.00 96.32           C
ATOM   2560  C   VAL A 174      -9.805  11.606  -2.001  1.00 96.32           C
ATOM   2561  O   VAL A 174      -9.785  11.835  -0.792  1.00 96.32           O
ATOM   2562  HA  VAL A 174      -8.683  13.375  -2.462  1.00 96.32           H
ATOM   2563  CB  VAL A 174     -10.419  13.402  -3.705  1.00 96.32           C
ATOM   2564  HB  VAL A 174     -10.926  12.702  -4.370  1.00 96.32           H
ATOM   2565  CG1 VAL A 174     -11.448  13.922  -2.699  1.00 96.32           C
ATOM   2566 1HG1 VAL A 174     -11.879  13.082  -2.153  1.00 96.32           H
ATOM   2567 2HG1 VAL A 174     -10.960  14.599  -1.998  1.00 96.32           H
ATOM   2568 3HG1 VAL A 174     -12.238  14.454  -3.229  1.00 96.32           H
ATOM   2569  CG2 VAL A 174      -9.863  14.543  -4.560  1.00 96.32           C
ATOM   2570 1HG2 VAL A 174      -9.320  15.242  -3.923  1.00 96.32           H
ATOM   2571 2HG2 VAL A 174      -9.187  14.137  -5.312  1.00 96.32           H
ATOM   2572 3HG2 VAL A 174     -10.685  15.063  -5.052  1.00 96.32           H
ATOM   2573  HN  VAL A 174      -8.758  12.057  -4.922  1.00 96.32           H
ATOM   2574  N   LEU A 175     -10.251  10.483  -2.544  1.00 94.56           N
ATOM   2575  CA  LEU A 175     -10.860   9.446  -1.727  1.00 94.56           C
ATOM   2576  C   LEU A 175      -9.822   8.905  -0.741  1.00 94.56           C
ATOM   2577  O   LEU A 175     -10.107   8.758   0.446  1.00 94.56           O
ATOM   2578  HA  LEU A 175     -11.667   9.910  -1.159  1.00 94.56           H
ATOM   2579  CB  LEU A 175     -11.489   8.368  -2.611  1.00 94.56           C
ATOM   2580 1HB  LEU A 175     -12.064   8.859  -3.396  1.00 94.56           H
ATOM   2581 2HB  LEU A 175     -10.688   7.815  -3.101  1.00 94.56           H
ATOM   2582  CG  LEU A 175     -12.401   7.366  -1.900  1.00 94.56           C
ATOM   2583  HG  LEU A 175     -12.046   7.247  -0.877  1.00 94.56           H
ATOM   2584  CD1 LEU A 175     -13.836   7.891  -1.822  1.00 94.56           C
ATOM   2585 1HD1 LEU A 175     -13.850   8.830  -1.269  1.00 94.56           H
ATOM   2586 2HD1 LEU A 175     -14.218   8.058  -2.830  1.00 94.56           H
ATOM   2587 3HD1 LEU A 175     -14.464   7.160  -1.312  1.00 94.56           H
ATOM   2588  CD2 LEU A 175     -12.330   5.991  -2.567  1.00 94.56           C
ATOM   2589 1HD2 LEU A 175     -12.645   6.074  -3.607  1.00 94.56           H
ATOM   2590 2HD2 LEU A 175     -11.306   5.620  -2.526  1.00 94.56           H
ATOM   2591 3HD2 LEU A 175     -12.988   5.298  -2.042  1.00 94.56           H
ATOM   2592  HN  LEU A 175     -10.203  10.276  -3.521  1.00 94.56           H
ATOM   2593  N   ALA A 176      -8.640   8.624  -1.270  1.00 94.36           N
ATOM   2594  CA  ALA A 176      -7.590   8.013  -0.473  1.00 94.36           C
ATOM   2595  C   ALA A 176      -7.217   8.951   0.676  1.00 94.36           C
ATOM   2596  O   ALA A 176      -6.950   8.500   1.789  1.00 94.36           O
ATOM   2597  HA  ALA A 176      -7.984   7.085  -0.060  1.00 94.36           H
ATOM   2598  CB  ALA A 176      -6.394   7.685  -1.370  1.00 94.36           C
ATOM   2599 1HB  ALA A 176      -6.706   6.993  -2.152  1.00 94.36           H
ATOM   2600 2HB  ALA A 176      -6.019   8.602  -1.824  1.00 94.36           H
ATOM   2601 3HB  ALA A 176      -5.607   7.227  -0.771  1.00 94.36           H
ATOM   2602  HN  ALA A 176      -8.396   8.807  -2.222  1.00 94.36           H
ATOM   2603  N   ALA A 177      -7.211  10.240   0.368  1.00 94.54           N
ATOM   2604  CA  ALA A 177      -6.858  11.244   1.357  1.00 94.54           C
ATOM   2605  C   ALA A 177      -7.874  11.206   2.501  1.00 94.54           C
ATOM   2606  O   ALA A 177      -7.497  11.227   3.672  1.00 94.54           O
ATOM   2607  HA  ALA A 177      -5.873  10.992   1.750  1.00 94.54           H
ATOM   2608  CB  ALA A 177      -6.786  12.618   0.687  1.00 94.54           C
ATOM   2609 1HB  ALA A 177      -6.030  12.600  -0.097  1.00 94.54           H
ATOM   2610 2HB  ALA A 177      -7.755  12.861   0.252  1.00 94.54           H
ATOM   2611 3HB  ALA A 177      -6.521  13.371   1.430  1.00 94.54           H
ATOM   2612  HN  ALA A 177      -7.440  10.600  -0.536  1.00 94.54           H
ATOM   2613  N   ALA A 178      -9.142  11.151   2.122  1.00 94.59           N
ATOM   2614  CA  ALA A 178     -10.218  11.204   3.097  1.00 94.59           C
ATOM   2615  C   ALA A 178     -10.127   9.984   4.017  1.00 94.59           C
ATOM   2616  O   ALA A 178     -10.407  10.081   5.211  1.00 94.59           O
ATOM   2617  HA  ALA A 178     -10.083  12.107   3.691  1.00 94.59           H
ATOM   2618  CB  ALA A 178     -11.562  11.288   2.371  1.00 94.59           C
ATOM   2619 1HB  ALA A 178     -11.586  12.186   1.754  1.00 94.59           H
ATOM   2620 2HB  ALA A 178     -11.689  10.409   1.738  1.00 94.59           H
ATOM   2621 3HB  ALA A 178     -12.369  11.328   3.103  1.00 94.59           H
ATOM   2622  HN  ALA A 178      -9.438  11.071   1.170  1.00 94.59           H
ATOM   2623  N   LEU A 179      -9.736   8.865   3.426  1.00 92.28           N
ATOM   2624  CA  LEU A 179      -9.697   7.608   4.154  1.00 92.28           C
ATOM   2625  C   LEU A 179      -8.530   7.633   5.143  1.00 92.28           C
ATOM   2626  O   LEU A 179      -8.452   6.792   6.037  1.00 92.28           O
ATOM   2627  HA  LEU A 179     -10.626   7.529   4.718  1.00 92.28           H
ATOM   2628  CB  LEU A 179      -9.655   6.427   3.182  1.00 92.28           C
ATOM   2629 1HB  LEU A 179      -8.828   6.582   2.489  1.00 92.28           H
ATOM   2630 2HB  LEU A 179      -9.431   5.524   3.749  1.00 92.28           H
ATOM   2631  CG  LEU A 179     -10.927   6.183   2.368  1.00 92.28           C
ATOM   2632  HG  LEU A 179     -11.146   7.085   1.797  1.00 92.28           H
ATOM   2633  CD1 LEU A 179     -10.725   5.049   1.362  1.00 92.28           C
ATOM   2634 1HD1 LEU A 179      -9.917   5.310   0.678  1.00 92.28           H
ATOM   2635 2HD1 LEU A 179     -10.468   4.132   1.893  1.00 92.28           H
ATOM   2636 3HD1 LEU A 179     -11.644   4.896   0.797  1.00 92.28           H
ATOM   2637  CD2 LEU A 179     -12.125   5.927   3.286  1.00 92.28           C
ATOM   2638 1HD2 LEU A 179     -11.930   5.049   3.902  1.00 92.28           H
ATOM   2639 2HD2 LEU A 179     -12.282   6.794   3.928  1.00 92.28           H
ATOM   2640 3HD2 LEU A 179     -13.016   5.757   2.682  1.00 92.28           H
ATOM   2641  HN  LEU A 179      -9.448   8.808   2.470  1.00 92.28           H
ATOM   2642  N   CYS A 180      -7.652   8.606   4.949  1.00 93.44           N
ATOM   2643  CA  CYS A 180      -6.442   8.692   5.749  1.00 93.44           C
ATOM   2644  C   CYS A 180      -6.679   9.703   6.872  1.00 93.44           C
ATOM   2645  O   CYS A 180      -5.763  10.020   7.630  1.00 93.44           O
ATOM   2646  HA  CYS A 180      -6.264   7.696   6.156  1.00 93.44           H
ATOM   2647  CB  CYS A 180      -5.225   9.060   4.897  1.00 93.44           C
ATOM   2648 1HB  CYS A 180      -5.404  10.003   4.381  1.00 93.44           H
ATOM   2649 2HB  CYS A 180      -4.354   9.206   5.535  1.00 93.44           H
ATOM   2650  SG  CYS A 180      -4.892   7.736   3.678  1.00 93.44           S
ATOM   2651  HG  CYS A 180      -5.967   7.962   2.929  1.00 93.44           H
ATOM   2652  HN  CYS A 180      -7.757   9.325   4.263  1.00 93.44           H
ATOM   2653  N   ILE A 181      -7.912  10.182   6.943  1.00 94.04           N
ATOM   2654  CA  ILE A 181      -8.269  11.187   7.930  1.00 94.04           C
ATOM   2655  C   ILE A 181      -7.959  10.653   9.330  1.00 94.04           C
ATOM   2656  O   ILE A 181      -7.332  11.340  10.135  1.00 94.04           O
ATOM   2657  HA  ILE A 181      -7.643  12.061   7.748  1.00 94.04           H
ATOM   2658  CB  ILE A 181      -9.723  11.625   7.747  1.00 94.04           C
ATOM   2659  HB  ILE A 181     -10.327  10.736   7.564  1.00 94.04           H
ATOM   2660  CG1 ILE A 181      -9.873  12.533   6.524  1.00 94.04           C
ATOM   2661 1HG1 ILE A 181      -9.323  13.460   6.686  1.00 94.04           H
ATOM   2662 2HG1 ILE A 181      -9.433  12.049   5.652  1.00 94.04           H
ATOM   2663  CG2 ILE A 181     -10.262  12.283   9.019  1.00 94.04           C
ATOM   2664 1HG2 ILE A 181     -10.212  11.574   9.844  1.00 94.04           H
ATOM   2665 2HG2 ILE A 181      -9.660  13.160   9.257  1.00 94.04           H
ATOM   2666 3HG2 ILE A 181     -11.297  12.585   8.861  1.00 94.04           H
ATOM   2667  CD1 ILE A 181     -11.345  12.848   6.252  1.00 94.04           C
ATOM   2668 1HD1 ILE A 181     -11.887  11.920   6.067  1.00 94.04           H
ATOM   2669 2HD1 ILE A 181     -11.774  13.353   7.117  1.00 94.04           H
ATOM   2670 3HD1 ILE A 181     -11.422  13.494   5.378  1.00 94.04           H
ATOM   2671  HN  ILE A 181      -8.659   9.896   6.343  1.00 94.04           H
ATOM   2672  N   PRO A 182      -8.391   9.424   9.645  1.00 92.21           N
ATOM   2673  CA  PRO A 182      -8.215   8.886  10.996  1.00 92.21           C
ATOM   2674  C   PRO A 182      -6.772   8.966  11.466  1.00 92.21           C
ATOM   2675  O   PRO A 182      -6.504   9.389  12.589  1.00 92.21           O
ATOM   2676  HA  PRO A 182      -8.782   9.480  11.712  1.00 92.21           H
ATOM   2677  CB  PRO A 182      -8.693   7.437  10.873  1.00 92.21           C
ATOM   2678 1HB  PRO A 182      -7.870   6.762  10.639  1.00 92.21           H
ATOM   2679 2HB  PRO A 182      -9.141   7.082  11.801  1.00 92.21           H
ATOM   2680  CG  PRO A 182      -9.712   7.496   9.742  1.00 92.21           C
ATOM   2681 1HG  PRO A 182      -9.882   6.515   9.299  1.00 92.21           H
ATOM   2682 2HG  PRO A 182     -10.683   7.847  10.090  1.00 92.21           H
ATOM   2683  CD  PRO A 182      -9.073   8.463   8.759  1.00 92.21           C
ATOM   2684 1HD  PRO A 182      -8.369   7.961   8.096  1.00 92.21           H
ATOM   2685 2HD  PRO A 182      -9.817   8.945   8.124  1.00 92.21           H
ATOM   2686  N   GLU A 183      -5.872   8.554  10.585  1.00 92.41           N
ATOM   2687  CA  GLU A 183      -4.457   8.535  10.913  1.00 92.41           C
ATOM   2688  C   GLU A 183      -3.980   9.941  11.284  1.00 92.41           C
ATOM   2689  O   GLU A 183      -3.189  10.107  12.211  1.00 92.41           O
ATOM   2690  HA  GLU A 183      -4.369   7.875  11.776  1.00 92.41           H
ATOM   2691  CB  GLU A 183      -3.633   7.964   9.757  1.00 92.41           C
ATOM   2692 1HB  GLU A 183      -4.023   8.336   8.810  1.00 92.41           H
ATOM   2693 2HB  GLU A 183      -2.579   8.193   9.909  1.00 92.41           H
ATOM   2694  CG  GLU A 183      -3.740   6.438   9.710  1.00 92.41           C
ATOM   2695 1HG  GLU A 183      -2.961   6.036   9.063  1.00 92.41           H
ATOM   2696 2HG  GLU A 183      -3.572   6.027  10.705  1.00 92.41           H
ATOM   2697  CD  GLU A 183      -5.113   6.001   9.196  1.00 92.41           C
ATOM   2698  OE1 GLU A 183      -5.417   4.797   9.344  1.00 92.41           O
ATOM   2699  OE2 GLU A 183      -5.828   6.879   8.667  1.00 92.41           O
ATOM   2700  HN  GLU A 183      -6.096   8.238   9.663  1.00 92.41           H
ATOM   2701  N   ILE A 184      -4.481  10.917  10.541  1.00 93.88           N
ATOM   2702  CA  ILE A 184      -3.997  12.281  10.671  1.00 93.88           C
ATOM   2703  C   ILE A 184      -4.427  12.842  12.028  1.00 93.88           C
ATOM   2704  O   ILE A 184      -3.697  13.619  12.642  1.00 93.88           O
ATOM   2705  HA  ILE A 184      -2.908  12.245  10.642  1.00 93.88           H
ATOM   2706  CB  ILE A 184      -4.455  13.128   9.482  1.00 93.88           C
ATOM   2707  HB  ILE A 184      -5.536  13.029   9.389  1.00 93.88           H
ATOM   2708  CG1 ILE A 184      -3.841  12.618   8.177  1.00 93.88           C
ATOM   2709 1HG1 ILE A 184      -2.768  12.812   8.176  1.00 93.88           H
ATOM   2710 2HG1 ILE A 184      -3.969  11.537   8.108  1.00 93.88           H
ATOM   2711  CG2 ILE A 184      -4.155  14.609   9.717  1.00 93.88           C
ATOM   2712 1HG2 ILE A 184      -4.678  14.950  10.610  1.00 93.88           H
ATOM   2713 2HG2 ILE A 184      -3.081  14.746   9.850  1.00 93.88           H
ATOM   2714 3HG2 ILE A 184      -4.490  15.189   8.856  1.00 93.88           H
ATOM   2715  CD1 ILE A 184      -4.488  13.292   6.966  1.00 93.88           C
ATOM   2716 1HD1 ILE A 184      -5.557  13.076   6.958  1.00 93.88           H
ATOM   2717 2HD1 ILE A 184      -4.336  14.370   7.026  1.00 93.88           H
ATOM   2718 3HD1 ILE A 184      -4.033  12.912   6.052  1.00 93.88           H
ATOM   2719  HN  ILE A 184      -5.203  10.788   9.861  1.00 93.88           H
ATOM   2720  N   LEU A 185      -5.610  12.428  12.456  1.00 93.42           N
ATOM   2721  CA  LEU A 185      -6.226  13.012  13.636  1.00 93.42           C
ATOM   2722  C   LEU A 185      -5.513  12.496  14.887  1.00 93.42           C
ATOM   2723  O   LEU A 185      -5.104  13.281  15.741  1.00 93.42           O
ATOM   2724  HA  LEU A 185      -6.084  14.091  13.578  1.00 93.42           H
ATOM   2725  CB  LEU A 185      -7.734  12.753  13.636  1.00 93.42           C
ATOM   2726 1HB  LEU A 185      -7.901  11.691  13.455  1.00 93.42           H
ATOM   2727 2HB  LEU A 185      -8.120  12.971  14.632  1.00 93.42           H
ATOM   2728  CG  LEU A 185      -8.552  13.550  12.618  1.00 93.42           C
ATOM   2729  HG  LEU A 185      -8.200  13.292  11.620  1.00 93.42           H
ATOM   2730  CD1 LEU A 185     -10.033  13.171  12.687  1.00 93.42           C
ATOM   2731 1HD1 LEU A 185     -10.146  12.109  12.471  1.00 93.42           H
ATOM   2732 2HD1 LEU A 185     -10.416  13.382  13.685  1.00 93.42           H
ATOM   2733 3HD1 LEU A 185     -10.591  13.753  11.953  1.00 93.42           H
ATOM   2734  CD2 LEU A 185      -8.336  15.054  12.799  1.00 93.42           C
ATOM   2735 1HD2 LEU A 185      -8.645  15.348  13.802  1.00 93.42           H
ATOM   2736 2HD2 LEU A 185      -7.281  15.289  12.660  1.00 93.42           H
ATOM   2737 3HD2 LEU A 185      -8.929  15.597  12.062  1.00 93.42           H
ATOM   2738  HN  LEU A 185      -6.145  11.708  12.013  1.00 93.42           H
ATOM   2739  N   TYR A 186      -5.386  11.179  14.956  1.00 92.90           N
ATOM   2740  CA  TYR A 186      -5.065  10.523  16.212  1.00 92.90           C
ATOM   2741  C   TYR A 186      -3.562  10.256  16.322  1.00 92.90           C
ATOM   2742  O   TYR A 186      -3.081   9.819  17.366  1.00 92.90           O
ATOM   2743  HA  TYR A 186      -5.369  11.183  17.024  1.00 92.90           H
ATOM   2744  CB  TYR A 186      -5.808   9.186  16.192  1.00 92.90           C
ATOM   2745 1HB  TYR A 186      -5.481   8.613  15.324  1.00 92.90           H
ATOM   2746 2HB  TYR A 186      -5.528   8.612  17.076  1.00 92.90           H
ATOM   2747  CG  TYR A 186      -7.331   9.321  16.151  1.00 92.90           C
ATOM   2748  CD1 TYR A 186      -7.985  10.052  17.122  1.00 92.90           C
ATOM   2749  HD1 TYR A 186      -7.416  10.533  17.918  1.00 92.90           H
ATOM   2750  CD2 TYR A 186      -8.051   8.712  15.144  1.00 92.90           C
ATOM   2751  HD2 TYR A 186      -7.535   8.135  14.377  1.00 92.90           H
ATOM   2752  CE1 TYR A 186      -9.419  10.179  17.084  1.00 92.90           C
ATOM   2753  HE1 TYR A 186      -9.948  10.754  17.845  1.00 92.90           H
ATOM   2754  CE2 TYR A 186      -9.485   8.840  15.106  1.00 92.90           C
ATOM   2755  HE2 TYR A 186     -10.066   8.364  14.316  1.00 92.90           H
ATOM   2756  CZ  TYR A 186     -10.098   9.567  16.078  1.00 92.90           C
ATOM   2757  OH  TYR A 186     -11.452   9.688  16.042  1.00 92.90           O
ATOM   2758  HH  TYR A 186     -11.801   9.366  15.161  1.00 92.90           H
ATOM   2759  HN  TYR A 186      -5.499  10.564  14.175  1.00 92.90           H
ATOM   2760  N   SER A 187      -2.863  10.531  15.231  1.00 93.16           N
ATOM   2761  CA  SER A 187      -1.413  10.431  15.226  1.00 93.16           C
ATOM   2762  C   SER A 187      -0.810  11.533  16.101  1.00 93.16           C
ATOM   2763  O   SER A 187      -1.007  12.718  15.836  1.00 93.16           O
ATOM   2764  HA  SER A 187      -1.190   9.448  15.640  1.00 93.16           H
ATOM   2765  CB  SER A 187      -0.860  10.522  13.802  1.00 93.16           C
ATOM   2766 1HB  SER A 187      -1.240  11.423  13.322  1.00 93.16           H
ATOM   2767 2HB  SER A 187       0.225  10.615  13.840  1.00 93.16           H
ATOM   2768  OG  SER A 187      -1.211   9.383  13.020  1.00 93.16           O
ATOM   2769  HG  SER A 187      -2.205   9.276  12.999  1.00 93.16           H
ATOM   2770  HN  SER A 187      -3.270  10.816  14.363  1.00 93.16           H
ATOM   2771  N   GLN A 188      -0.089  11.102  17.125  1.00 91.56           N
ATOM   2772  CA  GLN A 188       0.679  12.027  17.941  1.00 91.56           C
ATOM   2773  C   GLN A 188       1.944  11.346  18.468  1.00 91.56           C
ATOM   2774  O   GLN A 188       2.089  10.129  18.359  1.00 91.56           O
ATOM   2775  HA  GLN A 188       0.951  12.845  17.273  1.00 91.56           H
ATOM   2776  CB  GLN A 188      -0.167  12.578  19.090  1.00 91.56           C
ATOM   2777 1HB  GLN A 188       0.390  13.351  19.619  1.00 91.56           H
ATOM   2778 2HB  GLN A 188      -1.066  13.049  18.691  1.00 91.56           H
ATOM   2779  CG  GLN A 188      -0.558  11.466  20.065  1.00 91.56           C
ATOM   2780 1HG  GLN A 188      -1.100  10.684  19.533  1.00 91.56           H
ATOM   2781 2HG  GLN A 188       0.341  11.006  20.477  1.00 91.56           H
ATOM   2782  CD  GLN A 188      -1.424  12.012  21.201  1.00 91.56           C
ATOM   2783  OE1 GLN A 188      -1.982  13.095  21.126  1.00 91.56           O
ATOM   2784  NE2 GLN A 188      -1.506  11.205  22.255  1.00 91.56           N
ATOM   2785 1HE2 GLN A 188      -1.024  10.329  22.253  1.00 91.56           H
ATOM   2786 2HE2 GLN A 188      -2.050  11.474  23.050  1.00 91.56           H
ATOM   2787  HN  GLN A 188      -0.024  10.143  17.399  1.00 91.56           H
ATOM   2788  N   ILE A 189       2.826  12.160  19.029  1.00 91.32           N
ATOM   2789  CA  ILE A 189       4.026  11.640  19.663  1.00 91.32           C
ATOM   2790  C   ILE A 189       3.730  11.336  21.133  1.00 91.32           C
ATOM   2791  O   ILE A 189       3.201  12.182  21.852  1.00 91.32           O
ATOM   2792  HA  ILE A 189       4.282  10.707  19.162  1.00 91.32           H
ATOM   2793  CB  ILE A 189       5.199  12.601  19.458  1.00 91.32           C
ATOM   2794  HB  ILE A 189       4.929  13.566  19.888  1.00 91.32           H
ATOM   2795  CG1 ILE A 189       5.468  12.828  17.970  1.00 91.32           C
ATOM   2796 1HG1 ILE A 189       5.846  11.910  17.521  1.00 91.32           H
ATOM   2797 2HG1 ILE A 189       4.535  13.072  17.461  1.00 91.32           H
ATOM   2798  CG2 ILE A 189       6.445  12.111  20.198  1.00 91.32           C
ATOM   2799 1HG2 ILE A 189       6.231  12.043  21.265  1.00 91.32           H
ATOM   2800 2HG2 ILE A 189       6.728  11.128  19.821  1.00 91.32           H
ATOM   2801 3HG2 ILE A 189       7.263  12.812  20.036  1.00 91.32           H
ATOM   2802  CD1 ILE A 189       6.479  13.958  17.761  1.00 91.32           C
ATOM   2803 1HD1 ILE A 189       6.087  14.880  18.190  1.00 91.32           H
ATOM   2804 2HD1 ILE A 189       7.418  13.700  18.251  1.00 91.32           H
ATOM   2805 3HD1 ILE A 189       6.652  14.098  16.694  1.00 91.32           H
ATOM   2806  HN  ILE A 189       2.731  13.155  19.055  1.00 91.32           H
ATOM   2807  N   LYS A 190       4.084  10.124  21.536  1.00 88.15           N
ATOM   2808  CA  LYS A 190       3.992   9.745  22.936  1.00 88.15           C
ATOM   2809  C   LYS A 190       5.397   9.478  23.481  1.00 88.15           C
ATOM   2810  O   LYS A 190       6.175   8.747  22.870  1.00 88.15           O
ATOM   2811  HA  LYS A 190       3.567  10.590  23.476  1.00 88.15           H
ATOM   2812  CB  LYS A 190       3.031   8.567  23.109  1.00 88.15           C
ATOM   2813 1HB  LYS A 190       2.078   8.797  22.633  1.00 88.15           H
ATOM   2814 2HB  LYS A 190       3.433   7.687  22.607  1.00 88.15           H
ATOM   2815  CG  LYS A 190       2.806   8.257  24.591  1.00 88.15           C
ATOM   2816 1HG  LYS A 190       3.722   7.860  25.026  1.00 88.15           H
ATOM   2817 2HG  LYS A 190       2.571   9.176  25.127  1.00 88.15           H
ATOM   2818  CD  LYS A 190       1.669   7.249  24.773  1.00 88.15           C
ATOM   2819 1HD  LYS A 190       0.710   7.747  24.631  1.00 88.15           H
ATOM   2820 2HD  LYS A 190       1.741   6.473  24.011  1.00 88.15           H
ATOM   2821  CE  LYS A 190       1.719   6.613  26.164  1.00 88.15           C
ATOM   2822 1HE  LYS A 190       2.754   6.527  26.494  1.00 88.15           H
ATOM   2823 2HE  LYS A 190       1.207   7.253  26.882  1.00 88.15           H
ATOM   2824  NZ  LYS A 190       1.085   5.275  26.144  1.00 88.15           N
ATOM   2825 1HZ  LYS A 190       1.165   4.850  27.062  1.00 88.15           H
ATOM   2826 2HZ  LYS A 190       0.106   5.369  25.899  1.00 88.15           H
ATOM   2827 3HZ  LYS A 190       1.551   4.690  25.459  1.00 88.15           H
ATOM   2828  HN  LYS A 190       4.428   9.410  20.926  1.00 88.15           H
ATOM   2829  N   GLU A 191       5.678  10.085  24.624  1.00 84.92           N
ATOM   2830  CA  GLU A 191       6.946   9.861  25.298  1.00 84.92           C
ATOM   2831  C   GLU A 191       6.794   8.780  26.370  1.00 84.92           C
ATOM   2832  O   GLU A 191       5.898   8.856  27.210  1.00 84.92           O
ATOM   2833  HA  GLU A 191       7.630   9.517  24.522  1.00 84.92           H
ATOM   2834  CB  GLU A 191       7.484  11.160  25.901  1.00 84.92           C
ATOM   2835 1HB  GLU A 191       6.682  11.681  26.425  1.00 84.92           H
ATOM   2836 2HB  GLU A 191       8.343  10.942  26.535  1.00 84.92           H
ATOM   2837  CG  GLU A 191       7.984  12.106  24.808  1.00 84.92           C
ATOM   2838 1HG  GLU A 191       8.736  11.602  24.202  1.00 84.92           H
ATOM   2839 2HG  GLU A 191       7.160  12.366  24.142  1.00 84.92           H
ATOM   2840  CD  GLU A 191       8.578  13.379  25.414  1.00 84.92           C
ATOM   2841  OE1 GLU A 191       9.027  14.231  24.617  1.00 84.92           O
ATOM   2842  OE2 GLU A 191       8.569  13.471  26.661  1.00 84.92           O
ATOM   2843  HN  GLU A 191       5.059  10.718  25.088  1.00 84.92           H
ATOM   2844  N   GLU A 192       7.682   7.799  26.308  1.00 75.94           N
ATOM   2845  CA  GLU A 192       7.612   6.667  27.215  1.00 75.94           C
ATOM   2846  C   GLU A 192       9.013   6.291  27.703  1.00 75.94           C
ATOM   2847  O   GLU A 192       9.871   5.912  26.907  1.00 75.94           O
ATOM   2848  HA  GLU A 192       7.006   7.006  28.055  1.00 75.94           H
ATOM   2849  CB  GLU A 192       6.925   5.473  26.550  1.00 75.94           C
ATOM   2850 1HB  GLU A 192       5.895   5.733  26.302  1.00 75.94           H
ATOM   2851 2HB  GLU A 192       7.506   5.148  25.687  1.00 75.94           H
ATOM   2852  CG  GLU A 192       6.860   4.277  27.502  1.00 75.94           C
ATOM   2853 1HG  GLU A 192       7.645   3.564  27.250  1.00 75.94           H
ATOM   2854 2HG  GLU A 192       7.047   4.610  28.523  1.00 75.94           H
ATOM   2855  CD  GLU A 192       5.496   3.589  27.426  1.00 75.94           C
ATOM   2856  OE1 GLU A 192       5.256   2.708  28.281  1.00 75.94           O
ATOM   2857  OE2 GLU A 192       4.724   3.958  26.515  1.00 75.94           O
ATOM   2858  HN  GLU A 192       8.438   7.771  25.653  1.00 75.94           H
ATOM   2859  N   SER A 193       9.201   6.408  29.010  1.00 72.16           N
ATOM   2860  CA  SER A 193      10.446   5.985  29.628  1.00 72.16           C
ATOM   2861  C   SER A 193      11.631   6.645  28.922  1.00 72.16           C
ATOM   2862  O   SER A 193      12.696   6.042  28.793  1.00 72.16           O
ATOM   2863  HA  SER A 193      10.382   6.319  30.663  1.00 72.16           H
ATOM   2864  CB  SER A 193      10.588   4.462  29.592  1.00 72.16           C
ATOM   2865 1HB  SER A 193      11.596   4.185  29.900  1.00 72.16           H
ATOM   2866 2HB  SER A 193       9.901   4.017  30.313  1.00 72.16           H
ATOM   2867  OG  SER A 193      10.325   3.931  28.296  1.00 72.16           O
ATOM   2868  HG  SER A 193      11.109   4.090  27.696  1.00 72.16           H
ATOM   2869  HN  SER A 193       8.522   6.784  29.641  1.00 72.16           H
ATOM   2870  N   GLY A 194      11.408   7.875  28.484  1.00 76.07           N
ATOM   2871  CA  GLY A 194      12.463   8.647  27.849  1.00 76.07           C
ATOM   2872  C   GLY A 194      12.598   8.279  26.370  1.00 76.07           C
ATOM   2873  O   GLY A 194      13.527   8.724  25.699  1.00 76.07           O
ATOM   2874 1HA  GLY A 194      12.248   9.711  27.945  1.00 76.07           H
ATOM   2875 2HA  GLY A 194      13.409   8.466  28.361  1.00 76.07           H
ATOM   2876  HN  GLY A 194      10.527   8.343  28.556  1.00 76.07           H
ATOM   2877  N   ILE A 195      11.657   7.470  25.906  1.00 82.79           N
ATOM   2878  CA  ILE A 195      11.605   7.112  24.499  1.00 82.79           C
ATOM   2879  C   ILE A 195      10.397   7.791  23.849  1.00 82.79           C
ATOM   2880  O   ILE A 195       9.262   7.591  24.279  1.00 82.79           O
ATOM   2881  HA  ILE A 195      12.510   7.497  24.030  1.00 82.79           H
ATOM   2882  CB  ILE A 195      11.619   5.592  24.332  1.00 82.79           C
ATOM   2883  HB  ILE A 195      10.743   5.184  24.837  1.00 82.79           H
ATOM   2884  CG1 ILE A 195      12.851   4.978  24.999  1.00 82.79           C
ATOM   2885 1HG1 ILE A 195      13.752   5.315  24.487  1.00 82.79           H
ATOM   2886 2HG1 ILE A 195      12.922   5.326  26.030  1.00 82.79           H
ATOM   2887  CG2 ILE A 195      11.512   5.201  22.856  1.00 82.79           C
ATOM   2888 1HG2 ILE A 195      10.580   5.589  22.444  1.00 82.79           H
ATOM   2889 2HG2 ILE A 195      12.355   5.621  22.308  1.00 82.79           H
ATOM   2890 3HG2 ILE A 195      11.524   4.115  22.766  1.00 82.79           H
ATOM   2891  CD1 ILE A 195      12.784   3.450  24.975  1.00 82.79           C
ATOM   2892 1HD1 ILE A 195      11.895   3.116  25.509  1.00 82.79           H
ATOM   2893 2HD1 ILE A 195      12.738   3.105  23.942  1.00 82.79           H
ATOM   2894 3HD1 ILE A 195      13.672   3.039  25.455  1.00 82.79           H
ATOM   2895  HN  ILE A 195      10.941   7.062  26.473  1.00 82.79           H
ATOM   2896  N   ALA A 196      10.683   8.581  22.824  1.00 89.80           N
ATOM   2897  CA  ALA A 196       9.629   9.196  22.036  1.00 89.80           C
ATOM   2898  C   ALA A 196       9.147   8.204  20.975  1.00 89.80           C
ATOM   2899  O   ALA A 196       9.951   7.654  20.224  1.00 89.80           O
ATOM   2900  HA  ALA A 196       8.802   9.425  22.709  1.00 89.80           H
ATOM   2901  CB  ALA A 196      10.143  10.500  21.424  1.00 89.80           C
ATOM   2902 1HB  ALA A 196      10.445  11.181  22.220  1.00 89.80           H
ATOM   2903 2HB  ALA A 196      10.999  10.288  20.783  1.00 89.80           H
ATOM   2904 3HB  ALA A 196       9.351  10.961  20.833  1.00 89.80           H
ATOM   2905  HN  ALA A 196      11.613   8.802  22.531  1.00 89.80           H
ATOM   2906  N   ILE A 197       7.837   8.006  20.947  1.00 88.89           N
ATOM   2907  CA  ILE A 197       7.241   7.072  20.008  1.00 88.89           C
ATOM   2908  C   ILE A 197       6.131   7.778  19.227  1.00 88.89           C
ATOM   2909  O   ILE A 197       5.263   8.419  19.818  1.00 88.89           O
ATOM   2910  HA  ILE A 197       8.020   6.773  19.306  1.00 88.89           H
ATOM   2911  CB  ILE A 197       6.775   5.808  20.732  1.00 88.89           C
ATOM   2912  HB  ILE A 197       6.067   6.100  21.508  1.00 88.89           H
ATOM   2913  CG1 ILE A 197       7.946   5.111  21.428  1.00 88.89           C
ATOM   2914 1HG1 ILE A 197       8.647   4.738  20.681  1.00 88.89           H
ATOM   2915 2HG1 ILE A 197       8.488   5.830  22.043  1.00 88.89           H
ATOM   2916  CG2 ILE A 197       6.036   4.869  19.776  1.00 88.89           C
ATOM   2917 1HG2 ILE A 197       5.163   5.379  19.368  1.00 88.89           H
ATOM   2918 2HG2 ILE A 197       6.701   4.581  18.963  1.00 88.89           H
ATOM   2919 3HG2 ILE A 197       5.715   3.978  20.317  1.00 88.89           H
ATOM   2920  CD1 ILE A 197       7.456   3.953  22.299  1.00 88.89           C
ATOM   2921 1HD1 ILE A 197       6.774   4.334  23.060  1.00 88.89           H
ATOM   2922 2HD1 ILE A 197       6.936   3.225  21.677  1.00 88.89           H
ATOM   2923 3HD1 ILE A 197       8.308   3.475  22.782  1.00 88.89           H
ATOM   2924  HN  ILE A 197       7.188   8.471  21.550  1.00 88.89           H
ATOM   2925  N   CYS A 198       6.194   7.638  17.911  1.00 91.77           N
ATOM   2926  CA  CYS A 198       5.109   8.090  17.057  1.00 91.77           C
ATOM   2927  C   CYS A 198       4.030   7.006  17.037  1.00 91.77           C
ATOM   2928  O   CYS A 198       4.239   5.926  16.487  1.00 91.77           O
ATOM   2929  HA  CYS A 198       4.726   9.010  17.499  1.00 91.77           H
ATOM   2930  CB  CYS A 198       5.602   8.431  15.649  1.00 91.77           C
ATOM   2931 1HB  CYS A 198       6.242   9.313  15.683  1.00 91.77           H
ATOM   2932 2HB  CYS A 198       6.208   7.613  15.260  1.00 91.77           H
ATOM   2933  SG  CYS A 198       4.176   8.734  14.543  1.00 91.77           S
ATOM   2934  HN  CYS A 198       6.967   7.224  17.430  1.00 91.77           H
ATOM   2935  N   THR A 199       2.898   7.332  17.644  1.00 91.02           N
ATOM   2936  CA  THR A 199       1.808   6.378  17.758  1.00 91.02           C
ATOM   2937  C   THR A 199       0.462   7.080  17.565  1.00 91.02           C
ATOM   2938  O   THR A 199       0.384   8.306  17.622  1.00 91.02           O
ATOM   2939  HA  THR A 199       1.905   5.648  16.954  1.00 91.02           H
ATOM   2940  CB  THR A 199       1.937   5.671  19.108  1.00 91.02           C
ATOM   2941  HB  THR A 199       2.970   5.383  19.299  1.00 91.02           H
ATOM   2942  OG1 THR A 199       1.003   4.597  19.029  1.00 91.02           O
ATOM   2943  HG1 THR A 199       1.112   3.991  19.816  1.00 91.02           H
ATOM   2944  CG2 THR A 199       1.423   6.526  20.268  1.00 91.02           C
ATOM   2945 1HG2 THR A 199       0.370   6.758  20.110  1.00 91.02           H
ATOM   2946 2HG2 THR A 199       1.995   7.452  20.318  1.00 91.02           H
ATOM   2947 3HG2 THR A 199       1.538   5.977  21.203  1.00 91.02           H
ATOM   2948  HN  THR A 199       2.720   8.227  18.053  1.00 91.02           H
ATOM   2949  N   MET A 200      -0.564   6.272  17.342  1.00 91.77           N
ATOM   2950  CA  MET A 200      -1.931   6.754  17.442  1.00 91.77           C
ATOM   2951  C   MET A 200      -2.453   6.628  18.875  1.00 91.77           C
ATOM   2952  O   MET A 200      -2.329   5.573  19.494  1.00 91.77           O
ATOM   2953  HA  MET A 200      -1.894   7.804  17.153  1.00 91.77           H
ATOM   2954  CB  MET A 200      -2.827   5.948  16.500  1.00 91.77           C
ATOM   2955 1HB  MET A 200      -2.711   4.884  16.704  1.00 91.77           H
ATOM   2956 2HB  MET A 200      -3.872   6.196  16.685  1.00 91.77           H
ATOM   2957  CG  MET A 200      -2.481   6.233  15.037  1.00 91.77           C
ATOM   2958 1HG  MET A 200      -2.574   7.300  14.834  1.00 91.77           H
ATOM   2959 2HG  MET A 200      -1.445   5.960  14.840  1.00 91.77           H
ATOM   2960  SD  MET A 200      -3.568   5.312  13.962  1.00 91.77           S
ATOM   2961  CE  MET A 200      -2.973   3.656  14.263  1.00 91.77           C
ATOM   2962 1HE  MET A 200      -1.920   3.593  13.988  1.00 91.77           H
ATOM   2963 2HE  MET A 200      -3.087   3.416  15.320  1.00 91.77           H
ATOM   2964 3HE  MET A 200      -3.548   2.949  13.666  1.00 91.77           H
ATOM   2965  HN  MET A 200      -0.473   5.307  17.097  1.00 91.77           H
ATOM   2966  N   VAL A 201      -3.025   7.720  19.361  1.00 92.03           N
ATOM   2967  CA  VAL A 201      -3.673   7.711  20.661  1.00 92.03           C
ATOM   2968  C   VAL A 201      -5.149   8.078  20.494  1.00 92.03           C
ATOM   2969  O   VAL A 201      -5.476   9.067  19.841  1.00 92.03           O
ATOM   2970  HA  VAL A 201      -3.606   6.697  21.055  1.00 92.03           H
ATOM   2971  CB  VAL A 201      -2.930   8.642  21.622  1.00 92.03           C
ATOM   2972  HB  VAL A 201      -2.995   9.655  21.225  1.00 92.03           H
ATOM   2973  CG1 VAL A 201      -3.584   8.637  23.005  1.00 92.03           C
ATOM   2974 1HG1 VAL A 201      -4.617   8.974  22.920  1.00 92.03           H
ATOM   2975 2HG1 VAL A 201      -3.565   7.626  23.413  1.00 92.03           H
ATOM   2976 3HG1 VAL A 201      -3.037   9.307  23.668  1.00 92.03           H
ATOM   2977  CG2 VAL A 201      -1.450   8.267  21.714  1.00 92.03           C
ATOM   2978 1HG2 VAL A 201      -1.356   7.244  22.077  1.00 92.03           H
ATOM   2979 2HG2 VAL A 201      -0.993   8.347  20.728  1.00 92.03           H
ATOM   2980 3HG2 VAL A 201      -0.946   8.945  22.404  1.00 92.03           H
ATOM   2981  HN  VAL A 201      -3.051   8.598  18.882  1.00 92.03           H
ATOM   2982  N   TYR A 202      -6.000   7.261  21.097  1.00 90.55           N
ATOM   2983  CA  TYR A 202      -7.435   7.465  20.991  1.00 90.55           C
ATOM   2984  C   TYR A 202      -7.986   8.141  22.248  1.00 90.55           C
ATOM   2985  O   TYR A 202      -8.114   7.506  23.294  1.00 90.55           O
ATOM   2986  HA  TYR A 202      -7.621   8.108  20.131  1.00 90.55           H
ATOM   2987  CB  TYR A 202      -8.052   6.071  20.864  1.00 90.55           C
ATOM   2988 1HB  TYR A 202      -7.806   5.494  21.756  1.00 90.55           H
ATOM   2989 2HB  TYR A 202      -9.137   6.166  20.835  1.00 90.55           H
ATOM   2990  CG  TYR A 202      -7.589   5.296  19.629  1.00 90.55           C
ATOM   2991  CD1 TYR A 202      -8.209   5.501  18.414  1.00 90.55           C
ATOM   2992  HD1 TYR A 202      -9.029   6.215  18.334  1.00 90.55           H
ATOM   2993  CD2 TYR A 202      -6.551   4.392  19.731  1.00 90.55           C
ATOM   2994  HD2 TYR A 202      -6.061   4.230  20.691  1.00 90.55           H
ATOM   2995  CE1 TYR A 202      -7.773   4.771  17.251  1.00 90.55           C
ATOM   2996  HE1 TYR A 202      -8.255   4.923  16.285  1.00 90.55           H
ATOM   2997  CE2 TYR A 202      -6.115   3.663  18.568  1.00 90.55           C
ATOM   2998  HE2 TYR A 202      -5.297   2.946  18.634  1.00 90.55           H
ATOM   2999  CZ  TYR A 202      -6.748   3.888  17.385  1.00 90.55           C
ATOM   3000  OH  TYR A 202      -6.336   3.200  16.287  1.00 90.55           O
ATOM   3001  HH  TYR A 202      -5.663   2.508  16.550  1.00 90.55           H
ATOM   3002  HN  TYR A 202      -5.725   6.473  21.647  1.00 90.55           H
ATOM   3003  N   PRO A 203      -8.322   9.436  22.171  1.00 79.62           N
ATOM   3004  CA  PRO A 203      -8.850  10.150  23.336  1.00 79.62           C
ATOM   3005  C   PRO A 203     -10.238   9.670  23.726  1.00 79.62           C
ATOM   3006  O   PRO A 203     -10.828   8.838  23.038  1.00 79.62           O
ATOM   3007  HA  PRO A 203      -8.227   9.957  24.209  1.00 79.62           H
ATOM   3008  CB  PRO A 203      -8.860  11.614  22.890  1.00 79.62           C
ATOM   3009 1HB  PRO A 203      -9.683  12.166  23.344  1.00 79.62           H
ATOM   3010 2HB  PRO A 203      -7.940  12.125  23.173  1.00 79.62           H
ATOM   3011  CG  PRO A 203      -9.007  11.530  21.398  1.00 79.62           C
ATOM   3012 1HG  PRO A 203     -10.055  11.441  21.110  1.00 79.62           H
ATOM   3013 2HG  PRO A 203      -8.619  12.426  20.913  1.00 79.62           H
ATOM   3014  CD  PRO A 203      -8.228  10.314  20.990  1.00 79.62           C
ATOM   3015 1HD  PRO A 203      -8.654   9.843  20.104  1.00 79.62           H
ATOM   3016 2HD  PRO A 203      -7.193  10.561  20.754  1.00 79.62           H
ATOM   3017  N   SER A 204     -10.728  10.212  24.831  1.00 70.81           N
ATOM   3018  CA  SER A 204     -12.121  10.025  25.203  1.00 70.81           C
ATOM   3019  C   SER A 204     -12.262   8.792  26.097  1.00 70.81           C
ATOM   3020  O   SER A 204     -11.393   7.922  26.103  1.00 70.81           O
ATOM   3021  HA  SER A 204     -12.397  10.927  25.748  1.00 70.81           H
ATOM   3022  CB  SER A 204     -13.008   9.887  23.964  1.00 70.81           C
ATOM   3023 1HB  SER A 204     -14.017  10.222  24.202  1.00 70.81           H
ATOM   3024 2HB  SER A 204     -12.633  10.539  23.175  1.00 70.81           H
ATOM   3025  OG  SER A 204     -13.054   8.545  23.488  1.00 70.81           O
ATOM   3026  HG  SER A 204     -13.607   8.496  22.656  1.00 70.81           H
ATOM   3027  HN  SER A 204     -10.193  10.770  25.466  1.00 70.81           H
ATOM   3028  N   ASP A 205     -13.364   8.757  26.832  1.00 71.82           N
ATOM   3029  CA  ASP A 205     -13.649   7.627  27.700  1.00 71.82           C
ATOM   3030  C   ASP A 205     -13.890   6.381  26.845  1.00 71.82           C
ATOM   3031  O   ASP A 205     -13.756   5.257  27.327  1.00 71.82           O
ATOM   3032  HA  ASP A 205     -12.773   7.530  28.341  1.00 71.82           H
ATOM   3033  CB  ASP A 205     -14.907   7.877  28.535  1.00 71.82           C
ATOM   3034 1HB  ASP A 205     -15.713   8.225  27.889  1.00 71.82           H
ATOM   3035 2HB  ASP A 205     -15.240   6.942  28.986  1.00 71.82           H
ATOM   3036  CG  ASP A 205     -14.641   8.912  29.630  1.00 71.82           C
ATOM   3037  OD1 ASP A 205     -13.553   8.825  30.240  1.00 71.82           O
ATOM   3038  OD2 ASP A 205     -15.531   9.765  29.833  1.00 71.82           O
ATOM   3039  HN  ASP A 205     -14.054   9.481  26.841  1.00 71.82           H
ATOM   3040  N   GLU A 206     -14.240   6.622  25.590  1.00 83.35           N
ATOM   3041  CA  GLU A 206     -14.613   5.539  24.696  1.00 83.35           C
ATOM   3042  C   GLU A 206     -13.484   5.258  23.703  1.00 83.35           C
ATOM   3043  O   GLU A 206     -13.736   4.862  22.566  1.00 83.35           O
ATOM   3044  HA  GLU A 206     -14.765   4.672  25.339  1.00 83.35           H
ATOM   3045  CB  GLU A 206     -15.919   5.856  23.965  1.00 83.35           C
ATOM   3046 1HB  GLU A 206     -15.834   6.819  23.462  1.00 83.35           H
ATOM   3047 2HB  GLU A 206     -16.171   5.038  23.291  1.00 83.35           H
ATOM   3048  CG  GLU A 206     -17.084   5.976  24.951  1.00 83.35           C
ATOM   3049 1HG  GLU A 206     -16.805   6.638  25.770  1.00 83.35           H
ATOM   3050 2HG  GLU A 206     -17.941   6.428  24.453  1.00 83.35           H
ATOM   3051  CD  GLU A 206     -17.475   4.605  25.507  1.00 83.35           C
ATOM   3052  OE1 GLU A 206     -18.488   4.557  26.237  1.00 83.35           O
ATOM   3053  OE2 GLU A 206     -16.751   3.636  25.189  1.00 83.35           O
ATOM   3054  HN  GLU A 206     -14.272   7.535  25.184  1.00 83.35           H
ATOM   3055  N   SER A 207     -12.262   5.474  24.168  1.00 89.44           N
ATOM   3056  CA  SER A 207     -11.096   5.307  23.317  1.00 89.44           C
ATOM   3057  C   SER A 207     -11.050   3.880  22.768  1.00 89.44           C
ATOM   3058  O   SER A 207     -10.591   3.657  21.649  1.00 89.44           O
ATOM   3059  HA  SER A 207     -11.226   6.025  22.507  1.00 89.44           H
ATOM   3060  CB  SER A 207      -9.808   5.625  24.079  1.00 89.44           C
ATOM   3061 1HB  SER A 207      -8.949   5.312  23.485  1.00 89.44           H
ATOM   3062 2HB  SER A 207      -9.724   6.704  24.216  1.00 89.44           H
ATOM   3063  OG  SER A 207      -9.766   4.982  25.349  1.00 89.44           O
ATOM   3064  HG  SER A 207      -9.018   5.355  25.897  1.00 89.44           H
ATOM   3065  HN  SER A 207     -12.063   5.758  25.107  1.00 89.44           H
ATOM   3066  N   THR A 208     -11.531   2.951  23.581  1.00 89.69           N
ATOM   3067  CA  THR A 208     -11.519   1.548  23.204  1.00 89.69           C
ATOM   3068  C   THR A 208     -12.443   1.310  22.007  1.00 89.69           C
ATOM   3069  O   THR A 208     -12.046   0.680  21.028  1.00 89.69           O
ATOM   3070  HA  THR A 208     -10.510   1.286  22.886  1.00 89.69           H
ATOM   3071  CB  THR A 208     -11.897   0.724  24.436  1.00 89.69           C
ATOM   3072  HB  THR A 208     -11.868  -0.343  24.215  1.00 89.69           H
ATOM   3073  OG1 THR A 208     -13.169   1.238  24.821  1.00 89.69           O
ATOM   3074  HG1 THR A 208     -13.627   0.595  25.435  1.00 89.69           H
ATOM   3075  CG2 THR A 208     -10.997   1.020  25.637  1.00 89.69           C
ATOM   3076 1HG2 THR A 208     -11.078   2.075  25.901  1.00 89.69           H
ATOM   3077 2HG2 THR A 208      -9.963   0.788  25.382  1.00 89.69           H
ATOM   3078 3HG2 THR A 208     -11.308   0.409  26.485  1.00 89.69           H
ATOM   3079  HN  THR A 208     -11.922   3.144  24.481  1.00 89.69           H
ATOM   3080  N   LYS A 209     -13.657   1.826  22.126  1.00 91.20           N
ATOM   3081  CA  LYS A 209     -14.637   1.686  21.062  1.00 91.20           C
ATOM   3082  C   LYS A 209     -14.112   2.368  19.798  1.00 91.20           C
ATOM   3083  O   LYS A 209     -14.337   1.885  18.689  1.00 91.20           O
ATOM   3084  HA  LYS A 209     -14.749   0.621  20.859  1.00 91.20           H
ATOM   3085  CB  LYS A 209     -16.002   2.205  21.520  1.00 91.20           C
ATOM   3086 1HB  LYS A 209     -15.902   3.223  21.894  1.00 91.20           H
ATOM   3087 2HB  LYS A 209     -16.684   2.244  20.670  1.00 91.20           H
ATOM   3088  CG  LYS A 209     -16.591   1.310  22.612  1.00 91.20           C
ATOM   3089 1HG  LYS A 209     -16.573   0.270  22.284  1.00 91.20           H
ATOM   3090 2HG  LYS A 209     -15.975   1.372  23.509  1.00 91.20           H
ATOM   3091  CD  LYS A 209     -18.027   1.722  22.943  1.00 91.20           C
ATOM   3092 1HD  LYS A 209     -18.080   2.803  23.066  1.00 91.20           H
ATOM   3093 2HD  LYS A 209     -18.684   1.463  22.112  1.00 91.20           H
ATOM   3094  CE  LYS A 209     -18.514   1.033  24.219  1.00 91.20           C
ATOM   3095 1HE  LYS A 209     -19.049   0.118  23.964  1.00 91.20           H
ATOM   3096 2HE  LYS A 209     -17.661   0.744  24.832  1.00 91.20           H
ATOM   3097  NZ  LYS A 209     -19.402   1.934  24.988  1.00 91.20           N
ATOM   3098 1HZ  LYS A 209     -19.960   1.388  25.635  1.00 91.20           H
ATOM   3099 2HZ  LYS A 209     -18.840   2.601  25.506  1.00 91.20           H
ATOM   3100 3HZ  LYS A 209     -20.013   2.431  24.350  1.00 91.20           H
ATOM   3101  HN  LYS A 209     -13.974   2.332  22.928  1.00 91.20           H
ATOM   3102  N   LEU A 210     -13.423   3.480  20.006  1.00 92.24           N
ATOM   3103  CA  LEU A 210     -12.899   4.255  18.894  1.00 92.24           C
ATOM   3104  C   LEU A 210     -11.827   3.439  18.169  1.00 92.24           C
ATOM   3105  O   LEU A 210     -11.845   3.334  16.944  1.00 92.24           O
ATOM   3106  HA  LEU A 210     -13.723   4.434  18.204  1.00 92.24           H
ATOM   3107  CB  LEU A 210     -12.410   5.622  19.378  1.00 92.24           C
ATOM   3108 1HB  LEU A 210     -13.220   6.102  19.927  1.00 92.24           H
ATOM   3109 2HB  LEU A 210     -11.595   5.465  20.084  1.00 92.24           H
ATOM   3110  CG  LEU A 210     -11.927   6.584  18.291  1.00 92.24           C
ATOM   3111  HG  LEU A 210     -11.123   6.099  17.737  1.00 92.24           H
ATOM   3112  CD1 LEU A 210     -13.045   6.888  17.291  1.00 92.24           C
ATOM   3113 1HD1 LEU A 210     -13.371   5.962  16.818  1.00 92.24           H
ATOM   3114 2HD1 LEU A 210     -13.885   7.345  17.814  1.00 92.24           H
ATOM   3115 3HD1 LEU A 210     -12.675   7.574  16.530  1.00 92.24           H
ATOM   3116  CD2 LEU A 210     -11.346   7.859  18.906  1.00 92.24           C
ATOM   3117 1HD2 LEU A 210     -12.112   8.358  19.499  1.00 92.24           H
ATOM   3118 2HD2 LEU A 210     -10.502   7.602  19.545  1.00 92.24           H
ATOM   3119 3HD2 LEU A 210     -11.010   8.526  18.112  1.00 92.24           H
ATOM   3120  HN  LEU A 210     -13.221   3.851  20.912  1.00 92.24           H
ATOM   3121  N   LYS A 211     -10.918   2.883  18.957  1.00 92.22           N
ATOM   3122  CA  LYS A 211      -9.840   2.081  18.406  1.00 92.22           C
ATOM   3123  C   LYS A 211     -10.432   0.948  17.564  1.00 92.22           C
ATOM   3124  O   LYS A 211     -10.020   0.736  16.425  1.00 92.22           O
ATOM   3125  HA  LYS A 211      -9.254   2.726  17.752  1.00 92.22           H
ATOM   3126  CB  LYS A 211      -8.908   1.597  19.519  1.00 92.22           C
ATOM   3127 1HB  LYS A 211      -8.459   2.454  20.021  1.00 92.22           H
ATOM   3128 2HB  LYS A 211      -9.483   1.055  20.269  1.00 92.22           H
ATOM   3129  CG  LYS A 211      -7.808   0.693  18.959  1.00 92.22           C
ATOM   3130 1HG  LYS A 211      -8.249  -0.229  18.580  1.00 92.22           H
ATOM   3131 2HG  LYS A 211      -7.322   1.185  18.116  1.00 92.22           H
ATOM   3132  CD  LYS A 211      -6.769   0.365  20.033  1.00 92.22           C
ATOM   3133 1HD  LYS A 211      -6.350   1.288  20.433  1.00 92.22           H
ATOM   3134 2HD  LYS A 211      -7.250  -0.153  20.863  1.00 92.22           H
ATOM   3135  CE  LYS A 211      -5.648  -0.506  19.463  1.00 92.22           C
ATOM   3136 1HE  LYS A 211      -6.037  -1.493  19.213  1.00 92.22           H
ATOM   3137 2HE  LYS A 211      -5.274  -0.068  18.537  1.00 92.22           H
ATOM   3138  NZ  LYS A 211      -4.543  -0.634  20.440  1.00 92.22           N
ATOM   3139 1HZ  LYS A 211      -3.726  -1.017  19.977  1.00 92.22           H
ATOM   3140 2HZ  LYS A 211      -4.320   0.280  20.819  1.00 92.22           H
ATOM   3141 3HZ  LYS A 211      -4.827  -1.251  21.192  1.00 92.22           H
ATOM   3142  HN  LYS A 211     -10.911   2.974  19.953  1.00 92.22           H
ATOM   3143  N   SER A 212     -11.389   0.250  18.158  1.00 91.04           N
ATOM   3144  CA  SER A 212     -11.971  -0.917  17.518  1.00 91.04           C
ATOM   3145  C   SER A 212     -12.610  -0.519  16.186  1.00 91.04           C
ATOM   3146  O   SER A 212     -12.433  -1.204  15.180  1.00 91.04           O
ATOM   3147  HA  SER A 212     -11.139  -1.601  17.354  1.00 91.04           H
ATOM   3148  CB  SER A 212     -13.007  -1.583  18.426  1.00 91.04           C
ATOM   3149 1HB  SER A 212     -13.363  -2.501  17.957  1.00 91.04           H
ATOM   3150 2HB  SER A 212     -12.535  -1.869  19.366  1.00 91.04           H
ATOM   3151  OG  SER A 212     -14.114  -0.726  18.692  1.00 91.04           O
ATOM   3152  HG  SER A 212     -14.786  -1.202  19.260  1.00 91.04           H
ATOM   3153  HN  SER A 212     -11.765   0.470  19.058  1.00 91.04           H
ATOM   3154  N   ALA A 213     -13.340   0.586  16.223  1.00 92.08           N
ATOM   3155  CA  ALA A 213     -14.057   1.050  15.047  1.00 92.08           C
ATOM   3156  C   ALA A 213     -13.051   1.399  13.948  1.00 92.08           C
ATOM   3157  O   ALA A 213     -13.259   1.066  12.782  1.00 92.08           O
ATOM   3158  HA  ALA A 213     -14.691   0.233  14.701  1.00 92.08           H
ATOM   3159  CB  ALA A 213     -14.944   2.238  15.425  1.00 92.08           C
ATOM   3160 1HB  ALA A 213     -15.659   1.929  16.187  1.00 92.08           H
ATOM   3161 2HB  ALA A 213     -14.324   3.045  15.814  1.00 92.08           H
ATOM   3162 3HB  ALA A 213     -15.481   2.585  14.542  1.00 92.08           H
ATOM   3163  HN  ALA A 213     -13.446   1.159  17.036  1.00 92.08           H
ATOM   3164  N   VAL A 214     -11.982   2.066  14.358  1.00 91.65           N
ATOM   3165  CA  VAL A 214     -10.968   2.506  13.416  1.00 91.65           C
ATOM   3166  C   VAL A 214     -10.295   1.284  12.789  1.00 91.65           C
ATOM   3167  O   VAL A 214     -10.042   1.259  11.585  1.00 91.65           O
ATOM   3168  HA  VAL A 214     -11.471   3.071  12.631  1.00 91.65           H
ATOM   3169  CB  VAL A 214      -9.977   3.442  14.113  1.00 91.65           C
ATOM   3170  HB  VAL A 214      -9.652   2.959  15.035  1.00 91.65           H
ATOM   3171  CG1 VAL A 214      -8.740   3.675  13.244  1.00 91.65           C
ATOM   3172 1HG1 VAL A 214      -8.245   2.723  13.052  1.00 91.65           H
ATOM   3173 2HG1 VAL A 214      -9.040   4.126  12.298  1.00 91.65           H
ATOM   3174 3HG1 VAL A 214      -8.052   4.343  13.763  1.00 91.65           H
ATOM   3175  CG2 VAL A 214     -10.644   4.767  14.486  1.00 91.65           C
ATOM   3176 1HG2 VAL A 214     -11.010   5.256  13.583  1.00 91.65           H
ATOM   3177 2HG2 VAL A 214     -11.479   4.577  15.160  1.00 91.65           H
ATOM   3178 3HG2 VAL A 214      -9.918   5.413  14.979  1.00 91.65           H
ATOM   3179  HN  VAL A 214     -11.804   2.305  15.313  1.00 91.65           H
ATOM   3180  N   LEU A 215     -10.025   0.299  13.632  1.00 90.97           N
ATOM   3181  CA  LEU A 215      -9.366  -0.915  13.180  1.00 90.97           C
ATOM   3182  C   LEU A 215     -10.287  -1.660  12.212  1.00 90.97           C
ATOM   3183  O   LEU A 215      -9.842  -2.142  11.172  1.00 90.97           O
ATOM   3184  HA  LEU A 215      -8.467  -0.616  12.640  1.00 90.97           H
ATOM   3185  CB  LEU A 215      -8.917  -1.758  14.375  1.00 90.97           C
ATOM   3186 1HB  LEU A 215      -9.442  -1.404  15.262  1.00 90.97           H
ATOM   3187 2HB  LEU A 215      -9.234  -2.788  14.207  1.00 90.97           H
ATOM   3188  CG  LEU A 215      -7.416  -1.758  14.670  1.00 90.97           C
ATOM   3189  HG  LEU A 215      -6.881  -1.818  13.722  1.00 90.97           H
ATOM   3190  CD1 LEU A 215      -6.991  -0.453  15.347  1.00 90.97           C
ATOM   3191 1HD1 LEU A 215      -7.218   0.387  14.692  1.00 90.97           H
ATOM   3192 2HD1 LEU A 215      -7.532  -0.338  16.287  1.00 90.97           H
ATOM   3193 3HD1 LEU A 215      -5.919  -0.480  15.546  1.00 90.97           H
ATOM   3194  CD2 LEU A 215      -7.018  -2.986  15.491  1.00 90.97           C
ATOM   3195 1HD2 LEU A 215      -7.560  -2.982  16.437  1.00 90.97           H
ATOM   3196 2HD2 LEU A 215      -7.265  -3.890  14.935  1.00 90.97           H
ATOM   3197 3HD2 LEU A 215      -5.946  -2.961  15.687  1.00 90.97           H
ATOM   3198  HN  LEU A 215     -10.248   0.320  14.607  1.00 90.97           H
ATOM   3199  N   THR A 216     -11.556  -1.731  12.590  1.00 91.15           N
ATOM   3200  CA  THR A 216     -12.543  -2.412  11.770  1.00 91.15           C
ATOM   3201  C   THR A 216     -12.574  -1.812  10.363  1.00 91.15           C
ATOM   3202  O   THR A 216     -12.607  -2.542   9.373  1.00 91.15           O
ATOM   3203  HA  THR A 216     -12.243  -3.455  11.666  1.00 91.15           H
ATOM   3204  CB  THR A 216     -13.890  -2.338  12.492  1.00 91.15           C
ATOM   3205  HB  THR A 216     -14.207  -1.302  12.618  1.00 91.15           H
ATOM   3206  OG1 THR A 216     -13.678  -3.067  13.698  1.00 91.15           O
ATOM   3207  HG1 THR A 216     -13.312  -2.462  14.404  1.00 91.15           H
ATOM   3208  CG2 THR A 216     -14.986  -3.122  11.769  1.00 91.15           C
ATOM   3209 1HG2 THR A 216     -14.699  -4.172  11.703  1.00 91.15           H
ATOM   3210 2HG2 THR A 216     -15.121  -2.718  10.766  1.00 91.15           H
ATOM   3211 3HG2 THR A 216     -15.921  -3.036  12.324  1.00 91.15           H
ATOM   3212  HN  THR A 216     -11.910  -1.334  13.436  1.00 91.15           H
ATOM   3213  N   LEU A 217     -12.563  -0.488  10.319  1.00 90.66           N
ATOM   3214  CA  LEU A 217     -12.586   0.219   9.049  1.00 90.66           C
ATOM   3215  C   LEU A 217     -11.355  -0.173   8.230  1.00 90.66           C
ATOM   3216  O   LEU A 217     -11.451  -0.386   7.022  1.00 90.66           O
ATOM   3217  HA  LEU A 217     -13.477  -0.106   8.511  1.00 90.66           H
ATOM   3218  CB  LEU A 217     -12.719   1.726   9.277  1.00 90.66           C
ATOM   3219 1HB  LEU A 217     -13.629   1.908   9.847  1.00 90.66           H
ATOM   3220 2HB  LEU A 217     -11.884   2.054   9.896  1.00 90.66           H
ATOM   3221  CG  LEU A 217     -12.756   2.594   8.018  1.00 90.66           C
ATOM   3222  HG  LEU A 217     -11.879   2.359   7.415  1.00 90.66           H
ATOM   3223  CD1 LEU A 217     -13.988   2.275   7.168  1.00 90.66           C
ATOM   3224 1HD1 LEU A 217     -13.962   1.227   6.870  1.00 90.66           H
ATOM   3225 2HD1 LEU A 217     -14.889   2.465   7.750  1.00 90.66           H
ATOM   3226 3HD1 LEU A 217     -13.989   2.906   6.280  1.00 90.66           H
ATOM   3227  CD2 LEU A 217     -12.674   4.080   8.374  1.00 90.66           C
ATOM   3228 1HD2 LEU A 217     -13.518   4.349   9.009  1.00 90.66           H
ATOM   3229 2HD2 LEU A 217     -11.743   4.275   8.906  1.00 90.66           H
ATOM   3230 3HD2 LEU A 217     -12.702   4.674   7.461  1.00 90.66           H
ATOM   3231  HN  LEU A 217     -12.538   0.099  11.128  1.00 90.66           H
ATOM   3232  N   LYS A 218     -10.227  -0.257   8.919  1.00 87.96           N
ATOM   3233  CA  LYS A 218      -8.969  -0.568   8.261  1.00 87.96           C
ATOM   3234  C   LYS A 218      -9.038  -1.983   7.682  1.00 87.96           C
ATOM   3235  O   LYS A 218      -8.494  -2.246   6.611  1.00 87.96           O
ATOM   3236  HA  LYS A 218      -8.848   0.136   7.438  1.00 87.96           H
ATOM   3237  CB  LYS A 218      -7.796  -0.352   9.219  1.00 87.96           C
ATOM   3238 1HB  LYS A 218      -7.992  -0.861  10.162  1.00 87.96           H
ATOM   3239 2HB  LYS A 218      -6.893  -0.795   8.799  1.00 87.96           H
ATOM   3240  CG  LYS A 218      -7.566   1.139   9.476  1.00 87.96           C
ATOM   3241 1HG  LYS A 218      -7.259   1.628   8.552  1.00 87.96           H
ATOM   3242 2HG  LYS A 218      -8.500   1.606   9.789  1.00 87.96           H
ATOM   3243  CD  LYS A 218      -6.498   1.351  10.552  1.00 87.96           C
ATOM   3244 1HD  LYS A 218      -6.724   0.733  11.420  1.00 87.96           H
ATOM   3245 2HD  LYS A 218      -5.528   1.028  10.174  1.00 87.96           H
ATOM   3246  CE  LYS A 218      -6.426   2.821  10.969  1.00 87.96           C
ATOM   3247 1HE  LYS A 218      -6.595   3.461  10.103  1.00 87.96           H
ATOM   3248 2HE  LYS A 218      -7.217   3.041  11.687  1.00 87.96           H
ATOM   3249  NZ  LYS A 218      -5.107   3.125  11.568  1.00 87.96           N
ATOM   3250 1HZ  LYS A 218      -5.183   3.951  12.152  1.00 87.96           H
ATOM   3251 2HZ  LYS A 218      -4.803   2.340  12.133  1.00 87.96           H
ATOM   3252 3HZ  LYS A 218      -4.432   3.294  10.831  1.00 87.96           H
ATOM   3253  HN  LYS A 218     -10.163  -0.117   9.907  1.00 87.96           H
ATOM   3254  N   VAL A 219      -9.710  -2.856   8.417  1.00 87.64           N
ATOM   3255  CA  VAL A 219      -9.852  -4.239   7.993  1.00 87.64           C
ATOM   3256  C   VAL A 219     -10.744  -4.298   6.751  1.00 87.64           C
ATOM   3257  O   VAL A 219     -10.433  -5.002   5.792  1.00 87.64           O
ATOM   3258  HA  VAL A 219      -8.859  -4.605   7.729  1.00 87.64           H
ATOM   3259  CB  VAL A 219     -10.379  -5.090   9.150  1.00 87.64           C
ATOM   3260  HB  VAL A 219     -11.263  -4.596   9.553  1.00 87.64           H
ATOM   3261  CG1 VAL A 219     -10.799  -6.478   8.662  1.00 87.64           C
ATOM   3262 1HG1 VAL A 219     -11.585  -6.378   7.914  1.00 87.64           H
ATOM   3263 2HG1 VAL A 219      -9.939  -6.983   8.221  1.00 87.64           H
ATOM   3264 3HG1 VAL A 219     -11.170  -7.062   9.504  1.00 87.64           H
ATOM   3265  CG2 VAL A 219      -9.344  -5.192  10.272  1.00 87.64           C
ATOM   3266 1HG2 VAL A 219      -8.435  -5.652   9.886  1.00 87.64           H
ATOM   3267 2HG2 VAL A 219      -9.116  -4.194  10.647  1.00 87.64           H
ATOM   3268 3HG2 VAL A 219      -9.745  -5.802  11.081  1.00 87.64           H
ATOM   3269  HN  VAL A 219     -10.153  -2.633   9.285  1.00 87.64           H
ATOM   3270  N   ILE A 220     -11.836  -3.550   6.810  1.00 87.49           N
ATOM   3271  CA  ILE A 220     -12.792  -3.535   5.716  1.00 87.49           C
ATOM   3272  C   ILE A 220     -12.101  -3.034   4.447  1.00 87.49           C
ATOM   3273  O   ILE A 220     -12.191  -3.667   3.396  1.00 87.49           O
ATOM   3274  HA  ILE A 220     -13.116  -4.562   5.551  1.00 87.49           H
ATOM   3275  CB  ILE A 220     -14.033  -2.725   6.101  1.00 87.49           C
ATOM   3276  HB  ILE A 220     -13.704  -1.776   6.523  1.00 87.49           H
ATOM   3277  CG1 ILE A 220     -14.843  -3.444   7.181  1.00 87.49           C
ATOM   3278 1HG1 ILE A 220     -15.315  -4.331   6.757  1.00 87.49           H
ATOM   3279 2HG1 ILE A 220     -14.177  -3.785   7.974  1.00 87.49           H
ATOM   3280  CG2 ILE A 220     -14.880  -2.402   4.868  1.00 87.49           C
ATOM   3281 1HG2 ILE A 220     -14.287  -1.820   4.163  1.00 87.49           H
ATOM   3282 2HG2 ILE A 220     -15.201  -3.330   4.395  1.00 87.49           H
ATOM   3283 3HG2 ILE A 220     -15.755  -1.826   5.170  1.00 87.49           H
ATOM   3284  CD1 ILE A 220     -15.914  -2.522   7.768  1.00 87.49           C
ATOM   3285 1HD1 ILE A 220     -15.436  -1.648   8.212  1.00 87.49           H
ATOM   3286 2HD1 ILE A 220     -16.592  -2.202   6.977  1.00 87.49           H
ATOM   3287 3HD1 ILE A 220     -16.475  -3.057   8.534  1.00 87.49           H
ATOM   3288  HN  ILE A 220     -12.071  -2.964   7.585  1.00 87.49           H
ATOM   3289  N   LEU A 221     -11.425  -1.903   4.586  1.00 85.55           N
ATOM   3290  CA  LEU A 221     -10.809  -1.254   3.442  1.00 85.55           C
ATOM   3291  C   LEU A 221      -9.520  -1.992   3.074  1.00 85.55           C
ATOM   3292  O   LEU A 221      -9.055  -1.909   1.939  1.00 85.55           O
ATOM   3293  HA  LEU A 221     -11.504  -1.336   2.606  1.00 85.55           H
ATOM   3294  CB  LEU A 221     -10.605   0.238   3.717  1.00 85.55           C
ATOM   3295 1HB  LEU A 221      -9.909   0.342   4.549  1.00 85.55           H
ATOM   3296 2HB  LEU A 221     -10.129   0.686   2.845  1.00 85.55           H
ATOM   3297  CG  LEU A 221     -11.868   1.038   4.042  1.00 85.55           C
ATOM   3298  HG  LEU A 221     -12.400   0.527   4.845  1.00 85.55           H
ATOM   3299  CD1 LEU A 221     -11.515   2.436   4.552  1.00 85.55           C
ATOM   3300 1HD1 LEU A 221     -10.913   2.352   5.456  1.00 85.55           H
ATOM   3301 2HD1 LEU A 221     -10.950   2.970   3.787  1.00 85.55           H
ATOM   3302 3HD1 LEU A 221     -12.431   2.984   4.775  1.00 85.55           H
ATOM   3303  CD2 LEU A 221     -12.811   1.088   2.837  1.00 85.55           C
ATOM   3304 1HD2 LEU A 221     -12.302   1.562   1.998  1.00 85.55           H
ATOM   3305 2HD2 LEU A 221     -13.101   0.074   2.561  1.00 85.55           H
ATOM   3306 3HD2 LEU A 221     -13.700   1.662   3.095  1.00 85.55           H
ATOM   3307  HN  LEU A 221     -11.295  -1.433   5.459  1.00 85.55           H
ATOM   3308  N   GLY A 222      -8.980  -2.699   4.057  1.00 77.64           N
ATOM   3309  CA  GLY A 222      -7.679  -3.326   3.900  1.00 77.64           C
ATOM   3310  C   GLY A 222      -7.804  -4.682   3.202  1.00 77.64           C
ATOM   3311  O   GLY A 222      -6.935  -5.065   2.420  1.00 77.64           O
ATOM   3312 1HA  GLY A 222      -7.024  -2.674   3.321  1.00 77.64           H
ATOM   3313 2HA  GLY A 222      -7.214  -3.457   4.877  1.00 77.64           H
ATOM   3314  HN  GLY A 222      -9.415  -2.845   4.945  1.00 77.64           H
ATOM   3315  N   PHE A 223      -8.893  -5.372   3.511  1.00 75.43           N
ATOM   3316  CA  PHE A 223      -9.030  -6.766   3.124  1.00 75.43           C
ATOM   3317  C   PHE A 223     -10.133  -6.938   2.078  1.00 75.43           C
ATOM   3318  O   PHE A 223      -9.879  -7.424   0.976  1.00 75.43           O
ATOM   3319  HA  PHE A 223      -8.076  -7.079   2.699  1.00 75.43           H
ATOM   3320  CB  PHE A 223      -9.412  -7.544   4.384  1.00 75.43           C
ATOM   3321 1HB  PHE A 223      -9.304  -6.890   5.250  1.00 75.43           H
ATOM   3322 2HB  PHE A 223     -10.465  -7.820   4.323  1.00 75.43           H
ATOM   3323  CG  PHE A 223      -8.581  -8.808   4.611  1.00 75.43           C
ATOM   3324  CD1 PHE A 223      -8.527  -9.768   3.649  1.00 75.43           C
ATOM   3325  HD1 PHE A 223      -9.076  -9.637   2.716  1.00 75.43           H
ATOM   3326  CD2 PHE A 223      -7.896  -8.973   5.774  1.00 75.43           C
ATOM   3327  HD2 PHE A 223      -7.940  -8.203   6.545  1.00 75.43           H
ATOM   3328  CE1 PHE A 223      -7.756 -10.942   3.859  1.00 75.43           C
ATOM   3329  HE1 PHE A 223      -7.712 -11.711   3.088  1.00 75.43           H
ATOM   3330  CE2 PHE A 223      -7.125 -10.146   5.985  1.00 75.43           C
ATOM   3331  HE2 PHE A 223      -6.576 -10.278   6.917  1.00 75.43           H
ATOM   3332  CZ  PHE A 223      -7.071 -11.106   5.023  1.00 75.43           C
ATOM   3333  HZ  PHE A 223      -6.479 -12.007   5.184  1.00 75.43           H
ATOM   3334  HN  PHE A 223      -9.670  -4.995   4.014  1.00 75.43           H
ATOM   3335  N   PHE A 224     -11.335  -6.531   2.459  1.00 78.44           N
ATOM   3336  CA  PHE A 224     -12.518  -6.862   1.683  1.00 78.44           C
ATOM   3337  C   PHE A 224     -12.549  -6.080   0.369  1.00 78.44           C
ATOM   3338  O   PHE A 224     -12.954  -6.610  -0.664  1.00 78.44           O
ATOM   3339  HA  PHE A 224     -12.475  -7.930   1.468  1.00 78.44           H
ATOM   3340  CB  PHE A 224     -13.731  -6.466   2.527  1.00 78.44           C
ATOM   3341 1HB  PHE A 224     -13.567  -5.469   2.936  1.00 78.44           H
ATOM   3342 2HB  PHE A 224     -14.607  -6.405   1.880  1.00 78.44           H
ATOM   3343  CG  PHE A 224     -14.031  -7.430   3.677  1.00 78.44           C
ATOM   3344  CD1 PHE A 224     -14.814  -8.521   3.462  1.00 78.44           C
ATOM   3345  HD1 PHE A 224     -15.228  -8.709   2.471  1.00 78.44           H
ATOM   3346  CD2 PHE A 224     -13.515  -7.196   4.913  1.00 78.44           C
ATOM   3347  HD2 PHE A 224     -12.888  -6.321   5.085  1.00 78.44           H
ATOM   3348  CE1 PHE A 224     -15.092  -9.416   4.529  1.00 78.44           C
ATOM   3349  HE1 PHE A 224     -15.720 -10.291   4.358  1.00 78.44           H
ATOM   3350  CE2 PHE A 224     -13.793  -8.090   5.980  1.00 78.44           C
ATOM   3351  HE2 PHE A 224     -13.380  -7.902   6.971  1.00 78.44           H
ATOM   3352  CZ  PHE A 224     -14.576  -9.182   5.765  1.00 78.44           C
ATOM   3353  HZ  PHE A 224     -14.790  -9.868   6.585  1.00 78.44           H
ATOM   3354  HN  PHE A 224     -11.506  -5.986   3.279  1.00 78.44           H
ATOM   3355  N   LEU A 225     -12.114  -4.831   0.450  1.00 77.64           N
ATOM   3356  CA  LEU A 225     -12.099  -3.966  -0.718  1.00 77.64           C
ATOM   3357  C   LEU A 225     -11.198  -4.582  -1.790  1.00 77.64           C
ATOM   3358  O   LEU A 225     -11.636  -4.809  -2.917  1.00 77.64           O
ATOM   3359  HA  LEU A 225     -13.116  -3.922  -1.105  1.00 77.64           H
ATOM   3360  CB  LEU A 225     -11.701  -2.542  -0.324  1.00 77.64           C
ATOM   3361 1HB  LEU A 225     -12.462  -2.146   0.348  1.00 77.64           H
ATOM   3362 2HB  LEU A 225     -10.770  -2.589   0.240  1.00 77.64           H
ATOM   3363  CG  LEU A 225     -11.516  -1.554  -1.478  1.00 77.64           C
ATOM   3364  HG  LEU A 225     -10.896  -2.029  -2.238  1.00 77.64           H
ATOM   3365  CD1 LEU A 225     -12.858  -1.220  -2.134  1.00 77.64           C
ATOM   3366 1HD1 LEU A 225     -13.309  -2.133  -2.524  1.00 77.64           H
ATOM   3367 2HD1 LEU A 225     -13.522  -0.774  -1.395  1.00 77.64           H
ATOM   3368 3HD1 LEU A 225     -12.698  -0.517  -2.951  1.00 77.64           H
ATOM   3369  CD2 LEU A 225     -10.778  -0.298  -1.012  1.00 77.64           C
ATOM   3370 1HD2 LEU A 225     -11.351   0.189  -0.224  1.00 77.64           H
ATOM   3371 2HD2 LEU A 225      -9.796  -0.576  -0.629  1.00 77.64           H
ATOM   3372 3HD2 LEU A 225     -10.660   0.387  -1.852  1.00 77.64           H
ATOM   3373  HN  LEU A 225     -11.778  -4.409   1.293  1.00 77.64           H
ATOM   3374  N   PRO A 226      -9.930  -4.862  -1.462  1.00 74.71           N
ATOM   3375  CA  PRO A 226      -9.037  -5.536  -2.408  1.00 74.71           C
ATOM   3376  C   PRO A 226      -9.635  -6.825  -2.948  1.00 74.71           C
ATOM   3377  O   PRO A 226      -9.496  -7.129  -4.132  1.00 74.71           O
ATOM   3378  HA  PRO A 226      -8.877  -4.907  -3.284  1.00 74.71           H
ATOM   3379  CB  PRO A 226      -7.771  -5.796  -1.589  1.00 74.71           C
ATOM   3380 1HB  PRO A 226      -7.795  -6.778  -1.116  1.00 74.71           H
ATOM   3381 2HB  PRO A 226      -6.877  -5.765  -2.212  1.00 74.71           H
ATOM   3382  CG  PRO A 226      -7.780  -4.674  -0.559  1.00 74.71           C
ATOM   3383 1HG  PRO A 226      -7.157  -4.911   0.303  1.00 74.71           H
ATOM   3384 2HG  PRO A 226      -7.391  -3.743  -0.971  1.00 74.71           H
ATOM   3385  CD  PRO A 226      -9.250  -4.564  -0.189  1.00 74.71           C
ATOM   3386 1HD  PRO A 226      -9.526  -5.277   0.589  1.00 74.71           H
ATOM   3387 2HD  PRO A 226      -9.499  -3.573   0.189  1.00 74.71           H
ATOM   3388  N   PHE A 227     -10.290  -7.554  -2.058  1.00 76.44           N
ATOM   3389  CA  PHE A 227     -10.854  -8.844  -2.416  1.00 76.44           C
ATOM   3390  C   PHE A 227     -11.960  -8.688  -3.462  1.00 76.44           C
ATOM   3391  O   PHE A 227     -11.995  -9.424  -4.447  1.00 76.44           O
ATOM   3392  HA  PHE A 227     -10.046  -9.446  -2.831  1.00 76.44           H
ATOM   3393  CB  PHE A 227     -11.455  -9.440  -1.141  1.00 76.44           C
ATOM   3394 1HB  PHE A 227     -10.696  -9.439  -0.359  1.00 76.44           H
ATOM   3395 2HB  PHE A 227     -12.266  -8.797  -0.799  1.00 76.44           H
ATOM   3396  CG  PHE A 227     -11.990 -10.863  -1.311  1.00 76.44           C
ATOM   3397  CD1 PHE A 227     -13.324 -11.074  -1.465  1.00 76.44           C
ATOM   3398  HD1 PHE A 227     -14.013 -10.229  -1.468  1.00 76.44           H
ATOM   3399  CD2 PHE A 227     -11.131 -11.917  -1.308  1.00 76.44           C
ATOM   3400  HD2 PHE A 227     -10.061 -11.748  -1.184  1.00 76.44           H
ATOM   3401  CE1 PHE A 227     -13.821 -12.395  -1.623  1.00 76.44           C
ATOM   3402  HE1 PHE A 227     -14.890 -12.564  -1.746  1.00 76.44           H
ATOM   3403  CE2 PHE A 227     -11.627 -13.238  -1.465  1.00 76.44           C
ATOM   3404  HE2 PHE A 227     -10.938 -14.083  -1.462  1.00 76.44           H
ATOM   3405  CZ  PHE A 227     -12.962 -13.449  -1.619  1.00 76.44           C
ATOM   3406  HZ  PHE A 227     -13.342 -14.464  -1.741  1.00 76.44           H
ATOM   3407  HN  PHE A 227     -10.439  -7.277  -1.108  1.00 76.44           H
ATOM   3408  N   VAL A 228     -12.835  -7.726  -3.212  1.00 80.31           N
ATOM   3409  CA  VAL A 228     -13.907  -7.428  -4.147  1.00 80.31           C
ATOM   3410  C   VAL A 228     -13.306  -7.027  -5.495  1.00 80.31           C
ATOM   3411  O   VAL A 228     -13.768  -7.475  -6.543  1.00 80.31           O
ATOM   3412  HA  VAL A 228     -14.490  -8.339  -4.280  1.00 80.31           H
ATOM   3413  CB  VAL A 228     -14.829  -6.357  -3.561  1.00 80.31           C
ATOM   3414  HB  VAL A 228     -14.211  -5.510  -3.261  1.00 80.31           H
ATOM   3415  CG1 VAL A 228     -15.828  -5.861  -4.609  1.00 80.31           C
ATOM   3416 1HG1 VAL A 228     -15.287  -5.433  -5.453  1.00 80.31           H
ATOM   3417 2HG1 VAL A 228     -16.437  -6.696  -4.954  1.00 80.31           H
ATOM   3418 3HG1 VAL A 228     -16.471  -5.100  -4.166  1.00 80.31           H
ATOM   3419  CG2 VAL A 228     -15.552  -6.876  -2.317  1.00 80.31           C
ATOM   3420 1HG2 VAL A 228     -16.152  -7.746  -2.582  1.00 80.31           H
ATOM   3421 2HG2 VAL A 228     -14.819  -7.157  -1.561  1.00 80.31           H
ATOM   3422 3HG2 VAL A 228     -16.201  -6.095  -1.921  1.00 80.31           H
ATOM   3423  HN  VAL A 228     -12.820  -7.156  -2.391  1.00 80.31           H
ATOM   3424  N   VAL A 229     -12.283  -6.188  -5.425  1.00 74.56           N
ATOM   3425  CA  VAL A 229     -11.605  -5.731  -6.626  1.00 74.56           C
ATOM   3426  C   VAL A 229     -11.062  -6.940  -7.391  1.00 74.56           C
ATOM   3427  O   VAL A 229     -11.266  -7.059  -8.598  1.00 74.56           O
ATOM   3428  HA  VAL A 229     -12.344  -5.226  -7.249  1.00 74.56           H
ATOM   3429  CB  VAL A 229     -10.519  -4.717  -6.262  1.00 74.56           C
ATOM   3430  HB  VAL A 229      -9.946  -5.125  -5.429  1.00 74.56           H
ATOM   3431  CG1 VAL A 229      -9.558  -4.499  -7.432  1.00 74.56           C
ATOM   3432 1HG1 VAL A 229      -9.081  -5.444  -7.691  1.00 74.56           H
ATOM   3433 2HG1 VAL A 229     -10.112  -4.123  -8.292  1.00 74.56           H
ATOM   3434 3HG1 VAL A 229      -8.796  -3.774  -7.145  1.00 74.56           H
ATOM   3435  CG2 VAL A 229     -11.136  -3.394  -5.804  1.00 74.56           C
ATOM   3436 1HG2 VAL A 229     -11.745  -2.980  -6.608  1.00 74.56           H
ATOM   3437 2HG2 VAL A 229     -11.760  -3.568  -4.928  1.00 74.56           H
ATOM   3438 3HG2 VAL A 229     -10.342  -2.691  -5.551  1.00 74.56           H
ATOM   3439  HN  VAL A 229     -11.918  -5.821  -4.569  1.00 74.56           H
ATOM   3440  N   MET A 230     -10.381  -7.807  -6.656  1.00 75.76           N
ATOM   3441  CA  MET A 230      -9.773  -8.982  -7.257  1.00 75.76           C
ATOM   3442  C   MET A 230     -10.810  -9.802  -8.028  1.00 75.76           C
ATOM   3443  O   MET A 230     -10.605 -10.126  -9.197  1.00 75.76           O
ATOM   3444  HA  MET A 230      -9.016  -8.603  -7.944  1.00 75.76           H
ATOM   3445  CB  MET A 230      -9.147  -9.849  -6.163  1.00 75.76           C
ATOM   3446 1HB  MET A 230      -9.834  -9.930  -5.321  1.00 75.76           H
ATOM   3447 2HB  MET A 230      -8.986 -10.859  -6.541  1.00 75.76           H
ATOM   3448  CG  MET A 230      -7.818  -9.259  -5.689  1.00 75.76           C
ATOM   3449 1HG  MET A 230      -7.130  -9.167  -6.530  1.00 75.76           H
ATOM   3450 2HG  MET A 230      -7.976  -8.254  -5.296  1.00 75.76           H
ATOM   3451  SD  MET A 230      -7.102 -10.300  -4.428  1.00 75.76           S
ATOM   3452  CE  MET A 230      -7.188  -9.196  -3.028  1.00 75.76           C
ATOM   3453 1HE  MET A 230      -6.611  -8.295  -3.239  1.00 75.76           H
ATOM   3454 2HE  MET A 230      -8.228  -8.925  -2.842  1.00 75.76           H
ATOM   3455 3HE  MET A 230      -6.779  -9.692  -2.148  1.00 75.76           H
ATOM   3456  HN  MET A 230     -10.242  -7.717  -5.670  1.00 75.76           H
ATOM   3457  N   ALA A 231     -11.900 -10.114  -7.342  1.00 78.84           N
ATOM   3458  CA  ALA A 231     -12.917 -10.983  -7.908  1.00 78.84           C
ATOM   3459  C   ALA A 231     -13.437 -10.372  -9.211  1.00 78.84           C
ATOM   3460  O   ALA A 231     -13.535 -11.058 -10.227  1.00 78.84           O
ATOM   3461  HA  ALA A 231     -12.449 -11.942  -8.129  1.00 78.84           H
ATOM   3462  CB  ALA A 231     -14.030 -11.202  -6.882  1.00 78.84           C
ATOM   3463 1HB  ALA A 231     -13.614 -11.665  -5.987  1.00 78.84           H
ATOM   3464 2HB  ALA A 231     -14.477 -10.243  -6.620  1.00 78.84           H
ATOM   3465 3HB  ALA A 231     -14.793 -11.854  -7.307  1.00 78.84           H
ATOM   3466  HN  ALA A 231     -12.093  -9.783  -6.418  1.00 78.84           H
ATOM   3467  N   CYS A 232     -13.756  -9.088  -9.139  1.00 79.37           N
ATOM   3468  CA  CYS A 232     -14.244  -8.371 -10.305  1.00 79.37           C
ATOM   3469  C   CYS A 232     -13.189  -8.475 -11.408  1.00 79.37           C
ATOM   3470  O   CYS A 232     -13.517  -8.752 -12.561  1.00 79.37           O
ATOM   3471  HA  CYS A 232     -15.170  -8.860 -10.608  1.00 79.37           H
ATOM   3472  CB  CYS A 232     -14.583  -6.916  -9.974  1.00 79.37           C
ATOM   3473 1HB  CYS A 232     -13.726  -6.432  -9.506  1.00 79.37           H
ATOM   3474 2HB  CYS A 232     -14.797  -6.367 -10.891  1.00 79.37           H
ATOM   3475  SG  CYS A 232     -16.027  -6.849  -8.853  1.00 79.37           S
ATOM   3476  HG  CYS A 232     -15.342  -7.047  -7.731  1.00 79.37           H
ATOM   3477  HN  CYS A 232     -13.687  -8.540  -8.305  1.00 79.37           H
ATOM   3478  N   CYS A 233     -11.944  -8.247 -11.016  1.00 74.20           N
ATOM   3479  CA  CYS A 233     -10.852  -8.214 -11.974  1.00 74.20           C
ATOM   3480  C   CYS A 233     -10.816  -9.556 -12.708  1.00 74.20           C
ATOM   3481  O   CYS A 233     -10.773  -9.595 -13.937  1.00 74.20           O
ATOM   3482  HA  CYS A 233     -11.067  -7.400 -12.666  1.00 74.20           H
ATOM   3483  CB  CYS A 233      -9.517  -7.897 -11.298  1.00 74.20           C
ATOM   3484 1HB  CYS A 233      -9.350  -8.580 -10.465  1.00 74.20           H
ATOM   3485 2HB  CYS A 233      -8.699  -8.049 -12.003  1.00 74.20           H
ATOM   3486  SG  CYS A 233      -9.513  -6.168 -10.699  1.00 74.20           S
ATOM   3487  HG  CYS A 233      -8.272  -6.189 -10.221  1.00 74.20           H
ATOM   3488  HN  CYS A 233     -11.678  -8.087 -10.066  1.00 74.20           H
ATOM   3489  N   TYR A 234     -10.835 -10.624 -11.924  1.00 74.50           N
ATOM   3490  CA  TYR A 234     -10.714 -11.962 -12.478  1.00 74.50           C
ATOM   3491  C   TYR A 234     -11.951 -12.329 -13.300  1.00 74.50           C
ATOM   3492  O   TYR A 234     -11.833 -12.904 -14.381  1.00 74.50           O
ATOM   3493  HA  TYR A 234      -9.838 -11.979 -13.126  1.00 74.50           H
ATOM   3494  CB  TYR A 234     -10.614 -12.907 -11.279  1.00 74.50           C
ATOM   3495 1HB  TYR A 234     -11.287 -12.558 -10.496  1.00 74.50           H
ATOM   3496 2HB  TYR A 234     -10.960 -13.896 -11.579  1.00 74.50           H
ATOM   3497  CG  TYR A 234      -9.203 -13.030 -10.700  1.00 74.50           C
ATOM   3498  CD1 TYR A 234      -8.168 -13.481 -11.493  1.00 74.50           C
ATOM   3499  HD1 TYR A 234      -8.356 -13.750 -12.533  1.00 74.50           H
ATOM   3500  CD2 TYR A 234      -8.966 -12.690  -9.383  1.00 74.50           C
ATOM   3501  HD2 TYR A 234      -9.783 -12.334  -8.756  1.00 74.50           H
ATOM   3502  CE1 TYR A 234      -6.840 -13.597 -10.948  1.00 74.50           C
ATOM   3503  HE1 TYR A 234      -6.014 -13.952 -11.564  1.00 74.50           H
ATOM   3504  CE2 TYR A 234      -7.638 -12.806  -8.838  1.00 74.50           C
ATOM   3505  HE2 TYR A 234      -7.437 -12.541  -7.800  1.00 74.50           H
ATOM   3506  CZ  TYR A 234      -6.641 -13.254  -9.647  1.00 74.50           C
ATOM   3507  OH  TYR A 234      -5.387 -13.363  -9.132  1.00 74.50           O
ATOM   3508  HH  TYR A 234      -4.724 -13.494  -9.870  1.00 74.50           H
ATOM   3509  HN  TYR A 234     -10.932 -10.586 -10.929  1.00 74.50           H
ATOM   3510  N   THR A 235     -13.108 -11.982 -12.756  1.00 80.50           N
ATOM   3511  CA  THR A 235     -14.361 -12.208 -13.456  1.00 80.50           C
ATOM   3512  C   THR A 235     -14.324 -11.554 -14.839  1.00 80.50           C
ATOM   3513  O   THR A 235     -14.723 -12.165 -15.829  1.00 80.50           O
ATOM   3514  HA  THR A 235     -14.480 -13.280 -13.612  1.00 80.50           H
ATOM   3515  CB  THR A 235     -15.497 -11.691 -12.570  1.00 80.50           C
ATOM   3516  HB  THR A 235     -15.405 -10.618 -12.405  1.00 80.50           H
ATOM   3517  OG1 THR A 235     -15.421 -12.502 -11.400  1.00 80.50           O
ATOM   3518  HG1 THR A 235     -14.882 -12.038 -10.697  1.00 80.50           H
ATOM   3519  CG2 THR A 235     -16.879 -12.002 -13.149  1.00 80.50           C
ATOM   3520 1HG2 THR A 235     -16.996 -13.081 -13.251  1.00 80.50           H
ATOM   3521 2HG2 THR A 235     -16.976 -11.532 -14.128  1.00 80.50           H
ATOM   3522 3HG2 THR A 235     -17.648 -11.614 -12.481  1.00 80.50           H
ATOM   3523  HN  THR A 235     -13.197 -11.556 -11.856  1.00 80.50           H
ATOM   3524  N   ILE A 236     -13.842 -10.320 -14.863  1.00 76.87           N
ATOM   3525  CA  ILE A 236     -13.729  -9.585 -16.111  1.00 76.87           C
ATOM   3526  C   ILE A 236     -12.753 -10.311 -17.039  1.00 76.87           C
ATOM   3527  O   ILE A 236     -13.020 -10.463 -18.230  1.00 76.87           O
ATOM   3528  HA  ILE A 236     -14.713  -9.582 -16.579  1.00 76.87           H
ATOM   3529  CB  ILE A 236     -13.351  -8.127 -15.841  1.00 76.87           C
ATOM   3530  HB  ILE A 236     -12.619  -8.107 -15.034  1.00 76.87           H
ATOM   3531  CG1 ILE A 236     -14.565  -7.324 -15.370  1.00 76.87           C
ATOM   3532 1HG1 ILE A 236     -15.290  -7.245 -16.180  1.00 76.87           H
ATOM   3533 2HG1 ILE A 236     -15.057  -7.849 -14.551  1.00 76.87           H
ATOM   3534  CG2 ILE A 236     -12.688  -7.497 -17.067  1.00 76.87           C
ATOM   3535 1HG2 ILE A 236     -11.783  -8.052 -17.317  1.00 76.87           H
ATOM   3536 2HG2 ILE A 236     -13.378  -7.529 -17.910  1.00 76.87           H
ATOM   3537 3HG2 ILE A 236     -12.430  -6.461 -16.848  1.00 76.87           H
ATOM   3538  CD1 ILE A 236     -14.152  -5.924 -14.910  1.00 76.87           C
ATOM   3539 1HD1 ILE A 236     -13.446  -6.007 -14.084  1.00 76.87           H
ATOM   3540 2HD1 ILE A 236     -13.682  -5.394 -15.738  1.00 76.87           H
ATOM   3541 3HD1 ILE A 236     -15.034  -5.375 -14.580  1.00 76.87           H
ATOM   3542  HN  ILE A 236     -13.533  -9.825 -14.051  1.00 76.87           H
ATOM   3543  N   ILE A 237     -11.643 -10.742 -16.458  1.00 73.27           N
ATOM   3544  CA  ILE A 237     -10.600 -11.396 -17.229  1.00 73.27           C
ATOM   3545  C   ILE A 237     -11.172 -12.651 -17.892  1.00 73.27           C
ATOM   3546  O   ILE A 237     -10.959 -12.881 -19.081  1.00 73.27           O
ATOM   3547  HA  ILE A 237     -10.289 -10.703 -18.012  1.00 73.27           H
ATOM   3548  CB  ILE A 237      -9.375 -11.667 -16.353  1.00 73.27           C
ATOM   3549  HB  ILE A 237      -9.721 -12.047 -15.392  1.00 73.27           H
ATOM   3550  CG1 ILE A 237      -8.602 -10.376 -16.077  1.00 73.27           C
ATOM   3551 1HG1 ILE A 237      -8.179  -9.995 -17.007  1.00 73.27           H
ATOM   3552 2HG1 ILE A 237      -9.283  -9.613 -15.701  1.00 73.27           H
ATOM   3553  CG2 ILE A 237      -8.486 -12.747 -16.973  1.00 73.27           C
ATOM   3554 1HG2 ILE A 237      -9.054 -13.671 -17.074  1.00 73.27           H
ATOM   3555 2HG2 ILE A 237      -8.147 -12.418 -17.955  1.00 73.27           H
ATOM   3556 3HG2 ILE A 237      -7.623 -12.920 -16.329  1.00 73.27           H
ATOM   3557  CD1 ILE A 237      -7.483 -10.614 -15.061  1.00 73.27           C
ATOM   3558 1HD1 ILE A 237      -7.912 -10.971 -14.125  1.00 73.27           H
ATOM   3559 2HD1 ILE A 237      -6.790 -11.359 -15.452  1.00 73.27           H
ATOM   3560 3HD1 ILE A 237      -6.949  -9.680 -14.884  1.00 73.27           H
ATOM   3561  HN  ILE A 237     -11.451 -10.650 -15.481  1.00 73.27           H
ATOM   3562  N   ILE A 238     -11.887 -13.429 -17.093  1.00 74.77           N
ATOM   3563  CA  ILE A 238     -12.423 -14.694 -17.564  1.00 74.77           C
ATOM   3564  C   ILE A 238     -13.335 -14.441 -18.766  1.00 74.77           C
ATOM   3565  O   ILE A 238     -13.226 -15.120 -19.786  1.00 74.77           O
ATOM   3566  HA  ILE A 238     -11.581 -15.304 -17.892  1.00 74.77           H
ATOM   3567  CB  ILE A 238     -13.108 -15.446 -16.421  1.00 74.77           C
ATOM   3568  HB  ILE A 238     -13.757 -14.747 -15.893  1.00 74.77           H
ATOM   3569  CG1 ILE A 238     -12.081 -15.959 -15.409  1.00 74.77           C
ATOM   3570 1HG1 ILE A 238     -11.538 -16.804 -15.834  1.00 74.77           H
ATOM   3571 2HG1 ILE A 238     -11.347 -15.180 -15.203  1.00 74.77           H
ATOM   3572  CG2 ILE A 238     -13.996 -16.570 -16.957  1.00 74.77           C
ATOM   3573 1HG2 ILE A 238     -14.763 -16.149 -17.607  1.00 74.77           H
ATOM   3574 2HG2 ILE A 238     -13.387 -17.275 -17.523  1.00 74.77           H
ATOM   3575 3HG2 ILE A 238     -14.471 -17.087 -16.124  1.00 74.77           H
ATOM   3576  CD1 ILE A 238     -12.761 -16.385 -14.106  1.00 74.77           C
ATOM   3577 1HD1 ILE A 238     -13.282 -15.532 -13.672  1.00 74.77           H
ATOM   3578 2HD1 ILE A 238     -13.476 -17.181 -14.313  1.00 74.77           H
ATOM   3579 3HD1 ILE A 238     -12.008 -16.746 -13.405  1.00 74.77           H
ATOM   3580  HN  ILE A 238     -12.101 -13.208 -16.141  1.00 74.77           H
ATOM   3581  N   HIS A 239     -14.213 -13.462 -18.607  1.00 78.42           N
ATOM   3582  CA  HIS A 239     -15.132 -13.100 -19.672  1.00 78.42           C
ATOM   3583  C   HIS A 239     -14.341 -12.692 -20.916  1.00 78.42           C
ATOM   3584  O   HIS A 239     -14.730 -13.014 -22.038  1.00 78.42           O
ATOM   3585  HA  HIS A 239     -15.715 -13.993 -19.899  1.00 78.42           H
ATOM   3586  CB  HIS A 239     -16.105 -12.015 -19.206  1.00 78.42           C
ATOM   3587 1HB  HIS A 239     -15.596 -11.369 -18.490  1.00 78.42           H
ATOM   3588 2HB  HIS A 239     -16.376 -11.394 -20.059  1.00 78.42           H
ATOM   3589  CG  HIS A 239     -17.365 -12.551 -18.570  1.00 78.42           C
ATOM   3590  ND1 HIS A 239     -18.407 -13.086 -19.307  1.00 78.42           N
ATOM   3591  HD1 HIS A 239     -18.436 -13.171 -20.303  1.00 78.42           H
ATOM   3592  CD2 HIS A 239     -17.739 -12.631 -17.261  1.00 78.42           C
ATOM   3593  HD2 HIS A 239     -17.147 -12.297 -16.408  1.00 78.42           H
ATOM   3594  CE1 HIS A 239     -19.360 -13.466 -18.469  1.00 78.42           C
ATOM   3595  HE1 HIS A 239     -20.310 -13.924 -18.744  1.00 78.42           H
ATOM   3596  NE2 HIS A 239     -18.944 -13.183 -17.201  1.00 78.42           N
ATOM   3597  HN  HIS A 239     -14.302 -12.922 -17.770  1.00 78.42           H
ATOM   3598  N   THR A 240     -13.244 -11.989 -20.676  1.00 73.91           N
ATOM   3599  CA  THR A 240     -12.402 -11.520 -21.764  1.00 73.91           C
ATOM   3600  C   THR A 240     -11.812 -12.705 -22.530  1.00 73.91           C
ATOM   3601  O   THR A 240     -11.814 -12.717 -23.760  1.00 73.91           O
ATOM   3602  HA  THR A 240     -13.025 -10.964 -22.465  1.00 73.91           H
ATOM   3603  CB  THR A 240     -11.341 -10.589 -21.174  1.00 73.91           C
ATOM   3604  HB  THR A 240     -10.629 -11.146 -20.565  1.00 73.91           H
ATOM   3605  OG1 THR A 240     -12.096  -9.596 -20.483  1.00 73.91           O
ATOM   3606  HG1 THR A 240     -12.133  -9.813 -19.508  1.00 73.91           H
ATOM   3607  CG2 THR A 240     -10.588  -9.803 -22.249  1.00 73.91           C
ATOM   3608 1HG2 THR A 240     -11.293  -9.193 -22.814  1.00 73.91           H
ATOM   3609 2HG2 THR A 240     -10.087 -10.498 -22.923  1.00 73.91           H
ATOM   3610 3HG2 THR A 240      -9.847  -9.158 -21.776  1.00 73.91           H
ATOM   3611  HN  THR A 240     -12.928 -11.740 -19.760  1.00 73.91           H
ATOM   3612  N   LEU A 241     -11.320 -13.674 -21.772  1.00 74.07           N
ATOM   3613  CA  LEU A 241     -10.659 -14.825 -22.363  1.00 74.07           C
ATOM   3614  C   LEU A 241     -11.652 -15.579 -23.249  1.00 74.07           C
ATOM   3615  O   LEU A 241     -11.296 -16.045 -24.330  1.00 74.07           O
ATOM   3616  HA  LEU A 241      -9.851 -14.450 -22.991  1.00 74.07           H
ATOM   3617  CB  LEU A 241     -10.022 -15.693 -21.276  1.00 74.07           C
ATOM   3618 1HB  LEU A 241     -10.742 -15.814 -20.467  1.00 74.07           H
ATOM   3619 2HB  LEU A 241      -9.840 -16.684 -21.691  1.00 74.07           H
ATOM   3620  CG  LEU A 241      -8.713 -15.171 -20.682  1.00 74.07           C
ATOM   3621  HG  LEU A 241      -8.852 -14.123 -20.416  1.00 74.07           H
ATOM   3622  CD1 LEU A 241      -8.357 -15.920 -19.396  1.00 74.07           C
ATOM   3623 1HD1 LEU A 241      -9.152 -15.783 -18.663  1.00 74.07           H
ATOM   3624 2HD1 LEU A 241      -8.243 -16.982 -19.614  1.00 74.07           H
ATOM   3625 3HD1 LEU A 241      -7.422 -15.529 -18.995  1.00 74.07           H
ATOM   3626  CD2 LEU A 241      -7.582 -15.229 -21.711  1.00 74.07           C
ATOM   3627 1HD2 LEU A 241      -7.434 -16.261 -22.030  1.00 74.07           H
ATOM   3628 2HD2 LEU A 241      -7.844 -14.616 -22.573  1.00 74.07           H
ATOM   3629 3HD2 LEU A 241      -6.663 -14.852 -21.262  1.00 74.07           H
ATOM   3630  HN  LEU A 241     -11.369 -13.681 -20.773  1.00 74.07           H
ATOM   3631  N   ILE A 242     -12.879 -15.676 -22.758  1.00 74.83           N
ATOM   3632  CA  ILE A 242     -13.914 -16.408 -23.469  1.00 74.83           C
ATOM   3633  C   ILE A 242     -14.188 -15.724 -24.809  1.00 74.83           C
ATOM   3634  O   ILE A 242     -14.425 -16.392 -25.815  1.00 74.83           O
ATOM   3635  HA  ILE A 242     -13.530 -17.409 -23.665  1.00 74.83           H
ATOM   3636  CB  ILE A 242     -15.158 -16.564 -22.592  1.00 74.83           C
ATOM   3637  HB  ILE A 242     -15.435 -15.580 -22.215  1.00 74.83           H
ATOM   3638  CG1 ILE A 242     -14.866 -17.448 -21.378  1.00 74.83           C
ATOM   3639 1HG1 ILE A 242     -14.772 -18.487 -21.694  1.00 74.83           H
ATOM   3640 2HG1 ILE A 242     -13.911 -17.161 -20.936  1.00 74.83           H
ATOM   3641  CG2 ILE A 242     -16.342 -17.085 -23.409  1.00 74.83           C
ATOM   3642 1HG2 ILE A 242     -16.566 -16.384 -24.212  1.00 74.83           H
ATOM   3643 2HG2 ILE A 242     -16.090 -18.057 -23.834  1.00 74.83           H
ATOM   3644 3HG2 ILE A 242     -17.213 -17.187 -22.761  1.00 74.83           H
ATOM   3645  CD1 ILE A 242     -15.975 -17.325 -20.331  1.00 74.83           C
ATOM   3646 1HD1 ILE A 242     -16.050 -16.290 -20.000  1.00 74.83           H
ATOM   3647 2HD1 ILE A 242     -16.924 -17.636 -20.769  1.00 74.83           H
ATOM   3648 3HD1 ILE A 242     -15.743 -17.964 -19.479  1.00 74.83           H
ATOM   3649  HN  ILE A 242     -13.170 -15.266 -21.894  1.00 74.83           H
ATOM   3650  N   GLN A 243     -14.146 -14.400 -24.781  1.00 70.46           N
ATOM   3651  CA  GLN A 243     -14.404 -13.617 -25.977  1.00 70.46           C
ATOM   3652  C   GLN A 243     -13.139 -13.522 -26.833  1.00 70.46           C
ATOM   3653  O   GLN A 243     -13.191 -13.074 -27.977  1.00 70.46           O
ATOM   3654  HA  GLN A 243     -15.177 -14.162 -26.519  1.00 70.46           H
ATOM   3655  CB  GLN A 243     -14.929 -12.225 -25.620  1.00 70.46           C
ATOM   3656 1HB  GLN A 243     -14.240 -11.738 -24.930  1.00 70.46           H
ATOM   3657 2HB  GLN A 243     -14.973 -11.607 -26.516  1.00 70.46           H
ATOM   3658  CG  GLN A 243     -16.319 -12.310 -24.985  1.00 70.46           C
ATOM   3659 1HG  GLN A 243     -16.985 -12.879 -25.633  1.00 70.46           H
ATOM   3660 2HG  GLN A 243     -16.258 -12.849 -24.039  1.00 70.46           H
ATOM   3661  CD  GLN A 243     -16.899 -10.915 -24.746  1.00 70.46           C
ATOM   3662  OE1 GLN A 243     -16.256  -9.901 -24.966  1.00 70.46           O
ATOM   3663  NE2 GLN A 243     -18.147 -10.919 -24.287  1.00 70.46           N
ATOM   3664 1HE2 GLN A 243     -18.618 -11.787 -24.128  1.00 70.46           H
ATOM   3665 2HE2 GLN A 243     -18.614 -10.055 -24.100  1.00 70.46           H
ATOM   3666  HN  GLN A 243     -13.941 -13.864 -23.962  1.00 70.46           H
ATOM   3667  N   ALA A 244     -12.032 -13.951 -26.244  1.00 64.02           N
ATOM   3668  CA  ALA A 244     -10.734 -13.781 -26.876  1.00 64.02           C
ATOM   3669  C   ALA A 244     -10.556 -14.847 -27.960  1.00 64.02           C
ATOM   3670  O   ALA A 244      -9.964 -15.896 -27.712  1.00 64.02           O
ATOM   3671  HA  ALA A 244     -10.718 -12.796 -27.341  1.00 64.02           H
ATOM   3672  CB  ALA A 244      -9.636 -13.842 -25.812  1.00 64.02           C
ATOM   3673 1HB  ALA A 244      -9.793 -13.047 -25.083  1.00 64.02           H
ATOM   3674 2HB  ALA A 244      -9.671 -14.809 -25.309  1.00 64.02           H
ATOM   3675 3HB  ALA A 244      -8.663 -13.715 -26.286  1.00 64.02           H
ATOM   3676  HN  ALA A 244     -12.012 -14.407 -25.355  1.00 64.02           H
ATOM   3677  N   LYS A 245     -11.079 -14.540 -29.138  1.00 61.16           N
ATOM   3678  CA  LYS A 245     -10.959 -15.445 -30.268  1.00 61.16           C
ATOM   3679  C   LYS A 245      -9.481 -15.610 -30.630  1.00 61.16           C
ATOM   3680  O   LYS A 245      -9.105 -16.572 -31.297  1.00 61.16           O
ATOM   3681  HA  LYS A 245     -11.347 -16.414 -29.954  1.00 61.16           H
ATOM   3682  CB  LYS A 245     -11.827 -14.966 -31.433  1.00 61.16           C
ATOM   3683 1HB  LYS A 245     -11.622 -13.915 -31.637  1.00 61.16           H
ATOM   3684 2HB  LYS A 245     -11.571 -15.521 -32.335  1.00 61.16           H
ATOM   3685  CG  LYS A 245     -13.314 -15.148 -31.120  1.00 61.16           C
ATOM   3686 1HG  LYS A 245     -13.481 -16.139 -30.696  1.00 61.16           H
ATOM   3687 2HG  LYS A 245     -13.622 -14.424 -30.367  1.00 61.16           H
ATOM   3688  CD  LYS A 245     -14.165 -14.977 -32.380  1.00 61.16           C
ATOM   3689 1HD  LYS A 245     -14.066 -13.957 -32.753  1.00 61.16           H
ATOM   3690 2HD  LYS A 245     -13.798 -15.640 -33.164  1.00 61.16           H
ATOM   3691  CE  LYS A 245     -15.636 -15.281 -32.093  1.00 61.16           C
ATOM   3692 1HE  LYS A 245     -15.722 -16.238 -31.579  1.00 61.16           H
ATOM   3693 2HE  LYS A 245     -16.048 -14.523 -31.427  1.00 61.16           H
ATOM   3694  NZ  LYS A 245     -16.413 -15.317 -33.353  1.00 61.16           N
ATOM   3695 1HZ  LYS A 245     -17.389 -15.494 -33.143  1.00 61.16           H
ATOM   3696 2HZ  LYS A 245     -16.326 -14.426 -33.829  1.00 61.16           H
ATOM   3697 3HZ  LYS A 245     -16.056 -16.056 -33.949  1.00 61.16           H
ATOM   3698  HN  LYS A 245     -11.575 -13.693 -29.326  1.00 61.16           H
ATOM   3699  N   LYS A 246      -8.683 -14.655 -30.174  1.00 59.25           N
ATOM   3700  CA  LYS A 246      -7.295 -14.575 -30.595  1.00 59.25           C
ATOM   3701  C   LYS A 246      -6.387 -14.917 -29.412  1.00 59.25           C
ATOM   3702  O   LYS A 246      -6.476 -14.292 -28.356  1.00 59.25           O
ATOM   3703  HA  LYS A 246      -7.146 -15.325 -31.372  1.00 59.25           H
ATOM   3704  CB  LYS A 246      -7.002 -13.210 -31.220  1.00 59.25           C
ATOM   3705 1HB  LYS A 246      -7.460 -12.424 -30.619  1.00 59.25           H
ATOM   3706 2HB  LYS A 246      -5.928 -13.028 -31.217  1.00 59.25           H
ATOM   3707  CG  LYS A 246      -7.533 -13.138 -32.654  1.00 59.25           C
ATOM   3708 1HG  LYS A 246      -7.292 -14.061 -33.181  1.00 59.25           H
ATOM   3709 2HG  LYS A 246      -8.620 -13.054 -32.639  1.00 59.25           H
ATOM   3710  CD  LYS A 246      -6.934 -11.945 -33.401  1.00 59.25           C
ATOM   3711 1HD  LYS A 246      -7.267 -11.017 -32.938  1.00 59.25           H
ATOM   3712 2HD  LYS A 246      -5.847 -11.970 -33.320  1.00 59.25           H
ATOM   3713  CE  LYS A 246      -7.341 -11.961 -34.876  1.00 59.25           C
ATOM   3714 1HE  LYS A 246      -7.148 -12.946 -35.302  1.00 59.25           H
ATOM   3715 2HE  LYS A 246      -8.413 -11.780 -34.965  1.00 59.25           H
ATOM   3716  NZ  LYS A 246      -6.594 -10.932 -35.631  1.00 59.25           N
ATOM   3717 1HZ  LYS A 246      -6.894 -10.939 -36.600  1.00 59.25           H
ATOM   3718 2HZ  LYS A 246      -6.775 -10.019 -35.229  1.00 59.25           H
ATOM   3719 3HZ  LYS A 246      -5.601 -11.131 -35.583  1.00 59.25           H
ATOM   3720  HN  LYS A 246      -8.971 -13.946 -29.530  1.00 59.25           H
ATOM   3721  N   SER A 247      -5.536 -15.909 -29.628  1.00 58.88           N
ATOM   3722  CA  SER A 247      -4.626 -16.354 -28.586  1.00 58.88           C
ATOM   3723  C   SER A 247      -3.861 -15.160 -28.014  1.00 58.88           C
ATOM   3724  O   SER A 247      -3.633 -15.083 -26.807  1.00 58.88           O
ATOM   3725  HA  SER A 247      -5.260 -16.804 -27.822  1.00 58.88           H
ATOM   3726  CB  SER A 247      -3.649 -17.404 -29.119  1.00 58.88           C
ATOM   3727 1HB  SER A 247      -4.098 -18.394 -29.033  1.00 58.88           H
ATOM   3728 2HB  SER A 247      -3.470 -17.227 -30.180  1.00 58.88           H
ATOM   3729  OG  SER A 247      -2.409 -17.384 -28.419  1.00 58.88           O
ATOM   3730  HG  SER A 247      -1.784 -18.059 -28.810  1.00 58.88           H
ATOM   3731  HN  SER A 247      -5.462 -16.404 -30.493  1.00 58.88           H
ATOM   3732  N   SER A 248      -3.484 -14.256 -28.907  1.00 59.79           N
ATOM   3733  CA  SER A 248      -2.589 -13.171 -28.542  1.00 59.79           C
ATOM   3734  C   SER A 248      -3.128 -12.438 -27.312  1.00 59.79           C
ATOM   3735  O   SER A 248      -2.393 -11.712 -26.646  1.00 59.79           O
ATOM   3736  HA  SER A 248      -1.635 -13.648 -28.315  1.00 59.79           H
ATOM   3737  CB  SER A 248      -2.406 -12.194 -29.705  1.00 59.79           C
ATOM   3738 1HB  SER A 248      -1.677 -11.432 -29.427  1.00 59.79           H
ATOM   3739 2HB  SER A 248      -1.998 -12.725 -30.565  1.00 59.79           H
ATOM   3740  OG  SER A 248      -3.631 -11.566 -30.072  1.00 59.79           O
ATOM   3741  HG  SER A 248      -3.471 -10.910 -30.810  1.00 59.79           H
ATOM   3742  HN  SER A 248      -3.779 -14.257 -29.862  1.00 59.79           H
ATOM   3743  N   LYS A 249      -4.409 -12.654 -27.049  1.00 62.12           N
ATOM   3744  CA  LYS A 249      -5.068 -11.984 -25.941  1.00 62.12           C
ATOM   3745  C   LYS A 249      -4.549 -12.558 -24.621  1.00 62.12           C
ATOM   3746  O   LYS A 249      -4.602 -11.893 -23.588  1.00 62.12           O
ATOM   3747  HA  LYS A 249      -4.797 -10.929 -25.990  1.00 62.12           H
ATOM   3748  CB  LYS A 249      -6.589 -12.068 -26.093  1.00 62.12           C
ATOM   3749 1HB  LYS A 249      -6.887 -13.107 -26.236  1.00 62.12           H
ATOM   3750 2HB  LYS A 249      -7.068 -11.722 -25.177  1.00 62.12           H
ATOM   3751  CG  LYS A 249      -7.069 -11.226 -27.276  1.00 62.12           C
ATOM   3752 1HG  LYS A 249      -6.794 -10.183 -27.121  1.00 62.12           H
ATOM   3753 2HG  LYS A 249      -6.570 -11.555 -28.188  1.00 62.12           H
ATOM   3754  CD  LYS A 249      -8.585 -11.338 -27.449  1.00 62.12           C
ATOM   3755 1HD  LYS A 249      -8.839 -12.326 -27.832  1.00 62.12           H
ATOM   3756 2HD  LYS A 249      -9.074 -11.237 -26.480  1.00 62.12           H
ATOM   3757  CE  LYS A 249      -9.109 -10.265 -28.405  1.00 62.12           C
ATOM   3758 1HE  LYS A 249      -8.594  -9.322 -28.220  1.00 62.12           H
ATOM   3759 2HE  LYS A 249      -8.892 -10.549 -29.435  1.00 62.12           H
ATOM   3760  NZ  LYS A 249     -10.567 -10.083 -28.232  1.00 62.12           N
ATOM   3761 1HZ  LYS A 249     -10.846  -9.190 -28.623  1.00 62.12           H
ATOM   3762 2HZ  LYS A 249     -11.060 -10.830 -28.710  1.00 62.12           H
ATOM   3763 3HZ  LYS A 249     -10.796 -10.106 -27.245  1.00 62.12           H
ATOM   3764  HN  LYS A 249      -4.992 -13.273 -27.576  1.00 62.12           H
ATOM   3765  N   HIS A 250      -4.059 -13.786 -24.699  1.00 64.68           N
ATOM   3766  CA  HIS A 250      -3.562 -14.470 -23.517  1.00 64.68           C
ATOM   3767  C   HIS A 250      -2.362 -13.707 -22.951  1.00 64.68           C
ATOM   3768  O   HIS A 250      -2.233 -13.560 -21.737  1.00 64.68           O
ATOM   3769  HA  HIS A 250      -4.369 -14.456 -22.785  1.00 64.68           H
ATOM   3770  CB  HIS A 250      -3.240 -15.932 -23.830  1.00 64.68           C
ATOM   3771 1HB  HIS A 250      -2.614 -15.973 -24.722  1.00 64.68           H
ATOM   3772 2HB  HIS A 250      -2.654 -16.348 -23.011  1.00 64.68           H
ATOM   3773  CG  HIS A 250      -4.459 -16.796 -24.048  1.00 64.68           C
ATOM   3774  ND1 HIS A 250      -5.189 -17.339 -23.006  1.00 64.68           N
ATOM   3775  HD1 HIS A 250      -4.994 -17.223 -22.032  1.00 64.68           H
ATOM   3776  CD2 HIS A 250      -5.069 -17.203 -25.199  1.00 64.68           C
ATOM   3777  HD2 HIS A 250      -4.752 -16.954 -26.211  1.00 64.68           H
ATOM   3778  CE1 HIS A 250      -6.190 -18.041 -23.517  1.00 64.68           C
ATOM   3779  HE1 HIS A 250      -6.943 -18.590 -22.951  1.00 64.68           H
ATOM   3780  NE2 HIS A 250      -6.114 -17.956 -24.876  1.00 64.68           N
ATOM   3781  HN  HIS A 250      -4.000 -14.312 -25.548  1.00 64.68           H
ATOM   3782  N   LYS A 251      -1.515 -13.242 -23.858  1.00 65.05           N
ATOM   3783  CA  LYS A 251      -0.263 -12.621 -23.462  1.00 65.05           C
ATOM   3784  C   LYS A 251      -0.559 -11.346 -22.669  1.00 65.05           C
ATOM   3785  O   LYS A 251       0.120 -11.051 -21.687  1.00 65.05           O
ATOM   3786  HA  LYS A 251       0.258 -13.321 -22.809  1.00 65.05           H
ATOM   3787  CB  LYS A 251       0.630 -12.391 -24.683  1.00 65.05           C
ATOM   3788 1HB  LYS A 251       0.243 -12.953 -25.533  1.00 65.05           H
ATOM   3789 2HB  LYS A 251       0.609 -11.338 -24.962  1.00 65.05           H
ATOM   3790  CG  LYS A 251       2.071 -12.819 -24.397  1.00 65.05           C
ATOM   3791 1HG  LYS A 251       2.444 -12.289 -23.521  1.00 65.05           H
ATOM   3792 2HG  LYS A 251       2.098 -13.883 -24.161  1.00 65.05           H
ATOM   3793  CD  LYS A 251       2.977 -12.534 -25.597  1.00 65.05           C
ATOM   3794 1HD  LYS A 251       2.531 -12.950 -26.500  1.00 65.05           H
ATOM   3795 2HD  LYS A 251       3.058 -11.458 -25.748  1.00 65.05           H
ATOM   3796  CE  LYS A 251       4.369 -13.132 -25.387  1.00 65.05           C
ATOM   3797 1HE  LYS A 251       4.761 -12.825 -24.418  1.00 65.05           H
ATOM   3798 2HE  LYS A 251       4.306 -14.220 -25.375  1.00 65.05           H
ATOM   3799  NZ  LYS A 251       5.288 -12.695 -26.462  1.00 65.05           N
ATOM   3800 1HZ  LYS A 251       6.178 -13.171 -26.360  1.00 65.05           H
ATOM   3801 2HZ  LYS A 251       4.885 -12.921 -27.364  1.00 65.05           H
ATOM   3802 3HZ  LYS A 251       5.432 -11.693 -26.397  1.00 65.05           H
ATOM   3803  HN  LYS A 251      -1.673 -13.285 -24.844  1.00 65.05           H
ATOM   3804  N   ALA A 252      -1.573 -10.626 -23.125  1.00 65.00           N
ATOM   3805  CA  ALA A 252      -1.919  -9.352 -22.517  1.00 65.00           C
ATOM   3806  C   ALA A 252      -2.387  -9.589 -21.080  1.00 65.00           C
ATOM   3807  O   ALA A 252      -2.094  -8.793 -20.189  1.00 65.00           O
ATOM   3808  HA  ALA A 252      -1.020  -8.737 -22.501  1.00 65.00           H
ATOM   3809  CB  ALA A 252      -2.981  -8.652 -23.368  1.00 65.00           C
ATOM   3810 1HB  ALA A 252      -2.588  -8.481 -24.370  1.00 65.00           H
ATOM   3811 2HB  ALA A 252      -3.870  -9.279 -23.429  1.00 65.00           H
ATOM   3812 3HB  ALA A 252      -3.240  -7.697 -22.912  1.00 65.00           H
ATOM   3813  HN  ALA A 252      -2.151 -10.898 -23.894  1.00 65.00           H
ATOM   3814  N   LEU A 253      -3.107 -10.687 -20.899  1.00 74.08           N
ATOM   3815  CA  LEU A 253      -3.753 -10.956 -19.626  1.00 74.08           C
ATOM   3816  C   LEU A 253      -2.696 -11.365 -18.598  1.00 74.08           C
ATOM   3817  O   LEU A 253      -2.862 -11.127 -17.403  1.00 74.08           O
ATOM   3818  HA  LEU A 253      -4.218 -10.029 -19.293  1.00 74.08           H
ATOM   3819  CB  LEU A 253      -4.871 -11.986 -19.800  1.00 74.08           C
ATOM   3820 1HB  LEU A 253      -4.513 -12.773 -20.464  1.00 74.08           H
ATOM   3821 2HB  LEU A 253      -5.066 -12.449 -18.833  1.00 74.08           H
ATOM   3822  CG  LEU A 253      -6.194 -11.453 -20.355  1.00 74.08           C
ATOM   3823  HG  LEU A 253      -5.974 -10.831 -21.222  1.00 74.08           H
ATOM   3824  CD1 LEU A 253      -7.089 -12.597 -20.834  1.00 74.08           C
ATOM   3825 1HD1 LEU A 253      -6.578 -13.153 -21.621  1.00 74.08           H
ATOM   3826 2HD1 LEU A 253      -7.303 -13.265 -20.000  1.00 74.08           H
ATOM   3827 3HD1 LEU A 253      -8.022 -12.191 -21.223  1.00 74.08           H
ATOM   3828  CD2 LEU A 253      -6.900 -10.564 -19.329  1.00 74.08           C
ATOM   3829 1HD2 LEU A 253      -7.106 -11.143 -18.428  1.00 74.08           H
ATOM   3830 2HD2 LEU A 253      -6.260  -9.719 -19.079  1.00 74.08           H
ATOM   3831 3HD2 LEU A 253      -7.837 -10.199 -19.749  1.00 74.08           H
ATOM   3832  HN  LEU A 253      -3.251 -11.383 -21.602  1.00 74.08           H
ATOM   3833  N   LYS A 254      -1.632 -11.973 -19.101  1.00 75.24           N
ATOM   3834  CA  LYS A 254      -0.562 -12.444 -18.239  1.00 75.24           C
ATOM   3835  C   LYS A 254      -0.134 -11.314 -17.300  1.00 75.24           C
ATOM   3836  O   LYS A 254       0.071 -11.536 -16.108  1.00 75.24           O
ATOM   3837  HA  LYS A 254      -0.962 -13.259 -17.637  1.00 75.24           H
ATOM   3838  CB  LYS A 254       0.585 -13.018 -19.072  1.00 75.24           C
ATOM   3839 1HB  LYS A 254       0.201 -13.779 -19.752  1.00 75.24           H
ATOM   3840 2HB  LYS A 254       1.021 -12.232 -19.689  1.00 75.24           H
ATOM   3841  CG  LYS A 254       1.665 -13.626 -18.175  1.00 75.24           C
ATOM   3842 1HG  LYS A 254       2.100 -12.850 -17.546  1.00 75.24           H
ATOM   3843 2HG  LYS A 254       1.216 -14.362 -17.508  1.00 75.24           H
ATOM   3844  CD  LYS A 254       2.763 -14.289 -19.009  1.00 75.24           C
ATOM   3845 1HD  LYS A 254       2.329 -15.072 -19.631  1.00 75.24           H
ATOM   3846 2HD  LYS A 254       3.205 -13.556 -19.683  1.00 75.24           H
ATOM   3847  CE  LYS A 254       3.849 -14.886 -18.112  1.00 75.24           C
ATOM   3848 1HE  LYS A 254       4.344 -14.092 -17.554  1.00 75.24           H
ATOM   3849 2HE  LYS A 254       3.397 -15.556 -17.380  1.00 75.24           H
ATOM   3850  NZ  LYS A 254       4.842 -15.625 -18.923  1.00 75.24           N
ATOM   3851 1HZ  LYS A 254       5.550 -16.019 -18.313  1.00 75.24           H
ATOM   3852 2HZ  LYS A 254       4.378 -16.371 -19.428  1.00 75.24           H
ATOM   3853 3HZ  LYS A 254       5.279 -14.991 -19.582  1.00 75.24           H
ATOM   3854  HN  LYS A 254      -1.494 -12.144 -20.077  1.00 75.24           H
ATOM   3855  N   VAL A 255      -0.011 -10.126 -17.874  1.00 75.32           N
ATOM   3856  CA  VAL A 255       0.479  -8.980 -17.126  1.00 75.32           C
ATOM   3857  C   VAL A 255      -0.438  -8.730 -15.926  1.00 75.32           C
ATOM   3858  O   VAL A 255       0.037  -8.533 -14.809  1.00 75.32           O
ATOM   3859  HA  VAL A 255       1.475  -9.228 -16.760  1.00 75.32           H
ATOM   3860  CB  VAL A 255       0.601  -7.766 -18.048  1.00 75.32           C
ATOM   3861  HB  VAL A 255      -0.384  -7.565 -18.469  1.00 75.32           H
ATOM   3862  CG1 VAL A 255       1.040  -6.526 -17.267  1.00 75.32           C
ATOM   3863 1HG1 VAL A 255       0.305  -6.305 -16.493  1.00 75.32           H
ATOM   3864 2HG1 VAL A 255       2.010  -6.713 -16.805  1.00 75.32           H
ATOM   3865 3HG1 VAL A 255       1.119  -5.678 -17.947  1.00 75.32           H
ATOM   3866  CG2 VAL A 255       1.558  -8.052 -19.207  1.00 75.32           C
ATOM   3867 1HG2 VAL A 255       2.546  -8.291 -18.812  1.00 75.32           H
ATOM   3868 2HG2 VAL A 255       1.185  -8.896 -19.787  1.00 75.32           H
ATOM   3869 3HG2 VAL A 255       1.627  -7.172 -19.847  1.00 75.32           H
ATOM   3870  HN  VAL A 255      -0.239  -9.940 -18.830  1.00 75.32           H
ATOM   3871  N   THR A 256      -1.734  -8.747 -16.199  1.00 73.92           N
ATOM   3872  CA  THR A 256      -2.717  -8.418 -15.181  1.00 73.92           C
ATOM   3873  C   THR A 256      -2.647  -9.420 -14.028  1.00 73.92           C
ATOM   3874  O   THR A 256      -2.653  -9.030 -12.861  1.00 73.92           O
ATOM   3875  HA  THR A 256      -2.472  -7.439 -14.770  1.00 73.92           H
ATOM   3876  CB  THR A 256      -4.091  -8.359 -15.853  1.00 73.92           C
ATOM   3877  HB  THR A 256      -4.505  -9.360 -15.980  1.00 73.92           H
ATOM   3878  OG1 THR A 256      -3.859  -7.632 -17.056  1.00 73.92           O
ATOM   3879  HG1 THR A 256      -4.599  -7.802 -17.706  1.00 73.92           H
ATOM   3880  CG2 THR A 256      -5.085  -7.492 -15.078  1.00 73.92           C
ATOM   3881 1HG2 THR A 256      -4.702  -6.474 -15.009  1.00 73.92           H
ATOM   3882 2HG2 THR A 256      -5.218  -7.899 -14.075  1.00 73.92           H
ATOM   3883 3HG2 THR A 256      -6.043  -7.485 -15.597  1.00 73.92           H
ATOM   3884  HN  THR A 256      -2.114  -8.979 -17.095  1.00 73.92           H
ATOM   3885  N   ILE A 257      -2.581 -10.692 -14.394  1.00 76.69           N
ATOM   3886  CA  ILE A 257      -2.626 -11.758 -13.408  1.00 76.69           C
ATOM   3887  C   ILE A 257      -1.428 -11.626 -12.465  1.00 76.69           C
ATOM   3888  O   ILE A 257      -1.579 -11.710 -11.248  1.00 76.69           O
ATOM   3889  HA  ILE A 257      -3.539 -11.627 -12.826  1.00 76.69           H
ATOM   3890  CB  ILE A 257      -2.720 -13.121 -14.096  1.00 76.69           C
ATOM   3891  HB  ILE A 257      -1.902 -13.199 -14.812  1.00 76.69           H
ATOM   3892  CG1 ILE A 257      -4.025 -13.248 -14.885  1.00 76.69           C
ATOM   3893 1HG1 ILE A 257      -4.865 -13.331 -14.195  1.00 76.69           H
ATOM   3894 2HG1 ILE A 257      -4.186 -12.346 -15.476  1.00 76.69           H
ATOM   3895  CG2 ILE A 257      -2.548 -14.258 -13.087  1.00 76.69           C
ATOM   3896 1HG2 ILE A 257      -1.572 -14.174 -12.609  1.00 76.69           H
ATOM   3897 2HG2 ILE A 257      -3.329 -14.194 -12.330  1.00 76.69           H
ATOM   3898 3HG2 ILE A 257      -2.619 -15.215 -13.603  1.00 76.69           H
ATOM   3899  CD1 ILE A 257      -3.992 -14.469 -15.807  1.00 76.69           C
ATOM   3900 1HD1 ILE A 257      -3.166 -14.370 -16.511  1.00 76.69           H
ATOM   3901 2HD1 ILE A 257      -3.855 -15.371 -15.210  1.00 76.69           H
ATOM   3902 3HD1 ILE A 257      -4.931 -14.535 -16.356  1.00 76.69           H
ATOM   3903  HN  ILE A 257      -2.499 -10.997 -15.343  1.00 76.69           H
ATOM   3904  N   THR A 258      -0.264 -11.421 -13.065  1.00 81.54           N
ATOM   3905  CA  THR A 258       0.970 -11.360 -12.301  1.00 81.54           C
ATOM   3906  C   THR A 258       0.901 -10.236 -11.265  1.00 81.54           C
ATOM   3907  O   THR A 258       1.223 -10.444 -10.096  1.00 81.54           O
ATOM   3908  HA  THR A 258       1.081 -12.295 -11.751  1.00 81.54           H
ATOM   3909  CB  THR A 258       2.130 -11.207 -13.288  1.00 81.54           C
ATOM   3910  HB  THR A 258       2.085 -10.243 -13.794  1.00 81.54           H
ATOM   3911  OG1 THR A 258       2.021 -12.350 -14.131  1.00 81.54           O
ATOM   3912  HG1 THR A 258       1.428 -12.146 -14.910  1.00 81.54           H
ATOM   3913  CG2 THR A 258       3.495 -11.367 -12.616  1.00 81.54           C
ATOM   3914 1HG2 THR A 258       3.565 -12.358 -12.167  1.00 81.54           H
ATOM   3915 2HG2 THR A 258       3.611 -10.609 -11.842  1.00 81.54           H
ATOM   3916 3HG2 THR A 258       4.282 -11.249 -13.361  1.00 81.54           H
ATOM   3917  HN  THR A 258      -0.157 -11.299 -14.051  1.00 81.54           H
ATOM   3918  N   VAL A 259       0.480  -9.070 -11.732  1.00 79.23           N
ATOM   3919  CA  VAL A 259       0.415  -7.900 -10.873  1.00 79.23           C
ATOM   3920  C   VAL A 259      -0.539  -8.179  -9.709  1.00 79.23           C
ATOM   3921  O   VAL A 259      -0.240  -7.846  -8.563  1.00 79.23           O
ATOM   3922  HA  VAL A 259       1.414  -7.728 -10.474  1.00 79.23           H
ATOM   3923  CB  VAL A 259       0.014  -6.671 -11.692  1.00 79.23           C
ATOM   3924  HB  VAL A 259      -0.889  -6.920 -12.250  1.00 79.23           H
ATOM   3925  CG1 VAL A 259      -0.309  -5.486 -10.780  1.00 79.23           C
ATOM   3926 1HG1 VAL A 259      -1.135  -5.750 -10.119  1.00 79.23           H
ATOM   3927 2HG1 VAL A 259       0.569  -5.237 -10.183  1.00 79.23           H
ATOM   3928 3HG1 VAL A 259      -0.590  -4.626 -11.388  1.00 79.23           H
ATOM   3929  CG2 VAL A 259       1.104  -6.306 -12.701  1.00 79.23           C
ATOM   3930 1HG2 VAL A 259       2.031  -6.085 -12.171  1.00 79.23           H
ATOM   3931 2HG2 VAL A 259       1.265  -7.142 -13.382  1.00 79.23           H
ATOM   3932 3HG2 VAL A 259       0.794  -5.429 -13.270  1.00 79.23           H
ATOM   3933  HN  VAL A 259       0.187  -8.918 -12.676  1.00 79.23           H
ATOM   3934  N   LEU A 260      -1.667  -8.788 -10.043  1.00 79.23           N
ATOM   3935  CA  LEU A 260      -2.699  -9.047  -9.054  1.00 79.23           C
ATOM   3936  C   LEU A 260      -2.160 -10.022  -8.004  1.00 79.23           C
ATOM   3937  O   LEU A 260      -2.285  -9.780  -6.805  1.00 79.23           O
ATOM   3938  HA  LEU A 260      -2.925  -8.101  -8.562  1.00 79.23           H
ATOM   3939  CB  LEU A 260      -3.985  -9.523  -9.732  1.00 79.23           C
ATOM   3940 1HB  LEU A 260      -4.158  -8.905 -10.613  1.00 79.23           H
ATOM   3941 2HB  LEU A 260      -3.830 -10.543 -10.085  1.00 79.23           H
ATOM   3942  CG  LEU A 260      -5.248  -9.498  -8.869  1.00 79.23           C
ATOM   3943  HG  LEU A 260      -5.081 -10.134  -8.000  1.00 79.23           H
ATOM   3944  CD1 LEU A 260      -5.528  -8.086  -8.349  1.00 79.23           C
ATOM   3945 1HD1 LEU A 260      -4.686  -7.747  -7.746  1.00 79.23           H
ATOM   3946 2HD1 LEU A 260      -5.667  -7.409  -9.192  1.00 79.23           H
ATOM   3947 3HD1 LEU A 260      -6.431  -8.097  -7.739  1.00 79.23           H
ATOM   3948  CD2 LEU A 260      -6.443 -10.076  -9.630  1.00 79.23           C
ATOM   3949 1HD2 LEU A 260      -6.622  -9.486 -10.529  1.00 79.23           H
ATOM   3950 2HD2 LEU A 260      -6.231 -11.108  -9.908  1.00 79.23           H
ATOM   3951 3HD2 LEU A 260      -7.327 -10.046  -8.993  1.00 79.23           H
ATOM   3952  HN  LEU A 260      -1.880  -9.102 -10.968  1.00 79.23           H
ATOM   3953  N   THR A 261      -1.572 -11.103  -8.494  1.00 81.79           N
ATOM   3954  CA  THR A 261      -1.090 -12.156  -7.616  1.00 81.79           C
ATOM   3955  C   THR A 261      -0.057 -11.600  -6.634  1.00 81.79           C
ATOM   3956  O   THR A 261      -0.099 -11.906  -5.444  1.00 81.79           O
ATOM   3957  HA  THR A 261      -1.930 -12.521  -7.024  1.00 81.79           H
ATOM   3958  CB  THR A 261      -0.550 -13.290  -8.489  1.00 81.79           C
ATOM   3959  HB  THR A 261       0.328 -12.967  -9.047  1.00 81.79           H
ATOM   3960  OG1 THR A 261      -1.670 -13.683  -9.279  1.00 81.79           O
ATOM   3961  HG1 THR A 261      -1.693 -13.154 -10.127  1.00 81.79           H
ATOM   3962  CG2 THR A 261      -0.208 -14.542  -7.679  1.00 81.79           C
ATOM   3963 1HG2 THR A 261      -1.104 -14.904  -7.174  1.00 81.79           H
ATOM   3964 2HG2 THR A 261       0.553 -14.297  -6.937  1.00 81.79           H
ATOM   3965 3HG2 THR A 261       0.170 -15.315  -8.347  1.00 81.79           H
ATOM   3966  HN  THR A 261      -1.423 -11.266  -9.470  1.00 81.79           H
ATOM   3967  N   VAL A 262       0.847 -10.793  -7.170  1.00 86.19           N
ATOM   3968  CA  VAL A 262       1.949 -10.273  -6.379  1.00 86.19           C
ATOM   3969  C   VAL A 262       1.395  -9.374  -5.271  1.00 86.19           C
ATOM   3970  O   VAL A 262       1.855  -9.432  -4.132  1.00 86.19           O
ATOM   3971  HA  VAL A 262       2.455 -11.122  -5.921  1.00 86.19           H
ATOM   3972  CB  VAL A 262       2.952  -9.556  -7.285  1.00 86.19           C
ATOM   3973  HB  VAL A 262       2.404  -8.822  -7.876  1.00 86.19           H
ATOM   3974  CG1 VAL A 262       3.999  -8.806  -6.459  1.00 86.19           C
ATOM   3975 1HG1 VAL A 262       3.504  -8.066  -5.830  1.00 86.19           H
ATOM   3976 2HG1 VAL A 262       4.540  -9.514  -5.830  1.00 86.19           H
ATOM   3977 3HG1 VAL A 262       4.699  -8.306  -7.128  1.00 86.19           H
ATOM   3978  CG2 VAL A 262       3.616 -10.538  -8.252  1.00 86.19           C
ATOM   3979 1HG2 VAL A 262       4.144 -11.305  -7.686  1.00 86.19           H
ATOM   3980 2HG2 VAL A 262       2.854 -11.005  -8.876  1.00 86.19           H
ATOM   3981 3HG2 VAL A 262       4.324 -10.002  -8.885  1.00 86.19           H
ATOM   3982  HN  VAL A 262       0.836 -10.496  -8.125  1.00 86.19           H
ATOM   3983  N   PHE A 263       0.415  -8.564  -5.645  1.00 83.57           N
ATOM   3984  CA  PHE A 263      -0.209  -7.657  -4.696  1.00 83.57           C
ATOM   3985  C   PHE A 263      -0.860  -8.429  -3.547  1.00 83.57           C
ATOM   3986  O   PHE A 263      -0.692  -8.073  -2.382  1.00 83.57           O
ATOM   3987  HA  PHE A 263       0.576  -7.013  -4.301  1.00 83.57           H
ATOM   3988  CB  PHE A 263      -1.292  -6.890  -5.457  1.00 83.57           C
ATOM   3989 1HB  PHE A 263      -0.836  -6.391  -6.313  1.00 83.57           H
ATOM   3990 2HB  PHE A 263      -2.017  -7.601  -5.852  1.00 83.57           H
ATOM   3991  CG  PHE A 263      -2.028  -5.849  -4.611  1.00 83.57           C
ATOM   3992  CD1 PHE A 263      -3.245  -6.143  -4.080  1.00 83.57           C
ATOM   3993  HD1 PHE A 263      -3.696  -7.119  -4.256  1.00 83.57           H
ATOM   3994  CD2 PHE A 263      -1.466  -4.631  -4.391  1.00 83.57           C
ATOM   3995  HD2 PHE A 263      -0.490  -4.395  -4.817  1.00 83.57           H
ATOM   3996  CE1 PHE A 263      -3.928  -5.177  -3.295  1.00 83.57           C
ATOM   3997  HE1 PHE A 263      -4.904  -5.412  -2.869  1.00 83.57           H
ATOM   3998  CE2 PHE A 263      -2.149  -3.665  -3.606  1.00 83.57           C
ATOM   3999  HE2 PHE A 263      -1.698  -2.688  -3.429  1.00 83.57           H
ATOM   4000  CZ  PHE A 263      -3.366  -3.958  -3.074  1.00 83.57           C
ATOM   4001  HZ  PHE A 263      -3.890  -3.217  -2.471  1.00 83.57           H
ATOM   4002  HN  PHE A 263       0.049  -8.522  -6.574  1.00 83.57           H
ATOM   4003  N   VAL A 264      -1.590  -9.472  -3.915  1.00 82.36           N
ATOM   4004  CA  VAL A 264      -2.358 -10.228  -2.941  1.00 82.36           C
ATOM   4005  C   VAL A 264      -1.403 -10.883  -1.941  1.00 82.36           C
ATOM   4006  O   VAL A 264      -1.600 -10.782  -0.732  1.00 82.36           O
ATOM   4007  HA  VAL A 264      -2.996  -9.524  -2.407  1.00 82.36           H
ATOM   4008  CB  VAL A 264      -3.260 -11.237  -3.656  1.00 82.36           C
ATOM   4009  HB  VAL A 264      -2.624 -11.889  -4.255  1.00 82.36           H
ATOM   4010  CG1 VAL A 264      -4.012 -12.109  -2.649  1.00 82.36           C
ATOM   4011 1HG1 VAL A 264      -3.296 -12.655  -2.034  1.00 82.36           H
ATOM   4012 2HG1 VAL A 264      -4.631 -11.477  -2.012  1.00 82.36           H
ATOM   4013 3HG1 VAL A 264      -4.646 -12.817  -3.184  1.00 82.36           H
ATOM   4014  CG2 VAL A 264      -4.232 -10.529  -4.602  1.00 82.36           C
ATOM   4015 1HG2 VAL A 264      -4.858  -9.843  -4.033  1.00 82.36           H
ATOM   4016 2HG2 VAL A 264      -3.669  -9.972  -5.351  1.00 82.36           H
ATOM   4017 3HG2 VAL A 264      -4.860 -11.269  -5.097  1.00 82.36           H
ATOM   4018  HN  VAL A 264      -1.660  -9.801  -4.857  1.00 82.36           H
ATOM   4019  N   LEU A 265      -0.389 -11.541  -2.484  1.00 86.93           N
ATOM   4020  CA  LEU A 265       0.495 -12.357  -1.670  1.00 86.93           C
ATOM   4021  C   LEU A 265       1.260 -11.458  -0.696  1.00 86.93           C
ATOM   4022  O   LEU A 265       1.635 -11.893   0.392  1.00 86.93           O
ATOM   4023  HA  LEU A 265      -0.129 -13.039  -1.093  1.00 86.93           H
ATOM   4024  CB  LEU A 265       1.401 -13.214  -2.557  1.00 86.93           C
ATOM   4025 1HB  LEU A 265       1.893 -12.561  -3.278  1.00 86.93           H
ATOM   4026 2HB  LEU A 265       2.184 -13.645  -1.933  1.00 86.93           H
ATOM   4027  CG  LEU A 265       0.715 -14.347  -3.321  1.00 86.93           C
ATOM   4028  HG  LEU A 265      -0.077 -13.915  -3.934  1.00 86.93           H
ATOM   4029  CD1 LEU A 265       1.694 -15.040  -4.271  1.00 86.93           C
ATOM   4030 1HD1 LEU A 265       2.077 -14.316  -4.989  1.00 86.93           H
ATOM   4031 2HD1 LEU A 265       2.522 -15.457  -3.698  1.00 86.93           H
ATOM   4032 3HD1 LEU A 265       1.180 -15.841  -4.802  1.00 86.93           H
ATOM   4033  CD2 LEU A 265       0.052 -15.335  -2.359  1.00 86.93           C
ATOM   4034 1HD2 LEU A 265       0.809 -15.765  -1.702  1.00 86.93           H
ATOM   4035 2HD2 LEU A 265      -0.695 -14.814  -1.761  1.00 86.93           H
ATOM   4036 3HD2 LEU A 265      -0.428 -16.130  -2.929  1.00 86.93           H
ATOM   4037  HN  LEU A 265      -0.168 -11.522  -3.459  1.00 86.93           H
ATOM   4038  N   SER A 266       1.468 -10.221  -1.122  1.00 89.69           N
ATOM   4039  CA  SER A 266       2.248  -9.280  -0.336  1.00 89.69           C
ATOM   4040  C   SER A 266       1.376  -8.661   0.758  1.00 89.69           C
ATOM   4041  O   SER A 266       1.824  -8.487   1.890  1.00 89.69           O
ATOM   4042  HA  SER A 266       3.053  -9.870   0.104  1.00 89.69           H
ATOM   4043  CB  SER A 266       2.846  -8.185  -1.222  1.00 89.69           C
ATOM   4044 1HB  SER A 266       3.391  -7.474  -0.601  1.00 89.69           H
ATOM   4045 2HB  SER A 266       3.568  -8.628  -1.908  1.00 89.69           H
ATOM   4046  OG  SER A 266       1.845  -7.496  -1.966  1.00 89.69           O
ATOM   4047  HG  SER A 266       1.679  -7.965  -2.833  1.00 89.69           H
ATOM   4048  HN  SER A 266       1.114  -9.859  -1.984  1.00 89.69           H
ATOM   4049  N   GLN A 267       0.145  -8.346   0.381  1.00 88.63           N
ATOM   4050  CA  GLN A 267      -0.721  -7.556   1.239  1.00 88.63           C
ATOM   4051  C   GLN A 267      -1.464  -8.462   2.223  1.00 88.63           C
ATOM   4052  O   GLN A 267      -1.769  -8.052   3.342  1.00 88.63           O
ATOM   4053  HA  GLN A 267      -0.056  -6.886   1.784  1.00 88.63           H
ATOM   4054  CB  GLN A 267      -1.703  -6.724   0.411  1.00 88.63           C
ATOM   4055 1HB  GLN A 267      -2.300  -7.382  -0.220  1.00 88.63           H
ATOM   4056 2HB  GLN A 267      -2.394  -6.205   1.074  1.00 88.63           H
ATOM   4057  CG  GLN A 267      -0.961  -5.708  -0.459  1.00 88.63           C
ATOM   4058 1HG  GLN A 267      -0.288  -6.228  -1.140  1.00 88.63           H
ATOM   4059 2HG  GLN A 267      -1.676  -5.160  -1.074  1.00 88.63           H
ATOM   4060  CD  GLN A 267      -0.165  -4.726   0.403  1.00 88.63           C
ATOM   4061  OE1 GLN A 267      -0.611  -4.269   1.442  1.00 88.63           O
ATOM   4062  NE2 GLN A 267       1.036  -4.428  -0.086  1.00 88.63           N
ATOM   4063 1HE2 GLN A 267       1.342  -4.839  -0.945  1.00 88.63           H
ATOM   4064 2HE2 GLN A 267       1.633  -3.795   0.406  1.00 88.63           H
ATOM   4065  HN  GLN A 267      -0.260  -8.621  -0.491  1.00 88.63           H
ATOM   4066  N   PHE A 268      -1.734  -9.678   1.770  1.00 89.15           N
ATOM   4067  CA  PHE A 268      -2.612 -10.573   2.504  1.00 89.15           C
ATOM   4068  C   PHE A 268      -2.082 -10.823   3.918  1.00 89.15           C
ATOM   4069  O   PHE A 268      -2.807 -10.650   4.896  1.00 89.15           O
ATOM   4070  HA  PHE A 268      -3.588 -10.090   2.565  1.00 89.15           H
ATOM   4071  CB  PHE A 268      -2.641 -11.898   1.741  1.00 89.15           C
ATOM   4072 1HB  PHE A 268      -3.003 -11.715   0.729  1.00 89.15           H
ATOM   4073 2HB  PHE A 268      -1.623 -12.276   1.651  1.00 89.15           H
ATOM   4074  CG  PHE A 268      -3.513 -12.973   2.393  1.00 89.15           C
ATOM   4075  CD1 PHE A 268      -2.941 -13.942   3.156  1.00 89.15           C
ATOM   4076  HD1 PHE A 268      -1.861 -13.953   3.303  1.00 89.15           H
ATOM   4077  CD2 PHE A 268      -4.860 -12.959   2.209  1.00 89.15           C
ATOM   4078  HD2 PHE A 268      -5.319 -12.183   1.597  1.00 89.15           H
ATOM   4079  CE1 PHE A 268      -3.750 -14.940   3.761  1.00 89.15           C
ATOM   4080  HE1 PHE A 268      -3.291 -15.717   4.372  1.00 89.15           H
ATOM   4081  CE2 PHE A 268      -5.670 -13.957   2.814  1.00 89.15           C
ATOM   4082  HE2 PHE A 268      -6.750 -13.946   2.666  1.00 89.15           H
ATOM   4083  CZ  PHE A 268      -5.097 -14.926   3.577  1.00 89.15           C
ATOM   4084  HZ  PHE A 268      -5.719 -15.692   4.041  1.00 89.15           H
ATOM   4085  HN  PHE A 268      -1.365 -10.053   0.919  1.00 89.15           H
ATOM   4086  N   PRO A 269      -0.814 -11.234   4.050  1.00 92.85           N
ATOM   4087  CA  PRO A 269      -0.267 -11.584   5.363  1.00 92.85           C
ATOM   4088  C   PRO A 269      -0.467 -10.476   6.385  1.00 92.85           C
ATOM   4089  O   PRO A 269      -0.846 -10.739   7.525  1.00 92.85           O
ATOM   4090  HA  PRO A 269      -0.794 -12.446   5.771  1.00 92.85           H
ATOM   4091  CB  PRO A 269       1.216 -11.837   5.083  1.00 92.85           C
ATOM   4092 1HB  PRO A 269       1.810 -10.934   5.222  1.00 92.85           H
ATOM   4093 2HB  PRO A 269       1.627 -12.594   5.751  1.00 92.85           H
ATOM   4094  CG  PRO A 269       1.227 -12.300   3.631  1.00 92.85           C
ATOM   4095 1HG  PRO A 269       2.211 -12.184   3.176  1.00 92.85           H
ATOM   4096 2HG  PRO A 269       0.970 -13.356   3.541  1.00 92.85           H
ATOM   4097  CD  PRO A 269       0.187 -11.402   2.980  1.00 92.85           C
ATOM   4098 1HD  PRO A 269       0.612 -10.446   2.676  1.00 92.85           H
ATOM   4099 2HD  PRO A 269      -0.238 -11.858   2.086  1.00 92.85           H
ATOM   4100  N   TYR A 270      -0.204  -9.254   5.944  1.00 92.08           N
ATOM   4101  CA  TYR A 270      -0.266  -8.108   6.835  1.00 92.08           C
ATOM   4102  C   TYR A 270      -1.689  -7.894   7.355  1.00 92.08           C
ATOM   4103  O   TYR A 270      -1.893  -7.698   8.552  1.00 92.08           O
ATOM   4104  HA  TYR A 270       0.396  -8.303   7.680  1.00 92.08           H
ATOM   4105  CB  TYR A 270       0.145  -6.898   5.995  1.00 92.08           C
ATOM   4106 1HB  TYR A 270       1.200  -6.990   5.736  1.00 92.08           H
ATOM   4107 2HB  TYR A 270      -0.415  -6.910   5.060  1.00 92.08           H
ATOM   4108  CG  TYR A 270      -0.079  -5.553   6.689  1.00 92.08           C
ATOM   4109  CD1 TYR A 270      -1.039  -4.683   6.214  1.00 92.08           C
ATOM   4110  HD1 TYR A 270      -1.637  -4.954   5.344  1.00 92.08           H
ATOM   4111  CD2 TYR A 270       0.679  -5.210   7.790  1.00 92.08           C
ATOM   4112  HD2 TYR A 270       1.437  -5.897   8.166  1.00 92.08           H
ATOM   4113  CE1 TYR A 270      -1.250  -3.417   6.867  1.00 92.08           C
ATOM   4114  HE1 TYR A 270      -2.005  -2.721   6.502  1.00 92.08           H
ATOM   4115  CE2 TYR A 270       0.467  -3.944   8.444  1.00 92.08           C
ATOM   4116  HE2 TYR A 270       1.059  -3.661   9.314  1.00 92.08           H
ATOM   4117  CZ  TYR A 270      -0.487  -3.110   7.950  1.00 92.08           C
ATOM   4118  OH  TYR A 270      -0.686  -1.915   8.567  1.00 92.08           O
ATOM   4119  HH  TYR A 270      -0.131  -1.862   9.397  1.00 92.08           H
ATOM   4120  HN  TYR A 270       0.047  -9.042   5.000  1.00 92.08           H
ATOM   4121  N   ASN A 271      -2.635  -7.938   6.429  1.00 89.25           N
ATOM   4122  CA  ASN A 271      -4.025  -7.683   6.767  1.00 89.25           C
ATOM   4123  C   ASN A 271      -4.534  -8.795   7.687  1.00 89.25           C
ATOM   4124  O   ASN A 271      -5.461  -8.585   8.467  1.00 89.25           O
ATOM   4125  HA  ASN A 271      -4.028  -6.707   7.252  1.00 89.25           H
ATOM   4126  CB  ASN A 271      -4.903  -7.668   5.514  1.00 89.25           C
ATOM   4127 1HB  ASN A 271      -4.684  -8.543   4.902  1.00 89.25           H
ATOM   4128 2HB  ASN A 271      -5.953  -7.735   5.801  1.00 89.25           H
ATOM   4129  CG  ASN A 271      -4.672  -6.395   4.698  1.00 89.25           C
ATOM   4130  OD1 ASN A 271      -5.118  -5.314   5.045  1.00 89.25           O
ATOM   4131  ND2 ASN A 271      -3.951  -6.583   3.596  1.00 89.25           N
ATOM   4132 1HD2 ASN A 271      -3.614  -7.497   3.368  1.00 89.25           H
ATOM   4133 2HD2 ASN A 271      -3.745  -5.811   2.995  1.00 89.25           H
ATOM   4134  HN  ASN A 271      -2.466  -8.142   5.465  1.00 89.25           H
ATOM   4135  N   CYS A 272      -3.904  -9.954   7.565  1.00 91.23           N
ATOM   4136  CA  CYS A 272      -4.243 -11.083   8.415  1.00 91.23           C
ATOM   4137  C   CYS A 272      -3.943 -10.699   9.866  1.00 91.23           C
ATOM   4138  O   CYS A 272      -4.771 -10.910  10.751  1.00 91.23           O
ATOM   4139  HA  CYS A 272      -5.307 -11.271   8.276  1.00 91.23           H
ATOM   4140  CB  CYS A 272      -3.497 -12.352   7.995  1.00 91.23           C
ATOM   4141 1HB  CYS A 272      -2.449 -12.121   7.805  1.00 91.23           H
ATOM   4142 2HB  CYS A 272      -3.521 -13.082   8.803  1.00 91.23           H
ATOM   4143  SG  CYS A 272      -4.264 -13.059   6.491  1.00 91.23           S
ATOM   4144  HG  CYS A 272      -3.781 -12.150   5.648  1.00 91.23           H
ATOM   4145  HN  CYS A 272      -3.176 -10.128   6.902  1.00 91.23           H
ATOM   4146  N   ILE A 273      -2.757 -10.143  10.064  1.00 92.31           N
ATOM   4147  CA  ILE A 273      -2.330  -9.745  11.395  1.00 92.31           C
ATOM   4148  C   ILE A 273      -3.206  -8.589  11.883  1.00 92.31           C
ATOM   4149  O   ILE A 273      -3.555  -8.525  13.061  1.00 92.31           O
ATOM   4150  HA  ILE A 273      -2.485 -10.598  12.056  1.00 92.31           H
ATOM   4151  CB  ILE A 273      -0.833  -9.429  11.406  1.00 92.31           C
ATOM   4152  HB  ILE A 273      -0.645  -8.643  10.675  1.00 92.31           H
ATOM   4153  CG1 ILE A 273      -0.013 -10.648  10.979  1.00 92.31           C
ATOM   4154 1HG1 ILE A 273      -0.292 -10.942   9.967  1.00 92.31           H
ATOM   4155 2HG1 ILE A 273       1.045 -10.388  10.954  1.00 92.31           H
ATOM   4156  CG2 ILE A 273      -0.396  -8.893  12.770  1.00 92.31           C
ATOM   4157 1HG2 ILE A 273      -0.947  -7.980  12.996  1.00 92.31           H
ATOM   4158 2HG2 ILE A 273      -0.601  -9.640  13.537  1.00 92.31           H
ATOM   4159 3HG2 ILE A 273       0.672  -8.677  12.750  1.00 92.31           H
ATOM   4160  CD1 ILE A 273      -0.234 -11.821  11.936  1.00 92.31           C
ATOM   4161 1HD1 ILE A 273       0.069 -11.530  12.942  1.00 92.31           H
ATOM   4162 2HD1 ILE A 273      -1.289 -12.093  11.939  1.00 92.31           H
ATOM   4163 3HD1 ILE A 273       0.361 -12.674  11.609  1.00 92.31           H
ATOM   4164  HN  ILE A 273      -2.095  -9.963   9.337  1.00 92.31           H
ATOM   4165  N   LEU A 274      -3.536  -7.705  10.953  1.00 91.26           N
ATOM   4166  CA  LEU A 274      -4.367  -6.557  11.273  1.00 91.26           C
ATOM   4167  C   LEU A 274      -5.713  -7.043  11.814  1.00 91.26           C
ATOM   4168  O   LEU A 274      -6.281  -6.428  12.716  1.00 91.26           O
ATOM   4169  HA  LEU A 274      -3.861  -5.996  12.058  1.00 91.26           H
ATOM   4170  CB  LEU A 274      -4.490  -5.631  10.061  1.00 91.26           C
ATOM   4171 1HB  LEU A 274      -3.522  -5.588   9.562  1.00 91.26           H
ATOM   4172 2HB  LEU A 274      -5.192  -6.077   9.357  1.00 91.26           H
ATOM   4173  CG  LEU A 274      -4.945  -4.200  10.355  1.00 91.26           C
ATOM   4174  HG  LEU A 274      -5.608  -4.223  11.219  1.00 91.26           H
ATOM   4175  CD1 LEU A 274      -3.755  -3.311  10.722  1.00 91.26           C
ATOM   4176 1HD1 LEU A 274      -3.263  -3.710  11.609  1.00 91.26           H
ATOM   4177 2HD1 LEU A 274      -3.047  -3.290   9.894  1.00 91.26           H
ATOM   4178 3HD1 LEU A 274      -4.106  -2.299  10.926  1.00 91.26           H
ATOM   4179  CD2 LEU A 274      -5.747  -3.628   9.184  1.00 91.26           C
ATOM   4180 1HD2 LEU A 274      -5.127  -3.621   8.288  1.00 91.26           H
ATOM   4181 2HD2 LEU A 274      -6.628  -4.246   9.011  1.00 91.26           H
ATOM   4182 3HD2 LEU A 274      -6.058  -2.610   9.419  1.00 91.26           H
ATOM   4183  HN  LEU A 274      -3.246  -7.764   9.997  1.00 91.26           H
ATOM   4184  N   LEU A 275      -6.184  -8.141  11.242  1.00 92.18           N
ATOM   4185  CA  LEU A 275      -7.440  -8.730  11.674  1.00 92.18           C
ATOM   4186  C   LEU A 275      -7.313  -9.177  13.132  1.00 92.18           C
ATOM   4187  O   LEU A 275      -8.184  -8.888  13.951  1.00 92.18           O
ATOM   4188  HA  LEU A 275      -8.203  -7.954  11.616  1.00 92.18           H
ATOM   4189  CB  LEU A 275      -7.861  -9.851  10.722  1.00 92.18           C
ATOM   4190 1HB  LEU A 275      -8.001  -9.424   9.729  1.00 92.18           H
ATOM   4191 2HB  LEU A 275      -7.042 -10.567  10.649  1.00 92.18           H
ATOM   4192  CG  LEU A 275      -9.133 -10.612  11.103  1.00 92.18           C
ATOM   4193  HG  LEU A 275      -9.011 -10.996  12.116  1.00 92.18           H
ATOM   4194  CD1 LEU A 275     -10.346  -9.680  11.115  1.00 92.18           C
ATOM   4195 1HD1 LEU A 275     -10.185  -8.883  11.842  1.00 92.18           H
ATOM   4196 2HD1 LEU A 275     -10.482  -9.246  10.124  1.00 92.18           H
ATOM   4197 3HD1 LEU A 275     -11.237 -10.246  11.389  1.00 92.18           H
ATOM   4198  CD2 LEU A 275      -9.346 -11.818  10.185  1.00 92.18           C
ATOM   4199 1HD2 LEU A 275      -9.438 -11.478   9.154  1.00 92.18           H
ATOM   4200 2HD2 LEU A 275      -8.496 -12.494  10.271  1.00 92.18           H
ATOM   4201 3HD2 LEU A 275     -10.257 -12.341  10.478  1.00 92.18           H
ATOM   4202  HN  LEU A 275      -5.725  -8.624  10.497  1.00 92.18           H
ATOM   4203  N   VAL A 276      -6.222  -9.874  13.411  1.00 93.55           N
ATOM   4204  CA  VAL A 276      -5.978 -10.378  14.752  1.00 93.55           C
ATOM   4205  C   VAL A 276      -5.964  -9.208  15.737  1.00 93.55           C
ATOM   4206  O   VAL A 276      -6.583  -9.277  16.798  1.00 93.55           O
ATOM   4207  HA  VAL A 276      -6.803 -11.043  15.009  1.00 93.55           H
ATOM   4208  CB  VAL A 276      -4.685 -11.196  14.777  1.00 93.55           C
ATOM   4209  HB  VAL A 276      -3.883 -10.567  14.391  1.00 93.55           H
ATOM   4210  CG1 VAL A 276      -4.319 -11.599  16.207  1.00 93.55           C
ATOM   4211 1HG1 VAL A 276      -4.178 -10.704  16.812  1.00 93.55           H
ATOM   4212 2HG1 VAL A 276      -5.122 -12.202  16.631  1.00 93.55           H
ATOM   4213 3HG1 VAL A 276      -3.396 -12.179  16.196  1.00 93.55           H
ATOM   4214  CG2 VAL A 276      -4.796 -12.424  13.872  1.00 93.55           C
ATOM   4215 1HG2 VAL A 276      -5.615 -13.056  14.215  1.00 93.55           H
ATOM   4216 2HG2 VAL A 276      -4.988 -12.105  12.848  1.00 93.55           H
ATOM   4217 3HG2 VAL A 276      -3.863 -12.988  13.908  1.00 93.55           H
ATOM   4218  HN  VAL A 276      -5.513 -10.095  12.742  1.00 93.55           H
ATOM   4219  N   GLN A 277      -5.251  -8.160  15.352  1.00 92.00           N
ATOM   4220  CA  GLN A 277      -5.138  -6.981  16.194  1.00 92.00           C
ATOM   4221  C   GLN A 277      -6.518  -6.364  16.431  1.00 92.00           C
ATOM   4222  O   GLN A 277      -6.777  -5.803  17.495  1.00 92.00           O
ATOM   4223  HA  GLN A 277      -4.725  -7.337  17.137  1.00 92.00           H
ATOM   4224  CB  GLN A 277      -4.179  -5.959  15.580  1.00 92.00           C
ATOM   4225 1HB  GLN A 277      -4.421  -5.815  14.527  1.00 92.00           H
ATOM   4226 2HB  GLN A 277      -4.307  -4.994  16.071  1.00 92.00           H
ATOM   4227  CG  GLN A 277      -2.727  -6.418  15.718  1.00 92.00           C
ATOM   4228 1HG  GLN A 277      -2.487  -6.568  16.771  1.00 92.00           H
ATOM   4229 2HG  GLN A 277      -2.597  -7.380  15.221  1.00 92.00           H
ATOM   4230  CD  GLN A 277      -1.767  -5.392  15.112  1.00 92.00           C
ATOM   4231  OE1 GLN A 277      -2.134  -4.572  14.287  1.00 92.00           O
ATOM   4232  NE2 GLN A 277      -0.520  -5.483  15.567  1.00 92.00           N
ATOM   4233 1HE2 GLN A 277      -0.285  -6.179  16.245  1.00 92.00           H
ATOM   4234 2HE2 GLN A 277       0.181  -4.855  15.231  1.00 92.00           H
ATOM   4235  HN  GLN A 277      -4.758  -8.108  14.484  1.00 92.00           H
ATOM   4236  N   THR A 278      -7.368  -6.488  15.423  1.00 91.97           N
ATOM   4237  CA  THR A 278      -8.705  -5.924  15.497  1.00 91.97           C
ATOM   4238  C   THR A 278      -9.549  -6.682  16.523  1.00 91.97           C
ATOM   4239  O   THR A 278     -10.253  -6.072  17.326  1.00 91.97           O
ATOM   4240  HA  THR A 278      -8.625  -4.895  15.847  1.00 91.97           H
ATOM   4241  CB  THR A 278      -9.303  -5.938  14.088  1.00 91.97           C
ATOM   4242  HB  THR A 278      -9.455  -6.960  13.741  1.00 91.97           H
ATOM   4243  OG1 THR A 278      -8.396  -5.155  13.318  1.00 91.97           O
ATOM   4244  HG1 THR A 278      -7.472  -5.531  13.390  1.00 91.97           H
ATOM   4245  CG2 THR A 278     -10.623  -5.169  14.005  1.00 91.97           C
ATOM   4246 1HG2 THR A 278     -10.457  -4.130  14.288  1.00 91.97           H
ATOM   4247 2HG2 THR A 278     -11.349  -5.619  14.682  1.00 91.97           H
ATOM   4248 3HG2 THR A 278     -11.004  -5.211  12.984  1.00 91.97           H
ATOM   4249  HN  THR A 278      -7.157  -6.964  14.569  1.00 91.97           H
ATOM   4250  N   ILE A 279      -9.450  -8.002  16.463  1.00 93.94           N
ATOM   4251  CA  ILE A 279     -10.210  -8.851  17.364  1.00 93.94           C
ATOM   4252  C   ILE A 279      -9.746  -8.606  18.802  1.00 93.94           C
ATOM   4253  O   ILE A 279     -10.565  -8.510  19.714  1.00 93.94           O
ATOM   4254  HA  ILE A 279     -11.257  -8.558  17.285  1.00 93.94           H
ATOM   4255  CB  ILE A 279     -10.116 -10.315  16.929  1.00 93.94           C
ATOM   4256  HB  ILE A 279      -9.062 -10.580  16.847  1.00 93.94           H
ATOM   4257  CG1 ILE A 279     -10.742 -10.518  15.548  1.00 93.94           C
ATOM   4258 1HG1 ILE A 279     -11.828 -10.465  15.626  1.00 93.94           H
ATOM   4259 2HG1 ILE A 279     -10.431  -9.713  14.882  1.00 93.94           H
ATOM   4260  CG2 ILE A 279     -10.733 -11.240  17.980  1.00 93.94           C
ATOM   4261 1HG2 ILE A 279     -10.203 -11.122  18.925  1.00 93.94           H
ATOM   4262 2HG2 ILE A 279     -11.783 -10.984  18.118  1.00 93.94           H
ATOM   4263 3HG2 ILE A 279     -10.652 -12.275  17.645  1.00 93.94           H
ATOM   4264  CD1 ILE A 279     -10.333 -11.867  14.953  1.00 93.94           C
ATOM   4265 1HD1 ILE A 279      -9.248 -11.906  14.854  1.00 93.94           H
ATOM   4266 2HD1 ILE A 279     -10.667 -12.670  15.610  1.00 93.94           H
ATOM   4267 3HD1 ILE A 279     -10.792 -11.985  13.971  1.00 93.94           H
ATOM   4268  HN  ILE A 279      -8.866  -8.490  15.815  1.00 93.94           H
ATOM   4269  N   ASP A 280      -8.434  -8.512  18.958  1.00 93.40           N
ATOM   4270  CA  ASP A 280      -7.847  -8.351  20.277  1.00 93.40           C
ATOM   4271  C   ASP A 280      -8.194  -6.962  20.819  1.00 93.40           C
ATOM   4272  O   ASP A 280      -8.378  -6.790  22.023  1.00 93.40           O
ATOM   4273  HA  ASP A 280      -8.274  -9.152  20.881  1.00 93.40           H
ATOM   4274  CB  ASP A 280      -6.323  -8.468  20.220  1.00 93.40           C
ATOM   4275 1HB  ASP A 280      -6.044  -9.384  19.699  1.00 93.40           H
ATOM   4276 2HB  ASP A 280      -5.911  -7.638  19.647  1.00 93.40           H
ATOM   4277  CG  ASP A 280      -5.720  -8.472  21.627  1.00 93.40           C
ATOM   4278  OD1 ASP A 280      -6.234  -9.247  22.462  1.00 93.40           O
ATOM   4279  OD2 ASP A 280      -4.759  -7.700  21.834  1.00 93.40           O
ATOM   4280  HN  ASP A 280      -7.777  -8.544  18.204  1.00 93.40           H
ATOM   4281  N   ALA A 281      -8.274  -6.008  19.903  1.00 90.94           N
ATOM   4282  CA  ALA A 281      -8.626  -4.647  20.270  1.00 90.94           C
ATOM   4283  C   ALA A 281     -10.016  -4.639  20.908  1.00 90.94           C
ATOM   4284  O   ALA A 281     -10.301  -3.812  21.773  1.00 90.94           O
ATOM   4285  HA  ALA A 281      -7.897  -4.301  21.002  1.00 90.94           H
ATOM   4286  CB  ALA A 281      -8.547  -3.748  19.034  1.00 90.94           C
ATOM   4287 1HB  ALA A 281      -7.532  -3.766  18.636  1.00 90.94           H
ATOM   4288 2HB  ALA A 281      -9.241  -4.112  18.276  1.00 90.94           H
ATOM   4289 3HB  ALA A 281      -8.811  -2.727  19.309  1.00 90.94           H
ATOM   4290  HN  ALA A 281      -8.102  -6.152  18.929  1.00 90.94           H
ATOM   4291  N   TYR A 282     -10.845  -5.570  20.458  1.00 89.78           N
ATOM   4292  CA  TYR A 282     -12.207  -5.662  20.954  1.00 89.78           C
ATOM   4293  C   TYR A 282     -12.286  -6.585  22.171  1.00 89.78           C
ATOM   4294  O   TYR A 282     -12.881  -6.228  23.187  1.00 89.78           O
ATOM   4295  HA  TYR A 282     -12.528  -4.661  21.244  1.00 89.78           H
ATOM   4296  CB  TYR A 282     -13.030  -6.268  19.815  1.00 89.78           C
ATOM   4297 1HB  TYR A 282     -12.875  -5.676  18.913  1.00 89.78           H
ATOM   4298 2HB  TYR A 282     -12.658  -7.271  19.605  1.00 89.78           H
ATOM   4299  CG  TYR A 282     -14.530  -6.347  20.105  1.00 89.78           C
ATOM   4300  CD1 TYR A 282     -15.100  -7.549  20.473  1.00 89.78           C
ATOM   4301  HD1 TYR A 282     -14.481  -8.442  20.557  1.00 89.78           H
ATOM   4302  CD2 TYR A 282     -15.314  -5.215  19.998  1.00 89.78           C
ATOM   4303  HD2 TYR A 282     -14.864  -4.266  19.708  1.00 89.78           H
ATOM   4304  CE1 TYR A 282     -16.512  -7.623  20.745  1.00 89.78           C
ATOM   4305  HE1 TYR A 282     -16.975  -8.565  21.037  1.00 89.78           H
ATOM   4306  CE2 TYR A 282     -16.726  -5.289  20.271  1.00 89.78           C
ATOM   4307  HE2 TYR A 282     -17.356  -4.404  20.191  1.00 89.78           H
ATOM   4308  CZ  TYR A 282     -17.255  -6.489  20.631  1.00 89.78           C
ATOM   4309  OH  TYR A 282     -18.589  -6.559  20.889  1.00 89.78           O
ATOM   4310  HH  TYR A 282     -18.835  -7.487  21.171  1.00 89.78           H
ATOM   4311  HN  TYR A 282     -10.599  -6.251  19.768  1.00 89.78           H
ATOM   4312  N   ALA A 283     -11.678  -7.753  22.029  1.00 91.31           N
ATOM   4313  CA  ALA A 283     -11.910  -8.837  22.969  1.00 91.31           C
ATOM   4314  C   ALA A 283     -10.830  -8.805  24.053  1.00 91.31           C
ATOM   4315  O   ALA A 283     -11.013  -9.366  25.132  1.00 91.31           O
ATOM   4316  HA  ALA A 283     -12.882  -8.672  23.432  1.00 91.31           H
ATOM   4317  CB  ALA A 283     -11.941 -10.168  22.216  1.00 91.31           C
ATOM   4318 1HB  ALA A 283     -12.743 -10.150  21.478  1.00 91.31           H
ATOM   4319 2HB  ALA A 283     -10.987 -10.323  21.711  1.00 91.31           H
ATOM   4320 3HB  ALA A 283     -12.115 -10.981  22.921  1.00 91.31           H
ATOM   4321  HN  ALA A 283     -11.039  -7.964  21.290  1.00 91.31           H
ATOM   4322  N   MET A 284      -9.729  -8.144  23.727  1.00 89.28           N
ATOM   4323  CA  MET A 284      -8.599  -8.077  24.639  1.00 89.28           C
ATOM   4324  C   MET A 284      -8.262  -9.461  25.196  1.00 89.28           C
ATOM   4325  O   MET A 284      -8.107  -9.627  26.405  1.00 89.28           O
ATOM   4326  HA  MET A 284      -7.765  -7.704  24.045  1.00 89.28           H
ATOM   4327  CB  MET A 284      -8.930  -7.129  25.793  1.00 89.28           C
ATOM   4328 1HB  MET A 284      -9.863  -7.437  26.266  1.00 89.28           H
ATOM   4329 2HB  MET A 284      -8.152  -7.190  26.553  1.00 89.28           H
ATOM   4330  CG  MET A 284      -9.055  -5.686  25.298  1.00 89.28           C
ATOM   4331 1HG  MET A 284      -8.096  -5.341  24.912  1.00 89.28           H
ATOM   4332 2HG  MET A 284      -9.768  -5.636  24.474  1.00 89.28           H
ATOM   4333  SD  MET A 284      -9.591  -4.628  26.632  1.00 89.28           S
ATOM   4334  CE  MET A 284     -11.361  -4.806  26.477  1.00 89.28           C
ATOM   4335 1HE  MET A 284     -11.675  -4.468  25.489  1.00 89.28           H
ATOM   4336 2HE  MET A 284     -11.633  -5.853  26.606  1.00 89.28           H
ATOM   4337 3HE  MET A 284     -11.855  -4.205  27.241  1.00 89.28           H
ATOM   4338  HN  MET A 284      -9.602  -7.662  22.861  1.00 89.28           H
ATOM   4339  N   PHE A 285      -8.158 -10.421  24.288  1.00 89.89           N
ATOM   4340  CA  PHE A 285      -8.017 -11.812  24.683  1.00 89.89           C
ATOM   4341  C   PHE A 285      -6.544 -12.187  24.855  1.00 89.89           C
ATOM   4342  O   PHE A 285      -6.227 -13.221  25.442  1.00 89.89           O
ATOM   4343  HA  PHE A 285      -8.535 -11.933  25.634  1.00 89.89           H
ATOM   4344  CB  PHE A 285      -8.618 -12.658  23.559  1.00 89.89           C
ATOM   4345 1HB  PHE A 285      -8.758 -13.677  23.920  1.00 89.89           H
ATOM   4346 2HB  PHE A 285      -9.606 -12.269  23.313  1.00 89.89           H
ATOM   4347  CG  PHE A 285      -7.770 -12.695  22.286  1.00 89.89           C
ATOM   4348  CD1 PHE A 285      -7.977 -11.778  21.304  1.00 89.89           C
ATOM   4349  HD1 PHE A 285      -8.747 -11.015  21.424  1.00 89.89           H
ATOM   4350  CD2 PHE A 285      -6.809 -13.646  22.136  1.00 89.89           C
ATOM   4351  HD2 PHE A 285      -6.643 -14.382  22.923  1.00 89.89           H
ATOM   4352  CE1 PHE A 285      -7.189 -11.812  20.123  1.00 89.89           C
ATOM   4353  HE1 PHE A 285      -7.355 -11.076  19.336  1.00 89.89           H
ATOM   4354  CE2 PHE A 285      -6.022 -13.681  20.955  1.00 89.89           C
ATOM   4355  HE2 PHE A 285      -5.252 -14.443  20.835  1.00 89.89           H
ATOM   4356  CZ  PHE A 285      -6.228 -12.763  19.973  1.00 89.89           C
ATOM   4357  HZ  PHE A 285      -5.624 -12.789  19.067  1.00 89.89           H
ATOM   4358  HN  PHE A 285      -8.168 -10.260  23.301  1.00 89.89           H
ATOM   4359  N   ILE A 286      -5.682 -11.326  24.334  1.00 90.21           N
ATOM   4360  CA  ILE A 286      -4.249 -11.533  24.458  1.00 90.21           C
ATOM   4361  C   ILE A 286      -3.765 -10.936  25.780  1.00 90.21           C
ATOM   4362  O   ILE A 286      -3.487  -9.740  25.861  1.00 90.21           O
ATOM   4363  HA  ILE A 286      -4.075 -12.609  24.481  1.00 90.21           H
ATOM   4364  CB  ILE A 286      -3.520 -10.983  23.231  1.00 90.21           C
ATOM   4365  HB  ILE A 286      -3.715  -9.912  23.170  1.00 90.21           H
ATOM   4366  CG1 ILE A 286      -4.058 -11.614  21.945  1.00 90.21           C
ATOM   4367 1HG1 ILE A 286      -3.792 -12.670  21.915  1.00 90.21           H
ATOM   4368 2HG1 ILE A 286      -5.146 -11.559  21.936  1.00 90.21           H
ATOM   4369  CG2 ILE A 286      -2.007 -11.160  23.367  1.00 90.21           C
ATOM   4370 1HG2 ILE A 286      -1.656 -10.626  24.250  1.00 90.21           H
ATOM   4371 2HG2 ILE A 286      -1.773 -12.220  23.466  1.00 90.21           H
ATOM   4372 3HG2 ILE A 286      -1.513 -10.760  22.481  1.00 90.21           H
ATOM   4373  CD1 ILE A 286      -3.496 -10.905  20.710  1.00 90.21           C
ATOM   4374 1HD1 ILE A 286      -3.785  -9.855  20.731  1.00 90.21           H
ATOM   4375 2HD1 ILE A 286      -2.409 -10.984  20.710  1.00 90.21           H
ATOM   4376 3HD1 ILE A 286      -3.894 -11.374  19.810  1.00 90.21           H
ATOM   4377  HN  ILE A 286      -5.948 -10.501  23.835  1.00 90.21           H
ATOM   4378  N   SER A 287      -3.678 -11.796  26.785  1.00 87.96           N
ATOM   4379  CA  SER A 287      -3.188 -11.378  28.087  1.00 87.96           C
ATOM   4380  C   SER A 287      -1.721 -11.782  28.248  1.00 87.96           C
ATOM   4381  O   SER A 287      -1.029 -11.280  29.132  1.00 87.96           O
ATOM   4382  HA  SER A 287      -3.289 -10.293  28.099  1.00 87.96           H
ATOM   4383  CB  SER A 287      -4.031 -11.980  29.213  1.00 87.96           C
ATOM   4384 1HB  SER A 287      -3.636 -11.656  30.175  1.00 87.96           H
ATOM   4385 2HB  SER A 287      -5.052 -11.603  29.143  1.00 87.96           H
ATOM   4386  OG  SER A 287      -4.049 -13.404  29.163  1.00 87.96           O
ATOM   4387  HG  SER A 287      -4.629 -13.765  29.893  1.00 87.96           H
ATOM   4388  HN  SER A 287      -3.935 -12.760  26.719  1.00 87.96           H
ATOM   4389  N   ASN A 288      -1.291 -12.687  27.381  1.00 92.17           N
ATOM   4390  CA  ASN A 288       0.038 -13.263  27.497  1.00 92.17           C
ATOM   4391  C   ASN A 288       1.038 -12.383  26.745  1.00 92.17           C
ATOM   4392  O   ASN A 288       0.880 -12.140  25.549  1.00 92.17           O
ATOM   4393  HA  ASN A 288       0.240 -13.302  28.567  1.00 92.17           H
ATOM   4394  CB  ASN A 288       0.087 -14.664  26.884  1.00 92.17           C
ATOM   4395 1HB  ASN A 288      -0.740 -15.261  27.268  1.00 92.17           H
ATOM   4396 2HB  ASN A 288      -0.043 -14.597  25.804  1.00 92.17           H
ATOM   4397  CG  ASN A 288       1.414 -15.355  27.202  1.00 92.17           C
ATOM   4398  OD1 ASN A 288       2.474 -14.751  27.205  1.00 92.17           O
ATOM   4399  ND2 ASN A 288       1.297 -16.653  27.469  1.00 92.17           N
ATOM   4400 1HD2 ASN A 288       0.397 -17.089  27.450  1.00 92.17           H
ATOM   4401 2HD2 ASN A 288       2.110 -17.193  27.689  1.00 92.17           H
ATOM   4402  HN  ASN A 288      -1.832 -13.025  26.611  1.00 92.17           H
ATOM   4403  N   CYS A 289       2.045 -11.928  27.476  1.00 91.00           N
ATOM   4404  CA  CYS A 289       3.012 -10.996  26.921  1.00 91.00           C
ATOM   4405  C   CYS A 289       3.785 -11.711  25.810  1.00 91.00           C
ATOM   4406  O   CYS A 289       4.142 -11.098  24.805  1.00 91.00           O
ATOM   4407  HA  CYS A 289       2.444 -10.157  26.520  1.00 91.00           H
ATOM   4408  CB  CYS A 289       3.945 -10.441  27.999  1.00 91.00           C
ATOM   4409 1HB  CYS A 289       3.362  -9.956  28.782  1.00 91.00           H
ATOM   4410 2HB  CYS A 289       4.496 -11.256  28.470  1.00 91.00           H
ATOM   4411  SG  CYS A 289       5.115  -9.244  27.258  1.00 91.00           S
ATOM   4412  HN  CYS A 289       2.205 -12.186  28.429  1.00 91.00           H
ATOM   4413  N   ALA A 290       4.019 -12.996  26.029  1.00 93.42           N
ATOM   4414  CA  ALA A 290       4.784 -13.789  25.081  1.00 93.42           C
ATOM   4415  C   ALA A 290       4.051 -13.819  23.739  1.00 93.42           C
ATOM   4416  O   ALA A 290       4.673 -13.699  22.685  1.00 93.42           O
ATOM   4417  HA  ALA A 290       5.751 -13.303  24.946  1.00 93.42           H
ATOM   4418  CB  ALA A 290       5.012 -15.190  25.653  1.00 93.42           C
ATOM   4419 1HB  ALA A 290       5.562 -15.114  26.591  1.00 93.42           H
ATOM   4420 2HB  ALA A 290       4.050 -15.669  25.834  1.00 93.42           H
ATOM   4421 3HB  ALA A 290       5.586 -15.784  24.942  1.00 93.42           H
ATOM   4422  HN  ALA A 290       3.697 -13.495  26.834  1.00 93.42           H
ATOM   4423  N   VAL A 291       2.738 -13.981  23.822  1.00 93.45           N
ATOM   4424  CA  VAL A 291       1.915 -14.038  22.626  1.00 93.45           C
ATOM   4425  C   VAL A 291       1.901 -12.662  21.956  1.00 93.45           C
ATOM   4426  O   VAL A 291       2.000 -12.562  20.734  1.00 93.45           O
ATOM   4427  HA  VAL A 291       2.372 -14.755  21.945  1.00 93.45           H
ATOM   4428  CB  VAL A 291       0.515 -14.545  22.978  1.00 93.45           C
ATOM   4429  HB  VAL A 291       0.088 -13.866  23.716  1.00 93.45           H
ATOM   4430  CG1 VAL A 291      -0.397 -14.537  21.750  1.00 93.45           C
ATOM   4431 1HG1 VAL A 291      -0.480 -13.521  21.365  1.00 93.45           H
ATOM   4432 2HG1 VAL A 291       0.026 -15.184  20.980  1.00 93.45           H
ATOM   4433 3HG1 VAL A 291      -1.385 -14.903  22.028  1.00 93.45           H
ATOM   4434  CG2 VAL A 291       0.579 -15.939  23.605  1.00 93.45           C
ATOM   4435 1HG2 VAL A 291       1.035 -16.634  22.900  1.00 93.45           H
ATOM   4436 2HG2 VAL A 291       1.176 -15.901  24.516  1.00 93.45           H
ATOM   4437 3HG2 VAL A 291      -0.430 -16.276  23.846  1.00 93.45           H
ATOM   4438  HN  VAL A 291       2.239 -14.073  24.683  1.00 93.45           H
ATOM   4439  N   SER A 292       1.776 -11.637  22.785  1.00 93.16           N
ATOM   4440  CA  SER A 292       1.738 -10.272  22.287  1.00 93.16           C
ATOM   4441  C   SER A 292       3.035  -9.949  21.544  1.00 93.16           C
ATOM   4442  O   SER A 292       3.004  -9.397  20.445  1.00 93.16           O
ATOM   4443  HA  SER A 292       0.887 -10.238  21.606  1.00 93.16           H
ATOM   4444  CB  SER A 292       1.517  -9.276  23.428  1.00 93.16           C
ATOM   4445 1HB  SER A 292       0.595  -9.524  23.953  1.00 93.16           H
ATOM   4446 2HB  SER A 292       2.329  -9.366  24.150  1.00 93.16           H
ATOM   4447  OG  SER A 292       1.448  -7.933  22.957  1.00 93.16           O
ATOM   4448  HG  SER A 292       0.654  -7.820  22.360  1.00 93.16           H
ATOM   4449  HN  SER A 292       1.703 -11.726  23.779  1.00 93.16           H
ATOM   4450  N   THR A 293       4.145 -10.308  22.173  1.00 92.93           N
ATOM   4451  CA  THR A 293       5.452 -10.028  21.602  1.00 92.93           C
ATOM   4452  C   THR A 293       5.559 -10.622  20.196  1.00 92.93           C
ATOM   4453  O   THR A 293       5.988  -9.944  19.264  1.00 92.93           O
ATOM   4454  HA  THR A 293       5.559  -8.948  21.502  1.00 92.93           H
ATOM   4455  CB  THR A 293       6.513 -10.559  22.569  1.00 92.93           C
ATOM   4456  HB  THR A 293       6.414 -11.636  22.700  1.00 92.93           H
ATOM   4457  OG1 THR A 293       6.333  -9.776  23.746  1.00 92.93           O
ATOM   4458  HG1 THR A 293       5.770 -10.274  24.405  1.00 92.93           H
ATOM   4459  CG2 THR A 293       7.936 -10.228  22.115  1.00 92.93           C
ATOM   4460 1HG2 THR A 293       8.054  -9.147  22.048  1.00 92.93           H
ATOM   4461 2HG2 THR A 293       8.118 -10.675  21.137  1.00 92.93           H
ATOM   4462 3HG2 THR A 293       8.649 -10.628  22.835  1.00 92.93           H
ATOM   4463  HN  THR A 293       4.161 -10.780  23.054  1.00 92.93           H
ATOM   4464  N   ASN A 294       5.160 -11.881  20.089  1.00 94.24           N
ATOM   4465  CA  ASN A 294       5.309 -12.608  18.840  1.00 94.24           C
ATOM   4466  C   ASN A 294       4.408 -11.978  17.777  1.00 94.24           C
ATOM   4467  O   ASN A 294       4.785 -11.892  16.609  1.00 94.24           O
ATOM   4468  HA  ASN A 294       6.367 -12.532  18.588  1.00 94.24           H
ATOM   4469  CB  ASN A 294       4.896 -14.072  19.003  1.00 94.24           C
ATOM   4470 1HB  ASN A 294       3.940 -14.128  19.524  1.00 94.24           H
ATOM   4471 2HB  ASN A 294       4.750 -14.524  18.021  1.00 94.24           H
ATOM   4472  CG  ASN A 294       5.954 -14.858  19.780  1.00 94.24           C
ATOM   4473  OD1 ASN A 294       7.084 -14.430  19.948  1.00 94.24           O
ATOM   4474  ND2 ASN A 294       5.526 -16.029  20.244  1.00 94.24           N
ATOM   4475 1HD2 ASN A 294       4.585 -16.321  20.071  1.00 94.24           H
ATOM   4476 2HD2 ASN A 294       6.144 -16.616  20.766  1.00 94.24           H
ATOM   4477  HN  ASN A 294       4.744 -12.401  20.834  1.00 94.24           H
ATOM   4478  N   ILE A 295       3.234 -11.553  18.219  1.00 93.18           N
ATOM   4479  CA  ILE A 295       2.257 -10.974  17.311  1.00 93.18           C
ATOM   4480  C   ILE A 295       2.803  -9.659  16.752  1.00 93.18           C
ATOM   4481  O   ILE A 295       2.631  -9.364  15.570  1.00 93.18           O
ATOM   4482  HA  ILE A 295       2.125 -11.672  16.485  1.00 93.18           H
ATOM   4483  CB  ILE A 295       0.901 -10.831  18.004  1.00 93.18           C
ATOM   4484  HB  ILE A 295       1.071 -10.471  19.019  1.00 93.18           H
ATOM   4485  CG1 ILE A 295       0.198 -12.186  18.119  1.00 93.18           C
ATOM   4486 1HG1 ILE A 295      -0.130 -12.514  17.132  1.00 93.18           H
ATOM   4487 2HG1 ILE A 295       0.900 -12.934  18.486  1.00 93.18           H
ATOM   4488  CG2 ILE A 295       0.030  -9.792  17.296  1.00 93.18           C
ATOM   4489 1HG2 ILE A 295       0.533  -8.825  17.311  1.00 93.18           H
ATOM   4490 2HG2 ILE A 295      -0.136 -10.099  16.263  1.00 93.18           H
ATOM   4491 3HG2 ILE A 295      -0.929  -9.710  17.809  1.00 93.18           H
ATOM   4492  CD1 ILE A 295      -1.005 -12.101  19.060  1.00 93.18           C
ATOM   4493 1HD1 ILE A 295      -0.671 -11.797  20.051  1.00 93.18           H
ATOM   4494 2HD1 ILE A 295      -1.717 -11.370  18.676  1.00 93.18           H
ATOM   4495 3HD1 ILE A 295      -1.486 -13.078  19.123  1.00 93.18           H
ATOM   4496  HN  ILE A 295       2.946 -11.598  19.175  1.00 93.18           H
ATOM   4497  N   ASP A 296       3.451  -8.904  17.628  1.00 93.35           N
ATOM   4498  CA  ASP A 296       3.987  -7.609  17.246  1.00 93.35           C
ATOM   4499  C   ASP A 296       5.133  -7.808  16.252  1.00 93.35           C
ATOM   4500  O   ASP A 296       5.271  -7.045  15.297  1.00 93.35           O
ATOM   4501  HA  ASP A 296       3.147  -7.067  16.812  1.00 93.35           H
ATOM   4502  CB  ASP A 296       4.542  -6.863  18.462  1.00 93.35           C
ATOM   4503 1HB  ASP A 296       5.221  -7.513  19.014  1.00 93.35           H
ATOM   4504 2HB  ASP A 296       5.123  -6.002  18.131  1.00 93.35           H
ATOM   4505  CG  ASP A 296       3.411  -6.398  19.382  1.00 93.35           C
ATOM   4506  OD1 ASP A 296       2.260  -6.364  18.895  1.00 93.35           O
ATOM   4507  OD2 ASP A 296       3.723  -6.088  20.552  1.00 93.35           O
ATOM   4508  HN  ASP A 296       3.610  -9.164  18.580  1.00 93.35           H
ATOM   4509  N   ILE A 297       5.925  -8.839  16.509  1.00 94.20           N
ATOM   4510  CA  ILE A 297       7.010  -9.191  15.610  1.00 94.20           C
ATOM   4511  C   ILE A 297       6.432  -9.593  14.252  1.00 94.20           C
ATOM   4512  O   ILE A 297       6.927  -9.162  13.211  1.00 94.20           O
ATOM   4513  HA  ILE A 297       7.624  -8.301  15.475  1.00 94.20           H
ATOM   4514  CB  ILE A 297       7.901 -10.264  16.241  1.00 94.20           C
ATOM   4515  HB  ILE A 297       7.260 -11.049  16.640  1.00 94.20           H
ATOM   4516  CG1 ILE A 297       8.700  -9.693  17.414  1.00 94.20           C
ATOM   4517 1HG1 ILE A 297       9.427  -8.969  17.045  1.00 94.20           H
ATOM   4518 2HG1 ILE A 297       8.031  -9.158  18.088  1.00 94.20           H
ATOM   4519  CG2 ILE A 297       8.807 -10.910  15.191  1.00 94.20           C
ATOM   4520 1HG2 ILE A 297       8.194 -11.375  14.418  1.00 94.20           H
ATOM   4521 2HG2 ILE A 297       9.443 -10.148  14.741  1.00 94.20           H
ATOM   4522 3HG2 ILE A 297       9.430 -11.669  15.666  1.00 94.20           H
ATOM   4523  CD1 ILE A 297       9.422 -10.804  18.178  1.00 94.20           C
ATOM   4524 1HD1 ILE A 297       8.691 -11.514  18.565  1.00 94.20           H
ATOM   4525 2HD1 ILE A 297      10.108 -11.321  17.506  1.00 94.20           H
ATOM   4526 3HD1 ILE A 297       9.983 -10.371  19.006  1.00 94.20           H
ATOM   4527  HN  ILE A 297       5.834  -9.427  17.313  1.00 94.20           H
ATOM   4528  N   CYS A 298       5.393 -10.413  14.306  1.00 94.41           N
ATOM   4529  CA  CYS A 298       4.745 -10.880  13.092  1.00 94.41           C
ATOM   4530  C   CYS A 298       4.262  -9.660  12.305  1.00 94.41           C
ATOM   4531  O   CYS A 298       4.371  -9.624  11.081  1.00 94.41           O
ATOM   4532  HA  CYS A 298       5.497 -11.432  12.528  1.00 94.41           H
ATOM   4533  CB  CYS A 298       3.602 -11.850  13.399  1.00 94.41           C
ATOM   4534 1HB  CYS A 298       3.011 -11.476  14.234  1.00 94.41           H
ATOM   4535 2HB  CYS A 298       2.933 -11.919  12.541  1.00 94.41           H
ATOM   4536  SG  CYS A 298       4.275 -13.504  13.800  1.00 94.41           S
ATOM   4537  HG  CYS A 298       4.674 -13.196  15.032  1.00 94.41           H
ATOM   4538  HN  CYS A 298       4.996 -10.757  15.156  1.00 94.41           H
ATOM   4539  N   PHE A 299       3.740  -8.690  13.041  1.00 93.67           N
ATOM   4540  CA  PHE A 299       3.240  -7.471  12.428  1.00 93.67           C
ATOM   4541  C   PHE A 299       4.348  -6.753  11.654  1.00 93.67           C
ATOM   4542  O   PHE A 299       4.143  -6.332  10.517  1.00 93.67           O
ATOM   4543  HA  PHE A 299       2.446  -7.758  11.739  1.00 93.67           H
ATOM   4544  CB  PHE A 299       2.757  -6.565  13.562  1.00 93.67           C
ATOM   4545 1HB  PHE A 299       2.005  -7.098  14.144  1.00 93.67           H
ATOM   4546 2HB  PHE A 299       3.592  -6.361  14.231  1.00 93.67           H
ATOM   4547  CG  PHE A 299       2.165  -5.236  13.087  1.00 93.67           C
ATOM   4548  CD1 PHE A 299       2.955  -4.132  13.004  1.00 93.67           C
ATOM   4549  HD1 PHE A 299       4.009  -4.194  13.275  1.00 93.67           H
ATOM   4550  CD2 PHE A 299       0.850  -5.159  12.749  1.00 93.67           C
ATOM   4551  HD2 PHE A 299       0.218  -6.044  12.816  1.00 93.67           H
ATOM   4552  CE1 PHE A 299       2.406  -2.898  12.564  1.00 93.67           C
ATOM   4553  HE1 PHE A 299       3.039  -2.013  12.497  1.00 93.67           H
ATOM   4554  CE2 PHE A 299       0.302  -3.926  12.309  1.00 93.67           C
ATOM   4555  HE2 PHE A 299      -0.752  -3.864  12.038  1.00 93.67           H
ATOM   4556  CZ  PHE A 299       1.091  -2.821  12.225  1.00 93.67           C
ATOM   4557  HZ  PHE A 299       0.670  -1.875  11.887  1.00 93.67           H
ATOM   4558  HN  PHE A 299       3.655  -8.727  14.037  1.00 93.67           H
ATOM   4559  N   GLN A 300       5.498  -6.635  12.303  1.00 93.38           N
ATOM   4560  CA  GLN A 300       6.618  -5.920  11.716  1.00 93.38           C
ATOM   4561  C   GLN A 300       7.067  -6.605  10.423  1.00 93.38           C
ATOM   4562  O   GLN A 300       7.354  -5.938   9.430  1.00 93.38           O
ATOM   4563  HA  GLN A 300       6.240  -4.922  11.493  1.00 93.38           H
ATOM   4564  CB  GLN A 300       7.777  -5.807  12.708  1.00 93.38           C
ATOM   4565 1HB  GLN A 300       7.980  -6.784  13.148  1.00 93.38           H
ATOM   4566 2HB  GLN A 300       8.682  -5.500  12.183  1.00 93.38           H
ATOM   4567  CG  GLN A 300       7.456  -4.800  13.814  1.00 93.38           C
ATOM   4568 1HG  GLN A 300       7.164  -3.848  13.371  1.00 93.38           H
ATOM   4569 2HG  GLN A 300       6.606  -5.155  14.398  1.00 93.38           H
ATOM   4570  CD  GLN A 300       8.661  -4.592  14.733  1.00 93.38           C
ATOM   4571  OE1 GLN A 300       9.721  -5.170  14.551  1.00 93.38           O
ATOM   4572  NE2 GLN A 300       8.442  -3.738  15.729  1.00 93.38           N
ATOM   4573 1HE2 GLN A 300       7.549  -3.298  15.822  1.00 93.38           H
ATOM   4574 2HE2 GLN A 300       9.170  -3.536  16.384  1.00 93.38           H
ATOM   4575  HN  GLN A 300       5.670  -7.017  13.211  1.00 93.38           H
ATOM   4576  N   VAL A 301       7.114  -7.928  10.478  1.00 94.80           N
ATOM   4577  CA  VAL A 301       7.598  -8.707   9.351  1.00 94.80           C
ATOM   4578  C   VAL A 301       6.651  -8.520   8.164  1.00 94.80           C
ATOM   4579  O   VAL A 301       7.088  -8.192   7.062  1.00 94.80           O
ATOM   4580  HA  VAL A 301       8.580  -8.319   9.080  1.00 94.80           H
ATOM   4581  CB  VAL A 301       7.763 -10.172   9.760  1.00 94.80           C
ATOM   4582  HB  VAL A 301       6.815 -10.513  10.175  1.00 94.80           H
ATOM   4583  CG1 VAL A 301       8.087 -11.046   8.547  1.00 94.80           C
ATOM   4584 1HG1 VAL A 301       7.277 -10.975   7.821  1.00 94.80           H
ATOM   4585 2HG1 VAL A 301       9.016 -10.704   8.090  1.00 94.80           H
ATOM   4586 3HG1 VAL A 301       8.199 -12.082   8.866  1.00 94.80           H
ATOM   4587  CG2 VAL A 301       8.832 -10.321  10.844  1.00 94.80           C
ATOM   4588 1HG2 VAL A 301       9.787  -9.954  10.467  1.00 94.80           H
ATOM   4589 2HG2 VAL A 301       8.542  -9.744  11.722  1.00 94.80           H
ATOM   4590 3HG2 VAL A 301       8.929 -11.372  11.116  1.00 94.80           H
ATOM   4591  HN  VAL A 301       6.830  -8.465  11.272  1.00 94.80           H
ATOM   4592  N   THR A 302       5.371  -8.738   8.429  1.00 94.07           N
ATOM   4593  CA  THR A 302       4.373  -8.709   7.374  1.00 94.07           C
ATOM   4594  C   THR A 302       4.229  -7.292   6.815  1.00 94.07           C
ATOM   4595  O   THR A 302       3.990  -7.113   5.621  1.00 94.07           O
ATOM   4596  HA  THR A 302       4.718  -9.342   6.557  1.00 94.07           H
ATOM   4597  CB  THR A 302       3.069  -9.274   7.941  1.00 94.07           C
ATOM   4598  HB  THR A 302       2.281  -9.266   7.188  1.00 94.07           H
ATOM   4599  OG1 THR A 302       2.821  -8.480   9.099  1.00 94.07           O
ATOM   4600  HG1 THR A 302       3.222  -8.917   9.904  1.00 94.07           H
ATOM   4601  CG2 THR A 302       3.235 -10.692   8.490  1.00 94.07           C
ATOM   4602 1HG2 THR A 302       3.975 -10.688   9.290  1.00 94.07           H
ATOM   4603 2HG2 THR A 302       3.568 -11.354   7.691  1.00 94.07           H
ATOM   4604 3HG2 THR A 302       2.280 -11.045   8.880  1.00 94.07           H
ATOM   4605  HN  THR A 302       5.014  -8.931   9.343  1.00 94.07           H
ATOM   4606  N   GLN A 303       4.380  -6.321   7.703  1.00 93.04           N
ATOM   4607  CA  GLN A 303       4.340  -4.926   7.301  1.00 93.04           C
ATOM   4608  C   GLN A 303       5.454  -4.630   6.295  1.00 93.04           C
ATOM   4609  O   GLN A 303       5.238  -3.918   5.315  1.00 93.04           O
ATOM   4610  HA  GLN A 303       3.367  -4.789   6.828  1.00 93.04           H
ATOM   4611  CB  GLN A 303       4.439  -4.002   8.517  1.00 93.04           C
ATOM   4612 1HB  GLN A 303       3.600  -4.186   9.188  1.00 93.04           H
ATOM   4613 2HB  GLN A 303       5.349  -4.225   9.074  1.00 93.04           H
ATOM   4614  CG  GLN A 303       4.445  -2.532   8.089  1.00 93.04           C
ATOM   4615 1HG  GLN A 303       5.428  -2.267   7.701  1.00 93.04           H
ATOM   4616 2HG  GLN A 303       3.731  -2.383   7.279  1.00 93.04           H
ATOM   4617  CD  GLN A 303       4.090  -1.619   9.264  1.00 93.04           C
ATOM   4618  OE1 GLN A 303       4.884  -1.378  10.159  1.00 93.04           O
ATOM   4619  NE2 GLN A 303       2.856  -1.124   9.211  1.00 93.04           N
ATOM   4620 1HE2 GLN A 303       2.255  -1.361   8.448  1.00 93.04           H
ATOM   4621 2HE2 GLN A 303       2.531  -0.515   9.935  1.00 93.04           H
ATOM   4622  HN  GLN A 303       4.529  -6.475   8.680  1.00 93.04           H
ATOM   4623  N   THR A 304       6.621  -5.192   6.571  1.00 93.36           N
ATOM   4624  CA  THR A 304       7.783  -4.956   5.731  1.00 93.36           C
ATOM   4625  C   THR A 304       7.565  -5.552   4.339  1.00 93.36           C
ATOM   4626  O   THR A 304       7.950  -4.953   3.336  1.00 93.36           O
ATOM   4627  HA  THR A 304       7.902  -3.880   5.604  1.00 93.36           H
ATOM   4628  CB  THR A 304       9.009  -5.523   6.450  1.00 93.36           C
ATOM   4629  HB  THR A 304       8.947  -6.609   6.527  1.00 93.36           H
ATOM   4630  OG1 THR A 304       9.043  -4.819   7.688  1.00 93.36           O
ATOM   4631  HG1 THR A 304       8.644  -5.382   8.412  1.00 93.36           H
ATOM   4632  CG2 THR A 304      10.321  -5.135   5.765  1.00 93.36           C
ATOM   4633 1HG2 THR A 304      10.414  -4.049   5.748  1.00 93.36           H
ATOM   4634 2HG2 THR A 304      10.324  -5.516   4.743  1.00 93.36           H
ATOM   4635 3HG2 THR A 304      11.159  -5.563   6.315  1.00 93.36           H
ATOM   4636  HN  THR A 304       6.780  -5.798   7.351  1.00 93.36           H
ATOM   4637  N   ILE A 305       6.947  -6.724   4.323  1.00 93.90           N
ATOM   4638  CA  ILE A 305       6.630  -7.385   3.068  1.00 93.90           C
ATOM   4639  C   ILE A 305       5.677  -6.503   2.258  1.00 93.90           C
ATOM   4640  O   ILE A 305       5.819  -6.384   1.042  1.00 93.90           O
ATOM   4641  HA  ILE A 305       7.561  -7.491   2.510  1.00 93.90           H
ATOM   4642  CB  ILE A 305       6.094  -8.795   3.326  1.00 93.90           C
ATOM   4643  HB  ILE A 305       5.282  -8.724   4.049  1.00 93.90           H
ATOM   4644  CG1 ILE A 305       7.172  -9.687   3.943  1.00 93.90           C
ATOM   4645 1HG1 ILE A 305       7.933  -9.915   3.196  1.00 93.90           H
ATOM   4646 2HG1 ILE A 305       7.671  -9.155   4.753  1.00 93.90           H
ATOM   4647  CG2 ILE A 305       5.510  -9.401   2.048  1.00 93.90           C
ATOM   4648 1HG2 ILE A 305       4.692  -8.776   1.690  1.00 93.90           H
ATOM   4649 2HG2 ILE A 305       6.286  -9.457   1.285  1.00 93.90           H
ATOM   4650 3HG2 ILE A 305       5.136 -10.403   2.260  1.00 93.90           H
ATOM   4651  CD1 ILE A 305       6.569 -10.988   4.476  1.00 93.90           C
ATOM   4652 1HD1 ILE A 305       5.826 -10.758   5.241  1.00 93.90           H
ATOM   4653 2HD1 ILE A 305       6.092 -11.530   3.659  1.00 93.90           H
ATOM   4654 3HD1 ILE A 305       7.357 -11.604   4.910  1.00 93.90           H
ATOM   4655  HN  ILE A 305       6.665  -7.219   5.144  1.00 93.90           H
ATOM   4656  N   ALA A 306       4.728  -5.908   2.965  1.00 92.15           N
ATOM   4657  CA  ALA A 306       3.709  -5.100   2.318  1.00 92.15           C
ATOM   4658  C   ALA A 306       4.369  -3.887   1.658  1.00 92.15           C
ATOM   4659  O   ALA A 306       3.956  -3.461   0.581  1.00 92.15           O
ATOM   4660  HA  ALA A 306       3.239  -5.711   1.548  1.00 92.15           H
ATOM   4661  CB  ALA A 306       2.647  -4.698   3.345  1.00 92.15           C
ATOM   4662 1HB  ALA A 306       2.189  -5.595   3.762  1.00 92.15           H
ATOM   4663 2HB  ALA A 306       3.114  -4.123   4.144  1.00 92.15           H
ATOM   4664 3HB  ALA A 306       1.883  -4.092   2.859  1.00 92.15           H
ATOM   4665  HN  ALA A 306       4.648  -5.972   3.960  1.00 92.15           H
ATOM   4666  N   PHE A 307       5.383  -3.366   2.333  1.00 92.12           N
ATOM   4667  CA  PHE A 307       6.063  -2.173   1.858  1.00 92.12           C
ATOM   4668  C   PHE A 307       6.927  -2.484   0.634  1.00 92.12           C
ATOM   4669  O   PHE A 307       7.067  -1.650  -0.260  1.00 92.12           O
ATOM   4670  HA  PHE A 307       5.295  -1.450   1.584  1.00 92.12           H
ATOM   4671  CB  PHE A 307       6.966  -1.690   2.995  1.00 92.12           C
ATOM   4672 1HB  PHE A 307       7.541  -2.536   3.373  1.00 92.12           H
ATOM   4673 2HB  PHE A 307       7.682  -0.971   2.596  1.00 92.12           H
ATOM   4674  CG  PHE A 307       6.211  -1.044   4.158  1.00 92.12           C
ATOM   4675  CD1 PHE A 307       4.851  -1.039   4.166  1.00 92.12           C
ATOM   4676  HD1 PHE A 307       4.299  -1.495   3.344  1.00 92.12           H
ATOM   4677  CD2 PHE A 307       6.899  -0.475   5.183  1.00 92.12           C
ATOM   4678  HD2 PHE A 307       7.989  -0.478   5.176  1.00 92.12           H
ATOM   4679  CE1 PHE A 307       4.150  -0.439   5.246  1.00 92.12           C
ATOM   4680  HE1 PHE A 307       3.060  -0.435   5.252  1.00 92.12           H
ATOM   4681  CE2 PHE A 307       6.198   0.125   6.263  1.00 92.12           C
ATOM   4682  HE2 PHE A 307       6.750   0.581   7.084  1.00 92.12           H
ATOM   4683  CZ  PHE A 307       4.838   0.130   6.271  1.00 92.12           C
ATOM   4684  HZ  PHE A 307       4.300   0.590   7.100  1.00 92.12           H
ATOM   4685  HN  PHE A 307       5.741  -3.744   3.187  1.00 92.12           H
ATOM   4686  N   PHE A 308       7.483  -3.687   0.632  1.00 92.85           N
ATOM   4687  CA  PHE A 308       8.367  -4.101  -0.444  1.00 92.85           C
ATOM   4688  C   PHE A 308       7.634  -4.097  -1.788  1.00 92.85           C
ATOM   4689  O   PHE A 308       8.263  -4.025  -2.842  1.00 92.85           O
ATOM   4690  HA  PHE A 308       9.190  -3.387  -0.480  1.00 92.85           H
ATOM   4691  CB  PHE A 308       8.819  -5.528  -0.128  1.00 92.85           C
ATOM   4692 1HB  PHE A 308       9.154  -5.570   0.909  1.00 92.85           H
ATOM   4693 2HB  PHE A 308       7.963  -6.197  -0.214  1.00 92.85           H
ATOM   4694  CG  PHE A 308       9.942  -6.040  -1.032  1.00 92.85           C
ATOM   4695  CD1 PHE A 308       9.653  -6.866  -2.073  1.00 92.85           C
ATOM   4696  HD1 PHE A 308       8.621  -7.164  -2.263  1.00 92.85           H
ATOM   4697  CD2 PHE A 308      11.229  -5.669  -0.796  1.00 92.85           C
ATOM   4698  HD2 PHE A 308      11.460  -5.007   0.039  1.00 92.85           H
ATOM   4699  CE1 PHE A 308      10.695  -7.342  -2.913  1.00 92.85           C
ATOM   4700  HE1 PHE A 308      10.463  -8.004  -3.747  1.00 92.85           H
ATOM   4701  CE2 PHE A 308      12.270  -6.144  -1.635  1.00 92.85           C
ATOM   4702  HE2 PHE A 308      13.302  -5.847  -1.445  1.00 92.85           H
ATOM   4703  CZ  PHE A 308      11.981  -6.971  -2.676  1.00 92.85           C
ATOM   4704  HZ  PHE A 308      12.781  -7.335  -3.320  1.00 92.85           H
ATOM   4705  HN  PHE A 308       7.339  -4.371   1.347  1.00 92.85           H
ATOM   4706  N   HIS A 309       6.314  -4.176  -1.706  1.00 90.93           N
ATOM   4707  CA  HIS A 309       5.491  -4.221  -2.902  1.00 90.93           C
ATOM   4708  C   HIS A 309       5.738  -2.966  -3.742  1.00 90.93           C
ATOM   4709  O   HIS A 309       5.736  -3.026  -4.970  1.00 90.93           O
ATOM   4710  HA  HIS A 309       5.811  -5.096  -3.469  1.00 90.93           H
ATOM   4711  CB  HIS A 309       4.017  -4.413  -2.541  1.00 90.93           C
ATOM   4712 1HB  HIS A 309       3.914  -5.319  -1.945  1.00 90.93           H
ATOM   4713 2HB  HIS A 309       3.696  -3.581  -1.914  1.00 90.93           H
ATOM   4714  CG  HIS A 309       3.099  -4.506  -3.736  1.00 90.93           C
ATOM   4715  ND1 HIS A 309       2.524  -3.395  -4.329  1.00 90.93           N
ATOM   4716  HD1 HIS A 309       2.650  -2.446  -4.039  1.00 90.93           H
ATOM   4717  CD2 HIS A 309       2.663  -5.588  -4.443  1.00 90.93           C
ATOM   4718  HD2 HIS A 309       2.926  -6.627  -4.244  1.00 90.93           H
ATOM   4719  CE1 HIS A 309       1.777  -3.802  -5.345  1.00 90.93           C
ATOM   4720  HE1 HIS A 309       1.196  -3.163  -6.009  1.00 90.93           H
ATOM   4721  NE2 HIS A 309       1.864  -5.162  -5.414  1.00 90.93           N
ATOM   4722  HN  HIS A 309       5.808  -4.210  -0.843  1.00 90.93           H
ATOM   4723  N   SER A 310       5.944  -1.858  -3.045  1.00 89.27           N
ATOM   4724  CA  SER A 310       5.970  -0.559  -3.696  1.00 89.27           C
ATOM   4725  C   SER A 310       7.209  -0.444  -4.586  1.00 89.27           C
ATOM   4726  O   SER A 310       7.289   0.445  -5.432  1.00 89.27           O
ATOM   4727  HA  SER A 310       5.062  -0.519  -4.297  1.00 89.27           H
ATOM   4728  CB  SER A 310       5.949   0.573  -2.667  1.00 89.27           C
ATOM   4729 1HB  SER A 310       6.758   0.426  -1.950  1.00 89.27           H
ATOM   4730 2HB  SER A 310       6.137   1.522  -3.168  1.00 89.27           H
ATOM   4731  OG  SER A 310       4.707   0.640  -1.972  1.00 89.27           O
ATOM   4732  HG  SER A 310       4.003   1.029  -2.567  1.00 89.27           H
ATOM   4733  HN  SER A 310       6.092  -1.839  -2.056  1.00 89.27           H
ATOM   4734  N   CYS A 311       8.143  -1.357  -4.366  1.00 91.73           N
ATOM   4735  CA  CYS A 311       9.354  -1.397  -5.168  1.00 91.73           C
ATOM   4736  C   CYS A 311       9.190  -2.484  -6.232  1.00 91.73           C
ATOM   4737  O   CYS A 311      10.014  -2.600  -7.138  1.00 91.73           O
ATOM   4738  HA  CYS A 311       9.456  -0.415  -5.630  1.00 91.73           H
ATOM   4739  CB  CYS A 311      10.597  -1.626  -4.305  1.00 91.73           C
ATOM   4740 1HB  CYS A 311      11.497  -1.467  -4.900  1.00 91.73           H
ATOM   4741 2HB  CYS A 311      10.622  -0.902  -3.490  1.00 91.73           H
ATOM   4742  SG  CYS A 311      10.586  -3.326  -3.630  1.00 91.73           S
ATOM   4743  HG  CYS A 311      11.764  -3.241  -3.019  1.00 91.73           H
ATOM   4744  HN  CYS A 311       8.083  -2.059  -3.656  1.00 91.73           H
ATOM   4745  N   LEU A 312       8.121  -3.253  -6.087  1.00 90.25           N
ATOM   4746  CA  LEU A 312       7.910  -4.410  -6.939  1.00 90.25           C
ATOM   4747  C   LEU A 312       7.199  -3.972  -8.221  1.00 90.25           C
ATOM   4748  O   LEU A 312       7.422  -4.546  -9.286  1.00 90.25           O
ATOM   4749  HA  LEU A 312       8.892  -4.803  -7.206  1.00 90.25           H
ATOM   4750  CB  LEU A 312       7.175  -5.512  -6.174  1.00 90.25           C
ATOM   4751 1HB  LEU A 312       6.341  -5.060  -5.637  1.00 90.25           H
ATOM   4752 2HB  LEU A 312       6.749  -6.207  -6.897  1.00 90.25           H
ATOM   4753  CG  LEU A 312       8.015  -6.311  -5.175  1.00 90.25           C
ATOM   4754  HG  LEU A 312       8.335  -5.636  -4.382  1.00 90.25           H
ATOM   4755  CD1 LEU A 312       7.185  -7.417  -4.521  1.00 90.25           C
ATOM   4756 1HD1 LEU A 312       6.342  -6.974  -3.992  1.00 90.25           H
ATOM   4757 2HD1 LEU A 312       6.816  -8.097  -5.289  1.00 90.25           H
ATOM   4758 3HD1 LEU A 312       7.807  -7.969  -3.816  1.00 90.25           H
ATOM   4759  CD2 LEU A 312       9.280  -6.860  -5.839  1.00 90.25           C
ATOM   4760 1HD2 LEU A 312       9.002  -7.515  -6.665  1.00 90.25           H
ATOM   4761 2HD2 LEU A 312       9.880  -6.033  -6.218  1.00 90.25           H
ATOM   4762 3HD2 LEU A 312       9.859  -7.423  -5.107  1.00 90.25           H
ATOM   4763  HN  LEU A 312       7.408  -3.095  -5.404  1.00 90.25           H
ATOM   4764  N   ASN A 313       6.357  -2.959  -8.076  1.00 82.21           N
ATOM   4765  CA  ASN A 313       5.479  -2.556  -9.161  1.00 82.21           C
ATOM   4766  C   ASN A 313       6.314  -2.282 -10.413  1.00 82.21           C
ATOM   4767  O   ASN A 313       6.051  -2.846 -11.474  1.00 82.21           O
ATOM   4768  HA  ASN A 313       4.787  -3.388  -9.294  1.00 82.21           H
ATOM   4769  CB  ASN A 313       4.722  -1.274  -8.808  1.00 82.21           C
ATOM   4770 1HB  ASN A 313       5.386  -0.587  -8.284  1.00 82.21           H
ATOM   4771 2HB  ASN A 313       4.402  -0.773  -9.722  1.00 82.21           H
ATOM   4772  CG  ASN A 313       3.503  -1.579  -7.934  1.00 82.21           C
ATOM   4773  OD1 ASN A 313       2.947  -2.665  -7.957  1.00 82.21           O
ATOM   4774  ND2 ASN A 313       3.121  -0.564  -7.165  1.00 82.21           N
ATOM   4775 1HD2 ASN A 313       3.622   0.301  -7.194  1.00 82.21           H
ATOM   4776 2HD2 ASN A 313       2.333  -0.666  -6.557  1.00 82.21           H
ATOM   4777  HN  ASN A 313       6.271  -2.420  -7.239  1.00 82.21           H
ATOM   4778  N   PRO A 314       7.331  -1.415 -10.314  1.00 81.52           N
ATOM   4779  CA  PRO A 314       8.153  -1.079 -11.479  1.00 81.52           C
ATOM   4780  C   PRO A 314       8.708  -2.315 -12.169  1.00 81.52           C
ATOM   4781  O   PRO A 314       8.708  -2.398 -13.396  1.00 81.52           O
ATOM   4782  HA  PRO A 314       7.545  -0.580 -12.234  1.00 81.52           H
ATOM   4783  CB  PRO A 314       9.266  -0.205 -10.898  1.00 81.52           C
ATOM   4784 1HB  PRO A 314      10.137  -0.797 -10.620  1.00 81.52           H
ATOM   4785 2HB  PRO A 314       9.605   0.542 -11.616  1.00 81.52           H
ATOM   4786  CG  PRO A 314       8.610   0.439  -9.683  1.00 81.52           C
ATOM   4787 1HG  PRO A 314       9.350   0.805  -8.970  1.00 81.52           H
ATOM   4788 2HG  PRO A 314       8.000   1.299  -9.960  1.00 81.52           H
ATOM   4789  CD  PRO A 314       7.774  -0.693  -9.108  1.00 81.52           C
ATOM   4790 1HD  PRO A 314       8.360  -1.334  -8.449  1.00 81.52           H
ATOM   4791 2HD  PRO A 314       6.936  -0.319  -8.520  1.00 81.52           H
ATOM   4792  N   VAL A 315       9.171  -3.251 -11.354  1.00 81.46           N
ATOM   4793  CA  VAL A 315       9.816  -4.445 -11.874  1.00 81.46           C
ATOM   4794  C   VAL A 315       8.820  -5.221 -12.737  1.00 81.46           C
ATOM   4795  O   VAL A 315       9.165  -5.689 -13.822  1.00 81.46           O
ATOM   4796  HA  VAL A 315      10.647  -4.123 -12.501  1.00 81.46           H
ATOM   4797  CB  VAL A 315      10.385  -5.276 -10.723  1.00 81.46           C
ATOM   4798  HB  VAL A 315       9.564  -5.520 -10.048  1.00 81.46           H
ATOM   4799  CG1 VAL A 315      10.977  -6.590 -11.236  1.00 81.46           C
ATOM   4800 1HG1 VAL A 315      10.200  -7.169 -11.734  1.00 81.46           H
ATOM   4801 2HG1 VAL A 315      11.780  -6.375 -11.942  1.00 81.46           H
ATOM   4802 3HG1 VAL A 315      11.374  -7.162 -10.397  1.00 81.46           H
ATOM   4803  CG2 VAL A 315      11.423  -4.479  -9.931  1.00 81.46           C
ATOM   4804 1HG2 VAL A 315      12.241  -4.191 -10.591  1.00 81.46           H
ATOM   4805 2HG2 VAL A 315      10.957  -3.584  -9.519  1.00 81.46           H
ATOM   4806 3HG2 VAL A 315      11.811  -5.093  -9.119  1.00 81.46           H
ATOM   4807  HN  VAL A 315       9.112  -3.203 -10.356  1.00 81.46           H
ATOM   4808  N   LEU A 316       7.604  -5.336 -12.224  1.00 80.03           N
ATOM   4809  CA  LEU A 316       6.583  -6.128 -12.889  1.00 80.03           C
ATOM   4810  C   LEU A 316       6.352  -5.577 -14.297  1.00 80.03           C
ATOM   4811  O   LEU A 316       6.167  -6.341 -15.244  1.00 80.03           O
ATOM   4812  HA  LEU A 316       6.963  -7.146 -12.974  1.00 80.03           H
ATOM   4813  CB  LEU A 316       5.313  -6.188 -12.037  1.00 80.03           C
ATOM   4814 1HB  LEU A 316       4.970  -5.169 -11.859  1.00 80.03           H
ATOM   4815 2HB  LEU A 316       4.536  -6.690 -12.614  1.00 80.03           H
ATOM   4816  CG  LEU A 316       5.444  -6.895 -10.686  1.00 80.03           C
ATOM   4817  HG  LEU A 316       6.193  -6.367 -10.096  1.00 80.03           H
ATOM   4818  CD1 LEU A 316       4.129  -6.837  -9.907  1.00 80.03           C
ATOM   4819 1HD1 LEU A 316       3.857  -5.796  -9.731  1.00 80.03           H
ATOM   4820 2HD1 LEU A 316       3.343  -7.326 -10.482  1.00 80.03           H
ATOM   4821 3HD1 LEU A 316       4.251  -7.346  -8.951  1.00 80.03           H
ATOM   4822  CD2 LEU A 316       5.941  -8.331 -10.865  1.00 80.03           C
ATOM   4823 1HD2 LEU A 316       5.235  -8.886 -11.483  1.00 80.03           H
ATOM   4824 2HD2 LEU A 316       6.917  -8.320 -11.351  1.00 80.03           H
ATOM   4825 3HD2 LEU A 316       6.026  -8.811  -9.890  1.00 80.03           H
ATOM   4826  HN  LEU A 316       7.313  -4.900 -11.373  1.00 80.03           H
ATOM   4827  N   TYR A 317       6.372  -4.256 -14.392  1.00 73.53           N
ATOM   4828  CA  TYR A 317       6.109  -3.592 -15.658  1.00 73.53           C
ATOM   4829  C   TYR A 317       7.264  -3.806 -16.639  1.00 73.53           C
ATOM   4830  O   TYR A 317       7.041  -4.003 -17.832  1.00 73.53           O
ATOM   4831  HA  TYR A 317       5.200  -4.020 -16.080  1.00 73.53           H
ATOM   4832  CB  TYR A 317       5.998  -2.100 -15.337  1.00 73.53           C
ATOM   4833 1HB  TYR A 317       6.945  -1.758 -14.919  1.00 73.53           H
ATOM   4834 2HB  TYR A 317       5.842  -1.550 -16.265  1.00 73.53           H
ATOM   4835  CG  TYR A 317       4.871  -1.756 -14.362  1.00 73.53           C
ATOM   4836  CD1 TYR A 317       3.754  -2.562 -14.285  1.00 73.53           C
ATOM   4837  HD1 TYR A 317       3.675  -3.445 -14.920  1.00 73.53           H
ATOM   4838  CD2 TYR A 317       4.972  -0.639 -13.558  1.00 73.53           C
ATOM   4839  HD2 TYR A 317       5.855  -0.002 -13.618  1.00 73.53           H
ATOM   4840  CE1 TYR A 317       2.693  -2.238 -13.367  1.00 73.53           C
ATOM   4841  HE1 TYR A 317       1.805  -2.866 -13.297  1.00 73.53           H
ATOM   4842  CE2 TYR A 317       3.912  -0.314 -12.639  1.00 73.53           C
ATOM   4843  HE2 TYR A 317       3.978   0.565 -11.999  1.00 73.53           H
ATOM   4844  CZ  TYR A 317       2.825  -1.130 -12.589  1.00 73.53           C
ATOM   4845  OH  TYR A 317       1.823  -0.824 -11.722  1.00 73.53           O
ATOM   4846  HH  TYR A 317       1.009  -1.365 -11.935  1.00 73.53           H
ATOM   4847  HN  TYR A 317       6.561  -3.643 -13.625  1.00 73.53           H
ATOM   4848  N   VAL A 318       8.473  -3.761 -16.099  1.00 69.35           N
ATOM   4849  CA  VAL A 318       9.663  -3.949 -16.911  1.00 69.35           C
ATOM   4850  C   VAL A 318       9.650  -5.357 -17.509  1.00 69.35           C
ATOM   4851  O   VAL A 318       9.778  -5.522 -18.722  1.00 69.35           O
ATOM   4852  HA  VAL A 318       9.626  -3.223 -17.723  1.00 69.35           H
ATOM   4853  CB  VAL A 318      10.915  -3.665 -16.078  1.00 69.35           C
ATOM   4854  HB  VAL A 318      10.882  -4.304 -15.196  1.00 69.35           H
ATOM   4855  CG1 VAL A 318      12.184  -4.010 -16.861  1.00 69.35           C
ATOM   4856 1HG1 VAL A 318      12.172  -5.068 -17.125  1.00 69.35           H
ATOM   4857 2HG1 VAL A 318      12.225  -3.410 -17.770  1.00 69.35           H
ATOM   4858 3HG1 VAL A 318      13.059  -3.799 -16.246  1.00 69.35           H
ATOM   4859  CG2 VAL A 318      10.941  -2.210 -15.606  1.00 69.35           C
ATOM   4860 1HG2 VAL A 318      10.939  -1.547 -16.471  1.00 69.35           H
ATOM   4861 2HG2 VAL A 318      10.062  -2.011 -14.994  1.00 69.35           H
ATOM   4862 3HG2 VAL A 318      11.841  -2.036 -15.017  1.00 69.35           H
ATOM   4863  HN  VAL A 318       8.646  -3.600 -15.127  1.00 69.35           H
ATOM   4864  N   PHE A 319       9.494  -6.337 -16.631  1.00 69.03           N
ATOM   4865  CA  PHE A 319       9.765  -7.718 -16.995  1.00 69.03           C
ATOM   4866  C   PHE A 319       8.548  -8.356 -17.668  1.00 69.03           C
ATOM   4867  O   PHE A 319       8.677  -9.358 -18.370  1.00 69.03           O
ATOM   4868  HA  PHE A 319      10.601  -7.710 -17.694  1.00 69.03           H
ATOM   4869  CB  PHE A 319      10.069  -8.471 -15.698  1.00 69.03           C
ATOM   4870 1HB  PHE A 319       9.356  -8.161 -14.934  1.00 69.03           H
ATOM   4871 2HB  PHE A 319       9.915  -9.537 -15.864  1.00 69.03           H
ATOM   4872  CG  PHE A 319      11.488  -8.251 -15.170  1.00 69.03           C
ATOM   4873  CD1 PHE A 319      12.544  -8.841 -15.792  1.00 69.03           C
ATOM   4874  HD1 PHE A 319      12.379  -9.470 -16.667  1.00 69.03           H
ATOM   4875  CD2 PHE A 319      11.694  -7.467 -14.079  1.00 69.03           C
ATOM   4876  HD2 PHE A 319      10.848  -6.994 -13.580  1.00 69.03           H
ATOM   4877  CE1 PHE A 319      13.861  -8.638 -15.302  1.00 69.03           C
ATOM   4878  HE1 PHE A 319      14.707  -9.111 -15.801  1.00 69.03           H
ATOM   4879  CE2 PHE A 319      13.011  -7.264 -13.588  1.00 69.03           C
ATOM   4880  HE2 PHE A 319      13.176  -6.635 -12.713  1.00 69.03           H
ATOM   4881  CZ  PHE A 319      14.067  -7.853 -14.211  1.00 69.03           C
ATOM   4882  HZ  PHE A 319      15.078  -7.697 -13.834  1.00 69.03           H
ATOM   4883  HN  PHE A 319       9.189  -6.201 -15.689  1.00 69.03           H
ATOM   4884  N   VAL A 320       7.394  -7.750 -17.430  1.00 69.82           N
ATOM   4885  CA  VAL A 320       6.144  -8.295 -17.933  1.00 69.82           C
ATOM   4886  C   VAL A 320       5.601  -7.381 -19.033  1.00 69.82           C
ATOM   4887  O   VAL A 320       4.893  -7.837 -19.929  1.00 69.82           O
ATOM   4888  HA  VAL A 320       6.362  -9.272 -18.364  1.00 69.82           H
ATOM   4889  CB  VAL A 320       5.159  -8.494 -16.779  1.00 69.82           C
ATOM   4890  HB  VAL A 320       4.626  -7.556 -16.628  1.00 69.82           H
ATOM   4891  CG1 VAL A 320       4.126  -9.571 -17.120  1.00 69.82           C
ATOM   4892 1HG1 VAL A 320       3.570  -9.272 -18.008  1.00 69.82           H
ATOM   4893 2HG1 VAL A 320       4.636 -10.515 -17.312  1.00 69.82           H
ATOM   4894 3HG1 VAL A 320       3.438  -9.692 -16.284  1.00 69.82           H
ATOM   4895  CG2 VAL A 320       5.895  -8.832 -15.481  1.00 69.82           C
ATOM   4896 1HG2 VAL A 320       6.466  -9.751 -15.616  1.00 69.82           H
ATOM   4897 2HG2 VAL A 320       6.572  -8.017 -15.225  1.00 69.82           H
ATOM   4898 3HG2 VAL A 320       5.171  -8.968 -14.678  1.00 69.82           H
ATOM   4899  HN  VAL A 320       7.305  -6.903 -16.905  1.00 69.82           H
ATOM   4900  N   GLY A 321       5.952  -6.108 -18.928  1.00 72.69           N
ATOM   4901  CA  GLY A 321       5.459  -5.116 -19.868  1.00 72.69           C
ATOM   4902  C   GLY A 321       6.277  -5.130 -21.160  1.00 72.69           C
ATOM   4903  O   GLY A 321       7.336  -4.509 -21.235  1.00 72.69           O
ATOM   4904 1HA  GLY A 321       4.411  -5.314 -20.094  1.00 72.69           H
ATOM   4905 2HA  GLY A 321       5.505  -4.126 -19.414  1.00 72.69           H
ATOM   4906  HN  GLY A 321       6.561  -5.753 -18.219  1.00 72.69           H
ATOM   4907  N   GLU A 322       5.755  -5.845 -22.146  1.00 73.00           N
ATOM   4908  CA  GLU A 322       6.346  -5.833 -23.473  1.00 73.00           C
ATOM   4909  C   GLU A 322       6.415  -4.402 -24.010  1.00 73.00           C
ATOM   4910  O   GLU A 322       7.445  -3.981 -24.534  1.00 73.00           O
ATOM   4911  HA  GLU A 322       7.353  -6.229 -23.346  1.00 73.00           H
ATOM   4912  CB  GLU A 322       5.567  -6.740 -24.428  1.00 73.00           C
ATOM   4913 1HB  GLU A 322       4.500  -6.531 -24.345  1.00 73.00           H
ATOM   4914 2HB  GLU A 322       5.951  -6.623 -25.442  1.00 73.00           H
ATOM   4915  CG  GLU A 322       5.757  -8.213 -24.063  1.00 73.00           C
ATOM   4916 1HG  GLU A 322       6.819  -8.427 -23.942  1.00 73.00           H
ATOM   4917 2HG  GLU A 322       5.279  -8.419 -23.105  1.00 73.00           H
ATOM   4918  CD  GLU A 322       5.166  -9.126 -25.140  1.00 73.00           C
ATOM   4919  OE1 GLU A 322       5.601 -10.297 -25.192  1.00 73.00           O
ATOM   4920  OE2 GLU A 322       4.294  -8.632 -25.886  1.00 73.00           O
ATOM   4921  HN  GLU A 322       4.946  -6.425 -22.048  1.00 73.00           H
ATOM   4922  N   ARG A 323       5.305  -3.694 -23.861  1.00 73.72           N
ATOM   4923  CA  ARG A 323       5.226  -2.319 -24.325  1.00 73.72           C
ATOM   4924  C   ARG A 323       6.274  -1.459 -23.616  1.00 73.72           C
ATOM   4925  O   ARG A 323       6.911  -0.611 -24.239  1.00 73.72           O
ATOM   4926  HA  ARG A 323       5.424  -2.374 -25.396  1.00 73.72           H
ATOM   4927  CB  ARG A 323       3.837  -1.731 -24.072  1.00 73.72           C
ATOM   4928 1HB  ARG A 323       3.449  -2.101 -23.123  1.00 73.72           H
ATOM   4929 2HB  ARG A 323       3.907  -0.646 -23.986  1.00 73.72           H
ATOM   4930  CG  ARG A 323       2.872  -2.097 -25.201  1.00 73.72           C
ATOM   4931 1HG  ARG A 323       3.255  -1.721 -26.149  1.00 73.72           H
ATOM   4932 2HG  ARG A 323       2.807  -3.182 -25.291  1.00 73.72           H
ATOM   4933  CD  ARG A 323       1.479  -1.518 -24.942  1.00 73.72           C
ATOM   4934 1HD  ARG A 323       1.122  -1.833 -23.961  1.00 73.72           H
ATOM   4935 2HD  ARG A 323       1.526  -0.429 -24.930  1.00 73.72           H
ATOM   4936  NE  ARG A 323       0.539  -1.972 -25.991  1.00 73.72           N
ATOM   4937  HE  ARG A 323       0.847  -2.687 -26.619  1.00 73.72           H
ATOM   4938  CZ  ARG A 323      -0.699  -1.486 -26.152  1.00 73.72           C
ATOM   4939  NH1 ARG A 323      -1.164  -0.527 -25.339  1.00 73.72           N
ATOM   4940 1HH1 ARG A 323      -0.586  -0.170 -24.605  1.00 73.72           H
ATOM   4941 2HH1 ARG A 323      -2.089  -0.169 -25.465  1.00 73.72           H
ATOM   4942  NH2 ARG A 323      -1.465  -1.972 -27.138  1.00 73.72           N
ATOM   4943 1HH2 ARG A 323      -2.391  -1.619 -27.271  1.00 73.72           H
ATOM   4944 2HH2 ARG A 323      -1.111  -2.687 -27.740  1.00 73.72           H
ATOM   4945  HN  ARG A 323       4.471  -4.044 -23.434  1.00 73.72           H
ATOM   4946  N   PHE A 324       6.420  -1.707 -22.323  1.00 74.95           N
ATOM   4947  CA  PHE A 324       7.300  -0.895 -21.499  1.00 74.95           C
ATOM   4948  C   PHE A 324       8.756  -1.037 -21.947  1.00 74.95           C
ATOM   4949  O   PHE A 324       9.487  -0.050 -22.013  1.00 74.95           O
ATOM   4950  HA  PHE A 324       6.985   0.142 -21.615  1.00 74.95           H
ATOM   4951  CB  PHE A 324       7.168  -1.408 -20.064  1.00 74.95           C
ATOM   4952 1HB  PHE A 324       6.111  -1.534 -19.829  1.00 74.95           H
ATOM   4953 2HB  PHE A 324       7.629  -2.393 -19.997  1.00 74.95           H
ATOM   4954  CG  PHE A 324       7.802  -0.491 -19.015  1.00 74.95           C
ATOM   4955  CD1 PHE A 324       9.110  -0.647 -18.678  1.00 74.95           C
ATOM   4956  HD1 PHE A 324       9.707  -1.424 -19.156  1.00 74.95           H
ATOM   4957  CD2 PHE A 324       7.057   0.479 -18.420  1.00 74.95           C
ATOM   4958  HD2 PHE A 324       6.009   0.603 -18.690  1.00 74.95           H
ATOM   4959  CE1 PHE A 324       9.699   0.204 -17.705  1.00 74.95           C
ATOM   4960  HE1 PHE A 324      10.748   0.079 -17.435  1.00 74.95           H
ATOM   4961  CE2 PHE A 324       7.646   1.329 -17.447  1.00 74.95           C
ATOM   4962  HE2 PHE A 324       7.049   2.106 -16.970  1.00 74.95           H
ATOM   4963  CZ  PHE A 324       8.954   1.174 -17.110  1.00 74.95           C
ATOM   4964  HZ  PHE A 324       9.406   1.826 -16.363  1.00 74.95           H
ATOM   4965  HN  PHE A 324       5.951  -2.446 -21.839  1.00 74.95           H
ATOM   4966  N   ARG A 325       9.133  -2.272 -22.244  1.00 74.87           N
ATOM   4967  CA  ARG A 325      10.479  -2.551 -22.713  1.00 74.87           C
ATOM   4968  C   ARG A 325      10.777  -1.747 -23.980  1.00 74.87           C
ATOM   4969  O   ARG A 325      11.845  -1.149 -24.103  1.00 74.87           O
ATOM   4970  HA  ARG A 325      11.129  -2.247 -21.893  1.00 74.87           H
ATOM   4971  CB  ARG A 325      10.661  -4.041 -23.009  1.00 74.87           C
ATOM   4972 1HB  ARG A 325       9.893  -4.374 -23.707  1.00 74.87           H
ATOM   4973 2HB  ARG A 325      11.624  -4.205 -23.493  1.00 74.87           H
ATOM   4974  CG  ARG A 325      10.583  -4.869 -21.724  1.00 74.87           C
ATOM   4975 1HG  ARG A 325      11.186  -4.398 -20.947  1.00 74.87           H
ATOM   4976 2HG  ARG A 325       9.555  -4.890 -21.362  1.00 74.87           H
ATOM   4977  CD  ARG A 325      11.075  -6.298 -21.962  1.00 74.87           C
ATOM   4978 1HD  ARG A 325      10.809  -6.620 -22.969  1.00 74.87           H
ATOM   4979 2HD  ARG A 325      12.162  -6.334 -21.893  1.00 74.87           H
ATOM   4980  NE  ARG A 325      10.475  -7.212 -20.965  1.00 74.87           N
ATOM   4981  HE  ARG A 325       9.946  -6.809 -20.218  1.00 74.87           H
ATOM   4982  CZ  ARG A 325      10.595  -8.547 -21.001  1.00 74.87           C
ATOM   4983  NH1 ARG A 325      11.292  -9.141 -21.979  1.00 74.87           N
ATOM   4984 1HH1 ARG A 325      11.727  -8.588 -22.690  1.00 74.87           H
ATOM   4985 2HH1 ARG A 325      11.377 -10.137 -21.999  1.00 74.87           H
ATOM   4986  NH2 ARG A 325      10.008  -9.278 -20.043  1.00 74.87           N
ATOM   4987 1HH2 ARG A 325      10.089 -10.274 -20.055  1.00 74.87           H
ATOM   4988 2HH2 ARG A 325       9.490  -8.827 -19.317  1.00 74.87           H
ATOM   4989  HN  ARG A 325       8.537  -3.072 -22.167  1.00 74.87           H
ATOM   4990  N   ARG A 326       9.814  -1.757 -24.889  1.00 77.07           N
ATOM   4991  CA  ARG A 326       9.961  -1.039 -26.144  1.00 77.07           C
ATOM   4992  C   ARG A 326      10.126   0.460 -25.881  1.00 77.07           C
ATOM   4993  O   ARG A 326      11.003   1.102 -26.456  1.00 77.07           O
ATOM   4994  HA  ARG A 326      10.857  -1.457 -26.601  1.00 77.07           H
ATOM   4995  CB  ARG A 326       8.749  -1.260 -27.051  1.00 77.07           C
ATOM   4996 1HB  ARG A 326       7.833  -1.068 -26.493  1.00 77.07           H
ATOM   4997 2HB  ARG A 326       8.774  -0.549 -27.877  1.00 77.07           H
ATOM   4998  CG  ARG A 326       8.729  -2.688 -27.600  1.00 77.07           C
ATOM   4999 1HG  ARG A 326       9.620  -2.862 -28.203  1.00 77.07           H
ATOM   5000 2HG  ARG A 326       8.759  -3.399 -26.774  1.00 77.07           H
ATOM   5001  CD  ARG A 326       7.477  -2.933 -28.445  1.00 77.07           C
ATOM   5002 1HD  ARG A 326       6.588  -2.637 -27.888  1.00 77.07           H
ATOM   5003 2HD  ARG A 326       7.509  -2.316 -29.344  1.00 77.07           H
ATOM   5004  NE  ARG A 326       7.389  -4.363 -28.816  1.00 77.07           N
ATOM   5005  HE  ARG A 326       7.639  -5.042 -28.127  1.00 77.07           H
ATOM   5006  CZ  ARG A 326       6.994  -4.803 -30.019  1.00 77.07           C
ATOM   5007  NH1 ARG A 326       6.647  -3.937 -30.980  1.00 77.07           N
ATOM   5008 1HH1 ARG A 326       6.681  -2.954 -30.804  1.00 77.07           H
ATOM   5009 2HH1 ARG A 326       6.354  -4.275 -31.875  1.00 77.07           H
ATOM   5010  NH2 ARG A 326       6.952  -6.124 -30.245  1.00 77.07           N
ATOM   5011 1HH2 ARG A 326       6.660  -6.469 -31.137  1.00 77.07           H
ATOM   5012 2HH2 ARG A 326       7.213  -6.763 -29.522  1.00 77.07           H
ATOM   5013  HN  ARG A 326       8.947  -2.244 -24.780  1.00 77.07           H
ATOM   5014  N   ASP A 327       9.269   0.973 -25.011  1.00 78.86           N
ATOM   5015  CA  ASP A 327       9.235   2.402 -24.747  1.00 78.86           C
ATOM   5016  C   ASP A 327      10.496   2.804 -23.979  1.00 78.86           C
ATOM   5017  O   ASP A 327      11.012   3.905 -24.159  1.00 78.86           O
ATOM   5018  HA  ASP A 327       9.177   2.873 -25.728  1.00 78.86           H
ATOM   5019  CB  ASP A 327       8.022   2.776 -23.894  1.00 78.86           C
ATOM   5020 1HB  ASP A 327       8.001   2.161 -22.994  1.00 78.86           H
ATOM   5021 2HB  ASP A 327       8.107   3.813 -23.569  1.00 78.86           H
ATOM   5022  CG  ASP A 327       6.721   2.586 -24.677  1.00 78.86           C
ATOM   5023  OD1 ASP A 327       6.810   2.544 -25.923  1.00 78.86           O
ATOM   5024  OD2 ASP A 327       5.667   2.488 -24.012  1.00 78.86           O
ATOM   5025  HN  ASP A 327       8.607   0.432 -24.492  1.00 78.86           H
ATOM   5026  N   LEU A 328      10.954   1.889 -23.137  1.00 77.74           N
ATOM   5027  CA  LEU A 328      12.188   2.101 -22.400  1.00 77.74           C
ATOM   5028  C   LEU A 328      13.352   2.224 -23.386  1.00 77.74           C
ATOM   5029  O   LEU A 328      14.127   3.176 -23.321  1.00 77.74           O
ATOM   5030  HA  LEU A 328      12.090   3.045 -21.864  1.00 77.74           H
ATOM   5031  CB  LEU A 328      12.383   1.003 -21.353  1.00 77.74           C
ATOM   5032 1HB  LEU A 328      11.559   1.058 -20.641  1.00 77.74           H
ATOM   5033 2HB  LEU A 328      12.310   0.036 -21.851  1.00 77.74           H
ATOM   5034  CG  LEU A 328      13.698   1.045 -20.573  1.00 77.74           C
ATOM   5035  HG  LEU A 328      14.520   1.063 -21.289  1.00 77.74           H
ATOM   5036  CD1 LEU A 328      13.800   2.323 -19.738  1.00 77.74           C
ATOM   5037 1HD1 LEU A 328      13.755   3.191 -20.395  1.00 77.74           H
ATOM   5038 2HD1 LEU A 328      12.972   2.361 -19.029  1.00 77.74           H
ATOM   5039 3HD1 LEU A 328      14.744   2.328 -19.193  1.00 77.74           H
ATOM   5040  CD2 LEU A 328      13.870  -0.213 -19.719  1.00 77.74           C
ATOM   5041 1HD2 LEU A 328      13.046  -0.286 -19.010  1.00 77.74           H
ATOM   5042 2HD2 LEU A 328      13.874  -1.092 -20.364  1.00 77.74           H
ATOM   5043 3HD2 LEU A 328      14.813  -0.157 -19.176  1.00 77.74           H
ATOM   5044  HN  LEU A 328      10.499   1.017 -22.957  1.00 77.74           H
ATOM   5045  N   VAL A 329      13.436   1.246 -24.276  1.00 77.55           N
ATOM   5046  CA  VAL A 329      14.530   1.196 -25.231  1.00 77.55           C
ATOM   5047  C   VAL A 329      14.481   2.439 -26.122  1.00 77.55           C
ATOM   5048  O   VAL A 329      15.520   2.986 -26.488  1.00 77.55           O
ATOM   5049  HA  VAL A 329      15.462   1.207 -24.665  1.00 77.55           H
ATOM   5050  CB  VAL A 329      14.473  -0.111 -26.025  1.00 77.55           C
ATOM   5051  HB  VAL A 329      13.467  -0.212 -26.432  1.00 77.55           H
ATOM   5052  CG1 VAL A 329      15.455  -0.083 -27.198  1.00 77.55           C
ATOM   5053 1HG1 VAL A 329      15.201   0.741 -27.864  1.00 77.55           H
ATOM   5054 2HG1 VAL A 329      16.468   0.052 -26.821  1.00 77.55           H
ATOM   5055 3HG1 VAL A 329      15.394  -1.024 -27.745  1.00 77.55           H
ATOM   5056  CG2 VAL A 329      14.736  -1.315 -25.118  1.00 77.55           C
ATOM   5057 1HG2 VAL A 329      15.725  -1.222 -24.669  1.00 77.55           H
ATOM   5058 2HG2 VAL A 329      13.982  -1.350 -24.332  1.00 77.55           H
ATOM   5059 3HG2 VAL A 329      14.690  -2.231 -25.707  1.00 77.55           H
ATOM   5060  HN  VAL A 329      12.776   0.499 -24.351  1.00 77.55           H
ATOM   5061  N   LYS A 330      13.263   2.848 -26.446  1.00 76.96           N
[truncated: 117,320 more chars]
