# Supplementary material for: Noncanonical roles of chemokine regions in CCR9 activation revealed by structural modeling and mutational mapping
Source: Nat Commun. 2025 Aug 18;16:7695. doi: 10.1038/s41467-025-62321-9 (PMC12361432; doi:10.1038/s41467-025-62321-9)
Supplement: Supplementary file 4 — Supplementary Data 2 [file 41467_2025_62321_MOESM4_ESM.zip › CCR9_CCL25_rnk225.pdb]

SSBOND   1 CYS A   38    CYS A  289 
SSBOND   2 CYS A  119    CYS A  198 
SSBOND   3 CYS B    7    CYS B   35 
SSBOND   4 CYS B    8    CYS B   52 
ATOM      1  N   GLU A  20      -2.182  -2.994  61.091  1.00 45.06           N
ATOM      2  CA  GLU A  20      -2.458  -2.758  59.684  1.00 45.06           C
ATOM      3  C   GLU A  20      -1.201  -3.005  58.848  1.00 45.06           C
ATOM      4  O   GLU A  20      -1.288  -3.231  57.642  1.00 45.06           O
ATOM      5  HA  GLU A  20      -3.229  -3.479  59.415  1.00 45.06           H
ATOM      6  CB  GLU A  20      -2.995  -1.343  59.461  1.00 45.06           C
ATOM      7 1HB  GLU A  20      -2.481  -0.646  60.123  1.00 45.06           H
ATOM      8 2HB  GLU A  20      -2.909  -1.079  58.407  1.00 45.06           H
ATOM      9  CG  GLU A  20      -4.484  -1.261  59.806  1.00 45.06           C
ATOM     10 1HG  GLU A  20      -4.988  -2.167  59.472  1.00 45.06           H
ATOM     11 2HG  GLU A  20      -4.608  -1.207  60.887  1.00 45.06           H
ATOM     12  CD  GLU A  20      -5.131  -0.039  59.151  1.00 45.06           C
ATOM     13  OE1 GLU A  20      -6.381  -0.006  59.123  1.00 45.06           O
ATOM     14  OE2 GLU A  20      -4.363   0.834  58.693  1.00 45.06           O
ATOM     15  HN  GLU A  20      -1.237  -3.244  61.300  1.00 45.06           H
ATOM     16  N   SER A  21      -0.061  -2.954  59.522  1.00 51.64           N
ATOM     17  CA  SER A  21       1.218  -3.019  58.835  1.00 51.64           C
ATOM     18  C   SER A  21       1.472  -4.442  58.335  1.00 51.64           C
ATOM     19  O   SER A  21       1.896  -4.638  57.197  1.00 51.64           O
ATOM     20  HA  SER A  21       1.130  -2.329  57.996  1.00 51.64           H
ATOM     21  CB  SER A  21       2.357  -2.565  59.749  1.00 51.64           C
ATOM     22 1HB  SER A  21       3.226  -2.306  59.144  1.00 51.64           H
ATOM     23 2HB  SER A  21       2.059  -1.662  60.281  1.00 51.64           H
ATOM     24  OG  SER A  21       2.719  -3.572  60.691  1.00 51.64           O
ATOM     25  HG  SER A  21       3.456  -3.241  61.280  1.00 51.64           H
ATOM     26  HN  SER A  21      -0.003  -2.870  60.517  1.00 51.64           H
ATOM     27  N   THR A  22       1.203  -5.400  59.211  1.00 53.26           N
ATOM     28  CA  THR A  22       1.498  -6.791  58.913  1.00 53.26           C
ATOM     29  C   THR A  22       0.559  -7.314  57.824  1.00 53.26           C
ATOM     30  O   THR A  22       1.011  -7.868  56.824  1.00 53.26           O
ATOM     31  HA  THR A  22       2.511  -6.850  58.517  1.00 53.26           H
ATOM     32  CB  THR A  22       1.413  -7.582  60.220  1.00 53.26           C
ATOM     33  HB  THR A  22       0.854  -8.507  60.079  1.00 53.26           H
ATOM     34  OG1 THR A  22       0.852  -6.659  61.149  1.00 53.26           O
ATOM     35  HG1 THR A  22       0.526  -7.146  61.960  1.00 53.26           H
ATOM     36  CG2 THR A  22       2.792  -7.903  60.800  1.00 53.26           C
ATOM     37 1HG2 THR A  22       3.326  -6.975  61.004  1.00 53.26           H
ATOM     38 2HG2 THR A  22       3.359  -8.498  60.084  1.00 53.26           H
ATOM     39 3HG2 THR A  22       2.675  -8.466  61.727  1.00 53.26           H
ATOM     40  HN  THR A  22       0.792  -5.237  60.108  1.00 53.26           H
ATOM     41  N   SER A  23      -0.731  -7.119  58.056  1.00 54.72           N
ATOM     42  CA  SER A  23      -1.740  -7.600  57.128  1.00 54.72           C
ATOM     43  C   SER A  23      -1.520  -6.978  55.747  1.00 54.72           C
ATOM     44  O   SER A  23      -1.640  -7.658  54.730  1.00 54.72           O
ATOM     45  HA  SER A  23      -1.602  -8.680  57.087  1.00 54.72           H
ATOM     46  CB  SER A  23      -3.149  -7.285  57.633  1.00 54.72           C
ATOM     47 1HB  SER A  23      -3.882  -7.651  56.914  1.00 54.72           H
ATOM     48 2HB  SER A  23      -3.326  -7.817  58.568  1.00 54.72           H
ATOM     49  OG  SER A  23      -3.343  -5.889  57.839  1.00 54.72           O
ATOM     50  HG  SER A  23      -4.276  -5.715  58.154  1.00 54.72           H
ATOM     51  HN  SER A  23      -1.089  -6.642  58.859  1.00 54.72           H
ATOM     52  N   SER A  24      -1.201  -5.692  55.757  1.00 59.41           N
ATOM     53  CA  SER A  24      -0.956  -4.972  54.519  1.00 59.41           C
ATOM     54  C   SER A  24       0.293  -5.526  53.830  1.00 59.41           C
ATOM     55  O   SER A  24       0.450  -5.387  52.618  1.00 59.41           O
ATOM     56  HA  SER A  24      -1.840  -5.144  53.905  1.00 59.41           H
ATOM     57  CB  SER A  24      -0.799  -3.472  54.776  1.00 59.41           C
ATOM     58 1HB  SER A  24      -0.957  -2.926  53.845  1.00 59.41           H
ATOM     59 2HB  SER A  24      -1.569  -3.141  55.473  1.00 59.41           H
ATOM     60  OG  SER A  24       0.486  -3.151  55.301  1.00 59.41           O
ATOM     61  HG  SER A  24       0.687  -3.730  56.091  1.00 59.41           H
ATOM     62  HN  SER A  24      -1.109  -5.145  56.589  1.00 59.41           H
ATOM     63  N   MET A  25       1.149  -6.142  54.632  1.00 62.20           N
ATOM     64  CA  MET A  25       2.371  -6.731  54.112  1.00 62.20           C
ATOM     65  C   MET A  25       2.094  -8.095  53.477  1.00 62.20           C
ATOM     66  O   MET A  25       2.661  -8.426  52.436  1.00 62.20           O
ATOM     67  HA  MET A  25       2.732  -6.036  53.354  1.00 62.20           H
ATOM     68  CB  MET A  25       3.383  -6.893  55.248  1.00 62.20           C
ATOM     69 1HB  MET A  25       3.305  -6.048  55.932  1.00 62.20           H
ATOM     70 2HB  MET A  25       3.152  -7.790  55.821  1.00 62.20           H
ATOM     71  CG  MET A  25       4.810  -6.983  54.701  1.00 62.20           C
ATOM     72 1HG  MET A  25       5.455  -7.480  55.426  1.00 62.20           H
ATOM     73 2HG  MET A  25       4.823  -7.589  53.795  1.00 62.20           H
ATOM     74  SD  MET A  25       5.434  -5.348  54.350  1.00 62.20           S
ATOM     75  CE  MET A  25       7.137  -5.554  54.846  1.00 62.20           C
ATOM     76 1HE  MET A  25       7.178  -5.827  55.900  1.00 62.20           H
ATOM     77 2HE  MET A  25       7.596  -6.341  54.248  1.00 62.20           H
ATOM     78 3HE  MET A  25       7.675  -4.619  54.691  1.00 62.20           H
ATOM     79  HN  MET A  25       1.018  -6.240  55.619  1.00 62.20           H
ATOM     80  N   GLU A  26       1.222  -8.850  54.129  1.00 62.50           N
ATOM     81  CA  GLU A  26       0.856 -10.167  53.635  1.00 62.50           C
ATOM     82  C   GLU A  26       0.071 -10.044  52.328  1.00 62.50           C
ATOM     83  O   GLU A  26       0.339 -10.766  51.368  1.00 62.50           O
ATOM     84  HA  GLU A  26       1.800 -10.681  53.453  1.00 62.50           H
ATOM     85  CB  GLU A  26       0.057 -10.943  54.684  1.00 62.50           C
ATOM     86 1HB  GLU A  26      -0.707 -10.296  55.116  1.00 62.50           H
ATOM     87 2HB  GLU A  26      -0.350 -11.851  54.238  1.00 62.50           H
ATOM     88  CG  GLU A  26       0.957 -11.394  55.836  1.00 62.50           C
ATOM     89 1HG  GLU A  26       1.771 -12.007  55.448  1.00 62.50           H
ATOM     90 2HG  GLU A  26       1.411 -10.524  56.310  1.00 62.50           H
ATOM     91  CD  GLU A  26       0.162 -12.190  56.873  1.00 62.50           C
ATOM     92  OE1 GLU A  26       0.808 -12.971  57.606  1.00 62.50           O
ATOM     93  OE2 GLU A  26      -1.073 -12.000  56.910  1.00 62.50           O
ATOM     94  HN  GLU A  26       0.770  -8.576  54.977  1.00 62.50           H
ATOM     95  N   ASP A  27      -0.883  -9.125  52.331  1.00 58.97           N
ATOM     96  CA  ASP A  27      -1.715  -8.904  51.160  1.00 58.97           C
ATOM     97  C   ASP A  27      -0.821  -8.619  49.952  1.00 58.97           C
ATOM     98  O   ASP A  27      -1.102  -9.076  48.845  1.00 58.97           O
ATOM     99  HA  ASP A  27      -2.293  -9.821  51.043  1.00 58.97           H
ATOM    100  CB  ASP A  27      -2.639  -7.702  51.360  1.00 58.97           C
ATOM    101 1HB  ASP A  27      -2.085  -6.885  51.822  1.00 58.97           H
ATOM    102 2HB  ASP A  27      -2.988  -7.342  50.392  1.00 58.97           H
ATOM    103  CG  ASP A  27      -3.838  -8.071  52.235  1.00 58.97           C
ATOM    104  OD1 ASP A  27      -4.057  -9.289  52.414  1.00 58.97           O
ATOM    105  OD2 ASP A  27      -4.509  -7.128  52.706  1.00 58.97           O
ATOM    106  HN  ASP A  27      -1.091  -8.538  53.114  1.00 58.97           H
ATOM    107  N   TYR A  28       0.238  -7.863  50.205  1.00 62.41           N
ATOM    108  CA  TYR A  28       1.169  -7.502  49.149  1.00 62.41           C
ATOM    109  C   TYR A  28       1.995  -8.712  48.709  1.00 62.41           C
ATOM    110  O   TYR A  28       2.388  -8.811  47.547  1.00 62.41           O
ATOM    111  HA  TYR A  28       0.590  -7.138  48.300  1.00 62.41           H
ATOM    112  CB  TYR A  28       2.105  -6.453  49.753  1.00 62.41           C
ATOM    113 1HB  TYR A  28       1.507  -5.637  50.158  1.00 62.41           H
ATOM    114 2HB  TYR A  28       2.643  -6.900  50.589  1.00 62.41           H
ATOM    115  CG  TYR A  28       3.119  -5.879  48.761  1.00 62.41           C
ATOM    116  CD1 TYR A  28       4.388  -6.415  48.684  1.00 62.41           C
ATOM    117  HD1 TYR A  28       4.669  -7.247  49.330  1.00 62.41           H
ATOM    118  CD2 TYR A  28       2.764  -4.826  47.943  1.00 62.41           C
ATOM    119  HD2 TYR A  28       1.761  -4.403  48.004  1.00 62.41           H
ATOM    120  CE1 TYR A  28       5.342  -5.875  47.751  1.00 62.41           C
ATOM    121  HE1 TYR A  28       6.348  -6.289  47.680  1.00 62.41           H
ATOM    122  CE2 TYR A  28       3.718  -4.286  47.010  1.00 62.41           C
ATOM    123  HE2 TYR A  28       3.451  -3.454  46.358  1.00 62.41           H
ATOM    124  CZ  TYR A  28       4.960  -4.837  46.960  1.00 62.41           C
ATOM    125  OH  TYR A  28       5.861  -4.327  46.078  1.00 62.41           O
ATOM    126  HH  TYR A  28       6.348  -5.070  45.618  1.00 62.41           H
ATOM    127  HN  TYR A  28       0.463  -7.501  51.109  1.00 62.41           H
ATOM    128  N   VAL A  29       2.233  -9.603  49.660  1.00 61.57           N
ATOM    129  CA  VAL A  29       3.067 -10.766  49.404  1.00 61.57           C
ATOM    130  C   VAL A  29       2.250 -11.817  48.649  1.00 61.57           C
ATOM    131  O   VAL A  29       2.782 -12.526  47.796  1.00 61.57           O
ATOM    132  HA  VAL A  29       3.894 -10.445  48.772  1.00 61.57           H
ATOM    133  CB  VAL A  29       3.649 -11.292  50.717  1.00 61.57           C
ATOM    134  HB  VAL A  29       2.823 -11.454  51.410  1.00 61.57           H
ATOM    135  CG1 VAL A  29       4.355 -12.632  50.506  1.00 61.57           C
ATOM    136 1HG1 VAL A  29       3.642 -13.362  50.124  1.00 61.57           H
ATOM    137 2HG1 VAL A  29       5.167 -12.507  49.790  1.00 61.57           H
ATOM    138 3HG1 VAL A  29       4.760 -12.983  51.456  1.00 61.57           H
ATOM    139  CG2 VAL A  29       4.595 -10.267  51.346  1.00 61.57           C
ATOM    140 1HG2 VAL A  29       5.415 -10.059  50.659  1.00 61.57           H
ATOM    141 2HG2 VAL A  29       4.049  -9.345  51.550  1.00 61.57           H
ATOM    142 3HG2 VAL A  29       4.995 -10.666  52.279  1.00 61.57           H
ATOM    143  HN  VAL A  29       1.869  -9.541  50.589  1.00 61.57           H
ATOM    144  N   ASN A  30       0.971 -11.884  48.990  1.00 63.65           N
ATOM    145  CA  ASN A  30       0.112 -12.935  48.471  1.00 63.65           C
ATOM    146  C   ASN A  30      -0.475 -12.491  47.130  1.00 63.65           C
ATOM    147  O   ASN A  30      -1.072 -13.294  46.414  1.00 63.65           O
ATOM    148  HA  ASN A  30       0.756 -13.810  48.376  1.00 63.65           H
ATOM    149  CB  ASN A  30      -1.049 -13.218  49.426  1.00 63.65           C
ATOM    150 1HB  ASN A  30      -1.451 -12.278  49.804  1.00 63.65           H
ATOM    151 2HB  ASN A  30      -1.855 -13.715  48.886  1.00 63.65           H
ATOM    152  CG  ASN A  30      -0.596 -14.093  50.597  1.00 63.65           C
ATOM    153  OD1 ASN A  30       0.435 -14.744  50.556  1.00 63.65           O
ATOM    154  ND2 ASN A  30      -1.422 -14.072  51.639  1.00 63.65           N
ATOM    155 1HD2 ASN A  30      -2.252 -13.516  51.608  1.00 63.65           H
ATOM    156 2HD2 ASN A  30      -1.212 -14.613  52.454  1.00 63.65           H
ATOM    157  HN  ASN A  30       0.523 -11.238  49.608  1.00 63.65           H
ATOM    158  N   PHE A  31      -0.286 -11.215  46.831  1.00 67.27           N
ATOM    159  CA  PHE A  31      -0.767 -10.661  45.576  1.00 67.27           C
ATOM    160  C   PHE A  31      -0.097 -11.345  44.383  1.00 67.27           C
ATOM    161  O   PHE A  31       1.129 -11.367  44.283  1.00 67.27           O
ATOM    162  HA  PHE A  31      -1.842 -10.836  45.536  1.00 67.27           H
ATOM    163  CB  PHE A  31      -0.397  -9.177  45.571  1.00 67.27           C
ATOM    164 1HB  PHE A  31      -0.795  -8.710  46.473  1.00 67.27           H
ATOM    165 2HB  PHE A  31       0.688  -9.083  45.617  1.00 67.27           H
ATOM    166  CG  PHE A  31      -0.910  -8.411  44.350  1.00 67.27           C
ATOM    167  CD1 PHE A  31      -0.104  -8.239  43.268  1.00 67.27           C
ATOM    168  HD1 PHE A  31       0.907  -8.646  43.271  1.00 67.27           H
ATOM    169  CD2 PHE A  31      -2.171  -7.904  44.345  1.00 67.27           C
ATOM    170  HD2 PHE A  31      -2.817  -8.042  45.213  1.00 67.27           H
ATOM    171  CE1 PHE A  31      -0.580  -7.529  42.134  1.00 67.27           C
ATOM    172  HE1 PHE A  31       0.066  -7.391  41.267  1.00 67.27           H
ATOM    173  CE2 PHE A  31      -2.647  -7.194  43.212  1.00 67.27           C
ATOM    174  HE2 PHE A  31      -3.658  -6.786  43.208  1.00 67.27           H
ATOM    175  CZ  PHE A  31      -1.841  -7.021  42.130  1.00 67.27           C
ATOM    176  HZ  PHE A  31      -2.207  -6.476  41.259  1.00 67.27           H
ATOM    177  HN  PHE A  31       0.185 -10.564  47.427  1.00 67.27           H
ATOM    178  N   ASN A  32      -0.930 -11.888  43.508  1.00 66.12           N
ATOM    179  CA  ASN A  32      -0.436 -12.539  42.306  1.00 66.12           C
ATOM    180  C   ASN A  32      -0.032 -11.474  41.284  1.00 66.12           C
ATOM    181  O   ASN A  32      -0.875 -10.968  40.545  1.00 66.12           O
ATOM    182  HA  ASN A  32       0.410 -13.142  42.636  1.00 66.12           H
ATOM    183  CB  ASN A  32      -1.515 -13.419  41.672  1.00 66.12           C
ATOM    184 1HB  ASN A  32      -2.012 -14.004  42.445  1.00 66.12           H
ATOM    185 2HB  ASN A  32      -2.276 -12.790  41.210  1.00 66.12           H
ATOM    186  CG  ASN A  32      -0.912 -14.355  40.623  1.00 66.12           C
ATOM    187  OD1 ASN A  32       0.278 -14.345  40.355  1.00 66.12           O
ATOM    188  ND2 ASN A  32      -1.797 -15.163  40.047  1.00 66.12           N
ATOM    189 1HD2 ASN A  32      -2.760 -15.121  40.313  1.00 66.12           H
ATOM    190 2HD2 ASN A  32      -1.500 -15.813  39.348  1.00 66.12           H
ATOM    191  HN  ASN A  32      -1.925 -11.888  43.609  1.00 66.12           H
ATOM    192  N   PHE A  33       1.256 -11.166  41.275  1.00 68.74           N
ATOM    193  CA  PHE A  33       1.797 -10.238  40.297  1.00 68.74           C
ATOM    194  C   PHE A  33       2.030 -10.931  38.953  1.00 68.74           C
ATOM    195  O   PHE A  33       3.132 -10.884  38.409  1.00 68.74           O
ATOM    196  HA  PHE A  33       1.066  -9.440  40.170  1.00 68.74           H
ATOM    197  CB  PHE A  33       3.139  -9.745  40.842  1.00 68.74           C
ATOM    198 1HB  PHE A  33       3.788 -10.604  41.013  1.00 68.74           H
ATOM    199 2HB  PHE A  33       3.622  -9.127  40.085  1.00 68.74           H
ATOM    200  CG  PHE A  33       3.027  -8.942  42.139  1.00 68.74           C
ATOM    201  CD1 PHE A  33       2.792  -7.603  42.092  1.00 68.74           C
ATOM    202  HD1 PHE A  33       2.683  -7.103  41.130  1.00 68.74           H
ATOM    203  CD2 PHE A  33       3.162  -9.567  43.340  1.00 68.74           C
ATOM    204  HD2 PHE A  33       3.350 -10.640  43.377  1.00 68.74           H
ATOM    205  CE1 PHE A  33       2.687  -6.858  43.296  1.00 68.74           C
ATOM    206  HE1 PHE A  33       2.499  -5.785  43.258  1.00 68.74           H
ATOM    207  CE2 PHE A  33       3.057  -8.821  44.544  1.00 68.74           C
ATOM    208  HE2 PHE A  33       3.166  -9.322  45.506  1.00 68.74           H
ATOM    209  CZ  PHE A  33       2.822  -7.483  44.497  1.00 68.74           C
ATOM    210  HZ  PHE A  33       2.742  -6.911  45.421  1.00 68.74           H
ATOM    211  HN  PHE A  33       1.925 -11.538  41.919  1.00 68.74           H
ATOM    212  N   THR A  34       0.974 -11.559  38.456  1.00 71.48           N
ATOM    213  CA  THR A  34       0.915 -11.930  37.053  1.00 71.48           C
ATOM    214  C   THR A  34       1.334 -10.752  36.172  1.00 71.48           C
ATOM    215  O   THR A  34       0.827  -9.643  36.330  1.00 71.48           O
ATOM    216  HA  THR A  34       1.634 -12.731  36.879  1.00 71.48           H
ATOM    217  CB  THR A  34      -0.498 -12.438  36.757  1.00 71.48           C
ATOM    218  HB  THR A  34      -1.179 -11.608  36.572  1.00 71.48           H
ATOM    219  OG1 THR A  34      -0.815 -13.256  37.879  1.00 71.48           O
ATOM    220  HG1 THR A  34      -1.802 -13.409  37.924  1.00 71.48           H
ATOM    221  CG2 THR A  34      -0.536 -13.403  35.570  1.00 71.48           C
ATOM    222 1HG2 THR A  34       0.093 -14.267  35.783  1.00 71.48           H
ATOM    223 2HG2 THR A  34      -0.168 -12.896  34.678  1.00 71.48           H
ATOM    224 3HG2 THR A  34      -1.561 -13.733  35.403  1.00 71.48           H
ATOM    225  HN  THR A  34       0.170 -11.813  38.995  1.00 71.48           H
ATOM    226  N   ASP A  35       2.256 -11.033  35.262  1.00 80.03           N
ATOM    227  CA  ASP A  35       2.904  -9.977  34.503  1.00 80.03           C
ATOM    228  C   ASP A  35       2.019  -9.591  33.316  1.00 80.03           C
ATOM    229  O   ASP A  35       2.302  -9.965  32.179  1.00 80.03           O
ATOM    230  HA  ASP A  35       3.037  -9.157  35.208  1.00 80.03           H
ATOM    231  CB  ASP A  35       4.254 -10.443  33.954  1.00 80.03           C
ATOM    232 1HB  ASP A  35       4.660 -11.226  34.594  1.00 80.03           H
ATOM    233 2HB  ASP A  35       4.118 -10.879  32.964  1.00 80.03           H
ATOM    234  CG  ASP A  35       5.244  -9.279  33.873  1.00 80.03           C
ATOM    235  OD1 ASP A  35       4.879  -8.188  34.362  1.00 80.03           O
ATOM    236  OD2 ASP A  35       6.343  -9.506  33.323  1.00 80.03           O
ATOM    237  HN  ASP A  35       2.560 -11.960  35.042  1.00 80.03           H
ATOM    238  N   PHE A  36       0.965  -8.849  33.622  1.00 89.61           N
ATOM    239  CA  PHE A  36       0.075  -8.350  32.587  1.00 89.61           C
ATOM    240  C   PHE A  36       0.675  -7.126  31.892  1.00 89.61           C
ATOM    241  O   PHE A  36       0.187  -6.700  30.846  1.00 89.61           O
ATOM    242  HA  PHE A  36      -0.056  -9.151  31.859  1.00 89.61           H
ATOM    243  CB  PHE A  36      -1.229  -7.943  33.276  1.00 89.61           C
ATOM    244 1HB  PHE A  36      -0.996  -7.276  34.107  1.00 89.61           H
ATOM    245 2HB  PHE A  36      -1.837  -7.375  32.573  1.00 89.61           H
ATOM    246  CG  PHE A  36      -2.049  -9.122  33.802  1.00 89.61           C
ATOM    247  CD1 PHE A  36      -2.167 -10.254  33.057  1.00 89.61           C
ATOM    248  HD1 PHE A  36      -1.676 -10.322  32.086  1.00 89.61           H
ATOM    249  CD2 PHE A  36      -2.662  -9.038  35.013  1.00 89.61           C
ATOM    250  HD2 PHE A  36      -2.568  -8.131  35.610  1.00 89.61           H
ATOM    251  CE1 PHE A  36      -2.928 -11.349  33.545  1.00 89.61           C
ATOM    252  HE1 PHE A  36      -3.023 -12.256  32.948  1.00 89.61           H
ATOM    253  CE2 PHE A  36      -3.424 -10.133  35.501  1.00 89.61           C
ATOM    254  HE2 PHE A  36      -3.914 -10.066  36.472  1.00 89.61           H
ATOM    255  CZ  PHE A  36      -3.541 -11.265  34.756  1.00 89.61           C
ATOM    256  HZ  PHE A  36      -4.126 -12.105  35.131  1.00 89.61           H
ATOM    257  HN  PHE A  36       0.716  -8.588  34.555  1.00 89.61           H
ATOM    258  N   TYR A  37       1.725  -6.594  32.501  1.00 91.08           N
ATOM    259  CA  TYR A  37       2.501  -5.540  31.871  1.00 91.08           C
ATOM    260  C   TYR A  37       3.621  -6.125  31.007  1.00 91.08           C
ATOM    261  O   TYR A  37       4.557  -6.732  31.525  1.00 91.08           O
ATOM    262  HA  TYR A  37       1.829  -4.960  31.238  1.00 91.08           H
ATOM    263  CB  TYR A  37       3.122  -4.734  33.013  1.00 91.08           C
ATOM    264 1HB  TYR A  37       2.327  -4.377  33.667  1.00 91.08           H
ATOM    265 2HB  TYR A  37       3.753  -5.394  33.609  1.00 91.08           H
ATOM    266  CG  TYR A  37       3.956  -3.538  32.548  1.00 91.08           C
ATOM    267  CD1 TYR A  37       5.319  -3.672  32.377  1.00 91.08           C
ATOM    268  HD1 TYR A  37       5.801  -4.629  32.572  1.00 91.08           H
ATOM    269  CD2 TYR A  37       3.345  -2.325  32.301  1.00 91.08           C
ATOM    270  HD2 TYR A  37       2.269  -2.220  32.437  1.00 91.08           H
ATOM    271  CE1 TYR A  37       6.103  -2.546  31.940  1.00 91.08           C
ATOM    272  HE1 TYR A  37       7.180  -2.638  31.800  1.00 91.08           H
ATOM    273  CE2 TYR A  37       4.130  -1.200  31.864  1.00 91.08           C
ATOM    274  HE2 TYR A  37       3.660  -0.236  31.666  1.00 91.08           H
ATOM    275  CZ  TYR A  37       5.470  -1.366  31.705  1.00 91.08           C
ATOM    276  OH  TYR A  37       6.211  -0.302  31.292  1.00 91.08           O
ATOM    277  HH  TYR A  37       5.611   0.464  31.063  1.00 91.08           H
ATOM    278  HN  TYR A  37       2.046  -6.872  33.406  1.00 91.08           H
ATOM    279  N   CYS A  38       3.487  -5.922  29.704  1.00 91.41           N
ATOM    280  CA  CYS A  38       4.402  -6.531  28.754  1.00 91.41           C
ATOM    281  C   CYS A  38       5.417  -5.473  28.317  1.00 91.41           C
ATOM    282  O   CYS A  38       5.050  -4.475  27.699  1.00 91.41           O
ATOM    283  HA  CYS A  38       4.897  -7.349  29.278  1.00 91.41           H
ATOM    284  CB  CYS A  38       3.659  -7.136  27.562  1.00 91.41           C
ATOM    285 1HB  CYS A  38       2.862  -7.792  27.914  1.00 91.41           H
ATOM    286 2HB  CYS A  38       3.187  -6.346  26.978  1.00 91.41           H
ATOM    287  SG  CYS A  38       4.824  -8.079  26.511  1.00 91.41           S
ATOM    288  HN  CYS A  38       2.772  -5.354  29.297  1.00 91.41           H
ATOM    289  N   GLU A  39       6.672  -5.727  28.656  1.00 89.76           N
ATOM    290  CA  GLU A  39       7.763  -4.911  28.151  1.00 89.76           C
ATOM    291  C   GLU A  39       8.164  -5.370  26.747  1.00 89.76           C
ATOM    292  O   GLU A  39       8.495  -6.537  26.543  1.00 89.76           O
ATOM    293  HA  GLU A  39       7.370  -3.895  28.110  1.00 89.76           H
ATOM    294  CB  GLU A  39       8.961  -4.947  29.102  1.00 89.76           C
ATOM    295 1HB  GLU A  39       9.189  -5.979  29.366  1.00 89.76           H
ATOM    296 2HB  GLU A  39       9.803  -4.421  28.653  1.00 89.76           H
ATOM    297  CG  GLU A  39       8.645  -4.217  30.409  1.00 89.76           C
ATOM    298 1HG  GLU A  39       8.278  -3.214  30.190  1.00 89.76           H
ATOM    299 2HG  GLU A  39       7.849  -4.740  30.939  1.00 89.76           H
ATOM    300  CD  GLU A  39       9.885  -4.128  31.301  1.00 89.76           C
ATOM    301  OE1 GLU A  39       9.753  -3.549  32.401  1.00 89.76           O
ATOM    302  OE2 GLU A  39      10.937  -4.641  30.863  1.00 89.76           O
ATOM    303  HN  GLU A  39       6.948  -6.472  29.263  1.00 89.76           H
ATOM    304  N   LYS A  40       8.120  -4.428  25.816  1.00 89.07           N
ATOM    305  CA  LYS A  40       8.302  -4.755  24.412  1.00 89.07           C
ATOM    306  C   LYS A  40       9.750  -4.471  24.010  1.00 89.07           C
ATOM    307  O   LYS A  40      10.031  -4.185  22.847  1.00 89.07           O
ATOM    308  HA  LYS A  40       8.115  -5.823  24.299  1.00 89.07           H
ATOM    309  CB  LYS A  40       7.270  -4.021  23.553  1.00 89.07           C
ATOM    310 1HB  LYS A  40       7.387  -2.945  23.677  1.00 89.07           H
ATOM    311 2HB  LYS A  40       7.446  -4.241  22.500  1.00 89.07           H
ATOM    312  CG  LYS A  40       5.847  -4.432  23.936  1.00 89.07           C
ATOM    313 1HG  LYS A  40       5.702  -4.301  25.008  1.00 89.07           H
ATOM    314 2HG  LYS A  40       5.130  -3.782  23.435  1.00 89.07           H
ATOM    315  CD  LYS A  40       5.575  -5.889  23.554  1.00 89.07           C
ATOM    316 1HD  LYS A  40       5.883  -6.062  22.522  1.00 89.07           H
ATOM    317 2HD  LYS A  40       6.174  -6.550  24.180  1.00 89.07           H
ATOM    318  CE  LYS A  40       4.092  -6.230  23.713  1.00 89.07           C
ATOM    319 1HE  LYS A  40       3.869  -6.430  24.761  1.00 89.07           H
ATOM    320 2HE  LYS A  40       3.483  -5.377  23.414  1.00 89.07           H
ATOM    321  NZ  LYS A  40       3.741  -7.410  22.891  1.00 89.07           N
ATOM    322 1HZ  LYS A  40       2.757  -7.625  23.011  1.00 89.07           H
ATOM    323 2HZ  LYS A  40       3.926  -7.209  21.914  1.00 89.07           H
ATOM    324 3HZ  LYS A  40       4.299  -8.204  23.184  1.00 89.07           H
ATOM    325  HN  LYS A  40       7.964  -3.459  26.008  1.00 89.07           H
ATOM    326  N   ASN A  41      10.633  -4.559  24.995  1.00 88.70           N
ATOM    327  CA  ASN A  41      12.034  -4.244  24.775  1.00 88.70           C
ATOM    328  C   ASN A  41      12.591  -5.152  23.678  1.00 88.70           C
ATOM    329  O   ASN A  41      13.294  -4.690  22.781  1.00 88.70           O
ATOM    330  HA  ASN A  41      12.049  -3.191  24.493  1.00 88.70           H
ATOM    331  CB  ASN A  41      12.856  -4.476  26.044  1.00 88.70           C
ATOM    332 1HB  ASN A  41      12.535  -5.399  26.527  1.00 88.70           H
ATOM    333 2HB  ASN A  41      13.907  -4.602  25.783  1.00 88.70           H
ATOM    334  CG  ASN A  41      12.704  -3.306  27.018  1.00 88.70           C
ATOM    335  OD1 ASN A  41      12.364  -2.195  26.646  1.00 88.70           O
ATOM    336  ND2 ASN A  41      12.975  -3.616  28.283  1.00 88.70           N
ATOM    337 1HD2 ASN A  41      13.249  -4.547  28.522  1.00 88.70           H
ATOM    338 2HD2 ASN A  41      12.904  -2.918  28.995  1.00 88.70           H
ATOM    339  HN  ASN A  41      10.404  -4.840  25.927  1.00 88.70           H
ATOM    340  N   ASN A  42      12.255  -6.430  23.785  1.00 90.61           N
ATOM    341  CA  ASN A  42      12.755  -7.416  22.842  1.00 90.61           C
ATOM    342  C   ASN A  42      12.260  -7.069  21.437  1.00 90.61           C
ATOM    343  O   ASN A  42      12.998  -7.209  20.463  1.00 90.61           O
ATOM    344  HA  ASN A  42      13.841  -7.367  22.926  1.00 90.61           H
ATOM    345  CB  ASN A  42      12.248  -8.817  23.190  1.00 90.61           C
ATOM    346 1HB  ASN A  42      11.164  -8.798  23.302  1.00 90.61           H
ATOM    347 2HB  ASN A  42      12.471  -9.502  22.372  1.00 90.61           H
ATOM    348  CG  ASN A  42      12.890  -9.328  24.481  1.00 90.61           C
ATOM    349  OD1 ASN A  42      13.837  -8.761  25.001  1.00 90.61           O
ATOM    350  ND2 ASN A  42      12.324 -10.429  24.968  1.00 90.61           N
ATOM    351 1HD2 ASN A  42      11.549 -10.845  24.492  1.00 90.61           H
ATOM    352 2HD2 ASN A  42      12.674 -10.841  25.810  1.00 90.61           H
ATOM    353  HN  ASN A  42      11.654  -6.792  24.497  1.00 90.61           H
ATOM    354  N   VAL A  43      11.014  -6.624  21.376  1.00 91.15           N
ATOM    355  CA  VAL A  43      10.396  -6.301  20.101  1.00 91.15           C
ATOM    356  C   VAL A  43      11.110  -5.098  19.483  1.00 91.15           C
ATOM    357  O   VAL A  43      11.351  -5.067  18.277  1.00 91.15           O
ATOM    358  HA  VAL A  43      10.526  -7.162  19.445  1.00 91.15           H
ATOM    359  CB  VAL A  43       8.895  -6.073  20.291  1.00 91.15           C
ATOM    360  HB  VAL A  43       8.766  -5.211  20.945  1.00 91.15           H
ATOM    361  CG1 VAL A  43       8.216  -5.755  18.957  1.00 91.15           C
ATOM    362 1HG1 VAL A  43       8.656  -4.853  18.531  1.00 91.15           H
ATOM    363 2HG1 VAL A  43       8.359  -6.588  18.269  1.00 91.15           H
ATOM    364 3HG1 VAL A  43       7.150  -5.597  19.120  1.00 91.15           H
ATOM    365  CG2 VAL A  43       8.238  -7.278  20.967  1.00 91.15           C
ATOM    366 1HG2 VAL A  43       8.381  -8.164  20.348  1.00 91.15           H
ATOM    367 2HG2 VAL A  43       8.693  -7.439  21.944  1.00 91.15           H
ATOM    368 3HG2 VAL A  43       7.171  -7.089  21.089  1.00 91.15           H
ATOM    369  HN  VAL A  43      10.431  -6.482  22.176  1.00 91.15           H
ATOM    370  N   ARG A  44      11.428  -4.136  20.337  1.00 89.96           N
ATOM    371  CA  ARG A  44      12.077  -2.917  19.884  1.00 89.96           C
ATOM    372  C   ARG A  44      13.508  -3.214  19.430  1.00 89.96           C
ATOM    373  O   ARG A  44      13.994  -2.620  18.469  1.00 89.96           O
ATOM    374  HA  ARG A  44      11.466  -2.569  19.051  1.00 89.96           H
ATOM    375  CB  ARG A  44      12.109  -1.865  20.994  1.00 89.96           C
ATOM    376 1HB  ARG A  44      12.433  -2.326  21.927  1.00 89.96           H
ATOM    377 2HB  ARG A  44      12.840  -1.094  20.748  1.00 89.96           H
ATOM    378  CG  ARG A  44      10.732  -1.227  21.185  1.00 89.96           C
ATOM    379 1HG  ARG A  44      10.382  -0.817  20.237  1.00 89.96           H
ATOM    380 2HG  ARG A  44      10.013  -1.988  21.488  1.00 89.96           H
ATOM    381  CD  ARG A  44      10.783  -0.118  22.238  1.00 89.96           C
ATOM    382 1HD  ARG A  44      11.795   0.282  22.309  1.00 89.96           H
ATOM    383 2HD  ARG A  44      10.135   0.707  21.941  1.00 89.96           H
ATOM    384  NE  ARG A  44      10.356  -0.648  23.552  1.00 89.96           N
ATOM    385  HE  ARG A  44       9.635  -1.341  23.567  1.00 89.96           H
ATOM    386  CZ  ARG A  44      10.875  -0.257  24.724  1.00 89.96           C
ATOM    387  NH1 ARG A  44      11.843   0.669  24.765  1.00 89.96           N
ATOM    388 1HH1 ARG A  44      12.183   1.073  23.916  1.00 89.96           H
ATOM    389 2HH1 ARG A  44      12.224   0.955  25.644  1.00 89.96           H
ATOM    390  NH2 ARG A  44      10.411  -0.806  25.855  1.00 89.96           N
ATOM    391 1HH2 ARG A  44      10.787  -0.525  26.738  1.00 89.96           H
ATOM    392 2HH2 ARG A  44       9.688  -1.496  25.816  1.00 89.96           H
ATOM    393  HN  ARG A  44      11.251  -4.180  21.320  1.00 89.96           H
ATOM    394  N   GLN A  45      14.141  -4.134  20.143  1.00 91.60           N
ATOM    395  CA  GLN A  45      15.512  -4.506  19.836  1.00 91.60           C
ATOM    396  C   GLN A  45      15.588  -5.157  18.453  1.00 91.60           C
ATOM    397  O   GLN A  45      16.494  -4.864  17.675  1.00 91.60           O
ATOM    398  HA  GLN A  45      16.073  -3.571  19.836  1.00 91.60           H
ATOM    399  CB  GLN A  45      16.082  -5.434  20.910  1.00 91.60           C
ATOM    400 1HB  GLN A  45      15.954  -4.980  21.893  1.00 91.60           H
ATOM    401 2HB  GLN A  45      15.528  -6.372  20.918  1.00 91.60           H
ATOM    402  CG  GLN A  45      17.566  -5.714  20.661  1.00 91.60           C
ATOM    403 1HG  GLN A  45      17.696  -6.148  19.670  1.00 91.60           H
ATOM    404 2HG  GLN A  45      18.124  -4.778  20.675  1.00 91.60           H
ATOM    405  CD  GLN A  45      18.129  -6.666  21.719  1.00 91.60           C
ATOM    406  OE1 GLN A  45      17.406  -7.277  22.489  1.00 91.60           O
ATOM    407  NE2 GLN A  45      19.456  -6.756  21.714  1.00 91.60           N
ATOM    408 1HE2 GLN A  45      19.990  -6.227  21.055  1.00 91.60           H
ATOM    409 2HE2 GLN A  45      19.919  -7.354  22.368  1.00 91.60           H
ATOM    410  HN  GLN A  45      13.735  -4.621  20.916  1.00 91.60           H
ATOM    411  N   PHE A  46      14.624  -6.027  18.190  1.00 93.32           N
ATOM    412  CA  PHE A  46      14.544  -6.686  16.897  1.00 93.32           C
ATOM    413  C   PHE A  46      14.332  -5.669  15.775  1.00 93.32           C
ATOM    414  O   PHE A  46      15.023  -5.707  14.758  1.00 93.32           O
ATOM    415  HA  PHE A  46      15.489  -7.206  16.740  1.00 93.32           H
ATOM    416  CB  PHE A  46      13.340  -7.628  16.950  1.00 93.32           C
ATOM    417 1HB  PHE A  46      13.528  -8.401  17.696  1.00 93.32           H
ATOM    418 2HB  PHE A  46      12.467  -7.068  17.285  1.00 93.32           H
ATOM    419  CG  PHE A  46      13.015  -8.298  15.614  1.00 93.32           C
ATOM    420  CD1 PHE A  46      11.982  -7.840  14.857  1.00 93.32           C
ATOM    421  HD1 PHE A  46      11.386  -6.996  15.202  1.00 93.32           H
ATOM    422  CD2 PHE A  46      13.759  -9.352  15.182  1.00 93.32           C
ATOM    423  HD2 PHE A  46      14.586  -9.719  15.789  1.00 93.32           H
ATOM    424  CE1 PHE A  46      11.680  -8.462  13.616  1.00 93.32           C
ATOM    425  HE1 PHE A  46      10.852  -8.095  13.010  1.00 93.32           H
ATOM    426  CE2 PHE A  46      13.457  -9.974  13.942  1.00 93.32           C
ATOM    427  HE2 PHE A  46      14.053 -10.818  13.597  1.00 93.32           H
ATOM    428  CZ  PHE A  46      12.424  -9.516  13.185  1.00 93.32           C
ATOM    429  HZ  PHE A  46      12.193  -9.993  12.233  1.00 93.32           H
ATOM    430  HN  PHE A  46      13.909  -6.282  18.840  1.00 93.32           H
ATOM    431  N   ALA A  47      13.372  -4.782  15.997  1.00 92.24           N
ATOM    432  CA  ALA A  47      13.006  -3.806  14.984  1.00 92.24           C
ATOM    433  C   ALA A  47      14.237  -2.979  14.611  1.00 92.24           C
ATOM    434  O   ALA A  47      14.464  -2.692  13.437  1.00 92.24           O
ATOM    435  HA  ALA A  47      12.666  -4.353  14.105  1.00 92.24           H
ATOM    436  CB  ALA A  47      11.856  -2.940  15.502  1.00 92.24           C
ATOM    437 1HB  ALA A  47      10.997  -3.572  15.725  1.00 92.24           H
ATOM    438 2HB  ALA A  47      12.171  -2.422  16.408  1.00 92.24           H
ATOM    439 3HB  ALA A  47      11.582  -2.208  14.742  1.00 92.24           H
ATOM    440  HN  ALA A  47      12.850  -4.724  16.848  1.00 92.24           H
ATOM    441  N   SER A  48      15.000  -2.618  15.632  1.00 92.62           N
ATOM    442  CA  SER A  48      16.069  -1.648  15.462  1.00 92.62           C
ATOM    443  C   SER A  48      17.144  -2.212  14.531  1.00 92.62           C
ATOM    444  O   SER A  48      17.872  -1.457  13.888  1.00 92.62           O
ATOM    445  HA  SER A  48      15.597  -0.773  15.016  1.00 92.62           H
ATOM    446  CB  SER A  48      16.684  -1.264  16.810  1.00 92.62           C
ATOM    447 1HB  SER A  48      17.350  -0.412  16.675  1.00 92.62           H
ATOM    448 2HB  SER A  48      15.894  -0.946  17.491  1.00 92.62           H
ATOM    449  OG  SER A  48      17.408  -2.344  17.394  1.00 92.62           O
ATOM    450  HG  SER A  48      17.795  -2.061  18.272  1.00 92.62           H
ATOM    451  HN  SER A  48      14.897  -2.975  16.561  1.00 92.62           H
ATOM    452  N   HIS A  49      17.209  -3.535  14.487  1.00 94.28           N
ATOM    453  CA  HIS A  49      18.208  -4.209  13.675  1.00 94.28           C
ATOM    454  C   HIS A  49      17.602  -4.584  12.321  1.00 94.28           C
ATOM    455  O   HIS A  49      18.274  -4.505  11.294  1.00 94.28           O
ATOM    456  HA  HIS A  49      19.016  -3.494  13.517  1.00 94.28           H
ATOM    457  CB  HIS A  49      18.790  -5.413  14.419  1.00 94.28           C
ATOM    458 1HB  HIS A  49      17.973  -6.069  14.722  1.00 94.28           H
ATOM    459 2HB  HIS A  49      19.417  -5.982  13.733  1.00 94.28           H
ATOM    460  CG  HIS A  49      19.603  -5.049  15.638  1.00 94.28           C
ATOM    461  ND1 HIS A  49      19.029  -4.774  16.867  1.00 94.28           N
ATOM    462  HD1 HIS A  49      18.050  -4.788  17.072  1.00 94.28           H
ATOM    463  CD2 HIS A  49      20.950  -4.917  15.804  1.00 94.28           C
ATOM    464  HD2 HIS A  49      21.705  -5.063  15.031  1.00 94.28           H
ATOM    465  CE1 HIS A  49      19.997  -4.491  17.726  1.00 94.28           C
ATOM    466  HE1 HIS A  49      19.865  -4.232  18.777  1.00 94.28           H
ATOM    467  NE2 HIS A  49      21.186  -4.579  17.065  1.00 94.28           N
ATOM    468  HN  HIS A  49      16.595  -4.142  14.992  1.00 94.28           H
ATOM    469  N   PHE A  50      16.340  -4.984  12.364  1.00 95.12           N
ATOM    470  CA  PHE A  50      15.721  -5.631  11.220  1.00 95.12           C
ATOM    471  C   PHE A  50      15.217  -4.597  10.211  1.00 95.12           C
ATOM    472  O   PHE A  50      15.459  -4.725   9.012  1.00 95.12           O
ATOM    473  HA  PHE A  50      16.482  -6.254  10.750  1.00 95.12           H
ATOM    474  CB  PHE A  50      14.530  -6.432  11.750  1.00 95.12           C
ATOM    475 1HB  PHE A  50      14.887  -7.147  12.491  1.00 95.12           H
ATOM    476 2HB  PHE A  50      13.848  -5.754  12.263  1.00 95.12           H
ATOM    477  CG  PHE A  50      13.756  -7.186  10.667  1.00 95.12           C
ATOM    478  CD1 PHE A  50      12.524  -6.755  10.286  1.00 95.12           C
ATOM    479  HD1 PHE A  50      12.087  -5.872  10.753  1.00 95.12           H
ATOM    480  CD2 PHE A  50      14.301  -8.288  10.084  1.00 95.12           C
ATOM    481  HD2 PHE A  50      15.288  -8.634  10.389  1.00 95.12           H
ATOM    482  CE1 PHE A  50      11.806  -7.455   9.281  1.00 95.12           C
ATOM    483  HE1 PHE A  50      10.818  -7.109   8.976  1.00 95.12           H
ATOM    484  CE2 PHE A  50      13.583  -8.988   9.079  1.00 95.12           C
ATOM    485  HE2 PHE A  50      14.019  -9.871   8.612  1.00 95.12           H
ATOM    486  CZ  PHE A  50      12.350  -8.557   8.698  1.00 95.12           C
ATOM    487  HZ  PHE A  50      11.799  -9.094   7.927  1.00 95.12           H
ATOM    488  HN  PHE A  50      15.745  -4.872  13.160  1.00 95.12           H
ATOM    489  N   LEU A  51      14.525  -3.595  10.735  1.00 94.56           N
ATOM    490  CA  LEU A  51      13.688  -2.749   9.902  1.00 94.56           C
ATOM    491  C   LEU A  51      14.576  -1.816   9.075  1.00 94.56           C
ATOM    492  O   LEU A  51      14.440  -1.744   7.855  1.00 94.56           O
ATOM    493  HA  LEU A  51      13.141  -3.400   9.220  1.00 94.56           H
ATOM    494  CB  LEU A  51      12.652  -2.015  10.755  1.00 94.56           C
ATOM    495 1HB  LEU A  51      13.180  -1.407  11.490  1.00 94.56           H
ATOM    496 2HB  LEU A  51      12.100  -1.329  10.112  1.00 94.56           H
ATOM    497  CG  LEU A  51      11.644  -2.898  11.494  1.00 94.56           C
ATOM    498  HG  LEU A  51      12.193  -3.542  12.181  1.00 94.56           H
ATOM    499  CD1 LEU A  51      10.687  -2.052  12.336  1.00 94.56           C
ATOM    500 1HD1 LEU A  51      11.256  -1.482  13.070  1.00 94.56           H
ATOM    501 2HD1 LEU A  51      10.141  -1.367  11.687  1.00 94.56           H
ATOM    502 3HD1 LEU A  51       9.981  -2.705  12.850  1.00 94.56           H
ATOM    503  CD2 LEU A  51      10.897  -3.810  10.519  1.00 94.56           C
ATOM    504 1HD2 LEU A  51      10.360  -3.202   9.791  1.00 94.56           H
ATOM    505 2HD2 LEU A  51      11.610  -4.452  10.002  1.00 94.56           H
ATOM    506 3HD2 LEU A  51      10.187  -4.427  11.070  1.00 94.56           H
ATOM    507  HN  LEU A  51      14.531  -3.359  11.706  1.00 94.56           H
ATOM    508  N   PRO A  52      15.496  -1.088   9.721  1.00 95.69           N
ATOM    509  CA  PRO A  52      16.190   0.017   9.053  1.00 95.69           C
ATOM    510  C   PRO A  52      16.826  -0.412   7.741  1.00 95.69           C
ATOM    511  O   PRO A  52      16.600   0.212   6.705  1.00 95.69           O
ATOM    512  HA  PRO A  52      15.478   0.797   8.784  1.00 95.69           H
ATOM    513  CB  PRO A  52      17.239   0.457  10.076  1.00 95.69           C
ATOM    514 1HB  PRO A  52      18.188  -0.057   9.923  1.00 95.69           H
ATOM    515 2HB  PRO A  52      17.442   1.526  10.007  1.00 95.69           H
ATOM    516  CG  PRO A  52      16.607   0.088  11.412  1.00 95.69           C
ATOM    517 1HG  PRO A  52      17.351   0.009  12.204  1.00 95.69           H
ATOM    518 2HG  PRO A  52      15.888   0.839  11.741  1.00 95.69           H
ATOM    519  CD  PRO A  52      15.944  -1.247  11.117  1.00 95.69           C
ATOM    520 1HD  PRO A  52      16.642  -2.078  11.221  1.00 95.69           H
ATOM    521 2HD  PRO A  52      15.114  -1.446  11.795  1.00 95.69           H
ATOM    522  N   PRO A  53      17.632  -1.482   7.752  1.00 96.96           N
ATOM    523  CA  PRO A  53      18.302  -1.935   6.531  1.00 96.96           C
ATOM    524  C   PRO A  53      17.328  -2.145   5.383  1.00 96.96           C
ATOM    525  O   PRO A  53      17.610  -1.765   4.247  1.00 96.96           O
ATOM    526  HA  PRO A  53      18.996  -1.172   6.179  1.00 96.96           H
ATOM    527  CB  PRO A  53      18.975  -3.243   6.950  1.00 96.96           C
ATOM    528 1HB  PRO A  53      18.333  -4.103   6.760  1.00 96.96           H
ATOM    529 2HB  PRO A  53      19.902  -3.411   6.403  1.00 96.96           H
ATOM    530  CG  PRO A  53      19.229  -3.048   8.440  1.00 96.96           C
ATOM    531 1HG  PRO A  53      19.374  -3.998   8.954  1.00 96.96           H
ATOM    532 2HG  PRO A  53      20.127  -2.459   8.624  1.00 96.96           H
ATOM    533  CD  PRO A  53      17.972  -2.332   8.908  1.00 96.96           C
ATOM    534 1HD  PRO A  53      17.169  -3.033   9.138  1.00 96.96           H
ATOM    535 2HD  PRO A  53      18.150  -1.748   9.810  1.00 96.96           H
ATOM    536  N   LEU A  54      16.196  -2.749   5.712  1.00 96.34           N
ATOM    537  CA  LEU A  54      15.236  -3.145   4.696  1.00 96.34           C
ATOM    538  C   LEU A  54      14.559  -1.897   4.127  1.00 96.34           C
ATOM    539  O   LEU A  54      14.386  -1.778   2.915  1.00 96.34           O
ATOM    540  HA  LEU A  54      15.790  -3.633   3.894  1.00 96.34           H
ATOM    541  CB  LEU A  54      14.254  -4.175   5.259  1.00 96.34           C
ATOM    542 1HB  LEU A  54      13.782  -3.751   6.145  1.00 96.34           H
ATOM    543 2HB  LEU A  54      13.465  -4.334   4.524  1.00 96.34           H
ATOM    544  CG  LEU A  54      14.848  -5.534   5.631  1.00 96.34           C
ATOM    545  HG  LEU A  54      15.650  -5.371   6.351  1.00 96.34           H
ATOM    546  CD1 LEU A  54      13.804  -6.421   6.313  1.00 96.34           C
ATOM    547 1HD1 LEU A  54      13.450  -5.933   7.221  1.00 96.34           H
ATOM    548 2HD1 LEU A  54      12.965  -6.580   5.635  1.00 96.34           H
ATOM    549 3HD1 LEU A  54      14.253  -7.381   6.567  1.00 96.34           H
ATOM    550  CD2 LEU A  54      15.469  -6.215   4.410  1.00 96.34           C
ATOM    551 1HD2 LEU A  54      14.703  -6.365   3.649  1.00 96.34           H
ATOM    552 2HD2 LEU A  54      16.262  -5.585   4.007  1.00 96.34           H
ATOM    553 3HD2 LEU A  54      15.884  -7.179   4.703  1.00 96.34           H
ATOM    554  HN  LEU A  54      15.932  -2.969   6.651  1.00 96.34           H
ATOM    555  N   TYR A  55      14.194  -0.997   5.029  1.00 95.46           N
ATOM    556  CA  TYR A  55      13.486   0.210   4.638  1.00 95.46           C
ATOM    557  C   TYR A  55      14.353   1.084   3.729  1.00 95.46           C
ATOM    558  O   TYR A  55      13.849   1.710   2.798  1.00 95.46           O
ATOM    559  HA  TYR A  55      12.589  -0.086   4.095  1.00 95.46           H
ATOM    560  CB  TYR A  55      13.201   0.971   5.934  1.00 95.46           C
ATOM    561 1HB  TYR A  55      14.105   0.984   6.543  1.00 95.46           H
ATOM    562 2HB  TYR A  55      12.965   2.007   5.692  1.00 95.46           H
ATOM    563  CG  TYR A  55      12.056   0.382   6.762  1.00 95.46           C
ATOM    564  CD1 TYR A  55      11.366  -0.720   6.299  1.00 95.46           C
ATOM    565  HD1 TYR A  55      11.637  -1.172   5.344  1.00 95.46           H
ATOM    566  CD2 TYR A  55      11.713   0.953   7.970  1.00 95.46           C
ATOM    567  HD2 TYR A  55      12.258   1.824   8.335  1.00 95.46           H
ATOM    568  CE1 TYR A  55      10.289  -1.274   7.077  1.00 95.46           C
ATOM    569  HE1 TYR A  55       9.736  -2.145   6.724  1.00 95.46           H
ATOM    570  CE2 TYR A  55      10.636   0.399   8.749  1.00 95.46           C
ATOM    571  HE2 TYR A  55      10.355   0.841   9.705  1.00 95.46           H
ATOM    572  CZ  TYR A  55       9.977  -0.687   8.264  1.00 95.46           C
ATOM    573  OH  TYR A  55       8.960  -1.211   8.999  1.00 95.46           O
ATOM    574  HH  TYR A  55       8.515  -1.948   8.491  1.00 95.46           H
ATOM    575  HN  TYR A  55      14.374  -1.083   6.009  1.00 95.46           H
ATOM    576  N   TRP A  56      15.643   1.099   4.031  1.00 96.94           N
ATOM    577  CA  TRP A  56      16.598   1.817   3.203  1.00 96.94           C
ATOM    578  C   TRP A  56      16.653   1.128   1.838  1.00 96.94           C
ATOM    579  O   TRP A  56      16.667   1.792   0.804  1.00 96.94           O
ATOM    580  HA  TRP A  56      16.238   2.839   3.090  1.00 96.94           H
ATOM    581  CB  TRP A  56      17.964   1.898   3.887  1.00 96.94           C
ATOM    582 1HB  TRP A  56      18.118   0.996   4.478  1.00 96.94           H
ATOM    583 2HB  TRP A  56      18.741   1.915   3.123  1.00 96.94           H
ATOM    584  CG  TRP A  56      18.134   3.119   4.793  1.00 96.94           C
ATOM    585  CD1 TRP A  56      18.262   3.145   6.127  1.00 96.94           C
ATOM    586  HD1 TRP A  56      18.260   2.259   6.761  1.00 96.94           H
ATOM    587  CD2 TRP A  56      18.191   4.499   4.375  1.00 96.94           C
ATOM    588  NE1 TRP A  56      18.396   4.436   6.597  1.00 96.94           N
ATOM    589  HE1 TRP A  56      18.505   4.710   7.553  1.00 96.94           H
ATOM    590  CE2 TRP A  56      18.352   5.285   5.498  1.00 96.94           C
ATOM    591  CE3 TRP A  56      18.110   5.065   3.090  1.00 96.94           C
ATOM    592  HE3 TRP A  56      17.983   4.466   2.188  1.00 96.94           H
ATOM    593  CZ2 TRP A  56      18.444   6.682   5.449  1.00 96.94           C
ATOM    594  HZ2 TRP A  56      18.571   7.281   6.351  1.00 96.94           H
ATOM    595  CZ3 TRP A  56      18.204   6.461   3.059  1.00 96.94           C
ATOM    596  HZ3 TRP A  56      18.146   6.951   2.087  1.00 96.94           H
ATOM    597  CH2 TRP A  56      18.365   7.267   4.180  1.00 96.94           C
ATOM    598  HH2 TRP A  56      18.430   8.349   4.071  1.00 96.94           H
ATOM    599  HN  TRP A  56      16.038   0.632   4.823  1.00 96.94           H
ATOM    600  N   LEU A  57      16.682  -0.197   1.880  1.00 97.04           N
ATOM    601  CA  LEU A  57      16.755  -0.983   0.661  1.00 97.04           C
ATOM    602  C   LEU A  57      15.526  -0.691  -0.203  1.00 97.04           C
ATOM    603  O   LEU A  57      15.654  -0.375  -1.385  1.00 97.04           O
ATOM    604  HA  LEU A  57      17.643  -0.660   0.117  1.00 97.04           H
ATOM    605  CB  LEU A  57      16.938  -2.466   0.989  1.00 97.04           C
ATOM    606 1HB  LEU A  57      17.863  -2.580   1.554  1.00 97.04           H
ATOM    607 2HB  LEU A  57      16.124  -2.776   1.644  1.00 97.04           H
ATOM    608  CG  LEU A  57      16.984  -3.417  -0.208  1.00 97.04           C
ATOM    609  HG  LEU A  57      16.101  -3.237  -0.821  1.00 97.04           H
ATOM    610  CD1 LEU A  57      18.207  -3.138  -1.084  1.00 97.04           C
ATOM    611 1HD1 LEU A  57      18.163  -2.113  -1.453  1.00 97.04           H
ATOM    612 2HD1 LEU A  57      19.114  -3.274  -0.495  1.00 97.04           H
ATOM    613 3HD1 LEU A  57      18.215  -3.828  -1.928  1.00 97.04           H
ATOM    614  CD2 LEU A  57      16.926  -4.876   0.248  1.00 97.04           C
ATOM    615 1HD2 LEU A  57      17.778  -5.088   0.896  1.00 97.04           H
ATOM    616 2HD2 LEU A  57      16.001  -5.049   0.797  1.00 97.04           H
ATOM    617 3HD2 LEU A  57      16.960  -5.531  -0.622  1.00 97.04           H
ATOM    618  HN  LEU A  57      16.656  -0.730   2.726  1.00 97.04           H
ATOM    619  N   VAL A  58      14.363  -0.809   0.421  1.00 96.20           N
ATOM    620  CA  VAL A  58      13.109  -0.643  -0.296  1.00 96.20           C
ATOM    621  C   VAL A  58      13.044   0.771  -0.877  1.00 96.20           C
ATOM    622  O   VAL A  58      12.630   0.957  -2.021  1.00 96.20           O
ATOM    623  HA  VAL A  58      13.101  -1.360  -1.116  1.00 96.20           H
ATOM    624  CB  VAL A  58      11.932  -0.965   0.628  1.00 96.20           C
ATOM    625  HB  VAL A  58      12.027  -0.345   1.520  1.00 96.20           H
ATOM    626  CG1 VAL A  58      10.600  -0.623  -0.043  1.00 96.20           C
ATOM    627 1HG1 VAL A  58      10.576   0.441  -0.282  1.00 96.20           H
ATOM    628 2HG1 VAL A  58      10.495  -1.204  -0.959  1.00 96.20           H
ATOM    629 3HG1 VAL A  58       9.781  -0.861   0.635  1.00 96.20           H
ATOM    630  CG2 VAL A  58      11.965  -2.430   1.067  1.00 96.20           C
ATOM    631 1HG2 VAL A  58      11.907  -3.074   0.189  1.00 96.20           H
ATOM    632 2HG2 VAL A  58      12.894  -2.628   1.602  1.00 96.20           H
ATOM    633 3HG2 VAL A  58      11.118  -2.632   1.722  1.00 96.20           H
ATOM    634  HN  VAL A  58      14.269  -1.014   1.395  1.00 96.20           H
ATOM    635  N   PHE A  59      13.457   1.731  -0.064  1.00 97.29           N
ATOM    636  CA  PHE A  59      13.468   3.120  -0.490  1.00 97.29           C
ATOM    637  C   PHE A  59      14.277   3.293  -1.777  1.00 97.29           C
ATOM    638  O   PHE A  59      13.778   3.841  -2.759  1.00 97.29           O
ATOM    639  HA  PHE A  59      12.433   3.411  -0.671  1.00 97.29           H
ATOM    640  CB  PHE A  59      14.133   3.926   0.628  1.00 97.29           C
ATOM    641 1HB  PHE A  59      13.492   3.904   1.509  1.00 97.29           H
ATOM    642 2HB  PHE A  59      15.070   3.442   0.903  1.00 97.29           H
ATOM    643  CG  PHE A  59      14.418   5.383   0.260  1.00 97.29           C
ATOM    644  CD1 PHE A  59      15.701   5.831   0.200  1.00 97.29           C
ATOM    645  HD1 PHE A  59      16.526   5.152   0.415  1.00 97.29           H
ATOM    646  CD2 PHE A  59      13.389   6.231  -0.008  1.00 97.29           C
ATOM    647  HD2 PHE A  59      12.361   5.872   0.040  1.00 97.29           H
ATOM    648  CE1 PHE A  59      15.966   7.184  -0.142  1.00 97.29           C
ATOM    649  HE1 PHE A  59      16.994   7.543  -0.189  1.00 97.29           H
ATOM    650  CE2 PHE A  59      13.654   7.584  -0.350  1.00 97.29           C
ATOM    651  HE2 PHE A  59      12.829   8.263  -0.565  1.00 97.29           H
ATOM    652  CZ  PHE A  59      14.936   8.031  -0.410  1.00 97.29           C
ATOM    653  HZ  PHE A  59      15.139   9.070  -0.672  1.00 97.29           H
ATOM    654  HN  PHE A  59      13.780   1.573   0.869  1.00 97.29           H
ATOM    655  N   ILE A  60      15.511   2.814  -1.731  1.00 97.41           N
ATOM    656  CA  ILE A  60      16.448   3.056  -2.815  1.00 97.41           C
ATOM    657  C   ILE A  60      15.909   2.427  -4.100  1.00 97.41           C
ATOM    658  O   ILE A  60      15.809   3.095  -5.128  1.00 97.41           O
ATOM    659  HA  ILE A  60      16.511   4.135  -2.958  1.00 97.41           H
ATOM    660  CB  ILE A  60      17.847   2.569  -2.432  1.00 97.41           C
ATOM    661  HB  ILE A  60      17.760   1.558  -2.035  1.00 97.41           H
ATOM    662  CG1 ILE A  60      18.447   3.439  -1.325  1.00 97.41           C
ATOM    663 1HG1 ILE A  60      18.726   4.411  -1.733  1.00 97.41           H
ATOM    664 2HG1 ILE A  60      17.699   3.620  -0.554  1.00 97.41           H
ATOM    665  CG2 ILE A  60      18.757   2.495  -3.660  1.00 97.41           C
ATOM    666 1HG2 ILE A  60      18.332   1.802  -4.386  1.00 97.41           H
ATOM    667 2HG2 ILE A  60      18.842   3.485  -4.109  1.00 97.41           H
ATOM    668 3HG2 ILE A  60      19.745   2.146  -3.359  1.00 97.41           H
ATOM    669  CD1 ILE A  60      19.675   2.769  -0.706  1.00 97.41           C
ATOM    670 1HD1 ILE A  60      19.387   1.808  -0.278  1.00 97.41           H
ATOM    671 2HD1 ILE A  60      20.431   2.611  -1.475  1.00 97.41           H
ATOM    672 3HD1 ILE A  60      20.081   3.408   0.078  1.00 97.41           H
ATOM    673  HN  ILE A  60      15.873   2.271  -0.973  1.00 97.41           H
ATOM    674  N   VAL A  61      15.574   1.149  -4.001  1.00 96.02           N
ATOM    675  CA  VAL A  61      15.181   0.384  -5.172  1.00 96.02           C
ATOM    676  C   VAL A  61      13.876   0.955  -5.733  1.00 96.02           C
ATOM    677  O   VAL A  61      13.726   1.091  -6.946  1.00 96.02           O
ATOM    678  HA  VAL A  61      15.965   0.501  -5.920  1.00 96.02           H
ATOM    679  CB  VAL A  61      15.080  -1.101  -4.818  1.00 96.02           C
ATOM    680  HB  VAL A  61      14.361  -1.204  -4.006  1.00 96.02           H
ATOM    681  CG1 VAL A  61      14.566  -1.914  -6.008  1.00 96.02           C
ATOM    682 1HG1 VAL A  61      13.577  -1.555  -6.293  1.00 96.02           H
ATOM    683 2HG1 VAL A  61      15.250  -1.800  -6.849  1.00 96.02           H
ATOM    684 3HG1 VAL A  61      14.504  -2.966  -5.729  1.00 96.02           H
ATOM    685  CG2 VAL A  61      16.425  -1.639  -4.327  1.00 96.02           C
ATOM    686 1HG2 VAL A  61      17.174  -1.516  -5.109  1.00 96.02           H
ATOM    687 2HG2 VAL A  61      16.734  -1.089  -3.438  1.00 96.02           H
ATOM    688 3HG2 VAL A  61      16.326  -2.697  -4.082  1.00 96.02           H
ATOM    689  HN  VAL A  61      15.569   0.637  -3.141  1.00 96.02           H
ATOM    690  N   GLY A  62      12.967   1.272  -4.823  1.00 96.23           N
ATOM    691  CA  GLY A  62      11.656   1.761  -5.215  1.00 96.23           C
ATOM    692  C   GLY A  62      11.759   3.136  -5.879  1.00 96.23           C
ATOM    693  O   GLY A  62      11.096   3.396  -6.882  1.00 96.23           O
ATOM    694 1HA  GLY A  62      11.191   1.055  -5.903  1.00 96.23           H
ATOM    695 2HA  GLY A  62      11.011   1.824  -4.338  1.00 96.23           H
ATOM    696  HN  GLY A  62      13.114   1.200  -3.837  1.00 96.23           H
ATOM    697  N   ALA A  63      12.596   3.980  -5.292  1.00 96.80           N
ATOM    698  CA  ALA A  63      12.745   5.342  -5.774  1.00 96.80           C
ATOM    699  C   ALA A  63      13.273   5.316  -7.210  1.00 96.80           C
ATOM    700  O   ALA A  63      12.760   6.021  -8.077  1.00 96.80           O
ATOM    701  HA  ALA A  63      11.758   5.806  -5.768  1.00 96.80           H
ATOM    702  CB  ALA A  63      13.662   6.121  -4.829  1.00 96.80           C
ATOM    703 1HB  ALA A  63      13.227   6.134  -3.830  1.00 96.80           H
ATOM    704 2HB  ALA A  63      14.640   5.640  -4.794  1.00 96.80           H
ATOM    705 3HB  ALA A  63      13.773   7.143  -5.191  1.00 96.80           H
ATOM    706  HN  ALA A  63      13.165   3.746  -4.504  1.00 96.80           H
ATOM    707  N   LEU A  64      14.293   4.495  -7.417  1.00 95.49           N
ATOM    708  CA  LEU A  64      14.910   4.384  -8.727  1.00 95.49           C
ATOM    709  C   LEU A  64      13.888   3.832  -9.723  1.00 95.49           C
ATOM    710  O   LEU A  64      13.729   4.370 -10.817  1.00 95.49           O
ATOM    711  HA  LEU A  64      15.191   5.389  -9.042  1.00 95.49           H
ATOM    712  CB  LEU A  64      16.196   3.560  -8.645  1.00 95.49           C
ATOM    713 1HB  LEU A  64      15.962   2.604  -8.175  1.00 95.49           H
ATOM    714 2HB  LEU A  64      16.531   3.343  -9.660  1.00 95.49           H
ATOM    715  CG  LEU A  64      17.357   4.201  -7.882  1.00 95.49           C
ATOM    716  HG  LEU A  64      17.001   4.478  -6.889  1.00 95.49           H
ATOM    717  CD1 LEU A  64      18.503   3.206  -7.690  1.00 95.49           C
ATOM    718 1HD1 LEU A  64      18.146   2.345  -7.125  1.00 95.49           H
ATOM    719 2HD1 LEU A  64      18.865   2.877  -8.664  1.00 95.49           H
ATOM    720 3HD1 LEU A  64      19.315   3.688  -7.145  1.00 95.49           H
ATOM    721  CD2 LEU A  64      17.822   5.486  -8.570  1.00 95.49           C
ATOM    722 1HD2 LEU A  64      18.154   5.256  -9.582  1.00 95.49           H
ATOM    723 2HD2 LEU A  64      16.996   6.196  -8.610  1.00 95.49           H
ATOM    724 3HD2 LEU A  64      18.647   5.921  -8.006  1.00 95.49           H
ATOM    725  HN  LEU A  64      14.695   3.914  -6.709  1.00 95.49           H
ATOM    726  N   GLY A  65      13.222   2.765  -9.307  1.00 93.87           N
ATOM    727  CA  GLY A  65      12.334   2.042 -10.202  1.00 93.87           C
ATOM    728  C   GLY A  65      11.183   2.934 -10.671  1.00 93.87           C
ATOM    729  O   GLY A  65      10.925   3.042 -11.869  1.00 93.87           O
ATOM    730 1HA  GLY A  65      12.895   1.682 -11.065  1.00 93.87           H
ATOM    731 2HA  GLY A  65      11.935   1.164  -9.693  1.00 93.87           H
ATOM    732  HN  GLY A  65      13.281   2.394  -8.380  1.00 93.87           H
ATOM    733  N   ASN A  66      10.522   3.550  -9.703  1.00 94.61           N
ATOM    734  CA  ASN A  66       9.314   4.307  -9.985  1.00 94.61           C
ATOM    735  C   ASN A  66       9.686   5.599 -10.716  1.00 94.61           C
ATOM    736  O   ASN A  66       8.927   6.082 -11.554  1.00 94.61           O
ATOM    737  HA  ASN A  66       8.698   3.646 -10.595  1.00 94.61           H
ATOM    738  CB  ASN A  66       8.587   4.686  -8.694  1.00 94.61           C
ATOM    739 1HB  ASN A  66       9.299   5.096  -7.978  1.00 94.61           H
ATOM    740 2HB  ASN A  66       7.856   5.469  -8.900  1.00 94.61           H
ATOM    741  CG  ASN A  66       7.883   3.472  -8.083  1.00 94.61           C
ATOM    742  OD1 ASN A  66       6.985   2.886  -8.664  1.00 94.61           O
ATOM    743  ND2 ASN A  66       8.341   3.129  -6.882  1.00 94.61           N
ATOM    744 1HD2 ASN A  66       9.081   3.653  -6.461  1.00 94.61           H
ATOM    745 2HD2 ASN A  66       7.945   2.348  -6.401  1.00 94.61           H
ATOM    746  HN  ASN A  66      10.798   3.538  -8.742  1.00 94.61           H
ATOM    747  N   SER A  67      10.854   6.121 -10.371  1.00 94.46           N
ATOM    748  CA  SER A  67      11.374   7.299 -11.042  1.00 94.46           C
ATOM    749  C   SER A  67      11.592   7.002 -12.527  1.00 94.46           C
ATOM    750  O   SER A  67      11.349   7.857 -13.377  1.00 94.46           O
ATOM    751  HA  SER A  67      10.610   8.066 -10.914  1.00 94.46           H
ATOM    752  CB  SER A  67      12.680   7.769 -10.397  1.00 94.46           C
ATOM    753 1HB  SER A  67      13.414   6.965 -10.439  1.00 94.46           H
ATOM    754 2HB  SER A  67      13.087   8.603 -10.969  1.00 94.46           H
ATOM    755  OG  SER A  67      12.492   8.170  -9.043  1.00 94.46           O
ATOM    756  HG  SER A  67      12.946   7.524  -8.429  1.00 94.46           H
ATOM    757  HN  SER A  67      11.439   5.753  -9.648  1.00 94.46           H
ATOM    758  N   LEU A  68      12.049   5.787 -12.794  1.00 91.81           N
ATOM    759  CA  LEU A  68      12.283   5.359 -14.162  1.00 91.81           C
ATOM    760  C   LEU A  68      10.950   5.312 -14.912  1.00 91.81           C
ATOM    761  O   LEU A  68      10.875   5.700 -16.077  1.00 91.81           O
ATOM    762  HA  LEU A  68      12.918   6.108 -14.635  1.00 91.81           H
ATOM    763  CB  LEU A  68      13.049   4.035 -14.186  1.00 91.81           C
ATOM    764 1HB  LEU A  68      13.974   4.163 -13.625  1.00 91.81           H
ATOM    765 2HB  LEU A  68      12.457   3.286 -13.659  1.00 91.81           H
ATOM    766  CG  LEU A  68      13.397   3.487 -15.572  1.00 91.81           C
ATOM    767  HG  LEU A  68      12.479   3.426 -16.156  1.00 91.81           H
ATOM    768  CD1 LEU A  68      14.343   4.433 -16.314  1.00 91.81           C
ATOM    769 1HD1 LEU A  68      13.865   5.405 -16.433  1.00 91.81           H
ATOM    770 2HD1 LEU A  68      15.264   4.549 -15.742  1.00 91.81           H
ATOM    771 3HD1 LEU A  68      14.575   4.020 -17.295  1.00 91.81           H
ATOM    772  CD2 LEU A  68      13.965   2.070 -15.473  1.00 91.81           C
ATOM    773 1HD2 LEU A  68      14.869   2.082 -14.865  1.00 91.81           H
ATOM    774 2HD2 LEU A  68      13.226   1.413 -15.013  1.00 91.81           H
ATOM    775 3HD2 LEU A  68      14.205   1.704 -16.472  1.00 91.81           H
ATOM    776  HN  LEU A  68      12.257   5.102 -12.095  1.00 91.81           H
ATOM    777  N   VAL A  69       9.931   4.834 -14.213  1.00 91.47           N
ATOM    778  CA  VAL A  69       8.613   4.696 -14.810  1.00 91.47           C
ATOM    779  C   VAL A  69       8.130   6.066 -15.291  1.00 91.47           C
ATOM    780  O   VAL A  69       7.655   6.200 -16.417  1.00 91.47           O
ATOM    781  HA  VAL A  69       8.710   4.036 -15.672  1.00 91.47           H
ATOM    782  CB  VAL A  69       7.654   4.039 -13.815  1.00 91.47           C
ATOM    783  HB  VAL A  69       7.694   4.607 -12.886  1.00 91.47           H
ATOM    784  CG1 VAL A  69       6.214   4.083 -14.331  1.00 91.47           C
ATOM    785 1HG1 VAL A  69       5.912   5.120 -14.475  1.00 91.47           H
ATOM    786 2HG1 VAL A  69       6.152   3.551 -15.280  1.00 91.47           H
ATOM    787 3HG1 VAL A  69       5.554   3.609 -13.605  1.00 91.47           H
ATOM    788  CG2 VAL A  69       8.083   2.603 -13.508  1.00 91.47           C
ATOM    789 1HG2 VAL A  69       8.085   2.019 -14.428  1.00 91.47           H
ATOM    790 2HG2 VAL A  69       9.084   2.606 -13.077  1.00 91.47           H
ATOM    791 3HG2 VAL A  69       7.384   2.159 -12.798  1.00 91.47           H
ATOM    792  HN  VAL A  69       9.995   4.543 -13.259  1.00 91.47           H
ATOM    793  N   ILE A  70       8.267   7.048 -14.412  1.00 92.16           N
ATOM    794  CA  ILE A  70       7.802   8.391 -14.712  1.00 92.16           C
ATOM    795  C   ILE A  70       8.575   8.937 -15.915  1.00 92.16           C
ATOM    796  O   ILE A  70       7.989   9.544 -16.810  1.00 92.16           O
ATOM    797  HA  ILE A  70       6.749   8.319 -14.983  1.00 92.16           H
ATOM    798  CB  ILE A  70       7.891   9.279 -13.470  1.00 92.16           C
ATOM    799  HB  ILE A  70       8.908   9.222 -13.081  1.00 92.16           H
ATOM    800  CG1 ILE A  70       6.956   8.776 -12.368  1.00 92.16           C
ATOM    801 1HG1 ILE A  70       5.923   8.835 -12.708  1.00 92.16           H
ATOM    802 2HG1 ILE A  70       7.164   7.726 -12.161  1.00 92.16           H
ATOM    803  CG2 ILE A  70       7.625  10.744 -13.822  1.00 92.16           C
ATOM    804 1HG2 ILE A  70       8.364  11.083 -14.548  1.00 92.16           H
ATOM    805 2HG2 ILE A  70       6.627  10.839 -14.249  1.00 92.16           H
ATOM    806 3HG2 ILE A  70       7.694  11.353 -12.921  1.00 92.16           H
ATOM    807  CD1 ILE A  70       7.125   9.597 -11.088  1.00 92.16           C
ATOM    808 1HD1 ILE A  70       8.154   9.516 -10.737  1.00 92.16           H
ATOM    809 2HD1 ILE A  70       6.893  10.642 -11.293  1.00 92.16           H
ATOM    810 3HD1 ILE A  70       6.449   9.218 -10.321  1.00 92.16           H
ATOM    811  HN  ILE A  70       8.687   6.937 -13.511  1.00 92.16           H
ATOM    812  N   LEU A  71       9.879   8.701 -15.896  1.00 90.29           N
ATOM    813  CA  LEU A  71      10.750   9.235 -16.929  1.00 90.29           C
ATOM    814  C   LEU A  71      10.367   8.625 -18.279  1.00 90.29           C
ATOM    815  O   LEU A  71      10.302   9.328 -19.286  1.00 90.29           O
ATOM    816  HA  LEU A  71      10.580  10.311 -16.976  1.00 90.29           H
ATOM    817  CB  LEU A  71      12.218   9.024 -16.553  1.00 90.29           C
ATOM    818 1HB  LEU A  71      12.404   9.523 -15.602  1.00 90.29           H
ATOM    819 2HB  LEU A  71      12.382   7.959 -16.392  1.00 90.29           H
ATOM    820  CG  LEU A  71      13.249   9.523 -17.568  1.00 90.29           C
ATOM    821  HG  LEU A  71      12.792  10.320 -18.155  1.00 90.29           H
ATOM    822  CD1 LEU A  71      14.467  10.122 -16.863  1.00 90.29           C
ATOM    823 1HD1 LEU A  71      14.153  10.962 -16.244  1.00 90.29           H
ATOM    824 2HD1 LEU A  71      14.934   9.362 -16.236  1.00 90.29           H
ATOM    825 3HD1 LEU A  71      15.184  10.468 -17.608  1.00 90.29           H
ATOM    826  CD2 LEU A  71      13.640   8.411 -18.544  1.00 90.29           C
ATOM    827 1HD2 LEU A  71      14.070   7.577 -17.990  1.00 90.29           H
ATOM    828 2HD2 LEU A  71      12.755   8.072 -19.082  1.00 90.29           H
ATOM    829 3HD2 LEU A  71      14.373   8.792 -19.254  1.00 90.29           H
ATOM    830  HN  LEU A  71      10.339   8.158 -15.194  1.00 90.29           H
ATOM    831  N   VAL A  72      10.124   7.322 -18.256  1.00 87.35           N
ATOM    832  CA  VAL A  72       9.771   6.605 -19.469  1.00 87.35           C
ATOM    833  C   VAL A  72       8.467   7.173 -20.031  1.00 87.35           C
ATOM    834  O   VAL A  72       8.342   7.374 -21.238  1.00 87.35           O
ATOM    835  HA  VAL A  72      10.568   6.773 -20.194  1.00 87.35           H
ATOM    836  CB  VAL A  72       9.696   5.103 -19.186  1.00 87.35           C
ATOM    837  HB  VAL A  72       9.044   4.956 -18.326  1.00 87.35           H
ATOM    838  CG1 VAL A  72       9.087   4.352 -20.372  1.00 87.35           C
ATOM    839 1HG1 VAL A  72       8.079   4.723 -20.558  1.00 87.35           H
ATOM    840 2HG1 VAL A  72       9.702   4.511 -21.257  1.00 87.35           H
ATOM    841 3HG1 VAL A  72       9.046   3.287 -20.144  1.00 87.35           H
ATOM    842  CG2 VAL A  72      11.075   4.543 -18.832  1.00 87.35           C
ATOM    843 1HG2 VAL A  72      11.759   4.708 -19.664  1.00 87.35           H
ATOM    844 2HG2 VAL A  72      11.455   5.047 -17.944  1.00 87.35           H
ATOM    845 3HG2 VAL A  72      10.993   3.474 -18.636  1.00 87.35           H
ATOM    846  HN  VAL A  72      10.165   6.760 -17.430  1.00 87.35           H
ATOM    847  N   TYR A  73       7.528   7.417 -19.129  1.00 86.17           N
ATOM    848  CA  TYR A  73       6.234   7.951 -19.521  1.00 86.17           C
ATOM    849  C   TYR A  73       6.388   9.304 -20.219  1.00 86.17           C
ATOM    850  O   TYR A  73       5.703   9.580 -21.202  1.00 86.17           O
ATOM    851  HA  TYR A  73       5.774   7.244 -20.212  1.00 86.17           H
ATOM    852  CB  TYR A  73       5.448   8.146 -18.223  1.00 86.17           C
ATOM    853 1HB  TYR A  73       5.371   7.188 -17.709  1.00 86.17           H
ATOM    854 2HB  TYR A  73       6.007   8.815 -17.568  1.00 86.17           H
ATOM    855  CG  TYR A  73       4.042   8.714 -18.427  1.00 86.17           C
ATOM    856  CD1 TYR A  73       3.850  10.080 -18.477  1.00 86.17           C
ATOM    857  HD1 TYR A  73       4.700  10.754 -18.372  1.00 86.17           H
ATOM    858  CD2 TYR A  73       2.966   7.860 -18.560  1.00 86.17           C
ATOM    859  HD2 TYR A  73       3.118   6.782 -18.520  1.00 86.17           H
ATOM    860  CE1 TYR A  73       2.526  10.614 -18.669  1.00 86.17           C
ATOM    861  HE1 TYR A  73       2.361  11.690 -18.710  1.00 86.17           H
ATOM    862  CE2 TYR A  73       1.642   8.395 -18.751  1.00 86.17           C
ATOM    863  HE2 TYR A  73       0.784   7.732 -18.858  1.00 86.17           H
ATOM    864  CZ  TYR A  73       1.488   9.745 -18.796  1.00 86.17           C
ATOM    865  OH  TYR A  73       0.238  10.250 -18.978  1.00 86.17           O
ATOM    866  HH  TYR A  73      -0.399   9.513 -19.204  1.00 86.17           H
ATOM    867  HN  TYR A  73       7.639   7.256 -18.148  1.00 86.17           H
ATOM    868  N   TRP A  74       7.291  10.111 -19.682  1.00 86.59           N
ATOM    869  CA  TRP A  74       7.429  11.485 -20.134  1.00 86.59           C
ATOM    870  C   TRP A  74       7.998  11.461 -21.554  1.00 86.59           C
ATOM    871  O   TRP A  74       7.443  12.082 -22.459  1.00 86.59           O
ATOM    872  HA  TRP A  74       6.437  11.936 -20.137  1.00 86.59           H
ATOM    873  CB  TRP A  74       8.285  12.299 -19.161  1.00 86.59           C
ATOM    874 1HB  TRP A  74       8.058  11.984 -18.142  1.00 86.59           H
ATOM    875 2HB  TRP A  74       9.335  12.071 -19.338  1.00 86.59           H
ATOM    876  CG  TRP A  74       8.081  13.812 -19.268  1.00 86.59           C
ATOM    877  CD1 TRP A  74       8.685  14.668 -20.104  1.00 86.59           C
ATOM    878  HD1 TRP A  74       9.430  14.379 -20.845  1.00 86.59           H
ATOM    879  CD2 TRP A  74       7.184  14.617 -18.475  1.00 86.59           C
ATOM    880  NE1 TRP A  74       8.244  15.961 -19.908  1.00 86.59           N
ATOM    881  HE1 TRP A  74       8.546  16.772 -20.410  1.00 86.59           H
ATOM    882  CE2 TRP A  74       7.302  15.929 -18.887  1.00 86.59           C
ATOM    883  CE3 TRP A  74       6.301  14.249 -17.445  1.00 86.59           C
ATOM    884  HE3 TRP A  74       6.189  13.220 -17.102  1.00 86.59           H
ATOM    885  CZ2 TRP A  74       6.568  16.979 -18.322  1.00 86.59           C
ATOM    886  HZ2 TRP A  74       6.679  18.007 -18.664  1.00 86.59           H
ATOM    887  CZ3 TRP A  74       5.574  15.310 -16.891  1.00 86.59           C
ATOM    888  HZ3 TRP A  74       4.875  15.079 -16.087  1.00 86.59           H
ATOM    889  CH2 TRP A  74       5.682  16.636 -17.293  1.00 86.59           C
ATOM    890  HH2 TRP A  74       5.080  17.405 -16.810  1.00 86.59           H
ATOM    891  HN  TRP A  74       7.920   9.841 -18.953  1.00 86.59           H
ATOM    892  N   TYR A  75       9.098  10.738 -21.704  1.00 82.05           N
ATOM    893  CA  TYR A  75       9.887  10.820 -22.922  1.00 82.05           C
ATOM    894  C   TYR A  75       9.337   9.879 -23.995  1.00 82.05           C
ATOM    895  O   TYR A  75       9.759   9.934 -25.150  1.00 82.05           O
ATOM    896  HA  TYR A  75       9.836  11.846 -23.287  1.00 82.05           H
ATOM    897  CB  TYR A  75      11.299  10.370 -22.541  1.00 82.05           C
ATOM    898 1HB  TYR A  75      11.228   9.506 -21.880  1.00 82.05           H
ATOM    899 2HB  TYR A  75      11.820  10.043 -23.440  1.00 82.05           H
ATOM    900  CG  TYR A  75      12.132  11.453 -21.852  1.00 82.05           C
ATOM    901  CD1 TYR A  75      12.753  12.429 -22.604  1.00 82.05           C
ATOM    902  HD1 TYR A  75      12.650  12.429 -23.689  1.00 82.05           H
ATOM    903  CD2 TYR A  75      12.262  11.454 -20.478  1.00 82.05           C
ATOM    904  HD2 TYR A  75      11.772  10.683 -19.883  1.00 82.05           H
ATOM    905  CE1 TYR A  75      13.537  13.448 -21.956  1.00 82.05           C
ATOM    906  HE1 TYR A  75      14.033  14.225 -22.538  1.00 82.05           H
ATOM    907  CE2 TYR A  75      13.047  12.472 -19.829  1.00 82.05           C
ATOM    908  HE2 TYR A  75      13.158  12.485 -18.745  1.00 82.05           H
ATOM    909  CZ  TYR A  75      13.645  13.420 -20.600  1.00 82.05           C
ATOM    910  OH  TYR A  75      14.386  14.382 -19.988  1.00 82.05           O
ATOM    911  HH  TYR A  75      14.763  15.009 -20.670  1.00 82.05           H
ATOM    912  HN  TYR A  75       9.451  10.107 -21.014  1.00 82.05           H
ATOM    913  N   CYS A  76       8.404   9.036 -23.577  1.00 75.95           N
ATOM    914  CA  CYS A  76       7.777   8.099 -24.493  1.00 75.95           C
ATOM    915  C   CYS A  76       6.980   8.897 -25.526  1.00 75.95           C
ATOM    916  O   CYS A  76       6.000   9.557 -25.185  1.00 75.95           O
ATOM    917  HA  CYS A  76       8.583   7.543 -24.972  1.00 75.95           H
ATOM    918  CB  CYS A  76       6.901   7.086 -23.754  1.00 75.95           C
ATOM    919 1HB  CYS A  76       7.499   6.538 -23.026  1.00 75.95           H
ATOM    920 2HB  CYS A  76       6.120   7.606 -23.198  1.00 75.95           H
ATOM    921  SG  CYS A  76       6.147   5.921 -24.948  1.00 75.95           S
ATOM    922  HG  CYS A  76       7.288   5.348 -25.321  1.00 75.95           H
ATOM    923  HN  CYS A  76       8.077   8.988 -22.633  1.00 75.95           H
ATOM    924  N   THR A  77       7.430   8.810 -26.770  1.00 69.86           N
ATOM    925  CA  THR A  77       6.873   9.638 -27.826  1.00 69.86           C
ATOM    926  C   THR A  77       5.532   9.071 -28.298  1.00 69.86           C
ATOM    927  O   THR A  77       4.843   9.690 -29.107  1.00 69.86           O
ATOM    928  HA  THR A  77       6.675  10.629 -27.418  1.00 69.86           H
ATOM    929  CB  THR A  77       7.914   9.743 -28.942  1.00 69.86           C
ATOM    930  HB  THR A  77       7.745  10.632 -29.550  1.00 69.86           H
ATOM    931  OG1 THR A  77       7.813   8.500 -29.631  1.00 69.86           O
ATOM    932  HG1 THR A  77       7.129   8.566 -30.358  1.00 69.86           H
ATOM    933  CG2 THR A  77       9.348   9.756 -28.407  1.00 69.86           C
ATOM    934 1HG2 THR A  77       9.538   8.835 -27.856  1.00 69.86           H
ATOM    935 2HG2 THR A  77       9.479  10.610 -27.743  1.00 69.86           H
ATOM    936 3HG2 THR A  77      10.046   9.832 -29.240  1.00 69.86           H
ATOM    937  HN  THR A  77       8.159   8.190 -27.059  1.00 69.86           H
ATOM    938  N   ARG A  78       5.203   7.900 -27.772  1.00 71.83           N
ATOM    939  CA  ARG A  78       3.996   7.206 -28.187  1.00 71.83           C
ATOM    940  C   ARG A  78       2.777   7.782 -27.463  1.00 71.83           C
ATOM    941  O   ARG A  78       2.875   8.197 -26.309  1.00 71.83           O
ATOM    942  HA  ARG A  78       3.932   7.377 -29.261  1.00 71.83           H
ATOM    943  CB  ARG A  78       4.094   5.708 -27.893  1.00 71.83           C
ATOM    944 1HB  ARG A  78       3.441   5.158 -28.571  1.00 71.83           H
ATOM    945 2HB  ARG A  78       5.111   5.363 -28.079  1.00 71.83           H
ATOM    946  CG  ARG A  78       3.704   5.407 -26.444  1.00 71.83           C
ATOM    947 1HG  ARG A  78       4.286   6.034 -25.769  1.00 71.83           H
ATOM    948 2HG  ARG A  78       2.655   5.656 -26.287  1.00 71.83           H
ATOM    949  CD  ARG A  78       3.940   3.933 -26.108  1.00 71.83           C
ATOM    950 1HD  ARG A  78       3.134   3.324 -26.519  1.00 71.83           H
ATOM    951 2HD  ARG A  78       4.866   3.589 -26.570  1.00 71.83           H
ATOM    952  NE  ARG A  78       4.010   3.753 -24.641  1.00 71.83           N
ATOM    953  HE  ARG A  78       4.914   3.671 -24.222  1.00 71.83           H
ATOM    954  CZ  ARG A  78       2.938   3.693 -23.839  1.00 71.83           C
ATOM    955  NH1 ARG A  78       1.703   3.798 -24.347  1.00 71.83           N
ATOM    956 1HH1 ARG A  78       1.575   3.921 -25.331  1.00 71.83           H
ATOM    957 2HH1 ARG A  78       0.908   3.752 -23.741  1.00 71.83           H
ATOM    958  NH2 ARG A  78       3.121   3.528 -22.522  1.00 71.83           N
ATOM    959 1HH2 ARG A  78       2.332   3.481 -21.910  1.00 71.83           H
ATOM    960 2HH2 ARG A  78       4.046   3.451 -22.151  1.00 71.83           H
ATOM    961  HN  ARG A  78       5.744   7.428 -27.076  1.00 71.83           H
ATOM    962  N   VAL A  79       1.657   7.789 -28.171  1.00 77.16           N
ATOM    963  CA  VAL A  79       0.405   8.239 -27.587  1.00 77.16           C
ATOM    964  C   VAL A  79       0.169   7.501 -26.267  1.00 77.16           C
ATOM    965  O   VAL A  79       0.324   6.283 -26.197  1.00 77.16           O
ATOM    966  HA  VAL A  79       0.503   9.305 -27.380  1.00 77.16           H
ATOM    967  CB  VAL A  79      -0.736   8.053 -28.588  1.00 77.16           C
ATOM    968  HB  VAL A  79      -0.925   6.984 -28.686  1.00 77.16           H
ATOM    969  CG1 VAL A  79      -2.021   8.712 -28.083  1.00 77.16           C
ATOM    970 1HG1 VAL A  79      -2.312   8.262 -27.134  1.00 77.16           H
ATOM    971 2HG1 VAL A  79      -1.851   9.779 -27.942  1.00 77.16           H
ATOM    972 3HG1 VAL A  79      -2.817   8.564 -28.814  1.00 77.16           H
ATOM    973  CG2 VAL A  79      -0.349   8.591 -29.967  1.00 77.16           C
ATOM    974 1HG2 VAL A  79      -0.121   9.654 -29.891  1.00 77.16           H
ATOM    975 2HG2 VAL A  79       0.527   8.056 -30.333  1.00 77.16           H
ATOM    976 3HG2 VAL A  79      -1.178   8.446 -30.659  1.00 77.16           H
ATOM    977  HN  VAL A  79       1.597   7.496 -29.125  1.00 77.16           H
ATOM    978  N   LYS A  80      -0.202   8.271 -25.254  1.00 81.06           N
ATOM    979  CA  LYS A  80      -0.504   7.700 -23.953  1.00 81.06           C
ATOM    980  C   LYS A  80      -1.805   6.899 -24.041  1.00 81.06           C
ATOM    981  O   LYS A  80      -2.623   7.134 -24.930  1.00 81.06           O
ATOM    982  HA  LYS A  80       0.306   7.015 -23.700  1.00 81.06           H
ATOM    983  CB  LYS A  80      -0.526   8.791 -22.881  1.00 81.06           C
ATOM    984 1HB  LYS A  80      -1.407   9.419 -23.013  1.00 81.06           H
ATOM    985 2HB  LYS A  80      -0.605   8.335 -21.894  1.00 81.06           H
ATOM    986  CG  LYS A  80       0.736   9.653 -22.950  1.00 81.06           C
ATOM    987 1HG  LYS A  80       0.748  10.212 -23.886  1.00 81.06           H
ATOM    988 2HG  LYS A  80       0.726  10.385 -22.143  1.00 81.06           H
ATOM    989  CD  LYS A  80       1.996   8.791 -22.848  1.00 81.06           C
ATOM    990 1HD  LYS A  80       1.915   8.123 -21.991  1.00 81.06           H
ATOM    991 2HD  LYS A  80       2.083   8.162 -23.735  1.00 81.06           H
ATOM    992  CE  LYS A  80       3.246   9.661 -22.709  1.00 81.06           C
ATOM    993 1HE  LYS A  80       3.150  10.549 -23.333  1.00 81.06           H
ATOM    994 2HE  LYS A  80       3.344  10.004 -21.679  1.00 81.06           H
ATOM    995  NZ  LYS A  80       4.454   8.900 -23.101  1.00 81.06           N
ATOM    996 1HZ  LYS A  80       5.282   9.420 -22.834  1.00 81.06           H
ATOM    997 2HZ  LYS A  80       4.454   8.001 -22.632  1.00 81.06           H
ATOM    998 3HZ  LYS A  80       4.453   8.758 -24.105  1.00 81.06           H
ATOM    999  HN  LYS A  80      -0.296   9.264 -25.312  1.00 81.06           H
ATOM   1000  N   THR A  81      -1.955   5.970 -23.109  1.00 82.15           N
ATOM   1001  CA  THR A  81      -3.229   5.296 -22.923  1.00 82.15           C
ATOM   1002  C   THR A  81      -3.750   5.523 -21.502  1.00 82.15           C
ATOM   1003  O   THR A  81      -3.019   6.004 -20.639  1.00 82.15           O
ATOM   1004  HA  THR A  81      -3.955   5.739 -23.605  1.00 82.15           H
ATOM   1005  CB  THR A  81      -3.037   3.818 -23.270  1.00 82.15           C
ATOM   1006  HB  THR A  81      -3.995   3.302 -23.317  1.00 82.15           H
ATOM   1007  OG1 THR A  81      -2.130   3.343 -22.279  1.00 82.15           O
ATOM   1008  HG1 THR A  81      -1.233   3.768 -22.405  1.00 82.15           H
ATOM   1009  CG2 THR A  81      -2.286   3.619 -24.589  1.00 82.15           C
ATOM   1010 1HG2 THR A  81      -1.300   4.078 -24.518  1.00 82.15           H
ATOM   1011 2HG2 THR A  81      -2.846   4.085 -25.399  1.00 82.15           H
ATOM   1012 3HG2 THR A  81      -2.177   2.553 -24.788  1.00 82.15           H
ATOM   1013  HN  THR A  81      -1.228   5.677 -22.488  1.00 82.15           H
ATOM   1014  N   MET A  82      -5.011   5.166 -21.305  1.00 83.69           N
ATOM   1015  CA  MET A  82      -5.611   5.239 -19.984  1.00 83.69           C
ATOM   1016  C   MET A  82      -4.805   4.423 -18.970  1.00 83.69           C
ATOM   1017  O   MET A  82      -4.566   4.878 -17.852  1.00 83.69           O
ATOM   1018  HA  MET A  82      -5.591   6.293 -19.710  1.00 83.69           H
ATOM   1019  CB  MET A  82      -7.044   4.706 -20.044  1.00 83.69           C
ATOM   1020 1HB  MET A  82      -7.646   5.343 -20.692  1.00 83.69           H
ATOM   1021 2HB  MET A  82      -7.047   3.709 -20.484  1.00 83.69           H
ATOM   1022  CG  MET A  82      -7.669   4.655 -18.648  1.00 83.69           C
ATOM   1023 1HG  MET A  82      -7.286   3.794 -18.100  1.00 83.69           H
ATOM   1024 2HG  MET A  82      -7.387   5.543 -18.082  1.00 83.69           H
ATOM   1025  SD  MET A  82      -9.446   4.554 -18.778  1.00 83.69           S
ATOM   1026  CE  MET A  82      -9.902   4.927 -17.093  1.00 83.69           C
ATOM   1027 1HE  MET A  82      -9.464   4.185 -16.425  1.00 83.69           H
ATOM   1028 2HE  MET A  82      -9.533   5.917 -16.827  1.00 83.69           H
ATOM   1029 3HE  MET A  82     -10.988   4.906 -16.997  1.00 83.69           H
ATOM   1030  HN  MET A  82      -5.617   4.833 -22.027  1.00 83.69           H
ATOM   1031  N   THR A  83      -4.409   3.233 -19.397  1.00 83.02           N
ATOM   1032  CA  THR A  83      -3.542   2.398 -18.584  1.00 83.02           C
ATOM   1033  C   THR A  83      -2.309   3.185 -18.136  1.00 83.02           C
ATOM   1034  O   THR A  83      -1.924   3.131 -16.969  1.00 83.02           O
ATOM   1035  HA  THR A  83      -4.085   2.113 -17.683  1.00 83.02           H
ATOM   1036  CB  THR A  83      -3.200   1.144 -19.392  1.00 83.02           C
ATOM   1037  HB  THR A  83      -2.534   1.385 -20.221  1.00 83.02           H
ATOM   1038  OG1 THR A  83      -4.470   0.611 -19.758  1.00 83.02           O
ATOM   1039  HG1 THR A  83      -5.196   1.076 -19.252  1.00 83.02           H
ATOM   1040  CG2 THR A  83      -2.569   0.047 -18.533  1.00 83.02           C
ATOM   1041 1HG2 THR A  83      -3.263  -0.241 -17.744  1.00 83.02           H
ATOM   1042 2HG2 THR A  83      -1.647   0.420 -18.087  1.00 83.02           H
ATOM   1043 3HG2 THR A  83      -2.347  -0.820 -19.155  1.00 83.02           H
ATOM   1044  HN  THR A  83      -4.670   2.840 -20.279  1.00 83.02           H
ATOM   1045  N   ASP A  84      -1.724   3.899 -19.086  1.00 84.21           N
ATOM   1046  CA  ASP A  84      -0.472   4.594 -18.838  1.00 84.21           C
ATOM   1047  C   ASP A  84      -0.690   5.659 -17.761  1.00 84.21           C
ATOM   1048  O   ASP A  84       0.181   5.888 -16.924  1.00 84.21           O
ATOM   1049  HA  ASP A  84       0.227   3.820 -18.522  1.00 84.21           H
ATOM   1050  CB  ASP A  84       0.029   5.295 -20.102  1.00 84.21           C
ATOM   1051 1HB  ASP A  84      -0.677   6.072 -20.395  1.00 84.21           H
ATOM   1052 2HB  ASP A  84       0.978   5.790 -19.895  1.00 84.21           H
ATOM   1053  CG  ASP A  84       0.205   4.298 -21.248  1.00 84.21           C
ATOM   1054  OD1 ASP A  84       0.747   3.206 -20.972  1.00 84.21           O
ATOM   1055  OD2 ASP A  84      -0.205   4.651 -22.375  1.00 84.21           O
ATOM   1056  HN  ASP A  84      -2.091   4.007 -20.010  1.00 84.21           H
ATOM   1057  N   MET A  85      -1.859   6.281 -17.817  1.00 89.05           N
ATOM   1058  CA  MET A  85      -2.197   7.326 -16.866  1.00 89.05           C
ATOM   1059  C   MET A  85      -2.228   6.778 -15.437  1.00 89.05           C
ATOM   1060  O   MET A  85      -1.718   7.411 -14.515  1.00 89.05           O
ATOM   1061  HA  MET A  85      -1.409   8.073 -16.958  1.00 89.05           H
ATOM   1062  CB  MET A  85      -3.565   7.913 -17.217  1.00 89.05           C
ATOM   1063 1HB  MET A  85      -3.573   8.227 -18.261  1.00 89.05           H
ATOM   1064 2HB  MET A  85      -4.333   7.147 -17.109  1.00 89.05           H
ATOM   1065  CG  MET A  85      -3.897   9.106 -16.318  1.00 89.05           C
ATOM   1066 1HG  MET A  85      -4.893   9.483 -16.552  1.00 89.05           H
ATOM   1067 2HG  MET A  85      -3.912   8.792 -15.274  1.00 89.05           H
ATOM   1068  SD  MET A  85      -2.688  10.399 -16.547  1.00 89.05           S
ATOM   1069  CE  MET A  85      -3.105  10.924 -18.202  1.00 89.05           C
ATOM   1070 1HE  MET A  85      -2.993  10.085 -18.888  1.00 89.05           H
ATOM   1071 2HE  MET A  85      -4.137  11.274 -18.222  1.00 89.05           H
ATOM   1072 3HE  MET A  85      -2.441  11.733 -18.505  1.00 89.05           H
ATOM   1073  HN  MET A  85      -2.566   6.082 -18.495  1.00 89.05           H
ATOM   1074  N   PHE A  86      -2.831   5.606 -15.300  1.00 89.04           N
ATOM   1075  CA  PHE A  86      -2.944   4.970 -13.999  1.00 89.04           C
ATOM   1076  C   PHE A  86      -1.580   4.479 -13.508  1.00 89.04           C
ATOM   1077  O   PHE A  86      -1.275   4.569 -12.320  1.00 89.04           O
ATOM   1078  HA  PHE A  86      -3.330   5.718 -13.306  1.00 89.04           H
ATOM   1079  CB  PHE A  86      -3.875   3.768 -14.167  1.00 89.04           C
ATOM   1080 1HB  PHE A  86      -3.484   3.127 -14.957  1.00 89.04           H
ATOM   1081 2HB  PHE A  86      -3.866   3.183 -13.248  1.00 89.04           H
ATOM   1082  CG  PHE A  86      -5.320   4.143 -14.503  1.00 89.04           C
ATOM   1083  CD1 PHE A  86      -5.895   5.227 -13.918  1.00 89.04           C
ATOM   1084  HD1 PHE A  86      -5.326   5.830 -13.210  1.00 89.04           H
ATOM   1085  CD2 PHE A  86      -6.030   3.391 -15.386  1.00 89.04           C
ATOM   1086  HD2 PHE A  86      -5.569   2.521 -15.855  1.00 89.04           H
ATOM   1087  CE1 PHE A  86      -7.236   5.575 -14.229  1.00 89.04           C
ATOM   1088  HE1 PHE A  86      -7.697   6.444 -13.760  1.00 89.04           H
ATOM   1089  CE2 PHE A  86      -7.371   3.738 -15.697  1.00 89.04           C
ATOM   1090  HE2 PHE A  86      -7.940   3.135 -16.405  1.00 89.04           H
ATOM   1091  CZ  PHE A  86      -7.946   4.823 -15.112  1.00 89.04           C
ATOM   1092  HZ  PHE A  86      -8.975   5.089 -15.351  1.00 89.04           H
ATOM   1093  HN  PHE A  86      -3.238   5.095 -16.057  1.00 89.04           H
ATOM   1094  N   LEU A  87      -0.797   3.972 -14.449  1.00 87.22           N
ATOM   1095  CA  LEU A  87       0.530   3.472 -14.128  1.00 87.22           C
ATOM   1096  C   LEU A  87       1.390   4.623 -13.602  1.00 87.22           C
ATOM   1097  O   LEU A  87       2.205   4.431 -12.701  1.00 87.22           O
ATOM   1098  HA  LEU A  87       0.418   2.734 -13.335  1.00 87.22           H
ATOM   1099  CB  LEU A  87       1.137   2.753 -15.334  1.00 87.22           C
ATOM   1100 1HB  LEU A  87       1.064   3.412 -16.200  1.00 87.22           H
ATOM   1101 2HB  LEU A  87       2.198   2.595 -15.142  1.00 87.22           H
ATOM   1102  CG  LEU A  87       0.508   1.407 -15.699  1.00 87.22           C
ATOM   1103  HG  LEU A  87      -0.556   1.564 -15.876  1.00 87.22           H
ATOM   1104  CD1 LEU A  87       1.105   0.855 -16.995  1.00 87.22           C
ATOM   1105 1HD1 LEU A  87       0.921   1.559 -17.807  1.00 87.22           H
ATOM   1106 2HD1 LEU A  87       2.179   0.717 -16.870  1.00 87.22           H
ATOM   1107 3HD1 LEU A  87       0.640  -0.102 -17.231  1.00 87.22           H
ATOM   1108  CD2 LEU A  87       0.632   0.413 -14.542  1.00 87.22           C
ATOM   1109 1HD2 LEU A  87       1.685   0.255 -14.310  1.00 87.22           H
ATOM   1110 2HD2 LEU A  87       0.122   0.811 -13.665  1.00 87.22           H
ATOM   1111 3HD2 LEU A  87       0.176  -0.536 -14.828  1.00 87.22           H
ATOM   1112  HN  LEU A  87      -1.054   3.899 -15.412  1.00 87.22           H
ATOM   1113  N   LEU A  88       1.178   5.793 -14.186  1.00 90.69           N
ATOM   1114  CA  LEU A  88       1.895   6.983 -13.760  1.00 90.69           C
ATOM   1115  C   LEU A  88       1.546   7.290 -12.303  1.00 90.69           C
ATOM   1116  O   LEU A  88       2.435   7.449 -11.467  1.00 90.69           O
ATOM   1117  HA  LEU A  88       2.961   6.761 -13.820  1.00 90.69           H
ATOM   1118  CB  LEU A  88       1.621   8.145 -14.716  1.00 90.69           C
ATOM   1119 1HB  LEU A  88       2.058   7.904 -15.685  1.00 90.69           H
ATOM   1120 2HB  LEU A  88       0.543   8.222 -14.863  1.00 90.69           H
ATOM   1121  CG  LEU A  88       2.147   9.513 -14.278  1.00 90.69           C
ATOM   1122  HG  LEU A  88       1.806   9.700 -13.259  1.00 90.69           H
ATOM   1123  CD1 LEU A  88       3.677   9.530 -14.253  1.00 90.69           C
ATOM   1124 1HD1 LEU A  88       4.037   8.777 -13.554  1.00 90.69           H
ATOM   1125 2HD1 LEU A  88       4.058   9.313 -15.251  1.00 90.69           H
ATOM   1126 3HD1 LEU A  88       4.024  10.514 -13.938  1.00 90.69           H
ATOM   1127  CD2 LEU A  88       1.575  10.628 -15.156  1.00 90.69           C
ATOM   1128 1HD2 LEU A  88       1.865  10.458 -16.193  1.00 90.69           H
ATOM   1129 2HD2 LEU A  88       0.488  10.630 -15.078  1.00 90.69           H
ATOM   1130 3HD2 LEU A  88       1.965  11.590 -14.823  1.00 90.69           H
ATOM   1131  HN  LEU A  88       0.531   5.935 -14.935  1.00 90.69           H
ATOM   1132  N   ASN A  89       0.249   7.365 -12.042  1.00 93.36           N
ATOM   1133  CA  ASN A  89      -0.229   7.764 -10.729  1.00 93.36           C
ATOM   1134  C   ASN A  89       0.188   6.713  -9.698  1.00 93.36           C
ATOM   1135  O   ASN A  89       0.402   7.035  -8.530  1.00 93.36           O
ATOM   1136  HA  ASN A  89       0.228   8.736 -10.541  1.00 93.36           H
ATOM   1137  CB  ASN A  89      -1.755   7.869 -10.706  1.00 93.36           C
ATOM   1138 1HB  ASN A  89      -2.188   7.055 -11.287  1.00 93.36           H
ATOM   1139 2HB  ASN A  89      -2.115   7.758  -9.683  1.00 93.36           H
ATOM   1140  CG  ASN A  89      -2.220   9.211 -11.274  1.00 93.36           C
ATOM   1141  OD1 ASN A  89      -2.453  10.171 -10.558  1.00 93.36           O
ATOM   1142  ND2 ASN A  89      -2.343   9.225 -12.599  1.00 93.36           N
ATOM   1143 1HD2 ASN A  89      -2.136   8.402 -13.128  1.00 93.36           H
ATOM   1144 2HD2 ASN A  89      -2.642  10.057 -13.065  1.00 93.36           H
ATOM   1145  HN  ASN A  89      -0.468   7.158 -12.707  1.00 93.36           H
ATOM   1146  N   LEU A  90       0.292   5.478 -10.167  1.00 91.54           N
ATOM   1147  CA  LEU A  90       0.704   4.383  -9.306  1.00 91.54           C
ATOM   1148  C   LEU A  90       2.137   4.627  -8.829  1.00 91.54           C
ATOM   1149  O   LEU A  90       2.437   4.466  -7.647  1.00 91.54           O
ATOM   1150  HA  LEU A  90       0.046   4.384  -8.438  1.00 91.54           H
ATOM   1151  CB  LEU A  90       0.513   3.042 -10.017  1.00 91.54           C
ATOM   1152 1HB  LEU A  90      -0.421   3.080 -10.578  1.00 91.54           H
ATOM   1153 2HB  LEU A  90       1.316   2.920 -10.744  1.00 91.54           H
ATOM   1154  CG  LEU A  90       0.485   1.804  -9.118  1.00 91.54           C
ATOM   1155  HG  LEU A  90       1.232   1.933  -8.336  1.00 91.54           H
ATOM   1156  CD1 LEU A  90      -0.873   1.659  -8.427  1.00 91.54           C
ATOM   1157 1HD1 LEU A  90      -1.064   2.541  -7.815  1.00 91.54           H
ATOM   1158 2HD1 LEU A  90      -1.655   1.563  -9.179  1.00 91.54           H
ATOM   1159 3HD1 LEU A  90      -0.865   0.772  -7.794  1.00 91.54           H
ATOM   1160  CD2 LEU A  90       0.864   0.547  -9.904  1.00 91.54           C
ATOM   1161 1HD2 LEU A  90       0.158   0.402 -10.721  1.00 91.54           H
ATOM   1162 2HD2 LEU A  90       1.870   0.662 -10.309  1.00 91.54           H
ATOM   1163 3HD2 LEU A  90       0.836  -0.318  -9.241  1.00 91.54           H
ATOM   1164  HN  LEU A  90       0.099   5.222 -11.114  1.00 91.54           H
ATOM   1165  N   ALA A  91       2.984   5.011  -9.773  1.00 93.83           N
ATOM   1166  CA  ALA A  91       4.388   5.233  -9.473  1.00 93.83           C
ATOM   1167  C   ALA A  91       4.521   6.428  -8.527  1.00 93.83           C
ATOM   1168  O   ALA A  91       5.379   6.435  -7.646  1.00 93.83           O
ATOM   1169  HA  ALA A  91       4.766   4.341  -8.973  1.00 93.83           H
ATOM   1170  CB  ALA A  91       5.164   5.433 -10.777  1.00 93.83           C
ATOM   1171 1HB  ALA A  91       5.061   4.545 -11.400  1.00 93.83           H
ATOM   1172 2HB  ALA A  91       4.765   6.297 -11.308  1.00 93.83           H
ATOM   1173 3HB  ALA A  91       6.217   5.599 -10.552  1.00 93.83           H
ATOM   1174  HN  ALA A  91       2.725   5.170 -10.726  1.00 93.83           H
ATOM   1175  N   ILE A  92       3.658   7.410  -8.742  1.00 95.30           N
ATOM   1176  CA  ILE A  92       3.664   8.605  -7.915  1.00 95.30           C
ATOM   1177  C   ILE A  92       3.292   8.229  -6.480  1.00 95.30           C
ATOM   1178  O   ILE A  92       3.941   8.668  -5.531  1.00 95.30           O
ATOM   1179  HA  ILE A  92       4.680   8.999  -7.917  1.00 95.30           H
ATOM   1180  CB  ILE A  92       2.761   9.681  -8.522  1.00 95.30           C
ATOM   1181  HB  ILE A  92       1.798   9.227  -8.755  1.00 95.30           H
ATOM   1182  CG1 ILE A  92       3.342  10.206  -9.837  1.00 95.30           C
ATOM   1183 1HG1 ILE A  92       4.234  10.798  -9.634  1.00 95.30           H
ATOM   1184 2HG1 ILE A  92       3.650   9.369 -10.463  1.00 95.30           H
ATOM   1185  CG2 ILE A  92       2.500  10.808  -7.520  1.00 95.30           C
ATOM   1186 1HG2 ILE A  92       2.012  10.400  -6.635  1.00 95.30           H
ATOM   1187 2HG2 ILE A  92       3.447  11.266  -7.235  1.00 95.30           H
ATOM   1188 3HG2 ILE A  92       1.856  11.559  -7.978  1.00 95.30           H
ATOM   1189  CD1 ILE A  92       2.317  11.060 -10.587  1.00 95.30           C
ATOM   1190 1HD1 ILE A  92       1.436  10.458 -10.810  1.00 95.30           H
ATOM   1191 2HD1 ILE A  92       2.029  11.910  -9.967  1.00 95.30           H
ATOM   1192 3HD1 ILE A  92       2.756  11.420 -11.517  1.00 95.30           H
ATOM   1193  HN  ILE A  92       2.965   7.399  -9.463  1.00 95.30           H
ATOM   1194  N   ALA A  93       2.249   7.420  -6.365  1.00 95.05           N
ATOM   1195  CA  ALA A  93       1.753   7.020  -5.059  1.00 95.05           C
ATOM   1196  C   ALA A  93       2.861   6.291  -4.298  1.00 95.05           C
ATOM   1197  O   ALA A  93       3.083   6.552  -3.117  1.00 95.05           O
ATOM   1198  HA  ALA A  93       1.484   7.925  -4.514  1.00 95.05           H
ATOM   1199  CB  ALA A  93       0.500   6.159  -5.231  1.00 95.05           C
ATOM   1200 1HB  ALA A  93      -0.267   6.733  -5.751  1.00 95.05           H
ATOM   1201 2HB  ALA A  93       0.746   5.271  -5.814  1.00 95.05           H
ATOM   1202 3HB  ALA A  93       0.128   5.859  -4.252  1.00 95.05           H
ATOM   1203  HN  ALA A  93       1.747   7.041  -7.142  1.00 95.05           H
ATOM   1204  N   ASP A  94       3.529   5.391  -5.006  1.00 93.99           N
ATOM   1205  CA  ASP A  94       4.586   4.598  -4.403  1.00 93.99           C
ATOM   1206  C   ASP A  94       5.694   5.529  -3.904  1.00 93.99           C
ATOM   1207  O   ASP A  94       6.192   5.365  -2.791  1.00 93.99           O
ATOM   1208  HA  ASP A  94       4.106   4.050  -3.593  1.00 93.99           H
ATOM   1209  CB  ASP A  94       5.201   3.635  -5.420  1.00 93.99           C
ATOM   1210 1HB  ASP A  94       5.330   4.143  -6.376  1.00 93.99           H
ATOM   1211 2HB  ASP A  94       6.192   3.330  -5.084  1.00 93.99           H
ATOM   1212  CG  ASP A  94       4.317   2.400  -5.609  1.00 93.99           C
ATOM   1213  OD1 ASP A  94       3.618   2.048  -4.634  1.00 93.99           O
ATOM   1214  OD2 ASP A  94       4.361   1.836  -6.723  1.00 93.99           O
ATOM   1215  HN  ASP A  94       3.357   5.201  -5.973  1.00 93.99           H
ATOM   1216  N   LEU A  95       6.046   6.485  -4.751  1.00 96.46           N
ATOM   1217  CA  LEU A  95       7.129   7.401  -4.436  1.00 96.46           C
ATOM   1218  C   LEU A  95       6.800   8.147  -3.142  1.00 96.46           C
ATOM   1219  O   LEU A  95       7.655   8.292  -2.270  1.00 96.46           O
ATOM   1220  HA  LEU A  95       8.025   6.804  -4.272  1.00 96.46           H
ATOM   1221  CB  LEU A  95       7.411   8.325  -5.623  1.00 96.46           C
ATOM   1222 1HB  LEU A  95       6.458   8.657  -6.034  1.00 96.46           H
ATOM   1223 2HB  LEU A  95       7.925   9.212  -5.254  1.00 96.46           H
ATOM   1224  CG  LEU A  95       8.242   7.723  -6.758  1.00 96.46           C
ATOM   1225  HG  LEU A  95       7.722   6.840  -7.131  1.00 96.46           H
ATOM   1226  CD1 LEU A  95       8.364   8.703  -7.927  1.00 96.46           C
ATOM   1227 1HD1 LEU A  95       7.371   8.939  -8.308  1.00 96.46           H
ATOM   1228 2HD1 LEU A  95       8.850   9.617  -7.585  1.00 96.46           H
ATOM   1229 3HD1 LEU A  95       8.960   8.250  -8.720  1.00 96.46           H
ATOM   1230  CD2 LEU A  95       9.609   7.261  -6.251  1.00 96.46           C
ATOM   1231 1HD2 LEU A  95      10.149   8.112  -5.836  1.00 96.46           H
ATOM   1232 2HD2 LEU A  95       9.474   6.505  -5.478  1.00 96.46           H
ATOM   1233 3HD2 LEU A  95      10.179   6.838  -7.078  1.00 96.46           H
ATOM   1234  HN  LEU A  95       5.607   6.637  -5.636  1.00 96.46           H
ATOM   1235  N   LEU A  96       5.558   8.601  -3.057  1.00 95.78           N
ATOM   1236  CA  LEU A  96       5.137   9.428  -1.938  1.00 95.78           C
ATOM   1237  C   LEU A  96       5.368   8.666  -0.632  1.00 95.78           C
ATOM   1238  O   LEU A  96       5.803   9.247   0.361  1.00 95.78           O
ATOM   1239  HA  LEU A  96       5.767  10.317  -1.935  1.00 95.78           H
ATOM   1240  CB  LEU A  96       3.694   9.896  -2.131  1.00 95.78           C
ATOM   1241 1HB  LEU A  96       3.088   9.035  -2.412  1.00 95.78           H
ATOM   1242 2HB  LEU A  96       3.317  10.252  -1.172  1.00 95.78           H
ATOM   1243  CG  LEU A  96       3.478  10.997  -3.172  1.00 95.78           C
ATOM   1244  HG  LEU A  96       3.777  10.609  -4.145  1.00 95.78           H
ATOM   1245  CD1 LEU A  96       2.000  11.377  -3.270  1.00 95.78           C
ATOM   1246 1HD1 LEU A  96       1.418  10.502  -3.561  1.00 95.78           H
ATOM   1247 2HD1 LEU A  96       1.652  11.738  -2.302  1.00 95.78           H
ATOM   1248 3HD1 LEU A  96       1.875  12.161  -4.017  1.00 95.78           H
ATOM   1249  CD2 LEU A  96       4.363  12.210  -2.878  1.00 95.78           C
ATOM   1250 1HD2 LEU A  96       4.119  12.607  -1.893  1.00 95.78           H
ATOM   1251 2HD2 LEU A  96       5.411  11.909  -2.899  1.00 95.78           H
ATOM   1252 3HD2 LEU A  96       4.191  12.977  -3.632  1.00 95.78           H
ATOM   1253  HN  LEU A  96       4.846   8.413  -3.734  1.00 95.78           H
ATOM   1254  N   PHE A  97       5.066   7.377  -0.674  1.00 95.54           N
ATOM   1255  CA  PHE A  97       5.225   6.532   0.497  1.00 95.54           C
ATOM   1256  C   PHE A  97       6.704   6.282   0.796  1.00 95.54           C
ATOM   1257  O   PHE A  97       7.142   6.415   1.938  1.00 95.54           O
ATOM   1258  HA  PHE A  97       4.769   7.055   1.338  1.00 95.54           H
ATOM   1259  CB  PHE A  97       4.548   5.196   0.180  1.00 95.54           C
ATOM   1260 1HB  PHE A  97       3.468   5.341   0.171  1.00 95.54           H
ATOM   1261 2HB  PHE A  97       4.836   4.884  -0.823  1.00 95.54           H
ATOM   1262  CG  PHE A  97       4.890   4.077   1.165  1.00 95.54           C
ATOM   1263  CD1 PHE A  97       5.506   2.947   0.724  1.00 95.54           C
ATOM   1264  HD1 PHE A  97       5.756   2.840  -0.331  1.00 95.54           H
ATOM   1265  CD2 PHE A  97       4.577   4.211   2.482  1.00 95.54           C
ATOM   1266  HD2 PHE A  97       4.083   5.116   2.836  1.00 95.54           H
ATOM   1267  CE1 PHE A  97       5.823   1.908   1.638  1.00 95.54           C
ATOM   1268  HE1 PHE A  97       6.316   1.003   1.285  1.00 95.54           H
ATOM   1269  CE2 PHE A  97       4.894   3.171   3.396  1.00 95.54           C
ATOM   1270  HE2 PHE A  97       4.644   3.279   4.452  1.00 95.54           H
ATOM   1271  CZ  PHE A  97       5.510   2.042   2.955  1.00 95.54           C
ATOM   1272  HZ  PHE A  97       5.754   1.244   3.657  1.00 95.54           H
ATOM   1273  HN  PHE A  97       4.718   6.910  -1.488  1.00 95.54           H
ATOM   1274  N   LEU A  98       7.434   5.924  -0.251  1.00 96.48           N
ATOM   1275  CA  LEU A  98       8.813   5.495  -0.090  1.00 96.48           C
ATOM   1276  C   LEU A  98       9.601   6.587   0.636  1.00 96.48           C
ATOM   1277  O   LEU A  98      10.483   6.291   1.440  1.00 96.48           O
ATOM   1278  HA  LEU A  98       8.807   4.602   0.535  1.00 96.48           H
ATOM   1279  CB  LEU A  98       9.412   5.098  -1.440  1.00 96.48           C
ATOM   1280 1HB  LEU A  98       9.224   5.905  -2.150  1.00 96.48           H
ATOM   1281 2HB  LEU A  98      10.493   5.019  -1.327  1.00 96.48           H
ATOM   1282  CG  LEU A  98       8.894   3.793  -2.046  1.00 96.48           C
ATOM   1283  HG  LEU A  98       7.811   3.769  -1.931  1.00 96.48           H
ATOM   1284  CD1 LEU A  98       9.191   3.728  -3.546  1.00 96.48           C
ATOM   1285 1HD1 LEU A  98       8.704   4.564  -4.049  1.00 96.48           H
ATOM   1286 2HD1 LEU A  98      10.268   3.785  -3.706  1.00 96.48           H
ATOM   1287 3HD1 LEU A  98       8.812   2.790  -3.952  1.00 96.48           H
ATOM   1288  CD2 LEU A  98       9.455   2.581  -1.299  1.00 96.48           C
ATOM   1289 1HD2 LEU A  98      10.543   2.587  -1.361  1.00 96.48           H
ATOM   1290 2HD2 LEU A  98       9.150   2.626  -0.253  1.00 96.48           H
ATOM   1291 3HD2 LEU A  98       9.070   1.666  -1.750  1.00 96.48           H
ATOM   1292  HN  LEU A  98       7.099   5.924  -1.193  1.00 96.48           H
ATOM   1293  N   VAL A  99       9.254   7.828   0.325  1.00 96.75           N
ATOM   1294  CA  VAL A  99       9.961   8.966   0.888  1.00 96.75           C
ATOM   1295  C   VAL A  99       9.801   8.958   2.410  1.00 96.75           C
ATOM   1296  O   VAL A  99      10.562   9.612   3.121  1.00 96.75           O
ATOM   1297  HA  VAL A  99      11.018   8.850   0.646  1.00 96.75           H
ATOM   1298  CB  VAL A  99       9.466  10.261   0.242  1.00 96.75           C
ATOM   1299  HB  VAL A  99       8.377  10.261   0.281  1.00 96.75           H
ATOM   1300  CG1 VAL A  99       9.964  11.484   1.014  1.00 96.75           C
ATOM   1301 1HG1 VAL A  99       9.595  11.442   2.039  1.00 96.75           H
ATOM   1302 2HG1 VAL A  99      11.054  11.491   1.021  1.00 96.75           H
ATOM   1303 3HG1 VAL A  99       9.598  12.392   0.533  1.00 96.75           H
ATOM   1304  CG2 VAL A  99       9.883  10.334  -1.229  1.00 96.75           C
ATOM   1305 1HG2 VAL A  99      10.970  10.301  -1.300  1.00 96.75           H
ATOM   1306 2HG2 VAL A  99       9.457   9.489  -1.769  1.00 96.75           H
ATOM   1307 3HG2 VAL A  99       9.519  11.265  -1.664  1.00 96.75           H
ATOM   1308  HN  VAL A  99       8.507   8.060  -0.298  1.00 96.75           H
ATOM   1309  N   THR A 100       8.806   8.210   2.864  1.00 96.06           N
ATOM   1310  CA  THR A 100       8.497   8.159   4.283  1.00 96.06           C
ATOM   1311  C   THR A 100       9.325   7.072   4.971  1.00 96.06           C
ATOM   1312  O   THR A 100       9.441   7.056   6.195  1.00 96.06           O
ATOM   1313  HA  THR A 100       8.782   9.110   4.732  1.00 96.06           H
ATOM   1314  CB  THR A 100       6.987   7.957   4.430  1.00 96.06           C
ATOM   1315  HB  THR A 100       6.661   8.183   5.446  1.00 96.06           H
ATOM   1316  OG1 THR A 100       6.772   6.616   4.000  1.00 96.06           O
ATOM   1317  HG1 THR A 100       6.715   6.582   3.002  1.00 96.06           H
ATOM   1318  CG2 THR A 100       6.184   8.800   3.438  1.00 96.06           C
ATOM   1319 1HG2 THR A 100       6.462   8.525   2.420  1.00 96.06           H
ATOM   1320 2HG2 THR A 100       6.399   9.856   3.601  1.00 96.06           H
ATOM   1321 3HG2 THR A 100       5.119   8.619   3.585  1.00 96.06           H
ATOM   1322  HN  THR A 100       8.219   7.647   2.283  1.00 96.06           H
ATOM   1323  N   LEU A 101       9.879   6.188   4.153  1.00 95.80           N
ATOM   1324  CA  LEU A 101      10.555   5.011   4.671  1.00 95.80           C
ATOM   1325  C   LEU A 101      11.783   5.444   5.473  1.00 95.80           C
ATOM   1326  O   LEU A 101      12.070   4.883   6.529  1.00 95.80           O
ATOM   1327  HA  LEU A 101       9.863   4.507   5.345  1.00 95.80           H
ATOM   1328  CB  LEU A 101      10.874   4.034   3.537  1.00 95.80           C
ATOM   1329 1HB  LEU A 101      11.374   4.585   2.740  1.00 95.80           H
ATOM   1330 2HB  LEU A 101      11.584   3.296   3.909  1.00 95.80           H
ATOM   1331  CG  LEU A 101       9.679   3.293   2.934  1.00 95.80           C
ATOM   1332  HG  LEU A 101       9.039   4.023   2.437  1.00 95.80           H
ATOM   1333  CD1 LEU A 101      10.134   2.293   1.869  1.00 95.80           C
ATOM   1334 1HD1 LEU A 101      10.655   2.823   1.072  1.00 95.80           H
ATOM   1335 2HD1 LEU A 101      10.807   1.563   2.321  1.00 95.80           H
ATOM   1336 3HD1 LEU A 101       9.265   1.780   1.457  1.00 95.80           H
ATOM   1337  CD2 LEU A 101       8.839   2.626   4.025  1.00 95.80           C
ATOM   1338 1HD2 LEU A 101       9.455   1.911   4.571  1.00 95.80           H
ATOM   1339 2HD2 LEU A 101       8.469   3.386   4.713  1.00 95.80           H
ATOM   1340 3HD2 LEU A 101       7.997   2.107   3.569  1.00 95.80           H
ATOM   1341  HN  LEU A 101       9.871   6.267   3.156  1.00 95.80           H
ATOM   1342  N   PRO A 102      12.529   6.447   4.988  1.00 95.71           N
ATOM   1343  CA  PRO A 102      13.720   6.914   5.702  1.00 95.71           C
ATOM   1344  C   PRO A 102      13.425   7.261   7.152  1.00 95.71           C
ATOM   1345  O   PRO A 102      14.214   6.947   8.042  1.00 95.71           O
ATOM   1346  HA  PRO A 102      14.466   6.121   5.744  1.00 95.71           H
ATOM   1347  CB  PRO A 102      14.163   8.142   4.903  1.00 95.71           C
ATOM   1348 1HB  PRO A 102      13.727   9.058   5.301  1.00 95.71           H
ATOM   1349 2HB  PRO A 102      15.245   8.268   4.928  1.00 95.71           H
ATOM   1350  CG  PRO A 102      13.663   7.846   3.494  1.00 95.71           C
ATOM   1351 1HG  PRO A 102      13.583   8.752   2.894  1.00 95.71           H
ATOM   1352 2HG  PRO A 102      14.338   7.180   2.956  1.00 95.71           H
ATOM   1353  CD  PRO A 102      12.307   7.204   3.743  1.00 95.71           C
ATOM   1354 1HD  PRO A 102      11.522   7.950   3.862  1.00 95.71           H
ATOM   1355 2HD  PRO A 102      12.007   6.559   2.917  1.00 95.71           H
ATOM   1356  N   PHE A 103      12.286   7.906   7.353  1.00 95.04           N
ATOM   1357  CA  PHE A 103      11.902   8.352   8.681  1.00 95.04           C
ATOM   1358  C   PHE A 103      11.559   7.163   9.581  1.00 95.04           C
ATOM   1359  O   PHE A 103      11.889   7.162  10.766  1.00 95.04           O
ATOM   1360  HA  PHE A 103      12.753   8.889   9.100  1.00 95.04           H
ATOM   1361  CB  PHE A 103      10.658   9.228   8.518  1.00 95.04           C
ATOM   1362 1HB  PHE A 103       9.889   8.656   7.999  1.00 95.04           H
ATOM   1363 2HB  PHE A 103      10.264   9.469   9.505  1.00 95.04           H
ATOM   1364  CG  PHE A 103      10.910  10.529   7.752  1.00 95.04           C
ATOM   1365  CD1 PHE A 103      11.294  11.648   8.422  1.00 95.04           C
ATOM   1366  HD1 PHE A 103      11.422  11.619   9.504  1.00 95.04           H
ATOM   1367  CD2 PHE A 103      10.749  10.566   6.403  1.00 95.04           C
ATOM   1368  HD2 PHE A 103      10.441   9.668   5.866  1.00 95.04           H
ATOM   1369  CE1 PHE A 103      11.527  12.856   7.712  1.00 95.04           C
ATOM   1370  HE1 PHE A 103      11.834  13.753   8.249  1.00 95.04           H
ATOM   1371  CE2 PHE A 103      10.982  11.773   5.692  1.00 95.04           C
ATOM   1372  HE2 PHE A 103      10.854  11.802   4.610  1.00 95.04           H
ATOM   1373  CZ  PHE A 103      11.366  12.892   6.362  1.00 95.04           C
ATOM   1374  HZ  PHE A 103      11.545  13.819   5.817  1.00 95.04           H
ATOM   1375  HN  PHE A 103      11.631   8.124   6.629  1.00 95.04           H
ATOM   1376  N   TRP A 104      10.902   6.180   8.984  1.00 92.92           N
ATOM   1377  CA  TRP A 104      10.554   4.967   9.704  1.00 92.92           C
ATOM   1378  C   TRP A 104      11.854   4.299  10.160  1.00 92.92           C
ATOM   1379  O   TRP A 104      11.927   3.768  11.266  1.00 92.92           O
ATOM   1380  HA  TRP A 104       9.958   5.252  10.570  1.00 92.92           H
ATOM   1381  CB  TRP A 104       9.681   4.050   8.844  1.00 92.92           C
ATOM   1382 1HB  TRP A 104      10.069   4.047   7.825  1.00 92.92           H
ATOM   1383 2HB  TRP A 104       9.763   3.030   9.220  1.00 92.92           H
ATOM   1384  CG  TRP A 104       8.205   4.449   8.811  1.00 92.92           C
ATOM   1385  CD1 TRP A 104       7.482   4.851   7.756  1.00 92.92           C
ATOM   1386  HD1 TRP A 104       7.875   4.947   6.744  1.00 92.92           H
ATOM   1387  CD2 TRP A 104       7.294   4.469   9.930  1.00 92.92           C
ATOM   1388  NE1 TRP A 104       6.178   5.126   8.113  1.00 92.92           N
ATOM   1389  HE1 TRP A 104       5.451   5.441   7.502  1.00 92.92           H
ATOM   1390  CE2 TRP A 104       6.060   4.887   9.477  1.00 92.92           C
ATOM   1391  CE3 TRP A 104       7.506   4.144  11.282  1.00 92.92           C
ATOM   1392  HE3 TRP A 104       8.471   3.811  11.665  1.00 92.92           H
ATOM   1393  CZ2 TRP A 104       4.941   5.019  10.309  1.00 92.92           C
ATOM   1394  HZ2 TRP A 104       3.977   5.351   9.926  1.00 92.92           H
ATOM   1395  CZ3 TRP A 104       6.379   4.281  12.100  1.00 92.92           C
ATOM   1396  HZ3 TRP A 104       6.489   4.041  13.158  1.00 92.92           H
ATOM   1397  CH2 TRP A 104       5.129   4.700  11.659  1.00 92.92           C
ATOM   1398  HH2 TRP A 104       4.300   4.782  12.361  1.00 92.92           H
ATOM   1399  HN  TRP A 104      10.608   6.203   8.028  1.00 92.92           H
ATOM   1400  N   ALA A 105      12.846   4.349   9.283  1.00 94.59           N
ATOM   1401  CA  ALA A 105      14.108   3.676   9.543  1.00 94.59           C
ATOM   1402  C   ALA A 105      14.767   4.297  10.776  1.00 94.59           C
ATOM   1403  O   ALA A 105      15.225   3.581  11.666  1.00 94.59           O
ATOM   1404  HA  ALA A 105      13.890   2.628   9.747  1.00 94.59           H
ATOM   1405  CB  ALA A 105      14.997   3.763   8.301  1.00 94.59           C
ATOM   1406 1HB  ALA A 105      14.496   3.282   7.461  1.00 94.59           H
ATOM   1407 2HB  ALA A 105      15.186   4.809   8.061  1.00 94.59           H
ATOM   1408 3HB  ALA A 105      15.944   3.258   8.496  1.00 94.59           H
ATOM   1409  HN  ALA A 105      12.798   4.836   8.411  1.00 94.59           H
ATOM   1410  N   ILE A 106      14.794   5.621  10.790  1.00 94.08           N
ATOM   1411  CA  ILE A 106      15.432   6.346  11.876  1.00 94.08           C
ATOM   1412  C   ILE A 106      14.689   6.056  13.183  1.00 94.08           C
ATOM   1413  O   ILE A 106      15.313   5.834  14.219  1.00 94.08           O
ATOM   1414  HA  ILE A 106      16.450   5.968  11.967  1.00 94.08           H
ATOM   1415  CB  ILE A 106      15.530   7.835  11.542  1.00 94.08           C
ATOM   1416  HB  ILE A 106      14.557   8.170  11.183  1.00 94.08           H
ATOM   1417  CG1 ILE A 106      16.536   8.079  10.415  1.00 94.08           C
ATOM   1418 1HG1 ILE A 106      17.550   7.953  10.795  1.00 94.08           H
ATOM   1419 2HG1 ILE A 106      16.394   7.337   9.630  1.00 94.08           H
ATOM   1420  CG2 ILE A 106      15.857   8.657  12.791  1.00 94.08           C
ATOM   1421 1HG2 ILE A 106      15.073   8.517  13.534  1.00 94.08           H
ATOM   1422 2HG2 ILE A 106      16.811   8.328  13.203  1.00 94.08           H
ATOM   1423 3HG2 ILE A 106      15.921   9.712  12.525  1.00 94.08           H
ATOM   1424  CD1 ILE A 106      16.376   9.485   9.832  1.00 94.08           C
ATOM   1425 1HD1 ILE A 106      15.368   9.599   9.432  1.00 94.08           H
ATOM   1426 2HD1 ILE A 106      16.542  10.224  10.615  1.00 94.08           H
ATOM   1427 3HD1 ILE A 106      17.103   9.632   9.033  1.00 94.08           H
ATOM   1428  HN  ILE A 106      14.390   6.196  10.079  1.00 94.08           H
ATOM   1429  N   ALA A 107      13.368   6.067  13.090  1.00 92.63           N
ATOM   1430  CA  ALA A 107      12.533   5.898  14.267  1.00 92.63           C
ATOM   1431  C   ALA A 107      12.755   4.500  14.847  1.00 92.63           C
ATOM   1432  O   ALA A 107      12.691   4.310  16.061  1.00 92.63           O
ATOM   1433  HA  ALA A 107      12.842   6.641  15.002  1.00 92.63           H
ATOM   1434  CB  ALA A 107      11.070   6.150  13.897  1.00 92.63           C
ATOM   1435 1HB  ALA A 107      10.961   7.166  13.517  1.00 92.63           H
ATOM   1436 2HB  ALA A 107      10.763   5.440  13.128  1.00 92.63           H
ATOM   1437 3HB  ALA A 107      10.445   6.022  14.780  1.00 92.63           H
ATOM   1438  HN  ALA A 107      12.868   6.189  12.232  1.00 92.63           H
ATOM   1439  N   ALA A 108      13.013   3.557  13.953  1.00 91.90           N
ATOM   1440  CA  ALA A 108      13.211   2.175  14.358  1.00 91.90           C
ATOM   1441  C   ALA A 108      14.613   2.019  14.951  1.00 91.90           C
ATOM   1442  O   ALA A 108      14.822   1.210  15.854  1.00 91.90           O
ATOM   1443  HA  ALA A 108      12.473   1.946  15.127  1.00 91.90           H
ATOM   1444  CB  ALA A 108      12.978   1.253  13.160  1.00 91.90           C
ATOM   1445 1HB  ALA A 108      11.959   1.382  12.795  1.00 91.90           H
ATOM   1446 2HB  ALA A 108      13.682   1.504  12.366  1.00 91.90           H
ATOM   1447 3HB  ALA A 108      13.127   0.217  13.464  1.00 91.90           H
ATOM   1448  HN  ALA A 108      13.086   3.723  12.970  1.00 91.90           H
ATOM   1449  N   ALA A 109      15.537   2.804  14.418  1.00 91.66           N
ATOM   1450  CA  ALA A 109      16.936   2.671  14.787  1.00 91.66           C
ATOM   1451  C   ALA A 109      17.125   3.141  16.231  1.00 91.66           C
ATOM   1452  O   ALA A 109      17.954   2.600  16.961  1.00 91.66           O
ATOM   1453  HA  ALA A 109      17.198   1.615  14.721  1.00 91.66           H
ATOM   1454  CB  ALA A 109      17.802   3.457  13.800  1.00 91.66           C
ATOM   1455 1HB  ALA A 109      17.653   3.065  12.794  1.00 91.66           H
ATOM   1456 2HB  ALA A 109      17.518   4.509  13.826  1.00 91.66           H
ATOM   1457 3HB  ALA A 109      18.851   3.357  14.078  1.00 91.66           H
ATOM   1458  HN  ALA A 109      15.344   3.520  13.747  1.00 91.66           H
ATOM   1459  N   ASP A 110      16.342   4.145  16.600  1.00 87.81           N
ATOM   1460  CA  ASP A 110      16.504   4.783  17.895  1.00 87.81           C
ATOM   1461  C   ASP A 110      15.132   5.202  18.427  1.00 87.81           C
ATOM   1462  O   ASP A 110      14.446   4.413  19.076  1.00 87.81           O
ATOM   1463  HA  ASP A 110      16.984   4.034  18.525  1.00 87.81           H
ATOM   1464  CB  ASP A 110      17.373   6.037  17.787  1.00 87.81           C
ATOM   1465 1HB  ASP A 110      18.340   5.778  17.356  1.00 87.81           H
ATOM   1466 2HB  ASP A 110      16.903   6.752  17.111  1.00 87.81           H
ATOM   1467  CG  ASP A 110      17.576   6.684  19.159  1.00 87.81           C
ATOM   1468  OD1 ASP A 110      17.206   6.027  20.156  1.00 87.81           O
ATOM   1469  OD2 ASP A 110      18.096   7.820  19.180  1.00 87.81           O
ATOM   1470  HN  ASP A 110      15.610   4.521  16.032  1.00 87.81           H
ATOM   1471  N   GLN A 111      14.773   6.443  18.133  1.00 88.47           N
ATOM   1472  CA  GLN A 111      13.494   6.975  18.571  1.00 88.47           C
ATOM   1473  C   GLN A 111      13.004   8.049  17.597  1.00 88.47           C
ATOM   1474  O   GLN A 111      13.742   8.467  16.707  1.00 88.47           O
ATOM   1475  HA  GLN A 111      12.809   6.128  18.563  1.00 88.47           H
ATOM   1476  CB  GLN A 111      13.589   7.528  19.995  1.00 88.47           C
ATOM   1477 1HB  GLN A 111      12.608   7.873  20.321  1.00 88.47           H
ATOM   1478 2HB  GLN A 111      13.892   6.735  20.678  1.00 88.47           H
ATOM   1479  CG  GLN A 111      14.591   8.682  20.068  1.00 88.47           C
ATOM   1480 1HG  GLN A 111      15.576   8.334  19.756  1.00 88.47           H
ATOM   1481 2HG  GLN A 111      14.296   9.470  19.375  1.00 88.47           H
ATOM   1482  CD  GLN A 111      14.671   9.249  21.487  1.00 88.47           C
ATOM   1483  OE1 GLN A 111      13.672   9.496  22.142  1.00 88.47           O
ATOM   1484  NE2 GLN A 111      15.913   9.440  21.924  1.00 88.47           N
ATOM   1485 1HE2 GLN A 111      16.690   9.216  21.336  1.00 88.47           H
ATOM   1486 2HE2 GLN A 111      16.069   9.808  22.841  1.00 88.47           H
ATOM   1487  HN  GLN A 111      15.337   7.078  17.606  1.00 88.47           H
ATOM   1488  N   TRP A 112      11.762   8.464  17.800  1.00 91.22           N
ATOM   1489  CA  TRP A 112      11.163   9.476  16.947  1.00 91.22           C
ATOM   1490  C   TRP A 112      11.773  10.829  17.319  1.00 91.22           C
ATOM   1491  O   TRP A 112      11.452  11.393  18.364  1.00 91.22           O
ATOM   1492  HA  TRP A 112      11.407   9.229  15.914  1.00 91.22           H
ATOM   1493  CB  TRP A 112       9.637   9.457  17.062  1.00 91.22           C
ATOM   1494 1HB  TRP A 112       9.286   8.435  16.922  1.00 91.22           H
ATOM   1495 2HB  TRP A 112       9.355   9.756  18.071  1.00 91.22           H
ATOM   1496  CG  TRP A 112       8.926  10.367  16.058  1.00 91.22           C
ATOM   1497  CD1 TRP A 112       8.511  11.628  16.238  1.00 91.22           C
ATOM   1498  HD1 TRP A 112       8.634  12.188  17.165  1.00 91.22           H
ATOM   1499  CD2 TRP A 112       8.562  10.032  14.702  1.00 91.22           C
ATOM   1500  NE1 TRP A 112       7.908  12.129  15.102  1.00 91.22           N
ATOM   1501  HE1 TRP A 112       7.519  13.044  14.993  1.00 91.22           H
ATOM   1502  CE2 TRP A 112       7.940  11.128  14.139  1.00 91.22           C
ATOM   1503  CE3 TRP A 112       8.752   8.844  13.976  1.00 91.22           C
ATOM   1504  HE3 TRP A 112       9.240   7.965  14.398  1.00 91.22           H
ATOM   1505  CZ2 TRP A 112       7.457  11.143  12.825  1.00 91.22           C
ATOM   1506  HZ2 TRP A 112       6.969  12.022  12.403  1.00 91.22           H
ATOM   1507  CZ3 TRP A 112       8.264   8.875  12.664  1.00 91.22           C
ATOM   1508  HZ3 TRP A 112       8.385   7.979  12.057  1.00 91.22           H
ATOM   1509  CH2 TRP A 112       7.635   9.970  12.082  1.00 91.22           C
ATOM   1510  HH2 TRP A 112       7.282   9.915  11.052  1.00 91.22           H
ATOM   1511  HN  TRP A 112      11.170   8.121  18.529  1.00 91.22           H
ATOM   1512  N   LYS A 113      12.642  11.311  16.442  1.00 91.70           N
ATOM   1513  CA  LYS A 113      13.386  12.529  16.718  1.00 91.70           C
ATOM   1514  C   LYS A 113      12.687  13.712  16.046  1.00 91.70           C
ATOM   1515  O   LYS A 113      13.170  14.841  16.110  1.00 91.70           O
ATOM   1516  HA  LYS A 113      13.368  12.685  17.797  1.00 91.70           H
ATOM   1517  CB  LYS A 113      14.851  12.366  16.308  1.00 91.70           C
ATOM   1518 1HB  LYS A 113      14.908  12.058  15.264  1.00 91.70           H
ATOM   1519 2HB  LYS A 113      15.362  13.325  16.385  1.00 91.70           H
ATOM   1520  CG  LYS A 113      15.556  11.334  17.190  1.00 91.70           C
ATOM   1521 1HG  LYS A 113      15.556  11.675  18.225  1.00 91.70           H
ATOM   1522 2HG  LYS A 113      15.007  10.393  17.164  1.00 91.70           H
ATOM   1523  CD  LYS A 113      16.994  11.104  16.722  1.00 91.70           C
ATOM   1524 1HD  LYS A 113      16.994  10.761  15.688  1.00 91.70           H
ATOM   1525 2HD  LYS A 113      17.543  12.045  16.746  1.00 91.70           H
ATOM   1526  CE  LYS A 113      17.700  10.074  17.606  1.00 91.70           C
ATOM   1527 1HE  LYS A 113      17.787  10.456  18.623  1.00 91.70           H
ATOM   1528 2HE  LYS A 113      17.105   9.162  17.658  1.00 91.70           H
ATOM   1529  NZ  LYS A 113      19.045   9.765  17.070  1.00 91.70           N
ATOM   1530 1HZ  LYS A 113      19.453   9.002  17.599  1.00 91.70           H
ATOM   1531 2HZ  LYS A 113      18.966   9.497  16.095  1.00 91.70           H
ATOM   1532 3HZ  LYS A 113      19.636  10.585  17.148  1.00 91.70           H
ATOM   1533  HN  LYS A 113      12.840  10.886  15.559  1.00 91.70           H
ATOM   1534  N   PHE A 114      11.561  13.412  15.415  1.00 93.69           N
ATOM   1535  CA  PHE A 114      10.909  14.378  14.547  1.00 93.69           C
ATOM   1536  C   PHE A 114       9.682  14.987  15.228  1.00 93.69           C
ATOM   1537  O   PHE A 114       9.241  14.503  16.270  1.00 93.69           O
ATOM   1538  HA  PHE A 114      11.634  15.165  14.337  1.00 93.69           H
ATOM   1539  CB  PHE A 114      10.460  13.623  13.295  1.00 93.69           C
ATOM   1540 1HB  PHE A 114       9.644  12.950  13.561  1.00 93.69           H
ATOM   1541 2HB  PHE A 114      10.061  14.338  12.575  1.00 93.69           H
ATOM   1542  CG  PHE A 114      11.571  12.813  12.624  1.00 93.69           C
ATOM   1543  CD1 PHE A 114      12.528  13.446  11.893  1.00 93.69           C
ATOM   1544  HD1 PHE A 114      12.502  14.530  11.785  1.00 93.69           H
ATOM   1545  CD2 PHE A 114      11.603  11.460  12.760  1.00 93.69           C
ATOM   1546  HD2 PHE A 114      10.837  10.953  13.346  1.00 93.69           H
ATOM   1547  CE1 PHE A 114      13.559  12.694  11.271  1.00 93.69           C
ATOM   1548  HE1 PHE A 114      14.325  13.202  10.685  1.00 93.69           H
ATOM   1549  CE2 PHE A 114      12.635  10.708  12.138  1.00 93.69           C
ATOM   1550  HE2 PHE A 114      12.661   9.624  12.246  1.00 93.69           H
ATOM   1551  CZ  PHE A 114      13.591  11.341  11.406  1.00 93.69           C
ATOM   1552  HZ  PHE A 114      14.383  10.764  10.929  1.00 93.69           H
ATOM   1553  HN  PHE A 114      11.096  12.530  15.490  1.00 93.69           H
ATOM   1554  N   GLN A 115       9.165  16.041  14.613  1.00 94.22           N
ATOM   1555  CA  GLN A 115       8.014  16.738  15.162  1.00 94.22           C
ATOM   1556  C   GLN A 115       6.738  15.930  14.920  1.00 94.22           C
ATOM   1557  O   GLN A 115       6.733  14.997  14.118  1.00 94.22           O
ATOM   1558  HA  GLN A 115       8.206  16.815  16.232  1.00 94.22           H
ATOM   1559  CB  GLN A 115       7.893  18.144  14.572  1.00 94.22           C
ATOM   1560 1HB  GLN A 115       7.896  18.087  13.483  1.00 94.22           H
ATOM   1561 2HB  GLN A 115       6.939  18.584  14.865  1.00 94.22           H
ATOM   1562  CG  GLN A 115       9.040  19.039  15.045  1.00 94.22           C
ATOM   1563 1HG  GLN A 115       9.233  18.861  16.103  1.00 94.22           H
ATOM   1564 2HG  GLN A 115       9.953  18.781  14.507  1.00 94.22           H
ATOM   1565  CD  GLN A 115       8.711  20.516  14.822  1.00 94.22           C
ATOM   1566  OE1 GLN A 115       7.755  20.872  14.154  1.00 94.22           O
ATOM   1567  NE2 GLN A 115       9.555  21.354  15.419  1.00 94.22           N
ATOM   1568 1HE2 GLN A 115      10.320  20.996  15.954  1.00 94.22           H
ATOM   1569 2HE2 GLN A 115       9.424  22.342  15.332  1.00 94.22           H
ATOM   1570  HN  GLN A 115       9.518  16.417  13.757  1.00 94.22           H
ATOM   1571  N   THR A 116       5.687  16.316  15.629  1.00 94.31           N
ATOM   1572  CA  THR A 116       4.424  15.603  15.544  1.00 94.31           C
ATOM   1573  C   THR A 116       3.879  15.653  14.115  1.00 94.31           C
ATOM   1574  O   THR A 116       3.281  14.688  13.641  1.00 94.31           O
ATOM   1575  HA  THR A 116       4.605  14.555  15.781  1.00 94.31           H
ATOM   1576  CB  THR A 116       3.471  16.205  16.579  1.00 94.31           C
ATOM   1577  HB  THR A 116       3.127  17.190  16.264  1.00 94.31           H
ATOM   1578  OG1 THR A 116       4.214  16.172  17.795  1.00 94.31           O
ATOM   1579  HG1 THR A 116       3.792  16.778  18.469  1.00 94.31           H
ATOM   1580  CG2 THR A 116       2.264  15.307  16.855  1.00 94.31           C
ATOM   1581 1HG2 THR A 116       2.607  14.344  17.234  1.00 94.31           H
ATOM   1582 2HG2 THR A 116       1.705  15.156  15.932  1.00 94.31           H
ATOM   1583 3HG2 THR A 116       1.621  15.780  17.596  1.00 94.31           H
ATOM   1584  HN  THR A 116       5.690  17.099  16.250  1.00 94.31           H
ATOM   1585  N   PHE A 117       4.105  16.787  13.468  1.00 95.40           N
ATOM   1586  CA  PHE A 117       3.637  16.977  12.106  1.00 95.40           C
ATOM   1587  C   PHE A 117       4.115  15.841  11.199  1.00 95.40           C
ATOM   1588  O   PHE A 117       3.331  15.278  10.437  1.00 95.40           O
ATOM   1589  HA  PHE A 117       2.548  16.982  12.135  1.00 95.40           H
ATOM   1590  CB  PHE A 117       4.233  18.296  11.609  1.00 95.40           C
ATOM   1591 1HB  PHE A 117       3.845  19.111  12.220  1.00 95.40           H
ATOM   1592 2HB  PHE A 117       5.312  18.273  11.755  1.00 95.40           H
ATOM   1593  CG  PHE A 117       3.938  18.597  10.138  1.00 95.40           C
ATOM   1594  CD1 PHE A 117       4.913  18.441   9.203  1.00 95.40           C
ATOM   1595  HD1 PHE A 117       5.905  18.102   9.502  1.00 95.40           H
ATOM   1596  CD2 PHE A 117       2.700  19.019   9.765  1.00 95.40           C
ATOM   1597  HD2 PHE A 117       1.918  19.144  10.514  1.00 95.40           H
ATOM   1598  CE1 PHE A 117       4.639  18.720   7.838  1.00 95.40           C
ATOM   1599  HE1 PHE A 117       5.421  18.596   7.089  1.00 95.40           H
ATOM   1600  CE2 PHE A 117       2.426  19.298   8.400  1.00 95.40           C
ATOM   1601  HE2 PHE A 117       1.434  19.637   8.101  1.00 95.40           H
ATOM   1602  CZ  PHE A 117       3.402  19.143   7.465  1.00 95.40           C
ATOM   1603  HZ  PHE A 117       3.192  19.357   6.417  1.00 95.40           H
ATOM   1604  HN  PHE A 117       4.596  17.565  13.859  1.00 95.40           H
ATOM   1605  N   MET A 118       5.401  15.539  11.310  1.00 95.12           N
ATOM   1606  CA  MET A 118       6.000  14.504  10.485  1.00 95.12           C
ATOM   1607  C   MET A 118       5.380  13.138  10.782  1.00 95.12           C
ATOM   1608  O   MET A 118       5.227  12.313   9.883  1.00 95.12           O
ATOM   1609  HA  MET A 118       5.788  14.791   9.455  1.00 95.12           H
ATOM   1610  CB  MET A 118       7.506  14.450  10.748  1.00 95.12           C
ATOM   1611 1HB  MET A 118       7.917  15.459  10.742  1.00 95.12           H
ATOM   1612 2HB  MET A 118       7.691  14.036  11.740  1.00 95.12           H
ATOM   1613  CG  MET A 118       8.217  13.598   9.694  1.00 95.12           C
ATOM   1614 1HG  MET A 118       9.283  13.549   9.913  1.00 95.12           H
ATOM   1615 2HG  MET A 118       7.838  12.576   9.725  1.00 95.12           H
ATOM   1616  SD  MET A 118       7.959  14.294   8.071  1.00 95.12           S
ATOM   1617  CE  MET A 118       8.960  15.766   8.203  1.00 95.12           C
ATOM   1618 1HE  MET A 118       8.587  16.388   9.016  1.00 95.12           H
ATOM   1619 2HE  MET A 118       9.994  15.485   8.405  1.00 95.12           H
ATOM   1620 3HE  MET A 118       8.911  16.323   7.267  1.00 95.12           H
ATOM   1621  HN  MET A 118       6.027  15.986  11.948  1.00 95.12           H
ATOM   1622  N   CYS A 119       5.039  12.941  12.047  1.00 93.75           N
ATOM   1623  CA  CYS A 119       4.442  11.687  12.475  1.00 93.75           C
ATOM   1624  C   CYS A 119       3.103  11.521  11.753  1.00 93.75           C
ATOM   1625  O   CYS A 119       2.803  10.448  11.232  1.00 93.75           O
ATOM   1626  HA  CYS A 119       5.136  10.896  12.190  1.00 93.75           H
ATOM   1627  CB  CYS A 119       4.281  11.627  13.995  1.00 93.75           C
ATOM   1628 1HB  CYS A 119       5.261  11.637  14.473  1.00 93.75           H
ATOM   1629 2HB  CYS A 119       3.745  12.508  14.348  1.00 93.75           H
ATOM   1630  SG  CYS A 119       3.371  10.111  14.469  1.00 93.75           S
ATOM   1631  HN  CYS A 119       5.165  13.618  12.772  1.00 93.75           H
ATOM   1632  N   LYS A 120       2.335  12.600  11.744  1.00 94.92           N
ATOM   1633  CA  LYS A 120       1.029  12.584  11.106  1.00 94.92           C
ATOM   1634  C   LYS A 120       1.191  12.210   9.631  1.00 94.92           C
ATOM   1635  O   LYS A 120       0.489  11.334   9.129  1.00 94.92           O
ATOM   1636  HA  LYS A 120       0.437  11.810  11.595  1.00 94.92           H
ATOM   1637  CB  LYS A 120       0.307  13.914  11.328  1.00 94.92           C
ATOM   1638 1HB  LYS A 120       0.961  14.739  11.044  1.00 94.92           H
ATOM   1639 2HB  LYS A 120      -0.571  13.968  10.685  1.00 94.92           H
ATOM   1640  CG  LYS A 120      -0.115  14.072  12.790  1.00 94.92           C
ATOM   1641 1HG  LYS A 120      -0.769  13.246  13.075  1.00 94.92           H
ATOM   1642 2HG  LYS A 120       0.763  14.019  13.434  1.00 94.92           H
ATOM   1643  CD  LYS A 120      -0.839  15.401  13.012  1.00 94.92           C
ATOM   1644 1HD  LYS A 120      -0.152  16.228  12.828  1.00 94.92           H
ATOM   1645 2HD  LYS A 120      -1.655  15.499  12.296  1.00 94.92           H
ATOM   1646  CE  LYS A 120      -1.388  15.496  14.437  1.00 94.92           C
ATOM   1647 1HE  LYS A 120      -1.580  14.496  14.826  1.00 94.92           H
ATOM   1648 2HE  LYS A 120      -0.646  15.955  15.090  1.00 94.92           H
ATOM   1649  NZ  LYS A 120      -2.637  16.291  14.459  1.00 94.92           N
ATOM   1650 1HZ  LYS A 120      -2.972  16.367  15.413  1.00 94.92           H
ATOM   1651 2HZ  LYS A 120      -2.454  17.218  14.090  1.00 94.92           H
ATOM   1652 3HZ  LYS A 120      -3.339  15.833  13.889  1.00 94.92           H
ATOM   1653  HN  LYS A 120       2.590  13.473  12.160  1.00 94.92           H
ATOM   1654  N   VAL A 121       2.119  12.894   8.979  1.00 95.05           N
ATOM   1655  CA  VAL A 121       2.311  12.720   7.550  1.00 95.05           C
ATOM   1656  C   VAL A 121       2.729  11.276   7.267  1.00 95.05           C
ATOM   1657  O   VAL A 121       2.158  10.619   6.398  1.00 95.05           O
ATOM   1658  HA  VAL A 121       1.354  12.910   7.064  1.00 95.05           H
ATOM   1659  CB  VAL A 121       3.319  13.747   7.028  1.00 95.05           C
ATOM   1660  HB  VAL A 121       4.213  13.684   7.648  1.00 95.05           H
ATOM   1661  CG1 VAL A 121       3.724  13.434   5.586  1.00 95.05           C
ATOM   1662 1HG1 VAL A 121       4.179  12.444   5.544  1.00 95.05           H
ATOM   1663 2HG1 VAL A 121       2.841  13.456   4.948  1.00 95.05           H
ATOM   1664 3HG1 VAL A 121       4.440  14.179   5.240  1.00 95.05           H
ATOM   1665  CG2 VAL A 121       2.764  15.168   7.146  1.00 95.05           C
ATOM   1666 1HG2 VAL A 121       1.848  15.250   6.561  1.00 95.05           H
ATOM   1667 2HG2 VAL A 121       2.549  15.389   8.191  1.00 95.05           H
ATOM   1668 3HG2 VAL A 121       3.500  15.878   6.768  1.00 95.05           H
ATOM   1669  HN  VAL A 121       2.732  13.556   9.411  1.00 95.05           H
ATOM   1670  N   VAL A 122       3.722  10.823   8.019  1.00 93.70           N
ATOM   1671  CA  VAL A 122       4.374   9.561   7.716  1.00 93.70           C
ATOM   1672  C   VAL A 122       3.358   8.424   7.844  1.00 93.70           C
ATOM   1673  O   VAL A 122       3.325   7.519   7.011  1.00 93.70           O
ATOM   1674  HA  VAL A 122       4.719   9.608   6.684  1.00 93.70           H
ATOM   1675  CB  VAL A 122       5.596   9.374   8.617  1.00 93.70           C
ATOM   1676  HB  VAL A 122       5.294   9.590   9.642  1.00 93.70           H
ATOM   1677  CG1 VAL A 122       6.097   7.929   8.569  1.00 93.70           C
ATOM   1678 1HG1 VAL A 122       5.307   7.259   8.909  1.00 93.70           H
ATOM   1679 2HG1 VAL A 122       6.374   7.674   7.547  1.00 93.70           H
ATOM   1680 3HG1 VAL A 122       6.966   7.824   9.218  1.00 93.70           H
ATOM   1681  CG2 VAL A 122       6.710  10.353   8.239  1.00 93.70           C
ATOM   1682 1HG2 VAL A 122       7.009  10.182   7.205  1.00 93.70           H
ATOM   1683 2HG2 VAL A 122       6.348  11.375   8.349  1.00 93.70           H
ATOM   1684 3HG2 VAL A 122       7.567  10.198   8.895  1.00 93.70           H
ATOM   1685  HN  VAL A 122       4.080  11.303   8.820  1.00 93.70           H
ATOM   1686  N   ASN A 123       2.554   8.507   8.894  1.00 92.49           N
ATOM   1687  CA  ASN A 123       1.546   7.491   9.146  1.00 92.49           C
ATOM   1688  C   ASN A 123       0.510   7.516   8.021  1.00 92.49           C
ATOM   1689  O   ASN A 123       0.045   6.467   7.577  1.00 92.49           O
ATOM   1690  HA  ASN A 123       2.093   6.549   9.188  1.00 92.49           H
ATOM   1691  CB  ASN A 123       0.818   7.754  10.466  1.00 92.49           C
ATOM   1692 1HB  ASN A 123       0.705   8.828  10.615  1.00 92.49           H
ATOM   1693 2HB  ASN A 123      -0.186   7.331  10.422  1.00 92.49           H
ATOM   1694  CG  ASN A 123       1.582   7.147  11.644  1.00 92.49           C
ATOM   1695  OD1 ASN A 123       2.389   6.244  11.496  1.00 92.49           O
ATOM   1696  ND2 ASN A 123       1.283   7.691  12.821  1.00 92.49           N
ATOM   1697 1HD2 ASN A 123       0.611   8.430  12.874  1.00 92.49           H
ATOM   1698 2HD2 ASN A 123       1.731   7.362  13.652  1.00 92.49           H
ATOM   1699  HN  ASN A 123       2.583   9.249   9.563  1.00 92.49           H
ATOM   1700  N   SER A 124       0.178   8.725   7.592  1.00 93.75           N
ATOM   1701  CA  SER A 124      -0.930   8.914   6.671  1.00 93.75           C
ATOM   1702  C   SER A 124      -0.518   8.483   5.262  1.00 93.75           C
ATOM   1703  O   SER A 124      -1.329   7.940   4.513  1.00 93.75           O
ATOM   1704  HA  SER A 124      -1.730   8.277   7.047  1.00 93.75           H
ATOM   1705  CB  SER A 124      -1.398  10.371   6.664  1.00 93.75           C
ATOM   1706 1HB  SER A 124      -0.606  11.004   6.266  1.00 93.75           H
ATOM   1707 2HB  SER A 124      -2.254  10.473   5.997  1.00 93.75           H
ATOM   1708  OG  SER A 124      -1.756  10.822   7.968  1.00 93.75           O
ATOM   1709  HG  SER A 124      -1.126  11.540   8.266  1.00 93.75           H
ATOM   1710  HN  SER A 124       0.650   9.563   7.863  1.00 93.75           H
ATOM   1711  N   MET A 125       0.742   8.740   4.943  1.00 93.66           N
ATOM   1712  CA  MET A 125       1.219   8.569   3.581  1.00 93.66           C
ATOM   1713  C   MET A 125       1.093   7.111   3.135  1.00 93.66           C
ATOM   1714  O   MET A 125       0.756   6.838   1.984  1.00 93.66           O
ATOM   1715  HA  MET A 125       0.581   9.202   2.965  1.00 93.66           H
ATOM   1716  CB  MET A 125       2.684   9.004   3.495  1.00 93.66           C
ATOM   1717 1HB  MET A 125       3.225   8.649   4.372  1.00 93.66           H
ATOM   1718 2HB  MET A 125       3.152   8.546   2.624  1.00 93.66           H
ATOM   1719  CG  MET A 125       2.798  10.527   3.401  1.00 93.66           C
ATOM   1720 1HG  MET A 125       2.280  10.992   4.240  1.00 93.66           H
ATOM   1721 2HG  MET A 125       3.844  10.826   3.468  1.00 93.66           H
ATOM   1722  SD  MET A 125       2.098  11.098   1.862  1.00 93.66           S
ATOM   1723  CE  MET A 125       1.176  12.510   2.445  1.00 93.66           C
ATOM   1724 1HE  MET A 125       0.435  12.184   3.175  1.00 93.66           H
ATOM   1725 2HE  MET A 125       1.857  13.221   2.913  1.00 93.66           H
ATOM   1726 3HE  MET A 125       0.673  12.988   1.605  1.00 93.66           H
ATOM   1727  HN  MET A 125       1.430   9.059   5.595  1.00 93.66           H
ATOM   1728  N   TYR A 126       1.369   6.213   4.069  1.00 87.39           N
ATOM   1729  CA  TYR A 126       1.280   4.790   3.790  1.00 87.39           C
ATOM   1730  C   TYR A 126      -0.150   4.394   3.416  1.00 87.39           C
ATOM   1731  O   TYR A 126      -0.365   3.688   2.432  1.00 87.39           O
ATOM   1732  HA  TYR A 126       1.941   4.570   2.952  1.00 87.39           H
ATOM   1733  CB  TYR A 126       1.671   4.080   5.087  1.00 87.39           C
ATOM   1734 1HB  TYR A 126       2.727   4.262   5.285  1.00 87.39           H
ATOM   1735 2HB  TYR A 126       1.112   4.521   5.913  1.00 87.39           H
ATOM   1736  CG  TYR A 126       1.422   2.571   5.070  1.00 87.39           C
ATOM   1737  CD1 TYR A 126       0.603   1.995   6.020  1.00 87.39           C
ATOM   1738  HD1 TYR A 126       0.134   2.616   6.783  1.00 87.39           H
ATOM   1739  CD2 TYR A 126       2.017   1.785   4.104  1.00 87.39           C
ATOM   1740  HD2 TYR A 126       2.664   2.239   3.354  1.00 87.39           H
ATOM   1741  CE1 TYR A 126       0.369   0.575   6.004  1.00 87.39           C
ATOM   1742  HE1 TYR A 126      -0.275   0.107   6.748  1.00 87.39           H
ATOM   1743  CE2 TYR A 126       1.783   0.364   4.088  1.00 87.39           C
ATOM   1744  HE2 TYR A 126       2.247  -0.269   3.331  1.00 87.39           H
ATOM   1745  CZ  TYR A 126       0.971  -0.171   5.038  1.00 87.39           C
ATOM   1746  OH  TYR A 126       0.750  -1.513   5.023  1.00 87.39           O
ATOM   1747  HH  TYR A 126       1.223  -1.929   4.246  1.00 87.39           H
ATOM   1748  HN  TYR A 126       1.649   6.444   5.001  1.00 87.39           H
ATOM   1749  N   LYS A 127      -1.090   4.865   4.222  1.00 87.73           N
ATOM   1750  CA  LYS A 127      -2.486   4.507   4.033  1.00 87.73           C
ATOM   1751  C   LYS A 127      -2.982   5.089   2.707  1.00 87.73           C
ATOM   1752  O   LYS A 127      -3.781   4.465   2.012  1.00 87.73           O
ATOM   1753  HA  LYS A 127      -2.539   3.420   3.974  1.00 87.73           H
ATOM   1754  CB  LYS A 127      -3.318   4.937   5.243  1.00 87.73           C
ATOM   1755 1HB  LYS A 127      -3.112   5.981   5.479  1.00 87.73           H
ATOM   1756 2HB  LYS A 127      -4.379   4.869   5.002  1.00 87.73           H
ATOM   1757  CG  LYS A 127      -3.008   4.063   6.459  1.00 87.73           C
ATOM   1758 1HG  LYS A 127      -1.949   4.138   6.706  1.00 87.73           H
ATOM   1759 2HG  LYS A 127      -3.563   4.426   7.324  1.00 87.73           H
ATOM   1760  CD  LYS A 127      -3.371   2.601   6.191  1.00 87.73           C
ATOM   1761 1HD  LYS A 127      -4.409   2.534   5.866  1.00 87.73           H
ATOM   1762 2HD  LYS A 127      -2.757   2.213   5.378  1.00 87.73           H
ATOM   1763  CE  LYS A 127      -3.168   1.746   7.444  1.00 87.73           C
ATOM   1764 1HE  LYS A 127      -2.165   1.905   7.841  1.00 87.73           H
ATOM   1765 2HE  LYS A 127      -3.870   2.054   8.219  1.00 87.73           H
ATOM   1766  NZ  LYS A 127      -3.362   0.313   7.131  1.00 87.73           N
ATOM   1767 1HZ  LYS A 127      -3.228  -0.238   7.971  1.00 87.73           H
ATOM   1768 2HZ  LYS A 127      -4.302   0.168   6.778  1.00 87.73           H
ATOM   1769 3HZ  LYS A 127      -2.689   0.026   6.428  1.00 87.73           H
ATOM   1770  HN  LYS A 127      -0.912   5.480   4.990  1.00 87.73           H
ATOM   1771  N   MET A 128      -2.487   6.279   2.398  1.00 91.96           N
ATOM   1772  CA  MET A 128      -2.842   6.936   1.151  1.00 91.96           C
ATOM   1773  C   MET A 128      -2.353   6.128  -0.052  1.00 91.96           C
ATOM   1774  O   MET A 128      -3.091   5.936  -1.018  1.00 91.96           O
ATOM   1775  HA  MET A 128      -3.930   6.986   1.146  1.00 91.96           H
ATOM   1776  CB  MET A 128      -2.219   8.333   1.115  1.00 91.96           C
ATOM   1777 1HB  MET A 128      -2.529   8.896   1.995  1.00 91.96           H
ATOM   1778 2HB  MET A 128      -1.133   8.252   1.155  1.00 91.96           H
ATOM   1779  CG  MET A 128      -2.634   9.085  -0.151  1.00 91.96           C
ATOM   1780 1HG  MET A 128      -2.339   8.519  -1.034  1.00 91.96           H
ATOM   1781 2HG  MET A 128      -3.719   9.186  -0.185  1.00 91.96           H
ATOM   1782  SD  MET A 128      -1.873  10.699  -0.179  1.00 91.96           S
ATOM   1783  CE  MET A 128      -2.927  11.560   0.976  1.00 91.96           C
ATOM   1784 1HE  MET A 128      -3.953  11.548   0.609  1.00 91.96           H
ATOM   1785 2HE  MET A 128      -2.882  11.066   1.947  1.00 91.96           H
ATOM   1786 3HE  MET A 128      -2.589  12.592   1.077  1.00 91.96           H
ATOM   1787  HN  MET A 128      -1.856   6.791   2.981  1.00 91.96           H
ATOM   1788  N   ASN A 129      -1.111   5.675   0.044  1.00 90.52           N
ATOM   1789  CA  ASN A 129      -0.528   4.859  -1.008  1.00 90.52           C
ATOM   1790  C   ASN A 129      -1.394   3.615  -1.221  1.00 90.52           C
ATOM   1791  O   ASN A 129      -1.780   3.309  -2.348  1.00 90.52           O
ATOM   1792  HA  ASN A 129      -0.500   5.502  -1.887  1.00 90.52           H
ATOM   1793  CB  ASN A 129       0.880   4.396  -0.629  1.00 90.52           C
ATOM   1794 1HB  ASN A 129       1.565   5.243  -0.657  1.00 90.52           H
ATOM   1795 2HB  ASN A 129       0.880   4.019   0.394  1.00 90.52           H
ATOM   1796  CG  ASN A 129       1.372   3.304  -1.581  1.00 90.52           C
ATOM   1797  OD1 ASN A 129       1.129   2.123  -1.391  1.00 90.52           O
ATOM   1798  ND2 ASN A 129       2.076   3.762  -2.612  1.00 90.52           N
ATOM   1799 1HD2 ASN A 129       2.239   4.743  -2.710  1.00 90.52           H
ATOM   1800 2HD2 ASN A 129       2.442   3.124  -3.291  1.00 90.52           H
ATOM   1801  HN  ASN A 129      -0.508   5.857   0.821  1.00 90.52           H
ATOM   1802  N   PHE A 130      -1.673   2.932  -0.121  1.00 85.63           N
ATOM   1803  CA  PHE A 130      -2.351   1.648  -0.188  1.00 85.63           C
ATOM   1804  C   PHE A 130      -3.675   1.767  -0.945  1.00 85.63           C
ATOM   1805  O   PHE A 130      -3.906   1.050  -1.917  1.00 85.63           O
ATOM   1806  HA  PHE A 130      -1.691   0.962  -0.720  1.00 85.63           H
ATOM   1807  CB  PHE A 130      -2.636   1.217   1.252  1.00 85.63           C
ATOM   1808 1HB  PHE A 130      -1.708   1.257   1.823  1.00 85.63           H
ATOM   1809 2HB  PHE A 130      -3.321   1.932   1.706  1.00 85.63           H
ATOM   1810  CG  PHE A 130      -3.233  -0.187   1.374  1.00 85.63           C
ATOM   1811  CD1 PHE A 130      -4.574  -0.369   1.239  1.00 85.63           C
ATOM   1812  HD1 PHE A 130      -5.223   0.484   1.044  1.00 85.63           H
ATOM   1813  CD2 PHE A 130      -2.422  -1.252   1.617  1.00 85.63           C
ATOM   1814  HD2 PHE A 130      -1.348  -1.105   1.725  1.00 85.63           H
ATOM   1815  CE1 PHE A 130      -5.128  -1.672   1.352  1.00 85.63           C
ATOM   1816  HE1 PHE A 130      -6.202  -1.818   1.245  1.00 85.63           H
ATOM   1817  CE2 PHE A 130      -2.976  -2.554   1.730  1.00 85.63           C
ATOM   1818  HE2 PHE A 130      -2.327  -3.408   1.925  1.00 85.63           H
ATOM   1819  CZ  PHE A 130      -4.317  -2.737   1.596  1.00 85.63           C
ATOM   1820  HZ  PHE A 130      -4.743  -3.737   1.683  1.00 85.63           H
ATOM   1821  HN  PHE A 130      -1.444   3.241   0.803  1.00 85.63           H
ATOM   1822  N   TYR A 131      -4.512   2.679  -0.469  1.00 86.24           N
ATOM   1823  CA  TYR A 131      -5.855   2.815  -1.007  1.00 86.24           C
ATOM   1824  C   TYR A 131      -5.817   3.234  -2.478  1.00 86.24           C
ATOM   1825  O   TYR A 131      -6.586   2.725  -3.292  1.00 86.24           O
ATOM   1826  HA  TYR A 131      -6.349   1.847  -0.925  1.00 86.24           H
ATOM   1827  CB  TYR A 131      -6.525   3.921  -0.191  1.00 86.24           C
ATOM   1828 1HB  TYR A 131      -5.894   4.809  -0.213  1.00 86.24           H
ATOM   1829 2HB  TYR A 131      -7.469   4.189  -0.667  1.00 86.24           H
ATOM   1830  CG  TYR A 131      -6.796   3.542   1.267  1.00 86.24           C
ATOM   1831  CD1 TYR A 131      -7.320   2.303   1.571  1.00 86.24           C
ATOM   1832  HD1 TYR A 131      -7.541   1.593   0.774  1.00 86.24           H
ATOM   1833  CD2 TYR A 131      -6.517   4.441   2.277  1.00 86.24           C
ATOM   1834  HD2 TYR A 131      -6.103   5.420   2.036  1.00 86.24           H
ATOM   1835  CE1 TYR A 131      -7.575   1.946   2.943  1.00 86.24           C
ATOM   1836  HE1 TYR A 131      -7.989   0.970   3.198  1.00 86.24           H
ATOM   1837  CE2 TYR A 131      -6.772   4.084   3.648  1.00 86.24           C
ATOM   1838  HE2 TYR A 131      -6.556   4.784   4.455  1.00 86.24           H
ATOM   1839  CZ  TYR A 131      -7.289   2.854   3.914  1.00 86.24           C
ATOM   1840  OH  TYR A 131      -7.529   2.518   5.209  1.00 86.24           O
ATOM   1841  HH  TYR A 131      -7.377   3.308   5.802  1.00 86.24           H
ATOM   1842  HN  TYR A 131      -4.285   3.316   0.268  1.00 86.24           H
ATOM   1843  N   SER A 132      -4.914   4.158  -2.774  1.00 89.84           N
ATOM   1844  CA  SER A 132      -4.794   4.681  -4.124  1.00 89.84           C
ATOM   1845  C   SER A 132      -4.330   3.575  -5.074  1.00 89.84           C
ATOM   1846  O   SER A 132      -4.832   3.460  -6.191  1.00 89.84           O
ATOM   1847  HA  SER A 132      -5.794   5.021  -4.392  1.00 89.84           H
ATOM   1848  CB  SER A 132      -3.825   5.864  -4.172  1.00 89.84           C
ATOM   1849 1HB  SER A 132      -3.716   6.201  -5.203  1.00 89.84           H
ATOM   1850 2HB  SER A 132      -4.241   6.697  -3.606  1.00 89.84           H
ATOM   1851  OG  SER A 132      -2.544   5.526  -3.646  1.00 89.84           O
ATOM   1852  HG  SER A 132      -2.418   5.954  -2.751  1.00 89.84           H
ATOM   1853  HN  SER A 132      -4.274   4.547  -2.111  1.00 89.84           H
ATOM   1854  N   CYS A 133      -3.376   2.789  -4.596  1.00 84.62           N
ATOM   1855  CA  CYS A 133      -2.810   1.722  -5.403  1.00 84.62           C
ATOM   1856  C   CYS A 133      -3.924   0.726  -5.732  1.00 84.62           C
ATOM   1857  O   CYS A 133      -4.074   0.314  -6.881  1.00 84.62           O
ATOM   1858  HA  CYS A 133      -2.426   2.187  -6.311  1.00 84.62           H
ATOM   1859  CB  CYS A 133      -1.630   1.048  -4.702  1.00 84.62           C
ATOM   1860 1HB  CYS A 133      -1.858   0.902  -3.646  1.00 84.62           H
ATOM   1861 2HB  CYS A 133      -1.458   0.060  -5.130  1.00 84.62           H
ATOM   1862  SG  CYS A 133      -0.126   2.075  -4.880  1.00 84.62           S
ATOM   1863  HG  CYS A 133      -0.487   3.004  -3.999  1.00 84.62           H
ATOM   1864  HN  CYS A 133      -2.992   2.872  -3.676  1.00 84.62           H
ATOM   1865  N   VAL A 134      -4.676   0.367  -4.702  1.00 81.53           N
ATOM   1866  CA  VAL A 134      -5.750  -0.599  -4.860  1.00 81.53           C
ATOM   1867  C   VAL A 134      -6.711  -0.114  -5.947  1.00 81.53           C
ATOM   1868  O   VAL A 134      -7.061  -0.870  -6.853  1.00 81.53           O
ATOM   1869  HA  VAL A 134      -5.302  -1.539  -5.181  1.00 81.53           H
ATOM   1870  CB  VAL A 134      -6.440  -0.838  -3.516  1.00 81.53           C
ATOM   1871  HB  VAL A 134      -6.558   0.127  -3.023  1.00 81.53           H
ATOM   1872  CG1 VAL A 134      -7.834  -1.438  -3.714  1.00 81.53           C
ATOM   1873 1HG1 VAL A 134      -8.444  -0.753  -4.303  1.00 81.53           H
ATOM   1874 2HG1 VAL A 134      -7.749  -2.390  -4.238  1.00 81.53           H
ATOM   1875 3HG1 VAL A 134      -8.302  -1.598  -2.743  1.00 81.53           H
ATOM   1876  CG2 VAL A 134      -5.585  -1.727  -2.610  1.00 81.53           C
ATOM   1877 1HG2 VAL A 134      -5.422  -2.689  -3.095  1.00 81.53           H
ATOM   1878 2HG2 VAL A 134      -4.625  -1.244  -2.429  1.00 81.53           H
ATOM   1879 3HG2 VAL A 134      -6.099  -1.881  -1.662  1.00 81.53           H
ATOM   1880  HN  VAL A 134      -4.562   0.724  -3.775  1.00 81.53           H
ATOM   1881  N   LEU A 135      -7.109   1.143  -5.823  1.00 85.15           N
ATOM   1882  CA  LEU A 135      -8.127   1.696  -6.700  1.00 85.15           C
ATOM   1883  C   LEU A 135      -7.577   1.774  -8.126  1.00 85.15           C
ATOM   1884  O   LEU A 135      -8.304   1.538  -9.089  1.00 85.15           O
ATOM   1885  HA  LEU A 135      -8.973   1.009  -6.694  1.00 85.15           H
ATOM   1886  CB  LEU A 135      -8.628   3.037  -6.161  1.00 85.15           C
ATOM   1887 1HB  LEU A 135      -7.771   3.699  -6.033  1.00 85.15           H
ATOM   1888 2HB  LEU A 135      -9.272   3.492  -6.914  1.00 85.15           H
ATOM   1889  CG  LEU A 135      -9.397   2.983  -4.839  1.00 85.15           C
ATOM   1890  HG  LEU A 135      -8.827   2.373  -4.138  1.00 85.15           H
ATOM   1891  CD1 LEU A 135      -9.527   4.378  -4.223  1.00 85.15           C
ATOM   1892 1HD1 LEU A 135      -8.534   4.785  -4.033  1.00 85.15           H
ATOM   1893 2HD1 LEU A 135     -10.062   5.031  -4.912  1.00 85.15           H
ATOM   1894 3HD1 LEU A 135     -10.077   4.310  -3.284  1.00 85.15           H
ATOM   1895  CD2 LEU A 135     -10.758   2.309  -5.023  1.00 85.15           C
ATOM   1896 1HD2 LEU A 135     -11.347   2.872  -5.747  1.00 85.15           H
ATOM   1897 2HD2 LEU A 135     -10.613   1.291  -5.385  1.00 85.15           H
ATOM   1898 3HD2 LEU A 135     -11.283   2.284  -4.068  1.00 85.15           H
ATOM   1899  HN  LEU A 135      -6.750   1.778  -5.139  1.00 85.15           H
ATOM   1900  N   LEU A 136      -6.297   2.106  -8.215  1.00 86.76           N
ATOM   1901  CA  LEU A 136      -5.650   2.250  -9.508  1.00 86.76           C
ATOM   1902  C   LEU A 136      -5.581   0.884 -10.194  1.00 86.76           C
ATOM   1903  O   LEU A 136      -5.848   0.773 -11.390  1.00 86.76           O
ATOM   1904  HA  LEU A 136      -6.272   2.910 -10.113  1.00 86.76           H
ATOM   1905  CB  LEU A 136      -4.287   2.929  -9.352  1.00 86.76           C
ATOM   1906 1HB  LEU A 136      -3.750   2.440  -8.540  1.00 86.76           H
ATOM   1907 2HB  LEU A 136      -3.713   2.758 -10.263  1.00 86.76           H
ATOM   1908  CG  LEU A 136      -4.316   4.433  -9.075  1.00 86.76           C
ATOM   1909  HG  LEU A 136      -5.034   4.620  -8.276  1.00 86.76           H
ATOM   1910  CD1 LEU A 136      -2.953   4.925  -8.581  1.00 86.76           C
ATOM   1911 1HD1 LEU A 136      -2.691   4.405  -7.660  1.00 86.76           H
ATOM   1912 2HD1 LEU A 136      -2.198   4.724  -9.340  1.00 86.76           H
ATOM   1913 3HD1 LEU A 136      -3.001   5.998  -8.392  1.00 86.76           H
ATOM   1914  CD2 LEU A 136      -4.794   5.209 -10.304  1.00 86.76           C
ATOM   1915 1HD2 LEU A 136      -4.119   5.020 -11.138  1.00 86.76           H
ATOM   1916 2HD2 LEU A 136      -5.800   4.884 -10.569  1.00 86.76           H
ATOM   1917 3HD2 LEU A 136      -4.805   6.275 -10.079  1.00 86.76           H
ATOM   1918  HN  LEU A 136      -5.707   2.275  -7.426  1.00 86.76           H
ATOM   1919  N   ILE A 137      -5.223  -0.120  -9.408  1.00 79.44           N
ATOM   1920  CA  ILE A 137      -5.085  -1.468  -9.932  1.00 79.44           C
ATOM   1921  C   ILE A 137      -6.435  -1.939 -10.478  1.00 79.44           C
ATOM   1922  O   ILE A 137      -6.496  -2.571 -11.531  1.00 79.44           O
ATOM   1923  HA  ILE A 137      -4.375  -1.427 -10.758  1.00 79.44           H
ATOM   1924  CB  ILE A 137      -4.493  -2.398  -8.871  1.00 79.44           C
ATOM   1925  HB  ILE A 137      -5.002  -2.206  -7.927  1.00 79.44           H
ATOM   1926  CG1 ILE A 137      -3.007  -2.103  -8.652  1.00 79.44           C
ATOM   1927 1HG1 ILE A 137      -2.437  -2.422  -9.525  1.00 79.44           H
ATOM   1928 2HG1 ILE A 137      -2.857  -1.029  -8.549  1.00 79.44           H
ATOM   1929  CG2 ILE A 137      -4.739  -3.865  -9.228  1.00 79.44           C
ATOM   1930 1HG2 ILE A 137      -5.812  -4.048  -9.293  1.00 79.44           H
ATOM   1931 2HG2 ILE A 137      -4.274  -4.089 -10.188  1.00 79.44           H
ATOM   1932 3HG2 ILE A 137      -4.308  -4.504  -8.458  1.00 79.44           H
ATOM   1933  CD1 ILE A 137      -2.484  -2.819  -7.405  1.00 79.44           C
ATOM   1934 1HD1 ILE A 137      -3.041  -2.480  -6.531  1.00 79.44           H
ATOM   1935 2HD1 ILE A 137      -2.614  -3.895  -7.523  1.00 79.44           H
ATOM   1936 3HD1 ILE A 137      -1.427  -2.593  -7.273  1.00 79.44           H
ATOM   1937  HN  ILE A 137      -5.029  -0.024  -8.432  1.00 79.44           H
ATOM   1938  N   MET A 138      -7.483  -1.613  -9.736  1.00 78.68           N
ATOM   1939  CA  MET A 138      -8.834  -1.917 -10.175  1.00 78.68           C
ATOM   1940  C   MET A 138      -9.123  -1.283 -11.538  1.00 78.68           C
ATOM   1941  O   MET A 138      -9.611  -1.953 -12.447  1.00 78.68           O
ATOM   1942  HA  MET A 138      -8.880  -3.003 -10.255  1.00 78.68           H
ATOM   1943  CB  MET A 138      -9.837  -1.392  -9.145  1.00 78.68           C
ATOM   1944 1HB  MET A 138      -9.713  -1.929  -8.205  1.00 78.68           H
ATOM   1945 2HB  MET A 138      -9.635  -0.340  -8.940  1.00 78.68           H
ATOM   1946  CG  MET A 138     -11.273  -1.553  -9.646  1.00 78.68           C
ATOM   1947 1HG  MET A 138     -11.391  -1.051 -10.606  1.00 78.68           H
ATOM   1948 2HG  MET A 138     -11.494  -2.608  -9.809  1.00 78.68           H
ATOM   1949  SD  MET A 138     -12.415  -0.869  -8.457  1.00 78.68           S
ATOM   1950  CE  MET A 138     -12.051   0.869  -8.643  1.00 78.68           C
ATOM   1951 1HE  MET A 138     -11.003   1.048  -8.404  1.00 78.68           H
ATOM   1952 2HE  MET A 138     -12.247   1.173  -9.671  1.00 78.68           H
ATOM   1953 3HE  MET A 138     -12.681   1.446  -7.967  1.00 78.68           H
ATOM   1954  HN  MET A 138      -7.420  -1.151  -8.851  1.00 78.68           H
ATOM   1955  N   CYS A 139      -8.810   0.001 -11.636  1.00 83.78           N
ATOM   1956  CA  CYS A 139      -9.147   0.764 -12.826  1.00 83.78           C
ATOM   1957  C   CYS A 139      -8.358   0.190 -14.004  1.00 83.78           C
ATOM   1958  O   CYS A 139      -8.870   0.117 -15.121  1.00 83.78           O
ATOM   1959  HA  CYS A 139     -10.219   0.644 -12.981  1.00 83.78           H
ATOM   1960  CB  CYS A 139      -8.879   2.258 -12.633  1.00 83.78           C
ATOM   1961 1HB  CYS A 139      -7.857   2.411 -12.287  1.00 83.78           H
ATOM   1962 2HB  CYS A 139      -8.974   2.779 -13.586  1.00 83.78           H
ATOM   1963  SG  CYS A 139     -10.059   2.955 -11.421  1.00 83.78           S
ATOM   1964  HG  CYS A 139      -9.425   2.512 -10.339  1.00 83.78           H
ATOM   1965  HN  CYS A 139      -8.335   0.516 -10.923  1.00 83.78           H
ATOM   1966  N   ILE A 140      -7.126  -0.202 -13.716  1.00 80.26           N
ATOM   1967  CA  ILE A 140      -6.271  -0.791 -14.733  1.00 80.26           C
ATOM   1968  C   ILE A 140      -6.937  -2.055 -15.282  1.00 80.26           C
ATOM   1969  O   ILE A 140      -6.932  -2.288 -16.490  1.00 80.26           O
ATOM   1970  HA  ILE A 140      -6.181  -0.068 -15.543  1.00 80.26           H
ATOM   1971  CB  ILE A 140      -4.865  -1.029 -14.178  1.00 80.26           C
ATOM   1972  HB  ILE A 140      -4.959  -1.476 -13.189  1.00 80.26           H
ATOM   1973  CG1 ILE A 140      -4.113   0.292 -14.008  1.00 80.26           C
ATOM   1974 1HG1 ILE A 140      -3.831   0.683 -14.986  1.00 80.26           H
ATOM   1975 2HG1 ILE A 140      -4.768   1.031 -13.546  1.00 80.26           H
ATOM   1976  CG2 ILE A 140      -4.092  -2.020 -15.050  1.00 80.26           C
ATOM   1977 1HG2 ILE A 140      -4.623  -2.972 -15.076  1.00 80.26           H
ATOM   1978 2HG2 ILE A 140      -4.007  -1.624 -16.062  1.00 80.26           H
ATOM   1979 3HG2 ILE A 140      -3.096  -2.171 -14.634  1.00 80.26           H
ATOM   1980  CD1 ILE A 140      -2.861   0.104 -13.148  1.00 80.26           C
ATOM   1981 1HD1 ILE A 140      -3.149  -0.264 -12.163  1.00 80.26           H
ATOM   1982 2HD1 ILE A 140      -2.198  -0.617 -13.625  1.00 80.26           H
ATOM   1983 3HD1 ILE A 140      -2.345   1.058 -13.043  1.00 80.26           H
ATOM   1984  HN  ILE A 140      -6.711  -0.122 -12.810  1.00 80.26           H
ATOM   1985  N   SER A 141      -7.494  -2.837 -14.369  1.00 74.98           N
ATOM   1986  CA  SER A 141      -8.071  -4.119 -14.734  1.00 74.98           C
ATOM   1987  C   SER A 141      -9.282  -3.909 -15.644  1.00 74.98           C
ATOM   1988  O   SER A 141      -9.447  -4.616 -16.637  1.00 74.98           O
ATOM   1989  HA  SER A 141      -7.281  -4.651 -15.265  1.00 74.98           H
ATOM   1990  CB  SER A 141      -8.473  -4.916 -13.491  1.00 74.98           C
ATOM   1991 1HB  SER A 141      -9.253  -4.377 -12.952  1.00 74.98           H
ATOM   1992 2HB  SER A 141      -8.898  -5.872 -13.795  1.00 74.98           H
ATOM   1993  OG  SER A 141      -7.368  -5.143 -12.621  1.00 74.98           O
ATOM   1994  HG  SER A 141      -7.284  -4.389 -11.970  1.00 74.98           H
ATOM   1995  HN  SER A 141      -7.555  -2.607 -13.398  1.00 74.98           H
ATOM   1996  N   VAL A 142     -10.098  -2.933 -15.274  1.00 76.48           N
ATOM   1997  CA  VAL A 142     -11.275  -2.603 -16.060  1.00 76.48           C
ATOM   1998  C   VAL A 142     -10.839  -2.121 -17.445  1.00 76.48           C
ATOM   1999  O   VAL A 142     -11.436  -2.495 -18.453  1.00 76.48           O
ATOM   2000  HA  VAL A 142     -11.861  -3.515 -16.174  1.00 76.48           H
ATOM   2001  CB  VAL A 142     -12.132  -1.579 -15.313  1.00 76.48           C
ATOM   2002  HB  VAL A 142     -11.505  -0.717 -15.088  1.00 76.48           H
ATOM   2003  CG1 VAL A 142     -13.295  -1.098 -16.184  1.00 76.48           C
ATOM   2004 1HG1 VAL A 142     -12.903  -0.633 -17.089  1.00 76.48           H
ATOM   2005 2HG1 VAL A 142     -13.922  -1.948 -16.455  1.00 76.48           H
ATOM   2006 3HG1 VAL A 142     -13.888  -0.372 -15.629  1.00 76.48           H
ATOM   2007  CG2 VAL A 142     -12.640  -2.151 -13.988  1.00 76.48           C
ATOM   2008 1HG2 VAL A 142     -13.244  -3.037 -14.182  1.00 76.48           H
ATOM   2009 2HG2 VAL A 142     -11.791  -2.420 -13.360  1.00 76.48           H
ATOM   2010 3HG2 VAL A 142     -13.246  -1.402 -13.478  1.00 76.48           H
ATOM   2011  HN  VAL A 142      -9.967  -2.375 -14.455  1.00 76.48           H
ATOM   2012  N   ASP A 143      -9.800  -1.298 -17.450  1.00 78.20           N
ATOM   2013  CA  ASP A 143      -9.341  -0.680 -18.682  1.00 78.20           C
ATOM   2014  C   ASP A 143      -8.834  -1.765 -19.634  1.00 78.20           C
ATOM   2015  O   ASP A 143      -9.092  -1.712 -20.835  1.00 78.20           O
ATOM   2016  HA  ASP A 143     -10.208  -0.151 -19.078  1.00 78.20           H
ATOM   2017  CB  ASP A 143      -8.189   0.291 -18.416  1.00 78.20           C
ATOM   2018 1HB  ASP A 143      -8.450   0.952 -17.588  1.00 78.20           H
ATOM   2019 2HB  ASP A 143      -7.303  -0.265 -18.112  1.00 78.20           H
ATOM   2020  CG  ASP A 143      -7.875   1.124 -19.660  1.00 78.20           C
ATOM   2021  OD1 ASP A 143      -8.836   1.697 -20.218  1.00 78.20           O
ATOM   2022  OD2 ASP A 143      -6.680   1.168 -20.026  1.00 78.20           O
ATOM   2023  HN  ASP A 143      -9.277  -1.052 -16.634  1.00 78.20           H
ATOM   2024  N   ARG A 144      -8.122  -2.724 -19.061  1.00 73.30           N
ATOM   2025  CA  ARG A 144      -7.595  -3.832 -19.839  1.00 73.30           C
ATOM   2026  C   ARG A 144      -8.738  -4.629 -20.471  1.00 73.30           C
ATOM   2027  O   ARG A 144      -8.672  -4.993 -21.644  1.00 73.30           O
ATOM   2028  HA  ARG A 144      -6.973  -3.365 -20.604  1.00 73.30           H
ATOM   2029  CB  ARG A 144      -6.751  -4.765 -18.968  1.00 73.30           C
ATOM   2030 1HB  ARG A 144      -7.215  -4.870 -17.987  1.00 73.30           H
ATOM   2031 2HB  ARG A 144      -6.724  -5.759 -19.415  1.00 73.30           H
ATOM   2032  CG  ARG A 144      -5.326  -4.231 -18.812  1.00 73.30           C
ATOM   2033 1HG  ARG A 144      -4.898  -4.033 -19.794  1.00 73.30           H
ATOM   2034 2HG  ARG A 144      -5.347  -3.282 -18.276  1.00 73.30           H
ATOM   2035  CD  ARG A 144      -4.446  -5.230 -18.058  1.00 73.30           C
ATOM   2036 1HD  ARG A 144      -4.740  -5.267 -17.009  1.00 73.30           H
ATOM   2037 2HD  ARG A 144      -4.588  -6.231 -18.464  1.00 73.30           H
ATOM   2038  NE  ARG A 144      -3.024  -4.836 -18.170  1.00 73.30           N
ATOM   2039  HE  ARG A 144      -2.809  -3.987 -18.653  1.00 73.30           H
ATOM   2040  CZ  ARG A 144      -2.006  -5.546 -17.666  1.00 73.30           C
ATOM   2041  NH1 ARG A 144      -2.235  -6.692 -17.010  1.00 73.30           N
ATOM   2042 1HH1 ARG A 144      -3.171  -7.023 -16.894  1.00 73.30           H
ATOM   2043 2HH1 ARG A 144      -1.470  -7.216 -16.637  1.00 73.30           H
ATOM   2044  NH2 ARG A 144      -0.755  -5.094 -17.827  1.00 73.30           N
ATOM   2045 1HH2 ARG A 144       0.016  -5.612 -17.457  1.00 73.30           H
ATOM   2046 2HH2 ARG A 144      -0.592  -4.238 -18.318  1.00 73.30           H
ATOM   2047  HN  ARG A 144      -7.905  -2.752 -18.085  1.00 73.30           H
ATOM   2048  N   TYR A 145      -9.760  -4.877 -19.664  1.00 71.35           N
ATOM   2049  CA  TYR A 145     -10.925  -5.606 -20.135  1.00 71.35           C
ATOM   2050  C   TYR A 145     -11.546  -4.921 -21.354  1.00 71.35           C
ATOM   2051  O   TYR A 145     -11.792  -5.563 -22.373  1.00 71.35           O
ATOM   2052  HA  TYR A 145     -10.602  -6.609 -20.416  1.00 71.35           H
ATOM   2053  CB  TYR A 145     -11.931  -5.582 -18.983  1.00 71.35           C
ATOM   2054 1HB  TYR A 145     -11.581  -6.249 -18.194  1.00 71.35           H
ATOM   2055 2HB  TYR A 145     -11.961  -4.578 -18.561  1.00 71.35           H
ATOM   2056  CG  TYR A 145     -13.349  -5.993 -19.386  1.00 71.35           C
ATOM   2057  CD1 TYR A 145     -14.361  -5.055 -19.402  1.00 71.35           C
ATOM   2058  HD1 TYR A 145     -14.150  -4.022 -19.128  1.00 71.35           H
ATOM   2059  CD2 TYR A 145     -13.615  -7.302 -19.734  1.00 71.35           C
ATOM   2060  HD2 TYR A 145     -12.816  -8.043 -19.722  1.00 71.35           H
ATOM   2061  CE1 TYR A 145     -15.695  -5.442 -19.782  1.00 71.35           C
ATOM   2062  HE1 TYR A 145     -16.503  -4.711 -19.799  1.00 71.35           H
ATOM   2063  CE2 TYR A 145     -14.949  -7.689 -20.114  1.00 71.35           C
ATOM   2064  HE2 TYR A 145     -15.173  -8.719 -20.391  1.00 71.35           H
ATOM   2065  CZ  TYR A 145     -15.923  -6.740 -20.119  1.00 71.35           C
ATOM   2066  OH  TYR A 145     -17.183  -7.105 -20.478  1.00 71.35           O
ATOM   2067  HH  TYR A 145     -17.802  -6.324 -20.393  1.00 71.35           H
ATOM   2068  HN  TYR A 145      -9.800  -4.589 -18.707  1.00 71.35           H
ATOM   2069  N   ILE A 146     -11.781  -3.625 -21.208  1.00 74.14           N
ATOM   2070  CA  ILE A 146     -12.433  -2.860 -22.257  1.00 74.14           C
ATOM   2071  C   ILE A 146     -11.587  -2.924 -23.530  1.00 74.14           C
ATOM   2072  O   ILE A 146     -12.120  -3.086 -24.626  1.00 74.14           O
ATOM   2073  HA  ILE A 146     -13.394  -3.334 -22.457  1.00 74.14           H
ATOM   2074  CB  ILE A 146     -12.722  -1.435 -21.780  1.00 74.14           C
ATOM   2075  HB  ILE A 146     -11.805  -1.024 -21.358  1.00 74.14           H
ATOM   2076  CG1 ILE A 146     -13.773  -1.431 -20.669  1.00 74.14           C
ATOM   2077 1HG1 ILE A 146     -14.747  -1.692 -21.083  1.00 74.14           H
ATOM   2078 2HG1 ILE A 146     -13.527  -2.192 -19.928  1.00 74.14           H
ATOM   2079  CG2 ILE A 146     -13.122  -0.536 -22.952  1.00 74.14           C
ATOM   2080 1HG2 ILE A 146     -12.311  -0.504 -23.679  1.00 74.14           H
ATOM   2081 2HG2 ILE A 146     -14.020  -0.935 -23.425  1.00 74.14           H
ATOM   2082 3HG2 ILE A 146     -13.322   0.471 -22.585  1.00 74.14           H
ATOM   2083  CD1 ILE A 146     -13.851  -0.060 -19.993  1.00 74.14           C
ATOM   2084 1HD1 ILE A 146     -12.882   0.186 -19.559  1.00 74.14           H
ATOM   2085 2HD1 ILE A 146     -14.120   0.694 -20.732  1.00 74.14           H
ATOM   2086 3HD1 ILE A 146     -14.605  -0.085 -19.207  1.00 74.14           H
ATOM   2087  HN  ILE A 146     -11.535  -3.100 -20.393  1.00 74.14           H
ATOM   2088  N   ALA A 147     -10.282  -2.792 -23.342  1.00 74.25           N
ATOM   2089  CA  ALA A 147      -9.365  -2.737 -24.468  1.00 74.25           C
ATOM   2090  C   ALA A 147      -9.437  -4.053 -25.243  1.00 74.25           C
ATOM   2091  O   ALA A 147      -9.209  -4.079 -26.452  1.00 74.25           O
ATOM   2092  HA  ALA A 147      -9.688  -1.924 -25.118  1.00 74.25           H
ATOM   2093  CB  ALA A 147      -7.953  -2.433 -23.962  1.00 74.25           C
ATOM   2094 1HB  ALA A 147      -7.951  -1.474 -23.444  1.00 74.25           H
ATOM   2095 2HB  ALA A 147      -7.637  -3.218 -23.275  1.00 74.25           H
ATOM   2096 3HB  ALA A 147      -7.266  -2.391 -24.807  1.00 74.25           H
ATOM   2097  HN  ALA A 147      -9.851  -2.725 -22.442  1.00 74.25           H
ATOM   2098  N   ILE A 148      -9.754  -5.115 -24.517  1.00 69.22           N
ATOM   2099  CA  ILE A 148      -9.707  -6.452 -25.084  1.00 69.22           C
ATOM   2100  C   ILE A 148     -11.083  -6.811 -25.647  1.00 69.22           C
ATOM   2101  O   ILE A 148     -11.182  -7.450 -26.694  1.00 69.22           O
ATOM   2102  HA  ILE A 148      -8.991  -6.432 -25.907  1.00 69.22           H
ATOM   2103  CB  ILE A 148      -9.184  -7.454 -24.053  1.00 69.22           C
ATOM   2104  HB  ILE A 148      -9.742  -7.313 -23.127  1.00 69.22           H
ATOM   2105  CG1 ILE A 148      -7.710  -7.195 -23.735  1.00 69.22           C
ATOM   2106 1HG1 ILE A 148      -7.104  -7.390 -24.620  1.00 69.22           H
ATOM   2107 2HG1 ILE A 148      -7.568  -6.145 -23.478  1.00 69.22           H
ATOM   2108  CG2 ILE A 148      -9.427  -8.892 -24.514  1.00 69.22           C
ATOM   2109 1HG2 ILE A 148     -10.496  -9.055 -24.648  1.00 69.22           H
ATOM   2110 2HG2 ILE A 148      -8.912  -9.063 -25.459  1.00 69.22           H
ATOM   2111 3HG2 ILE A 148      -9.046  -9.584 -23.762  1.00 69.22           H
ATOM   2112  CD1 ILE A 148      -7.234  -8.078 -22.580  1.00 69.22           C
ATOM   2113 1HD1 ILE A 148      -7.827  -7.862 -21.690  1.00 69.22           H
ATOM   2114 2HD1 ILE A 148      -7.355  -9.127 -22.851  1.00 69.22           H
ATOM   2115 3HD1 ILE A 148      -6.184  -7.874 -22.375  1.00 69.22           H
ATOM   2116  HN  ILE A 148     -10.038  -5.072 -23.559  1.00 69.22           H
ATOM   2117  N   ALA A 149     -12.111  -6.384 -24.929  1.00 70.01           N
ATOM   2118  CA  ALA A 149     -13.472  -6.757 -25.274  1.00 70.01           C
ATOM   2119  C   ALA A 149     -13.958  -5.884 -26.433  1.00 70.01           C
ATOM   2120  O   ALA A 149     -14.570  -6.382 -27.376  1.00 70.01           O
ATOM   2121  HA  ALA A 149     -13.459  -7.799 -25.595  1.00 70.01           H
ATOM   2122  CB  ALA A 149     -14.365  -6.634 -24.037  1.00 70.01           C
ATOM   2123 1HB  ALA A 149     -13.994  -7.296 -23.254  1.00 70.01           H
ATOM   2124 2HB  ALA A 149     -14.350  -5.604 -23.680  1.00 70.01           H
ATOM   2125 3HB  ALA A 149     -15.386  -6.914 -24.297  1.00 70.01           H
ATOM   2126  HN  ALA A 149     -12.025  -5.795 -24.125  1.00 70.01           H
ATOM   2127  N   GLN A 150     -13.666  -4.596 -26.324  1.00 73.06           N
ATOM   2128  CA  GLN A 150     -14.238  -3.620 -27.235  1.00 73.06           C
ATOM   2129  C   GLN A 150     -13.130  -2.910 -28.016  1.00 73.06           C
ATOM   2130  O   GLN A 150     -13.153  -1.690 -28.164  1.00 73.06           O
ATOM   2131  HA  GLN A 150     -14.864  -4.193 -27.919  1.00 73.06           H
ATOM   2132  CB  GLN A 150     -15.110  -2.612 -26.483  1.00 73.06           C
ATOM   2133 1HB  GLN A 150     -14.497  -2.052 -25.777  1.00 73.06           H
ATOM   2134 2HB  GLN A 150     -15.527  -1.891 -27.186  1.00 73.06           H
ATOM   2135  CG  GLN A 150     -16.243  -3.318 -25.736  1.00 73.06           C
ATOM   2136 1HG  GLN A 150     -16.709  -4.057 -26.388  1.00 73.06           H
ATOM   2137 2HG  GLN A 150     -15.838  -3.858 -24.880  1.00 73.06           H
ATOM   2138  CD  GLN A 150     -17.295  -2.314 -25.261  1.00 73.06           C
ATOM   2139  OE1 GLN A 150     -17.214  -1.123 -25.514  1.00 73.06           O
ATOM   2140  NE2 GLN A 150     -18.285  -2.859 -24.560  1.00 73.06           N
ATOM   2141 1HE2 GLN A 150     -18.293  -3.844 -24.387  1.00 73.06           H
ATOM   2142 2HE2 GLN A 150     -19.022  -2.284 -24.205  1.00 73.06           H
ATOM   2143  HN  GLN A 150     -13.053  -4.218 -25.630  1.00 73.06           H
ATOM   2144  N   ALA A 151     -12.186  -3.706 -28.497  1.00 67.04           N
ATOM   2145  CA  ALA A 151     -10.946  -3.163 -29.024  1.00 67.04           C
ATOM   2146  C   ALA A 151     -11.265  -2.028 -29.999  1.00 67.04           C
ATOM   2147  O   ALA A 151     -10.610  -0.987 -29.982  1.00 67.04           O
ATOM   2148  HA  ALA A 151     -10.377  -2.761 -28.186  1.00 67.04           H
ATOM   2149  CB  ALA A 151     -10.134  -4.283 -29.678  1.00 67.04           C
ATOM   2150 1HB  ALA A 151      -9.909  -5.049 -28.936  1.00 67.04           H
ATOM   2151 2HB  ALA A 151     -10.712  -4.723 -30.490  1.00 67.04           H
ATOM   2152 3HB  ALA A 151      -9.204  -3.875 -30.073  1.00 67.04           H
ATOM   2153  HN  ALA A 151     -12.258  -4.703 -28.529  1.00 67.04           H
ATOM   2154  N   MET A 152     -12.272  -2.268 -30.827  1.00 68.70           N
ATOM   2155  CA  MET A 152     -12.649  -1.303 -31.846  1.00 68.70           C
ATOM   2156  C   MET A 152     -13.141  -0.001 -31.212  1.00 68.70           C
ATOM   2157  O   MET A 152     -12.655   1.079 -31.545  1.00 68.70           O
ATOM   2158  HA  MET A 152     -11.743  -1.115 -32.421  1.00 68.70           H
ATOM   2159  CB  MET A 152     -13.754  -1.893 -32.724  1.00 68.70           C
ATOM   2160 1HB  MET A 152     -14.488  -2.401 -32.098  1.00 68.70           H
ATOM   2161 2HB  MET A 152     -14.278  -1.091 -33.243  1.00 68.70           H
ATOM   2162  CG  MET A 152     -13.177  -2.878 -33.743  1.00 68.70           C
ATOM   2163 1HG  MET A 152     -12.111  -3.017 -33.564  1.00 68.70           H
ATOM   2164 2HG  MET A 152     -13.650  -3.853 -33.627  1.00 68.70           H
ATOM   2165  SD  MET A 152     -13.441  -2.266 -35.399  1.00 68.70           S
ATOM   2166  CE  MET A 152     -15.147  -2.735 -35.634  1.00 68.70           C
ATOM   2167 1HE  MET A 152     -15.243  -3.816 -35.541  1.00 68.70           H
ATOM   2168 2HE  MET A 152     -15.765  -2.249 -34.879  1.00 68.70           H
ATOM   2169 3HE  MET A 152     -15.476  -2.425 -36.627  1.00 68.70           H
ATOM   2170  HN  MET A 152     -12.824  -3.102 -30.809  1.00 68.70           H
ATOM   2171  N   ARG A 153     -14.101  -0.145 -30.309  1.00 68.57           N
ATOM   2172  CA  ARG A 153     -14.676   1.008 -29.638  1.00 68.57           C
ATOM   2173  C   ARG A 153     -13.623   1.698 -28.769  1.00 68.57           C
ATOM   2174  O   ARG A 153     -13.634   2.919 -28.626  1.00 68.57           O
ATOM   2175  HA  ARG A 153     -15.009   1.662 -30.444  1.00 68.57           H
ATOM   2176  CB  ARG A 153     -15.862   0.600 -28.762  1.00 68.57           C
ATOM   2177 1HB  ARG A 153     -15.581  -0.246 -28.134  1.00 68.57           H
ATOM   2178 2HB  ARG A 153     -16.124   1.420 -28.093  1.00 68.57           H
ATOM   2179  CG  ARG A 153     -17.074   0.226 -29.618  1.00 68.57           C
ATOM   2180 1HG  ARG A 153     -17.320   1.052 -30.286  1.00 68.57           H
ATOM   2181 2HG  ARG A 153     -16.829  -0.630 -30.246  1.00 68.57           H
ATOM   2182  CD  ARG A 153     -18.283  -0.105 -28.742  1.00 68.57           C
ATOM   2183 1HD  ARG A 153     -18.093  -1.017 -28.175  1.00 68.57           H
ATOM   2184 2HD  ARG A 153     -18.447   0.692 -28.017  1.00 68.57           H
ATOM   2185  NE  ARG A 153     -19.488  -0.276 -29.585  1.00 68.57           N
ATOM   2186  HE  ARG A 153     -19.384  -0.182 -30.575  1.00 68.57           H
ATOM   2187  CZ  ARG A 153     -20.708  -0.550 -29.104  1.00 68.57           C
ATOM   2188  NH1 ARG A 153     -20.906  -0.687 -27.786  1.00 68.57           N
ATOM   2189 1HH1 ARG A 153     -20.139  -0.585 -27.153  1.00 68.57           H
ATOM   2190 2HH1 ARG A 153     -21.820  -0.891 -27.436  1.00 68.57           H
ATOM   2191  NH2 ARG A 153     -21.729  -0.684 -29.962  1.00 68.57           N
ATOM   2192 1HH2 ARG A 153     -22.646  -0.888 -29.620  1.00 68.57           H
ATOM   2193 2HH2 ARG A 153     -21.573  -0.580 -30.945  1.00 68.57           H
ATOM   2194  HN  ARG A 153     -14.483  -1.028 -30.035  1.00 68.57           H
ATOM   2195  N   ALA A 154     -12.737   0.885 -28.212  1.00 69.44           N
ATOM   2196  CA  ALA A 154     -11.721   1.393 -27.306  1.00 69.44           C
ATOM   2197  C   ALA A 154     -10.802   2.354 -28.064  1.00 69.44           C
ATOM   2198  O   ALA A 154     -10.243   3.278 -27.476  1.00 69.44           O
ATOM   2199  HA  ALA A 154     -12.228   1.940 -26.512  1.00 69.44           H
ATOM   2200  CB  ALA A 154     -10.956   0.221 -26.688  1.00 69.44           C
ATOM   2201 1HB  ALA A 154     -11.648  -0.415 -26.137  1.00 69.44           H
ATOM   2202 2HB  ALA A 154     -10.480  -0.360 -27.478  1.00 69.44           H
ATOM   2203 3HB  ALA A 154     -10.193   0.603 -26.009  1.00 69.44           H
ATOM   2204  HN  ALA A 154     -12.706  -0.102 -28.371  1.00 69.44           H
ATOM   2205  N   HIS A 155     -10.675   2.102 -29.359  1.00 71.10           N
ATOM   2206  CA  HIS A 155      -9.787   2.896 -30.192  1.00 71.10           C
ATOM   2207  C   HIS A 155     -10.419   4.264 -30.458  1.00 71.10           C
ATOM   2208  O   HIS A 155      -9.762   5.293 -30.316  1.00 71.10           O
ATOM   2209  HA  HIS A 155      -8.867   3.034 -29.624  1.00 71.10           H
ATOM   2210  CB  HIS A 155      -9.434   2.146 -31.478  1.00 71.10           C
ATOM   2211 1HB  HIS A 155      -9.149   1.125 -31.224  1.00 71.10           H
ATOM   2212 2HB  HIS A 155     -10.323   2.082 -32.105  1.00 71.10           H
ATOM   2213  CG  HIS A 155      -8.318   2.781 -32.272  1.00 71.10           C
ATOM   2214  ND1 HIS A 155      -8.545   3.725 -33.259  1.00 71.10           N
ATOM   2215  HD1 HIS A 155      -9.438   4.074 -33.541  1.00 71.10           H
ATOM   2216  CD2 HIS A 155      -6.967   2.600 -32.216  1.00 71.10           C
ATOM   2217  HD2 HIS A 155      -6.444   1.921 -31.543  1.00 71.10           H
ATOM   2218  CE1 HIS A 155      -7.376   4.088 -33.767  1.00 71.10           C
ATOM   2219  HE1 HIS A 155      -7.221   4.816 -34.563  1.00 71.10           H
ATOM   2220  NE2 HIS A 155      -6.400   3.389 -33.120  1.00 71.10           N
ATOM   2221  HN  HIS A 155     -11.165   1.374 -29.838  1.00 71.10           H
ATOM   2222  N   THR A 156     -11.687   4.230 -30.840  1.00 72.90           N
ATOM   2223  CA  THR A 156     -12.379   5.441 -31.247  1.00 72.90           C
ATOM   2224  C   THR A 156     -12.570   6.374 -30.050  1.00 72.90           C
ATOM   2225  O   THR A 156     -12.553   7.595 -30.200  1.00 72.90           O
ATOM   2226  HA  THR A 156     -11.753   5.969 -31.967  1.00 72.90           H
ATOM   2227  CB  THR A 156     -13.693   5.033 -31.915  1.00 72.90           C
ATOM   2228  HB  THR A 156     -14.306   5.908 -32.134  1.00 72.90           H
ATOM   2229  OG1 THR A 156     -14.265   4.092 -31.011  1.00 72.90           O
ATOM   2230  HG1 THR A 156     -15.244   3.995 -31.192  1.00 72.90           H
ATOM   2231  CG2 THR A 156     -13.473   4.230 -33.199  1.00 72.90           C
ATOM   2232 1HG2 THR A 156     -12.918   3.321 -32.968  1.00 72.90           H
ATOM   2233 2HG2 THR A 156     -12.907   4.831 -33.911  1.00 72.90           H
ATOM   2234 3HG2 THR A 156     -14.438   3.966 -33.632  1.00 72.90           H
ATOM   2235  HN  THR A 156     -12.239   3.397 -30.873  1.00 72.90           H
ATOM   2236  N   TRP A 157     -12.747   5.764 -28.887  1.00 76.46           N
ATOM   2237  CA  TRP A 157     -13.091   6.516 -27.692  1.00 76.46           C
ATOM   2238  C   TRP A 157     -11.802   6.774 -26.909  1.00 76.46           C
ATOM   2239  O   TRP A 157     -11.843   7.033 -25.707  1.00 76.46           O
ATOM   2240  HA  TRP A 157     -13.530   7.462 -28.008  1.00 76.46           H
ATOM   2241  CB  TRP A 157     -14.153   5.784 -26.870  1.00 76.46           C
ATOM   2242 1HB  TRP A 157     -13.859   4.740 -26.762  1.00 76.46           H
ATOM   2243 2HB  TRP A 157     -14.181   6.212 -25.868  1.00 76.46           H
ATOM   2244  CG  TRP A 157     -15.558   5.844 -27.474  1.00 76.46           C
ATOM   2245  CD1 TRP A 157     -15.900   6.115 -28.741  1.00 76.46           C
ATOM   2246  HD1 TRP A 157     -15.187   6.338 -29.535  1.00 76.46           H
ATOM   2247  CD2 TRP A 157     -16.802   5.614 -26.781  1.00 76.46           C
ATOM   2248  NE1 TRP A 157     -17.269   6.078 -28.914  1.00 76.46           N
ATOM   2249  HE1 TRP A 157     -17.762   6.246 -29.767  1.00 76.46           H
ATOM   2250  CE2 TRP A 157     -17.835   5.763 -27.684  1.00 76.46           C
ATOM   2251  CE3 TRP A 157     -17.047   5.290 -25.435  1.00 76.46           C
ATOM   2252  HE3 TRP A 157     -16.250   5.167 -24.702  1.00 76.46           H
ATOM   2253  CZ2 TRP A 157     -19.183   5.607 -27.340  1.00 76.46           C
ATOM   2254  HZ2 TRP A 157     -19.980   5.731 -28.073  1.00 76.46           H
ATOM   2255  CZ3 TRP A 157     -18.400   5.138 -25.107  1.00 76.46           C
ATOM   2256  HZ3 TRP A 157     -18.646   4.887 -24.075  1.00 76.46           H
ATOM   2257  CH2 TRP A 157     -19.451   5.285 -26.004  1.00 76.46           C
ATOM   2258  HH2 TRP A 157     -20.480   5.150 -25.670  1.00 76.46           H
ATOM   2259  HN  TRP A 157     -12.660   4.777 -28.754  1.00 76.46           H
ATOM   2260  N   ARG A 158     -10.688   6.695 -27.622  1.00 76.61           N
ATOM   2261  CA  ARG A 158      -9.384   6.739 -26.982  1.00 76.61           C
ATOM   2262  C   ARG A 158      -9.221   8.044 -26.200  1.00 76.61           C
ATOM   2263  O   ARG A 158      -8.765   8.035 -25.058  1.00 76.61           O
ATOM   2264  HA  ARG A 158      -9.372   5.878 -26.314  1.00 76.61           H
ATOM   2265  CB  ARG A 158      -8.260   6.627 -28.013  1.00 76.61           C
ATOM   2266 1HB  ARG A 158      -8.399   5.726 -28.611  1.00 76.61           H
ATOM   2267 2HB  ARG A 158      -8.303   7.474 -28.698  1.00 76.61           H
ATOM   2268  CG  ARG A 158      -6.891   6.586 -27.330  1.00 76.61           C
ATOM   2269 1HG  ARG A 158      -6.753   7.486 -26.730  1.00 76.61           H
ATOM   2270 2HG  ARG A 158      -6.847   5.738 -26.646  1.00 76.61           H
ATOM   2271  CD  ARG A 158      -5.767   6.476 -28.361  1.00 76.61           C
ATOM   2272 1HD  ARG A 158      -5.948   5.627 -29.020  1.00 76.61           H
ATOM   2273 2HD  ARG A 158      -5.748   7.368 -28.988  1.00 76.61           H
ATOM   2274  NE  ARG A 158      -4.465   6.313 -27.675  1.00 76.61           N
ATOM   2275  HE  ARG A 158      -4.419   6.529 -26.700  1.00 76.61           H
ATOM   2276  CZ  ARG A 158      -3.345   5.895 -28.279  1.00 76.61           C
ATOM   2277  NH1 ARG A 158      -3.349   5.591 -29.585  1.00 76.61           N
ATOM   2278 1HH1 ARG A 158      -4.192   5.677 -30.115  1.00 76.61           H
ATOM   2279 2HH1 ARG A 158      -2.508   5.280 -30.028  1.00 76.61           H
ATOM   2280  NH2 ARG A 158      -2.221   5.784 -27.559  1.00 76.61           N
ATOM   2281 1HH2 ARG A 158      -1.376   5.473 -27.995  1.00 76.61           H
ATOM   2282 2HH2 ARG A 158      -2.226   6.012 -26.585  1.00 76.61           H
ATOM   2283  HN  ARG A 158     -10.667   6.602 -28.618  1.00 76.61           H
ATOM   2284  N   GLU A 159      -9.604   9.136 -26.846  1.00 79.56           N
ATOM   2285  CA  GLU A 159      -9.422  10.454 -26.262  1.00 79.56           C
ATOM   2286  C   GLU A 159     -10.332  10.625 -25.045  1.00 79.56           C
ATOM   2287  O   GLU A 159      -9.884  11.068 -23.988  1.00 79.56           O
ATOM   2288  HA  GLU A 159      -8.378  10.492 -25.952  1.00 79.56           H
ATOM   2289  CB  GLU A 159      -9.678  11.552 -27.297  1.00 79.56           C
ATOM   2290 1HB  GLU A 159     -10.599  11.338 -27.839  1.00 79.56           H
ATOM   2291 2HB  GLU A 159      -9.683  12.525 -26.806  1.00 79.56           H
ATOM   2292  CG  GLU A 159      -8.555  11.599 -28.335  1.00 79.56           C
ATOM   2293 1HG  GLU A 159      -7.589  11.559 -27.833  1.00 79.56           H
ATOM   2294 2HG  GLU A 159      -8.616  10.723 -28.982  1.00 79.56           H
ATOM   2295  CD  GLU A 159      -8.644  12.871 -29.181  1.00 79.56           C
ATOM   2296  OE1 GLU A 159      -7.607  13.227 -29.781  1.00 79.56           O
ATOM   2297  OE2 GLU A 159      -9.747  13.458 -29.209  1.00 79.56           O
ATOM   2298  HN  GLU A 159     -10.031   9.130 -27.751  1.00 79.56           H
ATOM   2299  N   LYS A 160     -11.593  10.266 -25.233  1.00 83.07           N
ATOM   2300  CA  LYS A 160     -12.568  10.364 -24.160  1.00 83.07           C
ATOM   2301  C   LYS A 160     -12.083   9.549 -22.960  1.00 83.07           C
ATOM   2302  O   LYS A 160     -12.183   9.997 -21.819  1.00 83.07           O
ATOM   2303  HA  LYS A 160     -12.625  11.412 -23.865  1.00 83.07           H
ATOM   2304  CB  LYS A 160     -13.956   9.959 -24.658  1.00 83.07           C
ATOM   2305 1HB  LYS A 160     -13.892   9.014 -25.198  1.00 83.07           H
ATOM   2306 2HB  LYS A 160     -14.618   9.795 -23.808  1.00 83.07           H
ATOM   2307  CG  LYS A 160     -14.547  11.035 -25.571  1.00 83.07           C
ATOM   2308 1HG  LYS A 160     -14.497  12.004 -25.076  1.00 83.07           H
ATOM   2309 2HG  LYS A 160     -13.953  11.110 -26.482  1.00 83.07           H
ATOM   2310  CD  LYS A 160     -16.000  10.713 -25.929  1.00 83.07           C
ATOM   2311 1HD  LYS A 160     -16.042   9.778 -26.489  1.00 83.07           H
ATOM   2312 2HD  LYS A 160     -16.579  10.565 -25.017  1.00 83.07           H
ATOM   2313  CE  LYS A 160     -16.622  11.838 -26.758  1.00 83.07           C
ATOM   2314 1HE  LYS A 160     -16.543  12.782 -26.218  1.00 83.07           H
ATOM   2315 2HE  LYS A 160     -16.073  11.957 -27.691  1.00 83.07           H
ATOM   2316  NZ  LYS A 160     -18.044  11.544 -27.047  1.00 83.07           N
ATOM   2317 1HZ  LYS A 160     -18.439  12.296 -27.600  1.00 83.07           H
ATOM   2318 2HZ  LYS A 160     -18.111  10.673 -27.562  1.00 83.07           H
ATOM   2319 3HZ  LYS A 160     -18.556  11.461 -26.175  1.00 83.07           H
ATOM   2320  HN  LYS A 160     -11.951   9.914 -26.098  1.00 83.07           H
ATOM   2321  N   ARG A 161     -11.567   8.365 -23.259  1.00 83.29           N
ATOM   2322  CA  ARG A 161     -11.080   7.477 -22.217  1.00 83.29           C
ATOM   2323  C   ARG A 161      -9.938   8.140 -21.444  1.00 83.29           C
ATOM   2324  O   ARG A 161      -9.818   7.962 -20.233  1.00 83.29           O
ATOM   2325  HA  ARG A 161     -11.941   7.304 -21.573  1.00 83.29           H
ATOM   2326  CB  ARG A 161     -10.586   6.155 -22.808  1.00 83.29           C
ATOM   2327 1HB  ARG A 161      -9.907   6.354 -23.638  1.00 83.29           H
ATOM   2328 2HB  ARG A 161     -10.018   5.606 -22.057  1.00 83.29           H
ATOM   2329  CG  ARG A 161     -11.757   5.300 -23.295  1.00 83.29           C
ATOM   2330 1HG  ARG A 161     -12.340   4.955 -22.440  1.00 83.29           H
ATOM   2331 2HG  ARG A 161     -12.423   5.905 -23.910  1.00 83.29           H
ATOM   2332  CD  ARG A 161     -11.261   4.097 -24.100  1.00 83.29           C
ATOM   2333 1HD  ARG A 161     -12.097   3.625 -24.617  1.00 83.29           H
ATOM   2334 2HD  ARG A 161     -10.558   4.426 -24.865  1.00 83.29           H
ATOM   2335  NE  ARG A 161     -10.608   3.121 -23.201  1.00 83.29           N
ATOM   2336  HE  ARG A 161     -10.799   3.184 -22.221  1.00 83.29           H
ATOM   2337  CZ  ARG A 161      -9.776   2.156 -23.617  1.00 83.29           C
ATOM   2338  NH1 ARG A 161      -9.484   2.024 -24.918  1.00 83.29           N
ATOM   2339 1HH1 ARG A 161      -9.889   2.647 -25.587  1.00 83.29           H
ATOM   2340 2HH1 ARG A 161      -8.863   1.301 -25.220  1.00 83.29           H
ATOM   2341  NH2 ARG A 161      -9.240   1.325 -22.712  1.00 83.29           N
ATOM   2342 1HH2 ARG A 161      -8.617   0.600 -23.006  1.00 83.29           H
ATOM   2343 2HH2 ARG A 161      -9.463   1.431 -21.743  1.00 83.29           H
ATOM   2344  HN  ARG A 161     -11.479   8.013 -24.190  1.00 83.29           H
ATOM   2345  N   LEU A 162      -9.129   8.892 -22.176  1.00 84.46           N
ATOM   2346  CA  LEU A 162      -8.000   9.581 -21.575  1.00 84.46           C
ATOM   2347  C   LEU A 162      -8.516  10.659 -20.620  1.00 84.46           C
ATOM   2348  O   LEU A 162      -7.980  10.833 -19.527  1.00 84.46           O
ATOM   2349  HA  LEU A 162      -7.439   8.847 -20.997  1.00 84.46           H
ATOM   2350  CB  LEU A 162      -7.061  10.118 -22.658  1.00 84.46           C
ATOM   2351 1HB  LEU A 162      -6.910   9.334 -23.400  1.00 84.46           H
ATOM   2352 2HB  LEU A 162      -7.558  10.945 -23.164  1.00 84.46           H
ATOM   2353  CG  LEU A 162      -5.690  10.599 -22.178  1.00 84.46           C
ATOM   2354  HG  LEU A 162      -5.828  11.148 -21.247  1.00 84.46           H
ATOM   2355  CD1 LEU A 162      -4.769   9.416 -21.874  1.00 84.46           C
ATOM   2356 1HD1 LEU A 162      -5.216   8.799 -21.094  1.00 84.46           H
ATOM   2357 2HD1 LEU A 162      -4.634   8.819 -22.777  1.00 84.46           H
ATOM   2358 3HD1 LEU A 162      -3.802   9.786 -21.536  1.00 84.46           H
ATOM   2359  CD2 LEU A 162      -5.066  11.567 -23.185  1.00 84.46           C
ATOM   2360 1HD2 LEU A 162      -4.944  11.065 -24.145  1.00 84.46           H
ATOM   2361 2HD2 LEU A 162      -5.717  12.433 -23.308  1.00 84.46           H
ATOM   2362 3HD2 LEU A 162      -4.093  11.894 -22.820  1.00 84.46           H
ATOM   2363  HN  LEU A 162      -9.234   9.032 -23.161  1.00 84.46           H
ATOM   2364  N   LEU A 163      -9.552  11.354 -21.067  1.00 86.96           N
ATOM   2365  CA  LEU A 163     -10.138  12.419 -20.271  1.00 86.96           C
ATOM   2366  C   LEU A 163     -10.672  11.836 -18.961  1.00 86.96           C
ATOM   2367  O   LEU A 163     -10.355  12.334 -17.881  1.00 86.96           O
ATOM   2368  HA  LEU A 163      -9.344  13.127 -20.036  1.00 86.96           H
ATOM   2369  CB  LEU A 163     -11.193  13.175 -21.082  1.00 86.96           C
ATOM   2370 1HB  LEU A 163     -10.832  13.276 -22.105  1.00 86.96           H
ATOM   2371 2HB  LEU A 163     -12.097  12.568 -21.121  1.00 86.96           H
ATOM   2372  CG  LEU A 163     -11.567  14.565 -20.563  1.00 86.96           C
ATOM   2373  HG  LEU A 163     -11.263  14.634 -19.519  1.00 86.96           H
ATOM   2374  CD1 LEU A 163     -10.814  15.656 -21.326  1.00 86.96           C
ATOM   2375 1HD1 LEU A 163      -9.741  15.514 -21.199  1.00 86.96           H
ATOM   2376 2HD1 LEU A 163     -11.065  15.599 -22.385  1.00 86.96           H
ATOM   2377 3HD1 LEU A 163     -11.099  16.634 -20.938  1.00 86.96           H
ATOM   2378  CD2 LEU A 163     -13.082  14.777 -20.607  1.00 86.96           C
ATOM   2379 1HD2 LEU A 163     -13.433  14.681 -21.635  1.00 86.96           H
ATOM   2380 2HD2 LEU A 163     -13.572  14.028 -19.985  1.00 86.96           H
ATOM   2381 3HD2 LEU A 163     -13.321  15.773 -20.234  1.00 86.96           H
ATOM   2382  HN  LEU A 163      -9.988  11.200 -21.954  1.00 86.96           H
ATOM   2383  N   TYR A 164     -11.472  10.789 -19.098  1.00 88.32           N
ATOM   2384  CA  TYR A 164     -12.057  10.137 -17.939  1.00 88.32           C
ATOM   2385  C   TYR A 164     -10.971   9.596 -17.008  1.00 88.32           C
ATOM   2386  O   TYR A 164     -11.139   9.593 -15.789  1.00 88.32           O
ATOM   2387  HA  TYR A 164     -12.651  10.876 -17.402  1.00 88.32           H
ATOM   2388  CB  TYR A 164     -12.877   8.965 -18.484  1.00 88.32           C
ATOM   2389 1HB  TYR A 164     -12.269   8.412 -19.199  1.00 88.32           H
ATOM   2390 2HB  TYR A 164     -13.105   8.283 -17.665  1.00 88.32           H
ATOM   2391  CG  TYR A 164     -14.184   9.381 -19.161  1.00 88.32           C
ATOM   2392  CD1 TYR A 164     -15.035  10.268 -18.533  1.00 88.32           C
ATOM   2393  HD1 TYR A 164     -14.775  10.672 -17.554  1.00 88.32           H
ATOM   2394  CD2 TYR A 164     -14.512   8.870 -20.400  1.00 88.32           C
ATOM   2395  HD2 TYR A 164     -13.840   8.169 -20.896  1.00 88.32           H
ATOM   2396  CE1 TYR A 164     -16.265  10.659 -19.170  1.00 88.32           C
ATOM   2397  HE1 TYR A 164     -16.946  11.359 -18.685  1.00 88.32           H
ATOM   2398  CE2 TYR A 164     -15.742   9.261 -21.038  1.00 88.32           C
ATOM   2399  HE2 TYR A 164     -16.014   8.865 -22.016  1.00 88.32           H
ATOM   2400  CZ  TYR A 164     -16.558  10.137 -20.391  1.00 88.32           C
ATOM   2401  OH  TYR A 164     -17.720  10.507 -20.993  1.00 88.32           O
ATOM   2402  HH  TYR A 164     -18.224  11.138 -20.405  1.00 88.32           H
ATOM   2403  HN  TYR A 164     -11.720  10.387 -19.980  1.00 88.32           H
ATOM   2404  N   SER A 165      -9.882   9.150 -17.617  1.00 88.23           N
ATOM   2405  CA  SER A 165      -8.772   8.600 -16.857  1.00 88.23           C
ATOM   2406  C   SER A 165      -8.221   9.655 -15.897  1.00 88.23           C
ATOM   2407  O   SER A 165      -7.795   9.330 -14.789  1.00 88.23           O
ATOM   2408  HA  SER A 165      -9.190   7.759 -16.303  1.00 88.23           H
ATOM   2409  CB  SER A 165      -7.665   8.097 -17.786  1.00 88.23           C
ATOM   2410 1HB  SER A 165      -7.031   7.393 -17.247  1.00 88.23           H
ATOM   2411 2HB  SER A 165      -8.110   7.552 -18.619  1.00 88.23           H
ATOM   2412  OG  SER A 165      -6.866   9.164 -18.291  1.00 88.23           O
ATOM   2413  HG  SER A 165      -7.389  10.016 -18.281  1.00 88.23           H
ATOM   2414  HN  SER A 165      -9.752   9.161 -18.608  1.00 88.23           H
ATOM   2415  N   LYS A 166      -8.246  10.898 -16.356  1.00 90.58           N
ATOM   2416  CA  LYS A 166      -7.753  12.003 -15.551  1.00 90.58           C
ATOM   2417  C   LYS A 166      -8.679  12.206 -14.350  1.00 90.58           C
ATOM   2418  O   LYS A 166      -8.215  12.337 -13.219  1.00 90.58           O
ATOM   2419  HA  LYS A 166      -6.766  11.724 -15.182  1.00 90.58           H
ATOM   2420  CB  LYS A 166      -7.578  13.256 -16.411  1.00 90.58           C
ATOM   2421 1HB  LYS A 166      -8.499  13.457 -16.959  1.00 90.58           H
ATOM   2422 2HB  LYS A 166      -7.395  14.118 -15.771  1.00 90.58           H
ATOM   2423  CG  LYS A 166      -6.419  13.088 -17.395  1.00 90.58           C
ATOM   2424 1HG  LYS A 166      -5.498  12.888 -16.846  1.00 90.58           H
ATOM   2425 2HG  LYS A 166      -6.602  12.224 -18.035  1.00 90.58           H
ATOM   2426  CD  LYS A 166      -6.244  14.340 -18.256  1.00 90.58           C
ATOM   2427 1HD  LYS A 166      -7.151  14.517 -18.835  1.00 90.58           H
ATOM   2428 2HD  LYS A 166      -6.100  15.210 -17.615  1.00 90.58           H
ATOM   2429  CE  LYS A 166      -5.050  14.194 -19.201  1.00 90.58           C
ATOM   2430 1HE  LYS A 166      -4.156  13.941 -18.631  1.00 90.58           H
ATOM   2431 2HE  LYS A 166      -5.227  13.373 -19.896  1.00 90.58           H
ATOM   2432  NZ  LYS A 166      -4.828  15.448 -19.954  1.00 90.58           N
ATOM   2433 1HZ  LYS A 166      -4.045  15.329 -20.587  1.00 90.58           H
ATOM   2434 2HZ  LYS A 166      -5.661  15.676 -20.485  1.00 90.58           H
ATOM   2435 3HZ  LYS A 166      -4.625  16.200 -19.304  1.00 90.58           H
ATOM   2436  HN  LYS A 166      -8.594  11.154 -17.257  1.00 90.58           H
ATOM   2437  N   MET A 167      -9.973  12.226 -14.637  1.00 93.24           N
ATOM   2438  CA  MET A 167     -10.967  12.440 -13.599  1.00 93.24           C
ATOM   2439  C   MET A 167     -10.905  11.333 -12.544  1.00 93.24           C
ATOM   2440  O   MET A 167     -10.952  11.609 -11.347  1.00 93.24           O
ATOM   2441  HA  MET A 167     -10.715  13.398 -13.145  1.00 93.24           H
ATOM   2442  CB  MET A 167     -12.362  12.470 -14.226  1.00 93.24           C
ATOM   2443 1HB  MET A 167     -12.524  11.561 -14.805  1.00 93.24           H
ATOM   2444 2HB  MET A 167     -13.117  12.488 -13.441  1.00 93.24           H
ATOM   2445  CG  MET A 167     -12.530  13.693 -15.130  1.00 93.24           C
ATOM   2446 1HG  MET A 167     -12.320  14.603 -14.568  1.00 93.24           H
ATOM   2447 2HG  MET A 167     -11.812  13.652 -15.949  1.00 93.24           H
ATOM   2448  SD  MET A 167     -14.192  13.749 -15.780  1.00 93.24           S
ATOM   2449  CE  MET A 167     -15.092  14.156 -14.293  1.00 93.24           C
ATOM   2450 1HE  MET A 167     -14.934  13.377 -13.548  1.00 93.24           H
ATOM   2451 2HE  MET A 167     -14.737  15.110 -13.903  1.00 93.24           H
ATOM   2452 3HE  MET A 167     -16.155  14.230 -14.521  1.00 93.24           H
ATOM   2453  HN  MET A 167     -10.343  12.099 -15.557  1.00 93.24           H
ATOM   2454  N   VAL A 168     -10.801  10.104 -13.028  1.00 92.48           N
ATOM   2455  CA  VAL A 168     -10.773   8.952 -12.143  1.00 92.48           C
ATOM   2456  C   VAL A 168      -9.572   9.067 -11.202  1.00 92.48           C
ATOM   2457  O   VAL A 168      -9.688   8.801 -10.007  1.00 92.48           O
ATOM   2458  HA  VAL A 168     -11.687   8.970 -11.549  1.00 92.48           H
ATOM   2459  CB  VAL A 168     -10.767   7.661 -12.965  1.00 92.48           C
ATOM   2460  HB  VAL A 168      -9.980   7.744 -13.714  1.00 92.48           H
ATOM   2461  CG1 VAL A 168     -10.451   6.451 -12.083  1.00 92.48           C
ATOM   2462 1HG1 VAL A 168      -9.469   6.580 -11.628  1.00 92.48           H
ATOM   2463 2HG1 VAL A 168     -11.206   6.365 -11.301  1.00 92.48           H
ATOM   2464 3HG1 VAL A 168     -10.454   5.547 -12.692  1.00 92.48           H
ATOM   2465  CG2 VAL A 168     -12.096   7.473 -13.699  1.00 92.48           C
ATOM   2466 1HG2 VAL A 168     -12.908   7.421 -12.973  1.00 92.48           H
ATOM   2467 2HG2 VAL A 168     -12.262   8.314 -14.371  1.00 92.48           H
ATOM   2468 3HG2 VAL A 168     -12.065   6.548 -14.275  1.00 92.48           H
ATOM   2469  HN  VAL A 168     -10.737   9.890 -14.003  1.00 92.48           H
ATOM   2470  N   CYS A 169      -8.446   9.463 -11.777  1.00 92.07           N
ATOM   2471  CA  CYS A 169      -7.219   9.592 -11.009  1.00 92.07           C
ATOM   2472  C   CYS A 169      -7.461  10.599  -9.883  1.00 92.07           C
ATOM   2473  O   CYS A 169      -7.121  10.340  -8.730  1.00 92.07           O
ATOM   2474  HA  CYS A 169      -6.997   8.605 -10.604  1.00 92.07           H
ATOM   2475  CB  CYS A 169      -6.038   9.998 -11.893  1.00 92.07           C
ATOM   2476 1HB  CYS A 169      -6.299  10.878 -12.481  1.00 92.07           H
ATOM   2477 2HB  CYS A 169      -5.185  10.272 -11.272  1.00 92.07           H
ATOM   2478  SG  CYS A 169      -5.585   8.617 -13.005  1.00 92.07           S
ATOM   2479  HG  CYS A 169      -6.452   8.922 -13.966  1.00 92.07           H
ATOM   2480  HN  CYS A 169      -8.364   9.693 -12.746  1.00 92.07           H
ATOM   2481  N   PHE A 170      -8.047  11.727 -10.256  1.00 94.62           N
ATOM   2482  CA  PHE A 170      -8.298  12.793  -9.301  1.00 94.62           C
ATOM   2483  C   PHE A 170      -9.199  12.307  -8.163  1.00 94.62           C
ATOM   2484  O   PHE A 170      -8.908  12.546  -6.992  1.00 94.62           O
ATOM   2485  HA  PHE A 170      -7.334  13.096  -8.894  1.00 94.62           H
ATOM   2486  CB  PHE A 170      -9.013  13.914 -10.058  1.00 94.62           C
ATOM   2487 1HB  PHE A 170      -8.398  14.215 -10.906  1.00 94.62           H
ATOM   2488 2HB  PHE A 170      -9.947  13.526 -10.463  1.00 94.62           H
ATOM   2489  CG  PHE A 170      -9.316  15.146  -9.204  1.00 94.62           C
ATOM   2490  CD1 PHE A 170     -10.560  15.323  -8.683  1.00 94.62           C
ATOM   2491  HD1 PHE A 170     -11.341  14.587  -8.875  1.00 94.62           H
ATOM   2492  CD2 PHE A 170      -8.343  16.065  -8.965  1.00 94.62           C
ATOM   2493  HD2 PHE A 170      -7.346  15.923  -9.382  1.00 94.62           H
ATOM   2494  CE1 PHE A 170     -10.842  16.467  -7.891  1.00 94.62           C
ATOM   2495  HE1 PHE A 170     -11.839  16.609  -7.474  1.00 94.62           H
ATOM   2496  CE2 PHE A 170      -8.624  17.209  -8.172  1.00 94.62           C
ATOM   2497  HE2 PHE A 170      -7.844  17.945  -7.981  1.00 94.62           H
ATOM   2498  CZ  PHE A 170      -9.868  17.386  -7.652  1.00 94.62           C
ATOM   2499  HZ  PHE A 170     -10.084  18.264  -7.043  1.00 94.62           H
ATOM   2500  HN  PHE A 170      -8.348  11.918 -11.191  1.00 94.62           H
ATOM   2501  N   THR A 171     -10.274  11.635  -8.547  1.00 95.26           N
ATOM   2502  CA  THR A 171     -11.232  11.137  -7.575  1.00 95.26           C
ATOM   2503  C   THR A 171     -10.548  10.187  -6.590  1.00 95.26           C
ATOM   2504  O   THR A 171     -10.851  10.200  -5.398  1.00 95.26           O
ATOM   2505  HA  THR A 171     -11.606  11.982  -6.997  1.00 95.26           H
ATOM   2506  CB  THR A 171     -12.388  10.489  -8.340  1.00 95.26           C
ATOM   2507  HB  THR A 171     -12.055   9.592  -8.862  1.00 95.26           H
ATOM   2508  OG1 THR A 171     -12.884  11.536  -9.171  1.00 95.26           O
ATOM   2509  HG1 THR A 171     -12.460  11.486 -10.075  1.00 95.26           H
ATOM   2510  CG2 THR A 171     -13.569  10.142  -7.432  1.00 95.26           C
ATOM   2511 1HG2 THR A 171     -13.945  11.051  -6.962  1.00 95.26           H
ATOM   2512 2HG2 THR A 171     -13.243   9.443  -6.662  1.00 95.26           H
ATOM   2513 3HG2 THR A 171     -14.362   9.686  -8.025  1.00 95.26           H
ATOM   2514  HN  THR A 171     -10.493  11.430  -9.501  1.00 95.26           H
ATOM   2515  N   ILE A 172      -9.638   9.386  -7.124  1.00 93.64           N
ATOM   2516  CA  ILE A 172      -8.942   8.400  -6.316  1.00 93.64           C
ATOM   2517  C   ILE A 172      -8.108   9.115  -5.251  1.00 93.64           C
ATOM   2518  O   ILE A 172      -8.120   8.728  -4.084  1.00 93.64           O
ATOM   2519  HA  ILE A 172      -9.698   7.797  -5.813  1.00 93.64           H
ATOM   2520  CB  ILE A 172      -8.128   7.457  -7.204  1.00 93.64           C
ATOM   2521  HB  ILE A 172      -7.612   8.056  -7.955  1.00 93.64           H
ATOM   2522  CG1 ILE A 172      -9.041   6.483  -7.952  1.00 93.64           C
ATOM   2523 1HG1 ILE A 172      -9.504   5.796  -7.243  1.00 93.64           H
ATOM   2524 2HG1 ILE A 172      -9.847   7.034  -8.435  1.00 93.64           H
ATOM   2525  CG2 ILE A 172      -7.055   6.729  -6.392  1.00 93.64           C
ATOM   2526 1HG2 ILE A 172      -6.379   7.458  -5.945  1.00 93.64           H
ATOM   2527 2HG2 ILE A 172      -7.530   6.143  -5.605  1.00 93.64           H
ATOM   2528 3HG2 ILE A 172      -6.491   6.065  -7.048  1.00 93.64           H
ATOM   2529  CD1 ILE A 172      -8.256   5.691  -9.000  1.00 93.64           C
ATOM   2530 1HD1 ILE A 172      -7.815   6.380  -9.720  1.00 93.64           H
ATOM   2531 2HD1 ILE A 172      -7.466   5.123  -8.509  1.00 93.64           H
ATOM   2532 3HD1 ILE A 172      -8.929   5.007  -9.516  1.00 93.64           H
ATOM   2533  HN  ILE A 172      -9.375   9.404  -8.089  1.00 93.64           H
ATOM   2534  N   TRP A 173      -7.403  10.147  -5.693  1.00 94.40           N
ATOM   2535  CA  TRP A 173      -6.507  10.874  -4.809  1.00 94.40           C
ATOM   2536  C   TRP A 173      -7.341  11.465  -3.672  1.00 94.40           C
ATOM   2537  O   TRP A 173      -6.965  11.366  -2.505  1.00 94.40           O
ATOM   2538  HA  TRP A 173      -5.783  10.163  -4.411  1.00 94.40           H
ATOM   2539  CB  TRP A 173      -5.714  11.931  -5.581  1.00 94.40           C
ATOM   2540 1HB  TRP A 173      -6.367  12.389  -6.324  1.00 94.40           H
ATOM   2541 2HB  TRP A 173      -5.413  12.719  -4.892  1.00 94.40           H
ATOM   2542  CG  TRP A 173      -4.470  11.385  -6.284  1.00 94.40           C
ATOM   2543  CD1 TRP A 173      -4.259  11.247  -7.601  1.00 94.40           C
ATOM   2544  HD1 TRP A 173      -4.983  11.520  -8.369  1.00 94.40           H
ATOM   2545  CD2 TRP A 173      -3.265  10.906  -5.651  1.00 94.40           C
ATOM   2546  NE1 TRP A 173      -3.012  10.717  -7.861  1.00 94.40           N
ATOM   2547  HE1 TRP A 173      -2.628  10.523  -8.764  1.00 94.40           H
ATOM   2548  CE2 TRP A 173      -2.388  10.503  -6.638  1.00 94.40           C
ATOM   2549  CE3 TRP A 173      -2.926  10.817  -4.289  1.00 94.40           C
ATOM   2550  HE3 TRP A 173      -3.601  11.128  -3.492  1.00 94.40           H
ATOM   2551  CZ2 TRP A 173      -1.117   9.983  -6.368  1.00 94.40           C
ATOM   2552  HZ2 TRP A 173      -0.442   9.671  -7.165  1.00 94.40           H
ATOM   2553  CZ3 TRP A 173      -1.652  10.294  -4.036  1.00 94.40           C
ATOM   2554  HZ3 TRP A 173      -1.340  10.203  -2.996  1.00 94.40           H
ATOM   2555  CH2 TRP A 173      -0.758   9.884  -5.018  1.00 94.40           C
ATOM   2556  HH2 TRP A 173       0.218   9.487  -4.738  1.00 94.40           H
ATOM   2557  HN  TRP A 173      -7.437  10.486  -6.633  1.00 94.40           H
ATOM   2558  N   VAL A 174      -8.459  12.067  -4.051  1.00 95.71           N
ATOM   2559  CA  VAL A 174      -9.314  12.735  -3.085  1.00 95.71           C
ATOM   2560  C   VAL A 174      -9.824  11.712  -2.068  1.00 95.71           C
ATOM   2561  O   VAL A 174      -9.806  11.966  -0.865  1.00 95.71           O
ATOM   2562  HA  VAL A 174      -8.707  13.475  -2.564  1.00 95.71           H
ATOM   2563  CB  VAL A 174     -10.443  13.472  -3.808  1.00 95.71           C
ATOM   2564  HB  VAL A 174     -10.946  12.759  -4.461  1.00 95.71           H
ATOM   2565  CG1 VAL A 174     -11.475  14.006  -2.812  1.00 95.71           C
ATOM   2566 1HG1 VAL A 174     -11.903  13.174  -2.252  1.00 95.71           H
ATOM   2567 2HG1 VAL A 174     -10.991  14.698  -2.123  1.00 95.71           H
ATOM   2568 3HG1 VAL A 174     -12.266  14.526  -3.352  1.00 95.71           H
ATOM   2569  CG2 VAL A 174      -9.890  14.600  -4.681  1.00 95.71           C
ATOM   2570 1HG2 VAL A 174      -9.351  15.313  -4.057  1.00 95.71           H
ATOM   2571 2HG2 VAL A 174      -9.212  14.184  -5.426  1.00 95.71           H
ATOM   2572 3HG2 VAL A 174     -10.714  15.108  -5.184  1.00 95.71           H
ATOM   2573  HN  VAL A 174      -8.782  12.102  -4.997  1.00 95.71           H
ATOM   2574  N   LEU A 175     -10.265  10.576  -2.589  1.00 93.20           N
ATOM   2575  CA  LEU A 175     -10.886   9.561  -1.754  1.00 93.20           C
ATOM   2576  C   LEU A 175      -9.845   8.999  -0.784  1.00 93.20           C
ATOM   2577  O   LEU A 175     -10.134   8.799   0.395  1.00 93.20           O
ATOM   2578  HA  LEU A 175     -11.670  10.049  -1.175  1.00 93.20           H
ATOM   2579  CB  LEU A 175     -11.560   8.495  -2.620  1.00 93.20           C
ATOM   2580 1HB  LEU A 175     -12.213   8.995  -3.335  1.00 93.20           H
ATOM   2581 2HB  LEU A 175     -10.789   7.983  -3.196  1.00 93.20           H
ATOM   2582  CG  LEU A 175     -12.380   7.443  -1.870  1.00 93.20           C
ATOM   2583  HG  LEU A 175     -12.453   7.747  -0.826  1.00 93.20           H
ATOM   2584  CD1 LEU A 175     -13.806   7.366  -2.419  1.00 93.20           C
ATOM   2585 1HD1 LEU A 175     -14.292   8.335  -2.305  1.00 93.20           H
ATOM   2586 2HD1 LEU A 175     -13.775   7.098  -3.475  1.00 93.20           H
ATOM   2587 3HD1 LEU A 175     -14.367   6.611  -1.869  1.00 93.20           H
ATOM   2588  CD2 LEU A 175     -11.681   6.082  -1.897  1.00 93.20           C
ATOM   2589 1HD2 LEU A 175     -11.557   5.757  -2.930  1.00 93.20           H
ATOM   2590 2HD2 LEU A 175     -10.704   6.166  -1.423  1.00 93.20           H
ATOM   2591 3HD2 LEU A 175     -12.286   5.353  -1.357  1.00 93.20           H
ATOM   2592  HN  LEU A 175     -10.205  10.346  -3.560  1.00 93.20           H
ATOM   2593  N   ALA A 176      -8.655   8.759  -1.316  1.00 92.83           N
ATOM   2594  CA  ALA A 176      -7.581   8.189  -0.521  1.00 92.83           C
ATOM   2595  C   ALA A 176      -7.219   9.157   0.607  1.00 92.83           C
ATOM   2596  O   ALA A 176      -6.926   8.732   1.724  1.00 92.83           O
ATOM   2597  HA  ALA A 176      -7.947   7.259  -0.087  1.00 92.83           H
ATOM   2598  CB  ALA A 176      -6.387   7.876  -1.426  1.00 92.83           C
ATOM   2599 1HB  ALA A 176      -6.690   7.162  -2.192  1.00 92.83           H
ATOM   2600 2HB  ALA A 176      -6.040   8.793  -1.900  1.00 92.83           H
ATOM   2601 3HB  ALA A 176      -5.582   7.448  -0.829  1.00 92.83           H
ATOM   2602  HN  ALA A 176      -8.421   8.947  -2.270  1.00 92.83           H
ATOM   2603  N   ALA A 177      -7.251  10.440   0.277  1.00 93.70           N
ATOM   2604  CA  ALA A 177      -6.891  11.469   1.237  1.00 93.70           C
ATOM   2605  C   ALA A 177      -7.881  11.441   2.404  1.00 93.70           C
ATOM   2606  O   ALA A 177      -7.480  11.500   3.565  1.00 93.70           O
ATOM   2607  HA  ALA A 177      -5.894  11.238   1.613  1.00 93.70           H
ATOM   2608  CB  ALA A 177      -6.853  12.829   0.538  1.00 93.70           C
ATOM   2609 1HB  ALA A 177      -6.114  12.805  -0.263  1.00 93.70           H
ATOM   2610 2HB  ALA A 177      -7.835  13.050   0.119  1.00 93.70           H
ATOM   2611 3HB  ALA A 177      -6.583  13.601   1.258  1.00 93.70           H
ATOM   2612  HN  ALA A 177      -7.517  10.778  -0.626  1.00 93.70           H
ATOM   2613  N   ALA A 178      -9.156  11.351   2.054  1.00 93.90           N
ATOM   2614  CA  ALA A 178     -10.211  11.396   3.053  1.00 93.90           C
ATOM   2615  C   ALA A 178     -10.079  10.189   3.983  1.00 93.90           C
ATOM   2616  O   ALA A 178     -10.340  10.292   5.181  1.00 93.90           O
ATOM   2617  HA  ALA A 178     -10.078  12.309   3.634  1.00 93.90           H
ATOM   2618  CB  ALA A 178     -11.572  11.449   2.356  1.00 93.90           C
ATOM   2619 1HB  ALA A 178     -11.625  12.340   1.730  1.00 93.90           H
ATOM   2620 2HB  ALA A 178     -11.697  10.561   1.735  1.00 93.90           H
ATOM   2621 3HB  ALA A 178     -12.363  11.483   3.105  1.00 93.90           H
ATOM   2622  HN  ALA A 178      -9.471  11.248   1.111  1.00 93.90           H
ATOM   2623  N   LEU A 179      -9.673   9.072   3.397  1.00 91.62           N
ATOM   2624  CA  LEU A 179      -9.596   7.824   4.137  1.00 91.62           C
ATOM   2625  C   LEU A 179      -8.409   7.880   5.101  1.00 91.62           C
ATOM   2626  O   LEU A 179      -8.266   7.018   5.966  1.00 91.62           O
ATOM   2627  HA  LEU A 179     -10.511   7.734   4.722  1.00 91.62           H
ATOM   2628  CB  LEU A 179      -9.553   6.633   3.177  1.00 91.62           C
ATOM   2629 1HB  LEU A 179      -8.767   6.812   2.443  1.00 91.62           H
ATOM   2630 2HB  LEU A 179      -9.265   5.747   3.742  1.00 91.62           H
ATOM   2631  CG  LEU A 179     -10.852   6.328   2.429  1.00 91.62           C
ATOM   2632  HG  LEU A 179     -11.149   7.222   1.881  1.00 91.62           H
ATOM   2633  CD1 LEU A 179     -10.643   5.216   1.399  1.00 91.62           C
ATOM   2634 1HD1 LEU A 179      -9.888   5.527   0.677  1.00 91.62           H
ATOM   2635 2HD1 LEU A 179     -10.310   4.310   1.905  1.00 91.62           H
ATOM   2636 3HD1 LEU A 179     -11.582   5.019   0.881  1.00 91.62           H
ATOM   2637  CD2 LEU A 179     -11.983   6.000   3.405  1.00 91.62           C
ATOM   2638 1HD2 LEU A 179     -11.709   5.128   3.999  1.00 91.62           H
ATOM   2639 2HD2 LEU A 179     -12.152   6.851   4.065  1.00 91.62           H
ATOM   2640 3HD2 LEU A 179     -12.895   5.787   2.847  1.00 91.62           H
ATOM   2641  HN  LEU A 179      -9.401   9.011   2.437  1.00 91.62           H
ATOM   2642  N   CYS A 180      -7.587   8.904   4.918  1.00 92.34           N
ATOM   2643  CA  CYS A 180      -6.370   9.035   5.701  1.00 92.34           C
ATOM   2644  C   CYS A 180      -6.632  10.032   6.832  1.00 92.34           C
ATOM   2645  O   CYS A 180      -5.723  10.373   7.587  1.00 92.34           O
ATOM   2646  HA  CYS A 180      -6.147   8.046   6.101  1.00 92.34           H
ATOM   2647  CB  CYS A 180      -5.183   9.456   4.834  1.00 92.34           C
ATOM   2648 1HB  CYS A 180      -5.402  10.401   4.336  1.00 92.34           H
ATOM   2649 2HB  CYS A 180      -4.305   9.621   5.459  1.00 92.34           H
ATOM   2650  SG  CYS A 180      -4.827   8.162   3.589  1.00 92.34           S
ATOM   2651  HG  CYS A 180      -5.953   8.321   2.899  1.00 92.34           H
ATOM   2652  HN  CYS A 180      -7.742   9.633   4.252  1.00 92.34           H
ATOM   2653  N   ILE A 181      -7.880  10.470   6.915  1.00 93.68           N
ATOM   2654  CA  ILE A 181      -8.265  11.449   7.917  1.00 93.68           C
ATOM   2655  C   ILE A 181      -7.933  10.905   9.308  1.00 93.68           C
ATOM   2656  O   ILE A 181      -7.328  11.601  10.123  1.00 93.68           O
ATOM   2657  HA  ILE A 181      -7.668  12.345   7.746  1.00 93.68           H
ATOM   2658  CB  ILE A 181      -9.733  11.843   7.746  1.00 93.68           C
ATOM   2659  HB  ILE A 181     -10.312  10.937   7.570  1.00 93.68           H
ATOM   2660  CG1 ILE A 181      -9.920  12.743   6.523  1.00 93.68           C
ATOM   2661 1HG1 ILE A 181      -9.426  13.700   6.692  1.00 93.68           H
ATOM   2662 2HG1 ILE A 181      -9.442  12.287   5.655  1.00 93.68           H
ATOM   2663  CG2 ILE A 181     -10.280  12.488   9.021  1.00 93.68           C
ATOM   2664 1HG2 ILE A 181     -10.203  11.782   9.847  1.00 93.68           H
ATOM   2665 2HG2 ILE A 181      -9.703  13.383   9.252  1.00 93.68           H
ATOM   2666 3HG2 ILE A 181     -11.326  12.759   8.871  1.00 93.68           H
ATOM   2667  CD1 ILE A 181     -11.404  12.973   6.233  1.00 93.68           C
ATOM   2668 1HD1 ILE A 181     -11.889  12.017   6.040  1.00 93.68           H
ATOM   2669 2HD1 ILE A 181     -11.873  13.451   7.093  1.00 93.68           H
ATOM   2670 3HD1 ILE A 181     -11.508  13.616   5.358  1.00 93.68           H
ATOM   2671  HN  ILE A 181      -8.620  10.169   6.313  1.00 93.68           H
ATOM   2672  N   PRO A 182      -8.320   9.657   9.605  1.00 91.83           N
ATOM   2673  CA  PRO A 182      -8.122   9.104  10.947  1.00 91.83           C
ATOM   2674  C   PRO A 182      -6.681   9.229  11.416  1.00 91.83           C
ATOM   2675  O   PRO A 182      -6.427   9.625  12.552  1.00 91.83           O
ATOM   2676  HA  PRO A 182      -8.708   9.667  11.674  1.00 91.83           H
ATOM   2677  CB  PRO A 182      -8.548   7.642  10.803  1.00 91.83           C
ATOM   2678 1HB  PRO A 182      -7.702   7.000  10.558  1.00 91.83           H
ATOM   2679 2HB  PRO A 182      -8.981   7.257  11.727  1.00 91.83           H
ATOM   2680  CG  PRO A 182      -9.571   7.682   9.675  1.00 91.83           C
ATOM   2681 1HG  PRO A 182      -9.707   6.702   9.217  1.00 91.83           H
ATOM   2682 2HG  PRO A 182     -10.554   7.993  10.030  1.00 91.83           H
ATOM   2683  CD  PRO A 182      -8.970   8.686   8.706  1.00 91.83           C
ATOM   2684 1HD  PRO A 182      -8.250   8.219   8.034  1.00 91.83           H
ATOM   2685 2HD  PRO A 182      -9.731   9.151   8.080  1.00 91.83           H
ATOM   2686  N   GLU A 183      -5.769   8.884  10.519  1.00 92.30           N
ATOM   2687  CA  GLU A 183      -4.354   8.894  10.849  1.00 92.30           C
ATOM   2688  C   GLU A 183      -3.907  10.309  11.224  1.00 92.30           C
ATOM   2689  O   GLU A 183      -3.118  10.489  12.150  1.00 92.30           O
ATOM   2690  HA  GLU A 183      -4.253   8.234  11.710  1.00 92.30           H
ATOM   2691  CB  GLU A 183      -3.517   8.343   9.692  1.00 92.30           C
ATOM   2692 1HB  GLU A 183      -3.910   8.715   8.746  1.00 92.30           H
ATOM   2693 2HB  GLU A 183      -2.467   8.589   9.850  1.00 92.30           H
ATOM   2694  CG  GLU A 183      -3.599   6.817   9.635  1.00 92.30           C
ATOM   2695 1HG  GLU A 183      -2.858   6.435   8.933  1.00 92.30           H
ATOM   2696 2HG  GLU A 183      -3.358   6.399  10.613  1.00 92.30           H
ATOM   2697  CD  GLU A 183      -4.995   6.358   9.209  1.00 92.30           C
ATOM   2698  OE1 GLU A 183      -5.311   5.178   9.474  1.00 92.30           O
ATOM   2699  OE2 GLU A 183      -5.716   7.199   8.628  1.00 92.30           O
ATOM   2700  HN  GLU A 183      -5.983   8.602   9.584  1.00 92.30           H
ATOM   2701  N   ILE A 184      -4.430  11.276  10.485  1.00 94.40           N
ATOM   2702  CA  ILE A 184      -4.002  12.655  10.646  1.00 94.40           C
ATOM   2703  C   ILE A 184      -4.409  13.153  12.034  1.00 94.40           C
ATOM   2704  O   ILE A 184      -3.686  13.930  12.656  1.00 94.40           O
ATOM   2705  HA  ILE A 184      -2.914  12.669  10.579  1.00 94.40           H
ATOM   2706  CB  ILE A 184      -4.537  13.519   9.502  1.00 94.40           C
ATOM   2707  HB  ILE A 184      -5.618  13.392   9.455  1.00 94.40           H
ATOM   2708  CG1 ILE A 184      -3.969  13.060   8.157  1.00 94.40           C
ATOM   2709 1HG1 ILE A 184      -2.898  13.263   8.122  1.00 94.40           H
ATOM   2710 2HG1 ILE A 184      -4.093  11.982   8.054  1.00 94.40           H
ATOM   2711  CG2 ILE A 184      -4.267  15.002   9.762  1.00 94.40           C
ATOM   2712 1HG2 ILE A 184      -4.758  15.304  10.687  1.00 94.40           H
ATOM   2713 2HG2 ILE A 184      -3.193  15.166   9.851  1.00 94.40           H
ATOM   2714 3HG2 ILE A 184      -4.657  15.593   8.933  1.00 94.40           H
ATOM   2715  CD1 ILE A 184      -4.666  13.772   6.996  1.00 94.40           C
ATOM   2716 1HD1 ILE A 184      -5.733  13.548   7.020  1.00 94.40           H
ATOM   2717 2HD1 ILE A 184      -4.519  14.848   7.089  1.00 94.40           H
ATOM   2718 3HD1 ILE A 184      -4.243  13.428   6.052  1.00 94.40           H
ATOM   2719  HN  ILE A 184      -5.133  11.130   9.789  1.00 94.40           H
ATOM   2720  N   LEU A 185      -5.566  12.685  12.480  1.00 93.70           N
ATOM   2721  CA  LEU A 185      -6.174  13.220  13.686  1.00 93.70           C
ATOM   2722  C   LEU A 185      -5.443  12.665  14.910  1.00 93.70           C
ATOM   2723  O   LEU A 185      -5.029  13.423  15.786  1.00 93.70           O
ATOM   2724  HA  LEU A 185      -6.043  14.302  13.666  1.00 93.70           H
ATOM   2725  CB  LEU A 185      -7.680  12.946  13.693  1.00 93.70           C
ATOM   2726 1HB  LEU A 185      -7.837  11.885  13.499  1.00 93.70           H
ATOM   2727 2HB  LEU A 185      -8.060  13.146  14.695  1.00 93.70           H
ATOM   2728  CG  LEU A 185      -8.512  13.748  12.691  1.00 93.70           C
ATOM   2729  HG  LEU A 185      -8.164  13.506  11.687  1.00 93.70           H
ATOM   2730  CD1 LEU A 185      -9.989  13.353  12.765  1.00 93.70           C
ATOM   2731 1HD1 LEU A 185     -10.093  12.293  12.536  1.00 93.70           H
ATOM   2732 2HD1 LEU A 185     -10.367  13.548  13.768  1.00 93.70           H
ATOM   2733 3HD1 LEU A 185     -10.557  13.939  12.042  1.00 93.70           H
ATOM   2734  CD2 LEU A 185      -8.310  15.252  12.890  1.00 93.70           C
ATOM   2735 1HD2 LEU A 185      -8.615  15.529  13.899  1.00 93.70           H
ATOM   2736 2HD2 LEU A 185      -7.258  15.499  12.747  1.00 93.70           H
ATOM   2737 3HD2 LEU A 185      -8.913  15.798  12.165  1.00 93.70           H
ATOM   2738  HN  LEU A 185      -6.084  11.956  12.032  1.00 93.70           H
ATOM   2739  N   TYR A 186      -5.305  11.348  14.931  1.00 92.56           N
ATOM   2740  CA  TYR A 186      -4.992  10.647  16.165  1.00 92.56           C
ATOM   2741  C   TYR A 186      -3.488  10.395  16.286  1.00 92.56           C
ATOM   2742  O   TYR A 186      -3.009   9.969  17.336  1.00 92.56           O
ATOM   2743  HA  TYR A 186      -5.317  11.272  16.997  1.00 92.56           H
ATOM   2744  CB  TYR A 186      -5.718   9.303  16.082  1.00 92.56           C
ATOM   2745 1HB  TYR A 186      -5.352   8.757  15.213  1.00 92.56           H
ATOM   2746 2HB  TYR A 186      -5.464   8.710  16.961  1.00 92.56           H
ATOM   2747  CG  TYR A 186      -7.240   9.422  15.988  1.00 92.56           C
ATOM   2748  CD1 TYR A 186      -7.923  10.253  16.854  1.00 92.56           C
ATOM   2749  HD1 TYR A 186      -7.377  10.823  17.605  1.00 92.56           H
ATOM   2750  CD2 TYR A 186      -7.931   8.700  15.036  1.00 92.56           C
ATOM   2751  HD2 TYR A 186      -7.392   8.044  14.352  1.00 92.56           H
ATOM   2752  CE1 TYR A 186      -9.355  10.365  16.765  1.00 92.56           C
ATOM   2753  HE1 TYR A 186      -9.907  11.017  17.442  1.00 92.56           H
ATOM   2754  CE2 TYR A 186      -9.364   8.812  14.947  1.00 92.56           C
ATOM   2755  HE2 TYR A 186      -9.922   8.247  14.201  1.00 92.56           H
ATOM   2756  CZ  TYR A 186     -10.005   9.639  15.816  1.00 92.56           C
ATOM   2757  OH  TYR A 186     -11.359   9.745  15.731  1.00 92.56           O
ATOM   2758  HH  TYR A 186     -11.694  10.391  16.417  1.00 92.56           H
ATOM   2759  HN  TYR A 186      -5.403  10.762  14.126  1.00 92.56           H
ATOM   2760  N   SER A 187      -2.785  10.668  15.197  1.00 93.32           N
ATOM   2761  CA  SER A 187      -1.337  10.550  15.192  1.00 93.32           C
ATOM   2762  C   SER A 187      -0.721  11.623  16.092  1.00 93.32           C
ATOM   2763  O   SER A 187      -0.909  12.816  15.860  1.00 93.32           O
ATOM   2764  HA  SER A 187      -1.127   9.555  15.584  1.00 93.32           H
ATOM   2765  CB  SER A 187      -0.780  10.666  13.772  1.00 93.32           C
ATOM   2766 1HB  SER A 187      -1.102  11.609  13.332  1.00 93.32           H
ATOM   2767 2HB  SER A 187       0.309  10.687  13.810  1.00 93.32           H
ATOM   2768  OG  SER A 187      -1.204   9.587  12.942  1.00 93.32           O
ATOM   2769  HG  SER A 187      -1.718   9.939  12.160  1.00 93.32           H
ATOM   2770  HN  SER A 187      -3.188  10.965  14.331  1.00 93.32           H
ATOM   2771  N   GLN A 188       0.002  11.159  17.101  1.00 92.27           N
ATOM   2772  CA  GLN A 188       0.760  12.059  17.954  1.00 92.27           C
ATOM   2773  C   GLN A 188       2.021  11.363  18.472  1.00 92.27           C
ATOM   2774  O   GLN A 188       2.198  10.162  18.272  1.00 92.27           O
ATOM   2775  HA  GLN A 188       1.037  12.898  17.316  1.00 92.27           H
ATOM   2776  CB  GLN A 188      -0.098  12.570  19.112  1.00 92.27           C
ATOM   2777 1HB  GLN A 188       0.452  13.328  19.671  1.00 92.27           H
ATOM   2778 2HB  GLN A 188      -0.995  13.051  18.721  1.00 92.27           H
ATOM   2779  CG  GLN A 188      -0.495  11.426  20.048  1.00 92.27           C
ATOM   2780 1HG  GLN A 188      -1.034  10.663  19.487  1.00 92.27           H
ATOM   2781 2HG  GLN A 188       0.401  10.953  20.449  1.00 92.27           H
ATOM   2782  CD  GLN A 188      -1.368  11.935  21.197  1.00 92.27           C
ATOM   2783  OE1 GLN A 188      -1.945  13.009  21.143  1.00 92.27           O
ATOM   2784  NE2 GLN A 188      -1.432  11.107  22.235  1.00 92.27           N
ATOM   2785 1HE2 GLN A 188      -0.934  10.240  22.215  1.00 92.27           H
ATOM   2786 2HE2 GLN A 188      -1.979  11.351  23.036  1.00 92.27           H
ATOM   2787  HN  GLN A 188       0.075  10.190  17.339  1.00 92.27           H
ATOM   2788  N   ILE A 189       2.864  12.147  19.127  1.00 92.08           N
ATOM   2789  CA  ILE A 189       4.068  11.608  19.736  1.00 92.08           C
ATOM   2790  C   ILE A 189       3.776  11.232  21.190  1.00 92.08           C
ATOM   2791  O   ILE A 189       3.247  12.041  21.950  1.00 92.08           O
ATOM   2792  HA  ILE A 189       4.332  10.701  19.191  1.00 92.08           H
ATOM   2793  CB  ILE A 189       5.234  12.587  19.577  1.00 92.08           C
ATOM   2794  HB  ILE A 189       4.953  13.531  20.044  1.00 92.08           H
ATOM   2795  CG1 ILE A 189       5.508  12.877  18.100  1.00 92.08           C
ATOM   2796 1HG1 ILE A 189       5.875  11.975  17.610  1.00 92.08           H
ATOM   2797 2HG1 ILE A 189       4.579  13.155  17.601  1.00 92.08           H
ATOM   2798  CG2 ILE A 189       6.481  12.077  20.302  1.00 92.08           C
ATOM   2799 1HG2 ILE A 189       6.263  11.963  21.364  1.00 92.08           H
ATOM   2800 2HG2 ILE A 189       6.774  11.113  19.886  1.00 92.08           H
ATOM   2801 3HG2 ILE A 189       7.294  12.792  20.172  1.00 92.08           H
ATOM   2802  CD1 ILE A 189       6.533  14.002  17.943  1.00 92.08           C
ATOM   2803 1HD1 ILE A 189       6.152  14.909  18.413  1.00 92.08           H
ATOM   2804 2HD1 ILE A 189       7.468  13.710  18.422  1.00 92.08           H
ATOM   2805 3HD1 ILE A 189       6.709  14.188  16.884  1.00 92.08           H
ATOM   2806  HN  ILE A 189       2.735  13.132  19.245  1.00 92.08           H
ATOM   2807  N   LYS A 190       4.132  10.002  21.533  1.00 87.58           N
ATOM   2808  CA  LYS A 190       4.011   9.544  22.906  1.00 87.58           C
ATOM   2809  C   LYS A 190       5.405   9.273  23.474  1.00 87.58           C
ATOM   2810  O   LYS A 190       6.200   8.559  22.865  1.00 87.58           O
ATOM   2811  HA  LYS A 190       3.554  10.350  23.480  1.00 87.58           H
ATOM   2812  CB  LYS A 190       3.070   8.340  22.987  1.00 87.58           C
ATOM   2813 1HB  LYS A 190       2.140   8.564  22.464  1.00 87.58           H
ATOM   2814 2HB  LYS A 190       3.521   7.486  22.482  1.00 87.58           H
ATOM   2815  CG  LYS A 190       2.768   7.978  24.443  1.00 87.58           C
ATOM   2816 1HG  LYS A 190       3.696   7.740  24.962  1.00 87.58           H
ATOM   2817 2HG  LYS A 190       2.329   8.836  24.951  1.00 87.58           H
ATOM   2818  CD  LYS A 190       1.811   6.786  24.524  1.00 87.58           C
ATOM   2819 1HD  LYS A 190       0.835   7.071  24.131  1.00 87.58           H
ATOM   2820 2HD  LYS A 190       2.182   5.975  23.899  1.00 87.58           H
ATOM   2821  CE  LYS A 190       1.664   6.299  25.967  1.00 87.58           C
ATOM   2822 1HE  LYS A 190       2.648   6.199  26.426  1.00 87.58           H
ATOM   2823 2HE  LYS A 190       1.113   7.036  26.552  1.00 87.58           H
ATOM   2824  NZ  LYS A 190       0.958   4.999  26.006  1.00 87.58           N
ATOM   2825 1HZ  LYS A 190       1.049   4.592  26.930  1.00 87.58           H
ATOM   2826 2HZ  LYS A 190      -0.023   5.140  25.793  1.00 87.58           H
ATOM   2827 3HZ  LYS A 190       1.365   4.373  25.320  1.00 87.58           H
ATOM   2828  HN  LYS A 190       4.498   9.327  20.892  1.00 87.58           H
ATOM   2829  N   GLU A 191       5.660   9.859  24.635  1.00 84.42           N
ATOM   2830  CA  GLU A 191       6.906   9.611  25.341  1.00 84.42           C
ATOM   2831  C   GLU A 191       6.720   8.494  26.370  1.00 84.42           C
ATOM   2832  O   GLU A 191       5.873   8.596  27.255  1.00 84.42           O
ATOM   2833  HA  GLU A 191       7.614   9.295  24.575  1.00 84.42           H
ATOM   2834  CB  GLU A 191       7.423  10.889  26.005  1.00 84.42           C
ATOM   2835 1HB  GLU A 191       6.608  11.381  26.537  1.00 84.42           H
ATOM   2836 2HB  GLU A 191       8.273  10.652  26.645  1.00 84.42           H
ATOM   2837  CG  GLU A 191       7.933  11.883  24.960  1.00 84.42           C
ATOM   2838 1HG  GLU A 191       8.692  11.406  24.340  1.00 84.42           H
ATOM   2839 2HG  GLU A 191       7.116  12.172  24.299  1.00 84.42           H
ATOM   2840  CD  GLU A 191       8.520  13.128  25.629  1.00 84.42           C
ATOM   2841  OE1 GLU A 191       8.976  14.015  24.875  1.00 84.42           O
ATOM   2842  OE2 GLU A 191       8.500  13.164  26.878  1.00 84.42           O
ATOM   2843  HN  GLU A 191       5.034  10.491  25.092  1.00 84.42           H
ATOM   2844  N   GLU A 192       7.527   7.454  26.218  1.00 76.61           N
ATOM   2845  CA  GLU A 192       7.490   6.337  27.147  1.00 76.61           C
ATOM   2846  C   GLU A 192       8.903   6.001  27.629  1.00 76.61           C
ATOM   2847  O   GLU A 192       9.775   5.674  26.826  1.00 76.61           O
ATOM   2848  HA  GLU A 192       6.884   6.679  27.987  1.00 76.61           H
ATOM   2849  CB  GLU A 192       6.823   5.116  26.511  1.00 76.61           C
ATOM   2850 1HB  GLU A 192       6.049   5.441  25.816  1.00 76.61           H
ATOM   2851 2HB  GLU A 192       7.580   4.483  26.048  1.00 76.61           H
ATOM   2852  CG  GLU A 192       6.131   4.255  27.570  1.00 76.61           C
ATOM   2853 1HG  GLU A 192       6.864   3.913  28.301  1.00 76.61           H
ATOM   2854 2HG  GLU A 192       5.398   4.856  28.109  1.00 76.61           H
ATOM   2855  CD  GLU A 192       5.439   3.050  26.930  1.00 76.61           C
ATOM   2856  OE1 GLU A 192       4.704   2.360  27.669  1.00 76.61           O
ATOM   2857  OE2 GLU A 192       5.662   2.846  25.717  1.00 76.61           O
ATOM   2858  HN  GLU A 192       8.194   7.367  25.479  1.00 76.61           H
ATOM   2859  N   SER A 193       9.085   6.094  28.938  1.00 72.93           N
ATOM   2860  CA  SER A 193      10.320   5.642  29.556  1.00 72.93           C
ATOM   2861  C   SER A 193      11.519   6.304  28.873  1.00 72.93           C
ATOM   2862  O   SER A 193      12.560   5.674  28.692  1.00 72.93           O
ATOM   2863  HA  SER A 193      10.253   5.955  30.598  1.00 72.93           H
ATOM   2864  CB  SER A 193      10.445   4.119  29.488  1.00 72.93           C
ATOM   2865 1HB  SER A 193      11.496   3.838  29.545  1.00 72.93           H
ATOM   2866 2HB  SER A 193       9.949   3.676  30.352  1.00 72.93           H
ATOM   2867  OG  SER A 193       9.877   3.589  28.293  1.00 72.93           O
ATOM   2868  HG  SER A 193       9.845   2.591  28.342  1.00 72.93           H
ATOM   2869  HN  SER A 193       8.408   6.469  29.571  1.00 72.93           H
ATOM   2870  N   GLY A 194      11.333   7.565  28.514  1.00 76.49           N
ATOM   2871  CA  GLY A 194      12.411   8.343  27.926  1.00 76.49           C
ATOM   2872  C   GLY A 194      12.537   8.061  26.428  1.00 76.49           C
ATOM   2873  O   GLY A 194      13.478   8.520  25.783  1.00 76.49           O
ATOM   2874 1HA  GLY A 194      12.227   9.405  28.086  1.00 76.49           H
ATOM   2875 2HA  GLY A 194      13.350   8.104  28.425  1.00 76.49           H
ATOM   2876  HN  GLY A 194      10.467   8.055  28.618  1.00 76.49           H
ATOM   2877  N   ILE A 195      11.575   7.306  25.917  1.00 84.20           N
ATOM   2878  CA  ILE A 195      11.556   6.973  24.503  1.00 84.20           C
ATOM   2879  C   ILE A 195      10.360   7.657  23.838  1.00 84.20           C
ATOM   2880  O   ILE A 195       9.217   7.446  24.240  1.00 84.20           O
ATOM   2881  HA  ILE A 195      12.470   7.370  24.062  1.00 84.20           H
ATOM   2882  CB  ILE A 195      11.582   5.455  24.310  1.00 84.20           C
ATOM   2883  HB  ILE A 195      10.755   5.025  24.875  1.00 84.20           H
ATOM   2884  CG1 ILE A 195      12.873   4.853  24.870  1.00 84.20           C
ATOM   2885 1HG1 ILE A 195      13.712   5.126  24.231  1.00 84.20           H
ATOM   2886 2HG1 ILE A 195      13.074   5.270  25.857  1.00 84.20           H
ATOM   2887  CG2 ILE A 195      11.367   5.085  22.841  1.00 84.20           C
ATOM   2888 1HG2 ILE A 195      10.400   5.463  22.510  1.00 84.20           H
ATOM   2889 2HG2 ILE A 195      12.157   5.528  22.236  1.00 84.20           H
ATOM   2890 3HG2 ILE A 195      11.390   4.001  22.733  1.00 84.20           H
ATOM   2891  CD1 ILE A 195      12.771   3.330  24.965  1.00 84.20           C
ATOM   2892 1HD1 ILE A 195      11.946   3.061  25.624  1.00 84.20           H
ATOM   2893 2HD1 ILE A 195      12.594   2.915  23.973  1.00 84.20           H
ATOM   2894 3HD1 ILE A 195      13.702   2.928  25.365  1.00 84.20           H
ATOM   2895  HN  ILE A 195      10.819   6.926  26.451  1.00 84.20           H
ATOM   2896  N   ALA A 196      10.664   8.462  22.831  1.00 90.16           N
ATOM   2897  CA  ALA A 196       9.624   9.117  22.055  1.00 90.16           C
ATOM   2898  C   ALA A 196       9.112   8.154  20.983  1.00 90.16           C
ATOM   2899  O   ALA A 196       9.899   7.565  20.244  1.00 90.16           O
ATOM   2900  HA  ALA A 196       8.807   9.359  22.735  1.00 90.16           H
ATOM   2901  CB  ALA A 196      10.172  10.415  21.460  1.00 90.16           C
ATOM   2902 1HB  ALA A 196      10.496  11.076  22.264  1.00 90.16           H
ATOM   2903 2HB  ALA A 196      11.020  10.189  20.813  1.00 90.16           H
ATOM   2904 3HB  ALA A 196       9.392  10.906  20.878  1.00 90.16           H
ATOM   2905  HN  ALA A 196      11.599   8.669  22.543  1.00 90.16           H
ATOM   2906  N   ILE A 197       7.794   8.023  20.931  1.00 89.20           N
ATOM   2907  CA  ILE A 197       7.170   7.090  20.009  1.00 89.20           C
ATOM   2908  C   ILE A 197       6.106   7.823  19.190  1.00 89.20           C
ATOM   2909  O   ILE A 197       5.241   8.495  19.750  1.00 89.20           O
ATOM   2910  HA  ILE A 197       7.945   6.735  19.329  1.00 89.20           H
ATOM   2911  CB  ILE A 197       6.635   5.870  20.762  1.00 89.20           C
ATOM   2912  HB  ILE A 197       5.971   6.220  21.552  1.00 89.20           H
ATOM   2913  CG1 ILE A 197       7.772   5.099  21.435  1.00 89.20           C
ATOM   2914 1HG1 ILE A 197       8.459   4.722  20.678  1.00 89.20           H
ATOM   2915 2HG1 ILE A 197       8.342   5.771  22.077  1.00 89.20           H
ATOM   2916  CG2 ILE A 197       5.805   4.976  19.838  1.00 89.20           C
ATOM   2917 1HG2 ILE A 197       4.960   5.543  19.446  1.00 89.20           H
ATOM   2918 2HG2 ILE A 197       6.426   4.632  19.011  1.00 89.20           H
ATOM   2919 3HG2 ILE A 197       5.437   4.117  20.398  1.00 89.20           H
ATOM   2920  CD1 ILE A 197       7.229   3.933  22.264  1.00 89.20           C
ATOM   2921 1HD1 ILE A 197       6.561   4.316  23.035  1.00 89.20           H
ATOM   2922 2HD1 ILE A 197       6.680   3.251  21.614  1.00 89.20           H
ATOM   2923 3HD1 ILE A 197       8.058   3.402  22.731  1.00 89.20           H
ATOM   2924  HN  ILE A 197       7.158   8.540  21.504  1.00 89.20           H
ATOM   2925  N   CYS A 198       6.203   7.668  17.878  1.00 91.86           N
ATOM   2926  CA  CYS A 198       5.141   8.110  16.991  1.00 91.86           C
ATOM   2927  C   CYS A 198       4.062   7.026  16.956  1.00 91.86           C
ATOM   2928  O   CYS A 198       4.274   5.952  16.395  1.00 91.86           O
ATOM   2929  HA  CYS A 198       4.746   9.035  17.412  1.00 91.86           H
ATOM   2930  CB  CYS A 198       5.670   8.434  15.592  1.00 91.86           C
ATOM   2931 1HB  CYS A 198       6.306   9.319  15.631  1.00 91.86           H
ATOM   2932 2HB  CYS A 198       6.288   7.613  15.229  1.00 91.86           H
ATOM   2933  SG  CYS A 198       4.273   8.720  14.446  1.00 91.86           S
ATOM   2934  HN  CYS A 198       6.989   7.250  17.421  1.00 91.86           H
ATOM   2935  N   THR A 199       2.928   7.344  17.562  1.00 91.26           N
ATOM   2936  CA  THR A 199       1.823   6.403  17.625  1.00 91.26           C
ATOM   2937  C   THR A 199       0.492   7.127  17.412  1.00 91.26           C
ATOM   2938  O   THR A 199       0.439   8.356  17.437  1.00 91.26           O
ATOM   2939  HA  THR A 199       1.932   5.689  16.808  1.00 91.26           H
ATOM   2940  CB  THR A 199       1.906   5.665  18.963  1.00 91.26           C
ATOM   2941  HB  THR A 199       2.922   5.321  19.155  1.00 91.26           H
ATOM   2942  OG1 THR A 199       0.920   4.642  18.857  1.00 91.26           O
ATOM   2943  HG1 THR A 199       1.045   3.970  19.587  1.00 91.26           H
ATOM   2944  CG2 THR A 199       1.428   6.523  20.135  1.00 91.26           C
ATOM   2945 1HG2 THR A 199       0.389   6.811  19.975  1.00 91.26           H
ATOM   2946 2HG2 THR A 199       2.046   7.418  20.206  1.00 91.26           H
ATOM   2947 3HG2 THR A 199       1.508   5.952  21.060  1.00 91.26           H
ATOM   2948  HN  THR A 199       2.758   8.225  18.003  1.00 91.26           H
ATOM   2949  N   MET A 200      -0.550   6.335  17.208  1.00 91.44           N
ATOM   2950  CA  MET A 200      -1.908   6.844  17.307  1.00 91.44           C
ATOM   2951  C   MET A 200      -2.442   6.706  18.734  1.00 91.44           C
ATOM   2952  O   MET A 200      -2.311   5.649  19.350  1.00 91.44           O
ATOM   2953  HA  MET A 200      -1.847   7.898  17.035  1.00 91.44           H
ATOM   2954  CB  MET A 200      -2.814   6.073  16.345  1.00 91.44           C
ATOM   2955 1HB  MET A 200      -2.724   5.003  16.535  1.00 91.44           H
ATOM   2956 2HB  MET A 200      -3.855   6.342  16.526  1.00 91.44           H
ATOM   2957  CG  MET A 200      -2.449   6.371  14.890  1.00 91.44           C
ATOM   2958 1HG  MET A 200      -2.499   7.444  14.706  1.00 91.44           H
ATOM   2959 2HG  MET A 200      -1.423   6.062  14.693  1.00 91.44           H
ATOM   2960  SD  MET A 200      -3.565   5.513  13.792  1.00 91.44           S
ATOM   2961  CE  MET A 200      -3.297   3.832  14.330  1.00 91.44           C
ATOM   2962 1HE  MET A 200      -2.249   3.569  14.190  1.00 91.44           H
ATOM   2963 2HE  MET A 200      -3.557   3.742  15.385  1.00 91.44           H
ATOM   2964 3HE  MET A 200      -3.922   3.159  13.743  1.00 91.44           H
ATOM   2965  HN  MET A 200      -0.479   5.365  16.978  1.00 91.44           H
ATOM   2966  N   VAL A 201      -3.033   7.788  19.218  1.00 92.11           N
ATOM   2967  CA  VAL A 201      -3.716   7.758  20.500  1.00 92.11           C
ATOM   2968  C   VAL A 201      -5.187   8.126  20.299  1.00 92.11           C
ATOM   2969  O   VAL A 201      -5.498   9.150  19.693  1.00 92.11           O
ATOM   2970  HA  VAL A 201      -3.658   6.738  20.880  1.00 92.11           H
ATOM   2971  CB  VAL A 201      -3.001   8.675  21.495  1.00 92.11           C
ATOM   2972  HB  VAL A 201      -3.019   9.687  21.090  1.00 92.11           H
ATOM   2973  CG1 VAL A 201      -3.728   8.696  22.842  1.00 92.11           C
ATOM   2974 1HG1 VAL A 201      -4.745   9.059  22.700  1.00 92.11           H
ATOM   2975 2HG1 VAL A 201      -3.756   7.687  23.254  1.00 92.11           H
ATOM   2976 3HG1 VAL A 201      -3.199   9.355  23.530  1.00 92.11           H
ATOM   2977  CG2 VAL A 201      -1.538   8.263  21.667  1.00 92.11           C
ATOM   2978 1HG2 VAL A 201      -1.490   7.240  22.039  1.00 92.11           H
ATOM   2979 2HG2 VAL A 201      -1.027   8.325  20.706  1.00 92.11           H
ATOM   2980 3HG2 VAL A 201      -1.054   8.932  22.379  1.00 92.11           H
ATOM   2981  HN  VAL A 201      -3.051   8.672  18.751  1.00 92.11           H
ATOM   2982  N   TYR A 202      -6.054   7.269  20.818  1.00 90.98           N
ATOM   2983  CA  TYR A 202      -7.485   7.455  20.646  1.00 90.98           C
ATOM   2984  C   TYR A 202      -8.100   8.140  21.868  1.00 90.98           C
ATOM   2985  O   TYR A 202      -8.251   7.522  22.920  1.00 90.98           O
ATOM   2986  HA  TYR A 202      -7.639   8.085  19.770  1.00 90.98           H
ATOM   2987  CB  TYR A 202      -8.080   6.052  20.510  1.00 90.98           C
ATOM   2988 1HB  TYR A 202      -7.798   5.463  21.383  1.00 90.98           H
ATOM   2989 2HB  TYR A 202      -9.167   6.127  20.513  1.00 90.98           H
ATOM   2990  CG  TYR A 202      -7.638   5.309  19.247  1.00 90.98           C
ATOM   2991  CD1 TYR A 202      -8.296   5.526  18.054  1.00 90.98           C
ATOM   2992  HD1 TYR A 202      -9.129   6.227  18.010  1.00 90.98           H
ATOM   2993  CD2 TYR A 202      -6.583   4.422  19.303  1.00 90.98           C
ATOM   2994  HD2 TYR A 202      -6.063   4.250  20.246  1.00 90.98           H
ATOM   2995  CE1 TYR A 202      -7.880   4.827  16.865  1.00 90.98           C
ATOM   2996  HE1 TYR A 202      -8.391   4.989  15.916  1.00 90.98           H
ATOM   2997  CE2 TYR A 202      -6.167   3.722  18.114  1.00 90.98           C
ATOM   2998  HE2 TYR A 202      -5.335   3.019  18.144  1.00 90.98           H
ATOM   2999  CZ  TYR A 202      -6.836   3.960  16.954  1.00 90.98           C
ATOM   3000  OH  TYR A 202      -6.444   3.299  15.832  1.00 90.98           O
ATOM   3001  HH  TYR A 202      -6.040   2.418  16.077  1.00 90.98           H
ATOM   3002  HN  TYR A 202      -5.794   6.461  21.348  1.00 90.98           H
ATOM   3003  N   PRO A 203      -8.464   9.425  21.753  1.00 81.65           N
ATOM   3004  CA  PRO A 203      -9.107  10.130  22.864  1.00 81.65           C
ATOM   3005  C   PRO A 203     -10.509   9.612  23.141  1.00 81.65           C
ATOM   3006  O   PRO A 203     -11.075   8.879  22.331  1.00 81.65           O
ATOM   3007  HA  PRO A 203      -8.554   9.959  23.788  1.00 81.65           H
ATOM   3008  CB  PRO A 203      -9.121  11.590  22.408  1.00 81.65           C
ATOM   3009 1HB  PRO A 203      -9.994  12.121  22.787  1.00 81.65           H
ATOM   3010 2HB  PRO A 203      -8.242  12.129  22.763  1.00 81.65           H
ATOM   3011  CG  PRO A 203      -9.141  11.494  20.909  1.00 81.65           C
ATOM   3012 1HG  PRO A 203     -10.157  11.373  20.536  1.00 81.65           H
ATOM   3013 2HG  PRO A 203      -8.739  12.398  20.451  1.00 81.65           H
ATOM   3014  CD  PRO A 203      -8.296  10.298  20.577  1.00 81.65           C
ATOM   3015 1HD  PRO A 203      -8.634   9.810  19.663  1.00 81.65           H
ATOM   3016 2HD  PRO A 203      -7.253  10.573  20.427  1.00 81.65           H
ATOM   3017  N   SER A 204     -11.037  10.011  24.289  1.00 70.95           N
ATOM   3018  CA  SER A 204     -12.428   9.738  24.608  1.00 70.95           C
ATOM   3019  C   SER A 204     -12.526   8.499  25.500  1.00 70.95           C
ATOM   3020  O   SER A 204     -11.628   7.659  25.503  1.00 70.95           O
ATOM   3021  HA  SER A 204     -12.781  10.621  25.141  1.00 70.95           H
ATOM   3022  CB  SER A 204     -13.257   9.544  23.337  1.00 70.95           C
ATOM   3023 1HB  SER A 204     -14.297   9.800  23.540  1.00 70.95           H
ATOM   3024 2HB  SER A 204     -12.905  10.230  22.566  1.00 70.95           H
ATOM   3025  OG  SER A 204     -13.184   8.207  22.851  1.00 70.95           O
ATOM   3026  HG  SER A 204     -13.689   8.127  21.991  1.00 70.95           H
ATOM   3027  HN  SER A 204     -10.533  10.512  24.992  1.00 70.95           H
ATOM   3028  N   ASP A 205     -13.626   8.424  26.236  1.00 75.05           N
ATOM   3029  CA  ASP A 205     -13.906   7.251  27.046  1.00 75.05           C
ATOM   3030  C   ASP A 205     -14.174   6.056  26.129  1.00 75.05           C
ATOM   3031  O   ASP A 205     -14.088   4.907  26.559  1.00 75.05           O
ATOM   3032  HA  ASP A 205     -13.019   7.111  27.664  1.00 75.05           H
ATOM   3033  CB  ASP A 205     -15.145   7.466  27.917  1.00 75.05           C
ATOM   3034 1HB  ASP A 205     -15.994   7.734  27.288  1.00 75.05           H
ATOM   3035 2HB  ASP A 205     -15.405   6.536  28.423  1.00 75.05           H
ATOM   3036  CG  ASP A 205     -14.903   8.566  28.952  1.00 75.05           C
ATOM   3037  OD1 ASP A 205     -13.796   8.566  29.532  1.00 75.05           O
ATOM   3038  OD2 ASP A 205     -15.832   9.381  29.141  1.00 75.05           O
ATOM   3039  HN  ASP A 205     -14.316   9.145  26.284  1.00 75.05           H
ATOM   3040  N   GLU A 206     -14.494   6.368  24.881  1.00 84.31           N
ATOM   3041  CA  GLU A 206     -14.850   5.338  23.920  1.00 84.31           C
ATOM   3042  C   GLU A 206     -13.673   5.055  22.984  1.00 84.31           C
ATOM   3043  O   GLU A 206     -13.869   4.630  21.847  1.00 84.31           O
ATOM   3044  HA  GLU A 206     -15.072   4.452  24.514  1.00 84.31           H
ATOM   3045  CB  GLU A 206     -16.097   5.736  23.128  1.00 84.31           C
ATOM   3046 1HB  GLU A 206     -15.953   6.722  22.686  1.00 84.31           H
ATOM   3047 2HB  GLU A 206     -16.328   4.964  22.393  1.00 84.31           H
ATOM   3048  CG  GLU A 206     -17.319   5.838  24.043  1.00 84.31           C
ATOM   3049 1HG  GLU A 206     -17.076   6.448  24.913  1.00 84.31           H
ATOM   3050 2HG  GLU A 206     -18.131   6.341  23.517  1.00 84.31           H
ATOM   3051  CD  GLU A 206     -17.781   4.452  24.498  1.00 84.31           C
ATOM   3052  OE1 GLU A 206     -18.840   4.395  25.160  1.00 84.31           O
ATOM   3053  OE2 GLU A 206     -17.064   3.480  24.174  1.00 84.31           O
ATOM   3054  HN  GLU A 206     -14.511   7.302  24.525  1.00 84.31           H
ATOM   3055  N   SER A 207     -12.477   5.302  23.498  1.00 89.61           N
ATOM   3056  CA  SER A 207     -11.274   5.155  22.698  1.00 89.61           C
ATOM   3057  C   SER A 207     -11.171   3.724  22.165  1.00 89.61           C
ATOM   3058  O   SER A 207     -10.674   3.503  21.062  1.00 89.61           O
ATOM   3059  HA  SER A 207     -11.386   5.862  21.876  1.00 89.61           H
ATOM   3060  CB  SER A 207     -10.026   5.510  23.509  1.00 89.61           C
ATOM   3061 1HB  SER A 207      -9.136   5.222  22.949  1.00 89.61           H
ATOM   3062 2HB  SER A 207      -9.979   6.590  23.648  1.00 89.61           H
ATOM   3063  OG  SER A 207     -10.015   4.867  24.780  1.00 89.61           O
ATOM   3064  HG  SER A 207     -10.221   5.530  25.500  1.00 89.61           H
ATOM   3065  HN  SER A 207     -12.324   5.597  24.442  1.00 89.61           H
ATOM   3066  N   THR A 208     -11.650   2.790  22.973  1.00 90.01           N
ATOM   3067  CA  THR A 208     -11.600   1.385  22.605  1.00 90.01           C
ATOM   3068  C   THR A 208     -12.492   1.119  21.392  1.00 90.01           C
ATOM   3069  O   THR A 208     -12.082   0.442  20.451  1.00 90.01           O
ATOM   3070  HA  THR A 208     -10.579   1.144  22.310  1.00 90.01           H
ATOM   3071  CB  THR A 208     -11.984   0.561  23.835  1.00 90.01           C
ATOM   3072  HB  THR A 208     -11.944  -0.507  23.617  1.00 90.01           H
ATOM   3073  OG1 THR A 208     -13.265   1.065  24.205  1.00 90.01           O
ATOM   3074  HG1 THR A 208     -13.728   0.414  24.807  1.00 90.01           H
ATOM   3075  CG2 THR A 208     -11.100   0.867  25.046  1.00 90.01           C
ATOM   3076 1HG2 THR A 208     -11.193   1.921  25.306  1.00 90.01           H
ATOM   3077 2HG2 THR A 208     -10.061   0.643  24.803  1.00 90.01           H
ATOM   3078 3HG2 THR A 208     -11.416   0.255  25.891  1.00 90.01           H
ATOM   3079  HN  THR A 208     -12.066   2.979  23.862  1.00 90.01           H
ATOM   3080  N   LYS A 209     -13.698   1.666  21.453  1.00 91.43           N
ATOM   3081  CA  LYS A 209     -14.644   1.515  20.360  1.00 91.43           C
ATOM   3082  C   LYS A 209     -14.086   2.200  19.110  1.00 91.43           C
ATOM   3083  O   LYS A 209     -14.223   1.684  18.002  1.00 91.43           O
ATOM   3084  HA  LYS A 209     -14.740   0.449  20.156  1.00 91.43           H
ATOM   3085  CB  LYS A 209     -16.026   2.024  20.775  1.00 91.43           C
ATOM   3086 1HB  LYS A 209     -15.946   3.044  21.149  1.00 91.43           H
ATOM   3087 2HB  LYS A 209     -16.682   2.055  19.904  1.00 91.43           H
ATOM   3088  CG  LYS A 209     -16.640   1.126  21.851  1.00 91.43           C
ATOM   3089 1HG  LYS A 209     -16.534   0.081  21.562  1.00 91.43           H
ATOM   3090 2HG  LYS A 209     -16.099   1.254  22.788  1.00 91.43           H
ATOM   3091  CD  LYS A 209     -18.120   1.455  22.060  1.00 91.43           C
ATOM   3092 1HD  LYS A 209     -18.256   2.536  22.082  1.00 91.43           H
ATOM   3093 2HD  LYS A 209     -18.703   1.077  21.221  1.00 91.43           H
ATOM   3094  CE  LYS A 209     -18.638   0.845  23.364  1.00 91.43           C
ATOM   3095 1HE  LYS A 209     -19.114  -0.114  23.159  1.00 91.43           H
ATOM   3096 2HE  LYS A 209     -17.804   0.649  24.038  1.00 91.43           H
ATOM   3097  NZ  LYS A 209     -19.605   1.756  24.015  1.00 91.43           N
ATOM   3098 1HZ  LYS A 209     -20.156   1.238  24.690  1.00 91.43           H
ATOM   3099 2HZ  LYS A 209     -19.103   2.500  24.488  1.00 91.43           H
ATOM   3100 3HZ  LYS A 209     -20.218   2.156  23.313  1.00 91.43           H
ATOM   3101  HN  LYS A 209     -14.030   2.202  22.228  1.00 91.43           H
ATOM   3102  N   LEU A 210     -13.469   3.351  19.331  1.00 92.18           N
ATOM   3103  CA  LEU A 210     -12.932   4.135  18.231  1.00 92.18           C
ATOM   3104  C   LEU A 210     -11.823   3.340  17.538  1.00 92.18           C
ATOM   3105  O   LEU A 210     -11.809   3.225  16.314  1.00 92.18           O
ATOM   3106  HA  LEU A 210     -13.740   4.294  17.518  1.00 92.18           H
ATOM   3107  CB  LEU A 210     -12.485   5.513  18.724  1.00 92.18           C
ATOM   3108 1HB  LEU A 210     -13.329   5.989  19.223  1.00 92.18           H
ATOM   3109 2HB  LEU A 210     -11.707   5.374  19.475  1.00 92.18           H
ATOM   3110  CG  LEU A 210     -11.956   6.468  17.653  1.00 92.18           C
ATOM   3111  HG  LEU A 210     -11.143   5.971  17.123  1.00 92.18           H
ATOM   3112  CD1 LEU A 210     -13.038   6.789  16.620  1.00 92.18           C
ATOM   3113 1HD1 LEU A 210     -13.363   5.867  16.137  1.00 92.18           H
ATOM   3114 2HD1 LEU A 210     -13.888   7.257  17.118  1.00 92.18           H
ATOM   3115 3HD1 LEU A 210     -12.635   7.470  15.870  1.00 92.18           H
ATOM   3116  CD2 LEU A 210     -11.375   7.734  18.286  1.00 92.18           C
ATOM   3117 1HD2 LEU A 210     -12.151   8.244  18.856  1.00 92.18           H
ATOM   3118 2HD2 LEU A 210     -10.554   7.464  18.950  1.00 92.18           H
ATOM   3119 3HD2 LEU A 210     -11.006   8.396  17.502  1.00 92.18           H
ATOM   3120  HN  LEU A 210     -13.334   3.748  20.238  1.00 92.18           H
ATOM   3121  N   LYS A 211     -10.921   2.812  18.352  1.00 92.36           N
ATOM   3122  CA  LYS A 211      -9.820   2.016  17.834  1.00 92.36           C
ATOM   3123  C   LYS A 211     -10.379   0.864  16.997  1.00 92.36           C
ATOM   3124  O   LYS A 211      -9.952   0.650  15.864  1.00 92.36           O
ATOM   3125  HA  LYS A 211      -9.230   2.661  17.182  1.00 92.36           H
ATOM   3126  CB  LYS A 211      -8.905   1.562  18.972  1.00 92.36           C
ATOM   3127 1HB  LYS A 211      -8.449   2.432  19.446  1.00 92.36           H
ATOM   3128 2HB  LYS A 211      -9.493   1.055  19.737  1.00 92.36           H
ATOM   3129  CG  LYS A 211      -7.812   0.624  18.456  1.00 92.36           C
ATOM   3130 1HG  LYS A 211      -8.253  -0.330  18.168  1.00 92.36           H
ATOM   3131 2HG  LYS A 211      -7.357   1.048  17.561  1.00 92.36           H
ATOM   3132  CD  LYS A 211      -6.738   0.395  19.521  1.00 92.36           C
ATOM   3133 1HD  LYS A 211      -6.346   1.354  19.861  1.00 92.36           H
ATOM   3134 2HD  LYS A 211      -7.180  -0.094  20.390  1.00 92.36           H
ATOM   3135  CE  LYS A 211      -5.596  -0.464  18.973  1.00 92.36           C
ATOM   3136 1HE  LYS A 211      -5.975  -1.446  18.691  1.00 92.36           H
ATOM   3137 2HE  LYS A 211      -5.192  -0.007  18.070  1.00 92.36           H
ATOM   3138  NZ  LYS A 211      -4.526  -0.610  19.985  1.00 92.36           N
ATOM   3139 1HZ  LYS A 211      -3.693  -0.985  19.544  1.00 92.36           H
ATOM   3140 2HZ  LYS A 211      -4.316   0.297  20.388  1.00 92.36           H
ATOM   3141 3HZ  LYS A 211      -4.835  -1.241  20.715  1.00 92.36           H
ATOM   3142  HN  LYS A 211     -10.933   2.919  19.346  1.00 92.36           H
ATOM   3143  N   SER A 212     -11.327   0.151  17.589  1.00 91.97           N
ATOM   3144  CA  SER A 212     -11.895  -1.021  16.944  1.00 91.97           C
ATOM   3145  C   SER A 212     -12.498  -0.633  15.593  1.00 91.97           C
ATOM   3146  O   SER A 212     -12.340  -1.354  14.608  1.00 91.97           O
ATOM   3147  HA  SER A 212     -11.060  -1.708  16.807  1.00 91.97           H
ATOM   3148  CB  SER A 212     -12.955  -1.678  17.830  1.00 91.97           C
ATOM   3149 1HB  SER A 212     -13.743  -0.957  18.048  1.00 91.97           H
ATOM   3150 2HB  SER A 212     -13.418  -2.503  17.289  1.00 91.97           H
ATOM   3151  OG  SER A 212     -12.404  -2.162  19.052  1.00 91.97           O
ATOM   3152  HG  SER A 212     -12.404  -1.435  19.739  1.00 91.97           H
ATOM   3153  HN  SER A 212     -11.705   0.362  18.490  1.00 91.97           H
ATOM   3154  N   ALA A 213     -13.178   0.504  15.588  1.00 92.50           N
ATOM   3155  CA  ALA A 213     -13.842   0.975  14.385  1.00 92.50           C
ATOM   3156  C   ALA A 213     -12.792   1.275  13.313  1.00 92.50           C
ATOM   3157  O   ALA A 213     -12.945   0.875  12.160  1.00 92.50           O
ATOM   3158  HA  ALA A 213     -14.493   0.176  14.030  1.00 92.50           H
ATOM   3159  CB  ALA A 213     -14.699   2.197  14.719  1.00 92.50           C
ATOM   3160 1HB  ALA A 213     -15.448   1.923  15.463  1.00 92.50           H
ATOM   3161 2HB  ALA A 213     -14.064   2.989  15.117  1.00 92.50           H
ATOM   3162 3HB  ALA A 213     -15.197   2.550  13.816  1.00 92.50           H
ATOM   3163  HN  ALA A 213     -13.278   1.099  16.386  1.00 92.50           H
ATOM   3164  N   VAL A 214     -11.750   1.978  13.731  1.00 90.89           N
ATOM   3165  CA  VAL A 214     -10.708   2.393  12.807  1.00 90.89           C
ATOM   3166  C   VAL A 214     -10.014   1.154  12.238  1.00 90.89           C
ATOM   3167  O   VAL A 214      -9.701   1.105  11.049  1.00 90.89           O
ATOM   3168  HA  VAL A 214     -11.188   2.932  11.991  1.00 90.89           H
ATOM   3169  CB  VAL A 214      -9.741   3.352  13.505  1.00 90.89           C
ATOM   3170  HB  VAL A 214      -9.433   2.893  14.444  1.00 90.89           H
ATOM   3171  CG1 VAL A 214      -8.487   3.579  12.659  1.00 90.89           C
ATOM   3172 1HG1 VAL A 214      -7.980   2.627  12.499  1.00 90.89           H
ATOM   3173 2HG1 VAL A 214      -8.770   4.006  11.697  1.00 90.89           H
ATOM   3174 3HG1 VAL A 214      -7.817   4.264  13.178  1.00 90.89           H
ATOM   3175  CG2 VAL A 214     -10.428   4.679  13.834  1.00 90.89           C
ATOM   3176 1HG2 VAL A 214     -10.778   5.145  12.913  1.00 90.89           H
ATOM   3177 2HG2 VAL A 214     -11.276   4.496  14.494  1.00 90.89           H
ATOM   3178 3HG2 VAL A 214      -9.719   5.342  14.330  1.00 90.89           H
ATOM   3179  HN  VAL A 214     -11.611   2.262  14.680  1.00 90.89           H
ATOM   3180  N   LEU A 215      -9.793   0.184  13.113  1.00 91.37           N
ATOM   3181  CA  LEU A 215      -9.137  -1.049  12.713  1.00 91.37           C
ATOM   3182  C   LEU A 215     -10.020  -1.787  11.704  1.00 91.37           C
ATOM   3183  O   LEU A 215      -9.531  -2.272  10.684  1.00 91.37           O
ATOM   3184  HA  LEU A 215      -8.203  -0.778  12.221  1.00 91.37           H
ATOM   3185  CB  LEU A 215      -8.776  -1.887  13.942  1.00 91.37           C
ATOM   3186 1HB  LEU A 215      -9.550  -1.743  14.695  1.00 91.37           H
ATOM   3187 2HB  LEU A 215      -8.798  -2.939  13.659  1.00 91.37           H
ATOM   3188  CG  LEU A 215      -7.419  -1.588  14.581  1.00 91.37           C
ATOM   3189  HG  LEU A 215      -7.225  -0.520  14.487  1.00 91.37           H
ATOM   3190  CD1 LEU A 215      -7.433  -1.914  16.076  1.00 91.37           C
ATOM   3191 1HD1 LEU A 215      -8.194  -1.312  16.572  1.00 91.37           H
ATOM   3192 2HD1 LEU A 215      -7.660  -2.972  16.215  1.00 91.37           H
ATOM   3193 3HD1 LEU A 215      -6.457  -1.693  16.506  1.00 91.37           H
ATOM   3194  CD2 LEU A 215      -6.293  -2.318  13.846  1.00 91.37           C
ATOM   3195 1HD2 LEU A 215      -6.470  -3.393  13.887  1.00 91.37           H
ATOM   3196 2HD2 LEU A 215      -6.268  -1.994  12.806  1.00 91.37           H
ATOM   3197 3HD2 LEU A 215      -5.340  -2.088  14.321  1.00 91.37           H
ATOM   3198  HN  LEU A 215     -10.053   0.231  14.077  1.00 91.37           H
ATOM   3199  N   THR A 216     -11.304  -1.849  12.024  1.00 92.28           N
ATOM   3200  CA  THR A 216     -12.255  -2.541  11.170  1.00 92.28           C
ATOM   3201  C   THR A 216     -12.264  -1.923   9.771  1.00 92.28           C
ATOM   3202  O   THR A 216     -12.259  -2.640   8.771  1.00 92.28           O
ATOM   3203  HA  THR A 216     -11.929  -3.576  11.061  1.00 92.28           H
ATOM   3204  CB  THR A 216     -13.621  -2.507  11.859  1.00 92.28           C
ATOM   3205  HB  THR A 216     -13.978  -1.482  11.963  1.00 92.28           H
ATOM   3206  OG1 THR A 216     -13.412  -3.213  13.079  1.00 92.28           O
ATOM   3207  HG1 THR A 216     -13.304  -2.566  13.834  1.00 92.28           H
ATOM   3208  CG2 THR A 216     -14.670  -3.340  11.121  1.00 92.28           C
ATOM   3209 1HG2 THR A 216     -14.343  -4.379  11.076  1.00 92.28           H
ATOM   3210 2HG2 THR A 216     -14.794  -2.954  10.109  1.00 92.28           H
ATOM   3211 3HG2 THR A 216     -15.620  -3.281  11.651  1.00 92.28           H
ATOM   3212  HN  THR A 216     -11.696  -1.438  12.847  1.00 92.28           H
ATOM   3213  N   LEU A 217     -12.278  -0.598   9.744  1.00 89.11           N
ATOM   3214  CA  LEU A 217     -12.299   0.124   8.484  1.00 89.11           C
ATOM   3215  C   LEU A 217     -11.048  -0.230   7.677  1.00 89.11           C
ATOM   3216  O   LEU A 217     -11.120  -0.414   6.462  1.00 89.11           O
ATOM   3217  HA  LEU A 217     -13.175  -0.212   7.929  1.00 89.11           H
ATOM   3218  CB  LEU A 217     -12.467   1.625   8.729  1.00 89.11           C
ATOM   3219 1HB  LEU A 217     -13.351   1.775   9.350  1.00 89.11           H
ATOM   3220 2HB  LEU A 217     -11.611   1.977   9.305  1.00 89.11           H
ATOM   3221  CG  LEU A 217     -12.601   2.499   7.480  1.00 89.11           C
ATOM   3222  HG  LEU A 217     -11.777   2.260   6.807  1.00 89.11           H
ATOM   3223  CD1 LEU A 217     -13.899   2.190   6.732  1.00 89.11           C
ATOM   3224 1HD1 LEU A 217     -13.904   1.143   6.429  1.00 89.11           H
ATOM   3225 2HD1 LEU A 217     -14.750   2.383   7.386  1.00 89.11           H
ATOM   3226 3HD1 LEU A 217     -13.969   2.825   5.849  1.00 89.11           H
ATOM   3227  CD2 LEU A 217     -12.481   3.982   7.834  1.00 89.11           C
ATOM   3228 1HD2 LEU A 217     -13.270   4.253   8.536  1.00 89.11           H
ATOM   3229 2HD2 LEU A 217     -11.509   4.170   8.289  1.00 89.11           H
ATOM   3230 3HD2 LEU A 217     -12.580   4.581   6.928  1.00 89.11           H
ATOM   3231  HN  LEU A 217     -12.275  -0.022  10.561  1.00 89.11           H
ATOM   3232  N   LYS A 218      -9.931  -0.316   8.384  1.00 86.43           N
ATOM   3233  CA  LYS A 218      -8.663  -0.624   7.745  1.00 86.43           C
ATOM   3234  C   LYS A 218      -8.735  -2.021   7.126  1.00 86.43           C
ATOM   3235  O   LYS A 218      -8.195  -2.254   6.046  1.00 86.43           O
ATOM   3236  HA  LYS A 218      -8.516   0.101   6.944  1.00 86.43           H
ATOM   3237  CB  LYS A 218      -7.508  -0.448   8.733  1.00 86.43           C
ATOM   3238 1HB  LYS A 218      -7.772  -0.897   9.691  1.00 86.43           H
ATOM   3239 2HB  LYS A 218      -6.628  -0.975   8.366  1.00 86.43           H
ATOM   3240  CG  LYS A 218      -7.178   1.033   8.932  1.00 86.43           C
ATOM   3241 1HG  LYS A 218      -6.759   1.442   8.012  1.00 86.43           H
ATOM   3242 2HG  LYS A 218      -8.092   1.588   9.141  1.00 86.43           H
ATOM   3243  CD  LYS A 218      -6.184   1.223  10.079  1.00 86.43           C
ATOM   3244 1HD  LYS A 218      -6.561   0.732  10.977  1.00 86.43           H
ATOM   3245 2HD  LYS A 218      -5.237   0.746   9.829  1.00 86.43           H
ATOM   3246  CE  LYS A 218      -5.953   2.709  10.363  1.00 86.43           C
ATOM   3247 1HE  LYS A 218      -5.765   3.239   9.430  1.00 86.43           H
ATOM   3248 2HE  LYS A 218      -6.850   3.145  10.803  1.00 86.43           H
ATOM   3249  NZ  LYS A 218      -4.806   2.889  11.282  1.00 86.43           N
ATOM   3250 1HZ  LYS A 218      -4.444   3.831  11.190  1.00 86.43           H
ATOM   3251 2HZ  LYS A 218      -5.111   2.735  12.237  1.00 86.43           H
ATOM   3252 3HZ  LYS A 218      -4.078   2.223  11.048  1.00 86.43           H
ATOM   3253  HN  LYS A 218      -9.884  -0.179   9.373  1.00 86.43           H
ATOM   3254  N   VAL A 219      -9.407  -2.915   7.837  1.00 87.87           N
ATOM   3255  CA  VAL A 219      -9.499  -4.299   7.406  1.00 87.87           C
ATOM   3256  C   VAL A 219     -10.396  -4.386   6.169  1.00 87.87           C
ATOM   3257  O   VAL A 219     -10.077  -5.093   5.215  1.00 87.87           O
ATOM   3258  HA  VAL A 219      -8.495  -4.626   7.134  1.00 87.87           H
ATOM   3259  CB  VAL A 219      -9.987  -5.176   8.561  1.00 87.87           C
ATOM   3260  HB  VAL A 219     -10.884  -4.716   8.975  1.00 87.87           H
ATOM   3261  CG1 VAL A 219     -10.360  -6.575   8.067  1.00 87.87           C
ATOM   3262 1HG1 VAL A 219     -11.156  -6.498   7.326  1.00 87.87           H
ATOM   3263 2HG1 VAL A 219      -9.488  -7.046   7.615  1.00 87.87           H
ATOM   3264 3HG1 VAL A 219     -10.704  -7.177   8.908  1.00 87.87           H
ATOM   3265  CG2 VAL A 219      -8.940  -5.249   9.674  1.00 87.87           C
ATOM   3266 1HG2 VAL A 219      -8.017  -5.674   9.278  1.00 87.87           H
ATOM   3267 2HG2 VAL A 219      -8.743  -4.247  10.055  1.00 87.87           H
ATOM   3268 3HG2 VAL A 219      -9.312  -5.878  10.482  1.00 87.87           H
ATOM   3269  HN  VAL A 219      -9.883  -2.706   8.691  1.00 87.87           H
ATOM   3270  N   ILE A 220     -11.500  -3.656   6.227  1.00 88.20           N
ATOM   3271  CA  ILE A 220     -12.482  -3.698   5.156  1.00 88.20           C
ATOM   3272  C   ILE A 220     -11.873  -3.100   3.887  1.00 88.20           C
ATOM   3273  O   ILE A 220     -11.888  -3.729   2.830  1.00 88.20           O
ATOM   3274  HA  ILE A 220     -12.713  -4.747   4.967  1.00 88.20           H
ATOM   3275  CB  ILE A 220     -13.782  -3.020   5.594  1.00 88.20           C
ATOM   3276  HB  ILE A 220     -13.530  -2.060   6.045  1.00 88.20           H
ATOM   3277  CG1 ILE A 220     -14.500  -3.848   6.662  1.00 88.20           C
ATOM   3278 1HG1 ILE A 220     -14.855  -4.781   6.225  1.00 88.20           H
ATOM   3279 2HG1 ILE A 220     -13.799  -4.112   7.454  1.00 88.20           H
ATOM   3280  CG2 ILE A 220     -14.682  -2.732   4.391  1.00 88.20           C
ATOM   3281 1HG2 ILE A 220     -14.160  -2.073   3.696  1.00 88.20           H
ATOM   3282 2HG2 ILE A 220     -14.928  -3.667   3.889  1.00 88.20           H
ATOM   3283 3HG2 ILE A 220     -15.598  -2.249   4.730  1.00 88.20           H
ATOM   3284  CD1 ILE A 220     -15.679  -3.074   7.254  1.00 88.20           C
ATOM   3285 1HD1 ILE A 220     -15.317  -2.153   7.711  1.00 88.20           H
ATOM   3286 2HD1 ILE A 220     -16.389  -2.832   6.463  1.00 88.20           H
ATOM   3287 3HD1 ILE A 220     -16.172  -3.685   8.010  1.00 88.20           H
ATOM   3288  HN  ILE A 220     -11.728  -3.045   6.985  1.00 88.20           H
ATOM   3289  N   LEU A 221     -11.351  -1.891   4.033  1.00 83.05           N
ATOM   3290  CA  LEU A 221     -10.851  -1.148   2.888  1.00 83.05           C
ATOM   3291  C   LEU A 221      -9.457  -1.662   2.521  1.00 83.05           C
ATOM   3292  O   LEU A 221      -9.019  -1.517   1.381  1.00 83.05           O
ATOM   3293  HA  LEU A 221     -11.523  -1.345   2.053  1.00 83.05           H
ATOM   3294  CB  LEU A 221     -10.899   0.356   3.163  1.00 83.05           C
ATOM   3295 1HB  LEU A 221     -10.259   0.570   4.019  1.00 83.05           H
ATOM   3296 2HB  LEU A 221     -10.469   0.876   2.307  1.00 83.05           H
ATOM   3297  CG  LEU A 221     -12.284   0.944   3.439  1.00 83.05           C
ATOM   3298  HG  LEU A 221     -12.689   0.462   4.329  1.00 83.05           H
ATOM   3299  CD1 LEU A 221     -12.195   2.442   3.737  1.00 83.05           C
ATOM   3300 1HD1 LEU A 221     -11.567   2.601   4.614  1.00 83.05           H
ATOM   3301 2HD1 LEU A 221     -11.761   2.958   2.881  1.00 83.05           H
ATOM   3302 3HD1 LEU A 221     -13.194   2.834   3.930  1.00 83.05           H
ATOM   3303  CD2 LEU A 221     -13.246   0.646   2.286  1.00 83.05           C
ATOM   3304 1HD2 LEU A 221     -12.857   1.083   1.367  1.00 83.05           H
ATOM   3305 2HD2 LEU A 221     -13.342  -0.433   2.164  1.00 83.05           H
ATOM   3306 3HD2 LEU A 221     -14.223   1.074   2.508  1.00 83.05           H
ATOM   3307  HN  LEU A 221     -11.267  -1.420   4.911  1.00 83.05           H
ATOM   3308  N   GLY A 222      -8.800  -2.252   3.509  1.00 75.84           N
ATOM   3309  CA  GLY A 222      -7.419  -2.671   3.343  1.00 75.84           C
ATOM   3310  C   GLY A 222      -7.335  -3.983   2.560  1.00 75.84           C
ATOM   3311  O   GLY A 222      -6.403  -4.189   1.784  1.00 75.84           O
ATOM   3312 1HA  GLY A 222      -6.860  -1.896   2.820  1.00 75.84           H
ATOM   3313 2HA  GLY A 222      -6.953  -2.796   4.320  1.00 75.84           H
ATOM   3314  HN  GLY A 222      -9.195  -2.443   4.408  1.00 75.84           H
ATOM   3315  N   PHE A 223      -8.321  -4.837   2.792  1.00 76.54           N
ATOM   3316  CA  PHE A 223      -8.247  -6.211   2.322  1.00 76.54           C
ATOM   3317  C   PHE A 223      -9.481  -6.574   1.494  1.00 76.54           C
ATOM   3318  O   PHE A 223      -9.381  -6.790   0.287  1.00 76.54           O
ATOM   3319  HA  PHE A 223      -7.357  -6.292   1.699  1.00 76.54           H
ATOM   3320  CB  PHE A 223      -8.199  -7.105   3.563  1.00 76.54           C
ATOM   3321 1HB  PHE A 223      -7.400  -6.758   4.218  1.00 76.54           H
ATOM   3322 2HB  PHE A 223      -9.133  -6.995   4.114  1.00 76.54           H
ATOM   3323  CG  PHE A 223      -7.978  -8.587   3.253  1.00 76.54           C
ATOM   3324  CD1 PHE A 223      -8.934  -9.499   3.575  1.00 76.54           C
ATOM   3325  HD1 PHE A 223      -9.858  -9.174   4.053  1.00 76.54           H
ATOM   3326  CD2 PHE A 223      -6.825  -8.992   2.657  1.00 76.54           C
ATOM   3327  HD2 PHE A 223      -6.058  -8.262   2.399  1.00 76.54           H
ATOM   3328  CE1 PHE A 223      -8.729 -10.874   3.288  1.00 76.54           C
ATOM   3329  HE1 PHE A 223      -9.495 -11.605   3.546  1.00 76.54           H
ATOM   3330  CE2 PHE A 223      -6.620 -10.368   2.369  1.00 76.54           C
ATOM   3331  HE2 PHE A 223      -5.696 -10.693   1.891  1.00 76.54           H
ATOM   3332  CZ  PHE A 223      -7.576 -11.280   2.691  1.00 76.54           C
ATOM   3333  HZ  PHE A 223      -7.418 -12.335   2.470  1.00 76.54           H
ATOM   3334  HN  PHE A 223      -9.157  -4.605   3.288  1.00 76.54           H
ATOM   3335  N   PHE A 224     -10.616  -6.631   2.175  1.00 83.41           N
ATOM   3336  CA  PHE A 224     -11.786  -7.294   1.626  1.00 83.41           C
ATOM   3337  C   PHE A 224     -12.258  -6.603   0.345  1.00 83.41           C
ATOM   3338  O   PHE A 224     -12.526  -7.262  -0.658  1.00 83.41           O
ATOM   3339  HA  PHE A 224     -11.499  -8.321   1.398  1.00 83.41           H
ATOM   3340  CB  PHE A 224     -12.891  -7.198   2.680  1.00 83.41           C
ATOM   3341 1HB  PHE A 224     -12.870  -6.203   3.124  1.00 83.41           H
ATOM   3342 2HB  PHE A 224     -13.858  -7.308   2.189  1.00 83.41           H
ATOM   3343  CG  PHE A 224     -12.780  -8.240   3.795  1.00 83.41           C
ATOM   3344  CD1 PHE A 224     -13.141  -9.530   3.558  1.00 83.41           C
ATOM   3345  HD1 PHE A 224     -13.510  -9.821   2.575  1.00 83.41           H
ATOM   3346  CD2 PHE A 224     -12.320  -7.877   5.022  1.00 83.41           C
ATOM   3347  HD2 PHE A 224     -12.031  -6.843   5.211  1.00 83.41           H
ATOM   3348  CE1 PHE A 224     -13.038 -10.497   4.593  1.00 83.41           C
ATOM   3349  HE1 PHE A 224     -13.328 -11.531   4.404  1.00 83.41           H
ATOM   3350  CE2 PHE A 224     -12.217  -8.844   6.057  1.00 83.41           C
ATOM   3351  HE2 PHE A 224     -11.849  -8.553   7.040  1.00 83.41           H
ATOM   3352  CZ  PHE A 224     -12.578 -10.134   5.820  1.00 83.41           C
ATOM   3353  HZ  PHE A 224     -12.499 -10.876   6.614  1.00 83.41           H
ATOM   3354  HN  PHE A 224     -10.743  -6.234   3.084  1.00 83.41           H
ATOM   3355  N   LEU A 225     -12.345  -5.283   0.421  1.00 81.40           N
ATOM   3356  CA  LEU A 225     -12.824  -4.499  -0.705  1.00 81.40           C
ATOM   3357  C   LEU A 225     -11.896  -4.714  -1.902  1.00 81.40           C
ATOM   3358  O   LEU A 225     -12.350  -5.071  -2.988  1.00 81.40           O
ATOM   3359  HA  LEU A 225     -13.815  -4.871  -0.965  1.00 81.40           H
ATOM   3360  CB  LEU A 225     -12.983  -3.030  -0.306  1.00 81.40           C
ATOM   3361 1HB  LEU A 225     -13.682  -2.974   0.528  1.00 81.40           H
ATOM   3362 2HB  LEU A 225     -12.022  -2.667   0.059  1.00 81.40           H
ATOM   3363  CG  LEU A 225     -13.469  -2.085  -1.406  1.00 81.40           C
ATOM   3364  HG  LEU A 225     -12.842  -2.234  -2.286  1.00 81.40           H
ATOM   3365  CD1 LEU A 225     -14.906  -2.413  -1.815  1.00 81.40           C
ATOM   3366 1HD1 LEU A 225     -14.954  -3.436  -2.188  1.00 81.40           H
ATOM   3367 2HD1 LEU A 225     -15.562  -2.310  -0.951  1.00 81.40           H
ATOM   3368 3HD1 LEU A 225     -15.226  -1.726  -2.599  1.00 81.40           H
ATOM   3369  CD2 LEU A 225     -13.313  -0.623  -0.982  1.00 81.40           C
ATOM   3370 1HD2 LEU A 225     -13.899  -0.442  -0.081  1.00 81.40           H
ATOM   3371 2HD2 LEU A 225     -12.262  -0.414  -0.780  1.00 81.40           H
ATOM   3372 3HD2 LEU A 225     -13.665   0.027  -1.783  1.00 81.40           H
ATOM   3373  HN  LEU A 225     -12.097  -4.752   1.231  1.00 81.40           H
ATOM   3374  N   PRO A 226     -10.584  -4.502  -1.727  1.00 74.85           N
ATOM   3375  CA  PRO A 226      -9.627  -4.768  -2.804  1.00 74.85           C
ATOM   3376  C   PRO A 226      -9.763  -6.175  -3.361  1.00 74.85           C
ATOM   3377  O   PRO A 226      -9.788  -6.366  -4.576  1.00 74.85           O
ATOM   3378  HA  PRO A 226      -9.820  -4.107  -3.648  1.00 74.85           H
ATOM   3379  CB  PRO A 226      -8.266  -4.549  -2.140  1.00 74.85           C
ATOM   3380 1HB  PRO A 226      -7.864  -5.477  -1.732  1.00 74.85           H
ATOM   3381 2HB  PRO A 226      -7.530  -4.169  -2.849  1.00 74.85           H
ATOM   3382  CG  PRO A 226      -8.566  -3.535  -1.043  1.00 74.85           C
ATOM   3383 1HG  PRO A 226      -7.800  -3.538  -0.268  1.00 74.85           H
ATOM   3384 2HG  PRO A 226      -8.605  -2.518  -1.432  1.00 74.85           H
ATOM   3385  CD  PRO A 226      -9.915  -3.997  -0.515  1.00 74.85           C
ATOM   3386 1HD  PRO A 226      -9.809  -4.777   0.239  1.00 74.85           H
ATOM   3387 2HD  PRO A 226     -10.468  -3.181  -0.049  1.00 74.85           H
ATOM   3388  N   PHE A 227      -9.847  -7.133  -2.450  1.00 79.15           N
ATOM   3389  CA  PHE A 227      -9.820  -8.535  -2.832  1.00 79.15           C
ATOM   3390  C   PHE A 227     -11.028  -8.890  -3.701  1.00 79.15           C
ATOM   3391  O   PHE A 227     -10.884  -9.536  -4.738  1.00 79.15           O
ATOM   3392  HA  PHE A 227      -8.905  -8.696  -3.403  1.00 79.15           H
ATOM   3393  CB  PHE A 227      -9.877  -9.352  -1.540  1.00 79.15           C
ATOM   3394 1HB  PHE A 227      -9.011  -9.103  -0.926  1.00 79.15           H
ATOM   3395 2HB  PHE A 227     -10.762  -9.060  -0.976  1.00 79.15           H
ATOM   3396  CG  PHE A 227      -9.907 -10.866  -1.762  1.00 79.15           C
ATOM   3397  CD1 PHE A 227     -11.081 -11.545  -1.655  1.00 79.15           C
ATOM   3398  HD1 PHE A 227     -11.999 -11.011  -1.411  1.00 79.15           H
ATOM   3399  CD2 PHE A 227      -8.761 -11.532  -2.067  1.00 79.15           C
ATOM   3400  HD2 PHE A 227      -7.821 -10.987  -2.153  1.00 79.15           H
ATOM   3401  CE1 PHE A 227     -11.109 -12.950  -1.861  1.00 79.15           C
ATOM   3402  HE1 PHE A 227     -12.049 -13.494  -1.775  1.00 79.15           H
ATOM   3403  CE2 PHE A 227      -8.790 -12.936  -2.273  1.00 79.15           C
ATOM   3404  HE2 PHE A 227      -7.871 -13.470  -2.517  1.00 79.15           H
ATOM   3405  CZ  PHE A 227      -9.963 -13.616  -2.166  1.00 79.15           C
ATOM   3406  HZ  PHE A 227      -9.985 -14.694  -2.324  1.00 79.15           H
ATOM   3407  HN  PHE A 227      -9.933  -6.965  -1.468  1.00 79.15           H
ATOM   3408  N   VAL A 228     -12.193  -8.453  -3.244  1.00 82.78           N
ATOM   3409  CA  VAL A 228     -13.429  -8.740  -3.952  1.00 82.78           C
ATOM   3410  C   VAL A 228     -13.380  -8.093  -5.338  1.00 82.78           C
ATOM   3411  O   VAL A 228     -13.725  -8.725  -6.335  1.00 82.78           O
ATOM   3412  HA  VAL A 228     -13.496  -9.821  -4.073  1.00 82.78           H
ATOM   3413  CB  VAL A 228     -14.628  -8.281  -3.120  1.00 82.78           C
ATOM   3414  HB  VAL A 228     -14.438  -7.259  -2.794  1.00 82.78           H
ATOM   3415  CG1 VAL A 228     -15.908  -8.277  -3.957  1.00 82.78           C
ATOM   3416 1HG1 VAL A 228     -15.788  -7.598  -4.801  1.00 82.78           H
ATOM   3417 2HG1 VAL A 228     -16.104  -9.284  -4.326  1.00 82.78           H
ATOM   3418 3HG1 VAL A 228     -16.744  -7.947  -3.341  1.00 82.78           H
ATOM   3419  CG2 VAL A 228     -14.792  -9.149  -1.871  1.00 82.78           C
ATOM   3420 1HG2 VAL A 228     -14.950 -10.186  -2.167  1.00 82.78           H
ATOM   3421 2HG2 VAL A 228     -13.894  -9.079  -1.258  1.00 82.78           H
ATOM   3422 3HG2 VAL A 228     -15.651  -8.801  -1.297  1.00 82.78           H
ATOM   3423  HN  VAL A 228     -12.300  -7.914  -2.409  1.00 82.78           H
ATOM   3424  N   VAL A 229     -12.950  -6.840  -5.355  1.00 74.81           N
ATOM   3425  CA  VAL A 229     -12.937  -6.070  -6.588  1.00 74.81           C
ATOM   3426  C   VAL A 229     -12.054  -6.779  -7.617  1.00 74.81           C
ATOM   3427  O   VAL A 229     -12.460  -6.967  -8.763  1.00 74.81           O
ATOM   3428  HA  VAL A 229     -13.959  -6.037  -6.966  1.00 74.81           H
ATOM   3429  CB  VAL A 229     -12.489  -4.635  -6.304  1.00 74.81           C
ATOM   3430  HB  VAL A 229     -11.631  -4.678  -5.633  1.00 74.81           H
ATOM   3431  CG1 VAL A 229     -12.045  -3.935  -7.590  1.00 74.81           C
ATOM   3432 1HG1 VAL A 229     -11.212  -4.480  -8.032  1.00 74.81           H
ATOM   3433 2HG1 VAL A 229     -12.877  -3.908  -8.295  1.00 74.81           H
ATOM   3434 3HG1 VAL A 229     -11.732  -2.916  -7.359  1.00 74.81           H
ATOM   3435  CG2 VAL A 229     -13.595  -3.844  -5.602  1.00 74.81           C
ATOM   3436 1HG2 VAL A 229     -14.480  -3.815  -6.238  1.00 74.81           H
ATOM   3437 2HG2 VAL A 229     -13.843  -4.327  -4.657  1.00 74.81           H
ATOM   3438 3HG2 VAL A 229     -13.250  -2.828  -5.412  1.00 74.81           H
ATOM   3439  HN  VAL A 229     -12.615  -6.352  -4.549  1.00 74.81           H
ATOM   3440  N   MET A 230     -10.864  -7.153  -7.171  1.00 75.11           N
ATOM   3441  CA  MET A 230      -9.911  -7.815  -8.047  1.00 75.11           C
ATOM   3442  C   MET A 230     -10.473  -9.138  -8.569  1.00 75.11           C
ATOM   3443  O   MET A 230     -10.447  -9.397  -9.771  1.00 75.11           O
ATOM   3444  HA  MET A 230      -9.750  -7.128  -8.878  1.00 75.11           H
ATOM   3445  CB  MET A 230      -8.612  -8.077  -7.282  1.00 75.11           C
ATOM   3446 1HB  MET A 230      -8.841  -8.505  -6.306  1.00 75.11           H
ATOM   3447 2HB  MET A 230      -8.012  -8.812  -7.819  1.00 75.11           H
ATOM   3448  CG  MET A 230      -7.810  -6.786  -7.105  1.00 75.11           C
ATOM   3449 1HG  MET A 230      -7.670  -6.300  -8.070  1.00 75.11           H
ATOM   3450 2HG  MET A 230      -8.362  -6.089  -6.473  1.00 75.11           H
ATOM   3451  SD  MET A 230      -6.224  -7.149  -6.370  1.00 75.11           S
ATOM   3452  CE  MET A 230      -5.907  -5.602  -5.537  1.00 75.11           C
ATOM   3453 1HE  MET A 230      -5.882  -4.795  -6.269  1.00 75.11           H
ATOM   3454 2HE  MET A 230      -6.698  -5.411  -4.812  1.00 75.11           H
ATOM   3455 3HE  MET A 230      -4.948  -5.657  -5.023  1.00 75.11           H
ATOM   3456  HN  MET A 230     -10.549  -7.012  -6.233  1.00 75.11           H
ATOM   3457  N   ALA A 231     -10.968  -9.942  -7.639  1.00 78.73           N
ATOM   3458  CA  ALA A 231     -11.483 -11.257  -7.983  1.00 78.73           C
ATOM   3459  C   ALA A 231     -12.525 -11.117  -9.094  1.00 78.73           C
ATOM   3460  O   ALA A 231     -12.516 -11.880 -10.059  1.00 78.73           O
ATOM   3461  HA  ALA A 231     -10.649 -11.854  -8.351  1.00 78.73           H
ATOM   3462  CB  ALA A 231     -12.053 -11.926  -6.730  1.00 78.73           C
ATOM   3463 1HB  ALA A 231     -11.266 -12.028  -5.983  1.00 78.73           H
ATOM   3464 2HB  ALA A 231     -12.860 -11.314  -6.327  1.00 78.73           H
ATOM   3465 3HB  ALA A 231     -12.439 -12.911  -6.989  1.00 78.73           H
ATOM   3466  HN  ALA A 231     -11.020  -9.709  -6.668  1.00 78.73           H
ATOM   3467  N   CYS A 232     -13.399 -10.135  -8.923  1.00 78.16           N
ATOM   3468  CA  CYS A 232     -14.462  -9.903  -9.886  1.00 78.16           C
ATOM   3469  C   CYS A 232     -13.825  -9.477 -11.210  1.00 78.16           C
ATOM   3470  O   CYS A 232     -14.234  -9.937 -12.275  1.00 78.16           O
ATOM   3471  HA  CYS A 232     -14.994 -10.847  -9.998  1.00 78.16           H
ATOM   3472  CB  CYS A 232     -15.468  -8.868  -9.378  1.00 78.16           C
ATOM   3473 1HB  CYS A 232     -14.945  -7.969  -9.052  1.00 78.16           H
ATOM   3474 2HB  CYS A 232     -16.137  -8.572 -10.186  1.00 78.16           H
ATOM   3475  SG  CYS A 232     -16.437  -9.566  -7.991  1.00 78.16           S
ATOM   3476  HG  CYS A 232     -15.526  -9.327  -7.051  1.00 78.16           H
ATOM   3477  HN  CYS A 232     -13.388  -9.507  -8.145  1.00 78.16           H
ATOM   3478  N   CYS A 233     -12.834  -8.604 -11.101  1.00 71.32           N
ATOM   3479  CA  CYS A 233     -12.203  -8.037 -12.280  1.00 71.32           C
ATOM   3480  C   CYS A 233     -11.585  -9.179 -13.090  1.00 71.32           C
ATOM   3481  O   CYS A 233     -11.787  -9.267 -14.300  1.00 71.32           O
ATOM   3482  HA  CYS A 233     -12.989  -7.541 -12.848  1.00 71.32           H
ATOM   3483  CB  CYS A 233     -11.167  -6.974 -11.911  1.00 71.32           C
ATOM   3484 1HB  CYS A 233     -10.499  -7.357 -11.139  1.00 71.32           H
ATOM   3485 2HB  CYS A 233     -10.550  -6.738 -12.778  1.00 71.32           H
ATOM   3486  SG  CYS A 233     -12.007  -5.462 -11.313  1.00 71.32           S
ATOM   3487  HG  CYS A 233     -12.310  -5.938 -10.108  1.00 71.32           H
ATOM   3488  HN  CYS A 233     -12.464  -8.285 -10.228  1.00 71.32           H
ATOM   3489  N   TYR A 234     -10.844 -10.025 -12.389  1.00 72.52           N
ATOM   3490  CA  TYR A 234     -10.047 -11.046 -13.049  1.00 72.52           C
ATOM   3491  C   TYR A 234     -10.933 -12.174 -13.580  1.00 72.52           C
ATOM   3492  O   TYR A 234     -10.642 -12.758 -14.623  1.00 72.52           O
ATOM   3493  HA  TYR A 234      -9.527 -10.578 -13.885  1.00 72.52           H
ATOM   3494  CB  TYR A 234      -9.112 -11.609 -11.977  1.00 72.52           C
ATOM   3495 1HB  TYR A 234      -9.636 -11.620 -11.021  1.00 72.52           H
ATOM   3496 2HB  TYR A 234      -8.876 -12.644 -12.223  1.00 72.52           H
ATOM   3497  CG  TYR A 234      -7.806 -10.827 -11.817  1.00 72.52           C
ATOM   3498  CD1 TYR A 234      -6.745 -11.078 -12.662  1.00 72.52           C
ATOM   3499  HD1 TYR A 234      -6.836 -11.832 -13.444  1.00 72.52           H
ATOM   3500  CD2 TYR A 234      -7.691  -9.872 -10.828  1.00 72.52           C
ATOM   3501  HD2 TYR A 234      -8.530  -9.674 -10.160  1.00 72.52           H
ATOM   3502  CE1 TYR A 234      -5.516 -10.342 -12.512  1.00 72.52           C
ATOM   3503  HE1 TYR A 234      -4.669 -10.530 -13.172  1.00 72.52           H
ATOM   3504  CE2 TYR A 234      -6.462  -9.137 -10.677  1.00 72.52           C
ATOM   3505  HE2 TYR A 234      -6.357  -8.379  -9.900  1.00 72.52           H
ATOM   3506  CZ  TYR A 234      -5.435  -9.408 -11.527  1.00 72.52           C
ATOM   3507  OH  TYR A 234      -4.275  -8.713 -11.385  1.00 72.52           O
ATOM   3508  HH  TYR A 234      -3.529  -9.196 -11.844  1.00 72.52           H
ATOM   3509  HN  TYR A 234     -10.783 -10.021 -11.391  1.00 72.52           H
ATOM   3510  N   THR A 235     -11.997 -12.447 -12.839  1.00 80.51           N
ATOM   3511  CA  THR A 235     -12.969 -13.441 -13.262  1.00 80.51           C
ATOM   3512  C   THR A 235     -13.565 -13.061 -14.618  1.00 80.51           C
ATOM   3513  O   THR A 235     -13.724 -13.912 -15.491  1.00 80.51           O
ATOM   3514  HA  THR A 235     -12.452 -14.392 -13.395  1.00 80.51           H
ATOM   3515  CB  THR A 235     -14.016 -13.580 -12.155  1.00 80.51           C
ATOM   3516  HB  THR A 235     -14.797 -14.282 -12.444  1.00 80.51           H
ATOM   3517  OG1 THR A 235     -14.447 -12.243 -11.916  1.00 80.51           O
ATOM   3518  HG1 THR A 235     -15.219 -12.021 -12.513  1.00 80.51           H
ATOM   3519  CG2 THR A 235     -13.405 -14.018 -10.822  1.00 80.51           C
ATOM   3520 1HG2 THR A 235     -12.670 -13.280 -10.499  1.00 80.51           H
ATOM   3521 2HG2 THR A 235     -12.917 -14.985 -10.947  1.00 80.51           H
ATOM   3522 3HG2 THR A 235     -14.191 -14.101 -10.072  1.00 80.51           H
ATOM   3523  HN  THR A 235     -12.199 -12.003 -11.966  1.00 80.51           H
ATOM   3524  N   ILE A 236     -13.879 -11.780 -14.753  1.00 75.79           N
ATOM   3525  CA  ILE A 236     -14.416 -11.269 -16.002  1.00 75.79           C
ATOM   3526  C   ILE A 236     -13.344 -11.363 -17.090  1.00 75.79           C
ATOM   3527  O   ILE A 236     -13.621 -11.806 -18.203  1.00 75.79           O
ATOM   3528  HA  ILE A 236     -15.252 -11.908 -16.285  1.00 75.79           H
ATOM   3529  CB  ILE A 236     -14.972  -9.856 -15.808  1.00 75.79           C
ATOM   3530  HB  ILE A 236     -14.208  -9.253 -15.317  1.00 75.79           H
ATOM   3531  CG1 ILE A 236     -16.195  -9.870 -14.889  1.00 75.79           C
ATOM   3532 1HG1 ILE A 236     -17.040 -10.322 -15.410  1.00 75.79           H
ATOM   3533 2HG1 ILE A 236     -15.991 -10.489 -14.016  1.00 75.79           H
ATOM   3534  CG2 ILE A 236     -15.273  -9.196 -17.155  1.00 75.79           C
ATOM   3535 1HG2 ILE A 236     -14.357  -9.133 -17.742  1.00 75.79           H
ATOM   3536 2HG2 ILE A 236     -16.011  -9.791 -17.694  1.00 75.79           H
ATOM   3537 3HG2 ILE A 236     -15.667  -8.193 -16.987  1.00 75.79           H
ATOM   3538  CD1 ILE A 236     -16.562  -8.454 -14.443  1.00 75.79           C
ATOM   3539 1HD1 ILE A 236     -15.724  -8.015 -13.902  1.00 75.79           H
ATOM   3540 2HD1 ILE A 236     -16.789  -7.844 -15.318  1.00 75.79           H
ATOM   3541 3HD1 ILE A 236     -17.435  -8.493 -13.791  1.00 75.79           H
ATOM   3542  HN  ILE A 236     -13.772 -11.099 -14.028  1.00 75.79           H
ATOM   3543  N   ILE A 237     -12.141 -10.940 -16.729  1.00 72.23           N
ATOM   3544  CA  ILE A 237     -11.042 -10.911 -17.678  1.00 72.23           C
ATOM   3545  C   ILE A 237     -10.812 -12.320 -18.229  1.00 72.23           C
ATOM   3546  O   ILE A 237     -10.754 -12.514 -19.442  1.00 72.23           O
ATOM   3547  HA  ILE A 237     -11.338 -10.262 -18.502  1.00 72.23           H
ATOM   3548  CB  ILE A 237      -9.798 -10.290 -17.039  1.00 72.23           C
ATOM   3549  HB  ILE A 237      -9.699 -10.687 -16.029  1.00 72.23           H
ATOM   3550  CG1 ILE A 237      -9.944  -8.772 -16.916  1.00 72.23           C
ATOM   3551 1HG1 ILE A 237      -9.888  -8.317 -17.905  1.00 72.23           H
ATOM   3552 2HG1 ILE A 237     -10.925  -8.530 -16.508  1.00 72.23           H
ATOM   3553  CG2 ILE A 237      -8.533 -10.684 -17.805  1.00 72.23           C
ATOM   3554 1HG2 ILE A 237      -8.426 -11.769 -17.797  1.00 72.23           H
ATOM   3555 2HG2 ILE A 237      -8.609 -10.334 -18.835  1.00 72.23           H
ATOM   3556 3HG2 ILE A 237      -7.664 -10.229 -17.330  1.00 72.23           H
ATOM   3557  CD1 ILE A 237      -8.853  -8.187 -16.016  1.00 72.23           C
ATOM   3558 1HD1 ILE A 237      -8.928  -8.628 -15.022  1.00 72.23           H
ATOM   3559 2HD1 ILE A 237      -7.874  -8.411 -16.440  1.00 72.23           H
ATOM   3560 3HD1 ILE A 237      -8.981  -7.107 -15.946  1.00 72.23           H
ATOM   3561  HN  ILE A 237     -11.913 -10.621 -15.809  1.00 72.23           H
ATOM   3562  N   ILE A 238     -10.687 -13.267 -17.310  1.00 72.79           N
ATOM   3563  CA  ILE A 238     -10.435 -14.647 -17.687  1.00 72.79           C
ATOM   3564  C   ILE A 238     -11.535 -15.120 -18.640  1.00 72.79           C
ATOM   3565  O   ILE A 238     -11.249 -15.692 -19.690  1.00 72.79           O
ATOM   3566  HA  ILE A 238      -9.484 -14.672 -18.219  1.00 72.79           H
ATOM   3567  CB  ILE A 238     -10.281 -15.523 -16.443  1.00 72.79           C
ATOM   3568  HB  ILE A 238     -11.096 -15.290 -15.758  1.00 72.79           H
ATOM   3569  CG1 ILE A 238      -8.973 -15.211 -15.711  1.00 72.79           C
ATOM   3570 1HG1 ILE A 238      -8.142 -15.693 -16.225  1.00 72.79           H
ATOM   3571 2HG1 ILE A 238      -8.785 -14.138 -15.738  1.00 72.79           H
ATOM   3572  CG2 ILE A 238     -10.399 -17.006 -16.798  1.00 72.79           C
ATOM   3573 1HG2 ILE A 238     -11.377 -17.197 -17.241  1.00 72.79           H
ATOM   3574 2HG2 ILE A 238      -9.619 -17.272 -17.512  1.00 72.79           H
ATOM   3575 3HG2 ILE A 238     -10.285 -17.607 -15.895  1.00 72.79           H
ATOM   3576  CD1 ILE A 238      -9.030 -15.690 -14.259  1.00 72.79           C
ATOM   3577 1HD1 ILE A 238      -9.848 -15.187 -13.743  1.00 72.79           H
ATOM   3578 2HD1 ILE A 238      -9.194 -16.767 -14.238  1.00 72.79           H
ATOM   3579 3HD1 ILE A 238      -8.088 -15.456 -13.763  1.00 72.79           H
ATOM   3580  HN  ILE A 238     -10.755 -13.103 -16.326  1.00 72.79           H
ATOM   3581  N   HIS A 239     -12.772 -14.863 -18.238  1.00 76.94           N
ATOM   3582  CA  HIS A 239     -13.918 -15.321 -19.005  1.00 76.94           C
ATOM   3583  C   HIS A 239     -13.832 -14.776 -20.432  1.00 76.94           C
ATOM   3584  O   HIS A 239     -14.099 -15.496 -21.393  1.00 76.94           O
ATOM   3585  HA  HIS A 239     -13.858 -16.409 -19.037  1.00 76.94           H
ATOM   3586  CB  HIS A 239     -15.225 -14.946 -18.304  1.00 76.94           C
ATOM   3587 1HB  HIS A 239     -15.216 -15.358 -17.295  1.00 76.94           H
ATOM   3588 2HB  HIS A 239     -15.275 -13.862 -18.206  1.00 76.94           H
ATOM   3589  CG  HIS A 239     -16.465 -15.430 -19.018  1.00 76.94           C
ATOM   3590  ND1 HIS A 239     -17.165 -14.646 -19.920  1.00 76.94           N
ATOM   3591  HD1 HIS A 239     -16.932 -13.711 -20.185  1.00 76.94           H
ATOM   3592  CD2 HIS A 239     -17.122 -16.623 -18.954  1.00 76.94           C
ATOM   3593  HD2 HIS A 239     -16.838 -17.475 -18.336  1.00 76.94           H
ATOM   3594  CE1 HIS A 239     -18.195 -15.347 -20.371  1.00 76.94           C
ATOM   3595  HE1 HIS A 239     -18.934 -15.005 -21.095  1.00 76.94           H
ATOM   3596  NE2 HIS A 239     -18.167 -16.572 -19.771  1.00 76.94           N
ATOM   3597  HN  HIS A 239     -12.996 -14.353 -17.408  1.00 76.94           H
ATOM   3598  N   THR A 240     -13.459 -13.508 -20.525  1.00 72.03           N
ATOM   3599  CA  THR A 240     -13.428 -12.830 -21.810  1.00 72.03           C
ATOM   3600  C   THR A 240     -12.262 -13.345 -22.657  1.00 72.03           C
ATOM   3601  O   THR A 240     -12.378 -13.459 -23.876  1.00 72.03           O
ATOM   3602  HA  THR A 240     -14.344 -13.071 -22.348  1.00 72.03           H
ATOM   3603  CB  THR A 240     -13.370 -11.324 -21.548  1.00 72.03           C
ATOM   3604  HB  THR A 240     -12.377 -11.025 -21.210  1.00 72.03           H
ATOM   3605  OG1 THR A 240     -14.430 -11.091 -20.625  1.00 72.03           O
ATOM   3606  HG1 THR A 240     -14.057 -10.888 -19.720  1.00 72.03           H
ATOM   3607  CG2 THR A 240     -13.758 -10.500 -22.778  1.00 72.03           C
ATOM   3608 1HG2 THR A 240     -14.776 -10.750 -23.075  1.00 72.03           H
ATOM   3609 2HG2 THR A 240     -13.075 -10.725 -23.596  1.00 72.03           H
ATOM   3610 3HG2 THR A 240     -13.700  -9.439 -22.537  1.00 72.03           H
ATOM   3611  HN  THR A 240     -13.182 -12.948 -19.745  1.00 72.03           H
ATOM   3612  N   LEU A 241     -11.164 -13.643 -21.976  1.00 70.10           N
ATOM   3613  CA  LEU A 241      -9.965 -14.102 -22.655  1.00 70.10           C
ATOM   3614  C   LEU A 241     -10.212 -15.498 -23.230  1.00 70.10           C
ATOM   3615  O   LEU A 241      -9.753 -15.812 -24.327  1.00 70.10           O
ATOM   3616  HA  LEU A 241      -9.775 -13.417 -23.482  1.00 70.10           H
ATOM   3617  CB  LEU A 241      -8.757 -14.027 -21.719  1.00 70.10           C
ATOM   3618 1HB  LEU A 241      -9.034 -14.476 -20.765  1.00 70.10           H
ATOM   3619 2HB  LEU A 241      -7.958 -14.638 -22.139  1.00 70.10           H
ATOM   3620  CG  LEU A 241      -8.202 -12.627 -21.450  1.00 70.10           C
ATOM   3621  HG  LEU A 241      -9.035 -11.975 -21.186  1.00 70.10           H
ATOM   3622  CD1 LEU A 241      -7.240 -12.637 -20.261  1.00 70.10           C
ATOM   3623 1HD1 LEU A 241      -7.767 -12.981 -19.371  1.00 70.10           H
ATOM   3624 2HD1 LEU A 241      -6.408 -13.308 -20.473  1.00 70.10           H
ATOM   3625 3HD1 LEU A 241      -6.861 -11.629 -20.092  1.00 70.10           H
ATOM   3626  CD2 LEU A 241      -7.554 -12.044 -22.707  1.00 70.10           C
ATOM   3627 1HD2 LEU A 241      -6.735 -12.689 -23.026  1.00 70.10           H
ATOM   3628 2HD2 LEU A 241      -8.296 -11.979 -23.503  1.00 70.10           H
ATOM   3629 3HD2 LEU A 241      -7.168 -11.048 -22.489  1.00 70.10           H
ATOM   3630  HN  LEU A 241     -11.087 -13.575 -20.982  1.00 70.10           H
ATOM   3631  N   ILE A 242     -10.937 -16.299 -22.462  1.00 71.78           N
ATOM   3632  CA  ILE A 242     -11.303 -17.633 -22.909  1.00 71.78           C
ATOM   3633  C   ILE A 242     -12.159 -17.526 -24.172  1.00 71.78           C
ATOM   3634  O   ILE A 242     -11.975 -18.290 -25.118  1.00 71.78           O
ATOM   3635  HA  ILE A 242     -10.382 -18.158 -23.159  1.00 71.78           H
ATOM   3636  CB  ILE A 242     -11.975 -18.411 -21.775  1.00 71.78           C
ATOM   3637  HB  ILE A 242     -12.735 -17.772 -21.326  1.00 71.78           H
ATOM   3638  CG1 ILE A 242     -10.968 -18.757 -20.676  1.00 71.78           C
ATOM   3639 1HG1 ILE A 242     -10.284 -19.527 -21.034  1.00 71.78           H
ATOM   3640 2HG1 ILE A 242     -10.365 -17.880 -20.441  1.00 71.78           H
ATOM   3641  CG2 ILE A 242     -12.688 -19.654 -22.311  1.00 71.78           C
ATOM   3642 1HG2 ILE A 242     -13.452 -19.353 -23.029  1.00 71.78           H
ATOM   3643 2HG2 ILE A 242     -11.965 -20.305 -22.802  1.00 71.78           H
ATOM   3644 3HG2 ILE A 242     -13.157 -20.188 -21.485  1.00 71.78           H
ATOM   3645  CD1 ILE A 242     -11.681 -19.246 -19.414  1.00 71.78           C
ATOM   3646 1HD1 ILE A 242     -12.345 -18.465 -19.046  1.00 71.78           H
ATOM   3647 2HD1 ILE A 242     -12.263 -20.138 -19.648  1.00 71.78           H
ATOM   3648 3HD1 ILE A 242     -10.942 -19.485 -18.649  1.00 71.78           H
ATOM   3649  HN  ILE A 242     -11.271 -16.051 -21.553  1.00 71.78           H
ATOM   3650  N   GLN A 243     -13.077 -16.570 -24.147  1.00 70.06           N
ATOM   3651  CA  GLN A 243     -13.987 -16.378 -25.264  1.00 70.06           C
ATOM   3652  C   GLN A 243     -13.214 -15.948 -26.512  1.00 70.06           C
ATOM   3653  O   GLN A 243     -13.672 -16.158 -27.633  1.00 70.06           O
ATOM   3654  HA  GLN A 243     -14.449 -17.351 -25.432  1.00 70.06           H
ATOM   3655  CB  GLN A 243     -15.075 -15.360 -24.915  1.00 70.06           C
ATOM   3656 1HB  GLN A 243     -14.623 -14.485 -24.448  1.00 70.06           H
ATOM   3657 2HB  GLN A 243     -15.563 -15.017 -25.827  1.00 70.06           H
ATOM   3658  CG  GLN A 243     -16.114 -15.969 -23.972  1.00 70.06           C
ATOM   3659 1HG  GLN A 243     -16.434 -16.939 -24.354  1.00 70.06           H
ATOM   3660 2HG  GLN A 243     -15.665 -16.144 -22.994  1.00 70.06           H
ATOM   3661  CD  GLN A 243     -17.327 -15.048 -23.824  1.00 70.06           C
ATOM   3662  OE1 GLN A 243     -17.294 -13.877 -24.163  1.00 70.06           O
ATOM   3663  NE2 GLN A 243     -18.397 -15.642 -23.301  1.00 70.06           N
ATOM   3664 1HE2 GLN A 243     -18.357 -16.608 -23.045  1.00 70.06           H
ATOM   3665 2HE2 GLN A 243     -19.240 -15.122 -23.165  1.00 70.06           H
ATOM   3666  HN  GLN A 243     -13.204 -15.936 -23.385  1.00 70.06           H
ATOM   3667  N   ALA A 244     -12.053 -15.355 -26.274  1.00 64.34           N
ATOM   3668  CA  ALA A 244     -11.279 -14.765 -27.353  1.00 64.34           C
ATOM   3669  C   ALA A 244     -10.519 -15.869 -28.091  1.00 64.34           C
ATOM   3670  O   ALA A 244      -9.487 -16.341 -27.616  1.00 64.34           O
ATOM   3671  HA  ALA A 244     -11.978 -14.293 -28.044  1.00 64.34           H
ATOM   3672  CB  ALA A 244     -10.346 -13.693 -26.786  1.00 64.34           C
ATOM   3673 1HB  ALA A 244     -10.938 -12.918 -26.298  1.00 64.34           H
ATOM   3674 2HB  ALA A 244      -9.671 -14.146 -26.061  1.00 64.34           H
ATOM   3675 3HB  ALA A 244      -9.766 -13.251 -27.596  1.00 64.34           H
ATOM   3676  HN  ALA A 244     -11.642 -15.273 -25.366  1.00 64.34           H
ATOM   3677  N   LYS A 245     -11.057 -16.247 -29.241  1.00 55.65           N
ATOM   3678  CA  LYS A 245     -10.531 -17.385 -29.976  1.00 55.65           C
ATOM   3679  C   LYS A 245      -9.024 -17.205 -30.175  1.00 55.65           C
ATOM   3680  O   LYS A 245      -8.325 -18.150 -30.535  1.00 55.65           O
ATOM   3681  HA  LYS A 245     -10.695 -18.272 -29.365  1.00 55.65           H
ATOM   3682  CB  LYS A 245     -11.304 -17.584 -31.281  1.00 55.65           C
ATOM   3683 1HB  LYS A 245     -11.338 -16.646 -31.835  1.00 55.65           H
ATOM   3684 2HB  LYS A 245     -10.783 -18.306 -31.910  1.00 55.65           H
ATOM   3685  CG  LYS A 245     -12.728 -18.072 -31.006  1.00 55.65           C
ATOM   3686 1HG  LYS A 245     -12.695 -18.965 -30.381  1.00 55.65           H
ATOM   3687 2HG  LYS A 245     -13.275 -17.312 -30.448  1.00 55.65           H
ATOM   3688  CD  LYS A 245     -13.463 -18.382 -32.311  1.00 55.65           C
ATOM   3689 1HD  LYS A 245     -13.621 -17.461 -32.872  1.00 55.65           H
ATOM   3690 2HD  LYS A 245     -12.847 -19.032 -32.934  1.00 55.65           H
ATOM   3691  CE  LYS A 245     -14.809 -19.056 -32.036  1.00 55.65           C
ATOM   3692 1HE  LYS A 245     -14.664 -19.920 -31.388  1.00 55.65           H
ATOM   3693 2HE  LYS A 245     -15.465 -18.366 -31.506  1.00 55.65           H
ATOM   3694  NZ  LYS A 245     -15.445 -19.480 -33.303  1.00 55.65           N
ATOM   3695 1HZ  LYS A 245     -16.329 -19.935 -33.102  1.00 55.65           H
ATOM   3696 2HZ  LYS A 245     -15.608 -18.668 -33.888  1.00 55.65           H
ATOM   3697 3HZ  LYS A 245     -14.834 -20.128 -33.788  1.00 55.65           H
ATOM   3698  HN  LYS A 245     -11.838 -15.792 -29.670  1.00 55.65           H
ATOM   3699  N   LYS A 246      -8.569 -15.985 -29.932  1.00 54.30           N
ATOM   3700  CA  LYS A 246      -7.238 -15.585 -30.354  1.00 54.30           C
ATOM   3701  C   LYS A 246      -6.232 -15.937 -29.256  1.00 54.30           C
ATOM   3702  O   LYS A 246      -6.275 -15.370 -28.165  1.00 54.30           O
ATOM   3703  HA  LYS A 246      -6.991 -16.161 -31.246  1.00 54.30           H
ATOM   3704  CB  LYS A 246      -7.223 -14.107 -30.750  1.00 54.30           C
ATOM   3705 1HB  LYS A 246      -7.988 -13.568 -30.191  1.00 54.30           H
ATOM   3706 2HB  LYS A 246      -6.263 -13.665 -30.483  1.00 54.30           H
ATOM   3707  CG  LYS A 246      -7.467 -13.940 -32.251  1.00 54.30           C
ATOM   3708 1HG  LYS A 246      -6.848 -14.645 -32.805  1.00 54.30           H
ATOM   3709 2HG  LYS A 246      -8.506 -14.178 -32.483  1.00 54.30           H
ATOM   3710  CD  LYS A 246      -7.152 -12.512 -32.703  1.00 54.30           C
ATOM   3711 1HD  LYS A 246      -7.859 -11.819 -32.247  1.00 54.30           H
ATOM   3712 2HD  LYS A 246      -6.159 -12.228 -32.356  1.00 54.30           H
ATOM   3713  CE  LYS A 246      -7.221 -12.391 -34.226  1.00 54.30           C
ATOM   3714 1HE  LYS A 246      -6.571 -13.135 -34.686  1.00 54.30           H
ATOM   3715 2HE  LYS A 246      -8.235 -12.600 -34.568  1.00 54.30           H
ATOM   3716  NZ  LYS A 246      -6.816 -11.034 -34.657  1.00 54.30           N
ATOM   3717 1HZ  LYS A 246      -6.852 -10.976 -35.669  1.00 54.30           H
ATOM   3718 2HZ  LYS A 246      -7.448 -10.350 -34.257  1.00 54.30           H
ATOM   3719 3HZ  LYS A 246      -5.871 -10.848 -34.341  1.00 54.30           H
ATOM   3720  HN  LYS A 246      -9.092 -15.277 -29.456  1.00 54.30           H
ATOM   3721  N   SER A 247      -5.350 -16.871 -29.583  1.00 53.60           N
ATOM   3722  CA  SER A 247      -4.350 -17.321 -28.630  1.00 53.60           C
ATOM   3723  C   SER A 247      -3.714 -16.118 -27.931  1.00 53.60           C
ATOM   3724  O   SER A 247      -3.551 -16.119 -26.712  1.00 53.60           O
ATOM   3725  HA  SER A 247      -4.891 -17.938 -27.913  1.00 53.60           H
ATOM   3726  CB  SER A 247      -3.275 -18.164 -29.318  1.00 53.60           C
ATOM   3727 1HB  SER A 247      -3.516 -19.221 -29.207  1.00 53.60           H
ATOM   3728 2HB  SER A 247      -3.274 -17.949 -30.387  1.00 53.60           H
ATOM   3729  OG  SER A 247      -1.977 -17.915 -28.784  1.00 53.60           O
ATOM   3730  HG  SER A 247      -1.294 -18.451 -29.280  1.00 53.60           H
ATOM   3731  HN  SER A 247      -5.313 -17.316 -30.477  1.00 53.60           H
ATOM   3732  N   SER A 248      -3.372 -15.120 -28.733  1.00 55.59           N
ATOM   3733  CA  SER A 248      -2.515 -14.044 -28.265  1.00 55.59           C
ATOM   3734  C   SER A 248      -3.043 -13.493 -26.939  1.00 55.59           C
ATOM   3735  O   SER A 248      -2.325 -12.797 -26.222  1.00 55.59           O
ATOM   3736  HA  SER A 248      -1.533 -14.497 -28.127  1.00 55.59           H
ATOM   3737  CB  SER A 248      -2.418 -12.926 -29.304  1.00 55.59           C
ATOM   3738 1HB  SER A 248      -1.619 -12.239 -29.025  1.00 55.59           H
ATOM   3739 2HB  SER A 248      -2.149 -13.351 -30.271  1.00 55.59           H
ATOM   3740  OG  SER A 248      -3.641 -12.205 -29.428  1.00 55.59           O
ATOM   3741  HG  SER A 248      -3.534 -11.460 -30.086  1.00 55.59           H
ATOM   3742  HN  SER A 248      -3.671 -15.040 -29.684  1.00 55.59           H
ATOM   3743  N   LYS A 249      -4.294 -13.824 -26.653  1.00 59.17           N
ATOM   3744  CA  LYS A 249      -4.922 -13.380 -25.421  1.00 59.17           C
ATOM   3745  C   LYS A 249      -4.277 -14.100 -24.236  1.00 59.17           C
ATOM   3746  O   LYS A 249      -4.331 -13.616 -23.106  1.00 59.17           O
ATOM   3747  HA  LYS A 249      -4.730 -12.312 -25.323  1.00 59.17           H
ATOM   3748  CB  LYS A 249      -6.440 -13.561 -25.498  1.00 59.17           C
ATOM   3749 1HB  LYS A 249      -6.673 -14.583 -25.798  1.00 59.17           H
ATOM   3750 2HB  LYS A 249      -6.878 -13.411 -24.512  1.00 59.17           H
ATOM   3751  CG  LYS A 249      -7.059 -12.578 -26.493  1.00 59.17           C
ATOM   3752 1HG  LYS A 249      -6.729 -11.565 -26.262  1.00 59.17           H
ATOM   3753 2HG  LYS A 249      -6.710 -12.805 -27.500  1.00 59.17           H
ATOM   3754  CD  LYS A 249      -8.587 -12.645 -26.451  1.00 59.17           C
ATOM   3755 1HD  LYS A 249      -8.919 -13.645 -26.728  1.00 59.17           H
ATOM   3756 2HD  LYS A 249      -8.934 -12.465 -25.433  1.00 59.17           H
ATOM   3757  CE  LYS A 249      -9.208 -11.615 -27.397  1.00 59.17           C
ATOM   3758 1HE  LYS A 249      -8.480 -10.835 -27.623  1.00 59.17           H
ATOM   3759 2HE  LYS A 249      -9.468 -12.091 -28.342  1.00 59.17           H
ATOM   3760  NZ  LYS A 249     -10.415 -11.013 -26.788  1.00 59.17           N
ATOM   3761 1HZ  LYS A 249     -10.365 -10.003 -26.866  1.00 59.17           H
ATOM   3762 2HZ  LYS A 249     -11.240 -11.349 -27.272  1.00 59.17           H
ATOM   3763 3HZ  LYS A 249     -10.467 -11.275 -25.810  1.00 59.17           H
ATOM   3764  HN  LYS A 249      -4.873 -14.385 -27.245  1.00 59.17           H
ATOM   3765  N   HIS A 250      -3.680 -15.245 -24.533  1.00 63.06           N
ATOM   3766  CA  HIS A 250      -3.071 -16.063 -23.498  1.00 63.06           C
ATOM   3767  C   HIS A 250      -1.950 -15.276 -22.816  1.00 63.06           C
ATOM   3768  O   HIS A 250      -1.787 -15.349 -21.599  1.00 63.06           O
ATOM   3769  HA  HIS A 250      -3.851 -16.275 -22.767  1.00 63.06           H
ATOM   3770  CB  HIS A 250      -2.594 -17.399 -24.071  1.00 63.06           C
ATOM   3771 1HB  HIS A 250      -2.120 -17.220 -25.037  1.00 63.06           H
ATOM   3772 2HB  HIS A 250      -1.830 -17.813 -23.413  1.00 63.06           H
ATOM   3773  CG  HIS A 250      -3.693 -18.419 -24.248  1.00 63.06           C
ATOM   3774  ND1 HIS A 250      -4.157 -19.209 -23.210  1.00 63.06           N
ATOM   3775  HD1 HIS A 250      -3.825 -19.189 -22.267  1.00 63.06           H
ATOM   3776  CD2 HIS A 250      -4.416 -18.770 -25.350  1.00 63.06           C
ATOM   3777  HD2 HIS A 250      -4.306 -18.341 -26.346  1.00 63.06           H
ATOM   3778  CE1 HIS A 250      -5.114 -19.996 -23.678  1.00 63.06           C
ATOM   3779  HE1 HIS A 250      -5.676 -20.732 -23.104  1.00 63.06           H
ATOM   3780  NE2 HIS A 250      -5.273 -19.722 -25.005  1.00 63.06           N
ATOM   3781  HN  HIS A 250      -3.610 -15.615 -25.460  1.00 63.06           H
ATOM   3782  N   LYS A 251      -1.206 -14.542 -23.630  1.00 64.59           N
ATOM   3783  CA  LYS A 251      -0.040 -13.829 -23.138  1.00 64.59           C
ATOM   3784  C   LYS A 251      -0.489 -12.731 -22.171  1.00 64.59           C
ATOM   3785  O   LYS A 251       0.109 -12.548 -21.112  1.00 64.59           O
ATOM   3786  HA  LYS A 251       0.573 -14.543 -22.588  1.00 64.59           H
ATOM   3787  CB  LYS A 251       0.805 -13.313 -24.305  1.00 64.59           C
ATOM   3788 1HB  LYS A 251       0.886 -14.085 -25.069  1.00 64.59           H
ATOM   3789 2HB  LYS A 251       0.309 -12.459 -24.767  1.00 64.59           H
ATOM   3790  CG  LYS A 251       2.202 -12.905 -23.833  1.00 64.59           C
ATOM   3791 1HG  LYS A 251       2.130 -12.029 -23.188  1.00 64.59           H
ATOM   3792 2HG  LYS A 251       2.636 -13.706 -23.235  1.00 64.59           H
ATOM   3793  CD  LYS A 251       3.114 -12.596 -25.022  1.00 64.59           C
ATOM   3794 1HD  LYS A 251       3.014 -13.379 -25.774  1.00 64.59           H
ATOM   3795 2HD  LYS A 251       2.803 -11.662 -25.490  1.00 64.59           H
ATOM   3796  CE  LYS A 251       4.575 -12.490 -24.579  1.00 64.59           C
ATOM   3797 1HE  LYS A 251       4.719 -11.578 -23.999  1.00 64.59           H
ATOM   3798 2HE  LYS A 251       4.825 -13.326 -23.926  1.00 64.59           H
ATOM   3799  NZ  LYS A 251       5.473 -12.484 -25.755  1.00 64.59           N
ATOM   3800 1HZ  LYS A 251       6.431 -12.614 -25.448  1.00 64.59           H
ATOM   3801 2HZ  LYS A 251       5.214 -13.238 -26.382  1.00 64.59           H
ATOM   3802 3HZ  LYS A 251       5.390 -11.598 -26.240  1.00 64.59           H
ATOM   3803  HN  LYS A 251      -1.388 -14.431 -24.607  1.00 64.59           H
ATOM   3804  N   ALA A 252      -1.539 -12.028 -22.571  1.00 64.56           N
ATOM   3805  CA  ALA A 252      -2.083 -10.962 -21.748  1.00 64.56           C
ATOM   3806  C   ALA A 252      -2.561 -11.544 -20.416  1.00 64.56           C
ATOM   3807  O   ALA A 252      -2.447 -10.898 -19.375  1.00 64.56           O
ATOM   3808  HA  ALA A 252      -1.281 -10.249 -21.556  1.00 64.56           H
ATOM   3809  CB  ALA A 252      -3.203 -10.250 -22.508  1.00 64.56           C
ATOM   3810 1HB  ALA A 252      -2.805  -9.829 -23.432  1.00 64.56           H
ATOM   3811 2HB  ALA A 252      -3.992 -10.964 -22.745  1.00 64.56           H
ATOM   3812 3HB  ALA A 252      -3.611  -9.450 -21.891  1.00 64.56           H
ATOM   3813  HN  ALA A 252      -2.015 -12.178 -23.438  1.00 64.56           H
ATOM   3814  N   LEU A 253      -3.085 -12.759 -20.492  1.00 69.31           N
ATOM   3815  CA  LEU A 253      -3.559 -13.445 -19.302  1.00 69.31           C
ATOM   3816  C   LEU A 253      -2.399 -13.614 -18.319  1.00 69.31           C
ATOM   3817  O   LEU A 253      -2.517 -13.261 -17.147  1.00 69.31           O
ATOM   3818  HA  LEU A 253      -4.315 -12.811 -18.839  1.00 69.31           H
ATOM   3819  CB  LEU A 253      -4.242 -14.761 -19.679  1.00 69.31           C
ATOM   3820 1HB  LEU A 253      -4.875 -14.583 -20.548  1.00 69.31           H
ATOM   3821 2HB  LEU A 253      -3.474 -15.471 -19.985  1.00 69.31           H
ATOM   3822  CG  LEU A 253      -5.094 -15.412 -18.587  1.00 69.31           C
ATOM   3823  HG  LEU A 253      -4.559 -15.327 -17.641  1.00 69.31           H
ATOM   3824  CD1 LEU A 253      -6.426 -14.678 -18.421  1.00 69.31           C
ATOM   3825 1HD1 LEU A 253      -6.237 -13.640 -18.145  1.00 69.31           H
ATOM   3826 2HD1 LEU A 253      -6.978 -14.709 -19.360  1.00 69.31           H
ATOM   3827 3HD1 LEU A 253      -7.011 -15.161 -17.638  1.00 69.31           H
ATOM   3828  CD2 LEU A 253      -5.292 -16.904 -18.863  1.00 69.31           C
ATOM   3829 1HD2 LEU A 253      -5.794 -17.033 -19.821  1.00 69.31           H
ATOM   3830 2HD2 LEU A 253      -4.322 -17.400 -18.891  1.00 69.31           H
ATOM   3831 3HD2 LEU A 253      -5.901 -17.341 -18.071  1.00 69.31           H
ATOM   3832  HN  LEU A 253      -3.187 -13.271 -21.345  1.00 69.31           H
ATOM   3833  N   LYS A 254      -1.303 -14.153 -18.834  1.00 71.31           N
ATOM   3834  CA  LYS A 254      -0.160 -14.469 -17.995  1.00 71.31           C
ATOM   3835  C   LYS A 254       0.262 -13.217 -17.222  1.00 71.31           C
ATOM   3836  O   LYS A 254       0.472 -13.272 -16.011  1.00 71.31           O
ATOM   3837  HA  LYS A 254      -0.479 -15.226 -17.278  1.00 71.31           H
ATOM   3838  CB  LYS A 254       0.965 -15.083 -18.831  1.00 71.31           C
ATOM   3839 1HB  LYS A 254       0.582 -15.935 -19.393  1.00 71.31           H
ATOM   3840 2HB  LYS A 254       1.320 -14.355 -19.560  1.00 71.31           H
ATOM   3841  CG  LYS A 254       2.126 -15.532 -17.942  1.00 71.31           C
ATOM   3842 1HG  LYS A 254       2.578 -14.664 -17.462  1.00 71.31           H
ATOM   3843 2HG  LYS A 254       1.752 -16.177 -17.147  1.00 71.31           H
ATOM   3844  CD  LYS A 254       3.184 -16.279 -18.757  1.00 71.31           C
ATOM   3845 1HD  LYS A 254       2.732 -17.148 -19.236  1.00 71.31           H
ATOM   3846 2HD  LYS A 254       3.557 -15.635 -19.553  1.00 71.31           H
ATOM   3847  CE  LYS A 254       4.346 -16.727 -17.869  1.00 71.31           C
ATOM   3848 1HE  LYS A 254       4.872 -15.854 -17.481  1.00 71.31           H
ATOM   3849 2HE  LYS A 254       3.964 -17.276 -17.008  1.00 71.31           H
ATOM   3850  NZ  LYS A 254       5.284 -17.580 -18.632  1.00 71.31           N
ATOM   3851 1HZ  LYS A 254       6.053 -17.857 -18.033  1.00 71.31           H
ATOM   3852 2HZ  LYS A 254       4.797 -18.406 -18.961  1.00 71.31           H
ATOM   3853 3HZ  LYS A 254       5.643 -17.061 -19.426  1.00 71.31           H
ATOM   3854  HN  LYS A 254      -1.190 -14.373 -19.803  1.00 71.31           H
ATOM   3855  N   VAL A 255       0.372 -12.118 -17.954  1.00 71.04           N
ATOM   3856  CA  VAL A 255       0.825 -10.870 -17.365  1.00 71.04           C
ATOM   3857  C   VAL A 255      -0.053 -10.532 -16.158  1.00 71.04           C
ATOM   3858  O   VAL A 255       0.456 -10.188 -15.093  1.00 71.04           O
ATOM   3859  HA  VAL A 255       1.849 -11.020 -17.022  1.00 71.04           H
ATOM   3860  CB  VAL A 255       0.837  -9.765 -18.424  1.00 71.04           C
ATOM   3861  HB  VAL A 255      -0.182  -9.644 -18.793  1.00 71.04           H
ATOM   3862  CG1 VAL A 255       1.280  -8.431 -17.820  1.00 71.04           C
ATOM   3863 1HG1 VAL A 255       0.591  -8.146 -17.025  1.00 71.04           H
ATOM   3864 2HG1 VAL A 255       2.285  -8.534 -17.411  1.00 71.04           H
ATOM   3865 3HG1 VAL A 255       1.279  -7.664 -18.594  1.00 71.04           H
ATOM   3866  CG2 VAL A 255       1.723 -10.152 -19.610  1.00 71.04           C
ATOM   3867 1HG2 VAL A 255       2.743 -10.314 -19.263  1.00 71.04           H
ATOM   3868 2HG2 VAL A 255       1.343 -11.068 -20.063  1.00 71.04           H
ATOM   3869 3HG2 VAL A 255       1.713  -9.350 -20.347  1.00 71.04           H
ATOM   3870  HN  VAL A 255       0.159 -12.072 -18.930  1.00 71.04           H
ATOM   3871  N   THR A 256      -1.357 -10.641 -16.367  1.00 70.54           N
ATOM   3872  CA  THR A 256      -2.315 -10.145 -15.393  1.00 70.54           C
ATOM   3873  C   THR A 256      -2.301 -11.019 -14.138  1.00 70.54           C
ATOM   3874  O   THR A 256      -2.308 -10.506 -13.020  1.00 70.54           O
ATOM   3875  HA  THR A 256      -2.009  -9.144 -15.090  1.00 70.54           H
ATOM   3876  CB  THR A 256      -3.685 -10.076 -16.071  1.00 70.54           C
ATOM   3877  HB  THR A 256      -4.119 -11.071 -16.172  1.00 70.54           H
ATOM   3878  OG1 THR A 256      -3.434  -9.388 -17.293  1.00 70.54           O
ATOM   3879  HG1 THR A 256      -3.466 -10.029 -18.060  1.00 70.54           H
ATOM   3880  CG2 THR A 256      -4.662  -9.166 -15.324  1.00 70.54           C
ATOM   3881 1HG2 THR A 256      -4.258  -8.155 -15.282  1.00 70.54           H
ATOM   3882 2HG2 THR A 256      -4.807  -9.542 -14.311  1.00 70.54           H
ATOM   3883 3HG2 THR A 256      -5.619  -9.153 -15.847  1.00 70.54           H
ATOM   3884  HN  THR A 256      -1.760 -11.060 -17.181  1.00 70.54           H
ATOM   3885  N   ILE A 257      -2.281 -12.324 -14.364  1.00 74.08           N
ATOM   3886  CA  ILE A 257      -2.275 -13.274 -13.265  1.00 74.08           C
ATOM   3887  C   ILE A 257      -1.065 -13.004 -12.369  1.00 74.08           C
ATOM   3888  O   ILE A 257      -1.188 -12.973 -11.146  1.00 74.08           O
ATOM   3889  HA  ILE A 257      -3.181 -13.105 -12.682  1.00 74.08           H
ATOM   3890  CB  ILE A 257      -2.340 -14.708 -13.796  1.00 74.08           C
ATOM   3891  HB  ILE A 257      -1.586 -14.818 -14.575  1.00 74.08           H
ATOM   3892  CG1 ILE A 257      -3.699 -14.994 -14.438  1.00 74.08           C
ATOM   3893 1HG1 ILE A 257      -4.479 -14.958 -13.678  1.00 74.08           H
ATOM   3894 2HG1 ILE A 257      -3.929 -14.219 -15.169  1.00 74.08           H
ATOM   3895  CG2 ILE A 257      -2.003 -15.716 -12.695  1.00 74.08           C
ATOM   3896 1HG2 ILE A 257      -0.996 -15.526 -12.324  1.00 74.08           H
ATOM   3897 2HG2 ILE A 257      -2.717 -15.613 -11.877  1.00 74.08           H
ATOM   3898 3HG2 ILE A 257      -2.056 -16.727 -13.099  1.00 74.08           H
ATOM   3899  CD1 ILE A 257      -3.705 -16.364 -15.120  1.00 74.08           C
ATOM   3900 1HD1 ILE A 257      -2.940 -16.388 -15.895  1.00 74.08           H
ATOM   3901 2HD1 ILE A 257      -3.498 -17.138 -14.381  1.00 74.08           H
ATOM   3902 3HD1 ILE A 257      -4.683 -16.542 -15.568  1.00 74.08           H
ATOM   3903  HN  ILE A 257      -2.269 -12.733 -15.276  1.00 74.08           H
ATOM   3904  N   THR A 258       0.078 -12.816 -13.014  1.00 77.96           N
ATOM   3905  CA  THR A 258       1.324 -12.636 -12.289  1.00 77.96           C
ATOM   3906  C   THR A 258       1.219 -11.445 -11.334  1.00 77.96           C
ATOM   3907  O   THR A 258       1.630 -11.533 -10.179  1.00 77.96           O
ATOM   3908  HA  THR A 258       1.498 -13.521 -11.678  1.00 77.96           H
ATOM   3909  CB  THR A 258       2.451 -12.494 -13.315  1.00 77.96           C
ATOM   3910  HB  THR A 258       2.302 -11.611 -13.937  1.00 77.96           H
ATOM   3911  OG1 THR A 258       2.450 -13.740 -14.006  1.00 77.96           O
ATOM   3912  HG1 THR A 258       1.822 -13.699 -14.784  1.00 77.96           H
ATOM   3913  CG2 THR A 258       3.833 -12.431 -12.662  1.00 77.96           C
ATOM   3914 1HG2 THR A 258       4.009 -13.345 -12.095  1.00 77.96           H
ATOM   3915 2HG2 THR A 258       3.880 -11.573 -11.992  1.00 77.96           H
ATOM   3916 3HG2 THR A 258       4.596 -12.331 -13.434  1.00 77.96           H
ATOM   3917  HN  THR A 258       0.160 -12.786 -14.010  1.00 77.96           H
ATOM   3918  N   VAL A 259       0.665 -10.359 -11.853  1.00 73.78           N
ATOM   3919  CA  VAL A 259       0.549  -9.135 -11.078  1.00 73.78           C
ATOM   3920  C   VAL A 259      -0.338  -9.391  -9.858  1.00 73.78           C
ATOM   3921  O   VAL A 259      -0.020  -8.956  -8.752  1.00 73.78           O
ATOM   3922  HA  VAL A 259       1.549  -8.867 -10.735  1.00 73.78           H
ATOM   3923  CB  VAL A 259       0.033  -8.000 -11.965  1.00 73.78           C
ATOM   3924  HB  VAL A 259      -0.882  -8.342 -12.448  1.00 73.78           H
ATOM   3925  CG1 VAL A 259      -0.308  -6.764 -11.131  1.00 73.78           C
ATOM   3926 1HG1 VAL A 259      -1.080  -7.018 -10.404  1.00 73.78           H
ATOM   3927 2HG1 VAL A 259       0.584  -6.421 -10.609  1.00 73.78           H
ATOM   3928 3HG1 VAL A 259      -0.673  -5.973 -11.787  1.00 73.78           H
ATOM   3929  CG2 VAL A 259       1.044  -7.660 -13.063  1.00 73.78           C
ATOM   3930 1HG2 VAL A 259       1.983  -7.347 -12.607  1.00 73.78           H
ATOM   3931 2HG2 VAL A 259       1.216  -8.539 -13.684  1.00 73.78           H
ATOM   3932 3HG2 VAL A 259       0.652  -6.850 -13.679  1.00 73.78           H
ATOM   3933  HN  VAL A 259       0.300 -10.306 -12.782  1.00 73.78           H
ATOM   3934  N   LEU A 260      -1.434 -10.095 -10.101  1.00 74.72           N
ATOM   3935  CA  LEU A 260      -2.377 -10.402  -9.039  1.00 74.72           C
ATOM   3936  C   LEU A 260      -1.664 -11.200  -7.945  1.00 74.72           C
ATOM   3937  O   LEU A 260      -1.752 -10.859  -6.766  1.00 74.72           O
ATOM   3938  HA  LEU A 260      -2.710  -9.455  -8.614  1.00 74.72           H
ATOM   3939  CB  LEU A 260      -3.612 -11.104  -9.605  1.00 74.72           C
ATOM   3940 1HB  LEU A 260      -4.052 -10.463 -10.370  1.00 74.72           H
ATOM   3941 2HB  LEU A 260      -3.290 -12.018 -10.103  1.00 74.72           H
ATOM   3942  CG  LEU A 260      -4.702 -11.464  -8.594  1.00 74.72           C
ATOM   3943  HG  LEU A 260      -4.253 -12.076  -7.812  1.00 74.72           H
ATOM   3944  CD1 LEU A 260      -5.261 -10.209  -7.920  1.00 74.72           C
ATOM   3945 1HD1 LEU A 260      -4.458  -9.688  -7.398  1.00 74.72           H
ATOM   3946 2HD1 LEU A 260      -5.690  -9.551  -8.676  1.00 74.72           H
ATOM   3947 3HD1 LEU A 260      -6.034 -10.494  -7.206  1.00 74.72           H
ATOM   3948  CD2 LEU A 260      -5.803 -12.302  -9.248  1.00 74.72           C
ATOM   3949 1HD2 LEU A 260      -6.255 -11.735 -10.062  1.00 74.72           H
ATOM   3950 2HD2 LEU A 260      -5.373 -13.223  -9.641  1.00 74.72           H
ATOM   3951 3HD2 LEU A 260      -6.564 -12.544  -8.507  1.00 74.72           H
ATOM   3952  HN  LEU A 260      -1.681 -10.453 -11.001  1.00 74.72           H
ATOM   3953  N   THR A 261      -0.974 -12.246  -8.374  1.00 82.06           N
ATOM   3954  CA  THR A 261      -0.379 -13.185  -7.438  1.00 82.06           C
ATOM   3955  C   THR A 261       0.632 -12.473  -6.538  1.00 82.06           C
ATOM   3956  O   THR A 261       0.686 -12.728  -5.336  1.00 82.06           O
ATOM   3957  HA  THR A 261      -1.166 -13.571  -6.792  1.00 82.06           H
ATOM   3958  CB  THR A 261       0.230 -14.334  -8.245  1.00 82.06           C
ATOM   3959  HB  THR A 261       1.040 -13.977  -8.881  1.00 82.06           H
ATOM   3960  OG1 THR A 261      -0.882 -14.906  -8.928  1.00 82.06           O
ATOM   3961  HG1 THR A 261      -1.021 -14.444  -9.803  1.00 82.06           H
ATOM   3962  CG2 THR A 261       0.743 -15.467  -7.354  1.00 82.06           C
ATOM   3963 1HG2 THR A 261      -0.082 -15.869  -6.766  1.00 82.06           H
ATOM   3964 2HG2 THR A 261       1.512 -15.083  -6.684  1.00 82.06           H
ATOM   3965 3HG2 THR A 261       1.164 -16.256  -7.976  1.00 82.06           H
ATOM   3966  HN  THR A 261      -0.818 -12.455  -9.339  1.00 82.06           H
ATOM   3967  N   VAL A 262       1.409 -11.593  -7.154  1.00 82.71           N
ATOM   3968  CA  VAL A 262       2.445 -10.875  -6.432  1.00 82.71           C
ATOM   3969  C   VAL A 262       1.798  -9.987  -5.368  1.00 82.71           C
ATOM   3970  O   VAL A 262       2.275  -9.919  -4.236  1.00 82.71           O
ATOM   3971  HA  VAL A 262       3.074 -11.615  -5.936  1.00 82.71           H
ATOM   3972  CB  VAL A 262       3.320 -10.092  -7.413  1.00 82.71           C
ATOM   3973  HB  VAL A 262       2.663  -9.482  -8.034  1.00 82.71           H
ATOM   3974  CG1 VAL A 262       4.271  -9.152  -6.670  1.00 82.71           C
ATOM   3975 1HG1 VAL A 262       3.692  -8.444  -6.076  1.00 82.71           H
ATOM   3976 2HG1 VAL A 262       4.918  -9.734  -6.013  1.00 82.71           H
ATOM   3977 3HG1 VAL A 262       4.881  -8.607  -7.391  1.00 82.71           H
ATOM   3978  CG2 VAL A 262       4.093 -11.038  -8.334  1.00 82.71           C
ATOM   3979 1HG2 VAL A 262       4.733 -11.685  -7.735  1.00 82.71           H
ATOM   3980 2HG2 VAL A 262       3.389 -11.647  -8.902  1.00 82.71           H
ATOM   3981 3HG2 VAL A 262       4.706 -10.455  -9.021  1.00 82.71           H
ATOM   3982  HN  VAL A 262       1.338 -11.369  -8.126  1.00 82.71           H
ATOM   3983  N   PHE A 263       0.721  -9.327  -5.768  1.00 78.08           N
ATOM   3984  CA  PHE A 263       0.016  -8.428  -4.870  1.00 78.08           C
ATOM   3985  C   PHE A 263      -0.556  -9.188  -3.671  1.00 78.08           C
ATOM   3986  O   PHE A 263      -0.337  -8.801  -2.525  1.00 78.08           O
ATOM   3987  HA  PHE A 263       0.738  -7.691  -4.520  1.00 78.08           H
ATOM   3988  CB  PHE A 263      -1.136  -7.813  -5.666  1.00 78.08           C
ATOM   3989 1HB  PHE A 263      -0.729  -7.293  -6.533  1.00 78.08           H
ATOM   3990 2HB  PHE A 263      -1.771  -8.614  -6.044  1.00 78.08           H
ATOM   3991  CG  PHE A 263      -1.996  -6.836  -4.862  1.00 78.08           C
ATOM   3992  CD1 PHE A 263      -3.107  -7.281  -4.216  1.00 78.08           C
ATOM   3993  HD1 PHE A 263      -3.385  -8.334  -4.271  1.00 78.08           H
ATOM   3994  CD2 PHE A 263      -1.650  -5.523  -4.793  1.00 78.08           C
ATOM   3995  HD2 PHE A 263      -0.760  -5.166  -5.311  1.00 78.08           H
ATOM   3996  CE1 PHE A 263      -3.906  -6.375  -3.470  1.00 78.08           C
ATOM   3997  HE1 PHE A 263      -4.796  -6.731  -2.952  1.00 78.08           H
ATOM   3998  CE2 PHE A 263      -2.448  -4.616  -4.046  1.00 78.08           C
ATOM   3999  HE2 PHE A 263      -2.171  -3.564  -3.991  1.00 78.08           H
ATOM   4000  CZ  PHE A 263      -3.559  -5.061  -3.400  1.00 78.08           C
ATOM   4001  HZ  PHE A 263      -4.172  -4.365  -2.827  1.00 78.08           H
ATOM   4002  HN  PHE A 263       0.330  -9.400  -6.686  1.00 78.08           H
ATOM   4003  N   VAL A 264      -1.278 -10.256  -3.978  1.00 81.83           N
ATOM   4004  CA  VAL A 264      -1.972 -11.011  -2.948  1.00 81.83           C
ATOM   4005  C   VAL A 264      -0.951 -11.557  -1.948  1.00 81.83           C
ATOM   4006  O   VAL A 264      -1.144 -11.450  -0.738  1.00 81.83           O
ATOM   4007  HA  VAL A 264      -2.638 -10.322  -2.429  1.00 81.83           H
ATOM   4008  CB  VAL A 264      -2.827 -12.106  -3.589  1.00 81.83           C
ATOM   4009  HB  VAL A 264      -2.185 -12.687  -4.252  1.00 81.83           H
ATOM   4010  CG1 VAL A 264      -3.388 -13.054  -2.528  1.00 81.83           C
ATOM   4011 1HG1 VAL A 264      -2.566 -13.523  -1.988  1.00 81.83           H
ATOM   4012 2HG1 VAL A 264      -4.007 -12.491  -1.829  1.00 81.83           H
ATOM   4013 3HG1 VAL A 264      -3.992 -13.823  -3.010  1.00 81.83           H
ATOM   4014  CG2 VAL A 264      -3.950 -11.501  -4.434  1.00 81.83           C
ATOM   4015 1HG2 VAL A 264      -4.588 -10.884  -3.801  1.00 81.83           H
ATOM   4016 2HG2 VAL A 264      -3.519 -10.886  -5.224  1.00 81.83           H
ATOM   4017 3HG2 VAL A 264      -4.542 -12.301  -4.877  1.00 81.83           H
ATOM   4018  HN  VAL A 264      -1.392 -10.605  -4.908  1.00 81.83           H
ATOM   4019  N   LEU A 265       0.112 -12.132  -2.490  1.00 87.58           N
ATOM   4020  CA  LEU A 265       1.088 -12.828  -1.668  1.00 87.58           C
ATOM   4021  C   LEU A 265       1.798 -11.819  -0.763  1.00 87.58           C
ATOM   4022  O   LEU A 265       2.231 -12.163   0.336  1.00 87.58           O
ATOM   4023  HA  LEU A 265       0.542 -13.532  -1.040  1.00 87.58           H
ATOM   4024  CB  LEU A 265       2.039 -13.646  -2.543  1.00 87.58           C
ATOM   4025 1HB  LEU A 265       2.432 -12.996  -3.325  1.00 87.58           H
ATOM   4026 2HB  LEU A 265       2.887 -13.956  -1.932  1.00 87.58           H
ATOM   4027  CG  LEU A 265       1.441 -14.889  -3.205  1.00 87.58           C
ATOM   4028  HG  LEU A 265       0.598 -14.576  -3.820  1.00 87.58           H
ATOM   4029  CD1 LEU A 265       2.456 -15.557  -4.135  1.00 87.58           C
ATOM   4030 1HD1 LEU A 265       2.752 -14.855  -4.914  1.00 87.58           H
ATOM   4031 2HD1 LEU A 265       3.334 -15.855  -3.562  1.00 87.58           H
ATOM   4032 3HD1 LEU A 265       2.005 -16.438  -4.592  1.00 87.58           H
ATOM   4033  CD2 LEU A 265       0.899 -15.861  -2.156  1.00 87.58           C
ATOM   4034 1HD2 LEU A 265       1.708 -16.172  -1.495  1.00 87.58           H
ATOM   4035 2HD2 LEU A 265       0.122 -15.368  -1.571  1.00 87.58           H
ATOM   4036 3HD2 LEU A 265       0.479 -16.736  -2.653  1.00 87.58           H
ATOM   4037  HN  LEU A 265       0.312 -12.128  -3.470  1.00 87.58           H
ATOM   4038  N   SER A 266       1.896 -10.594  -1.259  1.00 87.83           N
ATOM   4039  CA  SER A 266       2.625  -9.556  -0.550  1.00 87.83           C
ATOM   4040  C   SER A 266       1.732  -8.931   0.525  1.00 87.83           C
ATOM   4041  O   SER A 266       2.193  -8.639   1.627  1.00 87.83           O
ATOM   4042  HA  SER A 266       3.476 -10.062  -0.093  1.00 87.83           H
ATOM   4043  CB  SER A 266       3.128  -8.480  -1.514  1.00 87.83           C
ATOM   4044 1HB  SER A 266       3.633  -7.696  -0.950  1.00 87.83           H
ATOM   4045 2HB  SER A 266       3.867  -8.914  -2.187  1.00 87.83           H
ATOM   4046  OG  SER A 266       2.069  -7.909  -2.276  1.00 87.83           O
ATOM   4047  HG  SER A 266       1.941  -8.424  -3.124  1.00 87.83           H
ATOM   4048  HN  SER A 266       1.489 -10.308  -2.126  1.00 87.83           H
ATOM   4049  N   GLN A 267       0.471  -8.744   0.165  1.00 86.43           N
ATOM   4050  CA  GLN A 267      -0.427  -7.939   0.976  1.00 86.43           C
ATOM   4051  C   GLN A 267      -1.186  -8.824   1.967  1.00 86.43           C
ATOM   4052  O   GLN A 267      -1.508  -8.391   3.071  1.00 86.43           O
ATOM   4053  HA  GLN A 267       0.216  -7.245   1.518  1.00 86.43           H
ATOM   4054  CB  GLN A 267      -1.395  -7.144   0.098  1.00 86.43           C
ATOM   4055 1HB  GLN A 267      -1.977  -7.828  -0.519  1.00 86.43           H
ATOM   4056 2HB  GLN A 267      -2.102  -6.603   0.727  1.00 86.43           H
ATOM   4057  CG  GLN A 267      -0.641  -6.158  -0.796  1.00 86.43           C
ATOM   4058 1HG  GLN A 267       0.031  -6.703  -1.459  1.00 86.43           H
ATOM   4059 2HG  GLN A 267      -1.348  -5.622  -1.430  1.00 86.43           H
ATOM   4060  CD  GLN A 267       0.160  -5.159   0.042  1.00 86.43           C
ATOM   4061  OE1 GLN A 267      -0.268  -4.707   1.091  1.00 86.43           O
ATOM   4062  NE2 GLN A 267       1.342  -4.842  -0.478  1.00 86.43           N
ATOM   4063 1HE2 GLN A 267       1.634  -5.250  -1.343  1.00 86.43           H
ATOM   4064 2HE2 GLN A 267       1.940  -4.196  -0.003  1.00 86.43           H
ATOM   4065  HN  GLN A 267       0.061  -9.131  -0.661  1.00 86.43           H
ATOM   4066  N   PHE A 268      -1.449 -10.049   1.535  1.00 88.08           N
ATOM   4067  CA  PHE A 268      -2.324 -10.935   2.284  1.00 88.08           C
ATOM   4068  C   PHE A 268      -1.804 -11.146   3.707  1.00 88.08           C
ATOM   4069  O   PHE A 268      -2.538 -10.955   4.675  1.00 88.08           O
ATOM   4070  HA  PHE A 268      -3.305 -10.461   2.324  1.00 88.08           H
ATOM   4071  CB  PHE A 268      -2.334 -12.278   1.552  1.00 88.08           C
ATOM   4072 1HB  PHE A 268      -2.686 -12.123   0.532  1.00 88.08           H
ATOM   4073 2HB  PHE A 268      -1.311 -12.649   1.482  1.00 88.08           H
ATOM   4074  CG  PHE A 268      -3.203 -13.345   2.220  1.00 88.08           C
ATOM   4075  CD1 PHE A 268      -2.637 -14.265   3.046  1.00 88.08           C
ATOM   4076  HD1 PHE A 268      -1.563 -14.242   3.232  1.00 88.08           H
ATOM   4077  CD2 PHE A 268      -4.543 -13.373   1.988  1.00 88.08           C
ATOM   4078  HD2 PHE A 268      -4.997 -12.636   1.326  1.00 88.08           H
ATOM   4079  CE1 PHE A 268      -3.444 -15.255   3.667  1.00 88.08           C
ATOM   4080  HE1 PHE A 268      -2.990 -15.992   4.329  1.00 88.08           H
ATOM   4081  CE2 PHE A 268      -5.351 -14.363   2.609  1.00 88.08           C
ATOM   4082  HE2 PHE A 268      -6.424 -14.386   2.423  1.00 88.08           H
ATOM   4083  CZ  PHE A 268      -4.784 -15.283   3.435  1.00 88.08           C
ATOM   4084  HZ  PHE A 268      -5.404 -16.043   3.911  1.00 88.08           H
ATOM   4085  HN  PHE A 268      -1.075 -10.437   0.692  1.00 88.08           H
ATOM   4086  N   PRO A 269      -0.533 -11.542   3.859  1.00 93.05           N
ATOM   4087  CA  PRO A 269      -0.001 -11.878   5.183  1.00 93.05           C
ATOM   4088  C   PRO A 269      -0.228 -10.767   6.194  1.00 93.05           C
ATOM   4089  O   PRO A 269      -0.626 -11.027   7.329  1.00 93.05           O
ATOM   4090  HA  PRO A 269      -0.525 -12.744   5.588  1.00 93.05           H
ATOM   4091  CB  PRO A 269       1.488 -12.117   4.925  1.00 93.05           C
ATOM   4092 1HB  PRO A 269       2.070 -11.206   5.067  1.00 93.05           H
ATOM   4093 2HB  PRO A 269       1.898 -12.865   5.603  1.00 93.05           H
ATOM   4094  CG  PRO A 269       1.524 -12.588   3.476  1.00 93.05           C
ATOM   4095 1HG  PRO A 269       2.513 -12.464   3.035  1.00 93.05           H
ATOM   4096 2HG  PRO A 269       1.281 -13.647   3.389  1.00 93.05           H
ATOM   4097  CD  PRO A 269       0.484 -11.706   2.805  1.00 93.05           C
ATOM   4098 1HD  PRO A 269       0.903 -10.746   2.501  1.00 93.05           H
ATOM   4099 2HD  PRO A 269       0.077 -12.171   1.908  1.00 93.05           H
ATOM   4100  N   TYR A 270       0.034  -9.545   5.753  1.00 91.54           N
ATOM   4101  CA  TYR A 270      -0.062  -8.394   6.634  1.00 91.54           C
ATOM   4102  C   TYR A 270      -1.506  -8.171   7.089  1.00 91.54           C
ATOM   4103  O   TYR A 270      -1.755  -7.896   8.262  1.00 91.54           O
ATOM   4104  HA  TYR A 270       0.561  -8.587   7.507  1.00 91.54           H
ATOM   4105  CB  TYR A 270       0.391  -7.190   5.806  1.00 91.54           C
ATOM   4106 1HB  TYR A 270       1.448  -7.305   5.564  1.00 91.54           H
ATOM   4107 2HB  TYR A 270      -0.153  -7.186   4.861  1.00 91.54           H
ATOM   4108  CG  TYR A 270       0.186  -5.843   6.502  1.00 91.54           C
ATOM   4109  CD1 TYR A 270      -0.660  -4.903   5.949  1.00 91.54           C
ATOM   4110  HD1 TYR A 270      -1.181  -5.119   5.017  1.00 91.54           H
ATOM   4111  CD2 TYR A 270       0.846  -5.569   7.683  1.00 91.54           C
ATOM   4112  HD2 TYR A 270       1.514  -6.312   8.119  1.00 91.54           H
ATOM   4113  CE1 TYR A 270      -0.853  -3.635   6.605  1.00 91.54           C
ATOM   4114  HE1 TYR A 270      -1.517  -2.883   6.179  1.00 91.54           H
ATOM   4115  CE2 TYR A 270       0.653  -4.302   8.338  1.00 91.54           C
ATOM   4116  HE2 TYR A 270       1.168  -4.072   9.270  1.00 91.54           H
ATOM   4117  CZ  TYR A 270      -0.187  -3.397   7.767  1.00 91.54           C
ATOM   4118  OH  TYR A 270      -0.370  -2.200   8.385  1.00 91.54           O
ATOM   4119  HH  TYR A 270       0.068  -2.210   9.285  1.00 91.54           H
ATOM   4120  HN  TYR A 270       0.306  -9.337   4.813  1.00 91.54           H
ATOM   4121  N   ASN A 271      -2.419  -8.297   6.138  1.00 89.98           N
ATOM   4122  CA  ASN A 271      -3.824  -8.050   6.412  1.00 89.98           C
ATOM   4123  C   ASN A 271      -4.351  -9.126   7.363  1.00 89.98           C
ATOM   4124  O   ASN A 271      -5.282  -8.881   8.128  1.00 89.98           O
ATOM   4125  HA  ASN A 271      -3.859  -7.053   6.850  1.00 89.98           H
ATOM   4126  CB  ASN A 271      -4.654  -8.106   5.127  1.00 89.98           C
ATOM   4127 1HB  ASN A 271      -4.330  -8.950   4.518  1.00 89.98           H
ATOM   4128 2HB  ASN A 271      -5.702  -8.275   5.374  1.00 89.98           H
ATOM   4129  CG  ASN A 271      -4.515  -6.810   4.327  1.00 89.98           C
ATOM   4130  OD1 ASN A 271      -4.969  -5.751   4.728  1.00 89.98           O
ATOM   4131  ND2 ASN A 271      -3.864  -6.951   3.176  1.00 89.98           N
ATOM   4132 1HD2 ASN A 271      -3.516  -7.849   2.906  1.00 89.98           H
ATOM   4133 2HD2 ASN A 271      -3.722  -6.160   2.582  1.00 89.98           H
ATOM   4134  HN  ASN A 271      -2.212  -8.563   5.196  1.00 89.98           H
ATOM   4135  N   CYS A 272      -3.733 -10.295   7.283  1.00 92.92           N
ATOM   4136  CA  CYS A 272      -4.071 -11.384   8.184  1.00 92.92           C
ATOM   4137  C   CYS A 272      -3.793 -10.926   9.617  1.00 92.92           C
ATOM   4138  O   CYS A 272      -4.630 -11.099  10.501  1.00 92.92           O
ATOM   4139  HA  CYS A 272      -5.133 -11.589   8.042  1.00 92.92           H
ATOM   4140  CB  CYS A 272      -3.309 -12.664   7.835  1.00 92.92           C
ATOM   4141 1HB  CYS A 272      -2.245 -12.449   7.739  1.00 92.92           H
ATOM   4142 2HB  CYS A 272      -3.416 -13.391   8.641  1.00 92.92           H
ATOM   4143  SG  CYS A 272      -3.948 -13.367   6.271  1.00 92.92           S
ATOM   4144  HG  CYS A 272      -3.364 -12.480   5.471  1.00 92.92           H
ATOM   4145  HN  CYS A 272      -3.014 -10.504   6.620  1.00 92.92           H
ATOM   4146  N   ILE A 273      -2.614 -10.351   9.802  1.00 93.22           N
ATOM   4147  CA  ILE A 273      -2.188  -9.924  11.124  1.00 93.22           C
ATOM   4148  C   ILE A 273      -3.049  -8.741  11.574  1.00 93.22           C
ATOM   4149  O   ILE A 273      -3.412  -8.644  12.745  1.00 93.22           O
ATOM   4150  HA  ILE A 273      -2.360 -10.755  11.807  1.00 93.22           H
ATOM   4151  CB  ILE A 273      -0.687  -9.631  11.135  1.00 93.22           C
ATOM   4152  HB  ILE A 273      -0.480  -8.878  10.374  1.00 93.22           H
ATOM   4153  CG1 ILE A 273       0.118 -10.879  10.767  1.00 93.22           C
ATOM   4154 1HG1 ILE A 273      -0.180 -11.230   9.779  1.00 93.22           H
ATOM   4155 2HG1 ILE A 273       1.177 -10.629  10.710  1.00 93.22           H
ATOM   4156  CG2 ILE A 273      -0.252  -9.045  12.480  1.00 93.22           C
ATOM   4157 1HG2 ILE A 273      -0.791  -8.115  12.662  1.00 93.22           H
ATOM   4158 2HG2 ILE A 273      -0.476  -9.756  13.275  1.00 93.22           H
ATOM   4159 3HG2 ILE A 273       0.819  -8.846  12.461  1.00 93.22           H
ATOM   4160  CD1 ILE A 273      -0.095 -11.992  11.795  1.00 93.22           C
ATOM   4161 1HD1 ILE A 273       0.226 -11.646  12.777  1.00 93.22           H
ATOM   4162 2HD1 ILE A 273      -1.152 -12.256  11.831  1.00 93.22           H
ATOM   4163 3HD1 ILE A 273       0.488 -12.867  11.509  1.00 93.22           H
ATOM   4164  HN  ILE A 273      -1.955 -10.177   9.069  1.00 93.22           H
ATOM   4165  N   LEU A 274      -3.349  -7.872  10.620  1.00 91.67           N
ATOM   4166  CA  LEU A 274      -4.213  -6.735  10.888  1.00 91.67           C
ATOM   4167  C   LEU A 274      -5.550  -7.234  11.438  1.00 91.67           C
ATOM   4168  O   LEU A 274      -6.110  -6.637  12.356  1.00 91.67           O
ATOM   4169  HA  LEU A 274      -3.728  -6.131  11.655  1.00 91.67           H
ATOM   4170  CB  LEU A 274      -4.349  -5.859   9.641  1.00 91.67           C
ATOM   4171 1HB  LEU A 274      -4.221  -6.491   8.762  1.00 91.67           H
ATOM   4172 2HB  LEU A 274      -5.365  -5.466   9.606  1.00 91.67           H
ATOM   4173  CG  LEU A 274      -3.374  -4.684   9.537  1.00 91.67           C
ATOM   4174  HG  LEU A 274      -2.380  -5.040   9.809  1.00 91.67           H
ATOM   4175  CD1 LEU A 274      -3.291  -4.166   8.100  1.00 91.67           C
ATOM   4176 1HD1 LEU A 274      -2.946  -4.966   7.444  1.00 91.67           H
ATOM   4177 2HD1 LEU A 274      -4.277  -3.832   7.777  1.00 91.67           H
ATOM   4178 3HD1 LEU A 274      -2.592  -3.332   8.054  1.00 91.67           H
ATOM   4179  CD2 LEU A 274      -3.743  -3.576  10.525  1.00 91.67           C
ATOM   4180 1HD2 LEU A 274      -4.749  -3.216  10.309  1.00 91.67           H
ATOM   4181 2HD2 LEU A 274      -3.709  -3.970  11.541  1.00 91.67           H
ATOM   4182 3HD2 LEU A 274      -3.034  -2.754  10.430  1.00 91.67           H
ATOM   4183  HN  LEU A 274      -3.015  -7.936   9.680  1.00 91.67           H
ATOM   4184  N   LEU A 275      -6.024  -8.324  10.853  1.00 93.79           N
ATOM   4185  CA  LEU A 275      -7.291  -8.904  11.266  1.00 93.79           C
ATOM   4186  C   LEU A 275      -7.200  -9.327  12.733  1.00 93.79           C
ATOM   4187  O   LEU A 275      -8.100  -9.042  13.522  1.00 93.79           O
ATOM   4188  HA  LEU A 275      -8.051  -8.128  11.176  1.00 93.79           H
ATOM   4189  CB  LEU A 275      -7.693 -10.041  10.323  1.00 93.79           C
ATOM   4190 1HB  LEU A 275      -7.777  -9.636   9.314  1.00 93.79           H
ATOM   4191 2HB  LEU A 275      -6.886 -10.774  10.305  1.00 93.79           H
ATOM   4192  CG  LEU A 275      -8.996 -10.766  10.663  1.00 93.79           C
ATOM   4193  HG  LEU A 275      -8.936 -11.110  11.695  1.00 93.79           H
ATOM   4194  CD1 LEU A 275     -10.192  -9.815  10.572  1.00 93.79           C
ATOM   4195 1HD1 LEU A 275     -10.056  -8.992  11.274  1.00 93.79           H
ATOM   4196 2HD1 LEU A 275     -10.266  -9.420   9.559  1.00 93.79           H
ATOM   4197 3HD1 LEU A 275     -11.105 -10.356  10.818  1.00 93.79           H
ATOM   4198  CD2 LEU A 275      -9.180 -12.004   9.784  1.00 93.79           C
ATOM   4199 1HD2 LEU A 275      -9.210 -11.705   8.736  1.00 93.79           H
ATOM   4200 2HD2 LEU A 275      -8.348 -12.689   9.942  1.00 93.79           H
ATOM   4201 3HD2 LEU A 275     -10.115 -12.500  10.046  1.00 93.79           H
ATOM   4202  HN  LEU A 275      -5.559  -8.808  10.112  1.00 93.79           H
ATOM   4203  N   VAL A 276      -6.105  -9.999  13.056  1.00 94.39           N
ATOM   4204  CA  VAL A 276      -5.889 -10.472  14.413  1.00 94.39           C
ATOM   4205  C   VAL A 276      -5.907  -9.280  15.372  1.00 94.39           C
ATOM   4206  O   VAL A 276      -6.572  -9.321  16.406  1.00 94.39           O
ATOM   4207  HA  VAL A 276      -6.714 -11.137  14.664  1.00 94.39           H
ATOM   4208  CB  VAL A 276      -4.590 -11.278  14.486  1.00 94.39           C
ATOM   4209  HB  VAL A 276      -3.787 -10.656  14.091  1.00 94.39           H
ATOM   4210  CG1 VAL A 276      -4.244 -11.630  15.934  1.00 94.39           C
ATOM   4211 1HG1 VAL A 276      -4.120 -10.714  16.511  1.00 94.39           H
ATOM   4212 2HG1 VAL A 276      -5.050 -12.224  16.365  1.00 94.39           H
ATOM   4213 3HG1 VAL A 276      -3.317 -12.203  15.957  1.00 94.39           H
ATOM   4214  CG2 VAL A 276      -4.678 -12.537  13.621  1.00 94.39           C
ATOM   4215 1HG2 VAL A 276      -5.498 -13.163  13.972  1.00 94.39           H
ATOM   4216 2HG2 VAL A 276      -4.855 -12.254  12.583  1.00 94.39           H
ATOM   4217 3HG2 VAL A 276      -3.742 -13.091  13.691  1.00 94.39           H
ATOM   4218  HN  VAL A 276      -5.374 -10.221  12.410  1.00 94.39           H
ATOM   4219  N   GLN A 277      -5.169  -8.246  14.995  1.00 92.68           N
ATOM   4220  CA  GLN A 277      -5.071  -7.055  15.822  1.00 92.68           C
ATOM   4221  C   GLN A 277      -6.453  -6.425  16.011  1.00 92.68           C
ATOM   4222  O   GLN A 277      -6.740  -5.853  17.061  1.00 92.68           O
ATOM   4223  HA  GLN A 277      -4.688  -7.400  16.783  1.00 92.68           H
ATOM   4224  CB  GLN A 277      -4.087  -6.050  15.222  1.00 92.68           C
ATOM   4225 1HB  GLN A 277      -4.290  -5.929  14.157  1.00 92.68           H
ATOM   4226 2HB  GLN A 277      -4.229  -5.074  15.686  1.00 92.68           H
ATOM   4227  CG  GLN A 277      -2.642  -6.510  15.422  1.00 92.68           C
ATOM   4228 1HG  GLN A 277      -2.443  -6.644  16.485  1.00 92.68           H
ATOM   4229 2HG  GLN A 277      -2.496  -7.480  14.946  1.00 92.68           H
ATOM   4230  CD  GLN A 277      -1.657  -5.496  14.838  1.00 92.68           C
ATOM   4231  OE1 GLN A 277      -1.979  -4.716  13.956  1.00 92.68           O
ATOM   4232  NE2 GLN A 277      -0.442  -5.549  15.376  1.00 92.68           N
ATOM   4233 1HE2 GLN A 277      -0.243  -6.214  16.096  1.00 92.68           H
ATOM   4234 2HE2 GLN A 277       0.273  -4.925  15.060  1.00 92.68           H
ATOM   4235  HN  GLN A 277      -4.645  -8.214  14.144  1.00 92.68           H
ATOM   4236  N   THR A 278      -7.271  -6.551  14.977  1.00 93.33           N
ATOM   4237  CA  THR A 278      -8.608  -5.983  15.007  1.00 93.33           C
ATOM   4238  C   THR A 278      -9.483  -6.731  16.015  1.00 93.33           C
ATOM   4239  O   THR A 278     -10.200  -6.112  16.800  1.00 93.33           O
ATOM   4240  HA  THR A 278      -8.535  -4.951  15.350  1.00 93.33           H
ATOM   4241  CB  THR A 278      -9.166  -6.009  13.582  1.00 93.33           C
ATOM   4242  HB  THR A 278      -9.322  -7.033  13.244  1.00 93.33           H
ATOM   4243  OG1 THR A 278      -8.226  -5.249  12.828  1.00 93.33           O
ATOM   4244  HG1 THR A 278      -7.561  -5.858  12.395  1.00 93.33           H
ATOM   4245  CG2 THR A 278     -10.472  -5.224  13.450  1.00 93.33           C
ATOM   4246 1HG2 THR A 278     -10.300  -4.183  13.724  1.00 93.33           H
ATOM   4247 2HG2 THR A 278     -11.223  -5.654  14.113  1.00 93.33           H
ATOM   4248 3HG2 THR A 278     -10.824  -5.275  12.420  1.00 93.33           H
ATOM   4249  HN  THR A 278      -7.034  -7.029  14.131  1.00 93.33           H
ATOM   4250  N   ILE A 279      -9.394  -8.052  15.962  1.00 94.74           N
ATOM   4251  CA  ILE A 279     -10.186  -8.891  16.845  1.00 94.74           C
ATOM   4252  C   ILE A 279      -9.764  -8.642  18.294  1.00 94.74           C
ATOM   4253  O   ILE A 279     -10.609  -8.549  19.183  1.00 94.74           O
ATOM   4254  HA  ILE A 279     -11.228  -8.591  16.732  1.00 94.74           H
ATOM   4255  CB  ILE A 279     -10.089 -10.357  16.419  1.00 94.74           C
ATOM   4256  HB  ILE A 279      -9.034 -10.623  16.346  1.00 94.74           H
ATOM   4257  CG1 ILE A 279     -10.705 -10.569  15.035  1.00 94.74           C
ATOM   4258 1HG1 ILE A 279     -11.792 -10.534  15.108  1.00 94.74           H
ATOM   4259 2HG1 ILE A 279     -10.404  -9.758  14.371  1.00 94.74           H
ATOM   4260  CG2 ILE A 279     -10.714 -11.276  17.471  1.00 94.74           C
ATOM   4261 1HG2 ILE A 279     -10.190 -11.152  18.419  1.00 94.74           H
ATOM   4262 2HG2 ILE A 279     -11.765 -11.019  17.600  1.00 94.74           H
ATOM   4263 3HG2 ILE A 279     -10.631 -12.312  17.144  1.00 94.74           H
ATOM   4264  CD1 ILE A 279     -10.271 -11.910  14.441  1.00 94.74           C
ATOM   4265 1HD1 ILE A 279      -9.185 -11.931  14.347  1.00 94.74           H
ATOM   4266 2HD1 ILE A 279     -10.595 -12.720  15.095  1.00 94.74           H
ATOM   4267 3HD1 ILE A 279     -10.723 -12.035  13.457  1.00 94.74           H
ATOM   4268  HN  ILE A 279      -8.796  -8.547  15.332  1.00 94.74           H
ATOM   4269  N   ASP A 280      -8.457  -8.540  18.487  1.00 93.67           N
ATOM   4270  CA  ASP A 280      -7.908  -8.379  19.822  1.00 93.67           C
ATOM   4271  C   ASP A 280      -8.284  -6.996  20.360  1.00 93.67           C
ATOM   4272  O   ASP A 280      -8.507  -6.832  21.558  1.00 93.67           O
ATOM   4273  HA  ASP A 280      -8.342  -9.187  20.410  1.00 93.67           H
ATOM   4274  CB  ASP A 280      -6.381  -8.481  19.806  1.00 93.67           C
ATOM   4275 1HB  ASP A 280      -6.079  -9.381  19.271  1.00 93.67           H
ATOM   4276 2HB  ASP A 280      -5.962  -7.632  19.265  1.00 93.67           H
ATOM   4277  CG  ASP A 280      -5.819  -8.514  21.229  1.00 93.67           C
ATOM   4278  OD1 ASP A 280      -6.317  -9.347  22.016  1.00 93.67           O
ATOM   4279  OD2 ASP A 280      -4.904  -7.705  21.496  1.00 93.67           O
ATOM   4280  HN  ASP A 280      -7.780  -8.566  17.751  1.00 93.67           H
ATOM   4281  N   ALA A 281      -8.342  -6.038  19.447  1.00 91.75           N
ATOM   4282  CA  ALA A 281      -8.724  -4.683  19.809  1.00 91.75           C
ATOM   4283  C   ALA A 281     -10.125  -4.699  20.424  1.00 91.75           C
ATOM   4284  O   ALA A 281     -10.438  -3.877  21.284  1.00 91.75           O
ATOM   4285  HA  ALA A 281      -8.013  -4.325  20.554  1.00 91.75           H
ATOM   4286  CB  ALA A 281      -8.640  -3.782  18.575  1.00 91.75           C
ATOM   4287 1HB  ALA A 281      -7.618  -3.782  18.194  1.00 91.75           H
ATOM   4288 2HB  ALA A 281      -9.315  -4.156  17.805  1.00 91.75           H
ATOM   4289 3HB  ALA A 281      -8.926  -2.766  18.846  1.00 91.75           H
ATOM   4290  HN  ALA A 281      -8.135  -6.174  18.478  1.00 91.75           H
ATOM   4291  N   TYR A 282     -10.929  -5.644  19.960  1.00 90.52           N
ATOM   4292  CA  TYR A 282     -12.298  -5.761  20.434  1.00 90.52           C
ATOM   4293  C   TYR A 282     -12.377  -6.678  21.657  1.00 90.52           C
ATOM   4294  O   TYR A 282     -12.998  -6.329  22.659  1.00 90.52           O
ATOM   4295  HA  TYR A 282     -12.644  -4.766  20.713  1.00 90.52           H
ATOM   4296  CB  TYR A 282     -13.090  -6.391  19.287  1.00 90.52           C
ATOM   4297 1HB  TYR A 282     -12.934  -5.800  18.384  1.00 90.52           H
ATOM   4298 2HB  TYR A 282     -12.693  -7.386  19.088  1.00 90.52           H
ATOM   4299  CG  TYR A 282     -14.592  -6.501  19.555  1.00 90.52           C
ATOM   4300  CD1 TYR A 282     -15.144  -7.718  19.900  1.00 90.52           C
ATOM   4301  HD1 TYR A 282     -14.510  -8.600  19.982  1.00 90.52           H
ATOM   4302  CD2 TYR A 282     -15.395  -5.383  19.451  1.00 90.52           C
ATOM   4303  HD2 TYR A 282     -14.959  -4.422  19.178  1.00 90.52           H
ATOM   4304  CE1 TYR A 282     -16.558  -7.821  20.152  1.00 90.52           C
ATOM   4305  HE1 TYR A 282     -17.007  -8.776  20.425  1.00 90.52           H
ATOM   4306  CE2 TYR A 282     -16.809  -5.487  19.703  1.00 90.52           C
ATOM   4307  HE2 TYR A 282     -17.455  -4.612  19.624  1.00 90.52           H
ATOM   4308  CZ  TYR A 282     -17.321  -6.701  20.041  1.00 90.52           C
ATOM   4309  OH  TYR A 282     -18.656  -6.799  20.279  1.00 90.52           O
ATOM   4310  HH  TYR A 282     -19.087  -5.901  20.185  1.00 90.52           H
ATOM   4311  HN  TYR A 282     -10.661  -6.319  19.273  1.00 90.52           H
ATOM   4312  N   ALA A 283     -11.739  -7.833  21.533  1.00 92.24           N
ATOM   4313  CA  ALA A 283     -11.971  -8.920  22.468  1.00 92.24           C
ATOM   4314  C   ALA A 283     -10.905  -8.882  23.564  1.00 92.24           C
ATOM   4315  O   ALA A 283     -11.093  -9.450  24.639  1.00 92.24           O
ATOM   4316  HA  ALA A 283     -12.951  -8.766  22.920  1.00 92.24           H
ATOM   4317  CB  ALA A 283     -11.982 -10.250  21.712  1.00 92.24           C
ATOM   4318 1HB  ALA A 283     -12.776 -10.237  20.965  1.00 92.24           H
ATOM   4319 2HB  ALA A 283     -11.021 -10.395  21.218  1.00 92.24           H
ATOM   4320 3HB  ALA A 283     -12.157 -11.066  22.413  1.00 92.24           H
ATOM   4321  HN  ALA A 283     -11.075  -8.030  20.811  1.00 92.24           H
ATOM   4322  N   MET A 284      -9.808  -8.206  23.254  1.00 89.74           N
ATOM   4323  CA  MET A 284      -8.697  -8.114  24.187  1.00 89.74           C
ATOM   4324  C   MET A 284      -8.341  -9.490  24.753  1.00 89.74           C
ATOM   4325  O   MET A 284      -8.181  -9.645  25.962  1.00 89.74           O
ATOM   4326  HA  MET A 284      -7.860  -7.723  23.608  1.00 89.74           H
ATOM   4327  CB  MET A 284      -9.070  -7.171  25.333  1.00 89.74           C
ATOM   4328 1HB  MET A 284      -9.885  -7.603  25.914  1.00 89.74           H
ATOM   4329 2HB  MET A 284      -8.221  -7.061  26.008  1.00 89.74           H
ATOM   4330  CG  MET A 284      -9.486  -5.799  24.801  1.00 89.74           C
ATOM   4331 1HG  MET A 284      -8.659  -5.344  24.256  1.00 89.74           H
ATOM   4332 2HG  MET A 284     -10.311  -5.908  24.096  1.00 89.74           H
ATOM   4333  SD  MET A 284      -9.978  -4.743  26.154  1.00 89.74           S
ATOM   4334  CE  MET A 284     -11.142  -3.683  25.313  1.00 89.74           C
ATOM   4335 1HE  MET A 284     -10.636  -3.158  24.503  1.00 89.74           H
ATOM   4336 2HE  MET A 284     -11.953  -4.286  24.905  1.00 89.74           H
ATOM   4337 3HE  MET A 284     -11.548  -2.958  26.018  1.00 89.74           H
ATOM   4338  HN  MET A 284      -9.672  -7.728  22.387  1.00 89.74           H
ATOM   4339  N   PHE A 285      -8.227 -10.454  23.850  1.00 91.01           N
ATOM   4340  CA  PHE A 285      -8.064 -11.840  24.253  1.00 91.01           C
ATOM   4341  C   PHE A 285      -6.587 -12.183  24.452  1.00 91.01           C
ATOM   4342  O   PHE A 285      -6.258 -13.189  25.080  1.00 91.01           O
ATOM   4343  HA  PHE A 285      -8.595 -11.968  25.197  1.00 91.01           H
ATOM   4344  CB  PHE A 285      -8.628 -12.704  23.123  1.00 91.01           C
ATOM   4345 1HB  PHE A 285      -8.752 -13.724  23.486  1.00 91.01           H
ATOM   4346 2HB  PHE A 285      -9.620 -12.337  22.859  1.00 91.01           H
ATOM   4347  CG  PHE A 285      -7.758 -12.728  21.865  1.00 91.01           C
ATOM   4348  CD1 PHE A 285      -7.959 -11.810  20.881  1.00 91.01           C
ATOM   4349  HD1 PHE A 285      -8.740 -11.058  20.990  1.00 91.01           H
ATOM   4350  CD2 PHE A 285      -6.784 -13.667  21.730  1.00 91.01           C
ATOM   4351  HD2 PHE A 285      -6.623 -14.402  22.518  1.00 91.01           H
ATOM   4352  CE1 PHE A 285      -7.151 -11.833  19.714  1.00 91.01           C
ATOM   4353  HE1 PHE A 285      -7.313 -11.097  18.925  1.00 91.01           H
ATOM   4354  CE2 PHE A 285      -5.976 -13.689  20.562  1.00 91.01           C
ATOM   4355  HE2 PHE A 285      -5.195 -14.442  20.454  1.00 91.01           H
ATOM   4356  CZ  PHE A 285      -6.177 -12.772  19.579  1.00 91.01           C
ATOM   4357  HZ  PHE A 285      -5.557 -12.789  18.682  1.00 91.01           H
ATOM   4358  HN  PHE A 285      -8.245 -10.300  22.862  1.00 91.01           H
ATOM   4359  N   ILE A 286      -5.735 -11.328  23.906  1.00 91.27           N
ATOM   4360  CA  ILE A 286      -4.300 -11.517  24.032  1.00 91.27           C
ATOM   4361  C   ILE A 286      -3.821 -10.891  25.343  1.00 91.27           C
ATOM   4362  O   ILE A 286      -3.450  -9.718  25.376  1.00 91.27           O
ATOM   4363  HA  ILE A 286      -4.114 -12.591  24.075  1.00 91.27           H
ATOM   4364  CB  ILE A 286      -3.577 -10.981  22.795  1.00 91.27           C
ATOM   4365  HB  ILE A 286      -3.762  -9.909  22.729  1.00 91.27           H
ATOM   4366  CG1 ILE A 286      -4.133 -11.615  21.518  1.00 91.27           C
ATOM   4367 1HG1 ILE A 286      -3.857 -12.669  21.480  1.00 91.27           H
ATOM   4368 2HG1 ILE A 286      -5.222 -11.572  21.531  1.00 91.27           H
ATOM   4369  CG2 ILE A 286      -2.064 -11.172  22.917  1.00 91.27           C
ATOM   4370 1HG2 ILE A 286      -1.700 -10.636  23.794  1.00 91.27           H
ATOM   4371 2HG2 ILE A 286      -1.839 -12.233  23.021  1.00 91.27           H
ATOM   4372 3HG2 ILE A 286      -1.575 -10.782  22.024  1.00 91.27           H
ATOM   4373  CD1 ILE A 286      -3.603 -10.898  20.274  1.00 91.27           C
ATOM   4374 1HD1 ILE A 286      -3.902  -9.851  20.304  1.00 91.27           H
ATOM   4375 2HD1 ILE A 286      -2.515 -10.965  20.253  1.00 91.27           H
ATOM   4376 3HD1 ILE A 286      -4.014 -11.369  19.381  1.00 91.27           H
ATOM   4377  HN  ILE A 286      -6.010 -10.520  23.385  1.00 91.27           H
ATOM   4378  N   SER A 287      -3.844 -11.700  26.392  1.00 89.17           N
ATOM   4379  CA  SER A 287      -3.381 -11.251  27.694  1.00 89.17           C
ATOM   4380  C   SER A 287      -1.928 -11.679  27.910  1.00 89.17           C
ATOM   4381  O   SER A 287      -1.246 -11.154  28.788  1.00 89.17           O
ATOM   4382  HA  SER A 287      -3.460 -10.164  27.670  1.00 89.17           H
ATOM   4383  CB  SER A 287      -4.268 -11.801  28.813  1.00 89.17           C
ATOM   4384 1HB  SER A 287      -3.880 -11.472  29.778  1.00 89.17           H
ATOM   4385 2HB  SER A 287      -5.272 -11.388  28.717  1.00 89.17           H
ATOM   4386  OG  SER A 287      -4.337 -13.224  28.790  1.00 89.17           O
ATOM   4387  HG  SER A 287      -4.958 -13.548  29.503  1.00 89.17           H
ATOM   4388  HN  SER A 287      -4.170 -12.645  26.362  1.00 89.17           H
ATOM   4389  N   ASN A 288      -1.498 -12.630  27.093  1.00 92.29           N
ATOM   4390  CA  ASN A 288      -0.182 -13.223  27.262  1.00 92.29           C
ATOM   4391  C   ASN A 288       0.857 -12.365  26.538  1.00 92.29           C
ATOM   4392  O   ASN A 288       0.751 -12.142  25.333  1.00 92.29           O
ATOM   4393  HA  ASN A 288      -0.019 -13.254  28.340  1.00 92.29           H
ATOM   4394  CB  ASN A 288      -0.132 -14.631  26.666  1.00 92.29           C
ATOM   4395 1HB  ASN A 288      -0.979 -15.214  27.028  1.00 92.29           H
ATOM   4396 2HB  ASN A 288      -0.225 -14.574  25.582  1.00 92.29           H
ATOM   4397  CG  ASN A 288       1.175 -15.336  27.035  1.00 92.29           C
ATOM   4398  OD1 ASN A 288       2.236 -14.738  27.102  1.00 92.29           O
ATOM   4399  ND2 ASN A 288       1.039 -16.638  27.271  1.00 92.29           N
ATOM   4400 1HD2 ASN A 288       0.139 -17.068  27.199  1.00 92.29           H
ATOM   4401 2HD2 ASN A 288       1.836 -17.187  27.520  1.00 92.29           H
ATOM   4402  HN  ASN A 288      -2.029 -12.993  26.328  1.00 92.29           H
ATOM   4403  N   CYS A 289       1.837 -11.907  27.302  1.00 91.57           N
ATOM   4404  CA  CYS A 289       2.834 -10.992  26.773  1.00 91.57           C
ATOM   4405  C   CYS A 289       3.632 -11.724  25.692  1.00 91.57           C
ATOM   4406  O   CYS A 289       4.043 -11.120  24.703  1.00 91.57           O
ATOM   4407  HA  CYS A 289       2.291 -10.148  26.348  1.00 91.57           H
ATOM   4408  CB  CYS A 289       3.740 -10.443  27.877  1.00 91.57           C
ATOM   4409 1HB  CYS A 289       3.138  -9.953  28.642  1.00 91.57           H
ATOM   4410 2HB  CYS A 289       4.271 -11.260  28.364  1.00 91.57           H
ATOM   4411  SG  CYS A 289       4.938  -9.254  27.169  1.00 91.57           S
ATOM   4412  HN  CYS A 289       1.955 -12.150  28.265  1.00 91.57           H
ATOM   4413  N   ALA A 290       3.827 -13.015  25.918  1.00 93.45           N
ATOM   4414  CA  ALA A 290       4.626 -13.821  25.011  1.00 93.45           C
ATOM   4415  C   ALA A 290       3.951 -13.857  23.638  1.00 93.45           C
ATOM   4416  O   ALA A 290       4.613 -13.705  22.613  1.00 93.45           O
ATOM   4417  HA  ALA A 290       5.601 -13.344  24.914  1.00 93.45           H
ATOM   4418  CB  ALA A 290       4.817 -15.219  25.603  1.00 93.45           C
ATOM   4419 1HB  ALA A 290       5.327 -15.140  26.563  1.00 93.45           H
ATOM   4420 2HB  ALA A 290       3.845 -15.690  25.746  1.00 93.45           H
ATOM   4421 3HB  ALA A 290       5.417 -15.823  24.922  1.00 93.45           H
ATOM   4422  HN  ALA A 290       3.451 -13.509  26.702  1.00 93.45           H
ATOM   4423  N   VAL A 291       2.642 -14.059  23.663  1.00 93.59           N
ATOM   4424  CA  VAL A 291       1.872 -14.131  22.433  1.00 93.59           C
ATOM   4425  C   VAL A 291       1.882 -12.762  21.750  1.00 93.59           C
ATOM   4426  O   VAL A 291       2.061 -12.671  20.536  1.00 93.59           O
ATOM   4427  HA  VAL A 291       2.362 -14.853  21.780  1.00 93.59           H
ATOM   4428  CB  VAL A 291       0.460 -14.642  22.728  1.00 93.59           C
ATOM   4429  HB  VAL A 291       0.001 -13.962  23.447  1.00 93.59           H
ATOM   4430  CG1 VAL A 291      -0.400 -14.639  21.463  1.00 93.59           C
ATOM   4431 1HG1 VAL A 291      -0.470 -13.623  21.074  1.00 93.59           H
ATOM   4432 2HG1 VAL A 291       0.056 -15.285  20.712  1.00 93.59           H
ATOM   4433 3HG1 VAL A 291      -1.398 -15.006  21.701  1.00 93.59           H
ATOM   4434  CG2 VAL A 291       0.502 -16.035  23.360  1.00 93.59           C
ATOM   4435 1HG2 VAL A 291       0.989 -16.730  22.675  1.00 93.59           H
ATOM   4436 2HG2 VAL A 291       1.061 -15.994  24.294  1.00 93.59           H
ATOM   4437 3HG2 VAL A 291      -0.515 -16.374  23.559  1.00 93.59           H
ATOM   4438  HN  VAL A 291       2.109 -14.173  24.502  1.00 93.59           H
ATOM   4439  N   SER A 292       1.686 -11.731  22.559  1.00 92.43           N
ATOM   4440  CA  SER A 292       1.632 -10.374  22.042  1.00 92.43           C
ATOM   4441  C   SER A 292       2.956 -10.019  21.364  1.00 92.43           C
ATOM   4442  O   SER A 292       2.967  -9.421  20.289  1.00 92.43           O
ATOM   4443  HA  SER A 292       0.818 -10.374  21.317  1.00 92.43           H
ATOM   4444  CB  SER A 292       1.321  -9.373  23.156  1.00 92.43           C
ATOM   4445 1HB  SER A 292       0.438  -9.703  23.704  1.00 92.43           H
ATOM   4446 2HB  SER A 292       2.147  -9.352  23.866  1.00 92.43           H
ATOM   4447  OG  SER A 292       1.100  -8.060  22.648  1.00 92.43           O
ATOM   4448  HG  SER A 292       0.218  -8.019  22.177  1.00 92.43           H
ATOM   4449  HN  SER A 292       1.567 -11.812  23.548  1.00 92.43           H
ATOM   4450  N   THR A 293       4.042 -10.403  22.019  1.00 92.57           N
ATOM   4451  CA  THR A 293       5.369 -10.110  21.505  1.00 92.57           C
ATOM   4452  C   THR A 293       5.551 -10.725  20.116  1.00 92.57           C
ATOM   4453  O   THR A 293       6.046 -10.067  19.202  1.00 92.57           O
ATOM   4454  HA  THR A 293       5.463  -9.030  21.392  1.00 92.57           H
ATOM   4455  CB  THR A 293       6.393 -10.607  22.528  1.00 92.57           C
ATOM   4456  HB  THR A 293       6.245 -11.665  22.744  1.00 92.57           H
ATOM   4457  OG1 THR A 293       6.232  -9.726  23.636  1.00 92.57           O
ATOM   4458  HG1 THR A 293       5.628 -10.139  24.317  1.00 92.57           H
ATOM   4459  CG2 THR A 293       7.835 -10.376  22.074  1.00 92.57           C
ATOM   4460 1HG2 THR A 293       8.002  -9.309  21.923  1.00 92.57           H
ATOM   4461 2HG2 THR A 293       8.010 -10.907  21.138  1.00 92.57           H
ATOM   4462 3HG2 THR A 293       8.520 -10.747  22.836  1.00 92.57           H
ATOM   4463  HN  THR A 293       4.025 -10.904  22.884  1.00 92.57           H
ATOM   4464  N   ASN A 294       5.140 -11.979  20.001  1.00 93.99           N
ATOM   4465  CA  ASN A 294       5.319 -12.714  18.760  1.00 93.99           C
ATOM   4466  C   ASN A 294       4.452 -12.082  17.669  1.00 93.99           C
ATOM   4467  O   ASN A 294       4.874 -11.981  16.518  1.00 93.99           O
ATOM   4468  HA  ASN A 294       6.384 -12.647  18.538  1.00 93.99           H
ATOM   4469  CB  ASN A 294       4.890 -14.174  18.918  1.00 93.99           C
ATOM   4470 1HB  ASN A 294       3.923 -14.221  19.419  1.00 93.99           H
ATOM   4471 2HB  ASN A 294       4.761 -14.628  17.935  1.00 93.99           H
ATOM   4472  CG  ASN A 294       5.925 -14.966  19.720  1.00 93.99           C
ATOM   4473  OD1 ASN A 294       7.056 -14.548  19.907  1.00 93.99           O
ATOM   4474  ND2 ASN A 294       5.477 -16.130  20.181  1.00 93.99           N
ATOM   4475 1HD2 ASN A 294       4.537 -16.415  19.992  1.00 93.99           H
ATOM   4476 2HD2 ASN A 294       6.079 -16.721  20.718  1.00 93.99           H
ATOM   4477  HN  ASN A 294       4.693 -12.491  20.734  1.00 93.99           H
ATOM   4478  N   ILE A 295       3.257 -11.674  18.069  1.00 93.04           N
ATOM   4479  CA  ILE A 295       2.311 -11.097  17.130  1.00 93.04           C
ATOM   4480  C   ILE A 295       2.877  -9.785  16.583  1.00 93.04           C
ATOM   4481  O   ILE A 295       2.723  -9.483  15.401  1.00 93.04           O
ATOM   4482  HA  ILE A 295       2.202 -11.797  16.302  1.00 93.04           H
ATOM   4483  CB  ILE A 295       0.934 -10.948  17.780  1.00 93.04           C
ATOM   4484  HB  ILE A 295       1.073 -10.566  18.791  1.00 93.04           H
ATOM   4485  CG1 ILE A 295       0.235 -12.304  17.901  1.00 93.04           C
ATOM   4486 1HG1 ILE A 295      -0.049 -12.660  16.910  1.00 93.04           H
ATOM   4487 2HG1 ILE A 295       0.926 -13.037  18.317  1.00 93.04           H
ATOM   4488  CG2 ILE A 295       0.079  -9.928  17.026  1.00 93.04           C
ATOM   4489 1HG2 ILE A 295       0.576  -8.958  17.036  1.00 93.04           H
ATOM   4490 2HG2 ILE A 295      -0.055 -10.256  15.995  1.00 93.04           H
ATOM   4491 3HG2 ILE A 295      -0.895  -9.841  17.509  1.00 93.04           H
ATOM   4492  CD1 ILE A 295      -1.007 -12.203  18.788  1.00 93.04           C
ATOM   4493 1HD1 ILE A 295      -0.717 -11.870  19.784  1.00 93.04           H
ATOM   4494 2HD1 ILE A 295      -1.706 -11.487  18.355  1.00 93.04           H
ATOM   4495 3HD1 ILE A 295      -1.485 -13.181  18.857  1.00 93.04           H
ATOM   4496  HN  ILE A 295       2.933 -11.733  19.013  1.00 93.04           H
ATOM   4497  N   ASP A 296       3.522  -9.040  17.470  1.00 93.00           N
ATOM   4498  CA  ASP A 296       4.088  -7.755  17.098  1.00 93.00           C
ATOM   4499  C   ASP A 296       5.231  -7.974  16.105  1.00 93.00           C
ATOM   4500  O   ASP A 296       5.367  -7.230  15.135  1.00 93.00           O
ATOM   4501  HA  ASP A 296       3.261  -7.193  16.664  1.00 93.00           H
ATOM   4502  CB  ASP A 296       4.655  -7.029  18.319  1.00 93.00           C
ATOM   4503 1HB  ASP A 296       5.300  -7.704  18.881  1.00 93.00           H
ATOM   4504 2HB  ASP A 296       5.275  -6.193  17.994  1.00 93.00           H
ATOM   4505  CG  ASP A 296       3.532  -6.517  19.223  1.00 93.00           C
ATOM   4506  OD1 ASP A 296       2.393  -6.425  18.717  1.00 93.00           O
ATOM   4507  OD2 ASP A 296       3.838  -6.229  20.401  1.00 93.00           O
ATOM   4508  HN  ASP A 296       3.659  -9.302  18.425  1.00 93.00           H
ATOM   4509  N   ILE A 297       6.024  -8.999  16.381  1.00 93.87           N
ATOM   4510  CA  ILE A 297       7.121  -9.356  15.498  1.00 93.87           C
ATOM   4511  C   ILE A 297       6.560  -9.757  14.132  1.00 93.87           C
ATOM   4512  O   ILE A 297       7.083  -9.345  13.097  1.00 93.87           O
ATOM   4513  HA  ILE A 297       7.740  -8.469  15.370  1.00 93.87           H
ATOM   4514  CB  ILE A 297       7.999 -10.432  16.141  1.00 93.87           C
ATOM   4515  HB  ILE A 297       7.349 -11.220  16.522  1.00 93.87           H
ATOM   4516  CG1 ILE A 297       8.772  -9.867  17.335  1.00 93.87           C
ATOM   4517 1HG1 ILE A 297       9.530  -9.167  16.983  1.00 93.87           H
ATOM   4518 2HG1 ILE A 297       8.094  -9.306  17.979  1.00 93.87           H
ATOM   4519  CG2 ILE A 297       8.928 -11.072  15.108  1.00 93.87           C
ATOM   4520 1HG2 ILE A 297       8.332 -11.533  14.320  1.00 93.87           H
ATOM   4521 2HG2 ILE A 297       9.573 -10.307  14.676  1.00 93.87           H
ATOM   4522 3HG2 ILE A 297       9.540 -11.833  15.592  1.00 93.87           H
ATOM   4523  CD1 ILE A 297       9.437 -10.987  18.137  1.00 93.87           C
ATOM   4524 1HD1 ILE A 297       8.673 -11.671  18.508  1.00 93.87           H
ATOM   4525 2HD1 ILE A 297      10.131 -11.530  17.496  1.00 93.87           H
ATOM   4526 3HD1 ILE A 297       9.979 -10.558  18.980  1.00 93.87           H
ATOM   4527  HN  ILE A 297       5.927  -9.579  17.190  1.00 93.87           H
ATOM   4528  N   CYS A 298       5.504 -10.555  14.172  1.00 94.21           N
ATOM   4529  CA  CYS A 298       4.865 -11.014  12.950  1.00 94.21           C
ATOM   4530  C   CYS A 298       4.412  -9.788  12.155  1.00 94.21           C
ATOM   4531  O   CYS A 298       4.535  -9.756  10.932  1.00 94.21           O
ATOM   4532  HA  CYS A 298       5.617 -11.578  12.397  1.00 94.21           H
ATOM   4533  CB  CYS A 298       3.704 -11.966  13.242  1.00 94.21           C
ATOM   4534 1HB  CYS A 298       3.073 -11.553  14.029  1.00 94.21           H
ATOM   4535 2HB  CYS A 298       3.079 -12.074  12.355  1.00 94.21           H
ATOM   4536  SG  CYS A 298       4.348 -13.601  13.753  1.00 94.21           S
ATOM   4537  HG  CYS A 298       4.702 -13.233  14.982  1.00 94.21           H
ATOM   4538  HN  CYS A 298       5.085 -10.887  15.018  1.00 94.21           H
ATOM   4539  N   PHE A 299       3.896  -8.808  12.883  1.00 92.84           N
ATOM   4540  CA  PHE A 299       3.420  -7.584  12.261  1.00 92.84           C
ATOM   4541  C   PHE A 299       4.546  -6.884  11.498  1.00 92.84           C
ATOM   4542  O   PHE A 299       4.357  -6.454  10.361  1.00 92.84           O
ATOM   4543  HA  PHE A 299       2.630  -7.862  11.564  1.00 92.84           H
ATOM   4544  CB  PHE A 299       2.937  -6.669  13.387  1.00 92.84           C
ATOM   4545 1HB  PHE A 299       2.167  -7.188  13.958  1.00 92.84           H
ATOM   4546 2HB  PHE A 299       3.766  -6.478  14.068  1.00 92.84           H
ATOM   4547  CG  PHE A 299       2.376  -5.330  12.903  1.00 92.84           C
ATOM   4548  CD1 PHE A 299       3.189  -4.242  12.821  1.00 92.84           C
ATOM   4549  HD1 PHE A 299       4.239  -4.324  13.100  1.00 92.84           H
ATOM   4550  CD2 PHE A 299       1.066  -5.227  12.554  1.00 92.84           C
ATOM   4551  HD2 PHE A 299       0.414  -6.099  12.620  1.00 92.84           H
ATOM   4552  CE1 PHE A 299       2.668  -3.000  12.372  1.00 92.84           C
ATOM   4553  HE1 PHE A 299       3.319  -2.128  12.306  1.00 92.84           H
ATOM   4554  CE2 PHE A 299       0.545  -3.985  12.105  1.00 92.84           C
ATOM   4555  HE2 PHE A 299      -0.505  -3.903  11.826  1.00 92.84           H
ATOM   4556  CZ  PHE A 299       1.358  -2.897  12.023  1.00 92.84           C
ATOM   4557  HZ  PHE A 299       0.958  -1.943  11.678  1.00 92.84           H
ATOM   4558  HN  PHE A 299       3.802  -8.840  13.878  1.00 92.84           H
ATOM   4559  N   GLN A 300       5.694  -6.790  12.154  1.00 92.87           N
ATOM   4560  CA  GLN A 300       6.836  -6.108  11.570  1.00 92.87           C
ATOM   4561  C   GLN A 300       7.239  -6.778  10.254  1.00 92.87           C
ATOM   4562  O   GLN A 300       7.453  -6.102   9.249  1.00 92.87           O
ATOM   4563  HA  GLN A 300       6.499  -5.089  11.378  1.00 92.87           H
ATOM   4564  CB  GLN A 300       8.012  -6.071  12.548  1.00 92.87           C
ATOM   4565 1HB  GLN A 300       8.203  -7.074  12.931  1.00 92.87           H
ATOM   4566 2HB  GLN A 300       8.914  -5.751  12.027  1.00 92.87           H
ATOM   4567  CG  GLN A 300       7.726  -5.121  13.713  1.00 92.87           C
ATOM   4568 1HG  GLN A 300       7.500  -4.126  13.329  1.00 92.87           H
ATOM   4569 2HG  GLN A 300       6.843  -5.461  14.256  1.00 92.87           H
ATOM   4570  CD  GLN A 300       8.920  -5.048  14.667  1.00 92.87           C
ATOM   4571  OE1 GLN A 300      10.063  -5.243  14.288  1.00 92.87           O
ATOM   4572  NE2 GLN A 300       8.593  -4.755  15.922  1.00 92.87           N
ATOM   4573 1HE2 GLN A 300       7.635  -4.606  16.167  1.00 92.87           H
ATOM   4574 2HE2 GLN A 300       9.304  -4.684  16.621  1.00 92.87           H
ATOM   4575  HN  GLN A 300       5.849  -7.168  13.066  1.00 92.87           H
ATOM   4576  N   VAL A 301       7.329  -8.099  10.304  1.00 94.75           N
ATOM   4577  CA  VAL A 301       7.813  -8.859   9.164  1.00 94.75           C
ATOM   4578  C   VAL A 301       6.855  -8.668   7.986  1.00 94.75           C
ATOM   4579  O   VAL A 301       7.278  -8.297   6.892  1.00 94.75           O
ATOM   4580  HA  VAL A 301       8.789  -8.458   8.891  1.00 94.75           H
ATOM   4581  CB  VAL A 301       7.995 -10.328   9.554  1.00 94.75           C
ATOM   4582  HB  VAL A 301       7.051 -10.686   9.963  1.00 94.75           H
ATOM   4583  CG1 VAL A 301       8.331 -11.182   8.329  1.00 94.75           C
ATOM   4584 1HG1 VAL A 301       7.520 -11.111   7.604  1.00 94.75           H
ATOM   4585 2HG1 VAL A 301       9.255 -10.823   7.878  1.00 94.75           H
ATOM   4586 3HG1 VAL A 301       8.455 -12.221   8.635  1.00 94.75           H
ATOM   4587  CG2 VAL A 301       9.065 -10.478  10.637  1.00 94.75           C
ATOM   4588 1HG2 VAL A 301      10.015 -10.094  10.266  1.00 94.75           H
ATOM   4589 2HG2 VAL A 301       8.767  -9.916  11.522  1.00 94.75           H
ATOM   4590 3HG2 VAL A 301       9.175 -11.532  10.895  1.00 94.75           H
ATOM   4591  HN  VAL A 301       7.079  -8.647  11.102  1.00 94.75           H
ATOM   4592  N   THR A 302       5.583  -8.930   8.250  1.00 94.15           N
ATOM   4593  CA  THR A 302       4.583  -8.920   7.196  1.00 94.15           C
ATOM   4594  C   THR A 302       4.426  -7.509   6.623  1.00 94.15           C
ATOM   4595  O   THR A 302       4.187  -7.344   5.428  1.00 94.15           O
ATOM   4596  HA  THR A 302       4.932  -9.557   6.384  1.00 94.15           H
ATOM   4597  CB  THR A 302       3.285  -9.490   7.771  1.00 94.15           C
ATOM   4598  HB  THR A 302       2.497  -9.499   7.018  1.00 94.15           H
ATOM   4599  OG1 THR A 302       3.029  -8.683   8.917  1.00 94.15           O
ATOM   4600  HG1 THR A 302       3.403  -9.122   9.735  1.00 94.15           H
ATOM   4601  CG2 THR A 302       3.465 -10.899   8.339  1.00 94.15           C
ATOM   4602 1HG2 THR A 302       4.205 -10.876   9.139  1.00 94.15           H
ATOM   4603 2HG2 THR A 302       3.805 -11.568   7.549  1.00 94.15           H
ATOM   4604 3HG2 THR A 302       2.514 -11.256   8.734  1.00 94.15           H
ATOM   4605  HN  THR A 302       5.234  -9.146   9.162  1.00 94.15           H
ATOM   4606  N   GLN A 303       4.568  -6.529   7.503  1.00 92.58           N
ATOM   4607  CA  GLN A 303       4.499  -5.137   7.091  1.00 92.58           C
ATOM   4608  C   GLN A 303       5.603  -4.829   6.077  1.00 92.58           C
ATOM   4609  O   GLN A 303       5.368  -4.132   5.091  1.00 92.58           O
ATOM   4610  HA  GLN A 303       3.522  -5.022   6.621  1.00 92.58           H
ATOM   4611  CB  GLN A 303       4.588  -4.202   8.299  1.00 92.58           C
ATOM   4612 1HB  GLN A 303       3.750  -4.390   8.970  1.00 92.58           H
ATOM   4613 2HB  GLN A 303       5.499  -4.412   8.859  1.00 92.58           H
ATOM   4614  CG  GLN A 303       4.578  -2.737   7.859  1.00 92.58           C
ATOM   4615 1HG  GLN A 303       5.557  -2.465   7.465  1.00 92.58           H
ATOM   4616 2HG  GLN A 303       3.860  -2.601   7.050  1.00 92.58           H
ATOM   4617  CD  GLN A 303       4.219  -1.816   9.028  1.00 92.58           C
ATOM   4618  OE1 GLN A 303       5.041  -1.485   9.866  1.00 92.58           O
ATOM   4619  NE2 GLN A 303       2.948  -1.423   9.036  1.00 92.58           N
ATOM   4620 1HE2 GLN A 303       2.325  -1.732   8.318  1.00 92.58           H
ATOM   4621 2HE2 GLN A 303       2.617  -0.819   9.761  1.00 92.58           H
ATOM   4622  HN  GLN A 303       4.726  -6.673   8.480  1.00 92.58           H
ATOM   4623  N   THR A 304       6.783  -5.364   6.354  1.00 93.84           N
ATOM   4624  CA  THR A 304       7.942  -5.091   5.522  1.00 93.84           C
ATOM   4625  C   THR A 304       7.753  -5.696   4.129  1.00 93.84           C
ATOM   4626  O   THR A 304       8.100  -5.075   3.126  1.00 93.84           O
ATOM   4627  HA  THR A 304       8.027  -4.012   5.393  1.00 93.84           H
ATOM   4628  CB  THR A 304       9.181  -5.617   6.250  1.00 93.84           C
ATOM   4629  HB  THR A 304       9.158  -6.704   6.322  1.00 93.84           H
ATOM   4630  OG1 THR A 304       9.177  -4.918   7.492  1.00 93.84           O
ATOM   4631  HG1 THR A 304       8.792  -5.499   8.209  1.00 93.84           H
ATOM   4632  CG2 THR A 304      10.485  -5.177   5.580  1.00 93.84           C
ATOM   4633 1HG2 THR A 304      10.538  -4.089   5.569  1.00 93.84           H
ATOM   4634 2HG2 THR A 304      10.512  -5.553   4.557  1.00 93.84           H
ATOM   4635 3HG2 THR A 304      11.332  -5.578   6.136  1.00 93.84           H
ATOM   4636  HN  THR A 304       6.953  -5.972   7.130  1.00 93.84           H
ATOM   4637  N   ILE A 305       7.204  -6.902   4.112  1.00 93.48           N
ATOM   4638  CA  ILE A 305       6.932  -7.583   2.858  1.00 93.48           C
ATOM   4639  C   ILE A 305       5.973  -6.735   2.020  1.00 93.48           C
ATOM   4640  O   ILE A 305       6.125  -6.639   0.803  1.00 93.48           O
ATOM   4641  HA  ILE A 305       7.877  -7.668   2.321  1.00 93.48           H
ATOM   4642  CB  ILE A 305       6.429  -9.004   3.118  1.00 93.48           C
ATOM   4643  HB  ILE A 305       5.593  -8.949   3.815  1.00 93.48           H
ATOM   4644  CG1 ILE A 305       7.513  -9.857   3.781  1.00 93.48           C
ATOM   4645 1HG1 ILE A 305       8.289 -10.094   3.053  1.00 93.48           H
ATOM   4646 2HG1 ILE A 305       7.989  -9.289   4.581  1.00 93.48           H
ATOM   4647  CG2 ILE A 305       5.904  -9.644   1.831  1.00 93.48           C
ATOM   4648 1HG2 ILE A 305       5.079  -9.048   1.440  1.00 93.48           H
ATOM   4649 2HG2 ILE A 305       6.705  -9.686   1.093  1.00 93.48           H
ATOM   4650 3HG2 ILE A 305       5.553 -10.654   2.045  1.00 93.48           H
ATOM   4651  CD1 ILE A 305       6.924 -11.151   4.346  1.00 93.48           C
ATOM   4652 1HD1 ILE A 305       6.165 -10.909   5.091  1.00 93.48           H
ATOM   4653 2HD1 ILE A 305       6.471 -11.727   3.539  1.00 93.48           H
ATOM   4654 3HD1 ILE A 305       7.716 -11.738   4.812  1.00 93.48           H
ATOM   4655  HN  ILE A 305       6.947  -7.411   4.934  1.00 93.48           H
ATOM   4656  N   ALA A 306       5.007  -6.141   2.705  1.00 90.90           N
ATOM   4657  CA  ALA A 306       3.989  -5.352   2.031  1.00 90.90           C
ATOM   4658  C   ALA A 306       4.647  -4.147   1.357  1.00 90.90           C
ATOM   4659  O   ALA A 306       4.223  -3.725   0.282  1.00 90.90           O
ATOM   4660  HA  ALA A 306       3.533  -5.982   1.267  1.00 90.90           H
ATOM   4661  CB  ALA A 306       2.912  -4.942   3.038  1.00 90.90           C
ATOM   4662 1HB  ALA A 306       2.456  -5.834   3.467  1.00 90.90           H
ATOM   4663 2HB  ALA A 306       3.365  -4.348   3.833  1.00 90.90           H
ATOM   4664 3HB  ALA A 306       2.149  -4.350   2.533  1.00 90.90           H
ATOM   4665  HN  ALA A 306       4.913  -6.192   3.699  1.00 90.90           H
ATOM   4666  N   PHE A 307       5.672  -3.627   2.016  1.00 92.19           N
ATOM   4667  CA  PHE A 307       6.329  -2.419   1.546  1.00 92.19           C
ATOM   4668  C   PHE A 307       7.157  -2.699   0.291  1.00 92.19           C
ATOM   4669  O   PHE A 307       7.268  -1.844  -0.587  1.00 92.19           O
ATOM   4670  HA  PHE A 307       5.548  -1.697   1.311  1.00 92.19           H
ATOM   4671  CB  PHE A 307       7.263  -1.954   2.665  1.00 92.19           C
ATOM   4672 1HB  PHE A 307       7.868  -2.799   2.995  1.00 92.19           H
ATOM   4673 2HB  PHE A 307       7.949  -1.208   2.265  1.00 92.19           H
ATOM   4674  CG  PHE A 307       6.537  -1.361   3.875  1.00 92.19           C
ATOM   4675  CD1 PHE A 307       5.178  -1.352   3.915  1.00 92.19           C
ATOM   4676  HD1 PHE A 307       4.605  -1.766   3.086  1.00 92.19           H
ATOM   4677  CD2 PHE A 307       7.252  -0.844   4.910  1.00 92.19           C
ATOM   4678  HD2 PHE A 307       8.341  -0.852   4.878  1.00 92.19           H
ATOM   4679  CE1 PHE A 307       4.505  -0.802   5.038  1.00 92.19           C
ATOM   4680  HE1 PHE A 307       3.415  -0.794   5.070  1.00 92.19           H
ATOM   4681  CE2 PHE A 307       6.579  -0.294   6.033  1.00 92.19           C
ATOM   4682  HE2 PHE A 307       7.151   0.120   6.863  1.00 92.19           H
ATOM   4683  CZ  PHE A 307       5.219  -0.285   6.073  1.00 92.19           C
ATOM   4684  HZ  PHE A 307       4.702   0.137   6.935  1.00 92.19           H
ATOM   4685  HN  PHE A 307       6.052  -4.016   2.855  1.00 92.19           H
ATOM   4686  N   PHE A 308       7.717  -3.899   0.245  1.00 91.90           N
ATOM   4687  CA  PHE A 308       8.520  -4.307  -0.895  1.00 91.90           C
ATOM   4688  C   PHE A 308       7.710  -4.235  -2.191  1.00 91.90           C
ATOM   4689  O   PHE A 308       8.275  -4.098  -3.274  1.00 91.90           O
ATOM   4690  HA  PHE A 308       9.364  -3.620  -0.958  1.00 91.90           H
ATOM   4691  CB  PHE A 308       8.940  -5.758  -0.650  1.00 91.90           C
ATOM   4692 1HB  PHE A 308       8.228  -6.221   0.032  1.00 91.90           H
ATOM   4693 2HB  PHE A 308       8.884  -6.305  -1.591  1.00 91.90           H
ATOM   4694  CG  PHE A 308      10.350  -5.908  -0.073  1.00 91.90           C
ATOM   4695  CD1 PHE A 308      11.433  -5.813  -0.890  1.00 91.90           C
ATOM   4696  HD1 PHE A 308      11.297  -5.629  -1.956  1.00 91.90           H
ATOM   4697  CD2 PHE A 308      10.519  -6.138   1.257  1.00 91.90           C
ATOM   4698  HD2 PHE A 308       9.651  -6.215   1.911  1.00 91.90           H
ATOM   4699  CE1 PHE A 308      12.740  -5.952  -0.355  1.00 91.90           C
ATOM   4700  HE1 PHE A 308      13.608  -5.876  -1.009  1.00 91.90           H
ATOM   4701  CE2 PHE A 308      11.827  -6.278   1.792  1.00 91.90           C
ATOM   4702  HE2 PHE A 308      11.962  -6.462   2.858  1.00 91.90           H
ATOM   4703  CZ  PHE A 308      12.910  -6.182   0.975  1.00 91.90           C
ATOM   4704  HZ  PHE A 308      13.913  -6.289   1.386  1.00 91.90           H
ATOM   4705  HN  PHE A 308       7.629  -4.585   0.967  1.00 91.90           H
ATOM   4706  N   HIS A 309       6.397  -4.332  -2.036  1.00 88.27           N
ATOM   4707  CA  HIS A 309       5.508  -4.349  -3.185  1.00 88.27           C
ATOM   4708  C   HIS A 309       5.693  -3.066  -3.997  1.00 88.27           C
ATOM   4709  O   HIS A 309       5.629  -3.089  -5.225  1.00 88.27           O
ATOM   4710  HA  HIS A 309       5.804  -5.202  -3.797  1.00 88.27           H
ATOM   4711  CB  HIS A 309       4.059  -4.570  -2.747  1.00 88.27           C
ATOM   4712 1HB  HIS A 309       4.008  -5.471  -2.136  1.00 88.27           H
ATOM   4713 2HB  HIS A 309       3.750  -3.738  -2.114  1.00 88.27           H
ATOM   4714  CG  HIS A 309       3.084  -4.701  -3.893  1.00 88.27           C
ATOM   4715  ND1 HIS A 309       2.434  -3.615  -4.452  1.00 88.27           N
ATOM   4716  HD1 HIS A 309       2.536  -2.662  -4.167  1.00 88.27           H
ATOM   4717  CD2 HIS A 309       2.656  -5.800  -4.578  1.00 88.27           C
ATOM   4718  HD2 HIS A 309       2.971  -6.827  -4.395  1.00 88.27           H
ATOM   4719  CE1 HIS A 309       1.652  -4.052  -5.428  1.00 88.27           C
ATOM   4720  HE1 HIS A 309       1.011  -3.437  -6.059  1.00 88.27           H
ATOM   4721  NE2 HIS A 309       1.791  -5.407  -5.505  1.00 88.27           N
ATOM   4722  HN  HIS A 309       5.942  -4.397  -1.148  1.00 88.27           H
ATOM   4723  N   SER A 310       5.918  -1.976  -3.278  1.00 88.65           N
ATOM   4724  CA  SER A 310       5.951  -0.663  -3.899  1.00 88.65           C
ATOM   4725  C   SER A 310       7.200  -0.528  -4.772  1.00 88.65           C
ATOM   4726  O   SER A 310       7.306   0.401  -5.570  1.00 88.65           O
ATOM   4727  HA  SER A 310       5.050  -0.610  -4.510  1.00 88.65           H
ATOM   4728  CB  SER A 310       5.917   0.446  -2.845  1.00 88.65           C
ATOM   4729 1HB  SER A 310       6.700   0.269  -2.108  1.00 88.65           H
ATOM   4730 2HB  SER A 310       6.135   1.403  -3.319  1.00 88.65           H
ATOM   4731  OG  SER A 310       4.655   0.519  -2.188  1.00 88.65           O
ATOM   4732  HG  SER A 310       3.974   0.924  -2.798  1.00 88.65           H
ATOM   4733  HN  SER A 310       6.076  -1.980  -2.290  1.00 88.65           H
ATOM   4734  N   CYS A 311       8.115  -1.469  -4.590  1.00 91.13           N
ATOM   4735  CA  CYS A 311       9.343  -1.480  -5.366  1.00 91.13           C
ATOM   4736  C   CYS A 311       9.242  -2.595  -6.409  1.00 91.13           C
ATOM   4737  O   CYS A 311      10.106  -2.719  -7.276  1.00 91.13           O
ATOM   4738  HA  CYS A 311       9.417  -0.505  -5.848  1.00 91.13           H
ATOM   4739  CB  CYS A 311      10.575  -1.642  -4.474  1.00 91.13           C
ATOM   4740 1HB  CYS A 311      11.477  -1.413  -5.041  1.00 91.13           H
ATOM   4741 2HB  CYS A 311      10.530  -0.934  -3.646  1.00 91.13           H
ATOM   4742  SG  CYS A 311      10.659  -3.352  -3.828  1.00 91.13           S
ATOM   4743  HG  CYS A 311      11.789  -3.188  -3.146  1.00 91.13           H
ATOM   4744  HN  CYS A 311       8.027  -2.214  -3.927  1.00 91.13           H
ATOM   4745  N   LEU A 312       8.180  -3.379  -6.290  1.00 87.76           N
ATOM   4746  CA  LEU A 312       8.016  -4.549  -7.136  1.00 87.76           C
ATOM   4747  C   LEU A 312       7.328  -4.138  -8.439  1.00 87.76           C
ATOM   4748  O   LEU A 312       7.569  -4.736  -9.487  1.00 87.76           O
ATOM   4749  HA  LEU A 312       9.012  -4.923  -7.373  1.00 87.76           H
ATOM   4750  CB  LEU A 312       7.284  -5.658  -6.378  1.00 87.76           C
ATOM   4751 1HB  LEU A 312       6.409  -5.225  -5.894  1.00 87.76           H
ATOM   4752 2HB  LEU A 312       6.920  -6.387  -7.102  1.00 87.76           H
ATOM   4753  CG  LEU A 312       8.103  -6.400  -5.319  1.00 87.76           C
ATOM   4754  HG  LEU A 312       8.442  -5.674  -4.580  1.00 87.76           H
ATOM   4755  CD1 LEU A 312       7.242  -7.427  -4.581  1.00 87.76           C
ATOM   4756 1HD1 LEU A 312       6.412  -6.920  -4.089  1.00 87.76           H
ATOM   4757 2HD1 LEU A 312       6.853  -8.154  -5.294  1.00 87.76           H
ATOM   4758 3HD1 LEU A 312       7.849  -7.940  -3.834  1.00 87.76           H
ATOM   4759  CD2 LEU A 312       9.351  -7.034  -5.935  1.00 87.76           C
ATOM   4760 1HD2 LEU A 312       9.054  -7.744  -6.707  1.00 87.76           H
ATOM   4761 2HD2 LEU A 312       9.974  -6.256  -6.377  1.00 87.76           H
ATOM   4762 3HD2 LEU A 312       9.914  -7.554  -5.160  1.00 87.76           H
ATOM   4763  HN  LEU A 312       7.443  -3.225  -5.633  1.00 87.76           H
ATOM   4764  N   ASN A 313       6.487  -3.121  -8.332  1.00 80.14           N
ATOM   4765  CA  ASN A 313       5.644  -2.726  -9.448  1.00 80.14           C
ATOM   4766  C   ASN A 313       6.521  -2.447 -10.670  1.00 80.14           C
ATOM   4767  O   ASN A 313       6.319  -3.035 -11.731  1.00 80.14           O
ATOM   4768  HA  ASN A 313       4.965  -3.564  -9.605  1.00 80.14           H
ATOM   4769  CB  ASN A 313       4.863  -1.450  -9.125  1.00 80.14           C
ATOM   4770 1HB  ASN A 313       5.518  -0.735  -8.626  1.00 80.14           H
ATOM   4771 2HB  ASN A 313       4.526  -0.982 -10.049  1.00 80.14           H
ATOM   4772  CG  ASN A 313       3.659  -1.756  -8.232  1.00 80.14           C
ATOM   4773  OD1 ASN A 313       3.120  -2.850  -8.225  1.00 80.14           O
ATOM   4774  ND2 ASN A 313       3.269  -0.730  -7.480  1.00 80.14           N
ATOM   4775 1HD2 ASN A 313       3.755   0.142  -7.533  1.00 80.14           H
ATOM   4776 2HD2 ASN A 313       2.489  -0.831  -6.862  1.00 80.14           H
ATOM   4777  HN  ASN A 313       6.376  -2.571  -7.504  1.00 80.14           H
ATOM   4778  N   PRO A 314       7.507  -1.548 -10.545  1.00 80.08           N
ATOM   4779  CA  PRO A 314       8.361  -1.201 -11.683  1.00 80.08           C
ATOM   4780  C   PRO A 314       8.980  -2.428 -12.335  1.00 80.08           C
ATOM   4781  O   PRO A 314       9.069  -2.506 -13.559  1.00 80.08           O
ATOM   4782  HA  PRO A 314       7.768  -0.731 -12.467  1.00 80.08           H
ATOM   4783  CB  PRO A 314       9.425  -0.286 -11.073  1.00 80.08           C
ATOM   4784 1HB  PRO A 314      10.302  -0.848 -10.754  1.00 80.08           H
ATOM   4785 2HB  PRO A 314       9.768   0.462 -11.788  1.00 80.08           H
ATOM   4786  CG  PRO A 314       8.705   0.353  -9.891  1.00 80.08           C
ATOM   4787 1HG  PRO A 314       9.405   0.750  -9.157  1.00 80.08           H
ATOM   4788 2HG  PRO A 314       8.080   1.190 -10.203  1.00 80.08           H
ATOM   4789  CD  PRO A 314       7.882  -0.797  -9.333  1.00 80.08           C
ATOM   4790 1HD  PRO A 314       8.462  -1.412  -8.645  1.00 80.08           H
ATOM   4791 2HD  PRO A 314       7.011  -0.442  -8.782  1.00 80.08           H
ATOM   4792  N   VAL A 315       9.394  -3.361 -11.491  1.00 82.08           N
ATOM   4793  CA  VAL A 315      10.116  -4.530 -11.964  1.00 82.08           C
ATOM   4794  C   VAL A 315       9.197  -5.365 -12.858  1.00 82.08           C
ATOM   4795  O   VAL A 315       9.624  -5.865 -13.898  1.00 82.08           O
ATOM   4796  HA  VAL A 315      10.959  -4.178 -12.559  1.00 82.08           H
ATOM   4797  CB  VAL A 315      10.671  -5.318 -10.776  1.00 82.08           C
ATOM   4798  HB  VAL A 315       9.830  -5.624 -10.153  1.00 82.08           H
ATOM   4799  CG1 VAL A 315      11.392  -6.583 -11.246  1.00 82.08           C
ATOM   4800 1HG1 VAL A 315      10.694  -7.218 -11.790  1.00 82.08           H
ATOM   4801 2HG1 VAL A 315      12.220  -6.308 -11.900  1.00 82.08           H
ATOM   4802 3HG1 VAL A 315      11.777  -7.124 -10.381  1.00 82.08           H
ATOM   4803  CG2 VAL A 315      11.595  -4.446  -9.922  1.00 82.08           C
ATOM   4804 1HG2 VAL A 315      12.429  -4.096 -10.531  1.00 82.08           H
ATOM   4805 2HG2 VAL A 315      11.037  -3.589  -9.544  1.00 82.08           H
ATOM   4806 3HG2 VAL A 315      11.975  -5.030  -9.085  1.00 82.08           H
ATOM   4807  HN  VAL A 315       9.244  -3.328 -10.503  1.00 82.08           H
ATOM   4808  N   LEU A 316       7.953  -5.490 -12.420  1.00 78.33           N
ATOM   4809  CA  LEU A 316       6.977  -6.275 -13.156  1.00 78.33           C
ATOM   4810  C   LEU A 316       6.833  -5.708 -14.570  1.00 78.33           C
ATOM   4811  O   LEU A 316       6.719  -6.460 -15.536  1.00 78.33           O
ATOM   4812  HA  LEU A 316       7.363  -7.292 -13.230  1.00 78.33           H
ATOM   4813  CB  LEU A 316       5.657  -6.348 -12.385  1.00 78.33           C
ATOM   4814 1HB  LEU A 316       5.323  -5.331 -12.179  1.00 78.33           H
ATOM   4815 2HB  LEU A 316       4.907  -6.805 -13.031  1.00 78.33           H
ATOM   4816  CG  LEU A 316       5.693  -7.121 -11.066  1.00 78.33           C
ATOM   4817  HG  LEU A 316       6.472  -6.690 -10.438  1.00 78.33           H
ATOM   4818  CD1 LEU A 316       4.371  -6.975 -10.309  1.00 78.33           C
ATOM   4819 1HD1 LEU A 316       4.191  -5.922 -10.092  1.00 78.33           H
ATOM   4820 2HD1 LEU A 316       3.557  -7.365 -10.920  1.00 78.33           H
ATOM   4821 3HD1 LEU A 316       4.424  -7.534  -9.375  1.00 78.33           H
ATOM   4822  CD2 LEU A 316       6.060  -8.588 -11.299  1.00 78.33           C
ATOM   4823 1HD2 LEU A 316       5.320  -9.048 -11.954  1.00 78.33           H
ATOM   4824 2HD2 LEU A 316       7.044  -8.646 -11.765  1.00 78.33           H
ATOM   4825 3HD2 LEU A 316       6.078  -9.114 -10.345  1.00 78.33           H
ATOM   4826  HN  LEU A 316       7.610  -5.067 -11.582  1.00 78.33           H
ATOM   4827  N   TYR A 317       6.842  -4.385 -14.646  1.00 74.45           N
ATOM   4828  CA  TYR A 317       6.665  -3.707 -15.919  1.00 74.45           C
ATOM   4829  C   TYR A 317       7.855  -3.962 -16.846  1.00 74.45           C
ATOM   4830  O   TYR A 317       7.685  -4.108 -18.055  1.00 74.45           O
ATOM   4831  HA  TYR A 317       5.761  -4.098 -16.385  1.00 74.45           H
ATOM   4832  CB  TYR A 317       6.597  -2.213 -15.595  1.00 74.45           C
ATOM   4833 1HB  TYR A 317       7.549  -1.902 -15.164  1.00 74.45           H
ATOM   4834 2HB  TYR A 317       6.471  -1.656 -16.523  1.00 74.45           H
ATOM   4835  CG  TYR A 317       5.470  -1.836 -14.632  1.00 74.45           C
ATOM   4836  CD1 TYR A 317       4.323  -2.602 -14.578  1.00 74.45           C
ATOM   4837  HD1 TYR A 317       4.221  -3.476 -15.221  1.00 74.45           H
ATOM   4838  CD2 TYR A 317       5.599  -0.729 -13.819  1.00 74.45           C
ATOM   4839  HD2 TYR A 317       6.505  -0.123 -13.862  1.00 74.45           H
ATOM   4840  CE1 TYR A 317       3.262  -2.247 -13.672  1.00 74.45           C
ATOM   4841  HE1 TYR A 317       2.351  -2.843 -13.619  1.00 74.45           H
ATOM   4842  CE2 TYR A 317       4.538  -0.373 -12.913  1.00 74.45           C
ATOM   4843  HE2 TYR A 317       4.627   0.498 -12.264  1.00 74.45           H
ATOM   4844  CZ  TYR A 317       3.422  -1.150 -12.884  1.00 74.45           C
ATOM   4845  OH  TYR A 317       2.419  -0.814 -12.028  1.00 74.45           O
ATOM   4846  HH  TYR A 317       1.784  -1.580 -11.929  1.00 74.45           H
ATOM   4847  HN  TYR A 317       6.967  -3.781 -13.859  1.00 74.45           H
ATOM   4848  N   VAL A 318       9.035  -4.009 -16.243  1.00 73.82           N
ATOM   4849  CA  VAL A 318      10.254  -4.229 -17.002  1.00 73.82           C
ATOM   4850  C   VAL A 318      10.198  -5.609 -17.660  1.00 73.82           C
ATOM   4851  O   VAL A 318      10.338  -5.726 -18.877  1.00 73.82           O
ATOM   4852  HA  VAL A 318      10.298  -3.469 -17.782  1.00 73.82           H
ATOM   4853  CB  VAL A 318      11.474  -4.048 -16.096  1.00 73.82           C
ATOM   4854  HB  VAL A 318      11.345  -4.693 -15.227  1.00 73.82           H
ATOM   4855  CG1 VAL A 318      12.757  -4.475 -16.811  1.00 73.82           C
ATOM   4856 1HG1 VAL A 318      12.683  -5.526 -17.093  1.00 73.82           H
ATOM   4857 2HG1 VAL A 318      12.893  -3.868 -17.706  1.00 73.82           H
ATOM   4858 3HG1 VAL A 318      13.608  -4.336 -16.145  1.00 73.82           H
ATOM   4859  CG2 VAL A 318      11.578  -2.605 -15.598  1.00 73.82           C
ATOM   4860 1HG2 VAL A 318      11.673  -1.933 -16.451  1.00 73.82           H
ATOM   4861 2HG2 VAL A 318      10.681  -2.350 -15.033  1.00 73.82           H
ATOM   4862 3HG2 VAL A 318      12.453  -2.504 -14.956  1.00 73.82           H
ATOM   4863  HN  VAL A 318       9.164  -3.900 -15.258  1.00 73.82           H
ATOM   4864  N   PHE A 319       9.994  -6.619 -16.827  1.00 73.28           N
ATOM   4865  CA  PHE A 319      10.152  -7.995 -17.267  1.00 73.28           C
ATOM   4866  C   PHE A 319       8.962  -8.437 -18.122  1.00 73.28           C
ATOM   4867  O   PHE A 319       9.132  -9.162 -19.101  1.00 73.28           O
ATOM   4868  HA  PHE A 319      11.063  -8.042 -17.864  1.00 73.28           H
ATOM   4869  CB  PHE A 319      10.210  -8.863 -16.008  1.00 73.28           C
ATOM   4870 1HB  PHE A 319       9.454  -8.515 -15.304  1.00 73.28           H
ATOM   4871 2HB  PHE A 319       9.951  -9.888 -16.274  1.00 73.28           H
ATOM   4872  CG  PHE A 319      11.573  -8.860 -15.314  1.00 73.28           C
ATOM   4873  CD1 PHE A 319      12.654  -9.406 -15.934  1.00 73.28           C
ATOM   4874  HD1 PHE A 319      12.548  -9.845 -16.926  1.00 73.28           H
ATOM   4875  CD2 PHE A 319      11.705  -8.313 -14.076  1.00 73.28           C
ATOM   4876  HD2 PHE A 319      10.839  -7.875 -13.579  1.00 73.28           H
ATOM   4877  CE1 PHE A 319      13.919  -9.404 -15.290  1.00 73.28           C
ATOM   4878  HE1 PHE A 319      14.784  -9.842 -15.787  1.00 73.28           H
ATOM   4879  CE2 PHE A 319      12.970  -8.311 -13.431  1.00 73.28           C
ATOM   4880  HE2 PHE A 319      13.076  -7.872 -12.439  1.00 73.28           H
ATOM   4881  CZ  PHE A 319      14.050  -8.856 -14.052  1.00 73.28           C
ATOM   4882  HZ  PHE A 319      15.022  -8.855 -13.557  1.00 73.28           H
ATOM   4883  HN  PHE A 319       9.726  -6.509 -15.870  1.00 73.28           H
ATOM   4884  N   VAL A 320       7.784  -7.981 -17.721  1.00 69.98           N
ATOM   4885  CA  VAL A 320       6.549  -8.544 -18.239  1.00 69.98           C
ATOM   4886  C   VAL A 320       5.960  -7.594 -19.284  1.00 69.98           C
ATOM   4887  O   VAL A 320       5.244  -8.026 -20.187  1.00 69.98           O
ATOM   4888  HA  VAL A 320       6.795  -9.489 -18.723  1.00 69.98           H
ATOM   4889  CB  VAL A 320       5.585  -8.837 -17.087  1.00 69.98           C
ATOM   4890  HB  VAL A 320       5.106  -7.900 -16.804  1.00 69.98           H
ATOM   4891  CG1 VAL A 320       4.489  -9.811 -17.525  1.00 69.98           C
ATOM   4892 1HG1 VAL A 320       3.925  -9.377 -18.351  1.00 69.98           H
ATOM   4893 2HG1 VAL A 320       4.943 -10.748 -17.848  1.00 69.98           H
ATOM   4894 3HG1 VAL A 320       3.817 -10.003 -16.688  1.00 69.98           H
ATOM   4895  CG2 VAL A 320       6.336  -9.370 -15.866  1.00 69.98           C
ATOM   4896 1HG2 VAL A 320       6.854 -10.292 -16.131  1.00 69.98           H
ATOM   4897 2HG2 VAL A 320       7.062  -8.628 -15.533  1.00 69.98           H
ATOM   4898 3HG2 VAL A 320       5.627  -9.571 -15.062  1.00 69.98           H
ATOM   4899  HN  VAL A 320       7.667  -7.243 -17.056  1.00 69.98           H
ATOM   4900  N   GLY A 321       6.283  -6.319 -19.127  1.00 71.67           N
ATOM   4901  CA  GLY A 321       5.776  -5.302 -20.032  1.00 71.67           C
ATOM   4902  C   GLY A 321       6.636  -5.213 -21.295  1.00 71.67           C
ATOM   4903  O   GLY A 321       7.692  -4.584 -21.287  1.00 71.67           O
ATOM   4904 1HA  GLY A 321       4.746  -5.533 -20.305  1.00 71.67           H
ATOM   4905 2HA  GLY A 321       5.763  -4.335 -19.529  1.00 71.67           H
ATOM   4906  HN  GLY A 321       6.878  -5.978 -18.400  1.00 71.67           H
ATOM   4907  N   GLU A 322       6.150  -5.853 -22.349  1.00 75.54           N
ATOM   4908  CA  GLU A 322       6.762  -5.708 -23.659  1.00 75.54           C
ATOM   4909  C   GLU A 322       6.762  -4.238 -24.085  1.00 75.54           C
ATOM   4910  O   GLU A 322       7.774  -3.727 -24.564  1.00 75.54           O
ATOM   4911  HA  GLU A 322       7.787  -6.059 -23.541  1.00 75.54           H
ATOM   4912  CB  GLU A 322       6.050  -6.579 -24.696  1.00 75.54           C
ATOM   4913 1HB  GLU A 322       4.974  -6.415 -24.636  1.00 75.54           H
ATOM   4914 2HB  GLU A 322       6.461  -6.382 -25.686  1.00 75.54           H
ATOM   4915  CG  GLU A 322       6.285  -8.065 -24.419  1.00 75.54           C
ATOM   4916 1HG  GLU A 322       7.352  -8.249 -24.286  1.00 75.54           H
ATOM   4917 2HG  GLU A 322       5.794  -8.347 -23.487  1.00 75.54           H
ATOM   4918  CD  GLU A 322       5.753  -8.927 -25.564  1.00 75.54           C
ATOM   4919  OE1 GLU A 322       6.249 -10.067 -25.695  1.00 75.54           O
ATOM   4920  OE2 GLU A 322       4.861  -8.428 -26.284  1.00 75.54           O
ATOM   4921  HN  GLU A 322       5.356  -6.460 -22.318  1.00 75.54           H
ATOM   4922  N   ARG A 323       5.617  -3.600 -23.894  1.00 76.40           N
ATOM   4923  CA  ARG A 323       5.453  -2.217 -24.311  1.00 76.40           C
ATOM   4924  C   ARG A 323       6.450  -1.319 -23.575  1.00 76.40           C
ATOM   4925  O   ARG A 323       7.056  -0.435 -24.177  1.00 76.40           O
ATOM   4926  HA  ARG A 323       5.648  -2.224 -25.383  1.00 76.40           H
ATOM   4927  CB  ARG A 323       4.032  -1.724 -24.033  1.00 76.40           C
ATOM   4928 1HB  ARG A 323       3.322  -2.534 -24.200  1.00 76.40           H
ATOM   4929 2HB  ARG A 323       3.942  -1.431 -22.987  1.00 76.40           H
ATOM   4930  CG  ARG A 323       3.678  -0.537 -24.933  1.00 76.40           C
ATOM   4931 1HG  ARG A 323       4.374   0.281 -24.751  1.00 76.40           H
ATOM   4932 2HG  ARG A 323       3.788  -0.823 -25.978  1.00 76.40           H
ATOM   4933  CD  ARG A 323       2.246  -0.062 -24.676  1.00 76.40           C
ATOM   4934 1HD  ARG A 323       1.608  -0.915 -24.443  1.00 76.40           H
ATOM   4935 2HD  ARG A 323       2.223   0.599 -23.810  1.00 76.40           H
ATOM   4936  NE  ARG A 323       1.727   0.646 -25.867  1.00 76.40           N
ATOM   4937  HE  ARG A 323       2.296   0.659 -26.690  1.00 76.40           H
ATOM   4938  CZ  ARG A 323       0.543   1.271 -25.912  1.00 76.40           C
ATOM   4939  NH1 ARG A 323      -0.260   1.286 -24.840  1.00 76.40           N
ATOM   4940 1HH1 ARG A 323       0.023   0.828 -23.997  1.00 76.40           H
ATOM   4941 2HH1 ARG A 323      -1.143   1.754 -24.882  1.00 76.40           H
ATOM   4942  NH2 ARG A 323       0.173   1.882 -27.047  1.00 76.40           N
ATOM   4943 1HH2 ARG A 323      -0.707   2.353 -27.097  1.00 76.40           H
ATOM   4944 2HH2 ARG A 323       0.778   1.867 -27.843  1.00 76.40           H
ATOM   4945  HN  ARG A 323       4.812  -4.010 -23.466  1.00 76.40           H
ATOM   4946  N   PHE A 324       6.588  -1.578 -22.282  1.00 78.48           N
ATOM   4947  CA  PHE A 324       7.451  -0.763 -21.444  1.00 78.48           C
ATOM   4948  C   PHE A 324       8.917  -0.914 -21.856  1.00 78.48           C
ATOM   4949  O   PHE A 324       9.653   0.070 -21.917  1.00 78.48           O
ATOM   4950  HA  PHE A 324       7.143   0.275 -21.576  1.00 78.48           H
ATOM   4951  CB  PHE A 324       7.283  -1.264 -20.008  1.00 78.48           C
ATOM   4952 1HB  PHE A 324       6.219  -1.322 -19.777  1.00 78.48           H
ATOM   4953 2HB  PHE A 324       7.680  -2.276 -19.939  1.00 78.48           H
ATOM   4954  CG  PHE A 324       7.970  -0.388 -18.959  1.00 78.48           C
ATOM   4955  CD1 PHE A 324       9.220  -0.702 -18.525  1.00 78.48           C
ATOM   4956  HD1 PHE A 324       9.732  -1.577 -18.924  1.00 78.48           H
ATOM   4957  CD2 PHE A 324       7.332   0.705 -18.461  1.00 78.48           C
ATOM   4958  HD2 PHE A 324       6.330   0.956 -18.809  1.00 78.48           H
ATOM   4959  CE1 PHE A 324       9.858   0.111 -17.551  1.00 78.48           C
ATOM   4960  HE1 PHE A 324      10.860  -0.140 -17.203  1.00 78.48           H
ATOM   4961  CE2 PHE A 324       7.970   1.518 -17.487  1.00 78.48           C
ATOM   4962  HE2 PHE A 324       7.458   2.393 -17.088  1.00 78.48           H
ATOM   4963  CZ  PHE A 324       9.220   1.204 -17.053  1.00 78.48           C
ATOM   4964  HZ  PHE A 324       9.710   1.828 -16.306  1.00 78.48           H
ATOM   4965  HN  PHE A 324       6.124  -2.326 -21.809  1.00 78.48           H
ATOM   4966  N   ARG A 325       9.297  -2.153 -22.129  1.00 81.49           N
ATOM   4967  CA  ARG A 325      10.655  -2.442 -22.558  1.00 81.49           C
ATOM   4968  C   ARG A 325      10.988  -1.657 -23.828  1.00 81.49           C
ATOM   4969  O   ARG A 325      12.077  -1.098 -23.948  1.00 81.49           O
ATOM   4970  HA  ARG A 325      11.283  -2.127 -21.725  1.00 81.49           H
ATOM   4971  CB  ARG A 325      10.841  -3.937 -22.827  1.00 81.49           C
ATOM   4972 1HB  ARG A 325       9.947  -4.338 -23.305  1.00 81.49           H
ATOM   4973 2HB  ARG A 325      11.668  -4.085 -23.522  1.00 81.49           H
ATOM   4974  CG  ARG A 325      11.117  -4.697 -21.528  1.00 81.49           C
ATOM   4975 1HG  ARG A 325      11.972  -4.255 -21.018  1.00 81.49           H
ATOM   4976 2HG  ARG A 325      10.262  -4.603 -20.859  1.00 81.49           H
ATOM   4977  CD  ARG A 325      11.391  -6.177 -21.807  1.00 81.49           C
ATOM   4978 1HD  ARG A 325      12.031  -6.277 -22.684  1.00 81.49           H
ATOM   4979 2HD  ARG A 325      11.928  -6.619 -20.968  1.00 81.49           H
ATOM   4980  NE  ARG A 325      10.117  -6.896 -22.026  1.00 81.49           N
ATOM   4981  HE  ARG A 325       9.264  -6.391 -21.888  1.00 81.49           H
ATOM   4982  CZ  ARG A 325      10.033  -8.180 -22.399  1.00 81.49           C
ATOM   4983  NH1 ARG A 325      11.143  -8.904 -22.598  1.00 81.49           N
ATOM   4984 1HH1 ARG A 325      12.042  -8.486 -22.469  1.00 81.49           H
ATOM   4985 2HH1 ARG A 325      11.072  -9.862 -22.876  1.00 81.49           H
ATOM   4986  NH2 ARG A 325       8.823  -8.730 -22.569  1.00 81.49           N
ATOM   4987 1HH2 ARG A 325       8.743  -9.687 -22.846  1.00 81.49           H
ATOM   4988 2HH2 ARG A 325       8.000  -8.183 -22.418  1.00 81.49           H
ATOM   4989  HN  ARG A 325       8.696  -2.950 -22.061  1.00 81.49           H
ATOM   4990  N   ARG A 326      10.031  -1.641 -24.744  1.00 82.17           N
ATOM   4991  CA  ARG A 326      10.199  -0.912 -25.990  1.00 82.17           C
ATOM   4992  C   ARG A 326      10.362   0.584 -25.711  1.00 82.17           C
ATOM   4993  O   ARG A 326      11.247   1.230 -26.271  1.00 82.17           O
ATOM   4994  HA  ARG A 326      11.102  -1.329 -26.437  1.00 82.17           H
ATOM   4995  CB  ARG A 326       9.001  -1.123 -26.918  1.00 82.17           C
ATOM   4996 1HB  ARG A 326       8.075  -0.983 -26.360  1.00 82.17           H
ATOM   4997 2HB  ARG A 326       9.012  -0.373 -27.709  1.00 82.17           H
ATOM   4998  CG  ARG A 326       9.025  -2.523 -27.534  1.00 82.17           C
ATOM   4999 1HG  ARG A 326       9.943  -2.656 -28.107  1.00 82.17           H
ATOM   5000 2HG  ARG A 326       9.032  -3.273 -26.743  1.00 82.17           H
ATOM   5001  CD  ARG A 326       7.814  -2.743 -28.442  1.00 82.17           C
ATOM   5002 1HD  ARG A 326       6.905  -2.415 -27.937  1.00 82.17           H
ATOM   5003 2HD  ARG A 326       7.911  -2.140 -29.345  1.00 82.17           H
ATOM   5004  NE  ARG A 326       7.703  -4.175 -28.801  1.00 82.17           N
ATOM   5005  HE  ARG A 326       7.773  -4.849 -28.065  1.00 82.17           H
ATOM   5006  CZ  ARG A 326       7.515  -4.625 -30.049  1.00 82.17           C
ATOM   5007  NH1 ARG A 326       7.415  -3.766 -31.073  1.00 82.17           N
ATOM   5008 1HH1 ARG A 326       7.480  -2.782 -30.909  1.00 82.17           H
ATOM   5009 2HH1 ARG A 326       7.275  -4.110 -32.002  1.00 82.17           H
ATOM   5010  NH2 ARG A 326       7.430  -5.946 -30.258  1.00 82.17           N
ATOM   5011 1HH2 ARG A 326       7.290  -6.297 -31.183  1.00 82.17           H
ATOM   5012 2HH2 ARG A 326       7.506  -6.579 -29.488  1.00 82.17           H
ATOM   5013  HN  ARG A 326       9.155  -2.113 -24.646  1.00 82.17           H
ATOM   5014  N   ASP A 327       9.496   1.090 -24.846  1.00 83.30           N
ATOM   5015  CA  ASP A 327       9.498   2.508 -24.528  1.00 83.30           C
ATOM   5016  C   ASP A 327      10.810   2.867 -23.827  1.00 83.30           C
ATOM   5017  O   ASP A 327      11.403   3.907 -24.107  1.00 83.30           O
ATOM   5018  HA  ASP A 327       9.385   3.017 -25.485  1.00 83.30           H
ATOM   5019  CB  ASP A 327       8.346   2.863 -23.586  1.00 83.30           C
ATOM   5020 1HB  ASP A 327       8.413   2.261 -22.680  1.00 83.30           H
ATOM   5021 2HB  ASP A 327       8.428   3.906 -23.282  1.00 83.30           H
ATOM   5022  CG  ASP A 327       6.993   2.628 -24.262  1.00 83.30           C
ATOM   5023  OD1 ASP A 327       6.950   2.756 -25.505  1.00 83.30           O
ATOM   5024  OD2 ASP A 327       6.033   2.326 -23.521  1.00 83.30           O
ATOM   5025  HN  ASP A 327       8.803   0.551 -24.368  1.00 83.30           H
ATOM   5026  N   LEU A 328      11.224   1.985 -22.928  1.00 84.11           N
ATOM   5027  CA  LEU A 328      12.427   2.220 -22.148  1.00 84.11           C
ATOM   5028  C   LEU A 328      13.622   2.365 -23.093  1.00 84.11           C
ATOM   5029  O   LEU A 328      14.382   3.326 -22.994  1.00 84.11           O
ATOM   5030  HA  LEU A 328      12.292   3.161 -21.615  1.00 84.11           H
ATOM   5031  CB  LEU A 328      12.605   1.125 -21.095  1.00 84.11           C
ATOM   5032 1HB  LEU A 328      11.760   1.169 -20.407  1.00 84.11           H
ATOM   5033 2HB  LEU A 328      12.559   0.157 -21.594  1.00 84.11           H
ATOM   5034  CG  LEU A 328      13.896   1.185 -20.276  1.00 84.11           C
ATOM   5035  HG  LEU A 328      14.737   1.229 -20.968  1.00 84.11           H
ATOM   5036  CD1 LEU A 328      13.946   2.454 -19.423  1.00 84.11           C
ATOM   5037 1HD1 LEU A 328      13.902   3.329 -20.071  1.00 84.11           H
ATOM   5038 2HD1 LEU A 328      13.098   2.465 -18.739  1.00 84.11           H
ATOM   5039 3HD1 LEU A 328      14.874   2.471 -18.852  1.00 84.11           H
ATOM   5040  CD2 LEU A 328      14.070  -0.080 -19.433  1.00 84.11           C
ATOM   5041 1HD2 LEU A 328      13.227  -0.179 -18.749  1.00 84.11           H
ATOM   5042 2HD2 LEU A 328      14.111  -0.950 -20.088  1.00 84.11           H
ATOM   5043 3HD2 LEU A 328      14.996  -0.011 -18.861  1.00 84.11           H
ATOM   5044  HN  LEU A 328      10.753   1.125 -22.730  1.00 84.11           H
ATOM   5045  N   VAL A 329      13.749   1.396 -23.987  1.00 83.70           N
ATOM   5046  CA  VAL A 329      14.882   1.361 -24.896  1.00 83.70           C
ATOM   5047  C   VAL A 329      14.865   2.613 -25.775  1.00 83.70           C
ATOM   5048  O   VAL A 329      15.915   3.169 -26.090  1.00 83.70           O
ATOM   5049  HA  VAL A 329      15.789   1.369 -24.292  1.00 83.70           H
ATOM   5050  CB  VAL A 329      14.863   0.062 -25.705  1.00 83.70           C
ATOM   5051  HB  VAL A 329      13.893  -0.012 -26.197  1.00 83.70           H
ATOM   5052  CG1 VAL A 329      15.941   0.078 -26.792  1.00 83.70           C
ATOM   5053 1HG1 VAL A 329      15.763   0.914 -27.468  1.00 83.70           H
ATOM   5054 2HG1 VAL A 329      16.922   0.187 -26.329  1.00 83.70           H
ATOM   5055 3HG1 VAL A 329      15.905  -0.856 -27.352  1.00 83.70           H
ATOM   5056  CG2 VAL A 329      15.023  -1.155 -24.793  1.00 83.70           C
ATOM   5057 1HG2 VAL A 329      15.972  -1.089 -24.261  1.00 83.70           H
ATOM   5058 2HG2 VAL A 329      14.204  -1.180 -24.074  1.00 83.70           H
ATOM   5059 3HG2 VAL A 329      15.006  -2.064 -25.394  1.00 83.70           H
ATOM   5060  HN  VAL A 329      13.097   0.646 -24.096  1.00 83.70           H
ATOM   5061  N   LYS A 330      13.659   3.021 -26.144  1.00 82.82           N
[truncated: 117,320 more chars]
