# Supplementary material for: Noncanonical roles of chemokine regions in CCR9 activation revealed by structural modeling and mutational mapping
Source: Nat Commun. 2025 Aug 18;16:7695. doi: 10.1038/s41467-025-62321-9 (PMC12361432; doi:10.1038/s41467-025-62321-9)
Supplement: Supplementary file 4 — Supplementary Data 2 [file 41467_2025_62321_MOESM4_ESM.zip › CCR9_CCL25_rnk226.pdb]

SSBOND   1 CYS A   38    CYS A  289 
SSBOND   2 CYS A  119    CYS A  198 
SSBOND   3 CYS B    7    CYS B   35 
SSBOND   4 CYS B    8    CYS B   52 
ATOM      1  N   GLU A  20      -4.204  -4.103  61.053  1.00 50.55           N
ATOM      2  CA  GLU A  20      -4.288  -3.597  59.694  1.00 50.55           C
ATOM      3  C   GLU A  20      -2.965  -3.827  58.960  1.00 50.55           C
ATOM      4  O   GLU A  20      -2.947  -3.979  57.739  1.00 50.55           O
ATOM      5  HA  GLU A  20      -5.080  -4.176  59.218  1.00 50.55           H
ATOM      6  CB  GLU A  20      -4.673  -2.117  59.681  1.00 50.55           C
ATOM      7 1HB  GLU A  20      -4.286  -1.629  60.577  1.00 50.55           H
ATOM      8 2HB  GLU A  20      -4.327  -1.655  58.756  1.00 50.55           H
ATOM      9  CG  GLU A  20      -6.193  -1.944  59.707  1.00 50.55           C
ATOM     10 1HG  GLU A  20      -6.662  -2.739  59.128  1.00 50.55           H
ATOM     11 2HG  GLU A  20      -6.556  -2.039  60.731  1.00 50.55           H
ATOM     12  CD  GLU A  20      -6.600  -0.583  59.139  1.00 50.55           C
ATOM     13  OE1 GLU A  20      -7.780  -0.463  58.746  1.00 50.55           O
ATOM     14  OE2 GLU A  20      -5.722   0.306  59.111  1.00 50.55           O
ATOM     15  HN  GLU A  20      -3.318  -4.491  61.306  1.00 50.55           H
ATOM     16  N   SER A  21      -1.891  -3.844  59.735  1.00 56.21           N
ATOM     17  CA  SER A  21      -0.562  -3.998  59.168  1.00 56.21           C
ATOM     18  C   SER A  21      -0.386  -5.418  58.626  1.00 56.21           C
ATOM     19  O   SER A  21       0.142  -5.607  57.531  1.00 56.21           O
ATOM     20  HA  SER A  21      -0.507  -3.270  58.358  1.00 56.21           H
ATOM     21  CB  SER A  21       0.519  -3.688  60.205  1.00 56.21           C
ATOM     22 1HB  SER A  21       1.455  -3.459  59.696  1.00 56.21           H
ATOM     23 2HB  SER A  21       0.237  -2.798  60.768  1.00 56.21           H
ATOM     24  OG  SER A  21       0.722  -4.773  61.106  1.00 56.21           O
ATOM     25  HG  SER A  21       1.431  -4.539  61.770  1.00 56.21           H
ATOM     26  HN  SER A  21      -1.918  -3.754  60.730  1.00 56.21           H
ATOM     27  N   THR A  22      -0.837  -6.379  59.418  1.00 56.96           N
ATOM     28  CA  THR A  22      -0.596  -7.778  59.108  1.00 56.96           C
ATOM     29  C   THR A  22      -1.424  -8.207  57.895  1.00 56.96           C
ATOM     30  O   THR A  22      -0.888  -8.768  56.941  1.00 56.96           O
ATOM     31  HA  THR A  22       0.453  -7.894  58.836  1.00 56.96           H
ATOM     32  CB  THR A  22      -0.891  -8.598  60.366  1.00 56.96           C
ATOM     33  HB  THR A  22      -1.912  -8.980  60.351  1.00 56.96           H
ATOM     34  OG1 THR A  22      -0.581  -7.713  61.439  1.00 56.96           O
ATOM     35  HG1 THR A  22      -0.940  -8.077  62.298  1.00 56.96           H
ATOM     36  CG2 THR A  22       0.086  -9.762  60.549  1.00 56.96           C
ATOM     37 1HG2 THR A  22       1.101  -9.374  60.632  1.00 56.96           H
ATOM     38 2HG2 THR A  22       0.020 -10.430  59.690  1.00 56.96           H
ATOM     39 3HG2 THR A  22      -0.169 -10.311  61.456  1.00 56.96           H
ATOM     40  HN  THR A  22      -1.358  -6.215  60.255  1.00 56.96           H
ATOM     41  N   SER A  23      -2.716  -7.926  57.972  1.00 59.38           N
ATOM     42  CA  SER A  23      -3.629  -8.302  56.906  1.00 59.38           C
ATOM     43  C   SER A  23      -3.227  -7.607  55.603  1.00 59.38           C
ATOM     44  O   SER A  23      -3.303  -8.202  54.529  1.00 59.38           O
ATOM     45  HA  SER A  23      -3.529  -9.383  56.809  1.00 59.38           H
ATOM     46  CB  SER A  23      -5.074  -7.955  57.269  1.00 59.38           C
ATOM     47 1HB  SER A  23      -5.730  -8.221  56.440  1.00 59.38           H
ATOM     48 2HB  SER A  23      -5.386  -8.551  58.126  1.00 59.38           H
ATOM     49  OG  SER A  23      -5.230  -6.571  57.571  1.00 59.38           O
ATOM     50  HG  SER A  23      -6.187  -6.373  57.783  1.00 59.38           H
ATOM     51  HN  SER A  23      -3.141  -7.451  58.743  1.00 59.38           H
ATOM     52  N   SER A  24      -2.808  -6.358  55.742  1.00 64.03           N
ATOM     53  CA  SER A  24      -2.398  -5.574  54.589  1.00 64.03           C
ATOM     54  C   SER A  24      -1.158  -6.198  53.945  1.00 64.03           C
ATOM     55  O   SER A  24      -0.925  -6.031  52.749  1.00 64.03           O
ATOM     56  HA  SER A  24      -3.244  -5.607  53.902  1.00 64.03           H
ATOM     57  CB  SER A  24      -2.119  -4.122  54.981  1.00 64.03           C
ATOM     58 1HB  SER A  24      -2.209  -3.485  54.102  1.00 64.03           H
ATOM     59 2HB  SER A  24      -2.872  -3.788  55.695  1.00 64.03           H
ATOM     60  OG  SER A  24      -0.822  -3.963  55.551  1.00 64.03           O
ATOM     61  HG  SER A  24      -0.717  -4.571  56.338  1.00 64.03           H
ATOM     62  HN  SER A  24      -2.746  -5.882  56.619  1.00 64.03           H
ATOM     63  N   MET A  25      -0.396  -6.904  54.768  1.00 65.66           N
ATOM     64  CA  MET A  25       0.805  -7.568  54.290  1.00 65.66           C
ATOM     65  C   MET A  25       0.459  -8.865  53.557  1.00 65.66           C
ATOM     66  O   MET A  25       1.035  -9.165  52.512  1.00 65.66           O
ATOM     67  HA  MET A  25       1.273  -6.867  53.600  1.00 65.66           H
ATOM     68  CB  MET A  25       1.722  -7.880  55.474  1.00 65.66           C
ATOM     69 1HB  MET A  25       1.678  -7.065  56.197  1.00 65.66           H
ATOM     70 2HB  MET A  25       1.371  -8.777  55.984  1.00 65.66           H
ATOM     71  CG  MET A  25       3.166  -8.081  55.012  1.00 65.66           C
ATOM     72 1HG  MET A  25       3.737  -8.593  55.786  1.00 65.66           H
ATOM     73 2HG  MET A  25       3.188  -8.717  54.127  1.00 65.66           H
ATOM     74  SD  MET A  25       3.915  -6.503  54.646  1.00 65.66           S
ATOM     75  CE  MET A  25       5.619  -7.003  54.462  1.00 65.66           C
ATOM     76 1HE  MET A  25       5.967  -7.454  55.391  1.00 65.66           H
ATOM     77 2HE  MET A  25       5.698  -7.730  53.653  1.00 65.66           H
ATOM     78 3HE  MET A  25       6.230  -6.132  54.229  1.00 65.66           H
ATOM     79  HN  MET A  25      -0.587  -7.025  55.742  1.00 65.66           H
ATOM     80  N   GLU A  26      -0.481  -9.601  54.133  1.00 67.05           N
ATOM     81  CA  GLU A  26      -0.922 -10.852  53.539  1.00 67.05           C
ATOM     82  C   GLU A  26      -1.596 -10.590  52.191  1.00 67.05           C
ATOM     83  O   GLU A  26      -1.338 -11.296  51.217  1.00 67.05           O
ATOM     84  HA  GLU A  26      -0.014 -11.438  53.392  1.00 67.05           H
ATOM     85  CB  GLU A  26      -1.859 -11.607  54.484  1.00 67.05           C
ATOM     86 1HB  GLU A  26      -2.610 -10.924  54.879  1.00 67.05           H
ATOM     87 2HB  GLU A  26      -2.287 -12.466  53.967  1.00 67.05           H
ATOM     88  CG  GLU A  26      -1.094 -12.164  55.686  1.00 67.05           C
ATOM     89 1HG  GLU A  26      -0.291 -12.816  55.340  1.00 67.05           H
ATOM     90 2HG  GLU A  26      -0.626 -11.347  56.234  1.00 67.05           H
ATOM     91  CD  GLU A  26      -2.026 -12.943  56.616  1.00 67.05           C
ATOM     92  OE1 GLU A  26      -1.499 -13.792  57.367  1.00 67.05           O
ATOM     93  OE2 GLU A  26      -3.245 -12.672  56.555  1.00 67.05           O
ATOM     94  HN  GLU A  26      -0.937  -9.355  54.988  1.00 67.05           H
ATOM     95  N   ASP A  27      -2.446  -9.575  52.178  1.00 66.23           N
ATOM     96  CA  ASP A  27      -3.184  -9.232  50.974  1.00 66.23           C
ATOM     97  C   ASP A  27      -2.199  -8.995  49.827  1.00 66.23           C
ATOM     98  O   ASP A  27      -2.453  -9.395  48.692  1.00 66.23           O
ATOM     99  HA  ASP A  27      -3.842 -10.081  50.789  1.00 66.23           H
ATOM    100  CB  ASP A  27      -3.996  -7.950  51.171  1.00 66.23           C
ATOM    101 1HB  ASP A  27      -3.398  -7.216  51.711  1.00 66.23           H
ATOM    102 2HB  ASP A  27      -4.237  -7.515  50.201  1.00 66.23           H
ATOM    103  CG  ASP A  27      -5.286  -8.233  51.944  1.00 66.23           C
ATOM    104  OD1 ASP A  27      -5.623  -9.430  52.068  1.00 66.23           O
ATOM    105  OD2 ASP A  27      -5.906  -7.245  52.394  1.00 66.23           O
ATOM    106  HN  ASP A  27      -2.634  -8.992  52.969  1.00 66.23           H
ATOM    107  N   TYR A  28      -1.094  -8.345  50.164  1.00 69.96           N
ATOM    108  CA  TYR A  28      -0.084  -8.021  49.170  1.00 69.96           C
ATOM    109  C   TYR A  28       0.659  -9.278  48.713  1.00 69.96           C
ATOM    110  O   TYR A  28       1.048  -9.385  47.552  1.00 69.96           O
ATOM    111  HA  TYR A  28      -0.588  -7.574  48.313  1.00 69.96           H
ATOM    112  CB  TYR A  28       0.904  -7.082  49.864  1.00 69.96           C
ATOM    113 1HB  TYR A  28       0.361  -6.217  50.245  1.00 69.96           H
ATOM    114 2HB  TYR A  28       1.332  -7.594  50.726  1.00 69.96           H
ATOM    115  CG  TYR A  28       2.040  -6.596  48.962  1.00 69.96           C
ATOM    116  CD1 TYR A  28       3.264  -7.232  48.991  1.00 69.96           C
ATOM    117  HD1 TYR A  28       3.422  -8.079  49.657  1.00 69.96           H
ATOM    118  CD2 TYR A  28       1.839  -5.522  48.118  1.00 69.96           C
ATOM    119  HD2 TYR A  28       0.872  -5.021  48.095  1.00 69.96           H
ATOM    120  CE1 TYR A  28       4.333  -6.774  48.141  1.00 69.96           C
ATOM    121  HE1 TYR A  28       5.306  -7.267  48.155  1.00 69.96           H
ATOM    122  CE2 TYR A  28       2.908  -5.065  47.268  1.00 69.96           C
ATOM    123  HE2 TYR A  28       2.764  -4.219  46.597  1.00 69.96           H
ATOM    124  CZ  TYR A  28       4.103  -5.714  47.322  1.00 69.96           C
ATOM    125  OH  TYR A  28       5.112  -5.282  46.519  1.00 69.96           O
ATOM    126  HH  TYR A  28       4.834  -4.451  46.038  1.00 69.96           H
ATOM    127  HN  TYR A  28      -0.884  -8.043  51.094  1.00 69.96           H
ATOM    128  N   VAL A  29       0.834 -10.197  49.652  1.00 66.48           N
ATOM    129  CA  VAL A  29       1.601 -11.402  49.385  1.00 66.48           C
ATOM    130  C   VAL A  29       0.757 -12.362  48.543  1.00 66.48           C
ATOM    131  O   VAL A  29       1.284 -13.063  47.681  1.00 66.48           O
ATOM    132  HA  VAL A  29       2.480 -11.112  48.810  1.00 66.48           H
ATOM    133  CB  VAL A  29       2.077 -12.021  50.700  1.00 66.48           C
ATOM    134  HB  VAL A  29       1.207 -12.152  51.344  1.00 66.48           H
ATOM    135  CG1 VAL A  29       2.699 -13.399  50.464  1.00 66.48           C
ATOM    136 1HG1 VAL A  29       1.957 -14.060  50.015  1.00 66.48           H
ATOM    137 2HG1 VAL A  29       3.553 -13.303  49.794  1.00 66.48           H
ATOM    138 3HG1 VAL A  29       3.029 -13.817  51.415  1.00 66.48           H
ATOM    139  CG2 VAL A  29       3.058 -11.093  51.419  1.00 66.48           C
ATOM    140 1HG2 VAL A  29       3.925 -10.917  50.782  1.00 66.48           H
ATOM    141 2HG2 VAL A  29       2.568 -10.144  51.637  1.00 66.48           H
ATOM    142 3HG2 VAL A  29       3.381 -11.557  52.351  1.00 66.48           H
ATOM    143  HN  VAL A  29       0.464 -10.128  50.578  1.00 66.48           H
ATOM    144  N   ASN A  30      -0.538 -12.362  48.823  1.00 70.06           N
ATOM    145  CA  ASN A  30      -1.436 -13.325  48.209  1.00 70.06           C
ATOM    146  C   ASN A  30      -1.894 -12.793  46.850  1.00 70.06           C
ATOM    147  O   ASN A  30      -2.526 -13.513  46.078  1.00 70.06           O
ATOM    148  HA  ASN A  30      -0.856 -14.243  48.124  1.00 70.06           H
ATOM    149  CB  ASN A  30      -2.679 -13.547  49.073  1.00 70.06           C
ATOM    150 1HB  ASN A  30      -3.029 -12.592  49.466  1.00 70.06           H
ATOM    151 2HB  ASN A  30      -3.484 -13.953  48.461  1.00 70.06           H
ATOM    152  CG  ASN A  30      -2.379 -14.502  50.230  1.00 70.06           C
ATOM    153  OD1 ASN A  30      -1.431 -15.269  50.206  1.00 70.06           O
ATOM    154  ND2 ASN A  30      -3.238 -14.414  51.241  1.00 70.06           N
ATOM    155 1HD2 ASN A  30      -3.996 -13.763  51.198  1.00 70.06           H
ATOM    156 2HD2 ASN A  30      -3.126 -14.998  52.045  1.00 70.06           H
ATOM    157  HN  ASN A  30      -0.973 -11.721  49.456  1.00 70.06           H
ATOM    158  N   PHE A  31      -1.558 -11.537  46.597  1.00 75.88           N
ATOM    159  CA  PHE A  31      -1.911 -10.906  45.337  1.00 75.88           C
ATOM    160  C   PHE A  31      -1.186 -11.575  44.167  1.00 75.88           C
ATOM    161  O   PHE A  31       0.043 -11.625  44.141  1.00 75.88           O
ATOM    162  HA  PHE A  31      -2.987 -11.020  45.208  1.00 75.88           H
ATOM    163  CB  PHE A  31      -1.467  -9.445  45.428  1.00 75.88           C
ATOM    164 1HB  PHE A  31      -1.907  -8.996  46.318  1.00 75.88           H
ATOM    165 2HB  PHE A  31      -0.385  -9.412  45.557  1.00 75.88           H
ATOM    166  CG  PHE A  31      -1.846  -8.602  44.209  1.00 75.88           C
ATOM    167  CD1 PHE A  31      -0.929  -8.367  43.232  1.00 75.88           C
ATOM    168  HD1 PHE A  31       0.076  -8.780  43.318  1.00 75.88           H
ATOM    169  CD2 PHE A  31      -3.100  -8.087  44.102  1.00 75.88           C
ATOM    170  HD2 PHE A  31      -3.835  -8.274  44.885  1.00 75.88           H
ATOM    171  CE1 PHE A  31      -1.282  -7.585  42.101  1.00 75.88           C
ATOM    172  HE1 PHE A  31      -0.547  -7.397  41.318  1.00 75.88           H
ATOM    173  CE2 PHE A  31      -3.453  -7.304  42.971  1.00 75.88           C
ATOM    174  HE2 PHE A  31      -4.458  -6.892  42.885  1.00 75.88           H
ATOM    175  CZ  PHE A  31      -2.536  -7.070  41.994  1.00 75.88           C
ATOM    176  HZ  PHE A  31      -2.807  -6.470  41.125  1.00 75.88           H
ATOM    177  HN  PHE A  31      -1.054 -10.954  47.235  1.00 75.88           H
ATOM    178  N   ASN A  32      -1.977 -12.072  43.228  1.00 73.37           N
ATOM    179  CA  ASN A  32      -1.426 -12.707  42.043  1.00 73.37           C
ATOM    180  C   ASN A  32      -0.957 -11.629  41.064  1.00 73.37           C
ATOM    181  O   ASN A  32      -1.757 -11.083  40.305  1.00 73.37           O
ATOM    182  HA  ASN A  32      -0.606 -13.326  42.406  1.00 73.37           H
ATOM    183  CB  ASN A  32      -2.479 -13.562  41.336  1.00 73.37           C
ATOM    184 1HB  ASN A  32      -3.021 -14.159  42.070  1.00 73.37           H
ATOM    185 2HB  ASN A  32      -3.210 -12.916  40.849  1.00 73.37           H
ATOM    186  CG  ASN A  32      -1.832 -14.482  40.299  1.00 73.37           C
ATOM    187  OD1 ASN A  32      -0.627 -14.496  40.109  1.00 73.37           O
ATOM    188  ND2 ASN A  32      -2.697 -15.248  39.640  1.00 73.37           N
ATOM    189 1HD2 ASN A  32      -3.675 -15.188  39.844  1.00 73.37           H
ATOM    190 2HD2 ASN A  32      -2.371 -15.884  38.941  1.00 73.37           H
ATOM    191  HN  ASN A  32      -2.976 -12.045  43.267  1.00 73.37           H
ATOM    192  N   PHE A  33       0.338 -11.354  41.112  1.00 75.11           N
ATOM    193  CA  PHE A  33       0.942 -10.427  40.170  1.00 75.11           C
ATOM    194  C   PHE A  33       1.184 -11.099  38.817  1.00 75.11           C
ATOM    195  O   PHE A  33       2.305 -11.100  38.311  1.00 75.11           O
ATOM    196  HA  PHE A  33       0.247  -9.597  40.042  1.00 75.11           H
ATOM    197  CB  PHE A  33       2.287 -10.001  40.761  1.00 75.11           C
ATOM    198 1HB  PHE A  33       2.874 -10.892  40.982  1.00 75.11           H
ATOM    199 2HB  PHE A  33       2.839  -9.433  40.012  1.00 75.11           H
ATOM    200  CG  PHE A  33       2.168  -9.157  42.033  1.00 75.11           C
ATOM    201  CD1 PHE A  33       2.001  -7.811  41.942  1.00 75.11           C
ATOM    202  HD1 PHE A  33       1.951  -7.332  40.964  1.00 75.11           H
ATOM    203  CD2 PHE A  33       2.231  -9.755  43.253  1.00 75.11           C
ATOM    204  HD2 PHE A  33       2.365 -10.834  43.325  1.00 75.11           H
ATOM    205  CE1 PHE A  33       1.891  -7.028  43.122  1.00 75.11           C
ATOM    206  HE1 PHE A  33       1.757  -5.949  43.050  1.00 75.11           H
ATOM    207  CE2 PHE A  33       2.121  -8.972  44.433  1.00 75.11           C
ATOM    208  HE2 PHE A  33       2.171  -9.451  45.411  1.00 75.11           H
ATOM    209  CZ  PHE A  33       1.953  -7.625  44.342  1.00 75.11           C
ATOM    210  HZ  PHE A  33       1.869  -7.025  45.248  1.00 75.11           H
ATOM    211  HN  PHE A  33       0.970 -11.752  41.777  1.00 75.11           H
ATOM    212  N   THR A  34       0.113 -11.656  38.269  1.00 75.70           N
ATOM    213  CA  THR A  34       0.114 -12.068  36.876  1.00 75.70           C
ATOM    214  C   THR A  34       0.613 -10.930  35.983  1.00 75.70           C
ATOM    215  O   THR A  34       0.158  -9.794  36.107  1.00 75.70           O
ATOM    216  HA  THR A  34       0.815 -12.894  36.762  1.00 75.70           H
ATOM    217  CB  THR A  34      -1.297 -12.543  36.522  1.00 75.70           C
ATOM    218  HB  THR A  34      -1.703 -11.969  35.689  1.00 75.70           H
ATOM    219  OG1 THR A  34      -2.015 -12.440  37.749  1.00 75.70           O
ATOM    220  HG1 THR A  34      -2.414 -11.527  37.836  1.00 75.70           H
ATOM    221  CG2 THR A  34      -1.345 -14.035  36.186  1.00 75.70           C
ATOM    222 1HG2 THR A  34      -1.002 -14.612  37.045  1.00 75.70           H
ATOM    223 2HG2 THR A  34      -0.699 -14.236  35.331  1.00 75.70           H
ATOM    224 3HG2 THR A  34      -2.369 -14.319  35.943  1.00 75.70           H
ATOM    225  HN  THR A  34      -0.742 -11.826  38.759  1.00 75.70           H
ATOM    226  N   ASP A  35       1.542 -11.274  35.104  1.00 82.28           N
ATOM    227  CA  ASP A  35       2.267 -10.267  34.348  1.00 82.28           C
ATOM    228  C   ASP A  35       1.430  -9.842  33.139  1.00 82.28           C
ATOM    229  O   ASP A  35       1.710 -10.248  32.012  1.00 82.28           O
ATOM    230  HA  ASP A  35       2.433  -9.448  35.047  1.00 82.28           H
ATOM    231  CB  ASP A  35       3.598 -10.817  33.831  1.00 82.28           C
ATOM    232 1HB  ASP A  35       3.970 -11.580  34.515  1.00 82.28           H
ATOM    233 2HB  ASP A  35       3.445 -11.301  32.866  1.00 82.28           H
ATOM    234  CG  ASP A  35       4.635  -9.701  33.690  1.00 82.28           C
ATOM    235  OD1 ASP A  35       4.353  -8.597  34.204  1.00 82.28           O
ATOM    236  OD2 ASP A  35       5.685  -9.977  33.071  1.00 82.28           O
ATOM    237  HN  ASP A  35       1.802 -12.219  34.906  1.00 82.28           H
ATOM    238  N   PHE A  36       0.418  -9.032  33.415  1.00 90.75           N
ATOM    239  CA  PHE A  36      -0.440  -8.520  32.361  1.00 90.75           C
ATOM    240  C   PHE A  36       0.201  -7.316  31.668  1.00 90.75           C
ATOM    241  O   PHE A  36      -0.245  -6.899  30.600  1.00 90.75           O
ATOM    242  HA  PHE A  36      -0.577  -9.323  31.637  1.00 90.75           H
ATOM    243  CB  PHE A  36      -1.746  -8.077  33.023  1.00 90.75           C
ATOM    244 1HB  PHE A  36      -1.513  -7.413  33.856  1.00 90.75           H
ATOM    245 2HB  PHE A  36      -2.326  -7.495  32.305  1.00 90.75           H
ATOM    246  CG  PHE A  36      -2.607  -9.232  33.536  1.00 90.75           C
ATOM    247  CD1 PHE A  36      -2.749 -10.359  32.787  1.00 90.75           C
ATOM    248  HD1 PHE A  36      -2.248 -10.439  31.822  1.00 90.75           H
ATOM    249  CD2 PHE A  36      -3.232  -9.133  34.740  1.00 90.75           C
ATOM    250  HD2 PHE A  36      -3.118  -8.230  35.339  1.00 90.75           H
ATOM    251  CE1 PHE A  36      -3.548 -11.432  33.263  1.00 90.75           C
ATOM    252  HE1 PHE A  36      -3.662 -12.335  32.664  1.00 90.75           H
ATOM    253  CE2 PHE A  36      -4.031 -10.206  35.216  1.00 90.75           C
ATOM    254  HE2 PHE A  36      -4.531 -10.126  36.181  1.00 90.75           H
ATOM    255  CZ  PHE A  36      -4.172 -11.333  34.468  1.00 90.75           C
ATOM    256  HZ  PHE A  36      -4.786 -12.156  34.833  1.00 90.75           H
ATOM    257  HN  PHE A  36       0.183  -8.725  34.338  1.00 90.75           H
ATOM    258  N   TYR A  37       1.238  -6.790  32.304  1.00 92.06           N
ATOM    259  CA  TYR A  37       2.036  -5.740  31.695  1.00 92.06           C
ATOM    260  C   TYR A  37       3.159  -6.331  30.840  1.00 92.06           C
ATOM    261  O   TYR A  37       4.041  -7.015  31.355  1.00 92.06           O
ATOM    262  HA  TYR A  37       1.380  -5.145  31.059  1.00 92.06           H
ATOM    263  CB  TYR A  37       2.652  -4.953  32.853  1.00 92.06           C
ATOM    264 1HB  TYR A  37       1.851  -4.561  33.479  1.00 92.06           H
ATOM    265 2HB  TYR A  37       3.237  -5.634  33.471  1.00 92.06           H
ATOM    266  CG  TYR A  37       3.548  -3.794  32.411  1.00 92.06           C
ATOM    267  CD1 TYR A  37       4.911  -3.977  32.303  1.00 92.06           C
ATOM    268  HD1 TYR A  37       5.350  -4.947  32.534  1.00 92.06           H
ATOM    269  CD2 TYR A  37       2.991  -2.565  32.119  1.00 92.06           C
ATOM    270  HD2 TYR A  37       1.914  -2.420  32.203  1.00 92.06           H
ATOM    271  CE1 TYR A  37       5.754  -2.886  31.887  1.00 92.06           C
ATOM    272  HE1 TYR A  37       6.832  -3.017  31.799  1.00 92.06           H
ATOM    273  CE2 TYR A  37       3.834  -1.474  31.702  1.00 92.06           C
ATOM    274  HE2 TYR A  37       3.408  -0.498  31.469  1.00 92.06           H
ATOM    275  CZ  TYR A  37       5.173  -1.688  31.607  1.00 92.06           C
ATOM    276  OH  TYR A  37       5.969  -0.658  31.214  1.00 92.06           O
ATOM    277  HH  TYR A  37       5.413   0.153  31.031  1.00 92.06           H
ATOM    278  HN  TYR A  37       1.534  -7.070  33.217  1.00 92.06           H
ATOM    279  N   CYS A  38       3.090  -6.044  29.548  1.00 91.69           N
ATOM    280  CA  CYS A  38       4.022  -6.630  28.601  1.00 91.69           C
ATOM    281  C   CYS A  38       5.048  -5.563  28.213  1.00 91.69           C
ATOM    282  O   CYS A  38       4.696  -4.547  27.617  1.00 91.69           O
ATOM    283  HA  CYS A  38       4.505  -7.464  29.111  1.00 91.69           H
ATOM    284  CB  CYS A  38       3.302  -7.201  27.377  1.00 91.69           C
ATOM    285 1HB  CYS A  38       2.491  -7.857  27.696  1.00 91.69           H
ATOM    286 2HB  CYS A  38       2.850  -6.393  26.801  1.00 91.69           H
ATOM    287  SG  CYS A  38       4.482  -8.129  26.332  1.00 91.69           S
ATOM    288  HN  CYS A  38       2.414  -5.425  29.148  1.00 91.69           H
ATOM    289  N   GLU A  39       6.296  -5.831  28.566  1.00 90.25           N
ATOM    290  CA  GLU A  39       7.403  -5.034  28.067  1.00 90.25           C
ATOM    291  C   GLU A  39       7.774  -5.471  26.648  1.00 90.25           C
ATOM    292  O   GLU A  39       8.120  -6.630  26.422  1.00 90.25           O
ATOM    293  HA  GLU A  39       7.038  -4.007  28.054  1.00 90.25           H
ATOM    294  CB  GLU A  39       8.611  -5.126  29.002  1.00 90.25           C
ATOM    295 1HB  GLU A  39       8.825  -6.171  29.224  1.00 90.25           H
ATOM    296 2HB  GLU A  39       9.456  -4.596  28.563  1.00 90.25           H
ATOM    297  CG  GLU A  39       8.321  -4.442  30.340  1.00 90.25           C
ATOM    298 1HG  GLU A  39       7.916  -3.445  30.162  1.00 90.25           H
ATOM    299 2HG  GLU A  39       7.561  -5.003  30.882  1.00 90.25           H
ATOM    300  CD  GLU A  39       9.590  -4.339  31.189  1.00 90.25           C
ATOM    301  OE1 GLU A  39       9.484  -3.781  32.302  1.00 90.25           O
ATOM    302  OE2 GLU A  39      10.637  -4.820  30.705  1.00 90.25           O
ATOM    303  HN  GLU A  39       6.555  -6.576  29.182  1.00 90.25           H
ATOM    304  N   LYS A  40       7.690  -4.520  25.729  1.00 90.04           N
ATOM    305  CA  LYS A  40       7.885  -4.821  24.321  1.00 90.04           C
ATOM    306  C   LYS A  40       9.343  -4.552  23.944  1.00 90.04           C
ATOM    307  O   LYS A  40       9.649  -4.289  22.782  1.00 90.04           O
ATOM    308  HA  LYS A  40       7.683  -5.883  24.183  1.00 90.04           H
ATOM    309  CB  LYS A  40       6.876  -4.052  23.465  1.00 90.04           C
ATOM    310 1HB  LYS A  40       7.001  -2.981  23.622  1.00 90.04           H
ATOM    311 2HB  LYS A  40       7.070  -4.243  22.409  1.00 90.04           H
ATOM    312  CG  LYS A  40       5.442  -4.460  23.808  1.00 90.04           C
ATOM    313 1HG  LYS A  40       5.308  -4.454  24.890  1.00 90.04           H
ATOM    314 2HG  LYS A  40       4.744  -3.732  23.396  1.00 90.04           H
ATOM    315  CD  LYS A  40       5.121  -5.851  23.257  1.00 90.04           C
ATOM    316 1HD  LYS A  40       5.372  -5.893  22.197  1.00 90.04           H
ATOM    317 2HD  LYS A  40       5.737  -6.597  23.759  1.00 90.04           H
ATOM    318  CE  LYS A  40       3.642  -6.189  23.450  1.00 90.04           C
ATOM    319 1HE  LYS A  40       3.459  -6.471  24.488  1.00 90.04           H
ATOM    320 2HE  LYS A  40       3.032  -5.309  23.247  1.00 90.04           H
ATOM    321  NZ  LYS A  40       3.241  -7.296  22.553  1.00 90.04           N
ATOM    322 1HZ  LYS A  40       2.257  -7.502  22.688  1.00 90.04           H
ATOM    323 2HZ  LYS A  40       3.399  -7.023  21.589  1.00 90.04           H
ATOM    324 3HZ  LYS A  40       3.792  -8.120  22.766  1.00 90.04           H
ATOM    325  HN  LYS A  40       7.493  -3.561  25.934  1.00 90.04           H
ATOM    326  N   ASN A  41      10.204  -4.626  24.948  1.00 88.54           N
ATOM    327  CA  ASN A  41      11.611  -4.322  24.751  1.00 88.54           C
ATOM    328  C   ASN A  41      12.174  -5.225  23.651  1.00 88.54           C
ATOM    329  O   ASN A  41      12.904  -4.761  22.776  1.00 88.54           O
ATOM    330  HA  ASN A  41      11.642  -3.267  24.481  1.00 88.54           H
ATOM    331  CB  ASN A  41      12.414  -4.578  26.029  1.00 88.54           C
ATOM    332 1HB  ASN A  41      12.067  -5.496  26.503  1.00 88.54           H
ATOM    333 2HB  ASN A  41      13.465  -4.726  25.779  1.00 88.54           H
ATOM    334  CG  ASN A  41      12.277  -3.409  27.006  1.00 88.54           C
ATOM    335  OD1 ASN A  41      12.072  -2.268  26.624  1.00 88.54           O
ATOM    336  ND2 ASN A  41      12.400  -3.754  28.284  1.00 88.54           N
ATOM    337 1HD2 ASN A  41      12.567  -4.709  28.530  1.00 88.54           H
ATOM    338 2HD2 ASN A  41      12.326  -3.060  28.999  1.00 88.54           H
ATOM    339  HN  ASN A  41       9.955  -4.887  25.881  1.00 88.54           H
ATOM    340  N   ASN A  42      11.813  -6.497  23.731  1.00 91.00           N
ATOM    341  CA  ASN A  42      12.314  -7.478  22.783  1.00 91.00           C
ATOM    342  C   ASN A  42      11.848  -7.104  21.374  1.00 91.00           C
ATOM    343  O   ASN A  42      12.603  -7.235  20.412  1.00 91.00           O
ATOM    344  HA  ASN A  42      13.399  -7.447  22.885  1.00 91.00           H
ATOM    345  CB  ASN A  42      11.780  -8.875  23.103  1.00 91.00           C
ATOM    346 1HB  ASN A  42      10.696  -8.838  23.215  1.00 91.00           H
ATOM    347 2HB  ASN A  42      11.991  -9.548  22.272  1.00 91.00           H
ATOM    348  CG  ASN A  42      12.412  -9.424  24.383  1.00 91.00           C
ATOM    349  OD1 ASN A  42      13.360  -8.878  24.922  1.00 91.00           O
ATOM    350  ND2 ASN A  42      11.835 -10.532  24.839  1.00 91.00           N
ATOM    351 1HD2 ASN A  42      11.059 -10.930  24.350  1.00 91.00           H
ATOM    352 2HD2 ASN A  42      12.177 -10.968  25.672  1.00 91.00           H
ATOM    353  HN  ASN A  42      11.191  -6.859  24.425  1.00 91.00           H
ATOM    354  N   VAL A  43      10.607  -6.647  21.298  1.00 91.48           N
ATOM    355  CA  VAL A  43      10.027  -6.265  20.022  1.00 91.48           C
ATOM    356  C   VAL A  43      10.808  -5.082  19.445  1.00 91.48           C
ATOM    357  O   VAL A  43      11.095  -5.047  18.250  1.00 91.48           O
ATOM    358  HA  VAL A  43      10.128  -7.115  19.347  1.00 91.48           H
ATOM    359  CB  VAL A  43       8.535  -5.970  20.192  1.00 91.48           C
ATOM    360  HB  VAL A  43       8.437  -5.104  20.848  1.00 91.48           H
ATOM    361  CG1 VAL A  43       7.889  -5.618  18.850  1.00 91.48           C
ATOM    362 1HG1 VAL A  43       8.375  -4.736  18.434  1.00 91.48           H
ATOM    363 2HG1 VAL A  43       8.004  -6.455  18.162  1.00 91.48           H
ATOM    364 3HG1 VAL A  43       6.829  -5.413  19.000  1.00 91.48           H
ATOM    365  CG2 VAL A  43       7.816  -7.146  20.856  1.00 91.48           C
ATOM    366 1HG2 VAL A  43       7.927  -8.036  20.237  1.00 91.48           H
ATOM    367 2HG2 VAL A  43       8.250  -7.330  21.838  1.00 91.48           H
ATOM    368 3HG2 VAL A  43       6.757  -6.909  20.965  1.00 91.48           H
ATOM    369  HN  VAL A  43      10.002  -6.536  22.087  1.00 91.48           H
ATOM    370  N   ARG A  44      11.130  -4.143  20.322  1.00 90.22           N
ATOM    371  CA  ARG A  44      11.814  -2.931  19.904  1.00 90.22           C
ATOM    372  C   ARG A  44      13.234  -3.257  19.438  1.00 90.22           C
ATOM    373  O   ARG A  44      13.718  -2.685  18.462  1.00 90.22           O
ATOM    374  HA  ARG A  44      11.212  -2.541  19.083  1.00 90.22           H
ATOM    375  CB  ARG A  44      11.879  -1.913  21.044  1.00 90.22           C
ATOM    376 1HB  ARG A  44      12.339  -2.372  21.920  1.00 90.22           H
ATOM    377 2HB  ARG A  44      12.513  -1.076  20.754  1.00 90.22           H
ATOM    378  CG  ARG A  44      10.482  -1.402  21.404  1.00 90.22           C
ATOM    379 1HG  ARG A  44       9.937  -1.152  20.494  1.00 90.22           H
ATOM    380 2HG  ARG A  44       9.921  -2.190  21.906  1.00 90.22           H
ATOM    381  CD  ARG A  44      10.565  -0.172  22.309  1.00 90.22           C
ATOM    382 1HD  ARG A  44      11.378   0.477  21.982  1.00 90.22           H
ATOM    383 2HD  ARG A  44       9.645   0.408  22.234  1.00 90.22           H
ATOM    384  NE  ARG A  44      10.785  -0.589  23.712  1.00 90.22           N
ATOM    385  HE  ARG A  44      11.723  -0.781  24.002  1.00 90.22           H
ATOM    386  CZ  ARG A  44       9.807  -0.727  24.617  1.00 90.22           C
ATOM    387  NH1 ARG A  44       8.532  -0.484  24.283  1.00 90.22           N
ATOM    388 1HH1 ARG A  44       8.305  -0.197  23.353  1.00 90.22           H
ATOM    389 2HH1 ARG A  44       7.808  -0.589  24.965  1.00 90.22           H
ATOM    390  NH2 ARG A  44      10.123  -1.112  25.861  1.00 90.22           N
ATOM    391 1HH2 ARG A  44       9.405  -1.219  26.549  1.00 90.22           H
ATOM    392 2HH2 ARG A  44      11.077  -1.291  26.103  1.00 90.22           H
ATOM    393  HN  ARG A  44      10.932  -4.200  21.301  1.00 90.22           H
ATOM    394  N   GLN A  45      13.863  -4.174  20.158  1.00 91.69           N
ATOM    395  CA  GLN A  45      15.237  -4.544  19.864  1.00 91.69           C
ATOM    396  C   GLN A  45      15.329  -5.189  18.480  1.00 91.69           C
ATOM    397  O   GLN A  45      16.246  -4.897  17.714  1.00 91.69           O
ATOM    398  HA  GLN A  45      15.797  -3.609  19.874  1.00 91.69           H
ATOM    399  CB  GLN A  45      15.797  -5.475  20.941  1.00 91.69           C
ATOM    400 1HB  GLN A  45      15.656  -5.026  21.924  1.00 91.69           H
ATOM    401 2HB  GLN A  45      15.244  -6.415  20.938  1.00 91.69           H
ATOM    402  CG  GLN A  45      17.283  -5.752  20.708  1.00 91.69           C
ATOM    403 1HG  GLN A  45      17.424  -6.199  19.724  1.00 91.69           H
ATOM    404 2HG  GLN A  45      17.837  -4.813  20.714  1.00 91.69           H
ATOM    405  CD  GLN A  45      17.842  -6.687  21.783  1.00 91.69           C
ATOM    406  OE1 GLN A  45      17.121  -7.241  22.596  1.00 91.69           O
ATOM    407  NE2 GLN A  45      19.164  -6.829  21.742  1.00 91.69           N
ATOM    408 1HE2 GLN A  45      19.698  -6.345  21.049  1.00 91.69           H
ATOM    409 2HE2 GLN A  45      19.623  -7.421  22.404  1.00 91.69           H
ATOM    410  HN  GLN A  45      13.450  -4.661  20.928  1.00 91.69           H
ATOM    411  N   PHE A  46      14.365  -6.055  18.200  1.00 93.61           N
ATOM    412  CA  PHE A  46      14.293  -6.700  16.901  1.00 93.61           C
ATOM    413  C   PHE A  46      14.118  -5.668  15.785  1.00 93.61           C
ATOM    414  O   PHE A  46      14.832  -5.703  14.784  1.00 93.61           O
ATOM    415  HA  PHE A  46      15.230  -7.237  16.753  1.00 93.61           H
ATOM    416  CB  PHE A  46      13.070  -7.619  16.925  1.00 93.61           C
ATOM    417 1HB  PHE A  46      13.233  -8.404  17.663  1.00 93.61           H
ATOM    418 2HB  PHE A  46      12.204  -7.046  17.256  1.00 93.61           H
ATOM    419  CG  PHE A  46      12.750  -8.266  15.576  1.00 93.61           C
ATOM    420  CD1 PHE A  46      11.762  -7.754  14.794  1.00 93.61           C
ATOM    421  HD1 PHE A  46      11.198  -6.883  15.128  1.00 93.61           H
ATOM    422  CD2 PHE A  46      13.454  -9.352  15.159  1.00 93.61           C
ATOM    423  HD2 PHE A  46      14.245  -9.762  15.785  1.00 93.61           H
ATOM    424  CE1 PHE A  46      11.465  -8.354  13.541  1.00 93.61           C
ATOM    425  HE1 PHE A  46      10.673  -7.944  12.915  1.00 93.61           H
ATOM    426  CE2 PHE A  46      13.157  -9.952  13.906  1.00 93.61           C
ATOM    427  HE2 PHE A  46      13.721 -10.823  13.572  1.00 93.61           H
ATOM    428  CZ  PHE A  46      12.169  -9.441  13.124  1.00 93.61           C
ATOM    429  HZ  PHE A  46      11.941  -9.901  12.163  1.00 93.61           H
ATOM    430  HN  PHE A  46      13.645  -6.316  18.843  1.00 93.61           H
ATOM    431  N   ALA A  47      13.164  -4.773  15.995  1.00 92.25           N
ATOM    432  CA  ALA A  47      12.820  -3.793  14.978  1.00 92.25           C
ATOM    433  C   ALA A  47      14.063  -2.972  14.626  1.00 92.25           C
ATOM    434  O   ALA A  47      14.307  -2.680  13.457  1.00 92.25           O
ATOM    435  HA  ALA A  47      12.491  -4.336  14.092  1.00 92.25           H
ATOM    436  CB  ALA A  47      11.668  -2.921  15.479  1.00 92.25           C
ATOM    437 1HB  ALA A  47      10.801  -3.548  15.686  1.00 92.25           H
ATOM    438 2HB  ALA A  47      11.971  -2.406  16.391  1.00 92.25           H
ATOM    439 3HB  ALA A  47      11.410  -2.186  14.716  1.00 92.25           H
ATOM    440  HN  ALA A  47      12.631  -4.711  16.839  1.00 92.25           H
ATOM    441  N   SER A  48      14.815  -2.624  15.660  1.00 92.41           N
ATOM    442  CA  SER A  48      15.896  -1.665  15.509  1.00 92.41           C
ATOM    443  C   SER A  48      16.985  -2.242  14.601  1.00 92.41           C
ATOM    444  O   SER A  48      17.724  -1.496  13.962  1.00 92.41           O
ATOM    445  HA  SER A  48      15.441  -0.787  15.051  1.00 92.41           H
ATOM    446  CB  SER A  48      16.486  -1.283  16.868  1.00 92.41           C
ATOM    447 1HB  SER A  48      17.162  -0.436  16.744  1.00 92.41           H
ATOM    448 2HB  SER A  48      15.686  -0.957  17.532  1.00 92.41           H
ATOM    449  OG  SER A  48      17.189  -2.367  17.469  1.00 92.41           O
ATOM    450  HG  SER A  48      17.561  -2.085  18.353  1.00 92.41           H
ATOM    451  HN  SER A  48      14.696  -2.985  16.585  1.00 92.41           H
ATOM    452  N   HIS A  49      17.048  -3.565  14.574  1.00 93.78           N
ATOM    453  CA  HIS A  49      18.058  -4.250  13.785  1.00 93.78           C
ATOM    454  C   HIS A  49      17.483  -4.602  12.411  1.00 93.78           C
ATOM    455  O   HIS A  49      18.178  -4.506  11.401  1.00 93.78           O
ATOM    456  HA  HIS A  49      18.882  -3.549  13.656  1.00 93.78           H
ATOM    457  CB  HIS A  49      18.597  -5.471  14.533  1.00 93.78           C
ATOM    458 1HB  HIS A  49      17.759  -6.106  14.822  1.00 93.78           H
ATOM    459 2HB  HIS A  49      19.219  -6.054  13.855  1.00 93.78           H
ATOM    460  CG  HIS A  49      19.401  -5.131  15.765  1.00 93.78           C
ATOM    461  ND1 HIS A  49      18.816  -4.831  16.983  1.00 93.78           N
ATOM    462  HD1 HIS A  49      17.834  -4.809  17.171  1.00 93.78           H
ATOM    463  CD2 HIS A  49      20.749  -5.047  15.955  1.00 93.78           C
ATOM    464  HD2 HIS A  49      21.511  -5.223  15.196  1.00 93.78           H
ATOM    465  CE1 HIS A  49      19.778  -4.579  17.858  1.00 93.78           C
ATOM    466  HE1 HIS A  49      19.637  -4.312  18.906  1.00 93.78           H
ATOM    467  NE2 HIS A  49      20.975  -4.713  17.219  1.00 93.78           N
ATOM    468  HN  HIS A  49      16.427  -4.165  15.078  1.00 93.78           H
ATOM    469  N   PHE A  50      16.220  -5.003  12.418  1.00 95.10           N
ATOM    470  CA  PHE A  50      15.630  -5.636  11.251  1.00 95.10           C
ATOM    471  C   PHE A  50      15.148  -4.589  10.245  1.00 95.10           C
ATOM    472  O   PHE A  50      15.412  -4.705   9.049  1.00 95.10           O
ATOM    473  HA  PHE A  50      16.403  -6.251  10.791  1.00 95.10           H
ATOM    474  CB  PHE A  50      14.428  -6.445  11.742  1.00 95.10           C
ATOM    475 1HB  PHE A  50      14.770  -7.181  12.470  1.00 95.10           H
ATOM    476 2HB  PHE A  50      13.741  -5.778  12.262  1.00 95.10           H
ATOM    477  CG  PHE A  50      13.668  -7.168  10.628  1.00 95.10           C
ATOM    478  CD1 PHE A  50      12.452  -6.710  10.227  1.00 95.10           C
ATOM    479  HD1 PHE A  50      12.019  -5.828  10.698  1.00 95.10           H
ATOM    480  CD2 PHE A  50      14.208  -8.269  10.039  1.00 95.10           C
ATOM    481  HD2 PHE A  50      15.182  -8.636  10.361  1.00 95.10           H
ATOM    482  CE1 PHE A  50      11.746  -7.381   9.193  1.00 95.10           C
ATOM    483  HE1 PHE A  50      10.772  -7.014   8.871  1.00 95.10           H
ATOM    484  CE2 PHE A  50      13.503  -8.939   9.006  1.00 95.10           C
ATOM    485  HE2 PHE A  50      13.936  -9.822   8.534  1.00 95.10           H
ATOM    486  CZ  PHE A  50      12.287  -8.481   8.604  1.00 95.10           C
ATOM    487  HZ  PHE A  50      11.745  -8.996   7.810  1.00 95.10           H
ATOM    488  HN  PHE A  50      15.606  -4.902  13.201  1.00 95.10           H
ATOM    489  N   LEU A  51      14.450  -3.591  10.766  1.00 94.68           N
ATOM    490  CA  LEU A  51      13.631  -2.732   9.927  1.00 94.68           C
ATOM    491  C   LEU A  51      14.538  -1.802   9.118  1.00 94.68           C
ATOM    492  O   LEU A  51      14.415  -1.718   7.897  1.00 94.68           O
ATOM    493  HA  LEU A  51      13.088  -3.374   9.234  1.00 94.68           H
ATOM    494  CB  LEU A  51      12.589  -1.994  10.771  1.00 94.68           C
ATOM    495 1HB  LEU A  51      13.112  -1.407  11.526  1.00 94.68           H
ATOM    496 2HB  LEU A  51      12.063  -1.290  10.128  1.00 94.68           H
ATOM    497  CG  LEU A  51      11.553  -2.872  11.475  1.00 94.68           C
ATOM    498  HG  LEU A  51      12.078  -3.536  12.163  1.00 94.68           H
ATOM    499  CD1 LEU A  51      10.592  -2.024  12.310  1.00 94.68           C
ATOM    500 1HD1 LEU A  51      11.155  -1.474  13.065  1.00 94.68           H
ATOM    501 2HD1 LEU A  51      10.071  -1.320  11.661  1.00 94.68           H
ATOM    502 3HD1 LEU A  51       9.866  -2.672  12.800  1.00 94.68           H
ATOM    503  CD2 LEU A  51      10.811  -3.757  10.471  1.00 94.68           C
ATOM    504 1HD2 LEU A  51      10.300  -3.129   9.742  1.00 94.68           H
ATOM    505 2HD2 LEU A  51      11.525  -4.402   9.959  1.00 94.68           H
ATOM    506 3HD2 LEU A  51      10.081  -4.371  10.998  1.00 94.68           H
ATOM    507  HN  LEU A  51      14.438  -3.366  11.740  1.00 94.68           H
ATOM    508  N   PRO A  52      15.460  -1.090   9.780  1.00 95.63           N
ATOM    509  CA  PRO A  52      16.173   0.012   9.129  1.00 95.63           C
ATOM    510  C   PRO A  52      16.818  -0.413   7.820  1.00 95.63           C
ATOM    511  O   PRO A  52      16.615   0.226   6.788  1.00 95.63           O
ATOM    512  HA  PRO A  52      15.473   0.803   8.859  1.00 95.63           H
ATOM    513  CB  PRO A  52      17.216   0.431  10.167  1.00 95.63           C
ATOM    514 1HB  PRO A  52      18.161  -0.092  10.020  1.00 95.63           H
ATOM    515 2HB  PRO A  52      17.432   1.498  10.110  1.00 95.63           H
ATOM    516  CG  PRO A  52      16.565   0.058  11.493  1.00 95.63           C
ATOM    517 1HG  PRO A  52      17.300  -0.036  12.292  1.00 95.63           H
ATOM    518 2HG  PRO A  52      15.851   0.814  11.821  1.00 95.63           H
ATOM    519  CD  PRO A  52      15.890  -1.267  11.179  1.00 95.63           C
ATOM    520 1HD  PRO A  52      16.578  -2.106  11.283  1.00 95.63           H
ATOM    521 2HD  PRO A  52      15.051  -1.462  11.847  1.00 95.63           H
ATOM    522  N   PRO A  53      17.607  -1.495   7.830  1.00 96.46           N
ATOM    523  CA  PRO A  53      18.274  -1.954   6.608  1.00 96.46           C
ATOM    524  C   PRO A  53      17.300  -2.144   5.456  1.00 96.46           C
ATOM    525  O   PRO A  53      17.588  -1.756   4.325  1.00 96.46           O
ATOM    526  HA  PRO A  53      18.981  -1.200   6.262  1.00 96.46           H
ATOM    527  CB  PRO A  53      18.925  -3.274   7.025  1.00 96.46           C
ATOM    528 1HB  PRO A  53      18.271  -4.124   6.829  1.00 96.46           H
ATOM    529 2HB  PRO A  53      19.851  -3.454   6.479  1.00 96.46           H
ATOM    530  CG  PRO A  53      19.177  -3.089   8.516  1.00 96.46           C
ATOM    531 1HG  PRO A  53      19.306  -4.043   9.027  1.00 96.46           H
ATOM    532 2HG  PRO A  53      20.084  -2.515   8.705  1.00 96.46           H
ATOM    533  CD  PRO A  53      17.930  -2.355   8.982  1.00 96.46           C
ATOM    534 1HD  PRO A  53      17.116  -3.044   9.208  1.00 96.46           H
ATOM    535 2HD  PRO A  53      18.115  -1.778   9.888  1.00 96.46           H
ATOM    536  N   LEU A  54      16.162  -2.742   5.778  1.00 95.61           N
ATOM    537  CA  LEU A  54      15.199  -3.116   4.756  1.00 95.61           C
ATOM    538  C   LEU A  54      14.544  -1.854   4.192  1.00 95.61           C
ATOM    539  O   LEU A  54      14.386  -1.722   2.980  1.00 95.61           O
ATOM    540  HA  LEU A  54      15.749  -3.608   3.954  1.00 95.61           H
ATOM    541  CB  LEU A  54      14.200  -4.134   5.310  1.00 95.61           C
ATOM    542 1HB  LEU A  54      13.752  -3.719   6.213  1.00 95.61           H
ATOM    543 2HB  LEU A  54      13.397  -4.257   4.583  1.00 95.61           H
ATOM    544  CG  LEU A  54      14.765  -5.516   5.643  1.00 95.61           C
ATOM    545  HG  LEU A  54      15.580  -5.389   6.356  1.00 95.61           H
ATOM    546  CD1 LEU A  54      13.707  -6.393   6.318  1.00 95.61           C
ATOM    547 1HD1 LEU A  54      13.377  -5.918   7.241  1.00 95.61           H
ATOM    548 2HD1 LEU A  54      12.856  -6.515   5.648  1.00 95.61           H
ATOM    549 3HD1 LEU A  54      14.136  -7.369   6.544  1.00 95.61           H
ATOM    550  CD2 LEU A  54      15.353  -6.183   4.398  1.00 95.61           C
ATOM    551 1HD2 LEU A  54      14.574  -6.296   3.645  1.00 95.61           H
ATOM    552 2HD2 LEU A  54      16.157  -5.564   4.000  1.00 95.61           H
ATOM    553 3HD2 LEU A  54      15.748  -7.164   4.664  1.00 95.61           H
ATOM    554  HN  LEU A  54      15.895  -2.969   6.714  1.00 95.61           H
ATOM    555  N   TYR A  55      14.179  -0.960   5.099  1.00 94.61           N
ATOM    556  CA  TYR A  55      13.495   0.263   4.712  1.00 94.61           C
ATOM    557  C   TYR A  55      14.378   1.121   3.804  1.00 94.61           C
ATOM    558  O   TYR A  55      13.885   1.759   2.875  1.00 94.61           O
ATOM    559  HA  TYR A  55      12.591  -0.015   4.170  1.00 94.61           H
ATOM    560  CB  TYR A  55      13.227   1.025   6.011  1.00 94.61           C
ATOM    561 1HB  TYR A  55      14.130   1.014   6.620  1.00 94.61           H
ATOM    562 2HB  TYR A  55      13.017   2.068   5.771  1.00 94.61           H
ATOM    563  CG  TYR A  55      12.066   0.463   6.834  1.00 94.61           C
ATOM    564  CD1 TYR A  55      11.310  -0.579   6.338  1.00 94.61           C
ATOM    565  HD1 TYR A  55      11.539  -1.002   5.360  1.00 94.61           H
ATOM    566  CD2 TYR A  55      11.776   0.998   8.072  1.00 94.61           C
ATOM    567  HD2 TYR A  55      12.374   1.821   8.464  1.00 94.61           H
ATOM    568  CE1 TYR A  55      10.218  -1.109   7.113  1.00 94.61           C
ATOM    569  HE1 TYR A  55       9.612  -1.932   6.733  1.00 94.61           H
ATOM    570  CE2 TYR A  55      10.684   0.469   8.847  1.00 94.61           C
ATOM    571  HE2 TYR A  55      10.444   0.882   9.827  1.00 94.61           H
ATOM    572  CZ  TYR A  55       9.959  -0.558   8.329  1.00 94.61           C
ATOM    573  OH  TYR A  55       8.927  -1.058   9.061  1.00 94.61           O
ATOM    574  HH  TYR A  55       8.451  -1.767   8.541  1.00 94.61           H
ATOM    575  HN  TYR A  55      14.344  -1.059   6.080  1.00 94.61           H
ATOM    576  N   TRP A  56      15.669   1.108   4.103  1.00 95.94           N
ATOM    577  CA  TRP A  56      16.636   1.811   3.277  1.00 95.94           C
ATOM    578  C   TRP A  56      16.685   1.117   1.914  1.00 95.94           C
ATOM    579  O   TRP A  56      16.702   1.778   0.877  1.00 95.94           O
ATOM    580  HA  TRP A  56      16.291   2.838   3.160  1.00 95.94           H
ATOM    581  CB  TRP A  56      18.001   1.875   3.965  1.00 95.94           C
ATOM    582 1HB  TRP A  56      18.134   0.979   4.571  1.00 95.94           H
ATOM    583 2HB  TRP A  56      18.781   1.863   3.203  1.00 95.94           H
ATOM    584  CG  TRP A  56      18.193   3.106   4.852  1.00 95.94           C
ATOM    585  CD1 TRP A  56      18.312   3.151   6.186  1.00 95.94           C
ATOM    586  HD1 TRP A  56      18.285   2.275   6.834  1.00 95.94           H
ATOM    587  CD2 TRP A  56      18.285   4.478   4.412  1.00 95.94           C
ATOM    588  NE1 TRP A  56      18.473   4.446   6.636  1.00 95.94           N
ATOM    589  HE1 TRP A  56      18.581   4.733   7.588  1.00 95.94           H
ATOM    590  CE2 TRP A  56      18.456   5.278   5.523  1.00 95.94           C
ATOM    591  CE3 TRP A  56      18.226   5.024   3.118  1.00 95.94           C
ATOM    592  HE3 TRP A  56      18.092   4.413   2.225  1.00 95.94           H
ATOM    593  CZ2 TRP A  56      18.581   6.671   5.452  1.00 95.94           C
ATOM    594  HZ2 TRP A  56      18.715   7.281   6.345  1.00 95.94           H
ATOM    595  CZ3 TRP A  56      18.352   6.417   3.064  1.00 95.94           C
ATOM    596  HZ3 TRP A  56      18.313   6.892   2.084  1.00 95.94           H
ATOM    597  CH2 TRP A  56      18.524   7.237   4.173  1.00 95.94           C
ATOM    598  HH2 TRP A  56      18.615   8.316   4.047  1.00 95.94           H
ATOM    599  HN  TRP A  56      16.055   0.631   4.892  1.00 95.94           H
ATOM    600  N   LEU A  57      16.707  -0.207   1.960  1.00 96.27           N
ATOM    601  CA  LEU A  57      16.775  -0.997   0.742  1.00 96.27           C
ATOM    602  C   LEU A  57      15.532  -0.723  -0.108  1.00 96.27           C
ATOM    603  O   LEU A  57      15.642  -0.437  -1.299  1.00 96.27           O
ATOM    604  HA  LEU A  57      17.653  -0.667   0.187  1.00 96.27           H
ATOM    605  CB  LEU A  57      16.978  -2.477   1.074  1.00 96.27           C
ATOM    606 1HB  LEU A  57      17.898  -2.576   1.651  1.00 96.27           H
ATOM    607 2HB  LEU A  57      16.161  -2.800   1.719  1.00 96.27           H
ATOM    608  CG  LEU A  57      17.054  -3.428  -0.121  1.00 96.27           C
ATOM    609  HG  LEU A  57      16.194  -3.239  -0.764  1.00 96.27           H
ATOM    610  CD1 LEU A  57      18.309  -3.161  -0.956  1.00 96.27           C
ATOM    611 1HD1 LEU A  57      18.288  -2.136  -1.325  1.00 96.27           H
ATOM    612 2HD1 LEU A  57      19.194  -3.306  -0.337  1.00 96.27           H
ATOM    613 3HD1 LEU A  57      18.338  -3.851  -1.799  1.00 96.27           H
ATOM    614  CD2 LEU A  57      16.967  -4.887   0.332  1.00 96.27           C
ATOM    615 1HD2 LEU A  57      17.794  -5.107   1.007  1.00 96.27           H
ATOM    616 2HD2 LEU A  57      16.022  -5.050   0.850  1.00 96.27           H
ATOM    617 3HD2 LEU A  57      17.023  -5.542  -0.537  1.00 96.27           H
ATOM    618  HN  LEU A  57      16.680  -0.738   2.807  1.00 96.27           H
ATOM    619  N   VAL A  58      14.379  -0.820   0.538  1.00 95.05           N
ATOM    620  CA  VAL A  58      13.116  -0.636  -0.155  1.00 95.05           C
ATOM    621  C   VAL A  58      13.071   0.768  -0.761  1.00 95.05           C
ATOM    622  O   VAL A  58      12.671   0.939  -1.911  1.00 95.05           O
ATOM    623  HA  VAL A  58      13.073  -1.368  -0.962  1.00 95.05           H
ATOM    624  CB  VAL A  58      11.951  -0.913   0.798  1.00 95.05           C
ATOM    625  HB  VAL A  58      12.104  -0.315   1.696  1.00 95.05           H
ATOM    626  CG1 VAL A  58      10.620  -0.491   0.173  1.00 95.05           C
ATOM    627 1HG1 VAL A  58      10.644   0.576  -0.048  1.00 95.05           H
ATOM    628 2HG1 VAL A  58      10.458  -1.050  -0.749  1.00 95.05           H
ATOM    629 3HG1 VAL A  58       9.809  -0.699   0.871  1.00 95.05           H
ATOM    630  CG2 VAL A  58      11.920  -2.385   1.212  1.00 95.05           C
ATOM    631 1HG2 VAL A  58      11.803  -3.010   0.327  1.00 95.05           H
ATOM    632 2HG2 VAL A  58      12.853  -2.641   1.716  1.00 95.05           H
ATOM    633 3HG2 VAL A  58      11.083  -2.555   1.889  1.00 95.05           H
ATOM    634  HN  VAL A  58      14.301  -1.021   1.514  1.00 95.05           H
ATOM    635  N   PHE A  59      13.489   1.737   0.040  1.00 96.52           N
ATOM    636  CA  PHE A  59      13.506   3.121  -0.404  1.00 96.52           C
ATOM    637  C   PHE A  59      14.304   3.270  -1.700  1.00 96.52           C
ATOM    638  O   PHE A  59      13.803   3.813  -2.684  1.00 96.52           O
ATOM    639  HA  PHE A  59      12.471   3.416  -0.580  1.00 96.52           H
ATOM    640  CB  PHE A  59      14.186   3.936   0.698  1.00 96.52           C
ATOM    641 1HB  PHE A  59      13.566   3.905   1.594  1.00 96.52           H
ATOM    642 2HB  PHE A  59      15.136   3.465   0.950  1.00 96.52           H
ATOM    643  CG  PHE A  59      14.442   5.397   0.322  1.00 96.52           C
ATOM    644  CD1 PHE A  59      15.715   5.875   0.282  1.00 96.52           C
ATOM    645  HD1 PHE A  59      16.552   5.218   0.517  1.00 96.52           H
ATOM    646  CD2 PHE A  59      13.398   6.217   0.029  1.00 96.52           C
ATOM    647  HD2 PHE A  59      12.378   5.833   0.062  1.00 96.52           H
ATOM    648  CE1 PHE A  59      15.952   7.231  -0.066  1.00 96.52           C
ATOM    649  HE1 PHE A  59      16.972   7.615  -0.099  1.00 96.52           H
ATOM    650  CE2 PHE A  59      13.635   7.573  -0.319  1.00 96.52           C
ATOM    651  HE2 PHE A  59      12.798   8.230  -0.554  1.00 96.52           H
ATOM    652  CZ  PHE A  59      14.908   8.051  -0.360  1.00 96.52           C
ATOM    653  HZ  PHE A  59      15.090   9.092  -0.627  1.00 96.52           H
ATOM    654  HN  PHE A  59      13.810   1.590   0.976  1.00 96.52           H
ATOM    655  N   ILE A  60      15.535   2.780  -1.660  1.00 96.71           N
ATOM    656  CA  ILE A  60      16.464   2.999  -2.755  1.00 96.71           C
ATOM    657  C   ILE A  60      15.910   2.352  -4.026  1.00 96.71           C
ATOM    658  O   ILE A  60      15.795   3.006  -5.060  1.00 96.71           O
ATOM    659  HA  ILE A  60      16.531   4.075  -2.916  1.00 96.71           H
ATOM    660  CB  ILE A  60      17.864   2.510  -2.376  1.00 96.71           C
ATOM    661  HB  ILE A  60      17.775   1.502  -1.972  1.00 96.71           H
ATOM    662  CG1 ILE A  60      18.471   3.385  -1.278  1.00 96.71           C
ATOM    663 1HG1 ILE A  60      18.742   4.357  -1.690  1.00 96.71           H
ATOM    664 2HG1 ILE A  60      17.730   3.565  -0.499  1.00 96.71           H
ATOM    665  CG2 ILE A  60      18.767   2.426  -3.607  1.00 96.71           C
ATOM    666 1HG2 ILE A  60      18.337   1.730  -4.327  1.00 96.71           H
ATOM    667 2HG2 ILE A  60      18.853   3.413  -4.063  1.00 96.71           H
ATOM    668 3HG2 ILE A  60      19.756   2.076  -3.310  1.00 96.71           H
ATOM    669  CD1 ILE A  60      19.708   2.721  -0.668  1.00 96.71           C
ATOM    670 1HD1 ILE A  60      19.428   1.761  -0.235  1.00 96.71           H
ATOM    671 2HD1 ILE A  60      20.456   2.565  -1.445  1.00 96.71           H
ATOM    672 3HD1 ILE A  60      20.120   3.364   0.109  1.00 96.71           H
ATOM    673  HN  ILE A  60      15.898   2.243  -0.898  1.00 96.71           H
ATOM    674  N   VAL A  61      15.581   1.074  -3.905  1.00 95.03           N
ATOM    675  CA  VAL A  61      15.182   0.292  -5.063  1.00 95.03           C
ATOM    676  C   VAL A  61      13.870   0.848  -5.621  1.00 95.03           C
ATOM    677  O   VAL A  61      13.710   0.968  -6.835  1.00 95.03           O
ATOM    678  HA  VAL A  61      15.960   0.402  -5.819  1.00 95.03           H
ATOM    679  CB  VAL A  61      15.092  -1.189  -4.689  1.00 95.03           C
ATOM    680  HB  VAL A  61      14.391  -1.283  -3.859  1.00 95.03           H
ATOM    681  CG1 VAL A  61      14.551  -2.018  -5.856  1.00 95.03           C
ATOM    682 1HG1 VAL A  61      13.555  -1.663  -6.122  1.00 95.03           H
ATOM    683 2HG1 VAL A  61      15.215  -1.914  -6.713  1.00 95.03           H
ATOM    684 3HG1 VAL A  61      14.497  -3.066  -5.562  1.00 95.03           H
ATOM    685  CG2 VAL A  61      16.448  -1.720  -4.221  1.00 95.03           C
ATOM    686 1HG2 VAL A  61      17.179  -1.606  -5.022  1.00 95.03           H
ATOM    687 2HG2 VAL A  61      16.777  -1.158  -3.347  1.00 95.03           H
ATOM    688 3HG2 VAL A  61      16.356  -2.774  -3.961  1.00 95.03           H
ATOM    689  HN  VAL A  61      15.584   0.575  -3.039  1.00 95.03           H
ATOM    690  N   GLY A  62      12.966   1.173  -4.709  1.00 95.15           N
ATOM    691  CA  GLY A  62      11.652   1.656  -5.096  1.00 95.15           C
ATOM    692  C   GLY A  62      11.750   3.016  -5.790  1.00 95.15           C
ATOM    693  O   GLY A  62      11.080   3.255  -6.793  1.00 95.15           O
ATOM    694 1HA  GLY A  62      11.179   0.936  -5.764  1.00 95.15           H
ATOM    695 2HA  GLY A  62      11.016   1.738  -4.215  1.00 95.15           H
ATOM    696  HN  GLY A  62      13.120   1.111  -3.723  1.00 95.15           H
ATOM    697  N   ALA A  63      12.591   3.872  -5.227  1.00 95.77           N
ATOM    698  CA  ALA A  63      12.723   5.229  -5.728  1.00 95.77           C
ATOM    699  C   ALA A  63      13.256   5.189  -7.162  1.00 95.77           C
ATOM    700  O   ALA A  63      12.739   5.880  -8.039  1.00 95.77           O
ATOM    701  HA  ALA A  63      11.731   5.681  -5.730  1.00 95.77           H
ATOM    702  CB  ALA A  63      13.629   6.033  -4.792  1.00 95.77           C
ATOM    703 1HB  ALA A  63      13.191   6.056  -3.794  1.00 95.77           H
ATOM    704 2HB  ALA A  63      14.612   5.565  -4.748  1.00 95.77           H
ATOM    705 3HB  ALA A  63      13.728   7.051  -5.169  1.00 95.77           H
ATOM    706  HN  ALA A  63      13.173   3.652  -4.445  1.00 95.77           H
ATOM    707  N   LEU A  64      14.282   4.374  -7.356  1.00 94.36           N
ATOM    708  CA  LEU A  64      14.895   4.241  -8.667  1.00 94.36           C
ATOM    709  C   LEU A  64      13.861   3.697  -9.655  1.00 94.36           C
ATOM    710  O   LEU A  64      13.703   4.232 -10.751  1.00 94.36           O
ATOM    711  HA  LEU A  64      15.191   5.238  -8.991  1.00 94.36           H
ATOM    712  CB  LEU A  64      16.167   3.395  -8.580  1.00 94.36           C
ATOM    713 1HB  LEU A  64      15.923   2.457  -8.081  1.00 94.36           H
ATOM    714 2HB  LEU A  64      16.483   3.145  -9.593  1.00 94.36           H
ATOM    715  CG  LEU A  64      17.349   4.036  -7.850  1.00 94.36           C
ATOM    716  HG  LEU A  64      17.012   4.349  -6.862  1.00 94.36           H
ATOM    717  CD1 LEU A  64      18.478   3.024  -7.642  1.00 94.36           C
ATOM    718 1HD1 LEU A  64      18.112   2.188  -7.047  1.00 94.36           H
ATOM    719 2HD1 LEU A  64      18.821   2.658  -8.610  1.00 94.36           H
ATOM    720 3HD1 LEU A  64      19.306   3.506  -7.121  1.00 94.36           H
ATOM    721  CD2 LEU A  64      17.831   5.290  -8.582  1.00 94.36           C
ATOM    722 1HD2 LEU A  64      18.146   5.023  -9.591  1.00 94.36           H
ATOM    723 2HD2 LEU A  64      17.019   6.015  -8.635  1.00 94.36           H
ATOM    724 3HD2 LEU A  64      18.672   5.725  -8.042  1.00 94.36           H
ATOM    725  HN  LEU A  64      14.693   3.812  -6.638  1.00 94.36           H
ATOM    726  N   GLY A  65      13.184   2.639  -9.232  1.00 92.34           N
ATOM    727  CA  GLY A  65      12.262   1.940 -10.111  1.00 92.34           C
ATOM    728  C   GLY A  65      11.148   2.872 -10.591  1.00 92.34           C
ATOM    729  O   GLY A  65      10.935   3.024 -11.792  1.00 92.34           O
ATOM    730 1HA  GLY A  65      12.804   1.543 -10.970  1.00 92.34           H
ATOM    731 2HA  GLY A  65      11.829   1.088  -9.587  1.00 92.34           H
ATOM    732  HN  GLY A  65      13.257   2.261  -8.309  1.00 92.34           H
ATOM    733  N   ASN A  66      10.465   3.471  -9.626  1.00 93.71           N
ATOM    734  CA  ASN A  66       9.275   4.249  -9.923  1.00 93.71           C
ATOM    735  C   ASN A  66       9.677   5.526 -10.664  1.00 93.71           C
ATOM    736  O   ASN A  66       8.951   5.995 -11.539  1.00 93.71           O
ATOM    737  HA  ASN A  66       8.649   3.594 -10.531  1.00 93.71           H
ATOM    738  CB  ASN A  66       8.547   4.655  -8.640  1.00 93.71           C
ATOM    739 1HB  ASN A  66       9.266   5.036  -7.915  1.00 93.71           H
ATOM    740 2HB  ASN A  66       7.850   5.465  -8.854  1.00 93.71           H
ATOM    741  CG  ASN A  66       7.790   3.469  -8.040  1.00 93.71           C
ATOM    742  OD1 ASN A  66       6.824   2.971  -8.595  1.00 93.71           O
ATOM    743  ND2 ASN A  66       8.280   3.046  -6.878  1.00 93.71           N
ATOM    744 1HD2 ASN A  66       9.076   3.499  -6.477  1.00 93.71           H
ATOM    745 2HD2 ASN A  66       7.853   2.274  -6.407  1.00 93.71           H
ATOM    746  HN  ASN A  66      10.713   3.432  -8.658  1.00 93.71           H
ATOM    747  N   SER A  67      10.832   6.053 -10.285  1.00 92.87           N
ATOM    748  CA  SER A  67      11.356   7.247 -10.925  1.00 92.87           C
ATOM    749  C   SER A  67      11.587   6.983 -12.415  1.00 92.87           C
ATOM    750  O   SER A  67      11.360   7.860 -13.247  1.00 92.87           O
ATOM    751  HA  SER A  67      10.589   8.009 -10.786  1.00 92.87           H
ATOM    752  CB  SER A  67      12.655   7.704 -10.260  1.00 92.87           C
ATOM    753 1HB  SER A  67      13.394   6.904 -10.319  1.00 92.87           H
ATOM    754 2HB  SER A  67      13.063   8.555 -10.806  1.00 92.87           H
ATOM    755  OG  SER A  67      12.457   8.067  -8.896  1.00 92.87           O
ATOM    756  HG  SER A  67      12.894   7.396  -8.297  1.00 92.87           H
ATOM    757  HN  SER A  67      11.405   5.679  -9.555  1.00 92.87           H
ATOM    758  N   LEU A  68      12.035   5.770 -12.706  1.00 89.85           N
ATOM    759  CA  LEU A  68      12.291   5.377 -14.081  1.00 89.85           C
ATOM    760  C   LEU A  68      10.967   5.324 -14.846  1.00 89.85           C
ATOM    761  O   LEU A  68      10.907   5.699 -16.016  1.00 89.85           O
ATOM    762  HA  LEU A  68      12.918   6.147 -14.529  1.00 89.85           H
ATOM    763  CB  LEU A  68      13.079   4.066 -14.125  1.00 89.85           C
ATOM    764 1HB  LEU A  68      14.011   4.207 -13.577  1.00 89.85           H
ATOM    765 2HB  LEU A  68      12.509   3.304 -13.594  1.00 89.85           H
ATOM    766  CG  LEU A  68      13.415   3.533 -15.519  1.00 89.85           C
ATOM    767  HG  LEU A  68      12.485   3.427 -16.078  1.00 89.85           H
ATOM    768  CD1 LEU A  68      14.294   4.522 -16.288  1.00 89.85           C
ATOM    769 1HD1 LEU A  68      13.767   5.470 -16.394  1.00 89.85           H
ATOM    770 2HD1 LEU A  68      15.224   4.683 -15.741  1.00 89.85           H
ATOM    771 3HD1 LEU A  68      14.518   4.118 -17.275  1.00 89.85           H
ATOM    772  CD2 LEU A  68      14.053   2.145 -15.436  1.00 89.85           C
ATOM    773 1HD2 LEU A  68      14.972   2.201 -14.852  1.00 89.85           H
ATOM    774 2HD2 LEU A  68      13.359   1.455 -14.956  1.00 89.85           H
ATOM    775 3HD2 LEU A  68      14.281   1.789 -16.441  1.00 89.85           H
ATOM    776  HN  LEU A  68      12.222   5.064 -12.022  1.00 89.85           H
ATOM    777  N   VAL A  69       9.938   4.856 -14.154  1.00 88.89           N
ATOM    778  CA  VAL A  69       8.618   4.756 -14.752  1.00 88.89           C
ATOM    779  C   VAL A  69       8.178   6.138 -15.242  1.00 88.89           C
ATOM    780  O   VAL A  69       7.745   6.287 -16.383  1.00 88.89           O
ATOM    781  HA  VAL A  69       8.695   4.088 -15.610  1.00 88.89           H
ATOM    782  CB  VAL A  69       7.637   4.136 -13.755  1.00 88.89           C
ATOM    783  HB  VAL A  69       7.605   4.777 -12.874  1.00 88.89           H
ATOM    784  CG1 VAL A  69       6.226   4.071 -14.341  1.00 88.89           C
ATOM    785 1HG1 VAL A  69       5.887   5.078 -14.584  1.00 88.89           H
ATOM    786 2HG1 VAL A  69       6.236   3.463 -15.246  1.00 88.89           H
ATOM    787 3HG1 VAL A  69       5.549   3.626 -13.612  1.00 88.89           H
ATOM    788  CG2 VAL A  69       8.110   2.750 -13.310  1.00 88.89           C
ATOM    789 1HG2 VAL A  69       8.186   2.096 -14.179  1.00 88.89           H
ATOM    790 2HG2 VAL A  69       9.087   2.835 -12.834  1.00 88.89           H
ATOM    791 3HG2 VAL A  69       7.395   2.332 -12.602  1.00 88.89           H
ATOM    792  HN  VAL A  69       9.996   4.549 -13.204  1.00 88.89           H
ATOM    793  N   ILE A  70       8.306   7.113 -14.354  1.00 90.30           N
ATOM    794  CA  ILE A  70       7.841   8.458 -14.648  1.00 90.30           C
ATOM    795  C   ILE A  70       8.644   9.025 -15.820  1.00 90.30           C
ATOM    796  O   ILE A  70       8.083   9.658 -16.713  1.00 90.30           O
ATOM    797  HA  ILE A  70       6.796   8.384 -14.949  1.00 90.30           H
ATOM    798  CB  ILE A  70       7.890   9.328 -13.391  1.00 90.30           C
ATOM    799  HB  ILE A  70       8.902   9.290 -12.988  1.00 90.30           H
ATOM    800  CG1 ILE A  70       6.952   8.785 -12.311  1.00 90.30           C
ATOM    801 1HG1 ILE A  70       5.926   8.793 -12.678  1.00 90.30           H
ATOM    802 2HG1 ILE A  70       7.205   7.747 -12.093  1.00 90.30           H
ATOM    803  CG2 ILE A  70       7.592  10.792 -13.725  1.00 90.30           C
ATOM    804 1HG2 ILE A  70       8.333  11.160 -14.434  1.00 90.30           H
ATOM    805 2HG2 ILE A  70       6.598  10.869 -14.166  1.00 90.30           H
ATOM    806 3HG2 ILE A  70       7.633  11.388 -12.814  1.00 90.30           H
ATOM    807  CD1 ILE A  70       7.048   9.619 -11.032  1.00 90.30           C
ATOM    808 1HD1 ILE A  70       8.070   9.589 -10.654  1.00 90.30           H
ATOM    809 2HD1 ILE A  70       6.771  10.650 -11.248  1.00 90.30           H
ATOM    810 3HD1 ILE A  70       6.371   9.211 -10.281  1.00 90.30           H
ATOM    811  HN  ILE A  70       8.716   6.996 -13.450  1.00 90.30           H
ATOM    812  N   LEU A  71       9.945   8.778 -15.780  1.00 87.90           N
ATOM    813  CA  LEU A  71      10.845   9.340 -16.773  1.00 87.90           C
ATOM    814  C   LEU A  71      10.468   8.807 -18.156  1.00 87.90           C
ATOM    815  O   LEU A  71      10.394   9.568 -19.120  1.00 87.90           O
ATOM    816  HA  LEU A  71      10.702  10.420 -16.768  1.00 87.90           H
ATOM    817  CB  LEU A  71      12.302   9.074 -16.387  1.00 87.90           C
ATOM    818 1HB  LEU A  71      12.464   9.450 -15.377  1.00 87.90           H
ATOM    819 2HB  LEU A  71      12.457   7.995 -16.354  1.00 87.90           H
ATOM    820  CG  LEU A  71      13.361   9.686 -17.305  1.00 87.90           C
ATOM    821  HG  LEU A  71      12.978  10.633 -17.684  1.00 87.90           H
ATOM    822  CD1 LEU A  71      14.645   9.994 -16.532  1.00 87.90           C
ATOM    823 1HD1 LEU A  71      14.426  10.700 -15.732  1.00 87.90           H
ATOM    824 2HD1 LEU A  71      15.042   9.073 -16.106  1.00 87.90           H
ATOM    825 3HD1 LEU A  71      15.381  10.428 -17.209  1.00 87.90           H
ATOM    826  CD2 LEU A  71      13.622   8.787 -18.516  1.00 87.90           C
ATOM    827 1HD2 LEU A  71      13.975   7.813 -18.176  1.00 87.90           H
ATOM    828 2HD2 LEU A  71      12.699   8.663 -19.082  1.00 87.90           H
ATOM    829 3HD2 LEU A  71      14.379   9.246 -19.152  1.00 87.90           H
ATOM    830  HN  LEU A  71      10.384   8.206 -15.087  1.00 87.90           H
ATOM    831  N   VAL A  72      10.241   7.503 -18.211  1.00 82.99           N
ATOM    832  CA  VAL A  72       9.922   6.851 -19.470  1.00 82.99           C
ATOM    833  C   VAL A  72       8.594   7.397 -20.000  1.00 82.99           C
ATOM    834  O   VAL A  72       8.448   7.627 -21.200  1.00 82.99           O
ATOM    835  HA  VAL A  72      10.711   7.100 -20.179  1.00 82.99           H
ATOM    836  CB  VAL A  72       9.912   5.332 -19.286  1.00 82.99           C
ATOM    837  HB  VAL A  72       9.214   5.096 -18.483  1.00 82.99           H
ATOM    838  CG1 VAL A  72       9.425   4.629 -20.554  1.00 82.99           C
ATOM    839 1HG1 VAL A  72       8.413   4.959 -20.786  1.00 82.99           H
ATOM    840 2HG1 VAL A  72      10.088   4.876 -21.384  1.00 82.99           H
ATOM    841 3HG1 VAL A  72       9.428   3.550 -20.395  1.00 82.99           H
ATOM    842  CG2 VAL A  72      11.294   4.822 -18.871  1.00 82.99           C
ATOM    843 1HG2 VAL A  72      12.021   5.075 -19.643  1.00 82.99           H
ATOM    844 2HG2 VAL A  72      11.586   5.286 -17.930  1.00 82.99           H
ATOM    845 3HG2 VAL A  72      11.259   3.739 -18.747  1.00 82.99           H
ATOM    846  HN  VAL A  72      10.271   6.896 -17.417  1.00 82.99           H
ATOM    847  N   TYR A  73       7.660   7.589 -19.080  1.00 83.25           N
ATOM    848  CA  TYR A  73       6.348   8.099 -19.441  1.00 83.25           C
ATOM    849  C   TYR A  73       6.458   9.471 -20.109  1.00 83.25           C
ATOM    850  O   TYR A  73       5.736   9.760 -21.062  1.00 83.25           O
ATOM    851  HA  TYR A  73       5.895   7.397 -20.141  1.00 83.25           H
ATOM    852  CB  TYR A  73       5.577   8.244 -18.127  1.00 83.25           C
ATOM    853 1HB  TYR A  73       5.533   7.273 -17.634  1.00 83.25           H
ATOM    854 2HB  TYR A  73       6.128   8.913 -17.466  1.00 83.25           H
ATOM    855  CG  TYR A  73       4.153   8.779 -18.297  1.00 83.25           C
ATOM    856  CD1 TYR A  73       3.928  10.139 -18.347  1.00 83.25           C
ATOM    857  HD1 TYR A  73       4.765  10.833 -18.264  1.00 83.25           H
ATOM    858  CD2 TYR A  73       3.095   7.900 -18.402  1.00 83.25           C
ATOM    859  HD2 TYR A  73       3.272   6.825 -18.363  1.00 83.25           H
ATOM    860  CE1 TYR A  73       2.589  10.642 -18.507  1.00 83.25           C
ATOM    861  HE1 TYR A  73       2.397  11.714 -18.547  1.00 83.25           H
ATOM    862  CE2 TYR A  73       1.755   8.402 -18.562  1.00 83.25           C
ATOM    863  HE2 TYR A  73       0.910   7.719 -18.646  1.00 83.25           H
ATOM    864  CZ  TYR A  73       1.568   9.749 -18.607  1.00 83.25           C
ATOM    865  OH  TYR A  73       0.303  10.223 -18.758  1.00 83.25           O
ATOM    866  HH  TYR A  73      -0.326   9.468 -18.943  1.00 83.25           H
ATOM    867  HN  TYR A  73       7.788   7.403 -18.106  1.00 83.25           H
ATOM    868  N   TRP A  74       7.366  10.279 -19.583  1.00 83.84           N
ATOM    869  CA  TRP A  74       7.485  11.658 -20.023  1.00 83.84           C
ATOM    870  C   TRP A  74       8.087  11.655 -21.430  1.00 83.84           C
ATOM    871  O   TRP A  74       7.543  12.274 -22.343  1.00 83.84           O
ATOM    872  HA  TRP A  74       6.484  12.088 -20.047  1.00 83.84           H
ATOM    873  CB  TRP A  74       8.301  12.484 -19.026  1.00 83.84           C
ATOM    874 1HB  TRP A  74       8.123  12.101 -18.021  1.00 83.84           H
ATOM    875 2HB  TRP A  74       9.361  12.345 -19.237  1.00 83.84           H
ATOM    876  CG  TRP A  74       7.982  13.980 -19.050  1.00 83.84           C
ATOM    877  CD1 TRP A  74       7.939  14.798 -20.110  1.00 83.84           C
ATOM    878  HD1 TRP A  74       8.135  14.484 -21.135  1.00 83.84           H
ATOM    879  CD2 TRP A  74       7.662  14.809 -17.912  1.00 83.84           C
ATOM    880  NE1 TRP A  74       7.616  16.088 -19.741  1.00 83.84           N
ATOM    881  HE1 TRP A  74       7.524  16.873 -20.354  1.00 83.84           H
ATOM    882  CE2 TRP A  74       7.442  16.095 -18.362  1.00 83.84           C
ATOM    883  CE3 TRP A  74       7.561  14.483 -16.548  1.00 83.84           C
ATOM    884  HE3 TRP A  74       7.730  13.475 -16.168  1.00 83.84           H
ATOM    885  CZ2 TRP A  74       7.108  17.157 -17.514  1.00 83.84           C
ATOM    886  HZ2 TRP A  74       6.939  18.165 -17.894  1.00 83.84           H
ATOM    887  CZ3 TRP A  74       7.227  15.556 -15.714  1.00 83.84           C
ATOM    888  HZ3 TRP A  74       7.135  15.358 -14.646  1.00 83.84           H
ATOM    889  CH2 TRP A  74       7.002  16.856 -16.151  1.00 83.84           C
ATOM    890  HH2 TRP A  74       6.745  17.637 -15.436  1.00 83.84           H
ATOM    891  HN  TRP A  74       8.012  10.006 -18.870  1.00 83.84           H
ATOM    892  N   TYR A  75       9.202  10.951 -21.561  1.00 76.60           N
ATOM    893  CA  TYR A  75      10.006  11.040 -22.768  1.00 76.60           C
ATOM    894  C   TYR A  75       9.434  10.150 -23.873  1.00 76.60           C
ATOM    895  O   TYR A  75       9.828  10.265 -25.033  1.00 76.60           O
ATOM    896  HA  TYR A  75       9.995  12.077 -23.104  1.00 76.60           H
ATOM    897  CB  TYR A  75      11.397  10.530 -22.386  1.00 76.60           C
ATOM    898 1HB  TYR A  75      11.289   9.654 -21.746  1.00 76.60           H
ATOM    899 2HB  TYR A  75      11.913  10.203 -23.289  1.00 76.60           H
ATOM    900  CG  TYR A  75      12.264  11.565 -21.667  1.00 76.60           C
ATOM    901  CD1 TYR A  75      12.859  12.583 -22.384  1.00 76.60           C
ATOM    902  HD1 TYR A  75      12.712  12.650 -23.462  1.00 76.60           H
ATOM    903  CD2 TYR A  75      12.450  11.481 -20.303  1.00 76.60           C
ATOM    904  HD2 TYR A  75      11.980  10.676 -19.737  1.00 76.60           H
ATOM    905  CE1 TYR A  75      13.676  13.558 -21.707  1.00 76.60           C
ATOM    906  HE1 TYR A  75      14.152  14.367 -22.261  1.00 76.60           H
ATOM    907  CE2 TYR A  75      13.267  12.455 -19.626  1.00 76.60           C
ATOM    908  HE2 TYR A  75      13.422  12.400 -18.549  1.00 76.60           H
ATOM    909  CZ  TYR A  75      13.839  13.446 -20.362  1.00 76.60           C
ATOM    910  OH  TYR A  75      14.610  14.366 -19.722  1.00 76.60           O
ATOM    911  HH  TYR A  75      14.625  14.177 -18.741  1.00 76.60           H
ATOM    912  HN  TYR A  75       9.556  10.331 -20.861  1.00 76.60           H
ATOM    913  N   CYS A  76       8.515   9.283 -23.475  1.00 69.79           N
ATOM    914  CA  CYS A  76       7.837   8.420 -24.428  1.00 69.79           C
ATOM    915  C   CYS A  76       6.926   9.288 -25.298  1.00 69.79           C
ATOM    916  O   CYS A  76       5.983   9.899 -24.798  1.00 69.79           O
ATOM    917  HA  CYS A  76       8.614   7.949 -25.031  1.00 69.79           H
ATOM    918  CB  CYS A  76       7.063   7.302 -23.728  1.00 69.79           C
ATOM    919 1HB  CYS A  76       7.733   6.730 -23.087  1.00 69.79           H
ATOM    920 2HB  CYS A  76       6.294   7.730 -23.084  1.00 69.79           H
ATOM    921  SG  CYS A  76       6.295   6.200 -24.970  1.00 69.79           S
ATOM    922  HG  CYS A  76       7.434   5.813 -25.536  1.00 69.79           H
ATOM    923  HN  CYS A  76       8.232   9.165 -22.523  1.00 69.79           H
ATOM    924  N   THR A  77       7.239   9.315 -26.585  1.00 61.29           N
ATOM    925  CA  THR A  77       6.537  10.189 -27.509  1.00 61.29           C
ATOM    926  C   THR A  77       5.235   9.535 -27.976  1.00 61.29           C
ATOM    927  O   THR A  77       4.474  10.131 -28.737  1.00 61.29           O
ATOM    928  HA  THR A  77       6.264  11.101 -26.978  1.00 61.29           H
ATOM    929  CB  THR A  77       7.490  10.530 -28.655  1.00 61.29           C
ATOM    930  HB  THR A  77       7.018  11.210 -29.365  1.00 61.29           H
ATOM    931  OG1 THR A  77       7.872   9.261 -29.180  1.00 61.29           O
ATOM    932  HG1 THR A  77       8.277   9.374 -30.087  1.00 61.29           H
ATOM    933  CG2 THR A  77       8.804  11.140 -28.162  1.00 61.29           C
ATOM    934 1HG2 THR A  77       9.309  10.431 -27.505  1.00 61.29           H
ATOM    935 2HG2 THR A  77       8.596  12.058 -27.614  1.00 61.29           H
ATOM    936 3HG2 THR A  77       9.444  11.363 -29.016  1.00 61.29           H
ATOM    937  HN  THR A  77       7.958   8.754 -26.997  1.00 61.29           H
ATOM    938  N   ARG A  78       5.018   8.317 -27.500  1.00 65.11           N
ATOM    939  CA  ARG A  78       3.866   7.541 -27.928  1.00 65.11           C
ATOM    940  C   ARG A  78       2.588   8.094 -27.293  1.00 65.11           C
ATOM    941  O   ARG A  78       2.622   8.632 -26.188  1.00 65.11           O
ATOM    942  HA  ARG A  78       3.844   7.649 -29.012  1.00 65.11           H
ATOM    943  CB  ARG A  78       4.021   6.068 -27.544  1.00 65.11           C
ATOM    944 1HB  ARG A  78       3.424   5.450 -28.214  1.00 65.11           H
ATOM    945 2HB  ARG A  78       5.060   5.763 -27.671  1.00 65.11           H
ATOM    946  CG  ARG A  78       3.587   5.830 -26.097  1.00 65.11           C
ATOM    947 1HG  ARG A  78       4.160   6.475 -25.431  1.00 65.11           H
ATOM    948 2HG  ARG A  78       2.538   6.101 -25.979  1.00 65.11           H
ATOM    949  CD  ARG A  78       3.789   4.367 -25.698  1.00 65.11           C
ATOM    950 1HD  ARG A  78       3.207   3.719 -26.354  1.00 65.11           H
ATOM    951 2HD  ARG A  78       4.836   4.089 -25.822  1.00 65.11           H
ATOM    952  NE  ARG A  78       3.376   4.164 -24.291  1.00 65.11           N
ATOM    953  HE  ARG A  78       3.067   4.962 -23.774  1.00 65.11           H
ATOM    954  CZ  ARG A  78       3.390   2.978 -23.668  1.00 65.11           C
ATOM    955  NH1 ARG A  78       3.795   1.875 -24.312  1.00 65.11           N
ATOM    956 1HH1 ARG A  78       4.089   1.933 -25.266  1.00 65.11           H
ATOM    957 2HH1 ARG A  78       3.802   0.994 -23.840  1.00 65.11           H
ATOM    958  NH2 ARG A  78       2.993   2.911 -22.389  1.00 65.11           N
ATOM    959 1HH2 ARG A  78       2.998   2.034 -21.910  1.00 65.11           H
ATOM    960 2HH2 ARG A  78       2.693   3.739 -21.915  1.00 65.11           H
ATOM    961  HN  ARG A  78       5.611   7.862 -26.836  1.00 65.11           H
ATOM    962  N   VAL A  79       1.491   7.943 -28.021  1.00 68.97           N
ATOM    963  CA  VAL A  79       0.183   8.266 -27.478  1.00 68.97           C
ATOM    964  C   VAL A  79      -0.024   7.501 -26.169  1.00 68.97           C
ATOM    965  O   VAL A  79       0.156   6.285 -26.121  1.00 68.97           O
ATOM    966  HA  VAL A  79       0.169   9.335 -27.265  1.00 68.97           H
ATOM    967  CB  VAL A  79      -0.902   7.976 -28.517  1.00 68.97           C
ATOM    968  HB  VAL A  79      -0.992   6.894 -28.614  1.00 68.97           H
ATOM    969  CG1 VAL A  79      -2.257   8.522 -28.063  1.00 68.97           C
ATOM    970 1HG1 VAL A  79      -2.541   8.052 -27.122  1.00 68.97           H
ATOM    971 2HG1 VAL A  79      -2.186   9.601 -27.925  1.00 68.97           H
ATOM    972 3HG1 VAL A  79      -3.009   8.302 -28.821  1.00 68.97           H
ATOM    973  CG2 VAL A  79      -0.514   8.539 -29.886  1.00 68.97           C
ATOM    974 1HG2 VAL A  79      -0.382   9.618 -29.810  1.00 68.97           H
ATOM    975 2HG2 VAL A  79       0.419   8.082 -30.216  1.00 68.97           H
ATOM    976 3HG2 VAL A  79      -1.302   8.319 -30.606  1.00 68.97           H
ATOM    977  HN  VAL A  79       1.487   7.608 -28.963  1.00 68.97           H
ATOM    978  N   LYS A  80      -0.400   8.245 -25.139  1.00 76.83           N
ATOM    979  CA  LYS A  80      -0.637   7.652 -23.834  1.00 76.83           C
ATOM    980  C   LYS A  80      -1.917   6.814 -23.885  1.00 76.83           C
ATOM    981  O   LYS A  80      -2.753   7.005 -24.767  1.00 76.83           O
ATOM    982  HA  LYS A  80       0.201   6.988 -23.619  1.00 76.83           H
ATOM    983  CB  LYS A  80      -0.651   8.730 -22.749  1.00 76.83           C
ATOM    984 1HB  LYS A  80      -1.575   9.305 -22.814  1.00 76.83           H
ATOM    985 2HB  LYS A  80      -0.637   8.262 -21.765  1.00 76.83           H
ATOM    986  CG  LYS A  80       0.550   9.667 -22.892  1.00 76.83           C
ATOM    987 1HG  LYS A  80       0.528  10.146 -23.870  1.00 76.83           H
ATOM    988 2HG  LYS A  80       0.489  10.460 -22.146  1.00 76.83           H
ATOM    989  CD  LYS A  80       1.865   8.902 -22.723  1.00 76.83           C
ATOM    990 1HD  LYS A  80       1.937   8.516 -21.706  1.00 76.83           H
ATOM    991 2HD  LYS A  80       1.877   8.041 -23.392  1.00 76.83           H
ATOM    992  CE  LYS A  80       3.065   9.803 -23.020  1.00 76.83           C
ATOM    993 1HE  LYS A  80       2.959  10.246 -24.010  1.00 76.83           H
ATOM    994 2HE  LYS A  80       3.097  10.624 -22.304  1.00 76.83           H
ATOM    995  NZ  LYS A  80       4.324   9.028 -22.950  1.00 76.83           N
ATOM    996 1HZ  LYS A  80       5.092   9.600 -23.284  1.00 76.83           H
ATOM    997 2HZ  LYS A  80       4.500   8.754 -21.989  1.00 76.83           H
ATOM    998 3HZ  LYS A  80       4.244   8.199 -23.528  1.00 76.83           H
ATOM    999  HN  LYS A  80      -0.541   9.234 -25.185  1.00 76.83           H
ATOM   1000  N   THR A  81      -2.030   5.906 -22.928  1.00 78.97           N
ATOM   1001  CA  THR A  81      -3.261   5.153 -22.752  1.00 78.97           C
ATOM   1002  C   THR A  81      -3.808   5.349 -21.337  1.00 78.97           C
ATOM   1003  O   THR A  81      -3.127   5.901 -20.474  1.00 78.97           O
ATOM   1004  HA  THR A  81      -4.007   5.548 -23.441  1.00 78.97           H
ATOM   1005  CB  THR A  81      -2.973   3.690 -23.094  1.00 78.97           C
ATOM   1006  HB  THR A  81      -3.893   3.105 -23.109  1.00 78.97           H
ATOM   1007  OG1 THR A  81      -2.006   3.290 -22.126  1.00 78.97           O
ATOM   1008  HG1 THR A  81      -1.098   3.608 -22.399  1.00 78.97           H
ATOM   1009  CG2 THR A  81      -2.247   3.533 -24.432  1.00 78.97           C
ATOM   1010 1HG2 THR A  81      -1.295   4.062 -24.393  1.00 78.97           H
ATOM   1011 2HG2 THR A  81      -2.862   3.950 -25.230  1.00 78.97           H
ATOM   1012 3HG2 THR A  81      -2.068   2.476 -24.627  1.00 78.97           H
ATOM   1013  HN  THR A  81      -1.301   5.681 -22.280  1.00 78.97           H
ATOM   1014  N   MET A  82      -5.035   4.887 -21.142  1.00 82.66           N
ATOM   1015  CA  MET A  82      -5.656   4.943 -19.829  1.00 82.66           C
ATOM   1016  C   MET A  82      -4.822   4.182 -18.796  1.00 82.66           C
ATOM   1017  O   MET A  82      -4.636   4.653 -17.675  1.00 82.66           O
ATOM   1018  HA  MET A  82      -5.695   6.000 -19.568  1.00 82.66           H
ATOM   1019  CB  MET A  82      -7.058   4.335 -19.902  1.00 82.66           C
ATOM   1020 1HB  MET A  82      -7.682   4.930 -20.569  1.00 82.66           H
ATOM   1021 2HB  MET A  82      -7.002   3.333 -20.327  1.00 82.66           H
ATOM   1022  CG  MET A  82      -7.700   4.272 -18.515  1.00 82.66           C
ATOM   1023 1HG  MET A  82      -7.281   3.440 -17.948  1.00 82.66           H
ATOM   1024 2HG  MET A  82      -7.475   5.182 -17.959  1.00 82.66           H
ATOM   1025  SD  MET A  82      -9.468   4.075 -18.669  1.00 82.66           S
ATOM   1026  CE  MET A  82      -9.971   4.483 -17.006  1.00 82.66           C
ATOM   1027 1HE  MET A  82      -9.508   3.789 -16.305  1.00 82.66           H
ATOM   1028 2HE  MET A  82      -9.658   5.500 -16.771  1.00 82.66           H
ATOM   1029 3HE  MET A  82     -11.056   4.410 -16.926  1.00 82.66           H
ATOM   1030  HN  MET A  82      -5.600   4.482 -21.860  1.00 82.66           H
ATOM   1031  N   THR A  83      -4.342   3.019 -19.210  1.00 82.23           N
ATOM   1032  CA  THR A  83      -3.455   2.233 -18.370  1.00 82.23           C
ATOM   1033  C   THR A  83      -2.232   3.060 -17.967  1.00 82.23           C
ATOM   1034  O   THR A  83      -1.817   3.038 -16.809  1.00 82.23           O
ATOM   1035  HA  THR A  83      -3.986   1.980 -17.452  1.00 82.23           H
ATOM   1036  CB  THR A  83      -3.100   0.951 -19.125  1.00 82.23           C
ATOM   1037  HB  THR A  83      -2.542   1.177 -20.034  1.00 82.23           H
ATOM   1038  OG1 THR A  83      -4.354   0.304 -19.319  1.00 82.23           O
ATOM   1039  HG1 THR A  83      -5.099   0.907 -19.033  1.00 82.23           H
ATOM   1040  CG2 THR A  83      -2.301  -0.032 -18.267  1.00 82.23           C
ATOM   1041 1HG2 THR A  83      -2.888  -0.310 -17.392  1.00 82.23           H
ATOM   1042 2HG2 THR A  83      -1.371   0.438 -17.947  1.00 82.23           H
ATOM   1043 3HG2 THR A  83      -2.076  -0.924 -18.851  1.00 82.23           H
ATOM   1044  HN  THR A  83      -4.550   2.613 -20.100  1.00 82.23           H
ATOM   1045  N   ASP A  84      -1.688   3.769 -18.946  1.00 83.19           N
ATOM   1046  CA  ASP A  84      -0.475   4.538 -18.728  1.00 83.19           C
ATOM   1047  C   ASP A  84      -0.733   5.596 -17.653  1.00 83.19           C
ATOM   1048  O   ASP A  84       0.139   5.877 -16.832  1.00 83.19           O
ATOM   1049  HA  ASP A  84       0.276   3.809 -18.424  1.00 83.19           H
ATOM   1050  CB  ASP A  84      -0.043   5.259 -20.006  1.00 83.19           C
ATOM   1051 1HB  ASP A  84      -0.841   5.921 -20.342  1.00 83.19           H
ATOM   1052 2HB  ASP A  84       0.825   5.886 -19.799  1.00 83.19           H
ATOM   1053  CG  ASP A  84       0.296   4.258 -21.112  1.00 83.19           C
ATOM   1054  OD1 ASP A  84       1.073   3.325 -20.815  1.00 83.19           O
ATOM   1055  OD2 ASP A  84      -0.229   4.448 -22.231  1.00 83.19           O
ATOM   1056  HN  ASP A  84      -2.062   3.823 -19.872  1.00 83.19           H
ATOM   1057  N   MET A  85      -1.935   6.153 -17.692  1.00 88.16           N
ATOM   1058  CA  MET A  85      -2.307   7.196 -16.752  1.00 88.16           C
ATOM   1059  C   MET A  85      -2.307   6.666 -15.317  1.00 88.16           C
ATOM   1060  O   MET A  85      -1.808   7.327 -14.407  1.00 88.16           O
ATOM   1061  HA  MET A  85      -1.549   7.972 -16.860  1.00 88.16           H
ATOM   1062  CB  MET A  85      -3.700   7.725 -17.101  1.00 88.16           C
ATOM   1063 1HB  MET A  85      -3.727   8.022 -18.150  1.00 88.16           H
ATOM   1064 2HB  MET A  85      -4.436   6.932 -16.975  1.00 88.16           H
ATOM   1065  CG  MET A  85      -4.070   8.918 -16.218  1.00 88.16           C
ATOM   1066 1HG  MET A  85      -5.068   9.274 -16.474  1.00 88.16           H
ATOM   1067 2HG  MET A  85      -4.099   8.612 -15.172  1.00 88.16           H
ATOM   1068  SD  MET A  85      -2.881  10.232 -16.436  1.00 88.16           S
ATOM   1069  CE  MET A  85      -3.228  10.687 -18.126  1.00 88.16           C
ATOM   1070 1HE  MET A  85      -3.062   9.827 -18.776  1.00 88.16           H
ATOM   1071 2HE  MET A  85      -4.265  11.011 -18.210  1.00 88.16           H
ATOM   1072 3HE  MET A  85      -2.568  11.501 -18.426  1.00 88.16           H
ATOM   1073  HN  MET A  85      -2.646   5.903 -18.349  1.00 88.16           H
ATOM   1074  N   PHE A  86      -2.873   5.479 -15.158  1.00 89.35           N
ATOM   1075  CA  PHE A  86      -2.957   4.858 -13.847  1.00 89.35           C
ATOM   1076  C   PHE A  86      -1.572   4.438 -13.350  1.00 89.35           C
ATOM   1077  O   PHE A  86      -1.272   4.557 -12.164  1.00 89.35           O
ATOM   1078  HA  PHE A  86      -3.376   5.598 -13.165  1.00 89.35           H
ATOM   1079  CB  PHE A  86      -3.832   3.613 -13.996  1.00 89.35           C
ATOM   1080 1HB  PHE A  86      -3.418   2.982 -14.784  1.00 89.35           H
ATOM   1081 2HB  PHE A  86      -3.788   3.037 -13.072  1.00 89.35           H
ATOM   1082  CG  PHE A  86      -5.296   3.916 -14.322  1.00 89.35           C
ATOM   1083  CD1 PHE A  86      -5.906   4.997 -13.768  1.00 89.35           C
ATOM   1084  HD1 PHE A  86      -5.352   5.648 -13.091  1.00 89.35           H
ATOM   1085  CD2 PHE A  86      -5.987   3.104 -15.166  1.00 89.35           C
ATOM   1086  HD2 PHE A  86      -5.498   2.237 -15.611  1.00 89.35           H
ATOM   1087  CE1 PHE A  86      -7.264   5.279 -14.070  1.00 89.35           C
ATOM   1088  HE1 PHE A  86      -7.754   6.145 -13.625  1.00 89.35           H
ATOM   1089  CE2 PHE A  86      -7.345   3.385 -15.469  1.00 89.35           C
ATOM   1090  HE2 PHE A  86      -7.899   2.734 -16.145  1.00 89.35           H
ATOM   1091  CZ  PHE A  86      -7.956   4.467 -14.914  1.00 89.35           C
ATOM   1092  HZ  PHE A  86      -8.998   4.683 -15.146  1.00 89.35           H
ATOM   1093  HN  PHE A  86      -3.270   4.944 -15.905  1.00 89.35           H
ATOM   1094  N   LEU A  87      -0.765   3.955 -14.284  1.00 87.24           N
ATOM   1095  CA  LEU A  87       0.573   3.496 -13.952  1.00 87.24           C
ATOM   1096  C   LEU A  87       1.411   4.684 -13.474  1.00 87.24           C
ATOM   1097  O   LEU A  87       2.255   4.537 -12.591  1.00 87.24           O
ATOM   1098  HA  LEU A  87       0.480   2.786 -13.131  1.00 87.24           H
ATOM   1099  CB  LEU A  87       1.190   2.744 -15.134  1.00 87.24           C
ATOM   1100 1HB  LEU A  87       1.103   3.370 -16.022  1.00 87.24           H
ATOM   1101 2HB  LEU A  87       2.254   2.613 -14.939  1.00 87.24           H
ATOM   1102  CG  LEU A  87       0.584   1.375 -15.447  1.00 87.24           C
ATOM   1103  HG  LEU A  87      -0.465   1.517 -15.707  1.00 87.24           H
ATOM   1104  CD1 LEU A  87       1.268   0.737 -16.658  1.00 87.24           C
ATOM   1105 1HD1 LEU A  87       1.142   1.382 -17.528  1.00 87.24           H
ATOM   1106 2HD1 LEU A  87       2.330   0.610 -16.451  1.00 87.24           H
ATOM   1107 3HD1 LEU A  87       0.818  -0.235 -16.859  1.00 87.24           H
ATOM   1108  CD2 LEU A  87       0.626   0.463 -14.219  1.00 87.24           C
ATOM   1109 1HD2 LEU A  87       1.661   0.324 -13.905  1.00 87.24           H
ATOM   1110 2HD2 LEU A  87       0.058   0.919 -13.408  1.00 87.24           H
ATOM   1111 3HD2 LEU A  87       0.190  -0.504 -14.470  1.00 87.24           H
ATOM   1112  HN  LEU A  87      -1.012   3.875 -15.250  1.00 87.24           H
ATOM   1113  N   LEU A  88       1.149   5.833 -14.078  1.00 89.85           N
ATOM   1114  CA  LEU A  88       1.825   7.057 -13.683  1.00 89.85           C
ATOM   1115  C   LEU A  88       1.486   7.374 -12.225  1.00 89.85           C
ATOM   1116  O   LEU A  88       2.380   7.597 -11.410  1.00 89.85           O
ATOM   1117  HA  LEU A  88       2.897   6.877 -13.757  1.00 89.85           H
ATOM   1118  CB  LEU A  88       1.489   8.192 -14.653  1.00 89.85           C
ATOM   1119 1HB  LEU A  88       1.895   7.939 -15.632  1.00 89.85           H
ATOM   1120 2HB  LEU A  88       0.405   8.242 -14.761  1.00 89.85           H
ATOM   1121  CG  LEU A  88       1.999   9.581 -14.263  1.00 89.85           C
ATOM   1122  HG  LEU A  88       1.654   9.800 -13.253  1.00 89.85           H
ATOM   1123  CD1 LEU A  88       3.528   9.615 -14.236  1.00 89.85           C
ATOM   1124 1HD1 LEU A  88       3.895   8.891 -13.508  1.00 89.85           H
ATOM   1125 2HD1 LEU A  88       3.915   9.365 -15.224  1.00 89.85           H
ATOM   1126 3HD1 LEU A  88       3.864  10.614 -13.956  1.00 89.85           H
ATOM   1127  CD2 LEU A  88       1.418  10.657 -15.183  1.00 89.85           C
ATOM   1128 1HD2 LEU A  88       1.712  10.452 -16.212  1.00 89.85           H
ATOM   1129 2HD2 LEU A  88       0.330  10.650 -15.108  1.00 89.85           H
ATOM   1130 3HD2 LEU A  88       1.797  11.634 -14.884  1.00 89.85           H
ATOM   1131  HN  LEU A  88       0.490   5.936 -14.824  1.00 89.85           H
ATOM   1132  N   ASN A  89       0.192   7.384 -11.941  1.00 93.23           N
ATOM   1133  CA  ASN A  89      -0.282   7.780 -10.625  1.00 93.23           C
ATOM   1134  C   ASN A  89       0.171   6.746  -9.592  1.00 93.23           C
ATOM   1135  O   ASN A  89       0.412   7.085  -8.435  1.00 93.23           O
ATOM   1136  HA  ASN A  89       0.152   8.764 -10.449  1.00 93.23           H
ATOM   1137  CB  ASN A  89      -1.810   7.847 -10.588  1.00 93.23           C
ATOM   1138 1HB  ASN A  89      -2.229   7.012 -11.150  1.00 93.23           H
ATOM   1139 2HB  ASN A  89      -2.157   7.744  -9.560  1.00 93.23           H
ATOM   1140  CG  ASN A  89      -2.316   9.167 -11.173  1.00 93.23           C
ATOM   1141  OD1 ASN A  89      -2.590  10.124 -10.467  1.00 93.23           O
ATOM   1142  ND2 ASN A  89      -2.422   9.166 -12.498  1.00 93.23           N
ATOM   1143 1HD2 ASN A  89      -2.180   8.347 -13.019  1.00 93.23           H
ATOM   1144 2HD2 ASN A  89      -2.745   9.984 -12.975  1.00 93.23           H
ATOM   1145  HN  ASN A  89      -0.525   7.129 -12.589  1.00 93.23           H
ATOM   1146  N   LEU A  90       0.274   5.506 -10.048  1.00 91.26           N
ATOM   1147  CA  LEU A  90       0.710   4.424  -9.183  1.00 91.26           C
ATOM   1148  C   LEU A  90       2.145   4.691  -8.724  1.00 91.26           C
ATOM   1149  O   LEU A  90       2.457   4.562  -7.541  1.00 91.26           O
ATOM   1150  HA  LEU A  90       0.062   4.425  -8.307  1.00 91.26           H
ATOM   1151  CB  LEU A  90       0.529   3.074  -9.880  1.00 91.26           C
ATOM   1152 1HB  LEU A  90      -0.496   3.012 -10.246  1.00 91.26           H
ATOM   1153 2HB  LEU A  90       1.182   3.047 -10.752  1.00 91.26           H
ATOM   1154  CG  LEU A  90       0.812   1.836  -9.027  1.00 91.26           C
ATOM   1155  HG  LEU A  90       1.785   1.963  -8.552  1.00 91.26           H
ATOM   1156  CD1 LEU A  90      -0.221   1.693  -7.907  1.00 91.26           C
ATOM   1157 1HD1 LEU A  90      -0.187   2.574  -7.267  1.00 91.26           H
ATOM   1158 2HD1 LEU A  90      -1.217   1.598  -8.342  1.00 91.26           H
ATOM   1159 3HD1 LEU A  90       0.003   0.805  -7.317  1.00 91.26           H
ATOM   1160  CD2 LEU A  90       0.894   0.579  -9.895  1.00 91.26           C
ATOM   1161 1HD2 LEU A  90      -0.053   0.435 -10.417  1.00 91.26           H
ATOM   1162 2HD2 LEU A  90       1.696   0.692 -10.624  1.00 91.26           H
ATOM   1163 3HD2 LEU A  90       1.096  -0.286  -9.264  1.00 91.26           H
ATOM   1164  HN  LEU A  90       0.065   5.237 -10.989  1.00 91.26           H
ATOM   1165  N   ALA A  91       2.981   5.060  -9.684  1.00 92.86           N
ATOM   1166  CA  ALA A  91       4.386   5.298  -9.402  1.00 92.86           C
ATOM   1167  C   ALA A  91       4.517   6.501  -8.467  1.00 92.86           C
ATOM   1168  O   ALA A  91       5.381   6.520  -7.591  1.00 92.86           O
ATOM   1169  HA  ALA A  91       4.779   4.414  -8.900  1.00 92.86           H
ATOM   1170  CB  ALA A  91       5.144   5.496 -10.716  1.00 92.86           C
ATOM   1171 1HB  ALA A  91       5.044   4.602 -11.332  1.00 92.86           H
ATOM   1172 2HB  ALA A  91       4.730   6.352 -11.249  1.00 92.86           H
ATOM   1173 3HB  ALA A  91       6.198   5.674 -10.505  1.00 92.86           H
ATOM   1174  HN  ALA A  91       2.712   5.195 -10.638  1.00 92.86           H
ATOM   1175  N   ILE A  92       3.648   7.477  -8.684  1.00 94.50           N
ATOM   1176  CA  ILE A  92       3.658   8.683  -7.874  1.00 94.50           C
ATOM   1177  C   ILE A  92       3.306   8.324  -6.429  1.00 94.50           C
ATOM   1178  O   ILE A  92       3.972   8.769  -5.495  1.00 94.50           O
ATOM   1179  HA  ILE A  92       4.672   9.082  -7.893  1.00 94.50           H
ATOM   1180  CB  ILE A  92       2.742   9.746  -8.484  1.00 94.50           C
ATOM   1181  HB  ILE A  92       1.783   9.281  -8.711  1.00 94.50           H
ATOM   1182  CG1 ILE A  92       3.314  10.271  -9.802  1.00 94.50           C
ATOM   1183 1HG1 ILE A  92       4.196  10.880  -9.603  1.00 94.50           H
ATOM   1184 2HG1 ILE A  92       3.637   9.435 -10.421  1.00 94.50           H
ATOM   1185  CG2 ILE A  92       2.472  10.875  -7.486  1.00 94.50           C
ATOM   1186 1HG2 ILE A  92       1.990  10.467  -6.598  1.00 94.50           H
ATOM   1187 2HG2 ILE A  92       3.414  11.345  -7.205  1.00 94.50           H
ATOM   1188 3HG2 ILE A  92       1.818  11.617  -7.945  1.00 94.50           H
ATOM   1189  CD1 ILE A  92       2.274  11.101 -10.559  1.00 94.50           C
ATOM   1190 1HD1 ILE A  92       1.404  10.482 -10.777  1.00 94.50           H
ATOM   1191 2HD1 ILE A  92       1.972  11.950  -9.946  1.00 94.50           H
ATOM   1192 3HD1 ILE A  92       2.707  11.462 -11.492  1.00 94.50           H
ATOM   1193  HN  ILE A  92       2.947   7.453  -9.397  1.00 94.50           H
ATOM   1194  N   ALA A  93       2.260   7.522  -6.289  1.00 94.59           N
ATOM   1195  CA  ALA A  93       1.774   7.148  -4.972  1.00 94.59           C
ATOM   1196  C   ALA A  93       2.883   6.418  -4.212  1.00 94.59           C
ATOM   1197  O   ALA A  93       3.093   6.663  -3.025  1.00 94.59           O
ATOM   1198  HA  ALA A  93       1.523   8.065  -4.439  1.00 94.59           H
ATOM   1199  CB  ALA A  93       0.510   6.299  -5.117  1.00 94.59           C
ATOM   1200 1HB  ALA A  93      -0.256   6.874  -5.637  1.00 94.59           H
ATOM   1201 2HB  ALA A  93       0.739   5.400  -5.688  1.00 94.59           H
ATOM   1202 3HB  ALA A  93       0.145   6.019  -4.128  1.00 94.59           H
ATOM   1203  HN  ALA A  93       1.750   7.132  -7.055  1.00 94.59           H
ATOM   1204  N   ASP A  94       3.565   5.535  -4.928  1.00 94.17           N
ATOM   1205  CA  ASP A  94       4.621   4.739  -4.326  1.00 94.17           C
ATOM   1206  C   ASP A  94       5.743   5.664  -3.851  1.00 94.17           C
ATOM   1207  O   ASP A  94       6.246   5.514  -2.738  1.00 94.17           O
ATOM   1208  HA  ASP A  94       4.144   4.205  -3.504  1.00 94.17           H
ATOM   1209  CB  ASP A  94       5.214   3.756  -5.338  1.00 94.17           C
ATOM   1210 1HB  ASP A  94       5.356   4.256  -6.296  1.00 94.17           H
ATOM   1211 2HB  ASP A  94       6.198   3.431  -5.000  1.00 94.17           H
ATOM   1212  CG  ASP A  94       4.304   2.541  -5.520  1.00 94.17           C
ATOM   1213  OD1 ASP A  94       3.625   2.186  -4.532  1.00 94.17           O
ATOM   1214  OD2 ASP A  94       4.307   1.993  -6.644  1.00 94.17           O
ATOM   1215  HN  ASP A  94       3.406   5.361  -5.900  1.00 94.17           H
ATOM   1216  N   LEU A  95       6.102   6.600  -4.717  1.00 95.55           N
ATOM   1217  CA  LEU A  95       7.199   7.507  -4.426  1.00 95.55           C
ATOM   1218  C   LEU A  95       6.891   8.276  -3.140  1.00 95.55           C
ATOM   1219  O   LEU A  95       7.759   8.432  -2.282  1.00 95.55           O
ATOM   1220  HA  LEU A  95       8.090   6.901  -4.261  1.00 95.55           H
ATOM   1221  CB  LEU A  95       7.481   8.410  -5.629  1.00 95.55           C
ATOM   1222 1HB  LEU A  95       6.528   8.743  -6.039  1.00 95.55           H
ATOM   1223 2HB  LEU A  95       8.005   9.298  -5.277  1.00 95.55           H
ATOM   1224  CG  LEU A  95       8.301   7.783  -6.759  1.00 95.55           C
ATOM   1225  HG  LEU A  95       7.749   6.926  -7.146  1.00 95.55           H
ATOM   1226  CD1 LEU A  95       8.478   8.767  -7.918  1.00 95.55           C
ATOM   1227 1HD1 LEU A  95       7.500   9.047  -8.309  1.00 95.55           H
ATOM   1228 2HD1 LEU A  95       8.996   9.657  -7.563  1.00 95.55           H
ATOM   1229 3HD1 LEU A  95       9.063   8.296  -8.708  1.00 95.55           H
ATOM   1230  CD2 LEU A  95       9.642   7.261  -6.240  1.00 95.55           C
ATOM   1231 1HD2 LEU A  95      10.211   8.086  -5.812  1.00 95.55           H
ATOM   1232 2HD2 LEU A  95       9.466   6.505  -5.476  1.00 95.55           H
ATOM   1233 3HD2 LEU A  95      10.204   6.821  -7.064  1.00 95.55           H
ATOM   1234  HN  LEU A  95       5.659   6.742  -5.602  1.00 95.55           H
ATOM   1235  N   LEU A  96       5.652   8.737  -3.045  1.00 94.94           N
ATOM   1236  CA  LEU A  96       5.249   9.576  -1.930  1.00 94.94           C
ATOM   1237  C   LEU A  96       5.462   8.814  -0.621  1.00 94.94           C
ATOM   1238  O   LEU A  96       5.880   9.396   0.379  1.00 94.94           O
ATOM   1239  HA  LEU A  96       5.897  10.453  -1.929  1.00 94.94           H
ATOM   1240  CB  LEU A  96       3.815  10.074  -2.125  1.00 94.94           C
ATOM   1241 1HB  LEU A  96       3.188   9.222  -2.389  1.00 94.94           H
ATOM   1242 2HB  LEU A  96       3.450  10.454  -1.171  1.00 94.94           H
ATOM   1243  CG  LEU A  96       3.621  11.161  -3.184  1.00 94.94           C
ATOM   1244  HG  LEU A  96       3.921  10.755  -4.150  1.00 94.94           H
ATOM   1245  CD1 LEU A  96       2.147  11.557  -3.299  1.00 94.94           C
ATOM   1246 1HD1 LEU A  96       1.557  10.685  -3.581  1.00 94.94           H
ATOM   1247 2HD1 LEU A  96       1.797  11.937  -2.340  1.00 94.94           H
ATOM   1248 3HD1 LEU A  96       2.037  12.331  -4.059  1.00 94.94           H
ATOM   1249  CD2 LEU A  96       4.518  12.367  -2.902  1.00 94.94           C
ATOM   1250 1HD2 LEU A  96       4.272  12.783  -1.925  1.00 94.94           H
ATOM   1251 2HD2 LEU A  96       5.562  12.054  -2.911  1.00 94.94           H
ATOM   1252 3HD2 LEU A  96       4.360  13.125  -3.670  1.00 94.94           H
ATOM   1253  HN  LEU A  96       4.932   8.546  -3.713  1.00 94.94           H
ATOM   1254  N   PHE A  97       5.166   7.524  -0.669  1.00 95.75           N
ATOM   1255  CA  PHE A  97       5.309   6.679   0.504  1.00 95.75           C
ATOM   1256  C   PHE A  97       6.783   6.406   0.808  1.00 95.75           C
ATOM   1257  O   PHE A  97       7.218   6.528   1.952  1.00 95.75           O
ATOM   1258  HA  PHE A  97       4.859   7.211   1.343  1.00 95.75           H
ATOM   1259  CB  PHE A  97       4.612   5.354   0.189  1.00 95.75           C
ATOM   1260 1HB  PHE A  97       3.533   5.514   0.184  1.00 95.75           H
ATOM   1261 2HB  PHE A  97       4.891   5.038  -0.816  1.00 95.75           H
ATOM   1262  CG  PHE A  97       4.940   4.228   1.171  1.00 95.75           C
ATOM   1263  CD1 PHE A  97       5.537   3.090   0.726  1.00 95.75           C
ATOM   1264  HD1 PHE A  97       5.780   2.979  -0.330  1.00 95.75           H
ATOM   1265  CD2 PHE A  97       4.637   4.366   2.490  1.00 95.75           C
ATOM   1266  HD2 PHE A  97       4.159   5.278   2.847  1.00 95.75           H
ATOM   1267  CE1 PHE A  97       5.842   2.045   1.638  1.00 95.75           C
ATOM   1268  HE1 PHE A  97       6.319   1.132   1.282  1.00 95.75           H
ATOM   1269  CE2 PHE A  97       4.942   3.321   3.402  1.00 95.75           C
ATOM   1270  HE2 PHE A  97       4.698   3.432   4.459  1.00 95.75           H
ATOM   1271  CZ  PHE A  97       5.538   2.183   2.957  1.00 95.75           C
ATOM   1272  HZ  PHE A  97       5.772   1.381   3.657  1.00 95.75           H
ATOM   1273  HN  PHE A  97       4.835   7.056  -1.489  1.00 95.75           H
ATOM   1274  N   LEU A  98       7.512   6.042  -0.237  1.00 95.58           N
ATOM   1275  CA  LEU A  98       8.881   5.585  -0.072  1.00 95.58           C
ATOM   1276  C   LEU A  98       9.692   6.666   0.644  1.00 95.58           C
ATOM   1277  O   LEU A  98      10.559   6.359   1.461  1.00 95.58           O
ATOM   1278  HA  LEU A  98       8.855   4.697   0.560  1.00 95.58           H
ATOM   1279  CB  LEU A  98       9.472   5.164  -1.419  1.00 95.58           C
ATOM   1280 1HB  LEU A  98       9.305   5.969  -2.134  1.00 95.58           H
ATOM   1281 2HB  LEU A  98      10.551   5.059  -1.303  1.00 95.58           H
ATOM   1282  CG  LEU A  98       8.923   3.866  -2.016  1.00 95.58           C
ATOM   1283  HG  LEU A  98       7.838   3.872  -1.907  1.00 95.58           H
ATOM   1284  CD1 LEU A  98       9.225   3.781  -3.514  1.00 95.58           C
ATOM   1285 1HD1 LEU A  98       8.764   4.625  -4.026  1.00 95.58           H
ATOM   1286 2HD1 LEU A  98      10.304   3.808  -3.668  1.00 95.58           H
ATOM   1287 3HD1 LEU A  98       8.824   2.849  -3.913  1.00 95.58           H
ATOM   1288  CD2 LEU A  98       9.447   2.647  -1.255  1.00 95.58           C
ATOM   1289 1HD2 LEU A  98      10.536   2.625  -1.311  1.00 95.58           H
ATOM   1290 2HD2 LEU A  98       9.138   2.710  -0.212  1.00 95.58           H
ATOM   1291 3HD2 LEU A  98       9.042   1.739  -1.700  1.00 95.58           H
ATOM   1292  HN  LEU A  98       7.182   6.055  -1.181  1.00 95.58           H
ATOM   1293  N   VAL A  99       9.383   7.911   0.312  1.00 95.67           N
ATOM   1294  CA  VAL A  99      10.111   9.038   0.869  1.00 95.67           C
ATOM   1295  C   VAL A  99       9.941   9.047   2.390  1.00 95.67           C
ATOM   1296  O   VAL A  99      10.714   9.688   3.100  1.00 95.67           O
ATOM   1297  HA  VAL A  99      11.166   8.896   0.635  1.00 95.67           H
ATOM   1298  CB  VAL A  99       9.649  10.338   0.208  1.00 95.67           C
ATOM   1299  HB  VAL A  99       8.560  10.371   0.259  1.00 95.67           H
ATOM   1300  CG1 VAL A  99      10.191  11.557   0.958  1.00 95.67           C
ATOM   1301 1HG1 VAL A  99       9.831  11.540   1.987  1.00 95.67           H
ATOM   1302 2HG1 VAL A  99      11.280  11.531   0.954  1.00 95.67           H
ATOM   1303 3HG1 VAL A  99       9.847  12.467   0.467  1.00 95.67           H
ATOM   1304  CG2 VAL A  99      10.053  10.377  -1.267  1.00 95.67           C
ATOM   1305 1HG2 VAL A  99      11.138  10.310  -1.348  1.00 95.67           H
ATOM   1306 2HG2 VAL A  99       9.596   9.537  -1.791  1.00 95.67           H
ATOM   1307 3HG2 VAL A  99       9.712  11.312  -1.712  1.00 95.67           H
ATOM   1308  HN  VAL A  99       8.651   8.154  -0.325  1.00 95.67           H
ATOM   1309  N   THR A 100       8.925   8.328   2.844  1.00 94.97           N
ATOM   1310  CA  THR A 100       8.602   8.300   4.261  1.00 94.97           C
ATOM   1311  C   THR A 100       9.396   7.199   4.967  1.00 94.97           C
ATOM   1312  O   THR A 100       9.505   7.195   6.192  1.00 94.97           O
ATOM   1313  HA  THR A 100       8.909   9.248   4.702  1.00 94.97           H
ATOM   1314  CB  THR A 100       7.087   8.139   4.397  1.00 94.97           C
ATOM   1315  HB  THR A 100       6.757   8.404   5.402  1.00 94.97           H
ATOM   1316  OG1 THR A 100       6.844   6.791   4.005  1.00 94.97           O
ATOM   1317  HG1 THR A 100       6.801   6.728   3.008  1.00 94.97           H
ATOM   1318  CG2 THR A 100       6.315   8.971   3.371  1.00 94.97           C
ATOM   1319 1HG2 THR A 100       6.596   8.660   2.365  1.00 94.97           H
ATOM   1320 2HG2 THR A 100       6.554  10.026   3.505  1.00 94.97           H
ATOM   1321 3HG2 THR A 100       5.245   8.821   3.513  1.00 94.97           H
ATOM   1322  HN  THR A 100       8.329   7.773   2.264  1.00 94.97           H
ATOM   1323  N   LEU A 101       9.931   6.291   4.163  1.00 94.87           N
ATOM   1324  CA  LEU A 101      10.572   5.102   4.699  1.00 94.87           C
ATOM   1325  C   LEU A 101      11.812   5.512   5.497  1.00 94.87           C
ATOM   1326  O   LEU A 101      12.076   4.963   6.565  1.00 94.87           O
ATOM   1327  HA  LEU A 101       9.865   4.628   5.379  1.00 94.87           H
ATOM   1328  CB  LEU A 101      10.865   4.101   3.580  1.00 94.87           C
ATOM   1329 1HB  LEU A 101      11.383   4.625   2.776  1.00 94.87           H
ATOM   1330 2HB  LEU A 101      11.552   3.347   3.964  1.00 94.87           H
ATOM   1331  CG  LEU A 101       9.650   3.386   2.984  1.00 94.87           C
ATOM   1332  HG  LEU A 101       9.027   4.129   2.487  1.00 94.87           H
ATOM   1333  CD1 LEU A 101      10.077   2.370   1.923  1.00 94.87           C
ATOM   1334 1HD1 LEU A 101      10.608   2.884   1.121  1.00 94.87           H
ATOM   1335 2HD1 LEU A 101      10.733   1.627   2.375  1.00 94.87           H
ATOM   1336 3HD1 LEU A 101       9.194   1.877   1.517  1.00 94.87           H
ATOM   1337  CD2 LEU A 101       8.799   2.745   4.082  1.00 94.87           C
ATOM   1338 1HD2 LEU A 101       9.399   2.018   4.629  1.00 94.87           H
ATOM   1339 2HD2 LEU A 101       8.449   3.517   4.768  1.00 94.87           H
ATOM   1340 3HD2 LEU A 101       7.942   2.244   3.632  1.00 94.87           H
ATOM   1341  HN  LEU A 101       9.931   6.358   3.165  1.00 94.87           H
ATOM   1342  N   PRO A 102      12.591   6.480   4.995  1.00 94.61           N
ATOM   1343  CA  PRO A 102      13.798   6.918   5.700  1.00 94.61           C
ATOM   1344  C   PRO A 102      13.517   7.299   7.145  1.00 94.61           C
ATOM   1345  O   PRO A 102      14.299   6.980   8.038  1.00 94.61           O
ATOM   1346  HA  PRO A 102      14.516   6.100   5.756  1.00 94.61           H
ATOM   1347  CB  PRO A 102      14.282   8.116   4.881  1.00 94.61           C
ATOM   1348 1HB  PRO A 102      13.878   9.053   5.264  1.00 94.61           H
ATOM   1349 2HB  PRO A 102      15.368   8.205   4.904  1.00 94.61           H
ATOM   1350  CG  PRO A 102      13.771   7.813   3.477  1.00 94.61           C
ATOM   1351 1HG  PRO A 102      13.722   8.712   2.862  1.00 94.61           H
ATOM   1352 2HG  PRO A 102      14.423   7.116   2.951  1.00 94.61           H
ATOM   1353  CD  PRO A 102      12.395   7.223   3.737  1.00 94.61           C
ATOM   1354 1HD  PRO A 102      11.636   7.998   3.845  1.00 94.61           H
ATOM   1355 2HD  PRO A 102      12.071   6.575   2.923  1.00 94.61           H
ATOM   1356  N   PHE A 103      12.396   7.978   7.336  1.00 94.32           N
ATOM   1357  CA  PHE A 103      12.024   8.452   8.659  1.00 94.32           C
ATOM   1358  C   PHE A 103      11.696   7.282   9.588  1.00 94.32           C
ATOM   1359  O   PHE A 103      12.046   7.304  10.767  1.00 94.32           O
ATOM   1360  HA  PHE A 103      12.878   9.002   9.056  1.00 94.32           H
ATOM   1361  CB  PHE A 103      10.775   9.320   8.489  1.00 94.32           C
ATOM   1362 1HB  PHE A 103      10.008   8.738   7.978  1.00 94.32           H
ATOM   1363 2HB  PHE A 103      10.382   9.570   9.474  1.00 94.32           H
ATOM   1364  CG  PHE A 103      11.018  10.613   7.709  1.00 94.32           C
ATOM   1365  CD1 PHE A 103      11.373  11.748   8.368  1.00 94.32           C
ATOM   1366  HD1 PHE A 103      11.486  11.736   9.452  1.00 94.32           H
ATOM   1367  CD2 PHE A 103      10.877  10.628   6.356  1.00 94.32           C
ATOM   1368  HD2 PHE A 103      10.592   9.719   5.827  1.00 94.32           H
ATOM   1369  CE1 PHE A 103      11.598  12.949   7.644  1.00 94.32           C
ATOM   1370  HE1 PHE A 103      11.883  13.859   8.173  1.00 94.32           H
ATOM   1371  CE2 PHE A 103      11.102  11.829   5.632  1.00 94.32           C
ATOM   1372  HE2 PHE A 103      10.989  11.841   4.548  1.00 94.32           H
ATOM   1373  CZ  PHE A 103      11.458  12.964   6.291  1.00 94.32           C
ATOM   1374  HZ  PHE A 103      11.630  13.886   5.736  1.00 94.32           H
ATOM   1375  HN  PHE A 103      11.748   8.205   6.609  1.00 94.32           H
ATOM   1376  N   TRP A 104      11.026   6.289   9.023  1.00 92.62           N
ATOM   1377  CA  TRP A 104      10.656   5.107   9.783  1.00 92.62           C
ATOM   1378  C   TRP A 104      11.942   4.377  10.177  1.00 92.62           C
ATOM   1379  O   TRP A 104      12.020   3.789  11.255  1.00 92.62           O
ATOM   1380  HA  TRP A 104      10.127   5.439  10.677  1.00 92.62           H
ATOM   1381  CB  TRP A 104       9.687   4.227   8.992  1.00 92.62           C
ATOM   1382 1HB  TRP A 104      10.048   4.137   7.967  1.00 92.62           H
ATOM   1383 2HB  TRP A 104       9.690   3.225   9.420  1.00 92.62           H
ATOM   1384  CG  TRP A 104       8.250   4.751   8.966  1.00 92.62           C
ATOM   1385  CD1 TRP A 104       7.492   5.031   7.897  1.00 92.62           C
ATOM   1386  HD1 TRP A 104       7.822   4.915   6.864  1.00 92.62           H
ATOM   1387  CD2 TRP A 104       7.422   5.047  10.111  1.00 92.62           C
ATOM   1388  NE1 TRP A 104       6.243   5.485   8.267  1.00 92.62           N
ATOM   1389  HE1 TRP A 104       5.505   5.756   7.649  1.00 92.62           H
ATOM   1390  CE2 TRP A 104       6.199   5.495   9.656  1.00 92.62           C
ATOM   1391  CE3 TRP A 104       7.699   4.941  11.485  1.00 92.62           C
ATOM   1392  HE3 TRP A 104       8.657   4.590  11.870  1.00 92.62           H
ATOM   1393  CZ2 TRP A 104       5.155   5.872  10.509  1.00 92.62           C
ATOM   1394  HZ2 TRP A 104       4.197   6.223  10.125  1.00 92.62           H
ATOM   1395  CZ3 TRP A 104       6.645   5.322  12.325  1.00 92.62           C
ATOM   1396  HZ3 TRP A 104       6.806   5.259  13.401  1.00 92.62           H
ATOM   1397  CH2 TRP A 104       5.408   5.775  11.883  1.00 92.62           C
ATOM   1398  HH2 TRP A 104       4.637   6.053  12.602  1.00 92.62           H
ATOM   1399  HN  TRP A 104      10.739   6.282   8.065  1.00 92.62           H
ATOM   1400  N   ALA A 105      12.917   4.437   9.283  1.00 94.07           N
ATOM   1401  CA  ALA A 105      14.181   3.757   9.507  1.00 94.07           C
ATOM   1402  C   ALA A 105      14.858   4.344  10.748  1.00 94.07           C
ATOM   1403  O   ALA A 105      15.329   3.604  11.610  1.00 94.07           O
ATOM   1404  HA  ALA A 105      13.965   2.704   9.685  1.00 94.07           H
ATOM   1405  CB  ALA A 105      15.054   3.877   8.256  1.00 94.07           C
ATOM   1406 1HB  ALA A 105      14.541   3.419   7.410  1.00 94.07           H
ATOM   1407 2HB  ALA A 105      15.241   4.929   8.042  1.00 94.07           H
ATOM   1408 3HB  ALA A 105      16.002   3.367   8.424  1.00 94.07           H
ATOM   1409  HN  ALA A 105      12.854   4.938   8.419  1.00 94.07           H
ATOM   1410  N   ILE A 106      14.884   5.667  10.798  1.00 93.69           N
ATOM   1411  CA  ILE A 106      15.528   6.361  11.900  1.00 93.69           C
ATOM   1412  C   ILE A 106      14.774   6.061  13.197  1.00 93.69           C
ATOM   1413  O   ILE A 106      15.388   5.800  14.230  1.00 93.69           O
ATOM   1414  HA  ILE A 106      16.540   5.965  11.990  1.00 93.69           H
ATOM   1415  CB  ILE A 106      15.653   7.855  11.593  1.00 93.69           C
ATOM   1416  HB  ILE A 106      14.683   8.215  11.250  1.00 93.69           H
ATOM   1417  CG1 ILE A 106      16.653   8.101  10.462  1.00 93.69           C
ATOM   1418 1HG1 ILE A 106      17.667   7.942  10.828  1.00 93.69           H
ATOM   1419 2HG1 ILE A 106      16.486   7.380   9.661  1.00 93.69           H
ATOM   1420  CG2 ILE A 106      16.008   8.646  12.854  1.00 93.69           C
ATOM   1421 1HG2 ILE A 106      15.227   8.507  13.602  1.00 93.69           H
ATOM   1422 2HG2 ILE A 106      16.958   8.290  13.251  1.00 93.69           H
ATOM   1423 3HG2 ILE A 106      16.090   9.705  12.608  1.00 93.69           H
ATOM   1424  CD1 ILE A 106      16.520   9.523   9.912  1.00 93.69           C
ATOM   1425 1HD1 ILE A 106      15.512   9.670   9.525  1.00 93.69           H
ATOM   1426 2HD1 ILE A 106      16.712  10.240  10.710  1.00 93.69           H
ATOM   1427 3HD1 ILE A 106      17.242   9.670   9.109  1.00 93.69           H
ATOM   1428  HN  ILE A 106      14.477   6.262  10.105  1.00 93.69           H
ATOM   1429  N   ALA A 107      13.453   6.108  13.100  1.00 92.27           N
ATOM   1430  CA  ALA A 107      12.611   5.951  14.273  1.00 92.27           C
ATOM   1431  C   ALA A 107      12.790   4.540  14.840  1.00 92.27           C
ATOM   1432  O   ALA A 107      12.709   4.339  16.050  1.00 92.27           O
ATOM   1433  HA  ALA A 107      12.939   6.676  15.018  1.00 92.27           H
ATOM   1434  CB  ALA A 107      11.157   6.249  13.902  1.00 92.27           C
ATOM   1435 1HB  ALA A 107      11.079   7.272  13.533  1.00 92.27           H
ATOM   1436 2HB  ALA A 107      10.831   5.557  13.126  1.00 92.27           H
ATOM   1437 3HB  ALA A 107      10.525   6.131  14.782  1.00 92.27           H
ATOM   1438  HN  ALA A 107      12.960   6.250  12.242  1.00 92.27           H
ATOM   1439  N   ALA A 108      13.030   3.601  13.937  1.00 91.59           N
ATOM   1440  CA  ALA A 108      13.196   2.212  14.328  1.00 91.59           C
ATOM   1441  C   ALA A 108      14.583   2.023  14.946  1.00 91.59           C
ATOM   1442  O   ALA A 108      14.757   1.214  15.856  1.00 91.59           O
ATOM   1443  HA  ALA A 108      12.440   1.986  15.080  1.00 91.59           H
ATOM   1444  CB  ALA A 108      12.971   1.308  13.114  1.00 91.59           C
ATOM   1445 1HB  ALA A 108      11.962   1.459  12.731  1.00 91.59           H
ATOM   1446 2HB  ALA A 108      13.695   1.556  12.338  1.00 91.59           H
ATOM   1447 3HB  ALA A 108      13.096   0.266  13.409  1.00 91.59           H
ATOM   1448  HN  ALA A 108      13.110   3.776  12.955  1.00 91.59           H
ATOM   1449  N   ALA A 109      15.536   2.785  14.427  1.00 91.52           N
ATOM   1450  CA  ALA A 109      16.924   2.623  14.826  1.00 91.52           C
ATOM   1451  C   ALA A 109      17.087   3.068  16.280  1.00 91.52           C
ATOM   1452  O   ALA A 109      17.868   2.482  17.028  1.00 91.52           O
ATOM   1453  HA  ALA A 109      17.170   1.564  14.749  1.00 91.52           H
ATOM   1454  CB  ALA A 109      17.824   3.409  13.871  1.00 91.52           C
ATOM   1455 1HB  ALA A 109      17.692   3.034  12.855  1.00 91.52           H
ATOM   1456 2HB  ALA A 109      17.557   4.465  13.906  1.00 91.52           H
ATOM   1457 3HB  ALA A 109      18.865   3.287  14.170  1.00 91.52           H
ATOM   1458  HN  ALA A 109      15.372   3.500  13.748  1.00 91.52           H
ATOM   1459  N   ASP A 110      16.338   4.100  16.638  1.00 87.90           N
ATOM   1460  CA  ASP A 110      16.485   4.715  17.946  1.00 87.90           C
ATOM   1461  C   ASP A 110      15.110   5.147  18.460  1.00 87.90           C
ATOM   1462  O   ASP A 110      14.374   4.342  19.027  1.00 87.90           O
ATOM   1463  HA  ASP A 110      16.942   3.949  18.572  1.00 87.90           H
ATOM   1464  CB  ASP A 110      17.375   5.957  17.874  1.00 87.90           C
ATOM   1465 1HB  ASP A 110      18.348   5.689  17.461  1.00 87.90           H
ATOM   1466 2HB  ASP A 110      16.932   6.687  17.196  1.00 87.90           H
ATOM   1467  CG  ASP A 110      17.557   6.583  19.258  1.00 87.90           C
ATOM   1468  OD1 ASP A 110      17.250   5.878  20.244  1.00 87.90           O
ATOM   1469  OD2 ASP A 110      18.000   7.751  19.299  1.00 87.90           O
ATOM   1470  HN  ASP A 110      15.641   4.515  16.052  1.00 87.90           H
ATOM   1471  N   GLN A 111      14.806   6.418  18.242  1.00 87.78           N
ATOM   1472  CA  GLN A 111      13.522   6.960  18.652  1.00 87.78           C
ATOM   1473  C   GLN A 111      13.050   8.021  17.655  1.00 87.78           C
ATOM   1474  O   GLN A 111      13.821   8.465  16.805  1.00 87.78           O
ATOM   1475  HA  GLN A 111      12.834   6.115  18.645  1.00 87.78           H
ATOM   1476  CB  GLN A 111      13.596   7.534  20.068  1.00 87.78           C
ATOM   1477 1HB  GLN A 111      12.617   7.913  20.363  1.00 87.78           H
ATOM   1478 2HB  GLN A 111      13.856   6.743  20.772  1.00 87.78           H
ATOM   1479  CG  GLN A 111      14.630   8.659  20.151  1.00 87.78           C
ATOM   1480 1HG  GLN A 111      15.612   8.275  19.873  1.00 87.78           H
ATOM   1481 2HG  GLN A 111      14.380   9.441  19.435  1.00 87.78           H
ATOM   1482  CD  GLN A 111      14.687   9.249  21.561  1.00 87.78           C
ATOM   1483  OE1 GLN A 111      13.678   9.470  22.211  1.00 87.78           O
ATOM   1484  NE2 GLN A 111      15.920   9.491  21.997  1.00 87.78           N
ATOM   1485 1HE2 GLN A 111      16.706   9.286  21.413  1.00 87.78           H
ATOM   1486 2HE2 GLN A 111      16.061   9.877  22.909  1.00 87.78           H
ATOM   1487  HN  GLN A 111      15.417   7.071  17.795  1.00 87.78           H
ATOM   1488  N   TRP A 112      11.787   8.397  17.792  1.00 90.32           N
ATOM   1489  CA  TRP A 112      11.216   9.427  16.941  1.00 90.32           C
ATOM   1490  C   TRP A 112      11.810  10.772  17.364  1.00 90.32           C
ATOM   1491  O   TRP A 112      11.505  11.278  18.443  1.00 90.32           O
ATOM   1492  HA  TRP A 112      11.497   9.202  15.912  1.00 90.32           H
ATOM   1493  CB  TRP A 112       9.687   9.402  17.002  1.00 90.32           C
ATOM   1494 1HB  TRP A 112       9.342   8.391  16.788  1.00 90.32           H
ATOM   1495 2HB  TRP A 112       9.370   9.639  18.017  1.00 90.32           H
ATOM   1496  CG  TRP A 112       9.011  10.373  16.032  1.00 90.32           C
ATOM   1497  CD1 TRP A 112       8.605  11.628  16.269  1.00 90.32           C
ATOM   1498  HD1 TRP A 112       8.712  12.136  17.227  1.00 90.32           H
ATOM   1499  CD2 TRP A 112       8.676  10.115  14.652  1.00 90.32           C
ATOM   1500  NE1 TRP A 112       8.035  12.196  15.148  1.00 90.32           N
ATOM   1501  HE1 TRP A 112       7.660  13.120  15.078  1.00 90.32           H
ATOM   1502  CE2 TRP A 112       8.079  11.247  14.133  1.00 90.32           C
ATOM   1503  CE3 TRP A 112       8.869   8.964  13.868  1.00 90.32           C
ATOM   1504  HE3 TRP A 112       9.338   8.059  14.254  1.00 90.32           H
ATOM   1505  CZ2 TRP A 112       7.628  11.338  12.811  1.00 90.32           C
ATOM   1506  HZ2 TRP A 112       7.160  12.243  12.425  1.00 90.32           H
ATOM   1507  CZ3 TRP A 112       8.413   9.072  12.549  1.00 90.32           C
ATOM   1508  HZ3 TRP A 112       8.539   8.207  11.897  1.00 90.32           H
ATOM   1509  CH2 TRP A 112       7.811  10.203  12.011  1.00 90.32           C
ATOM   1510  HH2 TRP A 112       7.482  10.207  10.972  1.00 90.32           H
ATOM   1511  HN  TRP A 112      11.159   8.011  18.469  1.00 90.32           H
ATOM   1512  N   LYS A 113      12.647  11.313  16.491  1.00 91.22           N
ATOM   1513  CA  LYS A 113      13.390  12.519  16.816  1.00 91.22           C
ATOM   1514  C   LYS A 113      12.703  13.725  16.171  1.00 91.22           C
ATOM   1515  O   LYS A 113      13.143  14.861  16.345  1.00 91.22           O
ATOM   1516  HA  LYS A 113      13.357  12.642  17.898  1.00 91.22           H
ATOM   1517  CB  LYS A 113      14.860  12.366  16.421  1.00 91.22           C
ATOM   1518 1HB  LYS A 113      14.931  12.060  15.378  1.00 91.22           H
ATOM   1519 2HB  LYS A 113      15.366  13.327  16.506  1.00 91.22           H
ATOM   1520  CG  LYS A 113      15.561  11.335  17.309  1.00 91.22           C
ATOM   1521 1HG  LYS A 113      15.551  11.675  18.345  1.00 91.22           H
ATOM   1522 2HG  LYS A 113      15.015  10.392  17.278  1.00 91.22           H
ATOM   1523  CD  LYS A 113      17.004  11.110  16.854  1.00 91.22           C
ATOM   1524 1HD  LYS A 113      17.014  10.769  15.819  1.00 91.22           H
ATOM   1525 2HD  LYS A 113      17.549  12.054  16.883  1.00 91.22           H
ATOM   1526  CE  LYS A 113      17.706  10.082  17.743  1.00 91.22           C
ATOM   1527 1HE  LYS A 113      17.788  10.467  18.760  1.00 91.22           H
ATOM   1528 2HE  LYS A 113      17.110   9.170  17.795  1.00 91.22           H
ATOM   1529  NZ  LYS A 113      19.052   9.771  17.213  1.00 91.22           N
ATOM   1530 1HZ  LYS A 113      19.451   8.999  17.736  1.00 91.22           H
ATOM   1531 2HZ  LYS A 113      18.979   9.515  16.235  1.00 91.22           H
ATOM   1532 3HZ  LYS A 113      19.648  10.586  17.306  1.00 91.22           H
ATOM   1533  HN  LYS A 113      12.821  10.943  15.579  1.00 91.22           H
ATOM   1534  N   PHE A 114      11.636  13.437  15.440  1.00 92.55           N
ATOM   1535  CA  PHE A 114      11.019  14.440  14.589  1.00 92.55           C
ATOM   1536  C   PHE A 114       9.792  15.054  15.265  1.00 92.55           C
ATOM   1537  O   PHE A 114       9.303  14.531  16.265  1.00 92.55           O
ATOM   1538  HA  PHE A 114      11.763  15.218  14.414  1.00 92.55           H
ATOM   1539  CB  PHE A 114      10.578  13.729  13.307  1.00 92.55           C
ATOM   1540 1HB  PHE A 114       9.760  13.050  13.544  1.00 92.55           H
ATOM   1541 2HB  PHE A 114      10.187  14.470  12.610  1.00 92.55           H
ATOM   1542  CG  PHE A 114      11.693  12.940  12.618  1.00 92.55           C
ATOM   1543  CD1 PHE A 114      12.652  13.595  11.910  1.00 92.55           C
ATOM   1544  HD1 PHE A 114      12.626  14.682  11.834  1.00 92.55           H
ATOM   1545  CD2 PHE A 114      11.726  11.584  12.713  1.00 92.55           C
ATOM   1546  HD2 PHE A 114      10.957  11.059  13.281  1.00 92.55           H
ATOM   1547  CE1 PHE A 114      13.687  12.863  11.270  1.00 92.55           C
ATOM   1548  HE1 PHE A 114      14.455  13.388  10.703  1.00 92.55           H
ATOM   1549  CE2 PHE A 114      12.760  10.852  12.074  1.00 92.55           C
ATOM   1550  HE2 PHE A 114      12.786   9.765  12.150  1.00 92.55           H
ATOM   1551  CZ  PHE A 114      13.719  11.507  11.366  1.00 92.55           C
ATOM   1552  HZ  PHE A 114      14.514  10.945  10.875  1.00 92.55           H
ATOM   1553  HN  PHE A 114      11.195  12.540  15.423  1.00 92.55           H
ATOM   1554  N   GLN A 115       9.330  16.156  14.693  1.00 93.19           N
ATOM   1555  CA  GLN A 115       8.192  16.868  15.249  1.00 93.19           C
ATOM   1556  C   GLN A 115       6.903  16.081  15.005  1.00 93.19           C
ATOM   1557  O   GLN A 115       6.872  15.176  14.173  1.00 93.19           O
ATOM   1558  HA  GLN A 115       8.387  16.935  16.320  1.00 93.19           H
ATOM   1559  CB  GLN A 115       8.091  18.280  14.669  1.00 93.19           C
ATOM   1560 1HB  GLN A 115       8.092  18.231  13.580  1.00 93.19           H
ATOM   1561 2HB  GLN A 115       7.145  18.733  14.966  1.00 93.19           H
ATOM   1562  CG  GLN A 115       9.253  19.153  15.147  1.00 93.19           C
ATOM   1563 1HG  GLN A 115      10.200  18.671  14.903  1.00 93.19           H
ATOM   1564 2HG  GLN A 115       9.237  20.107  14.619  1.00 93.19           H
ATOM   1565  CD  GLN A 115       9.172  19.397  16.655  1.00 93.19           C
ATOM   1566  OE1 GLN A 115       8.121  19.310  17.268  1.00 93.19           O
ATOM   1567  NE2 GLN A 115      10.337  19.707  17.216  1.00 93.19           N
ATOM   1568 1HE2 GLN A 115      11.163  19.762  16.655  1.00 93.19           H
ATOM   1569 2HE2 GLN A 115      10.387  19.885  18.199  1.00 93.19           H
ATOM   1570  HN  GLN A 115       9.719  16.562  13.866  1.00 93.19           H
ATOM   1571  N   THR A 116       5.869  16.456  15.745  1.00 93.61           N
ATOM   1572  CA  THR A 116       4.601  15.750  15.671  1.00 93.61           C
ATOM   1573  C   THR A 116       4.029  15.829  14.254  1.00 93.61           C
ATOM   1574  O   THR A 116       3.417  14.876  13.774  1.00 93.61           O
ATOM   1575  HA  THR A 116       4.781  14.697  15.885  1.00 93.61           H
ATOM   1576  CB  THR A 116       3.671  16.336  16.735  1.00 93.61           C
ATOM   1577  HB  THR A 116       3.354  17.343  16.463  1.00 93.61           H
ATOM   1578  OG1 THR A 116       4.419  16.233  17.944  1.00 93.61           O
ATOM   1579  HG1 THR A 116       4.017  16.821  18.646  1.00 93.61           H
ATOM   1580  CG2 THR A 116       2.440  15.463  16.982  1.00 93.61           C
ATOM   1581 1HG2 THR A 116       2.757  14.476  17.320  1.00 93.61           H
ATOM   1582 2HG2 THR A 116       1.872  15.365  16.057  1.00 93.61           H
ATOM   1583 3HG2 THR A 116       1.814  15.924  17.746  1.00 93.61           H
ATOM   1584  HN  THR A 116       5.889  17.224  16.384  1.00 93.61           H
ATOM   1585  N   PHE A 117       4.249  16.974  13.624  1.00 94.38           N
ATOM   1586  CA  PHE A 117       3.769  17.186  12.269  1.00 94.38           C
ATOM   1587  C   PHE A 117       4.242  16.069  11.337  1.00 94.38           C
ATOM   1588  O   PHE A 117       3.459  15.535  10.555  1.00 94.38           O
ATOM   1589  HA  PHE A 117       2.679  17.187  12.309  1.00 94.38           H
ATOM   1590  CB  PHE A 117       4.355  18.516  11.791  1.00 94.38           C
ATOM   1591 1HB  PHE A 117       3.971  19.319  12.421  1.00 94.38           H
ATOM   1592 2HB  PHE A 117       5.436  18.495  11.926  1.00 94.38           H
ATOM   1593  CG  PHE A 117       4.045  18.843  10.328  1.00 94.38           C
ATOM   1594  CD1 PHE A 117       5.010  18.703   9.381  1.00 94.38           C
ATOM   1595  HD1 PHE A 117       6.005  18.358   9.663  1.00 94.38           H
ATOM   1596  CD2 PHE A 117       2.803  19.273   9.976  1.00 94.38           C
ATOM   1597  HD2 PHE A 117       2.030  19.385  10.736  1.00 94.38           H
ATOM   1598  CE1 PHE A 117       4.722  19.006   8.024  1.00 94.38           C
ATOM   1599  HE1 PHE A 117       5.496  18.894   7.264  1.00 94.38           H
ATOM   1600  CE2 PHE A 117       2.515  19.576   8.619  1.00 94.38           C
ATOM   1601  HE2 PHE A 117       1.521  19.920   8.337  1.00 94.38           H
ATOM   1602  CZ  PHE A 117       3.481  19.436   7.671  1.00 94.38           C
ATOM   1603  HZ  PHE A 117       3.260  19.668   6.630  1.00 94.38           H
ATOM   1604  HN  PHE A 117       4.745  17.745  14.023  1.00 94.38           H
ATOM   1605  N   MET A 118       5.523  15.749  11.453  1.00 94.42           N
ATOM   1606  CA  MET A 118       6.118  14.728  10.608  1.00 94.42           C
ATOM   1607  C   MET A 118       5.496  13.357  10.883  1.00 94.42           C
ATOM   1608  O   MET A 118       5.331  12.552   9.968  1.00 94.42           O
ATOM   1609  HA  MET A 118       5.904  15.033   9.583  1.00 94.42           H
ATOM   1610  CB  MET A 118       7.625  14.666  10.866  1.00 94.42           C
ATOM   1611 1HB  MET A 118       8.040  15.674  10.864  1.00 94.42           H
ATOM   1612 2HB  MET A 118       7.811  14.247  11.855  1.00 94.42           H
ATOM   1613  CG  MET A 118       8.329  13.817   9.805  1.00 94.42           C
ATOM   1614 1HG  MET A 118       9.395  13.757  10.024  1.00 94.42           H
ATOM   1615 2HG  MET A 118       7.941  12.798   9.827  1.00 94.42           H
ATOM   1616  SD  MET A 118       8.077  14.529   8.188  1.00 94.42           S
ATOM   1617  CE  MET A 118       9.075  16.001   8.339  1.00 94.42           C
ATOM   1618 1HE  MET A 118       8.696  16.614   9.157  1.00 94.42           H
ATOM   1619 2HE  MET A 118      10.108  15.721   8.544  1.00 94.42           H
ATOM   1620 3HE  MET A 118       9.029  16.568   7.409  1.00 94.42           H
ATOM   1621  HN  MET A 118       6.149  16.173  12.107  1.00 94.42           H
ATOM   1622  N   CYS A 119       5.167  13.135  12.147  1.00 93.38           N
ATOM   1623  CA  CYS A 119       4.557  11.880  12.552  1.00 93.38           C
ATOM   1624  C   CYS A 119       3.218  11.741  11.825  1.00 93.38           C
ATOM   1625  O   CYS A 119       2.908  10.679  11.286  1.00 93.38           O
ATOM   1626  HA  CYS A 119       5.244  11.088  12.254  1.00 93.38           H
ATOM   1627  CB  CYS A 119       4.393  11.795  14.071  1.00 93.38           C
ATOM   1628 1HB  CYS A 119       5.373  11.765  14.549  1.00 93.38           H
ATOM   1629 2HB  CYS A 119       3.885  12.685  14.440  1.00 93.38           H
ATOM   1630  SG  CYS A 119       3.436  10.300  14.514  1.00 93.38           S
ATOM   1631  HN  CYS A 119       5.311  13.793  12.886  1.00 93.38           H
ATOM   1632  N   LYS A 120       2.460  12.828  11.833  1.00 94.41           N
ATOM   1633  CA  LYS A 120       1.156  12.836  11.193  1.00 94.41           C
ATOM   1634  C   LYS A 120       1.319  12.495   9.710  1.00 94.41           C
ATOM   1635  O   LYS A 120       0.634  11.613   9.193  1.00 94.41           O
ATOM   1636  HA  LYS A 120       0.556  12.056  11.662  1.00 94.41           H
ATOM   1637  CB  LYS A 120       0.444  14.167  11.443  1.00 94.41           C
ATOM   1638 1HB  LYS A 120       1.109  14.993  11.190  1.00 94.41           H
ATOM   1639 2HB  LYS A 120      -0.425  14.247  10.790  1.00 94.41           H
ATOM   1640  CG  LYS A 120       0.005  14.287  12.903  1.00 94.41           C
ATOM   1641 1HG  LYS A 120      -0.627  13.439  13.168  1.00 94.41           H
ATOM   1642 2HG  LYS A 120       0.879  14.249  13.554  1.00 94.41           H
ATOM   1643  CD  LYS A 120      -0.758  15.592  13.141  1.00 94.41           C
ATOM   1644 1HD  LYS A 120      -0.089  16.440  12.995  1.00 94.41           H
ATOM   1645 2HD  LYS A 120      -1.559  15.688  12.407  1.00 94.41           H
ATOM   1646  CE  LYS A 120      -1.345  15.635  14.553  1.00 94.41           C
ATOM   1647 1HE  LYS A 120      -1.545  14.622  14.901  1.00 94.41           H
ATOM   1648 2HE  LYS A 120      -0.620  16.071  15.241  1.00 94.41           H
ATOM   1649  NZ  LYS A 120      -2.594  16.429  14.571  1.00 94.41           N
ATOM   1650 1HZ  LYS A 120      -2.956  16.468  15.518  1.00 94.41           H
ATOM   1651 2HZ  LYS A 120      -2.402  17.369  14.243  1.00 94.41           H
ATOM   1652 3HZ  LYS A 120      -3.280  15.993  13.965  1.00 94.41           H
ATOM   1653  HN  LYS A 120       2.724  13.690  12.266  1.00 94.41           H
ATOM   1654  N   VAL A 121       2.230  13.211   9.067  1.00 94.29           N
ATOM   1655  CA  VAL A 121       2.414  13.074   7.633  1.00 94.29           C
ATOM   1656  C   VAL A 121       2.822  11.635   7.310  1.00 94.29           C
ATOM   1657  O   VAL A 121       2.245  11.006   6.425  1.00 94.29           O
ATOM   1658  HA  VAL A 121       1.456  13.282   7.156  1.00 94.29           H
ATOM   1659  CB  VAL A 121       3.425  14.107   7.134  1.00 94.29           C
ATOM   1660  HB  VAL A 121       4.322  14.022   7.747  1.00 94.29           H
ATOM   1661  CG1 VAL A 121       3.821  13.831   5.682  1.00 94.29           C
ATOM   1662 1HG1 VAL A 121       4.270  12.840   5.610  1.00 94.29           H
ATOM   1663 2HG1 VAL A 121       2.935  13.875   5.049  1.00 94.29           H
ATOM   1664 3HG1 VAL A 121       4.541  14.580   5.352  1.00 94.29           H
ATOM   1665  CG2 VAL A 121       2.881  15.528   7.292  1.00 94.29           C
ATOM   1666 1HG2 VAL A 121       1.962  15.632   6.715  1.00 94.29           H
ATOM   1667 2HG2 VAL A 121       2.673  15.722   8.345  1.00 94.29           H
ATOM   1668 3HG2 VAL A 121       3.620  16.243   6.930  1.00 94.29           H
ATOM   1669  HN  VAL A 121       2.834  13.874   9.509  1.00 94.29           H
ATOM   1670  N   VAL A 122       3.813  11.155   8.047  1.00 92.91           N
ATOM   1671  CA  VAL A 122       4.468   9.906   7.699  1.00 92.91           C
ATOM   1672  C   VAL A 122       3.474   8.753   7.850  1.00 92.91           C
ATOM   1673  O   VAL A 122       3.442   7.843   7.023  1.00 92.91           O
ATOM   1674  HA  VAL A 122       4.770   9.974   6.653  1.00 92.91           H
ATOM   1675  CB  VAL A 122       5.730   9.723   8.545  1.00 92.91           C
ATOM   1676  HB  VAL A 122       5.469   9.930   9.583  1.00 92.91           H
ATOM   1677  CG1 VAL A 122       6.238   8.282   8.466  1.00 92.91           C
ATOM   1678 1HG1 VAL A 122       5.468   7.604   8.835  1.00 92.91           H
ATOM   1679 2HG1 VAL A 122       6.474   8.036   7.431  1.00 92.91           H
ATOM   1680 3HG1 VAL A 122       7.135   8.180   9.077  1.00 92.91           H
ATOM   1681  CG2 VAL A 122       6.819  10.713   8.128  1.00 92.91           C
ATOM   1682 1HG2 VAL A 122       7.075  10.551   7.080  1.00 92.91           H
ATOM   1683 2HG2 VAL A 122       6.454  11.731   8.259  1.00 92.91           H
ATOM   1684 3HG2 VAL A 122       7.704  10.561   8.745  1.00 92.91           H
ATOM   1685  HN  VAL A 122       4.167  11.604   8.868  1.00 92.91           H
ATOM   1686  N   ASN A 123       2.686   8.830   8.913  1.00 91.22           N
ATOM   1687  CA  ASN A 123       1.666   7.825   9.162  1.00 91.22           C
ATOM   1688  C   ASN A 123       0.631   7.865   8.036  1.00 91.22           C
ATOM   1689  O   ASN A 123       0.196   6.822   7.550  1.00 91.22           O
ATOM   1690  HA  ASN A 123       2.202   6.877   9.201  1.00 91.22           H
ATOM   1691  CB  ASN A 123       0.940   8.092  10.482  1.00 91.22           C
ATOM   1692 1HB  ASN A 123       0.940   9.162  10.690  1.00 91.22           H
ATOM   1693 2HB  ASN A 123      -0.102   7.784  10.397  1.00 91.22           H
ATOM   1694  CG  ASN A 123       1.608   7.343  11.636  1.00 91.22           C
ATOM   1695  OD1 ASN A 123       2.337   6.383  11.448  1.00 91.22           O
ATOM   1696  ND2 ASN A 123       1.319   7.833  12.839  1.00 91.22           N
ATOM   1697 1HD2 ASN A 123       0.712   8.623  12.924  1.00 91.22           H
ATOM   1698 2HD2 ASN A 123       1.707   7.410  13.657  1.00 91.22           H
ATOM   1699  HN  ASN A 123       2.736   9.559   9.595  1.00 91.22           H
ATOM   1700  N   SER A 124       0.266   9.080   7.654  1.00 93.03           N
ATOM   1701  CA  SER A 124      -0.840   9.274   6.732  1.00 93.03           C
ATOM   1702  C   SER A 124      -0.426   8.849   5.322  1.00 93.03           C
ATOM   1703  O   SER A 124      -1.228   8.286   4.579  1.00 93.03           O
ATOM   1704  HA  SER A 124      -1.642   8.637   7.104  1.00 93.03           H
ATOM   1705  CB  SER A 124      -1.307  10.731   6.730  1.00 93.03           C
ATOM   1706 1HB  SER A 124      -0.521  11.363   6.316  1.00 93.03           H
ATOM   1707 2HB  SER A 124      -2.175  10.833   6.079  1.00 93.03           H
ATOM   1708  OG  SER A 124      -1.640  11.186   8.039  1.00 93.03           O
ATOM   1709  HG  SER A 124      -0.997  11.895   8.329  1.00 93.03           H
ATOM   1710  HN  SER A 124       0.711   9.921   7.964  1.00 93.03           H
ATOM   1711  N   MET A 125       0.827   9.133   4.996  1.00 92.72           N
ATOM   1712  CA  MET A 125       1.326   8.883   3.655  1.00 92.72           C
ATOM   1713  C   MET A 125       1.245   7.396   3.307  1.00 92.72           C
ATOM   1714  O   MET A 125       0.911   7.035   2.180  1.00 92.72           O
ATOM   1715  HA  MET A 125       0.679   9.455   2.989  1.00 92.72           H
ATOM   1716  CB  MET A 125       2.780   9.352   3.555  1.00 92.72           C
ATOM   1717 1HB  MET A 125       3.334   9.018   4.433  1.00 92.72           H
ATOM   1718 2HB  MET A 125       3.254   8.896   2.686  1.00 92.72           H
ATOM   1719  CG  MET A 125       2.858  10.876   3.445  1.00 92.72           C
ATOM   1720 1HG  MET A 125       2.250  11.337   4.224  1.00 92.72           H
ATOM   1721 2HG  MET A 125       3.884  11.208   3.604  1.00 92.72           H
ATOM   1722  SD  MET A 125       2.289  11.402   1.837  1.00 92.72           S
ATOM   1723  CE  MET A 125       1.340  12.842   2.300  1.00 92.72           C
ATOM   1724 1HE  MET A 125       0.540  12.547   2.978  1.00 92.72           H
ATOM   1725 2HE  MET A 125       1.991  13.561   2.797  1.00 92.72           H
ATOM   1726 3HE  MET A 125       0.911  13.296   1.407  1.00 92.72           H
ATOM   1727  HN  MET A 125       1.494   9.527   5.629  1.00 92.72           H
ATOM   1728  N   TYR A 126       1.555   6.572   4.297  1.00 86.94           N
ATOM   1729  CA  TYR A 126       1.494   5.131   4.119  1.00 86.94           C
ATOM   1730  C   TYR A 126       0.083   4.687   3.728  1.00 86.94           C
ATOM   1731  O   TYR A 126      -0.090   3.923   2.779  1.00 86.94           O
ATOM   1732  HA  TYR A 126       2.186   4.861   3.322  1.00 86.94           H
ATOM   1733  CB  TYR A 126       1.849   4.522   5.477  1.00 86.94           C
ATOM   1734 1HB  TYR A 126       2.907   4.695   5.676  1.00 86.94           H
ATOM   1735 2HB  TYR A 126       1.290   5.043   6.255  1.00 86.94           H
ATOM   1736  CG  TYR A 126       1.564   3.023   5.581  1.00 86.94           C
ATOM   1737  CD1 TYR A 126       0.766   2.541   6.599  1.00 86.94           C
ATOM   1738  HD1 TYR A 126       0.339   3.229   7.329  1.00 86.94           H
ATOM   1739  CD2 TYR A 126       2.104   2.152   4.657  1.00 86.94           C
ATOM   1740  HD2 TYR A 126       2.734   2.532   3.853  1.00 86.94           H
ATOM   1741  CE1 TYR A 126       0.497   1.130   6.697  1.00 86.94           C
ATOM   1742  HE1 TYR A 126      -0.132   0.736   7.495  1.00 86.94           H
ATOM   1743  CE2 TYR A 126       1.835   0.741   4.755  1.00 86.94           C
ATOM   1744  HE2 TYR A 126       2.256   0.042   4.032  1.00 86.94           H
ATOM   1745  CZ  TYR A 126       1.045   0.299   5.770  1.00 86.94           C
ATOM   1746  OH  TYR A 126       0.791  -1.033   5.862  1.00 86.94           O
ATOM   1747  HH  TYR A 126       1.139  -1.505   5.052  1.00 86.94           H
ATOM   1748  HN  TYR A 126       1.844   6.873   5.206  1.00 86.94           H
ATOM   1749  N   LYS A 127      -0.889   5.183   4.479  1.00 87.97           N
ATOM   1750  CA  LYS A 127      -2.268   4.765   4.292  1.00 87.97           C
ATOM   1751  C   LYS A 127      -2.776   5.286   2.946  1.00 87.97           C
ATOM   1752  O   LYS A 127      -3.570   4.624   2.280  1.00 87.97           O
ATOM   1753  HA  LYS A 127      -2.278   3.675   4.266  1.00 87.97           H
ATOM   1754  CB  LYS A 127      -3.125   5.197   5.483  1.00 87.97           C
ATOM   1755 1HB  LYS A 127      -2.953   6.252   5.696  1.00 87.97           H
ATOM   1756 2HB  LYS A 127      -4.181   5.091   5.232  1.00 87.97           H
ATOM   1757  CG  LYS A 127      -2.803   4.360   6.723  1.00 87.97           C
ATOM   1758 1HG  LYS A 127      -1.740   4.434   6.949  1.00 87.97           H
ATOM   1759 2HG  LYS A 127      -3.341   4.758   7.583  1.00 87.97           H
ATOM   1760  CD  LYS A 127      -3.184   2.894   6.509  1.00 87.97           C
ATOM   1761 1HD  LYS A 127      -4.244   2.822   6.265  1.00 87.97           H
ATOM   1762 2HD  LYS A 127      -2.634   2.492   5.659  1.00 87.97           H
ATOM   1763  CE  LYS A 127      -2.885   2.062   7.758  1.00 87.97           C
ATOM   1764 1HE  LYS A 127      -1.858   2.235   8.079  1.00 87.97           H
ATOM   1765 2HE  LYS A 127      -3.533   2.378   8.576  1.00 87.97           H
ATOM   1766  NZ  LYS A 127      -3.089   0.623   7.483  1.00 87.97           N
ATOM   1767 1HZ  LYS A 127      -2.916   0.089   8.327  1.00 87.97           H
ATOM   1768 2HZ  LYS A 127      -4.044   0.469   7.176  1.00 87.97           H
ATOM   1769 3HZ  LYS A 127      -2.449   0.323   6.756  1.00 87.97           H
ATOM   1770  HN  LYS A 127      -0.747   5.858   5.203  1.00 87.97           H
ATOM   1771  N   MET A 128      -2.298   6.469   2.587  1.00 91.52           N
ATOM   1772  CA  MET A 128      -2.690   7.084   1.330  1.00 91.52           C
ATOM   1773  C   MET A 128      -2.236   6.236   0.140  1.00 91.52           C
ATOM   1774  O   MET A 128      -3.002   6.014  -0.796  1.00 91.52           O
ATOM   1775  HA  MET A 128      -3.778   7.134   1.355  1.00 91.52           H
ATOM   1776  CB  MET A 128      -2.070   8.479   1.230  1.00 91.52           C
ATOM   1777 1HB  MET A 128      -2.303   9.050   2.128  1.00 91.52           H
ATOM   1778 2HB  MET A 128      -0.984   8.395   1.178  1.00 91.52           H
ATOM   1779  CG  MET A 128      -2.589   9.222  -0.003  1.00 91.52           C
ATOM   1780 1HG  MET A 128      -2.393   8.635  -0.901  1.00 91.52           H
ATOM   1781 2HG  MET A 128      -3.669   9.348   0.066  1.00 91.52           H
ATOM   1782  SD  MET A 128      -1.797  10.816  -0.133  1.00 91.52           S
ATOM   1783  CE  MET A 128      -0.115  10.303  -0.442  1.00 91.52           C
ATOM   1784 1HE  MET A 128       0.239   9.699   0.393  1.00 91.52           H
ATOM   1785 2HE  MET A 128      -0.078   9.714  -1.359  1.00 91.52           H
ATOM   1786 3HE  MET A 128       0.519  11.183  -0.550  1.00 91.52           H
ATOM   1787  HN  MET A 128      -1.656   7.002   3.137  1.00 91.52           H
ATOM   1788  N   ASN A 129      -0.993   5.786   0.215  1.00 90.46           N
ATOM   1789  CA  ASN A 129      -0.450   4.911  -0.811  1.00 90.46           C
ATOM   1790  C   ASN A 129      -1.265   3.617  -0.854  1.00 90.46           C
ATOM   1791  O   ASN A 129      -1.642   3.152  -1.929  1.00 90.46           O
ATOM   1792  HA  ASN A 129      -0.521   5.479  -1.738  1.00 90.46           H
ATOM   1793  CB  ASN A 129       1.004   4.544  -0.510  1.00 90.46           C
ATOM   1794 1HB  ASN A 129       1.637   5.423  -0.629  1.00 90.46           H
ATOM   1795 2HB  ASN A 129       1.095   4.225   0.529  1.00 90.46           H
ATOM   1796  CG  ASN A 129       1.491   3.428  -1.436  1.00 90.46           C
ATOM   1797  OD1 ASN A 129       1.363   2.249  -1.150  1.00 90.46           O
ATOM   1798  ND2 ASN A 129       2.056   3.864  -2.558  1.00 90.46           N
ATOM   1799 1HD2 ASN A 129       2.130   4.846  -2.731  1.00 90.46           H
ATOM   1800 2HD2 ASN A 129       2.407   3.210  -3.228  1.00 90.46           H
ATOM   1801  HN  ASN A 129      -0.361   6.008   0.958  1.00 90.46           H
ATOM   1802  N   PHE A 130      -1.514   3.071   0.327  1.00 84.80           N
ATOM   1803  CA  PHE A 130      -2.168   1.778   0.432  1.00 84.80           C
ATOM   1804  C   PHE A 130      -3.498   1.774  -0.324  1.00 84.80           C
ATOM   1805  O   PHE A 130      -3.741   0.900  -1.154  1.00 84.80           O
ATOM   1806  HA  PHE A 130      -1.498   1.040  -0.010  1.00 84.80           H
ATOM   1807  CB  PHE A 130      -2.438   1.533   1.918  1.00 84.80           C
ATOM   1808 1HB  PHE A 130      -1.498   1.606   2.465  1.00 84.80           H
ATOM   1809 2HB  PHE A 130      -3.088   2.323   2.294  1.00 84.80           H
ATOM   1810  CG  PHE A 130      -3.081   0.177   2.218  1.00 84.80           C
ATOM   1811  CD1 PHE A 130      -4.327   0.121   2.760  1.00 84.80           C
ATOM   1812  HD1 PHE A 130      -4.868   1.041   2.981  1.00 84.80           H
ATOM   1813  CD2 PHE A 130      -2.407  -0.971   1.942  1.00 84.80           C
ATOM   1814  HD2 PHE A 130      -1.408  -0.926   1.508  1.00 84.80           H
ATOM   1815  CE1 PHE A 130      -4.924  -1.137   3.038  1.00 84.80           C
ATOM   1816  HE1 PHE A 130      -5.923  -1.182   3.473  1.00 84.80           H
ATOM   1817  CE2 PHE A 130      -3.004  -2.229   2.221  1.00 84.80           C
ATOM   1818  HE2 PHE A 130      -2.463  -3.150   2.000  1.00 84.80           H
ATOM   1819  CZ  PHE A 130      -4.250  -2.286   2.763  1.00 84.80           C
ATOM   1820  HZ  PHE A 130      -4.708  -3.251   2.976  1.00 84.80           H
ATOM   1821  HN  PHE A 130      -1.276   3.497   1.201  1.00 84.80           H
ATOM   1822  N   TYR A 131      -4.324   2.760  -0.009  1.00 86.73           N
ATOM   1823  CA  TYR A 131      -5.645   2.851  -0.608  1.00 86.73           C
ATOM   1824  C   TYR A 131      -5.548   3.178  -2.100  1.00 86.73           C
ATOM   1825  O   TYR A 131      -6.248   2.581  -2.916  1.00 86.73           O
ATOM   1826  HA  TYR A 131      -6.136   1.886  -0.486  1.00 86.73           H
ATOM   1827  CB  TYR A 131      -6.355   4.001   0.109  1.00 86.73           C
ATOM   1828 1HB  TYR A 131      -5.712   4.880   0.091  1.00 86.73           H
ATOM   1829 2HB  TYR A 131      -7.260   4.256  -0.443  1.00 86.73           H
ATOM   1830  CG  TYR A 131      -6.731   3.691   1.559  1.00 86.73           C
ATOM   1831  CD1 TYR A 131      -7.400   2.523   1.865  1.00 86.73           C
ATOM   1832  HD1 TYR A 131      -7.660   1.821   1.073  1.00 86.73           H
ATOM   1833  CD2 TYR A 131      -6.402   4.581   2.562  1.00 86.73           C
ATOM   1834  HD2 TYR A 131      -5.874   5.503   2.321  1.00 86.73           H
ATOM   1835  CE1 TYR A 131      -7.754   2.233   3.230  1.00 86.73           C
ATOM   1836  HE1 TYR A 131      -8.282   1.314   3.485  1.00 86.73           H
ATOM   1837  CE2 TYR A 131      -6.756   4.290   3.927  1.00 86.73           C
ATOM   1838  HE2 TYR A 131      -6.502   4.983   4.729  1.00 86.73           H
ATOM   1839  CZ  TYR A 131      -7.414   3.130   4.194  1.00 86.73           C
ATOM   1840  OH  TYR A 131      -7.748   2.855   5.483  1.00 86.73           O
ATOM   1841  HH  TYR A 131      -7.554   3.647   6.063  1.00 86.73           H
ATOM   1842  HN  TYR A 131      -4.105   3.488   0.642  1.00 86.73           H
ATOM   1843  N   SER A 132      -4.676   4.126  -2.410  1.00 88.32           N
ATOM   1844  CA  SER A 132      -4.574   4.633  -3.768  1.00 88.32           C
ATOM   1845  C   SER A 132      -4.106   3.521  -4.708  1.00 88.32           C
ATOM   1846  O   SER A 132      -4.662   3.344  -5.791  1.00 88.32           O
ATOM   1847  HA  SER A 132      -5.580   4.958  -4.031  1.00 88.32           H
ATOM   1848  CB  SER A 132      -3.619   5.826  -3.839  1.00 88.32           C
ATOM   1849 1HB  SER A 132      -3.515   6.146  -4.876  1.00 88.32           H
ATOM   1850 2HB  SER A 132      -4.044   6.665  -3.288  1.00 88.32           H
ATOM   1851  OG  SER A 132      -2.333   5.514  -3.309  1.00 88.32           O
ATOM   1852  HG  SER A 132      -2.199   5.986  -2.438  1.00 88.32           H
ATOM   1853  HN  SER A 132      -4.048   4.544  -1.754  1.00 88.32           H
ATOM   1854  N   CYS A 133      -3.087   2.801  -4.261  1.00 82.55           N
ATOM   1855  CA  CYS A 133      -2.536   1.713  -5.050  1.00 82.55           C
ATOM   1856  C   CYS A 133      -3.654   0.703  -5.323  1.00 82.55           C
ATOM   1857  O   CYS A 133      -3.836   0.265  -6.458  1.00 82.55           O
ATOM   1858  HA  CYS A 133      -2.176   2.152  -5.980  1.00 82.55           H
ATOM   1859  CB  CYS A 133      -1.337   1.063  -4.358  1.00 82.55           C
ATOM   1860 1HB  CYS A 133      -1.557   0.905  -3.302  1.00 82.55           H
ATOM   1861 2HB  CYS A 133      -1.143   0.082  -4.792  1.00 82.55           H
ATOM   1862  SG  CYS A 133       0.141   2.127  -4.536  1.00 82.55           S
ATOM   1863  HG  CYS A 133      -0.246   3.050  -3.660  1.00 82.55           H
ATOM   1864  HN  CYS A 133      -2.642   2.950  -3.378  1.00 82.55           H
ATOM   1865  N   VAL A 134      -4.373   0.364  -4.263  1.00 80.09           N
ATOM   1866  CA  VAL A 134      -5.445  -0.611  -4.367  1.00 80.09           C
ATOM   1867  C   VAL A 134      -6.422  -0.174  -5.461  1.00 80.09           C
ATOM   1868  O   VAL A 134      -6.773  -0.964  -6.336  1.00 80.09           O
ATOM   1869  HA  VAL A 134      -4.997  -1.562  -4.656  1.00 80.09           H
ATOM   1870  CB  VAL A 134      -6.117  -0.798  -3.005  1.00 80.09           C
ATOM   1871  HB  VAL A 134      -5.978   0.121  -2.435  1.00 80.09           H
ATOM   1872  CG1 VAL A 134      -7.621  -1.031  -3.164  1.00 80.09           C
ATOM   1873 1HG1 VAL A 134      -8.071  -0.171  -3.661  1.00 80.09           H
ATOM   1874 2HG1 VAL A 134      -7.789  -1.926  -3.762  1.00 80.09           H
ATOM   1875 3HG1 VAL A 134      -8.073  -1.160  -2.180  1.00 80.09           H
ATOM   1876  CG2 VAL A 134      -5.464  -1.940  -2.224  1.00 80.09           C
ATOM   1877 1HG2 VAL A 134      -5.557  -2.867  -2.789  1.00 80.09           H
ATOM   1878 2HG2 VAL A 134      -4.409  -1.715  -2.065  1.00 80.09           H
ATOM   1879 3HG2 VAL A 134      -5.961  -2.050  -1.260  1.00 80.09           H
ATOM   1880  HN  VAL A 134      -4.233   0.743  -3.348  1.00 80.09           H
ATOM   1881  N   LEU A 135      -6.832   1.083  -5.376  1.00 84.59           N
ATOM   1882  CA  LEU A 135      -7.883   1.587  -6.243  1.00 84.59           C
ATOM   1883  C   LEU A 135      -7.373   1.627  -7.685  1.00 84.59           C
ATOM   1884  O   LEU A 135      -8.125   1.361  -8.621  1.00 84.59           O
ATOM   1885  HA  LEU A 135      -8.715   0.885  -6.191  1.00 84.59           H
ATOM   1886  CB  LEU A 135      -8.396   2.936  -5.735  1.00 84.59           C
ATOM   1887 1HB  LEU A 135      -7.543   3.602  -5.608  1.00 84.59           H
ATOM   1888 2HB  LEU A 135      -9.031   3.374  -6.505  1.00 84.59           H
ATOM   1889  CG  LEU A 135      -9.181   2.903  -4.422  1.00 84.59           C
ATOM   1890  HG  LEU A 135      -8.593   2.356  -3.686  1.00 84.59           H
ATOM   1891  CD1 LEU A 135      -9.392   4.316  -3.874  1.00 84.59           C
ATOM   1892 1HD1 LEU A 135      -8.424   4.783  -3.691  1.00 84.59           H
ATOM   1893 2HD1 LEU A 135      -9.949   4.908  -4.600  1.00 84.59           H
ATOM   1894 3HD1 LEU A 135      -9.953   4.264  -2.941  1.00 84.59           H
ATOM   1895  CD2 LEU A 135     -10.503   2.151  -4.593  1.00 84.59           C
ATOM   1896 1HD2 LEU A 135     -11.109   2.649  -5.351  1.00 84.59           H
ATOM   1897 2HD2 LEU A 135     -10.301   1.127  -4.905  1.00 84.59           H
ATOM   1898 3HD2 LEU A 135     -11.041   2.143  -3.645  1.00 84.59           H
ATOM   1899  HN  LEU A 135      -6.460   1.750  -4.731  1.00 84.59           H
ATOM   1900  N   LEU A 136      -6.097   1.961  -7.819  1.00 86.87           N
ATOM   1901  CA  LEU A 136      -5.489   2.080  -9.133  1.00 86.87           C
ATOM   1902  C   LEU A 136      -5.432   0.700  -9.791  1.00 86.87           C
ATOM   1903  O   LEU A 136      -5.747   0.558 -10.971  1.00 86.87           O
ATOM   1904  HA  LEU A 136      -6.132   2.723  -9.734  1.00 86.87           H
ATOM   1905  CB  LEU A 136      -4.127   2.771  -9.032  1.00 86.87           C
ATOM   1906 1HB  LEU A 136      -3.570   2.313  -8.215  1.00 86.87           H
ATOM   1907 2HB  LEU A 136      -3.572   2.571  -9.949  1.00 86.87           H
ATOM   1908  CG  LEU A 136      -4.157   4.284  -8.807  1.00 86.87           C
ATOM   1909  HG  LEU A 136      -4.855   4.495  -7.996  1.00 86.87           H
ATOM   1910  CD1 LEU A 136      -2.785   4.800  -8.369  1.00 86.87           C
ATOM   1911 1HD1 LEU A 136      -2.494   4.314  -7.438  1.00 86.87           H
ATOM   1912 2HD1 LEU A 136      -2.049   4.576  -9.141  1.00 86.87           H
ATOM   1913 3HD1 LEU A 136      -2.835   5.878  -8.216  1.00 86.87           H
ATOM   1914  CD2 LEU A 136      -4.674   5.013 -10.049  1.00 86.87           C
ATOM   1915 1HD2 LEU A 136      -4.021   4.798 -10.895  1.00 86.87           H
ATOM   1916 2HD2 LEU A 136      -5.685   4.673 -10.275  1.00 86.87           H
ATOM   1917 3HD2 LEU A 136      -4.685   6.086  -9.862  1.00 86.87           H
ATOM   1918  HN  LEU A 136      -5.485   2.148  -7.051  1.00 86.87           H
ATOM   1919  N   ILE A 137      -5.027  -0.282  -8.998  1.00 78.56           N
ATOM   1920  CA  ILE A 137      -4.893  -1.639  -9.498  1.00 78.56           C
ATOM   1921  C   ILE A 137      -6.255  -2.135  -9.988  1.00 78.56           C
ATOM   1922  O   ILE A 137      -6.343  -2.801 -11.018  1.00 78.56           O
ATOM   1923  HA  ILE A 137      -4.210  -1.609 -10.347  1.00 78.56           H
ATOM   1924  CB  ILE A 137      -4.256  -2.540  -8.437  1.00 78.56           C
ATOM   1925  HB  ILE A 137      -4.747  -2.344  -7.484  1.00 78.56           H
ATOM   1926  CG1 ILE A 137      -2.773  -2.212  -8.258  1.00 78.56           C
ATOM   1927 1HG1 ILE A 137      -2.221  -2.504  -9.151  1.00 78.56           H
ATOM   1928 2HG1 ILE A 137      -2.646  -1.135  -8.143  1.00 78.56           H
ATOM   1929  CG2 ILE A 137      -4.481  -4.017  -8.765  1.00 78.56           C
ATOM   1930 1HG2 ILE A 137      -5.551  -4.223  -8.802  1.00 78.56           H
ATOM   1931 2HG2 ILE A 137      -4.034  -4.246  -9.733  1.00 78.56           H
ATOM   1932 3HG2 ILE A 137      -4.019  -4.635  -7.996  1.00 78.56           H
ATOM   1933  CD1 ILE A 137      -2.196  -2.932  -7.037  1.00 78.56           C
ATOM   1934 1HD1 ILE A 137      -2.733  -2.618  -6.143  1.00 78.56           H
ATOM   1935 2HD1 ILE A 137      -2.302  -4.009  -7.167  1.00 78.56           H
ATOM   1936 3HD1 ILE A 137      -1.140  -2.681  -6.933  1.00 78.56           H
ATOM   1937  HN  ILE A 137      -4.793  -0.161  -8.033  1.00 78.56           H
ATOM   1938  N   MET A 138      -7.283  -1.790  -9.227  1.00 78.37           N
ATOM   1939  CA  MET A 138      -8.644  -2.126  -9.611  1.00 78.37           C
ATOM   1940  C   MET A 138      -8.995  -1.520 -10.971  1.00 78.37           C
ATOM   1941  O   MET A 138      -9.531  -2.206 -11.840  1.00 78.37           O
ATOM   1942  HA  MET A 138      -8.671  -3.214  -9.672  1.00 78.37           H
ATOM   1943  CB  MET A 138      -9.617  -1.603  -8.552  1.00 78.37           C
ATOM   1944 1HB  MET A 138      -9.521  -2.194  -7.641  1.00 78.37           H
ATOM   1945 2HB  MET A 138      -9.361  -0.576  -8.294  1.00 78.37           H
ATOM   1946  CG  MET A 138     -11.060  -1.664  -9.056  1.00 78.37           C
ATOM   1947 1HG  MET A 138     -11.190  -0.980  -9.895  1.00 78.37           H
ATOM   1948 2HG  MET A 138     -11.284  -2.665  -9.423  1.00 78.37           H
ATOM   1949  SD  MET A 138     -12.185  -1.232  -7.739  1.00 78.37           S
ATOM   1950  CE  MET A 138     -12.120   0.549  -7.847  1.00 78.37           C
ATOM   1951 1HE  MET A 138     -11.096   0.885  -7.683  1.00 78.37           H
ATOM   1952 2HE  MET A 138     -12.453   0.865  -8.836  1.00 78.37           H
ATOM   1953 3HE  MET A 138     -12.771   0.983  -7.088  1.00 78.37           H
ATOM   1954  HN  MET A 138      -7.198  -1.292  -8.364  1.00 78.37           H
ATOM   1955  N   CYS A 139      -8.679  -0.242 -11.113  1.00 83.01           N
ATOM   1956  CA  CYS A 139      -9.051   0.493 -12.310  1.00 83.01           C
ATOM   1957  C   CYS A 139      -8.297  -0.110 -13.497  1.00 83.01           C
ATOM   1958  O   CYS A 139      -8.849  -0.237 -14.589  1.00 83.01           O
ATOM   1959  HA  CYS A 139     -10.127   0.369 -12.432  1.00 83.01           H
ATOM   1960  CB  CYS A 139      -8.778   1.991 -12.163  1.00 83.01           C
ATOM   1961 1HB  CYS A 139      -7.755   2.151 -11.821  1.00 83.01           H
ATOM   1962 2HB  CYS A 139      -8.871   2.483 -13.131  1.00 83.01           H
ATOM   1963  SG  CYS A 139      -9.956   2.727 -10.972  1.00 83.01           S
ATOM   1964  HG  CYS A 139      -9.339   2.291  -9.878  1.00 83.01           H
ATOM   1965  HN  CYS A 139      -8.179   0.290 -10.429  1.00 83.01           H
ATOM   1966  N   ILE A 140      -7.046  -0.466 -13.244  1.00 79.59           N
ATOM   1967  CA  ILE A 140      -6.214  -1.064 -14.274  1.00 79.59           C
ATOM   1968  C   ILE A 140      -6.874  -2.352 -14.772  1.00 79.59           C
ATOM   1969  O   ILE A 140      -6.877  -2.629 -15.970  1.00 79.59           O
ATOM   1970  HA  ILE A 140      -6.164  -0.359 -15.104  1.00 79.59           H
ATOM   1971  CB  ILE A 140      -4.786  -1.263 -13.762  1.00 79.59           C
ATOM   1972  HB  ILE A 140      -4.839  -1.707 -12.768  1.00 79.59           H
ATOM   1973  CG1 ILE A 140      -4.063   0.077 -13.621  1.00 79.59           C
ATOM   1974 1HG1 ILE A 140      -3.815   0.467 -14.609  1.00 79.59           H
ATOM   1975 2HG1 ILE A 140      -4.724   0.804 -13.149  1.00 79.59           H
ATOM   1976  CG2 ILE A 140      -4.016  -2.240 -14.653  1.00 79.59           C
ATOM   1977 1HG2 ILE A 140      -4.523  -3.205 -14.658  1.00 79.59           H
ATOM   1978 2HG2 ILE A 140      -3.971  -1.847 -15.669  1.00 79.59           H
ATOM   1979 3HG2 ILE A 140      -3.004  -2.363 -14.267  1.00 79.59           H
ATOM   1980  CD1 ILE A 140      -2.786  -0.074 -12.791  1.00 79.59           C
ATOM   1981 1HD1 ILE A 140      -3.040  -0.440 -11.797  1.00 79.59           H
ATOM   1982 2HD1 ILE A 140      -2.117  -0.782 -13.279  1.00 79.59           H
ATOM   1983 3HD1 ILE A 140      -2.292   0.894 -12.706  1.00 79.59           H
ATOM   1984  HN  ILE A 140      -6.601  -0.351 -12.356  1.00 79.59           H
ATOM   1985  N   SER A 141      -7.418  -3.104 -13.827  1.00 74.66           N
ATOM   1986  CA  SER A 141      -8.000  -4.398 -14.142  1.00 74.66           C
ATOM   1987  C   SER A 141      -9.233  -4.214 -15.028  1.00 74.66           C
ATOM   1988  O   SER A 141      -9.442  -4.975 -15.972  1.00 74.66           O
ATOM   1989  HA  SER A 141      -7.222  -4.942 -14.676  1.00 74.66           H
ATOM   1990  CB  SER A 141      -8.371  -5.160 -12.868  1.00 74.66           C
ATOM   1991 1HB  SER A 141      -9.130  -4.602 -12.320  1.00 74.66           H
ATOM   1992 2HB  SER A 141      -8.812  -6.120 -13.135  1.00 74.66           H
ATOM   1993  OG  SER A 141      -7.241  -5.375 -12.027  1.00 74.66           O
ATOM   1994  HG  SER A 141      -7.133  -4.607 -11.396  1.00 74.66           H
ATOM   1995  HN  SER A 141      -7.465  -2.843 -12.862  1.00 74.66           H
ATOM   1996  N   VAL A 142     -10.018  -3.201 -14.694  1.00 76.17           N
ATOM   1997  CA  VAL A 142     -11.215  -2.896 -15.459  1.00 76.17           C
ATOM   1998  C   VAL A 142     -10.816  -2.471 -16.874  1.00 76.17           C
ATOM   1999  O   VAL A 142     -11.424  -2.904 -17.851  1.00 76.17           O
ATOM   2000  HA  VAL A 142     -11.807  -3.810 -15.522  1.00 76.17           H
ATOM   2001  CB  VAL A 142     -12.048  -1.840 -14.730  1.00 76.17           C
ATOM   2002  HB  VAL A 142     -11.413  -0.971 -14.559  1.00 76.17           H
ATOM   2003  CG1 VAL A 142     -13.236  -1.393 -15.585  1.00 76.17           C
ATOM   2004 1HG1 VAL A 142     -12.871  -0.966 -16.519  1.00 76.17           H
ATOM   2005 2HG1 VAL A 142     -13.872  -2.252 -15.802  1.00 76.17           H
ATOM   2006 3HG1 VAL A 142     -13.811  -0.642 -15.043  1.00 76.17           H
ATOM   2007  CG2 VAL A 142     -12.517  -2.356 -13.368  1.00 76.17           C
ATOM   2008 1HG2 VAL A 142     -13.127  -3.248 -13.508  1.00 76.17           H
ATOM   2009 2HG2 VAL A 142     -11.650  -2.602 -12.755  1.00 76.17           H
ATOM   2010 3HG2 VAL A 142     -13.106  -1.586 -12.871  1.00 76.17           H
ATOM   2011  HN  VAL A 142      -9.848  -2.595 -13.917  1.00 76.17           H
ATOM   2012  N   ASP A 143      -9.796  -1.628 -16.938  1.00 78.97           N
ATOM   2013  CA  ASP A 143      -9.368  -1.065 -18.208  1.00 78.97           C
ATOM   2014  C   ASP A 143      -8.895  -2.193 -19.127  1.00 78.97           C
ATOM   2015  O   ASP A 143      -9.172  -2.180 -20.325  1.00 78.97           O
ATOM   2016  HA  ASP A 143     -10.243  -0.547 -18.600  1.00 78.97           H
ATOM   2017  CB  ASP A 143      -8.203  -0.093 -18.015  1.00 78.97           C
ATOM   2018 1HB  ASP A 143      -8.445   0.618 -17.225  1.00 78.97           H
ATOM   2019 2HB  ASP A 143      -7.318  -0.640 -17.691  1.00 78.97           H
ATOM   2020  CG  ASP A 143      -7.898   0.661 -19.311  1.00 78.97           C
ATOM   2021  OD1 ASP A 143      -8.872   1.138 -19.933  1.00 78.97           O
ATOM   2022  OD2 ASP A 143      -6.698   0.744 -19.650  1.00 78.97           O
ATOM   2023  HN  ASP A 143      -9.266  -1.330 -16.144  1.00 78.97           H
ATOM   2024  N   ARG A 144      -8.189  -3.143 -18.530  1.00 73.40           N
ATOM   2025  CA  ARG A 144      -7.678  -4.278 -19.280  1.00 73.40           C
ATOM   2026  C   ARG A 144      -8.833  -5.082 -19.879  1.00 73.40           C
ATOM   2027  O   ARG A 144      -8.775  -5.489 -21.039  1.00 73.40           O
ATOM   2028  HA  ARG A 144      -7.058  -3.838 -20.062  1.00 73.40           H
ATOM   2029  CB  ARG A 144      -6.836  -5.193 -18.388  1.00 73.40           C
ATOM   2030 1HB  ARG A 144      -7.302  -5.279 -17.407  1.00 73.40           H
ATOM   2031 2HB  ARG A 144      -6.805  -6.195 -18.816  1.00 73.40           H
ATOM   2032  CG  ARG A 144      -5.413  -4.653 -18.237  1.00 73.40           C
ATOM   2033 1HG  ARG A 144      -4.952  -4.552 -19.220  1.00 73.40           H
ATOM   2034 2HG  ARG A 144      -5.442  -3.657 -17.795  1.00 73.40           H
ATOM   2035  CD  ARG A 144      -4.565  -5.579 -17.363  1.00 73.40           C
ATOM   2036 1HD  ARG A 144      -4.912  -5.537 -16.331  1.00 73.40           H
ATOM   2037 2HD  ARG A 144      -4.678  -6.611 -17.696  1.00 73.40           H
ATOM   2038  NE  ARG A 144      -3.142  -5.179 -17.433  1.00 73.40           N
ATOM   2039  HE  ARG A 144      -2.907  -4.375 -17.979  1.00 73.40           H
ATOM   2040  CZ  ARG A 144      -2.147  -5.828 -16.812  1.00 73.40           C
ATOM   2041  NH1 ARG A 144      -2.404  -6.912 -16.067  1.00 73.40           N
ATOM   2042 1HH1 ARG A 144      -3.342  -7.243 -15.972  1.00 73.40           H
ATOM   2043 2HH1 ARG A 144      -1.656  -7.390 -15.607  1.00 73.40           H
ATOM   2044  NH2 ARG A 144      -0.893  -5.376 -16.946  1.00 73.40           N
ATOM   2045 1HH2 ARG A 144      -0.140  -5.848 -16.488  1.00 73.40           H
ATOM   2046 2HH2 ARG A 144      -0.711  -4.566 -17.503  1.00 73.40           H
ATOM   2047  HN  ARG A 144      -7.967  -3.146 -17.556  1.00 73.40           H
ATOM   2048  N   TYR A 145      -9.855  -5.288 -19.062  1.00 72.50           N
ATOM   2049  CA  TYR A 145     -11.029  -6.022 -19.502  1.00 72.50           C
ATOM   2050  C   TYR A 145     -11.653  -5.369 -20.737  1.00 72.50           C
ATOM   2051  O   TYR A 145     -11.920  -6.041 -21.731  1.00 72.50           O
ATOM   2052  HA  TYR A 145     -10.717  -7.036 -19.755  1.00 72.50           H
ATOM   2053  CB  TYR A 145     -12.027  -5.955 -18.344  1.00 72.50           C
ATOM   2054 1HB  TYR A 145     -11.674  -6.594 -17.536  1.00 72.50           H
ATOM   2055 2HB  TYR A 145     -12.051  -4.936 -17.958  1.00 72.50           H
ATOM   2056  CG  TYR A 145     -13.449  -6.374 -18.723  1.00 72.50           C
ATOM   2057  CD1 TYR A 145     -14.461  -5.436 -18.752  1.00 72.50           C
ATOM   2058  HD1 TYR A 145     -14.247  -4.397 -18.505  1.00 72.50           H
ATOM   2059  CD2 TYR A 145     -13.719  -7.691 -19.036  1.00 72.50           C
ATOM   2060  HD2 TYR A 145     -12.920  -8.432 -19.014  1.00 72.50           H
ATOM   2061  CE1 TYR A 145     -15.799  -5.831 -19.108  1.00 72.50           C
ATOM   2062  HE1 TYR A 145     -16.607  -5.101 -19.135  1.00 72.50           H
ATOM   2063  CE2 TYR A 145     -15.057  -8.086 -19.393  1.00 72.50           C
ATOM   2064  HE2 TYR A 145     -15.285  -9.122 -19.642  1.00 72.50           H
ATOM   2065  CZ  TYR A 145     -16.031  -7.137 -19.411  1.00 72.50           C
ATOM   2066  OH  TYR A 145     -17.295  -7.510 -19.748  1.00 72.50           O
ATOM   2067  HH  TYR A 145     -17.324  -8.493 -19.931  1.00 72.50           H
ATOM   2068  HN  TYR A 145      -9.889  -4.964 -18.116  1.00 72.50           H
ATOM   2069  N   ILE A 146     -11.868  -4.065 -20.632  1.00 72.71           N
ATOM   2070  CA  ILE A 146     -12.526  -3.327 -21.697  1.00 72.71           C
ATOM   2071  C   ILE A 146     -11.685  -3.420 -22.971  1.00 72.71           C
ATOM   2072  O   ILE A 146     -12.223  -3.594 -24.063  1.00 72.71           O
ATOM   2073  HA  ILE A 146     -13.487  -3.807 -21.882  1.00 72.71           H
ATOM   2074  CB  ILE A 146     -12.815  -1.891 -21.254  1.00 72.71           C
ATOM   2075  HB  ILE A 146     -11.890  -1.458 -20.875  1.00 72.71           H
ATOM   2076  CG1 ILE A 146     -13.829  -1.864 -20.109  1.00 72.71           C
ATOM   2077 1HG1 ILE A 146     -14.811  -2.155 -20.482  1.00 72.71           H
ATOM   2078 2HG1 ILE A 146     -13.547  -2.594 -19.351  1.00 72.71           H
ATOM   2079  CG2 ILE A 146     -13.264  -1.033 -22.438  1.00 72.71           C
ATOM   2080 1HG2 ILE A 146     -12.477  -1.014 -23.193  1.00 72.71           H
ATOM   2081 2HG2 ILE A 146     -14.171  -1.455 -22.870  1.00 72.71           H
ATOM   2082 3HG2 ILE A 146     -13.462  -0.017 -22.096  1.00 72.71           H
ATOM   2083  CD1 ILE A 146     -13.909  -0.472 -19.480  1.00 72.71           C
ATOM   2084 1HD1 ILE A 146     -12.931  -0.194 -19.087  1.00 72.71           H
ATOM   2085 2HD1 ILE A 146     -14.215   0.251 -20.236  1.00 72.71           H
ATOM   2086 3HD1 ILE A 146     -14.637  -0.480 -18.669  1.00 72.71           H
ATOM   2087  HN  ILE A 146     -11.602  -3.516 -19.840  1.00 72.71           H
ATOM   2088  N   ALA A 147     -10.378  -3.301 -22.789  1.00 74.79           N
ATOM   2089  CA  ALA A 147      -9.467  -3.247 -23.920  1.00 74.79           C
ATOM   2090  C   ALA A 147      -9.515  -4.577 -24.673  1.00 74.79           C
ATOM   2091  O   ALA A 147      -9.270  -4.622 -25.878  1.00 74.79           O
ATOM   2092  HA  ALA A 147      -9.807  -2.451 -24.583  1.00 74.79           H
ATOM   2093  CB  ALA A 147      -8.059  -2.907 -23.426  1.00 74.79           C
ATOM   2094 1HB  ALA A 147      -8.073  -1.940 -22.924  1.00 74.79           H
ATOM   2095 2HB  ALA A 147      -7.725  -3.674 -22.727  1.00 74.79           H
ATOM   2096 3HB  ALA A 147      -7.376  -2.866 -24.274  1.00 74.79           H
ATOM   2097  HN  ALA A 147      -9.941  -3.243 -21.892  1.00 74.79           H
ATOM   2098  N   ILE A 148      -9.833  -5.629 -23.933  1.00 70.37           N
ATOM   2099  CA  ILE A 148      -9.824  -6.969 -24.493  1.00 70.37           C
ATOM   2100  C   ILE A 148     -11.213  -7.296 -25.045  1.00 70.37           C
ATOM   2101  O   ILE A 148     -11.347  -7.707 -26.196  1.00 70.37           O
ATOM   2102  HA  ILE A 148      -9.115  -6.973 -25.321  1.00 70.37           H
ATOM   2103  CB  ILE A 148      -9.320  -7.979 -23.460  1.00 70.37           C
ATOM   2104  HB  ILE A 148      -9.872  -7.825 -22.534  1.00 70.37           H
ATOM   2105  CG1 ILE A 148      -7.840  -7.750 -23.147  1.00 70.37           C
ATOM   2106 1HG1 ILE A 148      -7.234  -8.032 -24.008  1.00 70.37           H
ATOM   2107 2HG1 ILE A 148      -7.662  -6.689 -22.967  1.00 70.37           H
ATOM   2108  CG2 ILE A 148      -9.593  -9.414 -23.917  1.00 70.37           C
ATOM   2109 1HG2 ILE A 148     -10.666  -9.555 -24.048  1.00 70.37           H
ATOM   2110 2HG2 ILE A 148      -9.084  -9.597 -24.863  1.00 70.37           H
ATOM   2111 3HG2 ILE A 148      -9.225 -10.111 -23.164  1.00 70.37           H
ATOM   2112  CD1 ILE A 148      -7.406  -8.560 -21.924  1.00 70.37           C
ATOM   2113 1HD1 ILE A 148      -7.998  -8.258 -21.059  1.00 70.37           H
ATOM   2114 2HD1 ILE A 148      -7.562  -9.621 -22.117  1.00 70.37           H
ATOM   2115 3HD1 ILE A 148      -6.350  -8.379 -21.723  1.00 70.37           H
ATOM   2116  HN  ILE A 148     -10.092  -5.576 -22.968  1.00 70.37           H
ATOM   2117  N   ALA A 149     -12.213  -7.100 -24.197  1.00 70.35           N
ATOM   2118  CA  ALA A 149     -13.553  -7.575 -24.496  1.00 70.35           C
ATOM   2119  C   ALA A 149     -14.174  -6.687 -25.576  1.00 70.35           C
ATOM   2120  O   ALA A 149     -14.919  -7.169 -26.428  1.00 70.35           O
ATOM   2121  HA  ALA A 149     -13.466  -8.592 -24.880  1.00 70.35           H
ATOM   2122  CB  ALA A 149     -14.385  -7.601 -23.213  1.00 70.35           C
ATOM   2123 1HB  ALA A 149     -13.916  -8.268 -22.489  1.00 70.35           H
ATOM   2124 2HB  ALA A 149     -14.441  -6.595 -22.796  1.00 70.35           H
ATOM   2125 3HB  ALA A 149     -15.390  -7.957 -23.438  1.00 70.35           H
ATOM   2126  HN  ALA A 149     -12.118  -6.628 -23.320  1.00 70.35           H
ATOM   2127  N   GLN A 150     -13.845  -5.406 -25.506  1.00 73.58           N
ATOM   2128  CA  GLN A 150     -14.461  -4.425 -26.383  1.00 73.58           C
ATOM   2129  C   GLN A 150     -13.392  -3.709 -27.211  1.00 73.58           C
ATOM   2130  O   GLN A 150     -13.459  -2.495 -27.401  1.00 73.58           O
ATOM   2131  HA  GLN A 150     -15.117  -4.996 -27.040  1.00 73.58           H
ATOM   2132  CB  GLN A 150     -15.298  -3.424 -25.584  1.00 73.58           C
ATOM   2133 1HB  GLN A 150     -14.657  -2.877 -24.894  1.00 73.58           H
ATOM   2134 2HB  GLN A 150     -15.737  -2.691 -26.261  1.00 73.58           H
ATOM   2135  CG  GLN A 150     -16.406  -4.135 -24.805  1.00 73.58           C
ATOM   2136 1HG  GLN A 150     -16.918  -4.844 -25.457  1.00 73.58           H
ATOM   2137 2HG  GLN A 150     -15.970  -4.711 -23.989  1.00 73.58           H
ATOM   2138  CD  GLN A 150     -17.414  -3.130 -24.245  1.00 73.58           C
ATOM   2139  OE1 GLN A 150     -17.333  -1.935 -24.478  1.00 73.58           O
ATOM   2140  NE2 GLN A 150     -18.366  -3.679 -23.495  1.00 73.58           N
ATOM   2141 1HE2 GLN A 150     -18.375  -4.667 -23.343  1.00 73.58           H
ATOM   2142 2HE2 GLN A 150     -19.073  -3.103 -23.084  1.00 73.58           H
ATOM   2143  HN  GLN A 150     -13.171  -5.036 -24.865  1.00 73.58           H
ATOM   2144  N   ALA A 151     -12.432  -4.490 -27.683  1.00 71.78           N
ATOM   2145  CA  ALA A 151     -11.228  -3.925 -28.270  1.00 71.78           C
ATOM   2146  C   ALA A 151     -11.618  -2.851 -29.287  1.00 71.78           C
ATOM   2147  O   ALA A 151     -11.024  -1.775 -29.317  1.00 71.78           O
ATOM   2148  HA  ALA A 151     -10.653  -3.463 -27.468  1.00 71.78           H
ATOM   2149  CB  ALA A 151     -10.392  -5.044 -28.894  1.00 71.78           C
ATOM   2150 1HB  ALA A 151     -10.116  -5.765 -28.124  1.00 71.78           H
ATOM   2151 2HB  ALA A 151     -10.973  -5.544 -29.669  1.00 71.78           H
ATOM   2152 3HB  ALA A 151      -9.489  -4.620 -29.334  1.00 71.78           H
ATOM   2153  HN  ALA A 151     -12.466  -5.489 -27.668  1.00 71.78           H
ATOM   2154  N   MET A 152     -12.614  -3.181 -30.096  1.00 68.04           N
ATOM   2155  CA  MET A 152     -13.061  -2.276 -31.141  1.00 68.04           C
ATOM   2156  C   MET A 152     -13.539  -0.948 -30.548  1.00 68.04           C
ATOM   2157  O   MET A 152     -13.009   0.111 -30.881  1.00 68.04           O
ATOM   2158  HA  MET A 152     -12.190  -2.106 -31.774  1.00 68.04           H
ATOM   2159  CB  MET A 152     -14.202  -2.925 -31.926  1.00 68.04           C
ATOM   2160 1HB  MET A 152     -14.899  -3.401 -31.235  1.00 68.04           H
ATOM   2161 2HB  MET A 152     -14.761  -2.159 -32.464  1.00 68.04           H
ATOM   2162  CG  MET A 152     -13.667  -3.962 -32.915  1.00 68.04           C
ATOM   2163 1HG  MET A 152     -12.661  -4.268 -32.625  1.00 68.04           H
ATOM   2164 2HG  MET A 152     -14.291  -4.856 -32.890  1.00 68.04           H
ATOM   2165  SD  MET A 152     -13.646  -3.280 -34.564  1.00 68.04           S
ATOM   2166  CE  MET A 152     -15.377  -3.413 -34.976  1.00 68.04           C
ATOM   2167 1HE  MET A 152     -15.682  -4.458 -34.934  1.00 68.04           H
ATOM   2168 2HE  MET A 152     -15.966  -2.833 -34.265  1.00 68.04           H
ATOM   2169 3HE  MET A 152     -15.542  -3.027 -35.983  1.00 68.04           H
ATOM   2170  HN  MET A 152     -13.111  -4.047 -30.046  1.00 68.04           H
ATOM   2171  N   ARG A 153     -14.535  -1.049 -29.681  1.00 73.16           N
ATOM   2172  CA  ARG A 153     -15.115   0.134 -29.067  1.00 73.16           C
ATOM   2173  C   ARG A 153     -14.056   0.888 -28.262  1.00 73.16           C
ATOM   2174  O   ARG A 153     -14.060   2.117 -28.222  1.00 73.16           O
ATOM   2175  HA  ARG A 153     -15.474   0.734 -29.904  1.00 73.16           H
ATOM   2176  CB  ARG A 153     -16.278  -0.238 -28.145  1.00 73.16           C
ATOM   2177 1HB  ARG A 153     -15.985  -1.068 -27.502  1.00 73.16           H
ATOM   2178 2HB  ARG A 153     -16.513   0.603 -27.493  1.00 73.16           H
ATOM   2179  CG  ARG A 153     -17.517  -0.626 -28.954  1.00 73.16           C
ATOM   2180 1HG  ARG A 153     -17.777   0.182 -29.638  1.00 73.16           H
ATOM   2181 2HG  ARG A 153     -17.298  -1.502 -29.565  1.00 73.16           H
ATOM   2182  CD  ARG A 153     -18.703  -0.923 -28.033  1.00 73.16           C
ATOM   2183 1HD  ARG A 153     -18.494  -1.807 -27.431  1.00 73.16           H
ATOM   2184 2HD  ARG A 153     -18.852  -0.094 -27.341  1.00 73.16           H
ATOM   2185  NE  ARG A 153     -19.927  -1.136 -28.837  1.00 73.16           N
ATOM   2186  HE  ARG A 153     -19.854  -1.062 -29.831  1.00 73.16           H
ATOM   2187  CZ  ARG A 153     -21.127  -1.423 -28.315  1.00 73.16           C
ATOM   2188  NH1 ARG A 153     -21.284  -1.534 -26.989  1.00 73.16           N
ATOM   2189 1HH1 ARG A 153     -20.501  -1.403 -26.380  1.00 73.16           H
ATOM   2190 2HH1 ARG A 153     -22.183  -1.749 -26.608  1.00 73.16           H
ATOM   2191  NH2 ARG A 153     -22.169  -1.597 -29.139  1.00 73.16           N
ATOM   2192 1HH2 ARG A 153     -23.072  -1.811 -28.766  1.00 73.16           H
ATOM   2193 2HH2 ARG A 153     -22.044  -1.512 -30.128  1.00 73.16           H
ATOM   2194  HN  ARG A 153     -14.944  -1.916 -29.397  1.00 73.16           H
ATOM   2195  N   ALA A 154     -13.173   0.120 -27.641  1.00 72.94           N
ATOM   2196  CA  ALA A 154     -12.173   0.694 -26.756  1.00 72.94           C
ATOM   2197  C   ALA A 154     -11.241   1.598 -27.565  1.00 72.94           C
ATOM   2198  O   ALA A 154     -10.711   2.577 -27.041  1.00 72.94           O
ATOM   2199  HA  ALA A 154     -12.695   1.296 -26.012  1.00 72.94           H
ATOM   2200  CB  ALA A 154     -11.420  -0.429 -26.040  1.00 72.94           C
ATOM   2201 1HB  ALA A 154     -12.123  -1.024 -25.456  1.00 72.94           H
ATOM   2202 2HB  ALA A 154     -10.930  -1.066 -26.777  1.00 72.94           H
ATOM   2203 3HB  ALA A 154     -10.670   0.001 -25.376  1.00 72.94           H
ATOM   2204  HN  ALA A 154     -13.134  -0.875 -27.734  1.00 72.94           H
ATOM   2205  N   HIS A 155     -11.068   1.237 -28.828  1.00 74.46           N
ATOM   2206  CA  HIS A 155     -10.217   2.009 -29.717  1.00 74.46           C
ATOM   2207  C   HIS A 155     -10.882   3.351 -30.028  1.00 74.46           C
ATOM   2208  O   HIS A 155     -10.256   4.402 -29.901  1.00 74.46           O
ATOM   2209  HA  HIS A 155      -9.286   2.190 -29.179  1.00 74.46           H
ATOM   2210  CB  HIS A 155      -9.879   1.208 -30.976  1.00 74.46           C
ATOM   2211 1HB  HIS A 155      -9.541   0.214 -30.683  1.00 74.46           H
ATOM   2212 2HB  HIS A 155     -10.787   1.076 -31.564  1.00 74.46           H
ATOM   2213  CG  HIS A 155      -8.823   1.848 -31.846  1.00 74.46           C
ATOM   2214  ND1 HIS A 155      -9.124   2.752 -32.849  1.00 74.46           N
ATOM   2215  HD1 HIS A 155     -10.040   3.067 -33.097  1.00 74.46           H
ATOM   2216  CD2 HIS A 155      -7.466   1.705 -31.850  1.00 74.46           C
ATOM   2217  HD2 HIS A 155      -6.891   1.064 -31.183  1.00 74.46           H
ATOM   2218  CE1 HIS A 155      -7.992   3.129 -33.426  1.00 74.46           C
ATOM   2219  HE1 HIS A 155      -7.898   3.835 -34.251  1.00 74.46           H
ATOM   2220  NE2 HIS A 155      -6.966   2.479 -32.806  1.00 74.46           N
ATOM   2221  HN  HIS A 155     -11.498   0.436 -29.244  1.00 74.46           H
ATOM   2222  N   THR A 156     -12.142   3.272 -30.429  1.00 74.36           N
ATOM   2223  CA  THR A 156     -12.865   4.456 -30.862  1.00 74.36           C
ATOM   2224  C   THR A 156     -13.010   5.445 -29.705  1.00 74.36           C
ATOM   2225  O   THR A 156     -12.987   6.657 -29.913  1.00 74.36           O
ATOM   2226  HA  THR A 156     -12.279   4.952 -31.636  1.00 74.36           H
ATOM   2227  CB  THR A 156     -14.205   4.004 -31.447  1.00 74.36           C
ATOM   2228  HB  THR A 156     -14.901   3.728 -30.655  1.00 74.36           H
ATOM   2229  OG1 THR A 156     -13.855   2.958 -32.350  1.00 74.36           O
ATOM   2230  HG1 THR A 156     -14.131   2.074 -31.973  1.00 74.36           H
ATOM   2231  CG2 THR A 156     -14.843   5.069 -32.340  1.00 74.36           C
ATOM   2232 1HG2 THR A 156     -14.174   5.296 -33.170  1.00 74.36           H
ATOM   2233 2HG2 THR A 156     -15.019   5.974 -31.758  1.00 74.36           H
ATOM   2234 3HG2 THR A 156     -15.791   4.697 -32.729  1.00 74.36           H
ATOM   2235  HN  THR A 156     -12.666   2.421 -30.462  1.00 74.36           H
ATOM   2236  N   TRP A 157     -13.156   4.892 -28.510  1.00 81.01           N
ATOM   2237  CA  TRP A 157     -13.480   5.699 -27.346  1.00 81.01           C
ATOM   2238  C   TRP A 157     -12.176   6.007 -26.606  1.00 81.01           C
ATOM   2239  O   TRP A 157     -12.194   6.344 -25.424  1.00 81.01           O
ATOM   2240  HA  TRP A 157     -13.936   6.624 -27.698  1.00 81.01           H
ATOM   2241  CB  TRP A 157     -14.516   4.999 -26.464  1.00 81.01           C
ATOM   2242 1HB  TRP A 157     -14.227   3.956 -26.340  1.00 81.01           H
ATOM   2243 2HB  TRP A 157     -14.503   5.454 -25.474  1.00 81.01           H
ATOM   2244  CG  TRP A 157     -15.942   5.055 -27.016  1.00 81.01           C
ATOM   2245  CD1 TRP A 157     -16.345   4.877 -28.282  1.00 81.01           C
ATOM   2246  HD1 TRP A 157     -15.675   4.660 -29.114  1.00 81.01           H
ATOM   2247  CD2 TRP A 157     -17.146   5.315 -26.263  1.00 81.01           C
ATOM   2248  NE1 TRP A 157     -17.714   5.003 -28.399  1.00 81.01           N
ATOM   2249  HE1 TRP A 157     -18.247   4.913 -29.241  1.00 81.01           H
ATOM   2250  CE2 TRP A 157     -18.217   5.278 -27.133  1.00 81.01           C
ATOM   2251  CE3 TRP A 157     -17.323   5.573 -24.892  1.00 81.01           C
ATOM   2252  HE3 TRP A 157     -16.494   5.608 -24.186  1.00 81.01           H
ATOM   2253  CZ2 TRP A 157     -19.540   5.490 -26.728  1.00 81.01           C
ATOM   2254  HZ2 TRP A 157     -20.369   5.456 -27.435  1.00 81.01           H
ATOM   2255  CZ3 TRP A 157     -18.652   5.783 -24.504  1.00 81.01           C
ATOM   2256  HZ3 TRP A 157     -18.846   5.988 -23.451  1.00 81.01           H
ATOM   2257  CH2 TRP A 157     -19.741   5.749 -25.367  1.00 81.01           C
ATOM   2258  HH2 TRP A 157     -20.747   5.924 -24.986  1.00 81.01           H
ATOM   2259  HN  TRP A 157     -13.058   3.913 -28.331  1.00 81.01           H
ATOM   2260  N   ARG A 158     -11.076   5.880 -27.334  1.00 79.48           N
ATOM   2261  CA  ARG A 158      -9.761   5.978 -26.725  1.00 79.48           C
ATOM   2262  C   ARG A 158      -9.608   7.318 -26.004  1.00 79.48           C
ATOM   2263  O   ARG A 158      -9.119   7.369 -24.877  1.00 79.48           O
ATOM   2264  HA  ARG A 158      -9.717   5.146 -26.022  1.00 79.48           H
ATOM   2265  CB  ARG A 158      -8.656   5.843 -27.776  1.00 79.48           C
ATOM   2266 1HB  ARG A 158      -8.778   4.906 -28.319  1.00 79.48           H
ATOM   2267 2HB  ARG A 158      -8.744   6.648 -28.506  1.00 79.48           H
ATOM   2268  CG  ARG A 158      -7.272   5.885 -27.125  1.00 79.48           C
ATOM   2269 1HG  ARG A 158      -7.171   6.797 -26.536  1.00 79.48           H
ATOM   2270 2HG  ARG A 158      -7.165   5.047 -26.436  1.00 79.48           H
ATOM   2271  CD  ARG A 158      -6.167   5.829 -28.181  1.00 79.48           C
ATOM   2272 1HD  ARG A 158      -6.281   4.933 -28.791  1.00 79.48           H
ATOM   2273 2HD  ARG A 158      -6.251   6.684 -28.853  1.00 79.48           H
ATOM   2274  NE  ARG A 158      -4.840   5.830 -27.527  1.00 79.48           N
ATOM   2275  HE  ARG A 158      -4.800   6.039 -26.549  1.00 79.48           H
ATOM   2276  CZ  ARG A 158      -3.689   5.569 -28.161  1.00 79.48           C
ATOM   2277  NH1 ARG A 158      -3.684   5.282 -29.470  1.00 79.48           N
ATOM   2278 1HH1 ARG A 158      -4.543   5.263 -29.981  1.00 79.48           H
ATOM   2279 2HH1 ARG A 158      -2.821   5.088 -29.936  1.00 79.48           H
ATOM   2280  NH2 ARG A 158      -2.544   5.597 -27.467  1.00 79.48           N
ATOM   2281 1HH2 ARG A 158      -1.676   5.405 -27.925  1.00 79.48           H
ATOM   2282 2HH2 ARG A 158      -2.556   5.812 -26.490  1.00 79.48           H
ATOM   2283  HN  ARG A 158     -11.074   5.713 -28.320  1.00 79.48           H
ATOM   2284  N   GLU A 159     -10.036   8.372 -26.684  1.00 80.92           N
ATOM   2285  CA  GLU A 159      -9.866   9.718 -26.164  1.00 80.92           C
ATOM   2286  C   GLU A 159     -10.742   9.924 -24.927  1.00 80.92           C
ATOM   2287  O   GLU A 159     -10.277  10.436 -23.910  1.00 80.92           O
ATOM   2288  HA  GLU A 159      -8.814   9.791 -25.888  1.00 80.92           H
ATOM   2289  CB  GLU A 159     -10.176  10.764 -27.237  1.00 80.92           C
ATOM   2290 1HB  GLU A 159     -11.136  10.538 -27.703  1.00 80.92           H
ATOM   2291 2HB  GLU A 159     -10.134  11.762 -26.800  1.00 80.92           H
ATOM   2292  CG  GLU A 159      -9.128  10.735 -28.350  1.00 80.92           C
ATOM   2293 1HG  GLU A 159      -8.129  10.784 -27.916  1.00 80.92           H
ATOM   2294 2HG  GLU A 159      -9.194   9.792 -28.893  1.00 80.92           H
ATOM   2295  CD  GLU A 159      -9.326  11.902 -29.320  1.00 80.92           C
ATOM   2296  OE1 GLU A 159      -8.377  12.168 -30.089  1.00 80.92           O
ATOM   2297  OE2 GLU A 159     -10.421  12.501 -29.270  1.00 80.92           O
ATOM   2298  HN  GLU A 159     -10.492   8.317 -27.572  1.00 80.92           H
ATOM   2299  N   LYS A 160     -11.996   9.516 -25.055  1.00 84.53           N
ATOM   2300  CA  LYS A 160     -12.936   9.627 -23.952  1.00 84.53           C
ATOM   2301  C   LYS A 160     -12.386   8.869 -22.741  1.00 84.53           C
ATOM   2302  O   LYS A 160     -12.449   9.361 -21.616  1.00 84.53           O
ATOM   2303  HA  LYS A 160     -13.012  10.683 -23.693  1.00 84.53           H
ATOM   2304  CB  LYS A 160     -14.328   9.165 -24.386  1.00 84.53           C
ATOM   2305 1HB  LYS A 160     -14.260   8.185 -24.858  1.00 84.53           H
ATOM   2306 2HB  LYS A 160     -14.967   9.052 -23.510  1.00 84.53           H
ATOM   2307  CG  LYS A 160     -14.959  10.163 -25.359  1.00 84.53           C
ATOM   2308 1HG  LYS A 160     -14.905  11.168 -24.940  1.00 84.53           H
ATOM   2309 2HG  LYS A 160     -14.392  10.176 -26.290  1.00 84.53           H
ATOM   2310  CD  LYS A 160     -16.417   9.802 -25.647  1.00 84.53           C
ATOM   2311 1HD  LYS A 160     -16.467   8.818 -26.113  1.00 84.53           H
ATOM   2312 2HD  LYS A 160     -16.972   9.739 -24.710  1.00 84.53           H
ATOM   2313  CE  LYS A 160     -17.069  10.840 -26.562  1.00 84.53           C
ATOM   2314 1HE  LYS A 160     -16.979  11.832 -26.119  1.00 84.53           H
ATOM   2315 2HE  LYS A 160     -16.546  10.870 -27.518  1.00 84.53           H
ATOM   2316  NZ  LYS A 160     -18.496  10.515 -26.782  1.00 84.53           N
ATOM   2317 1HZ  LYS A 160     -18.908  11.204 -27.402  1.00 84.53           H
ATOM   2318 2HZ  LYS A 160     -18.573   9.595 -27.199  1.00 84.53           H
ATOM   2319 3HZ  LYS A 160     -18.985  10.525 -25.893  1.00 84.53           H
ATOM   2320  HN  LYS A 160     -12.372   9.116 -25.891  1.00 84.53           H
ATOM   2321  N   ARG A 161     -11.860   7.684 -23.014  1.00 85.21           N
ATOM   2322  CA  ARG A 161     -11.314   6.847 -21.959  1.00 85.21           C
ATOM   2323  C   ARG A 161     -10.179   7.575 -21.237  1.00 85.21           C
ATOM   2324  O   ARG A 161     -10.036   7.458 -20.021  1.00 85.21           O
ATOM   2325  HA  ARG A 161     -12.153   6.664 -21.287  1.00 85.21           H
ATOM   2326  CB  ARG A 161     -10.787   5.526 -22.522  1.00 85.21           C
ATOM   2327 1HB  ARG A 161     -10.167   5.720 -23.397  1.00 85.21           H
ATOM   2328 2HB  ARG A 161     -10.151   5.039 -21.782  1.00 85.21           H
ATOM   2329  CG  ARG A 161     -11.939   4.594 -22.903  1.00 85.21           C
ATOM   2330 1HG  ARG A 161     -12.433   4.233 -22.002  1.00 85.21           H
ATOM   2331 2HG  ARG A 161     -12.684   5.146 -23.476  1.00 85.21           H
ATOM   2332  CD  ARG A 161     -11.434   3.406 -23.725  1.00 85.21           C
ATOM   2333 1HD  ARG A 161     -12.278   2.815 -24.083  1.00 85.21           H
ATOM   2334 2HD  ARG A 161     -10.899   3.763 -24.605  1.00 85.21           H
ATOM   2335  NE  ARG A 161     -10.541   2.562 -22.899  1.00 85.21           N
ATOM   2336  HE  ARG A 161     -10.697   2.542 -21.911  1.00 85.21           H
ATOM   2337  CZ  ARG A 161      -9.538   1.823 -23.392  1.00 85.21           C
ATOM   2338  NH1 ARG A 161      -9.284   1.812 -24.708  1.00 85.21           N
ATOM   2339 1HH1 ARG A 161      -9.846   2.357 -25.330  1.00 85.21           H
ATOM   2340 2HH1 ARG A 161      -8.534   1.257 -25.067  1.00 85.21           H
ATOM   2341  NH2 ARG A 161      -8.792   1.096 -22.549  1.00 85.21           N
ATOM   2342 1HH2 ARG A 161      -8.040   0.539 -22.901  1.00 85.21           H
ATOM   2343 2HH2 ARG A 161      -8.988   1.110 -21.569  1.00 85.21           H
ATOM   2344  HN  ARG A 161     -11.803   7.296 -23.934  1.00 85.21           H
ATOM   2345  N   LEU A 162      -9.400   8.311 -22.017  1.00 86.25           N
ATOM   2346  CA  LEU A 162      -8.272   9.045 -21.469  1.00 86.25           C
ATOM   2347  C   LEU A 162      -8.790  10.159 -20.557  1.00 86.25           C
ATOM   2348  O   LEU A 162      -8.227  10.404 -19.491  1.00 86.25           O
ATOM   2349  HA  LEU A 162      -7.690   8.348 -20.867  1.00 86.25           H
ATOM   2350  CB  LEU A 162      -7.362   9.544 -22.593  1.00 86.25           C
ATOM   2351 1HB  LEU A 162      -7.143   8.707 -23.256  1.00 86.25           H
ATOM   2352 2HB  LEU A 162      -7.911  10.280 -23.180  1.00 86.25           H
ATOM   2353  CG  LEU A 162      -6.036  10.170 -22.154  1.00 86.25           C
ATOM   2354  HG  LEU A 162      -6.248  10.917 -21.388  1.00 86.25           H
ATOM   2355  CD1 LEU A 162      -5.118   9.122 -21.522  1.00 86.25           C
ATOM   2356 1HD1 LEU A 162      -5.606   8.690 -20.649  1.00 86.25           H
ATOM   2357 2HD1 LEU A 162      -4.910   8.336 -22.248  1.00 86.25           H
ATOM   2358 3HD1 LEU A 162      -4.183   9.594 -21.219  1.00 86.25           H
ATOM   2359  CD2 LEU A 162      -5.361  10.897 -23.319  1.00 86.25           C
ATOM   2360 1HD2 LEU A 162      -5.163  10.189 -24.123  1.00 86.25           H
ATOM   2361 2HD2 LEU A 162      -6.017  11.687 -23.683  1.00 86.25           H
ATOM   2362 3HD2 LEU A 162      -4.421  11.332 -22.979  1.00 86.25           H
ATOM   2363  HN  LEU A 162      -9.529   8.409 -23.004  1.00 86.25           H
ATOM   2364  N   LEU A 163      -9.855  10.804 -21.009  1.00 89.39           N
ATOM   2365  CA  LEU A 163     -10.453  11.887 -20.247  1.00 89.39           C
ATOM   2366  C   LEU A 163     -10.944  11.348 -18.901  1.00 89.39           C
ATOM   2367  O   LEU A 163     -10.611  11.894 -17.851  1.00 89.39           O
ATOM   2368  HA  LEU A 163      -9.673  12.625 -20.059  1.00 89.39           H
ATOM   2369  CB  LEU A 163     -11.544  12.580 -21.066  1.00 89.39           C
ATOM   2370 1HB  LEU A 163     -11.126  12.849 -22.036  1.00 89.39           H
ATOM   2371 2HB  LEU A 163     -12.343  11.862 -21.251  1.00 89.39           H
ATOM   2372  CG  LEU A 163     -12.158  13.834 -20.441  1.00 89.39           C
ATOM   2373  HG  LEU A 163     -12.450  13.597 -19.418  1.00 89.39           H
ATOM   2374  CD1 LEU A 163     -11.134  14.968 -20.368  1.00 89.39           C
ATOM   2375 1HD1 LEU A 163     -10.286  14.653 -19.759  1.00 89.39           H
ATOM   2376 2HD1 LEU A 163     -10.789  15.211 -21.373  1.00 89.39           H
ATOM   2377 3HD1 LEU A 163     -11.596  15.847 -19.919  1.00 89.39           H
ATOM   2378  CD2 LEU A 163     -13.426  14.254 -21.187  1.00 89.39           C
ATOM   2379 1HD2 LEU A 163     -13.182  14.466 -22.228  1.00 89.39           H
ATOM   2380 2HD2 LEU A 163     -14.158  13.447 -21.143  1.00 89.39           H
ATOM   2381 3HD2 LEU A 163     -13.842  15.148 -20.722  1.00 89.39           H
ATOM   2382  HN  LEU A 163     -10.307  10.598 -21.877  1.00 89.39           H
ATOM   2383  N   TYR A 164     -11.728  10.282 -18.977  1.00 89.70           N
ATOM   2384  CA  TYR A 164     -12.282   9.674 -17.780  1.00 89.70           C
ATOM   2385  C   TYR A 164     -11.170   9.185 -16.849  1.00 89.70           C
ATOM   2386  O   TYR A 164     -11.317   9.220 -15.628  1.00 89.70           O
ATOM   2387  HA  TYR A 164     -12.873  10.429 -17.262  1.00 89.70           H
ATOM   2388  CB  TYR A 164     -13.097   8.471 -18.257  1.00 89.70           C
ATOM   2389 1HB  TYR A 164     -12.496   7.892 -18.959  1.00 89.70           H
ATOM   2390 2HB  TYR A 164     -13.303   7.823 -17.404  1.00 89.70           H
ATOM   2391  CG  TYR A 164     -14.421   8.843 -18.927  1.00 89.70           C
ATOM   2392  CD1 TYR A 164     -15.277   9.737 -18.316  1.00 89.70           C
ATOM   2393  HD1 TYR A 164     -15.009  10.178 -17.355  1.00 89.70           H
ATOM   2394  CD2 TYR A 164     -14.760   8.284 -20.142  1.00 89.70           C
ATOM   2395  HD2 TYR A 164     -14.085   7.578 -20.625  1.00 89.70           H
ATOM   2396  CE1 TYR A 164     -16.523  10.087 -18.946  1.00 89.70           C
ATOM   2397  HE1 TYR A 164     -17.208  10.791 -18.474  1.00 89.70           H
ATOM   2398  CE2 TYR A 164     -16.007   8.634 -20.773  1.00 89.70           C
ATOM   2399  HE2 TYR A 164     -16.287   8.201 -21.733  1.00 89.70           H
ATOM   2400  CZ  TYR A 164     -16.826   9.518 -20.144  1.00 89.70           C
ATOM   2401  OH  TYR A 164     -18.003   9.849 -20.740  1.00 89.70           O
ATOM   2402  HH  TYR A 164     -18.510  10.491 -20.163  1.00 89.70           H
ATOM   2403  HN  TYR A 164     -11.985   9.837 -19.835  1.00 89.70           H
ATOM   2404  N   SER A 165     -10.082   8.740 -17.461  1.00 89.91           N
ATOM   2405  CA  SER A 165      -8.949   8.238 -16.703  1.00 89.91           C
ATOM   2406  C   SER A 165      -8.405   9.336 -15.787  1.00 89.91           C
ATOM   2407  O   SER A 165      -7.953   9.057 -14.677  1.00 89.91           O
ATOM   2408  HA  SER A 165      -9.340   7.408 -16.115  1.00 89.91           H
ATOM   2409  CB  SER A 165      -7.846   7.729 -17.633  1.00 89.91           C
ATOM   2410 1HB  SER A 165      -7.184   7.062 -17.079  1.00 89.91           H
ATOM   2411 2HB  SER A 165      -8.292   7.140 -18.435  1.00 89.91           H
ATOM   2412  OG  SER A 165      -7.085   8.795 -18.193  1.00 89.91           O
ATOM   2413  HG  SER A 165      -7.634   9.630 -18.219  1.00 89.91           H
ATOM   2414  HN  SER A 165      -9.969   8.719 -18.455  1.00 89.91           H
ATOM   2415  N   LYS A 166      -8.466  10.563 -16.285  1.00 91.71           N
ATOM   2416  CA  LYS A 166      -7.986  11.704 -15.525  1.00 91.71           C
ATOM   2417  C   LYS A 166      -8.894  11.921 -14.312  1.00 91.71           C
ATOM   2418  O   LYS A 166      -8.411  12.113 -13.197  1.00 91.71           O
ATOM   2419  HA  LYS A 166      -6.985  11.461 -15.168  1.00 91.71           H
ATOM   2420  CB  LYS A 166      -7.860  12.934 -16.426  1.00 91.71           C
ATOM   2421 1HB  LYS A 166      -8.798  13.100 -16.954  1.00 91.71           H
ATOM   2422 2HB  LYS A 166      -7.676  13.818 -15.817  1.00 91.71           H
ATOM   2423  CG  LYS A 166      -6.724  12.758 -17.436  1.00 91.71           C
ATOM   2424 1HG  LYS A 166      -5.787  12.580 -16.908  1.00 91.71           H
ATOM   2425 2HG  LYS A 166      -6.914  11.880 -18.053  1.00 91.71           H
ATOM   2426  CD  LYS A 166      -6.587  13.994 -18.328  1.00 91.71           C
ATOM   2427 1HD  LYS A 166      -7.512  14.152 -18.882  1.00 91.71           H
ATOM   2428 2HD  LYS A 166      -6.432  14.878 -17.708  1.00 91.71           H
ATOM   2429  CE  LYS A 166      -5.421  13.838 -19.305  1.00 91.71           C
ATOM   2430 1HE  LYS A 166      -4.508  13.601 -18.758  1.00 91.71           H
ATOM   2431 2HE  LYS A 166      -5.613  13.005 -19.981  1.00 91.71           H
ATOM   2432  NZ  LYS A 166      -5.229  15.082 -20.085  1.00 91.71           N
ATOM   2433 1HZ  LYS A 166      -4.466  14.955 -20.741  1.00 91.71           H
ATOM   2434 2HZ  LYS A 166      -6.079  15.296 -20.594  1.00 91.71           H
ATOM   2435 3HZ  LYS A 166      -5.010  15.845 -19.456  1.00 91.71           H
ATOM   2436  HN  LYS A 166      -8.834  10.781 -17.189  1.00 91.71           H
ATOM   2437  N   MET A 167     -10.193  11.885 -14.571  1.00 93.56           N
ATOM   2438  CA  MET A 167     -11.172  12.110 -13.521  1.00 93.56           C
ATOM   2439  C   MET A 167     -11.069  11.035 -12.437  1.00 93.56           C
ATOM   2440  O   MET A 167     -11.097  11.345 -11.247  1.00 93.56           O
ATOM   2441  HA  MET A 167     -10.931  13.085 -13.099  1.00 93.56           H
ATOM   2442  CB  MET A 167     -12.578  12.096 -14.123  1.00 93.56           C
ATOM   2443 1HB  MET A 167     -12.749  11.149 -14.635  1.00 93.56           H
ATOM   2444 2HB  MET A 167     -13.319  12.166 -13.327  1.00 93.56           H
ATOM   2445  CG  MET A 167     -12.766  13.254 -15.105  1.00 93.56           C
ATOM   2446 1HG  MET A 167     -12.563  14.201 -14.606  1.00 93.56           H
ATOM   2447 2HG  MET A 167     -12.052  13.166 -15.924  1.00 93.56           H
ATOM   2448  SD  MET A 167     -14.432  13.247 -15.745  1.00 93.56           S
ATOM   2449  CE  MET A 167     -15.323  13.788 -14.296  1.00 93.56           C
ATOM   2450 1HE  MET A 167     -15.158  13.080 -13.483  1.00 93.56           H
ATOM   2451 2HE  MET A 167     -14.968  14.774 -13.997  1.00 93.56           H
ATOM   2452 3HE  MET A 167     -16.388  13.839 -14.522  1.00 93.56           H
ATOM   2453  HN  MET A 167     -10.578  11.706 -15.476  1.00 93.56           H
ATOM   2454  N   VAL A 168     -10.953   9.795 -12.887  1.00 93.44           N
ATOM   2455  CA  VAL A 168     -10.889   8.669 -11.971  1.00 93.44           C
ATOM   2456  C   VAL A 168      -9.666   8.824 -11.064  1.00 93.44           C
ATOM   2457  O   VAL A 168      -9.752   8.603  -9.857  1.00 93.44           O
ATOM   2458  HA  VAL A 168     -11.787   8.694 -11.355  1.00 93.44           H
ATOM   2459  CB  VAL A 168     -10.888   7.355 -12.755  1.00 93.44           C
ATOM   2460  HB  VAL A 168     -10.119   7.425 -13.525  1.00 93.44           H
ATOM   2461  CG1 VAL A 168     -10.538   6.175 -11.847  1.00 93.44           C
ATOM   2462 1HG1 VAL A 168      -9.547   6.327 -11.419  1.00 93.44           H
ATOM   2463 2HG1 VAL A 168     -11.273   6.103 -11.045  1.00 93.44           H
ATOM   2464 3HG1 VAL A 168     -10.545   5.253 -12.429  1.00 93.44           H
ATOM   2465  CG2 VAL A 168     -12.232   7.132 -13.451  1.00 93.44           C
ATOM   2466 1HG2 VAL A 168     -13.025   7.093 -12.705  1.00 93.44           H
ATOM   2467 2HG2 VAL A 168     -12.423   7.952 -14.143  1.00 93.44           H
ATOM   2468 3HG2 VAL A 168     -12.204   6.191 -14.001  1.00 93.44           H
ATOM   2469  HN  VAL A 168     -10.903   9.554 -13.856  1.00 93.44           H
ATOM   2470  N   CYS A 169      -8.556   9.204 -11.680  1.00 92.98           N
ATOM   2471  CA  CYS A 169      -7.318   9.391 -10.944  1.00 92.98           C
ATOM   2472  C   CYS A 169      -7.568  10.415  -9.835  1.00 92.98           C
ATOM   2473  O   CYS A 169      -7.200  10.191  -8.683  1.00 92.98           O
ATOM   2474  HA  CYS A 169      -7.054   8.421 -10.523  1.00 92.98           H
ATOM   2475  CB  CYS A 169      -6.171   9.816 -11.864  1.00 92.98           C
ATOM   2476 1HB  CYS A 169      -6.504  10.613 -12.529  1.00 92.98           H
ATOM   2477 2HB  CYS A 169      -5.349  10.217 -11.272  1.00 92.98           H
ATOM   2478  SG  CYS A 169      -5.594   8.383 -12.846  1.00 92.98           S
ATOM   2479  HG  CYS A 169      -6.585   8.414 -13.732  1.00 92.98           H
ATOM   2480  HN  CYS A 169      -8.495   9.382 -12.662  1.00 92.98           H
ATOM   2481  N   PHE A 170      -8.194  11.518 -10.222  1.00 94.99           N
ATOM   2482  CA  PHE A 170      -8.459  12.596  -9.284  1.00 94.99           C
ATOM   2483  C   PHE A 170      -9.335  12.113  -8.127  1.00 94.99           C
ATOM   2484  O   PHE A 170      -9.046  12.395  -6.965  1.00 94.99           O
ATOM   2485  HA  PHE A 170      -7.497  12.929  -8.895  1.00 94.99           H
ATOM   2486  CB  PHE A 170      -9.207  13.685 -10.055  1.00 94.99           C
ATOM   2487 1HB  PHE A 170      -8.614  13.975 -10.923  1.00 94.99           H
ATOM   2488 2HB  PHE A 170     -10.142  13.272 -10.432  1.00 94.99           H
ATOM   2489  CG  PHE A 170      -9.516  14.934  -9.227  1.00 94.99           C
ATOM   2490  CD1 PHE A 170     -10.753  15.105  -8.690  1.00 94.99           C
ATOM   2491  HD1 PHE A 170     -11.525  14.352  -8.850  1.00 94.99           H
ATOM   2492  CD2 PHE A 170      -8.552  15.873  -9.027  1.00 94.99           C
ATOM   2493  HD2 PHE A 170      -7.560  15.736  -9.457  1.00 94.99           H
ATOM   2494  CE1 PHE A 170     -11.040  16.263  -7.921  1.00 94.99           C
ATOM   2495  HE1 PHE A 170     -12.032  16.401  -7.490  1.00 94.99           H
ATOM   2496  CE2 PHE A 170      -8.839  17.031  -8.258  1.00 94.99           C
ATOM   2497  HE2 PHE A 170      -8.066  17.784  -8.098  1.00 94.99           H
ATOM   2498  CZ  PHE A 170     -10.076  17.202  -7.721  1.00 94.99           C
ATOM   2499  HZ  PHE A 170     -10.296  18.092  -7.130  1.00 94.99           H
ATOM   2500  HN  PHE A 170      -8.516  11.680 -11.154  1.00 94.99           H
ATOM   2501  N   THR A 171     -10.389  11.394  -8.485  1.00 95.60           N
ATOM   2502  CA  THR A 171     -11.319  10.884  -7.492  1.00 95.60           C
ATOM   2503  C   THR A 171     -10.593   9.977  -6.497  1.00 95.60           C
ATOM   2504  O   THR A 171     -10.879  10.006  -5.301  1.00 95.60           O
ATOM   2505  HA  THR A 171     -11.714  11.728  -6.925  1.00 95.60           H
ATOM   2506  CB  THR A 171     -12.463  10.185  -8.230  1.00 95.60           C
ATOM   2507  HB  THR A 171     -12.108   9.287  -8.735  1.00 95.60           H
ATOM   2508  OG1 THR A 171     -12.998  11.197  -9.078  1.00 95.60           O
ATOM   2509  HG1 THR A 171     -13.436  10.780  -9.874  1.00 95.60           H
ATOM   2510  CG2 THR A 171     -13.624   9.824  -7.302  1.00 95.60           C
ATOM   2511 1HG2 THR A 171     -14.023  10.732  -6.848  1.00 95.60           H
ATOM   2512 2HG2 THR A 171     -13.269   9.153  -6.520  1.00 95.60           H
ATOM   2513 3HG2 THR A 171     -14.408   9.331  -7.876  1.00 95.60           H
ATOM   2514  HN  THR A 171     -10.610  11.159  -9.431  1.00 95.60           H
ATOM   2515  N   ILE A 172      -9.668   9.191  -7.028  1.00 93.81           N
ATOM   2516  CA  ILE A 172      -8.933   8.241  -6.210  1.00 93.81           C
ATOM   2517  C   ILE A 172      -8.115   9.001  -5.164  1.00 93.81           C
ATOM   2518  O   ILE A 172      -8.111   8.637  -3.989  1.00 93.81           O
ATOM   2519  HA  ILE A 172      -9.665   7.621  -5.692  1.00 93.81           H
ATOM   2520  CB  ILE A 172      -8.094   7.312  -7.090  1.00 93.81           C
ATOM   2521  HB  ILE A 172      -7.608   7.915  -7.857  1.00 93.81           H
ATOM   2522  CG1 ILE A 172      -8.979   6.293  -7.811  1.00 93.81           C
ATOM   2523 1HG1 ILE A 172      -9.417   5.608  -7.085  1.00 93.81           H
ATOM   2524 2HG1 ILE A 172      -9.805   6.807  -8.303  1.00 93.81           H
ATOM   2525  CG2 ILE A 172      -6.988   6.637  -6.277  1.00 93.81           C
ATOM   2526 1HG2 ILE A 172      -6.335   7.398  -5.850  1.00 93.81           H
ATOM   2527 2HG2 ILE A 172      -7.435   6.049  -5.474  1.00 93.81           H
ATOM   2528 3HG2 ILE A 172      -6.408   5.982  -6.927  1.00 93.81           H
ATOM   2529  CD1 ILE A 172      -8.175   5.503  -8.846  1.00 93.81           C
ATOM   2530 1HD1 ILE A 172      -7.759   6.189  -9.584  1.00 93.81           H
ATOM   2531 2HD1 ILE A 172      -7.365   4.972  -8.347  1.00 93.81           H
ATOM   2532 3HD1 ILE A 172      -8.828   4.786  -9.343  1.00 93.81           H
ATOM   2533  HN  ILE A 172      -9.419   9.196  -7.997  1.00 93.81           H
ATOM   2534  N   TRP A 173      -7.442  10.044  -5.629  1.00 95.00           N
ATOM   2535  CA  TRP A 173      -6.565  10.814  -4.764  1.00 95.00           C
ATOM   2536  C   TRP A 173      -7.415  11.411  -3.640  1.00 95.00           C
ATOM   2537  O   TRP A 173      -7.039  11.343  -2.471  1.00 95.00           O
ATOM   2538  HA  TRP A 173      -5.823  10.132  -4.349  1.00 95.00           H
ATOM   2539  CB  TRP A 173      -5.800  11.873  -5.561  1.00 95.00           C
ATOM   2540 1HB  TRP A 173      -6.466  12.299  -6.312  1.00 95.00           H
ATOM   2541 2HB  TRP A 173      -5.516  12.683  -4.890  1.00 95.00           H
ATOM   2542  CG  TRP A 173      -4.545  11.342  -6.257  1.00 95.00           C
ATOM   2543  CD1 TRP A 173      -4.340  11.167  -7.569  1.00 95.00           C
ATOM   2544  HD1 TRP A 173      -5.077  11.393  -8.340  1.00 95.00           H
ATOM   2545  CD2 TRP A 173      -3.322  10.920  -5.618  1.00 95.00           C
ATOM   2546  NE1 TRP A 173      -3.080  10.667  -7.822  1.00 95.00           N
ATOM   2547  HE1 TRP A 173      -2.696  10.454  -8.721  1.00 95.00           H
ATOM   2548  CE2 TRP A 173      -2.441  10.511  -6.598  1.00 95.00           C
ATOM   2549  CE3 TRP A 173      -2.971  10.886  -4.256  1.00 95.00           C
ATOM   2550  HE3 TRP A 173      -3.649  11.203  -3.464  1.00 95.00           H
ATOM   2551  CZ2 TRP A 173      -1.152  10.039  -6.321  1.00 95.00           C
ATOM   2552  HZ2 TRP A 173      -0.474   9.721  -7.114  1.00 95.00           H
ATOM   2553  CZ3 TRP A 173      -1.680  10.411  -3.997  1.00 95.00           C
ATOM   2554  HZ3 TRP A 173      -1.357  10.363  -2.957  1.00 95.00           H
ATOM   2555  CH2 TRP A 173      -0.781   9.995  -4.972  1.00 95.00           C
ATOM   2556  HH2 TRP A 173       0.208   9.637  -4.688  1.00 95.00           H
ATOM   2557  HN  TRP A 173      -7.489  10.363  -6.575  1.00 95.00           H
ATOM   2558  N   VAL A 174      -8.544  11.981  -4.034  1.00 95.66           N
ATOM   2559  CA  VAL A 174      -9.419  12.644  -3.082  1.00 95.66           C
ATOM   2560  C   VAL A 174      -9.901  11.628  -2.045  1.00 95.66           C
ATOM   2561  O   VAL A 174      -9.903  11.910  -0.848  1.00 95.66           O
ATOM   2562  HA  VAL A 174      -8.833  13.411  -2.575  1.00 95.66           H
ATOM   2563  CB  VAL A 174     -10.567  13.336  -3.820  1.00 95.66           C
ATOM   2564  HB  VAL A 174     -11.049  12.595  -4.458  1.00 95.66           H
ATOM   2565  CG1 VAL A 174     -11.614  13.861  -2.836  1.00 95.66           C
ATOM   2566 1HG1 VAL A 174     -12.020  13.030  -2.259  1.00 95.66           H
ATOM   2567 2HG1 VAL A 174     -11.150  14.580  -2.160  1.00 95.66           H
ATOM   2568 3HG1 VAL A 174     -12.419  14.348  -3.387  1.00 95.66           H
ATOM   2569  CG2 VAL A 174     -10.044  14.460  -4.716  1.00 95.66           C
ATOM   2570 1HG2 VAL A 174      -9.525  15.200  -4.106  1.00 95.66           H
ATOM   2571 2HG2 VAL A 174      -9.354  14.047  -5.452  1.00 95.66           H
ATOM   2572 3HG2 VAL A 174     -10.881  14.934  -5.229  1.00 95.66           H
ATOM   2573  HN  VAL A 174      -8.863  11.995  -4.981  1.00 95.66           H
ATOM   2574  N   LEU A 175     -10.298  10.466  -2.542  1.00 93.63           N
ATOM   2575  CA  LEU A 175     -10.883   9.446  -1.688  1.00 93.63           C
ATOM   2576  C   LEU A 175      -9.827   8.951  -0.697  1.00 93.63           C
ATOM   2577  O   LEU A 175     -10.111   8.789   0.489  1.00 93.63           O
ATOM   2578  HA  LEU A 175     -11.691   9.915  -1.126  1.00 93.63           H
ATOM   2579  CB  LEU A 175     -11.505   8.332  -2.532  1.00 93.63           C
ATOM   2580 1HB  LEU A 175     -12.199   8.785  -3.241  1.00 93.63           H
ATOM   2581 2HB  LEU A 175     -10.715   7.861  -3.116  1.00 93.63           H
ATOM   2582  CG  LEU A 175     -12.250   7.242  -1.759  1.00 93.63           C
ATOM   2583  HG  LEU A 175     -11.576   6.840  -1.001  1.00 93.63           H
ATOM   2584  CD1 LEU A 175     -13.462   7.819  -1.026  1.00 93.63           C
ATOM   2585 1HD1 LEU A 175     -13.132   8.583  -0.322  1.00 93.63           H
ATOM   2586 2HD1 LEU A 175     -14.146   8.263  -1.749  1.00 93.63           H
ATOM   2587 3HD1 LEU A 175     -13.973   7.022  -0.485  1.00 93.63           H
ATOM   2588  CD2 LEU A 175     -12.635   6.083  -2.680  1.00 93.63           C
ATOM   2589 1HD2 LEU A 175     -13.283   6.451  -3.476  1.00 93.63           H
ATOM   2590 2HD2 LEU A 175     -11.734   5.650  -3.116  1.00 93.63           H
ATOM   2591 3HD2 LEU A 175     -13.162   5.321  -2.105  1.00 93.63           H
ATOM   2592  HN  LEU A 175     -10.226  10.217  -3.508  1.00 93.63           H
ATOM   2593  N   ALA A 176      -8.631   8.724  -1.220  1.00 93.70           N
ATOM   2594  CA  ALA A 176      -7.549   8.192  -0.410  1.00 93.70           C
ATOM   2595  C   ALA A 176      -7.205   9.193   0.695  1.00 93.70           C
ATOM   2596  O   ALA A 176      -6.908   8.802   1.822  1.00 93.70           O
ATOM   2597  HA  ALA A 176      -7.900   7.266   0.047  1.00 93.70           H
ATOM   2598  CB  ALA A 176      -6.349   7.876  -1.304  1.00 93.70           C
ATOM   2599 1HB  ALA A 176      -6.638   7.139  -2.053  1.00 93.70           H
ATOM   2600 2HB  ALA A 176      -6.016   8.787  -1.802  1.00 93.70           H
ATOM   2601 3HB  ALA A 176      -5.537   7.477  -0.696  1.00 93.70           H
ATOM   2602  HN  ALA A 176      -8.398   8.896  -2.177  1.00 93.70           H
ATOM   2603  N   ALA A 177      -7.258  10.467   0.332  1.00 94.10           N
ATOM   2604  CA  ALA A 177      -6.927  11.526   1.270  1.00 94.10           C
ATOM   2605  C   ALA A 177      -7.915  11.494   2.438  1.00 94.10           C
ATOM   2606  O   ALA A 177      -7.514  11.579   3.598  1.00 94.10           O
ATOM   2607  HA  ALA A 177      -5.924  11.333   1.649  1.00 94.10           H
ATOM   2608  CB  ALA A 177      -6.929  12.872   0.542  1.00 94.10           C
ATOM   2609 1HB  ALA A 177      -6.191  12.852  -0.259  1.00 94.10           H
ATOM   2610 2HB  ALA A 177      -7.918  13.055   0.121  1.00 94.10           H
ATOM   2611 3HB  ALA A 177      -6.681  13.666   1.246  1.00 94.10           H
ATOM   2612  HN  ALA A 177      -7.520  10.778  -0.581  1.00 94.10           H
ATOM   2613  N   ALA A 178      -9.188  11.370   2.092  1.00 94.23           N
ATOM   2614  CA  ALA A 178     -10.242  11.408   3.091  1.00 94.23           C
ATOM   2615  C   ALA A 178     -10.084  10.216   4.038  1.00 94.23           C
ATOM   2616  O   ALA A 178     -10.310  10.341   5.241  1.00 94.23           O
ATOM   2617  HA  ALA A 178     -10.128  12.331   3.660  1.00 94.23           H
ATOM   2618  CB  ALA A 178     -11.605  11.423   2.395  1.00 94.23           C
ATOM   2619 1HB  ALA A 178     -11.677  12.304   1.758  1.00 94.23           H
ATOM   2620 2HB  ALA A 178     -11.712  10.524   1.788  1.00 94.23           H
ATOM   2621 3HB  ALA A 178     -12.396  11.451   3.145  1.00 94.23           H
ATOM   2622  HN  ALA A 178      -9.502  11.247   1.151  1.00 94.23           H
ATOM   2623  N   LEU A 179      -9.698   9.089   3.460  1.00 92.16           N
ATOM   2624  CA  LEU A 179      -9.601   7.853   4.218  1.00 92.16           C
ATOM   2625  C   LEU A 179      -8.398   7.931   5.160  1.00 92.16           C
ATOM   2626  O   LEU A 179      -8.248   7.096   6.051  1.00 92.16           O
ATOM   2627  HA  LEU A 179     -10.506   7.768   4.820  1.00 92.16           H
ATOM   2628  CB  LEU A 179      -9.568   6.648   3.277  1.00 92.16           C
ATOM   2629 1HB  LEU A 179      -8.793   6.817   2.529  1.00 92.16           H
ATOM   2630 2HB  LEU A 179      -9.271   5.771   3.852  1.00 92.16           H
ATOM   2631  CG  LEU A 179     -10.877   6.327   2.551  1.00 92.16           C
ATOM   2632  HG  LEU A 179     -11.198   7.221   2.016  1.00 92.16           H
ATOM   2633  CD1 LEU A 179     -10.670   5.226   1.509  1.00 92.16           C
ATOM   2634 1HD1 LEU A 179      -9.934   5.555   0.775  1.00 92.16           H
ATOM   2635 2HD1 LEU A 179     -10.313   4.322   2.001  1.00 92.16           H
ATOM   2636 3HD1 LEU A 179     -11.616   5.018   1.008  1.00 92.16           H
ATOM   2637  CD2 LEU A 179     -11.983   5.974   3.547  1.00 92.16           C
ATOM   2638 1HD2 LEU A 179     -11.684   5.102   4.129  1.00 92.16           H
ATOM   2639 2HD2 LEU A 179     -12.152   6.817   4.216  1.00 92.16           H
ATOM   2640 3HD2 LEU A 179     -12.902   5.750   3.004  1.00 92.16           H
ATOM   2641  HN  LEU A 179      -9.453   9.011   2.493  1.00 92.16           H
ATOM   2642  N   CYS A 180      -7.572   8.941   4.932  1.00 93.04           N
ATOM   2643  CA  CYS A 180      -6.344   9.091   5.694  1.00 93.04           C
ATOM   2644  C   CYS A 180      -6.584  10.129   6.792  1.00 93.04           C
ATOM   2645  O   CYS A 180      -5.668  10.471   7.539  1.00 93.04           O
ATOM   2646  HA  CYS A 180      -6.123   8.115   6.126  1.00 93.04           H
ATOM   2647  CB  CYS A 180      -5.164   9.471   4.797  1.00 93.04           C
ATOM   2648 1HB  CYS A 180      -5.397  10.380   4.242  1.00 93.04           H
ATOM   2649 2HB  CYS A 180      -4.287   9.685   5.407  1.00 93.04           H
ATOM   2650  SG  CYS A 180      -4.798   8.107   3.633  1.00 93.04           S
ATOM   2651  HG  CYS A 180      -5.904   8.242   2.908  1.00 93.04           H
ATOM   2652  HN  CYS A 180      -7.730   9.648   4.242  1.00 93.04           H
ATOM   2653  N   ILE A 181      -7.820  10.602   6.855  1.00 93.95           N
ATOM   2654  CA  ILE A 181      -8.185  11.614   7.832  1.00 93.95           C
ATOM   2655  C   ILE A 181      -7.867  11.098   9.237  1.00 93.95           C
ATOM   2656  O   ILE A 181      -7.261  11.807  10.040  1.00 93.95           O
ATOM   2657  HA  ILE A 181      -7.569  12.492   7.639  1.00 93.95           H
ATOM   2658  CB  ILE A 181      -9.644  12.035   7.648  1.00 93.95           C
ATOM   2659  HB  ILE A 181     -10.243  11.136   7.497  1.00 93.95           H
ATOM   2660  CG1 ILE A 181      -9.811  12.903   6.399  1.00 93.95           C
ATOM   2661 1HG1 ILE A 181      -9.272  13.842   6.530  1.00 93.95           H
ATOM   2662 2HG1 ILE A 181      -9.369  12.399   5.540  1.00 93.95           H
ATOM   2663  CG2 ILE A 181     -10.178  12.727   8.903  1.00 93.95           C
ATOM   2664 1HG2 ILE A 181     -10.116  12.043   9.750  1.00 93.95           H
ATOM   2665 2HG2 ILE A 181      -9.582  13.616   9.110  1.00 93.95           H
ATOM   2666 3HG2 ILE A 181     -11.217  13.016   8.745  1.00 93.95           H
ATOM   2667  CD1 ILE A 181     -11.289  13.192   6.125  1.00 93.95           C
ATOM   2668 1HD1 ILE A 181     -11.819  12.252   5.970  1.00 93.95           H
ATOM   2669 2HD1 ILE A 181     -11.720  13.717   6.977  1.00 93.95           H
ATOM   2670 3HD1 ILE A 181     -11.378  13.811   5.232  1.00 93.95           H
ATOM   2671  HN  ILE A 181      -8.563  10.306   6.255  1.00 93.95           H
ATOM   2672  N   PRO A 182      -8.266   9.860   9.558  1.00 91.88           N
ATOM   2673  CA  PRO A 182      -8.065   9.329  10.909  1.00 91.88           C
ATOM   2674  C   PRO A 182      -6.619   9.444  11.364  1.00 91.88           C
ATOM   2675  O   PRO A 182      -6.351   9.858  12.491  1.00 91.88           O
ATOM   2676  HA  PRO A 182      -8.638   9.912  11.630  1.00 91.88           H
ATOM   2677  CB  PRO A 182      -8.509   7.870  10.794  1.00 91.88           C
ATOM   2678 1HB  PRO A 182      -7.673   7.213  10.553  1.00 91.88           H
ATOM   2679 2HB  PRO A 182      -8.939   7.507  11.728  1.00 91.88           H
ATOM   2680  CG  PRO A 182      -9.541   7.902   9.673  1.00 91.88           C
ATOM   2681 1HG  PRO A 182      -9.692   6.916   9.234  1.00 91.88           H
ATOM   2682 2HG  PRO A 182     -10.517   8.231  10.030  1.00 91.88           H
ATOM   2683  CD  PRO A 182      -8.935   8.882   8.682  1.00 91.88           C
ATOM   2684 1HD  PRO A 182      -8.226   8.394   8.013  1.00 91.88           H
ATOM   2685 2HD  PRO A 182      -9.696   9.344   8.053  1.00 91.88           H
ATOM   2686  N   GLU A 183      -5.718   9.072  10.467  1.00 92.18           N
ATOM   2687  CA  GLU A 183      -4.300   9.074  10.785  1.00 92.18           C
ATOM   2688  C   GLU A 183      -3.838  10.489  11.138  1.00 92.18           C
ATOM   2689  O   GLU A 183      -3.021  10.673  12.039  1.00 92.18           O
ATOM   2690  HA  GLU A 183      -4.197   8.424  11.653  1.00 92.18           H
ATOM   2691  CB  GLU A 183      -3.478   8.501   9.629  1.00 92.18           C
ATOM   2692 1HB  GLU A 183      -3.877   8.862   8.680  1.00 92.18           H
ATOM   2693 2HB  GLU A 183      -2.425   8.742   9.772  1.00 92.18           H
ATOM   2694  CG  GLU A 183      -3.571   6.974   9.594  1.00 92.18           C
ATOM   2695 1HG  GLU A 183      -2.845   6.578   8.883  1.00 92.18           H
ATOM   2696 2HG  GLU A 183      -3.313   6.568  10.572  1.00 92.18           H
ATOM   2697  CD  GLU A 183      -4.978   6.519   9.201  1.00 92.18           C
ATOM   2698  OE1 GLU A 183      -5.302   5.351   9.506  1.00 92.18           O
ATOM   2699  OE2 GLU A 183      -5.697   7.350   8.605  1.00 92.18           O
ATOM   2700  HN  GLU A 183      -5.943   8.772   9.540  1.00 92.18           H
ATOM   2701  N   ILE A 184      -4.381  11.454  10.409  1.00 93.83           N
ATOM   2702  CA  ILE A 184      -3.953  12.834  10.557  1.00 93.83           C
ATOM   2703  C   ILE A 184      -4.342  13.338  11.949  1.00 93.83           C
ATOM   2704  O   ILE A 184      -3.592  14.087  12.573  1.00 93.83           O
ATOM   2705  HA  ILE A 184      -2.866  12.850  10.475  1.00 93.83           H
ATOM   2706  CB  ILE A 184      -4.506  13.692   9.416  1.00 93.83           C
ATOM   2707  HB  ILE A 184      -5.588  13.566   9.389  1.00 93.83           H
ATOM   2708  CG1 ILE A 184      -3.962  13.223   8.065  1.00 93.83           C
ATOM   2709 1HG1 ILE A 184      -2.888  13.406   8.019  1.00 93.83           H
ATOM   2710 2HG1 ILE A 184      -4.107  12.148   7.964  1.00 93.83           H
ATOM   2711  CG2 ILE A 184      -4.229  15.176   9.663  1.00 93.83           C
ATOM   2712 1HG2 ILE A 184      -4.704  15.485  10.594  1.00 93.83           H
ATOM   2713 2HG2 ILE A 184      -3.153  15.338   9.732  1.00 93.83           H
ATOM   2714 3HG2 ILE A 184      -4.632  15.763   8.837  1.00 93.83           H
ATOM   2715  CD1 ILE A 184      -4.659  13.949   6.912  1.00 93.83           C
ATOM   2716 1HD1 ILE A 184      -5.729  13.744   6.948  1.00 93.83           H
ATOM   2717 2HD1 ILE A 184      -4.491  15.022   7.004  1.00 93.83           H
ATOM   2718 3HD1 ILE A 184      -4.253  13.597   5.964  1.00 93.83           H
ATOM   2719  HN  ILE A 184      -5.099  11.304   9.729  1.00 93.83           H
ATOM   2720  N   LEU A 185      -5.513  12.906  12.393  1.00 93.64           N
ATOM   2721  CA  LEU A 185      -6.114  13.472  13.589  1.00 93.64           C
ATOM   2722  C   LEU A 185      -5.406  12.912  14.824  1.00 93.64           C
ATOM   2723  O   LEU A 185      -4.996  13.667  15.705  1.00 93.64           O
ATOM   2724  HA  LEU A 185      -5.952  14.549  13.558  1.00 93.64           H
ATOM   2725  CB  LEU A 185      -7.626  13.241  13.589  1.00 93.64           C
ATOM   2726 1HB  LEU A 185      -7.812  12.181  13.416  1.00 93.64           H
ATOM   2727 2HB  LEU A 185      -8.009  13.472  14.583  1.00 93.64           H
ATOM   2728  CG  LEU A 185      -8.428  14.045  12.564  1.00 93.64           C
ATOM   2729  HG  LEU A 185      -8.085  13.767  11.568  1.00 93.64           H
ATOM   2730  CD1 LEU A 185      -9.917  13.702  12.641  1.00 93.64           C
ATOM   2731 1HD1 LEU A 185     -10.056  12.640  12.439  1.00 93.64           H
ATOM   2732 2HD1 LEU A 185     -10.292  13.934  13.638  1.00 93.64           H
ATOM   2733 3HD1 LEU A 185     -10.464  14.288  11.902  1.00 93.64           H
ATOM   2734  CD2 LEU A 185      -8.176  15.545  12.726  1.00 93.64           C
ATOM   2735 1HD2 LEU A 185      -8.475  15.858  13.727  1.00 93.64           H
ATOM   2736 2HD2 LEU A 185      -7.116  15.753  12.582  1.00 93.64           H
ATOM   2737 3HD2 LEU A 185      -8.758  16.093  11.985  1.00 93.64           H
ATOM   2738  HN  LEU A 185      -6.047  12.185  11.952  1.00 93.64           H
ATOM   2739  N   TYR A 186      -5.284  11.593  14.850  1.00 92.90           N
ATOM   2740  CA  TYR A 186      -5.004  10.891  16.091  1.00 92.90           C
ATOM   2741  C   TYR A 186      -3.514  10.564  16.212  1.00 92.90           C
ATOM   2742  O   TYR A 186      -3.066  10.067  17.244  1.00 92.90           O
ATOM   2743  HA  TYR A 186      -5.294  11.540  16.917  1.00 92.90           H
ATOM   2744  CB  TYR A 186      -5.796   9.584  16.024  1.00 92.90           C
ATOM   2745 1HB  TYR A 186      -5.459   9.010  15.162  1.00 92.90           H
ATOM   2746 2HB  TYR A 186      -5.572   8.989  16.910  1.00 92.90           H
ATOM   2747  CG  TYR A 186      -7.311   9.779  15.928  1.00 92.90           C
ATOM   2748  CD1 TYR A 186      -7.958  10.610  16.820  1.00 92.90           C
ATOM   2749  HD1 TYR A 186      -7.389  11.128  17.592  1.00 92.90           H
ATOM   2750  CD2 TYR A 186      -8.030   9.123  14.950  1.00 92.90           C
ATOM   2751  HD2 TYR A 186      -7.519   8.466  14.246  1.00 92.90           H
ATOM   2752  CE1 TYR A 186      -9.383  10.794  16.729  1.00 92.90           C
ATOM   2753  HE1 TYR A 186      -9.906  11.448  17.427  1.00 92.90           H
ATOM   2754  CE2 TYR A 186      -9.455   9.306  14.859  1.00 92.90           C
ATOM   2755  HE2 TYR A 186     -10.036   8.794  14.092  1.00 92.90           H
ATOM   2756  CZ  TYR A 186     -10.062  10.132  15.753  1.00 92.90           C
ATOM   2757  OH  TYR A 186     -11.408  10.306  15.668  1.00 92.90           O
ATOM   2758  HH  TYR A 186     -11.723  10.906  16.403  1.00 92.90           H
ATOM   2759  HN  TYR A 186      -5.373  11.007  14.044  1.00 92.90           H
ATOM   2760  N   SER A 187      -2.788  10.858  15.144  1.00 92.93           N
ATOM   2761  CA  SER A 187      -1.342  10.714  15.159  1.00 92.93           C
ATOM   2762  C   SER A 187      -0.721  11.765  16.082  1.00 92.93           C
ATOM   2763  O   SER A 187      -0.883  12.964  15.860  1.00 92.93           O
ATOM   2764  HA  SER A 187      -1.156   9.711  15.542  1.00 92.93           H
ATOM   2765  CB  SER A 187      -0.761  10.837  13.749  1.00 92.93           C
ATOM   2766 1HB  SER A 187      -1.082  11.780  13.306  1.00 92.93           H
ATOM   2767 2HB  SER A 187       0.327  10.866  13.806  1.00 92.93           H
ATOM   2768  OG  SER A 187      -1.164   9.758  12.910  1.00 92.93           O
ATOM   2769  HG  SER A 187      -2.161   9.734  12.839  1.00 92.93           H
ATOM   2770  HN  SER A 187      -3.170  11.188  14.281  1.00 92.93           H
ATOM   2771  N   GLN A 188      -0.024  11.277  17.098  1.00 91.78           N
ATOM   2772  CA  GLN A 188       0.760  12.149  17.955  1.00 91.78           C
ATOM   2773  C   GLN A 188       1.995  11.411  18.476  1.00 91.78           C
ATOM   2774  O   GLN A 188       2.109  10.196  18.318  1.00 91.78           O
ATOM   2775  HA  GLN A 188       1.066  12.980  17.320  1.00 91.78           H
ATOM   2776  CB  GLN A 188      -0.086  12.687  19.111  1.00 91.78           C
ATOM   2777 1HB  GLN A 188       0.487  13.424  19.674  1.00 91.78           H
ATOM   2778 2HB  GLN A 188      -0.964  13.199  18.717  1.00 91.78           H
ATOM   2779  CG  GLN A 188      -0.525  11.555  20.042  1.00 91.78           C
ATOM   2780 1HG  GLN A 188      -1.102  10.820  19.481  1.00 91.78           H
ATOM   2781 2HG  GLN A 188       0.353  11.040  20.433  1.00 91.78           H
ATOM   2782  CD  GLN A 188      -1.365  12.093  21.202  1.00 91.78           C
ATOM   2783  OE1 GLN A 188      -1.763  13.246  21.231  1.00 91.78           O
ATOM   2784  NE2 GLN A 188      -1.610  11.198  22.154  1.00 91.78           N
ATOM   2785 1HE2 GLN A 188      -1.253  10.267  22.069  1.00 91.78           H
ATOM   2786 2HE2 GLN A 188      -2.152  11.454  22.954  1.00 91.78           H
ATOM   2787  HN  GLN A 188       0.009  10.307  17.337  1.00 91.78           H
ATOM   2788  N   ILE A 189       2.888  12.176  19.087  1.00 91.49           N
ATOM   2789  CA  ILE A 189       4.064  11.597  19.715  1.00 91.49           C
ATOM   2790  C   ILE A 189       3.750  11.277  21.178  1.00 91.49           C
ATOM   2791  O   ILE A 189       3.239  12.126  21.907  1.00 91.49           O
ATOM   2792  HA  ILE A 189       4.285  10.664  19.197  1.00 91.49           H
ATOM   2793  CB  ILE A 189       5.275  12.514  19.532  1.00 91.49           C
ATOM   2794  HB  ILE A 189       5.038  13.483  19.971  1.00 91.49           H
ATOM   2795  CG1 ILE A 189       5.566  12.748  18.048  1.00 91.49           C
ATOM   2796 1HG1 ILE A 189       5.924  11.825  17.594  1.00 91.49           H
ATOM   2797 2HG1 ILE A 189       4.646  13.021  17.532  1.00 91.49           H
ATOM   2798  CG2 ILE A 189       6.494  11.966  20.276  1.00 91.49           C
ATOM   2799 1HG2 ILE A 189       6.268  11.894  21.340  1.00 91.49           H
ATOM   2800 2HG2 ILE A 189       6.743  10.978  19.889  1.00 91.49           H
ATOM   2801 3HG2 ILE A 189       7.341  12.637  20.129  1.00 91.49           H
ATOM   2802  CD1 ILE A 189       6.609  13.853  17.862  1.00 91.49           C
ATOM   2803 1HD1 ILE A 189       6.236  14.781  18.296  1.00 91.49           H
ATOM   2804 2HD1 ILE A 189       7.535  13.565  18.359  1.00 91.49           H
ATOM   2805 3HD1 ILE A 189       6.797  13.999  16.798  1.00 91.49           H
ATOM   2806  HN  ILE A 189       2.818  13.171  19.156  1.00 91.49           H
ATOM   2807  N   LYS A 190       4.068  10.050  21.563  1.00 88.44           N
ATOM   2808  CA  LYS A 190       3.945   9.648  22.954  1.00 88.44           C
ATOM   2809  C   LYS A 190       5.331   9.308  23.507  1.00 88.44           C
ATOM   2810  O   LYS A 190       6.088   8.567  22.882  1.00 88.44           O
ATOM   2811  HA  LYS A 190       3.552  10.500  23.508  1.00 88.44           H
ATOM   2812  CB  LYS A 190       2.932   8.510  23.095  1.00 88.44           C
ATOM   2813 1HB  LYS A 190       1.987   8.801  22.636  1.00 88.44           H
ATOM   2814 2HB  LYS A 190       3.289   7.632  22.558  1.00 88.44           H
ATOM   2815  CG  LYS A 190       2.704   8.158  24.566  1.00 88.44           C
ATOM   2816 1HG  LYS A 190       3.571   7.623  24.954  1.00 88.44           H
ATOM   2817 2HG  LYS A 190       2.605   9.072  25.152  1.00 88.44           H
ATOM   2818  CD  LYS A 190       1.449   7.299  24.736  1.00 88.44           C
ATOM   2819 1HD  LYS A 190       0.567   7.939  24.765  1.00 88.44           H
ATOM   2820 2HD  LYS A 190       1.337   6.639  23.876  1.00 88.44           H
ATOM   2821  CE  LYS A 190       1.524   6.467  26.018  1.00 88.44           C
ATOM   2822 1HE  LYS A 190       2.567   6.291  26.284  1.00 88.44           H
ATOM   2823 2HE  LYS A 190       1.073   7.018  26.843  1.00 88.44           H
ATOM   2824  NZ  LYS A 190       0.827   5.174  25.838  1.00 88.44           N
ATOM   2825 1HZ  LYS A 190       0.923   4.618  26.681  1.00 88.44           H
ATOM   2826 2HZ  LYS A 190      -0.156   5.342  25.654  1.00 88.44           H
ATOM   2827 3HZ  LYS A 190       1.237   4.675  25.056  1.00 88.44           H
ATOM   2828  HN  LYS A 190       4.404   9.339  20.946  1.00 88.44           H
ATOM   2829  N   GLU A 191       5.622   9.867  24.672  1.00 85.64           N
ATOM   2830  CA  GLU A 191       6.868   9.567  25.357  1.00 85.64           C
ATOM   2831  C   GLU A 191       6.652   8.457  26.388  1.00 85.64           C
ATOM   2832  O   GLU A 191       5.746   8.540  27.215  1.00 85.64           O
ATOM   2833  HA  GLU A 191       7.549   9.222  24.579  1.00 85.64           H
ATOM   2834  CB  GLU A 191       7.449  10.820  26.014  1.00 85.64           C
ATOM   2835 1HB  GLU A 191       6.663  11.350  26.553  1.00 85.64           H
ATOM   2836 2HB  GLU A 191       8.294  10.546  26.644  1.00 85.64           H
ATOM   2837  CG  GLU A 191       7.992  11.789  24.961  1.00 85.64           C
ATOM   2838 1HG  GLU A 191       8.725  11.279  24.336  1.00 85.64           H
ATOM   2839 2HG  GLU A 191       7.182  12.111  24.306  1.00 85.64           H
ATOM   2840  CD  GLU A 191       8.637  13.009  25.621  1.00 85.64           C
ATOM   2841  OE1 GLU A 191       9.128  13.872  24.861  1.00 85.64           O
ATOM   2842  OE2 GLU A 191       8.625  13.052  26.870  1.00 85.64           O
ATOM   2843  HN  GLU A 191       5.024  10.513  25.147  1.00 85.64           H
ATOM   2844  N   GLU A 192       7.501   7.443  26.304  1.00 76.36           N
ATOM   2845  CA  GLU A 192       7.401   6.307  27.205  1.00 76.36           C
ATOM   2846  C   GLU A 192       8.795   5.851  27.642  1.00 76.36           C
ATOM   2847  O   GLU A 192       9.626   5.497  26.808  1.00 76.36           O
ATOM   2848  HA  GLU A 192       6.843   6.670  28.068  1.00 76.36           H
ATOM   2849  CB  GLU A 192       6.628   5.158  26.554  1.00 76.36           C
ATOM   2850 1HB  GLU A 192       5.622   5.492  26.297  1.00 76.36           H
ATOM   2851 2HB  GLU A 192       7.187   4.776  25.701  1.00 76.36           H
ATOM   2852  CG  GLU A 192       6.468   3.986  27.525  1.00 76.36           C
ATOM   2853 1HG  GLU A 192       7.227   3.232  27.317  1.00 76.36           H
ATOM   2854 2HG  GLU A 192       6.631   4.330  28.546  1.00 76.36           H
ATOM   2855  CD  GLU A 192       5.076   3.362  27.407  1.00 76.36           C
ATOM   2856  OE1 GLU A 192       4.758   2.515  28.269  1.00 76.36           O
ATOM   2857  OE2 GLU A 192       4.361   3.747  26.456  1.00 76.36           O
ATOM   2858  HN  GLU A 192       8.246   7.390  25.639  1.00 76.36           H
ATOM   2859  N   SER A 193       9.007   5.876  28.950  1.00 72.15           N
ATOM   2860  CA  SER A 193      10.231   5.339  29.519  1.00 72.15           C
ATOM   2861  C   SER A 193      11.446   6.007  28.872  1.00 72.15           C
ATOM   2862  O   SER A 193      12.496   5.384  28.723  1.00 72.15           O
ATOM   2863  HA  SER A 193      10.184   5.578  30.582  1.00 72.15           H
ATOM   2864  CB  SER A 193      10.303   3.821  29.340  1.00 72.15           C
ATOM   2865 1HB  SER A 193      10.401   3.585  28.281  1.00 72.15           H
ATOM   2866 2HB  SER A 193      11.195   3.439  29.836  1.00 72.15           H
ATOM   2867  OG  SER A 193       9.151   3.167  29.867  1.00 72.15           O
ATOM   2868  HG  SER A 193       9.168   2.197  29.624  1.00 72.15           H
ATOM   2869  HN  SER A 193       8.362   6.253  29.614  1.00 72.15           H
ATOM   2870  N   GLY A 194      11.263   7.267  28.505  1.00 76.76           N
ATOM   2871  CA  GLY A 194      12.347   8.043  27.927  1.00 76.76           C
ATOM   2872  C   GLY A 194      12.481   7.765  26.428  1.00 76.76           C
ATOM   2873  O   GLY A 194      13.432   8.218  25.792  1.00 76.76           O
ATOM   2874 1HA  GLY A 194      12.165   9.106  28.088  1.00 76.76           H
ATOM   2875 2HA  GLY A 194      13.283   7.800  28.431  1.00 76.76           H
ATOM   2876  HN  GLY A 194      10.396   7.756  28.598  1.00 76.76           H
ATOM   2877  N   ILE A 195      11.516   7.022  25.908  1.00 84.03           N
ATOM   2878  CA  ILE A 195      11.478   6.734  24.484  1.00 84.03           C
ATOM   2879  C   ILE A 195      10.303   7.480  23.849  1.00 84.03           C
ATOM   2880  O   ILE A 195       9.157   7.311  24.264  1.00 84.03           O
ATOM   2881  HA  ILE A 195      12.403   7.113  24.050  1.00 84.03           H
ATOM   2882  CB  ILE A 195      11.449   5.224  24.244  1.00 84.03           C
ATOM   2883  HB  ILE A 195      10.546   4.821  24.703  1.00 84.03           H
ATOM   2884  CG1 ILE A 195      12.641   4.539  24.917  1.00 84.03           C
ATOM   2885 1HG1 ILE A 195      13.569   4.901  24.476  1.00 84.03           H
ATOM   2886 2HG1 ILE A 195      12.666   4.802  25.974  1.00 84.03           H
ATOM   2887  CG2 ILE A 195      11.376   4.908  22.749  1.00 84.03           C
ATOM   2888 1HG2 ILE A 195      10.470   5.345  22.329  1.00 84.03           H
ATOM   2889 2HG2 ILE A 195      12.248   5.325  22.246  1.00 84.03           H
ATOM   2890 3HG2 ILE A 195      11.357   3.827  22.606  1.00 84.03           H
ATOM   2891  CD1 ILE A 195      12.557   3.019  24.765  1.00 84.03           C
ATOM   2892 1HD1 ILE A 195      11.639   2.657  25.228  1.00 84.03           H
ATOM   2893 2HD1 ILE A 195      12.556   2.759  23.706  1.00 84.03           H
ATOM   2894 3HD1 ILE A 195      13.416   2.557  25.252  1.00 84.03           H
ATOM   2895  HN  ILE A 195      10.770   6.621  26.440  1.00 84.03           H
ATOM   2896  N   ALA A 196      10.627   8.290  22.851  1.00 90.42           N
ATOM   2897  CA  ALA A 196       9.603   8.969  22.075  1.00 90.42           C
ATOM   2898  C   ALA A 196       9.095   8.030  20.979  1.00 90.42           C
ATOM   2899  O   ALA A 196       9.884   7.479  20.213  1.00 90.42           O
ATOM   2900  HA  ALA A 196       8.780   9.207  22.748  1.00 90.42           H
ATOM   2901  CB  ALA A 196      10.171  10.272  21.510  1.00 90.42           C
ATOM   2902 1HB  ALA A 196      10.491  10.915  22.330  1.00 90.42           H
ATOM   2903 2HB  ALA A 196      11.025  10.049  20.869  1.00 90.42           H
ATOM   2904 3HB  ALA A 196       9.403  10.781  20.928  1.00 90.42           H
ATOM   2905  HN  ALA A 196      11.568   8.484  22.572  1.00 90.42           H
ATOM   2906  N   ILE A 197       7.779   7.878  20.938  1.00 89.17           N
ATOM   2907  CA  ILE A 197       7.159   6.981  19.978  1.00 89.17           C
ATOM   2908  C   ILE A 197       6.081   7.740  19.200  1.00 89.17           C
ATOM   2909  O   ILE A 197       5.215   8.379  19.796  1.00 89.17           O
ATOM   2910  HA  ILE A 197       7.933   6.667  19.278  1.00 89.17           H
ATOM   2911  CB  ILE A 197       6.641   5.723  20.677  1.00 89.17           C
ATOM   2912  HB  ILE A 197       5.913   6.025  21.430  1.00 89.17           H
ATOM   2913  CG1 ILE A 197       7.773   4.997  21.408  1.00 89.17           C
ATOM   2914 1HG1 ILE A 197       8.536   4.691  20.692  1.00 89.17           H
ATOM   2915 2HG1 ILE A 197       8.251   5.677  22.112  1.00 89.17           H
ATOM   2916  CG2 ILE A 197       5.916   4.806  19.689  1.00 89.17           C
ATOM   2917 1HG2 ILE A 197       5.069   5.338  19.255  1.00 89.17           H
ATOM   2918 2HG2 ILE A 197       6.603   4.509  18.898  1.00 89.17           H
ATOM   2919 3HG2 ILE A 197       5.558   3.919  20.212  1.00 89.17           H
ATOM   2920  CD1 ILE A 197       7.245   3.770  22.154  1.00 89.17           C
ATOM   2921 1HD1 ILE A 197       6.500   4.082  22.886  1.00 89.17           H
ATOM   2922 2HD1 ILE A 197       6.789   3.080  21.443  1.00 89.17           H
ATOM   2923 3HD1 ILE A 197       8.070   3.272  22.664  1.00 89.17           H
ATOM   2924  HN  ILE A 197       7.142   8.353  21.545  1.00 89.17           H
ATOM   2925  N   CYS A 198       6.171   7.645  17.882  1.00 91.75           N
ATOM   2926  CA  CYS A 198       5.114   8.149  17.022  1.00 91.75           C
ATOM   2927  C   CYS A 198       4.012   7.090  16.943  1.00 91.75           C
ATOM   2928  O   CYS A 198       4.213   6.022  16.368  1.00 91.75           O
ATOM   2929  HA  CYS A 198       4.741   9.062  17.486  1.00 91.75           H
ATOM   2930  CB  CYS A 198       5.643   8.526  15.636  1.00 91.75           C
ATOM   2931 1HB  CYS A 198       6.272   9.413  15.707  1.00 91.75           H
ATOM   2932 2HB  CYS A 198       6.268   7.722  15.246  1.00 91.75           H
ATOM   2933  SG  CYS A 198       4.246   8.841  14.497  1.00 91.75           S
ATOM   2934  HN  CYS A 198       6.946   7.234  17.402  1.00 91.75           H
ATOM   2935  N   THR A 199       2.872   7.424  17.530  1.00 91.07           N
ATOM   2936  CA  THR A 199       1.752   6.499  17.569  1.00 91.07           C
ATOM   2937  C   THR A 199       0.434   7.250  17.370  1.00 91.07           C
ATOM   2938  O   THR A 199       0.392   8.475  17.466  1.00 91.07           O
ATOM   2939  HA  THR A 199       1.852   5.802  16.737  1.00 91.07           H
ATOM   2940  CB  THR A 199       1.820   5.731  18.891  1.00 91.07           C
ATOM   2941  HB  THR A 199       2.827   5.354  19.071  1.00 91.07           H
ATOM   2942  OG1 THR A 199       0.805   4.738  18.767  1.00 91.07           O
ATOM   2943  HG1 THR A 199       0.892   4.066  19.503  1.00 91.07           H
ATOM   2944  CG2 THR A 199       1.370   6.576  20.084  1.00 91.07           C
ATOM   2945 1HG2 THR A 199       0.339   6.897  19.934  1.00 91.07           H
ATOM   2946 2HG2 THR A 199       2.014   7.452  20.171  1.00 91.07           H
ATOM   2947 3HG2 THR A 199       1.438   5.983  20.996  1.00 91.07           H
ATOM   2948  HN  THR A 199       2.708   8.306  17.972  1.00 91.07           H
ATOM   2949  N   MET A 200      -0.611   6.482  17.096  1.00 91.59           N
ATOM   2950  CA  MET A 200      -1.964   7.008  17.164  1.00 91.59           C
ATOM   2951  C   MET A 200      -2.533   6.876  18.578  1.00 91.59           C
ATOM   2952  O   MET A 200      -2.349   5.850  19.232  1.00 91.59           O
ATOM   2953  HA  MET A 200      -1.884   8.061  16.895  1.00 91.59           H
ATOM   2954  CB  MET A 200      -2.857   6.249  16.181  1.00 91.59           C
ATOM   2955 1HB  MET A 200      -2.769   5.177  16.357  1.00 91.59           H
ATOM   2956 2HB  MET A 200      -3.901   6.515  16.352  1.00 91.59           H
ATOM   2957  CG  MET A 200      -2.475   6.567  14.734  1.00 91.59           C
ATOM   2958 1HG  MET A 200      -2.482   7.645  14.576  1.00 91.59           H
ATOM   2959 2HG  MET A 200      -1.460   6.223  14.534  1.00 91.59           H
ATOM   2960  SD  MET A 200      -3.618   5.779  13.613  1.00 91.59           S
ATOM   2961  CE  MET A 200      -3.387   4.072  14.084  1.00 91.59           C
ATOM   2962 1HE  MET A 200      -2.346   3.789  13.927  1.00 91.59           H
ATOM   2963 2HE  MET A 200      -3.643   3.948  15.137  1.00 91.59           H
ATOM   2964 3HE  MET A 200      -4.032   3.437  13.477  1.00 91.59           H
ATOM   2965  HN  MET A 200      -0.545   5.520  16.832  1.00 91.59           H
ATOM   2966  N   VAL A 201      -3.213   7.928  19.009  1.00 92.12           N
ATOM   2967  CA  VAL A 201      -3.868   7.916  20.306  1.00 92.12           C
ATOM   2968  C   VAL A 201      -5.356   8.223  20.124  1.00 92.12           C
ATOM   2969  O   VAL A 201      -5.716   9.218  19.497  1.00 92.12           O
ATOM   2970  HA  VAL A 201      -3.765   6.912  20.717  1.00 92.12           H
ATOM   2971  CB  VAL A 201      -3.169   8.891  21.255  1.00 92.12           C
ATOM   2972  HB  VAL A 201      -3.251   9.891  20.829  1.00 92.12           H
ATOM   2973  CG1 VAL A 201      -3.850   8.907  22.625  1.00 92.12           C
ATOM   2974 1HG1 VAL A 201      -4.889   9.215  22.511  1.00 92.12           H
ATOM   2975 2HG1 VAL A 201      -3.813   7.908  23.061  1.00 92.12           H
ATOM   2976 3HG1 VAL A 201      -3.333   9.608  23.280  1.00 92.12           H
ATOM   2977  CG2 VAL A 201      -1.681   8.557  21.386  1.00 92.12           C
ATOM   2978 1HG2 VAL A 201      -1.569   7.546  21.779  1.00 92.12           H
ATOM   2979 2HG2 VAL A 201      -1.207   8.621  20.407  1.00 92.12           H
ATOM   2980 3HG2 VAL A 201      -1.209   9.265  22.067  1.00 92.12           H
ATOM   2981  HN  VAL A 201      -3.319   8.776  18.490  1.00 92.12           H
ATOM   2982  N   TYR A 202      -6.180   7.349  20.682  1.00 91.50           N
ATOM   2983  CA  TYR A 202      -7.620   7.483  20.542  1.00 91.50           C
ATOM   2984  C   TYR A 202      -8.231   8.149  21.777  1.00 91.50           C
ATOM   2985  O   TYR A 202      -7.828   7.864  22.904  1.00 91.50           O
ATOM   2986  HA  TYR A 202      -7.817   8.105  19.669  1.00 91.50           H
ATOM   2987  CB  TYR A 202      -8.167   6.060  20.422  1.00 91.50           C
ATOM   2988 1HB  TYR A 202      -7.840   5.481  21.286  1.00 91.50           H
ATOM   2989 2HB  TYR A 202      -9.256   6.095  20.456  1.00 91.50           H
ATOM   2990  CG  TYR A 202      -7.735   5.333  19.147  1.00 91.50           C
ATOM   2991  CD1 TYR A 202      -8.447   5.507  17.978  1.00 91.50           C
ATOM   2992  HD1 TYR A 202      -9.318   6.162  17.963  1.00 91.50           H
ATOM   2993  CD2 TYR A 202      -6.632   4.503  19.166  1.00 91.50           C
ATOM   2994  HD2 TYR A 202      -6.070   4.365  20.089  1.00 91.50           H
ATOM   2995  CE1 TYR A 202      -8.040   4.823  16.778  1.00 91.50           C
ATOM   2996  HE1 TYR A 202      -8.594   4.952  15.848  1.00 91.50           H
ATOM   2997  CE2 TYR A 202      -6.225   3.819  17.966  1.00 91.50           C
ATOM   2998  HE2 TYR A 202      -5.357   3.161  17.967  1.00 91.50           H
ATOM   2999  CZ  TYR A 202      -6.949   4.013  16.831  1.00 91.50           C
ATOM   3000  OH  TYR A 202      -6.565   3.367  15.698  1.00 91.50           O
ATOM   3001  HH  TYR A 202      -5.941   2.619  15.925  1.00 91.50           H
ATOM   3002  HN  TYR A 202      -5.880   6.562  21.221  1.00 91.50           H
ATOM   3003  N   PRO A 203      -9.211   9.043  21.590  1.00 83.32           N
ATOM   3004  CA  PRO A 203      -9.741   9.828  22.708  1.00 83.32           C
ATOM   3005  C   PRO A 203     -10.520   8.973  23.695  1.00 83.32           C
ATOM   3006  O   PRO A 203     -11.168   8.003  23.304  1.00 83.32           O
ATOM   3007  HA  PRO A 203      -8.923  10.256  23.287  1.00 83.32           H
ATOM   3008  CB  PRO A 203     -10.634  10.868  22.030  1.00 83.32           C
ATOM   3009 1HB  PRO A 203     -11.488  11.132  22.654  1.00 83.32           H
ATOM   3010 2HB  PRO A 203     -10.092  11.792  21.826  1.00 83.32           H
ATOM   3011  CG  PRO A 203     -11.067  10.192  20.760  1.00 83.32           C
ATOM   3012 1HG  PRO A 203     -11.939   9.560  20.928  1.00 83.32           H
ATOM   3013 2HG  PRO A 203     -11.345  10.922  20.000  1.00 83.32           H
ATOM   3014  CD  PRO A 203      -9.885   9.378  20.322  1.00 83.32           C
ATOM   3015 1HD  PRO A 203     -10.193   8.482  19.782  1.00 83.32           H
ATOM   3016 2HD  PRO A 203      -9.232   9.943  19.657  1.00 83.32           H
ATOM   3017  N   SER A 204     -10.434   9.359  24.959  1.00 71.59           N
ATOM   3018  CA  SER A 204     -10.638   8.416  26.045  1.00 71.59           C
ATOM   3019  C   SER A 204     -11.997   7.730  25.895  1.00 71.59           C
ATOM   3020  O   SER A 204     -12.097   6.510  26.010  1.00 71.59           O
ATOM   3021  HA  SER A 204      -9.831   7.689  25.951  1.00 71.59           H
ATOM   3022  CB  SER A 204     -10.542   9.111  27.404  1.00 71.59           C
ATOM   3023 1HB  SER A 204     -10.855   8.421  28.188  1.00 71.59           H
ATOM   3024 2HB  SER A 204      -9.502   9.371  27.606  1.00 71.59           H
ATOM   3025  OG  SER A 204     -11.343  10.288  27.460  1.00 71.59           O
ATOM   3026  HG  SER A 204     -12.296  10.044  27.645  1.00 71.59           H
ATOM   3027  HN  SER A 204     -10.231  10.295  25.245  1.00 71.59           H
ATOM   3028  N   ASP A 205     -13.010   8.545  25.640  1.00 72.16           N
ATOM   3029  CA  ASP A 205     -14.374   8.172  25.975  1.00 72.16           C
ATOM   3030  C   ASP A 205     -14.753   6.902  25.211  1.00 72.16           C
ATOM   3031  O   ASP A 205     -15.104   5.890  25.816  1.00 72.16           O
ATOM   3032  HA  ASP A 205     -14.373   8.024  27.055  1.00 72.16           H
ATOM   3033  CB  ASP A 205     -15.360   9.274  25.580  1.00 72.16           C
ATOM   3034 1HB  ASP A 205     -15.198   9.555  24.539  1.00 72.16           H
ATOM   3035 2HB  ASP A 205     -16.380   8.897  25.653  1.00 72.16           H
ATOM   3036  CG  ASP A 205     -15.198  10.502  26.477  1.00 72.16           C
ATOM   3037  OD1 ASP A 205     -14.550  10.350  27.535  1.00 72.16           O
ATOM   3038  OD2 ASP A 205     -15.726  11.565  26.085  1.00 72.16           O
ATOM   3039  HN  ASP A 205     -12.911   9.444  25.213  1.00 72.16           H
ATOM   3040  N   GLU A 206     -14.670   6.996  23.892  1.00 83.50           N
ATOM   3041  CA  GLU A 206     -15.040   5.881  23.037  1.00 83.50           C
ATOM   3042  C   GLU A 206     -13.811   5.346  22.301  1.00 83.50           C
ATOM   3043  O   GLU A 206     -13.916   4.879  21.167  1.00 83.50           O
ATOM   3044  HA  GLU A 206     -15.430   5.118  23.710  1.00 83.50           H
ATOM   3045  CB  GLU A 206     -16.137   6.288  22.050  1.00 83.50           C
ATOM   3046 1HB  GLU A 206     -15.867   7.227  21.568  1.00 83.50           H
ATOM   3047 2HB  GLU A 206     -16.314   5.477  21.344  1.00 83.50           H
ATOM   3048  CG  GLU A 206     -17.464   6.527  22.773  1.00 83.50           C
ATOM   3049 1HG  GLU A 206     -17.274   6.767  23.819  1.00 83.50           H
ATOM   3050 2HG  GLU A 206     -17.970   7.387  22.335  1.00 83.50           H
ATOM   3051  CD  GLU A 206     -18.367   5.296  22.682  1.00 83.50           C
ATOM   3052  OE1 GLU A 206     -19.022   4.996  23.704  1.00 83.50           O
ATOM   3053  OE2 GLU A 206     -18.383   4.682  21.594  1.00 83.50           O
ATOM   3054  HN  GLU A 206     -14.357   7.814  23.408  1.00 83.50           H
ATOM   3055  N   SER A 207     -12.673   5.431  22.975  1.00 89.38           N
ATOM   3056  CA  SER A 207     -11.401   5.139  22.336  1.00 89.38           C
ATOM   3057  C   SER A 207     -11.439   3.745  21.706  1.00 89.38           C
ATOM   3058  O   SER A 207     -11.031   3.567  20.560  1.00 89.38           O
ATOM   3059  HA  SER A 207     -11.283   5.903  21.567  1.00 89.38           H
ATOM   3060  CB  SER A 207     -10.247   5.239  23.335  1.00 89.38           C
ATOM   3061 1HB  SER A 207      -9.362   4.762  22.915  1.00 89.38           H
ATOM   3062 2HB  SER A 207      -9.997   6.288  23.497  1.00 89.38           H
ATOM   3063  OG  SER A 207     -10.567   4.631  24.583  1.00 89.38           O
ATOM   3064  HG  SER A 207     -10.840   5.330  25.245  1.00 89.38           H
ATOM   3065  HN  SER A 207     -12.612   5.692  23.938  1.00 89.38           H
ATOM   3066  N   THR A 208     -11.933   2.793  22.484  1.00 89.39           N
ATOM   3067  CA  THR A 208     -11.868   1.396  22.089  1.00 89.39           C
ATOM   3068  C   THR A 208     -12.710   1.156  20.835  1.00 89.39           C
ATOM   3069  O   THR A 208     -12.266   0.488  19.903  1.00 89.39           O
ATOM   3070  HA  THR A 208     -10.835   1.160  21.831  1.00 89.39           H
ATOM   3071  CB  THR A 208     -12.302   0.546  23.285  1.00 89.39           C
ATOM   3072  HB  THR A 208     -12.261  -0.516  23.043  1.00 89.39           H
ATOM   3073  OG1 THR A 208     -13.592   1.052  23.620  1.00 89.39           O
ATOM   3074  HG1 THR A 208     -14.076   0.397  24.200  1.00 89.39           H
ATOM   3075  CG2 THR A 208     -11.460   0.818  24.534  1.00 89.39           C
ATOM   3076 1HG2 THR A 208     -11.555   1.867  24.815  1.00 89.39           H
ATOM   3077 2HG2 THR A 208     -10.415   0.591  24.323  1.00 89.39           H
ATOM   3078 3HG2 THR A 208     -11.810   0.189  25.352  1.00 89.39           H
ATOM   3079  HN  THR A 208     -12.370   2.963  23.367  1.00 89.39           H
ATOM   3080  N   LYS A 209     -13.912   1.714  20.853  1.00 91.33           N
ATOM   3081  CA  LYS A 209     -14.824   1.563  19.732  1.00 91.33           C
ATOM   3082  C   LYS A 209     -14.229   2.251  18.501  1.00 91.33           C
ATOM   3083  O   LYS A 209     -14.372   1.760  17.382  1.00 91.33           O
ATOM   3084  HA  LYS A 209     -14.912   0.497  19.523  1.00 91.33           H
ATOM   3085  CB  LYS A 209     -16.219   2.068  20.104  1.00 91.33           C
ATOM   3086 1HB  LYS A 209     -16.162   3.111  20.416  1.00 91.33           H
ATOM   3087 2HB  LYS A 209     -16.868   2.033  19.229  1.00 91.33           H
ATOM   3088  CG  LYS A 209     -16.825   1.226  21.229  1.00 91.33           C
ATOM   3089 1HG  LYS A 209     -16.557   0.178  21.088  1.00 91.33           H
ATOM   3090 2HG  LYS A 209     -16.406   1.535  22.186  1.00 91.33           H
ATOM   3091  CD  LYS A 209     -18.348   1.369  21.262  1.00 91.33           C
ATOM   3092 1HD  LYS A 209     -18.635   2.332  20.840  1.00 91.33           H
ATOM   3093 2HD  LYS A 209     -18.803   0.599  20.638  1.00 91.33           H
ATOM   3094  CE  LYS A 209     -18.878   1.254  22.692  1.00 91.33           C
ATOM   3095 1HE  LYS A 209     -19.235   0.240  22.874  1.00 91.33           H
ATOM   3096 2HE  LYS A 209     -18.072   1.440  23.402  1.00 91.33           H
ATOM   3097  NZ  LYS A 209     -19.977   2.220  22.917  1.00 91.33           N
ATOM   3098 1HZ  LYS A 209     -20.254   2.197  23.892  1.00 91.33           H
ATOM   3099 2HZ  LYS A 209     -19.661   3.153  22.677  1.00 91.33           H
ATOM   3100 3HZ  LYS A 209     -20.769   1.972  22.335  1.00 91.33           H
ATOM   3101  HN  LYS A 209     -14.264   2.259  21.614  1.00 91.33           H
ATOM   3102  N   LEU A 210     -13.576   3.376  18.749  1.00 92.75           N
ATOM   3103  CA  LEU A 210     -13.005   4.164  17.670  1.00 92.75           C
ATOM   3104  C   LEU A 210     -11.871   3.375  17.013  1.00 92.75           C
ATOM   3105  O   LEU A 210     -11.789   3.301  15.788  1.00 92.75           O
ATOM   3106  HA  LEU A 210     -13.790   4.321  16.930  1.00 92.75           H
ATOM   3107  CB  LEU A 210     -12.580   5.543  18.179  1.00 92.75           C
ATOM   3108 1HB  LEU A 210     -13.440   6.013  18.656  1.00 92.75           H
ATOM   3109 2HB  LEU A 210     -11.823   5.405  18.951  1.00 92.75           H
ATOM   3110  CG  LEU A 210     -12.027   6.505  17.127  1.00 92.75           C
ATOM   3111  HG  LEU A 210     -11.182   6.024  16.634  1.00 92.75           H
ATOM   3112  CD1 LEU A 210     -13.072   6.798  16.048  1.00 92.75           C
ATOM   3113 1HD1 LEU A 210     -13.356   5.868  15.556  1.00 92.75           H
ATOM   3114 2HD1 LEU A 210     -13.951   7.249  16.507  1.00 92.75           H
ATOM   3115 3HD1 LEU A 210     -12.652   7.484  15.312  1.00 92.75           H
ATOM   3116  CD2 LEU A 210     -11.501   7.786  17.778  1.00 92.75           C
ATOM   3117 1HD2 LEU A 210     -12.312   8.281  18.312  1.00 92.75           H
ATOM   3118 2HD2 LEU A 210     -10.704   7.537  18.477  1.00 92.75           H
ATOM   3119 3HD2 LEU A 210     -11.114   8.453  17.007  1.00 92.75           H
ATOM   3120  HN  LEU A 210     -13.434   3.750  19.666  1.00 92.75           H
ATOM   3121  N   LYS A 211     -11.023   2.804  17.857  1.00 92.69           N
ATOM   3122  CA  LYS A 211      -9.911   2.004  17.374  1.00 92.69           C
ATOM   3123  C   LYS A 211     -10.447   0.866  16.503  1.00 92.69           C
ATOM   3124  O   LYS A 211     -10.003   0.685  15.370  1.00 92.69           O
ATOM   3125  HA  LYS A 211      -9.289   2.650  16.754  1.00 92.69           H
ATOM   3126  CB  LYS A 211      -9.045   1.529  18.543  1.00 92.69           C
ATOM   3127 1HB  LYS A 211      -8.644   2.390  19.077  1.00 92.69           H
ATOM   3128 2HB  LYS A 211      -9.659   0.973  19.251  1.00 92.69           H
ATOM   3129  CG  LYS A 211      -7.897   0.646  18.051  1.00 92.69           C
ATOM   3130 1HG  LYS A 211      -8.295  -0.294  17.667  1.00 92.69           H
ATOM   3131 2HG  LYS A 211      -7.385   1.137  17.223  1.00 92.69           H
ATOM   3132  CD  LYS A 211      -6.902   0.362  19.178  1.00 92.69           C
ATOM   3133 1HD  LYS A 211      -6.547   1.303  19.600  1.00 92.69           H
ATOM   3134 2HD  LYS A 211      -7.402  -0.179  19.982  1.00 92.69           H
ATOM   3135  CE  LYS A 211      -5.713  -0.454  18.668  1.00 92.69           C
ATOM   3136 1HE  LYS A 211      -6.049  -1.447  18.368  1.00 92.69           H
ATOM   3137 2HE  LYS A 211      -5.291   0.021  17.782  1.00 92.69           H
ATOM   3138  NZ  LYS A 211      -4.676  -0.571  19.717  1.00 92.69           N
ATOM   3139 1HZ  LYS A 211      -3.819  -0.926  19.307  1.00 92.69           H
ATOM   3140 2HZ  LYS A 211      -4.503   0.341  20.124  1.00 92.69           H
ATOM   3141 3HZ  LYS A 211      -4.995  -1.208  20.438  1.00 92.69           H
ATOM   3142  HN  LYS A 211     -11.088   2.882  18.852  1.00 92.69           H
ATOM   3143  N   SER A 212     -11.394   0.129  17.065  1.00 91.73           N
ATOM   3144  CA  SER A 212     -11.904  -1.062  16.407  1.00 91.73           C
ATOM   3145  C   SER A 212     -12.534  -0.689  15.064  1.00 91.73           C
ATOM   3146  O   SER A 212     -12.389  -1.416  14.083  1.00 91.73           O
ATOM   3147  HA  SER A 212     -11.035  -1.703  16.257  1.00 91.73           H
ATOM   3148  CB  SER A 212     -12.924  -1.784  17.290  1.00 91.73           C
ATOM   3149 1HB  SER A 212     -13.098  -2.786  16.897  1.00 91.73           H
ATOM   3150 2HB  SER A 212     -12.516  -1.902  18.294  1.00 91.73           H
ATOM   3151  OG  SER A 212     -14.161  -1.081  17.361  1.00 91.73           O
ATOM   3152  HG  SER A 212     -14.766  -1.519  18.025  1.00 91.73           H
ATOM   3153  HN  SER A 212     -11.810   0.334  17.951  1.00 91.73           H
ATOM   3154  N   ALA A 213     -13.221   0.445  15.063  1.00 92.62           N
ATOM   3155  CA  ALA A 213     -13.879   0.920  13.858  1.00 92.62           C
ATOM   3156  C   ALA A 213     -12.823   1.256  12.804  1.00 92.62           C
ATOM   3157  O   ALA A 213     -12.953   0.867  11.644  1.00 92.62           O
ATOM   3158  HA  ALA A 213     -14.510   0.114  13.485  1.00 92.62           H
ATOM   3159  CB  ALA A 213     -14.764   2.121  14.200  1.00 92.62           C
ATOM   3160 1HB  ALA A 213     -15.516   1.822  14.930  1.00 92.62           H
ATOM   3161 2HB  ALA A 213     -14.149   2.918  14.616  1.00 92.62           H
ATOM   3162 3HB  ALA A 213     -15.258   2.477  13.295  1.00 92.62           H
ATOM   3163  HN  ALA A 213     -13.331   1.033  15.865  1.00 92.62           H
ATOM   3164  N   VAL A 214     -11.800   1.973  13.244  1.00 91.34           N
ATOM   3165  CA  VAL A 214     -10.760   2.429  12.338  1.00 91.34           C
ATOM   3166  C   VAL A 214     -10.041   1.216  11.742  1.00 91.34           C
ATOM   3167  O   VAL A 214      -9.728   1.198  10.553  1.00 91.34           O
ATOM   3168  HA  VAL A 214     -11.244   2.980  11.532  1.00 91.34           H
ATOM   3169  CB  VAL A 214      -9.814   3.386  13.066  1.00 91.34           C
ATOM   3170  HB  VAL A 214      -9.514   2.915  14.001  1.00 91.34           H
ATOM   3171  CG1 VAL A 214      -8.550   3.640  12.242  1.00 91.34           C
ATOM   3172 1HG1 VAL A 214      -8.031   2.697  12.073  1.00 91.34           H
ATOM   3173 2HG1 VAL A 214      -8.823   4.081  11.283  1.00 91.34           H
ATOM   3174 3HG1 VAL A 214      -7.895   4.324  12.782  1.00 91.34           H
ATOM   3175  CG2 VAL A 214     -10.519   4.700  13.406  1.00 91.34           C
ATOM   3176 1HG2 VAL A 214     -10.861   5.178  12.488  1.00 91.34           H
ATOM   3177 2HG2 VAL A 214     -11.375   4.497  14.050  1.00 91.34           H
ATOM   3178 3HG2 VAL A 214      -9.824   5.363  13.923  1.00 91.34           H
ATOM   3179  HN  VAL A 214     -11.676   2.243  14.199  1.00 91.34           H
ATOM   3180  N   LEU A 215      -9.801   0.233  12.597  1.00 91.52           N
ATOM   3181  CA  LEU A 215      -9.115  -0.976  12.173  1.00 91.52           C
ATOM   3182  C   LEU A 215      -9.989  -1.725  11.164  1.00 91.52           C
ATOM   3183  O   LEU A 215      -9.495  -2.203  10.144  1.00 91.52           O
ATOM   3184  HA  LEU A 215      -8.195  -0.672  11.674  1.00 91.52           H
ATOM   3185  CB  LEU A 215      -8.716  -1.819  13.385  1.00 91.52           C
ATOM   3186 1HB  LEU A 215      -9.431  -1.630  14.186  1.00 91.52           H
ATOM   3187 2HB  LEU A 215      -8.808  -2.872  13.117  1.00 91.52           H
ATOM   3188  CG  LEU A 215      -7.306  -1.582  13.932  1.00 91.52           C
ATOM   3189  HG  LEU A 215      -6.654  -1.329  13.096  1.00 91.52           H
ATOM   3190  CD1 LEU A 215      -7.285  -0.397  14.898  1.00 91.52           C
ATOM   3191 1HD1 LEU A 215      -7.614   0.503  14.377  1.00 91.52           H
ATOM   3192 2HD1 LEU A 215      -7.955  -0.597  15.734  1.00 91.52           H
ATOM   3193 3HD1 LEU A 215      -6.272  -0.250  15.272  1.00 91.52           H
ATOM   3194  CD2 LEU A 215      -6.746  -2.854  14.572  1.00 91.52           C
ATOM   3195 1HD2 LEU A 215      -7.392  -3.162  15.394  1.00 91.52           H
ATOM   3196 2HD2 LEU A 215      -6.703  -3.648  13.826  1.00 91.52           H
ATOM   3197 3HD2 LEU A 215      -5.743  -2.658  14.952  1.00 91.52           H
ATOM   3198  HN  LEU A 215     -10.065   0.252  13.561  1.00 91.52           H
ATOM   3199  N   THR A 216     -11.272  -1.804  11.484  1.00 92.25           N
ATOM   3200  CA  THR A 216     -12.213  -2.515  10.636  1.00 92.25           C
ATOM   3201  C   THR A 216     -12.225  -1.911   9.230  1.00 92.25           C
ATOM   3202  O   THR A 216     -12.214  -2.638   8.238  1.00 92.25           O
ATOM   3203  HA  THR A 216     -11.875  -3.547  10.537  1.00 92.25           H
ATOM   3204  CB  THR A 216     -13.581  -2.489  11.320  1.00 92.25           C
ATOM   3205  HB  THR A 216     -13.949  -1.467  11.414  1.00 92.25           H
ATOM   3206  OG1 THR A 216     -13.368  -3.181  12.548  1.00 92.25           O
ATOM   3207  HG1 THR A 216     -13.278  -2.526  13.298  1.00 92.25           H
ATOM   3208  CG2 THR A 216     -14.619  -3.340  10.587  1.00 92.25           C
ATOM   3209 1HG2 THR A 216     -14.281  -4.376  10.553  1.00 92.25           H
ATOM   3210 2HG2 THR A 216     -14.745  -2.965   9.572  1.00 92.25           H
ATOM   3211 3HG2 THR A 216     -15.571  -3.286  11.115  1.00 92.25           H
ATOM   3212  HN  THR A 216     -11.670  -1.393  12.305  1.00 92.25           H
ATOM   3213  N   LEU A 217     -12.249  -0.587   9.190  1.00 89.57           N
ATOM   3214  CA  LEU A 217     -12.283   0.123   7.922  1.00 89.57           C
ATOM   3215  C   LEU A 217     -11.042  -0.241   7.105  1.00 89.57           C
ATOM   3216  O   LEU A 217     -11.128  -0.442   5.895  1.00 89.57           O
ATOM   3217  HA  LEU A 217     -13.165  -0.219   7.380  1.00 89.57           H
ATOM   3218  CB  LEU A 217     -12.448   1.626   8.154  1.00 89.57           C
ATOM   3219 1HB  LEU A 217     -13.317   1.782   8.794  1.00 89.57           H
ATOM   3220 2HB  LEU A 217     -11.579   1.986   8.705  1.00 89.57           H
ATOM   3221  CG  LEU A 217     -12.613   2.485   6.899  1.00 89.57           C
ATOM   3222  HG  LEU A 217     -11.815   2.228   6.202  1.00 89.57           H
ATOM   3223  CD1 LEU A 217     -13.939   2.182   6.198  1.00 89.57           C
ATOM   3224 1HD1 LEU A 217     -13.966   1.131   5.909  1.00 89.57           H
ATOM   3225 2HD1 LEU A 217     -14.766   2.393   6.877  1.00 89.57           H
ATOM   3226 3HD1 LEU A 217     -14.031   2.805   5.309  1.00 89.57           H
ATOM   3227  CD2 LEU A 217     -12.466   3.971   7.228  1.00 89.57           C
ATOM   3228 1HD2 LEU A 217     -13.227   4.261   7.951  1.00 89.57           H
ATOM   3229 2HD2 LEU A 217     -11.477   4.154   7.648  1.00 89.57           H
ATOM   3230 3HD2 LEU A 217     -12.588   4.559   6.317  1.00 89.57           H
ATOM   3231  HN  LEU A 217     -12.245  -0.003  10.001  1.00 89.57           H
ATOM   3232  N   LYS A 218      -9.916  -0.314   7.800  1.00 87.72           N
ATOM   3233  CA  LYS A 218      -8.651  -0.601   7.146  1.00 87.72           C
ATOM   3234  C   LYS A 218      -8.710  -1.997   6.522  1.00 87.72           C
ATOM   3235  O   LYS A 218      -8.255  -2.196   5.396  1.00 87.72           O
ATOM   3236  HA  LYS A 218      -8.522   0.129   6.348  1.00 87.72           H
ATOM   3237  CB  LYS A 218      -7.488  -0.413   8.123  1.00 87.72           C
ATOM   3238 1HB  LYS A 218      -7.723  -0.896   9.072  1.00 87.72           H
ATOM   3239 2HB  LYS A 218      -6.596  -0.901   7.730  1.00 87.72           H
ATOM   3240  CG  LYS A 218      -7.203   1.071   8.357  1.00 87.72           C
ATOM   3241 1HG  LYS A 218      -6.748   1.503   7.466  1.00 87.72           H
ATOM   3242 2HG  LYS A 218      -8.140   1.603   8.526  1.00 87.72           H
ATOM   3243  CD  LYS A 218      -6.275   1.269   9.558  1.00 87.72           C
ATOM   3244 1HD  LYS A 218      -6.725   0.827  10.447  1.00 87.72           H
ATOM   3245 2HD  LYS A 218      -5.334   0.747   9.384  1.00 87.72           H
ATOM   3246  CE  LYS A 218      -6.003   2.755   9.802  1.00 87.72           C
ATOM   3247 1HE  LYS A 218      -5.543   3.196   8.918  1.00 87.72           H
ATOM   3248 2HE  LYS A 218      -6.943   3.280   9.968  1.00 87.72           H
ATOM   3249  NZ  LYS A 218      -5.115   2.933  10.972  1.00 87.72           N
ATOM   3250 1HZ  LYS A 218      -4.812   3.900  11.022  1.00 87.72           H
ATOM   3251 2HZ  LYS A 218      -5.618   2.693  11.819  1.00 87.72           H
ATOM   3252 3HZ  LYS A 218      -4.305   2.330  10.877  1.00 87.72           H
ATOM   3253  HN  LYS A 218      -9.860  -0.181   8.790  1.00 87.72           H
ATOM   3254  N   VAL A 219      -9.273  -2.926   7.279  1.00 88.39           N
ATOM   3255  CA  VAL A 219      -9.313  -4.315   6.855  1.00 88.39           C
ATOM   3256  C   VAL A 219     -10.210  -4.442   5.622  1.00 88.39           C
ATOM   3257  O   VAL A 219      -9.849  -5.108   4.653  1.00 88.39           O
ATOM   3258  HA  VAL A 219      -8.298  -4.604   6.581  1.00 88.39           H
ATOM   3259  CB  VAL A 219      -9.763  -5.204   8.015  1.00 88.39           C
ATOM   3260  HB  VAL A 219     -10.672  -4.774   8.434  1.00 88.39           H
ATOM   3261  CG1 VAL A 219     -10.092  -6.617   7.528  1.00 88.39           C
ATOM   3262 1HG1 VAL A 219     -10.895  -6.569   6.793  1.00 88.39           H
ATOM   3263 2HG1 VAL A 219      -9.207  -7.059   7.072  1.00 88.39           H
ATOM   3264 3HG1 VAL A 219     -10.409  -7.228   8.373  1.00 88.39           H
ATOM   3265  CG2 VAL A 219      -8.706  -5.238   9.122  1.00 88.39           C
ATOM   3266 1HG2 VAL A 219      -7.773  -5.633   8.720  1.00 88.39           H
ATOM   3267 2HG2 VAL A 219      -8.542  -4.229   9.498  1.00 88.39           H
ATOM   3268 3HG2 VAL A 219      -9.051  -5.877   9.934  1.00 88.39           H
ATOM   3269  HN  VAL A 219      -9.697  -2.743   8.166  1.00 88.39           H
ATOM   3270  N   ILE A 220     -11.362  -3.792   5.699  1.00 87.67           N
ATOM   3271  CA  ILE A 220     -12.360  -3.911   4.649  1.00 87.67           C
ATOM   3272  C   ILE A 220     -11.805  -3.312   3.355  1.00 87.67           C
ATOM   3273  O   ILE A 220     -11.754  -3.985   2.327  1.00 87.67           O
ATOM   3274  HA  ILE A 220     -12.540  -4.973   4.488  1.00 87.67           H
ATOM   3275  CB  ILE A 220     -13.685  -3.290   5.096  1.00 87.67           C
ATOM   3276  HB  ILE A 220     -13.478  -2.300   5.504  1.00 87.67           H
ATOM   3277  CG1 ILE A 220     -14.327  -4.114   6.214  1.00 87.67           C
ATOM   3278 1HG1 ILE A 220     -14.617  -5.091   5.829  1.00 87.67           H
ATOM   3279 2HG1 ILE A 220     -13.600  -4.287   7.007  1.00 87.67           H
ATOM   3280  CG2 ILE A 220     -14.630  -3.100   3.908  1.00 87.67           C
ATOM   3281 1HG2 ILE A 220     -14.165  -2.441   3.175  1.00 87.67           H
ATOM   3282 2HG2 ILE A 220     -14.835  -4.067   3.448  1.00 87.67           H
ATOM   3283 3HG2 ILE A 220     -15.564  -2.657   4.254  1.00 87.67           H
ATOM   3284  CD1 ILE A 220     -15.553  -3.400   6.786  1.00 87.67           C
ATOM   3285 1HD1 ILE A 220     -15.255  -2.433   7.191  1.00 87.67           H
ATOM   3286 2HD1 ILE A 220     -16.289  -3.250   5.995  1.00 87.67           H
ATOM   3287 3HD1 ILE A 220     -15.991  -4.007   7.578  1.00 87.67           H
ATOM   3288  HN  ILE A 220     -11.618  -3.195   6.459  1.00 87.67           H
ATOM   3289  N   LEU A 221     -11.404  -2.052   3.447  1.00 83.16           N
ATOM   3290  CA  LEU A 221     -11.051  -1.290   2.262  1.00 83.16           C
ATOM   3291  C   LEU A 221      -9.631  -1.657   1.829  1.00 83.16           C
ATOM   3292  O   LEU A 221      -9.265  -1.476   0.668  1.00 83.16           O
ATOM   3293  HA  LEU A 221     -11.740  -1.582   1.469  1.00 83.16           H
ATOM   3294  CB  LEU A 221     -11.252   0.207   2.508  1.00 83.16           C
ATOM   3295 1HB  LEU A 221     -10.649   0.497   3.368  1.00 83.16           H
ATOM   3296 2HB  LEU A 221     -10.863   0.751   1.647  1.00 83.16           H
ATOM   3297  CG  LEU A 221     -12.693   0.659   2.754  1.00 83.16           C
ATOM   3298  HG  LEU A 221     -13.049   0.183   3.667  1.00 83.16           H
ATOM   3299  CD1 LEU A 221     -12.762   2.171   2.976  1.00 83.16           C
ATOM   3300 1HD1 LEU A 221     -12.159   2.439   3.843  1.00 83.16           H
ATOM   3301 2HD1 LEU A 221     -12.380   2.686   2.094  1.00 83.16           H
ATOM   3302 3HD1 LEU A 221     -13.797   2.466   3.148  1.00 83.16           H
ATOM   3303  CD2 LEU A 221     -13.612   0.204   1.618  1.00 83.16           C
ATOM   3304 1HD2 LEU A 221     -13.266   0.632   0.677  1.00 83.16           H
ATOM   3305 2HD2 LEU A 221     -13.593  -0.884   1.550  1.00 83.16           H
ATOM   3306 3HD2 LEU A 221     -14.629   0.538   1.818  1.00 83.16           H
ATOM   3307  HN  LEU A 221     -11.319  -1.554   4.311  1.00 83.16           H
ATOM   3308  N   GLY A 222      -8.868  -2.167   2.785  1.00 76.39           N
ATOM   3309  CA  GLY A 222      -7.456  -2.424   2.559  1.00 76.39           C
ATOM   3310  C   GLY A 222      -7.254  -3.721   1.773  1.00 76.39           C
ATOM   3311  O   GLY A 222      -6.342  -3.819   0.953  1.00 76.39           O
ATOM   3312 1HA  GLY A 222      -7.014  -1.591   2.012  1.00 76.39           H
ATOM   3313 2HA  GLY A 222      -6.937  -2.490   3.515  1.00 76.39           H
ATOM   3314  HN  GLY A 222      -9.199  -2.402   3.699  1.00 76.39           H
ATOM   3315  N   PHE A 223      -8.121  -4.684   2.050  1.00 77.72           N
ATOM   3316  CA  PHE A 223      -7.885  -6.051   1.616  1.00 77.72           C
ATOM   3317  C   PHE A 223      -9.121  -6.628   0.923  1.00 77.72           C
ATOM   3318  O   PHE A 223      -9.061  -7.009  -0.244  1.00 77.72           O
ATOM   3319  HA  PHE A 223      -7.054  -6.028   0.912  1.00 77.72           H
ATOM   3320  CB  PHE A 223      -7.588  -6.874   2.872  1.00 77.72           C
ATOM   3321 1HB  PHE A 223      -6.745  -6.425   3.397  1.00 77.72           H
ATOM   3322 2HB  PHE A 223      -8.447  -6.818   3.541  1.00 77.72           H
ATOM   3323  CG  PHE A 223      -7.273  -8.344   2.592  1.00 77.72           C
ATOM   3324  CD1 PHE A 223      -8.154  -9.312   2.963  1.00 77.72           C
ATOM   3325  HD1 PHE A 223      -9.085  -9.039   3.460  1.00 77.72           H
ATOM   3326  CD2 PHE A 223      -6.111  -8.685   1.972  1.00 77.72           C
ATOM   3327  HD2 PHE A 223      -5.405  -7.909   1.675  1.00 77.72           H
ATOM   3328  CE1 PHE A 223      -7.861 -10.676   2.703  1.00 77.72           C
ATOM   3329  HE1 PHE A 223      -8.567 -11.452   3.001  1.00 77.72           H
ATOM   3330  CE2 PHE A 223      -5.818 -10.050   1.712  1.00 77.72           C
ATOM   3331  HE2 PHE A 223      -4.887 -10.322   1.215  1.00 77.72           H
ATOM   3332  CZ  PHE A 223      -6.699 -11.017   2.083  1.00 77.72           C
ATOM   3333  HZ  PHE A 223      -6.474 -12.064   1.884  1.00 77.72           H
ATOM   3334  HN  PHE A 223      -8.970  -4.543   2.560  1.00 77.72           H
ATOM   3335  N   PHE A 224     -10.213  -6.673   1.673  1.00 83.38           N
ATOM   3336  CA  PHE A 224     -11.379  -7.432   1.252  1.00 83.38           C
ATOM   3337  C   PHE A 224     -11.950  -6.879  -0.056  1.00 83.38           C
ATOM   3338  O   PHE A 224     -12.149  -7.625  -1.014  1.00 83.38           O
ATOM   3339  HA  PHE A 224     -11.056  -8.462   1.099  1.00 83.38           H
ATOM   3340  CB  PHE A 224     -12.429  -7.287   2.355  1.00 83.38           C
ATOM   3341 1HB  PHE A 224     -12.362  -6.284   2.777  1.00 83.38           H
ATOM   3342 2HB  PHE A 224     -13.421  -7.380   1.913  1.00 83.38           H
ATOM   3343  CG  PHE A 224     -12.291  -8.310   3.484  1.00 83.38           C
ATOM   3344  CD1 PHE A 224     -12.774  -9.571   3.322  1.00 83.38           C
ATOM   3345  HD1 PHE A 224     -13.259  -9.852   2.387  1.00 83.38           H
ATOM   3346  CD2 PHE A 224     -11.686  -7.958   4.650  1.00 83.38           C
ATOM   3347  HD2 PHE A 224     -11.299  -6.948   4.780  1.00 83.38           H
ATOM   3348  CE1 PHE A 224     -12.646 -10.520   4.369  1.00 83.38           C
ATOM   3349  HE1 PHE A 224     -13.033 -11.531   4.239  1.00 83.38           H
ATOM   3350  CE2 PHE A 224     -11.558  -8.908   5.698  1.00 83.38           C
ATOM   3351  HE2 PHE A 224     -11.073  -8.626   6.633  1.00 83.38           H
ATOM   3352  CZ  PHE A 224     -12.041 -10.169   5.536  1.00 83.38           C
ATOM   3353  HZ  PHE A 224     -11.942 -10.898   6.340  1.00 83.38           H
ATOM   3354  HN  PHE A 224     -10.309  -6.204   2.551  1.00 83.38           H
ATOM   3355  N   LEU A 225     -12.197  -5.578  -0.053  1.00 80.85           N
ATOM   3356  CA  LEU A 225     -12.789  -4.926  -1.209  1.00 80.85           C
ATOM   3357  C   LEU A 225     -11.863  -5.097  -2.415  1.00 80.85           C
ATOM   3358  O   LEU A 225     -12.292  -5.562  -3.470  1.00 80.85           O
ATOM   3359  HA  LEU A 225     -13.731  -5.432  -1.422  1.00 80.85           H
ATOM   3360  CB  LEU A 225     -13.121  -3.467  -0.890  1.00 80.85           C
ATOM   3361 1HB  LEU A 225     -13.873  -3.450  -0.102  1.00 80.85           H
ATOM   3362 2HB  LEU A 225     -12.226  -2.991  -0.488  1.00 80.85           H
ATOM   3363  CG  LEU A 225     -13.630  -2.624  -2.061  1.00 80.85           C
ATOM   3364  HG  LEU A 225     -12.957  -2.770  -2.906  1.00 80.85           H
ATOM   3365  CD1 LEU A 225     -15.020  -3.085  -2.505  1.00 80.85           C
ATOM   3366 1HD1 LEU A 225     -14.973  -4.128  -2.820  1.00 80.85           H
ATOM   3367 2HD1 LEU A 225     -15.718  -2.987  -1.674  1.00 80.85           H
ATOM   3368 3HD1 LEU A 225     -15.358  -2.469  -3.338  1.00 80.85           H
ATOM   3369  CD2 LEU A 225     -13.604  -1.133  -1.715  1.00 80.85           C
ATOM   3370 1HD2 LEU A 225     -14.240  -0.950  -0.850  1.00 80.85           H
ATOM   3371 2HD2 LEU A 225     -12.582  -0.832  -1.486  1.00 80.85           H
ATOM   3372 3HD2 LEU A 225     -13.971  -0.557  -2.565  1.00 80.85           H
ATOM   3373  HN  LEU A 225     -12.000  -4.973   0.718  1.00 80.85           H
ATOM   3374  N   PRO A 226     -10.583  -4.726  -2.283  1.00 74.92           N
ATOM   3375  CA  PRO A 226      -9.624  -4.921  -3.374  1.00 74.92           C
ATOM   3376  C   PRO A 226      -9.605  -6.356  -3.874  1.00 74.92           C
ATOM   3377  O   PRO A 226      -9.624  -6.597  -5.080  1.00 74.92           O
ATOM   3378  HA  PRO A 226      -9.912  -4.322  -4.237  1.00 74.92           H
ATOM   3379  CB  PRO A 226      -8.284  -4.518  -2.755  1.00 74.92           C
ATOM   3380 1HB  PRO A 226      -7.767  -5.375  -2.323  1.00 74.92           H
ATOM   3381 2HB  PRO A 226      -7.614  -4.084  -3.497  1.00 74.92           H
ATOM   3382  CG  PRO A 226      -8.679  -3.502  -1.689  1.00 74.92           C
ATOM   3383 1HG  PRO A 226      -7.901  -3.384  -0.935  1.00 74.92           H
ATOM   3384 2HG  PRO A 226      -8.846  -2.513  -2.115  1.00 74.92           H
ATOM   3385  CD  PRO A 226      -9.952  -4.097  -1.109  1.00 74.92           C
ATOM   3386 1HD  PRO A 226      -9.738  -4.829  -0.329  1.00 74.92           H
ATOM   3387 2HD  PRO A 226     -10.587  -3.334  -0.659  1.00 74.92           H
ATOM   3388  N   PHE A 227      -9.567  -7.280  -2.925  1.00 80.09           N
ATOM   3389  CA  PHE A 227      -9.468  -8.691  -3.258  1.00 80.09           C
ATOM   3390  C   PHE A 227     -10.675  -9.147  -4.079  1.00 80.09           C
ATOM   3391  O   PHE A 227     -10.520  -9.827  -5.092  1.00 80.09           O
ATOM   3392  HA  PHE A 227      -8.560  -8.822  -3.847  1.00 80.09           H
ATOM   3393  CB  PHE A 227      -9.445  -9.462  -1.936  1.00 80.09           C
ATOM   3394 1HB  PHE A 227      -8.595  -9.121  -1.344  1.00 80.09           H
ATOM   3395 2HB  PHE A 227     -10.345  -9.220  -1.371  1.00 80.09           H
ATOM   3396  CG  PHE A 227      -9.356 -10.980  -2.102  1.00 80.09           C
ATOM   3397  CD1 PHE A 227     -10.466 -11.748  -1.935  1.00 80.09           C
ATOM   3398  HD1 PHE A 227     -11.419 -11.282  -1.683  1.00 80.09           H
ATOM   3399  CD2 PHE A 227      -8.168 -11.562  -2.417  1.00 80.09           C
ATOM   3400  HD2 PHE A 227      -7.278 -10.946  -2.551  1.00 80.09           H
ATOM   3401  CE1 PHE A 227     -10.384 -13.157  -2.090  1.00 80.09           C
ATOM   3402  HE1 PHE A 227     -11.274 -13.773  -1.956  1.00 80.09           H
ATOM   3403  CE2 PHE A 227      -8.086 -12.971  -2.572  1.00 80.09           C
ATOM   3404  HE2 PHE A 227      -7.133 -13.437  -2.824  1.00 80.09           H
ATOM   3405  CZ  PHE A 227      -9.196 -13.739  -2.405  1.00 80.09           C
ATOM   3406  HZ  PHE A 227      -9.133 -14.821  -2.523  1.00 80.09           H
ATOM   3407  HN  PHE A 227      -9.603  -7.078  -1.946  1.00 80.09           H
ATOM   3408  N   VAL A 228     -11.851  -8.754  -3.611  1.00 82.71           N
ATOM   3409  CA  VAL A 228     -13.087  -9.155  -4.262  1.00 82.71           C
ATOM   3410  C   VAL A 228     -13.077  -8.664  -5.711  1.00 82.71           C
ATOM   3411  O   VAL A 228     -13.400  -9.418  -6.628  1.00 82.71           O
ATOM   3412  HA  VAL A 228     -13.122 -10.244  -4.261  1.00 82.71           H
ATOM   3413  CB  VAL A 228     -14.288  -8.641  -3.465  1.00 82.71           C
ATOM   3414  HB  VAL A 228     -14.131  -7.581  -3.267  1.00 82.71           H
ATOM   3415  CG1 VAL A 228     -15.581  -8.782  -4.271  1.00 82.71           C
ATOM   3416 1HG1 VAL A 228     -15.500  -8.205  -5.192  1.00 82.71           H
ATOM   3417 2HG1 VAL A 228     -15.746  -9.832  -4.514  1.00 82.71           H
ATOM   3418 3HG1 VAL A 228     -16.419  -8.410  -3.681  1.00 82.71           H
ATOM   3419  CG2 VAL A 228     -14.400  -9.359  -2.119  1.00 82.71           C
ATOM   3420 1HG2 VAL A 228     -14.523 -10.429  -2.287  1.00 82.71           H
ATOM   3421 2HG2 VAL A 228     -13.494  -9.185  -1.538  1.00 82.71           H
ATOM   3422 3HG2 VAL A 228     -15.262  -8.976  -1.573  1.00 82.71           H
ATOM   3423  HN  VAL A 228     -11.967  -8.174  -2.805  1.00 82.71           H
ATOM   3424  N   VAL A 229     -12.704  -7.403  -5.873  1.00 75.42           N
ATOM   3425  CA  VAL A 229     -12.786  -6.759  -7.173  1.00 75.42           C
ATOM   3426  C   VAL A 229     -11.777  -7.407  -8.123  1.00 75.42           C
ATOM   3427  O   VAL A 229     -12.099  -7.695  -9.274  1.00 75.42           O
ATOM   3428  HA  VAL A 229     -13.791  -6.927  -7.561  1.00 75.42           H
ATOM   3429  CB  VAL A 229     -12.582  -5.250  -7.023  1.00 75.42           C
ATOM   3430  HB  VAL A 229     -11.594  -5.086  -6.593  1.00 75.42           H
ATOM   3431  CG1 VAL A 229     -12.623  -4.553  -8.385  1.00 75.42           C
ATOM   3432 1HG1 VAL A 229     -11.832  -4.951  -9.021  1.00 75.42           H
ATOM   3433 2HG1 VAL A 229     -13.591  -4.730  -8.855  1.00 75.42           H
ATOM   3434 3HG1 VAL A 229     -12.476  -3.482  -8.250  1.00 75.42           H
ATOM   3435  CG2 VAL A 229     -13.616  -4.649  -6.069  1.00 75.42           C
ATOM   3436 1HG2 VAL A 229     -14.618  -4.829  -6.458  1.00 75.42           H
ATOM   3437 2HG2 VAL A 229     -13.518  -5.114  -5.088  1.00 75.42           H
ATOM   3438 3HG2 VAL A 229     -13.449  -3.576  -5.981  1.00 75.42           H
ATOM   3439  HN  VAL A 229     -12.352  -6.825  -5.137  1.00 75.42           H
ATOM   3440  N   MET A 230     -10.576  -7.618  -7.605  1.00 76.33           N
ATOM   3441  CA  MET A 230      -9.518  -8.230  -8.391  1.00 76.33           C
ATOM   3442  C   MET A 230      -9.915  -9.638  -8.841  1.00 76.33           C
ATOM   3443  O   MET A 230      -9.748  -9.990 -10.008  1.00 76.33           O
ATOM   3444  HA  MET A 230      -9.389  -7.586  -9.261  1.00 76.33           H
ATOM   3445  CB  MET A 230      -8.238  -8.302  -7.557  1.00 76.33           C
ATOM   3446 1HB  MET A 230      -8.490  -8.489  -6.513  1.00 76.33           H
ATOM   3447 2HB  MET A 230      -7.627  -9.140  -7.893  1.00 76.33           H
ATOM   3448  CG  MET A 230      -7.437  -7.004  -7.669  1.00 76.33           C
ATOM   3449 1HG  MET A 230      -7.200  -6.801  -8.714  1.00 76.33           H
ATOM   3450 2HG  MET A 230      -8.034  -6.166  -7.310  1.00 76.33           H
ATOM   3451  SD  MET A 230      -5.932  -7.131  -6.718  1.00 76.33           S
ATOM   3452  CE  MET A 230      -6.562  -6.760  -5.090  1.00 76.33           C
ATOM   3453 1HE  MET A 230      -7.003  -5.763  -5.089  1.00 76.33           H
ATOM   3454 2HE  MET A 230      -7.321  -7.494  -4.818  1.00 76.33           H
ATOM   3455 3HE  MET A 230      -5.746  -6.796  -4.367  1.00 76.33           H
ATOM   3456  HN  MET A 230     -10.321  -7.378  -6.668  1.00 76.33           H
ATOM   3457  N   ALA A 231     -10.432 -10.404  -7.892  1.00 79.73           N
ATOM   3458  CA  ALA A 231     -10.819 -11.777  -8.167  1.00 79.73           C
ATOM   3459  C   ALA A 231     -11.845 -11.796  -9.302  1.00 79.73           C
ATOM   3460  O   ALA A 231     -11.739 -12.602 -10.225  1.00 79.73           O
ATOM   3461  HA  ALA A 231      -9.927 -12.316  -8.486  1.00 79.73           H
ATOM   3462  CB  ALA A 231     -11.354 -12.423  -6.887  1.00 79.73           C
ATOM   3463 1HB  ALA A 231     -10.578 -12.411  -6.122  1.00 79.73           H
ATOM   3464 2HB  ALA A 231     -12.221 -11.865  -6.534  1.00 79.73           H
ATOM   3465 3HB  ALA A 231     -11.644 -13.453  -7.094  1.00 79.73           H
ATOM   3466  HN  ALA A 231     -10.587 -10.102  -6.951  1.00 79.73           H
ATOM   3467  N   CYS A 232     -12.813 -10.898  -9.196  1.00 78.11           N
ATOM   3468  CA  CYS A 232     -13.872 -10.820 -10.188  1.00 78.11           C
ATOM   3469  C   CYS A 232     -13.247 -10.431 -11.529  1.00 78.11           C
ATOM   3470  O   CYS A 232     -13.499 -11.075 -12.546  1.00 78.11           O
ATOM   3471  HA  CYS A 232     -14.323 -11.811 -10.244  1.00 78.11           H
ATOM   3472  CB  CYS A 232     -14.971  -9.842  -9.766  1.00 78.11           C
ATOM   3473 1HB  CYS A 232     -14.527  -8.898  -9.449  1.00 78.11           H
ATOM   3474 2HB  CYS A 232     -15.617  -9.620 -10.616  1.00 78.11           H
ATOM   3475  SG  CYS A 232     -15.956 -10.559  -8.401  1.00 78.11           S
ATOM   3476  HG  CYS A 232     -15.107 -10.234  -7.431  1.00 78.11           H
ATOM   3477  HN  CYS A 232     -12.881 -10.234  -8.452  1.00 78.11           H
ATOM   3478  N   CYS A 233     -12.442  -9.379 -11.488  1.00 71.88           N
ATOM   3479  CA  CYS A 233     -11.904  -8.800 -12.707  1.00 71.88           C
ATOM   3480  C   CYS A 233     -11.117  -9.883 -13.448  1.00 71.88           C
ATOM   3481  O   CYS A 233     -11.327 -10.103 -14.639  1.00 71.88           O
ATOM   3482  HA  CYS A 233     -12.758  -8.469 -13.299  1.00 71.88           H
ATOM   3483  CB  CYS A 233     -11.045  -7.568 -12.417  1.00 71.88           C
ATOM   3484 1HB  CYS A 233     -10.333  -7.789 -11.622  1.00 71.88           H
ATOM   3485 2HB  CYS A 233     -10.464  -7.303 -13.301  1.00 71.88           H
ATOM   3486  SG  CYS A 233     -12.111  -6.163 -11.927  1.00 71.88           S
ATOM   3487  HG  CYS A 233     -12.435  -6.645 -10.731  1.00 71.88           H
ATOM   3488  HN  CYS A 233     -12.157  -8.926 -10.644  1.00 71.88           H
ATOM   3489  N   TYR A 234     -10.227 -10.531 -12.710  1.00 74.76           N
ATOM   3490  CA  TYR A 234      -9.308 -11.483 -13.311  1.00 74.76           C
ATOM   3491  C   TYR A 234     -10.042 -12.751 -13.750  1.00 74.76           C
ATOM   3492  O   TYR A 234      -9.655 -13.390 -14.728  1.00 74.76           O
ATOM   3493  HA  TYR A 234      -8.859 -11.011 -14.184  1.00 74.76           H
ATOM   3494  CB  TYR A 234      -8.301 -11.844 -12.217  1.00 74.76           C
ATOM   3495 1HB  TYR A 234      -8.830 -11.950 -11.270  1.00 74.76           H
ATOM   3496 2HB  TYR A 234      -7.862 -12.815 -12.448  1.00 74.76           H
ATOM   3497  CG  TYR A 234      -7.177 -10.821 -12.045  1.00 74.76           C
ATOM   3498  CD1 TYR A 234      -6.393 -10.467 -13.125  1.00 74.76           C
ATOM   3499  HD1 TYR A 234      -6.576 -10.917 -14.100  1.00 74.76           H
ATOM   3500  CD2 TYR A 234      -6.946 -10.251 -10.809  1.00 74.76           C
ATOM   3501  HD2 TYR A 234      -7.565 -10.530  -9.956  1.00 74.76           H
ATOM   3502  CE1 TYR A 234      -5.335  -9.504 -12.962  1.00 74.76           C
ATOM   3503  HE1 TYR A 234      -4.709  -9.216 -13.807  1.00 74.76           H
ATOM   3504  CE2 TYR A 234      -5.888  -9.288 -10.647  1.00 74.76           C
ATOM   3505  HE2 TYR A 234      -5.695  -8.830  -9.676  1.00 74.76           H
ATOM   3506  CZ  TYR A 234      -5.135  -8.962 -11.731  1.00 74.76           C
ATOM   3507  OH  TYR A 234      -4.135  -8.052 -11.578  1.00 74.76           O
ATOM   3508  HH  TYR A 234      -4.184  -7.641 -10.668  1.00 74.76           H
ATOM   3509  HN  TYR A 234     -10.129 -10.415 -11.722  1.00 74.76           H
ATOM   3510  N   THR A 235     -11.089 -13.079 -13.007  1.00 79.86           N
ATOM   3511  CA  THR A 235     -11.951 -14.189 -13.376  1.00 79.86           C
ATOM   3512  C   THR A 235     -12.514 -13.982 -14.784  1.00 79.86           C
ATOM   3513  O   THR A 235     -12.481 -14.893 -15.609  1.00 79.86           O
ATOM   3514  HA  THR A 235     -11.349 -15.097 -13.403  1.00 79.86           H
ATOM   3515  CB  THR A 235     -13.033 -14.324 -12.303  1.00 79.86           C
ATOM   3516  HB  THR A 235     -13.659 -13.432 -12.266  1.00 79.86           H
ATOM   3517  OG1 THR A 235     -12.307 -14.615 -11.112  1.00 79.86           O
ATOM   3518  HG1 THR A 235     -12.354 -13.838 -10.484  1.00 79.86           H
ATOM   3519  CG2 THR A 235     -13.915 -15.557 -12.512  1.00 79.86           C
ATOM   3520 1HG2 THR A 235     -13.297 -16.455 -12.481  1.00 79.86           H
ATOM   3521 2HG2 THR A 235     -14.409 -15.489 -13.481  1.00 79.86           H
ATOM   3522 3HG2 THR A 235     -14.665 -15.605 -11.724  1.00 79.86           H
ATOM   3523  HN  THR A 235     -11.350 -12.602 -12.168  1.00 79.86           H
ATOM   3524  N   ILE A 236     -13.017 -12.778 -15.014  1.00 75.34           N
ATOM   3525  CA  ILE A 236     -13.626 -12.453 -16.293  1.00 75.34           C
ATOM   3526  C   ILE A 236     -12.542 -12.403 -17.371  1.00 75.34           C
ATOM   3527  O   ILE A 236     -12.746 -12.886 -18.484  1.00 75.34           O
ATOM   3528  HA  ILE A 236     -14.320 -13.258 -16.537  1.00 75.34           H
ATOM   3529  CB  ILE A 236     -14.446 -11.166 -16.184  1.00 75.34           C
ATOM   3530  HB  ILE A 236     -13.794 -10.377 -15.809  1.00 75.34           H
ATOM   3531  CG1 ILE A 236     -15.588 -11.326 -15.179  1.00 75.34           C
ATOM   3532 1HG1 ILE A 236     -16.364 -11.962 -15.604  1.00 75.34           H
ATOM   3533 2HG1 ILE A 236     -15.221 -11.827 -14.283  1.00 75.34           H
ATOM   3534  CG2 ILE A 236     -14.950 -10.720 -17.558  1.00 75.34           C
ATOM   3535 1HG2 ILE A 236     -14.099 -10.538 -18.216  1.00 75.34           H
ATOM   3536 2HG2 ILE A 236     -15.579 -11.500 -17.985  1.00 75.34           H
ATOM   3537 3HG2 ILE A 236     -15.529  -9.802 -17.452  1.00 75.34           H
ATOM   3538  CD1 ILE A 236     -16.182  -9.967 -14.804  1.00 75.34           C
ATOM   3539 1HD1 ILE A 236     -15.409  -9.343 -14.357  1.00 75.34           H
ATOM   3540 2HD1 ILE A 236     -16.570  -9.480 -15.699  1.00 75.34           H
ATOM   3541 3HD1 ILE A 236     -16.992 -10.110 -14.088  1.00 75.34           H
ATOM   3542  HN  ILE A 236     -13.012 -12.033 -14.347  1.00 75.34           H
ATOM   3543  N   ILE A 237     -11.413 -11.815 -17.004  1.00 73.08           N
ATOM   3544  CA  ILE A 237     -10.313 -11.657 -17.940  1.00 73.08           C
ATOM   3545  C   ILE A 237      -9.867 -13.035 -18.434  1.00 73.08           C
ATOM   3546  O   ILE A 237      -9.719 -13.249 -19.636  1.00 73.08           O
ATOM   3547  HA  ILE A 237     -10.687 -11.089 -18.791  1.00 73.08           H
ATOM   3548  CB  ILE A 237      -9.186 -10.836 -17.308  1.00 73.08           C
ATOM   3549  HB  ILE A 237      -9.039 -11.187 -16.287  1.00 73.08           H
ATOM   3550  CG1 ILE A 237      -9.565  -9.356 -17.228  1.00 73.08           C
ATOM   3551 1HG1 ILE A 237      -9.577  -8.925 -18.229  1.00 73.08           H
ATOM   3552 2HG1 ILE A 237     -10.574  -9.257 -16.826  1.00 73.08           H
ATOM   3553  CG2 ILE A 237      -7.868 -11.051 -18.054  1.00 73.08           C
ATOM   3554 1HG2 ILE A 237      -7.595 -12.105 -18.015  1.00 73.08           H
ATOM   3555 2HG2 ILE A 237      -7.984 -10.744 -19.093  1.00 73.08           H
ATOM   3556 3HG2 ILE A 237      -7.084 -10.456 -17.584  1.00 73.08           H
ATOM   3557  CD1 ILE A 237      -8.581  -8.585 -16.346  1.00 73.08           C
ATOM   3558 1HD1 ILE A 237      -8.590  -9.004 -15.339  1.00 73.08           H
ATOM   3559 2HD1 ILE A 237      -7.578  -8.667 -16.764  1.00 73.08           H
ATOM   3560 3HD1 ILE A 237      -8.874  -7.536 -16.306  1.00 73.08           H
ATOM   3561  HN  ILE A 237     -11.244 -11.452 -16.088  1.00 73.08           H
ATOM   3562  N   ILE A 238      -9.665 -13.933 -17.481  1.00 74.33           N
ATOM   3563  CA  ILE A 238      -9.178 -15.265 -17.799  1.00 74.33           C
ATOM   3564  C   ILE A 238     -10.159 -15.948 -18.753  1.00 74.33           C
ATOM   3565  O   ILE A 238      -9.749 -16.551 -19.744  1.00 74.33           O
ATOM   3566  HA  ILE A 238      -8.222 -15.149 -18.311  1.00 74.33           H
ATOM   3567  CB  ILE A 238      -8.912 -16.058 -16.518  1.00 74.33           C
ATOM   3568  HB  ILE A 238      -9.748 -15.898 -15.837  1.00 74.33           H
ATOM   3569  CG1 ILE A 238      -7.652 -15.552 -15.811  1.00 74.33           C
ATOM   3570 1HG1 ILE A 238      -6.769 -15.855 -16.374  1.00 74.33           H
ATOM   3571 2HG1 ILE A 238      -7.657 -14.462 -15.787  1.00 74.33           H
ATOM   3572  CG2 ILE A 238      -8.844 -17.559 -16.806  1.00 74.33           C
ATOM   3573 1HG2 ILE A 238      -9.791 -17.890 -17.232  1.00 74.33           H
ATOM   3574 2HG2 ILE A 238      -8.038 -17.757 -17.513  1.00 74.33           H
ATOM   3575 3HG2 ILE A 238      -8.654 -18.099 -15.879  1.00 74.33           H
ATOM   3576  CD1 ILE A 238      -7.566 -16.099 -14.385  1.00 74.33           C
ATOM   3577 1HD1 ILE A 238      -8.439 -15.774 -13.818  1.00 74.33           H
ATOM   3578 2HD1 ILE A 238      -7.537 -17.188 -14.415  1.00 74.33           H
ATOM   3579 3HD1 ILE A 238      -6.662 -15.724 -13.906  1.00 74.33           H
ATOM   3580  HN  ILE A 238      -9.829 -13.764 -16.509  1.00 74.33           H
ATOM   3581  N   HIS A 239     -11.436 -15.832 -18.420  1.00 79.83           N
ATOM   3582  CA  HIS A 239     -12.477 -16.462 -19.214  1.00 79.83           C
ATOM   3583  C   HIS A 239     -12.405 -15.949 -20.654  1.00 79.83           C
ATOM   3584  O   HIS A 239     -12.475 -16.731 -21.600  1.00 79.83           O
ATOM   3585  HA  HIS A 239     -12.270 -17.533 -19.209  1.00 79.83           H
ATOM   3586  CB  HIS A 239     -13.851 -16.250 -18.577  1.00 79.83           C
ATOM   3587 1HB  HIS A 239     -13.820 -16.599 -17.545  1.00 79.83           H
ATOM   3588 2HB  HIS A 239     -14.065 -15.181 -18.545  1.00 79.83           H
ATOM   3589  CG  HIS A 239     -14.978 -16.952 -19.296  1.00 79.83           C
ATOM   3590  ND1 HIS A 239     -15.785 -16.318 -20.224  1.00 79.83           N
ATOM   3591  HD1 HIS A 239     -15.712 -15.362 -20.507  1.00 79.83           H
ATOM   3592  CD2 HIS A 239     -15.422 -18.240 -19.216  1.00 79.83           C
ATOM   3593  HD2 HIS A 239     -15.006 -19.018 -18.575  1.00 79.83           H
ATOM   3594  CE1 HIS A 239     -16.672 -17.194 -20.675  1.00 79.83           C
ATOM   3595  HE1 HIS A 239     -17.447 -16.997 -21.416  1.00 79.83           H
ATOM   3596  NE2 HIS A 239     -16.445 -18.384 -20.048  1.00 79.83           N
ATOM   3597  HN  HIS A 239     -11.763 -15.320 -17.625  1.00 79.83           H
ATOM   3598  N   THR A 240     -12.267 -14.637 -20.774  1.00 73.14           N
ATOM   3599  CA  THR A 240     -12.256 -14.002 -22.081  1.00 73.14           C
ATOM   3600  C   THR A 240     -11.008 -14.415 -22.864  1.00 73.14           C
ATOM   3601  O   THR A 240     -11.077 -14.649 -24.069  1.00 73.14           O
ATOM   3602  HA  THR A 240     -13.119 -14.358 -22.643  1.00 73.14           H
ATOM   3603  CB  THR A 240     -12.371 -12.490 -21.873  1.00 73.14           C
ATOM   3604  HB  THR A 240     -11.438 -12.079 -21.487  1.00 73.14           H
ATOM   3605  OG1 THR A 240     -13.507 -12.341 -21.026  1.00 73.14           O
ATOM   3606  HG1 THR A 240     -13.214 -12.243 -20.075  1.00 73.14           H
ATOM   3607  CG2 THR A 240     -12.762 -11.751 -23.155  1.00 73.14           C
ATOM   3608 1HG2 THR A 240     -13.728 -12.116 -23.504  1.00 73.14           H
ATOM   3609 2HG2 THR A 240     -12.008 -11.929 -23.921  1.00 73.14           H
ATOM   3610 3HG2 THR A 240     -12.830 -10.682 -22.951  1.00 73.14           H
ATOM   3611  HN  THR A 240     -12.164 -14.012 -20.000  1.00 73.14           H
ATOM   3612  N   LEU A 241      -9.897 -14.491 -22.147  1.00 73.91           N
ATOM   3613  CA  LEU A 241      -8.622 -14.799 -22.772  1.00 73.91           C
ATOM   3614  C   LEU A 241      -8.655 -16.231 -23.308  1.00 73.91           C
ATOM   3615  O   LEU A 241      -8.098 -16.514 -24.368  1.00 73.91           O
ATOM   3616  HA  LEU A 241      -8.499 -14.118 -23.615  1.00 73.91           H
ATOM   3617  CB  LEU A 241      -7.470 -14.531 -21.801  1.00 73.91           C
ATOM   3618 1HB  LEU A 241      -7.755 -14.906 -20.818  1.00 73.91           H
ATOM   3619 2HB  LEU A 241      -6.606 -15.111 -22.125  1.00 73.91           H
ATOM   3620  CG  LEU A 241      -7.043 -13.070 -21.654  1.00 73.91           C
ATOM   3621  HG  LEU A 241      -7.914 -12.487 -21.354  1.00 73.91           H
ATOM   3622  CD1 LEU A 241      -5.993 -12.914 -20.552  1.00 73.91           C
ATOM   3623 1HD1 LEU A 241      -6.409 -13.253 -19.604  1.00 73.91           H
ATOM   3624 2HD1 LEU A 241      -5.115 -13.511 -20.799  1.00 73.91           H
ATOM   3625 3HD1 LEU A 241      -5.706 -11.865 -20.469  1.00 73.91           H
ATOM   3626  CD2 LEU A 241      -6.559 -12.503 -22.991  1.00 73.91           C
ATOM   3627 1HD2 LEU A 241      -5.707 -13.082 -23.344  1.00 73.91           H
ATOM   3628 2HD2 LEU A 241      -7.366 -12.559 -23.722  1.00 73.91           H
ATOM   3629 3HD2 LEU A 241      -6.261 -11.463 -22.858  1.00 73.91           H
ATOM   3630  HN  LEU A 241      -9.858 -14.347 -21.158  1.00 73.91           H
ATOM   3631  N   ILE A 242      -9.312 -17.098 -22.551  1.00 75.59           N
ATOM   3632  CA  ILE A 242      -9.418 -18.496 -22.932  1.00 75.59           C
ATOM   3633  C   ILE A 242     -10.186 -18.603 -24.251  1.00 75.59           C
ATOM   3634  O   ILE A 242      -9.813 -19.378 -25.130  1.00 75.59           O
ATOM   3635  HA  ILE A 242      -8.406 -18.869 -23.091  1.00 75.59           H
ATOM   3636  CB  ILE A 242     -10.030 -19.316 -21.796  1.00 75.59           C
ATOM   3637  HB  ILE A 242     -10.880 -18.764 -21.395  1.00 75.59           H
ATOM   3638  CG1 ILE A 242      -9.031 -19.499 -20.652  1.00 75.59           C
ATOM   3639 1HG1 ILE A 242      -8.236 -20.177 -20.964  1.00 75.59           H
ATOM   3640 2HG1 ILE A 242      -8.561 -18.544 -20.418  1.00 75.59           H
ATOM   3641  CG2 ILE A 242     -10.563 -20.655 -22.311  1.00 75.59           C
ATOM   3642 1HG2 ILE A 242     -11.330 -20.475 -23.064  1.00 75.59           H
ATOM   3643 2HG2 ILE A 242      -9.746 -21.225 -22.753  1.00 75.59           H
ATOM   3644 3HG2 ILE A 242     -10.992 -21.218 -21.482  1.00 75.59           H
ATOM   3645  CD1 ILE A 242      -9.721 -20.054 -19.404  1.00 75.59           C
ATOM   3646 1HD1 ILE A 242     -10.499 -19.362 -19.081  1.00 75.59           H
ATOM   3647 2HD1 ILE A 242     -10.168 -21.021 -19.636  1.00 75.59           H
ATOM   3648 3HD1 ILE A 242      -8.988 -20.174 -18.606  1.00 75.59           H
ATOM   3649  HN  ILE A 242      -9.766 -16.858 -21.693  1.00 75.59           H
ATOM   3650  N   GLN A 243     -11.246 -17.813 -24.348  1.00 72.51           N
ATOM   3651  CA  GLN A 243     -12.098 -17.844 -25.525  1.00 72.51           C
ATOM   3652  C   GLN A 243     -11.365 -17.242 -26.726  1.00 72.51           C
ATOM   3653  O   GLN A 243     -11.685 -17.554 -27.872  1.00 72.51           O
ATOM   3654  HA  GLN A 243     -12.302 -18.899 -25.706  1.00 72.51           H
ATOM   3655  CB  GLN A 243     -13.417 -17.115 -25.266  1.00 72.51           C
ATOM   3656 1HB  GLN A 243     -13.216 -16.118 -24.875  1.00 72.51           H
ATOM   3657 2HB  GLN A 243     -13.956 -16.986 -26.204  1.00 72.51           H
ATOM   3658  CG  GLN A 243     -14.287 -17.891 -24.274  1.00 72.51           C
ATOM   3659 1HG  GLN A 243     -14.426 -18.912 -24.628  1.00 72.51           H
ATOM   3660 2HG  GLN A 243     -13.779 -17.953 -23.311  1.00 72.51           H
ATOM   3661  CD  GLN A 243     -15.649 -17.217 -24.096  1.00 72.51           C
ATOM   3662  OE1 GLN A 243     -15.872 -16.090 -24.506  1.00 72.51           O
ATOM   3663  NE2 GLN A 243     -16.545 -17.969 -23.462  1.00 72.51           N
ATOM   3664 1HE2 GLN A 243     -16.298 -18.886 -23.150  1.00 72.51           H
ATOM   3665 2HE2 GLN A 243     -17.466 -17.616 -23.297  1.00 72.51           H
ATOM   3666  HN  GLN A 243     -11.524 -17.162 -23.642  1.00 72.51           H
ATOM   3667  N   ALA A 244     -10.397 -16.391 -26.422  1.00 68.30           N
ATOM   3668  CA  ALA A 244      -9.603 -15.759 -27.462  1.00 68.30           C
ATOM   3669  C   ALA A 244      -8.863 -16.836 -28.258  1.00 68.30           C
ATOM   3670  O   ALA A 244      -8.222 -17.711 -27.678  1.00 68.30           O
ATOM   3671  HA  ALA A 244     -10.286 -15.232 -28.127  1.00 68.30           H
ATOM   3672  CB  ALA A 244      -8.649 -14.743 -26.830  1.00 68.30           C
ATOM   3673 1HB  ALA A 244      -9.225 -13.984 -26.301  1.00 68.30           H
ATOM   3674 2HB  ALA A 244      -7.989 -15.253 -26.128  1.00 68.30           H
ATOM   3675 3HB  ALA A 244      -8.053 -14.269 -27.610  1.00 68.30           H
ATOM   3676  HN  ALA A 244     -10.153 -16.132 -25.487  1.00 68.30           H
ATOM   3677  N   LYS A 245      -8.977 -16.736 -29.574  1.00 60.32           N
ATOM   3678  CA  LYS A 245      -8.297 -17.669 -30.457  1.00 60.32           C
ATOM   3679  C   LYS A 245      -6.864 -17.187 -30.695  1.00 60.32           C
ATOM   3680  O   LYS A 245      -6.085 -17.854 -31.373  1.00 60.32           O
ATOM   3681  HA  LYS A 245      -8.257 -18.631 -29.947  1.00 60.32           H
ATOM   3682  CB  LYS A 245      -9.099 -17.871 -31.744  1.00 60.32           C
ATOM   3683 1HB  LYS A 245      -9.361 -16.902 -32.170  1.00 60.32           H
ATOM   3684 2HB  LYS A 245      -8.485 -18.387 -32.482  1.00 60.32           H
ATOM   3685  CG  LYS A 245     -10.371 -18.677 -31.476  1.00 60.32           C
ATOM   3686 1HG  LYS A 245     -10.125 -19.571 -30.903  1.00 60.32           H
ATOM   3687 2HG  LYS A 245     -11.058 -18.088 -30.869  1.00 60.32           H
ATOM   3688  CD  LYS A 245     -11.053 -19.077 -32.786  1.00 60.32           C
ATOM   3689 1HD  LYS A 245     -11.369 -18.182 -33.323  1.00 60.32           H
ATOM   3690 2HD  LYS A 245     -10.341 -19.598 -33.427  1.00 60.32           H
ATOM   3691  CE  LYS A 245     -12.263 -19.975 -32.523  1.00 60.32           C
ATOM   3692 1HE  LYS A 245     -11.965 -20.827 -31.912  1.00 60.32           H
ATOM   3693 2HE  LYS A 245     -13.016 -19.425 -31.957  1.00 60.32           H
ATOM   3694  NZ  LYS A 245     -12.843 -20.451 -33.798  1.00 60.32           N
ATOM   3695 1HZ  LYS A 245     -13.642 -21.044 -33.606  1.00 60.32           H
ATOM   3696 2HZ  LYS A 245     -13.139 -19.655 -34.353  1.00 60.32           H
ATOM   3697 3HZ  LYS A 245     -12.145 -20.979 -34.311  1.00 60.32           H
ATOM   3698  HN  LYS A 245      -9.521 -16.036 -30.037  1.00 60.32           H
ATOM   3699  N   LYS A 246      -6.560 -16.031 -30.123  1.00 59.79           N
ATOM   3700  CA  LYS A 246      -5.284 -15.384 -30.375  1.00 59.79           C
ATOM   3701  C   LYS A 246      -4.185 -16.114 -29.599  1.00 59.79           C
ATOM   3702  O   LYS A 246      -4.326 -16.363 -28.403  1.00 59.79           O
ATOM   3703  HA  LYS A 246      -5.074 -15.478 -31.440  1.00 59.79           H
ATOM   3704  CB  LYS A 246      -5.369 -13.889 -30.060  1.00 59.79           C
ATOM   3705 1HB  LYS A 246      -5.851 -13.744 -29.093  1.00 59.79           H
ATOM   3706 2HB  LYS A 246      -4.365 -13.472 -29.981  1.00 59.79           H
ATOM   3707  CG  LYS A 246      -6.153 -13.144 -31.143  1.00 59.79           C
ATOM   3708 1HG  LYS A 246      -5.775 -13.424 -32.126  1.00 59.79           H
ATOM   3709 2HG  LYS A 246      -7.201 -13.442 -31.107  1.00 59.79           H
ATOM   3710  CD  LYS A 246      -6.040 -11.630 -30.958  1.00 59.79           C
ATOM   3711 1HD  LYS A 246      -6.503 -11.339 -30.015  1.00 59.79           H
ATOM   3712 2HD  LYS A 246      -4.989 -11.345 -30.898  1.00 59.79           H
ATOM   3713  CE  LYS A 246      -6.711 -10.885 -32.113  1.00 59.79           C
ATOM   3714 1HE  LYS A 246      -6.281 -11.208 -33.061  1.00 59.79           H
ATOM   3715 2HE  LYS A 246      -7.772 -11.131 -32.145  1.00 59.79           H
ATOM   3716  NZ  LYS A 246      -6.540  -9.423 -31.957  1.00 59.79           N
ATOM   3717 1HZ  LYS A 246      -7.009  -8.945 -32.718  1.00 59.79           H
ATOM   3718 2HZ  LYS A 246      -6.941  -9.129 -31.073  1.00 59.79           H
ATOM   3719 3HZ  LYS A 246      -5.552  -9.195 -31.972  1.00 59.79           H
ATOM   3720  HN  LYS A 246      -7.167 -15.539 -29.499  1.00 59.79           H
ATOM   3721  N   SER A 247      -3.116 -16.436 -30.312  1.00 60.90           N
ATOM   3722  CA  SER A 247      -2.030 -17.204 -29.727  1.00 60.90           C
ATOM   3723  C   SER A 247      -1.386 -16.414 -28.586  1.00 60.90           C
ATOM   3724  O   SER A 247      -0.922 -16.997 -27.607  1.00 60.90           O
ATOM   3725  HA  SER A 247      -2.492 -18.115 -29.348  1.00 60.90           H
ATOM   3726  CB  SER A 247      -0.981 -17.565 -30.780  1.00 60.90           C
ATOM   3727 1HB  SER A 247      -0.256 -18.254 -30.348  1.00 60.90           H
ATOM   3728 2HB  SER A 247      -1.462 -18.087 -31.608  1.00 60.90           H
ATOM   3729  OG  SER A 247      -0.304 -16.413 -31.276  1.00 60.90           O
ATOM   3730  HG  SER A 247       0.361 -16.681 -31.974  1.00 60.90           H
ATOM   3731  HN  SER A 247      -2.986 -16.182 -31.270  1.00 60.90           H
ATOM   3732  N   SER A 248      -1.379 -15.099 -28.749  1.00 64.65           N
ATOM   3733  CA  SER A 248      -0.736 -14.228 -27.780  1.00 64.65           C
ATOM   3734  C   SER A 248      -1.467 -14.309 -26.438  1.00 64.65           C
ATOM   3735  O   SER A 248      -1.032 -13.715 -25.453  1.00 64.65           O
ATOM   3736  HA  SER A 248       0.282 -14.604 -27.684  1.00 64.65           H
ATOM   3737  CB  SER A 248      -0.700 -12.782 -28.278  1.00 64.65           C
ATOM   3738 1HB  SER A 248      -0.057 -12.190 -27.626  1.00 64.65           H
ATOM   3739 2HB  SER A 248      -0.259 -12.752 -29.274  1.00 64.65           H
ATOM   3740  OG  SER A 248      -2.000 -12.198 -28.318  1.00 64.65           O
ATOM   3741  HG  SER A 248      -1.939 -11.248 -28.624  1.00 64.65           H
ATOM   3742  HN  SER A 248      -1.800 -14.630 -29.525  1.00 64.65           H
ATOM   3743  N   LYS A 249      -2.566 -15.051 -26.443  1.00 68.72           N
ATOM   3744  CA  LYS A 249      -3.419 -15.131 -25.270  1.00 68.72           C
ATOM   3745  C   LYS A 249      -2.625 -15.727 -24.106  1.00 68.72           C
ATOM   3746  O   LYS A 249      -2.794 -15.316 -22.959  1.00 68.72           O
ATOM   3747  HA  LYS A 249      -3.708 -14.113 -25.005  1.00 68.72           H
ATOM   3748  CB  LYS A 249      -4.704 -15.896 -25.593  1.00 68.72           C
ATOM   3749 1HB  LYS A 249      -5.428 -15.754 -24.791  1.00 68.72           H
ATOM   3750 2HB  LYS A 249      -5.153 -15.493 -26.501  1.00 68.72           H
ATOM   3751  CG  LYS A 249      -4.422 -17.388 -25.776  1.00 68.72           C
ATOM   3752 1HG  LYS A 249      -3.568 -17.522 -26.440  1.00 68.72           H
ATOM   3753 2HG  LYS A 249      -4.153 -17.831 -24.818  1.00 68.72           H
ATOM   3754  CD  LYS A 249      -5.642 -18.110 -26.354  1.00 68.72           C
ATOM   3755 1HD  LYS A 249      -6.541 -17.788 -25.829  1.00 68.72           H
ATOM   3756 2HD  LYS A 249      -5.769 -17.836 -27.401  1.00 68.72           H
ATOM   3757  CE  LYS A 249      -5.489 -19.628 -26.232  1.00 68.72           C
ATOM   3758 1HE  LYS A 249      -4.731 -19.980 -26.932  1.00 68.72           H
ATOM   3759 2HE  LYS A 249      -5.143 -19.885 -25.231  1.00 68.72           H
ATOM   3760  NZ  LYS A 249      -6.778 -20.302 -26.506  1.00 68.72           N
ATOM   3761 1HZ  LYS A 249      -6.639 -21.306 -26.512  1.00 68.72           H
ATOM   3762 2HZ  LYS A 249      -7.447 -20.057 -25.785  1.00 68.72           H
ATOM   3763 3HZ  LYS A 249      -7.130 -20.003 -27.409  1.00 68.72           H
ATOM   3764  HN  LYS A 249      -2.874 -15.589 -27.227  1.00 68.72           H
ATOM   3765  N   HIS A 250      -1.776 -16.687 -24.442  1.00 73.18           N
ATOM   3766  CA  HIS A 250      -1.061 -17.443 -23.427  1.00 73.18           C
ATOM   3767  C   HIS A 250      -0.118 -16.511 -22.663  1.00 73.18           C
ATOM   3768  O   HIS A 250       0.017 -16.622 -21.445  1.00 73.18           O
ATOM   3769  HA  HIS A 250      -1.812 -17.831 -22.739  1.00 73.18           H
ATOM   3770  CB  HIS A 250      -0.337 -18.639 -24.049  1.00 73.18           C
ATOM   3771 1HB  HIS A 250       0.275 -18.288 -24.881  1.00 73.18           H
ATOM   3772 2HB  HIS A 250       0.343 -19.063 -23.311  1.00 73.18           H
ATOM   3773  CG  HIS A 250      -1.260 -19.725 -24.546  1.00 73.18           C
ATOM   3774  ND1 HIS A 250      -1.855 -20.647 -23.702  1.00 73.18           N
ATOM   3775  HD1 HIS A 250      -1.741 -20.690 -22.710  1.00 73.18           H
ATOM   3776  CD2 HIS A 250      -1.685 -20.027 -25.806  1.00 73.18           C
ATOM   3777  HD2 HIS A 250      -1.406 -19.496 -26.717  1.00 73.18           H
ATOM   3778  CE1 HIS A 250      -2.601 -21.462 -24.433  1.00 73.18           C
ATOM   3779  HE1 HIS A 250      -3.196 -22.295 -24.058  1.00 73.18           H
ATOM   3780  NE2 HIS A 250      -2.494 -21.077 -25.737  1.00 73.18           N
ATOM   3781  HN  HIS A 250      -1.574 -16.951 -25.385  1.00 73.18           H
ATOM   3782  N   LYS A 251       0.509 -15.614 -23.409  1.00 71.90           N
ATOM   3783  CA  LYS A 251       1.445 -14.672 -22.818  1.00 71.90           C
ATOM   3784  C   LYS A 251       0.693 -13.744 -21.863  1.00 71.90           C
ATOM   3785  O   LYS A 251       1.127 -13.527 -20.733  1.00 71.90           O
ATOM   3786  HA  LYS A 251       2.169 -15.249 -22.242  1.00 71.90           H
ATOM   3787  CB  LYS A 251       2.222 -13.933 -23.910  1.00 71.90           C
ATOM   3788 1HB  LYS A 251       2.658 -14.653 -24.602  1.00 71.90           H
ATOM   3789 2HB  LYS A 251       1.539 -13.310 -24.488  1.00 71.90           H
ATOM   3790  CG  LYS A 251       3.326 -13.065 -23.305  1.00 71.90           C
ATOM   3791 1HG  LYS A 251       2.881 -12.245 -22.741  1.00 71.90           H
ATOM   3792 2HG  LYS A 251       3.912 -13.655 -22.600  1.00 71.90           H
ATOM   3793  CD  LYS A 251       4.242 -12.504 -24.394  1.00 71.90           C
ATOM   3794 1HD  LYS A 251       4.654 -13.323 -24.985  1.00 71.90           H
ATOM   3795 2HD  LYS A 251       3.664 -11.880 -25.075  1.00 71.90           H
ATOM   3796  CE  LYS A 251       5.381 -11.684 -23.785  1.00 71.90           C
ATOM   3797 1HE  LYS A 251       5.002 -10.719 -23.448  1.00 71.90           H
ATOM   3798 2HE  LYS A 251       5.776 -12.195 -22.907  1.00 71.90           H
ATOM   3799  NZ  LYS A 251       6.461 -11.481 -24.776  1.00 71.90           N
ATOM   3800 1HZ  LYS A 251       7.186 -10.899 -24.371  1.00 71.90           H
ATOM   3801 2HZ  LYS A 251       6.855 -12.379 -25.035  1.00 71.90           H
ATOM   3802 3HZ  LYS A 251       6.083 -11.027 -25.600  1.00 71.90           H
ATOM   3803  HN  LYS A 251       0.387 -15.525 -24.397  1.00 71.90           H
ATOM   3804  N   ALA A 252      -0.422 -13.221 -22.352  1.00 70.42           N
ATOM   3805  CA  ALA A 252      -1.221 -12.295 -21.567  1.00 70.42           C
ATOM   3806  C   ALA A 252      -1.661 -12.979 -20.272  1.00 70.42           C
ATOM   3807  O   ALA A 252      -1.651 -12.365 -19.206  1.00 70.42           O
ATOM   3808  HA  ALA A 252      -0.592 -11.440 -21.321  1.00 70.42           H
ATOM   3809  CB  ALA A 252      -2.408 -11.810 -22.402  1.00 70.42           C
ATOM   3810 1HB  ALA A 252      -2.041 -11.305 -23.296  1.00 70.42           H
ATOM   3811 2HB  ALA A 252      -3.021 -12.663 -22.693  1.00 70.42           H
ATOM   3812 3HB  ALA A 252      -3.007 -11.116 -21.813  1.00 70.42           H
ATOM   3813  HN  ALA A 252      -0.779 -13.419 -23.264  1.00 70.42           H
ATOM   3814  N   LEU A 253      -2.037 -14.243 -20.405  1.00 74.97           N
ATOM   3815  CA  LEU A 253      -2.524 -15.004 -19.267  1.00 74.97           C
ATOM   3816  C   LEU A 253      -1.423 -15.087 -18.207  1.00 74.97           C
ATOM   3817  O   LEU A 253      -1.676 -14.858 -17.025  1.00 74.97           O
ATOM   3818  HA  LEU A 253      -3.368 -14.458 -18.846  1.00 74.97           H
ATOM   3819  CB  LEU A 253      -3.047 -16.369 -19.719  1.00 74.97           C
ATOM   3820 1HB  LEU A 253      -3.522 -16.249 -20.692  1.00 74.97           H
ATOM   3821 2HB  LEU A 253      -2.194 -17.033 -19.860  1.00 74.97           H
ATOM   3822  CG  LEU A 253      -4.040 -17.051 -18.777  1.00 74.97           C
ATOM   3823  HG  LEU A 253      -3.800 -16.757 -17.755  1.00 74.97           H
ATOM   3824  CD1 LEU A 253      -5.470 -16.585 -19.056  1.00 74.97           C
ATOM   3825 1HD1 LEU A 253      -5.536 -15.506 -18.911  1.00 74.97           H
ATOM   3826 2HD1 LEU A 253      -5.738 -16.830 -20.084  1.00 74.97           H
ATOM   3827 3HD1 LEU A 253      -6.156 -17.086 -18.373  1.00 74.97           H
ATOM   3828  CD2 LEU A 253      -3.909 -18.574 -18.851  1.00 74.97           C
ATOM   3829 1HD2 LEU A 253      -4.108 -18.906 -19.870  1.00 74.97           H
ATOM   3830 2HD2 LEU A 253      -2.899 -18.866 -18.565  1.00 74.97           H
ATOM   3831 3HD2 LEU A 253      -4.627 -19.034 -18.172  1.00 74.97           H
ATOM   3832  HN  LEU A 253      -2.013 -14.745 -21.270  1.00 74.97           H
ATOM   3833  N   LYS A 254      -0.225 -15.414 -18.668  1.00 77.37           N
ATOM   3834  CA  LYS A 254       0.900 -15.596 -17.766  1.00 77.37           C
ATOM   3835  C   LYS A 254       1.101 -14.320 -16.946  1.00 77.37           C
ATOM   3836  O   LYS A 254       1.241 -14.379 -15.725  1.00 77.37           O
ATOM   3837  HA  LYS A 254       0.645 -16.408 -17.085  1.00 77.37           H
ATOM   3838  CB  LYS A 254       2.144 -16.030 -18.543  1.00 77.37           C
ATOM   3839 1HB  LYS A 254       1.916 -16.913 -19.140  1.00 77.37           H
ATOM   3840 2HB  LYS A 254       2.437 -15.243 -19.238  1.00 77.37           H
ATOM   3841  CG  LYS A 254       3.304 -16.336 -17.593  1.00 77.37           C
ATOM   3842 1HG  LYS A 254       3.598 -15.427 -17.068  1.00 77.37           H
ATOM   3843 2HG  LYS A 254       2.981 -17.051 -16.837  1.00 77.37           H
ATOM   3844  CD  LYS A 254       4.504 -16.901 -18.357  1.00 77.37           C
ATOM   3845 1HD  LYS A 254       4.210 -17.809 -18.883  1.00 77.37           H
ATOM   3846 2HD  LYS A 254       4.828 -16.185 -19.112  1.00 77.37           H
ATOM   3847  CE  LYS A 254       5.663 -17.208 -17.407  1.00 77.37           C
ATOM   3848 1HE  LYS A 254       6.035 -16.283 -16.967  1.00 77.37           H
ATOM   3849 2HE  LYS A 254       5.312 -17.833 -16.586  1.00 77.37           H
ATOM   3850  NZ  LYS A 254       6.756 -17.896 -18.129  1.00 77.37           N
ATOM   3851 1HZ  LYS A 254       7.523 -18.077 -17.490  1.00 77.37           H
ATOM   3852 2HZ  LYS A 254       6.414 -18.774 -18.503  1.00 77.37           H
ATOM   3853 3HZ  LYS A 254       7.082 -17.309 -18.889  1.00 77.37           H
ATOM   3854  HN  LYS A 254      -0.018 -15.555 -19.636  1.00 77.37           H
ATOM   3855  N   VAL A 255       1.108 -13.197 -17.649  1.00 74.57           N
ATOM   3856  CA  VAL A 255       1.344 -11.915 -17.009  1.00 74.57           C
ATOM   3857  C   VAL A 255       0.269 -11.673 -15.947  1.00 74.57           C
ATOM   3858  O   VAL A 255       0.579 -11.283 -14.823  1.00 74.57           O
ATOM   3859  HA  VAL A 255       2.316 -11.966 -16.518  1.00 74.57           H
ATOM   3860  CB  VAL A 255       1.404 -10.807 -18.062  1.00 74.57           C
ATOM   3861  HB  VAL A 255       0.478 -10.841 -18.637  1.00 74.57           H
ATOM   3862  CG1 VAL A 255       1.497  -9.429 -17.404  1.00 74.57           C
ATOM   3863 1HG1 VAL A 255       0.622  -9.266 -16.775  1.00 74.57           H
ATOM   3864 2HG1 VAL A 255       2.398  -9.378 -16.793  1.00 74.57           H
ATOM   3865 3HG1 VAL A 255       1.538  -8.660 -18.175  1.00 74.57           H
ATOM   3866  CG2 VAL A 255       2.567 -11.032 -19.030  1.00 74.57           C
ATOM   3867 1HG2 VAL A 255       3.505 -11.037 -18.475  1.00 74.57           H
ATOM   3868 2HG2 VAL A 255       2.439 -11.989 -19.536  1.00 74.57           H
ATOM   3869 3HG2 VAL A 255       2.586 -10.230 -19.768  1.00 74.57           H
ATOM   3870  HN  VAL A 255       0.956 -13.155 -18.637  1.00 74.57           H
ATOM   3871  N   THR A 256      -0.972 -11.916 -16.342  1.00 72.37           N
ATOM   3872  CA  THR A 256      -2.099 -11.684 -15.454  1.00 72.37           C
ATOM   3873  C   THR A 256      -1.925 -12.473 -14.155  1.00 72.37           C
ATOM   3874  O   THR A 256      -2.093 -11.927 -13.066  1.00 72.37           O
ATOM   3875  HA  THR A 256      -2.114 -10.627 -15.187  1.00 72.37           H
ATOM   3876  CB  THR A 256      -3.379 -12.038 -16.213  1.00 72.37           C
ATOM   3877  HB  THR A 256      -3.376 -13.085 -16.515  1.00 72.37           H
ATOM   3878  OG1 THR A 256      -3.424 -11.091 -17.278  1.00 72.37           O
ATOM   3879  HG1 THR A 256      -3.074 -11.505 -18.118  1.00 72.37           H
ATOM   3880  CG2 THR A 256      -4.642 -11.745 -15.400  1.00 72.37           C
ATOM   3881 1HG2 THR A 256      -4.678 -10.683 -15.156  1.00 72.37           H
ATOM   3882 2HG2 THR A 256      -4.625 -12.329 -14.480  1.00 72.37           H
ATOM   3883 3HG2 THR A 256      -5.521 -12.014 -15.985  1.00 72.37           H
ATOM   3884  HN  THR A 256      -1.213 -12.264 -17.248  1.00 72.37           H
ATOM   3885  N   ILE A 257      -1.591 -13.745 -14.313  1.00 76.74           N
ATOM   3886  CA  ILE A 257      -1.460 -14.632 -13.169  1.00 76.74           C
ATOM   3887  C   ILE A 257      -0.341 -14.124 -12.260  1.00 76.74           C
ATOM   3888  O   ILE A 257      -0.507 -14.055 -11.043  1.00 76.74           O
ATOM   3889  HA  ILE A 257      -2.399 -14.593 -12.617  1.00 76.74           H
ATOM   3890  CB  ILE A 257      -1.268 -16.078 -13.632  1.00 76.74           C
ATOM   3891  HB  ILE A 257      -0.476 -16.095 -14.380  1.00 76.74           H
ATOM   3892  CG1 ILE A 257      -2.535 -16.612 -14.303  1.00 76.74           C
ATOM   3893 1HG1 ILE A 257      -3.318 -16.746 -13.556  1.00 76.74           H
ATOM   3894 2HG1 ILE A 257      -2.904 -15.883 -15.024  1.00 76.74           H
ATOM   3895  CG2 ILE A 257      -0.814 -16.969 -12.473  1.00 76.74           C
ATOM   3896 1HG2 ILE A 257       0.133 -16.599 -12.080  1.00 76.74           H
ATOM   3897 2HG2 ILE A 257      -1.567 -16.951 -11.685  1.00 76.74           H
ATOM   3898 3HG2 ILE A 257      -0.685 -17.990 -12.830  1.00 76.74           H
ATOM   3899  CD1 ILE A 257      -2.262 -17.942 -15.009  1.00 76.74           C
ATOM   3900 1HD1 ILE A 257      -1.497 -17.799 -15.771  1.00 76.74           H
ATOM   3901 2HD1 ILE A 257      -1.917 -18.676 -14.281  1.00 76.74           H
ATOM   3902 3HD1 ILE A 257      -3.179 -18.299 -15.477  1.00 76.74           H
ATOM   3903  HN  ILE A 257      -1.410 -14.170 -15.200  1.00 76.74           H
ATOM   3904  N   THR A 258       0.776 -13.780 -12.885  1.00 80.86           N
ATOM   3905  CA  THR A 258       1.950 -13.357 -12.141  1.00 80.86           C
ATOM   3906  C   THR A 258       1.613 -12.162 -11.246  1.00 80.86           C
ATOM   3907  O   THR A 258       1.989 -12.134 -10.075  1.00 80.86           O
ATOM   3908  HA  THR A 258       2.253 -14.173 -11.484  1.00 80.86           H
ATOM   3909  CB  THR A 258       3.068 -13.068 -13.145  1.00 80.86           C
ATOM   3910  HB  THR A 258       2.790 -12.252 -13.812  1.00 80.86           H
ATOM   3911  OG1 THR A 258       3.302 -14.325 -13.775  1.00 80.86           O
ATOM   3912  HG1 THR A 258       2.698 -14.429 -14.565  1.00 80.86           H
ATOM   3913  CG2 THR A 258       4.397 -12.740 -12.463  1.00 80.86           C
ATOM   3914 1HG2 THR A 258       4.709 -13.584 -11.849  1.00 80.86           H
ATOM   3915 2HG2 THR A 258       4.275 -11.858 -11.834  1.00 80.86           H
ATOM   3916 3HG2 THR A 258       5.156 -12.543 -13.221  1.00 80.86           H
ATOM   3917  HN  THR A 258       0.885 -13.787 -13.879  1.00 80.86           H
ATOM   3918  N   VAL A 259       0.909 -11.205 -11.832  1.00 75.36           N
ATOM   3919  CA  VAL A 259       0.568  -9.985 -11.121  1.00 75.36           C
ATOM   3920  C   VAL A 259      -0.291 -10.331  -9.903  1.00 75.36           C
ATOM   3921  O   VAL A 259      -0.042  -9.840  -8.804  1.00 75.36           O
ATOM   3922  HA  VAL A 259       1.499  -9.534 -10.776  1.00 75.36           H
ATOM   3923  CB  VAL A 259      -0.112  -8.998 -12.072  1.00 75.36           C
ATOM   3924  HB  VAL A 259      -0.939  -9.517 -12.557  1.00 75.36           H
ATOM   3925  CG1 VAL A 259      -0.691  -7.807 -11.304  1.00 75.36           C
ATOM   3926 1HG1 VAL A 259      -1.427  -8.163 -10.583  1.00 75.36           H
ATOM   3927 2HG1 VAL A 259       0.112  -7.289 -10.779  1.00 75.36           H
ATOM   3928 3HG1 VAL A 259      -1.169  -7.122 -12.004  1.00 75.36           H
ATOM   3929  CG2 VAL A 259       0.854  -8.531 -13.161  1.00 75.36           C
ATOM   3930 1HG2 VAL A 259       1.710  -8.038 -12.700  1.00 75.36           H
ATOM   3931 2HG2 VAL A 259       1.197  -9.391 -13.737  1.00 75.36           H
ATOM   3932 3HG2 VAL A 259       0.345  -7.830 -13.823  1.00 75.36           H
ATOM   3933  HN  VAL A 259       0.573 -11.254 -12.773  1.00 75.36           H
ATOM   3934  N   LEU A 260      -1.284 -11.176 -10.141  1.00 77.43           N
ATOM   3935  CA  LEU A 260      -2.224 -11.539  -9.095  1.00 77.43           C
ATOM   3936  C   LEU A 260      -1.473 -12.239  -7.961  1.00 77.43           C
ATOM   3937  O   LEU A 260      -1.677 -11.925  -6.789  1.00 77.43           O
ATOM   3938  HA  LEU A 260      -2.653 -10.615  -8.706  1.00 77.43           H
ATOM   3939  CB  LEU A 260      -3.376 -12.364  -9.672  1.00 77.43           C
ATOM   3940 1HB  LEU A 260      -3.881 -11.766 -10.431  1.00 77.43           H
ATOM   3941 2HB  LEU A 260      -2.956 -13.233 -10.178  1.00 77.43           H
ATOM   3942  CG  LEU A 260      -4.422 -12.850  -8.667  1.00 77.43           C
ATOM   3943  HG  LEU A 260      -3.917 -13.457  -7.915  1.00 77.43           H
ATOM   3944  CD1 LEU A 260      -5.070 -11.672  -7.937  1.00 77.43           C
ATOM   3945 1HD1 LEU A 260      -4.305 -11.111  -7.400  1.00 77.43           H
ATOM   3946 2HD1 LEU A 260      -5.558 -11.020  -8.661  1.00 77.43           H
ATOM   3947 3HD1 LEU A 260      -5.810 -12.046  -7.228  1.00 77.43           H
ATOM   3948  CD2 LEU A 260      -5.461 -13.745  -9.346  1.00 77.43           C
ATOM   3949 1HD2 LEU A 260      -5.966 -13.183 -10.132  1.00 77.43           H
ATOM   3950 2HD2 LEU A 260      -4.964 -14.612  -9.781  1.00 77.43           H
ATOM   3951 3HD2 LEU A 260      -6.192 -14.077  -8.609  1.00 77.43           H
ATOM   3952  HN  LEU A 260      -1.450 -11.608 -11.027  1.00 77.43           H
ATOM   3953  N   THR A 261      -0.620 -13.176  -8.349  1.00 83.81           N
ATOM   3954  CA  THR A 261       0.084 -13.995  -7.378  1.00 83.81           C
ATOM   3955  C   THR A 261       0.961 -13.121  -6.479  1.00 83.81           C
ATOM   3956  O   THR A 261       1.002 -13.318  -5.265  1.00 83.81           O
ATOM   3957  HA  THR A 261      -0.653 -14.477  -6.735  1.00 83.81           H
ATOM   3958  CB  THR A 261       0.871 -15.062  -8.141  1.00 83.81           C
ATOM   3959  HB  THR A 261       1.625 -14.606  -8.783  1.00 83.81           H
ATOM   3960  OG1 THR A 261      -0.132 -15.819  -8.814  1.00 83.81           O
ATOM   3961  HG1 THR A 261      -0.342 -15.399  -9.697  1.00 83.81           H
ATOM   3962  CG2 THR A 261       1.540 -16.076  -7.210  1.00 83.81           C
ATOM   3963 1HG2 THR A 261       0.778 -16.581  -6.616  1.00 83.81           H
ATOM   3964 2HG2 THR A 261       2.233 -15.558  -6.548  1.00 83.81           H
ATOM   3965 3HG2 THR A 261       2.084 -16.810  -7.803  1.00 83.81           H
ATOM   3966  HN  THR A 261      -0.409 -13.378  -9.305  1.00 83.81           H
ATOM   3967  N   VAL A 262       1.641 -12.174  -7.109  1.00 84.19           N
ATOM   3968  CA  VAL A 262       2.605 -11.349  -6.402  1.00 84.19           C
ATOM   3969  C   VAL A 262       1.872 -10.474  -5.384  1.00 84.19           C
ATOM   3970  O   VAL A 262       2.346 -10.289  -4.264  1.00 84.19           O
ATOM   3971  HA  VAL A 262       3.281 -12.017  -5.868  1.00 84.19           H
ATOM   3972  CB  VAL A 262       3.432 -10.538  -7.402  1.00 84.19           C
ATOM   3973  HB  VAL A 262       2.743  -9.953  -8.011  1.00 84.19           H
ATOM   3974  CG1 VAL A 262       4.365  -9.564  -6.680  1.00 84.19           C
ATOM   3975 1HG1 VAL A 262       3.773  -8.875  -6.076  1.00 84.19           H
ATOM   3976 2HG1 VAL A 262       5.044 -10.121  -6.035  1.00 84.19           H
ATOM   3977 3HG1 VAL A 262       4.940  -9.000  -7.414  1.00 84.19           H
ATOM   3978  CG2 VAL A 262       4.219 -11.459  -8.337  1.00 84.19           C
ATOM   3979 1HG2 VAL A 262       4.894 -12.082  -7.750  1.00 84.19           H
ATOM   3980 2HG2 VAL A 262       3.526 -12.093  -8.890  1.00 84.19           H
ATOM   3981 3HG2 VAL A 262       4.798 -10.856  -9.037  1.00 84.19           H
ATOM   3982  HN  VAL A 262       1.541 -11.968  -8.082  1.00 84.19           H
ATOM   3983  N   PHE A 263       0.728  -9.958  -5.810  1.00 79.50           N
ATOM   3984  CA  PHE A 263      -0.081  -9.117  -4.944  1.00 79.50           C
ATOM   3985  C   PHE A 263      -0.556  -9.893  -3.714  1.00 79.50           C
ATOM   3986  O   PHE A 263      -0.382  -9.438  -2.584  1.00 79.50           O
ATOM   3987  HA  PHE A 263       0.544  -8.283  -4.627  1.00 79.50           H
ATOM   3988  CB  PHE A 263      -1.301  -8.681  -5.758  1.00 79.50           C
ATOM   3989 1HB  PHE A 263      -0.961  -8.132  -6.637  1.00 79.50           H
ATOM   3990 2HB  PHE A 263      -1.821  -9.568  -6.119  1.00 79.50           H
ATOM   3991  CG  PHE A 263      -2.289  -7.809  -4.981  1.00 79.50           C
ATOM   3992  CD1 PHE A 263      -3.340  -8.382  -4.336  1.00 79.50           C
ATOM   3993  HD1 PHE A 263      -3.479  -9.462  -4.372  1.00 79.50           H
ATOM   3994  CD2 PHE A 263      -2.116  -6.461  -4.935  1.00 79.50           C
ATOM   3995  HD2 PHE A 263      -1.273  -6.001  -5.452  1.00 79.50           H
ATOM   3996  CE1 PHE A 263      -4.257  -7.572  -3.614  1.00 79.50           C
ATOM   3997  HE1 PHE A 263      -5.099  -8.032  -3.097  1.00 79.50           H
ATOM   3998  CE2 PHE A 263      -3.032  -5.651  -4.213  1.00 79.50           C
ATOM   3999  HE2 PHE A 263      -2.894  -4.571  -4.176  1.00 79.50           H
ATOM   4000  CZ  PHE A 263      -4.083  -6.224  -3.568  1.00 79.50           C
ATOM   4001  HZ  PHE A 263      -4.787  -5.603  -3.014  1.00 79.50           H
ATOM   4002  HN  PHE A 263       0.355 -10.106  -6.725  1.00 79.50           H
ATOM   4003  N   VAL A 264      -1.145 -11.051  -3.974  1.00 84.11           N
ATOM   4004  CA  VAL A 264      -1.744 -11.841  -2.912  1.00 84.11           C
ATOM   4005  C   VAL A 264      -0.667 -12.217  -1.893  1.00 84.11           C
ATOM   4006  O   VAL A 264      -0.866 -12.062  -0.689  1.00 84.11           O
ATOM   4007  HA  VAL A 264      -2.491 -11.219  -2.420  1.00 84.11           H
ATOM   4008  CB  VAL A 264      -2.456 -13.059  -3.505  1.00 84.11           C
ATOM   4009  HB  VAL A 264      -1.748 -13.581  -4.148  1.00 84.11           H
ATOM   4010  CG1 VAL A 264      -2.894 -14.027  -2.404  1.00 84.11           C
ATOM   4011 1HG1 VAL A 264      -2.018 -14.369  -1.852  1.00 84.11           H
ATOM   4012 2HG1 VAL A 264      -3.577 -13.519  -1.724  1.00 84.11           H
ATOM   4013 3HG1 VAL A 264      -3.397 -14.883  -2.853  1.00 84.11           H
ATOM   4014  CG2 VAL A 264      -3.647 -12.632  -4.365  1.00 84.11           C
ATOM   4015 1HG2 VAL A 264      -4.357 -12.076  -3.753  1.00 84.11           H
ATOM   4016 2HG2 VAL A 264      -3.298 -12.000  -5.181  1.00 84.11           H
ATOM   4017 3HG2 VAL A 264      -4.136 -13.517  -4.774  1.00 84.11           H
ATOM   4018  HN  VAL A 264      -1.216 -11.448  -4.889  1.00 84.11           H
ATOM   4019  N   LEU A 265       0.451 -12.702  -2.412  1.00 88.52           N
ATOM   4020  CA  LEU A 265       1.488 -13.264  -1.563  1.00 88.52           C
ATOM   4021  C   LEU A 265       2.092 -12.154  -0.701  1.00 88.52           C
ATOM   4022  O   LEU A 265       2.575 -12.412   0.401  1.00 88.52           O
ATOM   4023  HA  LEU A 265       1.014 -13.992  -0.906  1.00 88.52           H
ATOM   4024  CB  LEU A 265       2.520 -14.018  -2.405  1.00 88.52           C
ATOM   4025 1HB  LEU A 265       2.849 -13.364  -3.212  1.00 88.52           H
ATOM   4026 2HB  LEU A 265       3.391 -14.219  -1.782  1.00 88.52           H
ATOM   4027  CG  LEU A 265       2.049 -15.340  -3.016  1.00 88.52           C
ATOM   4028  HG  LEU A 265       1.193 -15.133  -3.658  1.00 88.52           H
ATOM   4029  CD1 LEU A 265       3.138 -15.954  -3.898  1.00 88.52           C
ATOM   4030 1HD1 LEU A 265       3.385 -15.264  -4.705  1.00 88.52           H
ATOM   4031 2HD1 LEU A 265       4.028 -16.144  -3.298  1.00 88.52           H
ATOM   4032 3HD1 LEU A 265       2.778 -16.892  -4.320  1.00 88.52           H
ATOM   4033  CD2 LEU A 265       1.577 -16.308  -1.930  1.00 88.52           C
ATOM   4034 1HD2 LEU A 265       2.398 -16.514  -1.244  1.00 88.52           H
ATOM   4035 2HD2 LEU A 265       0.747 -15.862  -1.381  1.00 88.52           H
ATOM   4036 3HD2 LEU A 265       1.248 -17.239  -2.392  1.00 88.52           H
ATOM   4037  HN  LEU A 265       0.653 -12.716  -3.391  1.00 88.52           H
ATOM   4038  N   SER A 266       2.045 -10.942  -1.234  1.00 87.89           N
ATOM   4039  CA  SER A 266       2.682  -9.811  -0.581  1.00 87.89           C
ATOM   4040  C   SER A 266       1.727  -9.190   0.440  1.00 87.89           C
ATOM   4041  O   SER A 266       2.141  -8.821   1.538  1.00 87.89           O
ATOM   4042  HA  SER A 266       3.560 -10.223  -0.082  1.00 87.89           H
ATOM   4043  CB  SER A 266       3.123  -8.761  -1.603  1.00 87.89           C
ATOM   4044 1HB  SER A 266       3.572  -7.915  -1.082  1.00 87.89           H
ATOM   4045 2HB  SER A 266       3.894  -9.184  -2.248  1.00 87.89           H
ATOM   4046  OG  SER A 266       2.035  -8.304  -2.401  1.00 87.89           O
ATOM   4047  HG  SER A 266       2.003  -8.814  -3.261  1.00 87.89           H
ATOM   4048  HN  SER A 266       1.583 -10.727  -2.095  1.00 87.89           H
ATOM   4049  N   GLN A 267       0.467  -9.094   0.042  1.00 86.75           N
ATOM   4050  CA  GLN A 267      -0.497  -8.307   0.792  1.00 86.75           C
ATOM   4051  C   GLN A 267      -1.213  -9.184   1.821  1.00 86.75           C
ATOM   4052  O   GLN A 267      -1.538  -8.725   2.915  1.00 86.75           O
ATOM   4053  HA  GLN A 267       0.088  -7.541   1.302  1.00 86.75           H
ATOM   4054  CB  GLN A 267      -1.500  -7.630  -0.144  1.00 86.75           C
ATOM   4055 1HB  GLN A 267      -1.992  -8.383  -0.761  1.00 86.75           H
ATOM   4056 2HB  GLN A 267      -2.277  -7.140   0.442  1.00 86.75           H
ATOM   4057  CG  GLN A 267      -0.806  -6.603  -1.041  1.00 86.75           C
ATOM   4058 1HG  GLN A 267      -0.042  -7.096  -1.642  1.00 86.75           H
ATOM   4059 2HG  GLN A 267      -1.529  -6.173  -1.735  1.00 86.75           H
ATOM   4060  CD  GLN A 267      -0.168  -5.490  -0.207  1.00 86.75           C
ATOM   4061  OE1 GLN A 267      -0.724  -5.013   0.769  1.00 86.75           O
ATOM   4062  NE2 GLN A 267       1.027  -5.103  -0.645  1.00 86.75           N
ATOM   4063 1HE2 GLN A 267       1.427  -5.535  -1.453  1.00 86.75           H
ATOM   4064 2HE2 GLN A 267       1.525  -4.380  -0.166  1.00 86.75           H
ATOM   4065  HN  GLN A 267       0.103  -9.540  -0.776  1.00 86.75           H
ATOM   4066  N   PHE A 268      -1.437 -10.431   1.433  1.00 89.63           N
ATOM   4067  CA  PHE A 268      -2.273 -11.321   2.221  1.00 89.63           C
ATOM   4068  C   PHE A 268      -1.732 -11.463   3.646  1.00 89.63           C
ATOM   4069  O   PHE A 268      -2.467 -11.272   4.614  1.00 89.63           O
ATOM   4070  HA  PHE A 268      -3.270 -10.882   2.255  1.00 89.63           H
ATOM   4071  CB  PHE A 268      -2.240 -12.689   1.537  1.00 89.63           C
ATOM   4072 1HB  PHE A 268      -2.558 -12.574   0.501  1.00 89.63           H
ATOM   4073 2HB  PHE A 268      -1.211 -13.049   1.517  1.00 89.63           H
ATOM   4074  CG  PHE A 268      -3.120 -13.743   2.211  1.00 89.63           C
ATOM   4075  CD1 PHE A 268      -2.548 -14.792   2.861  1.00 89.63           C
ATOM   4076  HD1 PHE A 268      -1.463 -14.882   2.902  1.00 89.63           H
ATOM   4077  CD2 PHE A 268      -4.475 -13.632   2.160  1.00 89.63           C
ATOM   4078  HD2 PHE A 268      -4.933 -12.791   1.640  1.00 89.63           H
ATOM   4079  CE1 PHE A 268      -3.366 -15.771   3.487  1.00 89.63           C
ATOM   4080  HE1 PHE A 268      -2.907 -16.612   4.007  1.00 89.63           H
ATOM   4081  CE2 PHE A 268      -5.292 -14.610   2.786  1.00 89.63           C
ATOM   4082  HE2 PHE A 268      -6.377 -14.521   2.745  1.00 89.63           H
ATOM   4083  CZ  PHE A 268      -4.720 -15.659   3.436  1.00 89.63           C
ATOM   4084  HZ  PHE A 268      -5.347 -16.410   3.916  1.00 89.63           H
ATOM   4085  HN  PHE A 268      -1.060 -10.834   0.599  1.00 89.63           H
ATOM   4086  N   PRO A 269      -0.444 -11.799   3.799  1.00 93.26           N
ATOM   4087  CA  PRO A 269       0.112 -12.071   5.127  1.00 93.26           C
ATOM   4088  C   PRO A 269      -0.156 -10.940   6.107  1.00 93.26           C
ATOM   4089  O   PRO A 269      -0.557 -11.181   7.244  1.00 93.26           O
ATOM   4090  HA  PRO A 269      -0.371 -12.945   5.563  1.00 93.26           H
ATOM   4091  CB  PRO A 269       1.608 -12.251   4.863  1.00 93.26           C
ATOM   4092 1HB  PRO A 269       2.151 -11.313   4.973  1.00 93.26           H
ATOM   4093 2HB  PRO A 269       2.055 -12.960   5.560  1.00 93.26           H
ATOM   4094  CG  PRO A 269       1.654 -12.765   3.429  1.00 93.26           C
ATOM   4095 1HG  PRO A 269       2.633 -12.611   2.976  1.00 93.26           H
ATOM   4096 2HG  PRO A 269       1.456 -13.836   3.376  1.00 93.26           H
ATOM   4097  CD  PRO A 269       0.571 -11.949   2.741  1.00 93.26           C
ATOM   4098 1HD  PRO A 269       0.945 -10.982   2.405  1.00 93.26           H
ATOM   4099 2HD  PRO A 269       0.178 -12.459   1.862  1.00 93.26           H
ATOM   4100  N   TYR A 270       0.076  -9.724   5.635  1.00 92.20           N
ATOM   4101  CA  TYR A 270      -0.053  -8.553   6.487  1.00 92.20           C
ATOM   4102  C   TYR A 270      -1.497  -8.374   6.958  1.00 92.20           C
ATOM   4103  O   TYR A 270      -1.743  -8.125   8.137  1.00 92.20           O
ATOM   4104  HA  TYR A 270       0.590  -8.697   7.356  1.00 92.20           H
ATOM   4105  CB  TYR A 270       0.341  -7.356   5.620  1.00 92.20           C
ATOM   4106 1HB  TYR A 270       1.404  -7.420   5.391  1.00 92.20           H
ATOM   4107 2HB  TYR A 270      -0.194  -7.415   4.672  1.00 92.20           H
ATOM   4108  CG  TYR A 270       0.055  -5.999   6.267  1.00 92.20           C
ATOM   4109  CD1 TYR A 270      -0.891  -5.158   5.717  1.00 92.20           C
ATOM   4110  HD1 TYR A 270      -1.434  -5.460   4.821  1.00 92.20           H
ATOM   4111  CD2 TYR A 270       0.742  -5.617   7.401  1.00 92.20           C
ATOM   4112  HD2 TYR A 270       1.489  -6.281   7.836  1.00 92.20           H
ATOM   4113  CE1 TYR A 270      -1.160  -3.881   6.326  1.00 92.20           C
ATOM   4114  HE1 TYR A 270      -1.904  -3.207   5.901  1.00 92.20           H
ATOM   4115  CE2 TYR A 270       0.473  -4.340   8.010  1.00 92.20           C
ATOM   4116  HE2 TYR A 270       1.009  -4.025   8.906  1.00 92.20           H
ATOM   4117  CZ  TYR A 270      -0.465  -3.535   7.442  1.00 92.20           C
ATOM   4118  OH  TYR A 270      -0.719  -2.329   8.017  1.00 92.20           O
ATOM   4119  HH  TYR A 270      -0.150  -2.211   8.831  1.00 92.20           H
ATOM   4120  HN  TYR A 270       0.347  -9.532   4.692  1.00 92.20           H
ATOM   4121  N   ASN A 271      -2.415  -8.509   6.012  1.00 90.04           N
ATOM   4122  CA  ASN A 271      -3.815  -8.229   6.283  1.00 90.04           C
ATOM   4123  C   ASN A 271      -4.381  -9.318   7.196  1.00 90.04           C
ATOM   4124  O   ASN A 271      -5.340  -9.082   7.929  1.00 90.04           O
ATOM   4125  HA  ASN A 271      -3.826  -7.245   6.751  1.00 90.04           H
ATOM   4126  CB  ASN A 271      -4.636  -8.223   4.991  1.00 90.04           C
ATOM   4127 1HB  ASN A 271      -4.384  -9.098   4.392  1.00 90.04           H
ATOM   4128 2HB  ASN A 271      -5.697  -8.294   5.230  1.00 90.04           H
ATOM   4129  CG  ASN A 271      -4.374  -6.951   4.182  1.00 90.04           C
ATOM   4130  OD1 ASN A 271      -4.753  -5.855   4.560  1.00 90.04           O
ATOM   4131  ND2 ASN A 271      -3.706  -7.158   3.050  1.00 90.04           N
ATOM   4132 1HD2 ASN A 271      -3.424  -8.083   2.798  1.00 90.04           H
ATOM   4133 2HD2 ASN A 271      -3.486  -6.388   2.451  1.00 90.04           H
ATOM   4134  HN  ASN A 271      -2.216  -8.802   5.077  1.00 90.04           H
ATOM   4135  N   CYS A 272      -3.763 -10.488   7.123  1.00 92.80           N
ATOM   4136  CA  CYS A 272      -4.096 -11.569   8.034  1.00 92.80           C
ATOM   4137  C   CYS A 272      -3.817 -11.096   9.463  1.00 92.80           C
ATOM   4138  O   CYS A 272      -4.660 -11.246  10.346  1.00 92.80           O
ATOM   4139  HA  CYS A 272      -5.156 -11.779   7.897  1.00 92.80           H
ATOM   4140  CB  CYS A 272      -3.330 -12.850   7.697  1.00 92.80           C
ATOM   4141 1HB  CYS A 272      -2.274 -12.622   7.545  1.00 92.80           H
ATOM   4142 2HB  CYS A 272      -3.388 -13.549   8.532  1.00 92.80           H
ATOM   4143  SG  CYS A 272      -4.027 -13.618   6.190  1.00 92.80           S
ATOM   4144  HG  CYS A 272      -3.463 -12.775   5.330  1.00 92.80           H
ATOM   4145  HN  CYS A 272      -3.048 -10.701   6.457  1.00 92.80           H
ATOM   4146  N   ILE A 273      -2.630 -10.536   9.645  1.00 93.66           N
ATOM   4147  CA  ILE A 273      -2.213 -10.078  10.960  1.00 93.66           C
ATOM   4148  C   ILE A 273      -3.080  -8.889  11.380  1.00 93.66           C
ATOM   4149  O   ILE A 273      -3.464  -8.777  12.543  1.00 93.66           O
ATOM   4150  HA  ILE A 273      -2.385 -10.895  11.660  1.00 93.66           H
ATOM   4151  CB  ILE A 273      -0.712  -9.780  10.972  1.00 93.66           C
ATOM   4152  HB  ILE A 273      -0.505  -9.039  10.200  1.00 93.66           H
ATOM   4153  CG1 ILE A 273       0.098 -11.031  10.626  1.00 93.66           C
ATOM   4154 1HG1 ILE A 273      -0.194 -11.396   9.641  1.00 93.66           H
ATOM   4155 2HG1 ILE A 273       1.157 -10.779  10.571  1.00 93.66           H
ATOM   4156  CG2 ILE A 273      -0.285  -9.172  12.309  1.00 93.66           C
ATOM   4157 1HG2 ILE A 273      -0.827  -8.241  12.475  1.00 93.66           H
ATOM   4158 2HG2 ILE A 273      -0.509  -9.872  13.114  1.00 93.66           H
ATOM   4159 3HG2 ILE A 273       0.786  -8.970  12.290  1.00 93.66           H
ATOM   4160  CD1 ILE A 273      -0.118 -12.130  11.668  1.00 93.66           C
ATOM   4161 1HD1 ILE A 273       0.198 -11.769  12.647  1.00 93.66           H
ATOM   4162 2HD1 ILE A 273      -1.174 -12.396  11.702  1.00 93.66           H
ATOM   4163 3HD1 ILE A 273       0.470 -13.007  11.398  1.00 93.66           H
ATOM   4164  HN  ILE A 273      -1.961 -10.393   8.916  1.00 93.66           H
ATOM   4165  N   LEU A 274      -3.361  -8.031  10.410  1.00 92.14           N
ATOM   4166  CA  LEU A 274      -4.159  -6.845  10.669  1.00 92.14           C
ATOM   4167  C   LEU A 274      -5.546  -7.266  11.161  1.00 92.14           C
ATOM   4168  O   LEU A 274      -6.136  -6.598  12.009  1.00 92.14           O
ATOM   4169  HA  LEU A 274      -3.666  -6.286  11.464  1.00 92.14           H
ATOM   4170  CB  LEU A 274      -4.193  -5.942   9.435  1.00 92.14           C
ATOM   4171 1HB  LEU A 274      -3.175  -5.837   9.058  1.00 92.14           H
ATOM   4172 2HB  LEU A 274      -4.770  -6.443   8.658  1.00 92.14           H
ATOM   4173  CG  LEU A 274      -4.776  -4.543   9.643  1.00 92.14           C
ATOM   4174  HG  LEU A 274      -5.733  -4.645  10.155  1.00 92.14           H
ATOM   4175  CD1 LEU A 274      -3.870  -3.699  10.541  1.00 92.14           C
ATOM   4176 1HD1 LEU A 274      -3.768  -4.183  11.512  1.00 92.14           H
ATOM   4177 2HD1 LEU A 274      -2.888  -3.602  10.078  1.00 92.14           H
ATOM   4178 3HD1 LEU A 274      -4.308  -2.709  10.672  1.00 92.14           H
ATOM   4179  CD2 LEU A 274      -5.053  -3.859   8.302  1.00 92.14           C
ATOM   4180 1HD2 LEU A 274      -4.122  -3.770   7.741  1.00 92.14           H
ATOM   4181 2HD2 LEU A 274      -5.765  -4.454   7.731  1.00 92.14           H
ATOM   4182 3HD2 LEU A 274      -5.467  -2.867   8.479  1.00 92.14           H
ATOM   4183  HN  LEU A 274      -3.055  -8.136   9.464  1.00 92.14           H
ATOM   4184  N   LEU A 275      -6.025  -8.370  10.608  1.00 93.57           N
ATOM   4185  CA  LEU A 275      -7.312  -8.911  11.010  1.00 93.57           C
ATOM   4186  C   LEU A 275      -7.251  -9.320  12.483  1.00 93.57           C
ATOM   4187  O   LEU A 275      -8.145  -8.990  13.260  1.00 93.57           O
ATOM   4188  HA  LEU A 275      -8.049  -8.115  10.903  1.00 93.57           H
ATOM   4189  CB  LEU A 275      -7.733 -10.045  10.073  1.00 93.57           C
ATOM   4190 1HB  LEU A 275      -7.804  -9.647   9.061  1.00 93.57           H
ATOM   4191 2HB  LEU A 275      -6.943 -10.796  10.066  1.00 93.57           H
ATOM   4192  CG  LEU A 275      -9.054 -10.739  10.412  1.00 93.57           C
ATOM   4193  HG  LEU A 275      -8.995 -11.104  11.437  1.00 93.57           H
ATOM   4194  CD1 LEU A 275     -10.223  -9.754  10.349  1.00 93.57           C
ATOM   4195 1HD1 LEU A 275     -10.058  -8.948  11.064  1.00 93.57           H
ATOM   4196 2HD1 LEU A 275     -10.294  -9.339   9.343  1.00 93.57           H
ATOM   4197 3HD1 LEU A 275     -11.149 -10.273  10.593  1.00 93.57           H
ATOM   4198  CD2 LEU A 275      -9.280 -11.956   9.512  1.00 93.57           C
ATOM   4199 1HD2 LEU A 275      -9.310 -11.637   8.470  1.00 93.57           H
ATOM   4200 2HD2 LEU A 275      -8.466 -12.667   9.651  1.00 93.57           H
ATOM   4201 3HD2 LEU A 275     -10.226 -12.430   9.774  1.00 93.57           H
ATOM   4202  HN  LEU A 275      -5.551  -8.891   9.898  1.00 93.57           H
ATOM   4203  N   VAL A 276      -6.186 -10.033  12.822  1.00 94.62           N
ATOM   4204  CA  VAL A 276      -6.001 -10.498  14.186  1.00 94.62           C
ATOM   4205  C   VAL A 276      -6.006  -9.298  15.135  1.00 94.62           C
ATOM   4206  O   VAL A 276      -6.666  -9.325  16.172  1.00 94.62           O
ATOM   4207  HA  VAL A 276      -6.845 -11.143  14.432  1.00 94.62           H
ATOM   4208  CB  VAL A 276      -4.722 -11.333  14.285  1.00 94.62           C
ATOM   4209  HB  VAL A 276      -3.903 -10.741  13.876  1.00 94.62           H
ATOM   4210  CG1 VAL A 276      -4.388 -11.653  15.743  1.00 94.62           C
ATOM   4211 1HG1 VAL A 276      -4.243 -10.724  16.295  1.00 94.62           H
ATOM   4212 2HG1 VAL A 276      -5.208 -12.215  16.189  1.00 94.62           H
ATOM   4213 3HG1 VAL A 276      -3.475 -12.247  15.785  1.00 94.62           H
ATOM   4214  CG2 VAL A 276      -4.838 -12.613  13.455  1.00 94.62           C
ATOM   4215 1HG2 VAL A 276      -5.674 -13.209  13.822  1.00 94.62           H
ATOM   4216 2HG2 VAL A 276      -5.007 -12.355  12.410  1.00 94.62           H
ATOM   4217 3HG2 VAL A 276      -3.916 -13.187  13.543  1.00 94.62           H
ATOM   4218  HN  VAL A 276      -5.461 -10.293  12.185  1.00 94.62           H
ATOM   4219  N   GLN A 277      -5.262  -8.273  14.745  1.00 93.20           N
ATOM   4220  CA  GLN A 277      -5.161  -7.071  15.555  1.00 93.20           C
ATOM   4221  C   GLN A 277      -6.535  -6.415  15.707  1.00 93.20           C
ATOM   4222  O   GLN A 277      -6.838  -5.834  16.748  1.00 93.20           O
ATOM   4223  HA  GLN A 277      -4.801  -7.407  16.528  1.00 93.20           H
ATOM   4224  CB  GLN A 277      -4.149  -6.091  14.957  1.00 93.20           C
ATOM   4225 1HB  GLN A 277      -4.330  -5.982  13.888  1.00 93.20           H
ATOM   4226 2HB  GLN A 277      -4.283  -5.106  15.405  1.00 93.20           H
ATOM   4227  CG  GLN A 277      -2.716  -6.572  15.191  1.00 93.20           C
ATOM   4228 1HG  GLN A 277      -2.544  -6.710  16.258  1.00 93.20           H
ATOM   4229 2HG  GLN A 277      -2.573  -7.543  14.717  1.00 93.20           H
ATOM   4230  CD  GLN A 277      -1.703  -5.571  14.631  1.00 93.20           C
ATOM   4231  OE1 GLN A 277      -1.995  -4.781  13.749  1.00 93.20           O
ATOM   4232  NE2 GLN A 277      -0.499  -5.650  15.191  1.00 93.20           N
ATOM   4233 1HE2 GLN A 277      -0.325  -6.322  15.910  1.00 93.20           H
ATOM   4234 2HE2 GLN A 277       0.232  -5.036  14.892  1.00 93.20           H
ATOM   4235  HN  GLN A 277      -4.736  -8.255  13.894  1.00 93.20           H
ATOM   4236  N   THR A 278      -7.330  -6.531  14.653  1.00 93.14           N
ATOM   4237  CA  THR A 278      -8.657  -5.939  14.648  1.00 93.14           C
ATOM   4238  C   THR A 278      -9.562  -6.649  15.658  1.00 93.14           C
ATOM   4239  O   THR A 278     -10.278  -6.001  16.418  1.00 93.14           O
ATOM   4240  HA  THR A 278      -8.571  -4.901  14.971  1.00 93.14           H
ATOM   4241  CB  THR A 278      -9.191  -5.987  13.215  1.00 93.14           C
ATOM   4242  HB  THR A 278      -9.367  -7.015  12.899  1.00 93.14           H
ATOM   4243  OG1 THR A 278      -8.220  -5.268  12.459  1.00 93.14           O
ATOM   4244  HG1 THR A 278      -7.300  -5.566  12.714  1.00 93.14           H
ATOM   4245  CG2 THR A 278     -10.475  -5.173  13.042  1.00 93.14           C
ATOM   4246 1HG2 THR A 278     -10.281  -4.130  13.293  1.00 93.14           H
ATOM   4247 2HG2 THR A 278     -11.247  -5.568  13.701  1.00 93.14           H
ATOM   4248 3HG2 THR A 278     -10.810  -5.240  12.007  1.00 93.14           H
ATOM   4249  HN  THR A 278      -7.081  -7.018  13.816  1.00 93.14           H
ATOM   4250  N   ILE A 279      -9.499  -7.973  15.631  1.00 94.38           N
ATOM   4251  CA  ILE A 279     -10.322  -8.778  16.517  1.00 94.38           C
ATOM   4252  C   ILE A 279      -9.917  -8.509  17.968  1.00 94.38           C
ATOM   4253  O   ILE A 279     -10.774  -8.366  18.839  1.00 94.38           O
ATOM   4254  HA  ILE A 279     -11.356  -8.460  16.383  1.00 94.38           H
ATOM   4255  CB  ILE A 279     -10.247 -10.255  16.122  1.00 94.38           C
ATOM   4256  HB  ILE A 279      -9.198 -10.547  16.088  1.00 94.38           H
ATOM   4257  CG1 ILE A 279     -10.824 -10.478  14.723  1.00 94.38           C
ATOM   4258 1HG1 ILE A 279     -11.911 -10.399  14.757  1.00 94.38           H
ATOM   4259 2HG1 ILE A 279     -10.469  -9.697  14.051  1.00 94.38           H
ATOM   4260  CG2 ILE A 279     -10.928 -11.138  17.170  1.00 94.38           C
ATOM   4261 1HG2 ILE A 279     -10.432 -11.008  18.132  1.00 94.38           H
ATOM   4262 2HG2 ILE A 279     -11.976 -10.852  17.261  1.00 94.38           H
ATOM   4263 3HG2 ILE A 279     -10.860 -12.182  16.865  1.00 94.38           H
ATOM   4264  CD1 ILE A 279     -10.424 -11.850  14.177  1.00 94.38           C
ATOM   4265 1HD1 ILE A 279      -9.338 -11.916  14.122  1.00 94.38           H
ATOM   4266 2HD1 ILE A 279     -10.802 -12.629  14.839  1.00 94.38           H
ATOM   4267 3HD1 ILE A 279     -10.848 -11.982  13.182  1.00 94.38           H
ATOM   4268  HN  ILE A 279      -8.901  -8.492  15.021  1.00 94.38           H
ATOM   4269  N   ASP A 280      -8.611  -8.448  18.183  1.00 94.15           N
ATOM   4270  CA  ASP A 280      -8.081  -8.264  19.523  1.00 94.15           C
ATOM   4271  C   ASP A 280      -8.424  -6.855  20.014  1.00 94.15           C
ATOM   4272  O   ASP A 280      -8.649  -6.647  21.205  1.00 94.15           O
ATOM   4273  HA  ASP A 280      -8.550  -9.041  20.126  1.00 94.15           H
ATOM   4274  CB  ASP A 280      -6.558  -8.412  19.538  1.00 94.15           C
ATOM   4275 1HB  ASP A 280      -6.274  -9.334  19.031  1.00 94.15           H
ATOM   4276 2HB  ASP A 280      -6.104  -7.590  18.985  1.00 94.15           H
ATOM   4277  CG  ASP A 280      -6.023  -8.427  20.972  1.00 94.15           C
ATOM   4278  OD1 ASP A 280      -6.556  -9.229  21.768  1.00 94.15           O
ATOM   4279  OD2 ASP A 280      -5.093  -7.636  21.238  1.00 94.15           O
ATOM   4280  HN  ASP A 280      -7.922  -8.521  17.462  1.00 94.15           H
ATOM   4281  N   ALA A 281      -8.452  -5.925  19.070  1.00 91.86           N
ATOM   4282  CA  ALA A 281      -8.800  -4.550  19.385  1.00 91.86           C
ATOM   4283  C   ALA A 281     -10.221  -4.506  19.951  1.00 91.86           C
ATOM   4284  O   ALA A 281     -10.547  -3.632  20.752  1.00 91.86           O
ATOM   4285  HA  ALA A 281      -8.104  -4.198  20.146  1.00 91.86           H
ATOM   4286  CB  ALA A 281      -8.643  -3.684  18.134  1.00 91.86           C
ATOM   4287 1HB  ALA A 281      -7.610  -3.727  17.790  1.00 91.86           H
ATOM   4288 2HB  ALA A 281      -9.303  -4.056  17.350  1.00 91.86           H
ATOM   4289 3HB  ALA A 281      -8.905  -2.653  18.371  1.00 91.86           H
ATOM   4290  HN  ALA A 281      -8.242  -6.098  18.108  1.00 91.86           H
ATOM   4291  N   TYR A 282     -11.029  -5.459  19.510  1.00 90.42           N
ATOM   4292  CA  TYR A 282     -12.411  -5.533  19.954  1.00 90.42           C
ATOM   4293  C   TYR A 282     -12.542  -6.423  21.192  1.00 90.42           C
ATOM   4294  O   TYR A 282     -13.161  -6.031  22.180  1.00 90.42           O
ATOM   4295  HA  TYR A 282     -12.738  -4.524  20.205  1.00 90.42           H
ATOM   4296  CB  TYR A 282     -13.191  -6.167  18.801  1.00 90.42           C
ATOM   4297 1HB  TYR A 282     -13.017  -5.585  17.895  1.00 90.42           H
ATOM   4298 2HB  TYR A 282     -12.800  -7.167  18.617  1.00 90.42           H
ATOM   4299  CG  TYR A 282     -14.698  -6.261  19.047  1.00 90.42           C
ATOM   4300  CD1 TYR A 282     -15.265  -7.469  19.400  1.00 90.42           C
ATOM   4301  HD1 TYR A 282     -14.639  -8.355  19.503  1.00 90.42           H
ATOM   4302  CD2 TYR A 282     -15.491  -5.139  18.916  1.00 90.42           C
ATOM   4303  HD2 TYR A 282     -15.043  -4.185  18.637  1.00 90.42           H
ATOM   4304  CE1 TYR A 282     -16.684  -7.558  19.632  1.00 90.42           C
ATOM   4305  HE1 TYR A 282     -17.144  -8.506  19.911  1.00 90.42           H
ATOM   4306  CE2 TYR A 282     -16.909  -5.228  19.148  1.00 90.42           C
ATOM   4307  HE2 TYR A 282     -17.546  -4.349  19.047  1.00 90.42           H
ATOM   4308  CZ  TYR A 282     -17.436  -6.433  19.494  1.00 90.42           C
ATOM   4309  OH  TYR A 282     -18.775  -6.517  19.713  1.00 90.42           O
ATOM   4310  HH  TYR A 282     -19.197  -5.617  19.605  1.00 90.42           H
ATOM   4311  HN  TYR A 282     -10.755  -6.170  18.863  1.00 90.42           H
ATOM   4312  N   ALA A 283     -11.949  -7.604  21.098  1.00 92.19           N
ATOM   4313  CA  ALA A 283     -12.238  -8.664  22.049  1.00 92.19           C
ATOM   4314  C   ALA A 283     -11.185  -8.650  23.158  1.00 92.19           C
ATOM   4315  O   ALA A 283     -11.413  -9.184  24.243  1.00 92.19           O
ATOM   4316  HA  ALA A 283     -13.216  -8.462  22.485  1.00 92.19           H
ATOM   4317  CB  ALA A 283     -12.294 -10.006  21.315  1.00 92.19           C
ATOM   4318 1HB  ALA A 283     -13.077  -9.974  20.558  1.00 92.19           H
ATOM   4319 2HB  ALA A 283     -11.333 -10.199  20.837  1.00 92.19           H
ATOM   4320 3HB  ALA A 283     -12.510 -10.801  22.029  1.00 92.19           H
ATOM   4321  HN  ALA A 283     -11.283  -7.841  20.390  1.00 92.19           H
ATOM   4322  N   MET A 284     -10.054  -8.032  22.849  1.00 90.99           N
ATOM   4323  CA  MET A 284      -8.950  -7.975  23.792  1.00 90.99           C
ATOM   4324  C   MET A 284      -8.659  -9.357  24.380  1.00 90.99           C
ATOM   4325  O   MET A 284      -8.563  -9.511  25.597  1.00 90.99           O
ATOM   4326  HA  MET A 284      -8.091  -7.629  23.218  1.00 90.99           H
ATOM   4327  CB  MET A 284      -9.293  -7.002  24.922  1.00 90.99           C
ATOM   4328 1HB  MET A 284     -10.211  -7.321  25.415  1.00 90.99           H
ATOM   4329 2HB  MET A 284      -8.505  -7.019  25.674  1.00 90.99           H
ATOM   4330  CG  MET A 284      -9.464  -5.579  24.386  1.00 90.99           C
ATOM   4331 1HG  MET A 284      -8.506  -5.198  24.031  1.00 90.99           H
ATOM   4332 2HG  MET A 284     -10.142  -5.581  23.533  1.00 90.99           H
ATOM   4333  SD  MET A 284     -10.104  -4.516  25.669  1.00 90.99           S
ATOM   4334  CE  MET A 284     -11.843  -4.905  25.555  1.00 90.99           C
ATOM   4335 1HE  MET A 284     -12.205  -4.661  24.557  1.00 90.99           H
ATOM   4336 2HE  MET A 284     -11.990  -5.968  25.746  1.00 90.99           H
ATOM   4337 3HE  MET A 284     -12.394  -4.323  26.294  1.00 90.99           H
ATOM   4338  HN  MET A 284      -9.886  -7.577  21.974  1.00 90.99           H
ATOM   4339  N   PHE A 285      -8.527 -10.329  23.489  1.00 91.30           N
ATOM   4340  CA  PHE A 285      -8.422 -11.717  23.905  1.00 91.30           C
ATOM   4341  C   PHE A 285      -6.961 -12.111  24.132  1.00 91.30           C
ATOM   4342  O   PHE A 285      -6.681 -13.145  24.738  1.00 91.30           O
ATOM   4343  HA  PHE A 285      -8.973 -11.817  24.839  1.00 91.30           H
ATOM   4344  CB  PHE A 285      -8.997 -12.568  22.771  1.00 91.30           C
ATOM   4345 1HB  PHE A 285      -9.161 -13.581  23.138  1.00 91.30           H
ATOM   4346 2HB  PHE A 285      -9.972 -12.170  22.489  1.00 91.30           H
ATOM   4347  CG  PHE A 285      -8.109 -12.630  21.527  1.00 91.30           C
ATOM   4348  CD1 PHE A 285      -8.264 -11.713  20.535  1.00 91.30           C
ATOM   4349  HD1 PHE A 285      -9.020 -10.934  20.626  1.00 91.30           H
ATOM   4350  CD2 PHE A 285      -7.165 -13.602  21.413  1.00 91.30           C
ATOM   4351  HD2 PHE A 285      -7.041 -14.337  22.208  1.00 91.30           H
ATOM   4352  CE1 PHE A 285      -7.439 -11.770  19.380  1.00 91.30           C
ATOM   4353  HE1 PHE A 285      -7.563 -11.035  18.585  1.00 91.30           H
ATOM   4354  CE2 PHE A 285      -6.340 -13.659  20.258  1.00 91.30           C
ATOM   4355  HE2 PHE A 285      -5.584 -14.439  20.167  1.00 91.30           H
ATOM   4356  CZ  PHE A 285      -6.495 -12.742  19.266  1.00 91.30           C
ATOM   4357  HZ  PHE A 285      -5.862 -12.786  18.380  1.00 91.30           H
ATOM   4358  HN  PHE A 285      -8.492 -10.180  22.500  1.00 91.30           H
ATOM   4359  N   ILE A 286      -6.069 -11.268  23.635  1.00 91.47           N
ATOM   4360  CA  ILE A 286      -4.645 -11.503  23.797  1.00 91.47           C
ATOM   4361  C   ILE A 286      -4.184 -10.912  25.132  1.00 91.47           C
ATOM   4362  O   ILE A 286      -3.864  -9.728  25.213  1.00 91.47           O
ATOM   4363  HA  ILE A 286      -4.493 -12.582  23.826  1.00 91.47           H
ATOM   4364  CB  ILE A 286      -3.872 -10.969  22.589  1.00 91.47           C
ATOM   4365  HB  ILE A 286      -4.034  -9.893  22.528  1.00 91.47           H
ATOM   4366  CG1 ILE A 286      -4.398 -11.580  21.289  1.00 91.47           C
ATOM   4367 1HG1 ILE A 286      -4.149 -12.640  21.254  1.00 91.47           H
ATOM   4368 2HG1 ILE A 286      -5.485 -11.507  21.262  1.00 91.47           H
ATOM   4369  CG2 ILE A 286      -2.368 -11.191  22.759  1.00 91.47           C
ATOM   4370 1HG2 ILE A 286      -2.022 -10.670  23.652  1.00 91.47           H
ATOM   4371 2HG2 ILE A 286      -2.167 -12.257  22.859  1.00 91.47           H
ATOM   4372 3HG2 ILE A 286      -1.843 -10.802  21.886  1.00 91.47           H
ATOM   4373  CD1 ILE A 286      -3.804 -10.870  20.070  1.00 91.47           C
ATOM   4374 1HD1 ILE A 286      -4.076  -9.815  20.096  1.00 91.47           H
ATOM   4375 2HD1 ILE A 286      -2.718 -10.967  20.088  1.00 91.47           H
ATOM   4376 3HD1 ILE A 286      -4.195 -11.324  19.159  1.00 91.47           H
ATOM   4377  HN  ILE A 286      -6.305 -10.438  23.129  1.00 91.47           H
ATOM   4378  N   SER A 287      -4.165 -11.766  26.145  1.00 89.73           N
ATOM   4379  CA  SER A 287      -3.718 -11.352  27.464  1.00 89.73           C
ATOM   4380  C   SER A 287      -2.261 -11.770  27.678  1.00 89.73           C
ATOM   4381  O   SER A 287      -1.591 -11.259  28.574  1.00 89.73           O
ATOM   4382  HA  SER A 287      -3.809 -10.266  27.472  1.00 89.73           H
ATOM   4383  CB  SER A 287      -4.607 -11.946  28.558  1.00 89.73           C
ATOM   4384 1HB  SER A 287      -4.248 -11.618  29.534  1.00 89.73           H
ATOM   4385 2HB  SER A 287      -5.622 -11.564  28.448  1.00 89.73           H
ATOM   4386  OG  SER A 287      -4.628 -13.370  28.515  1.00 89.73           O
ATOM   4387  HG  SER A 287      -5.237 -13.725  29.224  1.00 89.73           H
ATOM   4388  HN  SER A 287      -4.447 -12.723  26.075  1.00 89.73           H
ATOM   4389  N   ASN A 288      -1.815 -12.695  26.841  1.00 92.86           N
ATOM   4390  CA  ASN A 288      -0.501 -13.289  27.013  1.00 92.86           C
ATOM   4391  C   ASN A 288       0.545 -12.414  26.320  1.00 92.86           C
ATOM   4392  O   ASN A 288       0.439 -12.142  25.126  1.00 92.86           O
ATOM   4393  HA  ASN A 288      -0.351 -13.344  28.091  1.00 92.86           H
ATOM   4394  CB  ASN A 288      -0.440 -14.684  26.386  1.00 92.86           C
ATOM   4395 1HB  ASN A 288      -1.285 -15.279  26.732  1.00 92.86           H
ATOM   4396 2HB  ASN A 288      -0.529 -14.604  25.303  1.00 92.86           H
ATOM   4397  CG  ASN A 288       0.869 -15.390  26.745  1.00 92.86           C
ATOM   4398  OD1 ASN A 288       1.952 -14.839  26.634  1.00 92.86           O
ATOM   4399  ND2 ASN A 288       0.710 -16.636  27.181  1.00 92.86           N
ATOM   4400 1HD2 ASN A 288      -0.207 -17.029  27.248  1.00 92.86           H
ATOM   4401 2HD2 ASN A 288       1.507 -17.181  27.440  1.00 92.86           H
ATOM   4402  HN  ASN A 288      -2.335 -13.038  26.058  1.00 92.86           H
ATOM   4403  N   CYS A 289       1.531 -11.996  27.100  1.00 91.59           N
ATOM   4404  CA  CYS A 289       2.528 -11.060  26.610  1.00 91.59           C
ATOM   4405  C   CYS A 289       3.351 -11.759  25.525  1.00 91.59           C
ATOM   4406  O   CYS A 289       3.751 -11.133  24.545  1.00 91.59           O
ATOM   4407  HA  CYS A 289       1.984 -10.211  26.196  1.00 91.59           H
ATOM   4408  CB  CYS A 289       3.411 -10.529  27.741  1.00 91.59           C
ATOM   4409 1HB  CYS A 289       2.793 -10.050  28.501  1.00 91.59           H
ATOM   4410 2HB  CYS A 289       3.930 -11.355  28.227  1.00 91.59           H
ATOM   4411  SG  CYS A 289       4.624  -9.330  27.078  1.00 91.59           S
ATOM   4412  HN  CYS A 289       1.655 -12.286  28.049  1.00 91.59           H
ATOM   4413  N   ALA A 290       3.579 -13.047  25.738  1.00 93.84           N
ATOM   4414  CA  ALA A 290       4.398 -13.822  24.822  1.00 93.84           C
ATOM   4415  C   ALA A 290       3.729 -13.854  23.447  1.00 93.84           C
ATOM   4416  O   ALA A 290       4.387 -13.654  22.427  1.00 93.84           O
ATOM   4417  HA  ALA A 290       5.363 -13.323  24.736  1.00 93.84           H
ATOM   4418  CB  ALA A 290       4.618 -15.224  25.396  1.00 93.84           C
ATOM   4419 1HB  ALA A 290       5.122 -15.147  26.359  1.00 93.84           H
ATOM   4420 2HB  ALA A 290       3.655 -15.717  25.528  1.00 93.84           H
ATOM   4421 3HB  ALA A 290       5.232 -15.806  24.709  1.00 93.84           H
ATOM   4422  HN  ALA A 290       3.215 -13.558  26.517  1.00 93.84           H
ATOM   4423  N   VAL A 291       2.428 -14.106  23.463  1.00 93.95           N
ATOM   4424  CA  VAL A 291       1.660 -14.157  22.230  1.00 93.95           C
ATOM   4425  C   VAL A 291       1.663 -12.775  21.575  1.00 93.95           C
ATOM   4426  O   VAL A 291       1.854 -12.657  20.365  1.00 93.95           O
ATOM   4427  HA  VAL A 291       2.156 -14.862  21.563  1.00 93.95           H
ATOM   4428  CB  VAL A 291       0.251 -14.682  22.513  1.00 93.95           C
ATOM   4429  HB  VAL A 291      -0.211 -14.023  23.248  1.00 93.95           H
ATOM   4430  CG1 VAL A 291      -0.609 -14.650  21.248  1.00 93.95           C
ATOM   4431 1HG1 VAL A 291      -0.684 -13.625  20.885  1.00 93.95           H
ATOM   4432 2HG1 VAL A 291      -0.151 -15.274  20.481  1.00 93.95           H
ATOM   4433 3HG1 VAL A 291      -1.606 -15.028  21.477  1.00 93.95           H
ATOM   4434  CG2 VAL A 291       0.300 -16.091  23.108  1.00 93.95           C
ATOM   4435 1HG2 VAL A 291       0.790 -16.765  22.405  1.00 93.95           H
ATOM   4436 2HG2 VAL A 291       0.860 -16.071  24.043  1.00 93.95           H
ATOM   4437 3HG2 VAL A 291      -0.715 -16.440  23.299  1.00 93.95           H
ATOM   4438  HN  VAL A 291       1.901 -14.273  24.296  1.00 93.95           H
ATOM   4439  N   SER A 292       1.449 -11.762  22.402  1.00 93.83           N
ATOM   4440  CA  SER A 292       1.376 -10.397  21.911  1.00 93.83           C
ATOM   4441  C   SER A 292       2.697 -10.009  21.244  1.00 93.83           C
ATOM   4442  O   SER A 292       2.702  -9.381  20.186  1.00 93.83           O
ATOM   4443  HA  SER A 292       0.565 -10.395  21.183  1.00 93.83           H
ATOM   4444  CB  SER A 292       1.047  -9.421  23.043  1.00 93.83           C
ATOM   4445 1HB  SER A 292       0.216  -9.813  23.629  1.00 93.83           H
ATOM   4446 2HB  SER A 292       1.902  -9.343  23.715  1.00 93.83           H
ATOM   4447  OG  SER A 292       0.711  -8.126  22.551  1.00 93.83           O
ATOM   4448  HG  SER A 292      -0.206  -8.139  22.152  1.00 93.83           H
ATOM   4449  HN  SER A 292       1.327 -11.863  23.390  1.00 93.83           H
ATOM   4450  N   THR A 293       3.786 -10.400  21.889  1.00 93.39           N
ATOM   4451  CA  THR A 293       5.111 -10.075  21.387  1.00 93.39           C
ATOM   4452  C   THR A 293       5.315 -10.671  19.993  1.00 93.39           C
ATOM   4453  O   THR A 293       5.784  -9.988  19.084  1.00 93.39           O
ATOM   4454  HA  THR A 293       5.183  -8.992  21.285  1.00 93.39           H
ATOM   4455  CB  THR A 293       6.137 -10.561  22.413  1.00 93.39           C
ATOM   4456  HB  THR A 293       6.035 -11.632  22.588  1.00 93.39           H
ATOM   4457  OG1 THR A 293       5.916  -9.728  23.547  1.00 93.39           O
ATOM   4458  HG1 THR A 293       5.330 -10.198  24.208  1.00 93.39           H
ATOM   4459  CG2 THR A 293       7.575 -10.248  21.995  1.00 93.39           C
ATOM   4460 1HG2 THR A 293       7.695  -9.170  21.885  1.00 93.39           H
ATOM   4461 2HG2 THR A 293       7.792 -10.736  21.045  1.00 93.39           H
ATOM   4462 3HG2 THR A 293       8.263 -10.614  22.757  1.00 93.39           H
ATOM   4463  HN  THR A 293       3.774 -10.929  22.738  1.00 93.39           H
ATOM   4464  N   ASN A 294       4.952 -11.940  19.869  1.00 94.79           N
ATOM   4465  CA  ASN A 294       5.169 -12.661  18.626  1.00 94.79           C
ATOM   4466  C   ASN A 294       4.302 -12.047  17.526  1.00 94.79           C
ATOM   4467  O   ASN A 294       4.720 -11.969  16.372  1.00 94.79           O
ATOM   4468  HA  ASN A 294       6.235 -12.563  18.421  1.00 94.79           H
ATOM   4469  CB  ASN A 294       4.778 -14.134  18.769  1.00 94.79           C
ATOM   4470 1HB  ASN A 294       3.797 -14.209  19.238  1.00 94.79           H
ATOM   4471 2HB  ASN A 294       4.696 -14.589  17.782  1.00 94.79           H
ATOM   4472  CG  ASN A 294       5.809 -14.896  19.604  1.00 94.79           C
ATOM   4473  OD1 ASN A 294       6.917 -14.442  19.835  1.00 94.79           O
ATOM   4474  ND2 ASN A 294       5.383 -16.077  20.043  1.00 94.79           N
ATOM   4475 1HD2 ASN A 294       4.460 -16.391  19.817  1.00 94.79           H
ATOM   4476 2HD2 ASN A 294       5.984 -16.652  20.598  1.00 94.79           H
ATOM   4477  HN  ASN A 294       4.518 -12.471  20.596  1.00 94.79           H
ATOM   4478  N   ILE A 295       3.110 -11.625  17.922  1.00 93.81           N
ATOM   4479  CA  ILE A 295       2.167 -11.051  16.977  1.00 93.81           C
ATOM   4480  C   ILE A 295       2.736  -9.743  16.426  1.00 93.81           C
ATOM   4481  O   ILE A 295       2.635  -9.472  15.230  1.00 93.81           O
ATOM   4482  HA  ILE A 295       2.061 -11.756  16.152  1.00 93.81           H
ATOM   4483  CB  ILE A 295       0.788 -10.899  17.622  1.00 93.81           C
ATOM   4484  HB  ILE A 295       0.925 -10.522  18.635  1.00 93.81           H
ATOM   4485  CG1 ILE A 295       0.083 -12.252  17.735  1.00 93.81           C
ATOM   4486 1HG1 ILE A 295      -0.199 -12.603  16.742  1.00 93.81           H
ATOM   4487 2HG1 ILE A 295       0.769 -12.990  18.151  1.00 93.81           H
ATOM   4488  CG2 ILE A 295      -0.060  -9.873  16.868  1.00 93.81           C
ATOM   4489 1HG2 ILE A 295       0.442  -8.905  16.884  1.00 93.81           H
ATOM   4490 2HG2 ILE A 295      -0.190 -10.197  15.836  1.00 93.81           H
ATOM   4491 3HG2 ILE A 295      -1.034  -9.784  17.347  1.00 93.81           H
ATOM   4492  CD1 ILE A 295      -1.162 -12.150  18.618  1.00 93.81           C
ATOM   4493 1HD1 ILE A 295      -0.873 -11.822  19.617  1.00 93.81           H
ATOM   4494 2HD1 ILE A 295      -1.856 -11.429  18.186  1.00 93.81           H
ATOM   4495 3HD1 ILE A 295      -1.644 -13.126  18.682  1.00 93.81           H
ATOM   4496  HN  ILE A 295       2.787 -11.670  18.867  1.00 93.81           H
ATOM   4497  N   ASP A 296       3.322  -8.965  17.324  1.00 93.71           N
ATOM   4498  CA  ASP A 296       3.867  -7.670  16.952  1.00 93.71           C
ATOM   4499  C   ASP A 296       5.042  -7.873  15.993  1.00 93.71           C
ATOM   4500  O   ASP A 296       5.196  -7.128  15.027  1.00 93.71           O
ATOM   4501  HA  ASP A 296       3.039  -7.134  16.488  1.00 93.71           H
ATOM   4502  CB  ASP A 296       4.383  -6.916  18.179  1.00 93.71           C
ATOM   4503 1HB  ASP A 296       5.044  -7.561  18.756  1.00 93.71           H
ATOM   4504 2HB  ASP A 296       4.974  -6.057  17.860  1.00 93.71           H
ATOM   4505  CG  ASP A 296       3.224  -6.445  19.060  1.00 93.71           C
ATOM   4506  OD1 ASP A 296       2.083  -6.451  18.548  1.00 93.71           O
ATOM   4507  OD2 ASP A 296       3.504  -6.091  20.225  1.00 93.71           O
ATOM   4508  HN  ASP A 296       3.427  -9.205  18.289  1.00 93.71           H
ATOM   4509  N   ILE A 297       5.842  -8.886  16.295  1.00 94.32           N
ATOM   4510  CA  ILE A 297       6.966  -9.232  15.441  1.00 94.32           C
ATOM   4511  C   ILE A 297       6.445  -9.645  14.063  1.00 94.32           C
ATOM   4512  O   ILE A 297       6.981  -9.221  13.040  1.00 94.32           O
ATOM   4513  HA  ILE A 297       7.576  -8.336  15.325  1.00 94.32           H
ATOM   4514  CB  ILE A 297       7.841 -10.293  16.111  1.00 94.32           C
ATOM   4515  HB  ILE A 297       7.192 -11.085  16.486  1.00 94.32           H
ATOM   4516  CG1 ILE A 297       8.584  -9.710  17.316  1.00 94.32           C
ATOM   4517 1HG1 ILE A 297       9.316  -8.977  16.977  1.00 94.32           H
ATOM   4518 2HG1 ILE A 297       7.880  -9.183  17.961  1.00 94.32           H
ATOM   4519  CG2 ILE A 297       8.798 -10.931  15.103  1.00 94.32           C
ATOM   4520 1HG2 ILE A 297       8.223 -11.405  14.306  1.00 94.32           H
ATOM   4521 2HG2 ILE A 297       9.444 -10.163  14.677  1.00 94.32           H
ATOM   4522 3HG2 ILE A 297       9.408 -11.682  15.605  1.00 94.32           H
ATOM   4523  CD1 ILE A 297       9.287 -10.811  18.112  1.00 94.32           C
ATOM   4524 1HD1 ILE A 297       8.549 -11.529  18.470  1.00 94.32           H
ATOM   4525 2HD1 ILE A 297      10.007 -11.320  17.470  1.00 94.32           H
ATOM   4526 3HD1 ILE A 297       9.807 -10.370  18.962  1.00 94.32           H
ATOM   4527  HN  ILE A 297       5.733  -9.463  17.104  1.00 94.32           H
ATOM   4528  N   CYS A 298       5.407 -10.468  14.080  1.00 94.64           N
ATOM   4529  CA  CYS A 298       4.819 -10.957  12.845  1.00 94.64           C
ATOM   4530  C   CYS A 298       4.336  -9.753  12.033  1.00 94.64           C
ATOM   4531  O   CYS A 298       4.493  -9.719  10.814  1.00 94.64           O
ATOM   4532  HA  CYS A 298       5.606 -11.491  12.314  1.00 94.64           H
ATOM   4533  CB  CYS A 298       3.690 -11.954  13.112  1.00 94.64           C
ATOM   4534 1HB  CYS A 298       2.997 -11.544  13.846  1.00 94.64           H
ATOM   4535 2HB  CYS A 298       3.121 -12.126  12.198  1.00 94.64           H
ATOM   4536  SG  CYS A 298       4.382 -13.535  13.722  1.00 94.64           S
ATOM   4537  HG  CYS A 298       4.624 -13.112  14.960  1.00 94.64           H
ATOM   4538  HN  CYS A 298       4.970 -10.799  14.917  1.00 94.64           H
ATOM   4539  N   PHE A 299       3.758  -8.794  12.743  1.00 93.71           N
ATOM   4540  CA  PHE A 299       3.243  -7.597  12.102  1.00 93.71           C
ATOM   4541  C   PHE A 299       4.351  -6.854  11.354  1.00 93.71           C
ATOM   4542  O   PHE A 299       4.163  -6.439  10.211  1.00 93.71           O
ATOM   4543  HA  PHE A 299       2.477  -7.913  11.394  1.00 93.71           H
ATOM   4544  CB  PHE A 299       2.700  -6.694  13.212  1.00 93.71           C
ATOM   4545 1HB  PHE A 299       1.936  -7.237  13.767  1.00 93.71           H
ATOM   4546 2HB  PHE A 299       3.506  -6.473  13.913  1.00 93.71           H
ATOM   4547  CG  PHE A 299       2.106  -5.377  12.709  1.00 93.71           C
ATOM   4548  CD1 PHE A 299       2.870  -4.252  12.685  1.00 93.71           C
ATOM   4549  HD1 PHE A 299       3.905  -4.288  13.025  1.00 93.71           H
ATOM   4550  CD2 PHE A 299       0.815  -5.332  12.285  1.00 93.71           C
ATOM   4551  HD2 PHE A 299       0.203  -6.233  12.304  1.00 93.71           H
ATOM   4552  CE1 PHE A 299       2.318  -3.029  12.218  1.00 93.71           C
ATOM   4553  HE1 PHE A 299       2.930  -2.127  12.199  1.00 93.71           H
ATOM   4554  CE2 PHE A 299       0.263  -4.109  11.818  1.00 93.71           C
ATOM   4555  HE2 PHE A 299      -0.772  -4.073  11.478  1.00 93.71           H
ATOM   4556  CZ  PHE A 299       1.027  -2.984  11.794  1.00 93.71           C
ATOM   4557  HZ  PHE A 299       0.604  -2.046  11.435  1.00 93.71           H
ATOM   4558  HN  PHE A 299       3.641  -8.827  13.735  1.00 93.71           H
ATOM   4559  N   GLN A 300       5.483  -6.711  12.027  1.00 93.17           N
ATOM   4560  CA  GLN A 300       6.602  -5.975  11.463  1.00 93.17           C
ATOM   4561  C   GLN A 300       7.095  -6.657  10.185  1.00 93.17           C
ATOM   4562  O   GLN A 300       7.342  -5.994   9.179  1.00 93.17           O
ATOM   4563  HA  GLN A 300       6.209  -4.986  11.227  1.00 93.17           H
ATOM   4564  CB  GLN A 300       7.735  -5.834  12.482  1.00 93.17           C
ATOM   4565 1HB  GLN A 300       7.950  -6.805  12.928  1.00 93.17           H
ATOM   4566 2HB  GLN A 300       8.644  -5.507  11.977  1.00 93.17           H
ATOM   4567  CG  GLN A 300       7.365  -4.833  13.578  1.00 93.17           C
ATOM   4568 1HG  GLN A 300       7.050  -3.893  13.125  1.00 93.17           H
ATOM   4569 2HG  GLN A 300       6.518  -5.211  14.150  1.00 93.17           H
ATOM   4570  CD  GLN A 300       8.550  -4.583  14.514  1.00 93.17           C
ATOM   4571  OE1 GLN A 300       9.676  -4.970  14.249  1.00 93.17           O
ATOM   4572  NE2 GLN A 300       8.233  -3.917  15.621  1.00 93.17           N
ATOM   4573 1HE2 GLN A 300       7.289  -3.629  15.778  1.00 93.17           H
ATOM   4574 2HE2 GLN A 300       8.940  -3.705  16.296  1.00 93.17           H
ATOM   4575  HN  GLN A 300       5.641  -7.086  12.941  1.00 93.17           H
ATOM   4576  N   VAL A 301       7.223  -7.973  10.266  1.00 94.39           N
ATOM   4577  CA  VAL A 301       7.757  -8.743   9.155  1.00 94.39           C
ATOM   4578  C   VAL A 301       6.824  -8.604   7.950  1.00 94.39           C
ATOM   4579  O   VAL A 301       7.268  -8.265   6.854  1.00 94.39           O
ATOM   4580  HA  VAL A 301       8.728  -8.320   8.898  1.00 94.39           H
ATOM   4581  CB  VAL A 301       7.970 -10.197   9.581  1.00 94.39           C
ATOM   4582  HB  VAL A 301       7.023 -10.576   9.966  1.00 94.39           H
ATOM   4583  CG1 VAL A 301       8.373 -11.064   8.387  1.00 94.39           C
ATOM   4584 1HG1 VAL A 301       7.586 -11.033   7.633  1.00 94.39           H
ATOM   4585 2HG1 VAL A 301       9.301 -10.685   7.959  1.00 94.39           H
ATOM   4586 3HG1 VAL A 301       8.518 -12.093   8.717  1.00 94.39           H
ATOM   4587  CG2 VAL A 301       9.006 -10.293  10.703  1.00 94.39           C
ATOM   4588 1HG2 VAL A 301       9.956  -9.888  10.355  1.00 94.39           H
ATOM   4589 2HG2 VAL A 301       8.662  -9.724  11.566  1.00 94.39           H
ATOM   4590 3HG2 VAL A 301       9.139 -11.338  10.986  1.00 94.39           H
ATOM   4591  HN  VAL A 301       6.971  -8.511  11.071  1.00 94.39           H
ATOM   4592  N   THR A 302       5.550  -8.872   8.194  1.00 93.48           N
ATOM   4593  CA  THR A 302       4.573  -8.904   7.119  1.00 93.48           C
ATOM   4594  C   THR A 302       4.386  -7.505   6.527  1.00 93.48           C
ATOM   4595  O   THR A 302       4.158  -7.360   5.327  1.00 93.48           O
ATOM   4596  HA  THR A 302       4.959  -9.539   6.322  1.00 93.48           H
ATOM   4597  CB  THR A 302       3.280  -9.507   7.672  1.00 93.48           C
ATOM   4598  HB  THR A 302       2.510  -9.550   6.902  1.00 93.48           H
ATOM   4599  OG1 THR A 302       2.975  -8.695   8.803  1.00 93.48           O
ATOM   4600  HG1 THR A 302       3.339  -9.115   9.634  1.00 93.48           H
ATOM   4601  CG2 THR A 302       3.491 -10.903   8.262  1.00 93.48           C
ATOM   4602 1HG2 THR A 302       4.212 -10.848   9.077  1.00 93.48           H
ATOM   4603 2HG2 THR A 302       3.869 -11.571   7.487  1.00 93.48           H
ATOM   4604 3HG2 THR A 302       2.543 -11.285   8.640  1.00 93.48           H
ATOM   4605  HN  THR A 302       5.184  -9.066   9.104  1.00 93.48           H
ATOM   4606  N   GLN A 303       4.491  -6.511   7.396  1.00 92.02           N
ATOM   4607  CA  GLN A 303       4.390  -5.127   6.966  1.00 92.02           C
ATOM   4608  C   GLN A 303       5.511  -4.795   5.979  1.00 92.02           C
ATOM   4609  O   GLN A 303       5.281  -4.121   4.976  1.00 92.02           O
ATOM   4610  HA  GLN A 303       3.424  -5.048   6.468  1.00 92.02           H
ATOM   4611  CB  GLN A 303       4.415  -4.176   8.165  1.00 92.02           C
ATOM   4612 1HB  GLN A 303       3.533  -4.342   8.783  1.00 92.02           H
ATOM   4613 2HB  GLN A 303       5.285  -4.391   8.785  1.00 92.02           H
ATOM   4614  CG  GLN A 303       4.456  -2.717   7.707  1.00 92.02           C
ATOM   4615 1HG  GLN A 303       5.483  -2.434   7.473  1.00 92.02           H
ATOM   4616 2HG  GLN A 303       3.878  -2.603   6.790  1.00 92.02           H
ATOM   4617  CD  GLN A 303       3.899  -1.788   8.787  1.00 92.02           C
ATOM   4618  OE1 GLN A 303       4.499  -1.571   9.826  1.00 92.02           O
ATOM   4619  NE2 GLN A 303       2.720  -1.252   8.483  1.00 92.02           N
ATOM   4620 1HE2 GLN A 303       2.281  -1.471   7.612  1.00 92.02           H
ATOM   4621 2HE2 GLN A 303       2.273  -0.630   9.126  1.00 92.02           H
ATOM   4622  HN  GLN A 303       4.641  -6.638   8.377  1.00 92.02           H
ATOM   4623  N   THR A 304       6.701  -5.283   6.298  1.00 92.04           N
ATOM   4624  CA  THR A 304       7.868  -5.006   5.479  1.00 92.04           C
ATOM   4625  C   THR A 304       7.707  -5.630   4.092  1.00 92.04           C
ATOM   4626  O   THR A 304       8.064  -5.018   3.086  1.00 92.04           O
ATOM   4627  HA  THR A 304       7.940  -3.927   5.338  1.00 92.04           H
ATOM   4628  CB  THR A 304       9.103  -5.506   6.231  1.00 92.04           C
ATOM   4629  HB  THR A 304       9.098  -6.594   6.308  1.00 92.04           H
ATOM   4630  OG1 THR A 304       9.065  -4.802   7.469  1.00 92.04           O
ATOM   4631  HG1 THR A 304       8.609  -5.358   8.165  1.00 92.04           H
ATOM   4632  CG2 THR A 304      10.410  -5.047   5.581  1.00 92.04           C
ATOM   4633 1HG2 THR A 304      10.445  -3.958   5.566  1.00 92.04           H
ATOM   4634 2HG2 THR A 304      10.462  -5.427   4.561  1.00 92.04           H
ATOM   4635 3HG2 THR A 304      11.255  -5.430   6.154  1.00 92.04           H
ATOM   4636  HN  THR A 304       6.873  -5.858   7.098  1.00 92.04           H
ATOM   4637  N   ILE A 305       7.169  -6.841   4.082  1.00 92.24           N
ATOM   4638  CA  ILE A 305       6.923  -7.540   2.832  1.00 92.24           C
ATOM   4639  C   ILE A 305       5.946  -6.727   1.981  1.00 92.24           C
ATOM   4640  O   ILE A 305       6.105  -6.635   0.764  1.00 92.24           O
ATOM   4641  HA  ILE A 305       7.873  -7.604   2.301  1.00 92.24           H
ATOM   4642  CB  ILE A 305       6.459  -8.973   3.102  1.00 92.24           C
ATOM   4643  HB  ILE A 305       5.630  -8.935   3.808  1.00 92.24           H
ATOM   4644  CG1 ILE A 305       7.571  -9.796   3.753  1.00 92.24           C
ATOM   4645 1HG1 ILE A 305       8.350 -10.007   3.020  1.00 92.24           H
ATOM   4646 2HG1 ILE A 305       8.035  -9.219   4.553  1.00 92.24           H
ATOM   4647  CG2 ILE A 305       5.934  -9.629   1.823  1.00 92.24           C
ATOM   4648 1HG2 ILE A 305       5.090  -9.054   1.440  1.00 92.24           H
ATOM   4649 2HG2 ILE A 305       6.726  -9.653   1.075  1.00 92.24           H
ATOM   4650 3HG2 ILE A 305       5.610 -10.646   2.044  1.00 92.24           H
ATOM   4651  CD1 ILE A 305       7.024 -11.110   4.316  1.00 92.24           C
ATOM   4652 1HD1 ILE A 305       6.263 -10.894   5.066  1.00 92.24           H
ATOM   4653 2HD1 ILE A 305       6.583 -11.694   3.509  1.00 92.24           H
ATOM   4654 3HD1 ILE A 305       7.835 -11.675   4.773  1.00 92.24           H
ATOM   4655  HN  ILE A 305       6.903  -7.341   4.905  1.00 92.24           H
ATOM   4656  N   ALA A 306       4.957  -6.157   2.654  1.00 89.57           N
ATOM   4657  CA  ALA A 306       3.927  -5.396   1.969  1.00 89.57           C
ATOM   4658  C   ALA A 306       4.563  -4.183   1.287  1.00 89.57           C
ATOM   4659  O   ALA A 306       4.129  -3.771   0.212  1.00 89.57           O
ATOM   4660  HA  ALA A 306       3.488  -6.041   1.207  1.00 89.57           H
ATOM   4661  CB  ALA A 306       2.836  -4.999   2.966  1.00 89.57           C
ATOM   4662 1HB  ALA A 306       2.397  -5.897   3.400  1.00 89.57           H
ATOM   4663 2HB  ALA A 306       3.272  -4.390   3.757  1.00 89.57           H
ATOM   4664 3HB  ALA A 306       2.064  -4.428   2.452  1.00 89.57           H
ATOM   4665  HN  ALA A 306       4.854  -6.209   3.647  1.00 89.57           H
ATOM   4666  N   PHE A 307       5.582  -3.644   1.941  1.00 89.52           N
ATOM   4667  CA  PHE A 307       6.235  -2.443   1.449  1.00 89.52           C
ATOM   4668  C   PHE A 307       7.035  -2.736   0.177  1.00 89.52           C
ATOM   4669  O   PHE A 307       7.104  -1.901  -0.723  1.00 89.52           O
ATOM   4670  HA  PHE A 307       5.453  -1.718   1.225  1.00 89.52           H
ATOM   4671  CB  PHE A 307       7.196  -1.976   2.544  1.00 89.52           C
ATOM   4672 1HB  PHE A 307       7.827  -2.813   2.841  1.00 89.52           H
ATOM   4673 2HB  PHE A 307       7.854  -1.210   2.134  1.00 89.52           H
ATOM   4674  CG  PHE A 307       6.498  -1.416   3.786  1.00 89.52           C
ATOM   4675  CD1 PHE A 307       5.140  -1.412   3.859  1.00 89.52           C
ATOM   4676  HD1 PHE A 307       4.549  -1.807   3.033  1.00 89.52           H
ATOM   4677  CD2 PHE A 307       7.236  -0.923   4.816  1.00 89.52           C
ATOM   4678  HD2 PHE A 307       8.325  -0.926   4.758  1.00 89.52           H
ATOM   4679  CE1 PHE A 307       4.493  -0.892   5.011  1.00 89.52           C
ATOM   4680  HE1 PHE A 307       3.404  -0.889   5.070  1.00 89.52           H
ATOM   4681  CE2 PHE A 307       6.589  -0.403   5.968  1.00 89.52           C
ATOM   4682  HE2 PHE A 307       7.180  -0.008   6.794  1.00 89.52           H
ATOM   4683  CZ  PHE A 307       5.231  -0.399   6.041  1.00 89.52           C
ATOM   4684  HZ  PHE A 307       4.734  -0.000   6.926  1.00 89.52           H
ATOM   4685  HN  PHE A 307       5.959  -4.013   2.790  1.00 89.52           H
ATOM   4686  N   PHE A 308       7.619  -3.925   0.145  1.00 90.37           N
ATOM   4687  CA  PHE A 308       8.397  -4.345  -1.008  1.00 90.37           C
ATOM   4688  C   PHE A 308       7.542  -4.346  -2.277  1.00 90.37           C
ATOM   4689  O   PHE A 308       8.069  -4.264  -3.385  1.00 90.37           O
ATOM   4690  HA  PHE A 308       9.214  -3.632  -1.123  1.00 90.37           H
ATOM   4691  CB  PHE A 308       8.877  -5.771  -0.729  1.00 90.37           C
ATOM   4692 1HB  PHE A 308       8.185  -6.246  -0.033  1.00 90.37           H
ATOM   4693 2HB  PHE A 308       8.840  -6.343  -1.656  1.00 90.37           H
ATOM   4694  CG  PHE A 308      10.292  -5.850  -0.153  1.00 90.37           C
ATOM   4695  CD1 PHE A 308      11.368  -5.718  -0.974  1.00 90.37           C
ATOM   4696  HD1 PHE A 308      11.223  -5.555  -2.042  1.00 90.37           H
ATOM   4697  CD2 PHE A 308      10.474  -6.053   1.179  1.00 90.37           C
ATOM   4698  HD2 PHE A 308       9.611  -6.160   1.837  1.00 90.37           H
ATOM   4699  CE1 PHE A 308      12.682  -5.791  -0.440  1.00 90.37           C
ATOM   4700  HE1 PHE A 308      13.544  -5.685  -1.098  1.00 90.37           H
ATOM   4701  CE2 PHE A 308      11.787  -6.127   1.713  1.00 90.37           C
ATOM   4702  HE2 PHE A 308      11.933  -6.290   2.781  1.00 90.37           H
ATOM   4703  CZ  PHE A 308      12.864  -5.994   0.893  1.00 90.37           C
ATOM   4704  HZ  PHE A 308      13.872  -6.051   1.303  1.00 90.37           H
ATOM   4705  HN  PHE A 308       7.566  -4.594   0.886  1.00 90.37           H
ATOM   4706  N   HIS A 309       6.236  -4.439  -2.072  1.00 86.50           N
ATOM   4707  CA  HIS A 309       5.305  -4.484  -3.186  1.00 86.50           C
ATOM   4708  C   HIS A 309       5.443  -3.210  -4.022  1.00 86.50           C
ATOM   4709  O   HIS A 309       5.319  -3.249  -5.245  1.00 86.50           O
ATOM   4710  HA  HIS A 309       5.589  -5.341  -3.797  1.00 86.50           H
ATOM   4711  CB  HIS A 309       3.876  -4.717  -2.691  1.00 86.50           C
ATOM   4712 1HB  HIS A 309       3.867  -5.589  -2.037  1.00 86.50           H
ATOM   4713 2HB  HIS A 309       3.568  -3.863  -2.088  1.00 86.50           H
ATOM   4714  CG  HIS A 309       2.869  -4.924  -3.797  1.00 86.50           C
ATOM   4715  ND1 HIS A 309       2.124  -3.890  -4.336  1.00 86.50           N
ATOM   4716  HD1 HIS A 309       2.172  -2.930  -4.061  1.00 86.50           H
ATOM   4717  CD2 HIS A 309       2.493  -6.056  -4.460  1.00 86.50           C
ATOM   4718  HD2 HIS A 309       2.886  -7.057  -4.284  1.00 86.50           H
ATOM   4719  CE1 HIS A 309       1.338  -4.388  -5.279  1.00 86.50           C
ATOM   4720  HE1 HIS A 309       0.632  -3.824  -5.888  1.00 86.50           H
ATOM   4721  NE2 HIS A 309       1.568  -5.731  -5.354  1.00 86.50           N
ATOM   4722  HN  HIS A 309       5.814  -4.484  -1.166  1.00 86.50           H
ATOM   4723  N   SER A 310       5.697  -2.110  -3.328  1.00 84.95           N
ATOM   4724  CA  SER A 310       5.800  -0.818  -3.985  1.00 84.95           C
ATOM   4725  C   SER A 310       7.034  -0.787  -4.889  1.00 84.95           C
ATOM   4726  O   SER A 310       7.111   0.021  -5.813  1.00 84.95           O
ATOM   4727  HA  SER A 310       4.890  -0.722  -4.577  1.00 84.95           H
ATOM   4728  CB  SER A 310       5.864   0.317  -2.961  1.00 84.95           C
ATOM   4729 1HB  SER A 310       6.653   0.109  -2.238  1.00 84.95           H
ATOM   4730 2HB  SER A 310       6.130   1.246  -3.466  1.00 84.95           H
ATOM   4731  OG  SER A 310       4.626   0.488  -2.276  1.00 84.95           O
ATOM   4732  HG  SER A 310       3.980   0.986  -2.855  1.00 84.95           H
ATOM   4733  HN  SER A 310       5.832  -2.092  -2.338  1.00 84.95           H
ATOM   4734  N   CYS A 311       7.969  -1.678  -4.591  1.00 87.44           N
ATOM   4735  CA  CYS A 311       9.177  -1.792  -5.391  1.00 87.44           C
ATOM   4736  C   CYS A 311       8.873  -2.689  -6.593  1.00 87.44           C
ATOM   4737  O   CYS A 311       9.469  -2.531  -7.657  1.00 87.44           O
ATOM   4738  HA  CYS A 311       9.433  -0.784  -5.716  1.00 87.44           H
ATOM   4739  CB  CYS A 311      10.353  -2.319  -4.568  1.00 87.44           C
ATOM   4740 1HB  CYS A 311      10.145  -3.334  -4.229  1.00 87.44           H
ATOM   4741 2HB  CYS A 311      11.249  -2.367  -5.188  1.00 87.44           H
ATOM   4742  SG  CYS A 311      10.648  -1.228  -3.128  1.00 87.44           S
ATOM   4743  HG  CYS A 311      11.405  -2.090  -2.454  1.00 87.44           H
ATOM   4744  HN  CYS A 311       7.912  -2.312  -3.820  1.00 87.44           H
ATOM   4745  N   LEU A 312       7.947  -3.613  -6.382  1.00 87.07           N
ATOM   4746  CA  LEU A 312       7.669  -4.635  -7.377  1.00 87.07           C
ATOM   4747  C   LEU A 312       6.706  -4.073  -8.425  1.00 87.07           C
ATOM   4748  O   LEU A 312       6.680  -4.539  -9.562  1.00 87.07           O
ATOM   4749  HA  LEU A 312       8.611  -4.877  -7.868  1.00 87.07           H
ATOM   4750  CB  LEU A 312       7.167  -5.914  -6.704  1.00 87.07           C
ATOM   4751 1HB  LEU A 312       6.295  -5.666  -6.099  1.00 87.07           H
ATOM   4752 2HB  LEU A 312       6.831  -6.601  -7.481  1.00 87.07           H
ATOM   4753  CG  LEU A 312       8.176  -6.646  -5.817  1.00 87.07           C
ATOM   4754  HG  LEU A 312       8.530  -5.950  -5.057  1.00 87.07           H
ATOM   4755  CD1 LEU A 312       7.516  -7.817  -5.087  1.00 87.07           C
ATOM   4756 1HD1 LEU A 312       6.706  -7.444  -4.460  1.00 87.07           H
ATOM   4757 2HD1 LEU A 312       7.116  -8.522  -5.816  1.00 87.07           H
ATOM   4758 3HD1 LEU A 312       8.256  -8.320  -4.463  1.00 87.07           H
ATOM   4759  CD2 LEU A 312       9.397  -7.090  -6.626  1.00 87.07           C
ATOM   4760 1HD2 LEU A 312       9.079  -7.763  -7.423  1.00 87.07           H
ATOM   4761 2HD2 LEU A 312       9.882  -6.216  -7.061  1.00 87.07           H
ATOM   4762 3HD2 LEU A 312      10.098  -7.608  -5.972  1.00 87.07           H
ATOM   4763  HN  LEU A 312       7.392  -3.669  -5.552  1.00 87.07           H
ATOM   4764  N   ASN A 313       5.939  -3.078  -8.003  1.00 78.83           N
ATOM   4765  CA  ASN A 313       4.919  -2.503  -8.865  1.00 78.83           C
ATOM   4766  C   ASN A 313       5.541  -2.149 -10.217  1.00 78.83           C
ATOM   4767  O   ASN A 313       5.009  -2.515 -11.264  1.00 78.83           O
ATOM   4768  HA  ASN A 313       4.149  -3.270  -8.948  1.00 78.83           H
ATOM   4769  CB  ASN A 313       4.345  -1.222  -8.258  1.00 78.83           C
ATOM   4770 1HB  ASN A 313       5.130  -0.681  -7.730  1.00 78.83           H
ATOM   4771 2HB  ASN A 313       3.987  -0.568  -9.053  1.00 78.83           H
ATOM   4772  CG  ASN A 313       3.199  -1.537  -7.295  1.00 78.83           C
ATOM   4773  OD1 ASN A 313       2.628  -2.615  -7.300  1.00 78.83           O
ATOM   4774  ND2 ASN A 313       2.895  -0.538  -6.470  1.00 78.83           N
ATOM   4775 1HD2 ASN A 313       3.403   0.322  -6.518  1.00 78.83           H
ATOM   4776 2HD2 ASN A 313       2.159  -0.648  -5.802  1.00 78.83           H
ATOM   4777  HN  ASN A 313       6.004  -2.668  -7.094  1.00 78.83           H
ATOM   4778  N   PRO A 314       6.674  -1.433 -10.220  1.00 79.04           N
ATOM   4779  CA  PRO A 314       7.373  -1.133 -11.472  1.00 79.04           C
ATOM   4780  C   PRO A 314       7.654  -2.384 -12.290  1.00 79.04           C
ATOM   4781  O   PRO A 314       7.333  -2.439 -13.476  1.00 79.04           O
ATOM   4782  HA  PRO A 314       6.747  -0.510 -12.111  1.00 79.04           H
ATOM   4783  CB  PRO A 314       8.664  -0.454 -11.012  1.00 79.04           C
ATOM   4784 1HB  PRO A 314       9.473  -1.173 -10.886  1.00 79.04           H
ATOM   4785 2HB  PRO A 314       9.008   0.287 -11.735  1.00 79.04           H
ATOM   4786  CG  PRO A 314       8.272   0.191  -9.688  1.00 79.04           C
ATOM   4787 1HG  PRO A 314       9.143   0.408  -9.070  1.00 79.04           H
ATOM   4788 2HG  PRO A 314       7.757   1.140  -9.837  1.00 79.04           H
ATOM   4789  CD  PRO A 314       7.369  -0.856  -9.056  1.00 79.04           C
ATOM   4790 1HD  PRO A 314       7.941  -1.611  -8.516  1.00 79.04           H
ATOM   4791 2HD  PRO A 314       6.676  -0.413  -8.340  1.00 79.04           H
ATOM   4792  N   VAL A 315       8.252  -3.363 -11.627  1.00 78.25           N
ATOM   4793  CA  VAL A 315       8.694  -4.567 -12.310  1.00 78.25           C
ATOM   4794  C   VAL A 315       7.491  -5.248 -12.966  1.00 78.25           C
ATOM   4795  O   VAL A 315       7.563  -5.664 -14.121  1.00 78.25           O
ATOM   4796  HA  VAL A 315       9.394  -4.265 -13.089  1.00 78.25           H
ATOM   4797  CB  VAL A 315       9.438  -5.480 -11.332  1.00 78.25           C
ATOM   4798  HB  VAL A 315       8.725  -5.816 -10.580  1.00 78.25           H
ATOM   4799  CG1 VAL A 315       9.986  -6.717 -12.046  1.00 78.25           C
ATOM   4800 1HG1 VAL A 315       9.162  -7.276 -12.489  1.00 78.25           H
ATOM   4801 2HG1 VAL A 315      10.678  -6.407 -12.830  1.00 78.25           H
ATOM   4802 3HG1 VAL A 315      10.510  -7.348 -11.329  1.00 78.25           H
ATOM   4803  CG2 VAL A 315      10.555  -4.720 -10.615  1.00 78.25           C
ATOM   4804 1HG2 VAL A 315      11.266  -4.341 -11.349  1.00 78.25           H
ATOM   4805 2HG2 VAL A 315      10.128  -3.886 -10.058  1.00 78.25           H
ATOM   4806 3HG2 VAL A 315      11.067  -5.392  -9.926  1.00 78.25           H
ATOM   4807  HN  VAL A 315       8.434  -3.343 -10.644  1.00 78.25           H
ATOM   4808  N   LEU A 316       6.413  -5.339 -12.201  1.00 75.29           N
ATOM   4809  CA  LEU A 316       5.293  -6.182 -12.583  1.00 75.29           C
ATOM   4810  C   LEU A 316       4.617  -5.593 -13.822  1.00 75.29           C
ATOM   4811  O   LEU A 316       4.412  -6.292 -14.813  1.00 75.29           O
ATOM   4812  HA  LEU A 316       5.695  -7.162 -12.842  1.00 75.29           H
ATOM   4813  CB  LEU A 316       4.344  -6.381 -11.400  1.00 75.29           C
ATOM   4814 1HB  LEU A 316       4.051  -5.399 -11.025  1.00 75.29           H
ATOM   4815 2HB  LEU A 316       3.438  -6.866 -11.763  1.00 75.29           H
ATOM   4816  CG  LEU A 316       4.893  -7.199 -10.229  1.00 75.29           C
ATOM   4817  HG  LEU A 316       5.819  -6.734  -9.892  1.00 75.29           H
ATOM   4818  CD1 LEU A 316       3.922  -7.183  -9.046  1.00 75.29           C
ATOM   4819 1HD1 LEU A 316       3.771  -6.156  -8.714  1.00 75.29           H
ATOM   4820 2HD1 LEU A 316       2.968  -7.610  -9.354  1.00 75.29           H
ATOM   4821 3HD1 LEU A 316       4.337  -7.772  -8.228  1.00 75.29           H
ATOM   4822  CD2 LEU A 316       5.236  -8.623 -10.669  1.00 75.29           C
ATOM   4823 1HD2 LEU A 316       4.339  -9.113 -11.048  1.00 75.29           H
ATOM   4824 2HD2 LEU A 316       5.990  -8.589 -11.456  1.00 75.29           H
ATOM   4825 3HD2 LEU A 316       5.624  -9.183  -9.818  1.00 75.29           H
ATOM   4826  HN  LEU A 316       6.299  -4.851 -11.336  1.00 75.29           H
ATOM   4827  N   TYR A 317       4.288  -4.313 -13.726  1.00 67.59           N
ATOM   4828  CA  TYR A 317       3.384  -3.699 -14.683  1.00 67.59           C
ATOM   4829  C   TYR A 317       4.156  -3.110 -15.865  1.00 67.59           C
ATOM   4830  O   TYR A 317       3.583  -2.870 -16.927  1.00 67.59           O
ATOM   4831  HA  TYR A 317       2.706  -4.470 -15.049  1.00 67.59           H
ATOM   4832  CB  TYR A 317       2.681  -2.566 -13.932  1.00 67.59           C
ATOM   4833 1HB  TYR A 317       3.434  -1.943 -13.449  1.00 67.59           H
ATOM   4834 2HB  TYR A 317       2.160  -1.935 -14.653  1.00 67.59           H
ATOM   4835  CG  TYR A 317       1.681  -3.044 -12.878  1.00 67.59           C
ATOM   4836  CD1 TYR A 317       0.482  -3.604 -13.268  1.00 67.59           C
ATOM   4837  HD1 TYR A 317       0.247  -3.706 -14.327  1.00 67.59           H
ATOM   4838  CD2 TYR A 317       1.979  -2.916 -11.536  1.00 67.59           C
ATOM   4839  HD2 TYR A 317       2.927  -2.473 -11.228  1.00 67.59           H
ATOM   4840  CE1 TYR A 317      -0.459  -4.054 -12.275  1.00 67.59           C
ATOM   4841  HE1 TYR A 317      -1.410  -4.498 -12.570  1.00 67.59           H
ATOM   4842  CE2 TYR A 317       1.038  -3.366 -10.544  1.00 67.59           C
ATOM   4843  HE2 TYR A 317       1.261  -3.270  -9.481  1.00 67.59           H
ATOM   4844  CZ  TYR A 317      -0.134  -3.913 -10.962  1.00 67.59           C
ATOM   4845  OH  TYR A 317      -1.023  -4.338 -10.025  1.00 67.59           O
ATOM   4846  HH  TYR A 317      -0.582  -4.376  -9.128  1.00 67.59           H
ATOM   4847  HN  TYR A 317       4.627  -3.701 -13.011  1.00 67.59           H
ATOM   4848  N   VAL A 318       5.444  -2.893 -15.642  1.00 66.78           N
ATOM   4849  CA  VAL A 318       6.215  -2.011 -16.501  1.00 66.78           C
ATOM   4850  C   VAL A 318       7.193  -2.844 -17.333  1.00 66.78           C
ATOM   4851  O   VAL A 318       7.118  -2.853 -18.560  1.00 66.78           O
ATOM   4852  HA  VAL A 318       5.516  -1.515 -17.174  1.00 66.78           H
ATOM   4853  CB  VAL A 318       6.908  -0.937 -15.661  1.00 66.78           C
ATOM   4854  HB  VAL A 318       7.642  -1.431 -15.024  1.00 66.78           H
ATOM   4855  CG1 VAL A 318       7.653   0.059 -16.552  1.00 66.78           C
ATOM   4856 1HG1 VAL A 318       8.407  -0.469 -17.135  1.00 66.78           H
ATOM   4857 2HG1 VAL A 318       6.946   0.544 -17.225  1.00 66.78           H
ATOM   4858 3HG1 VAL A 318       8.137   0.812 -15.929  1.00 66.78           H
ATOM   4859  CG2 VAL A 318       5.907  -0.219 -14.754  1.00 66.78           C
ATOM   4860 1HG2 VAL A 318       5.139   0.257 -15.365  1.00 66.78           H
ATOM   4861 2HG2 VAL A 318       5.441  -0.941 -14.083  1.00 66.78           H
ATOM   4862 3HG2 VAL A 318       6.426   0.540 -14.168  1.00 66.78           H
ATOM   4863  HN  VAL A 318       5.958  -3.307 -14.891  1.00 66.78           H
ATOM   4864  N   PHE A 319       8.088  -3.523 -16.630  1.00 66.39           N
ATOM   4865  CA  PHE A 319       9.149  -4.265 -17.289  1.00 66.39           C
ATOM   4866  C   PHE A 319       8.611  -5.552 -17.917  1.00 66.39           C
ATOM   4867  O   PHE A 319       9.241  -6.124 -18.805  1.00 66.39           O
ATOM   4868  HA  PHE A 319       9.555  -3.623 -18.071  1.00 66.39           H
ATOM   4869  CB  PHE A 319      10.176  -4.626 -16.214  1.00 66.39           C
ATOM   4870 1HB  PHE A 319       9.652  -5.024 -15.345  1.00 66.39           H
ATOM   4871 2HB  PHE A 319      10.817  -5.422 -16.592  1.00 66.39           H
ATOM   4872  CG  PHE A 319      11.052  -3.453 -15.770  1.00 66.39           C
ATOM   4873  CD1 PHE A 319      12.115  -3.073 -16.528  1.00 66.39           C
ATOM   4874  HD1 PHE A 319      12.343  -3.604 -17.452  1.00 66.39           H
ATOM   4875  CD2 PHE A 319      10.767  -2.790 -14.617  1.00 66.39           C
ATOM   4876  HD2 PHE A 319       9.915  -3.094 -14.009  1.00 66.39           H
ATOM   4877  CE1 PHE A 319      12.928  -1.984 -16.116  1.00 66.39           C
ATOM   4878  HE1 PHE A 319      13.780  -1.680 -16.724  1.00 66.39           H
ATOM   4879  CE2 PHE A 319      11.580  -1.701 -14.205  1.00 66.39           C
ATOM   4880  HE2 PHE A 319      11.352  -1.170 -13.281  1.00 66.39           H
ATOM   4881  CZ  PHE A 319      12.643  -1.321 -14.963  1.00 66.39           C
ATOM   4882  HZ  PHE A 319      13.267  -0.485 -14.647  1.00 66.39           H
ATOM   4883  HN  PHE A 319       8.096  -3.571 -15.632  1.00 66.39           H
ATOM   4884  N   VAL A 320       7.451  -5.969 -17.431  1.00 67.33           N
ATOM   4885  CA  VAL A 320       6.774  -7.123 -17.997  1.00 67.33           C
ATOM   4886  C   VAL A 320       6.099  -6.719 -19.310  1.00 67.33           C
ATOM   4887  O   VAL A 320       5.849  -7.563 -20.169  1.00 67.33           O
ATOM   4888  HA  VAL A 320       7.531  -7.877 -18.210  1.00 67.33           H
ATOM   4889  CB  VAL A 320       5.795  -7.709 -16.978  1.00 67.33           C
ATOM   4890  HB  VAL A 320       5.077  -6.931 -16.718  1.00 67.33           H
ATOM   4891  CG1 VAL A 320       5.020  -8.885 -17.574  1.00 67.33           C
ATOM   4892 1HG1 VAL A 320       4.457  -8.545 -18.444  1.00 67.33           H
ATOM   4893 2HG1 VAL A 320       5.718  -9.665 -17.876  1.00 67.33           H
ATOM   4894 3HG1 VAL A 320       4.331  -9.282 -16.829  1.00 67.33           H
ATOM   4895  CG2 VAL A 320       6.522  -8.124 -15.697  1.00 67.33           C
ATOM   4896 1HG2 VAL A 320       7.272  -8.878 -15.933  1.00 67.33           H
ATOM   4897 2HG2 VAL A 320       7.007  -7.254 -15.255  1.00 67.33           H
ATOM   4898 3HG2 VAL A 320       5.803  -8.537 -14.989  1.00 67.33           H
ATOM   4899  HN  VAL A 320       6.977  -5.534 -16.665  1.00 67.33           H
ATOM   4900  N   GLY A 321       5.823  -5.428 -19.423  1.00 66.10           N
ATOM   4901  CA  GLY A 321       5.178  -4.902 -20.614  1.00 66.10           C
ATOM   4902  C   GLY A 321       6.167  -4.813 -21.779  1.00 66.10           C
ATOM   4903  O   GLY A 321       7.173  -4.112 -21.691  1.00 66.10           O
ATOM   4904 1HA  GLY A 321       4.341  -5.542 -20.892  1.00 66.10           H
ATOM   4905 2HA  GLY A 321       4.768  -3.914 -20.405  1.00 66.10           H
ATOM   4906  HN  GLY A 321       6.031  -4.748 -18.720  1.00 66.10           H
ATOM   4907  N   GLU A 322       5.846  -5.535 -22.842  1.00 67.36           N
ATOM   4908  CA  GLU A 322       6.613  -5.438 -24.072  1.00 67.36           C
ATOM   4909  C   GLU A 322       6.670  -3.985 -24.549  1.00 67.36           C
ATOM   4910  O   GLU A 322       7.730  -3.496 -24.935  1.00 67.36           O
ATOM   4911  HA  GLU A 322       7.615  -5.783 -23.817  1.00 67.36           H
ATOM   4912  CB  GLU A 322       6.031  -6.348 -25.156  1.00 67.36           C
ATOM   4913 1HB  GLU A 322       4.944  -6.266 -25.158  1.00 67.36           H
ATOM   4914 2HB  GLU A 322       6.483  -6.109 -26.118  1.00 67.36           H
ATOM   4915  CG  GLU A 322       6.362  -7.815 -24.875  1.00 67.36           C
ATOM   4916 1HG  GLU A 322       7.436  -7.927 -24.724  1.00 67.36           H
ATOM   4917 2HG  GLU A 322       5.875  -8.132 -23.953  1.00 67.36           H
ATOM   4918  CD  GLU A 322       5.909  -8.710 -26.031  1.00 67.36           C
ATOM   4919  OE1 GLU A 322       6.449  -9.833 -26.124  1.00 67.36           O
ATOM   4920  OE2 GLU A 322       5.033  -8.250 -26.795  1.00 67.36           O
ATOM   4921  HN  GLU A 322       5.078  -6.176 -22.873  1.00 67.36           H
ATOM   4922  N   ARG A 323       5.516  -3.336 -24.506  1.00 66.72           N
ATOM   4923  CA  ARG A 323       5.401  -1.979 -25.012  1.00 66.72           C
ATOM   4924  C   ARG A 323       6.412  -1.065 -24.316  1.00 66.72           C
ATOM   4925  O   ARG A 323       7.097  -0.280 -24.970  1.00 66.72           O
ATOM   4926  HA  ARG A 323       5.614  -2.060 -26.078  1.00 66.72           H
ATOM   4927  CB  ARG A 323       3.991  -1.427 -24.794  1.00 66.72           C
ATOM   4928 1HB  ARG A 323       3.598  -1.788 -23.843  1.00 66.72           H
ATOM   4929 2HB  ARG A 323       4.027  -0.340 -24.731  1.00 66.72           H
ATOM   4930  CG  ARG A 323       3.056  -1.846 -25.930  1.00 66.72           C
ATOM   4931 1HG  ARG A 323       3.523  -1.626 -26.890  1.00 66.72           H
ATOM   4932 2HG  ARG A 323       2.895  -2.924 -25.895  1.00 66.72           H
ATOM   4933  CD  ARG A 323       1.712  -1.121 -25.831  1.00 66.72           C
ATOM   4934 1HD  ARG A 323       1.266  -1.297 -24.853  1.00 66.72           H
ATOM   4935 2HD  ARG A 323       1.863  -0.045 -25.924  1.00 66.72           H
ATOM   4936  NE  ARG A 323       0.801  -1.596 -26.896  1.00 66.72           N
ATOM   4937  HE  ARG A 323       1.143  -2.287 -27.533  1.00 66.72           H
ATOM   4938  CZ  ARG A 323      -0.455  -1.159 -27.060  1.00 66.72           C
ATOM   4939  NH1 ARG A 323      -0.967  -0.234 -26.236  1.00 66.72           N
ATOM   4940 1HH1 ARG A 323      -0.410   0.135 -25.492  1.00 66.72           H
ATOM   4941 2HH1 ARG A 323      -1.905   0.086 -26.365  1.00 66.72           H
ATOM   4942  NH2 ARG A 323      -1.193  -1.661 -28.060  1.00 66.72           N
ATOM   4943 1HH2 ARG A 323      -2.132  -1.345 -28.196  1.00 66.72           H
ATOM   4944 2HH2 ARG A 323      -0.803  -2.351 -28.670  1.00 66.72           H
ATOM   4945  HN  ARG A 323       4.671  -3.721 -24.135  1.00 66.72           H
ATOM   4946  N   PHE A 324       6.473  -1.199 -22.999  1.00 70.41           N
ATOM   4947  CA  PHE A 324       7.300  -0.315 -22.196  1.00 70.41           C
ATOM   4948  C   PHE A 324       8.786  -0.584 -22.437  1.00 70.41           C
ATOM   4949  O   PHE A 324       9.590   0.346 -22.479  1.00 70.41           O
ATOM   4950  HA  PHE A 324       7.064   0.707 -22.493  1.00 70.41           H
ATOM   4951  CB  PHE A 324       6.973  -0.607 -20.730  1.00 70.41           C
ATOM   4952 1HB  PHE A 324       5.891  -0.586 -20.598  1.00 70.41           H
ATOM   4953 2HB  PHE A 324       7.304  -1.617 -20.488  1.00 70.41           H
ATOM   4954  CG  PHE A 324       7.610   0.373 -19.743  1.00 70.41           C
ATOM   4955  CD1 PHE A 324       8.869   0.150 -19.280  1.00 70.41           C
ATOM   4956  HD1 PHE A 324       9.424  -0.728 -19.612  1.00 70.41           H
ATOM   4957  CD2 PHE A 324       6.918   1.468 -19.328  1.00 70.41           C
ATOM   4958  HD2 PHE A 324       5.909   1.647 -19.700  1.00 70.41           H
ATOM   4959  CE1 PHE A 324       9.461   1.059 -18.364  1.00 70.41           C
ATOM   4960  HE1 PHE A 324      10.470   0.880 -17.992  1.00 70.41           H
ATOM   4961  CE2 PHE A 324       7.509   2.378 -18.412  1.00 70.41           C
ATOM   4962  HE2 PHE A 324       6.954   3.255 -18.080  1.00 70.41           H
ATOM   4963  CZ  PHE A 324       8.768   2.154 -17.949  1.00 70.41           C
ATOM   4964  HZ  PHE A 324       9.222   2.852 -17.246  1.00 70.41           H
ATOM   4965  HN  PHE A 324       5.972  -1.894 -22.484  1.00 70.41           H
ATOM   4966  N   ARG A 325       9.107  -1.860 -22.590  1.00 71.49           N
ATOM   4967  CA  ARG A 325      10.467  -2.257 -22.913  1.00 71.49           C
ATOM   4968  C   ARG A 325      10.944  -1.537 -24.176  1.00 71.49           C
ATOM   4969  O   ARG A 325      12.078  -1.064 -24.233  1.00 71.49           O
ATOM   4970  HA  ARG A 325      11.057  -1.961 -22.046  1.00 71.49           H
ATOM   4971  CB  ARG A 325      10.563  -3.769 -23.129  1.00 71.49           C
ATOM   4972 1HB  ARG A 325       9.780  -4.092 -23.814  1.00 71.49           H
ATOM   4973 2HB  ARG A 325      11.517  -4.013 -23.596  1.00 71.49           H
ATOM   4974  CG  ARG A 325      10.432  -4.521 -21.803  1.00 71.49           C
ATOM   4975 1HG  ARG A 325      11.122  -4.101 -21.072  1.00 71.49           H
ATOM   4976 2HG  ARG A 325       9.426  -4.389 -21.404  1.00 71.49           H
ATOM   4977  CD  ARG A 325      10.721  -6.012 -21.988  1.00 71.49           C
ATOM   4978 1HD  ARG A 325      10.053  -6.430 -22.741  1.00 71.49           H
ATOM   4979 2HD  ARG A 325      11.739  -6.151 -22.351  1.00 71.49           H
ATOM   4980  NE  ARG A 325      10.541  -6.725 -20.703  1.00 71.49           N
ATOM   4981  HE  ARG A 325      10.179  -6.210 -19.927  1.00 71.49           H
ATOM   4982  CZ  ARG A 325      10.834  -8.019 -20.516  1.00 71.49           C
ATOM   4983  NH1 ARG A 325      11.323  -8.759 -21.520  1.00 71.49           N
ATOM   4984 1HH1 ARG A 325      11.472  -8.346 -22.419  1.00 71.49           H
ATOM   4985 2HH1 ARG A 325      11.539  -9.724 -21.372  1.00 71.49           H
ATOM   4986  NH2 ARG A 325      10.631  -8.563 -19.308  1.00 71.49           N
ATOM   4987 1HH2 ARG A 325      10.845  -9.527 -19.151  1.00 71.49           H
ATOM   4988 2HH2 ARG A 325      10.266  -8.004 -18.563  1.00 71.49           H
ATOM   4989  HN  ARG A 325       8.457  -2.615 -22.497  1.00 71.49           H
ATOM   4990  N   ARG A 326      10.055  -1.477 -25.156  1.00 73.77           N
ATOM   4991  CA  ARG A 326      10.349  -0.769 -26.391  1.00 73.77           C
ATOM   4992  C   ARG A 326      10.523   0.726 -26.116  1.00 73.77           C
ATOM   4993  O   ARG A 326      11.428   1.359 -26.657  1.00 73.77           O
ATOM   4994  HA  ARG A 326      11.277  -1.212 -26.752  1.00 73.77           H
ATOM   4995  CB  ARG A 326       9.232  -0.966 -27.417  1.00 73.77           C
ATOM   4996 1HB  ARG A 326       8.269  -0.734 -26.962  1.00 73.77           H
ATOM   4997 2HB  ARG A 326       9.368  -0.271 -28.246  1.00 73.77           H
ATOM   4998  CG  ARG A 326       9.220  -2.402 -27.946  1.00 73.77           C
ATOM   4999 1HG  ARG A 326      10.161  -2.615 -28.451  1.00 73.77           H
ATOM   5000 2HG  ARG A 326       9.140  -3.099 -27.112  1.00 73.77           H
ATOM   5001  CD  ARG A 326       8.054  -2.620 -28.913  1.00 73.77           C
ATOM   5002 1HD  ARG A 326       7.119  -2.314 -28.444  1.00 73.77           H
ATOM   5003 2HD  ARG A 326       8.185  -1.998 -29.799  1.00 73.77           H
ATOM   5004  NE  ARG A 326       7.981  -4.045 -29.304  1.00 73.77           N
ATOM   5005  HE  ARG A 326       8.173  -4.734 -28.604  1.00 73.77           H
ATOM   5006  CZ  ARG A 326       7.672  -4.472 -30.536  1.00 73.77           C
ATOM   5007  NH1 ARG A 326       7.405  -3.594 -31.512  1.00 73.77           N
ATOM   5008 1HH1 ARG A 326       7.435  -2.613 -31.324  1.00 73.77           H
ATOM   5009 2HH1 ARG A 326       7.176  -3.921 -32.429  1.00 73.77           H
ATOM   5010  NH2 ARG A 326       7.635  -5.790 -30.777  1.00 73.77           N
ATOM   5011 1HH2 ARG A 326       7.406  -6.125 -31.691  1.00 73.77           H
ATOM   5012 2HH2 ARG A 326       7.835  -6.438 -30.042  1.00 73.77           H
ATOM   5013  HN  ARG A 326       9.150  -1.901 -25.117  1.00 73.77           H
ATOM   5014  N   ASP A 327       9.641   1.247 -25.276  1.00 74.55           N
ATOM   5015  CA  ASP A 327       9.629   2.672 -24.992  1.00 74.55           C
ATOM   5016  C   ASP A 327      10.873   3.037 -24.180  1.00 74.55           C
ATOM   5017  O   ASP A 327      11.471   4.090 -24.393  1.00 74.55           O
ATOM   5018  HA  ASP A 327       9.611   3.158 -25.968  1.00 74.55           H
ATOM   5019  CB  ASP A 327       8.398   3.060 -24.171  1.00 74.55           C
ATOM   5020 1HB  ASP A 327       8.396   2.510 -23.230  1.00 74.55           H
ATOM   5021 2HB  ASP A 327       8.443   4.120 -23.920  1.00 74.55           H
ATOM   5022  CG  ASP A 327       7.109   2.768 -24.942  1.00 74.55           C
ATOM   5023  OD1 ASP A 327       7.125   2.978 -26.174  1.00 74.55           O
ATOM   5024  OD2 ASP A 327       6.138   2.340 -24.283  1.00 74.55           O
ATOM   5025  HN  ASP A 327       8.945   0.715 -24.794  1.00 74.55           H
ATOM   5026  N   LEU A 328      11.226   2.145 -23.266  1.00 73.85           N
ATOM   5027  CA  LEU A 328      12.415   2.337 -22.452  1.00 73.85           C
ATOM   5028  C   LEU A 328      13.636   2.471 -23.364  1.00 73.85           C
ATOM   5029  O   LEU A 328      14.455   3.370 -23.183  1.00 73.85           O
ATOM   5030  HA  LEU A 328      12.288   3.272 -21.906  1.00 73.85           H
ATOM   5031  CB  LEU A 328      12.541   1.220 -21.415  1.00 73.85           C
ATOM   5032 1HB  LEU A 328      11.674   1.264 -20.755  1.00 73.85           H
ATOM   5033 2HB  LEU A 328      12.497   0.262 -21.935  1.00 73.85           H
ATOM   5034  CG  LEU A 328      13.805   1.244 -20.554  1.00 73.85           C
ATOM   5035  HG  LEU A 328      14.669   1.284 -21.217  1.00 73.85           H
ATOM   5036  CD1 LEU A 328      13.848   2.498 -19.678  1.00 73.85           C
ATOM   5037 1HD1 LEU A 328      13.841   3.384 -20.313  1.00 73.85           H
ATOM   5038 2HD1 LEU A 328      12.978   2.513 -19.022  1.00 73.85           H
ATOM   5039 3HD1 LEU A 328      14.757   2.489 -19.076  1.00 73.85           H
ATOM   5040  CD2 LEU A 328      13.929  -0.038 -19.727  1.00 73.85           C
ATOM   5041 1HD2 LEU A 328      13.062  -0.133 -19.073  1.00 73.85           H
ATOM   5042 2HD2 LEU A 328      13.977  -0.898 -20.394  1.00 73.85           H
ATOM   5043 3HD2 LEU A 328      14.836   0.006 -19.124  1.00 73.85           H
ATOM   5044  HN  LEU A 328      10.717   1.305 -23.079  1.00 73.85           H
ATOM   5045  N   VAL A 329      13.720   1.562 -24.325  1.00 74.11           N
ATOM   5046  CA  VAL A 329      14.841   1.551 -25.249  1.00 74.11           C
ATOM   5047  C   VAL A 329      14.806   2.822 -26.101  1.00 74.11           C
ATOM   5048  O   VAL A 329      15.851   3.383 -26.428  1.00 74.11           O
ATOM   5049  HA  VAL A 329      15.755   1.551 -24.657  1.00 74.11           H
ATOM   5050  CB  VAL A 329      14.817   0.270 -26.086  1.00 74.11           C
ATOM   5051  HB  VAL A 329      13.833   0.190 -26.548  1.00 74.11           H
ATOM   5052  CG1 VAL A 329      15.858   0.327 -27.205  1.00 74.11           C
ATOM   5053 1HG1 VAL A 329      15.645   1.174 -27.857  1.00 74.11           H
ATOM   5054 2HG1 VAL A 329      16.852   0.443 -26.771  1.00 74.11           H
ATOM   5055 3HG1 VAL A 329      15.820  -0.596 -27.784  1.00 74.11           H
ATOM   5056  CG2 VAL A 329      15.025  -0.963 -25.205  1.00 74.11           C
ATOM   5057 1HG2 VAL A 329      15.989  -0.892 -24.702  1.00 74.11           H
ATOM   5058 2HG2 VAL A 329      14.230  -1.017 -24.461  1.00 74.11           H
ATOM   5059 3HG2 VAL A 329      15.004  -1.860 -25.824  1.00 74.11           H
ATOM   5060  HN  VAL A 329      13.040   0.844 -24.476  1.00 74.11           H
ATOM   5061  N   LYS A 330      13.594   3.239 -26.436  1.00 74.04           N
[truncated: 117,320 more chars]
