# Supplementary material for: Noncanonical roles of chemokine regions in CCR9 activation revealed by structural modeling and mutational mapping
Source: Nat Commun. 2025 Aug 18;16:7695. doi: 10.1038/s41467-025-62321-9 (PMC12361432; doi:10.1038/s41467-025-62321-9)
Supplement: Supplementary file 4 — Supplementary Data 2 [file 41467_2025_62321_MOESM4_ESM.zip › CCR9_CCL25_rnk227.pdb]

SSBOND   1 CYS A   38    CYS A  289 
SSBOND   2 CYS A  119    CYS A  198 
SSBOND   3 CYS B    7    CYS B   35 
SSBOND   4 CYS B    8    CYS B   52 
ATOM      1  N   GLU A  20      -3.795  -3.678  60.949  1.00 46.86           N
ATOM      2  CA  GLU A  20      -3.943  -3.282  59.559  1.00 46.86           C
ATOM      3  C   GLU A  20      -2.632  -3.500  58.802  1.00 46.86           C
ATOM      4  O   GLU A  20      -2.634  -3.660  57.582  1.00 46.86           O
ATOM      5  HA  GLU A  20      -4.717  -3.933  59.153  1.00 46.86           H
ATOM      6  CB  GLU A  20      -4.404  -1.827  59.449  1.00 46.86           C
ATOM      7 1HB  GLU A  20      -3.925  -1.231  60.227  1.00 46.86           H
ATOM      8 2HB  GLU A  20      -4.212  -1.455  58.443  1.00 46.86           H
ATOM      9  CG  GLU A  20      -5.913  -1.711  59.671  1.00 46.86           C
ATOM     10 1HG  GLU A  20      -6.418  -2.562  59.214  1.00 46.86           H
ATOM     11 2HG  GLU A  20      -6.131  -1.747  60.738  1.00 46.86           H
ATOM     12  CD  GLU A  20      -6.456  -0.410  59.077  1.00 46.86           C
ATOM     13  OE1 GLU A  20      -7.674  -0.379  58.797  1.00 46.86           O
ATOM     14  OE2 GLU A  20      -5.641   0.524  58.917  1.00 46.86           O
ATOM     15  HN  GLU A  20      -2.882  -3.997  61.202  1.00 46.86           H
ATOM     16  N   SER A  21      -1.543  -3.501  59.556  1.00 52.83           N
ATOM     17  CA  SER A  21      -0.219  -3.553  58.960  1.00 52.83           C
ATOM     18  C   SER A  21       0.064  -4.962  58.436  1.00 52.83           C
ATOM     19  O   SER A  21       0.574  -5.126  57.329  1.00 52.83           O
ATOM     20  HA  SER A  21      -0.244  -2.837  58.138  1.00 52.83           H
ATOM     21  CB  SER A  21       0.855  -3.135  59.966  1.00 52.83           C
ATOM     22 1HB  SER A  21       1.780  -2.906  59.436  1.00 52.83           H
ATOM     23 2HB  SER A  21       0.543  -2.222  60.472  1.00 52.83           H
ATOM     24  OG  SER A  21       1.104  -4.151  60.934  1.00 52.83           O
ATOM     25  HG  SER A  21       1.803  -3.844  61.580  1.00 52.83           H
ATOM     26  HN  SER A  21      -1.555  -3.466  60.556  1.00 52.83           H
ATOM     27  N   THR A  22      -0.280  -5.944  59.257  1.00 53.53           N
ATOM     28  CA  THR A  22       0.032  -7.328  58.941  1.00 53.53           C
ATOM     29  C   THR A  22      -0.829  -7.815  57.774  1.00 53.53           C
ATOM     30  O   THR A  22      -0.311  -8.368  56.804  1.00 53.53           O
ATOM     31  HA  THR A  22       1.071  -7.380  58.616  1.00 53.53           H
ATOM     32  CB  THR A  22      -0.147  -8.155  60.215  1.00 53.53           C
ATOM     33  HB  THR A  22      -0.665  -9.090  60.002  1.00 53.53           H
ATOM     34  OG1 THR A  22      -0.815  -7.272  61.112  1.00 53.53           O
ATOM     35  HG1 THR A  22      -1.196  -7.788  61.879  1.00 53.53           H
ATOM     36  CG2 THR A  22       1.183  -8.456  60.909  1.00 53.53           C
ATOM     37 1HG2 THR A  22       1.670  -7.520  61.183  1.00 53.53           H
ATOM     38 2HG2 THR A  22       1.828  -9.017  60.232  1.00 53.53           H
ATOM     39 3HG2 THR A  22       0.999  -9.046  61.807  1.00 53.53           H
ATOM     40  HN  THR A  22      -0.763  -5.807  60.122  1.00 53.53           H
ATOM     41  N   SER A  23      -2.128  -7.593  57.905  1.00 55.09           N
ATOM     42  CA  SER A  23      -3.067  -8.011  56.877  1.00 55.09           C
ATOM     43  C   SER A  23      -2.705  -7.358  55.542  1.00 55.09           C
ATOM     44  O   SER A  23      -2.794  -7.993  54.492  1.00 55.09           O
ATOM     45  HA  SER A  23      -2.962  -9.095  56.814  1.00 55.09           H
ATOM     46  CB  SER A  23      -4.504  -7.661  57.268  1.00 55.09           C
ATOM     47 1HB  SER A  23      -5.181  -7.965  56.470  1.00 55.09           H
ATOM     48 2HB  SER A  23      -4.786  -8.226  58.157  1.00 55.09           H
ATOM     49  OG  SER A  23      -4.664  -6.268  57.521  1.00 55.09           O
ATOM     50  HG  SER A  23      -5.618  -6.068  57.741  1.00 55.09           H
ATOM     51  HN  SER A  23      -2.541  -7.138  58.694  1.00 55.09           H
ATOM     52  N   SER A  24      -2.306  -6.097  55.625  1.00 60.57           N
ATOM     53  CA  SER A  24      -1.936  -5.349  54.436  1.00 60.57           C
ATOM     54  C   SER A  24      -0.699  -5.975  53.788  1.00 60.57           C
ATOM     55  O   SER A  24      -0.484  -5.832  52.585  1.00 60.57           O
ATOM     56  HA  SER A  24      -2.795  -5.423  53.770  1.00 60.57           H
ATOM     57  CB  SER A  24      -1.674  -3.879  54.769  1.00 60.57           C
ATOM     58 1HB  SER A  24      -1.838  -3.271  53.879  1.00 60.57           H
ATOM     59 2HB  SER A  24      -2.390  -3.544  55.520  1.00 60.57           H
ATOM     60  OG  SER A  24      -0.349  -3.669  55.250  1.00 60.57           O
ATOM     61  HG  SER A  24      -0.217  -4.156  56.113  1.00 60.57           H
ATOM     62  HN  SER A  24      -2.234  -5.589  56.484  1.00 60.57           H
ATOM     63  N   MET A  25       0.082  -6.656  54.614  1.00 63.39           N
ATOM     64  CA  MET A  25       1.301  -7.288  54.140  1.00 63.39           C
ATOM     65  C   MET A  25       0.997  -8.621  53.453  1.00 63.39           C
ATOM     66  O   MET A  25       1.587  -8.941  52.422  1.00 63.39           O
ATOM     67  HA  MET A  25       1.733  -6.591  53.421  1.00 63.39           H
ATOM     68  CB  MET A  25       2.245  -7.525  55.321  1.00 63.39           C
ATOM     69 1HB  MET A  25       2.146  -6.712  56.039  1.00 63.39           H
ATOM     70 2HB  MET A  25       1.963  -8.443  55.837  1.00 63.39           H
ATOM     71  CG  MET A  25       3.698  -7.624  54.850  1.00 63.39           C
ATOM     72 1HG  MET A  25       4.297  -8.143  55.598  1.00 63.39           H
ATOM     73 2HG  MET A  25       3.753  -8.212  53.934  1.00 63.39           H
ATOM     74  SD  MET A  25       4.360  -5.991  54.566  1.00 63.39           S
ATOM     75  CE  MET A  25       6.102  -6.371  54.493  1.00 63.39           C
ATOM     76 1HE  MET A  25       6.416  -6.819  55.436  1.00 63.39           H
ATOM     77 2HE  MET A  25       6.287  -7.072  53.678  1.00 63.39           H
ATOM     78 3HE  MET A  25       6.667  -5.456  54.319  1.00 63.39           H
ATOM     79  HN  MET A  25      -0.107  -6.779  55.588  1.00 63.39           H
ATOM     80  N   GLU A  26       0.078  -9.363  54.053  1.00 64.18           N
ATOM     81  CA  GLU A  26      -0.325 -10.646  53.502  1.00 64.18           C
ATOM     82  C   GLU A  26      -1.027 -10.449  52.157  1.00 64.18           C
ATOM     83  O   GLU A  26      -0.748 -11.166  51.197  1.00 64.18           O
ATOM     84  HA  GLU A  26       0.601 -11.203  53.358  1.00 64.18           H
ATOM     85  CB  GLU A  26      -1.220 -11.407  54.482  1.00 64.18           C
ATOM     86 1HB  GLU A  26      -1.975 -10.734  54.888  1.00 64.18           H
ATOM     87 2HB  GLU A  26      -1.644 -12.282  53.989  1.00 64.18           H
ATOM     88  CG  GLU A  26      -0.411 -11.932  55.670  1.00 64.18           C
ATOM     89 1HG  GLU A  26       0.409 -12.552  55.310  1.00 64.18           H
ATOM     90 2HG  GLU A  26       0.034 -11.095  56.209  1.00 64.18           H
ATOM     91  CD  GLU A  26      -1.295 -12.744  56.619  1.00 64.18           C
ATOM     92  OE1 GLU A  26      -0.725 -13.595  57.336  1.00 64.18           O
ATOM     93  OE2 GLU A  26      -2.520 -12.496  56.606  1.00 64.18           O
ATOM     94  HN  GLU A  26      -0.388  -9.101  54.898  1.00 64.18           H
ATOM     95  N   ASP A  27      -1.924  -9.474  52.131  1.00 60.40           N
ATOM     96  CA  ASP A  27      -2.683  -9.188  50.925  1.00 60.40           C
ATOM     97  C   ASP A  27      -1.715  -8.927  49.769  1.00 60.40           C
ATOM     98  O   ASP A  27      -1.961  -9.352  48.641  1.00 60.40           O
ATOM     99  HA  ASP A  27      -3.302 -10.070  50.760  1.00 60.40           H
ATOM    100  CB  ASP A  27      -3.552  -7.942  51.105  1.00 60.40           C
ATOM    101 1HB  ASP A  27      -2.981  -7.167  51.616  1.00 60.40           H
ATOM    102 2HB  ASP A  27      -3.828  -7.543  50.128  1.00 60.40           H
ATOM    103  CG  ASP A  27      -4.815  -8.265  51.905  1.00 60.40           C
ATOM    104  OD1 ASP A  27      -5.103  -9.473  52.046  1.00 60.40           O
ATOM    105  OD2 ASP A  27      -5.464  -7.297  52.357  1.00 60.40           O
ATOM    106  HN  ASP A  27      -2.134  -8.887  52.912  1.00 60.40           H
ATOM    107  N   TYR A  28      -0.635  -8.229  50.088  1.00 65.23           N
ATOM    108  CA  TYR A  28       0.361  -7.891  49.087  1.00 65.23           C
ATOM    109  C   TYR A  28       1.161  -9.127  48.670  1.00 65.23           C
ATOM    110  O   TYR A  28       1.602  -9.229  47.527  1.00 65.23           O
ATOM    111  HA  TYR A  28      -0.159  -7.494  48.215  1.00 65.23           H
ATOM    112  CB  TYR A  28       1.305  -6.888  49.752  1.00 65.23           C
ATOM    113 1HB  TYR A  28       0.725  -6.033  50.099  1.00 65.23           H
ATOM    114 2HB  TYR A  28       1.748  -7.351  50.634  1.00 65.23           H
ATOM    115  CG  TYR A  28       2.426  -6.388  48.839  1.00 65.23           C
ATOM    116  CD1 TYR A  28       3.683  -6.953  48.915  1.00 65.23           C
ATOM    117  HD1 TYR A  28       3.876  -7.757  49.626  1.00 65.23           H
ATOM    118  CD2 TYR A  28       2.180  -5.371  47.939  1.00 65.23           C
ATOM    119  HD2 TYR A  28       1.188  -4.924  47.879  1.00 65.23           H
ATOM    120  CE1 TYR A  28       4.737  -6.482  48.055  1.00 65.23           C
ATOM    121  HE1 TYR A  28       5.734  -6.920  48.105  1.00 65.23           H
ATOM    122  CE2 TYR A  28       3.235  -4.900  47.079  1.00 65.23           C
ATOM    123  HE2 TYR A  28       3.055  -4.097  46.364  1.00 65.23           H
ATOM    124  CZ  TYR A  28       4.462  -5.479  47.180  1.00 65.23           C
ATOM    125  OH  TYR A  28       5.458  -5.034  46.368  1.00 65.23           O
ATOM    126  HH  TYR A  28       5.135  -4.262  45.821  1.00 65.23           H
ATOM    127  HN  TYR A  28      -0.437  -7.897  51.011  1.00 65.23           H
ATOM    128  N   VAL A  29       1.323 -10.036  49.621  1.00 63.13           N
ATOM    129  CA  VAL A  29       2.121 -11.228  49.389  1.00 63.13           C
ATOM    130  C   VAL A  29       1.306 -12.229  48.568  1.00 63.13           C
ATOM    131  O   VAL A  29       1.854 -12.938  47.725  1.00 63.13           O
ATOM    132  HA  VAL A  29       2.996 -10.931  48.811  1.00 63.13           H
ATOM    133  CB  VAL A  29       2.605 -11.801  50.722  1.00 63.13           C
ATOM    134  HB  VAL A  29       1.734 -11.942  51.363  1.00 63.13           H
ATOM    135  CG1 VAL A  29       3.267 -13.166  50.524  1.00 63.13           C
ATOM    136 1HG1 VAL A  29       2.548 -13.859  50.086  1.00 63.13           H
ATOM    137 2HG1 VAL A  29       4.123 -13.061  49.857  1.00 63.13           H
ATOM    138 3HG1 VAL A  29       3.602 -13.551  51.487  1.00 63.13           H
ATOM    139  CG2 VAL A  29       3.554 -10.828  51.425  1.00 63.13           C
ATOM    140 1HG2 VAL A  29       4.420 -10.642  50.790  1.00 63.13           H
ATOM    141 2HG2 VAL A  29       3.035  -9.889  51.617  1.00 63.13           H
ATOM    142 3HG2 VAL A  29       3.883 -11.261  52.370  1.00 63.13           H
ATOM    143  HN  VAL A  29       0.922  -9.967  50.534  1.00 63.13           H
ATOM    144  N   ASN A  30       0.010 -12.256  48.843  1.00 65.60           N
ATOM    145  CA  ASN A  30      -0.861 -13.254  48.247  1.00 65.60           C
ATOM    146  C   ASN A  30      -1.351 -12.751  46.888  1.00 65.60           C
ATOM    147  O   ASN A  30      -1.961 -13.501  46.127  1.00 65.60           O
ATOM    148  HA  ASN A  30      -0.251 -14.154  48.162  1.00 65.60           H
ATOM    149  CB  ASN A  30      -2.087 -13.512  49.126  1.00 65.60           C
ATOM    150 1HB  ASN A  30      -2.492 -12.563  49.478  1.00 65.60           H
ATOM    151 2HB  ASN A  30      -2.867 -13.992  48.536  1.00 65.60           H
ATOM    152  CG  ASN A  30      -1.727 -14.395  50.322  1.00 65.60           C
ATOM    153  OD1 ASN A  30      -0.727 -15.093  50.334  1.00 65.60           O
ATOM    154  ND2 ASN A  30      -2.597 -14.326  51.326  1.00 65.60           N
ATOM    155 1HD2 ASN A  30      -3.399 -13.733  51.253  1.00 65.60           H
ATOM    156 2HD2 ASN A  30      -2.450 -14.867  52.154  1.00 65.60           H
ATOM    157  HN  ASN A  30      -0.444 -11.613  49.459  1.00 65.60           H
ATOM    158  N   PHE A  31      -1.067 -11.484  46.624  1.00 70.75           N
ATOM    159  CA  PHE A  31      -1.452 -10.877  45.361  1.00 70.75           C
ATOM    160  C   PHE A  31      -0.740 -11.553  44.188  1.00 70.75           C
ATOM    161  O   PHE A  31       0.488 -11.612  44.155  1.00 70.75           O
ATOM    162  HA  PHE A  31      -2.529 -11.009  45.255  1.00 70.75           H
ATOM    163  CB  PHE A  31      -1.028  -9.408  45.423  1.00 70.75           C
ATOM    164 1HB  PHE A  31      -1.457  -8.954  46.316  1.00 70.75           H
ATOM    165 2HB  PHE A  31       0.055  -9.358  45.528  1.00 70.75           H
ATOM    166  CG  PHE A  31      -1.446  -8.588  44.200  1.00 70.75           C
ATOM    167  CD1 PHE A  31      -0.574  -8.406  43.173  1.00 70.75           C
ATOM    168  HD1 PHE A  31       0.423  -8.844  43.221  1.00 70.75           H
ATOM    169  CD2 PHE A  31      -2.690  -8.042  44.141  1.00 70.75           C
ATOM    170  HD2 PHE A  31      -3.389  -8.188  44.964  1.00 70.75           H
ATOM    171  CE1 PHE A  31      -0.961  -7.645  42.039  1.00 70.75           C
ATOM    172  HE1 PHE A  31      -0.262  -7.499  41.216  1.00 70.75           H
ATOM    173  CE2 PHE A  31      -3.078  -7.281  43.006  1.00 70.75           C
ATOM    174  HE2 PHE A  31      -4.075  -6.843  42.959  1.00 70.75           H
ATOM    175  CZ  PHE A  31      -2.205  -7.099  41.979  1.00 70.75           C
ATOM    176  HZ  PHE A  31      -2.503  -6.515  41.108  1.00 70.75           H
ATOM    177  HN  PHE A  31      -0.584 -10.876  47.255  1.00 70.75           H
ATOM    178  N   ASN A  32      -1.541 -12.045  43.255  1.00 68.00           N
ATOM    179  CA  ASN A  32      -1.001 -12.680  42.064  1.00 68.00           C
ATOM    180  C   ASN A  32      -0.525 -11.602  41.088  1.00 68.00           C
ATOM    181  O   ASN A  32      -1.319 -11.062  40.319  1.00 68.00           O
ATOM    182  HA  ASN A  32      -0.186 -13.310  42.420  1.00 68.00           H
ATOM    183  CB  ASN A  32      -2.066 -13.521  41.357  1.00 68.00           C
ATOM    184 1HB  ASN A  32      -2.611 -14.115  42.091  1.00 68.00           H
ATOM    185 2HB  ASN A  32      -2.792 -12.865  40.876  1.00 68.00           H
ATOM    186  CG  ASN A  32      -1.433 -14.443  40.313  1.00 68.00           C
ATOM    187  OD1 ASN A  32      -0.232 -14.449  40.100  1.00 68.00           O
ATOM    188  ND2 ASN A  32      -2.306 -15.219  39.677  1.00 68.00           N
ATOM    189 1HD2 ASN A  32      -3.279 -15.164  39.900  1.00 68.00           H
ATOM    190 2HD2 ASN A  32      -1.989 -15.857  38.975  1.00 68.00           H
ATOM    191  HN  ASN A  32      -2.539 -12.016  43.303  1.00 68.00           H
ATOM    192  N   PHE A  33       0.768 -11.321  41.151  1.00 71.06           N
ATOM    193  CA  PHE A  33       1.375 -10.379  40.226  1.00 71.06           C
ATOM    194  C   PHE A  33       1.643 -11.037  38.871  1.00 71.06           C
ATOM    195  O   PHE A  33       2.758 -10.973  38.356  1.00 71.06           O
ATOM    196  HA  PHE A  33       0.673  -9.556  40.096  1.00 71.06           H
ATOM    197  CB  PHE A  33       2.707  -9.944  40.841  1.00 71.06           C
ATOM    198 1HB  PHE A  33       3.317 -10.829  41.026  1.00 71.06           H
ATOM    199 2HB  PHE A  33       3.246  -9.331  40.119  1.00 71.06           H
ATOM    200  CG  PHE A  33       2.563  -9.160  42.147  1.00 71.06           C
ATOM    201  CD1 PHE A  33       2.360  -7.816  42.114  1.00 71.06           C
ATOM    202  HD1 PHE A  33       2.300  -7.297  41.158  1.00 71.06           H
ATOM    203  CD2 PHE A  33       2.638  -9.807  43.341  1.00 71.06           C
ATOM    204  HD2 PHE A  33       2.801 -10.885  43.367  1.00 71.06           H
ATOM    205  CE1 PHE A  33       2.226  -7.088  43.326  1.00 71.06           C
ATOM    206  HE1 PHE A  33       2.064  -6.011  43.300  1.00 71.06           H
ATOM    207  CE2 PHE A  33       2.504  -9.080  44.553  1.00 71.06           C
ATOM    208  HE2 PHE A  33       2.565  -9.599  45.510  1.00 71.06           H
ATOM    209  CZ  PHE A  33       2.301  -7.736  44.520  1.00 71.06           C
ATOM    210  HZ  PHE A  33       2.198  -7.177  45.451  1.00 71.06           H
ATOM    211  HN  PHE A  33       1.396 -11.724  41.817  1.00 71.06           H
ATOM    212  N   THR A  34       0.602 -11.654  38.332  1.00 72.88           N
ATOM    213  CA  THR A  34       0.597 -12.025  36.928  1.00 72.88           C
ATOM    214  C   THR A  34       1.045 -10.846  36.062  1.00 72.88           C
ATOM    215  O   THR A  34       0.556  -9.730  36.226  1.00 72.88           O
ATOM    216  HA  THR A  34       1.323 -12.824  36.781  1.00 72.88           H
ATOM    217  CB  THR A  34      -0.802 -12.537  36.579  1.00 72.88           C
ATOM    218  HB  THR A  34      -1.458 -11.714  36.295  1.00 72.88           H
ATOM    219  OG1 THR A  34      -1.201 -13.271  37.734  1.00 72.88           O
ATOM    220  HG1 THR A  34      -2.192 -13.406  37.728  1.00 72.88           H
ATOM    221  CG2 THR A  34      -0.782 -13.583  35.462  1.00 72.88           C
ATOM    222 1HG2 THR A  34      -0.181 -14.436  35.774  1.00 72.88           H
ATOM    223 2HG2 THR A  34      -0.351 -13.144  34.562  1.00 72.88           H
ATOM    224 3HG2 THR A  34      -1.800 -13.912  35.254  1.00 72.88           H
ATOM    225  HN  THR A  34      -0.226 -11.898  38.837  1.00 72.88           H
ATOM    226  N   ASP A  35       1.971 -11.135  35.159  1.00 80.92           N
ATOM    227  CA  ASP A  35       2.635 -10.084  34.406  1.00 80.92           C
ATOM    228  C   ASP A  35       1.764  -9.692  33.211  1.00 80.92           C
ATOM    229  O   ASP A  35       2.049 -10.077  32.078  1.00 80.92           O
ATOM    230  HA  ASP A  35       2.767  -9.265  35.112  1.00 80.92           H
ATOM    231  CB  ASP A  35       3.986 -10.561  33.870  1.00 80.92           C
ATOM    232 1HB  ASP A  35       4.370 -11.361  34.502  1.00 80.92           H
ATOM    233 2HB  ASP A  35       3.859 -10.977  32.871  1.00 80.92           H
ATOM    234  CG  ASP A  35       4.994  -9.411  33.825  1.00 80.92           C
ATOM    235  OD1 ASP A  35       4.625  -8.314  34.298  1.00 80.92           O
ATOM    236  OD2 ASP A  35       6.112  -9.654  33.320  1.00 80.92           O
ATOM    237  HN  ASP A  35       2.269 -12.064  34.940  1.00 80.92           H
ATOM    238  N   PHE A  36       0.720  -8.931  33.504  1.00 90.13           N
ATOM    239  CA  PHE A  36      -0.163  -8.437  32.461  1.00 90.13           C
ATOM    240  C   PHE A  36       0.441  -7.217  31.764  1.00 90.13           C
ATOM    241  O   PHE A  36      -0.029  -6.807  30.704  1.00 90.13           O
ATOM    242  HA  PHE A  36      -0.290  -9.242  31.737  1.00 90.13           H
ATOM    243  CB  PHE A  36      -1.471  -8.026  33.140  1.00 90.13           C
ATOM    244 1HB  PHE A  36      -1.243  -7.359  33.972  1.00 90.13           H
ATOM    245 2HB  PHE A  36      -2.073  -7.457  32.431  1.00 90.13           H
ATOM    246  CG  PHE A  36      -2.299  -9.202  33.661  1.00 90.13           C
ATOM    247  CD1 PHE A  36      -2.410 -10.337  32.919  1.00 90.13           C
ATOM    248  HD1 PHE A  36      -1.909 -10.408  31.953  1.00 90.13           H
ATOM    249  CD2 PHE A  36      -2.924  -9.114  34.865  1.00 90.13           C
ATOM    250  HD2 PHE A  36      -2.835  -8.205  35.460  1.00 90.13           H
ATOM    251  CE1 PHE A  36      -3.178 -11.429  33.402  1.00 90.13           C
ATOM    252  HE1 PHE A  36      -3.267 -12.338  32.807  1.00 90.13           H
ATOM    253  CE2 PHE A  36      -3.692 -10.206  35.349  1.00 90.13           C
ATOM    254  HE2 PHE A  36      -4.193 -10.135  36.314  1.00 90.13           H
ATOM    255  CZ  PHE A  36      -3.803 -11.341  34.607  1.00 90.13           C
ATOM    256  HZ  PHE A  36      -4.392 -12.179  34.978  1.00 90.13           H
ATOM    257  HN  PHE A  36       0.474  -8.653  34.433  1.00 90.13           H
ATOM    258  N   TYR A  37       1.476  -6.671  32.387  1.00 91.33           N
ATOM    259  CA  TYR A  37       2.252  -5.614  31.762  1.00 91.33           C
ATOM    260  C   TYR A  37       3.379  -6.194  30.905  1.00 91.33           C
ATOM    261  O   TYR A  37       4.306  -6.812  31.428  1.00 91.33           O
ATOM    262  HA  TYR A  37       1.583  -5.035  31.126  1.00 91.33           H
ATOM    263  CB  TYR A  37       2.864  -4.806  32.909  1.00 91.33           C
ATOM    264 1HB  TYR A  37       2.063  -4.447  33.555  1.00 91.33           H
ATOM    265 2HB  TYR A  37       3.488  -5.466  33.512  1.00 91.33           H
ATOM    266  CG  TYR A  37       3.704  -3.612  32.451  1.00 91.33           C
ATOM    267  CD1 TYR A  37       5.067  -3.750  32.286  1.00 91.33           C
ATOM    268  HD1 TYR A  37       5.545  -4.710  32.482  1.00 91.33           H
ATOM    269  CD2 TYR A  37       3.098  -2.397  32.203  1.00 91.33           C
ATOM    270  HD2 TYR A  37       2.021  -2.288  32.333  1.00 91.33           H
ATOM    271  CE1 TYR A  37       5.857  -2.626  31.855  1.00 91.33           C
ATOM    272  HE1 TYR A  37       6.935  -2.722  31.720  1.00 91.33           H
ATOM    273  CE2 TYR A  37       3.888  -1.274  31.772  1.00 91.33           C
ATOM    274  HE2 TYR A  37       3.423  -0.308  31.572  1.00 91.33           H
ATOM    275  CZ  TYR A  37       5.229  -1.444  31.619  1.00 91.33           C
ATOM    276  OH  TYR A  37       5.975  -0.382  31.211  1.00 91.33           O
ATOM    277  HH  TYR A  37       5.379   0.386  30.980  1.00 91.33           H
ATOM    278  HN  TYR A  37       1.784  -6.939  33.300  1.00 91.33           H
ATOM    279  N   CYS A  38       3.263  -5.975  29.604  1.00 91.94           N
ATOM    280  CA  CYS A  38       4.185  -6.579  28.658  1.00 91.94           C
ATOM    281  C   CYS A  38       5.201  -5.517  28.233  1.00 91.94           C
ATOM    282  O   CYS A  38       4.837  -4.513  27.622  1.00 91.94           O
ATOM    283  HA  CYS A  38       4.678  -7.398  29.180  1.00 91.94           H
ATOM    284  CB  CYS A  38       3.451  -7.179  27.457  1.00 91.94           C
ATOM    285 1HB  CYS A  38       2.650  -7.834  27.800  1.00 91.94           H
ATOM    286 2HB  CYS A  38       2.986  -6.386  26.871  1.00 91.94           H
ATOM    287  SG  CYS A  38       4.623  -8.121  26.414  1.00 91.94           S
ATOM    288  HN  CYS A  38       2.556  -5.397  29.195  1.00 91.94           H
ATOM    289  N   GLU A  39       6.456  -5.774  28.572  1.00 90.46           N
ATOM    290  CA  GLU A  39       7.549  -4.960  28.070  1.00 90.46           C
ATOM    291  C   GLU A  39       7.950  -5.415  26.666  1.00 90.46           C
ATOM    292  O   GLU A  39       8.283  -6.581  26.459  1.00 90.46           O
ATOM    293  HA  GLU A  39       7.159  -3.943  28.032  1.00 90.46           H
ATOM    294  CB  GLU A  39       8.746  -5.002  29.023  1.00 90.46           C
ATOM    295 1HB  GLU A  39       8.973  -6.036  29.282  1.00 90.46           H
ATOM    296 2HB  GLU A  39       9.589  -4.475  28.576  1.00 90.46           H
ATOM    297  CG  GLU A  39       8.430  -4.278  30.333  1.00 90.46           C
ATOM    298 1HG  GLU A  39       8.076  -3.270  30.119  1.00 90.46           H
ATOM    299 2HG  GLU A  39       7.624  -4.796  30.853  1.00 90.46           H
ATOM    300  CD  GLU A  39       9.665  -4.211  31.234  1.00 90.46           C
ATOM    301  OE1 GLU A  39       9.532  -3.641  32.338  1.00 90.46           O
ATOM    302  OE2 GLU A  39      10.715  -4.731  30.797  1.00 90.46           O
ATOM    303  HN  GLU A  39       6.729  -6.523  29.177  1.00 90.46           H
ATOM    304  N   LYS A  40       7.904  -4.471  25.737  1.00 89.87           N
ATOM    305  CA  LYS A  40       8.093  -4.794  24.333  1.00 89.87           C
ATOM    306  C   LYS A  40       9.543  -4.505  23.939  1.00 89.87           C
ATOM    307  O   LYS A  40       9.832  -4.237  22.773  1.00 89.87           O
ATOM    308  HA  LYS A  40       7.910  -5.862  24.215  1.00 89.87           H
ATOM    309  CB  LYS A  40       7.064  -4.060  23.471  1.00 89.87           C
ATOM    310 1HB  LYS A  40       7.181  -2.983  23.594  1.00 89.87           H
ATOM    311 2HB  LYS A  40       7.242  -4.281  22.418  1.00 89.87           H
ATOM    312  CG  LYS A  40       5.640  -4.470  23.850  1.00 89.87           C
ATOM    313 1HG  LYS A  40       5.488  -4.325  24.919  1.00 89.87           H
ATOM    314 2HG  LYS A  40       4.924  -3.828  23.336  1.00 89.87           H
ATOM    315  CD  LYS A  40       5.375  -5.932  23.486  1.00 89.87           C
ATOM    316 1HD  LYS A  40       5.699  -6.120  22.462  1.00 89.87           H
ATOM    317 2HD  LYS A  40       5.963  -6.584  24.132  1.00 89.87           H
ATOM    318  CE  LYS A  40       3.889  -6.272  23.626  1.00 89.87           C
ATOM    319 1HE  LYS A  40       3.654  -6.475  24.671  1.00 89.87           H
ATOM    320 2HE  LYS A  40       3.285  -5.417  23.324  1.00 89.87           H
ATOM    321  NZ  LYS A  40       3.546  -7.448  22.796  1.00 89.87           N
ATOM    322 1HZ  LYS A  40       2.562  -7.666  22.910  1.00 89.87           H
ATOM    323 2HZ  LYS A  40       3.735  -7.240  21.822  1.00 89.87           H
ATOM    324 3HZ  LYS A  40       4.105  -8.242  23.087  1.00 89.87           H
ATOM    325  HN  LYS A  40       7.741  -3.504  25.930  1.00 89.87           H
ATOM    326  N   ASN A  41      10.417  -4.569  24.933  1.00 89.23           N
ATOM    327  CA  ASN A  41      11.817  -4.242  24.721  1.00 89.23           C
ATOM    328  C   ASN A  41      12.391  -5.156  23.636  1.00 89.23           C
ATOM    329  O   ASN A  41      13.118  -4.699  22.755  1.00 89.23           O
ATOM    330  HA  ASN A  41      11.825  -3.192  24.428  1.00 89.23           H
ATOM    331  CB  ASN A  41      12.632  -4.455  25.998  1.00 89.23           C
ATOM    332 1HB  ASN A  41      12.303  -5.368  26.495  1.00 89.23           H
ATOM    333 2HB  ASN A  41      13.683  -4.591  25.744  1.00 89.23           H
ATOM    334  CG  ASN A  41      12.481  -3.267  26.949  1.00 89.23           C
ATOM    335  OD1 ASN A  41      12.119  -2.168  26.560  1.00 89.23           O
ATOM    336  ND2 ASN A  41      12.776  -3.546  28.216  1.00 89.23           N
ATOM    337 1HD2 ASN A  41      13.067  -4.469  28.469  1.00 89.23           H
ATOM    338 2HD2 ASN A  41      12.708  -2.834  28.914  1.00 89.23           H
ATOM    339  HN  ASN A  41      10.183  -4.837  25.867  1.00 89.23           H
ATOM    340  N   ASN A  42      12.042  -6.430  23.735  1.00 91.19           N
ATOM    341  CA  ASN A  42      12.557  -7.422  22.806  1.00 91.19           C
ATOM    342  C   ASN A  42      12.090  -7.079  21.390  1.00 91.19           C
ATOM    343  O   ASN A  42      12.850  -7.213  20.432  1.00 91.19           O
ATOM    344  HA  ASN A  42      13.641  -7.376  22.910  1.00 91.19           H
ATOM    345  CB  ASN A  42      12.039  -8.820  23.150  1.00 91.19           C
ATOM    346 1HB  ASN A  42      10.954  -8.796  23.247  1.00 91.19           H
ATOM    347 2HB  ASN A  42      12.270  -9.507  22.336  1.00 91.19           H
ATOM    348  CG  ASN A  42      12.662  -9.332  24.450  1.00 91.19           C
ATOM    349  OD1 ASN A  42      13.583  -8.749  24.998  1.00 91.19           O
ATOM    350  ND2 ASN A  42      12.110 -10.451  24.910  1.00 91.19           N
ATOM    351 1HD2 ASN A  42      11.357 -10.879  24.411  1.00 91.19           H
ATOM    352 2HD2 ASN A  42      12.449 -10.864  25.756  1.00 91.19           H
ATOM    353  HN  ASN A  42      11.421  -6.787  24.433  1.00 91.19           H
ATOM    354  N   VAL A  43      10.842  -6.643  21.303  1.00 91.62           N
ATOM    355  CA  VAL A  43      10.258  -6.298  20.017  1.00 91.62           C
ATOM    356  C   VAL A  43      11.010  -5.104  19.425  1.00 91.62           C
ATOM    357  O   VAL A  43      11.311  -5.086  18.232  1.00 91.62           O
ATOM    358  HA  VAL A  43      10.386  -7.156  19.357  1.00 91.62           H
ATOM    359  CB  VAL A  43       8.758  -6.041  20.176  1.00 91.62           C
ATOM    360  HB  VAL A  43       8.634  -5.155  20.798  1.00 91.62           H
ATOM    361  CG1 VAL A  43       8.104  -5.760  18.822  1.00 91.62           C
ATOM    362 1HG1 VAL A  43       8.564  -4.880  18.372  1.00 91.62           H
ATOM    363 2HG1 VAL A  43       8.244  -6.619  18.165  1.00 91.62           H
ATOM    364 3HG1 VAL A  43       7.038  -5.581  18.963  1.00 91.62           H
ATOM    365  CG2 VAL A  43       8.073  -7.212  20.883  1.00 91.62           C
ATOM    366 1HG2 VAL A  43       8.212  -8.122  20.298  1.00 91.62           H
ATOM    367 2HG2 VAL A  43       8.512  -7.346  21.872  1.00 91.62           H
ATOM    368 3HG2 VAL A  43       7.008  -7.004  20.983  1.00 91.62           H
ATOM    369  HN  VAL A  43      10.235  -6.524  22.088  1.00 91.62           H
ATOM    370  N   ARG A  44      11.290  -4.136  20.285  1.00 90.37           N
ATOM    371  CA  ARG A  44      11.940  -2.912  19.848  1.00 90.37           C
ATOM    372  C   ARG A  44      13.381  -3.200  19.421  1.00 90.37           C
ATOM    373  O   ARG A  44      13.880  -2.607  18.466  1.00 90.37           O
ATOM    374  HA  ARG A  44      11.344  -2.565  19.004  1.00 90.37           H
ATOM    375  CB  ARG A  44      11.945  -1.863  20.962  1.00 90.37           C
ATOM    376 1HB  ARG A  44      12.297  -2.315  21.889  1.00 90.37           H
ATOM    377 2HB  ARG A  44      12.644  -1.065  20.711  1.00 90.37           H
ATOM    378  CG  ARG A  44      10.547  -1.279  21.171  1.00 90.37           C
ATOM    379 1HG  ARG A  44      10.164  -0.896  20.225  1.00 90.37           H
ATOM    380 2HG  ARG A  44       9.865  -2.065  21.496  1.00 90.37           H
ATOM    381  CD  ARG A  44      10.572  -0.156  22.209  1.00 90.37           C
ATOM    382 1HD  ARG A  44      11.570   0.279  22.263  1.00 90.37           H
ATOM    383 2HD  ARG A  44       9.892   0.642  21.910  1.00 90.37           H
ATOM    384  NE  ARG A  44      10.179  -0.683  23.535  1.00 90.37           N
ATOM    385  HE  ARG A  44       9.526  -1.440  23.563  1.00 90.37           H
ATOM    386  CZ  ARG A  44      10.644  -0.210  24.699  1.00 90.37           C
ATOM    387  NH1 ARG A  44      11.520   0.803  24.721  1.00 90.37           N
ATOM    388 1HH1 ARG A  44      11.833   1.212  23.864  1.00 90.37           H
ATOM    389 2HH1 ARG A  44      11.862   1.150  25.594  1.00 90.37           H
ATOM    390  NH2 ARG A  44      10.218  -0.766  25.842  1.00 90.37           N
ATOM    391 1HH2 ARG A  44      10.555  -0.425  26.720  1.00 90.37           H
ATOM    392 2HH2 ARG A  44       9.564  -1.522  25.818  1.00 90.37           H
ATOM    393  HN  ARG A  44      11.080  -4.178  21.262  1.00 90.37           H
ATOM    394  N   GLN A  45      14.010  -4.111  20.151  1.00 91.83           N
ATOM    395  CA  GLN A  45      15.390  -4.470  19.872  1.00 91.83           C
ATOM    396  C   GLN A  45      15.498  -5.132  18.497  1.00 91.83           C
ATOM    397  O   GLN A  45      16.420  -4.842  17.736  1.00 91.83           O
ATOM    398  HA  GLN A  45      15.940  -3.530  19.875  1.00 91.83           H
ATOM    399  CB  GLN A  45      15.950  -5.382  20.966  1.00 91.83           C
ATOM    400 1HB  GLN A  45      15.797  -4.922  21.942  1.00 91.83           H
ATOM    401 2HB  GLN A  45      15.406  -6.327  20.970  1.00 91.83           H
ATOM    402  CG  GLN A  45      17.441  -5.647  20.748  1.00 91.83           C
ATOM    403 1HG  GLN A  45      17.597  -6.077  19.759  1.00 91.83           H
ATOM    404 2HG  GLN A  45      17.989  -4.705  20.776  1.00 91.83           H
ATOM    405  CD  GLN A  45      17.991  -6.594  21.816  1.00 91.83           C
ATOM    406  OE1 GLN A  45      17.259  -7.224  22.561  1.00 91.83           O
ATOM    407  NE2 GLN A  45      19.319  -6.660  21.849  1.00 91.83           N
ATOM    408 1HE2 GLN A  45      19.863  -6.116  21.209  1.00 91.83           H
ATOM    409 2HE2 GLN A  45      19.774  -7.253  22.513  1.00 91.83           H
ATOM    410  HN  GLN A  45      13.593  -4.598  20.918  1.00 91.83           H
ATOM    411  N   PHE A  46      14.545  -6.010  18.221  1.00 93.45           N
ATOM    412  CA  PHE A  46      14.492  -6.677  16.931  1.00 93.45           C
ATOM    413  C   PHE A  46      14.290  -5.667  15.800  1.00 93.45           C
ATOM    414  O   PHE A  46      15.004  -5.700  14.798  1.00 93.45           O
ATOM    415  HA  PHE A  46      15.444  -7.189  16.793  1.00 93.45           H
ATOM    416  CB  PHE A  46      13.295  -7.629  16.968  1.00 93.45           C
ATOM    417 1HB  PHE A  46      13.489  -8.412  17.701  1.00 93.45           H
ATOM    418 2HB  PHE A  46      12.418  -7.080  17.313  1.00 93.45           H
ATOM    419  CG  PHE A  46      12.974  -8.279  15.621  1.00 93.45           C
ATOM    420  CD1 PHE A  46      11.940  -7.814  14.871  1.00 93.45           C
ATOM    421  HD1 PHE A  46      11.339  -6.978  15.229  1.00 93.45           H
ATOM    422  CD2 PHE A  46      13.724  -9.321  15.173  1.00 93.45           C
ATOM    423  HD2 PHE A  46      14.553  -9.694  15.775  1.00 93.45           H
ATOM    424  CE1 PHE A  46      11.642  -8.417  13.620  1.00 93.45           C
ATOM    425  HE1 PHE A  46      10.813  -8.044  13.019  1.00 93.45           H
ATOM    426  CE2 PHE A  46      13.427  -9.925  13.923  1.00 93.45           C
ATOM    427  HE2 PHE A  46      14.028 -10.760  13.564  1.00 93.45           H
ATOM    428  CZ  PHE A  46      12.392  -9.460  13.173  1.00 93.45           C
ATOM    429  HZ  PHE A  46      12.164  -9.923  12.213  1.00 93.45           H
ATOM    430  HN  PHE A  46      13.818  -6.266  18.859  1.00 93.45           H
ATOM    431  N   ALA A  47      13.314  -4.793  15.996  1.00 92.60           N
ATOM    432  CA  ALA A  47      12.948  -3.835  14.966  1.00 92.60           C
ATOM    433  C   ALA A  47      14.166  -2.978  14.617  1.00 92.60           C
ATOM    434  O   ALA A  47      14.399  -2.671  13.449  1.00 92.60           O
ATOM    435  HA  ALA A  47      12.645  -4.398  14.083  1.00 92.60           H
ATOM    436  CB  ALA A  47      11.763  -2.996  15.447  1.00 92.60           C
ATOM    437 1HB  ALA A  47      10.915  -3.650  15.654  1.00 92.60           H
ATOM    438 2HB  ALA A  47      12.040  -2.463  16.356  1.00 92.60           H
ATOM    439 3HB  ALA A  47      11.488  -2.278  14.674  1.00 92.60           H
ATOM    440  HN  ALA A  47      12.780  -4.732  16.839  1.00 92.60           H
ATOM    441  N   SER A  48      14.911  -2.616  15.651  1.00 92.75           N
ATOM    442  CA  SER A  48      15.974  -1.636  15.501  1.00 92.75           C
ATOM    443  C   SER A  48      17.065  -2.184  14.579  1.00 92.75           C
ATOM    444  O   SER A  48      17.790  -1.419  13.946  1.00 92.75           O
ATOM    445  HA  SER A  48      15.499  -0.762  15.055  1.00 92.75           H
ATOM    446  CB  SER A  48      16.568  -1.256  16.858  1.00 92.75           C
ATOM    447 1HB  SER A  48      17.216  -0.387  16.740  1.00 92.75           H
ATOM    448 2HB  SER A  48      15.766  -0.965  17.537  1.00 92.75           H
ATOM    449  OG  SER A  48      17.311  -2.326  17.435  1.00 92.75           O
ATOM    450  HG  SER A  48      17.690  -2.044  18.316  1.00 92.75           H
ATOM    451  HN  SER A  48      14.798  -2.978  16.576  1.00 92.75           H
ATOM    452  N   HIS A  49      17.146  -3.506  14.532  1.00 93.93           N
ATOM    453  CA  HIS A  49      18.156  -4.165  13.721  1.00 93.93           C
ATOM    454  C   HIS A  49      17.557  -4.542  12.364  1.00 93.93           C
ATOM    455  O   HIS A  49      18.232  -4.457  11.339  1.00 93.93           O
ATOM    456  HA  HIS A  49      18.955  -3.441  13.567  1.00 93.93           H
ATOM    457  CB  HIS A  49      18.749  -5.365  14.462  1.00 93.93           C
ATOM    458 1HB  HIS A  49      17.940  -6.033  14.757  1.00 93.93           H
ATOM    459 2HB  HIS A  49      19.388  -5.922  13.776  1.00 93.93           H
ATOM    460  CG  HIS A  49      19.550  -4.996  15.687  1.00 93.93           C
ATOM    461  ND1 HIS A  49      18.970  -4.782  16.925  1.00 93.93           N
ATOM    462  HD1 HIS A  49      17.994  -4.847  17.133  1.00 93.93           H
ATOM    463  CD2 HIS A  49      20.891  -4.806  15.852  1.00 93.93           C
ATOM    464  HD2 HIS A  49      21.648  -4.896  15.072  1.00 93.93           H
ATOM    465  CE1 HIS A  49      19.928  -4.477  17.789  1.00 93.93           C
ATOM    466  HE1 HIS A  49      19.790  -4.253  18.846  1.00 93.93           H
ATOM    467  NE2 HIS A  49      21.118  -4.492  17.121  1.00 93.93           N
ATOM    468  HN  HIS A  49      16.540  -4.122  15.035  1.00 93.93           H
ATOM    469  N   PHE A  50      16.297  -4.951  12.402  1.00 94.82           N
ATOM    470  CA  PHE A  50      15.687  -5.602  11.255  1.00 94.82           C
ATOM    471  C   PHE A  50      15.179  -4.570  10.246  1.00 94.82           C
ATOM    472  O   PHE A  50      15.420  -4.699   9.046  1.00 94.82           O
ATOM    473  HA  PHE A  50      16.455  -6.218  10.787  1.00 94.82           H
ATOM    474  CB  PHE A  50      14.501  -6.412  11.780  1.00 94.82           C
ATOM    475 1HB  PHE A  50      14.859  -7.121  12.527  1.00 94.82           H
ATOM    476 2HB  PHE A  50      13.809  -5.739  12.286  1.00 94.82           H
ATOM    477  CG  PHE A  50      13.742  -7.178  10.694  1.00 94.82           C
ATOM    478  CD1 PHE A  50      12.509  -6.759  10.302  1.00 94.82           C
ATOM    479  HD1 PHE A  50      12.062  -5.877  10.760  1.00 94.82           H
ATOM    480  CD2 PHE A  50      14.300  -8.279  10.122  1.00 94.82           C
ATOM    481  HD2 PHE A  50      15.288  -8.615  10.437  1.00 94.82           H
ATOM    482  CE1 PHE A  50      11.805  -7.470   9.294  1.00 94.82           C
ATOM    483  HE1 PHE A  50      10.817  -7.134   8.980  1.00 94.82           H
ATOM    484  CE2 PHE A  50      13.596  -8.990   9.115  1.00 94.82           C
ATOM    485  HE2 PHE A  50      14.043  -9.872   8.656  1.00 94.82           H
ATOM    486  CZ  PHE A  50      12.363  -8.570   8.722  1.00 94.82           C
ATOM    487  HZ  PHE A  50      11.822  -9.116   7.949  1.00 94.82           H
ATOM    488  HN  PHE A  50      15.698  -4.843  13.195  1.00 94.82           H
ATOM    489  N   LEU A  51      14.484  -3.571  10.768  1.00 94.59           N
ATOM    490  CA  LEU A  51      13.650  -2.722   9.934  1.00 94.59           C
ATOM    491  C   LEU A  51      14.542  -1.787   9.114  1.00 94.59           C
ATOM    492  O   LEU A  51      14.409  -1.709   7.894  1.00 94.59           O
ATOM    493  HA  LEU A  51      13.107  -3.371   9.247  1.00 94.59           H
ATOM    494  CB  LEU A  51      12.610  -1.990  10.784  1.00 94.59           C
ATOM    495 1HB  LEU A  51      13.134  -1.379  11.518  1.00 94.59           H
ATOM    496 2HB  LEU A  51      12.056  -1.309  10.138  1.00 94.59           H
ATOM    497  CG  LEU A  51      11.605  -2.876  11.524  1.00 94.59           C
ATOM    498  HG  LEU A  51      12.156  -3.512  12.217  1.00 94.59           H
ATOM    499  CD1 LEU A  51      10.639  -2.032  12.356  1.00 94.59           C
ATOM    500 1HD1 LEU A  51      11.200  -1.453  13.089  1.00 94.59           H
ATOM    501 2HD1 LEU A  51      10.091  -1.354  11.701  1.00 94.59           H
ATOM    502 3HD1 LEU A  51       9.936  -2.686  12.872  1.00 94.59           H
ATOM    503  CD2 LEU A  51      10.869  -3.800  10.552  1.00 94.59           C
ATOM    504 1HD2 LEU A  51      10.331  -3.200   9.817  1.00 94.59           H
ATOM    505 2HD2 LEU A  51      11.589  -4.439  10.042  1.00 94.59           H
ATOM    506 3HD2 LEU A  51      10.161  -4.418  11.104  1.00 94.59           H
ATOM    507  HN  LEU A  51      14.484  -3.338  11.741  1.00 94.59           H
ATOM    508  N   PRO A  52      15.463  -1.064   9.766  1.00 95.45           N
ATOM    509  CA  PRO A  52      16.165   0.037   9.103  1.00 95.45           C
ATOM    510  C   PRO A  52      16.806  -0.393   7.793  1.00 95.45           C
ATOM    511  O   PRO A  52      16.587   0.232   6.756  1.00 95.45           O
ATOM    512  HA  PRO A  52      15.459   0.822   8.830  1.00 95.45           H
ATOM    513  CB  PRO A  52      17.211   0.472  10.131  1.00 95.45           C
ATOM    514 1HB  PRO A  52      18.158  -0.047   9.984  1.00 95.45           H
ATOM    515 2HB  PRO A  52      17.420   1.539  10.065  1.00 95.45           H
ATOM    516  CG  PRO A  52      16.569   0.105  11.464  1.00 95.45           C
ATOM    517 1HG  PRO A  52      17.309   0.021  12.260  1.00 95.45           H
ATOM    518 2HG  PRO A  52      15.852   0.858  11.789  1.00 95.45           H
ATOM    519  CD  PRO A  52      15.901  -1.227  11.164  1.00 95.45           C
ATOM    520 1HD  PRO A  52      16.595  -2.061  11.270  1.00 95.45           H
ATOM    521 2HD  PRO A  52      15.067  -1.423  11.837  1.00 95.45           H
ATOM    522  N   PRO A  53      17.610  -1.465   7.809  1.00 96.68           N
ATOM    523  CA  PRO A  53      18.284  -1.920   6.590  1.00 96.68           C
ATOM    524  C   PRO A  53      17.314  -2.128   5.438  1.00 96.68           C
ATOM    525  O   PRO A  53      17.603  -1.750   4.304  1.00 96.68           O
ATOM    526  HA  PRO A  53      18.982  -1.159   6.241  1.00 96.68           H
ATOM    527  CB  PRO A  53      18.952  -3.230   7.014  1.00 96.68           C
ATOM    528 1HB  PRO A  53      18.309  -4.089   6.821  1.00 96.68           H
ATOM    529 2HB  PRO A  53      19.881  -3.400   6.470  1.00 96.68           H
ATOM    530  CG  PRO A  53      19.200  -3.034   8.505  1.00 96.68           C
ATOM    531 1HG  PRO A  53      19.341  -3.984   9.020  1.00 96.68           H
ATOM    532 2HG  PRO A  53      20.099  -2.447   8.692  1.00 96.68           H
ATOM    533  CD  PRO A  53      17.943  -2.315   8.966  1.00 96.68           C
ATOM    534 1HD  PRO A  53      17.137  -3.014   9.194  1.00 96.68           H
ATOM    535 2HD  PRO A  53      18.119  -1.731   9.869  1.00 96.68           H
ATOM    536  N   LEU A  54      16.179  -2.729   5.763  1.00 95.86           N
ATOM    537  CA  LEU A  54      15.223  -3.124   4.743  1.00 95.86           C
ATOM    538  C   LEU A  54      14.545  -1.875   4.176  1.00 95.86           C
ATOM    539  O   LEU A  54      14.365  -1.758   2.965  1.00 95.86           O
ATOM    540  HA  LEU A  54      15.780  -3.608   3.942  1.00 95.86           H
ATOM    541  CB  LEU A  54      14.241  -4.157   5.300  1.00 95.86           C
ATOM    542 1HB  LEU A  54      13.772  -3.740   6.191  1.00 95.86           H
ATOM    543 2HB  LEU A  54      13.451  -4.311   4.566  1.00 95.86           H
ATOM    544  CG  LEU A  54      14.835  -5.520   5.662  1.00 95.86           C
ATOM    545  HG  LEU A  54      15.644  -5.361   6.375  1.00 95.86           H
ATOM    546  CD1 LEU A  54      13.795  -6.407   6.348  1.00 95.86           C
ATOM    547 1HD1 LEU A  54      13.451  -5.922   7.262  1.00 95.86           H
ATOM    548 2HD1 LEU A  54      12.949  -6.561   5.678  1.00 95.86           H
ATOM    549 3HD1 LEU A  54      14.244  -7.369   6.594  1.00 95.86           H
ATOM    550  CD2 LEU A  54      15.443  -6.196   4.431  1.00 95.86           C
ATOM    551 1HD2 LEU A  54      14.670  -6.341   3.677  1.00 95.86           H
ATOM    552 2HD2 LEU A  54      16.234  -5.567   4.024  1.00 95.86           H
ATOM    553 3HD2 LEU A  54      15.858  -7.163   4.716  1.00 95.86           H
ATOM    554  HN  LEU A  54      15.910  -2.947   6.702  1.00 95.86           H
ATOM    555  N   TYR A  55      14.186  -0.973   5.079  1.00 94.86           N
ATOM    556  CA  TYR A  55      13.485   0.238   4.689  1.00 94.86           C
ATOM    557  C   TYR A  55      14.357   1.109   3.782  1.00 94.86           C
ATOM    558  O   TYR A  55      13.856   1.733   2.847  1.00 94.86           O
ATOM    559  HA  TYR A  55      12.586  -0.054   4.145  1.00 94.86           H
ATOM    560  CB  TYR A  55      13.202   0.998   5.986  1.00 94.86           C
ATOM    561 1HB  TYR A  55      14.103   0.998   6.599  1.00 94.86           H
ATOM    562 2HB  TYR A  55      12.980   2.037   5.746  1.00 94.86           H
ATOM    563  CG  TYR A  55      12.046   0.421   6.806  1.00 94.86           C
ATOM    564  CD1 TYR A  55      11.350  -0.676   6.340  1.00 94.86           C
ATOM    565  HD1 TYR A  55      11.623  -1.131   5.388  1.00 94.86           H
ATOM    566  CD2 TYR A  55      11.700   0.997   8.011  1.00 94.86           C
ATOM    567  HD2 TYR A  55      12.249   1.863   8.379  1.00 94.86           H
ATOM    568  CE1 TYR A  55      10.262  -1.219   7.111  1.00 94.86           C
ATOM    569  HE1 TYR A  55       9.703  -2.085   6.754  1.00 94.86           H
ATOM    570  CE2 TYR A  55      10.611   0.453   8.782  1.00 94.86           C
ATOM    571  HE2 TYR A  55      10.327   0.899   9.736  1.00 94.86           H
ATOM    572  CZ  TYR A  55       9.946  -0.628   8.294  1.00 94.86           C
ATOM    573  OH  TYR A  55       8.919  -1.141   9.023  1.00 94.86           O
ATOM    574  HH  TYR A  55       8.470  -1.874   8.512  1.00 94.86           H
ATOM    575  HN  TYR A  55      14.368  -1.060   6.058  1.00 94.86           H
ATOM    576  N   TRP A  56      15.645   1.123   4.089  1.00 96.60           N
ATOM    577  CA  TRP A  56      16.604   1.840   3.265  1.00 96.60           C
ATOM    578  C   TRP A  56      16.664   1.150   1.901  1.00 96.60           C
ATOM    579  O   TRP A  56      16.687   1.814   0.866  1.00 96.60           O
ATOM    580  HA  TRP A  56      16.244   2.863   3.150  1.00 96.60           H
ATOM    581  CB  TRP A  56      17.967   1.922   3.955  1.00 96.60           C
ATOM    582 1HB  TRP A  56      18.123   1.013   4.537  1.00 96.60           H
ATOM    583 2HB  TRP A  56      18.746   1.951   3.194  1.00 96.60           H
ATOM    584  CG  TRP A  56      18.127   3.133   4.876  1.00 96.60           C
ATOM    585  CD1 TRP A  56      18.253   3.145   6.210  1.00 96.60           C
ATOM    586  HD1 TRP A  56      18.258   2.251   6.833  1.00 96.60           H
ATOM    587  CD2 TRP A  56      18.174   4.518   4.473  1.00 96.60           C
ATOM    588  NE1 TRP A  56      18.377   4.431   6.695  1.00 96.60           N
ATOM    589  HE1 TRP A  56      18.483   4.695   7.653  1.00 96.60           H
ATOM    590  CE2 TRP A  56      18.327   5.293   5.605  1.00 96.60           C
ATOM    591  CE3 TRP A  56      18.089   5.098   3.195  1.00 96.60           C
ATOM    592  HE3 TRP A  56      17.968   4.508   2.286  1.00 96.60           H
ATOM    593  CZ2 TRP A  56      18.409   6.690   5.573  1.00 96.60           C
ATOM    594  HZ2 TRP A  56      18.531   7.279   6.481  1.00 96.60           H
ATOM    595  CZ3 TRP A  56      18.173   6.495   3.180  1.00 96.60           C
ATOM    596  HZ3 TRP A  56      18.112   6.996   2.213  1.00 96.60           H
ATOM    597  CH2 TRP A  56      18.327   7.289   4.310  1.00 96.60           C
ATOM    598  HH2 TRP A  56      18.384   8.373   4.214  1.00 96.60           H
ATOM    599  HN  TRP A  56      16.036   0.656   4.883  1.00 96.60           H
ATOM    600  N   LEU A  57      16.688  -0.174   1.944  1.00 96.66           N
ATOM    601  CA  LEU A  57      16.765  -0.961   0.725  1.00 96.66           C
ATOM    602  C   LEU A  57      15.541  -0.667  -0.145  1.00 96.66           C
ATOM    603  O   LEU A  57      15.676  -0.351  -1.326  1.00 96.66           O
ATOM    604  HA  LEU A  57      17.657  -0.641   0.185  1.00 96.66           H
ATOM    605  CB  LEU A  57      16.943  -2.444   1.055  1.00 96.66           C
ATOM    606 1HB  LEU A  57      17.872  -2.563   1.612  1.00 96.66           H
ATOM    607 2HB  LEU A  57      16.133  -2.748   1.718  1.00 96.66           H
ATOM    608  CG  LEU A  57      16.972  -3.399  -0.141  1.00 96.66           C
ATOM    609  HG  LEU A  57      16.081  -3.218  -0.743  1.00 96.66           H
ATOM    610  CD1 LEU A  57      18.184  -3.123  -1.033  1.00 96.66           C
ATOM    611 1HD1 LEU A  57      18.137  -2.100  -1.404  1.00 96.66           H
ATOM    612 2HD1 LEU A  57      19.098  -3.259  -0.455  1.00 96.66           H
ATOM    613 3HD1 LEU A  57      18.180  -3.816  -1.875  1.00 96.66           H
ATOM    614  CD2 LEU A  57      16.918  -4.857   0.320  1.00 96.66           C
ATOM    615 1HD2 LEU A  57      17.777  -5.068   0.957  1.00 96.66           H
ATOM    616 2HD2 LEU A  57      15.999  -5.027   0.881  1.00 96.66           H
ATOM    617 3HD2 LEU A  57      16.940  -5.513  -0.549  1.00 96.66           H
ATOM    618  HN  LEU A  57      16.656  -0.707   2.790  1.00 96.66           H
ATOM    619  N   VAL A  58      14.375  -0.781   0.473  1.00 95.46           N
ATOM    620  CA  VAL A  58      13.125  -0.614  -0.250  1.00 95.46           C
ATOM    621  C   VAL A  58      13.062   0.800  -0.831  1.00 95.46           C
ATOM    622  O   VAL A  58      12.656   0.986  -1.977  1.00 95.46           O
ATOM    623  HA  VAL A  58      13.122  -1.331  -1.070  1.00 95.46           H
ATOM    624  CB  VAL A  58      11.943  -0.937   0.667  1.00 95.46           C
ATOM    625  HB  VAL A  58      12.034  -0.320   1.561  1.00 95.46           H
ATOM    626  CG1 VAL A  58      10.615  -0.591  -0.009  1.00 95.46           C
ATOM    627 1HG1 VAL A  58      10.594   0.473  -0.246  1.00 95.46           H
ATOM    628 2HG1 VAL A  58      10.513  -1.170  -0.927  1.00 95.46           H
ATOM    629 3HG1 VAL A  58       9.792  -0.831   0.664  1.00 95.46           H
ATOM    630  CG2 VAL A  58      11.972  -2.403   1.102  1.00 95.46           C
ATOM    631 1HG2 VAL A  58      11.917  -3.045   0.223  1.00 95.46           H
ATOM    632 2HG2 VAL A  58      12.897  -2.604   1.642  1.00 95.46           H
ATOM    633 3HG2 VAL A  58      11.121  -2.606   1.753  1.00 95.46           H
ATOM    634  HN  VAL A  58      14.275  -0.983   1.448  1.00 95.46           H
ATOM    635  N   PHE A  59      13.470   1.760  -0.014  1.00 96.74           N
ATOM    636  CA  PHE A  59      13.485   3.149  -0.440  1.00 96.74           C
ATOM    637  C   PHE A  59      14.300   3.319  -1.724  1.00 96.74           C
ATOM    638  O   PHE A  59      13.806   3.866  -2.709  1.00 96.74           O
ATOM    639  HA  PHE A  59      12.452   3.442  -0.626  1.00 96.74           H
ATOM    640  CB  PHE A  59      14.147   3.953   0.680  1.00 96.74           C
ATOM    641 1HB  PHE A  59      13.502   3.934   1.558  1.00 96.74           H
ATOM    642 2HB  PHE A  59      15.081   3.466   0.961  1.00 96.74           H
ATOM    643  CG  PHE A  59      14.439   5.409   0.312  1.00 96.74           C
ATOM    644  CD1 PHE A  59      15.724   5.853   0.261  1.00 96.74           C
ATOM    645  HD1 PHE A  59      16.545   5.172   0.482  1.00 96.74           H
ATOM    646  CD2 PHE A  59      13.414   6.260   0.036  1.00 96.74           C
ATOM    647  HD2 PHE A  59      12.385   5.904   0.077  1.00 96.74           H
ATOM    648  CE1 PHE A  59      15.995   7.205  -0.080  1.00 96.74           C
ATOM    649  HE1 PHE A  59      17.024   7.561  -0.121  1.00 96.74           H
ATOM    650  CE2 PHE A  59      13.686   7.611  -0.306  1.00 96.74           C
ATOM    651  HE2 PHE A  59      12.864   8.293  -0.527  1.00 96.74           H
ATOM    652  CZ  PHE A  59      14.970   8.055  -0.357  1.00 96.74           C
ATOM    653  HZ  PHE A  59      15.178   9.092  -0.619  1.00 96.74           H
ATOM    654  HN  PHE A  59      13.784   1.602   0.922  1.00 96.74           H
ATOM    655  N   ILE A  60      15.534   2.841  -1.672  1.00 97.10           N
ATOM    656  CA  ILE A  60      16.476   3.079  -2.752  1.00 97.10           C
ATOM    657  C   ILE A  60      15.937   2.450  -4.039  1.00 97.10           C
ATOM    658  O   ILE A  60      15.835   3.120  -5.066  1.00 97.10           O
ATOM    659  HA  ILE A  60      16.542   4.157  -2.897  1.00 97.10           H
ATOM    660  CB  ILE A  60      17.872   2.587  -2.365  1.00 97.10           C
ATOM    661  HB  ILE A  60      17.780   1.575  -1.970  1.00 97.10           H
ATOM    662  CG1 ILE A  60      18.469   3.453  -1.254  1.00 97.10           C
ATOM    663 1HG1 ILE A  60      18.757   4.423  -1.660  1.00 97.10           H
ATOM    664 2HG1 ILE A  60      17.716   3.639  -0.488  1.00 97.10           H
ATOM    665  CG2 ILE A  60      18.786   2.513  -3.589  1.00 97.10           C
ATOM    666 1HG2 ILE A  60      18.363   1.823  -4.318  1.00 97.10           H
ATOM    667 2HG2 ILE A  60      18.876   3.504  -4.036  1.00 97.10           H
ATOM    668 3HG2 ILE A  60      19.772   2.161  -3.285  1.00 97.10           H
ATOM    669  CD1 ILE A  60      19.688   2.775  -0.626  1.00 97.10           C
ATOM    670 1HD1 ILE A  60      19.392   1.817  -0.201  1.00 97.10           H
ATOM    671 2HD1 ILE A  60      20.448   2.614  -1.391  1.00 97.10           H
ATOM    672 3HD1 ILE A  60      20.094   3.412   0.160  1.00 97.10           H
ATOM    673  HN  ILE A  60      15.892   2.300  -0.910  1.00 97.10           H
ATOM    674  N   VAL A  61      15.608   1.170  -3.942  1.00 95.38           N
ATOM    675  CA  VAL A  61      15.224   0.405  -5.116  1.00 95.38           C
ATOM    676  C   VAL A  61      13.918   0.967  -5.681  1.00 95.38           C
ATOM    677  O   VAL A  61      13.770   1.103  -6.894  1.00 95.38           O
ATOM    678  HA  VAL A  61      16.010   0.529  -5.861  1.00 95.38           H
ATOM    679  CB  VAL A  61      15.134  -1.081  -4.766  1.00 95.38           C
ATOM    680  HB  VAL A  61      14.408  -1.192  -3.960  1.00 95.38           H
ATOM    681  CG1 VAL A  61      14.638  -1.897  -5.961  1.00 95.38           C
ATOM    682 1HG1 VAL A  61      13.648  -1.547  -6.255  1.00 95.38           H
ATOM    683 2HG1 VAL A  61      15.329  -1.776  -6.796  1.00 95.38           H
ATOM    684 3HG1 VAL A  61      14.583  -2.950  -5.685  1.00 95.38           H
ATOM    685  CG2 VAL A  61      16.479  -1.608  -4.263  1.00 95.38           C
ATOM    686 1HG2 VAL A  61      17.234  -1.478  -5.038  1.00 95.38           H
ATOM    687 2HG2 VAL A  61      16.775  -1.056  -3.371  1.00 95.38           H
ATOM    688 3HG2 VAL A  61      16.387  -2.667  -4.021  1.00 95.38           H
ATOM    689  HN  VAL A  61      15.601   0.658  -3.083  1.00 95.38           H
ATOM    690  N   GLY A  62      13.003   1.277  -4.774  1.00 95.49           N
ATOM    691  CA  GLY A  62      11.692   1.761  -5.168  1.00 95.49           C
ATOM    692  C   GLY A  62      11.792   3.135  -5.834  1.00 95.49           C
ATOM    693  O   GLY A  62      11.128   3.393  -6.836  1.00 95.49           O
ATOM    694 1HA  GLY A  62      11.230   1.053  -5.857  1.00 95.49           H
ATOM    695 2HA  GLY A  62      11.044   1.823  -4.294  1.00 95.49           H
ATOM    696  HN  GLY A  62      13.147   1.202  -3.787  1.00 95.49           H
ATOM    697  N   ALA A  63      12.627   3.981  -5.249  1.00 96.31           N
ATOM    698  CA  ALA A  63      12.771   5.344  -5.731  1.00 96.31           C
ATOM    699  C   ALA A  63      13.309   5.320  -7.163  1.00 96.31           C
ATOM    700  O   ALA A  63      12.807   6.033  -8.030  1.00 96.31           O
ATOM    701  HA  ALA A  63      11.783   5.803  -5.731  1.00 96.31           H
ATOM    702  CB  ALA A  63      13.679   6.129  -4.781  1.00 96.31           C
ATOM    703 1HB  ALA A  63      13.237   6.141  -3.784  1.00 96.31           H
ATOM    704 2HB  ALA A  63      14.658   5.653  -4.738  1.00 96.31           H
ATOM    705 3HB  ALA A  63      13.787   7.151  -5.143  1.00 96.31           H
ATOM    706  HN  ALA A  63      13.198   3.749  -4.461  1.00 96.31           H
ATOM    707  N   LEU A  64      14.324   4.492  -7.366  1.00 94.88           N
ATOM    708  CA  LEU A  64      14.947   4.379  -8.674  1.00 94.88           C
ATOM    709  C   LEU A  64      13.930   3.827  -9.674  1.00 94.88           C
ATOM    710  O   LEU A  64      13.775   4.365 -10.769  1.00 94.88           O
ATOM    711  HA  LEU A  64      15.230   5.384  -8.988  1.00 94.88           H
ATOM    712  CB  LEU A  64      16.233   3.554  -8.585  1.00 94.88           C
ATOM    713 1HB  LEU A  64      15.997   2.601  -8.113  1.00 94.88           H
ATOM    714 2HB  LEU A  64      16.570   3.334  -9.598  1.00 94.88           H
ATOM    715  CG  LEU A  64      17.391   4.198  -7.820  1.00 94.88           C
ATOM    716  HG  LEU A  64      17.033   4.477  -6.830  1.00 94.88           H
ATOM    717  CD1 LEU A  64      18.537   3.203  -7.622  1.00 94.88           C
ATOM    718 1HD1 LEU A  64      18.178   2.344  -7.055  1.00 94.88           H
ATOM    719 2HD1 LEU A  64      18.901   2.870  -8.594  1.00 94.88           H
ATOM    720 3HD1 LEU A  64      19.347   3.686  -7.076  1.00 94.88           H
ATOM    721  CD2 LEU A  64      17.859   5.480  -8.511  1.00 94.88           C
ATOM    722 1HD2 LEU A  64      18.194   5.248  -9.521  1.00 94.88           H
ATOM    723 2HD2 LEU A  64      17.033   6.190  -8.556  1.00 94.88           H
ATOM    724 3HD2 LEU A  64      18.683   5.917  -7.946  1.00 94.88           H
ATOM    725  HN  LEU A  64      14.718   3.906  -6.658  1.00 94.88           H
ATOM    726  N   GLY A  65      13.262   2.760  -9.261  1.00 92.73           N
ATOM    727  CA  GLY A  65      12.373   2.040 -10.157  1.00 92.73           C
ATOM    728  C   GLY A  65      11.227   2.937 -10.630  1.00 92.73           C
ATOM    729  O   GLY A  65      10.973   3.046 -11.829  1.00 92.73           O
ATOM    730 1HA  GLY A  65      12.934   1.677 -11.018  1.00 92.73           H
ATOM    731 2HA  GLY A  65      11.968   1.165  -9.649  1.00 92.73           H
ATOM    732  HN  GLY A  65      13.320   2.387  -8.335  1.00 92.73           H
ATOM    733  N   ASN A  66      10.565   3.556  -9.663  1.00 93.69           N
ATOM    734  CA  ASN A  66       9.357   4.311  -9.948  1.00 93.69           C
ATOM    735  C   ASN A  66       9.729   5.604 -10.677  1.00 93.69           C
ATOM    736  O   ASN A  66       8.972   6.087 -11.518  1.00 93.69           O
ATOM    737  HA  ASN A  66       8.743   3.650 -10.560  1.00 93.69           H
ATOM    738  CB  ASN A  66       8.627   4.690  -8.658  1.00 93.69           C
ATOM    739 1HB  ASN A  66       9.339   5.091  -7.937  1.00 93.69           H
ATOM    740 2HB  ASN A  66       7.903   5.478  -8.864  1.00 93.69           H
ATOM    741  CG  ASN A  66       7.912   3.477  -8.057  1.00 93.69           C
ATOM    742  OD1 ASN A  66       7.008   2.904  -8.643  1.00 93.69           O
ATOM    743  ND2 ASN A  66       8.366   3.121  -6.859  1.00 93.69           N
ATOM    744 1HD2 ASN A  66       9.111   3.635  -6.434  1.00 93.69           H
ATOM    745 2HD2 ASN A  66       7.963   2.339  -6.384  1.00 93.69           H
ATOM    746  HN  ASN A  66      10.841   3.547  -8.702  1.00 93.69           H
ATOM    747  N   SER A  67      10.895   6.128 -10.329  1.00 93.60           N
ATOM    748  CA  SER A  67      11.417   7.307 -10.999  1.00 93.60           C
ATOM    749  C   SER A  67      11.640   7.009 -12.483  1.00 93.60           C
ATOM    750  O   SER A  67      11.402   7.865 -13.334  1.00 93.60           O
ATOM    751  HA  SER A  67      10.651   8.073 -10.873  1.00 93.60           H
ATOM    752  CB  SER A  67      12.720   7.778 -10.351  1.00 93.60           C
ATOM    753 1HB  SER A  67      13.455   6.974 -10.389  1.00 93.60           H
ATOM    754 2HB  SER A  67      13.129   8.611 -10.923  1.00 93.60           H
ATOM    755  OG  SER A  67      12.528   8.181  -8.998  1.00 93.60           O
ATOM    756  HG  SER A  67      12.994   7.546  -8.382  1.00 93.60           H
ATOM    757  HN  SER A  67      11.479   5.761  -9.604  1.00 93.60           H
ATOM    758  N   LEU A  68      12.093   5.793 -12.748  1.00 90.95           N
ATOM    759  CA  LEU A  68      12.328   5.363 -14.116  1.00 90.95           C
ATOM    760  C   LEU A  68      10.996   5.318 -14.868  1.00 90.95           C
ATOM    761  O   LEU A  68      10.922   5.707 -16.032  1.00 90.95           O
ATOM    762  HA  LEU A  68      12.965   6.110 -14.589  1.00 90.95           H
ATOM    763  CB  LEU A  68      13.091   4.037 -14.138  1.00 90.95           C
ATOM    764 1HB  LEU A  68      14.015   4.164 -13.575  1.00 90.95           H
ATOM    765 2HB  LEU A  68      12.497   3.290 -13.612  1.00 90.95           H
ATOM    766  CG  LEU A  68      13.442   3.488 -15.522  1.00 90.95           C
ATOM    767  HG  LEU A  68      12.525   3.434 -16.110  1.00 90.95           H
ATOM    768  CD1 LEU A  68      14.397   4.428 -16.260  1.00 90.95           C
ATOM    769 1HD1 LEU A  68      13.925   5.404 -16.380  1.00 90.95           H
ATOM    770 2HD1 LEU A  68      15.316   4.537 -15.684  1.00 90.95           H
ATOM    771 3HD1 LEU A  68      14.629   4.014 -17.241  1.00 90.95           H
ATOM    772  CD2 LEU A  68      13.999   2.067 -15.423  1.00 90.95           C
ATOM    773 1HD2 LEU A  68      14.901   2.072 -14.811  1.00 90.95           H
ATOM    774 2HD2 LEU A  68      13.254   1.415 -14.967  1.00 90.95           H
ATOM    775 3HD2 LEU A  68      14.240   1.700 -16.421  1.00 90.95           H
ATOM    776  HN  LEU A  68      12.299   5.108 -12.049  1.00 90.95           H
ATOM    777  N   VAL A  69       9.975   4.840 -14.170  1.00 89.93           N
ATOM    778  CA  VAL A  69       8.659   4.702 -14.770  1.00 89.93           C
ATOM    779  C   VAL A  69       8.174   6.071 -15.249  1.00 89.93           C
ATOM    780  O   VAL A  69       7.694   6.206 -16.373  1.00 89.93           O
ATOM    781  HA  VAL A  69       8.758   4.043 -15.633  1.00 89.93           H
ATOM    782  CB  VAL A  69       7.699   4.041 -13.778  1.00 89.93           C
ATOM    783  HB  VAL A  69       7.739   4.605 -12.846  1.00 89.93           H
ATOM    784  CG1 VAL A  69       6.260   4.088 -14.294  1.00 89.93           C
ATOM    785 1HG1 VAL A  69       5.957   5.125 -14.434  1.00 89.93           H
ATOM    786 2HG1 VAL A  69       6.197   3.559 -15.245  1.00 89.93           H
ATOM    787 3HG1 VAL A  69       5.599   3.611 -13.570  1.00 89.93           H
ATOM    788  CG2 VAL A  69       8.127   2.603 -13.476  1.00 89.93           C
ATOM    789 1HG2 VAL A  69       8.130   2.023 -14.399  1.00 89.93           H
ATOM    790 2HG2 VAL A  69       9.129   2.605 -13.045  1.00 89.93           H
ATOM    791 3HG2 VAL A  69       7.428   2.157 -12.768  1.00 89.93           H
ATOM    792  HN  VAL A  69      10.037   4.552 -13.215  1.00 89.93           H
ATOM    793  N   ILE A  70       8.316   7.054 -14.371  1.00 90.86           N
ATOM    794  CA  ILE A  70       7.857   8.399 -14.672  1.00 90.86           C
ATOM    795  C   ILE A  70       8.633   8.940 -15.875  1.00 90.86           C
ATOM    796  O   ILE A  70       8.049   9.546 -16.772  1.00 90.86           O
ATOM    797  HA  ILE A  70       6.803   8.332 -14.943  1.00 90.86           H
ATOM    798  CB  ILE A  70       7.949   9.288 -13.430  1.00 90.86           C
ATOM    799  HB  ILE A  70       8.964   9.223 -13.039  1.00 90.86           H
ATOM    800  CG1 ILE A  70       7.008   8.792 -12.331  1.00 90.86           C
ATOM    801 1HG1 ILE A  70       5.976   8.853 -12.676  1.00 90.86           H
ATOM    802 2HG1 ILE A  70       7.211   7.743 -12.118  1.00 90.86           H
ATOM    803  CG2 ILE A  70       7.694  10.754 -13.785  1.00 90.86           C
ATOM    804 1HG2 ILE A  70       8.438  11.087 -14.509  1.00 90.86           H
ATOM    805 2HG2 ILE A  70       6.698  10.856 -14.215  1.00 90.86           H
ATOM    806 3HG2 ILE A  70       7.766  11.363 -12.884  1.00 90.86           H
ATOM    807  CD1 ILE A  70       7.174   9.618 -11.053  1.00 90.86           C
ATOM    808 1HD1 ILE A  70       8.201   9.535 -10.698  1.00 90.86           H
ATOM    809 2HD1 ILE A  70       6.946  10.663 -11.264  1.00 90.86           H
ATOM    810 3HD1 ILE A  70       6.494   9.245 -10.288  1.00 90.86           H
ATOM    811  HN  ILE A  70       8.735   6.942 -13.470  1.00 90.86           H
ATOM    812  N   LEU A  71       9.936   8.702 -15.854  1.00 88.50           N
ATOM    813  CA  LEU A  71      10.810   9.235 -16.885  1.00 88.50           C
ATOM    814  C   LEU A  71      10.422   8.634 -18.237  1.00 88.50           C
ATOM    815  O   LEU A  71      10.349   9.345 -19.238  1.00 88.50           O
ATOM    816  HA  LEU A  71      10.648  10.312 -16.926  1.00 88.50           H
ATOM    817  CB  LEU A  71      12.277   9.012 -16.511  1.00 88.50           C
ATOM    818 1HB  LEU A  71      12.443   9.419 -15.514  1.00 88.50           H
ATOM    819 2HB  LEU A  71      12.457   7.938 -16.450  1.00 88.50           H
ATOM    820  CG  LEU A  71      13.311   9.621 -17.459  1.00 88.50           C
ATOM    821  HG  LEU A  71      12.888  10.530 -17.887  1.00 88.50           H
ATOM    822  CD1 LEU A  71      14.578  10.025 -16.702  1.00 88.50           C
ATOM    823 1HD1 LEU A  71      14.326  10.762 -15.940  1.00 88.50           H
ATOM    824 2HD1 LEU A  71      15.014   9.146 -16.228  1.00 88.50           H
ATOM    825 3HD1 LEU A  71      15.297  10.456 -17.400  1.00 88.50           H
ATOM    826  CD2 LEU A  71      13.616   8.673 -18.621  1.00 88.50           C
ATOM    827 1HD2 LEU A  71      14.010   7.735 -18.231  1.00 88.50           H
ATOM    828 2HD2 LEU A  71      12.701   8.479 -19.180  1.00 88.50           H
ATOM    829 3HD2 LEU A  71      14.354   9.131 -19.280  1.00 88.50           H
ATOM    830  HN  LEU A  71      10.394   8.158 -15.151  1.00 88.50           H
ATOM    831  N   VAL A  72      10.185   7.330 -18.223  1.00 85.64           N
ATOM    832  CA  VAL A  72       9.837   6.620 -19.442  1.00 85.64           C
ATOM    833  C   VAL A  72       8.532   7.188 -20.004  1.00 85.64           C
ATOM    834  O   VAL A  72       8.414   7.408 -21.208  1.00 85.64           O
ATOM    835  HA  VAL A  72      10.635   6.794 -20.164  1.00 85.64           H
ATOM    836  CB  VAL A  72       9.765   5.116 -19.169  1.00 85.64           C
ATOM    837  HB  VAL A  72       9.108   4.962 -18.313  1.00 85.64           H
ATOM    838  CG1 VAL A  72       9.165   4.370 -20.363  1.00 85.64           C
ATOM    839 1HG1 VAL A  72       8.157   4.739 -20.553  1.00 85.64           H
ATOM    840 2HG1 VAL A  72       9.785   4.536 -21.244  1.00 85.64           H
ATOM    841 3HG1 VAL A  72       9.126   3.304 -20.142  1.00 85.64           H
ATOM    842  CG2 VAL A  72      11.143   4.558 -18.810  1.00 85.64           C
ATOM    843 1HG2 VAL A  72      11.832   4.730 -19.637  1.00 85.64           H
ATOM    844 2HG2 VAL A  72      11.516   5.058 -17.916  1.00 85.64           H
ATOM    845 3HG2 VAL A  72      11.064   3.487 -18.621  1.00 85.64           H
ATOM    846  HN  VAL A  72      10.226   6.763 -17.401  1.00 85.64           H
ATOM    847  N   TYR A  73       7.585   7.410 -19.104  1.00 84.03           N
ATOM    848  CA  TYR A  73       6.285   7.928 -19.498  1.00 84.03           C
ATOM    849  C   TYR A  73       6.424   9.281 -20.198  1.00 84.03           C
ATOM    850  O   TYR A  73       5.728   9.553 -21.175  1.00 84.03           O
ATOM    851  HA  TYR A  73       5.834   7.215 -20.187  1.00 84.03           H
ATOM    852  CB  TYR A  73       5.496   8.118 -18.201  1.00 84.03           C
ATOM    853 1HB  TYR A  73       5.427   7.159 -17.686  1.00 84.03           H
ATOM    854 2HB  TYR A  73       6.050   8.791 -17.546  1.00 84.03           H
ATOM    855  CG  TYR A  73       4.086   8.674 -18.406  1.00 84.03           C
ATOM    856  CD1 TYR A  73       3.883  10.038 -18.457  1.00 84.03           C
ATOM    857  HD1 TYR A  73       4.727  10.719 -18.350  1.00 84.03           H
ATOM    858  CD2 TYR A  73       3.017   7.811 -18.540  1.00 84.03           C
ATOM    859  HD2 TYR A  73       3.178   6.734 -18.500  1.00 84.03           H
ATOM    860  CE1 TYR A  73       2.555  10.562 -18.650  1.00 84.03           C
ATOM    861  HE1 TYR A  73       2.381  11.637 -18.692  1.00 84.03           H
ATOM    862  CE2 TYR A  73       1.690   8.335 -18.733  1.00 84.03           C
ATOM    863  HE2 TYR A  73       0.836   7.665 -18.841  1.00 84.03           H
ATOM    864  CZ  TYR A  73       1.524   9.684 -18.778  1.00 84.03           C
ATOM    865  OH  TYR A  73       0.270  10.178 -18.961  1.00 84.03           O
ATOM    866  HH  TYR A  73      -0.365   9.433 -19.164  1.00 84.03           H
ATOM    867  HN  TYR A  73       7.693   7.242 -18.124  1.00 84.03           H
ATOM    868  N   TRP A  74       7.328  10.094 -19.672  1.00 84.71           N
ATOM    869  CA  TRP A  74       7.457  11.467 -20.130  1.00 84.71           C
ATOM    870  C   TRP A  74       8.046  11.442 -21.542  1.00 84.71           C
ATOM    871  O   TRP A  74       7.491  12.041 -22.461  1.00 84.71           O
ATOM    872  HA  TRP A  74       6.460  11.907 -20.151  1.00 84.71           H
ATOM    873  CB  TRP A  74       8.289  12.297 -19.150  1.00 84.71           C
ATOM    874 1HB  TRP A  74       8.055  11.981 -18.133  1.00 84.71           H
ATOM    875 2HB  TRP A  74       9.345  12.084 -19.315  1.00 84.71           H
ATOM    876  CG  TRP A  74       8.064  13.806 -19.264  1.00 84.71           C
ATOM    877  CD1 TRP A  74       8.713  14.680 -20.046  1.00 84.71           C
ATOM    878  HD1 TRP A  74       9.519  14.411 -20.729  1.00 84.71           H
ATOM    879  CD2 TRP A  74       7.092  14.588 -18.539  1.00 84.71           C
ATOM    880  NE1 TRP A  74       8.233  15.962 -19.878  1.00 84.71           N
ATOM    881  HE1 TRP A  74       8.557  16.783 -20.349  1.00 84.71           H
ATOM    882  CE2 TRP A  74       7.216  15.905 -18.932  1.00 84.71           C
ATOM    883  CE3 TRP A  74       6.140  14.195 -17.582  1.00 84.71           C
ATOM    884  HE3 TRP A  74       6.023  13.162 -17.255  1.00 84.71           H
ATOM    885  CZ2 TRP A  74       6.419  16.935 -18.420  1.00 84.71           C
ATOM    886  HZ2 TRP A  74       6.536  17.969 -18.747  1.00 84.71           H
ATOM    887  CZ3 TRP A  74       5.352  15.237 -17.079  1.00 84.71           C
ATOM    888  HZ3 TRP A  74       4.597  14.987 -16.334  1.00 84.71           H
ATOM    889  CH2 TRP A  74       5.464  16.568 -17.465  1.00 84.71           C
ATOM    890  HH2 TRP A  74       4.811  17.322 -17.026  1.00 84.71           H
ATOM    891  HN  TRP A  74       7.964   9.829 -18.947  1.00 84.71           H
ATOM    892  N   TYR A  75       9.164  10.741 -21.669  1.00 80.40           N
ATOM    893  CA  TYR A  75       9.964  10.823 -22.879  1.00 80.40           C
ATOM    894  C   TYR A  75       9.432   9.873 -23.954  1.00 80.40           C
ATOM    895  O   TYR A  75       9.874   9.918 -25.101  1.00 80.40           O
ATOM    896  HA  TYR A  75       9.910  11.847 -23.250  1.00 80.40           H
ATOM    897  CB  TYR A  75      11.376  10.386 -22.482  1.00 80.40           C
ATOM    898 1HB  TYR A  75      11.304   9.525 -21.817  1.00 80.40           H
ATOM    899 2HB  TYR A  75      11.908  10.056 -23.374  1.00 80.40           H
ATOM    900  CG  TYR A  75      12.195  11.478 -21.792  1.00 80.40           C
ATOM    901  CD1 TYR A  75      12.794  12.469 -22.543  1.00 80.40           C
ATOM    902  HD1 TYR A  75      12.683  12.474 -23.627  1.00 80.40           H
ATOM    903  CD2 TYR A  75      12.335  11.472 -20.419  1.00 80.40           C
ATOM    904  HD2 TYR A  75      11.862  10.689 -19.826  1.00 80.40           H
ATOM    905  CE1 TYR A  75      13.565  13.498 -21.893  1.00 80.40           C
ATOM    906  HE1 TYR A  75      14.043  14.286 -22.474  1.00 80.40           H
ATOM    907  CE2 TYR A  75      13.106  12.501 -19.770  1.00 80.40           C
ATOM    908  HE2 TYR A  75      13.225  12.508 -18.686  1.00 80.40           H
ATOM    909  CZ  TYR A  75      13.683  13.463 -20.539  1.00 80.40           C
ATOM    910  OH  TYR A  75      14.411  14.434 -19.926  1.00 80.40           O
ATOM    911  HH  TYR A  75      14.773  15.071 -20.606  1.00 80.40           H
ATOM    912  HN  TYR A  75       9.523  10.128 -20.966  1.00 80.40           H
ATOM    913  N   CYS A  76       8.491   9.035 -23.545  1.00 74.32           N
ATOM    914  CA  CYS A  76       7.865   8.104 -24.468  1.00 74.32           C
ATOM    915  C   CYS A  76       7.076   8.911 -25.502  1.00 74.32           C
ATOM    916  O   CYS A  76       6.143   9.632 -25.151  1.00 74.32           O
ATOM    917  HA  CYS A  76       8.671   7.547 -24.945  1.00 74.32           H
ATOM    918  CB  CYS A  76       6.980   7.092 -23.737  1.00 74.32           C
ATOM    919 1HB  CYS A  76       7.572   6.538 -23.009  1.00 74.32           H
ATOM    920 2HB  CYS A  76       6.199   7.613 -23.183  1.00 74.32           H
ATOM    921  SG  CYS A  76       6.227   5.936 -24.940  1.00 74.32           S
ATOM    922  HG  CYS A  76       7.369   5.375 -25.326  1.00 74.32           H
ATOM    923  HN  CYS A  76       8.157   8.987 -22.604  1.00 74.32           H
ATOM    924  N   THR A  77       7.479   8.761 -26.755  1.00 66.59           N
ATOM    925  CA  THR A  77       6.921   9.574 -27.822  1.00 66.59           C
ATOM    926  C   THR A  77       5.569   9.013 -28.268  1.00 66.59           C
ATOM    927  O   THR A  77       4.858   9.645 -29.049  1.00 66.59           O
ATOM    928  HA  THR A  77       6.739  10.575 -27.433  1.00 66.59           H
ATOM    929  CB  THR A  77       7.952   9.644 -28.951  1.00 66.59           C
ATOM    930  HB  THR A  77       7.603  10.289 -29.757  1.00 66.59           H
ATOM    931  OG1 THR A  77       8.173   8.282 -29.305  1.00 66.59           O
ATOM    932  HG1 THR A  77       8.616   8.228 -30.200  1.00 66.59           H
ATOM    933  CG2 THR A  77       9.320  10.129 -28.465  1.00 66.59           C
ATOM    934 1HG2 THR A  77       9.699   9.445 -27.706  1.00 66.59           H
ATOM    935 2HG2 THR A  77       9.220  11.127 -28.039  1.00 66.59           H
ATOM    936 3HG2 THR A  77      10.013  10.161 -29.306  1.00 66.59           H
ATOM    937  HN  THR A  77       8.172   8.101 -27.044  1.00 66.59           H
ATOM    938  N   ARG A  78       5.255   7.833 -27.754  1.00 69.00           N
ATOM    939  CA  ARG A  78       4.040   7.143 -28.152  1.00 69.00           C
ATOM    940  C   ARG A  78       2.829   7.745 -27.437  1.00 69.00           C
ATOM    941  O   ARG A  78       2.931   8.170 -26.287  1.00 69.00           O
ATOM    942  HA  ARG A  78       3.974   7.294 -29.230  1.00 69.00           H
ATOM    943  CB  ARG A  78       4.124   5.650 -27.829  1.00 69.00           C
ATOM    944 1HB  ARG A  78       3.457   5.094 -28.488  1.00 69.00           H
ATOM    945 2HB  ARG A  78       5.135   5.289 -28.021  1.00 69.00           H
ATOM    946  CG  ARG A  78       3.749   5.382 -26.370  1.00 69.00           C
ATOM    947 1HG  ARG A  78       4.336   6.027 -25.716  1.00 69.00           H
ATOM    948 2HG  ARG A  78       2.701   5.633 -26.209  1.00 69.00           H
ATOM    949  CD  ARG A  78       3.991   3.917 -26.002  1.00 69.00           C
ATOM    950 1HD  ARG A  78       3.135   3.312 -26.301  1.00 69.00           H
ATOM    951 2HD  ARG A  78       4.856   3.535 -26.544  1.00 69.00           H
ATOM    952  NE  ARG A  78       4.213   3.792 -24.544  1.00 69.00           N
ATOM    953  HE  ARG A  78       5.156   3.806 -24.210  1.00 69.00           H
ATOM    954  CZ  ARG A  78       3.230   3.661 -23.643  1.00 69.00           C
ATOM    955  NH1 ARG A  78       1.948   3.636 -24.033  1.00 69.00           N
ATOM    956 1HH1 ARG A  78       1.720   3.715 -25.003  1.00 69.00           H
ATOM    957 2HH1 ARG A  78       1.221   3.538 -23.354  1.00 69.00           H
ATOM    958  NH2 ARG A  78       3.548   3.555 -22.345  1.00 69.00           N
ATOM    959 1HH2 ARG A  78       2.826   3.457 -21.660  1.00 69.00           H
ATOM    960 2HH2 ARG A  78       4.507   3.575 -22.062  1.00 69.00           H
ATOM    961  HN  ARG A  78       5.813   7.351 -27.079  1.00 69.00           H
ATOM    962  N   VAL A  79       1.711   7.762 -28.147  1.00 74.91           N
ATOM    963  CA  VAL A  79       0.458   8.207 -27.560  1.00 74.91           C
ATOM    964  C   VAL A  79       0.232   7.477 -26.235  1.00 74.91           C
ATOM    965  O   VAL A  79       0.368   6.257 -26.164  1.00 74.91           O
ATOM    966  HA  VAL A  79       0.550   9.275 -27.361  1.00 74.91           H
ATOM    967  CB  VAL A  79      -0.686   8.007 -28.555  1.00 74.91           C
ATOM    968  HB  VAL A  79      -0.870   6.937 -28.644  1.00 74.91           H
ATOM    969  CG1 VAL A  79      -1.973   8.664 -28.051  1.00 74.91           C
ATOM    970 1HG1 VAL A  79      -2.258   8.220 -27.097  1.00 74.91           H
ATOM    971 2HG1 VAL A  79      -1.807   9.733 -27.919  1.00 74.91           H
ATOM    972 3HG1 VAL A  79      -2.770   8.507 -28.777  1.00 74.91           H
ATOM    973  CG2 VAL A  79      -0.308   8.536 -29.940  1.00 74.91           C
ATOM    974 1HG2 VAL A  79      -0.084   9.601 -29.874  1.00 74.91           H
ATOM    975 2HG2 VAL A  79       0.570   8.003 -30.305  1.00 74.91           H
ATOM    976 3HG2 VAL A  79      -1.139   8.381 -30.628  1.00 74.91           H
ATOM    977  HN  VAL A  79       1.652   7.478 -29.104  1.00 74.91           H
ATOM    978  N   LYS A  80      -0.107   8.255 -25.218  1.00 77.42           N
ATOM    979  CA  LYS A  80      -0.399   7.693 -23.910  1.00 77.42           C
ATOM    980  C   LYS A  80      -1.699   6.889 -23.983  1.00 77.42           C
ATOM    981  O   LYS A  80      -2.508   7.092 -24.887  1.00 77.42           O
ATOM    982  HA  LYS A  80       0.414   7.011 -23.659  1.00 77.42           H
ATOM    983  CB  LYS A  80      -0.414   8.791 -22.845  1.00 77.42           C
ATOM    984 1HB  LYS A  80      -1.323   9.384 -22.942  1.00 77.42           H
ATOM    985 2HB  LYS A  80      -0.431   8.341 -21.853  1.00 77.42           H
ATOM    986  CG  LYS A  80       0.810   9.700 -22.977  1.00 77.42           C
ATOM    987 1HG  LYS A  80       0.800  10.190 -23.951  1.00 77.42           H
ATOM    988 2HG  LYS A  80       0.768  10.486 -22.223  1.00 77.42           H
ATOM    989  CD  LYS A  80       2.106   8.901 -22.817  1.00 77.42           C
ATOM    990 1HD  LYS A  80       2.141   8.455 -21.823  1.00 77.42           H
ATOM    991 2HD  LYS A  80       2.123   8.082 -23.535  1.00 77.42           H
ATOM    992  CE  LYS A  80       3.330   9.795 -23.024  1.00 77.42           C
ATOM    993 1HE  LYS A  80       3.188  10.418 -23.907  1.00 77.42           H
ATOM    994 2HE  LYS A  80       3.444  10.468 -22.174  1.00 77.42           H
ATOM    995  NZ  LYS A  80       4.551   8.973 -23.181  1.00 77.42           N
ATOM    996 1HZ  LYS A  80       5.334   9.573 -23.417  1.00 77.42           H
ATOM    997 2HZ  LYS A  80       4.746   8.489 -22.312  1.00 77.42           H
ATOM    998 3HZ  LYS A  80       4.409   8.295 -23.921  1.00 77.42           H
ATOM    999  HN  LYS A  80      -0.185   9.250 -25.276  1.00 77.42           H
ATOM   1000  N   THR A  81      -1.859   5.995 -23.019  1.00 78.61           N
ATOM   1001  CA  THR A  81      -3.114   5.278 -22.864  1.00 78.61           C
ATOM   1002  C   THR A  81      -3.656   5.453 -21.444  1.00 78.61           C
ATOM   1003  O   THR A  81      -2.945   5.924 -20.558  1.00 78.61           O
ATOM   1004  HA  THR A  81      -3.846   5.717 -23.542  1.00 78.61           H
ATOM   1005  CB  THR A  81      -2.874   3.817 -23.247  1.00 78.61           C
ATOM   1006  HB  THR A  81      -3.811   3.260 -23.266  1.00 78.61           H
ATOM   1007  OG1 THR A  81      -1.909   3.364 -22.301  1.00 78.61           O
ATOM   1008  HG1 THR A  81      -1.003   3.709 -22.544  1.00 78.61           H
ATOM   1009  CG2 THR A  81      -2.168   3.673 -24.597  1.00 78.61           C
ATOM   1010 1HG2 THR A  81      -1.200   4.173 -24.556  1.00 78.61           H
ATOM   1011 2HG2 THR A  81      -2.779   4.129 -25.377  1.00 78.61           H
ATOM   1012 3HG2 THR A  81      -2.022   2.617 -24.821  1.00 78.61           H
ATOM   1013  HN  THR A  81      -1.152   5.758 -22.352  1.00 78.61           H
ATOM   1014  N   MET A  82      -4.911   5.064 -21.272  1.00 80.81           N
ATOM   1015  CA  MET A  82      -5.537   5.113 -19.962  1.00 80.81           C
ATOM   1016  C   MET A  82      -4.729   4.313 -18.938  1.00 80.81           C
ATOM   1017  O   MET A  82      -4.520   4.769 -17.814  1.00 80.81           O
ATOM   1018  HA  MET A  82      -5.549   6.167 -19.682  1.00 80.81           H
ATOM   1019  CB  MET A  82      -6.954   4.544 -20.051  1.00 80.81           C
ATOM   1020 1HB  MET A  82      -7.555   5.159 -20.721  1.00 80.81           H
ATOM   1021 2HB  MET A  82      -6.922   3.543 -20.481  1.00 80.81           H
ATOM   1022  CG  MET A  82      -7.612   4.491 -18.670  1.00 80.81           C
ATOM   1023 1HG  MET A  82      -7.242   3.629 -18.115  1.00 80.81           H
ATOM   1024 2HG  MET A  82      -7.344   5.378 -18.097  1.00 80.81           H
ATOM   1025  SD  MET A  82      -9.386   4.390 -18.843  1.00 80.81           S
ATOM   1026  CE  MET A  82      -9.879   4.706 -17.156  1.00 80.81           C
ATOM   1027 1HE  MET A  82      -9.453   3.944 -16.504  1.00 80.81           H
ATOM   1028 2HE  MET A  82      -9.519   5.688 -16.850  1.00 80.81           H
ATOM   1029 3HE  MET A  82     -10.966   4.679 -17.085  1.00 80.81           H
ATOM   1030  HN  MET A  82      -5.496   4.720 -22.007  1.00 80.81           H
ATOM   1031  N   THR A  83      -4.296   3.135 -19.362  1.00 80.32           N
ATOM   1032  CA  THR A  83      -3.439   2.308 -18.530  1.00 80.32           C
ATOM   1033  C   THR A  83      -2.207   3.098 -18.084  1.00 80.32           C
ATOM   1034  O   THR A  83      -1.828   3.056 -16.915  1.00 80.32           O
ATOM   1035  HA  THR A  83      -3.990   2.040 -17.629  1.00 80.32           H
ATOM   1036  CB  THR A  83      -3.097   1.041 -19.316  1.00 80.32           C
ATOM   1037  HB  THR A  83      -2.442   1.269 -20.157  1.00 80.32           H
ATOM   1038  OG1 THR A  83      -4.367   0.491 -19.657  1.00 80.32           O
ATOM   1039  HG1 THR A  83      -5.094   0.990 -19.185  1.00 80.32           H
ATOM   1040  CG2 THR A  83      -2.449  -0.034 -18.441  1.00 80.32           C
ATOM   1041 1HG2 THR A  83      -3.132  -0.310 -17.638  1.00 80.32           H
ATOM   1042 2HG2 THR A  83      -1.525   0.355 -18.013  1.00 80.32           H
ATOM   1043 3HG2 THR A  83      -2.227  -0.911 -19.048  1.00 80.32           H
ATOM   1044  HN  THR A  83      -4.522   2.745 -20.255  1.00 80.32           H
ATOM   1045  N   ASP A  84      -1.615   3.799 -19.040  1.00 82.28           N
ATOM   1046  CA  ASP A  84      -0.374   4.511 -18.787  1.00 82.28           C
ATOM   1047  C   ASP A  84      -0.615   5.586 -17.725  1.00 82.28           C
ATOM   1048  O   ASP A  84       0.254   5.850 -16.896  1.00 82.28           O
ATOM   1049  HA  ASP A  84       0.331   3.748 -18.455  1.00 82.28           H
ATOM   1050  CB  ASP A  84       0.133   5.202 -20.054  1.00 82.28           C
ATOM   1051 1HB  ASP A  84      -0.569   5.980 -20.354  1.00 82.28           H
ATOM   1052 2HB  ASP A  84       1.084   5.694 -19.849  1.00 82.28           H
ATOM   1053  CG  ASP A  84       0.307   4.198 -21.194  1.00 82.28           C
ATOM   1054  OD1 ASP A  84       1.058   3.221 -20.981  1.00 82.28           O
ATOM   1055  OD2 ASP A  84      -0.314   4.429 -22.254  1.00 82.28           O
ATOM   1056  HN  ASP A  84      -1.969   3.885 -19.971  1.00 82.28           H
ATOM   1057  N   MET A  85      -1.799   6.177 -17.786  1.00 86.80           N
ATOM   1058  CA  MET A  85      -2.158   7.230 -16.851  1.00 86.80           C
ATOM   1059  C   MET A  85      -2.184   6.702 -15.415  1.00 86.80           C
ATOM   1060  O   MET A  85      -1.680   7.353 -14.501  1.00 86.80           O
ATOM   1061  HA  MET A  85      -1.384   7.990 -16.952  1.00 86.80           H
ATOM   1062  CB  MET A  85      -3.536   7.787 -17.214  1.00 86.80           C
ATOM   1063 1HB  MET A  85      -3.544   8.092 -18.261  1.00 86.80           H
ATOM   1064 2HB  MET A  85      -4.289   7.006 -17.104  1.00 86.80           H
ATOM   1065  CG  MET A  85      -3.897   8.980 -16.327  1.00 86.80           C
ATOM   1066 1HG  MET A  85      -4.895   9.340 -16.576  1.00 86.80           H
ATOM   1067 2HG  MET A  85      -3.920   8.672 -15.282  1.00 86.80           H
ATOM   1068  SD  MET A  85      -2.704  10.289 -16.550  1.00 86.80           S
ATOM   1069  CE  MET A  85      -3.112  10.802 -18.210  1.00 86.80           C
ATOM   1070 1HE  MET A  85      -2.981   9.962 -18.892  1.00 86.80           H
ATOM   1071 2HE  MET A  85      -4.149  11.137 -18.242  1.00 86.80           H
ATOM   1072 3HE  MET A  85      -2.457  11.619 -18.510  1.00 86.80           H
ATOM   1073  HN  MET A  85      -2.504   5.949 -18.457  1.00 86.80           H
ATOM   1074  N   PHE A  86      -2.776   5.527 -15.261  1.00 87.67           N
ATOM   1075  CA  PHE A  86      -2.876   4.905 -13.951  1.00 87.67           C
ATOM   1076  C   PHE A  86      -1.506   4.434 -13.461  1.00 87.67           C
ATOM   1077  O   PHE A  86      -1.193   4.546 -12.277  1.00 87.67           O
ATOM   1078  HA  PHE A  86      -3.266   5.658 -13.265  1.00 87.67           H
ATOM   1079  CB  PHE A  86      -3.797   3.692 -14.101  1.00 87.67           C
ATOM   1080 1HB  PHE A  86      -3.401   3.044 -14.883  1.00 87.67           H
ATOM   1081 2HB  PHE A  86      -3.780   3.120 -13.173  1.00 87.67           H
ATOM   1082  CG  PHE A  86      -5.246   4.048 -14.438  1.00 87.67           C
ATOM   1083  CD1 PHE A  86      -5.832   5.130 -13.859  1.00 87.67           C
ATOM   1084  HD1 PHE A  86      -5.270   5.744 -13.155  1.00 87.67           H
ATOM   1085  CD2 PHE A  86      -5.948   3.283 -15.316  1.00 87.67           C
ATOM   1086  HD2 PHE A  86      -5.477   2.416 -15.780  1.00 87.67           H
ATOM   1087  CE1 PHE A  86      -7.178   5.461 -14.171  1.00 87.67           C
ATOM   1088  HE1 PHE A  86      -7.648   6.328 -13.707  1.00 87.67           H
ATOM   1089  CE2 PHE A  86      -7.293   3.613 -15.629  1.00 87.67           C
ATOM   1090  HE2 PHE A  86      -7.855   3.000 -16.333  1.00 87.67           H
ATOM   1091  CZ  PHE A  86      -7.879   4.695 -15.050  1.00 87.67           C
ATOM   1092  HZ  PHE A  86      -8.912   4.949 -15.290  1.00 87.67           H
ATOM   1093  HN  PHE A  86      -3.182   5.002 -16.009  1.00 87.67           H
ATOM   1094  N   LEU A  87      -0.724   3.915 -14.398  1.00 85.95           N
ATOM   1095  CA  LEU A  87       0.608   3.433 -14.078  1.00 85.95           C
ATOM   1096  C   LEU A  87       1.456   4.595 -13.557  1.00 85.95           C
ATOM   1097  O   LEU A  87       2.270   4.418 -12.652  1.00 85.95           O
ATOM   1098  HA  LEU A  87       0.506   2.696 -13.281  1.00 85.95           H
ATOM   1099  CB  LEU A  87       1.222   2.716 -15.282  1.00 85.95           C
ATOM   1100 1HB  LEU A  87       1.138   3.369 -16.150  1.00 85.95           H
ATOM   1101 2HB  LEU A  87       2.286   2.574 -15.092  1.00 85.95           H
ATOM   1102  CG  LEU A  87       0.610   1.359 -15.638  1.00 85.95           C
ATOM   1103  HG  LEU A  87      -0.449   1.507 -15.849  1.00 85.95           H
ATOM   1104  CD1 LEU A  87       1.249   0.785 -16.904  1.00 85.95           C
ATOM   1105 1HD1 LEU A  87       1.086   1.471 -17.736  1.00 85.95           H
ATOM   1106 2HD1 LEU A  87       2.319   0.655 -16.745  1.00 85.95           H
ATOM   1107 3HD1 LEU A  87       0.796  -0.179 -17.135  1.00 85.95           H
ATOM   1108  CD2 LEU A  87       0.705   0.389 -14.458  1.00 85.95           C
ATOM   1109 1HD2 LEU A  87       1.751   0.241 -14.192  1.00 85.95           H
ATOM   1110 2HD2 LEU A  87       0.167   0.801 -13.605  1.00 85.95           H
ATOM   1111 3HD2 LEU A  87       0.263  -0.568 -14.738  1.00 85.95           H
ATOM   1112  HN  LEU A  87      -0.988   3.823 -15.358  1.00 85.95           H
ATOM   1113  N   LEU A  88       1.235   5.759 -14.150  1.00 89.06           N
ATOM   1114  CA  LEU A  88       1.943   6.958 -13.734  1.00 89.06           C
ATOM   1115  C   LEU A  88       1.589   7.274 -12.279  1.00 89.06           C
ATOM   1116  O   LEU A  88       2.476   7.454 -11.446  1.00 89.06           O
ATOM   1117  HA  LEU A  88       3.010   6.743 -13.791  1.00 89.06           H
ATOM   1118  CB  LEU A  88       1.660   8.110 -14.700  1.00 89.06           C
ATOM   1119 1HB  LEU A  88       2.083   7.855 -15.672  1.00 89.06           H
ATOM   1120 2HB  LEU A  88       0.581   8.190 -14.833  1.00 89.06           H
ATOM   1121  CG  LEU A  88       2.198   9.481 -14.285  1.00 89.06           C
ATOM   1122  HG  LEU A  88       1.884   9.674 -13.259  1.00 89.06           H
ATOM   1123  CD1 LEU A  88       3.728   9.497 -14.300  1.00 89.06           C
ATOM   1124 1HD1 LEU A  88       4.106   8.748 -13.605  1.00 89.06           H
ATOM   1125 2HD1 LEU A  88       4.083   9.272 -15.306  1.00 89.06           H
ATOM   1126 3HD1 LEU A  88       4.084  10.483 -14.001  1.00 89.06           H
ATOM   1127  CD2 LEU A  88       1.604  10.589 -15.156  1.00 89.06           C
ATOM   1128 1HD2 LEU A  88       1.866  10.412 -16.199  1.00 89.06           H
ATOM   1129 2HD2 LEU A  88       0.519  10.593 -15.050  1.00 89.06           H
ATOM   1130 3HD2 LEU A  88       2.003  11.553 -14.839  1.00 89.06           H
ATOM   1131  HN  LEU A  88       0.587   5.890 -14.901  1.00 89.06           H
ATOM   1132  N   ASN A  89       0.291   7.333 -12.019  1.00 92.11           N
ATOM   1133  CA  ASN A  89      -0.192   7.740 -10.710  1.00 92.11           C
ATOM   1134  C   ASN A  89       0.228   6.699  -9.670  1.00 92.11           C
ATOM   1135  O   ASN A  89       0.436   7.030  -8.504  1.00 92.11           O
ATOM   1136  HA  ASN A  89       0.260   8.716 -10.529  1.00 92.11           H
ATOM   1137  CB  ASN A  89      -1.718   7.838 -10.692  1.00 92.11           C
ATOM   1138 1HB  ASN A  89      -2.146   7.013 -11.262  1.00 92.11           H
ATOM   1139 2HB  ASN A  89      -2.081   7.738  -9.668  1.00 92.11           H
ATOM   1140  CG  ASN A  89      -2.190   9.169 -11.279  1.00 92.11           C
ATOM   1141  OD1 ASN A  89      -2.439  10.134 -10.575  1.00 92.11           O
ATOM   1142  ND2 ASN A  89      -2.298   9.169 -12.604  1.00 92.11           N
ATOM   1143 1HD2 ASN A  89      -2.077   8.343 -13.123  1.00 92.11           H
ATOM   1144 2HD2 ASN A  89      -2.599   9.994 -13.082  1.00 92.11           H
ATOM   1145  HN  ASN A  89      -0.423   7.110 -12.682  1.00 92.11           H
ATOM   1146  N   LEU A  90       0.340   5.462 -10.130  1.00 90.44           N
ATOM   1147  CA  LEU A  90       0.751   4.374  -9.259  1.00 90.44           C
ATOM   1148  C   LEU A  90       2.184   4.621  -8.783  1.00 90.44           C
ATOM   1149  O   LEU A  90       2.483   4.472  -7.599  1.00 90.44           O
ATOM   1150  HA  LEU A  90       0.092   4.383  -8.391  1.00 90.44           H
ATOM   1151  CB  LEU A  90       0.559   3.026  -9.958  1.00 90.44           C
ATOM   1152 1HB  LEU A  90      -0.383   3.054 -10.505  1.00 90.44           H
ATOM   1153 2HB  LEU A  90       1.352   2.906 -10.695  1.00 90.44           H
ATOM   1154  CG  LEU A  90       0.553   1.795  -9.050  1.00 90.44           C
ATOM   1155  HG  LEU A  90       1.306   1.939  -8.274  1.00 90.44           H
ATOM   1156  CD1 LEU A  90      -0.796   1.638  -8.347  1.00 90.44           C
ATOM   1157 1HD1 LEU A  90      -0.994   2.521  -7.739  1.00 90.44           H
ATOM   1158 2HD1 LEU A  90      -1.584   1.526  -9.092  1.00 90.44           H
ATOM   1159 3HD1 LEU A  90      -0.773   0.755  -7.708  1.00 90.44           H
ATOM   1160  CD2 LEU A  90       0.943   0.537  -9.829  1.00 90.44           C
ATOM   1161 1HD2 LEU A  90       0.232   0.377 -10.640  1.00 90.44           H
ATOM   1162 2HD2 LEU A  90       1.943   0.661 -10.243  1.00 90.44           H
ATOM   1163 3HD2 LEU A  90       0.931  -0.323  -9.160  1.00 90.44           H
ATOM   1164  HN  LEU A  90       0.155   5.198 -11.077  1.00 90.44           H
ATOM   1165  N   ALA A  91       3.032   4.995  -9.730  1.00 92.91           N
ATOM   1166  CA  ALA A  91       4.435   5.222  -9.431  1.00 92.91           C
ATOM   1167  C   ALA A  91       4.563   6.422  -8.490  1.00 92.91           C
ATOM   1168  O   ALA A  91       5.422   6.436  -7.609  1.00 92.91           O
ATOM   1169  HA  ALA A  91       4.816   4.334  -8.926  1.00 92.91           H
ATOM   1170  CB  ALA A  91       5.210   5.419 -10.735  1.00 92.91           C
ATOM   1171 1HB  ALA A  91       5.111   4.528 -11.354  1.00 92.91           H
ATOM   1172 2HB  ALA A  91       4.809   6.280 -11.270  1.00 92.91           H
ATOM   1173 3HB  ALA A  91       6.263   5.590 -10.510  1.00 92.91           H
ATOM   1174  HN  ALA A  91       2.774   5.141 -10.685  1.00 92.91           H
ATOM   1175  N   ILE A  92       3.696   7.400  -8.707  1.00 94.45           N
ATOM   1176  CA  ILE A  92       3.699   8.599  -7.888  1.00 94.45           C
ATOM   1177  C   ILE A  92       3.324   8.231  -6.451  1.00 94.45           C
ATOM   1178  O   ILE A  92       3.970   8.677  -5.503  1.00 94.45           O
ATOM   1179  HA  ILE A  92       4.715   8.994  -7.889  1.00 94.45           H
ATOM   1180  CB  ILE A  92       2.796   9.671  -8.503  1.00 94.45           C
ATOM   1181  HB  ILE A  92       1.836   9.213  -8.741  1.00 94.45           H
ATOM   1182  CG1 ILE A  92       3.385  10.196  -9.814  1.00 94.45           C
ATOM   1183 1HG1 ILE A  92       4.269  10.797  -9.604  1.00 94.45           H
ATOM   1184 2HG1 ILE A  92       3.707   9.359 -10.433  1.00 94.45           H
ATOM   1185  CG2 ILE A  92       2.524  10.798  -7.504  1.00 94.45           C
ATOM   1186 1HG2 ILE A  92       2.031  10.390  -6.622  1.00 94.45           H
ATOM   1187 2HG2 ILE A  92       3.467  11.260  -7.212  1.00 94.45           H
ATOM   1188 3HG2 ILE A  92       1.880  11.546  -7.967  1.00 94.45           H
ATOM   1189  CD1 ILE A  92       2.359  11.037 -10.577  1.00 94.45           C
ATOM   1190 1HD1 ILE A  92       1.486  10.426 -10.806  1.00 94.45           H
ATOM   1191 2HD1 ILE A  92       2.057  11.886  -9.964  1.00 94.45           H
ATOM   1192 3HD1 ILE A  92       2.803  11.398 -11.504  1.00 94.45           H
ATOM   1193  HN  ILE A  92       3.001   7.381  -9.427  1.00 94.45           H
ATOM   1194  N   ALA A  93       2.283   7.420  -6.334  1.00 94.40           N
ATOM   1195  CA  ALA A  93       1.786   7.024  -5.027  1.00 94.40           C
ATOM   1196  C   ALA A  93       2.896   6.298  -4.263  1.00 94.40           C
ATOM   1197  O   ALA A  93       3.124   6.570  -3.086  1.00 94.40           O
ATOM   1198  HA  ALA A  93       1.517   7.930  -4.485  1.00 94.40           H
ATOM   1199  CB  ALA A  93       0.535   6.160  -5.197  1.00 94.40           C
ATOM   1200 1HB  ALA A  93      -0.233   6.732  -5.719  1.00 94.40           H
ATOM   1201 2HB  ALA A  93       0.783   5.271  -5.776  1.00 94.40           H
ATOM   1202 3HB  ALA A  93       0.163   5.863  -4.216  1.00 94.40           H
ATOM   1203  HN  ALA A  93       1.782   7.038  -7.110  1.00 94.40           H
ATOM   1204  N   ASP A  94       3.557   5.389  -4.965  1.00 93.26           N
ATOM   1205  CA  ASP A  94       4.612   4.596  -4.357  1.00 93.26           C
ATOM   1206  C   ASP A  94       5.721   5.526  -3.862  1.00 93.26           C
ATOM   1207  O   ASP A  94       6.219   5.366  -2.749  1.00 93.26           O
ATOM   1208  HA  ASP A  94       4.130   4.052  -3.545  1.00 93.26           H
ATOM   1209  CB  ASP A  94       5.224   3.626  -5.370  1.00 93.26           C
ATOM   1210 1HB  ASP A  94       5.360   4.131  -6.326  1.00 93.26           H
ATOM   1211 2HB  ASP A  94       6.212   3.316  -5.030  1.00 93.26           H
ATOM   1212  CG  ASP A  94       4.334   2.396  -5.558  1.00 93.26           C
ATOM   1213  OD1 ASP A  94       3.628   2.053  -4.586  1.00 93.26           O
ATOM   1214  OD2 ASP A  94       4.381   1.827  -6.670  1.00 93.26           O
ATOM   1215  HN  ASP A  94       3.382   5.191  -5.930  1.00 93.26           H
ATOM   1216  N   LEU A  95       6.077   6.476  -4.714  1.00 95.88           N
ATOM   1217  CA  LEU A  95       7.159   7.394  -4.401  1.00 95.88           C
ATOM   1218  C   LEU A  95       6.830   8.143  -3.108  1.00 95.88           C
ATOM   1219  O   LEU A  95       7.684   8.289  -2.236  1.00 95.88           O
ATOM   1220  HA  LEU A  95       8.056   6.797  -4.235  1.00 95.88           H
ATOM   1221  CB  LEU A  95       7.442   8.315  -5.590  1.00 95.88           C
ATOM   1222 1HB  LEU A  95       6.488   8.642  -6.005  1.00 95.88           H
ATOM   1223 2HB  LEU A  95       7.951   9.205  -5.222  1.00 95.88           H
ATOM   1224  CG  LEU A  95       8.278   7.712  -6.721  1.00 95.88           C
ATOM   1225  HG  LEU A  95       7.776   6.812  -7.075  1.00 95.88           H
ATOM   1226  CD1 LEU A  95       8.371   8.674  -7.907  1.00 95.88           C
ATOM   1227 1HD1 LEU A  95       7.370   8.882  -8.285  1.00 95.88           H
ATOM   1228 2HD1 LEU A  95       8.838   9.605  -7.584  1.00 95.88           H
ATOM   1229 3HD1 LEU A  95       8.971   8.221  -8.696  1.00 95.88           H
ATOM   1230  CD2 LEU A  95       9.659   7.290  -6.216  1.00 95.88           C
ATOM   1231 1HD2 LEU A  95      10.183   8.160  -5.819  1.00 95.88           H
ATOM   1232 2HD2 LEU A  95       9.546   6.544  -5.429  1.00 95.88           H
ATOM   1233 3HD2 LEU A  95      10.233   6.865  -7.039  1.00 95.88           H
ATOM   1234  HN  LEU A  95       5.641   6.624  -5.601  1.00 95.88           H
ATOM   1235  N   LEU A  96       5.588   8.599  -3.026  1.00 95.18           N
ATOM   1236  CA  LEU A  96       5.169   9.432  -1.912  1.00 95.18           C
ATOM   1237  C   LEU A  96       5.387   8.672  -0.602  1.00 95.18           C
ATOM   1238  O   LEU A  96       5.809   9.255   0.395  1.00 95.18           O
ATOM   1239  HA  LEU A  96       5.806  10.317  -1.908  1.00 95.18           H
ATOM   1240  CB  LEU A  96       3.730   9.912  -2.113  1.00 95.18           C
ATOM   1241 1HB  LEU A  96       3.122   9.058  -2.413  1.00 95.18           H
ATOM   1242 2HB  LEU A  96       3.345  10.256  -1.153  1.00 95.18           H
ATOM   1243  CG  LEU A  96       3.532  11.029  -3.140  1.00 95.18           C
ATOM   1244  HG  LEU A  96       3.882  10.669  -4.107  1.00 95.18           H
ATOM   1245  CD1 LEU A  96       2.050  11.374  -3.296  1.00 95.18           C
ATOM   1246 1HD1 LEU A  96       1.504  10.492  -3.629  1.00 95.18           H
ATOM   1247 2HD1 LEU A  96       1.652  11.706  -2.337  1.00 95.18           H
ATOM   1248 3HD1 LEU A  96       1.938  12.171  -4.031  1.00 95.18           H
ATOM   1249  CD2 LEU A  96       4.373  12.256  -2.783  1.00 95.18           C
ATOM   1250 1HD2 LEU A  96       4.076  12.627  -1.802  1.00 95.18           H
ATOM   1251 2HD2 LEU A  96       5.428  11.982  -2.764  1.00 95.18           H
ATOM   1252 3HD2 LEU A  96       4.214  13.035  -3.529  1.00 95.18           H
ATOM   1253  HN  LEU A  96       4.877   8.409  -3.703  1.00 95.18           H
ATOM   1254  N   PHE A  97       5.088   7.382  -0.648  1.00 94.78           N
ATOM   1255  CA  PHE A  97       5.240   6.537   0.525  1.00 94.78           C
ATOM   1256  C   PHE A  97       6.717   6.284   0.831  1.00 94.78           C
ATOM   1257  O   PHE A  97       7.148   6.412   1.976  1.00 94.78           O
ATOM   1258  HA  PHE A  97       4.781   7.062   1.363  1.00 94.78           H
ATOM   1259  CB  PHE A  97       4.562   5.203   0.205  1.00 94.78           C
ATOM   1260 1HB  PHE A  97       3.482   5.350   0.194  1.00 94.78           H
ATOM   1261 2HB  PHE A  97       4.851   4.891  -0.798  1.00 94.78           H
ATOM   1262  CG  PHE A  97       4.899   4.082   1.190  1.00 94.78           C
ATOM   1263  CD1 PHE A  97       5.512   2.951   0.749  1.00 94.78           C
ATOM   1264  HD1 PHE A  97       5.763   2.843  -0.307  1.00 94.78           H
ATOM   1265  CD2 PHE A  97       4.587   4.216   2.507  1.00 94.78           C
ATOM   1266  HD2 PHE A  97       4.095   5.123   2.861  1.00 94.78           H
ATOM   1267  CE1 PHE A  97       5.826   1.910   1.663  1.00 94.78           C
ATOM   1268  HE1 PHE A  97       6.317   1.004   1.309  1.00 94.78           H
ATOM   1269  CE2 PHE A  97       4.900   3.176   3.421  1.00 94.78           C
ATOM   1270  HE2 PHE A  97       4.649   3.283   4.476  1.00 94.78           H
ATOM   1271  CZ  PHE A  97       5.513   2.045   2.979  1.00 94.78           C
ATOM   1272  HZ  PHE A  97       5.754   1.246   3.681  1.00 94.78           H
ATOM   1273  HN  PHE A  97       4.749   6.915  -1.464  1.00 94.78           H
ATOM   1274  N   LEU A  98       7.453   5.930  -0.212  1.00 95.81           N
ATOM   1275  CA  LEU A  98       8.831   5.501  -0.046  1.00 95.81           C
ATOM   1276  C   LEU A  98       9.617   6.596   0.679  1.00 95.81           C
ATOM   1277  O   LEU A  98      10.499   6.302   1.484  1.00 95.81           O
ATOM   1278  HA  LEU A  98       8.822   4.610   0.582  1.00 95.81           H
ATOM   1279  CB  LEU A  98       9.434   5.100  -1.393  1.00 95.81           C
ATOM   1280 1HB  LEU A  98       9.253   5.905  -2.104  1.00 95.81           H
ATOM   1281 2HB  LEU A  98      10.515   5.016  -1.275  1.00 95.81           H
ATOM   1282  CG  LEU A  98       8.914   3.795  -1.999  1.00 95.81           C
ATOM   1283  HG  LEU A  98       7.829   3.780  -1.898  1.00 95.81           H
ATOM   1284  CD1 LEU A  98       9.229   3.720  -3.494  1.00 95.81           C
ATOM   1285 1HD1 LEU A  98       8.756   4.557  -4.008  1.00 95.81           H
ATOM   1286 2HD1 LEU A  98      10.308   3.768  -3.641  1.00 95.81           H
ATOM   1287 3HD1 LEU A  98       8.848   2.783  -3.900  1.00 95.81           H
ATOM   1288  CD2 LEU A  98       9.455   2.583  -1.238  1.00 95.81           C
ATOM   1289 1HD2 LEU A  98      10.544   2.580  -1.286  1.00 95.81           H
ATOM   1290 2HD2 LEU A  98       9.137   2.636  -0.197  1.00 95.81           H
ATOM   1291 3HD2 LEU A  98       9.069   1.668  -1.690  1.00 95.81           H
ATOM   1292  HN  LEU A  98       7.122   5.932  -1.156  1.00 95.81           H
ATOM   1293  N   VAL A  99       9.269   7.835   0.365  1.00 96.29           N
ATOM   1294  CA  VAL A  99       9.973   8.975   0.929  1.00 96.29           C
ATOM   1295  C   VAL A  99       9.806   8.971   2.450  1.00 96.29           C
ATOM   1296  O   VAL A  99      10.559   9.632   3.162  1.00 96.29           O
ATOM   1297  HA  VAL A  99      11.030   8.859   0.692  1.00 96.29           H
ATOM   1298  CB  VAL A  99       9.480  10.268   0.277  1.00 96.29           C
ATOM   1299  HB  VAL A  99       8.390  10.268   0.313  1.00 96.29           H
ATOM   1300  CG1 VAL A  99       9.974  11.494   1.048  1.00 96.29           C
ATOM   1301 1HG1 VAL A  99       9.601  11.454   2.072  1.00 96.29           H
ATOM   1302 2HG1 VAL A  99      11.064  11.501   1.058  1.00 96.29           H
ATOM   1303 3HG1 VAL A  99       9.610  12.399   0.563  1.00 96.29           H
ATOM   1304  CG2 VAL A  99       9.902  10.338  -1.192  1.00 96.29           C
ATOM   1305 1HG2 VAL A  99      10.989  10.305  -1.259  1.00 96.29           H
ATOM   1306 2HG2 VAL A  99       9.479   9.491  -1.732  1.00 96.29           H
ATOM   1307 3HG2 VAL A  99       9.539  11.267  -1.631  1.00 96.29           H
ATOM   1308  HN  VAL A  99       8.524   8.066  -0.260  1.00 96.29           H
ATOM   1309  N   THR A 100       8.814   8.217   2.902  1.00 95.49           N
ATOM   1310  CA  THR A 100       8.497   8.170   4.319  1.00 95.49           C
ATOM   1311  C   THR A 100       9.323   7.084   5.014  1.00 95.49           C
ATOM   1312  O   THR A 100       9.435   7.074   6.239  1.00 95.49           O
ATOM   1313  HA  THR A 100       8.780   9.122   4.767  1.00 95.49           H
ATOM   1314  CB  THR A 100       6.987   7.968   4.460  1.00 95.49           C
ATOM   1315  HB  THR A 100       6.655   8.204   5.471  1.00 95.49           H
ATOM   1316  OG1 THR A 100       6.777   6.622   4.042  1.00 95.49           O
ATOM   1317  HG1 THR A 100       6.719   6.578   3.044  1.00 95.49           H
ATOM   1318  CG2 THR A 100       6.189   8.799   3.454  1.00 95.49           C
ATOM   1319 1HG2 THR A 100       6.473   8.515   2.440  1.00 95.49           H
ATOM   1320 2HG2 THR A 100       6.402   9.857   3.607  1.00 95.49           H
ATOM   1321 3HG2 THR A 100       5.124   8.619   3.597  1.00 95.49           H
ATOM   1322  HN  THR A 100       8.233   7.648   2.320  1.00 95.49           H
ATOM   1323  N   LEU A 101       9.878   6.198   4.201  1.00 95.20           N
ATOM   1324  CA  LEU A 101      10.555   5.023   4.726  1.00 95.20           C
ATOM   1325  C   LEU A 101      11.781   5.463   5.529  1.00 95.20           C
ATOM   1326  O   LEU A 101      12.064   4.908   6.590  1.00 95.20           O
ATOM   1327  HA  LEU A 101       9.862   4.521   5.401  1.00 95.20           H
ATOM   1328  CB  LEU A 101      10.878   4.043   3.597  1.00 95.20           C
ATOM   1329 1HB  LEU A 101      11.388   4.589   2.803  1.00 95.20           H
ATOM   1330 2HB  LEU A 101      11.582   3.301   3.976  1.00 95.20           H
ATOM   1331  CG  LEU A 101       9.685   3.306   2.985  1.00 95.20           C
ATOM   1332  HG  LEU A 101       9.052   4.039   2.484  1.00 95.20           H
ATOM   1333  CD1 LEU A 101      10.144   2.304   1.924  1.00 95.20           C
ATOM   1334 1HD1 LEU A 101      10.672   2.832   1.131  1.00 95.20           H
ATOM   1335 2HD1 LEU A 101      10.810   1.572   2.380  1.00 95.20           H
ATOM   1336 3HD1 LEU A 101       9.275   1.795   1.506  1.00 95.20           H
ATOM   1337  CD2 LEU A 101       8.835   2.643   4.071  1.00 95.20           C
ATOM   1338 1HD2 LEU A 101       9.444   1.925   4.621  1.00 95.20           H
ATOM   1339 2HD2 LEU A 101       8.463   3.404   4.757  1.00 95.20           H
ATOM   1340 3HD2 LEU A 101       7.994   2.126   3.609  1.00 95.20           H
ATOM   1341  HN  LEU A 101       9.872   6.271   3.204  1.00 95.20           H
ATOM   1342  N   PRO A 102      12.528   6.462   5.040  1.00 95.23           N
ATOM   1343  CA  PRO A 102      13.718   6.933   5.754  1.00 95.23           C
ATOM   1344  C   PRO A 102      13.420   7.288   7.201  1.00 95.23           C
ATOM   1345  O   PRO A 102      14.201   6.970   8.096  1.00 95.23           O
ATOM   1346  HA  PRO A 102      14.463   6.139   5.803  1.00 95.23           H
ATOM   1347  CB  PRO A 102      14.162   8.156   4.949  1.00 95.23           C
ATOM   1348 1HB  PRO A 102      13.726   9.075   5.341  1.00 95.23           H
ATOM   1349 2HB  PRO A 102      15.245   8.282   4.976  1.00 95.23           H
ATOM   1350  CG  PRO A 102      13.666   7.852   3.541  1.00 95.23           C
ATOM   1351 1HG  PRO A 102      13.587   8.755   2.935  1.00 95.23           H
ATOM   1352 2HG  PRO A 102      14.342   7.183   3.008  1.00 95.23           H
ATOM   1353  CD  PRO A 102      12.309   7.212   3.790  1.00 95.23           C
ATOM   1354 1HD  PRO A 102      11.524   7.959   3.904  1.00 95.23           H
ATOM   1355 2HD  PRO A 102      12.011   6.562   2.967  1.00 95.23           H
ATOM   1356  N   PHE A 103      12.286   7.945   7.394  1.00 94.70           N
ATOM   1357  CA  PHE A 103      11.900   8.400   8.720  1.00 94.70           C
ATOM   1358  C   PHE A 103      11.563   7.216   9.629  1.00 94.70           C
ATOM   1359  O   PHE A 103      11.898   7.223  10.812  1.00 94.70           O
ATOM   1360  HA  PHE A 103      12.749   8.944   9.134  1.00 94.70           H
ATOM   1361  CB  PHE A 103      10.652   9.268   8.550  1.00 94.70           C
ATOM   1362 1HB  PHE A 103       9.887   8.690   8.031  1.00 94.70           H
ATOM   1363 2HB  PHE A 103      10.255   9.512   9.535  1.00 94.70           H
ATOM   1364  CG  PHE A 103      10.898  10.567   7.779  1.00 94.70           C
ATOM   1365  CD1 PHE A 103      11.272  11.692   8.445  1.00 94.70           C
ATOM   1366  HD1 PHE A 103      11.397  11.669   9.528  1.00 94.70           H
ATOM   1367  CD2 PHE A 103      10.743  10.596   6.428  1.00 94.70           C
ATOM   1368  HD2 PHE A 103      10.443   9.695   5.895  1.00 94.70           H
ATOM   1369  CE1 PHE A 103      11.501  12.898   7.730  1.00 94.70           C
ATOM   1370  HE1 PHE A 103      11.800  13.800   8.264  1.00 94.70           H
ATOM   1371  CE2 PHE A 103      10.972  11.802   5.713  1.00 94.70           C
ATOM   1372  HE2 PHE A 103      10.847  11.825   4.631  1.00 94.70           H
ATOM   1373  CZ  PHE A 103      11.346  12.927   6.379  1.00 94.70           C
ATOM   1374  HZ  PHE A 103      11.521  13.852   5.830  1.00 94.70           H
ATOM   1375  HN  PHE A 103      11.637   8.167   6.666  1.00 94.70           H
ATOM   1376  N   TRP A 104      10.905   6.228   9.040  1.00 92.90           N
ATOM   1377  CA  TRP A 104      10.552   5.024   9.773  1.00 92.90           C
ATOM   1378  C   TRP A 104      11.848   4.339  10.210  1.00 92.90           C
ATOM   1379  O   TRP A 104      11.925   3.792  11.309  1.00 92.90           O
ATOM   1380  HA  TRP A 104       9.975   5.323  10.648  1.00 92.90           H
ATOM   1381  CB  TRP A 104       9.650   4.116   8.933  1.00 92.90           C
ATOM   1382 1HB  TRP A 104      10.023   4.097   7.909  1.00 92.90           H
ATOM   1383 2HB  TRP A 104       9.718   3.098   9.317  1.00 92.90           H
ATOM   1384  CG  TRP A 104       8.180   4.542   8.918  1.00 92.90           C
ATOM   1385  CD1 TRP A 104       7.428   4.873   7.859  1.00 92.90           C
ATOM   1386  HD1 TRP A 104       7.787   4.880   6.830  1.00 92.90           H
ATOM   1387  CD2 TRP A 104       7.310   4.670  10.062  1.00 92.90           C
ATOM   1388  NE1 TRP A 104       6.143   5.204   8.235  1.00 92.90           N
ATOM   1389  HE1 TRP A 104       5.401   5.483   7.626  1.00 92.90           H
ATOM   1390  CE2 TRP A 104       6.068   5.076   9.617  1.00 92.90           C
ATOM   1391  CE3 TRP A 104       7.564   4.450  11.427  1.00 92.90           C
ATOM   1392  HE3 TRP A 104       8.535   4.128  11.803  1.00 92.90           H
ATOM   1393  CZ2 TRP A 104       4.982   5.297  10.473  1.00 92.90           C
ATOM   1394  HZ2 TRP A 104       4.011   5.618  10.097  1.00 92.90           H
ATOM   1395  CZ3 TRP A 104       6.468   4.675  12.269  1.00 92.90           C
ATOM   1396  HZ3 TRP A 104       6.610   4.519  13.339  1.00 92.90           H
ATOM   1397  CH2 TRP A 104       5.212   5.084  11.838  1.00 92.90           C
ATOM   1398  HH2 TRP A 104       4.409   5.239  12.558  1.00 92.90           H
ATOM   1399  HN  TRP A 104      10.614   6.241   8.084  1.00 92.90           H
ATOM   1400  N   ALA A 105      12.834   4.392   9.327  1.00 94.37           N
ATOM   1401  CA  ALA A 105      14.098   3.718   9.575  1.00 94.37           C
ATOM   1402  C   ALA A 105      14.761   4.327  10.812  1.00 94.37           C
ATOM   1403  O   ALA A 105      15.229   3.603  11.689  1.00 94.37           O
ATOM   1404  HA  ALA A 105      13.882   2.668   9.769  1.00 94.37           H
ATOM   1405  CB  ALA A 105      14.983   3.818   8.331  1.00 94.37           C
ATOM   1406 1HB  ALA A 105      14.479   3.345   7.488  1.00 94.37           H
ATOM   1407 2HB  ALA A 105      15.169   4.867   8.101  1.00 94.37           H
ATOM   1408 3HB  ALA A 105      15.930   3.313   8.517  1.00 94.37           H
ATOM   1409  HN  ALA A 105      12.781   4.882   8.457  1.00 94.37           H
ATOM   1410  N   ILE A 106      14.779   5.651  10.843  1.00 93.81           N
ATOM   1411  CA  ILE A 106      15.414   6.365  11.938  1.00 93.81           C
ATOM   1412  C   ILE A 106      14.664   6.067  13.238  1.00 93.81           C
ATOM   1413  O   ILE A 106      15.282   5.829  14.275  1.00 93.81           O
ATOM   1414  HA  ILE A 106      16.431   5.985  12.031  1.00 93.81           H
ATOM   1415  CB  ILE A 106      15.516   7.858  11.616  1.00 93.81           C
ATOM   1416  HB  ILE A 106      14.545   8.197  11.257  1.00 93.81           H
ATOM   1417  CG1 ILE A 106      16.526   8.109  10.495  1.00 93.81           C
ATOM   1418 1HG1 ILE A 106      17.539   7.991  10.879  1.00 93.81           H
ATOM   1419 2HG1 ILE A 106      16.395   7.364   9.709  1.00 93.81           H
ATOM   1420  CG2 ILE A 106      15.842   8.668  12.873  1.00 93.81           C
ATOM   1421 1HG2 ILE A 106      15.055   8.524  13.613  1.00 93.81           H
ATOM   1422 2HG2 ILE A 106      16.794   8.333  13.285  1.00 93.81           H
ATOM   1423 3HG2 ILE A 106      15.909   9.725  12.616  1.00 93.81           H
ATOM   1424  CD1 ILE A 106      16.357   9.512   9.909  1.00 93.81           C
ATOM   1425 1HD1 ILE A 106      15.351   9.617   9.503  1.00 93.81           H
ATOM   1426 2HD1 ILE A 106      16.513  10.254  10.692  1.00 93.81           H
ATOM   1427 3HD1 ILE A 106      17.087   9.664   9.113  1.00 93.81           H
ATOM   1428  HN  ILE A 106      14.372   6.233  10.139  1.00 93.81           H
ATOM   1429  N   ALA A 107      13.343   6.088  13.140  1.00 92.80           N
ATOM   1430  CA  ALA A 107      12.503   5.918  14.313  1.00 92.80           C
ATOM   1431  C   ALA A 107      12.722   4.519  14.893  1.00 92.80           C
ATOM   1432  O   ALA A 107      12.671   4.332  16.108  1.00 92.80           O
ATOM   1433  HA  ALA A 107      12.808   6.660  15.051  1.00 92.80           H
ATOM   1434  CB  ALA A 107      11.041   6.170  13.936  1.00 92.80           C
ATOM   1435 1HB  ALA A 107      10.934   7.187  13.557  1.00 92.80           H
ATOM   1436 2HB  ALA A 107      10.737   5.462  13.166  1.00 92.80           H
ATOM   1437 3HB  ALA A 107      10.412   6.042  14.816  1.00 92.80           H
ATOM   1438  HN  ALA A 107      12.848   6.219  12.281  1.00 92.80           H
ATOM   1439  N   ALA A 108      12.961   3.573  13.998  1.00 92.28           N
ATOM   1440  CA  ALA A 108      13.152   2.190  14.402  1.00 92.28           C
ATOM   1441  C   ALA A 108      14.553   2.027  14.996  1.00 92.28           C
ATOM   1442  O   ALA A 108      14.757   1.220  15.901  1.00 92.28           O
ATOM   1443  HA  ALA A 108      12.413   1.964  15.170  1.00 92.28           H
ATOM   1444  CB  ALA A 108      12.916   1.270  13.204  1.00 92.28           C
ATOM   1445 1HB  ALA A 108      11.898   1.403  12.838  1.00 92.28           H
ATOM   1446 2HB  ALA A 108      13.622   1.517  12.411  1.00 92.28           H
ATOM   1447 3HB  ALA A 108      13.060   0.233  13.508  1.00 92.28           H
ATOM   1448  HN  ALA A 108      13.024   3.737  13.013  1.00 92.28           H
ATOM   1449  N   ALA A 109      15.482   2.807  14.462  1.00 91.85           N
ATOM   1450  CA  ALA A 109      16.879   2.671  14.837  1.00 91.85           C
ATOM   1451  C   ALA A 109      17.062   3.135  16.284  1.00 91.85           C
ATOM   1452  O   ALA A 109      17.891   2.593  17.013  1.00 91.85           O
ATOM   1453  HA  ALA A 109      17.140   1.615  14.767  1.00 91.85           H
ATOM   1454  CB  ALA A 109      17.750   3.460  13.858  1.00 91.85           C
ATOM   1455 1HB  ALA A 109      17.605   3.073  12.849  1.00 91.85           H
ATOM   1456 2HB  ALA A 109      17.467   4.512  13.886  1.00 91.85           H
ATOM   1457 3HB  ALA A 109      18.798   3.358  14.139  1.00 91.85           H
ATOM   1458  HN  ALA A 109      15.293   3.520  13.787  1.00 91.85           H
ATOM   1459  N   ASP A 110      16.274   4.133  16.656  1.00 87.83           N
ATOM   1460  CA  ASP A 110      16.433   4.769  17.952  1.00 87.83           C
ATOM   1461  C   ASP A 110      15.061   5.191  18.481  1.00 87.83           C
ATOM   1462  O   ASP A 110      14.381   4.411  19.145  1.00 87.83           O
ATOM   1463  HA  ASP A 110      16.910   4.019  18.583  1.00 87.83           H
ATOM   1464  CB  ASP A 110      17.306   6.022  17.847  1.00 87.83           C
ATOM   1465 1HB  ASP A 110      18.273   5.761  17.418  1.00 87.83           H
ATOM   1466 2HB  ASP A 110      16.839   6.738  17.171  1.00 87.83           H
ATOM   1467  CG  ASP A 110      17.508   6.665  19.220  1.00 87.83           C
ATOM   1468  OD1 ASP A 110      17.147   6.003  20.217  1.00 87.83           O
ATOM   1469  OD2 ASP A 110      18.020   7.806  19.243  1.00 87.83           O
ATOM   1470  HN  ASP A 110      15.539   4.506  16.090  1.00 87.83           H
ATOM   1471  N   GLN A 111      14.695   6.425  18.166  1.00 88.77           N
ATOM   1472  CA  GLN A 111      13.415   6.960  18.597  1.00 88.77           C
ATOM   1473  C   GLN A 111      12.933   8.036  17.622  1.00 88.77           C
ATOM   1474  O   GLN A 111      13.679   8.459  16.741  1.00 88.77           O
ATOM   1475  HA  GLN A 111      12.728   6.113  18.583  1.00 88.77           H
ATOM   1476  CB  GLN A 111      13.502   7.510  20.022  1.00 88.77           C
ATOM   1477 1HB  GLN A 111      12.523   7.868  20.338  1.00 88.77           H
ATOM   1478 2HB  GLN A 111      13.786   6.711  20.708  1.00 88.77           H
ATOM   1479  CG  GLN A 111      14.520   8.649  20.108  1.00 88.77           C
ATOM   1480 1HG  GLN A 111      15.503   8.287  19.808  1.00 88.77           H
ATOM   1481 2HG  GLN A 111      14.246   9.440  19.411  1.00 88.77           H
ATOM   1482  CD  GLN A 111      14.591   9.215  21.528  1.00 88.77           C
ATOM   1483  OE1 GLN A 111      13.590   9.398  22.202  1.00 88.77           O
ATOM   1484  NE2 GLN A 111      15.826   9.481  21.944  1.00 88.77           N
ATOM   1485 1HE2 GLN A 111      16.605   9.307  21.341  1.00 88.77           H
ATOM   1486 2HE2 GLN A 111      15.976   9.854  22.859  1.00 88.77           H
ATOM   1487  HN  GLN A 111      15.256   7.055  17.628  1.00 88.77           H
ATOM   1488  N   TRP A 112      11.688   8.447  17.813  1.00 91.22           N
ATOM   1489  CA  TRP A 112      11.097   9.464  16.960  1.00 91.22           C
ATOM   1490  C   TRP A 112      11.706  10.815  17.342  1.00 91.22           C
ATOM   1491  O   TRP A 112      11.374  11.376  18.385  1.00 91.22           O
ATOM   1492  HA  TRP A 112      11.349   9.220  15.928  1.00 91.22           H
ATOM   1493  CB  TRP A 112       9.570   9.446  17.062  1.00 91.22           C
ATOM   1494 1HB  TRP A 112       9.219   8.424  16.917  1.00 91.22           H
ATOM   1495 2HB  TRP A 112       9.280   9.742  18.070  1.00 91.22           H
ATOM   1496  CG  TRP A 112       8.868  10.359  16.056  1.00 91.22           C
ATOM   1497  CD1 TRP A 112       8.457  11.622  16.234  1.00 91.22           C
ATOM   1498  HD1 TRP A 112       8.577  12.181  17.162  1.00 91.22           H
ATOM   1499  CD2 TRP A 112       8.510  10.027  14.698  1.00 91.22           C
ATOM   1500  NE1 TRP A 112       7.862  12.126  15.096  1.00 91.22           N
ATOM   1501  HE1 TRP A 112       7.477  13.043  14.985  1.00 91.22           H
ATOM   1502  CE2 TRP A 112       7.895  11.125  14.132  1.00 91.22           C
ATOM   1503  CE3 TRP A 112       8.699   8.838  13.972  1.00 91.22           C
ATOM   1504  HE3 TRP A 112       9.181   7.958  14.396  1.00 91.22           H
ATOM   1505  CZ2 TRP A 112       7.419  11.144  12.815  1.00 91.22           C
ATOM   1506  HZ2 TRP A 112       6.937  12.024  12.391  1.00 91.22           H
ATOM   1507  CZ3 TRP A 112       8.217   8.873  12.657  1.00 91.22           C
ATOM   1508  HZ3 TRP A 112       8.339   7.976  12.050  1.00 91.22           H
ATOM   1509  CH2 TRP A 112       7.596   9.970  12.073  1.00 91.22           C
ATOM   1510  HH2 TRP A 112       7.249   9.917  11.041  1.00 91.22           H
ATOM   1511  HN  TRP A 112      11.088   8.099  18.534  1.00 91.22           H
ATOM   1512  N   LYS A 113      12.585  11.297  16.477  1.00 91.59           N
ATOM   1513  CA  LYS A 113      13.333  12.509  16.767  1.00 91.59           C
ATOM   1514  C   LYS A 113      12.642  13.700  16.099  1.00 91.59           C
ATOM   1515  O   LYS A 113      13.137  14.825  16.163  1.00 91.59           O
ATOM   1516  HA  LYS A 113      13.309  12.657  17.846  1.00 91.59           H
ATOM   1517  CB  LYS A 113      14.799  12.344  16.364  1.00 91.59           C
ATOM   1518 1HB  LYS A 113      14.862  12.044  15.318  1.00 91.59           H
ATOM   1519 2HB  LYS A 113      15.315  13.300  16.452  1.00 91.59           H
ATOM   1520  CG  LYS A 113      15.494  11.301  17.241  1.00 91.59           C
ATOM   1521 1HG  LYS A 113      15.482  11.629  18.281  1.00 91.59           H
ATOM   1522 2HG  LYS A 113      14.946  10.360  17.198  1.00 91.59           H
ATOM   1523  CD  LYS A 113      16.939  11.078  16.788  1.00 91.59           C
ATOM   1524 1HD  LYS A 113      16.951  10.754  15.748  1.00 91.59           H
ATOM   1525 2HD  LYS A 113      17.488  12.018  16.836  1.00 91.59           H
ATOM   1526  CE  LYS A 113      17.632  10.031  17.662  1.00 91.59           C
ATOM   1527 1HE  LYS A 113      17.693  10.389  18.690  1.00 91.59           H
ATOM   1528 2HE  LYS A 113      17.042   9.114  17.679  1.00 91.59           H
ATOM   1529  NZ  LYS A 113      18.990   9.744  17.149  1.00 91.59           N
ATOM   1530 1HZ  LYS A 113      19.396   8.978  17.675  1.00 91.59           H
ATOM   1531 2HZ  LYS A 113      18.934   9.488  16.169  1.00 91.59           H
ATOM   1532 3HZ  LYS A 113      19.571  10.569  17.250  1.00 91.59           H
ATOM   1533  HN  LYS A 113      12.790  10.875  15.594  1.00 91.59           H
ATOM   1534  N   PHE A 114      11.510  13.413  15.474  1.00 93.37           N
ATOM   1535  CA  PHE A 114      10.864  14.387  14.611  1.00 93.37           C
ATOM   1536  C   PHE A 114       9.637  14.995  15.293  1.00 93.37           C
ATOM   1537  O   PHE A 114       9.183  14.497  16.322  1.00 93.37           O
ATOM   1538  HA  PHE A 114      11.591  15.173  14.408  1.00 93.37           H
ATOM   1539  CB  PHE A 114      10.415  13.642  13.352  1.00 93.37           C
ATOM   1540 1HB  PHE A 114       9.598  12.969  13.612  1.00 93.37           H
ATOM   1541 2HB  PHE A 114      10.020  14.363  12.637  1.00 93.37           H
ATOM   1542  CG  PHE A 114      11.527  12.834  12.679  1.00 93.37           C
ATOM   1543  CD1 PHE A 114      12.484  13.470  11.952  1.00 93.37           C
ATOM   1544  HD1 PHE A 114      12.460  14.555  11.849  1.00 93.37           H
ATOM   1545  CD2 PHE A 114      11.557  11.481  12.807  1.00 93.37           C
ATOM   1546  HD2 PHE A 114      10.789  10.971  13.389  1.00 93.37           H
ATOM   1547  CE1 PHE A 114      13.516  12.720  11.326  1.00 93.37           C
ATOM   1548  HE1 PHE A 114      14.283  13.230  10.744  1.00 93.37           H
ATOM   1549  CE2 PHE A 114      12.588  10.731  12.182  1.00 93.37           C
ATOM   1550  HE2 PHE A 114      12.612   9.646  12.284  1.00 93.37           H
ATOM   1551  CZ  PHE A 114      13.546  11.367  11.455  1.00 93.37           C
ATOM   1552  HZ  PHE A 114      14.337  10.791  10.975  1.00 93.37           H
ATOM   1553  HN  PHE A 114      11.036  12.536  15.550  1.00 93.37           H
ATOM   1554  N   GLN A 115       9.134  16.064  14.692  1.00 93.89           N
ATOM   1555  CA  GLN A 115       7.983  16.760  15.242  1.00 93.89           C
ATOM   1556  C   GLN A 115       6.706  15.957  14.987  1.00 93.89           C
ATOM   1557  O   GLN A 115       6.701  15.032  14.175  1.00 93.89           O
ATOM   1558  HA  GLN A 115       8.170  16.827  16.314  1.00 93.89           H
ATOM   1559  CB  GLN A 115       7.868  18.171  14.663  1.00 93.89           C
ATOM   1560 1HB  GLN A 115       7.870  18.123  13.574  1.00 93.89           H
ATOM   1561 2HB  GLN A 115       6.917  18.614  14.961  1.00 93.89           H
ATOM   1562  CG  GLN A 115       9.021  19.056  15.142  1.00 93.89           C
ATOM   1563 1HG  GLN A 115       9.135  18.957  16.222  1.00 93.89           H
ATOM   1564 2HG  GLN A 115       9.954  18.719  14.691  1.00 93.89           H
ATOM   1565  CD  GLN A 115       8.773  20.522  14.782  1.00 93.89           C
ATOM   1566  OE1 GLN A 115       7.886  20.858  14.015  1.00 93.89           O
ATOM   1567  NE2 GLN A 115       9.605  21.373  15.377  1.00 93.89           N
ATOM   1568 1HE2 GLN A 115      10.312  21.031  15.996  1.00 93.89           H
ATOM   1569 2HE2 GLN A 115       9.523  22.355  15.204  1.00 93.89           H
ATOM   1570  HN  GLN A 115       9.499  16.453  13.846  1.00 93.89           H
ATOM   1571  N   THR A 116       5.653  16.339  15.695  1.00 94.02           N
ATOM   1572  CA  THR A 116       4.388  15.630  15.599  1.00 94.02           C
ATOM   1573  C   THR A 116       3.850  15.691  14.168  1.00 94.02           C
ATOM   1574  O   THR A 116       3.249  14.733  13.685  1.00 94.02           O
ATOM   1575  HA  THR A 116       4.566  14.579  15.829  1.00 94.02           H
ATOM   1576  CB  THR A 116       3.432  16.225  16.634  1.00 94.02           C
ATOM   1577  HB  THR A 116       3.066  17.200  16.311  1.00 94.02           H
ATOM   1578  OG1 THR A 116       4.185  16.222  17.844  1.00 94.02           O
ATOM   1579  HG1 THR A 116       3.756  16.827  18.515  1.00 94.02           H
ATOM   1580  CG2 THR A 116       2.245  15.307  16.931  1.00 94.02           C
ATOM   1581 1HG2 THR A 116       2.610  14.356  17.319  1.00 94.02           H
ATOM   1582 2HG2 THR A 116       1.682  15.134  16.015  1.00 94.02           H
ATOM   1583 3HG2 THR A 116       1.598  15.777  17.672  1.00 94.02           H
ATOM   1584  HN  THR A 116       5.655  17.117  16.324  1.00 94.02           H
ATOM   1585  N   PHE A 117       4.084  16.829  13.530  1.00 95.10           N
ATOM   1586  CA  PHE A 117       3.624  17.030  12.166  1.00 95.10           C
ATOM   1587  C   PHE A 117       4.105  15.901  11.253  1.00 95.10           C
ATOM   1588  O   PHE A 117       3.323  15.345  10.483  1.00 95.10           O
ATOM   1589  HA  PHE A 117       2.534  17.037  12.190  1.00 95.10           H
ATOM   1590  CB  PHE A 117       4.224  18.352  11.683  1.00 95.10           C
ATOM   1591 1HB  PHE A 117       3.838  19.163  12.301  1.00 95.10           H
ATOM   1592 2HB  PHE A 117       5.304  18.325  11.831  1.00 95.10           H
ATOM   1593  CG  PHE A 117       3.934  18.667  10.214  1.00 95.10           C
ATOM   1594  CD1 PHE A 117       4.913  18.523   9.281  1.00 95.10           C
ATOM   1595  HD1 PHE A 117       5.904  18.184   9.580  1.00 95.10           H
ATOM   1596  CD2 PHE A 117       2.696  19.091   9.842  1.00 95.10           C
ATOM   1597  HD2 PHE A 117       1.912  19.206  10.589  1.00 95.10           H
ATOM   1598  CE1 PHE A 117       4.643  18.816   7.918  1.00 95.10           C
ATOM   1599  HE1 PHE A 117       5.427  18.701   7.170  1.00 95.10           H
ATOM   1600  CE2 PHE A 117       2.426  19.383   8.478  1.00 95.10           C
ATOM   1601  HE2 PHE A 117       1.434  19.723   8.180  1.00 95.10           H
ATOM   1602  CZ  PHE A 117       3.405  19.239   7.545  1.00 95.10           C
ATOM   1603  HZ  PHE A 117       3.198  19.464   6.499  1.00 95.10           H
ATOM   1604  HN  PHE A 117       4.577  17.602  13.928  1.00 95.10           H
ATOM   1605  N   MET A 118       5.389  15.595  11.369  1.00 94.72           N
ATOM   1606  CA  MET A 118       5.991  14.566  10.539  1.00 94.72           C
ATOM   1607  C   MET A 118       5.366  13.198  10.823  1.00 94.72           C
ATOM   1608  O   MET A 118       5.217  12.380   9.916  1.00 94.72           O
ATOM   1609  HA  MET A 118       5.784  14.861   9.510  1.00 94.72           H
ATOM   1610  CB  MET A 118       7.495  14.506  10.810  1.00 94.72           C
ATOM   1611 1HB  MET A 118       7.906  15.516  10.825  1.00 94.72           H
ATOM   1612 2HB  MET A 118       7.674  14.074  11.795  1.00 94.72           H
ATOM   1613  CG  MET A 118       8.212  13.675   9.744  1.00 94.72           C
ATOM   1614 1HG  MET A 118       9.278  13.625   9.965  1.00 94.72           H
ATOM   1615 2HG  MET A 118       7.836  12.651   9.756  1.00 94.72           H
ATOM   1616  SD  MET A 118       7.957  14.398   8.132  1.00 94.72           S
ATOM   1617  CE  MET A 118       8.939  15.879   8.299  1.00 94.72           C
ATOM   1618 1HE  MET A 118       8.551  16.481   9.120  1.00 94.72           H
ATOM   1619 2HE  MET A 118       9.974  15.608   8.504  1.00 94.72           H
ATOM   1620 3HE  MET A 118       8.890  16.453   7.373  1.00 94.72           H
ATOM   1621  HN  MET A 118       6.013  16.036  12.014  1.00 94.72           H
ATOM   1622  N   CYS A 119       5.019  12.992  12.084  1.00 93.47           N
ATOM   1623  CA  CYS A 119       4.412  11.738  12.498  1.00 93.47           C
ATOM   1624  C   CYS A 119       3.076  11.587  11.768  1.00 93.47           C
ATOM   1625  O   CYS A 119       2.776  10.522  11.231  1.00 93.47           O
ATOM   1626  HA  CYS A 119       5.103  10.946  12.210  1.00 93.47           H
ATOM   1627  CB  CYS A 119       4.244  11.666  14.017  1.00 93.47           C
ATOM   1628 1HB  CYS A 119       5.221  11.652  14.500  1.00 93.47           H
ATOM   1629 2HB  CYS A 119       3.723  12.554  14.377  1.00 93.47           H
ATOM   1630  SG  CYS A 119       3.302  10.164  14.472  1.00 93.47           S
ATOM   1631  HN  CYS A 119       5.145  13.662  12.816  1.00 93.47           H
ATOM   1632  N   LYS A 120       2.310  12.668  11.772  1.00 94.67           N
ATOM   1633  CA  LYS A 120       1.009  12.665  11.125  1.00 94.67           C
ATOM   1634  C   LYS A 120       1.179  12.305   9.648  1.00 94.67           C
ATOM   1635  O   LYS A 120       0.479  11.434   9.133  1.00 94.67           O
ATOM   1636  HA  LYS A 120       0.409  11.890  11.603  1.00 94.67           H
ATOM   1637  CB  LYS A 120       0.294  13.998  11.355  1.00 94.67           C
ATOM   1638 1HB  LYS A 120       0.955  14.821  11.087  1.00 94.67           H
ATOM   1639 2HB  LYS A 120      -0.577  14.064  10.703  1.00 94.67           H
ATOM   1640  CG  LYS A 120      -0.143  14.141  12.815  1.00 94.67           C
ATOM   1641 1HG  LYS A 120      -0.806  13.318  13.082  1.00 94.67           H
ATOM   1642 2HG  LYS A 120       0.728  14.074  13.467  1.00 94.67           H
ATOM   1643  CD  LYS A 120      -0.857  15.474  13.045  1.00 94.67           C
ATOM   1644 1HD  LYS A 120      -0.159  16.297  12.888  1.00 94.67           H
ATOM   1645 2HD  LYS A 120      -1.658  15.592  12.315  1.00 94.67           H
ATOM   1646  CE  LYS A 120      -1.433  15.550  14.460  1.00 94.67           C
ATOM   1647 1HE  LYS A 120      -1.615  14.545  14.840  1.00 94.67           H
ATOM   1648 2HE  LYS A 120      -0.710  16.017  15.129  1.00 94.67           H
ATOM   1649  NZ  LYS A 120      -2.695  16.325  14.465  1.00 94.67           N
ATOM   1650 1HZ  LYS A 120      -3.046  16.393  15.414  1.00 94.67           H
ATOM   1651 2HZ  LYS A 120      -2.521  17.255  14.102  1.00 94.67           H
ATOM   1652 3HZ  LYS A 120      -3.381  15.857  13.884  1.00 94.67           H
ATOM   1653  HN  LYS A 120       2.565  13.532  12.205  1.00 94.67           H
ATOM   1654  N   VAL A 121       2.112  12.994   9.007  1.00 94.66           N
ATOM   1655  CA  VAL A 121       2.311  12.833   7.577  1.00 94.66           C
ATOM   1656  C   VAL A 121       2.727  11.391   7.284  1.00 94.66           C
ATOM   1657  O   VAL A 121       2.158  10.743   6.406  1.00 94.66           O
ATOM   1658  HA  VAL A 121       1.357  13.030   7.088  1.00 94.66           H
ATOM   1659  CB  VAL A 121       3.324  13.862   7.071  1.00 94.66           C
ATOM   1660  HB  VAL A 121       4.213  13.794   7.698  1.00 94.66           H
ATOM   1661  CG1 VAL A 121       3.740  13.559   5.630  1.00 94.66           C
ATOM   1662 1HG1 VAL A 121       4.194  12.570   5.584  1.00 94.66           H
ATOM   1663 2HG1 VAL A 121       2.862  13.587   4.985  1.00 94.66           H
ATOM   1664 3HG1 VAL A 121       4.460  14.306   5.296  1.00 94.66           H
ATOM   1665  CG2 VAL A 121       2.770  15.283   7.195  1.00 94.66           C
ATOM   1666 1HG2 VAL A 121       1.859  15.371   6.604  1.00 94.66           H
ATOM   1667 2HG2 VAL A 121       2.548  15.497   8.240  1.00 94.66           H
ATOM   1668 3HG2 VAL A 121       3.511  15.995   6.829  1.00 94.66           H
ATOM   1669  HN  VAL A 121       2.723  13.651   9.448  1.00 94.66           H
ATOM   1670  N   VAL A 122       3.717  10.929   8.034  1.00 93.20           N
ATOM   1671  CA  VAL A 122       4.369   9.669   7.722  1.00 93.20           C
ATOM   1672  C   VAL A 122       3.356   8.530   7.851  1.00 93.20           C
ATOM   1673  O   VAL A 122       3.330   7.620   7.023  1.00 93.20           O
ATOM   1674  HA  VAL A 122       4.707   9.722   6.687  1.00 93.20           H
ATOM   1675  CB  VAL A 122       5.598   9.480   8.613  1.00 93.20           C
ATOM   1676  HB  VAL A 122       5.305   9.702   9.639  1.00 93.20           H
ATOM   1677  CG1 VAL A 122       6.091   8.033   8.568  1.00 93.20           C
ATOM   1678 1HG1 VAL A 122       5.300   7.368   8.917  1.00 93.20           H
ATOM   1679 2HG1 VAL A 122       6.358   7.772   7.544  1.00 93.20           H
ATOM   1680 3HG1 VAL A 122       6.965   7.926   9.210  1.00 93.20           H
ATOM   1681  CG2 VAL A 122       6.713  10.452   8.222  1.00 93.20           C
ATOM   1682 1HG2 VAL A 122       7.002  10.275   7.186  1.00 93.20           H
ATOM   1683 2HG2 VAL A 122       6.357  11.476   8.330  1.00 93.20           H
ATOM   1684 3HG2 VAL A 122       7.575  10.296   8.871  1.00 93.20           H
ATOM   1685  HN  VAL A 122       4.072  11.400   8.842  1.00 93.20           H
ATOM   1686  N   ASN A 123       2.546   8.616   8.896  1.00 92.21           N
ATOM   1687  CA  ASN A 123       1.529   7.608   9.141  1.00 92.21           C
ATOM   1688  C   ASN A 123       0.501   7.641   8.008  1.00 92.21           C
ATOM   1689  O   ASN A 123       0.058   6.595   7.536  1.00 92.21           O
ATOM   1690  HA  ASN A 123       2.069   6.662   9.187  1.00 92.21           H
ATOM   1691  CB  ASN A 123       0.793   7.875  10.455  1.00 92.21           C
ATOM   1692 1HB  ASN A 123       0.683   8.950  10.602  1.00 92.21           H
ATOM   1693 2HB  ASN A 123      -0.212   7.456  10.405  1.00 92.21           H
ATOM   1694  CG  ASN A 123       1.546   7.267  11.639  1.00 92.21           C
ATOM   1695  OD1 ASN A 123       2.377   6.386  11.493  1.00 92.21           O
ATOM   1696  ND2 ASN A 123       1.211   7.785  12.818  1.00 92.21           N
ATOM   1697 1HD2 ASN A 123       0.520   8.507  12.868  1.00 92.21           H
ATOM   1698 2HD2 ASN A 123       1.649   7.453  13.653  1.00 92.21           H
ATOM   1699  HN  ASN A 123       2.577   9.357   9.567  1.00 92.21           H
ATOM   1700  N   SER A 124       0.152   8.853   7.604  1.00 93.19           N
ATOM   1701  CA  SER A 124      -0.954   9.045   6.681  1.00 93.19           C
ATOM   1702  C   SER A 124      -0.539   8.619   5.271  1.00 93.19           C
ATOM   1703  O   SER A 124      -1.345   8.070   4.522  1.00 93.19           O
ATOM   1704  HA  SER A 124      -1.755   8.406   7.053  1.00 93.19           H
ATOM   1705  CB  SER A 124      -1.424  10.501   6.678  1.00 93.19           C
ATOM   1706 1HB  SER A 124      -0.633  11.136   6.278  1.00 93.19           H
ATOM   1707 2HB  SER A 124      -2.282  10.604   6.015  1.00 93.19           H
ATOM   1708  OG  SER A 124      -1.776  10.950   7.984  1.00 93.19           O
ATOM   1709  HG  SER A 124      -1.148  11.670   8.279  1.00 93.19           H
ATOM   1710  HN  SER A 124       0.609   9.693   7.896  1.00 93.19           H
ATOM   1711  N   MET A 125       0.719   8.888   4.953  1.00 92.87           N
ATOM   1712  CA  MET A 125       1.205   8.695   3.597  1.00 92.87           C
ATOM   1713  C   MET A 125       1.108   7.225   3.184  1.00 92.87           C
ATOM   1714  O   MET A 125       0.789   6.919   2.036  1.00 92.87           O
ATOM   1715  HA  MET A 125       0.557   9.301   2.964  1.00 92.87           H
ATOM   1716  CB  MET A 125       2.661   9.155   3.507  1.00 92.87           C
ATOM   1717 1HB  MET A 125       3.207   8.825   4.391  1.00 92.87           H
ATOM   1718 2HB  MET A 125       3.141   8.691   2.645  1.00 92.87           H
ATOM   1719  CG  MET A 125       2.748  10.678   3.387  1.00 92.87           C
ATOM   1720 1HG  MET A 125       2.232  11.147   4.224  1.00 92.87           H
ATOM   1721 2HG  MET A 125       3.790  10.996   3.436  1.00 92.87           H
ATOM   1722  SD  MET A 125       2.020  11.212   1.847  1.00 92.87           S
ATOM   1723  CE  MET A 125       1.762  12.940   2.208  1.00 92.87           C
ATOM   1724 1HE  MET A 125       1.099  13.036   3.068  1.00 92.87           H
ATOM   1725 2HE  MET A 125       2.718  13.412   2.433  1.00 92.87           H
ATOM   1726 3HE  MET A 125       1.310  13.429   1.345  1.00 92.87           H
ATOM   1727  HN  MET A 125       1.399   9.231   5.601  1.00 92.87           H
ATOM   1728  N   TYR A 126       1.390   6.354   4.142  1.00 86.43           N
ATOM   1729  CA  TYR A 126       1.316   4.923   3.899  1.00 86.43           C
ATOM   1730  C   TYR A 126      -0.105   4.505   3.516  1.00 86.43           C
ATOM   1731  O   TYR A 126      -0.302   3.777   2.544  1.00 86.43           O
ATOM   1732  HA  TYR A 126       1.990   4.687   3.075  1.00 86.43           H
ATOM   1733  CB  TYR A 126       1.695   4.251   5.219  1.00 86.43           C
ATOM   1734 1HB  TYR A 126       2.752   4.428   5.415  1.00 86.43           H
ATOM   1735 2HB  TYR A 126       1.137   4.722   6.029  1.00 86.43           H
ATOM   1736  CG  TYR A 126       1.431   2.744   5.248  1.00 86.43           C
ATOM   1737  CD1 TYR A 126       0.631   2.202   6.234  1.00 86.43           C
ATOM   1738  HD1 TYR A 126       0.188   2.848   6.992  1.00 86.43           H
ATOM   1739  CD2 TYR A 126       1.993   1.926   4.289  1.00 86.43           C
ATOM   1740  HD2 TYR A 126       2.624   2.354   3.510  1.00 86.43           H
ATOM   1741  CE1 TYR A 126       0.383   0.784   6.262  1.00 86.43           C
ATOM   1742  HE1 TYR A 126      -0.246   0.343   7.035  1.00 86.43           H
ATOM   1743  CE2 TYR A 126       1.744   0.508   4.316  1.00 86.43           C
ATOM   1744  HE2 TYR A 126       2.182  -0.149   3.564  1.00 86.43           H
ATOM   1745  CZ  TYR A 126       0.952   0.007   5.301  1.00 86.43           C
ATOM   1746  OH  TYR A 126       0.717  -1.332   5.327  1.00 86.43           O
ATOM   1747  HH  TYR A 126       1.178  -1.775   4.557  1.00 86.43           H
ATOM   1748  HN  TYR A 126       1.663   6.611   5.069  1.00 86.43           H
ATOM   1749  N   LYS A 127      -1.060   4.983   4.301  1.00 86.55           N
ATOM   1750  CA  LYS A 127      -2.450   4.608   4.102  1.00 86.55           C
ATOM   1751  C   LYS A 127      -2.941   5.174   2.768  1.00 86.55           C
ATOM   1752  O   LYS A 127      -3.741   4.544   2.079  1.00 86.55           O
ATOM   1753  HA  LYS A 127      -2.491   3.520   4.051  1.00 86.55           H
ATOM   1754  CB  LYS A 127      -3.297   5.037   5.302  1.00 86.55           C
ATOM   1755 1HB  LYS A 127      -3.115   6.088   5.523  1.00 86.55           H
ATOM   1756 2HB  LYS A 127      -4.355   4.942   5.057  1.00 86.55           H
ATOM   1757  CG  LYS A 127      -2.975   4.187   6.533  1.00 86.55           C
ATOM   1758 1HG  LYS A 127      -1.916   4.277   6.774  1.00 86.55           H
ATOM   1759 2HG  LYS A 127      -3.530   4.561   7.393  1.00 86.55           H
ATOM   1760  CD  LYS A 127      -3.326   2.718   6.292  1.00 86.55           C
ATOM   1761 1HD  LYS A 127      -4.381   2.630   6.034  1.00 86.55           H
ATOM   1762 2HD  LYS A 127      -2.758   2.339   5.442  1.00 86.55           H
ATOM   1763  CE  LYS A 127      -3.026   1.872   7.531  1.00 86.55           C
ATOM   1764 1HE  LYS A 127      -2.020   2.088   7.891  1.00 86.55           H
ATOM   1765 2HE  LYS A 127      -3.715   2.135   8.334  1.00 86.55           H
ATOM   1766  NZ  LYS A 127      -3.149   0.431   7.217  1.00 86.55           N
ATOM   1767 1HZ  LYS A 127      -2.930  -0.115   8.043  1.00 86.55           H
ATOM   1768 2HZ  LYS A 127      -4.097   0.229   6.920  1.00 86.55           H
ATOM   1769 3HZ  LYS A 127      -2.503   0.191   6.473  1.00 86.55           H
ATOM   1770  HN  LYS A 127      -0.897   5.614   5.059  1.00 86.55           H
ATOM   1771  N   MET A 128      -2.441   6.358   2.445  1.00 91.33           N
ATOM   1772  CA  MET A 128      -2.796   7.003   1.192  1.00 91.33           C
ATOM   1773  C   MET A 128      -2.305   6.186  -0.004  1.00 91.33           C
ATOM   1774  O   MET A 128      -3.045   5.978  -0.964  1.00 91.33           O
ATOM   1775  HA  MET A 128      -3.885   7.051   1.185  1.00 91.33           H
ATOM   1776  CB  MET A 128      -2.177   8.402   1.144  1.00 91.33           C
ATOM   1777 1HB  MET A 128      -2.464   8.960   2.035  1.00 91.33           H
ATOM   1778 2HB  MET A 128      -1.090   8.322   1.153  1.00 91.33           H
ATOM   1779  CG  MET A 128      -2.629   9.159  -0.106  1.00 91.33           C
ATOM   1780 1HG  MET A 128      -2.363   8.593  -0.999  1.00 91.33           H
ATOM   1781 2HG  MET A 128      -3.714   9.263  -0.107  1.00 91.33           H
ATOM   1782  SD  MET A 128      -1.863  10.770  -0.154  1.00 91.33           S
ATOM   1783  CE  MET A 128      -2.760  11.579   1.160  1.00 91.33           C
ATOM   1784 1HE  MET A 128      -3.824  11.587   0.922  1.00 91.33           H
ATOM   1785 2HE  MET A 128      -2.600  11.041   2.094  1.00 91.33           H
ATOM   1786 3HE  MET A 128      -2.403  12.604   1.266  1.00 91.33           H
ATOM   1787  HN  MET A 128      -1.806   6.873   3.020  1.00 91.33           H
ATOM   1788  N   ASN A 129      -1.059   5.745   0.093  1.00 89.65           N
ATOM   1789  CA  ASN A 129      -0.476   4.915  -0.948  1.00 89.65           C
ATOM   1790  C   ASN A 129      -1.328   3.658  -1.129  1.00 89.65           C
ATOM   1791  O   ASN A 129      -1.697   3.310  -2.250  1.00 89.65           O
ATOM   1792  HA  ASN A 129      -0.462   5.542  -1.840  1.00 89.65           H
ATOM   1793  CB  ASN A 129       0.941   4.476  -0.572  1.00 89.65           C
ATOM   1794 1HB  ASN A 129       1.618   5.328  -0.633  1.00 89.65           H
ATOM   1795 2HB  ASN A 129       0.956   4.129   0.461  1.00 89.65           H
ATOM   1796  CG  ASN A 129       1.432   3.360  -1.497  1.00 89.65           C
ATOM   1797  OD1 ASN A 129       1.230   2.182  -1.253  1.00 89.65           O
ATOM   1798  ND2 ASN A 129       2.087   3.796  -2.570  1.00 89.65           N
ATOM   1799 1HD2 ASN A 129       2.218   4.777  -2.711  1.00 89.65           H
ATOM   1800 2HD2 ASN A 129       2.447   3.142  -3.235  1.00 89.65           H
ATOM   1801  HN  ASN A 129      -0.453   5.945   0.863  1.00 89.65           H
ATOM   1802  N   PHE A 130      -1.617   3.010  -0.010  1.00 84.21           N
ATOM   1803  CA  PHE A 130      -2.303   1.730  -0.041  1.00 84.21           C
ATOM   1804  C   PHE A 130      -3.614   1.830  -0.824  1.00 84.21           C
ATOM   1805  O   PHE A 130      -3.822   1.096  -1.789  1.00 84.21           O
ATOM   1806  HA  PHE A 130      -1.640   1.020  -0.535  1.00 84.21           H
ATOM   1807  CB  PHE A 130      -2.617   1.355   1.409  1.00 84.21           C
ATOM   1808 1HB  PHE A 130      -1.721   1.499   2.012  1.00 84.21           H
ATOM   1809 2HB  PHE A 130      -3.374   2.037   1.795  1.00 84.21           H
ATOM   1810  CG  PHE A 130      -3.108  -0.083   1.587  1.00 84.21           C
ATOM   1811  CD1 PHE A 130      -4.399  -0.401   1.299  1.00 84.21           C
ATOM   1812  HD1 PHE A 130      -5.083   0.368   0.941  1.00 84.21           H
ATOM   1813  CD2 PHE A 130      -2.254  -1.043   2.033  1.00 84.21           C
ATOM   1814  HD2 PHE A 130      -1.220  -0.788   2.264  1.00 84.21           H
ATOM   1815  CE1 PHE A 130      -4.855  -1.736   1.465  1.00 84.21           C
ATOM   1816  HE1 PHE A 130      -5.889  -1.991   1.234  1.00 84.21           H
ATOM   1817  CE2 PHE A 130      -2.710  -2.378   2.199  1.00 84.21           C
ATOM   1818  HE2 PHE A 130      -2.026  -3.147   2.557  1.00 84.21           H
ATOM   1819  CZ  PHE A 130      -4.001  -2.696   1.911  1.00 84.21           C
ATOM   1820  HZ  PHE A 130      -4.351  -3.720   2.038  1.00 84.21           H
ATOM   1821  HN  PHE A 130      -1.390   3.346   0.905  1.00 84.21           H
ATOM   1822  N   TYR A 131      -4.464   2.744  -0.379  1.00 84.97           N
ATOM   1823  CA  TYR A 131      -5.801   2.856  -0.936  1.00 84.97           C
ATOM   1824  C   TYR A 131      -5.750   3.262  -2.410  1.00 84.97           C
ATOM   1825  O   TYR A 131      -6.501   2.736  -3.230  1.00 84.97           O
ATOM   1826  HA  TYR A 131      -6.283   1.881  -0.852  1.00 84.97           H
ATOM   1827  CB  TYR A 131      -6.499   3.960  -0.139  1.00 84.97           C
ATOM   1828 1HB  TYR A 131      -5.882   4.858  -0.164  1.00 84.97           H
ATOM   1829 2HB  TYR A 131      -7.441   4.207  -0.627  1.00 84.97           H
ATOM   1830  CG  TYR A 131      -6.779   3.592   1.320  1.00 84.97           C
ATOM   1831  CD1 TYR A 131      -7.297   2.351   1.632  1.00 84.97           C
ATOM   1832  HD1 TYR A 131      -7.507   1.634   0.839  1.00 84.97           H
ATOM   1833  CD2 TYR A 131      -6.512   4.501   2.324  1.00 84.97           C
ATOM   1834  HD2 TYR A 131      -6.103   5.481   2.078  1.00 84.97           H
ATOM   1835  CE1 TYR A 131      -7.560   2.005   3.005  1.00 84.97           C
ATOM   1836  HE1 TYR A 131      -7.969   1.029   3.265  1.00 84.97           H
ATOM   1837  CE2 TYR A 131      -6.775   4.155   3.697  1.00 84.97           C
ATOM   1838  HE2 TYR A 131      -6.570   4.863   4.499  1.00 84.97           H
ATOM   1839  CZ  TYR A 131      -7.286   2.924   3.969  1.00 84.97           C
ATOM   1840  OH  TYR A 131      -7.535   2.597   5.266  1.00 84.97           O
ATOM   1841  HH  TYR A 131      -7.378   3.390   5.854  1.00 84.97           H
ATOM   1842  HN  TYR A 131      -4.252   3.399   0.346  1.00 84.97           H
ATOM   1843  N   SER A 132      -4.856   4.196  -2.702  1.00 89.22           N
ATOM   1844  CA  SER A 132      -4.735   4.720  -4.052  1.00 89.22           C
ATOM   1845  C   SER A 132      -4.263   3.617  -5.001  1.00 89.22           C
ATOM   1846  O   SER A 132      -4.775   3.489  -6.112  1.00 89.22           O
ATOM   1847  HA  SER A 132      -5.737   5.055  -4.322  1.00 89.22           H
ATOM   1848  CB  SER A 132      -3.772   5.908  -4.097  1.00 89.22           C
ATOM   1849 1HB  SER A 132      -3.661   6.245  -5.128  1.00 89.22           H
ATOM   1850 2HB  SER A 132      -4.195   6.740  -3.534  1.00 89.22           H
ATOM   1851  OG  SER A 132      -2.492   5.578  -3.566  1.00 89.22           O
ATOM   1852  HG  SER A 132      -2.365   6.022  -2.679  1.00 89.22           H
ATOM   1853  HN  SER A 132      -4.223   4.592  -2.037  1.00 89.22           H
ATOM   1854  N   CYS A 133      -3.292   2.849  -4.529  1.00 83.96           N
ATOM   1855  CA  CYS A 133      -2.713   1.791  -5.339  1.00 83.96           C
ATOM   1856  C   CYS A 133      -3.805   0.762  -5.636  1.00 83.96           C
ATOM   1857  O   CYS A 133      -3.952   0.318  -6.774  1.00 83.96           O
ATOM   1858  HA  CYS A 133      -2.361   2.259  -6.259  1.00 83.96           H
ATOM   1859  CB  CYS A 133      -1.500   1.156  -4.657  1.00 83.96           C
ATOM   1860 1HB  CYS A 133      -1.711   0.992  -3.600  1.00 83.96           H
ATOM   1861 2HB  CYS A 133      -1.295   0.180  -5.097  1.00 83.96           H
ATOM   1862  SG  CYS A 133      -0.039   2.243  -4.840  1.00 83.96           S
ATOM   1863  HG  CYS A 133      -0.425   3.147  -3.944  1.00 83.96           H
ATOM   1864  HN  CYS A 133      -2.903   2.941  -3.612  1.00 83.96           H
ATOM   1865  N   VAL A 134      -4.544   0.412  -4.593  1.00 80.11           N
ATOM   1866  CA  VAL A 134      -5.609  -0.568  -4.725  1.00 80.11           C
ATOM   1867  C   VAL A 134      -6.582  -0.113  -5.815  1.00 80.11           C
ATOM   1868  O   VAL A 134      -6.936  -0.891  -6.699  1.00 80.11           O
ATOM   1869  HA  VAL A 134      -5.153  -1.509  -5.032  1.00 80.11           H
ATOM   1870  CB  VAL A 134      -6.287  -0.788  -3.371  1.00 80.11           C
ATOM   1871  HB  VAL A 134      -6.330   0.172  -2.857  1.00 80.11           H
ATOM   1872  CG1 VAL A 134      -7.722  -1.288  -3.553  1.00 80.11           C
ATOM   1873 1HG1 VAL A 134      -8.295  -0.552  -4.115  1.00 80.11           H
ATOM   1874 2HG1 VAL A 134      -7.711  -2.233  -4.096  1.00 80.11           H
ATOM   1875 3HG1 VAL A 134      -8.181  -1.437  -2.575  1.00 80.11           H
ATOM   1876  CG2 VAL A 134      -5.476  -1.751  -2.502  1.00 80.11           C
ATOM   1877 1HG2 VAL A 134      -5.388  -2.712  -3.009  1.00 80.11           H
ATOM   1878 2HG2 VAL A 134      -4.482  -1.338  -2.331  1.00 80.11           H
ATOM   1879 3HG2 VAL A 134      -5.981  -1.890  -1.546  1.00 80.11           H
ATOM   1880  HN  VAL A 134      -4.424   0.785  -3.673  1.00 80.11           H
ATOM   1881  N   LEU A 135      -6.986   1.145  -5.715  1.00 84.56           N
ATOM   1882  CA  LEU A 135      -8.016   1.671  -6.594  1.00 84.56           C
ATOM   1883  C   LEU A 135      -7.472   1.746  -8.022  1.00 84.56           C
ATOM   1884  O   LEU A 135      -8.200   1.494  -8.981  1.00 84.56           O
ATOM   1885  HA  LEU A 135      -8.850   0.969  -6.579  1.00 84.56           H
ATOM   1886  CB  LEU A 135      -8.540   3.008  -6.065  1.00 84.56           C
ATOM   1887 1HB  LEU A 135      -7.693   3.682  -5.937  1.00 84.56           H
ATOM   1888 2HB  LEU A 135      -9.186   3.448  -6.824  1.00 84.56           H
ATOM   1889  CG  LEU A 135      -9.315   2.950  -4.747  1.00 84.56           C
ATOM   1890  HG  LEU A 135      -8.743   2.348  -4.041  1.00 84.56           H
ATOM   1891  CD1 LEU A 135      -9.462   4.345  -4.136  1.00 84.56           C
ATOM   1892 1HD1 LEU A 135      -8.474   4.763  -3.942  1.00 84.56           H
ATOM   1893 2HD1 LEU A 135     -10.000   4.991  -4.830  1.00 84.56           H
ATOM   1894 3HD1 LEU A 135     -10.016   4.275  -3.200  1.00 84.56           H
ATOM   1895  CD2 LEU A 135     -10.668   2.262  -4.936  1.00 84.56           C
ATOM   1896 1HD2 LEU A 135     -11.259   2.817  -5.665  1.00 84.56           H
ATOM   1897 2HD2 LEU A 135     -10.511   1.245  -5.294  1.00 84.56           H
ATOM   1898 3HD2 LEU A 135     -11.198   2.235  -3.984  1.00 84.56           H
ATOM   1899  HN  LEU A 135      -6.624   1.798  -5.050  1.00 84.56           H
ATOM   1900  N   LEU A 136      -6.197   2.093  -8.118  1.00 85.90           N
ATOM   1901  CA  LEU A 136      -5.557   2.239  -9.414  1.00 85.90           C
ATOM   1902  C   LEU A 136      -5.484   0.873 -10.099  1.00 85.90           C
ATOM   1903  O   LEU A 136      -5.780   0.753 -11.287  1.00 85.90           O
ATOM   1904  HA  LEU A 136      -6.185   2.894 -10.017  1.00 85.90           H
ATOM   1905  CB  LEU A 136      -4.198   2.926  -9.266  1.00 85.90           C
ATOM   1906 1HB  LEU A 136      -3.656   2.445  -8.452  1.00 85.90           H
ATOM   1907 2HB  LEU A 136      -3.624   2.753 -10.177  1.00 85.90           H
ATOM   1908  CG  LEU A 136      -4.233   4.432  -8.998  1.00 85.90           C
ATOM   1909  HG  LEU A 136      -4.949   4.619  -8.197  1.00 85.90           H
ATOM   1910  CD1 LEU A 136      -2.872   4.935  -8.514  1.00 85.90           C
ATOM   1911 1HD1 LEU A 136      -2.602   4.422  -7.591  1.00 85.90           H
ATOM   1912 2HD1 LEU A 136      -2.118   4.733  -9.275  1.00 85.90           H
ATOM   1913 3HD1 LEU A 136      -2.925   6.008  -8.330  1.00 85.90           H
ATOM   1914  CD2 LEU A 136      -4.722   5.197 -10.229  1.00 85.90           C
ATOM   1915 1HD2 LEU A 136      -4.050   5.007 -11.066  1.00 85.90           H
ATOM   1916 2HD2 LEU A 136      -5.727   4.865 -10.488  1.00 85.90           H
ATOM   1917 3HD2 LEU A 136      -4.738   6.265 -10.011  1.00 85.90           H
ATOM   1918  HN  LEU A 136      -5.606   2.273  -7.332  1.00 85.90           H
ATOM   1919  N   ILE A 137      -5.088  -0.123  -9.320  1.00 77.95           N
ATOM   1920  CA  ILE A 137      -4.955  -1.473  -9.841  1.00 77.95           C
ATOM   1921  C   ILE A 137      -6.312  -1.950 -10.363  1.00 77.95           C
ATOM   1922  O   ILE A 137      -6.393  -2.550 -11.434  1.00 77.95           O
ATOM   1923  HA  ILE A 137      -4.258  -1.433 -10.679  1.00 77.95           H
ATOM   1924  CB  ILE A 137      -4.342  -2.397  -8.787  1.00 77.95           C
ATOM   1925  HB  ILE A 137      -4.836  -2.202  -7.834  1.00 77.95           H
ATOM   1926  CG1 ILE A 137      -2.854  -2.098  -8.593  1.00 77.95           C
ATOM   1927 1HG1 ILE A 137      -2.297  -2.429  -9.469  1.00 77.95           H
ATOM   1928 2HG1 ILE A 137      -2.704  -1.022  -8.508  1.00 77.95           H
ATOM   1929  CG2 ILE A 137      -4.592  -3.866  -9.133  1.00 77.95           C
ATOM   1930 1HG2 ILE A 137      -5.665  -4.051  -9.179  1.00 77.95           H
ATOM   1931 2HG2 ILE A 137      -4.142  -4.093 -10.100  1.00 77.95           H
ATOM   1932 3HG2 ILE A 137      -4.146  -4.501  -8.367  1.00 77.95           H
ATOM   1933  CD1 ILE A 137      -2.313  -2.795  -7.343  1.00 77.95           C
ATOM   1934 1HD1 ILE A 137      -2.857  -2.443  -6.467  1.00 77.95           H
ATOM   1935 2HD1 ILE A 137      -2.443  -3.872  -7.443  1.00 77.95           H
ATOM   1936 3HD1 ILE A 137      -1.253  -2.566  -7.230  1.00 77.95           H
ATOM   1937  HN  ILE A 137      -4.860  -0.020  -8.352  1.00 77.95           H
ATOM   1938  N   MET A 138      -7.343  -1.665  -9.582  1.00 76.44           N
ATOM   1939  CA  MET A 138      -8.699  -2.004  -9.979  1.00 76.44           C
ATOM   1940  C   MET A 138      -9.044  -1.386 -11.336  1.00 76.44           C
ATOM   1941  O   MET A 138      -9.582  -2.061 -12.211  1.00 76.44           O
ATOM   1942  HA  MET A 138      -8.720  -3.091 -10.052  1.00 76.44           H
ATOM   1943  CB  MET A 138      -9.683  -1.498  -8.923  1.00 76.44           C
ATOM   1944 1HB  MET A 138      -9.642  -2.142  -8.044  1.00 76.44           H
ATOM   1945 2HB  MET A 138      -9.392  -0.498  -8.599  1.00 76.44           H
ATOM   1946  CG  MET A 138     -11.110  -1.467  -9.473  1.00 76.44           C
ATOM   1947 1HG  MET A 138     -11.164  -0.798 -10.331  1.00 76.44           H
ATOM   1948 2HG  MET A 138     -11.396  -2.459  -9.823  1.00 76.44           H
ATOM   1949  SD  MET A 138     -12.242  -0.921  -8.204  1.00 76.44           S
ATOM   1950  CE  MET A 138     -12.107   0.847  -8.409  1.00 76.44           C
ATOM   1951 1HE  MET A 138     -11.075   1.155  -8.244  1.00 76.44           H
ATOM   1952 2HE  MET A 138     -12.410   1.120  -9.420  1.00 76.44           H
ATOM   1953 3HE  MET A 138     -12.755   1.347  -7.689  1.00 76.44           H
ATOM   1954  HN  MET A 138      -7.264  -1.212  -8.694  1.00 76.44           H
ATOM   1955  N   CYS A 139      -8.719  -0.108 -11.467  1.00 82.13           N
ATOM   1956  CA  CYS A 139      -9.079   0.637 -12.662  1.00 82.13           C
ATOM   1957  C   CYS A 139      -8.306   0.050 -13.845  1.00 82.13           C
ATOM   1958  O   CYS A 139      -8.835  -0.045 -14.951  1.00 82.13           O
ATOM   1959  HA  CYS A 139     -10.153   0.508 -12.799  1.00 82.13           H
ATOM   1960  CB  CYS A 139      -8.817   2.135 -12.496  1.00 82.13           C
ATOM   1961 1HB  CYS A 139      -7.793   2.298 -12.160  1.00 82.13           H
ATOM   1962 2HB  CYS A 139      -8.922   2.639 -13.456  1.00 82.13           H
ATOM   1963  SG  CYS A 139      -9.991   2.845 -11.286  1.00 82.13           S
ATOM   1964  HG  CYS A 139      -9.359   2.404 -10.202  1.00 82.13           H
ATOM   1965  HN  CYS A 139      -8.221   0.417 -10.777  1.00 82.13           H
ATOM   1966  N   ILE A 140      -7.067  -0.329 -13.571  1.00 78.75           N
ATOM   1967  CA  ILE A 140      -6.219  -0.914 -14.596  1.00 78.75           C
ATOM   1968  C   ILE A 140      -6.874  -2.191 -15.126  1.00 78.75           C
ATOM   1969  O   ILE A 140      -6.902  -2.423 -16.334  1.00 78.75           O
ATOM   1970  HA  ILE A 140      -6.151  -0.196 -15.413  1.00 78.75           H
ATOM   1971  CB  ILE A 140      -4.801  -1.126 -14.062  1.00 78.75           C
ATOM   1972  HB  ILE A 140      -4.873  -1.569 -13.068  1.00 78.75           H
ATOM   1973  CG1 ILE A 140      -4.067   0.207 -13.910  1.00 78.75           C
ATOM   1974 1HG1 ILE A 140      -3.796   0.592 -14.893  1.00 78.75           H
ATOM   1975 2HG1 ILE A 140      -4.730   0.941 -13.452  1.00 78.75           H
ATOM   1976  CG2 ILE A 140      -4.026  -2.110 -14.940  1.00 78.75           C
ATOM   1977 1HG2 ILE A 140      -4.542  -3.070 -14.953  1.00 78.75           H
ATOM   1978 2HG2 ILE A 140      -3.962  -1.719 -15.955  1.00 78.75           H
ATOM   1979 3HG2 ILE A 140      -3.021  -2.243 -14.538  1.00 78.75           H
ATOM   1980  CD1 ILE A 140      -2.808   0.046 -13.055  1.00 78.75           C
ATOM   1981 1HD1 ILE A 140      -3.085  -0.315 -12.065  1.00 78.75           H
ATOM   1982 2HD1 ILE A 140      -2.137  -0.670 -13.529  1.00 78.75           H
ATOM   1983 3HD1 ILE A 140      -2.305   1.009 -12.963  1.00 78.75           H
ATOM   1984  HN  ILE A 140      -6.642  -0.243 -12.670  1.00 78.75           H
ATOM   1985  N   SER A 141      -7.384  -2.986 -14.197  1.00 73.33           N
ATOM   1986  CA  SER A 141      -7.964  -4.271 -14.548  1.00 73.33           C
ATOM   1987  C   SER A 141      -9.183  -4.067 -15.449  1.00 73.33           C
ATOM   1988  O   SER A 141      -9.362  -4.787 -16.430  1.00 73.33           O
ATOM   1989  HA  SER A 141      -7.178  -4.806 -15.083  1.00 73.33           H
ATOM   1990  CB  SER A 141      -8.355  -5.059 -13.296  1.00 73.33           C
ATOM   1991 1HB  SER A 141      -9.017  -4.453 -12.678  1.00 73.33           H
ATOM   1992 2HB  SER A 141      -8.916  -5.947 -13.587  1.00 73.33           H
ATOM   1993  OG  SER A 141      -7.216  -5.447 -12.532  1.00 73.33           O
ATOM   1994  HG  SER A 141      -6.932  -4.696 -11.936  1.00 73.33           H
ATOM   1995  HN  SER A 141      -7.406  -2.765 -13.222  1.00 73.33           H
ATOM   1996  N   VAL A 142      -9.991  -3.082 -15.084  1.00 75.17           N
ATOM   1997  CA  VAL A 142     -11.179  -2.763 -15.856  1.00 75.17           C
ATOM   1998  C   VAL A 142     -10.764  -2.300 -17.254  1.00 75.17           C
ATOM   1999  O   VAL A 142     -11.362  -2.706 -18.249  1.00 75.17           O
ATOM   2000  HA  VAL A 142     -11.766  -3.677 -15.949  1.00 75.17           H
ATOM   2001  CB  VAL A 142     -12.026  -1.729 -15.111  1.00 75.17           C
ATOM   2002  HB  VAL A 142     -11.393  -0.869 -14.896  1.00 75.17           H
ATOM   2003  CG1 VAL A 142     -13.193  -1.249 -15.977  1.00 75.17           C
ATOM   2004 1HG1 VAL A 142     -12.806  -0.793 -16.887  1.00 75.17           H
ATOM   2005 2HG1 VAL A 142     -13.826  -2.098 -16.236  1.00 75.17           H
ATOM   2006 3HG1 VAL A 142     -13.778  -0.516 -15.423  1.00 75.17           H
ATOM   2007  CG2 VAL A 142     -12.526  -2.289 -13.778  1.00 75.17           C
ATOM   2008 1HG2 VAL A 142     -13.136  -3.174 -13.961  1.00 75.17           H
ATOM   2009 2HG2 VAL A 142     -11.674  -2.558 -13.154  1.00 75.17           H
ATOM   2010 3HG2 VAL A 142     -13.126  -1.534 -13.269  1.00 75.17           H
ATOM   2011  HN  VAL A 142      -9.844  -2.509 -14.277  1.00 75.17           H
ATOM   2012  N   ASP A 143      -9.743  -1.456 -17.284  1.00 76.26           N
ATOM   2013  CA  ASP A 143      -9.304  -0.857 -18.533  1.00 76.26           C
ATOM   2014  C   ASP A 143      -8.798  -1.956 -19.470  1.00 76.26           C
ATOM   2015  O   ASP A 143      -9.054  -1.917 -20.673  1.00 76.26           O
ATOM   2016  HA  ASP A 143     -10.180  -0.343 -18.928  1.00 76.26           H
ATOM   2017  CB  ASP A 143      -8.157   0.128 -18.298  1.00 76.26           C
ATOM   2018 1HB  ASP A 143      -8.418   0.809 -17.488  1.00 76.26           H
ATOM   2019 2HB  ASP A 143      -7.265  -0.414 -17.983  1.00 76.26           H
ATOM   2020  CG  ASP A 143      -7.853   0.928 -19.566  1.00 76.26           C
ATOM   2021  OD1 ASP A 143      -8.819   1.482 -20.133  1.00 76.26           O
ATOM   2022  OD2 ASP A 143      -6.660   0.967 -19.940  1.00 76.26           O
ATOM   2023  HN  ASP A 143      -9.221  -1.181 -16.477  1.00 76.26           H
ATOM   2024  N   ARG A 144      -8.090  -2.910 -18.884  1.00 71.54           N
ATOM   2025  CA  ARG A 144      -7.559  -4.025 -19.649  1.00 71.54           C
ATOM   2026  C   ARG A 144      -8.699  -4.830 -20.277  1.00 71.54           C
ATOM   2027  O   ARG A 144      -8.630  -5.202 -21.447  1.00 71.54           O
ATOM   2028  HA  ARG A 144      -6.935  -3.565 -20.416  1.00 71.54           H
ATOM   2029  CB  ARG A 144      -6.718  -4.948 -18.766  1.00 71.54           C
ATOM   2030 1HB  ARG A 144      -7.177  -5.033 -17.781  1.00 71.54           H
ATOM   2031 2HB  ARG A 144      -6.698  -5.950 -19.195  1.00 71.54           H
ATOM   2032  CG  ARG A 144      -5.289  -4.420 -18.625  1.00 71.54           C
ATOM   2033 1HG  ARG A 144      -4.846  -4.290 -19.612  1.00 71.54           H
ATOM   2034 2HG  ARG A 144      -5.305  -3.439 -18.150  1.00 71.54           H
ATOM   2035  CD  ARG A 144      -4.429  -5.379 -17.798  1.00 71.54           C
ATOM   2036 1HD  ARG A 144      -4.696  -5.302 -16.744  1.00 71.54           H
ATOM   2037 2HD  ARG A 144      -4.622  -6.408 -18.102  1.00 71.54           H
ATOM   2038  NE  ARG A 144      -2.996  -5.058 -17.980  1.00 71.54           N
ATOM   2039  HE  ARG A 144      -2.761  -4.258 -18.532  1.00 71.54           H
ATOM   2040  CZ  ARG A 144      -1.993  -5.773 -17.451  1.00 71.54           C
ATOM   2041  NH1 ARG A 144      -2.250  -6.855 -16.703  1.00 71.54           N
ATOM   2042 1HH1 ARG A 144      -3.195  -7.134 -16.535  1.00 71.54           H
ATOM   2043 2HH1 ARG A 144      -1.496  -7.383 -16.312  1.00 71.54           H
ATOM   2044  NH2 ARG A 144      -0.730  -5.390 -17.681  1.00 71.54           N
ATOM   2045 1HH2 ARG A 144       0.030  -5.912 -17.294  1.00 71.54           H
ATOM   2046 2HH2 ARG A 144      -0.547  -4.581 -18.241  1.00 71.54           H
ATOM   2047  HN  ARG A 144      -7.879  -2.929 -17.907  1.00 71.54           H
ATOM   2048  N   TYR A 145      -9.721  -5.074 -19.470  1.00 70.13           N
ATOM   2049  CA  TYR A 145     -10.881  -5.815 -19.936  1.00 70.13           C
ATOM   2050  C   TYR A 145     -11.509  -5.139 -21.157  1.00 70.13           C
ATOM   2051  O   TYR A 145     -11.754  -5.788 -22.173  1.00 70.13           O
ATOM   2052  HA  TYR A 145     -10.552  -6.816 -20.213  1.00 70.13           H
ATOM   2053  CB  TYR A 145     -11.887  -5.793 -18.783  1.00 70.13           C
ATOM   2054 1HB  TYR A 145     -11.520  -6.435 -17.982  1.00 70.13           H
ATOM   2055 2HB  TYR A 145     -11.940  -4.781 -18.380  1.00 70.13           H
ATOM   2056  CG  TYR A 145     -13.294  -6.245 -19.176  1.00 70.13           C
ATOM   2057  CD1 TYR A 145     -14.335  -5.339 -19.176  1.00 70.13           C
ATOM   2058  HD1 TYR A 145     -14.155  -4.301 -18.896  1.00 70.13           H
ATOM   2059  CD2 TYR A 145     -13.523  -7.559 -19.530  1.00 70.13           C
ATOM   2060  HD2 TYR A 145     -12.701  -8.275 -19.530  1.00 70.13           H
ATOM   2061  CE1 TYR A 145     -15.660  -5.765 -19.546  1.00 70.13           C
ATOM   2062  HE1 TYR A 145     -16.491  -5.059 -19.550  1.00 70.13           H
ATOM   2063  CE2 TYR A 145     -14.848  -7.985 -19.900  1.00 70.13           C
ATOM   2064  HE2 TYR A 145     -15.043  -9.019 -20.182  1.00 70.13           H
ATOM   2065  CZ  TYR A 145     -15.851  -7.066 -19.890  1.00 70.13           C
ATOM   2066  OH  TYR A 145     -17.103  -7.468 -20.239  1.00 70.13           O
ATOM   2067  HH  TYR A 145     -17.097  -8.440 -20.474  1.00 70.13           H
ATOM   2068  HN  TYR A 145      -9.765  -4.775 -18.517  1.00 70.13           H
ATOM   2069  N   ILE A 146     -11.753  -3.844 -21.017  1.00 72.42           N
ATOM   2070  CA  ILE A 146     -12.412  -3.089 -22.069  1.00 72.42           C
ATOM   2071  C   ILE A 146     -11.570  -3.155 -23.344  1.00 72.42           C
ATOM   2072  O   ILE A 146     -12.107  -3.310 -24.440  1.00 72.42           O
ATOM   2073  HA  ILE A 146     -13.371  -3.569 -22.263  1.00 72.42           H
ATOM   2074  CB  ILE A 146     -12.707  -1.663 -21.600  1.00 72.42           C
ATOM   2075  HB  ILE A 146     -11.789  -1.241 -21.191  1.00 72.42           H
ATOM   2076  CG1 ILE A 146     -13.746  -1.659 -20.477  1.00 72.42           C
ATOM   2077 1HG1 ILE A 146     -14.721  -1.937 -20.878  1.00 72.42           H
ATOM   2078 2HG1 ILE A 146     -13.483  -2.408 -19.730  1.00 72.42           H
ATOM   2079  CG2 ILE A 146     -13.128  -0.776 -22.773  1.00 72.42           C
ATOM   2080 1HG2 ILE A 146     -12.325  -0.743 -23.510  1.00 72.42           H
ATOM   2081 2HG2 ILE A 146     -14.027  -1.185 -23.234  1.00 72.42           H
ATOM   2082 3HG2 ILE A 146     -13.331   0.232 -22.412  1.00 72.42           H
ATOM   2083  CD1 ILE A 146     -13.834  -0.281 -19.817  1.00 72.42           C
ATOM   2084 1HD1 ILE A 146     -12.864  -0.017 -19.396  1.00 72.42           H
ATOM   2085 2HD1 ILE A 146     -14.121   0.461 -20.561  1.00 72.42           H
ATOM   2086 3HD1 ILE A 146     -14.580  -0.306 -19.022  1.00 72.42           H
ATOM   2087  HN  ILE A 146     -11.507  -3.314 -20.206  1.00 72.42           H
ATOM   2088  N   ALA A 147     -10.263  -3.036 -23.159  1.00 73.11           N
ATOM   2089  CA  ALA A 147      -9.349  -2.981 -24.287  1.00 73.11           C
ATOM   2090  C   ALA A 147      -9.420  -4.300 -25.060  1.00 73.11           C
ATOM   2091  O   ALA A 147      -9.217  -4.324 -26.273  1.00 73.11           O
ATOM   2092  HA  ALA A 147      -9.675  -2.170 -24.939  1.00 73.11           H
ATOM   2093  CB  ALA A 147      -7.937  -2.674 -23.786  1.00 73.11           C
ATOM   2094 1HB  ALA A 147      -7.935  -1.713 -23.270  1.00 73.11           H
ATOM   2095 2HB  ALA A 147      -7.617  -3.456 -23.097  1.00 73.11           H
ATOM   2096 3HB  ALA A 147      -7.252  -2.633 -24.632  1.00 73.11           H
ATOM   2097  HN  ALA A 147      -9.829  -2.977 -22.260  1.00 73.11           H
ATOM   2098  N   ILE A 148      -9.708  -5.364 -24.325  1.00 68.10           N
ATOM   2099  CA  ILE A 148      -9.735  -6.693 -24.912  1.00 68.10           C
ATOM   2100  C   ILE A 148     -11.120  -6.955 -25.508  1.00 68.10           C
ATOM   2101  O   ILE A 148     -11.235  -7.400 -26.649  1.00 68.10           O
ATOM   2102  HA  ILE A 148      -9.003  -6.709 -25.719  1.00 68.10           H
ATOM   2103  CB  ILE A 148      -9.299  -7.741 -23.886  1.00 68.10           C
ATOM   2104  HB  ILE A 148      -9.877  -7.587 -22.974  1.00 68.10           H
ATOM   2105  CG1 ILE A 148      -7.824  -7.570 -23.520  1.00 68.10           C
ATOM   2106 1HG1 ILE A 148      -7.200  -7.856 -24.367  1.00 68.10           H
ATOM   2107 2HG1 ILE A 148      -7.616  -6.520 -23.312  1.00 68.10           H
ATOM   2108  CG2 ILE A 148      -9.607  -9.155 -24.381  1.00 68.10           C
ATOM   2109 1HG2 ILE A 148     -10.679  -9.256 -24.550  1.00 68.10           H
ATOM   2110 2HG2 ILE A 148      -9.074  -9.337 -25.315  1.00 68.10           H
ATOM   2111 3HG2 ILE A 148      -9.287  -9.880 -23.633  1.00 68.10           H
ATOM   2112  CD1 ILE A 148      -7.458  -8.419 -22.301  1.00 68.10           C
ATOM   2113 1HD1 ILE A 148      -8.067  -8.114 -21.450  1.00 68.10           H
ATOM   2114 2HD1 ILE A 148      -7.644  -9.470 -22.522  1.00 68.10           H
ATOM   2115 3HD1 ILE A 148      -6.404  -8.279 -22.063  1.00 68.10           H
ATOM   2116  HN  ILE A 148      -9.920  -5.329 -23.349  1.00 68.10           H
ATOM   2117  N   ALA A 149     -12.137  -6.667 -24.709  1.00 68.29           N
ATOM   2118  CA  ALA A 149     -13.492  -7.068 -25.048  1.00 68.29           C
ATOM   2119  C   ALA A 149     -14.014  -6.180 -26.178  1.00 68.29           C
ATOM   2120  O   ALA A 149     -14.713  -6.654 -27.073  1.00 68.29           O
ATOM   2121  HA  ALA A 149     -13.455  -8.101 -25.395  1.00 68.29           H
ATOM   2122  CB  ALA A 149     -14.372  -7.000 -23.798  1.00 68.29           C
ATOM   2123 1HB  ALA A 149     -13.975  -7.670 -23.036  1.00 68.29           H
ATOM   2124 2HB  ALA A 149     -14.381  -5.979 -23.415  1.00 68.29           H
ATOM   2125 3HB  ALA A 149     -15.388  -7.300 -24.053  1.00 68.29           H
ATOM   2126  HN  ALA A 149     -12.047  -6.171 -23.845  1.00 68.29           H
ATOM   2127  N   GLN A 150     -13.655  -4.907 -26.102  1.00 70.10           N
ATOM   2128  CA  GLN A 150     -14.211  -3.916 -27.008  1.00 70.10           C
ATOM   2129  C   GLN A 150     -13.093  -3.233 -27.798  1.00 70.10           C
ATOM   2130  O   GLN A 150     -13.102  -2.014 -27.965  1.00 70.10           O
ATOM   2131  HA  GLN A 150     -14.856  -4.475 -27.687  1.00 70.10           H
ATOM   2132  CB  GLN A 150     -15.053  -2.889 -26.248  1.00 70.10           C
ATOM   2133 1HB  GLN A 150     -14.424  -2.351 -25.539  1.00 70.10           H
ATOM   2134 2HB  GLN A 150     -15.450  -2.151 -26.946  1.00 70.10           H
ATOM   2135  CG  GLN A 150     -16.205  -3.567 -25.504  1.00 70.10           C
ATOM   2136 1HG  GLN A 150     -16.672  -4.311 -26.150  1.00 70.10           H
ATOM   2137 2HG  GLN A 150     -15.819  -4.098 -24.634  1.00 70.10           H
ATOM   2138  CD  GLN A 150     -17.250  -2.541 -25.060  1.00 70.10           C
ATOM   2139  OE1 GLN A 150     -17.163  -1.361 -25.356  1.00 70.10           O
ATOM   2140  NE2 GLN A 150     -18.239  -3.056 -24.335  1.00 70.10           N
ATOM   2141 1HE2 GLN A 150     -18.250  -4.034 -24.127  1.00 70.10           H
ATOM   2142 2HE2 GLN A 150     -18.971  -2.465 -23.997  1.00 70.10           H
ATOM   2143  HN  GLN A 150     -12.998  -4.550 -25.437  1.00 70.10           H
ATOM   2144  N   ALA A 151     -12.158  -4.047 -28.264  1.00 65.77           N
ATOM   2145  CA  ALA A 151     -10.920  -3.526 -28.818  1.00 65.77           C
ATOM   2146  C   ALA A 151     -11.243  -2.420 -29.824  1.00 65.77           C
ATOM   2147  O   ALA A 151     -10.575  -1.387 -29.853  1.00 65.77           O
ATOM   2148  HA  ALA A 151     -10.342  -3.101 -27.998  1.00 65.77           H
ATOM   2149  CB  ALA A 151     -10.120  -4.669 -29.445  1.00 65.77           C
ATOM   2150 1HB  ALA A 151      -9.891  -5.414 -28.683  1.00 65.77           H
ATOM   2151 2HB  ALA A 151     -10.707  -5.131 -30.239  1.00 65.77           H
ATOM   2152 3HB  ALA A 151      -9.192  -4.278 -29.861  1.00 65.77           H
ATOM   2153  HN  ALA A 151     -12.235  -5.044 -28.266  1.00 65.77           H
ATOM   2154  N   MET A 152     -12.268  -2.673 -30.625  1.00 65.76           N
ATOM   2155  CA  MET A 152     -12.648  -1.740 -31.672  1.00 65.76           C
ATOM   2156  C   MET A 152     -13.127  -0.415 -31.078  1.00 65.76           C
ATOM   2157  O   MET A 152     -12.628   0.649 -31.441  1.00 65.76           O
ATOM   2158  HA  MET A 152     -11.746  -1.577 -32.262  1.00 65.76           H
ATOM   2159  CB  MET A 152     -13.764  -2.352 -32.521  1.00 65.76           C
ATOM   2160 1HB  MET A 152     -14.501  -2.827 -31.873  1.00 65.76           H
ATOM   2161 2HB  MET A 152     -14.282  -1.566 -33.070  1.00 65.76           H
ATOM   2162  CG  MET A 152     -13.203  -3.382 -33.504  1.00 65.76           C
ATOM   2163 1HG  MET A 152     -12.168  -3.613 -33.251  1.00 65.76           H
ATOM   2164 2HG  MET A 152     -13.765  -4.313 -33.428  1.00 65.76           H
ATOM   2165  SD  MET A 152     -13.295  -2.750 -35.171  1.00 65.76           S
ATOM   2166  CE  MET A 152     -14.986  -3.163 -35.566  1.00 65.76           C
ATOM   2167 1HE  MET A 152     -15.123  -4.242 -35.493  1.00 65.76           H
ATOM   2168 2HE  MET A 152     -15.656  -2.664 -34.865  1.00 65.76           H
ATOM   2169 3HE  MET A 152     -15.213  -2.835 -36.580  1.00 65.76           H
ATOM   2170  HN  MET A 152     -12.832  -3.497 -30.568  1.00 65.76           H
ATOM   2171  N   ARG A 153     -14.090  -0.522 -30.174  1.00 66.00           N
ATOM   2172  CA  ARG A 153     -14.665   0.658 -29.550  1.00 66.00           C
ATOM   2173  C   ARG A 153     -13.613   1.375 -28.701  1.00 66.00           C
ATOM   2174  O   ARG A 153     -13.642   2.598 -28.574  1.00 66.00           O
ATOM   2175  HA  ARG A 153     -14.991   1.283 -30.381  1.00 66.00           H
ATOM   2176  CB  ARG A 153     -15.858   0.287 -28.666  1.00 66.00           C
ATOM   2177 1HB  ARG A 153     -15.587  -0.542 -28.012  1.00 66.00           H
ATOM   2178 2HB  ARG A 153     -16.115   1.129 -28.023  1.00 66.00           H
ATOM   2179  CG  ARG A 153     -17.070  -0.102 -29.515  1.00 66.00           C
ATOM   2180 1HG  ARG A 153     -17.312   0.709 -30.202  1.00 66.00           H
ATOM   2181 2HG  ARG A 153     -16.827  -0.973 -30.124  1.00 66.00           H
ATOM   2182  CD  ARG A 153     -18.281  -0.410 -28.633  1.00 66.00           C
ATOM   2183 1HD  ARG A 153     -18.093  -1.307 -28.043  1.00 66.00           H
ATOM   2184 2HD  ARG A 153     -18.446   0.406 -27.930  1.00 66.00           H
ATOM   2185  NE  ARG A 153     -19.484  -0.603 -29.474  1.00 66.00           N
ATOM   2186  HE  ARG A 153     -19.379  -0.527 -30.466  1.00 66.00           H
ATOM   2187  CZ  ARG A 153     -20.704  -0.872 -28.990  1.00 66.00           C
ATOM   2188  NH1 ARG A 153     -20.902  -0.984 -27.670  1.00 66.00           N
ATOM   2189 1HH1 ARG A 153     -20.136  -0.867 -27.037  1.00 66.00           H
ATOM   2190 2HH1 ARG A 153     -21.816  -1.185 -27.317  1.00 66.00           H
ATOM   2191  NH2 ARG A 153     -21.723  -1.027 -29.847  1.00 66.00           N
ATOM   2192 1HH2 ARG A 153     -22.639  -1.229 -29.502  1.00 66.00           H
ATOM   2193 2HH2 ARG A 153     -21.566  -0.942 -30.831  1.00 66.00           H
ATOM   2194  HN  ARG A 153     -14.476  -1.392 -29.869  1.00 66.00           H
ATOM   2195  N   ALA A 154     -12.710   0.583 -28.141  1.00 67.46           N
ATOM   2196  CA  ALA A 154     -11.701   1.116 -27.242  1.00 67.46           C
ATOM   2197  C   ALA A 154     -10.806   2.091 -28.009  1.00 67.46           C
ATOM   2198  O   ALA A 154     -10.247   3.018 -27.424  1.00 67.46           O
ATOM   2199  HA  ALA A 154     -12.217   1.657 -26.448  1.00 67.46           H
ATOM   2200  CB  ALA A 154     -10.911  -0.037 -26.620  1.00 67.46           C
ATOM   2201 1HB  ALA A 154     -11.588  -0.683 -26.063  1.00 67.46           H
ATOM   2202 2HB  ALA A 154     -10.426  -0.612 -27.409  1.00 67.46           H
ATOM   2203 3HB  ALA A 154     -10.154   0.364 -25.946  1.00 67.46           H
ATOM   2204  HN  ALA A 154     -12.662  -0.405 -28.293  1.00 67.46           H
ATOM   2205  N   HIS A 155     -10.696   1.848 -29.307  1.00 69.05           N
ATOM   2206  CA  HIS A 155      -9.814   2.643 -30.145  1.00 69.05           C
ATOM   2207  C   HIS A 155     -10.454   4.006 -30.415  1.00 69.05           C
ATOM   2208  O   HIS A 155      -9.801   5.040 -30.279  1.00 69.05           O
ATOM   2209  HA  HIS A 155      -8.893   2.789 -29.580  1.00 69.05           H
ATOM   2210  CB  HIS A 155      -9.460   1.890 -31.428  1.00 69.05           C
ATOM   2211 1HB  HIS A 155      -9.168   0.872 -31.171  1.00 69.05           H
ATOM   2212 2HB  HIS A 155     -10.351   1.817 -32.053  1.00 69.05           H
ATOM   2213  CG  HIS A 155      -8.351   2.529 -32.230  1.00 69.05           C
ATOM   2214  ND1 HIS A 155      -8.587   3.472 -33.215  1.00 69.05           N
ATOM   2215  HD1 HIS A 155      -9.483   3.818 -33.491  1.00 69.05           H
ATOM   2216  CD2 HIS A 155      -7.000   2.352 -32.181  1.00 69.05           C
ATOM   2217  HD2 HIS A 155      -6.470   1.675 -31.511  1.00 69.05           H
ATOM   2218  CE1 HIS A 155      -7.422   3.838 -33.730  1.00 69.05           C
ATOM   2219  HE1 HIS A 155      -7.274   4.568 -34.526  1.00 69.05           H
ATOM   2220  NE2 HIS A 155      -6.440   3.143 -33.088  1.00 69.05           N
ATOM   2221  HN  HIS A 155     -11.196   1.126 -29.785  1.00 69.05           H
ATOM   2222  N   THR A 156     -11.723   3.965 -30.792  1.00 71.15           N
ATOM   2223  CA  THR A 156     -12.424   5.171 -31.198  1.00 71.15           C
ATOM   2224  C   THR A 156     -12.627   6.099 -29.998  1.00 71.15           C
ATOM   2225  O   THR A 156     -12.653   7.319 -30.150  1.00 71.15           O
ATOM   2226  HA  THR A 156     -11.800   5.707 -31.914  1.00 71.15           H
ATOM   2227  CB  THR A 156     -13.732   4.755 -31.872  1.00 71.15           C
ATOM   2228  HB  THR A 156     -14.407   5.605 -31.972  1.00 71.15           H
ATOM   2229  OG1 THR A 156     -14.211   3.681 -31.067  1.00 71.15           O
ATOM   2230  HG1 THR A 156     -15.174   3.503 -31.272  1.00 71.15           H
ATOM   2231  CG2 THR A 156     -13.507   4.118 -33.245  1.00 71.15           C
ATOM   2232 1HG2 THR A 156     -12.887   3.228 -33.136  1.00 71.15           H
ATOM   2233 2HG2 THR A 156     -13.005   4.832 -33.898  1.00 71.15           H
ATOM   2234 3HG2 THR A 156     -14.467   3.841 -33.680  1.00 71.15           H
ATOM   2235  HN  THR A 156     -12.270   3.128 -30.823  1.00 71.15           H
ATOM   2236  N   TRP A 157     -12.766   5.484 -28.832  1.00 75.26           N
ATOM   2237  CA  TRP A 157     -13.130   6.223 -27.636  1.00 75.26           C
ATOM   2238  C   TRP A 157     -11.848   6.523 -26.856  1.00 75.26           C
ATOM   2239  O   TRP A 157     -11.895   6.789 -25.656  1.00 75.26           O
ATOM   2240  HA  TRP A 157     -13.602   7.154 -27.949  1.00 75.26           H
ATOM   2241  CB  TRP A 157     -14.166   5.456 -26.811  1.00 75.26           C
ATOM   2242 1HB  TRP A 157     -13.855   4.414 -26.735  1.00 75.26           H
ATOM   2243 2HB  TRP A 157     -14.180   5.858 -25.798  1.00 75.26           H
ATOM   2244  CG  TRP A 157     -15.583   5.509 -27.386  1.00 75.26           C
ATOM   2245  CD1 TRP A 157     -15.965   5.325 -28.657  1.00 75.26           C
ATOM   2246  HD1 TRP A 157     -15.282   5.104 -29.477  1.00 75.26           H
ATOM   2247  CD2 TRP A 157     -16.798   5.773 -26.654  1.00 75.26           C
ATOM   2248  NE1 TRP A 157     -17.332   5.450 -28.797  1.00 75.26           N
ATOM   2249  HE1 TRP A 157     -17.851   5.356 -29.646  1.00 75.26           H
ATOM   2250  CE2 TRP A 157     -17.855   5.732 -27.540  1.00 75.26           C
ATOM   2251  CE3 TRP A 157     -16.997   6.038 -25.287  1.00 75.26           C
ATOM   2252  HE3 TRP A 157     -16.180   6.076 -24.567  1.00 75.26           H
ATOM   2253  CZ2 TRP A 157     -19.184   5.946 -27.158  1.00 75.26           C
ATOM   2254  HZ2 TRP A 157     -20.002   5.908 -27.878  1.00 75.26           H
ATOM   2255  CZ3 TRP A 157     -18.332   6.250 -24.922  1.00 75.26           C
ATOM   2256  HZ3 TRP A 157     -18.543   6.460 -23.873  1.00 75.26           H
ATOM   2257  CH2 TRP A 157     -19.407   6.212 -25.802  1.00 75.26           C
ATOM   2258  HH2 TRP A 157     -20.419   6.388 -25.438  1.00 75.26           H
ATOM   2259  HN  TRP A 157     -12.634   4.502 -28.699  1.00 75.26           H
ATOM   2260  N   ARG A 158     -10.733   6.468 -27.570  1.00 74.92           N
ATOM   2261  CA  ARG A 158      -9.431   6.524 -26.929  1.00 74.92           C
ATOM   2262  C   ARG A 158      -9.277   7.834 -26.152  1.00 74.92           C
ATOM   2263  O   ARG A 158      -8.821   7.832 -25.010  1.00 74.92           O
ATOM   2264  HA  ARG A 158      -9.413   5.666 -26.257  1.00 74.92           H
ATOM   2265  CB  ARG A 158      -8.304   6.415 -27.959  1.00 74.92           C
ATOM   2266 1HB  ARG A 158      -8.438   5.512 -28.554  1.00 74.92           H
ATOM   2267 2HB  ARG A 158      -8.352   7.260 -28.646  1.00 74.92           H
ATOM   2268  CG  ARG A 158      -6.936   6.383 -27.274  1.00 74.92           C
ATOM   2269 1HG  ARG A 158      -6.804   7.284 -26.675  1.00 74.92           H
ATOM   2270 2HG  ARG A 158      -6.888   5.536 -26.590  1.00 74.92           H
ATOM   2271  CD  ARG A 158      -5.810   6.279 -28.305  1.00 74.92           C
ATOM   2272 1HD  ARG A 158      -5.972   5.413 -28.946  1.00 74.92           H
ATOM   2273 2HD  ARG A 158      -5.813   7.158 -28.949  1.00 74.92           H
ATOM   2274  NE  ARG A 158      -4.505   6.162 -27.617  1.00 74.92           N
ATOM   2275  HE  ARG A 158      -4.470   6.367 -26.639  1.00 74.92           H
ATOM   2276  CZ  ARG A 158      -3.367   5.797 -28.223  1.00 74.92           C
ATOM   2277  NH1 ARG A 158      -3.355   5.510 -29.532  1.00 74.92           N
ATOM   2278 1HH1 ARG A 158      -4.200   5.568 -30.064  1.00 74.92           H
ATOM   2279 2HH1 ARG A 158      -2.501   5.239 -29.977  1.00 74.92           H
ATOM   2280  NH2 ARG A 158      -2.240   5.724 -27.501  1.00 74.92           N
ATOM   2281 1HH2 ARG A 158      -1.383   5.454 -27.938  1.00 74.92           H
ATOM   2282 2HH2 ARG A 158      -2.258   5.940 -26.525  1.00 74.92           H
ATOM   2283  HN  ARG A 158     -10.711   6.388 -28.566  1.00 74.92           H
ATOM   2284  N   GLU A 159      -9.665   8.920 -26.804  1.00 77.18           N
ATOM   2285  CA  GLU A 159      -9.488  10.242 -26.227  1.00 77.18           C
ATOM   2286  C   GLU A 159     -10.394  10.414 -25.006  1.00 77.18           C
ATOM   2287  O   GLU A 159      -9.945  10.868 -23.955  1.00 77.18           O
ATOM   2288  HA  GLU A 159      -8.443  10.287 -25.922  1.00 77.18           H
ATOM   2289  CB  GLU A 159      -9.755  11.333 -27.266  1.00 77.18           C
ATOM   2290 1HB  GLU A 159     -10.679  11.114 -27.800  1.00 77.18           H
ATOM   2291 2HB  GLU A 159      -9.758  12.309 -26.780  1.00 77.18           H
ATOM   2292  CG  GLU A 159      -8.640  11.377 -28.314  1.00 77.18           C
ATOM   2293 1HG  GLU A 159      -7.670  11.356 -27.818  1.00 77.18           H
ATOM   2294 2HG  GLU A 159      -8.695  10.490 -28.945  1.00 77.18           H
ATOM   2295  CD  GLU A 159      -8.751  12.634 -29.179  1.00 77.18           C
ATOM   2296  OE1 GLU A 159      -7.715  13.008 -29.771  1.00 77.18           O
ATOM   2297  OE2 GLU A 159      -9.868  13.192 -29.229  1.00 77.18           O
ATOM   2298  HN  GLU A 159     -10.093   8.907 -27.708  1.00 77.18           H
ATOM   2299  N   LYS A 160     -11.653  10.042 -25.186  1.00 81.01           N
ATOM   2300  CA  LYS A 160     -12.622  10.136 -24.108  1.00 81.01           C
ATOM   2301  C   LYS A 160     -12.120   9.334 -22.905  1.00 81.01           C
ATOM   2302  O   LYS A 160     -12.222   9.787 -21.766  1.00 81.01           O
ATOM   2303  HA  LYS A 160     -12.689  11.185 -23.819  1.00 81.01           H
ATOM   2304  CB  LYS A 160     -14.009   9.711 -24.595  1.00 81.01           C
ATOM   2305 1HB  LYS A 160     -13.937   8.759 -25.123  1.00 81.01           H
ATOM   2306 2HB  LYS A 160     -14.665   9.551 -23.740  1.00 81.01           H
ATOM   2307  CG  LYS A 160     -14.613  10.769 -25.519  1.00 81.01           C
ATOM   2308 1HG  LYS A 160     -14.575  11.745 -25.035  1.00 81.01           H
ATOM   2309 2HG  LYS A 160     -14.021  10.842 -26.431  1.00 81.01           H
ATOM   2310  CD  LYS A 160     -16.062  10.425 -25.872  1.00 81.01           C
ATOM   2311 1HD  LYS A 160     -16.094   9.483 -26.418  1.00 81.01           H
ATOM   2312 2HD  LYS A 160     -16.639  10.284 -24.958  1.00 81.01           H
ATOM   2313  CE  LYS A 160     -16.698  11.532 -26.716  1.00 81.01           C
ATOM   2314 1HE  LYS A 160     -16.632  12.483 -26.189  1.00 81.01           H
ATOM   2315 2HE  LYS A 160     -16.148  11.646 -27.650  1.00 81.01           H
ATOM   2316  NZ  LYS A 160     -18.115  11.214 -27.005  1.00 81.01           N
ATOM   2317 1HZ  LYS A 160     -18.519  11.954 -27.568  1.00 81.01           H
ATOM   2318 2HZ  LYS A 160     -18.168  10.337 -27.510  1.00 81.01           H
ATOM   2319 3HZ  LYS A 160     -18.627  11.135 -26.133  1.00 81.01           H
ATOM   2320  HN  LYS A 160     -12.012   9.683 -26.047  1.00 81.01           H
ATOM   2321  N   ARG A 161     -11.589   8.157 -23.200  1.00 81.10           N
ATOM   2322  CA  ARG A 161     -11.084   7.281 -22.156  1.00 81.10           C
ATOM   2323  C   ARG A 161      -9.945   7.964 -21.395  1.00 81.10           C
ATOM   2324  O   ARG A 161      -9.818   7.800 -20.183  1.00 81.10           O
ATOM   2325  HA  ARG A 161     -11.939   7.103 -21.504  1.00 81.10           H
ATOM   2326  CB  ARG A 161     -10.578   5.961 -22.741  1.00 81.10           C
ATOM   2327 1HB  ARG A 161      -9.911   6.163 -23.579  1.00 81.10           H
ATOM   2328 2HB  ARG A 161      -9.995   5.427 -21.991  1.00 81.10           H
ATOM   2329  CG  ARG A 161     -11.743   5.086 -23.208  1.00 81.10           C
ATOM   2330 1HG  ARG A 161     -12.314   4.743 -22.346  1.00 81.10           H
ATOM   2331 2HG  ARG A 161     -12.421   5.676 -23.825  1.00 81.10           H
ATOM   2332  CD  ARG A 161     -11.238   3.881 -24.005  1.00 81.10           C
ATOM   2333 1HD  ARG A 161     -12.072   3.395 -24.511  1.00 81.10           H
ATOM   2334 2HD  ARG A 161     -10.544   4.211 -24.778  1.00 81.10           H
ATOM   2335  NE  ARG A 161     -10.567   2.922 -23.100  1.00 81.10           N
ATOM   2336  HE  ARG A 161     -10.737   3.006 -22.118  1.00 81.10           H
ATOM   2337  CZ  ARG A 161      -9.747   1.946 -23.514  1.00 81.10           C
ATOM   2338  NH1 ARG A 161      -9.485   1.786 -24.818  1.00 81.10           N
ATOM   2339 1HH1 ARG A 161      -9.902   2.397 -25.490  1.00 81.10           H
ATOM   2340 2HH1 ARG A 161      -8.871   1.056 -25.118  1.00 81.10           H
ATOM   2341  NH2 ARG A 161      -9.194   1.133 -22.604  1.00 81.10           N
ATOM   2342 1HH2 ARG A 161      -8.579   0.400 -22.896  1.00 81.10           H
ATOM   2343 2HH2 ARG A 161      -9.395   1.259 -21.632  1.00 81.10           H
ATOM   2344  HN  ARG A 161     -11.501   7.800 -24.130  1.00 81.10           H
ATOM   2345  N   LEU A 162      -9.146   8.715 -22.139  1.00 81.79           N
ATOM   2346  CA  LEU A 162      -8.023   9.423 -21.550  1.00 81.79           C
ATOM   2347  C   LEU A 162      -8.547  10.493 -20.589  1.00 81.79           C
ATOM   2348  O   LEU A 162      -8.012  10.665 -19.495  1.00 81.79           O
ATOM   2349  HA  LEU A 162      -7.444   8.699 -20.977  1.00 81.79           H
ATOM   2350  CB  LEU A 162      -7.104   9.974 -22.642  1.00 81.79           C
ATOM   2351 1HB  LEU A 162      -7.032   9.232 -23.437  1.00 81.79           H
ATOM   2352 2HB  LEU A 162      -7.576  10.858 -23.074  1.00 81.79           H
ATOM   2353  CG  LEU A 162      -5.688  10.350 -22.202  1.00 81.79           C
ATOM   2354  HG  LEU A 162      -5.739  10.741 -21.185  1.00 81.79           H
ATOM   2355  CD1 LEU A 162      -4.780   9.119 -22.168  1.00 81.79           C
ATOM   2356 1HD1 LEU A 162      -5.183   8.390 -21.465  1.00 81.79           H
ATOM   2357 2HD1 LEU A 162      -4.731   8.677 -23.163  1.00 81.79           H
ATOM   2358 3HD1 LEU A 162      -3.780   9.414 -21.852  1.00 81.79           H
ATOM   2359  CD2 LEU A 162      -5.116  11.461 -23.084  1.00 81.79           C
ATOM   2360 1HD2 LEU A 162      -5.081  11.121 -24.120  1.00 81.79           H
ATOM   2361 2HD2 LEU A 162      -5.750  12.344 -23.013  1.00 81.79           H
ATOM   2362 3HD2 LEU A 162      -4.109  11.708 -22.750  1.00 81.79           H
ATOM   2363  HN  LEU A 162      -9.257   8.843 -23.124  1.00 81.79           H
ATOM   2364  N   LEU A 163      -9.587  11.183 -21.033  1.00 85.25           N
ATOM   2365  CA  LEU A 163     -10.169  12.252 -20.240  1.00 85.25           C
ATOM   2366  C   LEU A 163     -10.700  11.675 -18.926  1.00 85.25           C
ATOM   2367  O   LEU A 163     -10.381  12.177 -17.849  1.00 85.25           O
ATOM   2368  HA  LEU A 163      -9.373  12.959 -20.009  1.00 85.25           H
ATOM   2369  CB  LEU A 163     -11.225  13.007 -21.050  1.00 85.25           C
ATOM   2370 1HB  LEU A 163     -10.854  13.129 -22.068  1.00 85.25           H
ATOM   2371 2HB  LEU A 163     -12.120  12.388 -21.109  1.00 85.25           H
ATOM   2372  CG  LEU A 163     -11.625  14.383 -20.514  1.00 85.25           C
ATOM   2373  HG  LEU A 163     -11.251  14.474 -19.495  1.00 85.25           H
ATOM   2374  CD1 LEU A 163     -10.977  15.500 -21.335  1.00 85.25           C
ATOM   2375 1HD1 LEU A 163      -9.893  15.407 -21.284  1.00 85.25           H
ATOM   2376 2HD1 LEU A 163     -11.300  15.422 -22.373  1.00 85.25           H
ATOM   2377 3HD1 LEU A 163     -11.278  16.467 -20.933  1.00 85.25           H
ATOM   2378  CD2 LEU A 163     -13.147  14.526 -20.452  1.00 85.25           C
ATOM   2379 1HD2 LEU A 163     -13.565  14.405 -21.451  1.00 85.25           H
ATOM   2380 2HD2 LEU A 163     -13.557  13.761 -19.792  1.00 85.25           H
ATOM   2381 3HD2 LEU A 163     -13.403  15.513 -20.067  1.00 85.25           H
ATOM   2382  HN  LEU A 163     -10.029  11.023 -21.916  1.00 85.25           H
ATOM   2383  N   TYR A 164     -11.500  10.627 -19.057  1.00 86.36           N
ATOM   2384  CA  TYR A 164     -12.083   9.980 -17.894  1.00 86.36           C
ATOM   2385  C   TYR A 164     -10.995   9.444 -16.962  1.00 86.36           C
ATOM   2386  O   TYR A 164     -11.160   9.445 -15.743  1.00 86.36           O
ATOM   2387  HA  TYR A 164     -12.676  10.722 -17.359  1.00 86.36           H
ATOM   2388  CB  TYR A 164     -12.903   8.805 -18.431  1.00 86.36           C
ATOM   2389 1HB  TYR A 164     -12.289   8.237 -19.130  1.00 86.36           H
ATOM   2390 2HB  TYR A 164     -13.146   8.137 -17.605  1.00 86.36           H
ATOM   2391  CG  TYR A 164     -14.198   9.219 -19.133  1.00 86.36           C
ATOM   2392  CD1 TYR A 164     -15.023  10.163 -18.557  1.00 86.36           C
ATOM   2393  HD1 TYR A 164     -14.752  10.614 -17.602  1.00 86.36           H
ATOM   2394  CD2 TYR A 164     -14.541   8.648 -20.341  1.00 86.36           C
ATOM   2395  HD2 TYR A 164     -13.889   7.902 -20.796  1.00 86.36           H
ATOM   2396  CE1 TYR A 164     -16.242  10.553 -19.216  1.00 86.36           C
ATOM   2397  HE1 TYR A 164     -16.903  11.297 -18.772  1.00 86.36           H
ATOM   2398  CE2 TYR A 164     -15.760   9.037 -21.001  1.00 86.36           C
ATOM   2399  HE2 TYR A 164     -16.043   8.594 -21.956  1.00 86.36           H
ATOM   2400  CZ  TYR A 164     -16.551   9.970 -20.406  1.00 86.36           C
ATOM   2401  OH  TYR A 164     -17.702  10.338 -21.030  1.00 86.36           O
ATOM   2402  HH  TYR A 164     -18.201  10.996 -20.466  1.00 86.36           H
ATOM   2403  HN  TYR A 164     -11.751  10.222 -19.936  1.00 86.36           H
ATOM   2404  N   SER A 165      -9.906   8.997 -17.571  1.00 86.62           N
ATOM   2405  CA  SER A 165      -8.792   8.457 -16.812  1.00 86.62           C
ATOM   2406  C   SER A 165      -8.239   9.523 -15.864  1.00 86.62           C
ATOM   2407  O   SER A 165      -7.819   9.212 -14.751  1.00 86.62           O
ATOM   2408  HA  SER A 165      -9.205   7.621 -16.247  1.00 86.62           H
ATOM   2409  CB  SER A 165      -7.687   7.948 -17.740  1.00 86.62           C
ATOM   2410 1HB  SER A 165      -7.043   7.260 -17.194  1.00 86.62           H
ATOM   2411 2HB  SER A 165      -8.134   7.384 -18.559  1.00 86.62           H
ATOM   2412  OG  SER A 165      -6.902   9.013 -18.270  1.00 86.62           O
ATOM   2413  HG  SER A 165      -7.429   9.863 -18.262  1.00 86.62           H
ATOM   2414  HN  SER A 165      -9.779   9.000 -18.563  1.00 86.62           H
ATOM   2415  N   LYS A 166      -8.257  10.759 -16.340  1.00 88.53           N
ATOM   2416  CA  LYS A 166      -7.763  11.874 -15.549  1.00 88.53           C
ATOM   2417  C   LYS A 166      -8.687  12.090 -14.349  1.00 88.53           C
ATOM   2418  O   LYS A 166      -8.220  12.248 -13.222  1.00 88.53           O
ATOM   2419  HA  LYS A 166      -6.775  11.600 -15.179  1.00 88.53           H
ATOM   2420  CB  LYS A 166      -7.591  13.117 -16.424  1.00 88.53           C
ATOM   2421 1HB  LYS A 166      -8.514  13.315 -16.968  1.00 88.53           H
ATOM   2422 2HB  LYS A 166      -7.401  13.986 -15.793  1.00 88.53           H
ATOM   2423  CG  LYS A 166      -6.438  12.936 -17.413  1.00 88.53           C
ATOM   2424 1HG  LYS A 166      -5.520  12.709 -16.870  1.00 88.53           H
ATOM   2425 2HG  LYS A 166      -6.642  12.085 -18.063  1.00 88.53           H
ATOM   2426  CD  LYS A 166      -6.238  14.195 -18.259  1.00 88.53           C
ATOM   2427 1HD  LYS A 166      -7.156  14.422 -18.801  1.00 88.53           H
ATOM   2428 2HD  LYS A 166      -6.033  15.045 -17.609  1.00 88.53           H
ATOM   2429  CE  LYS A 166      -5.086  14.013 -19.249  1.00 88.53           C
ATOM   2430 1HE  LYS A 166      -4.184  13.712 -18.716  1.00 88.53           H
ATOM   2431 2HE  LYS A 166      -5.324  13.212 -19.950  1.00 88.53           H
ATOM   2432  NZ  LYS A 166      -4.835  15.270 -19.989  1.00 88.53           N
ATOM   2433 1HZ  LYS A 166      -4.082  15.127 -20.653  1.00 88.53           H
ATOM   2434 2HZ  LYS A 166      -5.676  15.543 -20.486  1.00 88.53           H
ATOM   2435 3HZ  LYS A 166      -4.576  16.001 -19.336  1.00 88.53           H
ATOM   2436  HN  LYS A 166      -8.599  11.004 -17.248  1.00 88.53           H
ATOM   2437  N   MET A 167      -9.982  12.089 -14.631  1.00 91.89           N
ATOM   2438  CA  MET A 167     -10.974  12.314 -13.594  1.00 91.89           C
ATOM   2439  C   MET A 167     -10.909  11.220 -12.526  1.00 91.89           C
ATOM   2440  O   MET A 167     -10.947  11.511 -11.332  1.00 91.89           O
ATOM   2441  HA  MET A 167     -10.724  13.278 -13.152  1.00 91.89           H
ATOM   2442  CB  MET A 167     -12.371  12.334 -14.220  1.00 91.89           C
ATOM   2443 1HB  MET A 167     -12.534  11.416 -14.783  1.00 91.89           H
ATOM   2444 2HB  MET A 167     -13.125  12.364 -13.433  1.00 91.89           H
ATOM   2445  CG  MET A 167     -12.541  13.542 -15.142  1.00 91.89           C
ATOM   2446 1HG  MET A 167     -12.328  14.461 -14.595  1.00 91.89           H
ATOM   2447 2HG  MET A 167     -11.825  13.487 -15.963  1.00 91.89           H
ATOM   2448  SD  MET A 167     -14.204  13.589 -15.787  1.00 91.89           S
ATOM   2449  CE  MET A 167     -15.100  14.018 -14.304  1.00 91.89           C
ATOM   2450 1HE  MET A 167     -14.940  13.250 -13.548  1.00 91.89           H
ATOM   2451 2HE  MET A 167     -14.743  14.977 -13.929  1.00 91.89           H
ATOM   2452 3HE  MET A 167     -16.164  14.089 -14.530  1.00 91.89           H
ATOM   2453  HN  MET A 167     -10.354  11.939 -15.547  1.00 91.89           H
ATOM   2454  N   VAL A 168     -10.812   9.985 -12.995  1.00 91.12           N
ATOM   2455  CA  VAL A 168     -10.779   8.844 -12.096  1.00 91.12           C
ATOM   2456  C   VAL A 168      -9.572   8.968 -11.165  1.00 91.12           C
ATOM   2457  O   VAL A 168      -9.684   8.735  -9.963  1.00 91.12           O
ATOM   2458  HA  VAL A 168     -11.689   8.871 -11.497  1.00 91.12           H
ATOM   2459  CB  VAL A 168     -10.782   7.543 -12.902  1.00 91.12           C
ATOM   2460  HB  VAL A 168     -10.001   7.616 -13.659  1.00 91.12           H
ATOM   2461  CG1 VAL A 168     -10.458   6.344 -12.008  1.00 91.12           C
ATOM   2462 1HG1 VAL A 168      -9.472   6.478 -11.563  1.00 91.12           H
ATOM   2463 2HG1 VAL A 168     -11.206   6.267 -11.218  1.00 91.12           H
ATOM   2464 3HG1 VAL A 168     -10.467   5.432 -12.606  1.00 91.12           H
ATOM   2465  CG2 VAL A 168     -12.118   7.346 -13.621  1.00 91.12           C
ATOM   2466 1HG2 VAL A 168     -12.923   7.304 -12.888  1.00 91.12           H
ATOM   2467 2HG2 VAL A 168     -12.290   8.179 -14.303  1.00 91.12           H
ATOM   2468 3HG2 VAL A 168     -12.092   6.414 -14.186  1.00 91.12           H
ATOM   2469  HN  VAL A 168     -10.756   9.758 -13.968  1.00 91.12           H
ATOM   2470  N   CYS A 169      -8.444   9.335 -11.756  1.00 90.30           N
ATOM   2471  CA  CYS A 169      -7.216   9.488 -10.995  1.00 90.30           C
ATOM   2472  C   CYS A 169      -7.465  10.504  -9.879  1.00 90.30           C
ATOM   2473  O   CYS A 169      -7.125  10.258  -8.723  1.00 90.30           O
ATOM   2474  HA  CYS A 169      -6.980   8.507 -10.581  1.00 90.30           H
ATOM   2475  CB  CYS A 169      -6.044   9.898 -11.889  1.00 90.30           C
ATOM   2476 1HB  CYS A 169      -6.341  10.723 -12.536  1.00 90.30           H
ATOM   2477 2HB  CYS A 169      -5.216  10.255 -11.277  1.00 90.30           H
ATOM   2478  SG  CYS A 169      -5.501   8.474 -12.903  1.00 90.30           S
ATOM   2479  HG  CYS A 169      -6.467   8.574 -13.812  1.00 90.30           H
ATOM   2480  HN  CYS A 169      -8.362   9.525 -12.734  1.00 90.30           H
ATOM   2481  N   PHE A 170      -8.057  11.625 -10.265  1.00 93.36           N
ATOM   2482  CA  PHE A 170      -8.307  12.702  -9.322  1.00 93.36           C
ATOM   2483  C   PHE A 170      -9.211  12.233  -8.180  1.00 93.36           C
ATOM   2484  O   PHE A 170      -8.929  12.497  -7.012  1.00 93.36           O
ATOM   2485  HA  PHE A 170      -7.342  13.008  -8.917  1.00 93.36           H
ATOM   2486  CB  PHE A 170      -9.017  13.816 -10.094  1.00 93.36           C
ATOM   2487 1HB  PHE A 170      -8.400  14.106 -10.944  1.00 93.36           H
ATOM   2488 2HB  PHE A 170      -9.952  13.426 -10.497  1.00 93.36           H
ATOM   2489  CG  PHE A 170      -9.320  15.059  -9.254  1.00 93.36           C
ATOM   2490  CD1 PHE A 170     -10.565  15.246  -8.741  1.00 93.36           C
ATOM   2491  HD1 PHE A 170     -11.348  14.511  -8.928  1.00 93.36           H
ATOM   2492  CD2 PHE A 170      -8.343  15.977  -9.021  1.00 93.36           C
ATOM   2493  HD2 PHE A 170      -7.345  15.827  -9.432  1.00 93.36           H
ATOM   2494  CE1 PHE A 170     -10.846  16.400  -7.962  1.00 93.36           C
ATOM   2495  HE1 PHE A 170     -11.845  16.550  -7.551  1.00 93.36           H
ATOM   2496  CE2 PHE A 170      -8.624  17.130  -8.242  1.00 93.36           C
ATOM   2497  HE2 PHE A 170      -7.842  17.865  -8.055  1.00 93.36           H
ATOM   2498  CZ  PHE A 170      -9.870  17.317  -7.729  1.00 93.36           C
ATOM   2499  HZ  PHE A 170     -10.086  18.203  -7.131  1.00 93.36           H
ATOM   2500  HN  PHE A 170      -8.364  11.802 -11.200  1.00 93.36           H
ATOM   2501  N   THR A 171     -10.278  11.545  -8.557  1.00 94.48           N
ATOM   2502  CA  THR A 171     -11.233  11.049  -7.580  1.00 94.48           C
ATOM   2503  C   THR A 171     -10.540  10.114  -6.586  1.00 94.48           C
ATOM   2504  O   THR A 171     -10.836  10.143  -5.392  1.00 94.48           O
ATOM   2505  HA  THR A 171     -11.613  11.896  -7.011  1.00 94.48           H
ATOM   2506  CB  THR A 171     -12.383  10.384  -8.339  1.00 94.48           C
ATOM   2507  HB  THR A 171     -12.044   9.483  -8.850  1.00 94.48           H
ATOM   2508  OG1 THR A 171     -12.886  11.417  -9.182  1.00 94.48           O
ATOM   2509  HG1 THR A 171     -13.325  11.019  -9.987  1.00 94.48           H
ATOM   2510  CG2 THR A 171     -13.563  10.040  -7.428  1.00 94.48           C
ATOM   2511 1HG2 THR A 171     -13.946  10.952  -6.968  1.00 94.48           H
ATOM   2512 2HG2 THR A 171     -13.233   9.352  -6.649  1.00 94.48           H
ATOM   2513 3HG2 THR A 171     -14.352   9.571  -8.016  1.00 94.48           H
ATOM   2514  HN  THR A 171     -10.495  11.327  -9.509  1.00 94.48           H
ATOM   2515  N   ILE A 172      -9.632   9.308  -7.115  1.00 92.75           N
ATOM   2516  CA  ILE A 172      -8.930   8.333  -6.297  1.00 92.75           C
ATOM   2517  C   ILE A 172      -8.097   9.065  -5.242  1.00 92.75           C
ATOM   2518  O   ILE A 172      -8.107   8.692  -4.070  1.00 92.75           O
ATOM   2519  HA  ILE A 172      -9.682   7.732  -5.787  1.00 92.75           H
ATOM   2520  CB  ILE A 172      -8.113   7.385  -7.177  1.00 92.75           C
ATOM   2521  HB  ILE A 172      -7.595   7.979  -7.931  1.00 92.75           H
ATOM   2522  CG1 ILE A 172      -9.023   6.405  -7.920  1.00 92.75           C
ATOM   2523 1HG1 ILE A 172      -9.486   5.722  -7.208  1.00 92.75           H
ATOM   2524 2HG1 ILE A 172      -9.830   6.952  -8.407  1.00 92.75           H
ATOM   2525  CG2 ILE A 172      -7.041   6.663  -6.357  1.00 92.75           C
ATOM   2526 1HG2 ILE A 172      -6.367   7.396  -5.914  1.00 92.75           H
ATOM   2527 2HG2 ILE A 172      -7.518   6.083  -5.567  1.00 92.75           H
ATOM   2528 3HG2 ILE A 172      -6.475   5.995  -7.007  1.00 92.75           H
ATOM   2529  CD1 ILE A 172      -8.236   5.609  -8.963  1.00 92.75           C
ATOM   2530 1HD1 ILE A 172      -7.795   6.294  -9.687  1.00 92.75           H
ATOM   2531 2HD1 ILE A 172      -7.445   5.045  -8.468  1.00 92.75           H
ATOM   2532 3HD1 ILE A 172      -8.907   4.920  -9.476  1.00 92.75           H
ATOM   2533  HN  ILE A 172      -9.374   9.313  -8.081  1.00 92.75           H
ATOM   2534  N   TRP A 173      -7.394  10.092  -5.697  1.00 93.52           N
ATOM   2535  CA  TRP A 173      -6.499  10.832  -4.824  1.00 93.52           C
ATOM   2536  C   TRP A 173      -7.334  11.434  -3.692  1.00 93.52           C
ATOM   2537  O   TRP A 173      -6.958  11.347  -2.524  1.00 93.52           O
ATOM   2538  HA  TRP A 173      -5.773  10.128  -4.417  1.00 93.52           H
ATOM   2539  CB  TRP A 173      -5.711  11.882  -5.609  1.00 93.52           C
ATOM   2540 1HB  TRP A 173      -6.365  12.328  -6.358  1.00 93.52           H
ATOM   2541 2HB  TRP A 173      -5.413  12.681  -4.930  1.00 93.52           H
ATOM   2542  CG  TRP A 173      -4.464  11.332  -6.304  1.00 93.52           C
ATOM   2543  CD1 TRP A 173      -4.251  11.182  -7.619  1.00 93.52           C
ATOM   2544  HD1 TRP A 173      -4.973  11.446  -8.391  1.00 93.52           H
ATOM   2545  CD2 TRP A 173      -3.259  10.862  -5.664  1.00 93.52           C
ATOM   2546  NE1 TRP A 173      -3.002  10.652  -7.871  1.00 93.52           N
ATOM   2547  HE1 TRP A 173      -2.616  10.450  -8.771  1.00 93.52           H
ATOM   2548  CE2 TRP A 173      -2.380  10.451  -6.645  1.00 93.52           C
ATOM   2549  CE3 TRP A 173      -2.923  10.787  -4.301  1.00 93.52           C
ATOM   2550  HE3 TRP A 173      -3.600  11.105  -3.507  1.00 93.52           H
ATOM   2551  CZ2 TRP A 173      -1.108   9.937  -6.367  1.00 93.52           C
ATOM   2552  HZ2 TRP A 173      -0.431   9.619  -7.161  1.00 93.52           H
ATOM   2553  CZ3 TRP A 173      -1.649  10.270  -4.040  1.00 93.52           C
ATOM   2554  HZ3 TRP A 173      -1.338  10.190  -2.998  1.00 93.52           H
ATOM   2555  CH2 TRP A 173      -0.752   9.852  -5.016  1.00 93.52           C
ATOM   2556  HH2 TRP A 173       0.225   9.460  -4.731  1.00 93.52           H
ATOM   2557  HN  TRP A 173      -7.430  10.420  -6.641  1.00 93.52           H
ATOM   2558  N   VAL A 174      -8.452  12.033  -4.078  1.00 95.09           N
ATOM   2559  CA  VAL A 174      -9.308  12.710  -3.119  1.00 95.09           C
ATOM   2560  C   VAL A 174      -9.818  11.697  -2.092  1.00 95.09           C
ATOM   2561  O   VAL A 174      -9.806  11.965  -0.891  1.00 95.09           O
ATOM   2562  HA  VAL A 174      -8.700  13.455  -2.604  1.00 95.09           H
ATOM   2563  CB  VAL A 174     -10.436  13.441  -3.849  1.00 95.09           C
ATOM   2564  HB  VAL A 174     -10.935  12.723  -4.500  1.00 95.09           H
ATOM   2565  CG1 VAL A 174     -11.473  13.977  -2.859  1.00 95.09           C
ATOM   2566 1HG1 VAL A 174     -11.901  13.147  -2.297  1.00 95.09           H
ATOM   2567 2HG1 VAL A 174     -10.993  14.673  -2.172  1.00 95.09           H
ATOM   2568 3HG1 VAL A 174     -12.264  14.492  -3.405  1.00 95.09           H
ATOM   2569  CG2 VAL A 174      -9.883  14.566  -4.727  1.00 95.09           C
ATOM   2570 1HG2 VAL A 174      -9.348  15.283  -4.104  1.00 95.09           H
ATOM   2571 2HG2 VAL A 174      -9.201  14.147  -5.467  1.00 95.09           H
ATOM   2572 3HG2 VAL A 174     -10.706  15.068  -5.234  1.00 95.09           H
ATOM   2573  HN  VAL A 174      -8.774  12.059  -5.024  1.00 95.09           H
ATOM   2574  N   LEU A 175     -10.254  10.554  -2.602  1.00 92.65           N
ATOM   2575  CA  LEU A 175     -10.875   9.547  -1.758  1.00 92.65           C
ATOM   2576  C   LEU A 175      -9.833   8.987  -0.788  1.00 92.65           C
ATOM   2577  O   LEU A 175     -10.122   8.784   0.390  1.00 92.65           O
ATOM   2578  HA  LEU A 175     -11.655  10.042  -1.179  1.00 92.65           H
ATOM   2579  CB  LEU A 175     -11.556   8.478  -2.614  1.00 92.65           C
ATOM   2580 1HB  LEU A 175     -12.215   8.975  -3.326  1.00 92.65           H
ATOM   2581 2HB  LEU A 175     -10.790   7.963  -3.194  1.00 92.65           H
ATOM   2582  CG  LEU A 175     -12.371   7.429  -1.854  1.00 92.65           C
ATOM   2583  HG  LEU A 175     -12.456   7.749  -0.816  1.00 92.65           H
ATOM   2584  CD1 LEU A 175     -13.792   7.329  -2.413  1.00 92.65           C
ATOM   2585 1HD1 LEU A 175     -14.289   8.294  -2.319  1.00 92.65           H
ATOM   2586 2HD1 LEU A 175     -13.750   7.043  -3.465  1.00 92.65           H
ATOM   2587 3HD1 LEU A 175     -14.350   6.576  -1.855  1.00 92.65           H
ATOM   2588  CD2 LEU A 175     -11.659   6.076  -1.853  1.00 92.65           C
ATOM   2589 1HD2 LEU A 175     -11.523   5.736  -2.880  1.00 92.65           H
ATOM   2590 2HD2 LEU A 175     -10.686   6.178  -1.372  1.00 92.65           H
ATOM   2591 3HD2 LEU A 175     -12.260   5.349  -1.306  1.00 92.65           H
ATOM   2592  HN  LEU A 175     -10.189  10.313  -3.570  1.00 92.65           H
ATOM   2593  N   ALA A 176      -8.642   8.753  -1.320  1.00 92.56           N
ATOM   2594  CA  ALA A 176      -7.563   8.195  -0.522  1.00 92.56           C
ATOM   2595  C   ALA A 176      -7.206   9.172   0.600  1.00 92.56           C
ATOM   2596  O   ALA A 176      -6.920   8.757   1.722  1.00 92.56           O
ATOM   2597  HA  ALA A 176      -7.923   7.265  -0.082  1.00 92.56           H
ATOM   2598  CB  ALA A 176      -6.368   7.884  -1.426  1.00 92.56           C
ATOM   2599 1HB  ALA A 176      -6.667   7.164  -2.187  1.00 92.56           H
ATOM   2600 2HB  ALA A 176      -6.028   8.801  -1.906  1.00 92.56           H
ATOM   2601 3HB  ALA A 176      -5.559   7.465  -0.827  1.00 92.56           H
ATOM   2602  HN  ALA A 176      -8.410   8.938  -2.275  1.00 92.56           H
ATOM   2603  N   ALA A 177      -7.236  10.452   0.259  1.00 93.32           N
ATOM   2604  CA  ALA A 177      -6.879  11.489   1.212  1.00 93.32           C
ATOM   2605  C   ALA A 177      -7.874  11.471   2.374  1.00 93.32           C
ATOM   2606  O   ALA A 177      -7.478  11.542   3.536  1.00 93.32           O
ATOM   2607  HA  ALA A 177      -5.884  11.262   1.593  1.00 93.32           H
ATOM   2608  CB  ALA A 177      -6.838  12.844   0.501  1.00 93.32           C
ATOM   2609 1HB  ALA A 177      -6.095  12.813  -0.296  1.00 93.32           H
ATOM   2610 2HB  ALA A 177      -7.818  13.062   0.077  1.00 93.32           H
ATOM   2611 3HB  ALA A 177      -6.570  13.621   1.217  1.00 93.32           H
ATOM   2612  HN  ALA A 177      -7.496  10.783  -0.648  1.00 93.32           H
ATOM   2613  N   ALA A 178      -9.147  11.376   2.020  1.00 93.62           N
ATOM   2614  CA  ALA A 178     -10.206  11.426   3.014  1.00 93.62           C
ATOM   2615  C   ALA A 178     -10.075  10.225   3.953  1.00 93.62           C
ATOM   2616  O   ALA A 178     -10.330  10.338   5.151  1.00 93.62           O
ATOM   2617  HA  ALA A 178     -10.078  12.342   3.590  1.00 93.62           H
ATOM   2618  CB  ALA A 178     -11.564  11.472   2.311  1.00 93.62           C
ATOM   2619 1HB  ALA A 178     -11.617  12.358   1.680  1.00 93.62           H
ATOM   2620 2HB  ALA A 178     -11.685  10.580   1.696  1.00 93.62           H
ATOM   2621 3HB  ALA A 178     -12.358  11.509   3.057  1.00 93.62           H
ATOM   2622  HN  ALA A 178      -9.459  11.267   1.076  1.00 93.62           H
ATOM   2623  N   LEU A 179      -9.678   9.102   3.373  1.00 91.50           N
ATOM   2624  CA  LEU A 179      -9.601   7.859   4.122  1.00 91.50           C
ATOM   2625  C   LEU A 179      -8.415   7.923   5.087  1.00 91.50           C
ATOM   2626  O   LEU A 179      -8.277   7.071   5.963  1.00 91.50           O
ATOM   2627  HA  LEU A 179     -10.517   7.773   4.707  1.00 91.50           H
ATOM   2628  CB  LEU A 179      -9.557   6.662   3.171  1.00 91.50           C
ATOM   2629 1HB  LEU A 179      -8.775   6.838   2.433  1.00 91.50           H
ATOM   2630 2HB  LEU A 179      -9.264   5.780   3.742  1.00 91.50           H
ATOM   2631  CG  LEU A 179     -10.858   6.345   2.431  1.00 91.50           C
ATOM   2632  HG  LEU A 179     -11.180   7.245   1.907  1.00 91.50           H
ATOM   2633  CD1 LEU A 179     -10.637   5.261   1.373  1.00 91.50           C
ATOM   2634 1HD1 LEU A 179      -9.898   5.605   0.650  1.00 91.50           H
ATOM   2635 2HD1 LEU A 179     -10.279   4.352   1.855  1.00 91.50           H
ATOM   2636 3HD1 LEU A 179     -11.577   5.056   0.862  1.00 91.50           H
ATOM   2637  CD2 LEU A 179     -11.970   5.970   3.412  1.00 91.50           C
ATOM   2638 1HD2 LEU A 179     -11.671   5.091   3.983  1.00 91.50           H
ATOM   2639 2HD2 LEU A 179     -12.150   6.802   4.093  1.00 91.50           H
ATOM   2640 3HD2 LEU A 179     -12.884   5.750   2.859  1.00 91.50           H
ATOM   2641  HN  LEU A 179      -9.412   9.032   2.411  1.00 91.50           H
ATOM   2642  N   CYS A 180      -7.589   8.940   4.892  1.00 92.19           N
ATOM   2643  CA  CYS A 180      -6.374   9.078   5.676  1.00 92.19           C
ATOM   2644  C   CYS A 180      -6.636  10.089   6.794  1.00 92.19           C
ATOM   2645  O   CYS A 180      -5.729  10.429   7.554  1.00 92.19           O
ATOM   2646  HA  CYS A 180      -6.154   8.094   6.088  1.00 92.19           H
ATOM   2647  CB  CYS A 180      -5.183   9.485   4.806  1.00 92.19           C
ATOM   2648 1HB  CYS A 180      -5.400  10.421   4.293  1.00 92.19           H
ATOM   2649 2HB  CYS A 180      -4.308   9.660   5.432  1.00 92.19           H
ATOM   2650  SG  CYS A 180      -4.823   8.171   3.584  1.00 92.19           S
ATOM   2651  HG  CYS A 180      -5.953   8.307   2.897  1.00 92.19           H
ATOM   2652  HN  CYS A 180      -7.739   9.661   4.215  1.00 92.19           H
ATOM   2653  N   ILE A 181      -7.879  10.542   6.860  1.00 93.46           N
ATOM   2654  CA  ILE A 181      -8.264  11.530   7.854  1.00 93.46           C
ATOM   2655  C   ILE A 181      -7.955  10.989   9.251  1.00 93.46           C
ATOM   2656  O   ILE A 181      -7.361  11.685  10.073  1.00 93.46           O
ATOM   2657  HA  ILE A 181      -7.655  12.418   7.685  1.00 93.46           H
ATOM   2658  CB  ILE A 181      -9.726  11.940   7.663  1.00 93.46           C
ATOM   2659  HB  ILE A 181     -10.314  11.039   7.493  1.00 93.46           H
ATOM   2660  CG1 ILE A 181      -9.889  12.827   6.426  1.00 93.46           C
ATOM   2661 1HG1 ILE A 181      -9.377  13.776   6.585  1.00 93.46           H
ATOM   2662 2HG1 ILE A 181      -9.417  12.349   5.567  1.00 93.46           H
ATOM   2663  CG2 ILE A 181     -10.277  12.609   8.924  1.00 93.46           C
ATOM   2664 1HG2 ILE A 181     -10.216  11.912   9.760  1.00 93.46           H
ATOM   2665 2HG2 ILE A 181      -9.690  13.499   9.149  1.00 93.46           H
ATOM   2666 3HG2 ILE A 181     -11.317  12.890   8.761  1.00 93.46           H
ATOM   2667  CD1 ILE A 181     -11.367  13.082   6.126  1.00 93.46           C
ATOM   2668 1HD1 ILE A 181     -11.871  12.133   5.944  1.00 93.46           H
ATOM   2669 2HD1 ILE A 181     -11.830  13.581   6.978  1.00 93.46           H
ATOM   2670 3HD1 ILE A 181     -11.455  13.715   5.243  1.00 93.46           H
ATOM   2671  HN  ILE A 181      -8.615  10.246   6.251  1.00 93.46           H
ATOM   2672  N   PRO A 182      -8.350   9.742   9.545  1.00 91.43           N
ATOM   2673  CA  PRO A 182      -8.166   9.189  10.888  1.00 91.43           C
ATOM   2674  C   PRO A 182      -6.729   9.307  11.369  1.00 91.43           C
ATOM   2675  O   PRO A 182      -6.481   9.705  12.506  1.00 91.43           O
ATOM   2676  HA  PRO A 182      -8.755   9.755  11.610  1.00 91.43           H
ATOM   2677  CB  PRO A 182      -8.598   7.729  10.741  1.00 91.43           C
ATOM   2678 1HB  PRO A 182      -7.753   7.083  10.503  1.00 91.43           H
ATOM   2679 2HB  PRO A 182      -9.040   7.346  11.662  1.00 91.43           H
ATOM   2680  CG  PRO A 182      -9.612   7.773   9.605  1.00 91.43           C
ATOM   2681 1HG  PRO A 182      -9.749   6.794   9.146  1.00 91.43           H
ATOM   2682 2HG  PRO A 182     -10.596   8.089   9.952  1.00 91.43           H
ATOM   2683  CD  PRO A 182      -8.998   8.774   8.641  1.00 91.43           C
ATOM   2684 1HD  PRO A 182      -8.275   8.304   7.974  1.00 91.43           H
ATOM   2685 2HD  PRO A 182      -9.752   9.242   8.008  1.00 91.43           H
ATOM   2686  N   GLU A 183      -5.811   8.954  10.480  1.00 91.91           N
ATOM   2687  CA  GLU A 183      -4.398   8.964  10.820  1.00 91.91           C
ATOM   2688  C   GLU A 183      -3.952  10.378  11.196  1.00 91.91           C
ATOM   2689  O   GLU A 183      -3.173  10.559  12.130  1.00 91.91           O
ATOM   2690  HA  GLU A 183      -4.303   8.304  11.682  1.00 91.91           H
ATOM   2691  CB  GLU A 183      -3.554   8.411   9.670  1.00 91.91           C
ATOM   2692 1HB  GLU A 183      -3.939   8.782   8.720  1.00 91.91           H
ATOM   2693 2HB  GLU A 183      -2.505   8.654   9.834  1.00 91.91           H
ATOM   2694  CG  GLU A 183      -3.638   6.884   9.613  1.00 91.91           C
ATOM   2695 1HG  GLU A 183      -2.899   6.502   8.909  1.00 91.91           H
ATOM   2696 2HG  GLU A 183      -3.395   6.466  10.589  1.00 91.91           H
ATOM   2697  CD  GLU A 183      -5.036   6.428   9.190  1.00 91.91           C
ATOM   2698  OE1 GLU A 183      -5.359   5.253   9.470  1.00 91.91           O
ATOM   2699  OE2 GLU A 183      -5.750   7.264   8.595  1.00 91.91           O
ATOM   2700  HN  GLU A 183      -6.019   8.666   9.546  1.00 91.91           H
ATOM   2701  N   ILE A 184      -4.466  11.345  10.450  1.00 94.14           N
ATOM   2702  CA  ILE A 184      -4.038  12.724  10.612  1.00 94.14           C
ATOM   2703  C   ILE A 184      -4.448  13.221  11.999  1.00 94.14           C
ATOM   2704  O   ILE A 184      -3.721  13.989  12.627  1.00 94.14           O
ATOM   2705  HA  ILE A 184      -2.950  12.737  10.548  1.00 94.14           H
ATOM   2706  CB  ILE A 184      -4.569  13.588   9.467  1.00 94.14           C
ATOM   2707  HB  ILE A 184      -5.652  13.469   9.424  1.00 94.14           H
ATOM   2708  CG1 ILE A 184      -4.010  13.120   8.122  1.00 94.14           C
ATOM   2709 1HG1 ILE A 184      -2.936  13.302   8.088  1.00 94.14           H
ATOM   2710 2HG1 ILE A 184      -4.154  12.045   8.017  1.00 94.14           H
ATOM   2711  CG2 ILE A 184      -4.287  15.070   9.721  1.00 94.14           C
ATOM   2712 1HG2 ILE A 184      -4.773  15.378  10.647  1.00 94.14           H
ATOM   2713 2HG2 ILE A 184      -3.211  15.225   9.806  1.00 94.14           H
ATOM   2714 3HG2 ILE A 184      -4.675  15.661   8.892  1.00 94.14           H
ATOM   2715  CD1 ILE A 184      -4.693  13.847   6.961  1.00 94.14           C
ATOM   2716 1HD1 ILE A 184      -5.763  13.643   6.984  1.00 94.14           H
ATOM   2717 2HD1 ILE A 184      -4.526  14.920   7.056  1.00 94.14           H
ATOM   2718 3HD1 ILE A 184      -4.276  13.496   6.017  1.00 94.14           H
ATOM   2719  HN  ILE A 184      -5.162  11.198   9.747  1.00 94.14           H
ATOM   2720  N   LEU A 185      -5.612  12.763  12.437  1.00 93.61           N
ATOM   2721  CA  LEU A 185      -6.221  13.299  13.642  1.00 93.61           C
ATOM   2722  C   LEU A 185      -5.498  12.738  14.868  1.00 93.61           C
ATOM   2723  O   LEU A 185      -5.076  13.492  15.743  1.00 93.61           O
ATOM   2724  HA  LEU A 185      -6.083  14.380  13.625  1.00 93.61           H
ATOM   2725  CB  LEU A 185      -7.728  13.035  13.643  1.00 93.61           C
ATOM   2726 1HB  LEU A 185      -7.891  11.972  13.461  1.00 93.61           H
ATOM   2727 2HB  LEU A 185      -8.114  13.250  14.640  1.00 93.61           H
ATOM   2728  CG  LEU A 185      -8.549  13.830  12.626  1.00 93.61           C
ATOM   2729  HG  LEU A 185      -8.193  13.578  11.628  1.00 93.61           H
ATOM   2730  CD1 LEU A 185     -10.028  13.440  12.690  1.00 93.61           C
ATOM   2731 1HD1 LEU A 185     -10.133  12.378  12.470  1.00 93.61           H
ATOM   2732 2HD1 LEU A 185     -10.415  13.645  13.688  1.00 93.61           H
ATOM   2733 3HD1 LEU A 185     -10.588  14.020  11.957  1.00 93.61           H
ATOM   2734  CD2 LEU A 185      -8.345  15.335  12.813  1.00 93.61           C
ATOM   2735 1HD2 LEU A 185      -8.658  15.622  13.816  1.00 93.61           H
ATOM   2736 2HD2 LEU A 185      -7.291  15.577  12.677  1.00 93.61           H
ATOM   2737 3HD2 LEU A 185      -8.940  15.876  12.077  1.00 93.61           H
ATOM   2738  HN  LEU A 185      -6.134  12.041  11.984  1.00 93.61           H
ATOM   2739  N   TYR A 186      -5.376  11.418  14.891  1.00 92.48           N
ATOM   2740  CA  TYR A 186      -5.059  10.718  16.124  1.00 92.48           C
ATOM   2741  C   TYR A 186      -3.557  10.449  16.231  1.00 92.48           C
ATOM   2742  O   TYR A 186      -3.073  10.016  17.275  1.00 92.48           O
ATOM   2743  HA  TYR A 186      -5.368  11.347  16.958  1.00 92.48           H
ATOM   2744  CB  TYR A 186      -5.801   9.381  16.051  1.00 92.48           C
ATOM   2745 1HB  TYR A 186      -5.446   8.827  15.182  1.00 92.48           H
ATOM   2746 2HB  TYR A 186      -5.548   8.789  16.931  1.00 92.48           H
ATOM   2747  CG  TYR A 186      -7.322   9.518  15.965  1.00 92.48           C
ATOM   2748  CD1 TYR A 186      -7.999  10.288  16.888  1.00 92.48           C
ATOM   2749  HD1 TYR A 186      -7.450  10.799  17.679  1.00 92.48           H
ATOM   2750  CD2 TYR A 186      -8.017   8.870  14.964  1.00 92.48           C
ATOM   2751  HD2 TYR A 186      -7.482   8.262  14.235  1.00 92.48           H
ATOM   2752  CE1 TYR A 186      -9.431  10.416  16.807  1.00 92.48           C
ATOM   2753  HE1 TYR A 186      -9.978  11.021  17.530  1.00 92.48           H
ATOM   2754  CE2 TYR A 186      -9.449   8.998  14.882  1.00 92.48           C
ATOM   2755  HE2 TYR A 186     -10.010   8.493  14.097  1.00 92.48           H
ATOM   2756  CZ  TYR A 186     -10.085   9.765  15.808  1.00 92.48           C
ATOM   2757  OH  TYR A 186     -11.438   9.887  15.731  1.00 92.48           O
ATOM   2758  HH  TYR A 186     -11.765   9.523  14.859  1.00 92.48           H
ATOM   2759  HN  TYR A 186      -5.490  10.832  14.089  1.00 92.48           H
ATOM   2760  N   SER A 187      -2.861  10.716  15.135  1.00 92.99           N
ATOM   2761  CA  SER A 187      -1.417  10.555  15.109  1.00 92.99           C
ATOM   2762  C   SER A 187      -0.760  11.571  16.046  1.00 92.99           C
ATOM   2763  O   SER A 187      -0.937  12.777  15.881  1.00 92.99           O
ATOM   2764  HA  SER A 187      -1.233   9.539  15.457  1.00 92.99           H
ATOM   2765  CB  SER A 187      -0.871  10.714  13.688  1.00 92.99           C
ATOM   2766 1HB  SER A 187      -1.172  11.683  13.290  1.00 92.99           H
ATOM   2767 2HB  SER A 187       0.219  10.705  13.715  1.00 92.99           H
ATOM   2768  OG  SER A 187      -1.332   9.681  12.821  1.00 92.99           O
ATOM   2769  HG  SER A 187      -1.832  10.079  12.052  1.00 92.99           H
ATOM   2770  HN  SER A 187      -3.266  11.036  14.279  1.00 92.99           H
ATOM   2771  N   GLN A 188      -0.016  11.046  17.008  1.00 92.47           N
ATOM   2772  CA  GLN A 188       0.650  11.891  17.985  1.00 92.47           C
ATOM   2773  C   GLN A 188       1.989  11.275  18.394  1.00 92.47           C
ATOM   2774  O   GLN A 188       2.280  10.130  18.054  1.00 92.47           O
ATOM   2775  HA  GLN A 188       0.818  12.841  17.479  1.00 92.47           H
ATOM   2776  CB  GLN A 188      -0.242  12.124  19.206  1.00 92.47           C
ATOM   2777 1HB  GLN A 188      -0.489  11.169  19.669  1.00 92.47           H
ATOM   2778 2HB  GLN A 188       0.300  12.708  19.950  1.00 92.47           H
ATOM   2779  CG  GLN A 188      -1.528  12.855  18.814  1.00 92.47           C
ATOM   2780 1HG  GLN A 188      -1.284  13.729  18.211  1.00 92.47           H
ATOM   2781 2HG  GLN A 188      -2.147  12.204  18.197  1.00 92.47           H
ATOM   2782  CD  GLN A 188      -2.313  13.287  20.055  1.00 92.47           C
ATOM   2783  OE1 GLN A 188      -1.838  13.218  21.177  1.00 92.47           O
ATOM   2784  NE2 GLN A 188      -3.537  13.734  19.792  1.00 92.47           N
ATOM   2785 1HE2 GLN A 188      -3.866  13.764  18.848  1.00 92.47           H
ATOM   2786 2HE2 GLN A 188      -4.129  14.040  20.538  1.00 92.47           H
ATOM   2787  HN  GLN A 188       0.135  10.064  17.126  1.00 92.47           H
ATOM   2788  N   ILE A 189       2.770  12.064  19.118  1.00 92.27           N
ATOM   2789  CA  ILE A 189       3.976  11.551  19.746  1.00 92.27           C
ATOM   2790  C   ILE A 189       3.682  11.222  21.211  1.00 92.27           C
ATOM   2791  O   ILE A 189       3.196  12.071  21.957  1.00 92.27           O
ATOM   2792  HA  ILE A 189       4.244  10.628  19.232  1.00 92.27           H
ATOM   2793  CB  ILE A 189       5.136  12.529  19.557  1.00 92.27           C
ATOM   2794  HB  ILE A 189       4.851  13.487  19.992  1.00 92.27           H
ATOM   2795  CG1 ILE A 189       5.412  12.772  18.071  1.00 92.27           C
ATOM   2796 1HG1 ILE A 189       5.795  11.859  17.615  1.00 92.27           H
ATOM   2797 2HG1 ILE A 189       4.481  13.017  17.560  1.00 92.27           H
ATOM   2798  CG2 ILE A 189       6.385  12.050  20.300  1.00 92.27           C
ATOM   2799 1HG2 ILE A 189       6.165  11.970  21.365  1.00 92.27           H
ATOM   2800 2HG2 ILE A 189       6.684  11.074  19.917  1.00 92.27           H
ATOM   2801 3HG2 ILE A 189       7.194  12.764  20.149  1.00 92.27           H
ATOM   2802  CD1 ILE A 189       6.420  13.907  17.879  1.00 92.27           C
ATOM   2803 1HD1 ILE A 189       6.022  14.824  18.315  1.00 92.27           H
ATOM   2804 2HD1 ILE A 189       7.357  13.648  18.370  1.00 92.27           H
ATOM   2805 3HD1 ILE A 189       6.597  14.059  16.814  1.00 92.27           H
ATOM   2806  HN  ILE A 189       2.590  13.035  19.278  1.00 92.27           H
ATOM   2807  N   LYS A 190       3.990   9.987  21.580  1.00 88.08           N
ATOM   2808  CA  LYS A 190       3.882   9.572  22.969  1.00 88.08           C
ATOM   2809  C   LYS A 190       5.279   9.282  23.520  1.00 88.08           C
ATOM   2810  O   LYS A 190       6.079   8.610  22.870  1.00 88.08           O
ATOM   2811  HA  LYS A 190       3.457  10.406  23.527  1.00 88.08           H
ATOM   2812  CB  LYS A 190       2.911   8.397  23.103  1.00 88.08           C
ATOM   2813 1HB  LYS A 190       1.958   8.653  22.641  1.00 88.08           H
ATOM   2814 2HB  LYS A 190       3.304   7.533  22.565  1.00 88.08           H
ATOM   2815  CG  LYS A 190       2.690   8.033  24.572  1.00 88.08           C
ATOM   2816 1HG  LYS A 190       3.573   7.524  24.961  1.00 88.08           H
ATOM   2817 2HG  LYS A 190       2.561   8.941  25.160  1.00 88.08           H
ATOM   2818  CD  LYS A 190       1.463   7.134  24.736  1.00 88.08           C
ATOM   2819 1HD  LYS A 190       0.559   7.743  24.739  1.00 88.08           H
ATOM   2820 2HD  LYS A 190       1.388   6.456  23.886  1.00 88.08           H
ATOM   2821  CE  LYS A 190       1.544   6.326  26.033  1.00 88.08           C
ATOM   2822 1HE  LYS A 190       2.572   6.314  26.397  1.00 88.08           H
ATOM   2823 2HE  LYS A 190       0.939   6.803  26.804  1.00 88.08           H
ATOM   2824  NZ  LYS A 190       1.074   4.941  25.811  1.00 88.08           N
ATOM   2825 1HZ  LYS A 190       1.240   4.390  26.646  1.00 88.08           H
ATOM   2826 2HZ  LYS A 190       0.082   4.950  25.604  1.00 88.08           H
ATOM   2827 3HZ  LYS A 190       1.579   4.533  25.032  1.00 88.08           H
ATOM   2828  HN  LYS A 190       4.307   9.278  20.951  1.00 88.08           H
ATOM   2829  N   GLU A 191       5.530   9.802  24.712  1.00 84.70           N
ATOM   2830  CA  GLU A 191       6.781   9.529  25.400  1.00 84.70           C
ATOM   2831  C   GLU A 191       6.598   8.386  26.400  1.00 84.70           C
ATOM   2832  O   GLU A 191       5.714   8.438  27.253  1.00 84.70           O
ATOM   2833  HA  GLU A 191       7.481   9.230  24.620  1.00 84.70           H
ATOM   2834  CB  GLU A 191       7.310  10.785  26.094  1.00 84.70           C
ATOM   2835 1HB  GLU A 191       6.505  11.264  26.652  1.00 84.70           H
ATOM   2836 2HB  GLU A 191       8.170  10.529  26.713  1.00 84.70           H
ATOM   2837  CG  GLU A 191       7.806  11.809  25.071  1.00 84.70           C
ATOM   2838 1HG  GLU A 191       8.542  11.345  24.415  1.00 84.70           H
ATOM   2839 2HG  GLU A 191       6.976  12.131  24.442  1.00 84.70           H
ATOM   2840  CD  GLU A 191       8.427  13.023  25.766  1.00 84.70           C
ATOM   2841  OE1 GLU A 191       8.877  13.928  25.032  1.00 84.70           O
ATOM   2842  OE2 GLU A 191       8.437  13.017  27.016  1.00 84.70           O
ATOM   2843  HN  GLU A 191       4.897  10.398  25.207  1.00 84.70           H
ATOM   2844  N   GLU A 192       7.449   7.380  26.262  1.00 77.38           N
ATOM   2845  CA  GLU A 192       7.325   6.178  27.069  1.00 77.38           C
ATOM   2846  C   GLU A 192       8.700   5.727  27.565  1.00 77.38           C
ATOM   2847  O   GLU A 192       9.563   5.364  26.768  1.00 77.38           O
ATOM   2848  HA  GLU A 192       6.700   6.461  27.916  1.00 77.38           H
ATOM   2849  CB  GLU A 192       6.631   5.061  26.286  1.00 77.38           C
ATOM   2850 1HB  GLU A 192       5.623   5.374  26.015  1.00 77.38           H
ATOM   2851 2HB  GLU A 192       7.241   4.781  25.427  1.00 77.38           H
ATOM   2852  CG  GLU A 192       6.487   3.800  27.140  1.00 77.38           C
ATOM   2853 1HG  GLU A 192       6.969   2.960  26.640  1.00 77.38           H
ATOM   2854 2HG  GLU A 192       6.999   3.941  28.092  1.00 77.38           H
ATOM   2855  CD  GLU A 192       5.013   3.474  27.392  1.00 77.38           C
ATOM   2856  OE1 GLU A 192       4.737   2.881  28.457  1.00 77.38           O
ATOM   2857  OE2 GLU A 192       4.197   3.824  26.513  1.00 77.38           O
ATOM   2858  HN  GLU A 192       8.211   7.377  25.614  1.00 77.38           H
ATOM   2859  N   SER A 193       8.861   5.764  28.880  1.00 73.33           N
ATOM   2860  CA  SER A 193      10.089   5.293  29.497  1.00 73.33           C
ATOM   2861  C   SER A 193      11.294   5.992  28.865  1.00 73.33           C
ATOM   2862  O   SER A 193      12.349   5.384  28.694  1.00 73.33           O
ATOM   2863  HA  SER A 193      10.002   5.559  30.551  1.00 73.33           H
ATOM   2864  CB  SER A 193      10.225   3.775  29.364  1.00 73.33           C
ATOM   2865 1HB  SER A 193      11.264   3.489  29.526  1.00 73.33           H
ATOM   2866 2HB  SER A 193       9.636   3.288  30.142  1.00 73.33           H
ATOM   2867  OG  SER A 193       9.798   3.311  28.086  1.00 73.33           O
ATOM   2868  HG  SER A 193       9.703   2.315  28.099  1.00 73.33           H
ATOM   2869  HN  SER A 193       8.171   6.107  29.518  1.00 73.33           H
ATOM   2870  N   GLY A 194      11.096   7.259  28.534  1.00 76.86           N
ATOM   2871  CA  GLY A 194      12.179   8.073  28.008  1.00 76.86           C
ATOM   2872  C   GLY A 194      12.356   7.846  26.506  1.00 76.86           C
ATOM   2873  O   GLY A 194      13.325   8.319  25.913  1.00 76.86           O
ATOM   2874 1HA  GLY A 194      11.972   9.127  28.198  1.00 76.86           H
ATOM   2875 2HA  GLY A 194      13.106   7.831  28.528  1.00 76.86           H
ATOM   2876  HN  GLY A 194      10.217   7.729  28.619  1.00 76.86           H
ATOM   2877  N   ILE A 195      11.406   7.122  25.933  1.00 84.51           N
ATOM   2878  CA  ILE A 195      11.429   6.853  24.505  1.00 84.51           C
ATOM   2879  C   ILE A 195      10.226   7.528  23.844  1.00 84.51           C
ATOM   2880  O   ILE A 195       9.084   7.299  24.241  1.00 84.51           O
ATOM   2881  HA  ILE A 195      12.339   7.298  24.103  1.00 84.51           H
ATOM   2882  CB  ILE A 195      11.508   5.347  24.246  1.00 84.51           C
ATOM   2883  HB  ILE A 195      10.708   4.861  24.805  1.00 84.51           H
ATOM   2884  CG1 ILE A 195      12.831   4.772  24.756  1.00 84.51           C
ATOM   2885 1HG1 ILE A 195      13.639   5.058  24.084  1.00 84.51           H
ATOM   2886 2HG1 ILE A 195      13.063   5.195  25.733  1.00 84.51           H
ATOM   2887  CG2 ILE A 195      11.279   5.033  22.766  1.00 84.51           C
ATOM   2888 1HG2 ILE A 195      10.292   5.387  22.467  1.00 84.51           H
ATOM   2889 2HG2 ILE A 195      12.041   5.531  22.166  1.00 84.51           H
ATOM   2890 3HG2 ILE A 195      11.341   3.956  22.609  1.00 84.51           H
ATOM   2891  CD1 ILE A 195      12.762   3.246  24.858  1.00 84.51           C
ATOM   2892 1HD1 ILE A 195      11.968   2.964  25.550  1.00 84.51           H
ATOM   2893 2HD1 ILE A 195      12.554   2.825  23.875  1.00 84.51           H
ATOM   2894 3HD1 ILE A 195      13.715   2.864  25.223  1.00 84.51           H
ATOM   2895  HN  ILE A 195      10.632   6.724  26.426  1.00 84.51           H
ATOM   2896  N   ALA A 196      10.522   8.347  22.845  1.00 90.62           N
ATOM   2897  CA  ALA A 196       9.476   8.995  22.073  1.00 90.62           C
ATOM   2898  C   ALA A 196       9.005   8.049  20.967  1.00 90.62           C
ATOM   2899  O   ALA A 196       9.817   7.520  20.210  1.00 90.62           O
ATOM   2900  HA  ALA A 196       8.643   9.197  22.746  1.00 90.62           H
ATOM   2901  CB  ALA A 196       9.997  10.324  21.521  1.00 90.62           C
ATOM   2902 1HB  ALA A 196      10.291  10.970  22.348  1.00 90.62           H
ATOM   2903 2HB  ALA A 196      10.859  10.138  20.881  1.00 90.62           H
ATOM   2904 3HB  ALA A 196       9.212  10.809  20.942  1.00 90.62           H
ATOM   2905  HN  ALA A 196      11.455   8.570  22.563  1.00 90.62           H
ATOM   2906  N   ILE A 197       7.694   7.865  20.908  1.00 89.58           N
ATOM   2907  CA  ILE A 197       7.108   6.965  19.929  1.00 89.58           C
ATOM   2908  C   ILE A 197       6.015   7.704  19.154  1.00 89.58           C
ATOM   2909  O   ILE A 197       5.140   8.329  19.751  1.00 89.58           O
ATOM   2910  HA  ILE A 197       7.896   6.684  19.231  1.00 89.58           H
ATOM   2911  CB  ILE A 197       6.621   5.682  20.605  1.00 89.58           C
ATOM   2912  HB  ILE A 197       5.906   5.954  21.381  1.00 89.58           H
ATOM   2913  CG1 ILE A 197       7.777   4.953  21.293  1.00 89.58           C
ATOM   2914 1HG1 ILE A 197       8.482   4.592  20.544  1.00 89.58           H
ATOM   2915 2HG1 ILE A 197       8.321   5.648  21.933  1.00 89.58           H
ATOM   2916  CG2 ILE A 197       5.888   4.782  19.609  1.00 89.58           C
ATOM   2917 1HG2 ILE A 197       5.025   5.313  19.206  1.00 89.58           H
ATOM   2918 2HG2 ILE A 197       6.562   4.514  18.796  1.00 89.58           H
ATOM   2919 3HG2 ILE A 197       5.553   3.876  20.116  1.00 89.58           H
ATOM   2920  CD1 ILE A 197       7.265   3.777  22.128  1.00 89.58           C
ATOM   2921 1HD1 ILE A 197       6.580   4.145  22.892  1.00 89.58           H
ATOM   2922 2HD1 ILE A 197       6.743   3.072  21.481  1.00 89.58           H
ATOM   2923 3HD1 ILE A 197       8.107   3.277  22.606  1.00 89.58           H
ATOM   2924  HN  ILE A 197       7.038   8.317  21.513  1.00 89.58           H
ATOM   2925  N   CYS A 198       6.101   7.608  17.835  1.00 91.93           N
ATOM   2926  CA  CYS A 198       5.032   8.091  16.978  1.00 91.93           C
ATOM   2927  C   CYS A 198       3.933   7.028  16.936  1.00 91.93           C
ATOM   2928  O   CYS A 198       4.120   5.959  16.358  1.00 91.93           O
ATOM   2929  HA  CYS A 198       4.663   9.013  17.428  1.00 91.93           H
ATOM   2930  CB  CYS A 198       5.543   8.439  15.579  1.00 91.93           C
ATOM   2931 1HB  CYS A 198       6.181   9.322  15.624  1.00 91.93           H
ATOM   2932 2HB  CYS A 198       6.155   7.624  15.192  1.00 91.93           H
ATOM   2933  SG  CYS A 198       4.132   8.747  14.455  1.00 91.93           S
ATOM   2934  HN  CYS A 198       6.882   7.209  17.354  1.00 91.93           H
ATOM   2935  N   THR A 199       2.809   7.360  17.556  1.00 91.43           N
ATOM   2936  CA  THR A 199       1.692   6.434  17.627  1.00 91.43           C
ATOM   2937  C   THR A 199       0.371   7.174  17.408  1.00 91.43           C
ATOM   2938  O   THR A 199       0.340   8.403  17.391  1.00 91.43           O
ATOM   2939  HA  THR A 199       1.792   5.712  16.816  1.00 91.43           H
ATOM   2940  CB  THR A 199       1.766   5.706  18.970  1.00 91.43           C
ATOM   2941  HB  THR A 199       2.783   5.373  19.178  1.00 91.43           H
ATOM   2942  OG1 THR A 199       0.792   4.672  18.859  1.00 91.43           O
ATOM   2943  HG1 THR A 199       0.913   4.007  19.596  1.00 91.43           H
ATOM   2944  CG2 THR A 199       1.265   6.567  20.131  1.00 91.43           C
ATOM   2945 1HG2 THR A 199       0.225   6.844  19.956  1.00 91.43           H
ATOM   2946 2HG2 THR A 199       1.873   7.469  20.204  1.00 91.43           H
ATOM   2947 3HG2 THR A 199       1.339   6.003  21.061  1.00 91.43           H
ATOM   2948  HN  THR A 199       2.657   8.241  18.003  1.00 91.43           H
ATOM   2949  N   MET A 200      -0.688   6.394  17.247  1.00 91.43           N
ATOM   2950  CA  MET A 200      -2.033   6.940  17.291  1.00 91.43           C
ATOM   2951  C   MET A 200      -2.612   6.858  18.706  1.00 91.43           C
ATOM   2952  O   MET A 200      -2.506   5.825  19.365  1.00 91.43           O
ATOM   2953  HA  MET A 200      -1.937   7.983  16.991  1.00 91.43           H
ATOM   2954  CB  MET A 200      -2.932   6.163  16.327  1.00 91.43           C
ATOM   2955 1HB  MET A 200      -2.880   5.098  16.553  1.00 91.43           H
ATOM   2956 2HB  MET A 200      -3.969   6.468  16.465  1.00 91.43           H
ATOM   2957  CG  MET A 200      -2.513   6.403  14.875  1.00 91.43           C
ATOM   2958 1HG  MET A 200      -2.449   7.473  14.678  1.00 91.43           H
ATOM   2959 2HG  MET A 200      -1.521   5.987  14.700  1.00 91.43           H
ATOM   2960  SD  MET A 200      -3.694   5.651  13.767  1.00 91.43           S
ATOM   2961  CE  MET A 200      -3.604   3.957  14.322  1.00 91.43           C
ATOM   2962 1HE  MET A 200      -2.586   3.588  14.201  1.00 91.43           H
ATOM   2963 2HE  MET A 200      -3.887   3.904  15.374  1.00 91.43           H
ATOM   2964 3HE  MET A 200      -4.285   3.344  13.731  1.00 91.43           H
ATOM   2965  HN  MET A 200      -0.637   5.408  17.089  1.00 91.43           H
ATOM   2966  N   VAL A 201      -3.211   7.961  19.130  1.00 92.06           N
ATOM   2967  CA  VAL A 201      -3.850   8.011  20.434  1.00 92.06           C
ATOM   2968  C   VAL A 201      -5.349   8.262  20.254  1.00 92.06           C
ATOM   2969  O   VAL A 201      -5.746   9.218  19.590  1.00 92.06           O
ATOM   2970  HA  VAL A 201      -3.712   7.038  20.906  1.00 92.06           H
ATOM   2971  CB  VAL A 201      -3.169   9.064  21.310  1.00 92.06           C
ATOM   2972  HB  VAL A 201      -3.330  10.039  20.850  1.00 92.06           H
ATOM   2973  CG1 VAL A 201      -3.788   9.097  22.709  1.00 92.06           C
ATOM   2974 1HG1 VAL A 201      -4.848   9.340  22.631  1.00 92.06           H
ATOM   2975 2HG1 VAL A 201      -3.672   8.122  23.181  1.00 92.06           H
ATOM   2976 3HG1 VAL A 201      -3.285   9.854  23.311  1.00 92.06           H
ATOM   2977  CG2 VAL A 201      -1.660   8.823  21.384  1.00 92.06           C
ATOM   2978 1HG2 VAL A 201      -1.470   7.838  21.810  1.00 92.06           H
ATOM   2979 2HG2 VAL A 201      -1.234   8.873  20.382  1.00 92.06           H
ATOM   2980 3HG2 VAL A 201      -1.200   9.585  22.013  1.00 92.06           H
ATOM   2981  HN  VAL A 201      -3.264   8.808  18.600  1.00 92.06           H
ATOM   2982  N   TYR A 202      -6.140   7.386  20.856  1.00 91.08           N
ATOM   2983  CA  TYR A 202      -7.585   7.480  20.742  1.00 91.08           C
ATOM   2984  C   TYR A 202      -8.190   8.152  21.976  1.00 91.08           C
ATOM   2985  O   TYR A 202      -7.740   7.920  23.097  1.00 91.08           O
ATOM   2986  HA  TYR A 202      -7.814   8.081  19.861  1.00 91.08           H
ATOM   2987  CB  TYR A 202      -8.096   6.041  20.657  1.00 91.08           C
ATOM   2988 1HB  TYR A 202      -7.725   5.483  21.518  1.00 91.08           H
ATOM   2989 2HB  TYR A 202      -9.184   6.047  20.726  1.00 91.08           H
ATOM   2990  CG  TYR A 202      -7.685   5.308  19.378  1.00 91.08           C
ATOM   2991  CD1 TYR A 202      -8.435   5.453  18.229  1.00 91.08           C
ATOM   2992  HD1 TYR A 202      -9.321   6.090  18.233  1.00 91.08           H
ATOM   2993  CD2 TYR A 202      -6.565   4.503  19.374  1.00 91.08           C
ATOM   2994  HD2 TYR A 202      -5.972   4.389  20.282  1.00 91.08           H
ATOM   2995  CE1 TYR A 202      -8.049   4.764  17.025  1.00 91.08           C
ATOM   2996  HE1 TYR A 202      -8.633   4.870  16.111  1.00 91.08           H
ATOM   2997  CE2 TYR A 202      -6.178   3.814  18.170  1.00 91.08           C
ATOM   2998  HE2 TYR A 202      -5.295   3.175  18.153  1.00 91.08           H
ATOM   2999  CZ  TYR A 202      -6.939   3.979  17.055  1.00 91.08           C
ATOM   3000  OH  TYR A 202      -6.574   3.328  15.918  1.00 91.08           O
ATOM   3001  HH  TYR A 202      -5.894   2.626  16.129  1.00 91.08           H
ATOM   3002  HN  TYR A 202      -5.809   6.624  21.413  1.00 91.08           H
ATOM   3003  N   PRO A 203      -9.217   8.994  21.794  1.00 82.60           N
ATOM   3004  CA  PRO A 203      -9.775   9.757  22.913  1.00 82.60           C
ATOM   3005  C   PRO A 203     -10.498   8.869  23.913  1.00 82.60           C
ATOM   3006  O   PRO A 203     -11.111   7.873  23.534  1.00 82.60           O
ATOM   3007  HA  PRO A 203      -8.974  10.231  23.481  1.00 82.60           H
ATOM   3008  CB  PRO A 203     -10.728  10.745  22.239  1.00 82.60           C
ATOM   3009 1HB  PRO A 203     -11.587  10.969  22.871  1.00 82.60           H
ATOM   3010 2HB  PRO A 203     -10.236  11.694  22.024  1.00 82.60           H
ATOM   3011  CG  PRO A 203     -11.139  10.040  20.978  1.00 82.60           C
ATOM   3012 1HG  PRO A 203     -11.975   9.364  21.159  1.00 82.60           H
ATOM   3013 2HG  PRO A 203     -11.462  10.749  20.216  1.00 82.60           H
ATOM   3014  CD  PRO A 203      -9.921   9.285  20.532  1.00 82.60           C
ATOM   3015 1HD  PRO A 203     -10.187   8.371  20.000  1.00 82.60           H
ATOM   3016 2HD  PRO A 203      -9.305   9.879  19.857  1.00 82.60           H
ATOM   3017  N   SER A 204     -10.406   9.258  25.176  1.00 72.06           N
ATOM   3018  CA  SER A 204     -10.592   8.315  26.265  1.00 72.06           C
ATOM   3019  C   SER A 204     -11.950   7.622  26.131  1.00 72.06           C
ATOM   3020  O   SER A 204     -12.046   6.404  26.276  1.00 72.06           O
ATOM   3021  HA  SER A 204      -9.782   7.592  26.163  1.00 72.06           H
ATOM   3022  CB  SER A 204     -10.484   9.012  27.623  1.00 72.06           C
ATOM   3023 1HB  SER A 204     -10.786   8.322  28.410  1.00 72.06           H
ATOM   3024 2HB  SER A 204      -9.444   9.277  27.813  1.00 72.06           H
ATOM   3025  OG  SER A 204     -11.291  10.185  27.686  1.00 72.06           O
ATOM   3026  HG  SER A 204     -12.240   9.937  27.882  1.00 72.06           H
ATOM   3027  HN  SER A 204     -10.208  10.197  25.459  1.00 72.06           H
ATOM   3028  N   ASP A 205     -12.965   8.428  25.856  1.00 71.24           N
ATOM   3029  CA  ASP A 205     -14.327   8.061  26.203  1.00 71.24           C
ATOM   3030  C   ASP A 205     -14.726   6.804  25.427  1.00 71.24           C
ATOM   3031  O   ASP A 205     -15.148   5.812  26.019  1.00 71.24           O
ATOM   3032  HA  ASP A 205     -14.315   7.899  27.281  1.00 71.24           H
ATOM   3033  CB  ASP A 205     -15.309   9.175  25.834  1.00 71.24           C
ATOM   3034 1HB  ASP A 205     -15.198   9.428  24.780  1.00 71.24           H
ATOM   3035 2HB  ASP A 205     -16.331   8.824  25.972  1.00 71.24           H
ATOM   3036  CG  ASP A 205     -15.071  10.421  26.691  1.00 71.24           C
ATOM   3037  OD1 ASP A 205     -14.363  10.281  27.711  1.00 71.24           O
ATOM   3038  OD2 ASP A 205     -15.603  11.484  26.305  1.00 71.24           O
ATOM   3039  HN  ASP A 205     -12.868   9.315  25.405  1.00 71.24           H
ATOM   3040  N   GLU A 206     -14.578   6.887  24.113  1.00 82.18           N
ATOM   3041  CA  GLU A 206     -14.937   5.776  23.248  1.00 82.18           C
ATOM   3042  C   GLU A 206     -13.699   5.250  22.518  1.00 82.18           C
ATOM   3043  O   GLU A 206     -13.796   4.771  21.389  1.00 82.18           O
ATOM   3044  HA  GLU A 206     -15.329   5.006  23.913  1.00 82.18           H
ATOM   3045  CB  GLU A 206     -16.026   6.184  22.254  1.00 82.18           C
ATOM   3046 1HB  GLU A 206     -15.737   7.105  21.750  1.00 82.18           H
ATOM   3047 2HB  GLU A 206     -16.225   5.361  21.568  1.00 82.18           H
ATOM   3048  CG  GLU A 206     -17.345   6.472  22.975  1.00 82.18           C
ATOM   3049 1HG  GLU A 206     -17.269   6.163  24.018  1.00 82.18           H
ATOM   3050 2HG  GLU A 206     -17.538   7.544  22.973  1.00 82.18           H
ATOM   3051  CD  GLU A 206     -18.508   5.738  22.304  1.00 82.18           C
ATOM   3052  OE1 GLU A 206     -19.323   5.160  23.055  1.00 82.18           O
ATOM   3053  OE2 GLU A 206     -18.555   5.771  21.055  1.00 82.18           O
ATOM   3054  HN  GLU A 206     -14.221   7.693  23.640  1.00 82.18           H
ATOM   3055  N   SER A 207     -12.563   5.357  23.193  1.00 87.29           N
ATOM   3056  CA  SER A 207     -11.290   5.041  22.569  1.00 87.29           C
ATOM   3057  C   SER A 207     -11.354   3.659  21.918  1.00 87.29           C
ATOM   3058  O   SER A 207     -10.958   3.492  20.766  1.00 87.29           O
ATOM   3059  HA  SER A 207     -11.139   5.813  21.814  1.00 87.29           H
ATOM   3060  CB  SER A 207     -10.149   5.096  23.588  1.00 87.29           C
ATOM   3061 1HB  SER A 207      -9.272   4.596  23.177  1.00 87.29           H
ATOM   3062 2HB  SER A 207      -9.870   6.135  23.764  1.00 87.29           H
ATOM   3063  OG  SER A 207     -10.508   4.485  24.824  1.00 87.29           O
ATOM   3064  HG  SER A 207     -10.767   5.185  25.489  1.00 87.29           H
ATOM   3065  HN  SER A 207     -12.505   5.652  24.147  1.00 87.29           H
ATOM   3066  N   THR A 208     -11.857   2.702  22.684  1.00 89.03           N
ATOM   3067  CA  THR A 208     -11.814   1.310  22.269  1.00 89.03           C
ATOM   3068  C   THR A 208     -12.695   1.094  21.037  1.00 89.03           C
ATOM   3069  O   THR A 208     -12.304   0.393  20.104  1.00 89.03           O
ATOM   3070  HA  THR A 208     -10.791   1.070  21.976  1.00 89.03           H
ATOM   3071  CB  THR A 208     -12.219   0.446  23.465  1.00 89.03           C
ATOM   3072  HB  THR A 208     -12.215  -0.611  23.200  1.00 89.03           H
ATOM   3073  OG1 THR A 208     -13.481   0.976  23.863  1.00 89.03           O
ATOM   3074  HG1 THR A 208     -13.958   0.320  24.448  1.00 89.03           H
ATOM   3075  CG2 THR A 208     -11.320   0.671  24.681  1.00 89.03           C
ATOM   3076 1HG2 THR A 208     -11.377   1.716  24.987  1.00 89.03           H
ATOM   3077 2HG2 THR A 208     -10.290   0.424  24.423  1.00 89.03           H
ATOM   3078 3HG2 THR A 208     -11.651   0.034  25.501  1.00 89.03           H
ATOM   3079  HN  THR A 208     -12.286   2.864  23.573  1.00 89.03           H
ATOM   3080  N   LYS A 209     -13.868   1.709  21.072  1.00 90.92           N
ATOM   3081  CA  LYS A 209     -14.797   1.615  19.959  1.00 90.92           C
ATOM   3082  C   LYS A 209     -14.153   2.219  18.710  1.00 90.92           C
ATOM   3083  O   LYS A 209     -14.229   1.641  17.627  1.00 90.92           O
ATOM   3084  HA  LYS A 209     -14.980   0.556  19.776  1.00 90.92           H
ATOM   3085  CB  LYS A 209     -16.140   2.249  20.327  1.00 90.92           C
ATOM   3086 1HB  LYS A 209     -15.978   3.258  20.707  1.00 90.92           H
ATOM   3087 2HB  LYS A 209     -16.759   2.342  19.434  1.00 90.92           H
ATOM   3088  CG  LYS A 209     -16.872   1.413  21.378  1.00 90.92           C
ATOM   3089 1HG  LYS A 209     -16.961   0.383  21.031  1.00 90.92           H
ATOM   3090 2HG  LYS A 209     -16.291   1.390  22.299  1.00 90.92           H
ATOM   3091  CD  LYS A 209     -18.264   1.983  21.660  1.00 90.92           C
ATOM   3092 1HD  LYS A 209     -18.189   3.053  21.854  1.00 90.92           H
ATOM   3093 2HD  LYS A 209     -18.896   1.862  20.781  1.00 90.92           H
ATOM   3094  CE  LYS A 209     -18.909   1.286  22.859  1.00 90.92           C
ATOM   3095 1HE  LYS A 209     -19.153   0.255  22.600  1.00 90.92           H
ATOM   3096 2HE  LYS A 209     -18.203   1.248  23.689  1.00 90.92           H
ATOM   3097  NZ  LYS A 209     -20.135   2.002  23.277  1.00 90.92           N
ATOM   3098 1HZ  LYS A 209     -20.534   1.543  24.089  1.00 90.92           H
ATOM   3099 2HZ  LYS A 209     -19.904   2.961  23.510  1.00 90.92           H
ATOM   3100 3HZ  LYS A 209     -20.808   1.991  22.518  1.00 90.92           H
ATOM   3101  HN  LYS A 209     -14.185   2.264  21.842  1.00 90.92           H
ATOM   3102  N   LEU A 210     -13.533   3.374  18.902  1.00 92.05           N
ATOM   3103  CA  LEU A 210     -12.968   4.115  17.787  1.00 92.05           C
ATOM   3104  C   LEU A 210     -11.849   3.290  17.147  1.00 92.05           C
ATOM   3105  O   LEU A 210     -11.794   3.156  15.926  1.00 92.05           O
ATOM   3106  HA  LEU A 210     -13.760   4.252  17.052  1.00 92.05           H
ATOM   3107  CB  LEU A 210     -12.523   5.507  18.240  1.00 92.05           C
ATOM   3108 1HB  LEU A 210     -13.379   6.012  18.689  1.00 92.05           H
ATOM   3109 2HB  LEU A 210     -11.774   5.391  19.023  1.00 92.05           H
ATOM   3110  CG  LEU A 210     -11.947   6.414  17.151  1.00 92.05           C
ATOM   3111  HG  LEU A 210     -11.104   5.900  16.689  1.00 92.05           H
ATOM   3112  CD1 LEU A 210     -12.977   6.671  16.049  1.00 92.05           C
ATOM   3113 1HD1 LEU A 210     -13.269   5.724  15.596  1.00 92.05           H
ATOM   3114 2HD1 LEU A 210     -13.854   7.155  16.478  1.00 92.05           H
ATOM   3115 3HD1 LEU A 210     -12.541   7.318  15.288  1.00 92.05           H
ATOM   3116  CD2 LEU A 210     -11.410   7.716  17.749  1.00 92.05           C
ATOM   3117 1HD2 LEU A 210     -12.219   8.245  18.252  1.00 92.05           H
ATOM   3118 2HD2 LEU A 210     -10.622   7.488  18.467  1.00 92.05           H
ATOM   3119 3HD2 LEU A 210     -11.006   8.342  16.953  1.00 92.05           H
ATOM   3120  HN  LEU A 210     -13.414   3.802  19.798  1.00 92.05           H
ATOM   3121  N   LYS A 211     -10.986   2.759  18.001  1.00 92.13           N
ATOM   3122  CA  LYS A 211      -9.884   1.934  17.535  1.00 92.13           C
ATOM   3123  C   LYS A 211     -10.437   0.772  16.708  1.00 92.13           C
ATOM   3124  O   LYS A 211      -9.976   0.521  15.596  1.00 92.13           O
ATOM   3125  HA  LYS A 211      -9.263   2.554  16.887  1.00 92.13           H
ATOM   3126  CB  LYS A 211      -9.011   1.492  18.711  1.00 92.13           C
ATOM   3127 1HB  LYS A 211      -8.591   2.368  19.207  1.00 92.13           H
ATOM   3128 2HB  LYS A 211      -9.624   0.973  19.448  1.00 92.13           H
ATOM   3129  CG  LYS A 211      -7.881   0.574  18.241  1.00 92.13           C
ATOM   3130 1HG  LYS A 211      -8.296  -0.377  17.907  1.00 92.13           H
ATOM   3131 2HG  LYS A 211      -7.378   1.021  17.383  1.00 92.13           H
ATOM   3132  CD  LYS A 211      -6.870   0.331  19.363  1.00 92.13           C
ATOM   3133 1HD  LYS A 211      -6.511   1.286  19.747  1.00 92.13           H
ATOM   3134 2HD  LYS A 211      -7.357  -0.184  20.191  1.00 92.13           H
ATOM   3135  CE  LYS A 211      -5.687  -0.501  18.863  1.00 92.13           C
ATOM   3136 1HE  LYS A 211      -6.028  -1.499  18.586  1.00 92.13           H
ATOM   3137 2HE  LYS A 211      -5.268  -0.046  17.966  1.00 92.13           H
ATOM   3138  NZ  LYS A 211      -4.644  -0.600  19.909  1.00 92.13           N
ATOM   3139 1HZ  LYS A 211      -3.788  -0.957  19.500  1.00 92.13           H
ATOM   3140 2HZ  LYS A 211      -4.473   0.319  20.303  1.00 92.13           H
ATOM   3141 3HZ  LYS A 211      -4.958  -1.228  20.640  1.00 92.13           H
ATOM   3142  HN  LYS A 211     -11.030   2.885  18.992  1.00 92.13           H
ATOM   3143  N   SER A 212     -11.418   0.092  17.284  1.00 91.57           N
ATOM   3144  CA  SER A 212     -11.990  -1.082  16.647  1.00 91.57           C
ATOM   3145  C   SER A 212     -12.565  -0.707  15.279  1.00 91.57           C
ATOM   3146  O   SER A 212     -12.399  -1.446  14.310  1.00 91.57           O
ATOM   3147  HA  SER A 212     -11.162  -1.782  16.536  1.00 91.57           H
ATOM   3148  CB  SER A 212     -13.074  -1.711  17.524  1.00 91.57           C
ATOM   3149 1HB  SER A 212     -13.855  -0.976  17.718  1.00 91.57           H
ATOM   3150 2HB  SER A 212     -13.540  -2.538  16.987  1.00 91.57           H
ATOM   3151  OG  SER A 212     -12.551  -2.186  18.762  1.00 91.57           O
ATOM   3152  HG  SER A 212     -12.550  -1.448  19.438  1.00 91.57           H
ATOM   3153  HN  SER A 212     -11.821   0.332  18.168  1.00 91.57           H
ATOM   3154  N   ALA A 213     -13.228   0.439  15.245  1.00 92.27           N
ATOM   3155  CA  ALA A 213     -13.860   0.902  14.022  1.00 92.27           C
ATOM   3156  C   ALA A 213     -12.782   1.203  12.979  1.00 92.27           C
ATOM   3157  O   ALA A 213     -12.897   0.790  11.825  1.00 92.27           O
ATOM   3158  HA  ALA A 213     -14.497   0.098  13.652  1.00 92.27           H
ATOM   3159  CB  ALA A 213     -14.732   2.122  14.327  1.00 92.27           C
ATOM   3160 1HB  ALA A 213     -15.499   1.847  15.051  1.00 92.27           H
ATOM   3161 2HB  ALA A 213     -14.112   2.918  14.739  1.00 92.27           H
ATOM   3162 3HB  ALA A 213     -15.206   2.469  13.409  1.00 92.27           H
ATOM   3163  HN  ALA A 213     -13.337   1.046  16.033  1.00 92.27           H
ATOM   3164  N   VAL A 214     -11.759   1.919  13.421  1.00 90.46           N
ATOM   3165  CA  VAL A 214     -10.693   2.335  12.525  1.00 90.46           C
ATOM   3166  C   VAL A 214      -9.995   1.097  11.959  1.00 90.46           C
ATOM   3167  O   VAL A 214      -9.669   1.051  10.774  1.00 90.46           O
ATOM   3168  HA  VAL A 214     -11.151   2.886  11.703  1.00 90.46           H
ATOM   3169  CB  VAL A 214      -9.736   3.280  13.254  1.00 90.46           C
ATOM   3170  HB  VAL A 214      -9.452   2.810  14.195  1.00 90.46           H
ATOM   3171  CG1 VAL A 214      -8.461   3.506  12.438  1.00 90.46           C
ATOM   3172 1HG1 VAL A 214      -7.958   2.552  12.279  1.00 90.46           H
ATOM   3173 2HG1 VAL A 214      -8.720   3.945  11.474  1.00 90.46           H
ATOM   3174 3HG1 VAL A 214      -7.799   4.181  12.979  1.00 90.46           H
ATOM   3175  CG2 VAL A 214     -10.420   4.609  13.580  1.00 90.46           C
ATOM   3176 1HG2 VAL A 214     -10.747   5.087  12.656  1.00 90.46           H
ATOM   3177 2HG2 VAL A 214     -11.284   4.426  14.219  1.00 90.46           H
ATOM   3178 3HG2 VAL A 214      -9.717   5.262  14.098  1.00 90.46           H
ATOM   3179  HN  VAL A 214     -11.651   2.213  14.371  1.00 90.46           H
ATOM   3180  N   LEU A 215      -9.787   0.123  12.834  1.00 91.33           N
ATOM   3181  CA  LEU A 215      -9.117  -1.105  12.441  1.00 91.33           C
ATOM   3182  C   LEU A 215      -9.978  -1.846  11.416  1.00 91.33           C
ATOM   3183  O   LEU A 215      -9.469  -2.328  10.405  1.00 91.33           O
ATOM   3184  HA  LEU A 215      -8.177  -0.826  11.965  1.00 91.33           H
ATOM   3185  CB  LEU A 215      -8.769  -1.943  13.673  1.00 91.33           C
ATOM   3186 1HB  LEU A 215      -9.602  -1.886  14.373  1.00 91.33           H
ATOM   3187 2HB  LEU A 215      -8.682  -2.985  13.365  1.00 91.33           H
ATOM   3188  CG  LEU A 215      -7.489  -1.549  14.412  1.00 91.33           C
ATOM   3189  HG  LEU A 215      -7.481  -0.466  14.529  1.00 91.33           H
ATOM   3190  CD1 LEU A 215      -7.458  -2.156  15.817  1.00 91.33           C
ATOM   3191 1HD1 LEU A 215      -8.316  -1.796  16.386  1.00 91.33           H
ATOM   3192 2HD1 LEU A 215      -7.500  -3.242  15.744  1.00 91.33           H
ATOM   3193 3HD1 LEU A 215      -6.538  -1.860  16.320  1.00 91.33           H
ATOM   3194  CD2 LEU A 215      -6.248  -1.925  13.599  1.00 91.33           C
ATOM   3195 1HD2 LEU A 215      -6.237  -3.002  13.430  1.00 91.33           H
ATOM   3196 2HD2 LEU A 215      -6.272  -1.407  12.640  1.00 91.33           H
ATOM   3197 3HD2 LEU A 215      -5.352  -1.634  14.148  1.00 91.33           H
ATOM   3198  HN  LEU A 215     -10.068   0.163  13.793  1.00 91.33           H
ATOM   3199  N   THR A 216     -11.267  -1.913  11.712  1.00 92.00           N
ATOM   3200  CA  THR A 216     -12.199  -2.610  10.842  1.00 92.00           C
ATOM   3201  C   THR A 216     -12.192  -1.987   9.444  1.00 92.00           C
ATOM   3202  O   THR A 216     -12.172  -2.701   8.443  1.00 92.00           O
ATOM   3203  HA  THR A 216     -11.864  -3.641  10.734  1.00 92.00           H
ATOM   3204  CB  THR A 216     -13.576  -2.588  11.510  1.00 92.00           C
ATOM   3205  HB  THR A 216     -13.941  -1.566  11.615  1.00 92.00           H
ATOM   3206  OG1 THR A 216     -13.382  -3.300  12.729  1.00 92.00           O
ATOM   3207  HG1 THR A 216     -13.290  -2.658  13.489  1.00 92.00           H
ATOM   3208  CG2 THR A 216     -14.609  -3.423  10.750  1.00 92.00           C
ATOM   3209 1HG2 THR A 216     -14.274  -4.460  10.704  1.00 92.00           H
ATOM   3210 2HG2 THR A 216     -14.720  -3.032   9.739  1.00 92.00           H
ATOM   3211 3HG2 THR A 216     -15.567  -3.373  11.267  1.00 92.00           H
ATOM   3212  HN  THR A 216     -11.676  -1.503  12.527  1.00 92.00           H
ATOM   3213  N   LEU A 217     -12.209  -0.663   9.422  1.00 88.49           N
ATOM   3214  CA  LEU A 217     -12.215   0.064   8.163  1.00 88.49           C
ATOM   3215  C   LEU A 217     -10.960  -0.297   7.366  1.00 88.49           C
ATOM   3216  O   LEU A 217     -11.024  -0.481   6.151  1.00 88.49           O
ATOM   3217  HA  LEU A 217     -13.088  -0.264   7.600  1.00 88.49           H
ATOM   3218  CB  LEU A 217     -12.375   1.565   8.412  1.00 88.49           C
ATOM   3219 1HB  LEU A 217     -13.263   1.719   9.025  1.00 88.49           H
ATOM   3220 2HB  LEU A 217     -11.522   1.910   8.996  1.00 88.49           H
ATOM   3221  CG  LEU A 217     -12.491   2.443   7.165  1.00 88.49           C
ATOM   3222  HG  LEU A 217     -11.656   2.211   6.504  1.00 88.49           H
ATOM   3223  CD1 LEU A 217     -13.776   2.133   6.394  1.00 88.49           C
ATOM   3224 1HD1 LEU A 217     -13.772   1.088   6.086  1.00 88.49           H
ATOM   3225 2HD1 LEU A 217     -14.638   2.320   7.034  1.00 88.49           H
ATOM   3226 3HD1 LEU A 217     -13.833   2.771   5.512  1.00 88.49           H
ATOM   3227  CD2 LEU A 217     -12.383   3.926   7.526  1.00 88.49           C
ATOM   3228 1HD2 LEU A 217     -13.184   4.191   8.216  1.00 88.49           H
ATOM   3229 2HD2 LEU A 217     -11.419   4.116   7.998  1.00 88.49           H
ATOM   3230 3HD2 LEU A 217     -12.469   4.528   6.621  1.00 88.49           H
ATOM   3231  HN  LEU A 217     -12.220  -0.089  10.241  1.00 88.49           H
ATOM   3232  N   LYS A 218      -9.848  -0.387   8.081  1.00 85.93           N
ATOM   3233  CA  LYS A 218      -8.576  -0.693   7.451  1.00 85.93           C
ATOM   3234  C   LYS A 218      -8.639  -2.092   6.836  1.00 85.93           C
ATOM   3235  O   LYS A 218      -8.100  -2.325   5.755  1.00 85.93           O
ATOM   3236  HA  LYS A 218      -8.426   0.030   6.649  1.00 85.93           H
ATOM   3237  CB  LYS A 218      -7.427  -0.510   8.445  1.00 85.93           C
ATOM   3238 1HB  LYS A 218      -7.679  -0.991   9.390  1.00 85.93           H
ATOM   3239 2HB  LYS A 218      -6.531  -1.002   8.066  1.00 85.93           H
ATOM   3240  CG  LYS A 218      -7.139   0.974   8.683  1.00 85.93           C
ATOM   3241 1HG  LYS A 218      -6.719   1.416   7.780  1.00 85.93           H
ATOM   3242 2HG  LYS A 218      -8.071   1.500   8.891  1.00 85.93           H
ATOM   3243  CD  LYS A 218      -6.168   1.164   9.850  1.00 85.93           C
ATOM   3244 1HD  LYS A 218      -6.573   0.692  10.745  1.00 85.93           H
ATOM   3245 2HD  LYS A 218      -5.224   0.667   9.627  1.00 85.93           H
ATOM   3246  CE  LYS A 218      -5.918   2.649  10.119  1.00 85.93           C
ATOM   3247 1HE  LYS A 218      -5.621   3.147   9.196  1.00 85.93           H
ATOM   3248 2HE  LYS A 218      -6.839   3.124  10.455  1.00 85.93           H
ATOM   3249  NZ  LYS A 218      -4.863   2.820  11.142  1.00 85.93           N
ATOM   3250 1HZ  LYS A 218      -4.836   3.788  11.442  1.00 85.93           H
ATOM   3251 2HZ  LYS A 218      -5.065   2.225  11.939  1.00 85.93           H
ATOM   3252 3HZ  LYS A 218      -3.964   2.563  10.748  1.00 85.93           H
ATOM   3253  HN  LYS A 218      -9.809  -0.255   9.071  1.00 85.93           H
ATOM   3254  N   VAL A 219      -9.303  -2.988   7.551  1.00 87.33           N
ATOM   3255  CA  VAL A 219      -9.398  -4.372   7.116  1.00 87.33           C
ATOM   3256  C   VAL A 219     -10.273  -4.449   5.863  1.00 87.33           C
ATOM   3257  O   VAL A 219      -9.933  -5.144   4.907  1.00 87.33           O
ATOM   3258  HA  VAL A 219      -8.392  -4.707   6.863  1.00 87.33           H
ATOM   3259  CB  VAL A 219      -9.915  -5.246   8.261  1.00 87.33           C
ATOM   3260  HB  VAL A 219     -10.809  -4.773   8.666  1.00 87.33           H
ATOM   3261  CG1 VAL A 219     -10.307  -6.636   7.756  1.00 87.33           C
ATOM   3262 1HG1 VAL A 219     -11.092  -6.542   7.006  1.00 87.33           H
ATOM   3263 2HG1 VAL A 219      -9.436  -7.119   7.312  1.00 87.33           H
ATOM   3264 3HG1 VAL A 219     -10.670  -7.236   8.589  1.00 87.33           H
ATOM   3265  CG2 VAL A 219      -8.883  -5.342   9.386  1.00 87.33           C
ATOM   3266 1HG2 VAL A 219      -7.963  -5.781   8.999  1.00 87.33           H
ATOM   3267 2HG2 VAL A 219      -8.674  -4.345   9.774  1.00 87.33           H
ATOM   3268 3HG2 VAL A 219      -9.276  -5.969  10.187  1.00 87.33           H
ATOM   3269  HN  VAL A 219      -9.770  -2.783   8.411  1.00 87.33           H
ATOM   3270  N   ILE A 220     -11.382  -3.726   5.909  1.00 87.43           N
ATOM   3271  CA  ILE A 220     -12.358  -3.783   4.833  1.00 87.43           C
ATOM   3272  C   ILE A 220     -11.753  -3.169   3.569  1.00 87.43           C
ATOM   3273  O   ILE A 220     -11.712  -3.812   2.521  1.00 87.43           O
ATOM   3274  HA  ILE A 220     -12.569  -4.835   4.639  1.00 87.43           H
ATOM   3275  CB  ILE A 220     -13.672  -3.130   5.266  1.00 87.43           C
ATOM   3276  HB  ILE A 220     -13.440  -2.168   5.723  1.00 87.43           H
ATOM   3277  CG1 ILE A 220     -14.380  -3.975   6.327  1.00 87.43           C
ATOM   3278 1HG1 ILE A 220     -14.716  -4.913   5.885  1.00 87.43           H
ATOM   3279 2HG1 ILE A 220     -13.679  -4.230   7.122  1.00 87.43           H
ATOM   3280  CG2 ILE A 220     -14.570  -2.854   4.060  1.00 87.43           C
ATOM   3281 1HG2 ILE A 220     -14.057  -2.183   3.371  1.00 87.43           H
ATOM   3282 2HG2 ILE A 220     -14.797  -3.792   3.553  1.00 87.43           H
ATOM   3283 3HG2 ILE A 220     -15.497  -2.389   4.396  1.00 87.43           H
ATOM   3284  CD1 ILE A 220     -15.577  -3.225   6.916  1.00 87.43           C
ATOM   3285 1HD1 ILE A 220     -15.233  -2.299   7.378  1.00 87.43           H
ATOM   3286 2HD1 ILE A 220     -16.287  -2.993   6.122  1.00 87.43           H
ATOM   3287 3HD1 ILE A 220     -16.062  -3.848   7.667  1.00 87.43           H
ATOM   3288  HN  ILE A 220     -11.619  -3.112   6.662  1.00 87.43           H
ATOM   3289  N   LEU A 221     -11.298  -1.933   3.710  1.00 81.87           N
ATOM   3290  CA  LEU A 221     -10.795  -1.186   2.569  1.00 81.87           C
ATOM   3291  C   LEU A 221      -9.406  -1.706   2.197  1.00 81.87           C
ATOM   3292  O   LEU A 221      -8.970  -1.562   1.056  1.00 81.87           O
ATOM   3293  HA  LEU A 221     -11.469  -1.373   1.734  1.00 81.87           H
ATOM   3294  CB  LEU A 221     -10.834   0.317   2.854  1.00 81.87           C
ATOM   3295 1HB  LEU A 221     -10.221   0.516   3.734  1.00 81.87           H
ATOM   3296 2HB  LEU A 221     -10.368   0.837   2.017  1.00 81.87           H
ATOM   3297  CG  LEU A 221     -12.220   0.921   3.085  1.00 81.87           C
ATOM   3298  HG  LEU A 221     -12.658   0.445   3.963  1.00 81.87           H
ATOM   3299  CD1 LEU A 221     -12.123   2.418   3.384  1.00 81.87           C
ATOM   3300 1HD1 LEU A 221     -11.522   2.572   4.279  1.00 81.87           H
ATOM   3301 2HD1 LEU A 221     -11.657   2.927   2.541  1.00 81.87           H
ATOM   3302 3HD1 LEU A 221     -13.123   2.822   3.544  1.00 81.87           H
ATOM   3303  CD2 LEU A 221     -13.148   0.631   1.904  1.00 81.87           C
ATOM   3304 1HD2 LEU A 221     -12.726   1.062   0.996  1.00 81.87           H
ATOM   3305 2HD2 LEU A 221     -13.253  -0.447   1.780  1.00 81.87           H
ATOM   3306 3HD2 LEU A 221     -14.127   1.071   2.094  1.00 81.87           H
ATOM   3307  HN  LEU A 221     -11.270  -1.443   4.581  1.00 81.87           H
ATOM   3308  N   GLY A 222      -8.747  -2.300   3.182  1.00 74.81           N
ATOM   3309  CA  GLY A 222      -7.370  -2.730   3.009  1.00 74.81           C
ATOM   3310  C   GLY A 222      -7.296  -4.009   2.173  1.00 74.81           C
ATOM   3311  O   GLY A 222      -6.467  -4.118   1.271  1.00 74.81           O
ATOM   3312 1HA  GLY A 222      -6.797  -1.940   2.524  1.00 74.81           H
ATOM   3313 2HA  GLY A 222      -6.914  -2.902   3.984  1.00 74.81           H
ATOM   3314  HN  GLY A 222      -9.139  -2.488   4.083  1.00 74.81           H
ATOM   3315  N   PHE A 223      -8.174  -4.946   2.503  1.00 75.36           N
ATOM   3316  CA  PHE A 223      -8.033  -6.308   2.017  1.00 75.36           C
ATOM   3317  C   PHE A 223      -9.250  -6.722   1.187  1.00 75.36           C
ATOM   3318  O   PHE A 223      -9.129  -6.986  -0.008  1.00 75.36           O
ATOM   3319  HA  PHE A 223      -7.141  -6.337   1.391  1.00 75.36           H
ATOM   3320  CB  PHE A 223      -7.936  -7.213   3.246  1.00 75.36           C
ATOM   3321 1HB  PHE A 223      -7.119  -6.866   3.878  1.00 75.36           H
ATOM   3322 2HB  PHE A 223      -8.853  -7.117   3.829  1.00 75.36           H
ATOM   3323  CG  PHE A 223      -7.713  -8.690   2.915  1.00 75.36           C
ATOM   3324  CD1 PHE A 223      -8.653  -9.613   3.252  1.00 75.36           C
ATOM   3325  HD1 PHE A 223      -9.567  -9.300   3.757  1.00 75.36           H
ATOM   3326  CD2 PHE A 223      -6.573  -9.080   2.284  1.00 75.36           C
ATOM   3327  HD2 PHE A 223      -5.819  -8.341   2.014  1.00 75.36           H
ATOM   3328  CE1 PHE A 223      -8.445 -10.984   2.944  1.00 75.36           C
ATOM   3329  HE1 PHE A 223      -9.199 -11.723   3.214  1.00 75.36           H
ATOM   3330  CE2 PHE A 223      -6.365 -10.451   1.976  1.00 75.36           C
ATOM   3331  HE2 PHE A 223      -5.451 -10.764   1.471  1.00 75.36           H
ATOM   3332  CZ  PHE A 223      -7.306 -11.374   2.313  1.00 75.36           C
ATOM   3333  HZ  PHE A 223      -7.146 -12.426   2.077  1.00 75.36           H
ATOM   3334  HN  PHE A 223      -8.967  -4.786   3.090  1.00 75.36           H
ATOM   3335  N   PHE A 224     -10.394  -6.766   1.854  1.00 82.30           N
ATOM   3336  CA  PHE A 224     -11.550  -7.458   1.311  1.00 82.30           C
ATOM   3337  C   PHE A 224     -12.025  -6.798   0.014  1.00 82.30           C
ATOM   3338  O   PHE A 224     -12.274  -7.481  -0.978  1.00 82.30           O
ATOM   3339  HA  PHE A 224     -11.246  -8.484   1.104  1.00 82.30           H
ATOM   3340  CB  PHE A 224     -12.663  -7.359   2.357  1.00 82.30           C
ATOM   3341 1HB  PHE A 224     -12.644  -6.362   2.799  1.00 82.30           H
ATOM   3342 2HB  PHE A 224     -13.626  -7.468   1.859  1.00 82.30           H
ATOM   3343  CG  PHE A 224     -12.561  -8.399   3.474  1.00 82.30           C
ATOM   3344  CD1 PHE A 224     -12.951  -9.682   3.246  1.00 82.30           C
ATOM   3345  HD1 PHE A 224     -13.335  -9.969   2.267  1.00 82.30           H
ATOM   3346  CD2 PHE A 224     -12.081  -8.041   4.695  1.00 82.30           C
ATOM   3347  HD2 PHE A 224     -11.769  -7.013   4.878  1.00 82.30           H
ATOM   3348  CE1 PHE A 224     -12.857 -10.647   4.283  1.00 82.30           C
ATOM   3349  HE1 PHE A 224     -13.169 -11.675   4.100  1.00 82.30           H
ATOM   3350  CE2 PHE A 224     -11.987  -9.006   5.732  1.00 82.30           C
ATOM   3351  HE2 PHE A 224     -11.602  -8.719   6.711  1.00 82.30           H
ATOM   3352  CZ  PHE A 224     -12.377 -10.289   5.504  1.00 82.30           C
ATOM   3353  HZ  PHE A 224     -12.304 -11.030   6.300  1.00 82.30           H
ATOM   3354  HN  PHE A 224     -10.537  -6.341   2.747  1.00 82.30           H
ATOM   3355  N   LEU A 225     -12.135  -5.479   0.065  1.00 80.51           N
ATOM   3356  CA  LEU A 225     -12.634  -4.725  -1.073  1.00 80.51           C
ATOM   3357  C   LEU A 225     -11.706  -4.944  -2.270  1.00 80.51           C
ATOM   3358  O   LEU A 225     -12.153  -5.352  -3.340  1.00 80.51           O
ATOM   3359  HA  LEU A 225     -13.618  -5.123  -1.322  1.00 80.51           H
ATOM   3360  CB  LEU A 225     -12.821  -3.253  -0.700  1.00 80.51           C
ATOM   3361 1HB  LEU A 225     -13.512  -3.197   0.140  1.00 80.51           H
ATOM   3362 2HB  LEU A 225     -11.864  -2.863  -0.353  1.00 80.51           H
ATOM   3363  CG  LEU A 225     -13.339  -2.340  -1.813  1.00 80.51           C
ATOM   3364  HG  LEU A 225     -12.712  -2.484  -2.693  1.00 80.51           H
ATOM   3365  CD1 LEU A 225     -14.768  -2.717  -2.210  1.00 80.51           C
ATOM   3366 1HD1 LEU A 225     -14.787  -3.747  -2.566  1.00 80.51           H
ATOM   3367 2HD1 LEU A 225     -15.423  -2.619  -1.344  1.00 80.51           H
ATOM   3368 3HD1 LEU A 225     -15.112  -2.052  -3.003  1.00 80.51           H
ATOM   3369  CD2 LEU A 225     -13.224  -0.868  -1.413  1.00 80.51           C
ATOM   3370 1HD2 LEU A 225     -13.812  -0.690  -0.512  1.00 80.51           H
ATOM   3371 2HD2 LEU A 225     -12.180  -0.625  -1.219  1.00 80.51           H
ATOM   3372 3HD2 LEU A 225     -13.600  -0.241  -2.222  1.00 80.51           H
ATOM   3373  HN  LEU A 225     -11.892  -4.928   0.863  1.00 80.51           H
ATOM   3374  N   PRO A 226     -10.402  -4.677  -2.111  1.00 73.57           N
ATOM   3375  CA  PRO A 226      -9.444  -4.930  -3.191  1.00 73.57           C
ATOM   3376  C   PRO A 226      -9.529  -6.353  -3.717  1.00 73.57           C
ATOM   3377  O   PRO A 226      -9.551  -6.571  -4.927  1.00 73.57           O
ATOM   3378  HA  PRO A 226      -9.669  -4.295  -4.048  1.00 73.57           H
ATOM   3379  CB  PRO A 226      -8.087  -4.644  -2.545  1.00 73.57           C
ATOM   3380 1HB  PRO A 226      -7.646  -5.546  -2.120  1.00 73.57           H
ATOM   3381 2HB  PRO A 226      -7.372  -4.252  -3.268  1.00 73.57           H
ATOM   3382  CG  PRO A 226      -8.417  -3.618  -1.467  1.00 73.57           C
ATOM   3383 1HG  PRO A 226      -7.645  -3.575  -0.699  1.00 73.57           H
ATOM   3384 2HG  PRO A 226      -8.499  -2.612  -1.877  1.00 73.57           H
ATOM   3385  CD  PRO A 226      -9.743  -4.120  -0.916  1.00 73.57           C
ATOM   3386 1HD  PRO A 226      -9.600  -4.879  -0.147  1.00 73.57           H
ATOM   3387 2HD  PRO A 226     -10.323  -3.316  -0.463  1.00 73.57           H
ATOM   3388  N   PHE A 227      -9.577  -7.293  -2.784  1.00 77.11           N
ATOM   3389  CA  PHE A 227      -9.522  -8.701  -3.137  1.00 77.11           C
ATOM   3390  C   PHE A 227     -10.733  -9.102  -3.983  1.00 77.11           C
ATOM   3391  O   PHE A 227     -10.586  -9.771  -5.005  1.00 77.11           O
ATOM   3392  HA  PHE A 227      -8.611  -8.855  -3.715  1.00 77.11           H
ATOM   3393  CB  PHE A 227      -9.547  -9.492  -1.828  1.00 77.11           C
ATOM   3394 1HB  PHE A 227      -8.672  -9.223  -1.236  1.00 77.11           H
ATOM   3395 2HB  PHE A 227     -10.424  -9.196  -1.252  1.00 77.11           H
ATOM   3396  CG  PHE A 227      -9.569 -11.010  -2.018  1.00 77.11           C
ATOM   3397  CD1 PHE A 227     -10.732 -11.698  -1.867  1.00 77.11           C
ATOM   3398  HD1 PHE A 227     -11.650 -11.167  -1.611  1.00 77.11           H
ATOM   3399  CD2 PHE A 227      -8.424 -11.672  -2.337  1.00 77.11           C
ATOM   3400  HD2 PHE A 227      -7.492 -11.121  -2.458  1.00 77.11           H
ATOM   3401  CE1 PHE A 227     -10.753 -13.107  -2.044  1.00 77.11           C
ATOM   3402  HE1 PHE A 227     -11.685 -13.658  -1.923  1.00 77.11           H
ATOM   3403  CE2 PHE A 227      -8.445 -13.081  -2.514  1.00 77.11           C
ATOM   3404  HE2 PHE A 227      -7.527 -13.612  -2.769  1.00 77.11           H
ATOM   3405  CZ  PHE A 227      -9.608 -13.769  -2.363  1.00 77.11           C
ATOM   3406  HZ  PHE A 227      -9.624 -14.850  -2.499  1.00 77.11           H
ATOM   3407  HN  PHE A 227      -9.651  -7.106  -1.804  1.00 77.11           H
ATOM   3408  N   VAL A 228     -11.901  -8.675  -3.527  1.00 81.90           N
ATOM   3409  CA  VAL A 228     -13.140  -9.018  -4.204  1.00 81.90           C
ATOM   3410  C   VAL A 228     -13.112  -8.456  -5.626  1.00 81.90           C
ATOM   3411  O   VAL A 228     -13.458  -9.152  -6.580  1.00 81.90           O
ATOM   3412  HA  VAL A 228     -13.195 -10.106  -4.257  1.00 81.90           H
ATOM   3413  CB  VAL A 228     -14.336  -8.523  -3.389  1.00 81.90           C
ATOM   3414  HB  VAL A 228     -14.153  -7.482  -3.123  1.00 81.90           H
ATOM   3415  CG1 VAL A 228     -15.623  -8.579  -4.214  1.00 81.90           C
ATOM   3416 1HG1 VAL A 228     -15.516  -7.947  -5.097  1.00 81.90           H
ATOM   3417 2HG1 VAL A 228     -15.812  -9.607  -4.524  1.00 81.90           H
ATOM   3418 3HG1 VAL A 228     -16.458  -8.221  -3.611  1.00 81.90           H
ATOM   3419  CG2 VAL A 228     -14.483  -9.320  -2.091  1.00 81.90           C
ATOM   3420 1HG2 VAL A 228     -14.633 -10.373  -2.326  1.00 81.90           H
ATOM   3421 2HG2 VAL A 228     -13.580  -9.206  -1.490  1.00 81.90           H
ATOM   3422 3HG2 VAL A 228     -15.341  -8.947  -1.531  1.00 81.90           H
ATOM   3423  HN  VAL A 228     -12.009  -8.105  -2.712  1.00 81.90           H
ATOM   3424  N   VAL A 229     -12.696  -7.201  -5.724  1.00 74.00           N
ATOM   3425  CA  VAL A 229     -12.746  -6.494  -6.992  1.00 74.00           C
ATOM   3426  C   VAL A 229     -11.776  -7.151  -7.976  1.00 74.00           C
ATOM   3427  O   VAL A 229     -12.117  -7.370  -9.137  1.00 74.00           O
ATOM   3428  HA  VAL A 229     -13.759  -6.588  -7.383  1.00 74.00           H
ATOM   3429  CB  VAL A 229     -12.459  -5.007  -6.773  1.00 74.00           C
ATOM   3430  HB  VAL A 229     -11.478  -4.920  -6.306  1.00 74.00           H
ATOM   3431  CG1 VAL A 229     -12.413  -4.255  -8.105  1.00 74.00           C
ATOM   3432 1HG1 VAL A 229     -11.626  -4.675  -8.732  1.00 74.00           H
ATOM   3433 2HG1 VAL A 229     -13.373  -4.355  -8.612  1.00 74.00           H
ATOM   3434 3HG1 VAL A 229     -12.208  -3.201  -7.921  1.00 74.00           H
ATOM   3435  CG2 VAL A 229     -13.488  -4.384  -5.828  1.00 74.00           C
ATOM   3436 1HG2 VAL A 229     -14.485  -4.488  -6.256  1.00 74.00           H
ATOM   3437 2HG2 VAL A 229     -13.451  -4.892  -4.864  1.00 74.00           H
ATOM   3438 3HG2 VAL A 229     -13.261  -3.327  -5.689  1.00 74.00           H
ATOM   3439  HN  VAL A 229     -12.332  -6.671  -4.958  1.00 74.00           H
ATOM   3440  N   MET A 230     -10.585  -7.447  -7.475  1.00 74.05           N
ATOM   3441  CA  MET A 230      -9.571  -8.094  -8.290  1.00 74.05           C
ATOM   3442  C   MET A 230     -10.055  -9.458  -8.788  1.00 74.05           C
ATOM   3443  O   MET A 230      -9.955  -9.760  -9.976  1.00 74.05           O
ATOM   3444  HA  MET A 230      -9.406  -7.429  -9.137  1.00 74.05           H
ATOM   3445  CB  MET A 230      -8.294  -8.276  -7.466  1.00 74.05           C
ATOM   3446 1HB  MET A 230      -8.549  -8.621  -6.464  1.00 74.05           H
ATOM   3447 2HB  MET A 230      -7.671  -9.046  -7.920  1.00 74.05           H
ATOM   3448  CG  MET A 230      -7.509  -6.965  -7.376  1.00 74.05           C
ATOM   3449 1HG  MET A 230      -7.390  -6.534  -8.370  1.00 74.05           H
ATOM   3450 2HG  MET A 230      -8.063  -6.240  -6.779  1.00 74.05           H
ATOM   3451  SD  MET A 230      -5.909  -7.261  -6.644  1.00 74.05           S
ATOM   3452  CE  MET A 230      -5.889  -5.972  -5.410  1.00 74.05           C
ATOM   3453 1HE  MET A 230      -5.980  -5.001  -5.897  1.00 74.05           H
ATOM   3454 2HE  MET A 230      -6.723  -6.114  -4.723  1.00 74.05           H
ATOM   3455 3HE  MET A 230      -4.951  -6.013  -4.856  1.00 74.05           H
ATOM   3456  HN  MET A 230     -10.310  -7.252  -6.534  1.00 74.05           H
ATOM   3457  N   ALA A 231     -10.570 -10.244  -7.854  1.00 77.27           N
ATOM   3458  CA  ALA A 231     -11.053 -11.575  -8.179  1.00 77.27           C
ATOM   3459  C   ALA A 231     -12.052 -11.482  -9.334  1.00 77.27           C
ATOM   3460  O   ALA A 231     -11.935 -12.206 -10.322  1.00 77.27           O
ATOM   3461  HA  ALA A 231     -10.197 -12.171  -8.498  1.00 77.27           H
ATOM   3462  CB  ALA A 231     -11.662 -12.217  -6.931  1.00 77.27           C
ATOM   3463 1HB  ALA A 231     -10.904 -12.287  -6.151  1.00 77.27           H
ATOM   3464 2HB  ALA A 231     -12.492 -11.606  -6.577  1.00 77.27           H
ATOM   3465 3HB  ALA A 231     -12.025 -13.216  -7.176  1.00 77.27           H
ATOM   3466  HN  ALA A 231     -10.659  -9.986  -6.892  1.00 77.27           H
ATOM   3467  N   CYS A 232     -13.013 -10.585  -9.172  1.00 77.86           N
ATOM   3468  CA  CYS A 232     -14.052 -10.412 -10.173  1.00 77.86           C
ATOM   3469  C   CYS A 232     -13.386 -10.036 -11.497  1.00 77.86           C
ATOM   3470  O   CYS A 232     -13.696 -10.613 -12.538  1.00 77.86           O
ATOM   3471  HA  CYS A 232     -14.568 -11.368 -10.257  1.00 77.86           H
ATOM   3472  CB  CYS A 232     -15.088  -9.372  -9.739  1.00 77.86           C
ATOM   3473 1HB  CYS A 232     -14.586  -8.456  -9.426  1.00 77.86           H
ATOM   3474 2HB  CYS A 232     -15.729  -9.112 -10.582  1.00 77.86           H
ATOM   3475  SG  CYS A 232     -16.100 -10.032  -8.365  1.00 77.86           S
ATOM   3476  HG  CYS A 232     -15.259  -9.685  -7.394  1.00 77.86           H
ATOM   3477  HN  CYS A 232     -13.089  -9.984  -8.376  1.00 77.86           H
ATOM   3478  N   CYS A 233     -12.482  -9.070 -11.415  1.00 71.06           N
ATOM   3479  CA  CYS A 233     -11.877  -8.508 -12.611  1.00 71.06           C
ATOM   3480  C   CYS A 233     -11.166  -9.634 -13.364  1.00 71.06           C
ATOM   3481  O   CYS A 233     -11.372  -9.811 -14.563  1.00 71.06           O
ATOM   3482  HA  CYS A 233     -12.689  -8.095 -13.209  1.00 71.06           H
ATOM   3483  CB  CYS A 233     -10.926  -7.357 -12.276  1.00 71.06           C
ATOM   3484 1HB  CYS A 233     -10.227  -7.666 -11.499  1.00 71.06           H
ATOM   3485 2HB  CYS A 233     -10.334  -7.097 -13.153  1.00 71.06           H
ATOM   3486  SG  CYS A 233     -11.881  -5.901 -11.713  1.00 71.06           S
ATOM   3487  HG  CYS A 233     -12.175  -6.384 -10.509  1.00 71.06           H
ATOM   3488  HN  CYS A 233     -12.164  -8.674 -10.554  1.00 71.06           H
ATOM   3489  N   TYR A 234     -10.342 -10.367 -12.628  1.00 72.38           N
ATOM   3490  CA  TYR A 234      -9.508 -11.391 -13.234  1.00 72.38           C
ATOM   3491  C   TYR A 234     -10.355 -12.564 -13.733  1.00 72.38           C
ATOM   3492  O   TYR A 234     -10.024 -13.189 -14.739  1.00 72.38           O
ATOM   3493  HA  TYR A 234      -8.987 -10.944 -14.080  1.00 72.38           H
ATOM   3494  CB  TYR A 234      -8.577 -11.886 -12.126  1.00 72.38           C
ATOM   3495 1HB  TYR A 234      -9.132 -11.926 -11.189  1.00 72.38           H
ATOM   3496 2HB  TYR A 234      -8.265 -12.905 -12.355  1.00 72.38           H
ATOM   3497  CG  TYR A 234      -7.331 -11.020 -11.927  1.00 72.38           C
ATOM   3498  CD1 TYR A 234      -6.274 -11.119 -12.809  1.00 72.38           C
ATOM   3499  HD1 TYR A 234      -6.326 -11.815 -13.647  1.00 72.38           H
ATOM   3500  CD2 TYR A 234      -7.265 -10.140 -10.866  1.00 72.38           C
ATOM   3501  HD2 TYR A 234      -8.100 -10.062 -10.170  1.00 72.38           H
ATOM   3502  CE1 TYR A 234      -5.102 -10.304 -12.622  1.00 72.38           C
ATOM   3503  HE1 TYR A 234      -4.260 -10.373 -13.311  1.00 72.38           H
ATOM   3504  CE2 TYR A 234      -6.092  -9.325 -10.679  1.00 72.38           C
ATOM   3505  HE2 TYR A 234      -6.027  -8.626  -9.846  1.00 72.38           H
ATOM   3506  CZ  TYR A 234      -5.069  -9.447 -11.566  1.00 72.38           C
ATOM   3507  OH  TYR A 234      -3.962  -8.678 -11.390  1.00 72.38           O
ATOM   3508  HH  TYR A 234      -4.077  -8.091 -10.588  1.00 72.38           H
ATOM   3509  HN  TYR A 234     -10.240 -10.270 -11.638  1.00 72.38           H
ATOM   3510  N   THR A 235     -11.432 -12.826 -13.007  1.00 80.34           N
ATOM   3511  CA  THR A 235     -12.371 -13.860 -13.407  1.00 80.34           C
ATOM   3512  C   THR A 235     -12.936 -13.559 -14.797  1.00 80.34           C
ATOM   3513  O   THR A 235     -13.023 -14.448 -15.642  1.00 80.34           O
ATOM   3514  HA  THR A 235     -11.832 -14.804 -13.479  1.00 80.34           H
ATOM   3515  CB  THR A 235     -13.447 -13.966 -12.324  1.00 80.34           C
ATOM   3516  HB  THR A 235     -14.172 -13.157 -12.415  1.00 80.34           H
ATOM   3517  OG1 THR A 235     -12.710 -13.998 -11.105  1.00 80.34           O
ATOM   3518  HG1 THR A 235     -12.797 -13.123 -10.630  1.00 80.34           H
ATOM   3519  CG2 THR A 235     -14.177 -15.310 -12.354  1.00 80.34           C
ATOM   3520 1HG2 THR A 235     -13.461 -16.116 -12.196  1.00 80.34           H
ATOM   3521 2HG2 THR A 235     -14.662 -15.439 -13.322  1.00 80.34           H
ATOM   3522 3HG2 THR A 235     -14.930 -15.333 -11.566  1.00 80.34           H
ATOM   3523  HN  THR A 235     -11.666 -12.346 -12.161  1.00 80.34           H
ATOM   3524  N   ILE A 236     -13.305 -12.301 -14.991  1.00 76.27           N
ATOM   3525  CA  ILE A 236     -13.865 -11.873 -16.262  1.00 76.27           C
ATOM   3526  C   ILE A 236     -12.783 -11.948 -17.341  1.00 76.27           C
ATOM   3527  O   ILE A 236     -13.031 -12.441 -18.440  1.00 76.27           O
ATOM   3528  HA  ILE A 236     -14.660 -12.572 -16.521  1.00 76.27           H
ATOM   3529  CB  ILE A 236     -14.504 -10.489 -16.127  1.00 76.27           C
ATOM   3530  HB  ILE A 236     -13.771  -9.816 -15.683  1.00 76.27           H
ATOM   3531  CG1 ILE A 236     -15.708 -10.531 -15.184  1.00 76.27           C
ATOM   3532 1HG1 ILE A 236     -16.540 -11.038 -15.673  1.00 76.27           H
ATOM   3533 2HG1 ILE A 236     -15.459 -11.112 -14.296  1.00 76.27           H
ATOM   3534  CG2 ILE A 236     -14.870  -9.918 -17.498  1.00 76.27           C
ATOM   3535 1HG2 ILE A 236     -13.970  -9.830 -18.107  1.00 76.27           H
ATOM   3536 2HG2 ILE A 236     -15.578 -10.584 -17.992  1.00 76.27           H
ATOM   3537 3HG2 ILE A 236     -15.322  -8.935 -17.373  1.00 76.27           H
ATOM   3538  CD1 ILE A 236     -16.133  -9.120 -14.774  1.00 76.27           C
ATOM   3539 1HD1 ILE A 236     -15.306  -8.625 -14.264  1.00 76.27           H
ATOM   3540 2HD1 ILE A 236     -16.404  -8.550 -15.662  1.00 76.27           H
ATOM   3541 3HD1 ILE A 236     -16.990  -9.178 -14.104  1.00 76.27           H
ATOM   3542  HN  ILE A 236     -13.228 -11.582 -14.300  1.00 76.27           H
ATOM   3543  N   ILE A 237     -11.606 -11.452 -16.990  1.00 72.60           N
ATOM   3544  CA  ILE A 237     -10.507 -11.390 -17.938  1.00 72.60           C
ATOM   3545  C   ILE A 237     -10.194 -12.801 -18.442  1.00 72.60           C
ATOM   3546  O   ILE A 237     -10.076 -13.022 -19.646  1.00 72.60           O
ATOM   3547  HA  ILE A 237     -10.837 -10.787 -18.784  1.00 72.60           H
ATOM   3548  CB  ILE A 237      -9.303 -10.678 -17.318  1.00 72.60           C
ATOM   3549  HB  ILE A 237      -9.162 -11.063 -16.308  1.00 72.60           H
ATOM   3550  CG1 ILE A 237      -9.558  -9.175 -17.197  1.00 72.60           C
ATOM   3551 1HG1 ILE A 237      -9.527  -8.717 -18.186  1.00 72.60           H
ATOM   3552 2HG1 ILE A 237     -10.557  -9.002 -16.797  1.00 72.60           H
ATOM   3553  CG2 ILE A 237      -8.023 -10.982 -18.099  1.00 72.60           C
ATOM   3554 1HG2 ILE A 237      -7.837 -12.056 -18.089  1.00 72.60           H
ATOM   3555 2HG2 ILE A 237      -8.137 -10.643 -19.129  1.00 72.60           H
ATOM   3556 3HG2 ILE A 237      -7.183 -10.464 -17.637  1.00 72.60           H
ATOM   3557  CD1 ILE A 237      -8.518  -8.514 -16.290  1.00 72.60           C
ATOM   3558 1HD1 ILE A 237      -8.569  -8.957 -15.295  1.00 72.60           H
ATOM   3559 2HD1 ILE A 237      -7.522  -8.667 -16.706  1.00 72.60           H
ATOM   3560 3HD1 ILE A 237      -8.722  -7.445 -16.221  1.00 72.60           H
ATOM   3561  HN  ILE A 237     -11.398 -11.096 -16.079  1.00 72.60           H
ATOM   3562  N   ILE A 238     -10.069 -13.719 -17.495  1.00 73.36           N
ATOM   3563  CA  ILE A 238      -9.756 -15.098 -17.827  1.00 73.36           C
ATOM   3564  C   ILE A 238     -10.831 -15.650 -18.765  1.00 73.36           C
ATOM   3565  O   ILE A 238     -10.517 -16.308 -19.756  1.00 73.36           O
ATOM   3566  HA  ILE A 238      -8.803 -15.099 -18.356  1.00 73.36           H
ATOM   3567  CB  ILE A 238      -9.567 -15.926 -16.554  1.00 73.36           C
ATOM   3568  HB  ILE A 238     -10.408 -15.727 -15.889  1.00 73.36           H
ATOM   3569  CG1 ILE A 238      -8.297 -15.508 -15.811  1.00 73.36           C
ATOM   3570 1HG1 ILE A 238      -7.422 -15.898 -16.331  1.00 73.36           H
ATOM   3571 2HG1 ILE A 238      -8.210 -14.421 -15.814  1.00 73.36           H
ATOM   3572  CG2 ILE A 238      -9.582 -17.424 -16.866  1.00 73.36           C
ATOM   3573 1HG2 ILE A 238     -10.537 -17.691 -17.318  1.00 73.36           H
ATOM   3574 2HG2 ILE A 238      -8.773 -17.658 -17.558  1.00 73.36           H
ATOM   3575 3HG2 ILE A 238      -9.446 -17.989 -15.944  1.00 73.36           H
ATOM   3576  CD1 ILE A 238      -8.310 -16.020 -14.369  1.00 73.36           C
ATOM   3577 1HD1 ILE A 238      -9.173 -15.608 -13.845  1.00 73.36           H
ATOM   3578 2HD1 ILE A 238      -8.372 -17.108 -14.371  1.00 73.36           H
ATOM   3579 3HD1 ILE A 238      -7.396 -15.709 -13.864  1.00 73.36           H
ATOM   3580  HN  ILE A 238     -10.178 -13.533 -16.518  1.00 73.36           H
ATOM   3581  N   HIS A 239     -12.077 -15.361 -18.420  1.00 78.20           N
ATOM   3582  CA  HIS A 239     -13.202 -15.861 -19.191  1.00 78.20           C
ATOM   3583  C   HIS A 239     -13.100 -15.359 -20.633  1.00 78.20           C
ATOM   3584  O   HIS A 239     -13.267 -16.131 -21.576  1.00 78.20           O
ATOM   3585  HA  HIS A 239     -13.125 -16.949 -19.188  1.00 78.20           H
ATOM   3586  CB  HIS A 239     -14.527 -15.486 -18.525  1.00 78.20           C
ATOM   3587 1HB  HIS A 239     -14.526 -15.859 -17.501  1.00 78.20           H
ATOM   3588 2HB  HIS A 239     -14.599 -14.400 -18.469  1.00 78.20           H
ATOM   3589  CG  HIS A 239     -15.746 -16.020 -19.238  1.00 78.20           C
ATOM   3590  ND1 HIS A 239     -16.483 -15.264 -20.133  1.00 78.20           N
ATOM   3591  HD1 HIS A 239     -16.294 -14.317 -20.394  1.00 78.20           H
ATOM   3592  CD2 HIS A 239     -16.349 -17.243 -19.180  1.00 78.20           C
ATOM   3593  HD2 HIS A 239     -16.025 -18.084 -18.568  1.00 78.20           H
ATOM   3594  CE1 HIS A 239     -17.482 -16.007 -20.586  1.00 78.20           C
ATOM   3595  HE1 HIS A 239     -18.238 -15.695 -21.306  1.00 78.20           H
ATOM   3596  NE2 HIS A 239     -17.397 -17.233 -19.994  1.00 78.20           N
ATOM   3597  HN  HIS A 239     -12.322 -14.797 -17.631  1.00 78.20           H
ATOM   3598  N   THR A 240     -12.827 -14.069 -20.758  1.00 72.70           N
ATOM   3599  CA  THR A 240     -12.734 -13.447 -22.069  1.00 72.70           C
ATOM   3600  C   THR A 240     -11.525 -13.992 -22.832  1.00 72.70           C
ATOM   3601  O   THR A 240     -11.585 -14.177 -24.047  1.00 72.70           O
ATOM   3602  HA  THR A 240     -13.621 -13.717 -22.641  1.00 72.70           H
ATOM   3603  CB  THR A 240     -12.694 -11.931 -21.871  1.00 72.70           C
ATOM   3604  HB  THR A 240     -11.746 -11.620 -21.433  1.00 72.70           H
ATOM   3605  OG1 THR A 240     -13.853 -11.652 -21.090  1.00 72.70           O
ATOM   3606  HG1 THR A 240     -13.627 -11.689 -20.117  1.00 72.70           H
ATOM   3607  CG2 THR A 240     -12.929 -11.164 -23.174  1.00 72.70           C
ATOM   3608 1HG2 THR A 240     -13.908 -11.425 -23.577  1.00 72.70           H
ATOM   3609 2HG2 THR A 240     -12.157 -11.429 -23.896  1.00 72.70           H
ATOM   3610 3HG2 THR A 240     -12.891 -10.093 -22.977  1.00 72.70           H
ATOM   3611  HN  THR A 240     -12.671 -13.452 -19.986  1.00 72.70           H
ATOM   3612  N   LEU A 241     -10.455 -14.234 -22.089  1.00 71.62           N
ATOM   3613  CA  LEU A 241      -9.223 -14.719 -22.686  1.00 71.62           C
ATOM   3614  C   LEU A 241      -9.429 -16.154 -23.176  1.00 71.62           C
ATOM   3615  O   LEU A 241      -8.821 -16.571 -24.161  1.00 71.62           O
ATOM   3616  HA  LEU A 241      -9.007 -14.088 -23.548  1.00 71.62           H
ATOM   3617  CB  LEU A 241      -8.056 -14.565 -21.708  1.00 71.62           C
ATOM   3618 1HB  LEU A 241      -8.382 -14.913 -20.728  1.00 71.62           H
ATOM   3619 2HB  LEU A 241      -7.250 -15.224 -22.029  1.00 71.62           H
ATOM   3620  CG  LEU A 241      -7.492 -13.151 -21.555  1.00 71.62           C
ATOM   3621  HG  LEU A 241      -8.310 -12.485 -21.282  1.00 71.62           H
ATOM   3622  CD1 LEU A 241      -6.463 -13.091 -20.424  1.00 71.62           C
ATOM   3623 1HD1 LEU A 241      -6.937 -13.381 -19.486  1.00 71.62           H
ATOM   3624 2HD1 LEU A 241      -5.642 -13.773 -20.643  1.00 71.62           H
ATOM   3625 3HD1 LEU A 241      -6.078 -12.075 -20.337  1.00 71.62           H
ATOM   3626  CD2 LEU A 241      -6.918 -12.644 -22.880  1.00 71.62           C
ATOM   3627 1HD2 LEU A 241      -6.117 -13.306 -23.206  1.00 71.62           H
ATOM   3628 2HD2 LEU A 241      -7.705 -12.626 -23.633  1.00 71.62           H
ATOM   3629 3HD2 LEU A 241      -6.524 -11.637 -22.743  1.00 71.62           H
ATOM   3630  HN  LEU A 241     -10.422 -14.104 -21.098  1.00 71.62           H
ATOM   3631  N   ILE A 242     -10.288 -16.870 -22.466  1.00 73.04           N
ATOM   3632  CA  ILE A 242     -10.614 -18.236 -22.840  1.00 73.04           C
ATOM   3633  C   ILE A 242     -11.447 -18.223 -24.123  1.00 73.04           C
ATOM   3634  O   ILE A 242     -11.241 -19.050 -25.010  1.00 73.04           O
ATOM   3635  HA  ILE A 242      -9.675 -18.752 -23.044  1.00 73.04           H
ATOM   3636  CB  ILE A 242     -11.288 -18.965 -21.676  1.00 73.04           C
ATOM   3637  HB  ILE A 242     -12.046 -18.305 -21.253  1.00 73.04           H
ATOM   3638  CG1 ILE A 242     -10.282 -19.270 -20.565  1.00 73.04           C
ATOM   3639 1HG1 ILE A 242      -9.597 -20.051 -20.894  1.00 73.04           H
ATOM   3640 2HG1 ILE A 242      -9.682 -18.384 -20.359  1.00 73.04           H
ATOM   3641  CG2 ILE A 242     -12.007 -20.225 -22.161  1.00 73.04           C
ATOM   3642 1HG2 ILE A 242     -12.769 -19.951 -22.891  1.00 73.04           H
ATOM   3643 2HG2 ILE A 242     -11.286 -20.899 -22.625  1.00 73.04           H
ATOM   3644 3HG2 ILE A 242     -12.477 -20.724 -21.314  1.00 73.04           H
ATOM   3645  CD1 ILE A 242     -10.996 -19.716 -19.287  1.00 73.04           C
ATOM   3646 1HD1 ILE A 242     -11.663 -18.924 -18.947  1.00 73.04           H
ATOM   3647 2HD1 ILE A 242     -11.577 -20.616 -19.490  1.00 73.04           H
ATOM   3648 3HD1 ILE A 242     -10.258 -19.927 -18.513  1.00 73.04           H
ATOM   3649  HN  ILE A 242     -10.757 -16.533 -21.649  1.00 73.04           H
ATOM   3650  N   GLN A 243     -12.372 -17.275 -24.181  1.00 71.01           N
ATOM   3651  CA  GLN A 243     -13.315 -17.216 -25.285  1.00 71.01           C
ATOM   3652  C   GLN A 243     -12.593 -16.836 -26.580  1.00 71.01           C
ATOM   3653  O   GLN A 243     -12.982 -17.273 -27.662  1.00 71.01           O
ATOM   3654  HA  GLN A 243     -13.724 -18.223 -25.371  1.00 71.01           H
ATOM   3655  CB  GLN A 243     -14.451 -16.237 -24.983  1.00 71.01           C
ATOM   3656 1HB  GLN A 243     -14.042 -15.316 -24.568  1.00 71.01           H
ATOM   3657 2HB  GLN A 243     -14.962 -15.970 -25.908  1.00 71.01           H
ATOM   3658  CG  GLN A 243     -15.452 -16.845 -23.999  1.00 71.01           C
ATOM   3659 1HG  GLN A 243     -15.758 -17.831 -24.349  1.00 71.01           H
ATOM   3660 2HG  GLN A 243     -14.975 -16.985 -23.029  1.00 71.01           H
ATOM   3661  CD  GLN A 243     -16.682 -15.949 -23.843  1.00 71.01           C
ATOM   3662  OE1 GLN A 243     -16.664 -14.768 -24.147  1.00 71.01           O
ATOM   3663  NE2 GLN A 243     -17.749 -16.574 -23.354  1.00 71.01           N
ATOM   3664 1HE2 GLN A 243     -17.697 -17.546 -23.124  1.00 71.01           H
ATOM   3665 2HE2 GLN A 243     -18.603 -16.073 -23.215  1.00 71.01           H
ATOM   3666  HN  GLN A 243     -12.482 -16.559 -23.492  1.00 71.01           H
ATOM   3667  N   ALA A 244     -11.556 -16.027 -26.426  1.00 64.26           N
ATOM   3668  CA  ALA A 244     -10.881 -15.448 -27.575  1.00 64.26           C
ATOM   3669  C   ALA A 244      -9.951 -16.493 -28.195  1.00 64.26           C
ATOM   3670  O   ALA A 244      -9.287 -17.241 -27.478  1.00 64.26           O
ATOM   3671  HA  ALA A 244     -11.644 -15.175 -28.304  1.00 64.26           H
ATOM   3672  CB  ALA A 244     -10.134 -14.184 -27.146  1.00 64.26           C
ATOM   3673 1HB  ALA A 244     -10.844 -13.463 -26.740  1.00 64.26           H
ATOM   3674 2HB  ALA A 244      -9.398 -14.438 -26.383  1.00 64.26           H
ATOM   3675 3HB  ALA A 244      -9.628 -13.750 -28.008  1.00 64.26           H
ATOM   3676  HN  ALA A 244     -11.176 -15.766 -25.538  1.00 64.26           H
ATOM   3677  N   LYS A 245      -9.932 -16.510 -29.519  1.00 57.21           N
ATOM   3678  CA  LYS A 245      -9.365 -17.635 -30.245  1.00 57.21           C
ATOM   3679  C   LYS A 245      -7.862 -17.413 -30.426  1.00 57.21           C
ATOM   3680  O   LYS A 245      -7.128 -18.345 -30.753  1.00 57.21           O
ATOM   3681  HA  LYS A 245      -9.511 -18.525 -29.634  1.00 57.21           H
ATOM   3682  CB  LYS A 245     -10.116 -17.858 -31.559  1.00 57.21           C
ATOM   3683 1HB  LYS A 245     -10.220 -16.912 -32.089  1.00 57.21           H
ATOM   3684 2HB  LYS A 245      -9.540 -18.522 -32.203  1.00 57.21           H
ATOM   3685  CG  LYS A 245     -11.500 -18.460 -31.303  1.00 57.21           C
ATOM   3686 1HG  LYS A 245     -11.402 -19.363 -30.700  1.00 57.21           H
ATOM   3687 2HG  LYS A 245     -12.105 -17.758 -30.730  1.00 57.21           H
ATOM   3688  CD  LYS A 245     -12.204 -18.794 -32.620  1.00 57.21           C
ATOM   3689 1HD  LYS A 245     -12.446 -17.873 -33.150  1.00 57.21           H
ATOM   3690 2HD  LYS A 245     -11.532 -19.363 -33.262  1.00 57.21           H
ATOM   3691  CE  LYS A 245     -13.482 -19.596 -32.370  1.00 57.21           C
ATOM   3692 1HE  LYS A 245     -13.254 -20.477 -31.770  1.00 57.21           H
ATOM   3693 2HE  LYS A 245     -14.190 -18.995 -31.798  1.00 57.21           H
ATOM   3694  NZ  LYS A 245     -14.095 -20.007 -33.653  1.00 57.21           N
ATOM   3695 1HZ  LYS A 245     -14.935 -20.545 -33.469  1.00 57.21           H
ATOM   3696 2HZ  LYS A 245     -14.334 -19.183 -34.193  1.00 57.21           H
ATOM   3697 3HZ  LYS A 245     -13.437 -20.575 -34.175  1.00 57.21           H
ATOM   3698  HN  LYS A 245     -10.294 -15.776 -30.094  1.00 57.21           H
ATOM   3699  N   LYS A 246      -7.448 -16.174 -30.205  1.00 56.09           N
ATOM   3700  CA  LYS A 246      -6.089 -15.770 -30.527  1.00 56.09           C
ATOM   3701  C   LYS A 246      -5.127 -16.370 -29.500  1.00 56.09           C
ATOM   3702  O   LYS A 246      -5.370 -16.292 -28.297  1.00 56.09           O
ATOM   3703  HA  LYS A 246      -5.849 -16.183 -31.507  1.00 56.09           H
ATOM   3704  CB  LYS A 246      -5.996 -14.248 -30.642  1.00 56.09           C
ATOM   3705 1HB  LYS A 246      -6.645 -13.782 -29.900  1.00 56.09           H
ATOM   3706 2HB  LYS A 246      -4.979 -13.924 -30.423  1.00 56.09           H
ATOM   3707  CG  LYS A 246      -6.395 -13.778 -32.043  1.00 56.09           C
ATOM   3708 1HG  LYS A 246      -5.824 -14.327 -32.791  1.00 56.09           H
ATOM   3709 2HG  LYS A 246      -7.448 -14.001 -32.219  1.00 56.09           H
ATOM   3710  CD  LYS A 246      -6.152 -12.277 -32.208  1.00 56.09           C
ATOM   3711 1HD  LYS A 246      -6.857 -11.720 -31.591  1.00 56.09           H
ATOM   3712 2HD  LYS A 246      -5.152 -12.026 -31.854  1.00 56.09           H
ATOM   3713  CE  LYS A 246      -6.302 -11.855 -33.671  1.00 56.09           C
ATOM   3714 1HE  LYS A 246      -5.628 -12.440 -34.296  1.00 56.09           H
ATOM   3715 2HE  LYS A 246      -7.316 -12.063 -34.013  1.00 56.09           H
ATOM   3716  NZ  LYS A 246      -6.006 -10.413 -33.827  1.00 56.09           N
ATOM   3717 1HZ  LYS A 246      -6.125 -10.147 -34.799  1.00 56.09           H
ATOM   3718 2HZ  LYS A 246      -6.640  -9.873 -33.249  1.00 56.09           H
ATOM   3719 3HZ  LYS A 246      -5.050 -10.231 -33.542  1.00 56.09           H
ATOM   3720  HN  LYS A 246      -8.021 -15.454 -29.815  1.00 56.09           H
ATOM   3721  N   SER A 247      -4.054 -16.954 -30.012  1.00 55.80           N
ATOM   3722  CA  SER A 247      -3.110 -17.662 -29.164  1.00 55.80           C
ATOM   3723  C   SER A 247      -2.500 -16.700 -28.143  1.00 55.80           C
ATOM   3724  O   SER A 247      -2.236 -17.083 -27.004  1.00 55.80           O
ATOM   3725  HA  SER A 247      -3.695 -18.432 -28.662  1.00 55.80           H
ATOM   3726  CB  SER A 247      -2.008 -18.321 -29.996  1.00 55.80           C
ATOM   3727 1HB  SER A 247      -1.539 -19.114 -29.414  1.00 55.80           H
ATOM   3728 2HB  SER A 247      -2.450 -18.790 -30.876  1.00 55.80           H
ATOM   3729  OG  SER A 247      -1.016 -17.384 -30.407  1.00 55.80           O
ATOM   3730  HG  SER A 247      -0.322 -17.841 -30.962  1.00 55.80           H
ATOM   3731  HN  SER A 247      -3.825 -16.948 -30.986  1.00 55.80           H
ATOM   3732  N   SER A 248      -2.294 -15.468 -28.587  1.00 57.74           N
ATOM   3733  CA  SER A 248      -1.512 -14.516 -27.817  1.00 57.74           C
ATOM   3734  C   SER A 248      -2.138 -14.320 -26.435  1.00 57.74           C
ATOM   3735  O   SER A 248      -1.582 -13.617 -25.592  1.00 57.74           O
ATOM   3736  HA  SER A 248      -0.521 -14.962 -27.729  1.00 57.74           H
ATOM   3737  CB  SER A 248      -1.404 -13.175 -28.546  1.00 57.74           C
ATOM   3738 1HB  SER A 248      -0.719 -12.523 -28.004  1.00 57.74           H
ATOM   3739 2HB  SER A 248      -0.976 -13.334 -29.536  1.00 57.74           H
ATOM   3740  OG  SER A 248      -2.669 -12.533 -28.673  1.00 57.74           O
ATOM   3741  HG  SER A 248      -2.560 -11.648 -29.124  1.00 57.74           H
ATOM   3742  HN  SER A 248      -2.651 -15.119 -29.453  1.00 57.74           H
ATOM   3743  N   LYS A 249      -3.285 -14.955 -26.245  1.00 59.96           N
ATOM   3744  CA  LYS A 249      -4.014 -14.825 -24.994  1.00 59.96           C
ATOM   3745  C   LYS A 249      -3.209 -15.477 -23.869  1.00 59.96           C
ATOM   3746  O   LYS A 249      -3.202 -14.987 -22.741  1.00 59.96           O
ATOM   3747  HA  LYS A 249      -4.107 -13.760 -24.780  1.00 59.96           H
ATOM   3748  CB  LYS A 249      -5.431 -15.383 -25.140  1.00 59.96           C
ATOM   3749 1HB  LYS A 249      -5.388 -16.398 -25.535  1.00 59.96           H
ATOM   3750 2HB  LYS A 249      -5.905 -15.443 -24.160  1.00 59.96           H
ATOM   3751  CG  LYS A 249      -6.274 -14.505 -26.067  1.00 59.96           C
ATOM   3752 1HG  LYS A 249      -6.517 -13.569 -25.564  1.00 59.96           H
ATOM   3753 2HG  LYS A 249      -5.697 -14.249 -26.955  1.00 59.96           H
ATOM   3754  CD  LYS A 249      -7.563 -15.220 -26.477  1.00 59.96           C
ATOM   3755 1HD  LYS A 249      -7.389 -16.295 -26.521  1.00 59.96           H
ATOM   3756 2HD  LYS A 249      -8.332 -15.052 -25.723  1.00 59.96           H
ATOM   3757  CE  LYS A 249      -8.057 -14.722 -27.837  1.00 59.96           C
ATOM   3758 1HE  LYS A 249      -7.257 -14.801 -28.572  1.00 59.96           H
ATOM   3759 2HE  LYS A 249      -8.875 -15.352 -28.186  1.00 59.96           H
ATOM   3760  NZ  LYS A 249      -8.513 -13.317 -27.740  1.00 59.96           N
ATOM   3761 1HZ  LYS A 249      -9.193 -13.132 -28.469  1.00 59.96           H
ATOM   3762 2HZ  LYS A 249      -8.938 -13.162 -26.833  1.00 59.96           H
ATOM   3763 3HZ  LYS A 249      -7.720 -12.696 -27.852  1.00 59.96           H
ATOM   3764  HN  LYS A 249      -3.716 -15.548 -26.925  1.00 59.96           H
ATOM   3765  N   HIS A 250      -2.549 -16.573 -24.215  1.00 65.67           N
ATOM   3766  CA  HIS A 250      -1.828 -17.357 -23.226  1.00 65.67           C
ATOM   3767  C   HIS A 250      -0.780 -16.479 -22.541  1.00 65.67           C
ATOM   3768  O   HIS A 250      -0.591 -16.563 -21.328  1.00 65.67           O
ATOM   3769  HA  HIS A 250      -2.562 -17.677 -22.486  1.00 65.67           H
ATOM   3770  CB  HIS A 250      -1.227 -18.612 -23.861  1.00 65.67           C
ATOM   3771 1HB  HIS A 250      -0.696 -18.329 -24.769  1.00 65.67           H
ATOM   3772 2HB  HIS A 250      -0.490 -19.034 -23.178  1.00 65.67           H
ATOM   3773  CG  HIS A 250      -2.244 -19.675 -24.201  1.00 65.67           C
ATOM   3774  ND1 HIS A 250      -2.830 -20.486 -23.244  1.00 65.67           N
ATOM   3775  HD1 HIS A 250      -2.648 -20.456 -22.261  1.00 65.67           H
ATOM   3776  CD2 HIS A 250      -2.774 -20.052 -25.400  1.00 65.67           C
ATOM   3777  HD2 HIS A 250      -2.530 -19.615 -26.369  1.00 65.67           H
ATOM   3778  CE1 HIS A 250      -3.671 -21.310 -23.852  1.00 65.67           C
ATOM   3779  HE1 HIS A 250      -4.285 -22.070 -23.369  1.00 65.67           H
ATOM   3780  NE2 HIS A 250      -3.635 -21.039 -25.188  1.00 65.67           N
ATOM   3781  HN  HIS A 250      -2.502 -16.926 -25.150  1.00 65.67           H
ATOM   3782  N   LYS A 251      -0.125 -15.656 -23.346  1.00 67.46           N
ATOM   3783  CA  LYS A 251       0.909 -14.772 -22.835  1.00 67.46           C
ATOM   3784  C   LYS A 251       0.277 -13.748 -21.890  1.00 67.46           C
ATOM   3785  O   LYS A 251       0.743 -13.564 -20.766  1.00 67.46           O
ATOM   3786  HA  LYS A 251       1.608 -15.383 -22.264  1.00 67.46           H
ATOM   3787  CB  LYS A 251       1.694 -14.143 -23.987  1.00 67.46           C
ATOM   3788 1HB  LYS A 251       1.961 -14.911 -24.713  1.00 67.46           H
ATOM   3789 2HB  LYS A 251       1.067 -13.418 -24.506  1.00 67.46           H
ATOM   3790  CG  LYS A 251       2.962 -13.455 -23.475  1.00 67.46           C
ATOM   3791 1HG  LYS A 251       2.691 -12.582 -22.881  1.00 67.46           H
ATOM   3792 2HG  LYS A 251       3.507 -14.132 -22.817  1.00 67.46           H
ATOM   3793  CD  LYS A 251       3.862 -13.029 -24.637  1.00 67.46           C
ATOM   3794 1HD  LYS A 251       3.999 -13.867 -25.321  1.00 67.46           H
ATOM   3795 2HD  LYS A 251       3.380 -12.232 -25.202  1.00 67.46           H
ATOM   3796  CE  LYS A 251       5.223 -12.551 -24.129  1.00 67.46           C
ATOM   3797 1HE  LYS A 251       5.113 -11.590 -23.627  1.00 67.46           H
ATOM   3798 2HE  LYS A 251       5.610 -13.253 -23.391  1.00 67.46           H
ATOM   3799  NZ  LYS A 251       6.180 -12.424 -25.251  1.00 67.46           N
ATOM   3800 1HZ  LYS A 251       7.111 -12.260 -24.885  1.00 67.46           H
ATOM   3801 2HZ  LYS A 251       6.177 -13.279 -25.796  1.00 67.46           H
ATOM   3802 3HZ  LYS A 251       5.907 -11.646 -25.842  1.00 67.46           H
ATOM   3803  HN  LYS A 251      -0.291 -15.587 -24.330  1.00 67.46           H
ATOM   3804  N   ALA A 252      -0.775 -13.109 -22.379  1.00 65.62           N
ATOM   3805  CA  ALA A 252      -1.444 -12.071 -21.613  1.00 65.62           C
ATOM   3806  C   ALA A 252      -1.961 -12.665 -20.301  1.00 65.62           C
ATOM   3807  O   ALA A 252      -1.925 -12.009 -19.262  1.00 65.62           O
ATOM   3808  HA  ALA A 252      -0.708 -11.299 -21.387  1.00 65.62           H
ATOM   3809  CB  ALA A 252      -2.562 -11.454 -22.455  1.00 65.62           C
ATOM   3810 1HB  ALA A 252      -2.138 -11.021 -23.361  1.00 65.62           H
ATOM   3811 2HB  ALA A 252      -3.282 -12.227 -22.725  1.00 65.62           H
ATOM   3812 3HB  ALA A 252      -3.063 -10.676 -21.880  1.00 65.62           H
ATOM   3813  HN  ALA A 252      -1.170 -13.289 -23.280  1.00 65.62           H
ATOM   3814  N   LEU A 253      -2.432 -13.900 -20.393  1.00 70.72           N
ATOM   3815  CA  LEU A 253      -2.954 -14.590 -19.226  1.00 70.72           C
ATOM   3816  C   LEU A 253      -1.837 -14.756 -18.194  1.00 70.72           C
ATOM   3817  O   LEU A 253      -2.026 -14.457 -17.016  1.00 70.72           O
ATOM   3818  HA  LEU A 253      -3.732 -13.960 -18.795  1.00 70.72           H
ATOM   3819  CB  LEU A 253      -3.614 -15.909 -19.635  1.00 70.72           C
ATOM   3820 1HB  LEU A 253      -4.196 -15.736 -20.540  1.00 70.72           H
ATOM   3821 2HB  LEU A 253      -2.830 -16.621 -19.891  1.00 70.72           H
ATOM   3822  CG  LEU A 253      -4.529 -16.553 -18.591  1.00 70.72           C
ATOM   3823  HG  LEU A 253      -4.090 -16.391 -17.606  1.00 70.72           H
ATOM   3824  CD1 LEU A 253      -5.907 -15.889 -18.585  1.00 70.72           C
ATOM   3825 1HD1 LEU A 253      -5.800 -14.830 -18.350  1.00 70.72           H
ATOM   3826 2HD1 LEU A 253      -6.367 -15.999 -19.567  1.00 70.72           H
ATOM   3827 3HD1 LEU A 253      -6.537 -16.366 -17.834  1.00 70.72           H
ATOM   3828  CD2 LEU A 253      -4.621 -18.065 -18.801  1.00 70.72           C
ATOM   3829 1HD2 LEU A 253      -5.025 -18.270 -19.793  1.00 70.72           H
ATOM   3830 2HD2 LEU A 253      -3.628 -18.506 -18.715  1.00 70.72           H
ATOM   3831 3HD2 LEU A 253      -5.277 -18.498 -18.046  1.00 70.72           H
ATOM   3832  HN  LEU A 253      -2.459 -14.426 -21.243  1.00 70.72           H
ATOM   3833  N   LYS A 254      -0.697 -15.232 -18.674  1.00 73.26           N
ATOM   3834  CA  LYS A 254       0.433 -15.493 -17.799  1.00 73.26           C
ATOM   3835  C   LYS A 254       0.804 -14.208 -17.056  1.00 73.26           C
ATOM   3836  O   LYS A 254       0.938 -14.209 -15.834  1.00 73.26           O
ATOM   3837  HA  LYS A 254       0.114 -16.235 -17.066  1.00 73.26           H
ATOM   3838  CB  LYS A 254       1.592 -16.104 -18.588  1.00 73.26           C
ATOM   3839 1HB  LYS A 254       1.240 -16.973 -19.145  1.00 73.26           H
ATOM   3840 2HB  LYS A 254       1.959 -15.384 -19.319  1.00 73.26           H
ATOM   3841  CG  LYS A 254       2.732 -16.518 -17.655  1.00 73.26           C
ATOM   3842 1HG  LYS A 254       3.147 -15.635 -17.169  1.00 73.26           H
ATOM   3843 2HG  LYS A 254       2.346 -17.164 -16.867  1.00 73.26           H
ATOM   3844  CD  LYS A 254       3.834 -17.248 -18.426  1.00 73.26           C
ATOM   3845 1HD  LYS A 254       3.415 -18.121 -18.927  1.00 73.26           H
ATOM   3846 2HD  LYS A 254       4.232 -16.596 -19.203  1.00 73.26           H
ATOM   3847  CE  LYS A 254       4.963 -17.683 -17.490  1.00 73.26           C
ATOM   3848 1HE  LYS A 254       5.453 -16.805 -17.069  1.00 73.26           H
ATOM   3849 2HE  LYS A 254       4.552 -18.250 -16.654  1.00 73.26           H
ATOM   3850  NZ  LYS A 254       5.952 -18.508 -18.218  1.00 73.26           N
ATOM   3851 1HZ  LYS A 254       6.704 -18.768 -17.590  1.00 73.26           H
ATOM   3852 2HZ  LYS A 254       5.500 -19.345 -18.569  1.00 73.26           H
ATOM   3853 3HZ  LYS A 254       6.329 -17.976 -18.995  1.00 73.26           H
ATOM   3854  HN  LYS A 254      -0.540 -15.438 -19.640  1.00 73.26           H
ATOM   3855  N   VAL A 255       0.961 -13.141 -17.827  1.00 71.34           N
ATOM   3856  CA  VAL A 255       1.305 -11.850 -17.257  1.00 71.34           C
ATOM   3857  C   VAL A 255       0.328 -11.519 -16.127  1.00 71.34           C
ATOM   3858  O   VAL A 255       0.743 -11.111 -15.043  1.00 71.34           O
ATOM   3859  HA  VAL A 255       2.309 -11.932 -16.840  1.00 71.34           H
ATOM   3860  CB  VAL A 255       1.333 -10.784 -18.354  1.00 71.34           C
ATOM   3861  HB  VAL A 255       0.417 -10.879 -18.937  1.00 71.34           H
ATOM   3862  CG1 VAL A 255       1.363  -9.378 -17.752  1.00 71.34           C
ATOM   3863 1HG1 VAL A 255       0.474  -9.226 -17.139  1.00 71.34           H
ATOM   3864 2HG1 VAL A 255       2.254  -9.266 -17.134  1.00 71.34           H
ATOM   3865 3HG1 VAL A 255       1.382  -8.640 -18.553  1.00 71.34           H
ATOM   3866  CG2 VAL A 255       2.516 -11.001 -19.299  1.00 71.34           C
ATOM   3867 1HG2 VAL A 255       3.447 -10.945 -18.735  1.00 71.34           H
ATOM   3868 2HG2 VAL A 255       2.432 -11.982 -19.767  1.00 71.34           H
ATOM   3869 3HG2 VAL A 255       2.512 -10.229 -20.070  1.00 71.34           H
ATOM   3870  HN  VAL A 255       0.856 -13.150 -18.821  1.00 71.34           H
ATOM   3871  N   THR A 256      -0.950 -11.708 -16.418  1.00 71.05           N
ATOM   3872  CA  THR A 256      -1.998 -11.245 -15.524  1.00 71.05           C
ATOM   3873  C   THR A 256      -1.971 -12.038 -14.216  1.00 71.05           C
ATOM   3874  O   THR A 256      -2.066 -11.460 -13.134  1.00 71.05           O
ATOM   3875  HA  THR A 256      -1.799 -10.204 -15.271  1.00 71.05           H
ATOM   3876  CB  THR A 256      -3.332 -11.345 -16.268  1.00 71.05           C
ATOM   3877  HB  THR A 256      -3.525 -12.369 -16.585  1.00 71.05           H
ATOM   3878  OG1 THR A 256      -3.217 -10.387 -17.317  1.00 71.05           O
ATOM   3879  HG1 THR A 256      -3.235 -10.848 -18.204  1.00 71.05           H
ATOM   3880  CG2 THR A 256      -4.508 -10.840 -15.430  1.00 71.05           C
ATOM   3881 1HG2 THR A 256      -4.346  -9.794 -15.169  1.00 71.05           H
ATOM   3882 2HG2 THR A 256      -4.586 -11.433 -14.519  1.00 71.05           H
ATOM   3883 3HG2 THR A 256      -5.430 -10.933 -16.004  1.00 71.05           H
ATOM   3884  HN  THR A 256      -1.273 -12.167 -17.246  1.00 71.05           H
ATOM   3885  N   ILE A 257      -1.841 -13.349 -14.358  1.00 74.51           N
ATOM   3886  CA  ILE A 257      -1.828 -14.229 -13.202  1.00 74.51           C
ATOM   3887  C   ILE A 257      -0.637 -13.874 -12.309  1.00 74.51           C
ATOM   3888  O   ILE A 257      -0.757 -13.858 -11.085  1.00 74.51           O
ATOM   3889  HA  ILE A 257      -2.745 -14.047 -12.642  1.00 74.51           H
ATOM   3890  CB  ILE A 257      -1.850 -15.694 -13.643  1.00 74.51           C
ATOM   3891  HB  ILE A 257      -1.092 -15.829 -14.415  1.00 74.51           H
ATOM   3892  CG1 ILE A 257      -3.199 -16.058 -14.266  1.00 74.51           C
ATOM   3893 1HG1 ILE A 257      -3.967 -16.079 -13.493  1.00 74.51           H
ATOM   3894 2HG1 ILE A 257      -3.491 -15.292 -14.985  1.00 74.51           H
ATOM   3895  CG2 ILE A 257      -1.485 -16.622 -12.483  1.00 74.51           C
ATOM   3896 1HG2 ILE A 257      -0.484 -16.380 -12.125  1.00 74.51           H
ATOM   3897 2HG2 ILE A 257      -2.202 -16.490 -11.673  1.00 74.51           H
ATOM   3898 3HG2 ILE A 257      -1.508 -17.657 -12.825  1.00 74.51           H
ATOM   3899  CD1 ILE A 257      -3.132 -17.419 -14.963  1.00 74.51           C
ATOM   3900 1HD1 ILE A 257      -2.380 -17.386 -15.752  1.00 74.51           H
ATOM   3901 2HD1 ILE A 257      -2.863 -18.186 -14.237  1.00 74.51           H
ATOM   3902 3HD1 ILE A 257      -4.104 -17.653 -15.397  1.00 74.51           H
ATOM   3903  HN  ILE A 257      -1.746 -13.809 -15.240  1.00 74.51           H
ATOM   3904  N   THR A 258       0.485 -13.598 -12.957  1.00 76.63           N
ATOM   3905  CA  THR A 258       1.714 -13.312 -12.236  1.00 76.63           C
ATOM   3906  C   THR A 258       1.525 -12.105 -11.316  1.00 76.63           C
ATOM   3907  O   THR A 258       1.895 -12.148 -10.144  1.00 76.63           O
ATOM   3908  HA  THR A 258       1.945 -14.166 -11.599  1.00 76.63           H
ATOM   3909  CB  THR A 258       2.832 -13.124 -13.263  1.00 76.63           C
ATOM   3910  HB  THR A 258       2.612 -12.289 -13.929  1.00 76.63           H
ATOM   3911  OG1 THR A 258       2.945 -14.398 -13.891  1.00 76.63           O
ATOM   3912  HG1 THR A 258       2.293 -14.467 -14.646  1.00 76.63           H
ATOM   3913  CG2 THR A 258       4.198 -12.909 -12.609  1.00 76.63           C
ATOM   3914 1HG2 THR A 258       4.448 -13.774 -11.996  1.00 76.63           H
ATOM   3915 2HG2 THR A 258       4.165 -12.017 -11.983  1.00 76.63           H
ATOM   3916 3HG2 THR A 258       4.956 -12.780 -13.383  1.00 76.63           H
ATOM   3917  HN  THR A 258       0.563 -13.567 -13.953  1.00 76.63           H
ATOM   3918  N   VAL A 259       0.948 -11.055 -11.882  1.00 72.72           N
ATOM   3919  CA  VAL A 259       0.780  -9.809 -11.153  1.00 72.72           C
ATOM   3920  C   VAL A 259      -0.119 -10.051  -9.939  1.00 72.72           C
ATOM   3921  O   VAL A 259       0.180  -9.589  -8.839  1.00 72.72           O
ATOM   3922  HA  VAL A 259       1.765  -9.498 -10.803  1.00 72.72           H
ATOM   3923  CB  VAL A 259       0.244  -8.723 -12.088  1.00 72.72           C
ATOM   3924  HB  VAL A 259      -0.657  -9.108 -12.565  1.00 72.72           H
ATOM   3925  CG1 VAL A 259      -0.139  -7.466 -11.305  1.00 72.72           C
ATOM   3926 1HG1 VAL A 259      -0.912  -7.713 -10.576  1.00 72.72           H
ATOM   3927 2HG1 VAL A 259       0.738  -7.079 -10.787  1.00 72.72           H
ATOM   3928 3HG1 VAL A 259      -0.517  -6.710 -11.993  1.00 72.72           H
ATOM   3929  CG2 VAL A 259       1.256  -8.398 -13.188  1.00 72.72           C
ATOM   3930 1HG2 VAL A 259       2.182  -8.043 -12.735  1.00 72.72           H
ATOM   3931 2HG2 VAL A 259       1.458  -9.294 -13.773  1.00 72.72           H
ATOM   3932 3HG2 VAL A 259       0.850  -7.623 -13.838  1.00 72.72           H
ATOM   3933  HN  VAL A 259       0.598 -11.046 -12.819  1.00 72.72           H
ATOM   3934  N   LEU A 260      -1.203 -10.774 -10.180  1.00 74.05           N
ATOM   3935  CA  LEU A 260      -2.157 -11.067  -9.124  1.00 74.05           C
ATOM   3936  C   LEU A 260      -1.444 -11.807  -7.990  1.00 74.05           C
ATOM   3937  O   LEU A 260      -1.616 -11.470  -6.819  1.00 74.05           O
ATOM   3938  HA  LEU A 260      -2.522 -10.115  -8.739  1.00 74.05           H
ATOM   3939  CB  LEU A 260      -3.364 -11.821  -9.686  1.00 74.05           C
ATOM   3940 1HB  LEU A 260      -3.841 -11.193 -10.439  1.00 74.05           H
ATOM   3941 2HB  LEU A 260      -3.003 -12.714 -10.198  1.00 74.05           H
ATOM   3942  CG  LEU A 260      -4.424 -12.244  -8.668  1.00 74.05           C
ATOM   3943  HG  LEU A 260      -3.945 -12.874  -7.918  1.00 74.05           H
ATOM   3944  CD1 LEU A 260      -4.999 -11.029  -7.938  1.00 74.05           C
ATOM   3945 1HD1 LEU A 260      -4.199 -10.508  -7.413  1.00 74.05           H
ATOM   3946 2HD1 LEU A 260      -5.458 -10.355  -8.661  1.00 74.05           H
ATOM   3947 3HD1 LEU A 260      -5.751 -11.358  -7.220  1.00 74.05           H
ATOM   3948  CD2 LEU A 260      -5.517 -13.085  -9.332  1.00 74.05           C
ATOM   3949 1HD2 LEU A 260      -5.999 -12.500 -10.116  1.00 74.05           H
ATOM   3950 2HD2 LEU A 260      -5.073 -13.980  -9.766  1.00 74.05           H
ATOM   3951 3HD2 LEU A 260      -6.258 -13.372  -8.586  1.00 74.05           H
ATOM   3952  HN  LEU A 260      -1.433 -11.155 -11.075  1.00 74.05           H
ATOM   3953  N   THR A 261      -0.658 -12.801  -8.376  1.00 81.45           N
ATOM   3954  CA  THR A 261      -0.042 -13.689  -7.405  1.00 81.45           C
ATOM   3955  C   THR A 261       0.921 -12.911  -6.507  1.00 81.45           C
ATOM   3956  O   THR A 261       0.948 -13.117  -5.294  1.00 81.45           O
ATOM   3957  HA  THR A 261      -0.825 -14.091  -6.762  1.00 81.45           H
ATOM   3958  CB  THR A 261       0.628 -14.833  -8.169  1.00 81.45           C
ATOM   3959  HB  THR A 261       1.473 -14.468  -8.754  1.00 81.45           H
ATOM   3960  OG1 THR A 261      -0.432 -15.418  -8.920  1.00 81.45           O
ATOM   3961  HG1 THR A 261      -0.411 -15.082  -9.861  1.00 81.45           H
ATOM   3962  CG2 THR A 261       1.097 -15.959  -7.245  1.00 81.45           C
ATOM   3963 1HG2 THR A 261       0.240 -16.369  -6.710  1.00 81.45           H
ATOM   3964 2HG2 THR A 261       1.818 -15.565  -6.529  1.00 81.45           H
ATOM   3965 3HG2 THR A 261       1.565 -16.744  -7.838  1.00 81.45           H
ATOM   3966  HN  THR A 261      -0.441 -13.003  -9.331  1.00 81.45           H
ATOM   3967  N   VAL A 262       1.689 -12.034  -7.136  1.00 80.47           N
ATOM   3968  CA  VAL A 262       2.689 -11.263  -6.417  1.00 80.47           C
ATOM   3969  C   VAL A 262       1.995 -10.375  -5.382  1.00 80.47           C
ATOM   3970  O   VAL A 262       2.454 -10.264  -4.246  1.00 80.47           O
ATOM   3971  HA  VAL A 262       3.336 -11.968  -5.896  1.00 80.47           H
ATOM   3972  CB  VAL A 262       3.548 -10.470  -7.404  1.00 80.47           C
ATOM   3973  HB  VAL A 262       2.878  -9.906  -8.054  1.00 80.47           H
ATOM   3974  CG1 VAL A 262       4.443  -9.469  -6.671  1.00 80.47           C
ATOM   3975 1HG1 VAL A 262       3.823  -8.771  -6.108  1.00 80.47           H
ATOM   3976 2HG1 VAL A 262       5.101 -10.005  -5.986  1.00 80.47           H
ATOM   3977 3HG1 VAL A 262       5.043  -8.920  -7.396  1.00 80.47           H
ATOM   3978  CG2 VAL A 262       4.378 -11.407  -8.284  1.00 80.47           C
ATOM   3979 1HG2 VAL A 262       5.034 -12.009  -7.655  1.00 80.47           H
ATOM   3980 2HG2 VAL A 262       3.712 -12.061  -8.847  1.00 80.47           H
ATOM   3981 3HG2 VAL A 262       4.979 -10.818  -8.976  1.00 80.47           H
ATOM   3982  HN  VAL A 262       1.636 -11.847  -8.117  1.00 80.47           H
ATOM   3983  N   PHE A 263       0.899  -9.766  -5.811  1.00 76.09           N
ATOM   3984  CA  PHE A 263       0.148  -8.876  -4.942  1.00 76.09           C
ATOM   3985  C   PHE A 263      -0.393  -9.626  -3.724  1.00 76.09           C
ATOM   3986  O   PHE A 263      -0.194  -9.198  -2.588  1.00 76.09           O
ATOM   3987  HA  PHE A 263       0.833  -8.095  -4.611  1.00 76.09           H
ATOM   3988  CB  PHE A 263      -1.028  -8.339  -5.760  1.00 76.09           C
ATOM   3989 1HB  PHE A 263      -0.641  -7.817  -6.635  1.00 76.09           H
ATOM   3990 2HB  PHE A 263      -1.617  -9.180  -6.125  1.00 76.09           H
ATOM   3991  CG  PHE A 263      -1.945  -7.392  -4.983  1.00 76.09           C
ATOM   3992  CD1 PHE A 263      -3.047  -7.878  -4.352  1.00 76.09           C
ATOM   3993  HD1 PHE A 263      -3.277  -8.943  -4.399  1.00 76.09           H
ATOM   3994  CD2 PHE A 263      -1.658  -6.064  -4.924  1.00 76.09           C
ATOM   3995  HD2 PHE A 263      -0.775  -5.674  -5.431  1.00 76.09           H
ATOM   3996  CE1 PHE A 263      -3.898  -6.999  -3.631  1.00 76.09           C
ATOM   3997  HE1 PHE A 263      -4.781  -7.389  -3.125  1.00 76.09           H
ATOM   3998  CE2 PHE A 263      -2.509  -5.185  -4.204  1.00 76.09           C
ATOM   3999  HE2 PHE A 263      -2.280  -4.120  -4.157  1.00 76.09           H
ATOM   4000  CZ  PHE A 263      -3.611  -5.671  -3.572  1.00 76.09           C
ATOM   4001  HZ  PHE A 263      -4.265  -4.996  -3.019  1.00 76.09           H
ATOM   4002  HN  PHE A 263       0.524  -9.873  -6.732  1.00 76.09           H
ATOM   4003  N   VAL A 264      -1.067 -10.733  -4.002  1.00 81.09           N
ATOM   4004  CA  VAL A 264      -1.731 -11.488  -2.953  1.00 81.09           C
ATOM   4005  C   VAL A 264      -0.693 -11.949  -1.927  1.00 81.09           C
ATOM   4006  O   VAL A 264      -0.897 -11.801  -0.723  1.00 81.09           O
ATOM   4007  HA  VAL A 264      -2.436 -10.818  -2.461  1.00 81.09           H
ATOM   4008  CB  VAL A 264      -2.523 -12.646  -3.563  1.00 81.09           C
ATOM   4009  HB  VAL A 264      -1.848 -13.213  -4.205  1.00 81.09           H
ATOM   4010  CG1 VAL A 264      -3.040 -13.590  -2.476  1.00 81.09           C
ATOM   4011 1HG1 VAL A 264      -2.198 -13.999  -1.918  1.00 81.09           H
ATOM   4012 2HG1 VAL A 264      -3.692 -13.040  -1.797  1.00 81.09           H
ATOM   4013 3HG1 VAL A 264      -3.600 -14.404  -2.937  1.00 81.09           H
ATOM   4014  CG2 VAL A 264      -3.671 -12.127  -4.431  1.00 81.09           C
ATOM   4015 1HG2 VAL A 264      -4.345 -11.526  -3.820  1.00 81.09           H
ATOM   4016 2HG2 VAL A 264      -3.269 -11.515  -5.238  1.00 81.09           H
ATOM   4017 3HG2 VAL A 264      -4.218 -12.971  -4.853  1.00 81.09           H
ATOM   4018  HN  VAL A 264      -1.162 -11.113  -4.921  1.00 81.09           H
ATOM   4019  N   LEU A 265       0.397 -12.499  -2.442  1.00 86.65           N
ATOM   4020  CA  LEU A 265       1.393 -13.126  -1.589  1.00 86.65           C
ATOM   4021  C   LEU A 265       2.060 -12.057  -0.721  1.00 86.65           C
ATOM   4022  O   LEU A 265       2.507 -12.344   0.389  1.00 86.65           O
ATOM   4023  HA  LEU A 265       0.870 -13.824  -0.936  1.00 86.65           H
ATOM   4024  CB  LEU A 265       2.379 -13.942  -2.427  1.00 86.65           C
ATOM   4025 1HB  LEU A 265       2.758 -13.305  -3.227  1.00 86.65           H
ATOM   4026 2HB  LEU A 265       3.230 -14.204  -1.798  1.00 86.65           H
ATOM   4027  CG  LEU A 265       1.827 -15.225  -3.052  1.00 86.65           C
ATOM   4028  HG  LEU A 265       0.983 -14.959  -3.689  1.00 86.65           H
ATOM   4029  CD1 LEU A 265       2.874 -15.894  -3.944  1.00 86.65           C
ATOM   4030 1HD1 LEU A 265       3.160 -15.211  -4.744  1.00 86.65           H
ATOM   4031 2HD1 LEU A 265       3.752 -16.145  -3.349  1.00 86.65           H
ATOM   4032 3HD1 LEU A 265       2.456 -16.804  -4.376  1.00 86.65           H
ATOM   4033  CD2 LEU A 265       1.299 -16.175  -1.976  1.00 86.65           C
ATOM   4034 1HD2 LEU A 265       2.108 -16.438  -1.294  1.00 86.65           H
ATOM   4035 2HD2 LEU A 265       0.500 -15.686  -1.419  1.00 86.65           H
ATOM   4036 3HD2 LEU A 265       0.913 -17.079  -2.447  1.00 86.65           H
ATOM   4037  HN  LEU A 265       0.604 -12.520  -3.420  1.00 86.65           H
ATOM   4038  N   SER A 266       2.107 -10.848  -1.259  1.00 85.90           N
ATOM   4039  CA  SER A 266       2.794  -9.756  -0.589  1.00 85.90           C
ATOM   4040  C   SER A 266       1.874  -9.125   0.458  1.00 85.90           C
ATOM   4041  O   SER A 266       2.321  -8.768   1.547  1.00 85.90           O
ATOM   4042  HA  SER A 266       3.662 -10.211  -0.111  1.00 85.90           H
ATOM   4043  CB  SER A 266       3.260  -8.700  -1.592  1.00 85.90           C
ATOM   4044 1HB  SER A 266       3.733  -7.876  -1.058  1.00 85.90           H
ATOM   4045 2HB  SER A 266       4.017  -9.131  -2.247  1.00 85.90           H
ATOM   4046  OG  SER A 266       2.183  -8.198  -2.379  1.00 85.90           O
ATOM   4047  HG  SER A 266       2.125  -8.701  -3.241  1.00 85.90           H
ATOM   4048  HN  SER A 266       1.688 -10.609  -2.135  1.00 85.90           H
ATOM   4049  N   GLN A 267       0.607  -9.006   0.091  1.00 84.58           N
ATOM   4050  CA  GLN A 267      -0.324  -8.201   0.865  1.00 84.58           C
ATOM   4051  C   GLN A 267      -1.076  -9.077   1.869  1.00 84.58           C
ATOM   4052  O   GLN A 267      -1.399  -8.630   2.968  1.00 84.58           O
ATOM   4053  HA  GLN A 267       0.292  -7.475   1.396  1.00 84.58           H
ATOM   4054  CB  GLN A 267      -1.298  -7.457  -0.051  1.00 84.58           C
ATOM   4055 1HB  GLN A 267      -1.847  -8.173  -0.662  1.00 84.58           H
ATOM   4056 2HB  GLN A 267      -2.033  -6.923   0.551  1.00 84.58           H
ATOM   4057  CG  GLN A 267      -0.556  -6.470  -0.955  1.00 84.58           C
ATOM   4058 1HG  GLN A 267       0.146  -7.011  -1.589  1.00 84.58           H
ATOM   4059 2HG  GLN A 267      -1.266  -5.973  -1.616  1.00 84.58           H
ATOM   4060  CD  GLN A 267       0.196  -5.427  -0.126  1.00 84.58           C
ATOM   4061  OE1 GLN A 267      -0.273  -4.952   0.896  1.00 84.58           O
ATOM   4062  NE2 GLN A 267       1.385  -5.097  -0.621  1.00 84.58           N
ATOM   4063 1HE2 GLN A 267       1.711  -5.524  -1.465  1.00 84.58           H
ATOM   4064 2HE2 GLN A 267       1.953  -4.422  -0.151  1.00 84.58           H
ATOM   4065  HN  GLN A 267       0.214  -9.446  -0.716  1.00 84.58           H
ATOM   4066  N   PHE A 268      -1.333 -10.309   1.455  1.00 87.44           N
ATOM   4067  CA  PHE A 268      -2.202 -11.189   2.217  1.00 87.44           C
ATOM   4068  C   PHE A 268      -1.685 -11.367   3.646  1.00 87.44           C
ATOM   4069  O   PHE A 268      -2.428 -11.174   4.608  1.00 87.44           O
ATOM   4070  HA  PHE A 268      -3.188 -10.725   2.245  1.00 87.44           H
ATOM   4071  CB  PHE A 268      -2.194 -12.547   1.512  1.00 87.44           C
ATOM   4072 1HB  PHE A 268      -2.522 -12.411   0.481  1.00 87.44           H
ATOM   4073 2HB  PHE A 268      -1.171 -12.919   1.474  1.00 87.44           H
ATOM   4074  CG  PHE A 268      -3.081 -13.600   2.180  1.00 87.44           C
ATOM   4075  CD1 PHE A 268      -2.523 -14.554   2.972  1.00 87.44           C
ATOM   4076  HD1 PHE A 268      -1.445 -14.569   3.132  1.00 87.44           H
ATOM   4077  CD2 PHE A 268      -4.426 -13.582   1.981  1.00 87.44           C
ATOM   4078  HD2 PHE A 268      -4.873 -12.817   1.346  1.00 87.44           H
ATOM   4079  CE1 PHE A 268      -3.346 -15.532   3.592  1.00 87.44           C
ATOM   4080  HE1 PHE A 268      -2.899 -16.297   4.227  1.00 87.44           H
ATOM   4081  CE2 PHE A 268      -5.248 -14.559   2.601  1.00 87.44           C
ATOM   4082  HE2 PHE A 268      -6.327 -14.545   2.442  1.00 87.44           H
ATOM   4083  CZ  PHE A 268      -4.691 -15.514   3.393  1.00 87.44           C
ATOM   4084  HZ  PHE A 268      -5.322 -16.264   3.869  1.00 87.44           H
ATOM   4085  HN  PHE A 268      -0.959 -10.707   0.617  1.00 87.44           H
ATOM   4086  N   PRO A 269      -0.408 -11.737   3.812  1.00 92.65           N
ATOM   4087  CA  PRO A 269       0.122 -12.046   5.142  1.00 92.65           C
ATOM   4088  C   PRO A 269      -0.132 -10.927   6.139  1.00 92.65           C
ATOM   4089  O   PRO A 269      -0.548 -11.180   7.268  1.00 92.65           O
ATOM   4090  HA  PRO A 269      -0.387 -12.917   5.555  1.00 92.65           H
ATOM   4091  CB  PRO A 269       1.617 -12.259   4.896  1.00 92.65           C
ATOM   4092 1HB  PRO A 269       2.181 -11.336   5.031  1.00 92.65           H
ATOM   4093 2HB  PRO A 269       2.037 -12.991   5.586  1.00 92.65           H
ATOM   4094  CG  PRO A 269       1.672 -12.747   3.454  1.00 92.65           C
ATOM   4095 1HG  PRO A 269       2.661 -12.609   3.017  1.00 92.65           H
ATOM   4096 2HG  PRO A 269       1.450 -13.812   3.378  1.00 92.65           H
ATOM   4097  CD  PRO A 269       0.620 -11.893   2.766  1.00 92.65           C
ATOM   4098 1HD  PRO A 269       1.021 -10.930   2.452  1.00 92.65           H
ATOM   4099 2HD  PRO A 269       0.227 -12.377   1.872  1.00 92.65           H
ATOM   4100  N   TYR A 270       0.127  -9.708   5.689  1.00 91.15           N
ATOM   4101  CA  TYR A 270      -0.002  -8.548   6.556  1.00 91.15           C
ATOM   4102  C   TYR A 270      -1.452  -8.358   7.005  1.00 91.15           C
ATOM   4103  O   TYR A 270      -1.714  -8.115   8.182  1.00 91.15           O
ATOM   4104  HA  TYR A 270       0.624  -8.712   7.433  1.00 91.15           H
ATOM   4105  CB  TYR A 270       0.420  -7.343   5.713  1.00 91.15           C
ATOM   4106 1HB  TYR A 270       1.487  -7.415   5.504  1.00 91.15           H
ATOM   4107 2HB  TYR A 270      -0.096  -7.385   4.753  1.00 91.15           H
ATOM   4108  CG  TYR A 270       0.134  -5.992   6.371  1.00 91.15           C
ATOM   4109  CD1 TYR A 270      -0.807  -5.144   5.824  1.00 91.15           C
ATOM   4110  HD1 TYR A 270      -1.347  -5.436   4.923  1.00 91.15           H
ATOM   4111  CD2 TYR A 270       0.817  -5.622   7.512  1.00 91.15           C
ATOM   4112  HD2 TYR A 270       1.560  -6.292   7.944  1.00 91.15           H
ATOM   4113  CE1 TYR A 270      -1.077  -3.872   6.444  1.00 91.15           C
ATOM   4114  HE1 TYR A 270      -1.818  -3.193   6.023  1.00 91.15           H
ATOM   4115  CE2 TYR A 270       0.547  -4.351   8.131  1.00 91.15           C
ATOM   4116  HE2 TYR A 270       1.079  -4.046   9.033  1.00 91.15           H
ATOM   4117  CZ  TYR A 270      -0.386  -3.538   7.567  1.00 91.15           C
ATOM   4118  OH  TYR A 270      -0.641  -2.338   8.152  1.00 91.15           O
ATOM   4119  HH  TYR A 270      -0.131  -2.260   9.009  1.00 91.15           H
ATOM   4120  HN  TYR A 270       0.419  -9.507   4.755  1.00 91.15           H
ATOM   4121  N   ASN A 271      -2.357  -8.476   6.044  1.00 89.33           N
ATOM   4122  CA  ASN A 271      -3.764  -8.225   6.305  1.00 89.33           C
ATOM   4123  C   ASN A 271      -4.306  -9.307   7.240  1.00 89.33           C
ATOM   4124  O   ASN A 271      -5.252  -9.069   7.989  1.00 89.33           O
ATOM   4125  HA  ASN A 271      -3.799  -7.231   6.752  1.00 89.33           H
ATOM   4126  CB  ASN A 271      -4.580  -8.265   5.012  1.00 89.33           C
ATOM   4127 1HB  ASN A 271      -4.280  -9.127   4.415  1.00 89.33           H
ATOM   4128 2HB  ASN A 271      -5.636  -8.393   5.248  1.00 89.33           H
ATOM   4129  CG  ASN A 271      -4.385  -6.983   4.200  1.00 89.33           C
ATOM   4130  OD1 ASN A 271      -4.811  -5.905   4.581  1.00 89.33           O
ATOM   4131  ND2 ASN A 271      -3.719  -7.159   3.062  1.00 89.33           N
ATOM   4132 1HD2 ASN A 271      -3.396  -8.071   2.808  1.00 89.33           H
ATOM   4133 2HD2 ASN A 271      -3.541  -6.380   2.461  1.00 89.33           H
ATOM   4134  HN  ASN A 271      -2.142  -8.738   5.103  1.00 89.33           H
ATOM   4135  N   CYS A 272      -3.683 -10.474   7.167  1.00 92.65           N
ATOM   4136  CA  CYS A 272      -4.022 -11.562   8.069  1.00 92.65           C
ATOM   4137  C   CYS A 272      -3.755 -11.098   9.502  1.00 92.65           C
ATOM   4138  O   CYS A 272      -4.605 -11.254  10.378  1.00 92.65           O
ATOM   4139  HA  CYS A 272      -5.081 -11.772   7.921  1.00 92.65           H
ATOM   4140  CB  CYS A 272      -3.251 -12.839   7.730  1.00 92.65           C
ATOM   4141 1HB  CYS A 272      -2.189 -12.617   7.629  1.00 92.65           H
ATOM   4142 2HB  CYS A 272      -3.351 -13.560   8.541  1.00 92.65           H
ATOM   4143  SG  CYS A 272      -3.889 -13.560   6.173  1.00 92.65           S
ATOM   4144  HG  CYS A 272      -3.312 -12.676   5.364  1.00 92.65           H
ATOM   4145  HN  CYS A 272      -2.960 -10.681   6.508  1.00 92.65           H
ATOM   4146  N   ILE A 273      -2.570 -10.537   9.698  1.00 93.37           N
ATOM   4147  CA  ILE A 273      -2.160 -10.096  11.020  1.00 93.37           C
ATOM   4148  C   ILE A 273      -3.030  -8.913  11.450  1.00 93.37           C
ATOM   4149  O   ILE A 273      -3.415  -8.811  12.614  1.00 93.37           O
ATOM   4150  HA  ILE A 273      -2.336 -10.922  11.709  1.00 93.37           H
ATOM   4151  CB  ILE A 273      -0.660  -9.797  11.044  1.00 93.37           C
ATOM   4152  HB  ILE A 273      -0.449  -9.043  10.286  1.00 93.37           H
ATOM   4153  CG1 ILE A 273       0.153 -11.042  10.681  1.00 93.37           C
ATOM   4154 1HG1 ILE A 273      -0.127 -11.386   9.686  1.00 93.37           H
ATOM   4155 2HG1 ILE A 273       1.213 -10.790  10.645  1.00 93.37           H
ATOM   4156  CG2 ILE A 273      -0.239  -9.211  12.393  1.00 93.37           C
ATOM   4157 1HG2 ILE A 273      -0.783  -8.283  12.572  1.00 93.37           H
ATOM   4158 2HG2 ILE A 273      -0.466  -9.924  13.186  1.00 93.37           H
ATOM   4159 3HG2 ILE A 273       0.832  -9.008  12.383  1.00 93.37           H
ATOM   4160  CD1 ILE A 273      -0.077 -12.162  11.698  1.00 93.37           C
ATOM   4161 1HD1 ILE A 273       0.227 -11.823  12.688  1.00 93.37           H
ATOM   4162 2HD1 ILE A 273      -1.134 -12.427  11.713  1.00 93.37           H
ATOM   4163 3HD1 ILE A 273       0.512 -13.035  11.416  1.00 93.37           H
ATOM   4164  HN  ILE A 273      -1.898 -10.384   8.974  1.00 93.37           H
ATOM   4165  N   LEU A 274      -3.313  -8.047  10.488  1.00 91.52           N
ATOM   4166  CA  LEU A 274      -4.129  -6.874  10.753  1.00 91.52           C
ATOM   4167  C   LEU A 274      -5.503  -7.317  11.258  1.00 91.52           C
ATOM   4168  O   LEU A 274      -6.084  -6.675  12.132  1.00 91.52           O
ATOM   4169  HA  LEU A 274      -3.637  -6.306  11.543  1.00 91.52           H
ATOM   4170  CB  LEU A 274      -4.188  -5.973   9.518  1.00 91.52           C
ATOM   4171 1HB  LEU A 274      -3.203  -5.963   9.052  1.00 91.52           H
ATOM   4172 2HB  LEU A 274      -4.876  -6.419   8.800  1.00 91.52           H
ATOM   4173  CG  LEU A 274      -4.620  -4.526   9.764  1.00 91.52           C
ATOM   4174  HG  LEU A 274      -5.376  -4.524  10.549  1.00 91.52           H
ATOM   4175  CD1 LEU A 274      -3.447  -3.680  10.263  1.00 91.52           C
ATOM   4176 1HD1 LEU A 274      -3.071  -4.097  11.197  1.00 91.52           H
ATOM   4177 2HD1 LEU A 274      -2.652  -3.686   9.517  1.00 91.52           H
ATOM   4178 3HD1 LEU A 274      -3.781  -2.657  10.429  1.00 91.52           H
ATOM   4179  CD2 LEU A 274      -5.267  -3.927   8.513  1.00 91.52           C
ATOM   4180 1HD2 LEU A 274      -4.552  -3.943   7.691  1.00 91.52           H
ATOM   4181 2HD2 LEU A 274      -6.145  -4.512   8.242  1.00 91.52           H
ATOM   4182 3HD2 LEU A 274      -5.565  -2.898   8.715  1.00 91.52           H
ATOM   4183  HN  LEU A 274      -2.997  -8.137   9.544  1.00 91.52           H
ATOM   4184  N   LEU A 275      -5.984  -8.411  10.686  1.00 93.58           N
ATOM   4185  CA  LEU A 275      -7.269  -8.961  11.084  1.00 93.58           C
ATOM   4186  C   LEU A 275      -7.205  -9.381  12.554  1.00 93.58           C
ATOM   4187  O   LEU A 275      -8.108  -9.072  13.331  1.00 93.58           O
ATOM   4188  HA  LEU A 275      -8.009  -8.168  10.983  1.00 93.58           H
ATOM   4189  CB  LEU A 275      -7.684 -10.091  10.140  1.00 93.58           C
ATOM   4190 1HB  LEU A 275      -7.771  -9.682   9.133  1.00 93.58           H
ATOM   4191 2HB  LEU A 275      -6.883 -10.830  10.116  1.00 93.58           H
ATOM   4192  CG  LEU A 275      -8.991 -10.806  10.484  1.00 93.58           C
ATOM   4193  HG  LEU A 275      -8.925 -11.163  11.512  1.00 93.58           H
ATOM   4194  CD1 LEU A 275     -10.178  -9.843  10.415  1.00 93.58           C
ATOM   4195 1HD1 LEU A 275     -10.028  -9.030  11.125  1.00 93.58           H
ATOM   4196 2HD1 LEU A 275     -10.258  -9.436   9.407  1.00 93.58           H
ATOM   4197 3HD1 LEU A 275     -11.095 -10.378  10.664  1.00 93.58           H
ATOM   4198  CD2 LEU A 275      -9.196 -12.033   9.593  1.00 93.58           C
ATOM   4199 1HD2 LEU A 275      -9.233 -11.722   8.549  1.00 93.58           H
ATOM   4200 2HD2 LEU A 275      -8.369 -12.728   9.736  1.00 93.58           H
ATOM   4201 3HD2 LEU A 275     -10.133 -12.523   9.859  1.00 93.58           H
ATOM   4202  HN  LEU A 275      -5.512  -8.919   9.965  1.00 93.58           H
ATOM   4203  N   VAL A 276      -6.131 -10.078  12.892  1.00 94.40           N
ATOM   4204  CA  VAL A 276      -5.942 -10.550  14.253  1.00 94.40           C
ATOM   4205  C   VAL A 276      -5.960  -9.356  15.209  1.00 94.40           C
ATOM   4206  O   VAL A 276      -6.632  -9.390  16.239  1.00 94.40           O
ATOM   4207  HA  VAL A 276      -6.780 -11.204  14.494  1.00 94.40           H
ATOM   4208  CB  VAL A 276      -4.655 -11.373  14.348  1.00 94.40           C
ATOM   4209  HB  VAL A 276      -3.839 -10.765  13.958  1.00 94.40           H
ATOM   4210  CG1 VAL A 276      -4.331 -11.717  15.803  1.00 94.40           C
ATOM   4211 1HG1 VAL A 276      -4.200 -10.797  16.373  1.00 94.40           H
ATOM   4212 2HG1 VAL A 276      -5.149 -12.297  16.230  1.00 94.40           H
ATOM   4213 3HG1 VAL A 276      -3.412 -12.302  15.842  1.00 94.40           H
ATOM   4214  CG2 VAL A 276      -4.749 -12.638  13.493  1.00 94.40           C
ATOM   4215 1HG2 VAL A 276      -5.582 -13.250  13.840  1.00 94.40           H
ATOM   4216 2HG2 VAL A 276      -4.911 -12.362  12.451  1.00 94.40           H
ATOM   4217 3HG2 VAL A 276      -3.822 -13.204  13.579  1.00 94.40           H
ATOM   4218  HN  VAL A 276      -5.399 -10.321  12.255  1.00 94.40           H
ATOM   4219  N   GLN A 277      -5.213  -8.327  14.835  1.00 92.91           N
ATOM   4220  CA  GLN A 277      -5.116  -7.134  15.658  1.00 92.91           C
ATOM   4221  C   GLN A 277      -6.496  -6.494  15.828  1.00 92.91           C
ATOM   4222  O   GLN A 277      -6.788  -5.909  16.870  1.00 92.91           O
ATOM   4223  HA  GLN A 277      -4.746  -7.477  16.624  1.00 92.91           H
ATOM   4224  CB  GLN A 277      -4.119  -6.137  15.063  1.00 92.91           C
ATOM   4225 1HB  GLN A 277      -4.301  -6.029  13.994  1.00 92.91           H
ATOM   4226 2HB  GLN A 277      -4.268  -5.156  15.513  1.00 92.91           H
ATOM   4227  CG  GLN A 277      -2.679  -6.598  15.297  1.00 92.91           C
ATOM   4228 1HG  GLN A 277      -2.507  -6.741  16.364  1.00 92.91           H
ATOM   4229 2HG  GLN A 277      -2.519  -7.563  14.816  1.00 92.91           H
ATOM   4230  CD  GLN A 277      -1.681  -5.577  14.747  1.00 92.91           C
ATOM   4231  OE1 GLN A 277      -1.981  -4.790  13.864  1.00 92.91           O
ATOM   4232  NE2 GLN A 277      -0.480  -5.633  15.316  1.00 92.91           N
ATOM   4233 1HE2 GLN A 277      -0.299  -6.303  16.036  1.00 92.91           H
ATOM   4234 2HE2 GLN A 277       0.241  -5.005  15.025  1.00 92.91           H
ATOM   4235  HN  GLN A 277      -4.681  -8.301  13.988  1.00 92.91           H
ATOM   4236  N   THR A 278      -7.306  -6.626  14.788  1.00 93.24           N
ATOM   4237  CA  THR A 278      -8.637  -6.042  14.798  1.00 93.24           C
ATOM   4238  C   THR A 278      -9.538  -6.785  15.786  1.00 93.24           C
ATOM   4239  O   THR A 278     -10.276  -6.163  16.549  1.00 93.24           O
ATOM   4240  HA  THR A 278      -8.558  -5.013  15.149  1.00 93.24           H
ATOM   4241  CB  THR A 278      -9.169  -6.053  13.364  1.00 93.24           C
ATOM   4242  HB  THR A 278      -9.337  -7.073  13.019  1.00 93.24           H
ATOM   4243  OG1 THR A 278      -8.202  -5.307  12.629  1.00 93.24           O
ATOM   4244  HG1 THR A 278      -7.536  -5.926  12.214  1.00 93.24           H
ATOM   4245  CG2 THR A 278     -10.459  -5.244  13.211  1.00 93.24           C
ATOM   4246 1HG2 THR A 278     -10.273  -4.208  13.492  1.00 93.24           H
ATOM   4247 2HG2 THR A 278     -11.229  -5.664  13.858  1.00 93.24           H
ATOM   4248 3HG2 THR A 278     -10.793  -5.285  12.174  1.00 93.24           H
ATOM   4249  HN  THR A 278      -7.068  -7.119  13.952  1.00 93.24           H
ATOM   4250  N   ILE A 279      -9.449  -8.106  15.741  1.00 94.69           N
ATOM   4251  CA  ILE A 279     -10.254  -8.941  16.616  1.00 94.69           C
ATOM   4252  C   ILE A 279      -9.848  -8.690  18.069  1.00 94.69           C
ATOM   4253  O   ILE A 279     -10.703  -8.594  18.948  1.00 94.69           O
ATOM   4254  HA  ILE A 279     -11.294  -8.639  16.490  1.00 94.69           H
ATOM   4255  CB  ILE A 279     -10.156 -10.409  16.195  1.00 94.69           C
ATOM   4256  HB  ILE A 279      -9.102 -10.678  16.137  1.00 94.69           H
ATOM   4257  CG1 ILE A 279     -10.754 -10.621  14.803  1.00 94.69           C
ATOM   4258 1HG1 ILE A 279     -11.841 -10.573  14.859  1.00 94.69           H
ATOM   4259 2HG1 ILE A 279     -10.433  -9.818  14.139  1.00 94.69           H
ATOM   4260  CG2 ILE A 279     -10.799 -11.323  17.240  1.00 94.69           C
ATOM   4261 1HG2 ILE A 279     -10.288 -11.199  18.195  1.00 94.69           H
ATOM   4262 2HG2 ILE A 279     -11.851 -11.062  17.354  1.00 94.69           H
ATOM   4263 3HG2 ILE A 279     -10.715 -12.361  16.916  1.00 94.69           H
ATOM   4264  CD1 ILE A 279     -10.327 -11.971  14.223  1.00 94.69           C
ATOM   4265 1HD1 ILE A 279      -9.240 -12.006  14.146  1.00 94.69           H
ATOM   4266 2HD1 ILE A 279     -10.671 -12.773  14.877  1.00 94.69           H
ATOM   4267 3HD1 ILE A 279     -10.766 -12.097  13.233  1.00 94.69           H
ATOM   4268  HN  ILE A 279      -8.841  -8.605  15.122  1.00 94.69           H
ATOM   4269  N   ASP A 280      -8.543  -8.591  18.277  1.00 93.84           N
ATOM   4270  CA  ASP A 280      -8.010  -8.427  19.619  1.00 93.84           C
ATOM   4271  C   ASP A 280      -8.388  -7.042  20.148  1.00 93.84           C
ATOM   4272  O   ASP A 280      -8.621  -6.873  21.344  1.00 93.84           O
ATOM   4273  HA  ASP A 280      -8.454  -9.232  20.204  1.00 93.84           H
ATOM   4274  CB  ASP A 280      -6.483  -8.534  19.621  1.00 93.84           C
ATOM   4275 1HB  ASP A 280      -6.177  -9.436  19.091  1.00 93.84           H
ATOM   4276 2HB  ASP A 280      -6.055  -7.688  19.083  1.00 93.84           H
ATOM   4277  CG  ASP A 280      -5.938  -8.565  21.050  1.00 93.84           C
ATOM   4278  OD1 ASP A 280      -6.435  -9.408  21.828  1.00 93.84           O
ATOM   4279  OD2 ASP A 280      -5.037  -7.746  21.332  1.00 93.84           O
ATOM   4280  HN  ASP A 280      -7.858  -8.621  17.550  1.00 93.84           H
ATOM   4281  N   ALA A 281      -8.437  -6.087  19.231  1.00 91.91           N
ATOM   4282  CA  ALA A 281      -8.818  -4.730  19.584  1.00 91.91           C
ATOM   4283  C   ALA A 281     -10.229  -4.739  20.176  1.00 91.91           C
ATOM   4284  O   ALA A 281     -10.556  -3.912  21.025  1.00 91.91           O
ATOM   4285  HA  ALA A 281      -8.119  -4.374  20.340  1.00 91.91           H
ATOM   4286  CB  ALA A 281      -8.710  -3.831  18.350  1.00 91.91           C
ATOM   4287 1HB  ALA A 281      -7.682  -3.836  17.987  1.00 91.91           H
ATOM   4288 2HB  ALA A 281      -9.373  -4.204  17.570  1.00 91.91           H
ATOM   4289 3HB  ALA A 281      -8.996  -2.814  18.616  1.00 91.91           H
ATOM   4290  HN  ALA A 281      -8.221  -6.227  18.265  1.00 91.91           H
ATOM   4291  N   TYR A 282     -11.028  -5.685  19.703  1.00 90.51           N
ATOM   4292  CA  TYR A 282     -12.403  -5.800  20.160  1.00 90.51           C
ATOM   4293  C   TYR A 282     -12.500  -6.713  21.384  1.00 90.51           C
ATOM   4294  O   TYR A 282     -13.131  -6.359  22.378  1.00 90.51           O
ATOM   4295  HA  TYR A 282     -12.752  -4.803  20.431  1.00 90.51           H
ATOM   4296  CB  TYR A 282     -13.180  -6.433  19.004  1.00 90.51           C
ATOM   4297 1HB  TYR A 282     -13.023  -5.837  18.105  1.00 90.51           H
ATOM   4298 2HB  TYR A 282     -12.771  -7.424  18.804  1.00 90.51           H
ATOM   4299  CG  TYR A 282     -14.683  -6.559  19.259  1.00 90.51           C
ATOM   4300  CD1 TYR A 282     -15.225  -7.781  19.602  1.00 90.51           C
ATOM   4301  HD1 TYR A 282     -14.581  -8.657  19.690  1.00 90.51           H
ATOM   4302  CD2 TYR A 282     -15.497  -5.450  19.147  1.00 90.51           C
ATOM   4303  HD2 TYR A 282     -15.070  -4.485  18.877  1.00 90.51           H
ATOM   4304  CE1 TYR A 282     -16.639  -7.900  19.842  1.00 90.51           C
ATOM   4305  HE1 TYR A 282     -17.080  -8.859  20.113  1.00 90.51           H
ATOM   4306  CE2 TYR A 282     -16.912  -5.569  19.388  1.00 90.51           C
ATOM   4307  HE2 TYR A 282     -17.567  -4.702  19.303  1.00 90.51           H
ATOM   4308  CZ  TYR A 282     -17.413  -6.788  19.724  1.00 90.51           C
ATOM   4309  OH  TYR A 282     -18.749  -6.900  19.951  1.00 90.51           O
ATOM   4310  HH  TYR A 282     -19.190  -6.008  19.850  1.00 90.51           H
ATOM   4311  HN  TYR A 282     -10.751  -6.362  19.022  1.00 90.51           H
ATOM   4312  N   ALA A 283     -11.864  -7.870  21.271  1.00 92.21           N
ATOM   4313  CA  ALA A 283     -12.113  -8.955  22.205  1.00 92.21           C
ATOM   4314  C   ALA A 283     -11.053  -8.927  23.307  1.00 92.21           C
ATOM   4315  O   ALA A 283     -11.256  -9.488  24.383  1.00 92.21           O
ATOM   4316  HA  ALA A 283     -13.094  -8.790  22.651  1.00 92.21           H
ATOM   4317  CB  ALA A 283     -12.133 -10.285  21.449  1.00 92.21           C
ATOM   4318 1HB  ALA A 283     -12.922 -10.264  20.697  1.00 92.21           H
ATOM   4319 2HB  ALA A 283     -11.170 -10.440  20.961  1.00 92.21           H
ATOM   4320 3HB  ALA A 283     -12.320 -11.099  22.149  1.00 92.21           H
ATOM   4321  HN  ALA A 283     -11.191  -8.071  20.559  1.00 92.21           H
ATOM   4322  N   MET A 284      -9.945  -8.267  23.002  1.00 90.03           N
ATOM   4323  CA  MET A 284      -8.846  -8.174  23.947  1.00 90.03           C
ATOM   4324  C   MET A 284      -8.501  -9.549  24.524  1.00 90.03           C
ATOM   4325  O   MET A 284      -8.358  -9.699  25.737  1.00 90.03           O
ATOM   4326  HA  MET A 284      -8.000  -7.790  23.377  1.00 90.03           H
ATOM   4327  CB  MET A 284      -9.228  -7.224  25.084  1.00 90.03           C
ATOM   4328 1HB  MET A 284     -10.061  -7.644  25.649  1.00 90.03           H
ATOM   4329 2HB  MET A 284      -8.392  -7.125  25.777  1.00 90.03           H
ATOM   4330  CG  MET A 284      -9.614  -5.847  24.542  1.00 90.03           C
ATOM   4331 1HG  MET A 284      -8.759  -5.391  24.043  1.00 90.03           H
ATOM   4332 2HG  MET A 284     -10.402  -5.949  23.795  1.00 90.03           H
ATOM   4333  SD  MET A 284     -10.171  -4.800  25.876  1.00 90.03           S
ATOM   4334  CE  MET A 284     -11.332  -3.768  24.996  1.00 90.03           C
ATOM   4335 1HE  MET A 284     -10.813  -3.234  24.200  1.00 90.03           H
ATOM   4336 2HE  MET A 284     -12.116  -4.390  24.564  1.00 90.03           H
ATOM   4337 3HE  MET A 284     -11.776  -3.051  25.686  1.00 90.03           H
ATOM   4338  HN  MET A 284      -9.794  -7.802  22.130  1.00 90.03           H
ATOM   4339  N   PHE A 285      -8.377 -10.517  23.628  1.00 91.23           N
ATOM   4340  CA  PHE A 285      -8.221 -11.902  24.039  1.00 91.23           C
ATOM   4341  C   PHE A 285      -6.746 -12.248  24.252  1.00 91.23           C
ATOM   4342  O   PHE A 285      -6.425 -13.252  24.887  1.00 91.23           O
ATOM   4343  HA  PHE A 285      -8.760 -12.023  24.979  1.00 91.23           H
ATOM   4344  CB  PHE A 285      -8.778 -12.769  22.909  1.00 91.23           C
ATOM   4345 1HB  PHE A 285      -8.906 -13.788  23.275  1.00 91.23           H
ATOM   4346 2HB  PHE A 285      -9.767 -12.402  22.637  1.00 91.23           H
ATOM   4347  CG  PHE A 285      -7.899 -12.800  21.657  1.00 91.23           C
ATOM   4348  CD1 PHE A 285      -8.084 -11.879  20.673  1.00 91.23           C
ATOM   4349  HD1 PHE A 285      -8.859 -11.119  20.777  1.00 91.23           H
ATOM   4350  CD2 PHE A 285      -6.932 -13.747  21.528  1.00 91.23           C
ATOM   4351  HD2 PHE A 285      -6.784 -14.486  22.316  1.00 91.23           H
ATOM   4352  CE1 PHE A 285      -7.269 -11.907  19.511  1.00 91.23           C
ATOM   4353  HE1 PHE A 285      -7.417 -11.169  18.723  1.00 91.23           H
ATOM   4354  CE2 PHE A 285      -6.116 -13.776  20.366  1.00 91.23           C
ATOM   4355  HE2 PHE A 285      -5.342 -14.535  20.262  1.00 91.23           H
ATOM   4356  CZ  PHE A 285      -6.302 -12.855  19.382  1.00 91.23           C
ATOM   4357  HZ  PHE A 285      -5.676 -12.877  18.490  1.00 91.23           H
ATOM   4358  HN  PHE A 285      -8.381 -10.367  22.639  1.00 91.23           H
ATOM   4359  N   ILE A 286      -5.887 -11.397  23.710  1.00 91.79           N
ATOM   4360  CA  ILE A 286      -4.454 -11.589  23.850  1.00 91.79           C
ATOM   4361  C   ILE A 286      -3.985 -10.964  25.165  1.00 91.79           C
ATOM   4362  O   ILE A 286      -3.622  -9.789  25.203  1.00 91.79           O
ATOM   4363  HA  ILE A 286      -4.271 -12.663  23.894  1.00 91.79           H
ATOM   4364  CB  ILE A 286      -3.719 -11.055  22.619  1.00 91.79           C
ATOM   4365  HB  ILE A 286      -3.899  -9.982  22.552  1.00 91.79           H
ATOM   4366  CG1 ILE A 286      -4.267 -11.686  21.337  1.00 91.79           C
ATOM   4367 1HG1 ILE A 286      -3.988 -12.739  21.298  1.00 91.79           H
ATOM   4368 2HG1 ILE A 286      -5.356 -11.645  21.344  1.00 91.79           H
ATOM   4369  CG2 ILE A 286      -2.208 -11.252  22.754  1.00 91.79           C
ATOM   4370 1HG2 ILE A 286      -1.849 -10.718  23.633  1.00 91.79           H
ATOM   4371 2HG2 ILE A 286      -1.987 -12.315  22.859  1.00 91.79           H
ATOM   4372 3HG2 ILE A 286      -1.710 -10.864  21.865  1.00 91.79           H
ATOM   4373  CD1 ILE A 286      -3.731 -10.965  20.098  1.00 91.79           C
ATOM   4374 1HD1 ILE A 286      -4.033  -9.918  20.129  1.00 91.79           H
ATOM   4375 2HD1 ILE A 286      -2.643 -11.029  20.082  1.00 91.79           H
ATOM   4376 3HD1 ILE A 286      -4.136 -11.433  19.201  1.00 91.79           H
ATOM   4377  HN  ILE A 286      -6.156 -10.589  23.185  1.00 91.79           H
ATOM   4378  N   SER A 287      -4.007 -11.777  26.211  1.00 89.41           N
ATOM   4379  CA  SER A 287      -3.558 -11.327  27.518  1.00 89.41           C
ATOM   4380  C   SER A 287      -2.104 -11.749  27.744  1.00 89.41           C
ATOM   4381  O   SER A 287      -1.433 -11.222  28.630  1.00 89.41           O
ATOM   4382  HA  SER A 287      -3.642 -10.241  27.494  1.00 89.41           H
ATOM   4383  CB  SER A 287      -4.451 -11.883  28.629  1.00 89.41           C
ATOM   4384 1HB  SER A 287      -4.059 -11.573  29.598  1.00 89.41           H
ATOM   4385 2HB  SER A 287      -5.450 -11.457  28.538  1.00 89.41           H
ATOM   4386  OG  SER A 287      -4.536 -13.305  28.585  1.00 89.41           O
ATOM   4387  HG  SER A 287      -5.160 -13.632  29.294  1.00 89.41           H
ATOM   4388  HN  SER A 287      -4.325 -12.724  26.176  1.00 89.41           H
ATOM   4389  N   ASN A 288      -1.662 -12.694  26.928  1.00 92.63           N
ATOM   4390  CA  ASN A 288      -0.347 -13.284  27.110  1.00 92.63           C
ATOM   4391  C   ASN A 288       0.699 -12.419  26.403  1.00 92.63           C
ATOM   4392  O   ASN A 288       0.604 -12.186  25.199  1.00 92.63           O
ATOM   4393  HA  ASN A 288      -0.196 -13.321  28.189  1.00 92.63           H
ATOM   4394  CB  ASN A 288      -0.285 -14.689  26.507  1.00 92.63           C
ATOM   4395 1HB  ASN A 288      -1.128 -15.279  26.864  1.00 92.63           H
ATOM   4396 2HB  ASN A 288      -0.376 -14.627  25.422  1.00 92.63           H
ATOM   4397  CG  ASN A 288       1.026 -15.387  26.875  1.00 92.63           C
ATOM   4398  OD1 ASN A 288       2.088 -14.788  26.915  1.00 92.63           O
ATOM   4399  ND2 ASN A 288       0.892 -16.683  27.141  1.00 92.63           N
ATOM   4400 1HD2 ASN A 288      -0.009 -17.114  27.090  1.00 92.63           H
ATOM   4401 2HD2 ASN A 288       1.693 -17.227  27.392  1.00 92.63           H
ATOM   4402  HN  ASN A 288      -2.184 -13.055  26.156  1.00 92.63           H
ATOM   4403  N   CYS A 289       1.671 -11.967  27.181  1.00 92.01           N
ATOM   4404  CA  CYS A 289       2.668 -11.041  26.672  1.00 92.01           C
ATOM   4405  C   CYS A 289       3.486 -11.759  25.597  1.00 92.01           C
ATOM   4406  O   CYS A 289       3.895 -11.148  24.611  1.00 92.01           O
ATOM   4407  HA  CYS A 289       2.124 -10.199  26.246  1.00 92.01           H
ATOM   4408  CB  CYS A 289       3.555 -10.492  27.792  1.00 92.01           C
ATOM   4409 1HB  CYS A 289       2.939 -10.008  28.550  1.00 92.01           H
ATOM   4410 2HB  CYS A 289       4.081 -11.310  28.284  1.00 92.01           H
ATOM   4411  SG  CYS A 289       4.759  -9.296  27.107  1.00 92.01           S
ATOM   4412  HN  CYS A 289       1.784 -12.224  28.141  1.00 92.01           H
ATOM   4413  N   ALA A 290       3.700 -13.047  25.823  1.00 93.85           N
ATOM   4414  CA  ALA A 290       4.516 -13.840  24.919  1.00 93.85           C
ATOM   4415  C   ALA A 290       3.852 -13.879  23.541  1.00 93.85           C
ATOM   4416  O   ALA A 290       4.518 -13.700  22.522  1.00 93.85           O
ATOM   4417  HA  ALA A 290       5.486 -13.351  24.832  1.00 93.85           H
ATOM   4418  CB  ALA A 290       4.719 -15.238  25.508  1.00 93.85           C
ATOM   4419 1HB  ALA A 290       5.221 -15.156  26.472  1.00 93.85           H
ATOM   4420 2HB  ALA A 290       3.751 -15.720  25.641  1.00 93.85           H
ATOM   4421 3HB  ALA A 290       5.332 -15.832  24.830  1.00 93.85           H
ATOM   4422  HN  ALA A 290       3.328 -13.547  26.605  1.00 93.85           H
ATOM   4423  N   VAL A 291       2.549 -14.115  23.554  1.00 93.93           N
ATOM   4424  CA  VAL A 291       1.789 -14.186  22.317  1.00 93.93           C
ATOM   4425  C   VAL A 291       1.794 -12.813  21.641  1.00 93.93           C
ATOM   4426  O   VAL A 291       1.994 -12.714  20.432  1.00 93.93           O
ATOM   4427  HA  VAL A 291       2.289 -14.900  21.664  1.00 93.93           H
ATOM   4428  CB  VAL A 291       0.378 -14.708  22.599  1.00 93.93           C
ATOM   4429  HB  VAL A 291      -0.092 -14.033  23.314  1.00 93.93           H
ATOM   4430  CG1 VAL A 291      -0.470 -14.709  21.326  1.00 93.93           C
ATOM   4431 1HG1 VAL A 291      -0.545 -13.694  20.938  1.00 93.93           H
ATOM   4432 2HG1 VAL A 291      -0.003 -15.351  20.579  1.00 93.93           H
ATOM   4433 3HG1 VAL A 291      -1.468 -15.085  21.555  1.00 93.93           H
ATOM   4434  CG2 VAL A 291       0.425 -16.102  23.229  1.00 93.93           C
ATOM   4435 1HG2 VAL A 291       0.923 -16.791  22.547  1.00 93.93           H
ATOM   4436 2HG2 VAL A 291       0.976 -16.058  24.168  1.00 93.93           H
ATOM   4437 3HG2 VAL A 291      -0.590 -16.449  23.418  1.00 93.93           H
ATOM   4438  HN  VAL A 291       2.014 -14.256  24.387  1.00 93.93           H
ATOM   4439  N   SER A 292       1.572 -11.789  22.452  1.00 92.93           N
ATOM   4440  CA  SER A 292       1.501 -10.431  21.939  1.00 92.93           C
ATOM   4441  C   SER A 292       2.825 -10.053  21.273  1.00 92.93           C
ATOM   4442  O   SER A 292       2.834  -9.444  20.204  1.00 92.93           O
ATOM   4443  HA  SER A 292       0.693 -10.441  21.208  1.00 92.93           H
ATOM   4444  CB  SER A 292       1.166  -9.438  23.055  1.00 92.93           C
ATOM   4445 1HB  SER A 292       0.281  -9.781  23.591  1.00 92.93           H
ATOM   4446 2HB  SER A 292       1.984  -9.412  23.774  1.00 92.93           H
ATOM   4447  OG  SER A 292       0.936  -8.126  22.550  1.00 92.93           O
ATOM   4448  HG  SER A 292       0.061  -8.094  22.066  1.00 92.93           H
ATOM   4449  HN  SER A 292       1.442 -11.875  23.440  1.00 92.93           H
ATOM   4450  N   THR A 293       3.911 -10.431  21.931  1.00 93.17           N
ATOM   4451  CA  THR A 293       5.238 -10.108  21.434  1.00 93.17           C
ATOM   4452  C   THR A 293       5.449 -10.715  20.045  1.00 93.17           C
ATOM   4453  O   THR A 293       5.934 -10.042  19.137  1.00 93.17           O
ATOM   4454  HA  THR A 293       5.310  -9.026  21.324  1.00 93.17           H
ATOM   4455  CB  THR A 293       6.259 -10.586  22.467  1.00 93.17           C
ATOM   4456  HB  THR A 293       6.156 -11.656  22.651  1.00 93.17           H
ATOM   4457  OG1 THR A 293       6.033  -9.744  23.595  1.00 93.17           O
ATOM   4458  HG1 THR A 293       5.500 -10.234  24.285  1.00 93.17           H
ATOM   4459  CG2 THR A 293       7.699 -10.276  22.054  1.00 93.17           C
ATOM   4460 1HG2 THR A 293       7.820  -9.199  21.937  1.00 93.17           H
ATOM   4461 2HG2 THR A 293       7.921 -10.771  21.109  1.00 93.17           H
ATOM   4462 3HG2 THR A 293       8.383 -10.636  22.822  1.00 93.17           H
ATOM   4463  HN  THR A 293       3.895 -10.946  22.788  1.00 93.17           H
ATOM   4464  N   ASN A 294       5.073 -11.979  19.924  1.00 94.67           N
ATOM   4465  CA  ASN A 294       5.272 -12.703  18.680  1.00 94.67           C
ATOM   4466  C   ASN A 294       4.405 -12.077  17.586  1.00 94.67           C
ATOM   4467  O   ASN A 294       4.831 -11.966  16.438  1.00 94.67           O
ATOM   4468  HA  ASN A 294       6.338 -12.618  18.466  1.00 94.67           H
ATOM   4469  CB  ASN A 294       4.865 -14.171  18.825  1.00 94.67           C
ATOM   4470 1HB  ASN A 294       3.901 -14.236  19.329  1.00 94.67           H
ATOM   4471 2HB  ASN A 294       4.739 -14.616  17.838  1.00 94.67           H
ATOM   4472  CG  ASN A 294       5.914 -14.956  19.614  1.00 94.67           C
ATOM   4473  OD1 ASN A 294       7.049 -14.539  19.773  1.00 94.67           O
ATOM   4474  ND2 ASN A 294       5.472 -16.112  20.100  1.00 94.67           N
ATOM   4475 1HD2 ASN A 294       4.527 -16.396  19.933  1.00 94.67           H
ATOM   4476 2HD2 ASN A 294       6.084 -16.698  20.631  1.00 94.67           H
ATOM   4477  HN  ASN A 294       4.640 -12.507  20.655  1.00 94.67           H
ATOM   4478  N   ILE A 295       3.202 -11.685  17.981  1.00 93.46           N
ATOM   4479  CA  ILE A 295       2.253 -11.118  17.038  1.00 93.46           C
ATOM   4480  C   ILE A 295       2.810  -9.803  16.488  1.00 93.46           C
ATOM   4481  O   ILE A 295       2.680  -9.519  15.299  1.00 93.46           O
ATOM   4482  HA  ILE A 295       2.152 -11.822  16.212  1.00 93.46           H
ATOM   4483  CB  ILE A 295       0.873 -10.979  17.685  1.00 93.46           C
ATOM   4484  HB  ILE A 295       1.008 -10.591  18.695  1.00 93.46           H
ATOM   4485  CG1 ILE A 295       0.187 -12.340  17.811  1.00 93.46           C
ATOM   4486 1HG1 ILE A 295      -0.085 -12.708  16.822  1.00 93.46           H
ATOM   4487 2HG1 ILE A 295       0.881 -13.063  18.240  1.00 93.46           H
ATOM   4488  CG2 ILE A 295       0.010  -9.970  16.925  1.00 93.46           C
ATOM   4489 1HG2 ILE A 295       0.499  -8.996  16.931  1.00 93.46           H
ATOM   4490 2HG2 ILE A 295      -0.119 -10.305  15.896  1.00 93.46           H
ATOM   4491 3HG2 ILE A 295      -0.964  -9.890  17.406  1.00 93.46           H
ATOM   4492  CD1 ILE A 295      -1.064 -12.245  18.687  1.00 93.46           C
ATOM   4493 1HD1 ILE A 295      -0.785 -11.900  19.683  1.00 93.46           H
ATOM   4494 2HD1 ILE A 295      -1.766 -11.539  18.242  1.00 93.46           H
ATOM   4495 3HD1 ILE A 295      -1.532 -13.226  18.760  1.00 93.46           H
ATOM   4496  HN  ILE A 295       2.875 -11.749  18.923  1.00 93.46           H
ATOM   4497  N   ASP A 296       3.418  -9.036  17.381  1.00 93.51           N
ATOM   4498  CA  ASP A 296       3.961  -7.741  17.008  1.00 93.51           C
ATOM   4499  C   ASP A 296       5.121  -7.940  16.031  1.00 93.51           C
ATOM   4500  O   ASP A 296       5.257  -7.195  15.062  1.00 93.51           O
ATOM   4501  HA  ASP A 296       3.127  -7.199  16.561  1.00 93.51           H
ATOM   4502  CB  ASP A 296       4.497  -6.995  18.232  1.00 93.51           C
ATOM   4503 1HB  ASP A 296       5.184  -7.638  18.782  1.00 93.51           H
ATOM   4504 2HB  ASP A 296       5.065  -6.123  17.911  1.00 93.51           H
ATOM   4505  CG  ASP A 296       3.354  -6.557  19.151  1.00 93.51           C
ATOM   4506  OD1 ASP A 296       2.204  -6.550  18.662  1.00 93.51           O
ATOM   4507  OD2 ASP A 296       3.657  -6.239  20.321  1.00 93.51           O
ATOM   4508  HN  ASP A 296       3.542  -9.286  18.341  1.00 93.51           H
ATOM   4509  N   ILE A 297       5.928  -8.951  16.319  1.00 94.33           N
ATOM   4510  CA  ILE A 297       7.043  -9.290  15.451  1.00 94.33           C
ATOM   4511  C   ILE A 297       6.507  -9.707  14.080  1.00 94.33           C
ATOM   4512  O   ILE A 297       7.028  -9.283  13.050  1.00 94.33           O
ATOM   4513  HA  ILE A 297       7.645  -8.390  15.326  1.00 94.33           H
ATOM   4514  CB  ILE A 297       7.934 -10.344  16.110  1.00 94.33           C
ATOM   4515  HB  ILE A 297       7.296 -11.142  16.490  1.00 94.33           H
ATOM   4516  CG1 ILE A 297       8.685  -9.756  17.307  1.00 94.33           C
ATOM   4517 1HG1 ILE A 297       9.427  -9.039  16.959  1.00 94.33           H
ATOM   4518 2HG1 ILE A 297       7.989  -9.211  17.945  1.00 94.33           H
ATOM   4519  CG2 ILE A 297       8.886 -10.973  15.090  1.00 94.33           C
ATOM   4520 1HG2 ILE A 297       8.307 -11.450  14.299  1.00 94.33           H
ATOM   4521 2HG2 ILE A 297       9.520 -10.198  14.659  1.00 94.33           H
ATOM   4522 3HG2 ILE A 297       9.508 -11.718  15.585  1.00 94.33           H
ATOM   4523  CD1 ILE A 297       9.371 -10.857  18.118  1.00 94.33           C
ATOM   4524 1HD1 ILE A 297       8.623 -11.559  18.485  1.00 94.33           H
ATOM   4525 2HD1 ILE A 297      10.084 -11.385  17.483  1.00 94.33           H
ATOM   4526 3HD1 ILE A 297       9.897 -10.412  18.963  1.00 94.33           H
ATOM   4527  HN  ILE A 297       5.830  -9.532  17.127  1.00 94.33           H
ATOM   4528  N   CYS A 298       5.472 -10.535  14.112  1.00 94.34           N
ATOM   4529  CA  CYS A 298       4.859 -11.013  12.884  1.00 94.34           C
ATOM   4530  C   CYS A 298       4.393  -9.801  12.076  1.00 94.34           C
ATOM   4531  O   CYS A 298       4.544  -9.769  10.855  1.00 94.34           O
ATOM   4532  HA  CYS A 298       5.628 -11.566  12.345  1.00 94.34           H
ATOM   4533  CB  CYS A 298       3.712 -11.985  13.167  1.00 94.34           C
ATOM   4534 1HB  CYS A 298       3.067 -11.583  13.948  1.00 94.34           H
ATOM   4535 2HB  CYS A 298       3.096 -12.103  12.275  1.00 94.34           H
ATOM   4536  SG  CYS A 298       4.380 -13.609  13.683  1.00 94.34           S
ATOM   4537  HG  CYS A 298       4.722 -13.234  14.912  1.00 94.34           H
ATOM   4538  HN  CYS A 298       5.055 -10.876  14.954  1.00 94.34           H
ATOM   4539  N   PHE A 299       3.837  -8.832  12.789  1.00 93.08           N
ATOM   4540  CA  PHE A 299       3.342  -7.624  12.152  1.00 93.08           C
ATOM   4541  C   PHE A 299       4.467  -6.890  11.418  1.00 93.08           C
ATOM   4542  O   PHE A 299       4.297  -6.471  10.274  1.00 93.08           O
ATOM   4543  HA  PHE A 299       2.579  -7.925  11.434  1.00 93.08           H
ATOM   4544  CB  PHE A 299       2.801  -6.722  13.263  1.00 93.08           C
ATOM   4545 1HB  PHE A 299       2.032  -7.263  13.814  1.00 93.08           H
ATOM   4546 2HB  PHE A 299       3.606  -6.506  13.966  1.00 93.08           H
ATOM   4547  CG  PHE A 299       2.215  -5.400  12.762  1.00 93.08           C
ATOM   4548  CD1 PHE A 299       2.995  -4.288  12.705  1.00 93.08           C
ATOM   4549  HD1 PHE A 299       4.039  -4.338  13.016  1.00 93.08           H
ATOM   4550  CD2 PHE A 299       0.913  -5.338  12.373  1.00 93.08           C
ATOM   4551  HD2 PHE A 299       0.287  -6.230  12.419  1.00 93.08           H
ATOM   4552  CE1 PHE A 299       2.451  -3.062  12.240  1.00 93.08           C
ATOM   4553  HE1 PHE A 299       3.076  -2.170  12.194  1.00 93.08           H
ATOM   4554  CE2 PHE A 299       0.368  -4.112  11.908  1.00 93.08           C
ATOM   4555  HE2 PHE A 299      -0.675  -4.062  11.597  1.00 93.08           H
ATOM   4556  CZ  PHE A 299       1.149  -3.000  11.851  1.00 93.08           C
ATOM   4557  HZ  PHE A 299       0.731  -2.058  11.494  1.00 93.08           H
ATOM   4558  HN  PHE A 299       3.723  -8.864  13.782  1.00 93.08           H
ATOM   4559  N   GLN A 300       5.591  -6.758  12.106  1.00 93.12           N
ATOM   4560  CA  GLN A 300       6.722  -6.027  11.559  1.00 93.12           C
ATOM   4561  C   GLN A 300       7.226  -6.705  10.284  1.00 93.12           C
ATOM   4562  O   GLN A 300       7.539  -6.034   9.302  1.00 93.12           O
ATOM   4563  HA  GLN A 300       6.338  -5.034  11.324  1.00 93.12           H
ATOM   4564  CB  GLN A 300       7.843  -5.899  12.592  1.00 93.12           C
ATOM   4565 1HB  GLN A 300       8.044  -6.873  13.039  1.00 93.12           H
ATOM   4566 2HB  GLN A 300       8.762  -5.579  12.100  1.00 93.12           H
ATOM   4567  CG  GLN A 300       7.469  -4.897  13.687  1.00 93.12           C
ATOM   4568 1HG  GLN A 300       7.278  -3.921  13.241  1.00 93.12           H
ATOM   4569 2HG  GLN A 300       6.546  -5.213  14.173  1.00 93.12           H
ATOM   4570  CD  GLN A 300       8.585  -4.780  14.727  1.00 93.12           C
ATOM   4571  OE1 GLN A 300       9.579  -5.486  14.691  1.00 93.12           O
ATOM   4572  NE2 GLN A 300       8.367  -3.849  15.651  1.00 93.12           N
ATOM   4573 1HE2 GLN A 300       7.530  -3.303  15.623  1.00 93.12           H
ATOM   4574 2HE2 GLN A 300       9.039  -3.696  16.375  1.00 93.12           H
ATOM   4575  HN  GLN A 300       5.736  -7.140  13.019  1.00 93.12           H
ATOM   4576  N   VAL A 301       7.289  -8.027  10.340  1.00 94.59           N
ATOM   4577  CA  VAL A 301       7.821  -8.799   9.230  1.00 94.59           C
ATOM   4578  C   VAL A 301       6.902  -8.640   8.017  1.00 94.59           C
ATOM   4579  O   VAL A 301       7.356  -8.277   6.933  1.00 94.59           O
ATOM   4580  HA  VAL A 301       8.801  -8.389   8.984  1.00 94.59           H
ATOM   4581  CB  VAL A 301       8.010 -10.258   9.650  1.00 94.59           C
ATOM   4582  HB  VAL A 301       7.060 -10.620  10.042  1.00 94.59           H
ATOM   4583  CG1 VAL A 301       8.386 -11.130   8.450  1.00 94.59           C
ATOM   4584 1HG1 VAL A 301       7.593 -11.081   7.703  1.00 94.59           H
ATOM   4585 2HG1 VAL A 301       9.318 -10.768   8.015  1.00 94.59           H
ATOM   4586 3HG1 VAL A 301       8.514 -12.162   8.776  1.00 94.59           H
ATOM   4587  CG2 VAL A 301       9.054 -10.378  10.762  1.00 94.59           C
ATOM   4588 1HG2 VAL A 301      10.009  -9.989  10.408  1.00 94.59           H
ATOM   4589 2HG2 VAL A 301       8.727  -9.804  11.630  1.00 94.59           H
ATOM   4590 3HG2 VAL A 301       9.168 -11.425  11.042  1.00 94.59           H
ATOM   4591  HN  VAL A 301       6.985  -8.569  11.124  1.00 94.59           H
ATOM   4592  N   THR A 302       5.627  -8.921   8.240  1.00 93.76           N
ATOM   4593  CA  THR A 302       4.665  -8.951   7.151  1.00 93.76           C
ATOM   4594  C   THR A 302       4.483  -7.551   6.562  1.00 93.76           C
ATOM   4595  O   THR A 302       4.257  -7.404   5.362  1.00 93.76           O
ATOM   4596  HA  THR A 302       5.064  -9.583   6.358  1.00 93.76           H
ATOM   4597  CB  THR A 302       3.366  -9.559   7.684  1.00 93.76           C
ATOM   4598  HB  THR A 302       2.608  -9.604   6.903  1.00 93.76           H
ATOM   4599  OG1 THR A 302       3.041  -8.750   8.812  1.00 93.76           O
ATOM   4600  HG1 THR A 302       3.374  -9.182   9.650  1.00 93.76           H
ATOM   4601  CG2 THR A 302       3.572 -10.956   8.275  1.00 93.76           C
ATOM   4602 1HG2 THR A 302       4.281 -10.900   9.101  1.00 93.76           H
ATOM   4603 2HG2 THR A 302       3.964 -11.621   7.505  1.00 93.76           H
ATOM   4604 3HG2 THR A 302       2.620 -11.341   8.638  1.00 93.76           H
ATOM   4605  HN  THR A 302       5.249  -9.124   9.144  1.00 93.76           H
ATOM   4606  N   GLN A 303       4.589  -6.558   7.433  1.00 92.13           N
ATOM   4607  CA  GLN A 303       4.493  -5.173   7.004  1.00 92.13           C
ATOM   4608  C   GLN A 303       5.608  -4.846   6.010  1.00 92.13           C
ATOM   4609  O   GLN A 303       5.370  -4.186   4.999  1.00 92.13           O
ATOM   4610  HA  GLN A 303       3.523  -5.089   6.513  1.00 92.13           H
ATOM   4611  CB  GLN A 303       4.531  -4.224   8.203  1.00 92.13           C
ATOM   4612 1HB  GLN A 303       3.679  -4.419   8.854  1.00 92.13           H
ATOM   4613 2HB  GLN A 303       5.430  -4.412   8.791  1.00 92.13           H
ATOM   4614  CG  GLN A 303       4.509  -2.764   7.748  1.00 92.13           C
ATOM   4615 1HG  GLN A 303       5.468  -2.504   7.299  1.00 92.13           H
ATOM   4616 2HG  GLN A 303       3.750  -2.631   6.977  1.00 92.13           H
ATOM   4617  CD  GLN A 303       4.219  -1.827   8.923  1.00 92.13           C
ATOM   4618  OE1 GLN A 303       5.106  -1.406   9.648  1.00 92.13           O
ATOM   4619  NE2 GLN A 303       2.932  -1.526   9.070  1.00 92.13           N
ATOM   4620 1HE2 GLN A 303       2.255  -1.906   8.440  1.00 92.13           H
ATOM   4621 2HE2 GLN A 303       2.642  -0.920   9.811  1.00 92.13           H
ATOM   4622  HN  GLN A 303       4.738  -6.688   8.413  1.00 92.13           H
ATOM   4623  N   THR A 304       6.802  -5.323   6.331  1.00 93.37           N
ATOM   4624  CA  THR A 304       7.966  -5.044   5.507  1.00 93.37           C
ATOM   4625  C   THR A 304       7.805  -5.679   4.124  1.00 93.37           C
ATOM   4626  O   THR A 304       8.161  -5.075   3.114  1.00 93.37           O
ATOM   4627  HA  THR A 304       8.031  -3.966   5.358  1.00 93.37           H
ATOM   4628  CB  THR A 304       9.206  -5.532   6.258  1.00 93.37           C
ATOM   4629  HB  THR A 304       9.192  -6.616   6.369  1.00 93.37           H
ATOM   4630  OG1 THR A 304       9.189  -4.790   7.475  1.00 93.37           O
ATOM   4631  HG1 THR A 304       8.781  -5.338   8.205  1.00 93.37           H
ATOM   4632  CG2 THR A 304      10.508  -5.105   5.579  1.00 93.37           C
ATOM   4633 1HG2 THR A 304      10.553  -4.017   5.530  1.00 93.37           H
ATOM   4634 2HG2 THR A 304      10.544  -5.516   4.570  1.00 93.37           H
ATOM   4635 3HG2 THR A 304      11.357  -5.477   6.153  1.00 93.37           H
ATOM   4636  HN  THR A 304       6.980  -5.888   7.136  1.00 93.37           H
ATOM   4637  N   ILE A 305       7.266  -6.890   4.123  1.00 92.85           N
ATOM   4638  CA  ILE A 305       7.027  -7.602   2.880  1.00 92.85           C
ATOM   4639  C   ILE A 305       6.073  -6.786   2.005  1.00 92.85           C
ATOM   4640  O   ILE A 305       6.252  -6.706   0.791  1.00 92.85           O
ATOM   4641  HA  ILE A 305       7.983  -7.686   2.362  1.00 92.85           H
ATOM   4642  CB  ILE A 305       6.539  -9.024   3.162  1.00 92.85           C
ATOM   4643  HB  ILE A 305       5.701  -8.966   3.857  1.00 92.85           H
ATOM   4644  CG1 ILE A 305       7.631  -9.855   3.839  1.00 92.85           C
ATOM   4645 1HG1 ILE A 305       8.418 -10.081   3.120  1.00 92.85           H
ATOM   4646 2HG1 ILE A 305       8.088  -9.275   4.641  1.00 92.85           H
ATOM   4647  CG2 ILE A 305       6.021  -9.690   1.885  1.00 92.85           C
ATOM   4648 1HG2 ILE A 305       5.191  -9.109   1.483  1.00 92.85           H
ATOM   4649 2HG2 ILE A 305       6.824  -9.735   1.148  1.00 92.85           H
ATOM   4650 3HG2 ILE A 305       5.681 -10.699   2.114  1.00 92.85           H
ATOM   4651  CD1 ILE A 305       7.059 -11.156   4.404  1.00 92.85           C
ATOM   4652 1HD1 ILE A 305       6.289 -10.925   5.140  1.00 92.85           H
ATOM   4653 2HD1 ILE A 305       6.624 -11.743   3.596  1.00 92.85           H
ATOM   4654 3HD1 ILE A 305       7.856 -11.727   4.880  1.00 92.85           H
ATOM   4655  HN  ILE A 305       6.996  -7.382   4.951  1.00 92.85           H
ATOM   4656  N   ALA A 306       5.079  -6.200   2.657  1.00 89.55           N
ATOM   4657  CA  ALA A 306       4.058  -5.449   1.947  1.00 89.55           C
ATOM   4658  C   ALA A 306       4.700  -4.235   1.273  1.00 89.55           C
ATOM   4659  O   ALA A 306       4.261  -3.809   0.205  1.00 89.55           O
ATOM   4660  HA  ALA A 306       3.639  -6.101   1.180  1.00 89.55           H
ATOM   4661  CB  ALA A 306       2.944  -5.055   2.919  1.00 89.55           C
ATOM   4662 1HB  ALA A 306       2.501  -5.954   3.349  1.00 89.55           H
ATOM   4663 2HB  ALA A 306       3.360  -4.438   3.717  1.00 89.55           H
ATOM   4664 3HB  ALA A 306       2.179  -4.492   2.386  1.00 89.55           H
ATOM   4665  HN  ALA A 306       4.965  -6.233   3.650  1.00 89.55           H
ATOM   4666  N   PHE A 307       5.729  -3.713   1.923  1.00 90.72           N
ATOM   4667  CA  PHE A 307       6.372  -2.498   1.453  1.00 90.72           C
ATOM   4668  C   PHE A 307       7.198  -2.767   0.194  1.00 90.72           C
ATOM   4669  O   PHE A 307       7.312  -1.903  -0.674  1.00 90.72           O
ATOM   4670  HA  PHE A 307       5.583  -1.782   1.222  1.00 90.72           H
ATOM   4671  CB  PHE A 307       7.306  -2.025   2.570  1.00 90.72           C
ATOM   4672 1HB  PHE A 307       7.926  -2.863   2.890  1.00 90.72           H
ATOM   4673 2HB  PHE A 307       7.978  -1.266   2.171  1.00 90.72           H
ATOM   4674  CG  PHE A 307       6.579  -1.453   3.788  1.00 90.72           C
ATOM   4675  CD1 PHE A 307       5.220  -1.454   3.832  1.00 90.72           C
ATOM   4676  HD1 PHE A 307       4.648  -1.863   2.999  1.00 90.72           H
ATOM   4677  CD2 PHE A 307       7.292  -0.943   4.828  1.00 90.72           C
ATOM   4678  HD2 PHE A 307       8.382  -0.941   4.793  1.00 90.72           H
ATOM   4679  CE1 PHE A 307       4.545  -0.923   4.963  1.00 90.72           C
ATOM   4680  HE1 PHE A 307       3.456  -0.924   4.998  1.00 90.72           H
ATOM   4681  CE2 PHE A 307       6.618  -0.411   5.959  1.00 90.72           C
ATOM   4682  HE2 PHE A 307       7.189  -0.002   6.792  1.00 90.72           H
ATOM   4683  CZ  PHE A 307       5.258  -0.412   6.002  1.00 90.72           C
ATOM   4684  HZ  PHE A 307       4.741  -0.005   6.870  1.00 90.72           H
ATOM   4685  HN  PHE A 307       6.122  -4.104   2.756  1.00 90.72           H
ATOM   4686  N   PHE A 308       7.753  -3.968   0.134  1.00 90.64           N
ATOM   4687  CA  PHE A 308       8.550  -4.368  -1.013  1.00 90.64           C
ATOM   4688  C   PHE A 308       7.726  -4.306  -2.301  1.00 90.64           C
ATOM   4689  O   PHE A 308       8.282  -4.193  -3.393  1.00 90.64           O
ATOM   4690  HA  PHE A 308       9.386  -3.673  -1.085  1.00 90.64           H
ATOM   4691  CB  PHE A 308       8.988  -5.814  -0.772  1.00 90.64           C
ATOM   4692 1HB  PHE A 308       8.257  -6.301  -0.126  1.00 90.64           H
ATOM   4693 2HB  PHE A 308       8.980  -6.349  -1.721  1.00 90.64           H
ATOM   4694  CG  PHE A 308      10.374  -5.947  -0.139  1.00 90.64           C
ATOM   4695  CD1 PHE A 308      11.488  -5.821  -0.909  1.00 90.64           C
ATOM   4696  HD1 PHE A 308      11.393  -5.625  -1.977  1.00 90.64           H
ATOM   4697  CD2 PHE A 308      10.493  -6.191   1.194  1.00 90.64           C
ATOM   4698  HD2 PHE A 308       9.601  -6.292   1.811  1.00 90.64           H
ATOM   4699  CE1 PHE A 308      12.775  -5.944  -0.322  1.00 90.64           C
ATOM   4700  HE1 PHE A 308      13.668  -5.843  -0.939  1.00 90.64           H
ATOM   4701  CE2 PHE A 308      11.780  -6.314   1.781  1.00 90.64           C
ATOM   4702  HE2 PHE A 308      11.876  -6.510   2.849  1.00 90.64           H
ATOM   4703  CZ  PHE A 308      12.894  -6.188   1.011  1.00 90.64           C
ATOM   4704  HZ  PHE A 308      13.882  -6.282   1.462  1.00 90.64           H
ATOM   4705  HN  PHE A 308       7.666  -4.661   0.850  1.00 90.64           H
ATOM   4706  N   HIS A 309       6.414  -4.383  -2.131  1.00 86.25           N
ATOM   4707  CA  HIS A 309       5.511  -4.390  -3.269  1.00 86.25           C
ATOM   4708  C   HIS A 309       5.688  -3.100  -4.073  1.00 86.25           C
ATOM   4709  O   HIS A 309       5.608  -3.113  -5.300  1.00 86.25           O
ATOM   4710  HA  HIS A 309       5.798  -5.237  -3.891  1.00 86.25           H
ATOM   4711  CB  HIS A 309       4.067  -4.612  -2.816  1.00 86.25           C
ATOM   4712 1HB  HIS A 309       4.026  -5.503  -2.190  1.00 86.25           H
ATOM   4713 2HB  HIS A 309       3.759  -3.771  -2.194  1.00 86.25           H
ATOM   4714  CG  HIS A 309       3.083  -4.767  -3.951  1.00 86.25           C
ATOM   4715  ND1 HIS A 309       2.422  -3.693  -4.522  1.00 86.25           N
ATOM   4716  HD1 HIS A 309       2.520  -2.735  -4.253  1.00 86.25           H
ATOM   4717  CD2 HIS A 309       2.658  -5.879  -4.616  1.00 86.25           C
ATOM   4718  HD2 HIS A 309       2.981  -6.901  -4.420  1.00 86.25           H
ATOM   4719  CE1 HIS A 309       1.635  -4.151  -5.485  1.00 86.25           C
ATOM   4720  HE1 HIS A 309       0.984  -3.550  -6.120  1.00 86.25           H
ATOM   4721  NE2 HIS A 309       1.782  -5.506  -5.541  1.00 86.25           N
ATOM   4722  HN  HIS A 309       5.968  -4.439  -1.238  1.00 86.25           H
ATOM   4723  N   SER A 310       5.927  -2.017  -3.348  1.00 86.38           N
ATOM   4724  CA  SER A 310       5.969  -0.700  -3.961  1.00 86.38           C
ATOM   4725  C   SER A 310       7.221  -0.568  -4.831  1.00 86.38           C
ATOM   4726  O   SER A 310       7.319   0.346  -5.649  1.00 86.38           O
ATOM   4727  HA  SER A 310       5.069  -0.638  -4.574  1.00 86.38           H
ATOM   4728  CB  SER A 310       5.941   0.403  -2.901  1.00 86.38           C
ATOM   4729 1HB  SER A 310       6.719   0.214  -2.161  1.00 86.38           H
ATOM   4730 2HB  SER A 310       6.170   1.361  -3.368  1.00 86.38           H
ATOM   4731  OG  SER A 310       4.677   0.484  -2.249  1.00 86.38           O
ATOM   4732  HG  SER A 310       4.004   0.905  -2.857  1.00 86.38           H
ATOM   4733  HN  SER A 310       6.089  -2.029  -2.361  1.00 86.38           H
ATOM   4734  N   CYS A 311       8.146  -1.494  -4.626  1.00 89.31           N
ATOM   4735  CA  CYS A 311       9.379  -1.504  -5.394  1.00 89.31           C
ATOM   4736  C   CYS A 311       9.288  -2.622  -6.435  1.00 89.31           C
ATOM   4737  O   CYS A 311      10.141  -2.728  -7.314  1.00 89.31           O
ATOM   4738  HA  CYS A 311       9.454  -0.530  -5.878  1.00 89.31           H
ATOM   4739  CB  CYS A 311      10.606  -1.661  -4.494  1.00 89.31           C
ATOM   4740 1HB  CYS A 311      11.514  -1.467  -5.065  1.00 89.31           H
ATOM   4741 2HB  CYS A 311      10.573  -0.927  -3.689  1.00 89.31           H
ATOM   4742  SG  CYS A 311      10.657  -3.351  -3.795  1.00 89.31           S
ATOM   4743  HG  CYS A 311      11.778  -3.181  -3.101  1.00 89.31           H
ATOM   4744  HN  CYS A 311       8.063  -2.227  -3.950  1.00 89.31           H
ATOM   4745  N   LEU A 312       8.245  -3.428  -6.300  1.00 85.69           N
ATOM   4746  CA  LEU A 312       8.081  -4.590  -7.158  1.00 85.69           C
ATOM   4747  C   LEU A 312       7.357  -4.174  -8.440  1.00 85.69           C
ATOM   4748  O   LEU A 312       7.562  -4.772  -9.495  1.00 85.69           O
ATOM   4749  HA  LEU A 312       9.078  -4.943  -7.423  1.00 85.69           H
ATOM   4750  CB  LEU A 312       7.386  -5.722  -6.399  1.00 85.69           C
ATOM   4751 1HB  LEU A 312       6.522  -5.308  -5.880  1.00 85.69           H
ATOM   4752 2HB  LEU A 312       7.007  -6.441  -7.126  1.00 85.69           H
ATOM   4753  CG  LEU A 312       8.246  -6.474  -5.381  1.00 85.69           C
ATOM   4754  HG  LEU A 312       8.624  -5.754  -4.656  1.00 85.69           H
ATOM   4755  CD1 LEU A 312       7.412  -7.498  -4.609  1.00 85.69           C
ATOM   4756 1HD1 LEU A 312       6.609  -6.987  -4.078  1.00 85.69           H
ATOM   4757 2HD1 LEU A 312       6.985  -8.219  -5.306  1.00 85.69           H
ATOM   4758 3HD1 LEU A 312       8.048  -8.018  -3.892  1.00 85.69           H
ATOM   4759  CD2 LEU A 312       9.460  -7.116  -6.056  1.00 85.69           C
ATOM   4760 1HD2 LEU A 312       9.123  -7.820  -6.817  1.00 85.69           H
ATOM   4761 2HD2 LEU A 312      10.068  -6.341  -6.523  1.00 85.69           H
ATOM   4762 3HD2 LEU A 312      10.054  -7.644  -5.310  1.00 85.69           H
ATOM   4763  HN  LEU A 312       7.521  -3.298  -5.622  1.00 85.69           H
ATOM   4764  N   ASN A 313       6.526  -3.151  -8.307  1.00 77.37           N
ATOM   4765  CA  ASN A 313       5.671  -2.734  -9.405  1.00 77.37           C
ATOM   4766  C   ASN A 313       6.534  -2.437 -10.633  1.00 77.37           C
ATOM   4767  O   ASN A 313       6.318  -3.009 -11.701  1.00 77.37           O
ATOM   4768  HA  ASN A 313       4.987  -3.566  -9.568  1.00 77.37           H
ATOM   4769  CB  ASN A 313       4.900  -1.461  -9.051  1.00 77.37           C
ATOM   4770 1HB  ASN A 313       5.564  -0.757  -8.548  1.00 77.37           H
ATOM   4771 2HB  ASN A 313       4.554  -0.975  -9.963  1.00 77.37           H
ATOM   4772  CG  ASN A 313       3.705  -1.776  -8.149  1.00 77.37           C
ATOM   4773  OD1 ASN A 313       3.177  -2.876  -8.136  1.00 77.37           O
ATOM   4774  ND2 ASN A 313       3.310  -0.753  -7.397  1.00 77.37           N
ATOM   4775 1HD2 ASN A 313       3.787   0.124  -7.455  1.00 77.37           H
ATOM   4776 2HD2 ASN A 313       2.535  -0.860  -6.774  1.00 77.37           H
ATOM   4777  HN  ASN A 313       6.431  -2.613  -7.470  1.00 77.37           H
ATOM   4778  N   PRO A 314       7.524  -1.543 -10.506  1.00 76.04           N
ATOM   4779  CA  PRO A 314       8.371  -1.187 -11.647  1.00 76.04           C
ATOM   4780  C   PRO A 314       8.981  -2.408 -12.315  1.00 76.04           C
ATOM   4781  O   PRO A 314       9.057  -2.477 -13.541  1.00 76.04           O
ATOM   4782  HA  PRO A 314       7.773  -0.707 -12.422  1.00 76.04           H
ATOM   4783  CB  PRO A 314       9.441  -0.281 -11.035  1.00 76.04           C
ATOM   4784 1HB  PRO A 314      10.319  -0.848 -10.728  1.00 76.04           H
ATOM   4785 2HB  PRO A 314       9.782   0.473 -11.744  1.00 76.04           H
ATOM   4786  CG  PRO A 314       8.731   0.348  -9.842  1.00 76.04           C
ATOM   4787 1HG  PRO A 314       9.438   0.736  -9.108  1.00 76.04           H
ATOM   4788 2HG  PRO A 314       8.106   1.190 -10.140  1.00 76.04           H
ATOM   4789  CD  PRO A 314       7.909  -0.805  -9.289  1.00 76.04           C
ATOM   4790 1HD  PRO A 314       8.492  -1.429  -8.611  1.00 76.04           H
ATOM   4791 2HD  PRO A 314       7.043  -0.453  -8.729  1.00 76.04           H
ATOM   4792  N   VAL A 315       9.404  -3.349 -11.483  1.00 79.53           N
ATOM   4793  CA  VAL A 315      10.112  -4.519 -11.975  1.00 79.53           C
ATOM   4794  C   VAL A 315       9.185  -5.326 -12.886  1.00 79.53           C
ATOM   4795  O   VAL A 315       9.607  -5.807 -13.937  1.00 79.53           O
ATOM   4796  HA  VAL A 315      10.961  -4.167 -12.560  1.00 79.53           H
ATOM   4797  CB  VAL A 315      10.653  -5.335 -10.799  1.00 79.53           C
ATOM   4798  HB  VAL A 315       9.809  -5.611 -10.166  1.00 79.53           H
ATOM   4799  CG1 VAL A 315      11.316  -6.625 -11.286  1.00 79.53           C
ATOM   4800 1HG1 VAL A 315      10.585  -7.229 -11.824  1.00 79.53           H
ATOM   4801 2HG1 VAL A 315      12.144  -6.379 -11.951  1.00 79.53           H
ATOM   4802 3HG1 VAL A 315      11.691  -7.186 -10.430  1.00 79.53           H
ATOM   4803  CG2 VAL A 315      11.622  -4.505  -9.955  1.00 79.53           C
ATOM   4804 1HG2 VAL A 315      12.461  -4.186 -10.574  1.00 79.53           H
ATOM   4805 2HG2 VAL A 315      11.105  -3.629  -9.564  1.00 79.53           H
ATOM   4806 3HG2 VAL A 315      11.991  -5.109  -9.126  1.00 79.53           H
ATOM   4807  HN  VAL A 315       9.269  -3.322 -10.493  1.00 79.53           H
ATOM   4808  N   LEU A 316       7.940  -5.448 -12.452  1.00 75.17           N
ATOM   4809  CA  LEU A 316       6.957  -6.212 -13.202  1.00 75.17           C
ATOM   4810  C   LEU A 316       6.824  -5.623 -14.607  1.00 75.17           C
ATOM   4811  O   LEU A 316       6.727  -6.360 -15.587  1.00 75.17           O
ATOM   4812  HA  LEU A 316       7.334  -7.231 -13.289  1.00 75.17           H
ATOM   4813  CB  LEU A 316       5.635  -6.282 -12.436  1.00 75.17           C
ATOM   4814 1HB  LEU A 316       5.314  -5.265 -12.210  1.00 75.17           H
ATOM   4815 2HB  LEU A 316       4.880  -6.715 -13.092  1.00 75.17           H
ATOM   4816  CG  LEU A 316       5.656  -7.082 -11.131  1.00 75.17           C
ATOM   4817  HG  LEU A 316       6.466  -6.700 -10.510  1.00 75.17           H
ATOM   4818  CD1 LEU A 316       4.356  -6.889 -10.348  1.00 75.17           C
ATOM   4819 1HD1 LEU A 316       4.229  -5.833 -10.109  1.00 75.17           H
ATOM   4820 2HD1 LEU A 316       3.515  -7.228 -10.952  1.00 75.17           H
ATOM   4821 3HD1 LEU A 316       4.398  -7.468  -9.426  1.00 75.17           H
ATOM   4822  CD2 LEU A 316       5.951  -8.559 -11.399  1.00 75.17           C
ATOM   4823 1HD2 LEU A 316       5.179  -8.971 -12.049  1.00 75.17           H
ATOM   4824 2HD2 LEU A 316       6.922  -8.654 -11.883  1.00 75.17           H
ATOM   4825 3HD2 LEU A 316       5.960  -9.104 -10.455  1.00 75.17           H
ATOM   4826  HN  LEU A 316       7.600  -5.037 -11.606  1.00 75.17           H
ATOM   4827  N   TYR A 317       6.823  -4.299 -14.661  1.00 70.94           N
ATOM   4828  CA  TYR A 317       6.650  -3.602 -15.924  1.00 70.94           C
ATOM   4829  C   TYR A 317       7.841  -3.847 -16.853  1.00 70.94           C
ATOM   4830  O   TYR A 317       7.670  -3.992 -18.063  1.00 70.94           O
ATOM   4831  HA  TYR A 317       5.745  -3.982 -16.398  1.00 70.94           H
ATOM   4832  CB  TYR A 317       6.587  -2.112 -15.579  1.00 70.94           C
ATOM   4833 1HB  TYR A 317       7.543  -1.808 -15.153  1.00 70.94           H
ATOM   4834 2HB  TYR A 317       6.452  -1.542 -16.498  1.00 70.94           H
ATOM   4835  CG  TYR A 317       5.469  -1.748 -14.600  1.00 70.94           C
ATOM   4836  CD1 TYR A 317       4.303  -2.485 -14.579  1.00 70.94           C
ATOM   4837  HD1 TYR A 317       4.179  -3.328 -15.259  1.00 70.94           H
ATOM   4838  CD2 TYR A 317       5.627  -0.681 -13.739  1.00 70.94           C
ATOM   4839  HD2 TYR A 317       6.548  -0.098 -13.757  1.00 70.94           H
ATOM   4840  CE1 TYR A 317       3.251  -2.142 -13.658  1.00 70.94           C
ATOM   4841  HE1 TYR A 317       2.325  -2.716 -13.630  1.00 70.94           H
ATOM   4842  CE2 TYR A 317       4.574  -0.337 -12.818  1.00 70.94           C
ATOM   4843  HE2 TYR A 317       4.686   0.503 -12.133  1.00 70.94           H
ATOM   4844  CZ  TYR A 317       3.438  -1.085 -12.823  1.00 70.94           C
ATOM   4845  OH  TYR A 317       2.444  -0.761 -11.953  1.00 70.94           O
ATOM   4846  HH  TYR A 317       1.806  -1.525 -11.863  1.00 70.94           H
ATOM   4847  HN  TYR A 317       6.937  -3.706 -13.864  1.00 70.94           H
ATOM   4848  N   VAL A 318       9.021  -3.887 -16.252  1.00 69.79           N
ATOM   4849  CA  VAL A 318      10.242  -4.086 -17.014  1.00 69.79           C
ATOM   4850  C   VAL A 318      10.201  -5.461 -17.685  1.00 69.79           C
ATOM   4851  O   VAL A 318      10.297  -5.562 -18.907  1.00 69.79           O
ATOM   4852  HA  VAL A 318      10.277  -3.319 -17.787  1.00 69.79           H
ATOM   4853  CB  VAL A 318      11.461  -3.900 -16.107  1.00 69.79           C
ATOM   4854  HB  VAL A 318      11.341  -4.558 -15.246  1.00 69.79           H
ATOM   4855  CG1 VAL A 318      12.748  -4.301 -16.830  1.00 69.79           C
ATOM   4856 1HG1 VAL A 318      12.689  -5.349 -17.124  1.00 69.79           H
ATOM   4857 2HG1 VAL A 318      12.875  -3.681 -17.717  1.00 69.79           H
ATOM   4858 3HG1 VAL A 318      13.599  -4.159 -16.163  1.00 69.79           H
ATOM   4859  CG2 VAL A 318      11.546  -2.462 -15.591  1.00 69.79           C
ATOM   4860 1HG2 VAL A 318      11.631  -1.778 -16.436  1.00 69.79           H
ATOM   4861 2HG2 VAL A 318      10.647  -2.227 -15.022  1.00 69.79           H
ATOM   4862 3HG2 VAL A 318      12.421  -2.358 -14.950  1.00 69.79           H
ATOM   4863  HN  VAL A 318       9.150  -3.785 -15.266  1.00 69.79           H
ATOM   4864  N   PHE A 319      10.057  -6.485 -16.856  1.00 69.77           N
ATOM   4865  CA  PHE A 319      10.251  -7.850 -17.313  1.00 69.77           C
ATOM   4866  C   PHE A 319       9.049  -8.331 -18.128  1.00 69.77           C
ATOM   4867  O   PHE A 319       9.202  -9.111 -19.067  1.00 69.77           O
ATOM   4868  HA  PHE A 319      11.141  -7.857 -17.943  1.00 69.77           H
ATOM   4869  CB  PHE A 319      10.389  -8.724 -16.065  1.00 69.77           C
ATOM   4870 1HB  PHE A 319       9.635  -8.423 -15.338  1.00 69.77           H
ATOM   4871 2HB  PHE A 319      10.177  -9.759 -16.333  1.00 69.77           H
ATOM   4872  CG  PHE A 319      11.768  -8.655 -15.406  1.00 69.77           C
ATOM   4873  CD1 PHE A 319      12.848  -9.196 -16.032  1.00 69.77           C
ATOM   4874  HD1 PHE A 319      12.731  -9.678 -17.002  1.00 69.77           H
ATOM   4875  CD2 PHE A 319      11.914  -8.053 -14.195  1.00 69.77           C
ATOM   4876  HD2 PHE A 319      11.049  -7.620 -13.694  1.00 69.77           H
ATOM   4877  CE1 PHE A 319      14.128  -9.132 -15.420  1.00 69.77           C
ATOM   4878  HE1 PHE A 319      14.994  -9.565 -15.922  1.00 69.77           H
ATOM   4879  CE2 PHE A 319      13.194  -7.989 -13.584  1.00 69.77           C
ATOM   4880  HE2 PHE A 319      13.312  -7.507 -12.614  1.00 69.77           H
ATOM   4881  CZ  PHE A 319      14.274  -8.530 -14.210  1.00 69.77           C
ATOM   4882  HZ  PHE A 319      15.257  -8.481 -13.740  1.00 69.77           H
ATOM   4883  HN  PHE A 319       9.814  -6.392 -15.891  1.00 69.77           H
ATOM   4884  N   VAL A 320       7.878  -7.847 -17.739  1.00 67.08           N
ATOM   4885  CA  VAL A 320       6.633  -8.416 -18.226  1.00 67.08           C
ATOM   4886  C   VAL A 320       6.052  -7.507 -19.311  1.00 67.08           C
ATOM   4887  O   VAL A 320       5.369  -7.977 -20.219  1.00 67.08           O
ATOM   4888  HA  VAL A 320       6.865  -9.385 -18.667  1.00 67.08           H
ATOM   4889  CB  VAL A 320       5.671  -8.645 -17.059  1.00 67.08           C
ATOM   4890  HB  VAL A 320       5.258  -7.678 -16.771  1.00 67.08           H
ATOM   4891  CG1 VAL A 320       4.508  -9.547 -17.477  1.00 67.08           C
ATOM   4892 1HG1 VAL A 320       3.960  -9.079 -18.295  1.00 67.08           H
ATOM   4893 2HG1 VAL A 320       4.896 -10.511 -17.804  1.00 67.08           H
ATOM   4894 3HG1 VAL A 320       3.839  -9.693 -16.629  1.00 67.08           H
ATOM   4895  CG2 VAL A 320       6.405  -9.222 -15.847  1.00 67.08           C
ATOM   4896 1HG2 VAL A 320       6.859 -10.175 -16.118  1.00 67.08           H
ATOM   4897 2HG2 VAL A 320       7.182  -8.527 -15.528  1.00 67.08           H
ATOM   4898 3HG2 VAL A 320       5.697  -9.375 -15.033  1.00 67.08           H
ATOM   4899  HN  VAL A 320       7.773  -7.081 -17.104  1.00 67.08           H
ATOM   4900  N   GLY A 321       6.346  -6.221 -19.181  1.00 67.62           N
ATOM   4901  CA  GLY A 321       5.845  -5.240 -20.127  1.00 67.62           C
ATOM   4902  C   GLY A 321       6.741  -5.164 -21.365  1.00 67.62           C
ATOM   4903  O   GLY A 321       7.794  -4.529 -21.335  1.00 67.62           O
ATOM   4904 1HA  GLY A 321       4.829  -5.501 -20.425  1.00 67.62           H
ATOM   4905 2HA  GLY A 321       5.795  -4.261 -19.650  1.00 67.62           H
ATOM   4906  HN  GLY A 321       6.914  -5.849 -18.447  1.00 67.62           H
ATOM   4907  N   GLU A 322       6.290  -5.820 -22.424  1.00 72.86           N
ATOM   4908  CA  GLU A 322       6.919  -5.664 -23.725  1.00 72.86           C
ATOM   4909  C   GLU A 322       6.903  -4.195 -24.150  1.00 72.86           C
ATOM   4910  O   GLU A 322       7.907  -3.673 -24.632  1.00 72.86           O
ATOM   4911  HA  GLU A 322       7.947  -6.000 -23.591  1.00 72.86           H
ATOM   4912  CB  GLU A 322       6.236  -6.546 -24.773  1.00 72.86           C
ATOM   4913 1HB  GLU A 322       5.157  -6.402 -24.727  1.00 72.86           H
ATOM   4914 2HB  GLU A 322       6.657  -6.340 -25.757  1.00 72.86           H
ATOM   4915  CG  GLU A 322       6.495  -8.028 -24.495  1.00 72.86           C
ATOM   4916 1HG  GLU A 322       7.566  -8.199 -24.380  1.00 72.86           H
ATOM   4917 2HG  GLU A 322       6.024  -8.313 -23.554  1.00 72.86           H
ATOM   4918  CD  GLU A 322       5.953  -8.901 -25.629  1.00 72.86           C
ATOM   4919  OE1 GLU A 322       6.384 -10.072 -25.699  1.00 72.86           O
ATOM   4920  OE2 GLU A 322       5.119  -8.377 -26.399  1.00 72.86           O
ATOM   4921  HN  GLU A 322       5.511  -6.447 -22.404  1.00 72.86           H
ATOM   4922  N   ARG A 323       5.752  -3.568 -23.956  1.00 73.98           N
ATOM   4923  CA  ARG A 323       5.575  -2.185 -24.363  1.00 73.98           C
ATOM   4924  C   ARG A 323       6.570  -1.284 -23.629  1.00 73.98           C
ATOM   4925  O   ARG A 323       7.186  -0.410 -24.237  1.00 73.98           O
ATOM   4926  HA  ARG A 323       5.762  -2.184 -25.437  1.00 73.98           H
ATOM   4927  CB  ARG A 323       4.152  -1.703 -24.073  1.00 73.98           C
ATOM   4928 1HB  ARG A 323       3.445  -2.510 -24.264  1.00 73.98           H
ATOM   4929 2HB  ARG A 323       4.060  -1.442 -23.019  1.00 73.98           H
ATOM   4930  CG  ARG A 323       3.796  -0.491 -24.937  1.00 73.98           C
ATOM   4931 1HG  ARG A 323       4.469   0.334 -24.706  1.00 73.98           H
ATOM   4932 2HG  ARG A 323       3.941  -0.736 -25.989  1.00 73.98           H
ATOM   4933  CD  ARG A 323       2.348  -0.057 -24.703  1.00 73.98           C
ATOM   4934 1HD  ARG A 323       1.702  -0.933 -24.644  1.00 73.98           H
ATOM   4935 2HD  ARG A 323       2.266   0.465 -23.749  1.00 73.98           H
ATOM   4936  NE  ARG A 323       1.901   0.828 -25.802  1.00 73.98           N
ATOM   4937  HE  ARG A 323       2.512   0.949 -26.585  1.00 73.98           H
ATOM   4938  CZ  ARG A 323       0.729   1.477 -25.815  1.00 73.98           C
ATOM   4939  NH1 ARG A 323      -0.129   1.352 -24.793  1.00 73.98           N
ATOM   4940 1HH1 ARG A 323       0.104   0.770 -24.013  1.00 73.98           H
ATOM   4941 2HH1 ARG A 323      -1.002   1.839 -24.810  1.00 73.98           H
ATOM   4942  NH2 ARG A 323       0.427   2.253 -26.865  1.00 73.98           N
ATOM   4943 1HH2 ARG A 323      -0.443   2.744 -26.890  1.00 73.98           H
ATOM   4944 2HH2 ARG A 323       1.073   2.341 -27.623  1.00 73.98           H
ATOM   4945  HN  ARG A 323       4.951  -3.989 -23.529  1.00 73.98           H
ATOM   4946  N   PHE A 324       6.696  -1.528 -22.333  1.00 74.93           N
ATOM   4947  CA  PHE A 324       7.554  -0.705 -21.497  1.00 74.93           C
ATOM   4948  C   PHE A 324       9.021  -0.849 -21.907  1.00 74.93           C
ATOM   4949  O   PHE A 324       9.747   0.141 -21.987  1.00 74.93           O
ATOM   4950  HA  PHE A 324       7.241   0.330 -21.632  1.00 74.93           H
ATOM   4951  CB  PHE A 324       7.388  -1.203 -20.060  1.00 74.93           C
ATOM   4952 1HB  PHE A 324       6.324  -1.277 -19.832  1.00 74.93           H
ATOM   4953 2HB  PHE A 324       7.800  -2.209 -19.985  1.00 74.93           H
ATOM   4954  CG  PHE A 324       8.058  -0.313 -19.011  1.00 74.93           C
ATOM   4955  CD1 PHE A 324       9.328  -0.582 -18.603  1.00 74.93           C
ATOM   4956  HD1 PHE A 324       9.867  -1.431 -19.022  1.00 74.93           H
ATOM   4957  CD2 PHE A 324       7.386   0.746 -18.488  1.00 74.93           C
ATOM   4958  HD2 PHE A 324       6.368   0.962 -18.815  1.00 74.93           H
ATOM   4959  CE1 PHE A 324       9.950   0.244 -17.630  1.00 74.93           C
ATOM   4960  HE1 PHE A 324      10.967   0.029 -17.302  1.00 74.93           H
ATOM   4961  CE2 PHE A 324       8.008   1.573 -17.515  1.00 74.93           C
ATOM   4962  HE2 PHE A 324       7.469   2.422 -17.096  1.00 74.93           H
ATOM   4963  CZ  PHE A 324       9.277   1.304 -17.107  1.00 74.93           C
ATOM   4964  HZ  PHE A 324       9.755   1.938 -16.360  1.00 74.93           H
ATOM   4965  HN  PHE A 324       6.226  -2.270 -21.855  1.00 74.93           H
ATOM   4966  N   ARG A 325       9.413  -2.090 -22.157  1.00 78.31           N
ATOM   4967  CA  ARG A 325      10.775  -2.373 -22.579  1.00 78.31           C
ATOM   4968  C   ARG A 325      11.111  -1.591 -23.849  1.00 78.31           C
ATOM   4969  O   ARG A 325      12.201  -1.033 -23.969  1.00 78.31           O
ATOM   4970  HA  ARG A 325      11.397  -2.052 -21.744  1.00 78.31           H
ATOM   4971  CB  ARG A 325      10.970  -3.868 -22.842  1.00 78.31           C
ATOM   4972 1HB  ARG A 325      10.047  -4.295 -23.235  1.00 78.31           H
ATOM   4973 2HB  ARG A 325      11.736  -4.010 -23.604  1.00 78.31           H
ATOM   4974  CG  ARG A 325      11.374  -4.602 -21.561  1.00 78.31           C
ATOM   4975 1HG  ARG A 325      12.284  -4.160 -21.156  1.00 78.31           H
ATOM   4976 2HG  ARG A 325      10.597  -4.479 -20.807  1.00 78.31           H
ATOM   4977  CD  ARG A 325      11.599  -6.091 -21.831  1.00 78.31           C
ATOM   4978 1HD  ARG A 325      12.094  -6.224 -22.793  1.00 78.31           H
ATOM   4979 2HD  ARG A 325      12.259  -6.511 -21.072  1.00 78.31           H
ATOM   4980  NE  ARG A 325      10.304  -6.808 -21.826  1.00 78.31           N
ATOM   4981  HE  ARG A 325       9.478  -6.282 -21.624  1.00 78.31           H
ATOM   4982  CZ  ARG A 325      10.170  -8.118 -22.076  1.00 78.31           C
ATOM   4983  NH1 ARG A 325      11.243  -8.871 -22.352  1.00 78.31           N
ATOM   4984 1HH1 ARG A 325      12.153  -8.456 -22.373  1.00 78.31           H
ATOM   4985 2HH1 ARG A 325      11.134  -9.848 -22.537  1.00 78.31           H
ATOM   4986  NH2 ARG A 325       8.946  -8.663 -22.044  1.00 78.31           N
ATOM   4987 1HH2 ARG A 325       8.828  -9.638 -22.228  1.00 78.31           H
ATOM   4988 2HH2 ARG A 325       8.150  -8.093 -21.837  1.00 78.31           H
ATOM   4989  HN  ARG A 325       8.820  -2.891 -22.077  1.00 78.31           H
ATOM   4990  N   ARG A 326      10.155  -1.574 -24.767  1.00 79.06           N
ATOM   4991  CA  ARG A 326      10.329  -0.854 -26.016  1.00 79.06           C
ATOM   4992  C   ARG A 326      10.482   0.645 -25.748  1.00 79.06           C
ATOM   4993  O   ARG A 326      11.335   1.302 -26.344  1.00 79.06           O
ATOM   4994  HA  ARG A 326      11.238  -1.269 -26.453  1.00 79.06           H
ATOM   4995  CB  ARG A 326       9.140  -1.079 -26.952  1.00 79.06           C
ATOM   4996 1HB  ARG A 326       8.209  -0.934 -26.404  1.00 79.06           H
ATOM   4997 2HB  ARG A 326       9.157  -0.339 -27.752  1.00 79.06           H
ATOM   4998  CG  ARG A 326       9.172  -2.486 -27.551  1.00 79.06           C
ATOM   4999 1HG  ARG A 326      10.100  -2.629 -28.105  1.00 79.06           H
ATOM   5000 2HG  ARG A 326       9.162  -3.226 -26.750  1.00 79.06           H
ATOM   5001  CD  ARG A 326       7.977  -2.715 -28.479  1.00 79.06           C
ATOM   5002 1HD  ARG A 326       7.064  -2.355 -28.005  1.00 79.06           H
ATOM   5003 2HD  ARG A 326       8.106  -2.143 -29.398  1.00 79.06           H
ATOM   5004  NE  ARG A 326       7.849  -4.155 -28.794  1.00 79.06           N
ATOM   5005  HE  ARG A 326       7.983  -4.811 -28.051  1.00 79.06           H
ATOM   5006  CZ  ARG A 326       7.563  -4.635 -30.012  1.00 79.06           C
ATOM   5007  NH1 ARG A 326       7.373  -3.802 -31.044  1.00 79.06           N
ATOM   5008 1HH1 ARG A 326       7.444  -2.814 -30.908  1.00 79.06           H
ATOM   5009 2HH1 ARG A 326       7.160  -4.169 -31.950  1.00 79.06           H
ATOM   5010  NH2 ARG A 326       7.471  -5.961 -30.182  1.00 79.06           N
ATOM   5011 1HH2 ARG A 326       7.259  -6.336 -31.085  1.00 79.06           H
ATOM   5012 2HH2 ARG A 326       7.615  -6.576 -29.407  1.00 79.06           H
ATOM   5013  HN  ARG A 326       9.276  -2.041 -24.667  1.00 79.06           H
ATOM   5014  N   ASP A 327       9.644   1.142 -24.851  1.00 79.88           N
ATOM   5015  CA  ASP A 327       9.635   2.561 -24.540  1.00 79.88           C
ATOM   5016  C   ASP A 327      10.938   2.931 -23.830  1.00 79.88           C
ATOM   5017  O   ASP A 327      11.524   3.977 -24.105  1.00 79.88           O
ATOM   5018  HA  ASP A 327       9.526   3.064 -25.501  1.00 79.88           H
ATOM   5019  CB  ASP A 327       8.472   2.914 -23.610  1.00 79.88           C
ATOM   5020 1HB  ASP A 327       8.560   2.348 -22.683  1.00 79.88           H
ATOM   5021 2HB  ASP A 327       8.522   3.970 -23.345  1.00 79.88           H
ATOM   5022  CG  ASP A 327       7.128   2.612 -24.274  1.00 79.88           C
ATOM   5023  OD1 ASP A 327       7.055   2.779 -25.511  1.00 79.88           O
ATOM   5024  OD2 ASP A 327       6.203   2.220 -23.530  1.00 79.88           O
ATOM   5025  HN  ASP A 327       8.980   0.593 -24.342  1.00 79.88           H
ATOM   5026  N   LEU A 328      11.354   2.052 -22.930  1.00 80.65           N
ATOM   5027  CA  LEU A 328      12.567   2.283 -22.163  1.00 80.65           C
ATOM   5028  C   LEU A 328      13.747   2.453 -23.122  1.00 80.65           C
ATOM   5029  O   LEU A 328      14.515   3.406 -23.004  1.00 80.65           O
ATOM   5030  HA  LEU A 328      12.433   3.215 -21.613  1.00 80.65           H
ATOM   5031  CB  LEU A 328      12.767   1.172 -21.130  1.00 80.65           C
ATOM   5032 1HB  LEU A 328      11.921   1.184 -20.444  1.00 80.65           H
ATOM   5033 2HB  LEU A 328      12.745   0.214 -21.648  1.00 80.65           H
ATOM   5034  CG  LEU A 328      14.056   1.246 -20.308  1.00 80.65           C
ATOM   5035  HG  LEU A 328      14.897   1.319 -20.998  1.00 80.65           H
ATOM   5036  CD1 LEU A 328      14.077   2.500 -19.433  1.00 80.65           C
ATOM   5037 1HD1 LEU A 328      14.015   3.386 -20.066  1.00 80.65           H
ATOM   5038 2HD1 LEU A 328      13.228   2.482 -18.750  1.00 80.65           H
ATOM   5039 3HD1 LEU A 328      15.004   2.528 -18.859  1.00 80.65           H
ATOM   5040  CD2 LEU A 328      14.255  -0.030 -19.487  1.00 80.65           C
ATOM   5041 1HD2 LEU A 328      13.414  -0.159 -18.807  1.00 80.65           H
ATOM   5042 2HD2 LEU A 328      14.316  -0.887 -20.157  1.00 80.65           H
ATOM   5043 3HD2 LEU A 328      15.178   0.049 -18.912  1.00 80.65           H
ATOM   5044  HN  LEU A 328      10.879   1.197 -22.722  1.00 80.65           H
ATOM   5045  N   VAL A 329      13.855   1.512 -24.049  1.00 80.94           N
ATOM   5046  CA  VAL A 329      14.970   1.503 -24.980  1.00 80.94           C
ATOM   5047  C   VAL A 329      14.912   2.759 -25.851  1.00 80.94           C
ATOM   5048  O   VAL A 329      15.946   3.323 -26.204  1.00 80.94           O
ATOM   5049  HA  VAL A 329      15.888   1.526 -24.393  1.00 80.94           H
ATOM   5050  CB  VAL A 329      14.960   0.209 -25.795  1.00 80.94           C
ATOM   5051  HB  VAL A 329      13.978   0.111 -26.257  1.00 80.94           H
ATOM   5052  CG1 VAL A 329      16.003   0.258 -26.914  1.00 80.94           C
ATOM   5053 1HG1 VAL A 329      15.782   1.092 -27.580  1.00 80.94           H
ATOM   5054 2HG1 VAL A 329      16.995   0.391 -26.481  1.00 80.94           H
ATOM   5055 3HG1 VAL A 329      15.975  -0.674 -27.478  1.00 80.94           H
ATOM   5056  CG2 VAL A 329      15.180  -1.009 -24.895  1.00 80.94           C
ATOM   5057 1HG2 VAL A 329      16.143  -0.920 -24.392  1.00 80.94           H
ATOM   5058 2HG2 VAL A 329      14.384  -1.058 -24.151  1.00 80.94           H
ATOM   5059 3HG2 VAL A 329      15.168  -1.915 -25.500  1.00 80.94           H
ATOM   5060  HN  VAL A 329      13.198   0.767 -24.169  1.00 80.94           H
ATOM   5061  N   LYS A 330      13.691   3.161 -26.172  1.00 80.48           N
[truncated: 117,320 more chars]
